# Supplementary material for: Comparative analysis reveals the Genomic Islands in Pasteurella multocida population genetics: on Symbiosis and adaptability
Source: BMC Genomics. 2019 Jan 18;20:63. doi: 10.1186/s12864-018-5366-6 (PMC6339346; doi:10.1186/s12864-018-5366-6)
Supplement: Supplementary file 1 — Table S1. The origin and genomic characteristic of 114 P. multocida. (XLSX 26 kb) [file 12864_2018_5366_MOESM1_ESM.xlsx]

## Sheet: The origin and access number 
Name of strains	Separated location	Isolated date	Host	Serotype	Subtype	MLST		length(bp)	contigs	N50	Access number	Isolation Source	Strain Designations
						MLST ST	MLST CC
DY120818	China	2012	Duck	A:1	multocida	129	ST129	2283138	24	358440	LUCZ00000000	liver	RCAD0086
HN141014	China	2014	Duck	-	multocida	129	ST129	2283230	25	358440	LUCX00000000	liver	RCAD0227
C48-1	China	1953	Chick	A:1	multocida	129	ST129	2260137	17	574759	LODS00000000	liver	CVCC 44801
RCAD0276	China	2015	Duck	-	multocida	129	ST129	2216788	15	530189	LUCY01	liver	MY150807
ATCC 15742	USA	1955	Turkey	A:3	multocida	8	ST8	2309411	17	615725	LUDB00000000	liver	P-1059
P-1662	USA	1955	Turkey	A:4	multocida	53	-	2267908	16	532880	LUDC00000000	liver	CCUG 25975
P-1702	USA	1958	Turkey	A:5	multocida	156	ST156	2318103	25	529156	LUDD00000000	liver
P-2095	USA	1962	Turkey	A:9	multocida	159	-	2317801	16	538421	LUDE00000000	liver	CCUG 25979
P-2100	USA	1965	Turkey	A:10	multocida	27	ST74	2386155	41	183508	LUDF00000000	liver	CCUG 25980
3480	USA	2012	Swine	A	multocida	74	ST74	2378127	1	2378127	CP001409	lung
HN06	China	2003	Swine	D	multocida	50	ST50	2402218	2	2402218	CP003313	-
HB03	China	-	Swine	A	multocida	13	ST13	2307684	1	2307684	CP003328	-
Pm70	USA	1970	Chick	F:3	multocida	9	ST9	2257487	1	2257487	AE004439	-	ATCC BAA-1113
X-73	USA	1955	Chick	A:1	gallicida	60	ST158	2266799	24	256544	CM001580	-	ATCC 11039, CCUG 25971
P-1062	USA	1959	Bovine	A	multocida	80	ST13	2699012	5	1305602	CM002276	lung
ATCC 43137	Canada	1899	Swine	A	multocida	13	ST13	2271840	1	2271840	CP008918	-	NCTC 10322, W-9217, DSM 16031
36950	USA	2005	Bovine	A	-	79	ST13	2349518	1	2349518	CP003022	respiratory tract
OH1905	USA	-	Canis	-	-	31	-	2271688	1	2271688	CP004392	oral cavity
PMTB2.1	Malaysia	2014	Buffalo	B:2	multocida	201	ST129	2315202	1	2315202	CP007205	-
HB01	China	2010	Cattle	A	multocida	79	ST13	2416068	1	2416068	CP006976	lung
P52VAC	India	2011	Buffalo	-	multocida	122	ST122	2273366	209	36108	ALBZ00000000	blood
VTCCBAA264	India	2011	Buffalo	B:2	multocida	122	ST122	2280332	78	65447	ALYC00000000	small intestine
1500E	UK	2000	Bovine	-	-	79	ST13	2210576	265	16026	AQTL00000000	nasal
P1933	UK	2004	Bovine	-	-	80	ST13	2441686	269	21401	ARNY00000000
2000	UK	2000	Bovine	-	-	79	ST13	2210534	261	15687	ARNW00000000	lung
671/90	UK	1990	Bovine	A:3	-	349	-	2245203	21	311791	ARWR00000000	lung
RIIF	UK	1999	Ovine	-	-	339	-	2195634	243	17182	ARNZ00000000	vagina
1500C	UK	2000	Bovine	-	-	122	ST122	2274086	350	12488	AROA00000000	nasal
93002	Sri Lanka	1995	Bovine	-	-	79	ST13	2195908	317	14178	ARNX00000000	-
PVAcc	Pakistan	2011	Buffalo	B:2	multocida	122	ST122	2351970	38	289467	JQAD00000000	vaccine strain for haemorrhagic septicaemia
V1	Pakistan	2011	Buffalo	B:2	multocida	122	ST122	2348747	27	289395	JQAI00000000	vaccine strain for haemorrhagic septicaemia
TX1	Pakistan	2012	Buffalo	B:2	multocida	122	ST122	2409984	35	289440	JQAH00000000	diseased buffalo with haemorrhagic septicaemia
Islm	Pakistan	2011	Buffalo	B:2	multocida	122	ST122	2349312	32	289467	JQAB00000000	bone marrow of wild buffalo died with haemorrhagic septicaemia
THA	Thailand	2006	Buffalo	B:2	multocida	122	ST122	2299006	29	289958	JQAE00000000	diseased buffalo with haemorrhagic septicaemia
Pesh	Pakistan	2011	Buffalo	B:2	multocida	122	ST122	2350200	32	289467	JQAC00000000	bone marrow of wild buffalo died with haemorrhagic septicaemia
THD	Thailand	2009	Buffalo	B:2	multocida	122	ST122	2298105	28	289367	JQAF00000000	diseased buffalo with haemorrhagic septicaemia
THF	Thailand	2011	Buffalo	B:2	multocida	122	ST122	2298035	28	290056	JQAG00000000	diseased buffalo with haemorrhagic septicaemia
Karachi	Pakistan	2011	Buffalo	B:2	multocida	122	ST122	2368837	71	289467	JPHI00000000	bone marrow of wild buffalo died with haemorrhagic septicaemia
BUKK	Pakistan	2008	Cattle	B:2	multocida	122	ST122	2363418	37	289440	JQAO00000000	bone marrow of wild buffalo died with haemorrhagic septicaemia
SMC1	Malaysia	2015	Human	-	-	128	ST128	2276171	23	202696	LNCO00000000	infected finger bone of an adult female bitten by a domestic dog
HB02	China	2010	Duck	-	multocida	129	ST129	2213604	46	139314	LYOX00000000	lung
2213	India	2012	Cattle	B:2	-	122	ST122	2303803	55	104934	JNOK00000000	blood from cattle with hemorrhagic septicemia disease
3213	India	2012	Cattle	B:2	-	122	ST122	2301910	41	218193	JNOL00000000	blood from cattle with hemorrhagic septicemia disease
Faisal	Pakistan	2011	Buffalo	B:2	multocida	122	ST122	2358272	64	107052	JQEB00000000	bone marrow of wild buffalo died with haemorrhagic septicaemia
ATTK	Pakistan	2010	Cattle	B:2	multocida	122	ST122	2352815	74	149415	JQEA00000000	bone marrow of wild buffalo died with haemorrhagic septicaemia
Anand1_poultry	India	-	Chick	-	gallicida	338	-	2227943	489	17120	AFRR00000000	liver of a diseased adult female chicken
Anand1_goat	India	-	Goat	-	multocida	282	-	2285382	349	21172	AFRS00000000	-
Pm-3	China	2013	Cattle	-	-	79	ST13	2415558	1	2415558	GCA_001721885	-
Razi_Pm0001	Iran	1936	Bovine	-	-	122	ST122	2360663	1	2360663	CP017961.1	vaccine strain
HN07	China	2010	Swine	F	multocida	9	ST9	2325026	1	2325026	CP007040.1	lung
CIRMBP-0884	France	-	Rabbit	-	multocida	9	ST9	2137782	2	2137782	CP020345.1	lung
FDAARGOS_218	USA	-	Turkey	A:3	-	8	ST8	2331741	2	2331741	CP020405.1	-
FDAARGOS_216	USA	1958	Chick	A:1	-	60	ST158	2295161	1	2295161	CP020403.1	liver
HS SKN01	India	2016	Buffalo	-	-	122	ST122	2446354	48	207675	MDXJ01	lung
UNMSM	Peru	2007	Alpaca	-	-	321	ST203	2439814	82	70838	LGRE01	lung
CIRMBP-0922	France	-	Rabbit	-	septica	9	ST9	2275582	14	210110	MTIK01	sinus	2007003536, LH 3536, LVT100
FDAARGOS_261	USA	2014	Human	-	-	242	-	2465133	3	2419398	NBTJ01	blood
FDAARGOS_220	USA	-	Turkey	A:5	-	156	ST156	2387496	2	2368378	NBTG01	-
FDAARGOS_217	USA	-	Bison	B:2	-	122	ST122	2438426	7	2039302	NBTI01	-
2154PM	USA	2011	Bovine	-	-	79	ST13	2281890	32	174687	LQDC01	nasopharyngeal
2320PM	USA	2011	Bovine	-	-	79	ST13	2281388	34	170557	LQDQ01	nasopharyngeal
2403PM	USA	2011	Bovine	-	-	79	ST13	2387582	38	140895	LQDY01	nasopharyngeal
2450PM	USA	2011	Bovine	-	-	79	ST13	2294932	32	174685	LQEC01	nasopharyngeal
2512PM	USA	2011	Bovine	-	-	79	ST13	2295035	32	167276	LQEH01	nasopharyngeal
2578PM	USA	2011	Bovine	-	-	79	ST13	2294290	31	240662	LQEL01	nasopharyngeal
2633PM	USA	2011	Bovine	-	-	79	ST13	2292485	30	174685	LQES01	nasopharyngeal
2612PM	USA	2011	Bovine	-	-	79	ST13	2300607	25	202106	LQEQ01	nasopharyngeal
2930PM	USA	2011	Bovine	-	-	79	ST13	2302635	30	174685	LQFE01	nasopharyngeal
2125PM	USA	2011	Bovine	-	-	79	ST13	2300061	27	174829	LQCZ01	nasopharyngeal
2165PM	USA	2011	Bovine	-	-	79	ST13	2293450	29	174685	LQDE01	nasopharyngeal
2267PM	USA	2011	Bovine	-	-	79	ST13	2381947	45	133706	LQDI01	nasopharyngeal
2297PM	USA	2011	Bovine	-	-	79	ST13	2293007	29	200161	LQDL01	nasopharyngeal
2389PM	USA	2011	Bovine	-	-	79	ST13	2301059	26	202034	LQDW01	nasopharyngeal
2335PM	USA	2011	Bovine	-	-	79	ST13	2294214	30	174685	LQDS01	nasopharyngeal
2428PM	USA	2011	Bovine	-	-	79	ST13	2387582	38	140895	LQEA01	nasopharyngeal
2497PM	USA	2011	Bovine	-	-	79	ST13	2299897	29	193867	LQEE01	nasopharyngeal
2526PM	USA	2011	Bovine	-	-	79	ST13	2293506	32	174688	LQEI01	nasopharyngeal
2597PM	USA	2011	Bovine	-	-	79	ST13	2295411	30	202082	LQEN01	nasopharyngeal
2668PM	USA	2011	Bovine	-	-	79	ST13	2294104	32	174685	LQET01	nasopharyngeal
2887PM	USA	2011	Bovine	-	-	79	ST13	2424893	39	141272	LQFA01	nasopharyngeal
3022PM	USA	2011	Bovine	-	-	79	ST13	2416171	33	195215	LQFJ01	nasopharyngeal
3045PM	USA	2011	Bovine	-	-	79	ST13	2295827	29	201535	LQFL01	nasopharyngeal
3275PM	USA	2011	Bovine	-	-	79	ST13	2293925	31	174685	LQFT01	nasopharyngeal
3347PM	USA	2011	Bovine	-	-	79	ST13	2332691	36	174687	LQFV01	nasopharyngeal
3384PM	USA	2011	Bovine	-	-	79	ST13	2292293	30	174685	LQFY01	nasopharyngeal
3483PM	USA	2011	Bovine	-	-	79	ST13	2461959	43	119391	LQGB01	nasopharyngeal
68BPM	USA	2014	Bovine	-	-	79	ST13	2303096	26	185286	LQGM01	nasopharyngeal
69APM	USA	2014	Bovine	-	-	79	ST13	2294116	31	174685	LQGN01	nasopharyngeal
654BPM	USA	2014	Bovine	-	-	79	ST13	2283391	41	156853	LQGO01	nasopharyngeal
657BPM	USA	2014	Bovine	-	-	79	ST13	2286479	41	156853	LQGP01	nasopharyngeal
8522APM	USA	2014	Bovine	-	-	79	ST13	2289856	28	141020	LQGR01	nasopharyngeal
2901PM	USA	2011	Bovine	-	-	79	ST13	2295420	29	174685	LQFB01	nasopharyngeal
2969PM	USA	2011	Bovine	-	-	79	ST13	2409600	38	116914	LQFH01	nasopharyngeal
J1APM	USA	2014	Bovine	-	-	79	ST13	2283087	41	156853	LQGS01	nasopharyngeal
CIRMBP-0760	France	2003	Rabbit	-	multocida	298	-	2400855	30	190835	MTEC01	udder
CIRMBP-0758	France	2003	Rabbit	-	multocida	298	-	2407798	29	197921	MTEB01	udder
CIRMBP-0812	France	2007	Rabbit	-	septica	204	ST9	2335382	15	333581	MTDZ01	ear
CIRMBP-0749	France	2003	Rabbit	-	septica	204	ST9	2335189	14	562113	MTEA01	sinus
CIRMBP-0782	France	2006	Rabbit	-	septica	9	ST9	2270275	11	352858	MTED01	uterus/udder
CIRMBP-0827	France	-	Rabbit	-	septica	204	ST9	2374729	30	215414	MTIG01	uterine horn
CIRMBP-0877	France	-	Rabbit	-	multocida	50	ST50	2349029	28	190235	MTII01	lung	2006002857, 2857 PMS, LVT55
CIRMBP-0817	France	2007	Rabbit	-	multocida	74	ST74	2431039	36	216212	MTEE01	peritoneum
CIRMBP-0783	France	2006	Rabbit	-	septica	204	ST9	2332744	15	313092	MTEF01	uterus/liver/trachea
CIRMBP-0835	France	-	Rabbit	-	septica	9	ST9	2271558	19	199937	MTIF01	sinus
CIRMBP-0872	France	-	Rabbit	-	septica	9	ST9	2214585	13	276902	MTIH01	sinus
CIRMBP-0906	France	-	Rabbit	-	septica	9	ST9	2270271	13	276842	MTIJ01	abcess
CIRMBP-0747	France	2003	Rabbit	-	septica	9	ST9	2272221	15	210043	MTIE01	sinus
CIRMBP-0927	France	-	Rabbit	-	septica	9	ST9	2278436	19	353268	MTIL01	lung
ATCC 51689	UK	-	Bovine	-	gallicida	65	-	2269999	14	236869	FOWO01	-	IV-739, ATCC 51689, CCUG 17978, DSM 23120, NCTC 10204
Razi 0002	Iran	1984	Avian	-	-	-a	-a	2289036	1	2289036	CP019081.1	vaccine strain
CIRMBP-0873	France	-	Rabbit	-	septica	-b	-b	2418212	3	2418212	CP020347.1	lung
FDAARGOS_219	USA	-	Turkey	A:4	gallicida	53	-	2513830	13	1950496	NBTH01	-
FDAARGOS_385	USA	2015	Human	-	-	25	-	2346712	1	2346712	CP023972.1	wound
FDAARGOS_384	USA	2015	Human	-	-	25	-	2346722	1	2346722	CP023516.1	abscess
"-": Unknown
ATCC: American Type Culture Collection
CVCC: China Veterinary Culture Collection Center
CCUG: Culture Collection University of Gothenburg
NCTC: National Collection of Type Cultures
DSM: Deutsche Sammlung von Mikroorganismen und Zellkulturen GmbH
MLST: Multilocus sequence typing consisting of 7 housekeeping genes, "adk", "est", "pmi", "zwf", "mdh", "gdh" and "pgi"
MLST CC:Multilocus sequence typing clonal complexes, groups of closely related STs, in which only no more two alleles are different.
"a": Of the seven housekeeper genes, the consistency with MLST ST129 was 100% except "pmi" 99.8339%.
"b": Of the seven housekeeper genes, the consistency with MLST ST9 was 100% except "pgi" 99.4643%
