# Supplementary material for: Comparative analysis reveals the Genomic Islands in Pasteurella multocida population genetics: on Symbiosis and adaptability
Source: BMC Genomics. 2019 Jan 18;20:63. doi: 10.1186/s12864-018-5366-6 (PMC6339346; doi:10.1186/s12864-018-5366-6)
Supplement: Supplementary file 2 — Table S2. The General features of 114 strains genome. (XLSX 17 kb) [file 12864_2018_5366_MOESM2_ESM.xlsx]

## Sheet: General feathures
host	Name	GC%	Protein	rRNA	tRNA	Other RNA	Gene	Pseudogene	Completeness (%)a	Contaminationb
Avian	Pm70	40.4	2008	19	56	1	2090	6	99	0.02
	X73	40.3	2045	4	50	1	2115	15	98.92	0.58
	Anand1_poultry	40.2	2284	5	48	-	2337	-	92.13	0.82
	HB02	40.2	1973	6	45	4	2063	35	98.96	0.48
	C48-1	40.2	2043	9	51	4	2128	21	98.96	0.23
	HN141014	40.1	2055	10	52	4	2139	18	98.96	0.26
	DY120818	40.1	2053	9	52	4	2138	20	98.96	0.26
	RCAD0276	40.3	1983	9	50	4	2062	16	98.96	0.23
	P-1662	40.3	2028	9	50	4	2108	17	97.57	0.36
	P-2095	40.2	2092	8	54	4	2183	25	98.82	0.46
	P-1702	40.3	2064	10	50	4	2165	37	99.06	0.63
	P-2100	40.2	2181	8	49	4	2284	42	98.98	0.71
	ATCC15742	40.3	2084	9	50	4	2162	15	98.98	0.45
	FDAARGOS_216	40.4	2042	19	56	4	2157	36	98.89	0.58
	FDAARGOS_218	40.4	2073	19	55	4	2189	38	98.89	0.45
	FDAARGOS_219	40.4	2120	19	56	4	2373	174	98.96	6.36
	FDAARGOS_220	40.4	2113	19	55	4	2247	56	99.06	1.8
	Razi 0002	40.3	1903	19	56	4	2158	176	98.73	0.21
Bovine	36950	40.4	2059	19	53	1	2182	50	98.98	0
	TB2.1	40.3	2064	19	55	4	2174	32	98.89	0.27
	HB01	40.3	2188	19	55	4	2293	27	99	1.46
	Pm-3	40.3	2189	19	55	4	2311	44	99	0.26
	P-1062	40.7	2276	19	53	1	2411	62	98.85	0.19
	ATCC 51689	40.3	2098	14	46	6	2187	23	98.87	0.27
	P52VAC	40.4	1981	19	49	1	2242	195	99	0.03
	VTCCBAA264	40.4	1978	4	43	1	2152	126	98.92	0.21
	1500E	40.2	1920	7	18	4	2156	210	98.16	1.34
	P1933	40.3	2268	10	16	4	2436	141	98.03	1.06
	2000	40.3	1921	1	18	1	2145	200	97.78	0.92
	671/90	40.2	2017	5	46	1	2091	22	99	0.02
	1500C	40.4	2044	9	18	4	2224	152	98.27	1.15
	93002	40.3	1931	9	18	4	2090	131	98.15	0.56
	PVAcc	40.3	2145	4	50	1	2227	27	99	0.22
	V1	40.3	2146	4	50	1	2220	19	99	0.18
	TX1	40.3	2191	4	50	1	2277	31	99	0.82
	Islm	40.3	2144	4	51	1	2225	25	99	0.18
	THA	40.4	2086	4	50	1	2165	24	99.23	0.14
	Pesh	40.3	2148	4	51	1	2228	24	99	0.18
	THD	40.3	2085	4	50	1	2163	23	99	0.14
	THF	40.3	2087	4	51	1	2166	23	99.23	0.14
	Karachi	40.3	2157	5	51	1	2258	44	99	0.18
	BUKK	40.4	2156	4	50	1	2240	30	98.67	0.5
	2213	40.4	2076	10	50	1	2187	50	99.08	0.14
	3213	40.4	2081	7	50	1	2176	38	99.15	0.14
	Faisal	40.3	2148	13	52	1	2245	31	98.98	0.18
	ATTK	40.3	2142	10	47	1	2233	33	99	0.18
	Razi_Pm0001	40.4	2053	19	59	4	2237	102	98.94	2.21
	HS SKN01	40.7	2149	10	43	4	2337	131	98.84	0.39
	FDAARGOS_217	40.5	2194	17	55	4	2385	115	97.79	0.18
	2154PM	40.3	2054	5	44	4	2142	44	99	0.02
	2320PM	40.2	2041	5	44	4	2143	49	99	0.02
	2403PM	40.2	2187	5	43	4	2294	55	98.84	0.14
	2450PM	40.2	2057	5	45	4	2160	49	99	0.02
	2512PM	40.3	2054	6	46	4	2162	52	99	0.02
	2578PM	40.2	2056	4	44	4	2160	52	99	0.02
	2633PM	40.3	2056	5	44	4	2159	50	98.94	0.02
	2612PM	40.3	2063	5	44	4	2161	45	99	0.02
	2930PM	40.3	2061	7	43	4	2161	46	99	0.02
	2125PM	40.3	2061	4	45	4	2160	46	99	0.02
	2165PM	40.3	2056	4	44	4	2157	49	99	0.02
	2267PM	40.2	2155	5	45	4	2272	63	99	0.02
	2297PM	40.3	2056	5	44	4	2157	48	99	0.02
	2389PM	40.3	2060	5	46	4	2163	48	99	0.02
	2335PM	40.2	2057	5	44	4	2160	50	99	0.02
	2428PM	40.2	2187	5	43	4	2294	55	98.84	0.14
	2497PM	40.3	2062	5	44	4	2160	45	99	0.02
	2526PM	40.2	2056	5	44	4	2158	49	99	0.02
	2597PM	40.3	2057	5	44	4	2159	49	99	0.02
	2668PM	40.2	2057	5	44	4	2160	50	99	0.02
	2887PM	40.2	2219	6	47	4	2335	59	99	0.08
	3022PM	40.2	2212	6	46	4	2326	58	98.94	0.08
	3045PM	40.2	2057	5	44	4	2158	48	99	0.02
	3275PM	40.2	2055	5	44	4	2159	51	99	0.02
	3347PM	40.2	2110	5	44	4	2215	52	99	0.04
	3384PM	40.3	2056	4	44	4	2159	51	98.94	0.02
	3483PM	40.2	2262	4	45	4	2385	70	99	0.64
	68BPM	40.2	2092	5	43	4	2197	53	99	0.12
	69APM	40.2	2056	5	44	4	2160	51	99	0.02
	654BPM	40.2	2070	6	46	4	2170	44	99	0.02
	657BPM	40.2	2070	6	44	4	2170	46	99	0.02
	8522APM	40.3	2056	5	45	4	2155	45	99	0.02
	2901PM	40.3	2058	5	44	4	2158	47	99	0.02
	2969PM	40.2	2209	9	45	4	2324	57	99	0.08
	J1APM	40.2	2068	5	44	4	2167	46	99	0.02
Swine	ATCC43137	40.4	2013	19	57	1	2111	21	97.83	0.02
	HN06	40.2	2183	19	54	1	2286	29	99	0.03
	3480	40.3	2119	19	54	1	2242	49	99	0.02
	HB03	40.4	2039	19	53	1	2138	26	99	0.3
	HN07	40.3	2098	19	53	4	2195	21	98.92	0.36
Goat	RIIF	40.3	1936	5	18	4	2110	150	98.13	1.54
	Anand1_goat	40.5	2266	5	48	-	2319	-	96.68	0.34
Canis	OH1905	40.4	1982	19	59	1	2111	50	98.14	0.5
Alpaca	UNMSM	40.2	2263	8	55	1	2440	113	94.36	0.74
Rabbit	CIRMBP-0747	40.2	2078	4	46	4	2168	36	98.7	0.06
	CIRMBP-0749	40.3	2160	4	45	4	21250	37	98.77	0.06
	CIRMBP-0758	40.2	2237	3	45	4	2344	55	99.21	0.12
	CIRMBP-0760	40.1	2220	9	45	4	2335	57	98.98	0.12
	CIRMBP-0782	40.2	2075	3	47	4	2166	37	98.77	0.06
	CIRMBP-0783	40.3	2155	-	47	4	2249	40	98.77	0.06
	CIRMBP-0812	40.3	2158	4	47	4	2251	38	98.77	0.06
	CIRMBP-0817	40.1	2271	-	50	4	2371	43	98.94	0.06
	CIRMBP-0827	40.2	2205	4	49	4	2311	49	98.77	0.06
	CIRMBP-0835	40.2	2080	4	49	4	2172	35	98.77	0.06
	CIRMBP-0872	40.3	1998	5	47	4	2088	34	98.77	0.02
	CIRMBP-0873	40.4	2152	19	57	4	2348	116	98.77	1.13
	CIRMBP-0877	40.2	2171	2	49	4	2266	40	99	0.03
	CIRMBP-0884	40.5	1886	15	40	3	2044	100	98.73	0.1
	CIRMBP-0906	40.2	2080	-	47	4	2169	35	98.77	0.06
	CIRMBP-0922	40.2	2083	6	48	4	2173	32	98.77	0.06
	CIRMBP-0927	40.3	2089	-	49	4	2180	35	98.76	0.06
Human	FDAARGOS_261	40.4	2313	19	57	4	2429	36	98.52	0.39
	FDAARGOS_384	40.5	2146	19	57	4	2252	26	98.65	0.27
	FDAARGOS_385	40.5	2146	19	57	4	2252	26	98.65	0.27
	SMC1	40.2	2044	10	50	4	2125	17	98.94	0.25
"-": None
"a": The individual CheckM completeness scores of genome.
"b": The individual CheckM contamination scores of genome.
