# Supplementary material for: Comparative analysis reveals the Genomic Islands in Pasteurella multocida population genetics: on Symbiosis and adaptability
Source: BMC Genomics. 2019 Jan 18;20:63. doi: 10.1186/s12864-018-5366-6 (PMC6339346; doi:10.1186/s12864-018-5366-6)
Supplement: Supplementary file 4 — Table S3. The pan-genome detailed statistical data. (XLSX 13 kb) [file 12864_2018_5366_MOESM4_ESM.xlsx]

## Sheet: Pan-genome statistical data
No. Genome	Organism name	No. of core genes	No. of accessory genes	No. of unique genes	No. of exclusively absent genes
1	UNMSM	944	1230	27	16
2	Pm-3	944	1131	1	0
3	68BPM	944	1112	0	1
4	69APM	944	1079	0	0
5	Pm70	944	1044	0	0
6	654BPM	944	1085	0	0
7	657BPM	944	1087	0	0
8	671/90	944	1055	0	1
9	1500C	944	1086	0	3
10	1500E	944	970	1	7
11	2000	944	972	0	8
12	2125PM	944	1083	0	0
13	2154PM	944	1069	0	0
14	2165PM	944	1078	0	0
15	2213	944	1118	0	1
16	2267PM	944	1173	2	1
17	2297PM	944	1079	0	0
18	2320PM	944	1065	0	0
19	2335PM	944	1080	0	0
20	2389PM	944	1078	0	1
21	2403PM	944	1209	0	0
22	2428PM	944	1209	0	0
23	2450PM	944	1079	0	0
24	2497PM	944	1085	0	0
25	2512PM	944	1078	0	0
26	2526PM	944	1079	0	0
27	2578PM	944	1079	0	0
28	2597PM	944	1081	0	0
29	2612PM	944	1084	0	0
30	2633PM	944	1075	0	0
31	2668PM	944	1079	0	0
32	2887PM	944	1236	2	0
33	2901PM	944	1081	0	0
34	2930PM	944	1081	4	0
35	2969PM	944	1229	0	0
36	3022PM	944	1231	0	0
37	3045PM	944	1080	0	0
38	3213	944	1118	0	2
39	3275PM	944	1078	0	0
40	3347PM	944	1131	0	0
41	3384PM	944	1079	0	0
42	3480	944	1146	2	12
43	3483PM	944	1278	1	1
44	8522APM	944	1078	0	3
45	36950	944	1067	6	5
46	93002	944	967	0	4
47	Anand1_goat	944	1079	41	49
48	Anand1_poultry	944	973	98	55
49	P-1662	944	1061	1	4
50	P-1702	944	1100	1	0
51	P-2095	944	1101	21	0
52	P-2100	944	1199	7	3
53	P-15742	944	1114	0	0
54	P-43137	944	1041	0	6
55	ATCC51689	944	1080	26	0
56	ATTK	944	1179	0	0
57	BUKK	944	1195	1	1
58	C48-1	944	1084	2	0
59	CIRMBP-0747	944	1103	0	1
60	CIRMBP-0749	944	1183	0	0
61	CIRMBP-0758	944	1239	1	0
62	CIRMBP-0760	944	1226	1	0
63	CIRMBP-0782	944	1101	0	1
64	CIRMBP-0783	944	1181	0	0
65	CIRMBP-0812	944	1183	0	0
66	CIRMBP-0817	944	1264	0	2
67	CIRMBP-0827	944	1217	0	1
68	CIRMBP-0835	944	1104	0	0
69	CIRMBP-0872	944	1025	0	0
70	CIRMBP-0873	944	1122	1	19
71	CIRMBP-0877	944	1176	10	0
72	CIRMBP-0884	944	1129	0	8
73	CIRMBP-0906	944	1101	0	1
74	CIRMBP-0922	944	1104	0	0
75	CIRMBP-0927	944	1111	0	1
76	DY120818	944	1088	0	0
77	Faisal	944	1181	2	0
78	FDAARGOS_216	944	1067	1	3
79	FDAARGOS_217	944	1053	0	7
80	FDAARGOS_218	944	1085	0	7
81	FDAARGOS_219	944	1070	2	1
82	FDAARGOS_220	944	1109	0	1
83	FDAARGOS_261	944	1187	70	12
84	FDAARGOS_384	944	1147	0	0
85	FDAARGOS_385	944	1148	0	0
86	HB01	944	1138	0	0
87	HB02	944	1017	0	0
88	HB03	944	1065	5	1
89	HN06	944	1164	6	2
90	HN07	944	1105	8	2
91	HN141014	944	1089	1	0
92	HS_SKN01	944	1085	87	33
93	Islm	944	1181	0	0
94	J1APM	944	1085	0	0
95	Karachi	944	1184	13	0
96	OH1905	944	1004	21	12
97	P52VAC	944	1109	19	8
98	P1062	944	1277	0	8
99	P1933	944	1294	11	4
100	Pesh	944	1181	0	0
101	PVAcc	944	1181	1	0
102	Razi_Pm0001	944	1068	3	12
103	Razi0002	944	926	0	40
104	RCAD0276	944	1021	0	0
105	RIIF	944	995	1	8
106	SMC1	944	1054	22	0
107	TB2.1	944	1099	4	7
108	THA	944	1126	0	0
109	THD	944	1127	0	0
110	THF	944	1124	0	0
111	TX1	944	1196	31	0
112	V1	944	1184	0	0
113	VTCCBAA264	944	1012	0	22
114	X-73	944	1084	0	0
