# Supplementary material for: Comparative analysis reveals the Genomic Islands in Pasteurella multocida population genetics: on Symbiosis and adaptability
Source: BMC Genomics. 2019 Jan 18;20:63. doi: 10.1186/s12864-018-5366-6 (PMC6339346; doi:10.1186/s12864-018-5366-6)
Supplement: Supplementary file 6 — File S1. Detailed information on GI of each strain (ZIP 1360 kb). [file 12864_2018_5366_MOESM6_ESM.zip]

Archive with 104 entries (101 files):
- File. S1. Detailed information on GI of each strain/
- File. S1. Detailed information on GI of each strain/Detailed information on GIs of 17 complete genomes strains/
- File. S1. Detailed information on GI of each strain/Detailed information on GIs of 17 complete genomes strains/3480.xls
- File. S1. Detailed information on GI of each strain/Detailed information on GIs of 17 complete genomes strains/36950.xls
- File. S1. Detailed information on GI of each strain/Detailed information on GIs of 17 complete genomes strains/ATCC43137.xls
- File. S1. Detailed information on GI of each strain/Detailed information on GIs of 17 complete genomes strains/CIRMBP-0884.xls
- File. S1. Detailed information on GI of each strain/Detailed information on GIs of 17 complete genomes strains/FDAARGOS_216.xls
- File. S1. Detailed information on GI of each strain/Detailed information on GIs of 17 complete genomes strains/FDAARGOS_218.xls
- File. S1. Detailed information on GI of each strain/Detailed information on GIs of 17 complete genomes strains/FDAARGOS_384.xls
- File. S1. Detailed information on GI of each strain/Detailed information on GIs of 17 complete genomes strains/FDAARGOS_385.xls
- File. S1. Detailed information on GI of each strain/Detailed information on GIs of 17 complete genomes strains/HB01.xls
- File. S1. Detailed information on GI of each strain/Detailed information on GIs of 17 complete genomes strains/HB03.xls
- File. S1. Detailed information on GI of each strain/Detailed information on GIs of 17 complete genomes strains/HN06.xls
- File. S1. Detailed information on GI of each strain/Detailed information on GIs of 17 complete genomes strains/HN07.xls
- File. S1. Detailed information on GI of each strain/Detailed information on GIs of 17 complete genomes strains/OH1905.xls
- File. S1. Detailed information on GI of each strain/Detailed information on GIs of 17 complete genomes strains/Pm70.xls
- File. S1. Detailed information on GI of each strain/Detailed information on GIs of 17 complete genomes strains/Pm_3.xls
- File. S1. Detailed information on GI of each strain/Detailed information on GIs of 17 complete genomes strains/Razi_Pm0001.xls
- File. S1. Detailed information on GI of each strain/Detailed information on GIs of 17 complete genomes strains/TB21.xls
- File. S1. Detailed information on GI of each strain/Detailed information on GIs of 97 whole genomes strains/
- File. S1. Detailed information on GI of each strain/Detailed information on GIs of 97 whole genomes strains/2125PM.xls
- File. S1. Detailed information on GI of each strain/Detailed information on GIs of 97 whole genomes strains/2165PM.xls
- File. S1. Detailed information on GI of each strain/Detailed information on GIs of 97 whole genomes strains/2213.xls
- File. S1. Detailed information on GI of each strain/Detailed information on GIs of 97 whole genomes strains/2267PM.xls
- File. S1. Detailed information on GI of each strain/Detailed information on GIs of 97 whole genomes strains/2297PM.xls
- File. S1. Detailed information on GI of each strain/Detailed information on GIs of 97 whole genomes strains/2320PM.xls
- File. S1. Detailed information on GI of each strain/Detailed information on GIs of 97 whole genomes strains/2335PM.xls
- File. S1. Detailed information on GI of each strain/Detailed information on GIs of 97 whole genomes strains/2389PM.xls
- File. S1. Detailed information on GI of each strain/Detailed information on GIs of 97 whole genomes strains/2403PM.xls
- File. S1. Detailed information on GI of each strain/Detailed information on GIs of 97 whole genomes strains/2428PM.xls
- File. S1. Detailed information on GI of each strain/Detailed information on GIs of 97 whole genomes strains/2450PM.xls
- File. S1. Detailed information on GI of each strain/Detailed information on GIs of 97 whole genomes strains/2497PM.xls
- File. S1. Detailed information on GI of each strain/Detailed information on GIs of 97 whole genomes strains/2512PM.xls
- File. S1. Detailed information on GI of each strain/Detailed information on GIs of 97 whole genomes strains/2526PM.xls
- File. S1. Detailed information on GI of each strain/Detailed information on GIs of 97 whole genomes strains/2578PM.xls
- File. S1. Detailed information on GI of each strain/Detailed information on GIs of 97 whole genomes strains/2597PM.xls
- File. S1. Detailed information on GI of each strain/Detailed information on GIs of 97 whole genomes strains/2612PM.xls
- File. S1. Detailed information on GI of each strain/Detailed information on GIs of 97 whole genomes strains/2633PM.xls
- File. S1. Detailed information on GI of each strain/Detailed information on GIs of 97 whole genomes strains/2668PM.xls
- File. S1. Detailed information on GI of each strain/Detailed information on GIs of 97 whole genomes strains/2887PM.xls
- File. S1. Detailed information on GI of each strain/Detailed information on GIs of 97 whole genomes strains/2901PM.xls
- File. S1. Detailed information on GI of each strain/Detailed information on GIs of 97 whole genomes strains/2930PM.xls
- File. S1. Detailed information on GI of each strain/Detailed information on GIs of 97 whole genomes strains/2969PM.xls
- File. S1. Detailed information on GI of each strain/Detailed information on GIs of 97 whole genomes strains/3022PM.xls
- File. S1. Detailed information on GI of each strain/Detailed information on GIs of 97 whole genomes strains/3045PM.xls
- File. S1. Detailed information on GI of each strain/Detailed information on GIs of 97 whole genomes strains/3213.xls
- File. S1. Detailed information on GI of each strain/Detailed information on GIs of 97 whole genomes strains/3275PM.xls
- File. S1. Detailed information on GI of each strain/Detailed information on GIs of 97 whole genomes strains/3347PM.xls
- File. S1. Detailed information on GI of each strain/Detailed information on GIs of 97 whole genomes strains/3384PM.xls
- File. S1. Detailed information on GI of each strain/Detailed information on GIs of 97 whole genomes strains/3483PM.xls
- File. S1. Detailed information on GI of each strain/Detailed information on GIs of 97 whole genomes strains/671_90.xls
- File. S1. Detailed information on GI of each strain/Detailed information on GIs of 97 whole genomes strains/68BPM.xls
- File. S1. Detailed information on GI of each strain/Detailed information on GIs of 97 whole genomes strains/69APM.xls
- File. S1. Detailed information on GI of each strain/Detailed information on GIs of 97 whole genomes strains/8552APM.xls
- File. S1. Detailed information on GI of each strain/Detailed information on GIs of 97 whole genomes strains/ATCC 15742.xls
- File. S1. Detailed information on GI of each strain/Detailed information on GIs of 97 whole genomes strains/ATCC 51689.xls
- File. S1. Detailed information on GI of each strain/Detailed information on GIs of 97 whole genomes strains/ATTK.xls
- File. S1. Detailed information on GI of each strain/Detailed information on GIs of 97 whole genomes strains/BUKK.xls
- File. S1. Detailed information on GI of each strain/Detailed information on GIs of 97 whole genomes strains/C48-1.xls
- File. S1. Detailed information on GI of each strain/Detailed information on GIs of 97 whole genomes strains/CIRMBP-0747.xls
- File. S1. Detailed information on GI of each strain/Detailed information on GIs of 97 whole genomes strains/CIRMBP-0749.xls
- File. S1. Detailed information on GI of each strain/Detailed information on GIs of 97 whole genomes strains/CIRMBP-0758.xls
- File. S1. Detailed information on GI of each strain/Detailed information on GIs of 97 whole genomes strains/CIRMBP-0760.xls
- File. S1. Detailed information on GI of each strain/Detailed information on GIs of 97 whole genomes strains/CIRMBP-0782.xls
- File. S1. Detailed information on GI of each strain/Detailed information on GIs of 97 whole genomes strains/CIRMBP-0783.xls
- File. S1. Detailed information on GI of each strain/Detailed information on GIs of 97 whole genomes strains/CIRMBP-0812.xls
- File. S1. Detailed information on GI of each strain/Detailed information on GIs of 97 whole genomes strains/CIRMBP-0817.xls
- File. S1. Detailed information on GI of each strain/Detailed information on GIs of 97 whole genomes strains/CIRMBP-0827.xls
- File. S1. Detailed information on GI of each strain/Detailed information on GIs of 97 whole genomes strains/CIRMBP-0835.xls
- File. S1. Detailed information on GI of each strain/Detailed information on GIs of 97 whole genomes strains/CIRMBP-0872.xls
- File. S1. Detailed information on GI of each strain/Detailed information on GIs of 97 whole genomes strains/CIRMBP-0873.xls
- File. S1. Detailed information on GI of each strain/Detailed information on GIs of 97 whole genomes strains/CIRMBP-0877.xls
- File. S1. Detailed information on GI of each strain/Detailed information on GIs of 97 whole genomes strains/CIRMBP-0906.xls
- File. S1. Detailed information on GI of each strain/Detailed information on GIs of 97 whole genomes strains/CIRMBP-0922.xls
- File. S1. Detailed information on GI of each strain/Detailed information on GIs of 97 whole genomes strains/CIRMBP-0927.xls
- File. S1. Detailed information on GI of each strain/Detailed information on GIs of 97 whole genomes strains/DY120818.xls
- File. S1. Detailed information on GI of each strain/Detailed information on GIs of 97 whole genomes strains/Faisal.xls
- File. S1. Detailed information on GI of each strain/Detailed information on GIs of 97 whole genomes strains/FDAARGOS_217.xls
- File. S1. Detailed information on GI of each strain/Detailed information on GIs of 97 whole genomes strains/FDAARGOS_219.xls
- File. S1. Detailed information on GI of each strain/Detailed information on GIs of 97 whole genomes strains/FDAARGOS_220.xls
- File. S1. Detailed information on GI of each strain/Detailed information on GIs of 97 whole genomes strains/FDAARGOS_261.xls
- File. S1. Detailed information on GI of each strain/Detailed information on GIs of 97 whole genomes strains/HN141014.xls
- File. S1. Detailed information on GI of each strain/Detailed information on GIs of 97 whole genomes strains/HS SKN01.xls
- File. S1. Detailed information on GI of each strain/Detailed information on GIs of 97 whole genomes strains/Islm.xls
- File. S1. Detailed information on GI of each strain/Detailed information on GIs of 97 whole genomes strains/Karachi.xls
- File. S1. Detailed information on GI of each strain/Detailed information on GIs of 97 whole genomes strains/P-1062.xls
- File. S1. Detailed information on GI of each strain/Detailed information on GIs of 97 whole genomes strains/P-1662.xls
- File. S1. Detailed information on GI of each strain/Detailed information on GIs of 97 whole genomes strains/P-1702.xls
- File. S1. Detailed information on GI of each strain/Detailed information on GIs of 97 whole genomes strains/P-2095.xls
- File. S1. Detailed information on GI of each strain/Detailed information on GIs of 97 whole genomes strains/P-2100.xls
- File. S1. Detailed information on GI of each strain/Detailed information on GIs of 97 whole genomes strains/P52VAC.xls
- File. S1. Detailed information on GI of each strain/Detailed information on GIs of 97 whole genomes strains/Pesh.xls
- File. S1. Detailed information on GI of each strain/Detailed information on GIs of 97 whole genomes strains/PVAcc.xls
- File. S1. Detailed information on GI of each strain/Detailed information on GIs of 97 whole genomes strains/Razi0002.xls
- File. S1. Detailed information on GI of each strain/Detailed information on GIs of 97 whole genomes strains/RCAD0276.xls
- File. S1. Detailed information on GI of each strain/Detailed information on GIs of 97 whole genomes strains/SMC1.xls
- File. S1. Detailed information on GI of each strain/Detailed information on GIs of 97 whole genomes strains/THA.xls
- File. S1. Detailed information on GI of each strain/Detailed information on GIs of 97 whole genomes strains/THD.xls
- File. S1. Detailed information on GI of each strain/Detailed information on GIs of 97 whole genomes strains/THF.xls
- File. S1. Detailed information on GI of each strain/Detailed information on GIs of 97 whole genomes strains/TX1.xls
- File. S1. Detailed information on GI of each strain/Detailed information on GIs of 97 whole genomes strains/unmsm.xls
- File. S1. Detailed information on GI of each strain/Detailed information on GIs of 97 whole genomes strains/V1.xls
- File. S1. Detailed information on GI of each strain/Detailed information on GIs of 97 whole genomes strains/VTCCBAA264.xls
- File. S1. Detailed information on GI of each strain/Detailed information on GIs of 97 whole genomes strains/X-73.xls
