# Supplementary material for: Comparative analysis reveals the Genomic Islands in Pasteurella multocida population genetics: on Symbiosis and adaptability
Source: BMC Genomics. 2019 Jan 18;20:63. doi: 10.1186/s12864-018-5366-6 (PMC6339346; doi:10.1186/s12864-018-5366-6)
Supplement: Supplementary file 6 — File S1. Detailed information on GI of each strain (ZIP 1360 kb). [file 12864_2018_5366_MOESM6_ESM.zip › File. S1. Detailed information on GI of each strain/Detailed information on GIs of 17 complete genomes strains/3480.xls]

## Sheet: Islandviewer Results
Island start	Island end	Length	Method	Gene name	Gene ID	Locus	Gene start	Gene end	Strand	Product	COG		External Annotations
39700	88114	48415	Predicted by at least one method	WP_014390695.1		NT08PM_RS00240	39850	41022	-1	integrase	LX	Integrase	PAI
39700	88114	48415	Predicted by at least one method	WP_014390696.1		NT08PM_RS00245	41398	41853	-1	pyruvate kinase; Pathogen-associated gene(PAG)	O	Periplasmic serine protease, S1-C subfamily, contain C-terminal PDZ domain
39700	88114	48415	Predicted by at least one method	WP_041423219.1		NT08PM_RS00250	41898	42251	-1	hypothetical protein	G	Beta-glucanase, GH16 family
39700	88114	48415	Predicted by at least one method	WP_014391445.1		NT08PM_RS00255	42260	42757	-1	phage protein	D	Chromosome segregation ATPase
39700	88114	48415	Predicted by at least one method	WP_014667784.1		NT08PM_RS00260	42901	43803	-1	recombination-associated protein RdgC	L	DNA recombination-dependent growth factor C
39700	88114	48415	Predicted by at least one method	WP_014390700.1		NT08PM_RS00265	43806	44189	-1	hypothetical protein	T	GAF domain
39700	88114	48415	Predicted by at least one method	WP_014390701.1		NT08PM_RS00270	44268	44579	-1	hypothetical protein	K	DNA-binding transcriptional regulator, GntR family
39700	88114	48415	Predicted by at least one method	WP_014390702.1		NT08PM_RS00275	44579	45100	-1	hypothetical protein	V	NTP pyrophosphatase, house-cleaning of non-canonical NTPs
39700	88114	48415	Predicted by at least one method	WP_014667785.1		NT08PM_RS00280	45167	45619	-1	single-stranded DNA-binding protein	L	Single-stranded DNA-binding protein
39700	88114	48415	Predicted by at least one method	WP_014390704.1		NT08PM_RS00285	45630	46331	-1	single-stranded DNA-binding protein	NT	Methyl-accepting chemotaxis protein
39700	88114	48415	Predicted by at least one method	WP_014390705.1		NT08PM_RS00290	46374	47024	-1	ribonuclease H	L	DNA polymerase elongation subunit (family B)
39700	88114	48415	Predicted by at least one method	WP_014667786.1		NT08PM_RS00295	47372	47608	-1	hypothetical protein	V	CRISPR/Cas system-associated endonuclease/helicase Cas3
39700	88114	48415	Predicted by at least one method	WP_014390709.1		NT08PM_RS00300	47580	47879	-1	hypothetical protein	L	Predicted endonuclease distantly related to archaeal Holliday junction resolvase
39700	88114	48415	Predicted by at least one method	WP_014390710.1		NT08PM_RS00305	47946	48257	1	hypothetical protein	S	Small basic protein (function unknown)
39700	88114	48415	Predicted by at least one method	WP_014390711.1		NT08PM_RS00310	48319	48975	-1	antirepressor	X	Prophage antirepressor
39700	88114	48415	Predicted by at least one method	WP_014390712.1		NT08PM_RS00315	49260	50096	-1	hypothetical protein	X	Phage anti-repressor protein
39700	88114	48415	Predicted by at least one method	WP_014390713.1		NT08PM_RS00320	50207	50584	-1	hypothetical protein	S	Uncharacterized membrane protein
39700	88114	48415	Predicted by at least one method	WP_014391100.1		NT08PM_RS00325	50559	50750	-1	hypothetical protein	H	Protoporphyrinogen oxidase
39700	88114	48415	Predicted by at least one method	WP_014390715.1		NT08PM_RS00330	51313	51540	-1	hypothetical protein	T	Periplasmic ligand-binding sensor domain
39700	88114	48415	Predicted by at least one method	WP_014390716.1		NT08PM_RS00335	52049	52873	-1	hypothetical protein	NW	Tfp pilus assembly protein, tip-associated adhesin PilY1
39700	88114	48415	Predicted by at least one method	WP_014390717.1		NT08PM_RS00340	52870	53607	-1	toxin HipA	H	Cobalamin biosynthesis protein CobN, Mg-chelatase
39700	88114	48415	Predicted by at least one method	WP_014391464.1		NT08PM_RS00345	53683	54369	-1	transcriptional regulator	X	Phage repressor protein C, contains Cro/C1-type HTH and peptisase s24 domains
39700	88114	48415	Predicted by at least one method	WP_005720263.1		NT08PM_RS00350	54497	54706	1	transcriptional regulator	K	DNA-binding transcriptional regulator, XRE-family HTH domain
39700	88114	48415	Predicted by at least one method	WP_014391466.1		NT08PM_RS00355	54755	55207	1	hypothetical protein	MO	Periplasmic chaperone for outer membrane proteins, Skp family
39700	88114	48415	Predicted by at least one method	WP_014667788.1		NT08PM_RS00360	55266	55967	1	phage antirepressor protein	X	Phage regulatory protein Rha
39700	88114	48415	Predicted by at least one method	WP_014390722.1		NT08PM_RS00365	55964	56317	1	HNH endonuclease	V	5-methylcytosine-specific restriction endonuclease McrA
39700	88114	48415	Predicted by at least one method	WP_014390723.1		NT08PM_RS00370	56319	57218	1	hypothetical protein	L	DNA replication protein DnaD
39700	88114	48415	Predicted by at least one method	WP_014390724.1		NT08PM_RS00375	57218	57913	1	replication protein P	H	Biotin-(acetyl-CoA carboxylase) ligase
39700	88114	48415	Predicted by at least one method	WP_014390725.1		NT08PM_RS00380	57906	58436	1	DNA methyltransferase	J	N6-adenosine-specific RNA methylase IME4
39700	88114	48415	Predicted by at least one method	WP_014390726.1		NT08PM_RS00385	58445	58882	1	hypothetical protein	R	Predicted acyltransferase, LPLAT superfamily
39700	88114	48415	Predicted by at least one method	WP_014667790.1		NT08PM_RS00390	59042	59257	1	hypothetical protein	R	Predicted oxidoreductase (related to aryl-alcohol dehydrogenase)
39700	88114	48415	Predicted by at least one method	WP_014667791.1		NT08PM_RS00395	59250	59852	1	recombinase NinG	V	5-methylcytosine-specific restriction endonuclease McrA
39700	88114	48415	Predicted by at least one method	WP_014667792.1		NT08PM_RS00400	59853	60314	1	antitermination protein	Q	Acyl transferase domain in polyketide synthase (PKS) enzymes
39700	88114	48415	Predicted by at least one method	WP_014667793.1		NT08PM_RS00405	60440	61003	-1	hypothetical protein	C	Formate hydrogenlyase subunit 6/NADH:ubiquinone oxidoreductase 23 kD subunit (chain I)
39700	88114	48415	Predicted by at least one method	WP_014391475.1		NT08PM_RS00410	61121	61381	1	hypothetical protein	I	Phospholipid biosynthesis protein PlsY, probable glycerol-3-phosphate acyltransferase
39700	88114	48415	Predicted by at least one method	WP_014667794.1		NT08PM_RS00415	61378	61908	1	glycoside hydrolase	M	Phage-related lysozyme (muramidase), GH24 family
39700	88114	48415	Predicted by at least one method	YP_006239004.1		NT08PM_0083	61881	62204	1	hypothetical protein; Pathogen-associated gene(PAG)
39700	88114	48415	Predicted by at least one method	WP_050899297.1		NT08PM_RS11230	62110	62391	1	hypothetical protein	M	UDP-N-acetylenolpyruvoylglucosamine reductase
39700	88114	48415	Predicted by at least one method	WP_014390736.1		NT08PM_RS00425	62426	62860	-1	CopG family transcriptional regulator	K	Transcriptional regulator, contains Arc/MetJ-type RHH (ribbon-helix-helix) DNA-binding domain
39700	88114	48415	Predicted by at least one method	WP_014390737.1		NT08PM_RS00430	63154	63651	1	terminase	X	Transposase and inactivated derivatives
39700	88114	48415	Predicted by at least one method	WP_014667796.1		NT08PM_RS00435	63635	64861	1	terminase	X	Phage terminase large subunit
39700	88114	48415	Predicted by at least one method	WP_014390739.1		NT08PM_RS00440	64876	66321	1	hypothetical protein	S	Uncharacterized protein
39700	88114	48415	Predicted by at least one method	WP_014390740.1		NT08PM_RS00445	66275	67246	1	hypothetical protein	S	Uncharacterized conserved protein, contains phage Mu gpF-like domain
39700	88114	48415	Predicted by at least one method	WP_014390741.1		NT08PM_RS00450	67261	68607	1	hypothetical protein	S	Uncharacterized protein
39700	88114	48415	Predicted by at least one method	WP_014390742.1		NT08PM_RS00455	68607	69041	1	hypothetical protein	V	Nitroimidazol reductase NimA or a related FMN-containing flavoprotein, pyridoxamine 5'-phosphate oxidase superfamily
39700	88114	48415	Predicted by at least one method	WP_014390743.1		NT08PM_RS00460	69053	70051	1	hypothetical protein	S	Uncharacterized protein, linocin/CFP29 family
39700	88114	48415	Predicted by at least one method	WP_014390745.1		NT08PM_RS00465	70546	70914	1	hypothetical protein	J	16S rRNA C967 or C1407 C5-methylase, RsmB/RsmF family
39700	88114	48415	Predicted by at least one method	WP_014390746.1		NT08PM_RS00470	70917	71261	1	hypothetical protein	I	Lysophospholipase, alpha-beta hydrolase superfamily
39700	88114	48415	Predicted by at least one method	WP_014390747.1		NT08PM_RS00475	71266	71637	1	hypothetical protein	O	Formylglycine-generating enzyme, required for sulfatase activity, contains SUMF1/FGE domain
39700	88114	48415	Predicted by at least one method	WP_014390748.1		NT08PM_RS00480	71634	72005	1	hypothetical protein	P	Na+/H+ antiporter NhaD or related arsenite permease
39700	88114	48415	Predicted by at least one method	WP_014390749.1		NT08PM_RS00485	72017	72499	1	phage tail protein	R	Uncharacterized conserved protein YjdB, contains Ig-like domain
39700	88114	48415	Predicted by at least one method	WP_014390750.1		NT08PM_RS00490	72553	73224	1	hypothetical protein	M	Outer membrane protein TolC
39700	88114	48415	Predicted by at least one method	WP_014390751.1		NT08PM_RS00495	73301	73657	1	hypothetical protein	S	Uncharacterized membrane protein YozV, TM2 domain
39700	88114	48415	Predicted by at least one method	WP_014390752.1		NT08PM_RS00500	73733	74551	-1	hypothetical protein	K	DNA-directed RNA polymerase, alpha subunit/40 kD subunit
39700	88114	48415	Predicted by at least one method	WP_014390754.1		NT08PM_RS00505	74890	75714	1	antirepressor	X	Phage- or plasmid-associated DNA primase
39700	88114	48415	Predicted by at least one method	WP_014390755.1		NT08PM_RS00510	75766	78210	1	tail length tape measure protein	D	Chromosome segregation ATPase
39700	88114	48415	Predicted by at least one method	WP_014390756.1		NT08PM_RS00515	78213	78542	1	Gifsy-1 prophage VmtM	X	Phage-related protein
39700	88114	48415	Predicted by at least one method	WP_014390758.1		NT08PM_RS00520	78671	79375	1	tail protein	X	Phage-related protein
39700	88114	48415	Predicted by at least one method	WP_014667798.1		NT08PM_RS00525	79380	80123	1	tail protein	O	Proteasome lid subunit RPN8/RPN11, contains Jab1/MPN domain metalloenzyme (JAMM) motif
39700	88114	48415	Predicted by at least one method	WP_014667799.1		NT08PM_RS00530	80066	80686	1	tail protein	X	Phage-related protein, tail component
39700	88114	48415	Predicted by at least one method	WP_014667800.1		NT08PM_RS00535	80690	85693	1	host specificity protein	X	Phage-related protein, tail component
39700	88114	48415	Predicted by at least one method	WP_014667801.1		NT08PM_RS00540	85741	86064	1	hypothetical protein	V	CRISPR/Cas system endoribonuclease Cas6, RAMP superfamily
39700	88114	48415	Predicted by at least one method	WP_014390762.1		NT08PM_RS00545	86455	87201	-1	hypothetical protein	R	Uncharacterized conserved protein YurZ, alkylhydroperoxidase/carboxymuconolactone decarboxylase family
39700	88114	48415	Predicted by at least one method	WP_014390763.1		NT08PM_RS00550	87201	87713	-1	hypothetical protein	C	Malic enzyme
281433	292090	10658	Predicted by at least one method	WP_014667881.1		NT08PM_RS01430	282044	284254	-1	hypothetical protein	S	Uncharcterized protein, DUF927 family	PAI
281433	292090	10658	Predicted by at least one method	WP_014667882.1		NT08PM_RS01435	284267	284581	-1	hypothetical protein	KX	Predicted DNA-binding transcriptional regulator AlpA
281433	292090	10658	Predicted by at least one method	WP_041423220.1		NT08PM_RS01440	284574	284795	-1	hypothetical protein	C	TPP-dependent pyruvate or acetoin dehydrogenase subunit alpha
281433	292090	10658	Predicted by at least one method	WP_014667883.1		NT08PM_RS01445	284795	284989	-1	hypothetical protein; Pathogen-associated gene(PAG)	V	8-oxo-dGTP pyrophosphatase MutT and related house-cleaning NTP pyrophosphohydrolases, NUDIX family
281433	292090	10658	Predicted by at least one method	WP_014667884.1		NT08PM_RS01450	284983	285306	-1	hypothetical protein	K	DNA-binding transcriptional regulator, XRE family
281433	292090	10658	Predicted by at least one method	WP_050567618.1		NT08PM_RS01455	285299	285814	-1	hypothetical protein	C	Pyruvate/2-oxoglutarate dehydrogenase complex, dihydrolipoamide dehydrogenase (E3) component or related enzyme
281433	292090	10658	Predicted by at least one method	WP_014667886.1		NT08PM_RS01460	285969	286199	-1	hypothetical protein; Pathogen-associated gene(PAG)	O	DnaJ-class molecular chaperone with C-terminal Zn finger domain
281433	292090	10658	Predicted by at least one method	WP_014667887.1		NT08PM_RS01465	286208	286402	-1	phage protein	KX	Predicted DNA-binding transcriptional regulator AlpA
281433	292090	10658	Predicted by at least one method	WP_014667888.1		NT08PM_RS01470	286570	287778	-1	hypothetical protein; Pathogen-associated gene(PAG)	NT	Methyl-accepting chemotaxis protein
281433	292090	10658	Predicted by at least one method	WP_014667889.1		NT08PM_RS01475	287824	288039	-1	stability protein StbD	V	Antitoxin component YafN of the YafNO toxin-antitoxin module, PHD/YefM family
281433	292090	10658	Predicted by at least one method	WP_014667890.1		NT08PM_RS01480	288151	289140	-1	phage capsid protein	V	Beta-lactamase class A
281433	292090	10658	Predicted by at least one method	WP_014667891.1		NT08PM_RS01485	289150	289818	-1	hypothetical protein	T	Signal transduction histidine kinase, nitrogen specific
281433	292090	10658	Predicted by at least one method	WP_014667892.1		NT08PM_RS01490	289823	290029	-1	DNA-binding protein	KX	Predicted DNA-binding transcriptional regulator AlpA
281433	292090	10658	Predicted by at least one method	WP_014667894.1		NT08PM_RS01495	290659	291876	-1	integrase	LX	Integrase
1378455	1389798	11344	Predicted by at least one method	YP_006240190.1		NT08PM_1313	1378526	1378765	-1	hypothetical protein	Q	Non-ribosomal peptide synthetase component F	PAI
1378455	1389798	11344	Predicted by at least one method	YP_006240191.1		NT08PM_1314	1378823	1379413	-1	hypothetical protein; Pathogen-associated gene(PAG)	O	Thiol-disulfide isomerase or thioredoxin
1378455	1389798	11344	Predicted by at least one method	YP_006240192.1		NT08PM_1315	1379426	1379947	-1	hypothetical protein	E	Dihydrodipicolinate reductase
1378455	1389798	11344	Predicted by at least one method	YP_006240193.1		NT08PM_1316	1379984	1380394	-1	gp17	K	Transcriptional regulator, contains XRE-family HTH domain
1378455	1389798	11344	Predicted by at least one method	YP_006240194.1		NT08PM_1317	1380507	1380656	1	hypothetical protein	H	Dihydropteroate synthase
1378455	1389798	11344	Predicted by at least one method	YP_006240195.1		NT08PM_1318	1380863	1381099	1	hypothetical protein	R	Predicted DNA-binding protein, XRE-type HTH domain
1378455	1389798	11344	Predicted by at least one method	YP_006240196.1		NT08PM_1319	1381179	1381364	1	hypothetical protein	T	K+-sensing histidine kinase KdpD
1378455	1389798	11344	Predicted by at least one method	YP_006240197.1		NT08PM_1320	1381377	1381691	1	hypothetical protein	K	DNA-binding transcriptional regulator, IclR family
1378455	1389798	11344	Predicted by at least one method	YP_006240198.1		NT08PM_1321	1381702	1382646	1	hypothetical protein	K	DNA-binding transcriptional regulator, MerR family
1378455	1389798	11344	Predicted by at least one method	YP_006240199.1		NT08PM_1322	1382658	1384427	1	phage protein	X	Transposase
1378455	1389798	11344	Predicted by at least one method	YP_006240200.1		NT08PM_1323	1384439	1385617	1	phage protein	U	Type II secretory pathway, component ExeA (predicted ATPase)
1378455	1389798	11344	Predicted by at least one method	YP_006240201.1		NT08PM_1324	1385620	1385943	1	hypothetical protein	G	Predicted glycosyl hydrolase, contains GH57 and DUF1957 domains
1378455	1389798	11344	Predicted by at least one method	YP_006240202.1		NT08PM_1325	1385953	1386174	1	hypothetical protein	LX	Integrase
1378455	1389798	11344	Predicted by at least one method	YP_006240203.1		NT08PM_1326	1386227	1386403	1	hypothetical protein	C	FAD/FMN-containing dehydrogenase
1378455	1389798	11344	Predicted by at least one method	YP_006240204.1		NT08PM_1327	1386423	1387043	1	gp05	J	Ribosomal protein S13
1378455	1389798	11344	Predicted by at least one method	YP_006240205.1		NT08PM_1328	1387045	1387212	1	hypothetical protein
1378455	1389798	11344	Predicted by at least one method	YP_006240206.1		NT08PM_1329	1387213	1387440	1	hypothetical protein	N	Flagellar motor switch protein FliG
1378455	1389798	11344	Predicted by at least one method	YP_006240207.1		NT08PM_1330	1387437	1387982	1	hypothetical protein; Pathogen-associated gene(PAG)	F	nanoRNase/pAp phosphatase, hydrolyzes c-di-AMP and oligoRNAs
1378455	1389798	11344	Predicted by at least one method	YP_006240208.1		NT08PM_1331	1387992	1388552	1	hypothetical protein; Pathogen-associated gene(PAG)	M	Membrane carboxypeptidase (penicillin-binding protein)
1378455	1389798	11344	Predicted by at least one method	YP_006240209.1		NT08PM_1332	1388556	1388879	1	hypothetical protein	R	Putative Zn-dependent protease, contains TPR repeats
1378455	1389798	11344	Predicted by at least one method	YP_006240210.1		NT08PM_1333	1388950	1389411	1	gp02	X	Mu-like prophage protein gp16
1378455	1389798	11344	Predicted by at least one method	YP_006240211.1		NT08PM_1334	1389411	1389758	1	hypothetical protein	K	Transcriptional regulator, Middle operon regulator (Mor) family
1690704	1703845	13151	Predicted by at least one method	WP_014668351.1		NT08PM_RS07870	1691237	1692187	-1	abortive infection protein	V	Abortive infection bacteriophage resistance protein	Metabolic Island
1690704	1703845	13151	Predicted by at least one method	WP_014668352.1		NT08PM_RS07875	1693265	1695442	-1	hypothetical protein	S	Uncharcterized protein, DUF927 family
1690704	1703845	13151	Predicted by at least one method	WP_014668353.1		NT08PM_RS07880	1695435	1695866	-1	hypothetical protein	R	Predicted pyrophosphatase or phosphodiesterase, AlkP superfamily
1690704	1703845	13151	Predicted by at least one method	WP_014668354.1		NT08PM_RS07885	1695863	1696189	-1	hypothetical protein	R	Predicted exporter protein, RND superfamily
1690704	1703845	13151	Predicted by at least one method	WP_050899300.1		NT08PM_RS07890	1696182	1696589	-1	hypothetical protein	L	DNA polymerase III, delta subunit
1690704	1703845	13151	Predicted by at least one method	WP_016504559.1		NT08PM_RS07895	1696582	1696977	-1	hypothetical protein	E	Chorismate synthase
1690704	1703845	13151	Predicted by at least one method	WP_014326454.1		NT08PM_RS07900	1696970	1697530	-1	hypothetical protein	G	Di- and tricarboxylate transporter
1690704	1703845	13151	Predicted by at least one method	WP_014326455.1		NT08PM_RS07905	1697653	1698015	-1	hypothetical protein	U	Type VI protein secretion system component VasK
1690704	1703845	13151	Predicted by at least one method	WP_041423227.1		NT08PM_RS07910	1698242	1698475	1	hypothetical protein	K	Curved DNA-binding protein CbpA, contains a DnaJ-like domain
1690704	1703845	13151	Predicted by at least one method	WP_032854128.1		NT08PM_RS07915	1698553	1698828	-1	hypothetical protein	X	Phage-related tail protein
1690704	1703845	13151	Predicted by at least one method	WP_014668357.1		NT08PM_RS07920	1699010	1699297	-1	hypothetical protein	V	Restriction endonuclease S subunit
1690704	1703845	13151	Predicted by at least one method	WP_014668358.1		NT08PM_RS07925	1699290	1700009	-1	hypothetical protein	X	Phage regulatory protein Rha
1690704	1703845	13151	Predicted by at least one method	WP_014668359.1		NT08PM_RS07930	1700030	1700452	-1	hypothetical protein	J	Alanyl-tRNA synthetase
1690704	1703845	13151	Predicted by at least one method	WP_014668360.1		NT08PM_RS07935	1700462	1700659	-1	helix-turn-helix domain-containing protein	KX	Predicted DNA-binding transcriptional regulator AlpA
1690704	1703845	13151	Predicted by at least one method	WP_014668361.1		NT08PM_RS07940	1700880	1701680	-1	hypothetical protein	C	Pyruvate/2-oxoglutarate dehydrogenase complex, dihydrolipoamide dehydrogenase (E3) component or related enzyme
1690704	1703845	13151	Predicted by at least one method	WP_014668362.1		NT08PM_RS07945	1702208	1703491	-1	SlpA	LX	Integrase
