# Supplementary material for: Comparative analysis reveals the Genomic Islands in Pasteurella multocida population genetics: on Symbiosis and adaptability
Source: BMC Genomics. 2019 Jan 18;20:63. doi: 10.1186/s12864-018-5366-6 (PMC6339346; doi:10.1186/s12864-018-5366-6)
Supplement: Supplementary file 6 — File S1. Detailed information on GI of each strain (ZIP 1360 kb). [file 12864_2018_5366_MOESM6_ESM.zip › File. S1. Detailed information on GI of each strain/Detailed information on GIs of 17 complete genomes strains/36950.xls]

## Sheet: Islandviewer Results
Island start	Island end	Length	Method	Gene name	Gene ID	Locus	Gene start	Gene end	Strand	Product	COG		External Annotations
273225	355355	82131	Predicted by at least one method	WP_012340801.1		PMU_RS01295	273706	274284	1	hypothetical protein	S	Uncharacterized conserved protein, contains LGFP repeats	Pathogenicity and Resistance Island (ICE)
273225	355355	82131	Predicted by at least one method	WP_012340802.1		PMU_RS01300	275016	275453	-1	hypothetical protein	X	Phage repressor protein C, contains Cro/C1-type HTH and peptisase s24 domains
273225	355355	82131	Predicted by at least one method	WP_012340803.1		PMU_RS01305	275603	276502	1	integrase	L	Site-specific recombinase XerD
273225	355355	82131	Predicted by at least one method	WP_014325822.1		PMU_RS01310	276775	277698	-1	integrase	X	Transposase and inactivated derivatives, IS30 family
273225	355355	82131	Predicted by at least one method	WP_025288852.1		PMU_RS01315	277850	278470	-1	hypothetical protein	W	P pilus assembly protein, chaperone PapD
273225	355355	82131	Predicted by at least one method	WP_021265455.1		PMU_RS01320	278623	278808	-1	hypothetical protein	TK	Two-component response regulator, PleD family, consists of two REC domains and a diguanylate cyclase (GGDEF) domain
273225	355355	82131	Predicted by at least one method			PMU_RS01325	279030	279623	1	acyl-CoA:6-aminopenicillanic acid acyl-transferase
273225	355355	82131	Predicted by at least one method	WP_000018321.1		PMU_RS01330	279777	280592	-1	aminoglycoside O-phosphotransferase APH(3')-Ia; Resistance gene(RGI)	J	Aminoglycoside phosphotransferase
273225	355355	82131	Predicted by at least one method	WP_000480968.1		PMU_RS01335	280928	281764	-1	aminoglycoside O-phosphotransferase APH(6)-Id; Resistance gene(RGI)	V	Streptomycin 6-kinase
273225	355355	82131	Predicted by at least one method	WP_001145207.1		PMU_RS01340	281764	282522	-1	APH(3'') family aminoglycoside O-phosphotransferase; Resistance gene(RGI)	J	Aminoglycoside phosphotransferase
273225	355355	82131	Predicted by at least one method	WP_015431543.1		PMU_RS01345	282735	283763	-1	sulfonamide-resistant dihydropteroate synthase Sul2; Resistance gene(RGI)	H	Dihydropteroate synthase
273225	355355	82131	Predicted by at least one method	WP_014325823.1		PMU_RS01350	283743	285035	1	transposase	M	dTDP-4-amino-4,6-dideoxygalactose transaminase
273225	355355	82131	Predicted by at least one method	WP_000219600.1		PMU_RS01355	285414	285632	1	hypothetical protein	M	dTDP-4-amino-4,6-dideoxygalactose transaminase
273225	355355	82131	Predicted by at least one method	WP_000510491.1		PMU_RS01360	285723	285911	-1	hypothetical protein	IQ	Acyl-CoA synthetase (AMP-forming)/AMP-acid ligase II
273225	355355	82131	Predicted by at least one method	WP_000546161.1		PMU_RS01365	285930	286385	-1	hypothetical protein	H	FMN phosphatase YigB, HAD superfamily
273225	355355	82131	Predicted by at least one method	WP_014325824.1		PMU_RS01370	286824	288038	1	chloramphenicol/florfenicol efflux MFS transporter FloR; Resistance gene(RGI)	GEPR	MFS family permease
273225	355355	82131	Predicted by at least one method	WP_001255015.1		PMU_RS01375	288066	288371	1	LysR family transcriptional regulator	K	DNA-binding transcriptional regulator, LysR family
273225	355355	82131	Predicted by at least one method	WP_001120888.1		PMU_RS01380	288483	289976	1	transposase	M	dTDP-4-amino-4,6-dideoxygalactose transaminase
273225	355355	82131	Predicted by at least one method	WP_014325825.1		PMU_RS10925	290396	291301	1	23S rRNA (adenine(2058)-N(6))-methyltransferase Erm(42); Resistance gene(CARD)	J	16S rRNA A1518 and A1519 N6-dimethyltransferase RsmA/KsgA/DIM1 (may also have DNA glycosylase/AP lyase activity)
273225	355355	82131	Predicted by at least one method			PMU_RS01390	291416	292339	-1	integrase
273225	355355	82131	Predicted by at least one method	WP_014325826.1		PMU_RS01395	292568	293332	-1	integrase	L	Site-specific recombinase XerD
273225	355355	82131	Predicted by at least one method	WP_014325827.1		PMU_RS01400	293488	295467	-1	integrating conjugative element relaxase PFGI-1 class	J	3'-5' exoribonuclease YhaM, can participate in 23S rRNA maturation, HD superfamily
273225	355355	82131	Predicted by at least one method	WP_014325828.1		PMU_RS01405	295895	296692	-1	type I restriction endonuclease subunit M	V	Type I restriction-modification system, DNA methylase subunit
273225	355355	82131	Predicted by at least one method	WP_012340806.1		PMU_RS01410	296765	297511	-1	hypothetical protein	H	Glutamate-1-semialdehyde aminotransferase
273225	355355	82131	Predicted by at least one method	WP_012340807.1		PMU_RS01415	297651	298625	-1	hypothetical protein	L	Antirestriction protein ArdC
273225	355355	82131	Predicted by at least one method	WP_012340808.1		PMU_RS01420	298870	299277	-1	hypothetical protein; Pathogen-associated gene(PAG)	J	tRNA 2-selenouridine synthase SelU, contains rhodanese domain
273225	355355	82131	Predicted by at least one method	WP_012340809.1		PMU_RS01425	299393	300235	-1	hypothetical protein; Pathogen-associated gene(PAG)	BQ	Acetoin utilization deacetylase AcuC or a related deacetylase
273225	355355	82131	Predicted by at least one method	WP_012340810.1		PMU_RS01430	300313	300708	-1	hypothetical protein; Pathogen-associated gene(PAG)	TK	DNA-binding response regulator, OmpR family, contains REC and winged-helix (wHTH) domain
273225	355355	82131	Predicted by at least one method	WP_012340811.1		PMU_RS01435	300807	301052	-1	hypothetical protein; Pathogen-associated gene(PAG)	L	Adenine-specific DNA glycosylase, acts on AG and A-oxoG pairs
273225	355355	82131	Predicted by at least one method	WP_012340812.1		PMU_RS01440	301124	301477	-1	hypothetical protein; Pathogen-associated gene(PAG)	R	Predicted metal-dependent hydrolase, TIM-barrel fold
273225	355355	82131	Predicted by at least one method	WP_012340813.1		PMU_RS01445	301851	302294	1	integrating conjugative element protein	QV	Cytochrome P450
273225	355355	82131	Predicted by at least one method	WP_012340815.1		PMU_RS01450	302291	303232	1	integrating conjugative element protein	T	HAMP domain
273225	355355	82131	Predicted by at least one method	WP_012340816.1		PMU_RS01455	303250	305262	1	integrating conjugative element protein	M	Phage-related lysozyme (muramidase), GH24 family
273225	355355	82131	Predicted by at least one method	WP_012340817.1		PMU_RS01460	305283	305711	1	hypothetical protein; Pathogen-associated gene(PAG)	J	Aspartyl-tRNA synthetase
273225	355355	82131	Predicted by at least one method	WP_012340818.1		PMU_RS01465	305927	306397	1	hypothetical protein	T	K+-sensing histidine kinase KdpD
273225	355355	82131	Predicted by at least one method	WP_012340819.1		PMU_RS01470	306418	306759	1	hypothetical protein; Pathogen-associated gene(PAG)
273225	355355	82131	Predicted by at least one method	WP_012340820.1		PMU_RS01475	306805	308277	-1	conjugal transfer protein TraG	E	Aspartate/methionine/tyrosine aminotransferase
273225	355355	82131	Predicted by at least one method	WP_012340821.1		PMU_RS01480	308288	308605	-1	hypothetical protein; Pathogen-associated gene(PAG)	H	Dihydrofolate reductase
273225	355355	82131	Predicted by at least one method	WP_012340822.1		PMU_RS01485	308595	309023	-1	hypothetical protein; Pathogen-associated gene(PAG)	X	Phage terminase large subunit
273225	355355	82131	Predicted by at least one method	WP_012340823.1		PMU_RS01490	309023	311860	-1	conjugative transfer ATPase, PFL_4706 family	U	Type IV secretory pathway, VirB4 component
273225	355355	82131	Predicted by at least one method	WP_012340824.1		PMU_RS01495	311863	312261	-1	conjugal transfer protein	EP	ABC-type dipeptide/oligopeptide/nickel transport system, ATPase component
273225	355355	82131	Predicted by at least one method	WP_012340826.1		PMU_RS01500	312274	313728	-1	integrating conjugative element protein	KT	Phage shock protein A
273225	355355	82131	Predicted by at least one method	WP_012340827.1		PMU_RS01505	313740	314624	-1	conjugative transfer protein	U	Type II secretory pathway, component HofQ
273225	355355	82131	Predicted by at least one method	WP_012340828.1		PMU_RS01510	314624	315268	-1	integrating conjugative element protein	C	Fe-S-cluster-containing dehydrogenase component
273225	355355	82131	Predicted by at least one method	WP_012340829.1		PMU_RS01515	315272	315637	-1	membrane protein	P	Phosphate/sulfate permease
273225	355355	82131	Predicted by at least one method	WP_006248894.1		PMU_RS01520	315660	316049	-1	membrane protein; Pathogen-associated gene(PAG)	O	Peroxiredoxin
273225	355355	82131	Predicted by at least one method	WP_006248893.1		PMU_RS01525	316064	316300	-1	hypothetical protein
273225	355355	82131	Predicted by at least one method	WP_006248892.1		PMU_RS01530	316297	316623	-1	hypothetical protein	PC	Hydroxylamine reductase (hybrid-cluster protein)
273225	355355	82131	Predicted by at least one method	WP_012340830.1		PMU_RS01535	316810	317193	1	hypothetical protein	E	Ornithine cyclodeaminase/archaeal alanine dehydrogenase, mu-crystallin family
273225	355355	82131	Predicted by at least one method	WP_012340831.1		PMU_RS01540	317225	317920	-1	integrating conjugative element membrane protein	P	ABC-type Fe3+ transport system, periplasmic component
273225	355355	82131	Predicted by at least one method	WP_006248889.1		PMU_RS01545	317917	318270	-1	hypothetical protein; Pathogen-associated gene(PAG)	E	Aminopeptidase N
273225	355355	82131	Predicted by at least one method	WP_014325830.1		PMU_RS01550	318263	320464	-1	conjugative coupling factor TraD, PFGI-1 class	U	Type IV secretory pathway, VirD4 component, TraG/TraD family ATPase
273225	355355	82131	Predicted by at least one method	WP_012340834.1		PMU_RS01555	320464	320970	-1	integrating conjugative element protein	KT	DNA-binding response regulator, LytR/AlgR family
273225	355355	82131	Predicted by at least one method	WP_012340835.1		PMU_RS01560	320973	321743	-1	hypothetical protein; Pathogen-associated gene(PAG)	M	Soluble lytic murein transglycosylase and related regulatory proteins (some contain LysM/invasin domains)
273225	355355	82131	Predicted by at least one method	WP_006248885.1		PMU_RS01565	321722	322495	-1	integrating conjugative element protein	O	Glutaredoxin
273225	355355	82131	Predicted by at least one method	WP_006248884.1		PMU_RS01570	322495	323124	-1	hypothetical protein	D	Cell division protein DamX, binds to the septal ring, contains C-terminal SPOR domain
273225	355355	82131	Predicted by at least one method	WP_006248882.1		PMU_RS01575	323283	323543	-1	hypothetical protein	C	NADP-dependent 3-hydroxy acid dehydrogenase YdfG
273225	355355	82131	Predicted by at least one method	WP_006248881.1		PMU_RS01580	323656	324018	-1	hypothetical protein; Pathogen-associated gene(PAG)	K	DNA-binding transcriptional regulator, IclR family
273225	355355	82131	Predicted by at least one method	WP_014325831.1		PMU_RS01585	324098	324505	-1	heme utilization protein; Pathogen-associated gene(PAG)	J	Translation elongation factor P (EF-P)/translation initiation factor 5A (eIF-5A)
273225	355355	82131	Predicted by at least one method	WP_006248879.1		PMU_RS01590	324531	325211	-1	hypothetical protein	J	Aspartyl/asparaginyl-tRNA synthetase
273225	355355	82131	Predicted by at least one method	WP_006248878.1		PMU_RS01595	325317	325748	-1	hypothetical protein	I	Fatty acid desaturase
273225	355355	82131	Predicted by at least one method	WP_012340838.1		PMU_RS01600	326566	328617	-1	DNA topoisomerase III	L	DNA topoisomerase IA
273225	355355	82131	Predicted by at least one method	WP_006248876.1		PMU_RS01605	328777	329295	-1	hypothetical protein	Q	Ectoine hydroxylase-related dioxygenase, phytanoyl-CoA dioxygenase (PhyH) family
273225	355355	82131	Predicted by at least one method	WP_014325832.1		PMU_RS01610	329392	329676	-1	hypothetical protein; Pathogen-associated gene(PAG)	O	Serine protease, subtilisin family
273225	355355	82131	Predicted by at least one method	WP_006248874.1		PMU_RS01615	329772	330482	1	hypothetical protein	R	GTPase, G3E family
273225	355355	82131	Predicted by at least one method			PMU_RS01620	331021	331731	-1	aldo/keto reductase
273225	355355	82131	Predicted by at least one method	WP_006248872.1		PMU_RS01625	331787	332107	1	hypothetical protein	V	CRISPR/Cas system-associated endoribonuclease Cas2
273225	355355	82131	Predicted by at least one method	WP_005612095.1		PMU_RS01630	332289	332744	1	metal-binding protein	S	Uncharacterized conserved protein
273225	355355	82131	Predicted by at least one method	WP_006248871.1		PMU_RS01635	332758	334305	1	bilirubin oxidase	DPM	Multicopper oxidase with three cupredoxin domains (includes cell division protein FtsP and spore coat protein CotA)
273225	355355	82131	Predicted by at least one method	WP_012340841.1		PMU_RS01640	334395	334550	-1	alcohol dehydrogenase	CR	NADPH:quinone reductase or related Zn-dependent oxidoreductase
273225	355355	82131	Predicted by at least one method	WP_006248870.1		PMU_RS01645	334639	334818	1	hypothetical protein; Pathogen-associated gene(PAG)	G	Glycosidase
273225	355355	82131	Predicted by at least one method	WP_006248869.1		PMU_RS01650	334867	335385	1	hypothetical protein	F	NAD kinase
273225	355355	82131	Predicted by at least one method	WP_006248868.1		PMU_RS01655	335388	336011	-1	TetR family transcriptional regulator	K	DNA-binding transcriptional regulator, AcrR family
273225	355355	82131	Predicted by at least one method	WP_000381802.1		PMU_RS01660	336198	336731	1	aminoglycoside nucleotidyltransferase ANT(2'')-Ia; Resistance gene(CARD)	J	tRNA nucleotidyltransferase/poly(A) polymerase
273225	355355	82131	Predicted by at least one method	WP_014325834.1		PMU_RS01665	336789	337580	1	ANT(3'')-Ia family aminoglycoside nucleotidyltransferase AadA; Resistance gene(CARD)	R	Predicted nucleotidyltransferase
273225	355355	82131	Predicted by at least one method	WP_001007673.1		PMU_RS01670	337657	338484	1	oxacillin-hydrolyzing class D beta-lactamase OXA-2; Resistance gene(CARD)	S	Predicted periplasmic protein
273225	355355	82131	Predicted by at least one method	WP_001067855.1		PMU_RS01675	338575	339279	1	transposase	X	Transposase (or an inactivated derivative)
273225	355355	82131	Predicted by at least one method	WP_000052512.1		PMU_RS01680	339642	341117	1	ABC-F type ribosomal protection protein Msr(E); Resistance gene(CARD)	R	ATPase components of ABC transporters with duplicated ATPase domains
273225	355355	82131	Predicted by at least one method	WP_014325835.1		PMU_RS01685	341173	342057	1	macrolide 2'-phosphotransferase Mph(E); Resistance gene(RGI)	R	Predicted kinase, aminoglycoside phosphotransferase (APT) family
273225	355355	82131	Predicted by at least one method	WP_001067858.1		PMU_RS01690	342141	342845	1	transposase	X	Transposase (or an inactivated derivative)
273225	355355	82131	Predicted by at least one method	WP_006248868.1		PMU_RS01695	343099	343722	-1	TetR family transcriptional regulator	K	DNA-binding transcriptional regulator, AcrR family
273225	355355	82131	Predicted by at least one method	WP_014325836.1		PMU_RS01700	343814	345016	1	TetH/TetJ family tetracycline resistance MFS efflux pump; Resistance gene(RGI)	G	Predicted arabinose efflux permease, MFS family
273225	355355	82131	Predicted by at least one method	WP_011200814.1		PMU_RS01705	345112	346422	-1	transposase	X	Transposase
273225	355355	82131	Predicted by at least one method	WP_011200813.1		PMU_RS01710	346422	346724	-1	hypothetical protein	FR	Cytosine/adenosine deaminase or related metal-dependent hydrolase
273225	355355	82131	Predicted by at least one method	WP_011200812.1		PMU_RS01715	346765	346953	-1	hypothetical protein	H	GTP cyclohydrolase II
273225	355355	82131	Predicted by at least one method	WP_012340854.1		PMU_RS01720	347260	347712	-1	single-stranded DNA-binding protein	L	Single-stranded DNA-binding protein
273225	355355	82131	Predicted by at least one method	WP_012340855.1		PMU_RS01725	348068	348553	-1	hypothetical protein	U	Predicted component of the type VI protein secretion system
273225	355355	82131	Predicted by at least one method	WP_012340856.1		PMU_RS01730	348562	349320	-1	integrating conjugative element protein	H	Heme A synthase
273225	355355	82131	Predicted by at least one method	WP_014325837.1		PMU_RS01735	349499	350689	-1	hypothetical protein	S	Uncharacterized membrane protein
273225	355355	82131	Predicted by at least one method	WP_012340858.1		PMU_RS01740	350848	351405	-1	hypothetical protein	EH	Anthranilate/para-aminobenzoate synthases component I
273225	355355	82131	Predicted by at least one method	WP_012340859.1		PMU_RS01745	351398	353044	-1	chromosome partitioning protein ParB	D	Chromosome segregation protein Spo0J, contains ParB-like nuclease domain
273225	355355	82131	Predicted by at least one method	WP_012340860.1		PMU_RS01750	353053	354414	-1	replicative DNA helicase	L	Replicative DNA helicase
273225	355355	82131	Predicted by at least one method	WP_012340861.1		PMU_RS01755	354426	355250	-1	chromosome partitioning ATPase	N	Cellulose biosynthesis protein BcsQ
1679541	1691848	12302	Predicted by at least one method	WP_014326450.1		PMU_RS07600	1680077	1681027	-1	abortive infection protein	V	Abortive infection bacteriophage resistance protein	PAI
1679541	1691848	12302	Predicted by at least one method	WP_014326451.1		PMU_RS07605	1682040	1684217	-1	hypothetical protein	S	Uncharcterized protein, DUF927 family
1679541	1691848	12302	Predicted by at least one method	WP_016533390.1		PMU_RS07610	1684210	1684644	-1	hypothetical protein	R	Predicted pyrophosphatase or phosphodiesterase, AlkP superfamily
1679541	1691848	12302	Predicted by at least one method	WP_014326453.1		PMU_RS07615	1684641	1684967	-1	hypothetical protein	MDT	AAA+-type ATPase, SpoVK/Ycf46/Vps4 family
1679541	1691848	12302	Predicted by at least one method	WP_016504559.1		PMU_RS07620	1684960	1685355	-1	hypothetical protein	E	Chorismate synthase
1679541	1691848	12302	Predicted by at least one method	WP_014326454.1		PMU_RS07625	1685348	1685908	-1	hypothetical protein	G	Di- and tricarboxylate transporter
1679541	1691848	12302	Predicted by at least one method	WP_014326455.1		PMU_RS07630	1686031	1686393	-1	hypothetical protein	U	Type VI protein secretion system component VasK
1679541	1691848	12302	Predicted by at least one method	WP_016504558.1		PMU_RS07635	1686855	1687130	-1	hypothetical protein; Pathogen-associated gene(PAG)	K	Leucine-rich repeat (LRR) protein
1679541	1691848	12302	Predicted by at least one method	WP_014326458.1		PMU_RS07640	1687322	1687600	-1	hypothetical protein	V	Restriction endonuclease S subunit
1679541	1691848	12302	Predicted by at least one method	WP_014326459.1		PMU_RS07645	1687593	1688312	-1	hypothetical protein	X	Phage regulatory protein Rha
1679541	1691848	12302	Predicted by at least one method	WP_014326460.1		PMU_RS07650	1688333	1688755	-1	hypothetical protein; Pathogen-associated gene(PAG)	J	Alanyl-tRNA synthetase
1679541	1691848	12302	Predicted by at least one method	WP_005764228.1		PMU_RS07655	1688765	1688962	-1	helix-turn-helix domain-containing protein	KX	Predicted DNA-binding transcriptional regulator AlpA
1679541	1691848	12302	Predicted by at least one method	WP_014326461.1		PMU_RS07660	1689187	1689792	-1	hypothetical protein	JR	HD superfamily phosphodieaserase, includes HD domain of RNase Y
1679541	1691848	12302	Predicted by at least one method	WP_014326462.1		PMU_RS07665	1690224	1691507	-1	integrase	LX	Integrase
