# Supplementary material for: Comparative analysis reveals the Genomic Islands in Pasteurella multocida population genetics: on Symbiosis and adaptability
Source: BMC Genomics. 2019 Jan 18;20:63. doi: 10.1186/s12864-018-5366-6 (PMC6339346; doi:10.1186/s12864-018-5366-6)
Supplement: Supplementary file 6 — File S1. Detailed information on GI of each strain (ZIP 1360 kb). [file 12864_2018_5366_MOESM6_ESM.zip › File. S1. Detailed information on GI of each strain/Detailed information on GIs of 17 complete genomes strains/ATCC43137.xls]

## Sheet: Islandviewer Results
Island start	Island end	Length	Method	Gene name	Gene ID	Locus	Gene start	Gene end	Strand	Product	COG		External Annotations
1428938	1440281	11344	Predicted by at least one method	WP_014668273.1		DR93_RS06795	1428978	1429325	-1	DNA-binding protein	K	Transcriptional regulator, Middle operon regulator (Mor) family	PAI
1428938	1440281	11344	Predicted by at least one method	WP_014668272.1		DR93_RS06800	1429325	1429786	-1	hypothetical protein	X	Mu-like prophage protein gp16
1428938	1440281	11344	Predicted by at least one method	WP_014668271.1		DR93_RS06805	1429857	1430180	-1	hypothetical protein	R	Putative Zn-dependent protease, contains TPR repeats
1428938	1440281	11344	Predicted by at least one method	WP_014668270.1		DR93_RS06810	1430184	1430744	-1	hypothetical protein; Pathogen-associated gene(PAG)	M	Membrane carboxypeptidase (penicillin-binding protein)
1428938	1440281	11344	Predicted by at least one method	WP_014668269.1		DR93_RS06815	1430754	1431299	-1	hypothetical protein; Pathogen-associated gene(PAG)	F	nanoRNase/pAp phosphatase, hydrolyzes c-di-AMP and oligoRNAs
1428938	1440281	11344	Predicted by at least one method	WP_005755637.1		DR93_RS06820	1431296	1431523	-1	hypothetical protein	N	Flagellar motor switch protein FliG
1428938	1440281	11344	Predicted by at least one method	WP_005755634.1		DR93_RS06825	1431693	1432313	-1	sulfate transporter	J	Ribosomal protein S13
1428938	1440281	11344	Predicted by at least one method	WP_032851712.1		DR93_RS06830	1432333	1432587	-1	hypothetical protein	C	FAD/FMN-containing dehydrogenase
1428938	1440281	11344	Predicted by at least one method	WP_005755632.1		DR93_RS06835	1432562	1432783	-1	hypothetical protein	LX	Integrase
1428938	1440281	11344	Predicted by at least one method	WP_014668267.1		DR93_RS06840	1432793	1433116	-1	hypothetical protein	G	Predicted glycosyl hydrolase, contains GH57 and DUF1957 domains
1428938	1440281	11344	Predicted by at least one method	WP_014668266.1		DR93_RS06845	1433119	1434297	-1	phage protein	U	Type II secretory pathway, component ExeA (predicted ATPase)
1428938	1440281	11344	Predicted by at least one method	WP_014668265.1		DR93_RS06850	1434309	1436078	-1	hypothetical protein; integrase	X	Transposase
1428938	1440281	11344	Predicted by at least one method	WP_014668264.1		DR93_RS06855	1436090	1437034	-1	hypothetical protein	K	DNA-binding transcriptional regulator, MerR family
1428938	1440281	11344	Predicted by at least one method	WP_005755623.1		DR93_RS06860	1437045	1437359	-1	IclR family transcriptional regulator	K	DNA-binding transcriptional regulator, IclR family
1428938	1440281	11344	Predicted by at least one method	WP_014668263.1		DR93_RS06865	1437372	1437557	-1	hypothetical protein	T	K+-sensing histidine kinase KdpD
1428938	1440281	11344	Predicted by at least one method	WP_005755620.1		DR93_RS06870	1437637	1437873	-1	hypothetical protein	R	Predicted DNA-binding protein, XRE-type HTH domain
1428938	1440281	11344	Predicted by at least one method	WP_025248436.1		DR93_RS06875	1437938	1438165	1	hypothetical protein	H	Dihydropteroate synthase
1428938	1440281	11344	Predicted by at least one method	WP_005755617.1		DR93_RS06880	1438342	1438752	1	transcriptional regulator	K	Transcriptional regulator, contains XRE-family HTH domain
1428938	1440281	11344	Predicted by at least one method	WP_025248437.1		DR93_RS06885	1438783	1439310	1	hypothetical protein	E	Dihydrodipicolinate reductase
1428938	1440281	11344	Predicted by at least one method	WP_014668261.1		DR93_RS06890	1439323	1439913	1	hypothetical protein; Pathogen-associated gene(PAG)	O	Thiol-disulfide isomerase or thioredoxin
1428938	1440281	11344	Predicted by at least one method	WP_014668260.1		DR93_RS06895	1439971	1440210	1	hypothetical protein	Q	Non-ribosomal peptide synthetase component F
