# Supplementary material for: Comparative analysis reveals the Genomic Islands in Pasteurella multocida population genetics: on Symbiosis and adaptability
Source: BMC Genomics. 2019 Jan 18;20:63. doi: 10.1186/s12864-018-5366-6 (PMC6339346; doi:10.1186/s12864-018-5366-6)
Supplement: Supplementary file 6 — File S1. Detailed information on GI of each strain (ZIP 1360 kb). [file 12864_2018_5366_MOESM6_ESM.zip › File. S1. Detailed information on GI of each strain/Detailed information on GIs of 17 complete genomes strains/CIRMBP-0884.xls]

## Sheet: Islandviewer Results
Island start	Island end	Length	Method	Gene name	Gene ID	Locus	Gene start	Gene end	Strand	Product	COG		External Annotations
2280	28038	25759	Predicted by at least one method			BTV67_RS00030	2341	2823		hypothetical protein			PAI
2280	28038	25759	Predicted by at least one method	WP_078801744.1		BTV67_RS00035	2976	3212		DUF2644 domain-containing protein
2280	28038	25759	Predicted by at least one method	WP_016570037.1		BTV67_RS00040	3209	3466		DUF2681 domain-containing protein
2280	28038	25759	Predicted by at least one method	WP_078801745.1		BTV67_RS00045	3408	3596		hypothetical protein
2280	28038	25759	Predicted by at least one method			BTV67_RS00050	3580	3833		hypothetical protein
2280	28038	25759	Predicted by at least one method	WP_016533265.1		BTV67_RS00055	3833	4081		hypothetical protein
2280	28038	25759	Predicted by at least one method	WP_078801746.1		BTV67_RS00060	4085	4582		DUF1804 domain-containing protein
2280	28038	25759	Predicted by at least one method	WP_078801747.1		BTV67_RS00065	4632	6278	1	hypothetical protein
2280	28038	25759	Predicted by at least one method	WP_078801748.1		BTV67_RS00070	6282	7922	1	Mu-like prophage FluMu protein gp29	X	Mu-like prophage protein gp29
2280	28038	25759	Predicted by at least one method			BTV67_RS00075	7915	9214	1	phage head morphogenesis protein
2280	28038	25759	Predicted by at least one method	WP_016533260.1		BTV67_RS00080	9355	9771	1	phage virion morphogenesis protein	X	Mu-like prophage protein gpG
2280	28038	25759	Predicted by at least one method	WP_071523768.1		BTV67_RS00085	10014	11051	1	I protein	X	Mu-like prophage I protein
2280	28038	25759	Predicted by at least one method	WP_016533258.1		BTV67_RS00090	11051	11968	1	T protein	X	Mu-like prophage major head subunit gpT
2280	28038	25759	Predicted by at least one method	WP_080166592.1		BTV67_RS00095	12208	12594	1	hypothetical protein	NU	Flagellar biosynthesis/type III secretory pathway protein FliH
2280	28038	25759	Predicted by at least one method	WP_016533387.1		BTV67_RS00100	12597	13019	1	hypothetical protein	X	Mu-like prophage protein gp36
2280	28038	25759	Predicted by at least one method	WP_078801750.1		BTV67_RS00105	13003	13644	1	hypothetical protein	X	Mu-like prophage protein gp37
2280	28038	25759	Predicted by at least one method	WP_078801751.1		BTV67_RS00110	13648	14040	1	hypothetical protein	DL	GTPase involved in cell partioning and DNA repair
2280	28038	25759	Predicted by at least one method	WP_016533384.1		BTV67_RS00115	14043	14210	1	DUF2635 domain-containing protein	E	Glycine/D-amino acid oxidase (deaminating)
2280	28038	25759	Predicted by at least one method	WP_078801752.1		BTV67_RS00120	14207	15616	1	phage tail protein	X	Mu-like prophage tail sheath protein gpL
2280	28038	25759	Predicted by at least one method	WP_016533382.1		BTV67_RS00125	15626	15994	1	hypothetical protein	H	Lipoate-protein ligase A
2280	28038	25759	Predicted by at least one method	WP_016533381.1		BTV67_RS00130	15994	16335	1	hypothetical protein	V	ABC-type multidrug transport system, ATPase and permease component
2280	28038	25759	Predicted by at least one method	WP_080166567.1		BTV67_RS00135	16392	16604	1	hypothetical protein	N	Cellulose biosynthesis protein BcsQ
2280	28038	25759	Predicted by at least one method	WP_075266155.1		BTV67_RS00140	16618	18873	1	phage tail tape measure protein	X	Phage-related tail protein
2280	28038	25759	Predicted by at least one method	WP_078801753.1		BTV67_RS00145	18876	20201	1	phage morphogenesis protein	X	Mu-like prophage DNA circulation protein
2280	28038	25759	Predicted by at least one method	WP_071523818.1		BTV67_RS00150	20203	21315	1	phage tail protein	X	Mu-like prophage tail protein gpP
2280	28038	25759	Predicted by at least one method	WP_016533279.1		BTV67_RS00155	21318	21974	1	phage baseplate assembly protein V	X	Mu-like prophage protein gp45
2280	28038	25759	Predicted by at least one method	WP_016533278.1		BTV67_RS00160	22050	22400	1	hypothetical protein	X	Mu-like prophage protein gp46
2280	28038	25759	Predicted by at least one method	WP_071523816.1		BTV67_RS00165	22415	23479	1	baseplate J protein	X	Uncharacterized phage protein gp47/JayE
2280	28038	25759	Predicted by at least one method	WP_078801754.1		BTV67_RS00170	23479	24066	1	hypothetical protein	X	Uncharacterized protein YmfQ in lambdoid prophage, DUF2313 family
2280	28038	25759	Predicted by at least one method			BTV67_RS00175	24313	24540	1	hypothetical protein
2280	28038	25759	Predicted by at least one method			BTV67_RS00180	24808	25821	1	hypothetical protein
2280	28038	25759	Predicted by at least one method			BTV67_RS00185	25822	26001	1	hypothetical protein
2280	28038	25759	Predicted by at least one method			BTV67_RS00190	26023	26256	1	hypothetical protein
2280	28038	25759	Predicted by at least one method	WP_016570130.1		BTV67_RS00195	26659	26838	1	hypothetical protein	M	Glycosyltransferase involved in cell wall bisynthesis
2280	28038	25759	Predicted by at least one method	WP_078801755.1		BTV67_RS00200	26984	27103	1	Com family DNA-binding transcriptional regulator	X	Mu-like prophage FluMu protein Com
2280	28038	25759	Predicted by at least one method	WP_078801756.1		BTV67_RS00205	27167	28006	1	hypothetical protein	L	Adenine-specific DNA methylase
522345	554379	32035	Predicted by at least one method	WP_078801804.1		BTV67_RS02430	522618	523544	-1	hypothetical protein	S	Uncharacterized conserved protein related to pyruvate formate-lyase activating enzyme	Symbiosis Island
522345	554379	32035	Predicted by at least one method	WP_078801803.1		BTV67_RS02435	523547	523972	-1	hypothetical protein	K	DNA-binding transcriptional regulator YiaG, XRE-type HTH domain
522345	554379	32035	Predicted by at least one method	WP_078801802.1		BTV67_RS02440	523990	524226	-1	hypothetical protein	R	Uncharacterized pyridoxal phosphate-containing protein, affects Ilv metabolism, UPF0001 family
522345	554379	32035	Predicted by at least one method	WP_078801801.1		BTV67_RS02445	525067	526668	-1	hypothetical protein	UXR	Uncharacterized conserved protein, implicated in type VI secretion and phage assembly
522345	554379	32035	Predicted by at least one method	WP_071523714.1		BTV67_RS02450	526665	527237	-1	hypothetical protein	M	Outer membrane protein OmpA and related peptidoglycan-associated (lipo)proteins
522345	554379	32035	Predicted by at least one method	WP_016533395.1		BTV67_RS02455	527224	527988	-1	hypothetical protein	M	N-acetylmuramic acid 6-phosphate (MurNAc-6-P) etherase
522345	554379	32035	Predicted by at least one method	WP_080166571.1		BTV67_RS02460	528073	530853	-1	hypothetical protein	X	Phage-related tail fibre protein
522345	554379	32035	Predicted by at least one method	WP_078801799.1		BTV67_RS02465	530891	531487	-1	phage tail protein	X	Bacteriophage P2-related tail formation protein
522345	554379	32035	Predicted by at least one method			BTV67_RS02470	531484	532649	-1	hypothetical protein
522345	554379	32035	Predicted by at least one method	WP_005725175.1		BTV67_RS02475	532642	532980	-1	hypothetical protein	F	Orotate phosphoribosyltransferase
522345	554379	32035	Predicted by at least one method	WP_078801797.1		BTV67_RS02480	532984	535104	-1	phage tail tape measure protein	X	Phage-related tail protein
522345	554379	32035	Predicted by at least one method	WP_078801796.1		BTV67_RS02485	535297	535605	-1	hypothetical protein	D	Cell division GTPase FtsZ
522345	554379	32035	Predicted by at least one method	WP_078801795.1		BTV67_RS02490	535739	536125	-1	hypothetical protein	JO	Protein N-acetyltransferase, RimJ/RimL family
522345	554379	32035	Predicted by at least one method	WP_078801794.1		BTV67_RS02495	536122	536679	-1	lysozyme	M	Phage-related lysozyme (muramidase), GH24 family
522345	554379	32035	Predicted by at least one method	WP_005725162.1		BTV67_RS02500	536666	536875	-1	hypothetical protein	C	Na+/H+ antiporter NhaC
522345	554379	32035	Predicted by at least one method	WP_005725160.1		BTV67_RS02505	536956	537408	-1	tail protein	C	Acyl-CoA reductase or other NAD-dependent aldehyde dehydrogenase
522345	554379	32035	Predicted by at least one method			BTV67_RS02510	537413	538542	-1	phage tail protein
522345	554379	32035	Predicted by at least one method	WP_078801792.1		BTV67_RS02515	538561	539250	-1	hypothetical protein	O	Molecular chaperone GrpE (heat shock protein)
522345	554379	32035	Predicted by at least one method	WP_078801791.1		BTV67_RS02520	539247	539780	-1	hypothetical protein	TK	Two-component response regulator, PleD family, consists of two REC domains and a diguanylate cyclase (GGDEF) domain
522345	554379	32035	Predicted by at least one method	WP_078801790.1		BTV67_RS02525	539777	540229	-1	head stabilization protein	E	Arginine decarboxylase (spermidine biosynthesis)
522345	554379	32035	Predicted by at least one method	WP_078801789.1		BTV67_RS02530	540202	541068	-1	terminase	S	Uncharacterized conserved protein YbcC, UPF0753/DUF2309 family
522345	554379	32035	Predicted by at least one method	WP_078801788.1		BTV67_RS02535	541089	542096	-1	phage major capsid protein, P2 family	L	Superfamily II DNA helicase RecQ
522345	554379	32035	Predicted by at least one method	WP_078801787.1		BTV67_RS02540	542100	542987	-1	capsid protein	R	Predicted acetyltransferase
522345	554379	32035	Predicted by at least one method	WP_078801786.1		BTV67_RS02545	543193	545001	1	terminase	X	Mu-like prophage FluMu protein gp28
522345	554379	32035	Predicted by at least one method	WP_078801785.1		BTV67_RS02550	545006	546037	1	phage portal protein	X	Phage portal protein BeeE
522345	554379	32035	Predicted by at least one method	WP_005725620.1		BTV67_RS02555	546113	546388	1	transcriptional regulator	NW	Tfp pilus assembly protein PilW
522345	554379	32035	Predicted by at least one method	WP_078801784.1		BTV67_RS02560	546431	546967	-1	phage N-6-adenine-methyltransferase	T	CheY chemotaxis protein or a CheY-like REC (receiver) domain
522345	554379	32035	Predicted by at least one method	WP_015981983.1		BTV67_RS02565	546940	547194	-1	hypothetical protein	J	Valyl-tRNA synthetase
522345	554379	32035	Predicted by at least one method	WP_015981982.1		BTV67_RS02570	547208	547480	-1	hypothetical protein	T	Signal transduction histidine kinase
522345	554379	32035	Predicted by at least one method	WP_015981981.1		BTV67_RS02575	547483	547734	-1	hypothetical protein	K	DNA-binding transcriptional regulator, IscR family
522345	554379	32035	Predicted by at least one method	WP_078801783.1		BTV67_RS02580	547748	550153	-1	replication protein	F	Uracil phosphoribosyltransferase
522345	554379	32035	Predicted by at least one method	WP_015981979.1		BTV67_RS02585	550168	550443	-1	hypothetical protein	G	Transketolase, N-terminal subunit
522345	554379	32035	Predicted by at least one method	WP_015981978.1		BTV67_RS02590	550449	550700	-1	hypothetical protein	J	Ribosomal protein S18 acetylase RimI and related acetyltransferases
522345	554379	32035	Predicted by at least one method	WP_078801782.1		BTV67_RS02595	550714	550923	-1	hypothetical protein	R	Periplasmic TolA-binding protein (function unknown)
522345	554379	32035	Predicted by at least one method	WP_078801781.1		BTV67_RS02600	550904	551239	-1	hypothetical protein	C	Methanogenic corrinoid protein MtbC1
522345	554379	32035	Predicted by at least one method	WP_015981975.1		BTV67_RS02605	551232	551414	-1	hypothetical protein	O	Cysteine protease, C1A family
522345	554379	32035	Predicted by at least one method	WP_015981974.1		BTV67_RS02610	551380	551565	-1	hypothetical protein	HI	Deoxyxylulose-5-phosphate synthase
522345	554379	32035	Predicted by at least one method	WP_005725956.1		BTV67_RS02615	551807	552019	-1	hypothetical protein	L	DNA polymerase III, alpha subunit (gram-positive type)
522345	554379	32035	Predicted by at least one method	WP_005725712.1		BTV67_RS02620	552144	552719	1	phage repressor protein CI	X	Phage repressor protein C, contains Cro/C1-type HTH and peptisase s24 domains
522345	554379	32035	Predicted by at least one method	WP_078801780.1		BTV67_RS02625	552719	553171	1	hypothetical protein	P	Putative copper export protein
522345	554379	32035	Predicted by at least one method	WP_078801779.1		BTV67_RS02630	553174	554196		site-specific integrase	LX	Integrase
696695	736049	39355	Predicted by at least one method	WP_014390763.1		BTV67_RS03245	697356	697868		hypothetical protein	C	Malic enzyme	PAI
696695	736049	39355	Predicted by at least one method	WP_014390762.1		BTV67_RS03250	697868	698614		hypothetical protein	R	Uncharacterized conserved protein YurZ, alkylhydroperoxidase/carboxymuconolactone decarboxylase family
696695	736049	39355	Predicted by at least one method	WP_014667801.1		BTV67_RS03255	699005	699328		hypothetical protein	V	CRISPR/Cas system endoribonuclease Cas6, RAMP superfamily
696695	736049	39355	Predicted by at least one method			BTV67_RS03260	699376	700059		hypothetical protein
696695	736049	39355	Predicted by at least one method	WP_078801756.1		BTV67_RS03265	700181	701020		hypothetical protein	L	Adenine-specific DNA methylase
696695	736049	39355	Predicted by at least one method	WP_078801755.1		BTV67_RS03270	701084	701203		Com family DNA-binding transcriptional regulator	X	Mu-like prophage FluMu protein Com
696695	736049	39355	Predicted by at least one method	WP_016570130.1		BTV67_RS03275	701349	701528		hypothetical protein	M	Glycosyltransferase involved in cell wall bisynthesis
696695	736049	39355	Predicted by at least one method	WP_078801754.1		BTV67_RS03300	704121	704708	-1	hypothetical protein	X	Uncharacterized protein YmfQ in lambdoid prophage, DUF2313 family
696695	736049	39355	Predicted by at least one method	WP_071523816.1		BTV67_RS03305	704708	705772	-1	baseplate J protein	X	Uncharacterized phage protein gp47/JayE
696695	736049	39355	Predicted by at least one method	WP_016533278.1		BTV67_RS03310	705787	706137	-1	hypothetical protein	X	Mu-like prophage protein gp46
696695	736049	39355	Predicted by at least one method	WP_016533279.1		BTV67_RS03315	706213	706869	-1	phage baseplate assembly protein V	X	Mu-like prophage protein gp45
696695	736049	39355	Predicted by at least one method	WP_071523818.1		BTV67_RS03320	706872	707984	-1	phage tail protein	X	Mu-like prophage tail protein gpP
696695	736049	39355	Predicted by at least one method	WP_078801753.1		BTV67_RS03325	707986	709311	-1	phage morphogenesis protein	X	Mu-like prophage DNA circulation protein
696695	736049	39355	Predicted by at least one method	WP_075266155.1		BTV67_RS03330	709314	711569	-1	phage tail tape measure protein	X	Phage-related tail protein
696695	736049	39355	Predicted by at least one method	WP_016570034.1		BTV67_RS03335	711617	711796	-1	hypothetical protein	G	Myo-inositol catabolism protein IolC
696695	736049	39355	Predicted by at least one method	WP_016533381.1		BTV67_RS03340	711853	712194	-1	hypothetical protein	V	ABC-type multidrug transport system, ATPase and permease component
696695	736049	39355	Predicted by at least one method	WP_016533382.1		BTV67_RS03345	712194	712562	-1	hypothetical protein	H	Lipoate-protein ligase A
696695	736049	39355	Predicted by at least one method	WP_078801752.1		BTV67_RS03350	712572	713981	-1	phage tail protein	X	Mu-like prophage tail sheath protein gpL
696695	736049	39355	Predicted by at least one method	WP_016533384.1		BTV67_RS03355	713978	714145	-1	DUF2635 domain-containing protein	E	Glycine/D-amino acid oxidase (deaminating)
696695	736049	39355	Predicted by at least one method	WP_078801751.1		BTV67_RS03360	714148	714540	-1	hypothetical protein	DL	GTPase involved in cell partioning and DNA repair
696695	736049	39355	Predicted by at least one method	WP_078801750.1		BTV67_RS03365	714544	715185	-1	hypothetical protein	X	Mu-like prophage protein gp37
696695	736049	39355	Predicted by at least one method	WP_016533387.1		BTV67_RS03370	715169	715591	-1	hypothetical protein	X	Mu-like prophage protein gp36
696695	736049	39355	Predicted by at least one method	WP_080166592.1		BTV67_RS03375	715594	715980	-1	hypothetical protein	NU	Flagellar biosynthesis/type III secretory pathway protein FliH
696695	736049	39355	Predicted by at least one method	WP_016533258.1		BTV67_RS03380	716220	717137	-1	T protein	X	Mu-like prophage major head subunit gpT
696695	736049	39355	Predicted by at least one method	WP_071523768.1		BTV67_RS03385	717137	718174	-1	I protein	X	Mu-like prophage I protein
696695	736049	39355	Predicted by at least one method	WP_016533260.1		BTV67_RS03390	718417	718833	-1	phage virion morphogenesis protein	X	Mu-like prophage protein gpG
696695	736049	39355	Predicted by at least one method			BTV67_RS03395	718974	720274	-1	phage head morphogenesis protein
696695	736049	39355	Predicted by at least one method	WP_078801748.1		BTV67_RS03400	720267	721907	-1	hypothetical protein	X	Mu-like prophage protein gp29
696695	736049	39355	Predicted by at least one method			BTV67_RS03405	721911	723556	-1	hypothetical protein
696695	736049	39355	Predicted by at least one method	WP_078801746.1		BTV67_RS03410	723606	724103	-1	DNA-binding protein	Q	Acyl transferase domain in polyketide synthase (PKS) enzymes
696695	736049	39355	Predicted by at least one method	WP_016533265.1		BTV67_RS03415	724107	724355	-1	hypothetical protein	NT	Methyl-accepting chemotaxis protein
696695	736049	39355	Predicted by at least one method	WP_016533266.1		BTV67_RS03420	724355	724609	-1	hypothetical protein	D	Chromosome segregation ATPase
696695	736049	39355	Predicted by at least one method	WP_078801745.1		BTV67_RS03425	724593	724781	-1	hypothetical protein	R	WD40 repeat
696695	736049	39355	Predicted by at least one method	WP_016570037.1		BTV67_RS03430	724723	724980	-1	hypothetical protein	K	Predicted DNA-binding transcriptional regulator, contains HTH domain
696695	736049	39355	Predicted by at least one method	WP_078801744.1		BTV67_RS03435	724977	725213	-1	hypothetical protein	F	Adenine/guanine phosphoribosyltransferase or related PRPP-binding protein
696695	736049	39355	Predicted by at least one method	WP_078801743.1		BTV67_RS03440	725366	725851	-1	N-acetylmuramoyl-L-alanine amidase	M	N-acetyl-anhydromuramyl-L-alanine amidase AmpD
696695	736049	39355	Predicted by at least one method	WP_016533404.1		BTV67_RS03445	725942	726370	-1	hypothetical protein	K	Transcriptional regulator, Middle operon regulator (Mor) family
696695	736049	39355	Predicted by at least one method	WP_016533405.1		BTV67_RS03450	726499	726834	-1	hypothetical protein	P	ABC-type Mn2+/Zn2+ transport system, ATPase component
696695	736049	39355	Predicted by at least one method	WP_078801742.1		BTV67_RS03455	726871	727335	-1	GemA protein	X	Mu-like prophage protein gp16
696695	736049	39355	Predicted by at least one method	WP_078801741.1		BTV67_RS03460	727322	727702	-1	hypothetical protein	L	Rad3-related DNA helicase
696695	736049	39355	Predicted by at least one method	WP_016533408.1		BTV67_RS03465	727695	728168	-1	hypothetical protein	R	Predicted ATPase, AAA+ superfamily
696695	736049	39355	Predicted by at least one method	WP_016570039.1		BTV67_RS03470	728244	728726	-1	phage protein	L	Excinuclease UvrABC ATPase subunit
696695	736049	39355	Predicted by at least one method	WP_016533354.1		BTV67_RS03475	728770	729045	-1	hypothetical protein	F	Hypoxanthine-guanine phosphoribosyltransferase
696695	736049	39355	Predicted by at least one method			BTV67_RS03480	729070	729770	-1	hypothetical protein
696695	736049	39355	Predicted by at least one method	WP_078801740.1		BTV67_RS03485	730012	730560	-1	phosphohydrolase	FR	5'-deoxynucleotidase YfbR and related HD superfamily hydrolases
696695	736049	39355	Predicted by at least one method	WP_016533351.1		BTV67_RS03490	730896	731105	-1	hypothetical protein	C	Phosphoenolpyruvate carboxykinase, ATP-dependent
696695	736049	39355	Predicted by at least one method	WP_016533350.1		BTV67_RS03495	731263	731880	-1	hypothetical protein	L	Superfamily II DNA helicase RecQ
696695	736049	39355	Predicted by at least one method	WP_016533349.1		BTV67_RS03500	731883	732071	-1	hypothetical protein	K	Predicted DNA-binding transcriptional regulator, ArsR family
696695	736049	39355	Predicted by at least one method	WP_016533348.1		BTV67_RS03505	732080	732289	-1	hypothetical protein	O	Thiol-disulfide isomerase or thioredoxin
696695	736049	39355	Predicted by at least one method	WP_016533347.1		BTV67_RS03510	732306	732626	-1	hypothetical protein	H	Ubiquinone biosynthesis protein UbiJ, contains SCP2 domain
696695	736049	39355	Predicted by at least one method	WP_016533346.1		BTV67_RS03515	732640	733515	-1	hypothetical protein	X	Bacteriophage DNA transposition protein, AAA+ family ATPase
696695	736049	39355	Predicted by at least one method	WP_080166573.1		BTV67_RS03520	733646	735610		transposase	X	Transposase InsO and inactivated derivatives
696695	736049	39355	Predicted by at least one method	WP_071523493.1		BTV67_RS03525	735655	735921		DNA-binding protein	K	Predicted transcriptional regulator, lambda repressor-like DNA-binding domain
1478746	1494969	16224	Predicted by at least one method	WP_005725034.1		BTV67_RS07070	1478779	1479633		bifunctional methylenetetrahydrofolate dehydrogenase/methenyltetrahydrofolate cyclohydrolase	H	5,10-methylene-tetrahydrofolate dehydrogenase/Methenyl tetrahydrofolate cyclohydrolase	Symbiosis Island
1478746	1494969	16224	Predicted by at least one method			BTV67_RS07075	1479703	1480054		hypothetical protein	G	Glycosidase
1478746	1494969	16224	Predicted by at least one method	WP_005628486.1		BTV67_RS07080	1480364	1480576		alcohol dehydrogenase	R	Predicted dehydrogenase
1478746	1494969	16224	Predicted by at least one method	WP_041422865.1		BTV67_RS07085	1480672	1481358		DUF4405 domain-containing protein	G	Fucose permease
1478746	1494969	16224	Predicted by at least one method	WP_005612106.1		BTV67_RS07090	1481408	1481701		flavodoxin	C	Flavodoxin
1478746	1494969	16224	Predicted by at least one method	WP_076090694.1		BTV67_RS07095	1481615	1482004		IS1 transposase	X	Transposase and inactivated derivatives, IS1 family
1478746	1494969	16224	Predicted by at least one method	WP_076090566.1		BTV67_RS07100	1482073	1482207		arsenical resistance-3 family transporter	P	Arsenite efflux pump ArsB, ACR3 family
1478746	1494969	16224	Predicted by at least one method	WP_010907408.1		BTV67_RS07105	1482277	1483824	-1	bilirubin oxidase	DPM	Multicopper oxidase with three cupredoxin domains (includes cell division protein FtsP and spore coat protein CotA)
1478746	1494969	16224	Predicted by at least one method	WP_010907409.1		BTV67_RS07110	1483836	1484291	-1	metal-binding protein	S	Uncharacterized conserved protein
1478746	1494969	16224	Predicted by at least one method	WP_010907410.1		BTV67_RS07115	1484295	1485005	1	alcohol dehydrogenase	CR	NADPH:quinone reductase or related Zn-dependent oxidoreductase
1478746	1494969	16224	Predicted by at least one method			BTV67_RS07120	1485058	1485393	-1	hypothetical protein
1478746	1494969	16224	Predicted by at least one method	WP_010907411.1		BTV67_RS07125	1485432	1485830	-1	MerR family transcriptional regulator	K	DNA-binding transcriptional regulator, MerR family
1478746	1494969	16224	Predicted by at least one method	WP_010907412.1		BTV67_RS07130	1485903	1486517	1	cation transporter	P	Co/Zn/Cd efflux system component
1478746	1494969	16224	Predicted by at least one method	WP_010907413.1		BTV67_RS07135	1486601	1487617	-1	arsenical-resistance protein	P	Arsenite efflux pump ArsB, ACR3 family
1478746	1494969	16224	Predicted by at least one method	WP_010907414.1		BTV67_RS07140	1487621	1488025	-1	arsenate reductase (glutaredoxin)	P	Arsenate reductase and related proteins, glutaredoxin family
1478746	1494969	16224	Predicted by at least one method	WP_014550505.1		BTV67_RS07145	1488090	1488392	-1	transcriptional regulator	K	DNA-binding transcriptional regulator, ArsR family
1478746	1494969	16224	Predicted by at least one method			BTV67_RS07150	1488517	1488857	1	LysR family transcriptional regulator
1478746	1494969	16224	Predicted by at least one method	WP_080166582.1		BTV67_RS07155	1489274	1489468	-1	hypothetical protein	C	Electron transfer flavoprotein, alpha subunit
1478746	1494969	16224	Predicted by at least one method	WP_010907417.1		BTV67_RS07160	1489470	1491506	-1	integrase	S	Uncharacterized protein
1478746	1494969	16224	Predicted by at least one method	WP_032854426.1		BTV67_RS07165	1491509	1492831	-1	integrase	LX	Integrase
1478746	1494969	16224	Predicted by at least one method			BTV67_RS07170	1493016	1494295	-1	integrase
1478746	1494969	16224	Predicted by at least one method	WP_010907419.1		BTV67_RS07175	1494445	1494945	-1	single-stranded DNA-binding protein	L	Single-stranded DNA-binding protein
