# Supplementary material for: Comparative analysis reveals the Genomic Islands in Pasteurella multocida population genetics: on Symbiosis and adaptability
Source: BMC Genomics. 2019 Jan 18;20:63. doi: 10.1186/s12864-018-5366-6 (PMC6339346; doi:10.1186/s12864-018-5366-6)
Supplement: Supplementary file 6 — File S1. Detailed information on GI of each strain (ZIP 1360 kb). [file 12864_2018_5366_MOESM6_ESM.zip › File. S1. Detailed information on GI of each strain/Detailed information on GIs of 17 complete genomes strains/FDAARGOS_216.xls]

## Sheet: Islandviewer Results
Island start	Island end	Length	Method	Gene name	Gene ID	Locus	Gene start	Gene end	Strand	Product	COG		External Annotations
1734846	1750323	15478	Predicted by at least one method	WP_005755597.1		A6J55_RS08250	1734919	1735356	-1	hypothetical protein	F	Ribonucleotide reductase beta subunit, ferritin-like domain	Symbiosis Island
1734846	1750323	15478	Predicted by at least one method	WP_005755599.1		A6J55_RS08255	1735353	1735949	-1	murein transglycosylase	M	Soluble lytic murein transglycosylase and related regulatory proteins (some contain LysM/invasin domains)
1734846	1750323	15478	Predicted by at least one method	WP_005755602.1		A6J55_RS08260	1735951	1736322	-1	membrane protein	E	ABC-type amino acid transport system, permease component
1734846	1750323	15478	Predicted by at least one method	WP_005755605.1		A6J55_RS08265	1736542	1737720	-1	hypothetical protein	L	DNA polymerase III sliding clamp (beta) subunit, PCNA homolog
1734846	1750323	15478	Predicted by at least one method	WP_005755607.1		A6J55_RS08270	1737720	1738688	-1	hypothetical protein	S	Nucleoid-associated protein YejK (function unknown)
1734846	1750323	15478	Predicted by at least one method	WP_005755610.1		A6J55_RS08275	1738827	1739072	-1	hypothetical protein	H	Porphobilinogen deaminase
1734846	1750323	15478	Predicted by at least one method	WP_005755613.1		A6J55_RS08280	1739130	1739720	-1	hypothetical protein	O	Thiol-disulfide isomerase or thioredoxin
1734846	1750323	15478	Predicted by at least one method	WP_032851711.1		A6J55_RS08285	1739733	1740260	-1	hypothetical protein	CP	Formate hydrogenlyase subunit 3/Multisubunit Na+/H+ antiporter, MnhD subunit
1734846	1750323	15478	Predicted by at least one method	WP_005755617.1		A6J55_RS08290	1740291	1740701	-1	transcriptional regulator	K	Transcriptional regulator, contains XRE-family HTH domain
1734846	1750323	15478	Predicted by at least one method	WP_005755620.1		A6J55_RS08295	1741170	1741406	1	DNA-binding protein	R	Predicted DNA-binding protein, XRE-type HTH domain
1734846	1750323	15478	Predicted by at least one method	WP_005755622.1		A6J55_RS08300	1741486	1741671	1	hypothetical protein	T	K+-sensing histidine kinase KdpD
1734846	1750323	15478	Predicted by at least one method	WP_005755623.1		A6J55_RS08305	1741684	1741998	1	hypothetical protein	K	DNA-binding transcriptional regulator, IclR family
1734846	1750323	15478	Predicted by at least one method	WP_005755624.1		A6J55_RS08310	1742009	1742953	1	hypothetical protein	O	SOS response regulatory protein OraA/RecX, interacts with RecA
1734846	1750323	15478	Predicted by at least one method	WP_005755626.1		A6J55_RS08315	1742965	1744734	1	transposase	X	Transposase
1734846	1750323	15478	Predicted by at least one method	WP_005755628.1		A6J55_RS08320	1744746	1745924	1	hypothetical protein	U	Type II secretory pathway, component ExeA (predicted ATPase)
1734846	1750323	15478	Predicted by at least one method	WP_005755630.1		A6J55_RS08325	1745927	1746250	1	hypothetical protein	G	Predicted glycosyl hydrolase, contains GH57 and DUF1957 domains
1734846	1750323	15478	Predicted by at least one method	WP_005755632.1		A6J55_RS08330	1746260	1746481	1	hypothetical protein	LX	Integrase
1734846	1750323	15478	Predicted by at least one method	WP_032851712.1		A6J55_RS08335	1746456	1746710	1	hypothetical protein	C	FAD/FMN-containing dehydrogenase
1734846	1750323	15478	Predicted by at least one method	WP_005755634.1		A6J55_RS08340	1746730	1747350	1	sulfate transporter	J	Ribosomal protein S13
1734846	1750323	15478	Predicted by at least one method	WP_005755637.1		A6J55_RS08345	1747520	1747747	1	hypothetical protein	N	Flagellar motor switch protein FliG
1734846	1750323	15478	Predicted by at least one method	WP_005755639.1		A6J55_RS08350	1747794	1748354	1	hypothetical protein	HC	2-polyprenyl-6-methoxyphenol hydroxylase and related FAD-dependent oxidoreductases
1734846	1750323	15478	Predicted by at least one method	WP_005755641.1		A6J55_RS08355	1748356	1748655	1	hypothetical protein	U	Type IV secretory pathway ATPase VirB11/Archaellum biosynthesis ATPase
1734846	1750323	15478	Predicted by at least one method	WP_005755643.1		A6J55_RS08360	1748652	1749212	1	hypothetical protein	FR	5'-deoxynucleotidase YfbR and related HD superfamily hydrolases
1734846	1750323	15478	Predicted by at least one method	WP_032851747.1		A6J55_RS08365	1749288	1749752		regulatory protein GemA	X	Mu-like prophage protein gp16
1734846	1750323	15478	Predicted by at least one method	WP_005755647.1		A6J55_RS08370	1749752	1750096		DNA-binding protein	K	Transcriptional regulator, Middle operon regulator (Mor) family
