# Supplementary material for: Comparative analysis reveals the Genomic Islands in Pasteurella multocida population genetics: on Symbiosis and adaptability
Source: BMC Genomics. 2019 Jan 18;20:63. doi: 10.1186/s12864-018-5366-6 (PMC6339346; doi:10.1186/s12864-018-5366-6)
Supplement: Supplementary file 6 — File S1. Detailed information on GI of each strain (ZIP 1360 kb). [file 12864_2018_5366_MOESM6_ESM.zip › File. S1. Detailed information on GI of each strain/Detailed information on GIs of 17 complete genomes strains/FDAARGOS_218.xls]

## Sheet: Islandviewer Results
Island start	Island end	Length	Method	Gene name	Gene ID	Locus	Gene start	Gene end	Strand	Product	COG		External Annotations
2046218	2106436	60219	Predicted by at least one method	WP_005756705.1		A6J57_RS09520	2046389	2047420	-1	integrase	LX	Integrase	Pathogenicity and Symbiosis Island
2046218	2106436	60219	Predicted by at least one method	WP_032854027.1		A6J57_RS09525	2047422	2047673	-1	hypothetical protein	I	Methylmalonyl-CoA mutase, C-terminal domain/subunit (cobalamin-binding)
2046218	2106436	60219	Predicted by at least one method			A6J57_RS09530	2047710	2048285	-1	hypothetical protein
2046218	2106436	60219	Predicted by at least one method	WP_005756699.1		A6J57_RS09535	2048578	2048808	-1	hypothetical protein	Q	Pyocin large subunit
2046218	2106436	60219	Predicted by at least one method	WP_005756697.1		A6J57_RS09540	2048818	2049102	-1	hypothetical protein	S	Uncharacterized conserved protein, DUF1800 family
2046218	2106436	60219	Predicted by at least one method	WP_005756693.1		A6J57_RS09545	2049321	2049959	-1	hypothetical protein	X	Prophage antirepressor
2046218	2106436	60219	Predicted by at least one method	WP_032854026.1		A6J57_RS09550	2050261	2050668	-1	N-acetyltransferase	J	Ribosomal protein S18 acetylase RimI and related acetyltransferases
2046218	2106436	60219	Predicted by at least one method	WP_005756690.1		A6J57_RS09555	2050781	2051230	-1	single-stranded DNA-binding protein	L	Single-stranded DNA-binding protein
2046218	2106436	60219	Predicted by at least one method	WP_005756689.1		A6J57_RS09560	2051241	2051861	-1	single-stranded DNA-binding protein	H	Mg-chelatase subunit ChlD
2046218	2106436	60219	Predicted by at least one method	WP_005756687.1		A6J57_RS09565	2052057	2052668	-1	hypothetical protein	X	Phage anti-repressor protein
2046218	2106436	60219	Predicted by at least one method	WP_005756686.1		A6J57_RS09570	2053009	2054034	-1	hypothetical protein	NT	Methyl-accepting chemotaxis protein
2046218	2106436	60219	Predicted by at least one method	WP_005756684.1		A6J57_RS09575	2054117	2054767	-1	ribonuclease H	L	DNA polymerase elongation subunit (family B)
2046218	2106436	60219	Predicted by at least one method	WP_005756682.1		A6J57_RS09580	2054770	2055357	-1	hypothetical protein	Q	Phytoene dehydrogenase-related protein
2046218	2106436	60219	Predicted by at least one method	WP_032854021.1		A6J57_RS09585	2055705	2055932	-1	hypothetical protein	M	dTDP-glucose pyrophosphorylase
2046218	2106436	60219	Predicted by at least one method	WP_005756670.1		A6J57_RS09590	2055919	2056209	-1	hypothetical protein	C	Phosphoenolpyruvate carboxylase
2046218	2106436	60219	Predicted by at least one method	WP_005756667.1		A6J57_RS09595	2056295	2056921	-1	hypothetical protein	X	Prophage antirepressor
2046218	2106436	60219	Predicted by at least one method	WP_005756665.1		A6J57_RS09600	2057341	2058336	-1	hypothetical protein	D	Chromosome segregation ATPase
2046218	2106436	60219	Predicted by at least one method	WP_032854018.1		A6J57_RS09605	2058680	2059477	-1	hypothetical protein	C	Periplasmic DMSO/TMAO reductase YedYZ, molybdopterin-dependent catalytic subunit
2046218	2106436	60219	Predicted by at least one method	WP_050547907.1		A6J57_RS09610	2059595	2060059	-1	DUF4760 domain-containing protein	J	Alanyl-tRNA synthetase
2046218	2106436	60219	Predicted by at least one method	WP_032854017.1		A6J57_RS09615	2060512	2060739	-1	hypothetical protein	J	Ribosomal protein S18 acetylase RimI and related acetyltransferases
2046218	2106436	60219	Predicted by at least one method	WP_005756656.1		A6J57_RS09620	2060982	2061191	-1	hypothetical protein	M	Basic membrane lipoprotein Med, periplasmic binding protein (PBP1-ABC) superfamily
2046218	2106436	60219	Predicted by at least one method	WP_005756653.1		A6J57_RS09625	2061204	2061371	1	DUF1508 domain-containing protein	S	Uncharacterized conserved protein YegP, UPF0339 family
2046218	2106436	60219	Predicted by at least one method	WP_005756650.1		A6J57_RS09630	2061682	2061996	1	addiction module protein	V	Putative component of the toxin-antitoxin plasmid stabilization module
2046218	2106436	60219	Predicted by at least one method	WP_005756647.1		A6J57_RS09635	2061993	2062283	1	transcriptional regulator	X	DNA-binding prophage protein
2046218	2106436	60219	Predicted by at least one method	WP_005756645.1		A6J57_RS09640	2062307	2063014	-1	hypothetical protein	S	Uncharacterized conserved protein YutE, UPF0331/DUF86 family
2046218	2106436	60219	Predicted by at least one method	WP_005756643.1		A6J57_RS09645	2063011	2064078	-1	hypothetical protein	S	Uncharacterized conserved protein, contains ParB-like and HNH nuclease domains
2046218	2106436	60219	Predicted by at least one method	WP_005756642.1		A6J57_RS09650	2064122	2064811	-1	transcriptional regulator	X	Phage repressor protein C, contains Cro/C1-type HTH and peptisase s24 domains
2046218	2106436	60219	Predicted by at least one method	WP_005720263.1		A6J57_RS09655	2064939	2065148	1	transcriptional regulator	K	DNA-binding transcriptional regulator, XRE-family HTH domain
2046218	2106436	60219	Predicted by at least one method	WP_014391093.1		A6J57_RS09660	2065217	2065444	1	hypothetical protein; Pathogen-associated gene(PAG)	S	Uncharacterized protein YjcR
2046218	2106436	60219	Predicted by at least one method	WP_005756639.1		A6J57_RS09665	2065447	2065962	-1	hypothetical protein	F	Ribonucleotide reductase alpha subunit
2046218	2106436	60219	Predicted by at least one method	WP_005725517.1		A6J57_RS09670	2065961	2066206	1	hypothetical protein	T	Phosphohistidine swiveling domain of PEP-utilizing enzymes
2046218	2106436	60219	Predicted by at least one method	WP_005756636.1		A6J57_RS09675	2066284	2067102	1	hypothetical protein	K	DNA-binding transcriptional regulator, ArsR family
2046218	2106436	60219	Predicted by at least one method	WP_005756635.1		A6J57_RS09680	2067099	2068457	1	DNA helicase	L	Replicative DNA helicase
2046218	2106436	60219	Predicted by at least one method	WP_005756633.1		A6J57_RS09685	2068460	2068885	1	phage NinB DNA recombination	E	Asparagine synthetase B (glutamine-hydrolyzing)
2046218	2106436	60219	Predicted by at least one method	WP_005756632.1		A6J57_RS09690	2068976	2069194	1	hypothetical protein	M	Membrane carboxypeptidase/penicillin-binding protein PbpC
2046218	2106436	60219	Predicted by at least one method	WP_005756630.1		A6J57_RS09695	2069194	2069790	1	recombinase NinG	V	5-methylcytosine-specific restriction endonuclease McrA
2046218	2106436	60219	Predicted by at least one method	WP_005756628.1		A6J57_RS09700	2069790	2070155	1	hypothetical protein	R	FOG: Zn-finger
2046218	2106436	60219	Predicted by at least one method	WP_080527702.1		A6J57_RS09705	2070232	2071149	1	hypothetical protein	K	AraC-type DNA-binding domain and AraC-containing proteins
2046218	2106436	60219	Predicted by at least one method	WP_005756625.1		A6J57_RS09710	2071159	2071734	1	hypothetical protein	C	NAD(P)H-dependent FMN reductase
2046218	2106436	60219	Predicted by at least one method	WP_005756623.1		A6J57_RS09715	2072015	2072827	1	DNA-binding protein	X	Prophage antirepressor
2046218	2106436	60219	Predicted by at least one method	WP_005756621.1		A6J57_RS09720	2073095	2073430	1	hypothetical protein	R	Predicted nucleic acid-binding protein, contains PIN domain
2046218	2106436	60219	Predicted by at least one method	WP_005756619.1		A6J57_RS09725	2073441	2073992	1	hypothetical protein	J	RNA-splicing ligase RtcB, repairs tRNA damage
2046218	2106436	60219	Predicted by at least one method	WP_032854011.1		A6J57_RS09730	2074107	2074472	1	phage holin, lambda family	T	Bacteriophytochrome (light-regulated signal transduction histidine kinase)
2046218	2106436	60219	Predicted by at least one method	WP_005756617.1		A6J57_RS09735	2074444	2075028	1	hypothetical protein	R	Predicted chitinase
2046218	2106436	60219	Predicted by at least one method	WP_005756616.1		A6J57_RS09740	2075031	2075354	1	hypothetical protein	S	Uncharacterized protein YydD, contains DUF2326 domain
2046218	2106436	60219	Predicted by at least one method	WP_080527703.1		A6J57_RS09745	2075260	2075541	1	hypothetical protein	K	Fic family protein
2046218	2106436	60219	Predicted by at least one method	WP_005756614.1		A6J57_RS09750	2075573	2076007	-1	CopG family transcriptional regulator	K	Transcriptional regulator, contains Arc/MetJ-type RHH (ribbon-helix-helix) DNA-binding domain
2046218	2106436	60219	Predicted by at least one method	WP_016533497.1		A6J57_RS09755	2076036	2076218	-1	addiction module toxin, HicA family	R	Predicted RNA binding protein YcfA, dsRBD-like fold, HicA-like mRNA interferase family
2046218	2106436	60219	Predicted by at least one method	WP_080527704.1		A6J57_RS09760	2076291	2076836	1	terminase	X	Phage terminase, small subunit
2046218	2106436	60219	Predicted by at least one method	WP_005756610.1		A6J57_RS09765	2076820	2078052	1	terminase	X	Phage terminase large subunit
2046218	2106436	60219	Predicted by at least one method	WP_005756608.1		A6J57_RS09770	2078062	2079465	1	hypothetical protein	D	Chromosome partitioning ATPase, Mrp family, contains Fe-S cluster
2046218	2106436	60219	Predicted by at least one method	WP_005756605.1		A6J57_RS09775	2079455	2081056	1	phage head morphogenesis protein	S	Uncharacterized conserved protein, contains phage Mu gpF-like domain
2046218	2106436	60219	Predicted by at least one method	WP_005756603.1		A6J57_RS09780	2081059	2081277	1	hypothetical protein	Q	Carotenoid cleavage dioxygenase or a related enzyme
2046218	2106436	60219	Predicted by at least one method	WP_005756601.1		A6J57_RS09785	2081252	2081686	1	guanosine-3',5'-bis(diphosphate) 3'-pyrophosphohydrolase	TK	(p)ppGpp synthase/hydrolase, HD superfamily
2046218	2106436	60219	Predicted by at least one method	WP_005756599.1		A6J57_RS09790	2082022	2082807	1	hypothetical protein	CR	NADPH:quinone reductase or related Zn-dependent oxidoreductase
2046218	2106436	60219	Predicted by at least one method	WP_005756598.1		A6J57_RS09795	2082825	2083982	1	hypothetical protein	P	Phosphate-selective porin
2046218	2106436	60219	Predicted by at least one method	WP_005756596.1		A6J57_RS09800	2084039	2084275	1	hypothetical protein	I	4-hydroxy-3-methylbut-2-en-1-yl diphosphate synthase IspG/GcpE
2046218	2106436	60219	Predicted by at least one method	WP_032854009.1		A6J57_RS09805	2084292	2084759	1	hypothetical protein	T	Predicted NTPase, NACHT family domain
2046218	2106436	60219	Predicted by at least one method	WP_032854007.1		A6J57_RS09810	2084761	2085147	1	hypothetical protein	G	Galactose-1-phosphate uridylyltransferase
2046218	2106436	60219	Predicted by at least one method	WP_005756593.1		A6J57_RS09815	2085149	2085550	1	hypothetical protein	U	Autotransporter translocation and assembly factor TamB
2046218	2106436	60219	Predicted by at least one method			A6J57_RS09820	2085550	2085943	1	hypothetical protein
2046218	2106436	60219	Predicted by at least one method	WP_005756589.1		A6J57_RS09825	2085955	2086971	1	hypothetical protein	V	Predicted restriction endonuclease
2046218	2106436	60219	Predicted by at least one method	WP_005756587.1		A6J57_RS09830	2087045	2087449	1	hypothetical protein	J	Methionyl-tRNA synthetase
2046218	2106436	60219	Predicted by at least one method	WP_015691081.1		A6J57_RS09835	2087458	2087787	1	hypothetical protein; Pathogen-associated gene(PAG)	G	ABC-type glycerol-3-phosphate transport system, periplasmic component
2046218	2106436	60219	Predicted by at least one method	WP_015691082.1		A6J57_RS09840	2087795	2088121	1	tail protein	X	Phage-related protein
2046218	2106436	60219	Predicted by at least one method	WP_005756581.1		A6J57_RS09845	2088139	2091402	1	phage tail protein	X	Phage-related minor tail protein
2046218	2106436	60219	Predicted by at least one method	WP_005756579.1		A6J57_RS09850	2091499	2092053	1	hypothetical protein	P	ABC-type metal ion transport system, periplasmic component/surface antigen
2046218	2106436	60219	Predicted by at least one method	WP_005756575.1		A6J57_RS09855	2092529	2093047	1	hypothetical protein	O	ATP-dependent Zn proteases
2046218	2106436	60219	Predicted by at least one method	WP_032854005.1		A6J57_RS09860	2093049	2093543	1	hypothetical protein	G	Fucose permease
2046218	2106436	60219	Predicted by at least one method	WP_005756571.1		A6J57_RS09865	2093663	2095621	1	DNA mismatch repair protein	L	DNA mismatch repair ATPase MutL
2046218	2106436	60219	Predicted by at least one method	WP_005756570.1		A6J57_RS09870	2095715	2096686	-1	hypothetical protein	P	Enterochelin esterase or related enzyme
2046218	2106436	60219	Predicted by at least one method	WP_032854004.1		A6J57_RS09875	2097057	2097881	1	antirepressor	X	Prophage antirepressor
2046218	2106436	60219	Predicted by at least one method	WP_005756566.1		A6J57_RS09880	2098079	2098603	1	hypothetical protein	X	Phage regulatory protein Rha
2046218	2106436	60219	Predicted by at least one method	WP_005756565.1		A6J57_RS09885	2098631	2099281	1	phage minor tail protein L	X	Phage-related protein
2046218	2106436	60219	Predicted by at least one method	WP_005756564.1		A6J57_RS09890	2099283	2100005	1	hypothetical protein	O	Proteasome lid subunit RPN8/RPN11, contains Jab1/MPN domain metalloenzyme (JAMM) motif
2046218	2106436	60219	Predicted by at least one method	WP_005756561.1		A6J57_RS09895	2100034	2100648	1	tail assembly protein	X	Phage-related protein, tail component
2046218	2106436	60219	Predicted by at least one method	WP_005756560.1		A6J57_RS09900	2100652	2104299	1	phage tail protein	X	Phage-related protein, tail component
2046218	2106436	60219	Predicted by at least one method	WP_005756558.1		A6J57_RS09905	2104313	2105395	1	tail fiber protein	S	Microcystin-dependent protein (function unknown)
2046218	2106436	60219	Predicted by at least one method	WP_005756557.1		A6J57_RS09910	2105405	2105992	1	DUF4376 domain-containing protein	H	Adenosyl cobinamide kinase/adenosyl cobinamide phosphate guanylyltransferase
2046218	2106436	60219	Predicted by at least one method	WP_005756556.1		A6J57_RS09915	2105982	2106239	1	hypothetical protein	P	Ferric iron reductase protein FhuF, involved in iron transport
