# Supplementary material for: Comparative analysis reveals the Genomic Islands in Pasteurella multocida population genetics: on Symbiosis and adaptability
Source: BMC Genomics. 2019 Jan 18;20:63. doi: 10.1186/s12864-018-5366-6 (PMC6339346; doi:10.1186/s12864-018-5366-6)
Supplement: Supplementary file 6 — File S1. Detailed information on GI of each strain (ZIP 1360 kb). [file 12864_2018_5366_MOESM6_ESM.zip › File. S1. Detailed information on GI of each strain/Detailed information on GIs of 17 complete genomes strains/FDAARGOS_384.xls]

## Sheet: Islandviewer Results
Island start	Island end	Length	Method	Gene name	Gene ID	Locus	Gene start	Gene end	Strand	Product	COG		External Annotations
30060	75602	45543	Predicted by at least one method	WP_005756556.1		CO688_RS00155	30262	30519		hypothetical protein	P	Ferric iron reductase protein FhuF, involved in iron transport	PAI
30060	75602	45543	Predicted by at least one method	WP_096742904.1		CO688_RS00160	30509	31096		DUF4376 domain-containing protein	T	GAF domain
30060	75602	45543	Predicted by at least one method	WP_096742905.1		CO688_RS00165	31107	32615		hypothetical protein	S	Microcystin-dependent protein (function unknown)
30060	75602	45543	Predicted by at least one method	WP_096742906.1		CO688_RS00170	32628	33206		DUF2612 domain-containing protein	H	Nicotinic acid phosphoribosyltransferase
30060	75602	45543	Predicted by at least one method	WP_096742907.1		CO688_RS00175	33206	34345		hypothetical protein	X	Uncharacterized phage protein gp47/JayE
30060	75602	45543	Predicted by at least one method	WP_096742908.1		CO688_RS00180	34356	34709		hypothetical protein	K	DNA-directed RNA polymerase specialized sigma subunit, sigma24 family
30060	75602	45543	Predicted by at least one method	WP_096742909.1		CO688_RS00185	34706	35374		baseplate protein	X	Phage P2 baseplate assembly protein gpV
30060	75602	45543	Predicted by at least one method	WP_096742910.1		CO688_RS00190	35432	35683	-1	hypothetical protein	S	Uncharacterized protein YhaN
30060	75602	45543	Predicted by at least one method	WP_096742911.1		CO688_RS00195	35823	36074	-1	hypothetical protein	R	Predicted nuclease of restriction endonuclease-like (RecB) superfamily, DUF1016 family
30060	75602	45543	Predicted by at least one method	WP_096742912.1		CO688_RS00200	36165	36830	-1	bacteriocin	C	Acyl-CoA synthetase (NDP forming)
30060	75602	45543	Predicted by at least one method	WP_096742913.1		CO688_RS00205	37135	37623	-1	hypothetical protein	S	Uncharacterized membrane protein
30060	75602	45543	Predicted by at least one method	WP_096742914.1		CO688_RS00210	37601	37807	-1	hypothetical protein	P	Outer membrane receptor for monomeric catechols
30060	75602	45543	Predicted by at least one method	WP_096742915.1		CO688_RS00215	38132	39076	-1	hypothetical protein	R	Tetratricopeptide (TPR) repeat
30060	75602	45543	Predicted by at least one method	WP_096742916.1		CO688_RS00220	39228	39755	1	hypothetical protein	V	S-formylglutathione hydrolase FrmB
30060	75602	45543	Predicted by at least one method	WP_096742917.1		CO688_RS00225	39952	40791	-1	hypothetical protein	E	Glutamine synthetase
30060	75602	45543	Predicted by at least one method	WP_096742918.1		CO688_RS00230	40760	41092	-1	hypothetical protein	D	Chromosome segregation ATPase
30060	75602	45543	Predicted by at least one method	WP_096742919.1		CO688_RS00235	41108	41875	-1	hypothetical protein	M	LysM repeat
30060	75602	45543	Predicted by at least one method	WP_096742920.1		CO688_RS00240	41888	43513	-1	tail length tape measure protein	X	Phage-related protein
30060	75602	45543	Predicted by at least one method	WP_071523250.1		CO688_RS00245	43658	44074	-1	hypothetical protein	E	Xaa-Pro aminopeptidase
30060	75602	45543	Predicted by at least one method	WP_096742921.1		CO688_RS00250	44078	44506	-1	hypothetical protein	T	Signal transduction histidine kinase
30060	75602	45543	Predicted by at least one method	WP_096742922.1		CO688_RS00255	44518	46026	-1	hypothetical protein	IQ	Acyl-CoA synthetase (AMP-forming)/AMP-acid ligase II
30060	75602	45543	Predicted by at least one method	WP_096742923.1		CO688_RS00260	46026	46397	-1	hypothetical protein	G	Alpha-amylase/alpha-mannosidase, GH57 family
30060	75602	45543	Predicted by at least one method	WP_096742924.1		CO688_RS00265	46462	46836	-1	hypothetical protein	M	Outer membrane protein assembly factor BamA
30060	75602	45543	Predicted by at least one method	WP_096742925.1		CO688_RS00270	46833	47279	-1	hypothetical protein	E	Predicted branched-chain amino acid permease (azaleucine resistance)
30060	75602	45543	Predicted by at least one method	WP_096742926.1		CO688_RS00275	47276	47635	-1	hypothetical protein	L	Site-specific recombinase XerD
30060	75602	45543	Predicted by at least one method	WP_096742927.1		CO688_RS00280	47645	48559	-1	hypothetical protein	S	Uncharacterized protein
30060	75602	45543	Predicted by at least one method	WP_096742928.1		CO688_RS00285	48579	49028	-1	hypothetical protein	G	Periplasmic beta-glucosidase and related glycosidases
30060	75602	45543	Predicted by at least one method	WP_096742929.1		CO688_RS00290	49040	50107	-1	hypothetical protein	S	Uncharacterized protein
30060	75602	45543	Predicted by at least one method	WP_096743999.1		CO688_RS00295	50215	51744	-1	phage head morphogenesis protein	S	Uncharacterized conserved protein, contains phage Mu gpF-like domain
30060	75602	45543	Predicted by at least one method	WP_096744000.1		CO688_RS00300	51707	53008	-1	hypothetical protein	S	Uncharacterized protein
30060	75602	45543	Predicted by at least one method	WP_096744001.1		CO688_RS00305	53017	54402	-1	heat-shock protein Hsp70	S	Uncharacterized protein
30060	75602	45543	Predicted by at least one method	WP_096742930.1		CO688_RS00310	54425	54952	-1	terminase	X	Transposase and inactivated derivatives
30060	75602	45543	Predicted by at least one method	WP_096742931.1		CO688_RS00315	55037	55222	1	toxin HicA	R	Predicted RNA binding protein YcfA, dsRBD-like fold, HicA-like mRNA interferase family
30060	75602	45543	Predicted by at least one method	WP_096742932.1		CO688_RS00320	55251	55685	1	CopG family transcriptional regulator	K	Transcriptional regulator, contains Arc/MetJ-type RHH (ribbon-helix-helix) DNA-binding domain
30060	75602	45543	Predicted by at least one method	WP_096742933.1		CO688_RS00325	55716	55997	-1	hypothetical protein	G	Pullulanase/glycogen debranching enzyme
30060	75602	45543	Predicted by at least one method	WP_096742934.1		CO688_RS00330	55903	56226	-1	hypothetical protein	S	Uncharacterized conserved protein HemX (no evidence of involvement in heme biosynthesis)
30060	75602	45543	Predicted by at least one method	WP_096742935.1		CO688_RS00335	56199	56729	-1	glycoside hydrolase	M	Phage-related lysozyme (muramidase), GH24 family
30060	75602	45543	Predicted by at least one method	WP_096742936.1		CO688_RS00340	56726	57022	-1	hypothetical protein	V	CubicO group peptidase, beta-lactamase class C family
30060	75602	45543	Predicted by at least one method	WP_014391474.1		CO688_RS00350	57348	57809	-1	antitermination protein	QC	Carboxysome shell and ethanolamine utilization microcompartment protein CcmL/EutN
30060	75602	45543	Predicted by at least one method	WP_096742937.1		CO688_RS00355	57811	58413	-1	recombinase NinG	V	5-methylcytosine-specific restriction endonuclease McrA
30060	75602	45543	Predicted by at least one method	WP_096742938.1		CO688_RS00360	58480	58734	-1	hypothetical protein	K	Transcriptional regulator, contains XRE-family HTH domain
30060	75602	45543	Predicted by at least one method	WP_096742939.1		CO688_RS00365	58731	58931	-1	hypothetical protein	J	Isoleucyl-tRNA synthetase
30060	75602	45543	Predicted by at least one method	WP_096742940.1		CO688_RS00370	59005	59463	-1	protein ninB	I	Biotin carboxylase
30060	75602	45543	Predicted by at least one method	WP_096742941.1		CO688_RS00375	59467	60903	-1	helicase DnaB	L	Replicative DNA helicase
30060	75602	45543	Predicted by at least one method	WP_096742942.1		CO688_RS00380	60903	61967	-1	hypothetical protein	K	DNA-binding transcriptional regulator, ArsR family
30060	75602	45543	Predicted by at least one method	WP_096742943.1		CO688_RS00385	62203	62403	-1	hypothetical protein	O	SOS response regulatory protein OraA/RecX, interacts with RecA
30060	75602	45543	Predicted by at least one method	WP_096742944.1		CO688_RS00390	62406	62858	-1	hypothetical protein	P	ABC-type nitrate/sulfonate/bicarbonate transport system, periplasmic component
30060	75602	45543	Predicted by at least one method	WP_096742945.1		CO688_RS00395	62906	63097	-1	hypothetical protein	K	DNA-binding transcriptional regulator YdaS, prophage-encoded, Cro superfamily
30060	75602	45543	Predicted by at least one method	WP_096742946.1		CO688_RS00400	63195	63845	1	DNA-binding protein	KT	SOS-response transcriptional repressor LexA (RecA-mediated autopeptidase)
30060	75602	45543	Predicted by at least one method	WP_096742947.1		CO688_RS00405	63850	65757	1	peptide ABC transporter ATP-binding protein	R	ATPase/GTPase, AAA15 family
30060	75602	45543	Predicted by at least one method	WP_096742948.1		CO688_RS00410	66208	66435	1	hypothetical protein	J	Ribosomal protein S18 acetylase RimI and related acetyltransferases
30060	75602	45543	Predicted by at least one method	WP_096742949.1		CO688_RS00415	66582	66863	1	hypothetical protein	R	Predicted acyl esterase
30060	75602	45543	Predicted by at least one method	WP_096742950.1		CO688_RS00420	66850	67077	1	hypothetical protein	M	dTDP-glucose pyrophosphorylase
30060	75602	45543	Predicted by at least one method	WP_096742951.1		CO688_RS00425	67425	68069	1	ribonuclease H	L	DNA polymerase elongation subunit (family B)
30060	75602	45543	Predicted by at least one method	WP_096742952.1		CO688_RS00430	68073	68738	1	ATP-binding protein	E	Histidinol-phosphate/aromatic aminotransferase or cobyric acid decarboxylase
30060	75602	45543	Predicted by at least one method	WP_096742953.1		CO688_RS00435	68741	69343	1	hypothetical protein	R	DNA-binding beta-propeller fold protein YncE
30060	75602	45543	Predicted by at least one method	WP_096742954.1		CO688_RS00440	69401	70069	1	hypothetical protein	R	Predicted pyrophosphatase or phosphodiesterase, AlkP superfamily
30060	75602	45543	Predicted by at least one method	WP_096742955.1		CO688_RS00445	70056	70310	1	hypothetical protein	G	Predicted arabinose efflux permease, MFS family
30060	75602	45543	Predicted by at least one method	WP_096742956.1		CO688_RS00450	70313	70705	1	hypothetical protein	L	RecA/RadA recombinase
30060	75602	45543	Predicted by at least one method	WP_096742957.1		CO688_RS00455	70702	71013	1	hypothetical protein	K	DNA-binding transcriptional regulator, GntR family
30060	75602	45543	Predicted by at least one method	WP_096742958.1		CO688_RS00460	71091	71474	1	hypothetical protein	P	ABC-type molybdate transport system, ATPase component
30060	75602	45543	Predicted by at least one method	WP_096742959.1		CO688_RS00465	71477	72385	1	recombination-associated protein RdgC	L	DNA recombination-dependent growth factor C
30060	75602	45543	Predicted by at least one method	WP_096742960.1		CO688_RS00470	72529	73014	1	hypothetical protein	M	UDP-N-acetylglucosamine:LPS N-acetylglucosamine transferase
30060	75602	45543	Predicted by at least one method	WP_096742961.1		CO688_RS00475	73017	73247	1	hypothetical protein	P	Cu/Ag efflux pump CusA
30060	75602	45543	Predicted by at least one method	WP_096742962.1		CO688_RS00480	73301	73792	1	pyruvate kinase	J	Methylase of polypeptide chain release factors
30060	75602	45543	Predicted by at least one method	WP_096742963.1		CO688_RS00485	73797	74111	1	hypothetical protein	E	ABC-type transport system, periplasmic component
30060	75602	45543	Predicted by at least one method	WP_042742798.1		CO688_RS00490	74147	74398	1	DUF4224 domain-containing protein	I	Methylmalonyl-CoA mutase, C-terminal domain/subunit (cobalamin-binding)
30060	75602	45543	Predicted by at least one method	WP_096742964.1		CO688_RS00495	74400	75431	1	integrase	LX	Integrase
92576	114624	22049	Predicted by at least one method	WP_096742972.1		CO688_RS00580	92595	93842	1	preprotein translocase	LX	Integrase	Metabolic Island
92576	114624	22049	Predicted by at least one method	WP_096742973.1		CO688_RS00585	93868	94128	-1	DNA helicase UvrD	EM	Dihydrodipicolinate synthase/N-acetylneuraminate lyase
92576	114624	22049	Predicted by at least one method	WP_096742974.1		CO688_RS00590	94115	94792	-1	phage tail protein	V	Type I restriction-modification system, DNA methylase subunit
92576	114624	22049	Predicted by at least one method	WP_096744002.1		CO688_RS00595	94708	95895	-1	hypothetical protein	S	Microcystin-dependent protein (function unknown)
92576	114624	22049	Predicted by at least one method	WP_096742975.1		CO688_RS00600	96208	96786	-1	hypothetical protein	H	Nicotinic acid phosphoribosyltransferase
92576	114624	22049	Predicted by at least one method	WP_096742976.1		CO688_RS00605	96786	97925	-1	hypothetical protein	X	Uncharacterized phage protein gp47/JayE
92576	114624	22049	Predicted by at least one method	WP_096742977.1		CO688_RS00610	97936	98289	-1	hypothetical protein	T	Cell fate regulator YlbF, YheA/YmcA/DUF963 family (controls sporulation, competence, biofilm development)
92576	114624	22049	Predicted by at least one method	WP_096742978.1		CO688_RS00615	98286	98939	-1	baseplate protein	X	Phage P2 baseplate assembly protein gpV
92576	114624	22049	Predicted by at least one method	WP_096742979.1		CO688_RS00620	99057	99314	-1	hypothetical protein	NUW	Type II secretory pathway, component PulF
92576	114624	22049	Predicted by at least one method	WP_096742980.1		CO688_RS00625	99373	99726	-1	hypothetical protein	P	Phosphate-selective porin
92576	114624	22049	Predicted by at least one method	WP_096744003.1		CO688_RS00630	99781	100614	-1	hypothetical protein	X	Prophage antirepressor
92576	114624	22049	Predicted by at least one method	WP_096742981.1		CO688_RS00635	100972	101562	1	hypothetical protein	X	Phage repressor protein C, contains Cro/C1-type HTH and peptisase s24 domains
92576	114624	22049	Predicted by at least one method	WP_096742982.1		CO688_RS00640	101773	102918	-1	type I restriction endonuclease subunit R	S	Uncharacterized protein
92576	114624	22049	Predicted by at least one method	WP_096742916.1		CO688_RS00645	103069	103596	1	hypothetical protein	V	S-formylglutathione hydrolase FrmB
92576	114624	22049	Predicted by at least one method	WP_096742983.1		CO688_RS00650	103793	104632	-1	hypothetical protein	M	Soluble lytic murein transglycosylase and related regulatory proteins (some contain LysM/invasin domains)
92576	114624	22049	Predicted by at least one method	WP_096742984.1		CO688_RS00655	104601	104933	-1	hypothetical protein	J	Leucyl-tRNA synthetase
92576	114624	22049	Predicted by at least one method	WP_096742985.1		CO688_RS00660	104949	105716	-1	hypothetical protein	M	LysM repeat
92576	114624	22049	Predicted by at least one method	WP_096742986.1		CO688_RS00665	105726	106076	-1	hypothetical protein	Q	Taurine dioxygenase, alpha-ketoglutarate-dependent
92576	114624	22049	Predicted by at least one method	WP_096742987.1		CO688_RS00670	106048	106311	-1	hypothetical protein	S	Uncharacterized protein
92576	114624	22049	Predicted by at least one method	WP_096742988.1		CO688_RS00675	106379	106798	-1	guanosine-3',5'-bis(diphosphate) 3'-pyrophosphohydrolase	TK	(p)ppGpp synthase/hydrolase, HD superfamily
92576	114624	22049	Predicted by at least one method	WP_096742989.1		CO688_RS00680	106798	107016	-1	hypothetical protein	L	Superfamily I DNA or RNA helicase
92576	114624	22049	Predicted by at least one method	WP_096742990.1		CO688_RS00685	107016	108047	-1	hypothetical protein	S	Uncharacterized conserved protein, contains phage Mu gpF-like domain
92576	114624	22049	Predicted by at least one method	WP_096742991.1		CO688_RS00690	108078	108275	-1	recombinase	S	Uncharacterized conserved protein, contains phage Mu gpF-like domain
92576	114624	22049	Predicted by at least one method	WP_096742992.1		CO688_RS00695	108393	109700	-1	hypothetical protein	S	Uncharacterized protein
92576	114624	22049	Predicted by at least one method			CO688_RS00700	109697	111030	-1	PBSX family phage terminase large subunit
92576	114624	22049	Predicted by at least one method	WP_096742993.1		CO688_RS00705	111023	111475	-1	terminase small subunit	X	Phage terminase, small subunit
92576	114624	22049	Predicted by at least one method	WP_096742994.1		CO688_RS00710	111548	111730	1	toxin HicA	R	Predicted RNA binding protein YcfA, dsRBD-like fold, HicA-like mRNA interferase family
92576	114624	22049	Predicted by at least one method	WP_096742995.1		CO688_RS00715	111759	112193	1	CopG family transcriptional regulator	K	Transcriptional regulator, contains Arc/MetJ-type RHH (ribbon-helix-helix) DNA-binding domain
92576	114624	22049	Predicted by at least one method	WP_096742996.1		CO688_RS00720	112226	112507	-1	hypothetical protein	L	DNA polymerase III sliding clamp (beta) subunit, PCNA homolog
92576	114624	22049	Predicted by at least one method	WP_096742997.1		CO688_RS00725	112413	112745	-1	hypothetical protein	E	Glycine/D-amino acid oxidase (deaminating)
92576	114624	22049	Predicted by at least one method			CO688_RS00730	112715	113226	-1	glycoside hydrolase
92576	114624	22049	Predicted by at least one method	WP_096742998.1		CO688_RS00735	113248	113472	-1	hypothetical protein	MU	Lipoprotein signal peptidase
92576	114624	22049	Predicted by at least one method			CO688_RS00740	113608	114054		antitermination protein
92576	114624	22049	Predicted by at least one method	WP_005716039.1		CO688_RS00745	114138	114347		cold-shock protein	K	Cold shock protein, CspA family
