# Supplementary material for: Comparative analysis reveals the Genomic Islands in Pasteurella multocida population genetics: on Symbiosis and adaptability
Source: BMC Genomics. 2019 Jan 18;20:63. doi: 10.1186/s12864-018-5366-6 (PMC6339346; doi:10.1186/s12864-018-5366-6)
Supplement: Supplementary file 6 — File S1. Detailed information on GI of each strain (ZIP 1360 kb). [file 12864_2018_5366_MOESM6_ESM.zip › File. S1. Detailed information on GI of each strain/Detailed information on GIs of 17 complete genomes strains/FDAARGOS_385.xls]

## Sheet: Islandviewer Results
Island start	Island end	Length	Method	Gene name	Gene ID	Locus	Gene start	Gene end	Strand	Product	COG		External Annotations
99398	144940	45543	Predicted by at least one method	WP_005756556.1		CRN72_RS00445	99600	99857		hypothetical protein	P	Ferric iron reductase protein FhuF, involved in iron transport	PAI
99398	144940	45543	Predicted by at least one method	WP_096742904.1		CRN72_RS00450	99847	100434		DUF4376 domain-containing protein	T	GAF domain
99398	144940	45543	Predicted by at least one method	WP_096742905.1		CRN72_RS00455	100445	101953		hypothetical protein	S	Microcystin-dependent protein (function unknown)
99398	144940	45543	Predicted by at least one method	WP_096742906.1		CRN72_RS00460	101966	102544		DUF2612 domain-containing protein	H	Nicotinic acid phosphoribosyltransferase
99398	144940	45543	Predicted by at least one method	WP_096742907.1		CRN72_RS00465	102544	103683		hypothetical protein	X	Uncharacterized phage protein gp47/JayE
99398	144940	45543	Predicted by at least one method	WP_096742908.1		CRN72_RS00470	103694	104047		hypothetical protein	K	DNA-directed RNA polymerase specialized sigma subunit, sigma24 family
99398	144940	45543	Predicted by at least one method	WP_096742909.1		CRN72_RS00475	104044	104712		baseplate protein	X	Phage P2 baseplate assembly protein gpV
99398	144940	45543	Predicted by at least one method	ATN16291.1		CRN72_00480	104770	105021	-1	hypothetical protein	S	Uncharacterized protein YhaN
99398	144940	45543	Predicted by at least one method	ATN16292.1		CRN72_00485	105161	105412	-1	hypothetical protein	R	Predicted nuclease of restriction endonuclease-like (RecB) superfamily, DUF1016 family
99398	144940	45543	Predicted by at least one method	ATN16293.1		CRN72_00490	105503	106168	-1	bacteriocin	C	Acyl-CoA synthetase (NDP forming)
99398	144940	45543	Predicted by at least one method	ATN16294.1		CRN72_00495	106473	106961	-1	DUF2335 domain-containing protein	S	Uncharacterized membrane protein
99398	144940	45543	Predicted by at least one method	ATN16295.1		CRN72_00500	106939	107145	-1	hypothetical protein	P	Outer membrane receptor for monomeric catechols
99398	144940	45543	Predicted by at least one method	ATN16296.1		CRN72_00505	107470	108414	-1	DUF4236 domain-containing protein	R	Tetratricopeptide (TPR) repeat
99398	144940	45543	Predicted by at least one method	ATN16297.1		CRN72_00510	108566	109093	1	hypothetical protein	V	S-formylglutathione hydrolase FrmB
99398	144940	45543	Predicted by at least one method	ATN16298.1		CRN72_00515	109290	110129	-1	hypothetical protein	E	Glutamine synthetase
99398	144940	45543	Predicted by at least one method	ATN16299.1		CRN72_00520	110098	110430	-1	hypothetical protein	D	Chromosome segregation ATPase
99398	144940	45543	Predicted by at least one method	ATN16300.1		CRN72_00525	110446	111213	-1	hypothetical protein	M	LysM repeat
99398	144940	45543	Predicted by at least one method	ATN16301.1		CRN72_00530	111226	112851	-1	tail length tape measure protein	X	Phage-related protein
99398	144940	45543	Predicted by at least one method	ATN16302.1		CRN72_00535	112996	113412	-1	hypothetical protein	E	Xaa-Pro aminopeptidase
99398	144940	45543	Predicted by at least one method	ATN16303.1		CRN72_00540	113416	113844	-1	DUF3277 domain-containing protein	T	Signal transduction histidine kinase
99398	144940	45543	Predicted by at least one method	ATN16304.1		CRN72_00545	113856	115364	-1	DUF3383 domain-containing protein	IQ	Acyl-CoA synthetase (AMP-forming)/AMP-acid ligase II
99398	144940	45543	Predicted by at least one method	ATN18278.1		CRN72_00550	115364	115735	-1	hypothetical protein	G	Alpha-amylase/alpha-mannosidase, GH57 family
99398	144940	45543	Predicted by at least one method	ATN16305.1		CRN72_00555	115800	116174	-1	hypothetical protein	M	Outer membrane protein assembly factor BamA
99398	144940	45543	Predicted by at least one method	ATN16306.1		CRN72_00560	116171	116617	-1	hypothetical protein	E	Predicted branched-chain amino acid permease (azaleucine resistance)
99398	144940	45543	Predicted by at least one method	ATN16307.1		CRN72_00565	116614	116973	-1	DUF4054 domain-containing protein	L	Site-specific recombinase XerD
99398	144940	45543	Predicted by at least one method	ATN16308.1		CRN72_00570	116983	117897	-1	DUF2184 domain-containing protein	S	Uncharacterized protein
99398	144940	45543	Predicted by at least one method	ATN16309.1		CRN72_00575	117917	118366	-1	hypothetical protein	G	Periplasmic beta-glucosidase and related glycosidases
99398	144940	45543	Predicted by at least one method	ATN16310.1		CRN72_00580	118378	119445	-1	DUF2213 domain-containing protein	S	Uncharacterized protein
99398	144940	45543	Predicted by at least one method	ATN18279.1		CRN72_00585	119553	121082	-1	phage head morphogenesis protein	S	Uncharacterized conserved protein, contains phage Mu gpF-like domain
99398	144940	45543	Predicted by at least one method	ATN18280.1		CRN72_00590	121045	122346	-1	hypothetical protein	S	Uncharacterized protein
99398	144940	45543	Predicted by at least one method	ATN18281.1		CRN72_00595	122355	123740	-1	heat-shock protein Hsp70	S	Uncharacterized protein
99398	144940	45543	Predicted by at least one method	ATN16311.1		CRN72_00600	123763	124290	-1	terminase	X	Transposase and inactivated derivatives
99398	144940	45543	Predicted by at least one method	ATN16312.1		CRN72_00605	124375	124560	1	type II toxin-antitoxin system HicA family toxin	R	Predicted RNA binding protein YcfA, dsRBD-like fold, HicA-like mRNA interferase family
99398	144940	45543	Predicted by at least one method	ATN16313.1		CRN72_00610	124589	125023	1	CopG family transcriptional regulator	K	Transcriptional regulator, contains Arc/MetJ-type RHH (ribbon-helix-helix) DNA-binding domain
99398	144940	45543	Predicted by at least one method	ATN16314.1		CRN72_00615	125054	125335	-1	hypothetical protein	G	Pullulanase/glycogen debranching enzyme
99398	144940	45543	Predicted by at least one method	ATN16315.1		CRN72_00620	125241	125564	-1	DUF2570 domain-containing protein	S	Uncharacterized conserved protein HemX (no evidence of involvement in heme biosynthesis)
99398	144940	45543	Predicted by at least one method	ATN16316.1		CRN72_00625	125537	126067	-1	glycoside hydrolase	M	Phage-related lysozyme (muramidase), GH24 family
99398	144940	45543	Predicted by at least one method	ATN16317.1		CRN72_00630	126064	126360	-1	hypothetical protein	V	CubicO group peptidase, beta-lactamase class C family
99398	144940	45543	Predicted by at least one method	ATN16318.1		CRN72_00640	126686	127147	-1	antitermination protein	QC	Carboxysome shell and ethanolamine utilization microcompartment protein CcmL/EutN
99398	144940	45543	Predicted by at least one method	ATN16319.1		CRN72_00645	127149	127751	-1	recombinase NinG	V	5-methylcytosine-specific restriction endonuclease McrA
99398	144940	45543	Predicted by at least one method	ATN16320.1		CRN72_00650	127818	128072	-1	hypothetical protein	K	Transcriptional regulator, contains XRE-family HTH domain
99398	144940	45543	Predicted by at least one method	ATN16321.1		CRN72_00655	128069	128269	-1	hypothetical protein	J	Isoleucyl-tRNA synthetase
99398	144940	45543	Predicted by at least one method	ATN16322.1		CRN72_00660	128343	128801	-1	recombination protein NinB	I	Biotin carboxylase
99398	144940	45543	Predicted by at least one method	ATN16323.1		CRN72_00665	128805	130241	-1	helicase DnaB	L	Replicative DNA helicase
99398	144940	45543	Predicted by at least one method	ATN16324.1		CRN72_00670	130241	131305	-1	hypothetical protein	K	DNA-binding transcriptional regulator, ArsR family
99398	144940	45543	Predicted by at least one method	ATN16325.1		CRN72_00675	131541	131741	-1	hypothetical protein	O	SOS response regulatory protein OraA/RecX, interacts with RecA
99398	144940	45543	Predicted by at least one method	ATN16326.1		CRN72_00680	131744	132196	-1	hypothetical protein	P	ABC-type nitrate/sulfonate/bicarbonate transport system, periplasmic component
99398	144940	45543	Predicted by at least one method	ATN16327.1		CRN72_00685	132244	132435	-1	hypothetical protein	K	DNA-binding transcriptional regulator YdaS, prophage-encoded, Cro superfamily
99398	144940	45543	Predicted by at least one method	ATN16328.1		CRN72_00690	132533	133183	1	DNA-binding protein	KT	SOS-response transcriptional repressor LexA (RecA-mediated autopeptidase)
99398	144940	45543	Predicted by at least one method	ATN16329.1		CRN72_00695	133188	135095	1	ATP-binding protein	R	ATPase/GTPase, AAA15 family
99398	144940	45543	Predicted by at least one method	ATN16330.1		CRN72_00700	135546	135773	1	hypothetical protein	J	Ribosomal protein S18 acetylase RimI and related acetyltransferases
99398	144940	45543	Predicted by at least one method	ATN16331.1		CRN72_00705	135920	136201	1	hypothetical protein	R	Predicted acyl esterase
99398	144940	45543	Predicted by at least one method	ATN16332.1		CRN72_00710	136188	136415	1	hypothetical protein	M	dTDP-glucose pyrophosphorylase
99398	144940	45543	Predicted by at least one method	ATN16333.1		CRN72_00715	136763	137407	1	ribonuclease H	L	DNA polymerase elongation subunit (family B)
99398	144940	45543	Predicted by at least one method	ATN16334.1		CRN72_00720	137411	138076	1	ATP-binding protein	E	Histidinol-phosphate/aromatic aminotransferase or cobyric acid decarboxylase
99398	144940	45543	Predicted by at least one method	ATN16335.1		CRN72_00725	138079	138681	1	hypothetical protein	R	DNA-binding beta-propeller fold protein YncE
99398	144940	45543	Predicted by at least one method	ATN16336.1		CRN72_00730	138739	139407	1	hypothetical protein	R	Predicted pyrophosphatase or phosphodiesterase, AlkP superfamily
99398	144940	45543	Predicted by at least one method	ATN16337.1		CRN72_00735	139394	139648	1	hypothetical protein	G	Predicted arabinose efflux permease, MFS family
99398	144940	45543	Predicted by at least one method	ATN16338.1		CRN72_00740	139651	140043	1	hypothetical protein	L	RecA/RadA recombinase
99398	144940	45543	Predicted by at least one method	ATN16339.1		CRN72_00745	140040	140351	1	hypothetical protein	K	DNA-binding transcriptional regulator, GntR family
99398	144940	45543	Predicted by at least one method	ATN16340.1		CRN72_00750	140429	140812	1	hypothetical protein	P	ABC-type molybdate transport system, ATPase component
99398	144940	45543	Predicted by at least one method	ATN16341.1		CRN72_00755	140815	141723	1	recombination-associated protein RdgC	L	DNA recombination-dependent growth factor C
99398	144940	45543	Predicted by at least one method	ATN16342.1		CRN72_00760	141867	142352	1	DUF551 domain-containing protein	M	UDP-N-acetylglucosamine:LPS N-acetylglucosamine transferase
99398	144940	45543	Predicted by at least one method	ATN16343.1		CRN72_00765	142355	142585	1	hypothetical protein	P	Cu/Ag efflux pump CusA
99398	144940	45543	Predicted by at least one method	ATN16344.1		CRN72_00770	142639	143130	1	pyruvate kinase	J	Methylase of polypeptide chain release factors
99398	144940	45543	Predicted by at least one method	ATN16345.1		CRN72_00775	143135	143449	1	hypothetical protein	E	ABC-type transport system, periplasmic component
99398	144940	45543	Predicted by at least one method	ATN16346.1		CRN72_00780	143485	143736	1	DUF4224 domain-containing protein	I	Methylmalonyl-CoA mutase, C-terminal domain/subunit (cobalamin-binding)
99398	144940	45543	Predicted by at least one method	ATN16347.1		CRN72_00785	143738	144769	1	integrase	LX	Integrase
161914	183962	22049	Predicted by at least one method	ATN16363.1		CRN72_00870	161933	163180	1	preprotein translocase	LX	Integrase	Pathogenicity and Metabolic Island
161914	183962	22049	Predicted by at least one method	ATN16364.1		CRN72_00875	163206	163466	-1	DNA helicase UvrD	EM	Dihydrodipicolinate synthase/N-acetylneuraminate lyase
161914	183962	22049	Predicted by at least one method	ATN16365.1		CRN72_00880	163453	164130	-1	DUF4376 domain-containing protein	V	Type I restriction-modification system, DNA methylase subunit
161914	183962	22049	Predicted by at least one method	ATN18282.1		CRN72_00885	164046	165233	-1	hypothetical protein	S	Microcystin-dependent protein (function unknown)
161914	183962	22049	Predicted by at least one method	ATN16366.1		CRN72_00890	165546	166124	-1	DUF2612 domain-containing protein	H	Nicotinic acid phosphoribosyltransferase
161914	183962	22049	Predicted by at least one method	ATN16367.1		CRN72_00895	166124	167263	-1	hypothetical protein	X	Uncharacterized phage protein gp47/JayE
161914	183962	22049	Predicted by at least one method	ATN16368.1		CRN72_00900	167274	167627	-1	hypothetical protein	T	Cell fate regulator YlbF, YheA/YmcA/DUF963 family (controls sporulation, competence, biofilm development)
161914	183962	22049	Predicted by at least one method	ATN16369.1		CRN72_00905	167624	168277	-1	baseplate protein	X	Phage P2 baseplate assembly protein gpV
161914	183962	22049	Predicted by at least one method	ATN16370.1		CRN72_00910	168395	168652	-1	hypothetical protein	NUW	Type II secretory pathway, component PulF
161914	183962	22049	Predicted by at least one method	ATN16371.1		CRN72_00915	168711	169064	-1	DUF2513 domain-containing protein	P	Phosphate-selective porin
161914	183962	22049	Predicted by at least one method	ATN18283.1		CRN72_00920	169119	169952	-1	hypothetical protein	X	Prophage antirepressor
161914	183962	22049	Predicted by at least one method	ATN16372.1		CRN72_00925	170310	170900	1	XRE family transcriptional regulator	X	Phage repressor protein C, contains Cro/C1-type HTH and peptisase s24 domains
161914	183962	22049	Predicted by at least one method	ATN18284.1		CRN72_00930	171111	172256	-1	type I restriction endonuclease subunit R	S	Uncharacterized protein
161914	183962	22049	Predicted by at least one method	ATN16373.1		CRN72_00935	172407	172934	1	hypothetical protein	V	S-formylglutathione hydrolase FrmB
161914	183962	22049	Predicted by at least one method	ATN16374.1		CRN72_00940	173131	173970	-1	hypothetical protein	M	Soluble lytic murein transglycosylase and related regulatory proteins (some contain LysM/invasin domains)
161914	183962	22049	Predicted by at least one method	ATN16375.1		CRN72_00945	173939	174271	-1	hypothetical protein	J	Leucyl-tRNA synthetase
161914	183962	22049	Predicted by at least one method	ATN16376.1		CRN72_00950	174287	175054	-1	hypothetical protein	M	LysM repeat
161914	183962	22049	Predicted by at least one method	ATN16377.1		CRN72_00955	175064	175414	-1	hypothetical protein	Q	Taurine dioxygenase, alpha-ketoglutarate-dependent
161914	183962	22049	Predicted by at least one method	ATN16378.1		CRN72_00960	175386	175649	-1	DUF2213 domain-containing protein	S	Uncharacterized protein
161914	183962	22049	Predicted by at least one method	ATN16379.1		CRN72_00965	175717	176136	-1	HD domain-containing protein	TK	(p)ppGpp synthase/hydrolase, HD superfamily
161914	183962	22049	Predicted by at least one method	ATN16380.1		CRN72_00970	176136	176354	-1	hypothetical protein	L	Superfamily I DNA or RNA helicase
161914	183962	22049	Predicted by at least one method	ATN16381.1		CRN72_00975	176354	177385	-1	hypothetical protein	S	Uncharacterized conserved protein, contains phage Mu gpF-like domain
161914	183962	22049	Predicted by at least one method	ATN16382.1		CRN72_00980	177416	177613	-1	recombinase	S	Uncharacterized conserved protein, contains phage Mu gpF-like domain
161914	183962	22049	Predicted by at least one method	ATN16383.1		CRN72_00985	177731	179038	-1	hypothetical protein	S	Uncharacterized protein
161914	183962	22049	Predicted by at least one method			CRN72_00990	179035	180368	-1	PBSX family phage terminase large subunit
161914	183962	22049	Predicted by at least one method	ATN16384.1		CRN72_00995	180361	180813	-1	terminase small subunit	X	Phage terminase, small subunit
161914	183962	22049	Predicted by at least one method	ATN16385.1		CRN72_01000	180886	181068	1	type II toxin-antitoxin system HicA family toxin	R	Predicted RNA binding protein YcfA, dsRBD-like fold, HicA-like mRNA interferase family
161914	183962	22049	Predicted by at least one method	ATN16386.1		CRN72_01005	181097	181531	1	CopG family transcriptional regulator	K	Transcriptional regulator, contains Arc/MetJ-type RHH (ribbon-helix-helix) DNA-binding domain
161914	183962	22049	Predicted by at least one method	ATN16387.1		CRN72_01010	181564	181845	-1	hypothetical protein	L	DNA polymerase III sliding clamp (beta) subunit, PCNA homolog
161914	183962	22049	Predicted by at least one method	ATN16388.1		CRN72_01015	181751	182083	-1	DUF2570 domain-containing protein	E	Glycine/D-amino acid oxidase (deaminating)
161914	183962	22049	Predicted by at least one method			CRN72_01020	182053	182564	-1	glycoside hydrolase
161914	183962	22049	Predicted by at least one method	ATN16389.1		CRN72_01025	182586	182810	-1	hypothetical protein	MU	Lipoprotein signal peptidase
161914	183962	22049	Predicted by at least one method			CRN72_RS01030	182946	183392		antitermination protein
161914	183962	22049	Predicted by at least one method	WP_005716039.1		CRN72_RS01035	183476	183685		cold-shock protein	K	Cold shock protein, CspA family
