# Supplementary material for: Comparative analysis reveals the Genomic Islands in Pasteurella multocida population genetics: on Symbiosis and adaptability
Source: BMC Genomics. 2019 Jan 18;20:63. doi: 10.1186/s12864-018-5366-6 (PMC6339346; doi:10.1186/s12864-018-5366-6)
Supplement: Supplementary file 6 — File S1. Detailed information on GI of each strain (ZIP 1360 kb). [file 12864_2018_5366_MOESM6_ESM.zip › File. S1. Detailed information on GI of each strain/Detailed information on GIs of 17 complete genomes strains/HB01.xls]

## Sheet: Islandviewer Results
Island start	Island end	Length	Method	Gene name	Gene ID	Locus	Gene start	Gene end	Strand	Product	COG		External Annotations
34887	81190	46340	Predicted by at least one method			PMCN01_RS00205	34857	34932		tRNA-Ala			PAI
34887	81190	46340	Predicted by at least one method	WP_064775600.1		PMCN01_RS00210	35037	36209		DNA breaking-rejoining enzyme	LX	Integrase
34887	81190	46340	Predicted by at least one method	WP_016533426.1		PMCN01_RS00215	36585	37070	-1	hypothetical protein	J	Methylase of polypeptide chain release factors
34887	81190	46340	Predicted by at least one method	WP_016533427.1		PMCN01_RS00220	37156	37455	-1	hypothetical protein	R	Predicted carbamoyl transferase, NodU family
34887	81190	46340	Predicted by at least one method	WP_016570062.1		PMCN01_RS00225	37465	37998	-1	phage protein	T	Signal transduction histidine kinase
34887	81190	46340	Predicted by at least one method	WP_014391447.1		PMCN01_RS00230	38133	38732	-1	hypothetical protein	FR	5'-deoxynucleotidase YfbR and related HD superfamily hydrolases
34887	81190	46340	Predicted by at least one method	WP_014391448.1		PMCN01_RS00235	38783	39571	-1	hypothetical protein	S	Uncharacterized conserved protein YfdQ, DUF2303 family
34887	81190	46340	Predicted by at least one method	WP_016570064.1		PMCN01_RS00240	39643	39996	-1	hypothetical protein	T	Signal transduction histidine kinase regulating C4-dicarboxylate transport system
34887	81190	46340	Predicted by at least one method	WP_016533530.1		PMCN01_RS00245	40039	40230	-1	hypothetical protein	V	Type II restriction/modification system, DNA methylase subunit YeeA
34887	81190	46340	Predicted by at least one method	WP_016570065.1		PMCN01_RS00250	40242	40706	-1	single-stranded DNA-binding protein	L	Single-stranded DNA-binding protein
34887	81190	46340	Predicted by at least one method	WP_064775601.1		PMCN01_RS00255	40710	41321	-1	exonuclease	X	Phage-related protein, predicted endonuclease
34887	81190	46340	Predicted by at least one method	WP_016533454.1		PMCN01_RS00260	41314	42165	-1	phage recombination protein Bet	L	Recombinational DNA repair protein RecT
34887	81190	46340	Predicted by at least one method	WP_016570067.1		PMCN01_RS00265	42169	43155	-1	hypothetical protein	M	Uncharacterized protein involved in exopolysaccharide biosynthesis
34887	81190	46340	Predicted by at least one method	WP_016570068.1		PMCN01_RS00270	43333	43569	-1	hypothetical protein	O	Sulfatase maturation enzyme AslB, radical SAM superfamily
34887	81190	46340	Predicted by at least one method	WP_064775602.1		PMCN01_RS00275	43556	43840	-1	hypothetical protein	R	Uncharacterized conserved protein RhaS, contains 28 RHS repeats
34887	81190	46340	Predicted by at least one method	WP_014390710.1		PMCN01_RS00280	43907	44218	1	hypothetical protein	S	Small basic protein (function unknown)
34887	81190	46340	Predicted by at least one method	WP_016569990.1		PMCN01_RS00285	44280	44915	-1	antirepressor	X	Prophage antirepressor
34887	81190	46340	Predicted by at least one method	WP_014391102.1		PMCN01_RS00290	45377	45910	-1	hypothetical protein; Pathogen-associated gene(PAG)	G	Predicted arabinose efflux permease, MFS family
34887	81190	46340	Predicted by at least one method	WP_014391456.1		PMCN01_RS00295	45998	46261	-1	hypothetical protein	C	2,4-dienoyl-CoA reductase or related NADH-dependent reductase, Old Yellow Enzyme (OYE) family
34887	81190	46340	Predicted by at least one method	WP_016533507.1		PMCN01_RS00300	46486	46716	-1	hypothetical protein	M	UDP-N-acetylmuramate-alanine ligase
34887	81190	46340	Predicted by at least one method	WP_016533476.1		PMCN01_RS00305	47335	47718	-1	hypothetical protein	O	Folate-binding Fe-S cluster repair protein YgfZ, possible role in tRNA modification
34887	81190	46340	Predicted by at least one method	WP_016533477.1		PMCN01_RS00310	47715	48194	-1	HicB protein	R	Predicted nuclease of the RNAse H fold, HicB family
34887	81190	46340	Predicted by at least one method	WP_016533478.1		PMCN01_RS00315	48197	48460	-1	HicA protein	R	Predicted RNA binding protein YcfA, dsRBD-like fold, HicA-like mRNA interferase family
34887	81190	46340	Predicted by at least one method	WP_064775603.1		PMCN01_RS00320	48606	49295	-1	transcriptional regulator	X	Phage repressor protein C, contains Cro/C1-type HTH and peptisase s24 domains
34887	81190	46340	Predicted by at least one method	WP_005720263.1		PMCN01_RS00325	49423	49632	1	transcriptional regulator	K	DNA-binding transcriptional regulator, XRE-family HTH domain
34887	81190	46340	Predicted by at least one method	WP_005756640.1		PMCN01_RS00330	49653	49928	1	hypothetical protein	S	Uncharacterized protein YjcR
34887	81190	46340	Predicted by at least one method	WP_064775604.1		PMCN01_RS00335	49986	50687	1	DNA-binding protein	X	Phage regulatory protein Rha
34887	81190	46340	Predicted by at least one method	WP_014390722.1		PMCN01_RS00340	50684	51037	1	HNH endonuclease	V	5-methylcytosine-specific restriction endonuclease McrA
34887	81190	46340	Predicted by at least one method	WP_016533442.1		PMCN01_RS00345	51039	51941	1	hypothetical protein	L	DNA replication protein DnaD
34887	81190	46340	Predicted by at least one method	WP_016533441.1		PMCN01_RS00350	51941	52630	1	replication protein P	T	Signal transduction histidine kinase regulating C4-dicarboxylate transport system
34887	81190	46340	Predicted by at least one method	WP_041423202.1		PMCN01_RS00355	52640	53170	1	adenine methyltransferase	D	Chromosome segregation ATPase
34887	81190	46340	Predicted by at least one method	WP_016569985.1		PMCN01_RS00360	53160	53618	1	hypothetical protein	I	Biotin carboxylase
34887	81190	46340	Predicted by at least one method	WP_016533468.1		PMCN01_RS00365	53692	53904	1	hypothetical protein	R	Predicted oxidoreductase (related to aryl-alcohol dehydrogenase)
34887	81190	46340	Predicted by at least one method	WP_064775605.1		PMCN01_RS00370	53992	54594	1	recombinase NinG	V	5-methylcytosine-specific restriction endonuclease McrA
34887	81190	46340	Predicted by at least one method	WP_016533470.1		PMCN01_RS00375	54594	54959	1	hypothetical protein	F	Dihydroorotase or related cyclic amidohydrolase
34887	81190	46340	Predicted by at least one method	WP_041423203.1		PMCN01_RS00380	55554	55808	1	hypothetical protein	I	Phospholipid biosynthesis protein PlsY, probable glycerol-3-phosphate acyltransferase
34887	81190	46340	Predicted by at least one method	WP_014667794.1		PMCN01_RS00385	55805	56335	1	glycoside hydrolase	M	Phage-related lysozyme (muramidase), GH24 family
34887	81190	46340	Predicted by at least one method	WP_014667795.1		PMCN01_RS00390	56308	56631	1	hypothetical protein	GER	Permease of the drug/metabolite transporter (DMT) superfamily
34887	81190	46340	Predicted by at least one method	WP_064775606.1		PMCN01_RS00395	56537	56818	1	hypothetical protein	E	Threonine aldolase
34887	81190	46340	Predicted by at least one method	WP_014390736.1		PMCN01_RS00400	56853	57287	-1	CopG family transcriptional regulator	K	Transcriptional regulator, contains Arc/MetJ-type RHH (ribbon-helix-helix) DNA-binding domain
34887	81190	46340	Predicted by at least one method	WP_014390737.1		PMCN01_RS00405	57581	58078	1	terminase	X	Transposase and inactivated derivatives
34887	81190	46340	Predicted by at least one method	WP_016533292.1		PMCN01_RS00410	58062	59288	1	phage terminase large subunit pbsx family	X	Phage terminase large subunit
34887	81190	46340	Predicted by at least one method	WP_016533291.1		PMCN01_RS00415	59303	60748	1	phage protein	S	Uncharacterized protein
34887	81190	46340	Predicted by at least one method	WP_014390740.1		PMCN01_RS00420	60702	61673	1	hypothetical protein	S	Uncharacterized conserved protein, contains phage Mu gpF-like domain
34887	81190	46340	Predicted by at least one method	WP_016533290.1		PMCN01_RS00425	61688	63034	1	hypothetical protein	S	Uncharacterized protein
34887	81190	46340	Predicted by at least one method	WP_016533289.1		PMCN01_RS00430	63034	63468	1	hypothetical protein	V	Nitroimidazol reductase NimA or a related FMN-containing flavoprotein, pyridoxamine 5'-phosphate oxidase superfamily
34887	81190	46340	Predicted by at least one method	WP_016533288.1		PMCN01_RS00435	63480	64478	1	hypothetical protein; encapsulating for peroxidase	S	Uncharacterized protein, linocin/CFP29 family
34887	81190	46340	Predicted by at least one method	WP_042743192.1		PMCN01_RS00440	65018	65386	1	hypothetical protein	H	Uroporphyrinogen-III decarboxylase
34887	81190	46340	Predicted by at least one method	WP_014390746.1		PMCN01_RS00445	65389	65733	1	hypothetical protein	I	Lysophospholipase, alpha-beta hydrolase superfamily
34887	81190	46340	Predicted by at least one method	WP_014390747.1		PMCN01_RS00450	65738	66109	1	hypothetical protein	O	Formylglycine-generating enzyme, required for sulfatase activity, contains SUMF1/FGE domain
34887	81190	46340	Predicted by at least one method	WP_016533319.1		PMCN01_RS00455	66106	66477	1	hypothetical protein	V	Multidrug efflux pump subunit AcrB
34887	81190	46340	Predicted by at least one method	WP_014390749.1		PMCN01_RS00460	66489	66971	1	phage tail protein	R	Uncharacterized conserved protein YjdB, contains Ig-like domain
34887	81190	46340	Predicted by at least one method	WP_016533320.1		PMCN01_RS00465	67025	67696	1	hypothetical protein	S	Uncharacterized membrane protein YdfJ, MMPL/SSD domain
34887	81190	46340	Predicted by at least one method	WP_016533321.1		PMCN01_RS00470	67727	68191	1	hypothetical protein	PR	Phenylpropionate dioxygenase or related ring-hydroxylating dioxygenase, large terminal subunit
34887	81190	46340	Predicted by at least one method	WP_016533322.1		PMCN01_RS00475	68259	68654	1	hypothetical protein	J	Glutamyl- or glutaminyl-tRNA synthetase
34887	81190	46340	Predicted by at least one method	WP_042743193.1		PMCN01_RS00480	68713	71157	1	tail length tape measure protein	D	Chromosome segregation ATPase
34887	81190	46340	Predicted by at least one method	WP_014390756.1		PMCN01_RS00485	71160	71489	1	Gifsy-1 prophage VmtM	X	Phage-related protein
34887	81190	46340	Predicted by at least one method	WP_023430089.1		PMCN01_RS00490	71579	72292	1	tail protein	X	Phage-related protein
34887	81190	46340	Predicted by at least one method	WP_064775607.1		PMCN01_RS00495	72297	73040	1	phage tail protein	O	Proteasome lid subunit RPN8/RPN11, contains Jab1/MPN domain metalloenzyme (JAMM) motif
34887	81190	46340	Predicted by at least one method	WP_014667799.1		PMCN01_RS00500	72983	73603	1	tail protein	X	Phage-related protein, tail component
34887	81190	46340	Predicted by at least one method	WP_064775608.1		PMCN01_RS00505	73607	78610	1	host specificity protein	X	Phage-related protein, tail component
34887	81190	46340	Predicted by at least one method	WP_064775609.1		PMCN01_RS00510	78658	78984	1	hypothetical protein	V	CRISPR/Cas system endoribonuclease Cas6, RAMP superfamily
34887	81190	46340	Predicted by at least one method	WP_064775610.1		PMCN01_RS00515	79124	80260	-1	transposase	X	Transposase
34887	81190	46340	Predicted by at least one method	WP_005720092.1		PMCN01_RS00520	80307	80723	1	transposase	X	REP element-mobilizing transposase RayT
1470211	1521115	50905	Predicted by at least one method			PMCN01_RS06710	1470179	1470255		tRNA-Arg			Pathogenicity and Metabolic Island
1470211	1521115	50905	Predicted by at least one method	WP_014391441.1		PMCN01_RS06715	1470288	1471343	-1	integrase	LX	Integrase
1470211	1521115	50905	Predicted by at least one method	WP_014391442.1		PMCN01_RS06720	1471733	1472455	-1	DNA-binding protein	X	Phage regulatory protein Rha
1470211	1521115	50905	Predicted by at least one method	WP_064775645.1		PMCN01_RS06725	1472466	1472687	-1	hypothetical protein	O	ATP-dependent Zn proteases
1470211	1521115	50905	Predicted by at least one method	WP_015691048.1		PMCN01_RS06730	1472932	1473840	-1	hypothetical protein	P	Ferritin
1470211	1521115	50905	Predicted by at least one method	WP_064775646.1		PMCN01_RS06735	1473944	1474432	-1	hypothetical protein; phage protein	G	ABC-type sugar transport system, periplasmic component, contains N-terminal xre family HTH domain
1470211	1521115	50905	Predicted by at least one method	WP_016533502.1		PMCN01_RS06740	1474644	1475009	-1	hypothetical protein	IQR	NAD(P)-dependent dehydrogenase, short-chain alcohol dehydrogenase family
1470211	1521115	50905	Predicted by at least one method	WP_064775647.1		PMCN01_RS06745	1475006	1475605	-1	hypothetical protein	FR	5'-deoxynucleotidase YfbR and related HD superfamily hydrolases
1470211	1521115	50905	Predicted by at least one method	WP_014391448.1		PMCN01_RS06750	1475656	1476444	-1	hypothetical protein	S	Uncharacterized conserved protein YfdQ, DUF2303 family
1470211	1521115	50905	Predicted by at least one method	WP_016570064.1		PMCN01_RS06755	1476516	1476869	-1	hypothetical protein	T	Signal transduction histidine kinase regulating C4-dicarboxylate transport system
1470211	1521115	50905	Predicted by at least one method	WP_016533530.1		PMCN01_RS06760	1476912	1477103	-1	hypothetical protein	V	Type II restriction/modification system, DNA methylase subunit YeeA
1470211	1521115	50905	Predicted by at least one method	WP_016570065.1		PMCN01_RS06765	1477115	1477579	-1	single-stranded DNA-binding protein	L	Single-stranded DNA-binding protein
1470211	1521115	50905	Predicted by at least one method	WP_064775601.1		PMCN01_RS06770	1477583	1478194	-1	exonuclease	X	Phage-related protein, predicted endonuclease
1470211	1521115	50905	Predicted by at least one method	WP_016533454.1		PMCN01_RS06775	1478187	1479038	-1	phage recombination protein Bet	L	Recombinational DNA repair protein RecT
1470211	1521115	50905	Predicted by at least one method	WP_016570067.1		PMCN01_RS06780	1479042	1480028	-1	hypothetical protein	M	Uncharacterized protein involved in exopolysaccharide biosynthesis
1470211	1521115	50905	Predicted by at least one method	WP_016570068.1		PMCN01_RS06785	1480206	1480442	-1	hypothetical protein	O	Sulfatase maturation enzyme AslB, radical SAM superfamily
1470211	1521115	50905	Predicted by at least one method	WP_064775602.1		PMCN01_RS06790	1480429	1480713	-1	hypothetical protein	R	Uncharacterized conserved protein RhaS, contains 28 RHS repeats
1470211	1521115	50905	Predicted by at least one method	WP_014390710.1		PMCN01_RS06795	1480780	1481091	1	hypothetical protein	S	Small basic protein (function unknown)
1470211	1521115	50905	Predicted by at least one method	WP_016569990.1		PMCN01_RS06800	1481153	1481788	-1	antirepressor	X	Prophage antirepressor
1470211	1521115	50905	Predicted by at least one method	WP_014391102.1		PMCN01_RS06805	1482250	1482783	-1	hypothetical protein; Pathogen-associated gene(PAG)	G	Predicted arabinose efflux permease, MFS family
1470211	1521115	50905	Predicted by at least one method	WP_014391456.1		PMCN01_RS06810	1482871	1483134	-1	hypothetical protein	C	2,4-dienoyl-CoA reductase or related NADH-dependent reductase, Old Yellow Enzyme (OYE) family
1470211	1521115	50905	Predicted by at least one method	WP_016533507.1		PMCN01_RS06815	1483359	1483589	-1	hypothetical protein	M	UDP-N-acetylmuramate-alanine ligase
1470211	1521115	50905	Predicted by at least one method	WP_016533476.1		PMCN01_RS06820	1484208	1484591	-1	hypothetical protein	O	Folate-binding Fe-S cluster repair protein YgfZ, possible role in tRNA modification
1470211	1521115	50905	Predicted by at least one method	WP_016533477.1		PMCN01_RS06825	1484588	1485067	-1	HicB protein	R	Predicted nuclease of the RNAse H fold, HicB family
1470211	1521115	50905	Predicted by at least one method	WP_016533478.1		PMCN01_RS06830	1485070	1485333	-1	HicA protein	R	Predicted RNA binding protein YcfA, dsRBD-like fold, HicA-like mRNA interferase family
1470211	1521115	50905	Predicted by at least one method	WP_064775603.1		PMCN01_RS06835	1485479	1486168	-1	transcriptional regulator	X	Phage repressor protein C, contains Cro/C1-type HTH and peptisase s24 domains
1470211	1521115	50905	Predicted by at least one method	WP_005720263.1		PMCN01_RS06840	1486296	1486505	1	transcriptional regulator	K	DNA-binding transcriptional regulator, XRE-family HTH domain
1470211	1521115	50905	Predicted by at least one method	WP_005756640.1		PMCN01_RS06845	1486526	1486801	1	hypothetical protein	S	Uncharacterized protein YjcR
1470211	1521115	50905	Predicted by at least one method	WP_064775604.1		PMCN01_RS06850	1486859	1487560	1	DNA-binding protein	X	Phage regulatory protein Rha
1470211	1521115	50905	Predicted by at least one method	WP_014390722.1		PMCN01_RS06855	1487557	1487910	1	HNH endonuclease	V	5-methylcytosine-specific restriction endonuclease McrA
1470211	1521115	50905	Predicted by at least one method	WP_016533442.1		PMCN01_RS06860	1487912	1488814	1	hypothetical protein	L	DNA replication protein DnaD
1470211	1521115	50905	Predicted by at least one method	WP_016533441.1		PMCN01_RS06865	1488814	1489503	1	replication protein P	T	Signal transduction histidine kinase regulating C4-dicarboxylate transport system
1470211	1521115	50905	Predicted by at least one method	WP_041423202.1		PMCN01_RS06870	1489513	1490043	1	adenine methyltransferase	D	Chromosome segregation ATPase
1470211	1521115	50905	Predicted by at least one method	WP_016569985.1		PMCN01_RS06875	1490033	1490491	1	hypothetical protein	I	Biotin carboxylase
1470211	1521115	50905	Predicted by at least one method	WP_016533468.1		PMCN01_RS06880	1490565	1490777	1	hypothetical protein	R	Predicted oxidoreductase (related to aryl-alcohol dehydrogenase)
1470211	1521115	50905	Predicted by at least one method	WP_064775605.1		PMCN01_RS06885	1490865	1491467	1	recombinase NinG	V	5-methylcytosine-specific restriction endonuclease McrA
1470211	1521115	50905	Predicted by at least one method	WP_016533470.1		PMCN01_RS06890	1491467	1491832	1	hypothetical protein	F	Dihydroorotase or related cyclic amidohydrolase
1470211	1521115	50905	Predicted by at least one method	WP_016533461.1		PMCN01_RS06895	1492421	1492786	1	phage holin, lambda family	T	Bacteriophytochrome (light-regulated signal transduction histidine kinase)
1470211	1521115	50905	Predicted by at least one method	WP_016533462.1		PMCN01_RS06900	1492758	1493342	1	phage lysozyme	R	Predicted chitinase
1470211	1521115	50905	Predicted by at least one method	WP_016569983.1		PMCN01_RS06905	1493345	1493668	1	hypothetical protein	J	Alanyl-tRNA synthetase
1470211	1521115	50905	Predicted by at least one method	WP_064775648.1		PMCN01_RS06910	1493947	1494303	1	hypothetical protein	T	Sensor histidine kinase YesM
1470211	1521115	50905	Predicted by at least one method	WP_064775649.1		PMCN01_RS06915	1494433	1494687	-1	hypothetical protein	K	DNA-binding transcriptional regulator, AcrR family
1470211	1521115	50905	Predicted by at least one method	WP_064775650.1		PMCN01_RS06920	1494675	1495055	-1	hypothetical protein	J	Translation initiation factor IF-2, a GTPase
1470211	1521115	50905	Predicted by at least one method	WP_064775651.1		PMCN01_RS06925	1495194	1495895	1	phosphoadenosine phosphosulfate reductase	EH	3'-phosphoadenosine 5'-phosphosulfate sulfotransferase (PAPS reductase)/FAD synthetase or related enzyme
1470211	1521115	50905	Predicted by at least one method	WP_016533416.1		PMCN01_RS06930	1495882	1496310	1	hypothetical protein	N	Flagellar basal body rod protein FlgG
1470211	1521115	50905	Predicted by at least one method	WP_064775737.1		PMCN01_RS06935	1496695	1497216	1	hypothetical protein	S	Uncharacterized protein YjcR
1470211	1521115	50905	Predicted by at least one method	WP_064775652.1		PMCN01_RS06940	1497219	1498490	1	terminase	X	Phage terminase large subunit
1470211	1521115	50905	Predicted by at least one method	WP_064775653.1		PMCN01_RS06945	1498500	1499903	1	hypothetical protein	D	Chromosome partitioning ATPase, Mrp family, contains Fe-S cluster
1470211	1521115	50905	Predicted by at least one method	WP_064775738.1		PMCN01_RS06950	1499893	1501494	1	phage head morphogenesis protein	S	Uncharacterized conserved protein, contains phage Mu gpF-like domain
1470211	1521115	50905	Predicted by at least one method	WP_015691070.1		PMCN01_RS06955	1501497	1501715	1	hypothetical protein; Pathogen-associated gene(PAG)	E	ABC-type proline/glycine betaine transport system, periplasmic component
1470211	1521115	50905	Predicted by at least one method	WP_015691071.1		PMCN01_RS06960	1501690	1502124	1	hypothetical protein	TK	(p)ppGpp synthase/hydrolase, HD superfamily
1470211	1521115	50905	Predicted by at least one method	WP_015691073.1		PMCN01_RS06965	1502460	1503230	1	hypothetical protein	CIR	FMN-dependent dehydrogenase, includes L-lactate dehydrogenase and type II isopentenyl diphosphate isomerase
1470211	1521115	50905	Predicted by at least one method	WP_015691074.1		PMCN01_RS06970	1503248	1504405	1	hypothetical protein	P	Phosphate-selective porin
1470211	1521115	50905	Predicted by at least one method	WP_015691075.1		PMCN01_RS06975	1504462	1504698	1	hypothetical protein; Pathogen-associated gene(PAG)	I	4-hydroxy-3-methylbut-2-en-1-yl diphosphate synthase IspG/GcpE
1470211	1521115	50905	Predicted by at least one method	WP_015691076.1		PMCN01_RS06980	1504715	1505182	1	hypothetical protein	KE	DNA-binding transcriptional regulator, MocR family, contains an aminotransferase domain
1470211	1521115	50905	Predicted by at least one method	WP_015691077.1		PMCN01_RS06985	1505184	1505558	1	hypothetical protein	G	Galactose-1-phosphate uridylyltransferase
1470211	1521115	50905	Predicted by at least one method	WP_015691078.1		PMCN01_RS06990	1505560	1505961	1	hypothetical protein	K	DNA-directed RNA polymerase, beta subunit/140 kD subunit
1470211	1521115	50905	Predicted by at least one method	WP_015691079.1		PMCN01_RS06995	1505961	1506353	1	hypothetical protein	P	ABC-type molybdate transport system, permease component
1470211	1521115	50905	Predicted by at least one method	WP_016533104.1		PMCN01_RS07000	1506366	1507382	1	hypothetical protein	R	Uncharacterized conserved protein YjdB, contains Ig-like domain
1470211	1521115	50905	Predicted by at least one method	WP_016533103.1		PMCN01_RS07005	1507455	1507871	1	hypothetical protein	J	tRNA(Ile)-lysidine synthase TilS/MesJ
1470211	1521115	50905	Predicted by at least one method	WP_064775654.1		PMCN01_RS07010	1507859	1508200	1	hypothetical protein	T	K+-sensing histidine kinase KdpD
1470211	1521115	50905	Predicted by at least one method	WP_016533102.1		PMCN01_RS07015	1508241	1508570	1	phage tail protein	X	Phage-related protein
1470211	1521115	50905	Predicted by at least one method	WP_064775655.1		PMCN01_RS07020	1508875	1509570	1	hypothetical protein	J	tRNA G18 (ribose-2'-O)-methylase SpoU
1470211	1521115	50905	Predicted by at least one method	WP_064775656.1		PMCN01_RS07025	1509693	1512407	1	hypothetical protein	X	Phage-related minor tail protein
1470211	1521115	50905	Predicted by at least one method	WP_064775657.1		PMCN01_RS07030	1512404	1513108	1	phage minor tail protein L	X	Phage-related protein
1470211	1521115	50905	Predicted by at least one method	WP_064775658.1		PMCN01_RS07035	1513111	1513851	1	phage tail protein	O	Proteasome lid subunit RPN8/RPN11, contains Jab1/MPN domain metalloenzyme (JAMM) motif
1470211	1521115	50905	Predicted by at least one method	WP_042743292.1		PMCN01_RS07040	1513794	1514384	1	tail protein	X	Phage-related protein, tail component
1470211	1521115	50905	Predicted by at least one method	WP_064775659.1		PMCN01_RS07045	1514388	1518500	1	host specificity protein	X	Phage-related protein, tail component
1470211	1521115	50905	Predicted by at least one method	WP_064775609.1		PMCN01_RS07050	1518548	1518874	1	hypothetical protein	V	CRISPR/Cas system endoribonuclease Cas6, RAMP superfamily
1470211	1521115	50905	Predicted by at least one method	WP_064775610.1		PMCN01_RS07055	1519014	1520150	-1	transposase	X	Transposase
1470211	1521115	50905	Predicted by at least one method	WP_005720092.1		PMCN01_RS07060	1520197	1520613		IS200/IS605 family transposase
