# Supplementary material for: Comparative analysis reveals the Genomic Islands in Pasteurella multocida population genetics: on Symbiosis and adaptability
Source: BMC Genomics. 2019 Jan 18;20:63. doi: 10.1186/s12864-018-5366-6 (PMC6339346; doi:10.1186/s12864-018-5366-6)
Supplement: Supplementary file 6 — File S1. Detailed information on GI of each strain (ZIP 1360 kb). [file 12864_2018_5366_MOESM6_ESM.zip › File. S1. Detailed information on GI of each strain/Detailed information on GIs of 17 complete genomes strains/HB03.xls]

## Sheet: Islandviewer Results
Island start	Island end	Length	Method	Gene name	Gene ID	Locus	Gene start	Gene end	Strand	Product	COG		External Annotations
361510	372835	11326	Predicted by at least one method	WP_014668273.1		PMCN03_RS01665	361550	361897		DNA-binding protein	K	Transcriptional regulator, Middle operon regulator (Mor) family	PAI
361510	372835	11326	Predicted by at least one method	WP_025248435.1		PMCN03_RS01670	361897	362358		regulatory protein GemA	X	Mu-like prophage protein gp16
361510	372835	11326	Predicted by at least one method	WP_014668269.1		PMCN03_RS01685	363326	363871	-1	hypothetical protein; Pathogen-associated gene(PAG)	F	nanoRNase/pAp phosphatase, hydrolyzes c-di-AMP and oligoRNAs
361510	372835	11326	Predicted by at least one method	WP_005755637.1		PMCN03_RS01690	363868	364095	-1	hypothetical protein	N	Flagellar motor switch protein FliG
361510	372835	11326	Predicted by at least one method	WP_005755634.1		PMCN03_RS01695	364265	364885	-1	sulfate transporter	J	Ribosomal protein S13
361510	372835	11326	Predicted by at least one method	WP_032851712.1		PMCN03_RS01700	364905	365159	-1	hypothetical protein	C	FAD/FMN-containing dehydrogenase
361510	372835	11326	Predicted by at least one method	WP_005755632.1		PMCN03_RS01705	365134	365355	-1	hypothetical protein	LX	Integrase
361510	372835	11326	Predicted by at least one method	WP_014668267.1		PMCN03_RS01710	365365	365688	-1	hypothetical protein	G	Predicted glycosyl hydrolase, contains GH57 and DUF1957 domains
361510	372835	11326	Predicted by at least one method	WP_014668266.1		PMCN03_RS01715	365691	366869	-1	phage protein	U	Type II secretory pathway, component ExeA (predicted ATPase)
361510	372835	11326	Predicted by at least one method	WP_014668265.1		PMCN03_RS01720	366881	368650	-1	hypothetical protein; integrase	X	Transposase
361510	372835	11326	Predicted by at least one method	WP_014668264.1		PMCN03_RS01725	368662	369606	-1	hypothetical protein	K	DNA-binding transcriptional regulator, MerR family
361510	372835	11326	Predicted by at least one method	WP_005755623.1		PMCN03_RS01730	369617	369931	-1	IclR family transcriptional regulator	K	DNA-binding transcriptional regulator, IclR family
361510	372835	11326	Predicted by at least one method	WP_014668263.1		PMCN03_RS01735	369944	370129	-1	hypothetical protein	T	K+-sensing histidine kinase KdpD
361510	372835	11326	Predicted by at least one method	WP_005755620.1		PMCN03_RS01740	370209	370445	-1	hypothetical protein	R	Predicted DNA-binding protein, XRE-type HTH domain
361510	372835	11326	Predicted by at least one method	WP_025248436.1		PMCN03_RS01745	370510	370737	1	hypothetical protein	H	Dihydropteroate synthase
361510	372835	11326	Predicted by at least one method	WP_005755617.1		PMCN03_RS01750	370914	371324	1	transcriptional regulator	K	Transcriptional regulator, contains XRE-family HTH domain
361510	372835	11326	Predicted by at least one method	WP_025248437.1		PMCN03_RS01755	371355	371882	1	hypothetical protein	E	Dihydrodipicolinate reductase
361510	372835	11326	Predicted by at least one method	WP_014668261.1		PMCN03_RS01760	371895	372485	1	hypothetical protein; Pathogen-associated gene(PAG)	O	Thiol-disulfide isomerase or thioredoxin
361510	372835	11326	Predicted by at least one method	WP_014668260.1		PMCN03_RS01765	372543	372782	1	hypothetical protein	Q	Non-ribosomal peptide synthetase component F
1626295	1638648	12354	Predicted by at least one method	WP_014326450.1		PMCN03_RS07355	1626833	1627784		abortive infection protein	V	Abortive infection bacteriophage resistance protein	PAI
1626295	1638648	12354	Predicted by at least one method	WP_014326451.1		PMCN03_RS07360	1628798	1630975	-1	hypothetical protein	S	Uncharcterized protein, DUF927 family
1626295	1638648	12354	Predicted by at least one method	WP_016533390.1		PMCN03_RS07365	1630968	1631402	-1	hypothetical protein	R	Predicted pyrophosphatase or phosphodiesterase, AlkP superfamily
1626295	1638648	12354	Predicted by at least one method	WP_014326453.1		PMCN03_RS07370	1631399	1631725	-1	hypothetical protein	MDT	AAA+-type ATPase, SpoVK/Ycf46/Vps4 family
1626295	1638648	12354	Predicted by at least one method	WP_016504559.1		PMCN03_RS07375	1631718	1632113	-1	hypothetical protein	E	Chorismate synthase
1626295	1638648	12354	Predicted by at least one method	WP_014326454.1		PMCN03_RS07380	1632106	1632666	-1	hypothetical protein	G	Di- and tricarboxylate transporter
1626295	1638648	12354	Predicted by at least one method	WP_014326455.1		PMCN03_RS07385	1632789	1633151	-1	hypothetical protein	U	Type VI protein secretion system component VasK
1626295	1638648	12354	Predicted by at least one method	WP_016504558.1		PMCN03_RS07390	1633613	1633888	-1	hypothetical protein; Pathogen-associated gene(PAG)	K	Leucine-rich repeat (LRR) protein
1626295	1638648	12354	Predicted by at least one method	WP_014326458.1		PMCN03_RS07395	1634080	1634358	-1	hypothetical protein	V	Restriction endonuclease S subunit
1626295	1638648	12354	Predicted by at least one method	WP_014326459.1		PMCN03_RS07400	1634351	1635070	-1	hypothetical protein	X	Phage regulatory protein Rha
1626295	1638648	12354	Predicted by at least one method	WP_014326460.1		PMCN03_RS07405	1635091	1635513	-1	hypothetical protein; Pathogen-associated gene(PAG)	J	Alanyl-tRNA synthetase
1626295	1638648	12354	Predicted by at least one method	WP_005764228.1		PMCN03_RS07410	1635523	1635720	-1	helix-turn-helix domain-containing protein	KX	Predicted DNA-binding transcriptional regulator AlpA
1626295	1638648	12354	Predicted by at least one method	WP_014326461.1		PMCN03_RS07415	1635945	1636550	-1	hypothetical protein	JR	HD superfamily phosphodieaserase, includes HD domain of RNase Y
1626295	1638648	12354	Predicted by at least one method	WP_014326455.1		PMCN03_RS07385	1632789	1633151	-1	hypothetical protein
1626295	1638648	12354	Predicted by at least one method	WP_016504558.1		PMCN03_RS07390	1633613	1633888	-1	hypothetical protein; Pathogen-associated gene(PAG)
1626295	1638648	12354	Predicted by at least one method	WP_014326458.1		PMCN03_RS07395	1634080	1634358	-1	hypothetical protein
1626295	1638648	12354	Predicted by at least one method	WP_014326459.1		PMCN03_RS07400	1634351	1635070	-1	hypothetical protein
1626295	1638648	12354	Predicted by at least one method	WP_014326460.1		PMCN03_RS07405	1635091	1635513	-1	hypothetical protein; Pathogen-associated gene(PAG)
1626295	1638648	12354	Predicted by at least one method	WP_005764228.1		PMCN03_RS07410	1635523	1635720	-1	helix-turn-helix domain-containing protein
1626295	1638648	12354	Predicted by at least one method	WP_014326461.1		PMCN03_RS07415	1635945	1636550	-1	hypothetical protein
1626295	1638648	12354	Predicted by at least one method	WP_014326462.1		PMCN03_RS07420	1637024	1638307	-1	integrase	LX	Integrase
1842982	1865141	22160	Predicted by at least one method	WP_025248535.1		PMCN03_RS08415	1843069	1843767		ATP-binding protein	O	Predicted ATPase with chaperone activity	RGI
1842982	1865141	22160	Predicted by at least one method	WP_012478341.1		PMCN03_RS08420	1843902	1844564		heteromeric transposase endonuclease subunit TnsA	K	DNA-directed RNA polymerase, sigma subunit (sigma70/sigma32)
1842982	1865141	22160	Predicted by at least one method	WP_012478340.1		PMCN03_RS08425	1844554	1846482		transposase	X	Transposase InsO and inactivated derivatives
1842982	1865141	22160	Predicted by at least one method	WP_012478339.1		PMCN03_RS08430	1846482	1847369	1	transposase	R	Predicted ATPase, archaeal AAA+ ATPase superfamily
1842982	1865141	22160	Predicted by at least one method	WP_012478338.1		PMCN03_RS08435	1847327	1848445	1	hypothetical protein	H	Ubiquinone/menaquinone biosynthesis C-methylase UbiE
1842982	1865141	22160	Predicted by at least one method	WP_012478337.1		PMCN03_RS08440	1848406	1849863	1	hypothetical protein	S	Uncharacterized membrane protein YhaH, DUF805 family
1842982	1865141	22160	Predicted by at least one method	WP_012478336.1		PMCN03_RS08445	1849981	1850205	1	hypothetical protein	X	Transposase
1842982	1865141	22160	Predicted by at least one method	WP_017357766.1		PMCN03_RS08450	1850267	1851838	-1	restriction endonuclease AccI	L	Adenine-specific DNA methylase
1842982	1865141	22160	Predicted by at least one method	WP_026042305.1		PMCN03_RS08455	1851892	1852548	-1	hypothetical protein	L	Site-specific recombinase XerD
1842982	1865141	22160	Predicted by at least one method	WP_001339197.1		PMCN03_RS08460	1852683	1853891	1	transposase	X	IS4 transposase
1842982	1865141	22160	Predicted by at least one method	WP_000275180.1		PMCN03_RS08465	1853901	1854317	-1	Right origin-binding protein; Resistance gene(CARD)	K	Transcriptional regulator GlxA family, contains an amidase domain and an AraC-type DNA-binding HTH domain
1842982	1865141	22160	Predicted by at least one method	WP_000428546.1		PMCN03_RS08470	1854405	1854998	1	transposase	K	DNA-binding transcriptional regulator, AcrR family
1842982	1865141	22160	Predicted by at least one method	WP_001089068.1		PMCN03_RS08475	1855111	1856316	-1	tetracycline efflux MFS transporter Tet(B); Resistance gene(RGI)	G	Predicted arabinose efflux permease, MFS family
1842982	1865141	22160	Predicted by at least one method	WP_012478333.1		PMCN03_RS08485	1857712	1860576		helicase IV	L	ssDNA-binding Zn-finger and Zn-ribbon domains of topoisomerase 1
1842982	1865141	22160	Predicted by at least one method	WP_025248538.1		PMCN03_RS08490	1860585	1862396		hypothetical protein	E	Oligoendopeptidase F
1842982	1865141	22160	Predicted by at least one method	WP_080673667.1		PMCN03_RS08495	1862488	1863360		magnesium chelatase	O	Predicted ATPase with chaperone activity
1842982	1865141	22160	Predicted by at least one method	WP_025248539.1		PMCN03_RS08500	1863468	1864085		GTP-binding protein	D	GTP-binding protein EngB required for normal cell division
1842982	1865141	22160	Predicted by at least one method	WP_014668443.1		PMCN03_RS08505	1864196	1865065		DUF535 domain-containing protein	S	Uncharacterized protein VirK/YbjX
1842982	1865141	22160	Predicted by at least one method	WP_005755093.1		PMCN03_RS08510	1865139			tRNA	J	tRNA(Leu) C34 or U34 (ribose-2'-O)-methylase TrmL, contains SPOUT domain
