# Supplementary material for: Comparative analysis reveals the Genomic Islands in Pasteurella multocida population genetics: on Symbiosis and adaptability
Source: BMC Genomics. 2019 Jan 18;20:63. doi: 10.1186/s12864-018-5366-6 (PMC6339346; doi:10.1186/s12864-018-5366-6)
Supplement: Supplementary file 6 — File S1. Detailed information on GI of each strain (ZIP 1360 kb). [file 12864_2018_5366_MOESM6_ESM.zip › File. S1. Detailed information on GI of each strain/Detailed information on GIs of 17 complete genomes strains/HN06.xls]

## Sheet: Islandviewer Results
Island start	Island end	Length	Method	Gene name	Gene ID	Locus	Gene start	Gene end	Strand	Product	COG		External Annotations
39680	89215	49536	Predicted by at least one method	WP_014390695.1		PMCN06_RS00240	39830	41002	-1	integrase	LX	Integrase	PAI
39680	89215	49536	Predicted by at least one method	WP_014390696.1		PMCN06_RS00245	41378	41833	-1	pyruvate kinase; Pathogen-associated gene(PAG)	O	Periplasmic serine protease, S1-C subfamily, contain C-terminal PDZ domain
39680	89215	49536	Predicted by at least one method	WP_014390697.1		PMCN06_RS00250	41878	42231	-1	hypothetical protein	G	Beta-glucanase, GH16 family
39680	89215	49536	Predicted by at least one method	WP_014390698.1		PMCN06_RS00255	42240	42728	-1	phage protein; Pathogen-associated gene(PAG)	IQ	Acyl-CoA synthetase (AMP-forming)/AMP-acid ligase II
39680	89215	49536	Predicted by at least one method	WP_014390699.1		PMCN06_RS00260	42769	43671	-1	recombination-associated protein RdgC	L	DNA recombination-dependent growth factor C
39680	89215	49536	Predicted by at least one method	WP_014390700.1		PMCN06_RS00265	43674	44057	-1	hypothetical protein	T	GAF domain
39680	89215	49536	Predicted by at least one method	WP_014390701.1		PMCN06_RS00270	44136	44447	-1	hypothetical protein	K	DNA-binding transcriptional regulator, GntR family
39680	89215	49536	Predicted by at least one method	WP_014390702.1		PMCN06_RS00275	44447	44968	-1	hypothetical protein	V	NTP pyrophosphatase, house-cleaning of non-canonical NTPs
39680	89215	49536	Predicted by at least one method	WP_014390703.1		PMCN06_RS00280	45035	45487	-1	single-stranded DNA-binding protein	L	Single-stranded DNA-binding protein
39680	89215	49536	Predicted by at least one method	WP_014390704.1		PMCN06_RS00285	45498	46199	-1	single-stranded DNA-binding protein	NT	Methyl-accepting chemotaxis protein
39680	89215	49536	Predicted by at least one method	WP_014390705.1		PMCN06_RS00290	46242	46892	-1	ribonuclease H	L	DNA polymerase elongation subunit (family B)
39680	89215	49536	Predicted by at least one method	WP_014390708.1		PMCN06_RS00295	47240	47476	-1	hypothetical protein	V	CRISPR/Cas system-associated endonuclease/helicase Cas3
39680	89215	49536	Predicted by at least one method	WP_014390709.1		PMCN06_RS00300	47448	47747	-1	hypothetical protein	L	Predicted endonuclease distantly related to archaeal Holliday junction resolvase
39680	89215	49536	Predicted by at least one method	WP_014390710.1		PMCN06_RS00305	47814	48125	1	hypothetical protein	S	Small basic protein (function unknown)
39680	89215	49536	Predicted by at least one method	WP_014390711.1		PMCN06_RS00310	48187	48843	-1	antirepressor	X	Prophage antirepressor
39680	89215	49536	Predicted by at least one method	WP_014390712.1		PMCN06_RS00315	49128	49964	-1	hypothetical protein	X	Phage anti-repressor protein
39680	89215	49536	Predicted by at least one method	WP_014390713.1		PMCN06_RS00320	50075	50452	-1	hypothetical protein	S	Uncharacterized membrane protein
39680	89215	49536	Predicted by at least one method	WP_014390714.1		PMCN06_RS00325	50427	50618	-1	hypothetical protein	H	Protoporphyrinogen oxidase
39680	89215	49536	Predicted by at least one method	WP_014390715.1		PMCN06_RS00330	51171	51398	-1	hypothetical protein	T	Periplasmic ligand-binding sensor domain
39680	89215	49536	Predicted by at least one method	WP_014390716.1		PMCN06_RS00335	51910	52734	-1	hypothetical protein	NW	Tfp pilus assembly protein, tip-associated adhesin PilY1
39680	89215	49536	Predicted by at least one method	WP_014390717.1		PMCN06_RS00340	52731	53468	-1	toxin HipA	H	Cobalamin biosynthesis protein CobN, Mg-chelatase
39680	89215	49536	Predicted by at least one method	WP_014390718.1		PMCN06_RS00345	53551	54228	-1	transcriptional regulator	X	Phage repressor protein C, contains Cro/C1-type HTH and peptisase s24 domains
39680	89215	49536	Predicted by at least one method	WP_014390719.1		PMCN06_RS00350	54352	54549	1	hypothetical protein	IQ	Acyl-CoA synthetase (AMP-forming)/AMP-acid ligase II
39680	89215	49536	Predicted by at least one method	WP_014390720.1		PMCN06_RS00355	54599	55051	1	hypothetical protein; Pathogen-associated gene(PAG)	MO	Periplasmic chaperone for outer membrane proteins, Skp family
39680	89215	49536	Predicted by at least one method	WP_014390721.1		PMCN06_RS00360	55103	55786	1	antirepressor	X	Phage regulatory protein Rha
39680	89215	49536	Predicted by at least one method	WP_014390722.1		PMCN06_RS00365	55783	56136	1	HNH endonuclease	V	5-methylcytosine-specific restriction endonuclease McrA
39680	89215	49536	Predicted by at least one method	WP_014390723.1		PMCN06_RS00370	56138	57037	1	hypothetical protein	L	DNA replication protein DnaD
39680	89215	49536	Predicted by at least one method	WP_014390724.1		PMCN06_RS00375	57037	57732	1	replication protein P	H	Biotin-(acetyl-CoA carboxylase) ligase
39680	89215	49536	Predicted by at least one method	WP_014390725.1		PMCN06_RS00380	57725	58255	1	DNA methyltransferase	J	N6-adenosine-specific RNA methylase IME4
39680	89215	49536	Predicted by at least one method	WP_014390726.1		PMCN06_RS00385	58264	58701	1	hypothetical protein	R	Predicted acyltransferase, LPLAT superfamily
39680	89215	49536	Predicted by at least one method	WP_014390727.1		PMCN06_RS00390	58861	59076	1	hypothetical protein	M	Outer membrane protein assembly factor BamB, contains PQQ-like beta-propeller repeat
39680	89215	49536	Predicted by at least one method	WP_014390728.1		PMCN06_RS00395	59069	59671	1	recombinase NinG	V	5-methylcytosine-specific restriction endonuclease McrA
39680	89215	49536	Predicted by at least one method	WP_014390729.1		PMCN06_RS00400	59671	60036	1	hypothetical protein	K	DNA-directed RNA polymerase specialized sigma subunit, sigma24 family
39680	89215	49536	Predicted by at least one method	WP_014390730.1		PMCN06_RS00405	60112	60687	1	hypothetical protein	C	NAD(P)H-dependent FMN reductase
39680	89215	49536	Predicted by at least one method	WP_014390731.1		PMCN06_RS00410	60975	61592	1	DNA-binding protein	X	Prophage antirepressor
39680	89215	49536	Predicted by at least one method	WP_015691066.1		PMCN06_RS00415	61801	62016	-1	hypothetical protein	S	Uncharacterized protein
39680	89215	49536	Predicted by at least one method	WP_041423189.1		PMCN06_RS00420	62400	62690	1	hypothetical protein; Pathogen-associated gene(PAG)	V	CubicO group peptidase, beta-lactamase class C family
39680	89215	49536	Predicted by at least one method	WP_041423051.1		PMCN06_RS00425	62687	63217	1	glycoside hydrolase	M	Phage-related lysozyme (muramidase), GH24 family
39680	89215	49536	Predicted by at least one method	WP_050897689.1		PMCN06_RS00430	63470	63700	1	hypothetical protein	R	Predicted Zn-dependent peptidase
39680	89215	49536	Predicted by at least one method	WP_014390736.1		PMCN06_RS00435	63735	64169	-1	CopG family transcriptional regulator	K	Transcriptional regulator, contains Arc/MetJ-type RHH (ribbon-helix-helix) DNA-binding domain
39680	89215	49536	Predicted by at least one method	WP_014390737.1		PMCN06_RS00440	64463	64960	1	terminase	X	Transposase and inactivated derivatives
39680	89215	49536	Predicted by at least one method	WP_014390738.1		PMCN06_RS00445	64944	66170	1	terminase	X	Phage terminase large subunit
39680	89215	49536	Predicted by at least one method	WP_014390739.1		PMCN06_RS00450	66185	67630	1	hypothetical protein	S	Uncharacterized protein
39680	89215	49536	Predicted by at least one method	WP_014390740.1		PMCN06_RS00455	67584	68555	1	hypothetical protein	S	Uncharacterized conserved protein, contains phage Mu gpF-like domain
39680	89215	49536	Predicted by at least one method	WP_014390741.1		PMCN06_RS00460	68570	69916	1	hypothetical protein	S	Uncharacterized protein
39680	89215	49536	Predicted by at least one method	WP_014390742.1		PMCN06_RS00465	69916	70350	1	hypothetical protein	V	Nitroimidazol reductase NimA or a related FMN-containing flavoprotein, pyridoxamine 5'-phosphate oxidase superfamily
39680	89215	49536	Predicted by at least one method	WP_014390743.1		PMCN06_RS00470	70362	71360	1	hypothetical protein	S	Uncharacterized protein, linocin/CFP29 family
39680	89215	49536	Predicted by at least one method	WP_014390744.1		PMCN06_RS00475	71371	71667	1	hypothetical protein; Pathogen-associated gene(PAG)	G	TRAP-type C4-dicarboxylate transport system, small permease component
39680	89215	49536	Predicted by at least one method	WP_014390745.1		PMCN06_RS00480	71648	72016	1	hypothetical protein	J	16S rRNA C967 or C1407 C5-methylase, RsmB/RsmF family
39680	89215	49536	Predicted by at least one method	WP_014390746.1		PMCN06_RS00485	72019	72363	1	hypothetical protein	I	Lysophospholipase, alpha-beta hydrolase superfamily
39680	89215	49536	Predicted by at least one method	WP_014390747.1		PMCN06_RS00490	72368	72739	1	hypothetical protein	O	Formylglycine-generating enzyme, required for sulfatase activity, contains SUMF1/FGE domain
39680	89215	49536	Predicted by at least one method	WP_014390748.1		PMCN06_RS00495	72736	73107	1	hypothetical protein	P	Na+/H+ antiporter NhaD or related arsenite permease
39680	89215	49536	Predicted by at least one method	WP_014390749.1		PMCN06_RS00500	73119	73601	1	phage tail protein	R	Uncharacterized conserved protein YjdB, contains Ig-like domain
39680	89215	49536	Predicted by at least one method	WP_014390750.1		PMCN06_RS00505	73655	74326	1	hypothetical protein	M	Outer membrane protein TolC
39680	89215	49536	Predicted by at least one method	WP_014390751.1		PMCN06_RS00510	74403	74759	1	hypothetical protein	S	Uncharacterized membrane protein YozV, TM2 domain
39680	89215	49536	Predicted by at least one method	WP_014390752.1		PMCN06_RS00515	74835	75653	-1	hypothetical protein	K	DNA-directed RNA polymerase, alpha subunit/40 kD subunit
39680	89215	49536	Predicted by at least one method	WP_014390754.1		PMCN06_RS00520	75992	76816	1	antirepressor	X	Phage- or plasmid-associated DNA primase
39680	89215	49536	Predicted by at least one method	WP_014390755.1		PMCN06_RS00525	76868	79312	1	tail length tape measure protein	D	Chromosome segregation ATPase
39680	89215	49536	Predicted by at least one method	WP_014390756.1		PMCN06_RS00530	79315	79644	1	Gifsy-1 prophage VmtM	X	Phage-related protein
39680	89215	49536	Predicted by at least one method	WP_014390758.1		PMCN06_RS00535	79773	80477	1	tail protein	X	Phage-related protein
39680	89215	49536	Predicted by at least one method	WP_041423052.1		PMCN06_RS00540	80482	81225	1	tail protein	O	Proteasome lid subunit RPN8/RPN11, contains Jab1/MPN domain metalloenzyme (JAMM) motif
39680	89215	49536	Predicted by at least one method	WP_014667799.1		PMCN06_RS00545	81168	81788	1	tail protein	X	Phage-related protein, tail component
39680	89215	49536	Predicted by at least one method			PMCN06_RS00550	81792	86794	1	host specificity protein
39680	89215	49536	Predicted by at least one method	WP_014390761.1		PMCN06_RS00555	86842	87165	1	hypothetical protein	V	CRISPR/Cas system endoribonuclease Cas6, RAMP superfamily
39680	89215	49536	Predicted by at least one method	WP_014390762.1		PMCN06_RS00560	87556	88302	-1	hypothetical protein	R	Uncharacterized conserved protein YurZ, alkylhydroperoxidase/carboxymuconolactone decarboxylase family
39680	89215	49536	Predicted by at least one method	WP_014390763.1		PMCN06_RS00565	88302	88814	-1	hypothetical protein	C	Malic enzyme
1483549	1525591	42043	Predicted by at least one method			PMCN06_RS06820	1483517	1483593		tRNA-Arg			PAI
1483549	1525591	42043	Predicted by at least one method	WP_014391441.1		PMCN06_RS06825	1483626	1484681	-1	integrase	LX	Integrase
1483549	1525591	42043	Predicted by at least one method	WP_014391442.1		PMCN06_RS06830	1485071	1485793	-1	DNA-binding protein	X	Phage regulatory protein Rha
1483549	1525591	42043	Predicted by at least one method	WP_014391443.1		PMCN06_RS06835	1485804	1486025	-1	hypothetical protein	O	ATP-dependent Zn proteases
1483549	1525591	42043	Predicted by at least one method	WP_014391444.1		PMCN06_RS06840	1486284	1486640	-1	hypothetical protein	P	NADPH-dependent ferric siderophore reductase, contains FAD-binding and SIP domains
1483549	1525591	42043	Predicted by at least one method	WP_014391445.1		PMCN06_RS06845	1486649	1487146	-1	phage protein	D	Chromosome segregation ATPase
1483549	1525591	42043	Predicted by at least one method	WP_014391447.1		PMCN06_RS06850	1487281	1487880	-1	hypothetical protein	FR	5'-deoxynucleotidase YfbR and related HD superfamily hydrolases
1483549	1525591	42043	Predicted by at least one method	WP_014391448.1		PMCN06_RS06855	1487931	1488719	-1	hypothetical protein	S	Uncharacterized conserved protein YfdQ, DUF2303 family
1483549	1525591	42043	Predicted by at least one method	WP_014391449.1		PMCN06_RS06860	1488791	1489144	-1	hypothetical protein	T	Signal transduction histidine kinase regulating C4-dicarboxylate transport system
1483549	1525591	42043	Predicted by at least one method	WP_014391450.1	ssb2	PMCN06_RS06865	1489217	1489669	-1	single-stranded DNA-binding protein	L	Single-stranded DNA-binding protein
1483549	1525591	42043	Predicted by at least one method			PMCN06_RS06870	1489669	1490329	-1	translocation protein TolB precursor
1483549	1525591	42043	Predicted by at least one method	WP_014391451.1		PMCN06_RS06875	1490316	1491269	-1	recombinase	L	Recombinational DNA repair protein RecT
1483549	1525591	42043	Predicted by at least one method	WP_014391452.1		PMCN06_RS06880	1491271	1491558	-1	hypothetical protein	T	Diadenosine tetraphosphatase ApaH/serine/threonine protein phosphatase, PP2A family
1483549	1525591	42043	Predicted by at least one method	WP_041423119.1		PMCN06_RS06885	1491571	1491807	-1	hypothetical protein	V	CRISPR/Cas system-associated endonuclease/helicase Cas3
1483549	1525591	42043	Predicted by at least one method	WP_014391453.1		PMCN06_RS06890	1491779	1492078	-1	hypothetical protein	MV	Multidrug efflux pump subunit AcrA (membrane-fusion protein)
1483549	1525591	42043	Predicted by at least one method	WP_014390710.1		PMCN06_RS06895	1492145	1492456	1	hypothetical protein	S	Small basic protein (function unknown)
1483549	1525591	42043	Predicted by at least one method	WP_014391454.1		PMCN06_RS06900	1492518	1493126	-1	hypothetical protein	X	Prophage antirepressor
1483549	1525591	42043	Predicted by at least one method	WP_014391455.1		PMCN06_RS06905	1493506	1494039	1	hypothetical protein	K	Predicted DNA-binding transcriptional regulator YafY, contains an HTH and WYL domains
1483549	1525591	42043	Predicted by at least one method	WP_014391456.1		PMCN06_RS06910	1494129	1494392	-1	hypothetical protein	C	2,4-dienoyl-CoA reductase or related NADH-dependent reductase, Old Yellow Enzyme (OYE) family
1483549	1525591	42043	Predicted by at least one method	WP_014391457.1		PMCN06_RS06915	1494576	1494848	1	hypothetical protein	X	Uncharacterized domain associated with phage/plasmid primase
1483549	1525591	42043	Predicted by at least one method	WP_014391458.1		PMCN06_RS06920	1494841	1495029	-1	hypothetical protein	X	Prophage maintenance system killer protein
1483549	1525591	42043	Predicted by at least one method	WP_014391459.1		PMCN06_RS06925	1495326	1495520	1	hypothetical protein	T	Signal transduction histidine kinase regulating C4-dicarboxylate transport system
1483549	1525591	42043	Predicted by at least one method	WP_014391461.1		PMCN06_RS06930	1495684	1495914	-1	hypothetical protein	M	Membrane carboxypeptidase/penicillin-binding protein
1483549	1525591	42043	Predicted by at least one method			PMCN06_RS06935	1496419	1496942	-1	hypothetical protein
1483549	1525591	42043	Predicted by at least one method	YP_005363803.1		PMCN06_1402	1496631	1496903	-1	hypothetical protein; Pathogen-associated gene(PAG)
1483549	1525591	42043	Predicted by at least one method	WP_014391463.1		PMCN06_RS06940	1496914	1497309	-1	hypothetical protein	GEPR	MFS family permease
1483549	1525591	42043	Predicted by at least one method	WP_014391464.1		PMCN06_RS06945	1497359	1498045	-1	transcriptional regulator	X	Phage repressor protein C, contains Cro/C1-type HTH and peptisase s24 domains
1483549	1525591	42043	Predicted by at least one method	WP_014391465.1		PMCN06_RS06950	1498173	1498382	1	transcriptional regulator	K	DNA-binding transcriptional regulator, XRE-family HTH domain
1483549	1525591	42043	Predicted by at least one method	WP_014391466.1		PMCN06_RS06955	1498431	1498883	1	hypothetical protein	MO	Periplasmic chaperone for outer membrane proteins, Skp family
1483549	1525591	42043	Predicted by at least one method	WP_014391467.1		PMCN06_RS06960	1498941	1499201	1	hypothetical protein	X	Phage regulatory protein Rha
1483549	1525591	42043	Predicted by at least one method	WP_014391468.1		PMCN06_RS11475	1499198	1500010	1	hypothetical protein	S	Uncharacterized conserved protein YdaU, DUF1376 family
1483549	1525591	42043	Predicted by at least one method	WP_014391469.1		PMCN06_RS06965	1500007	1500699	1	replication protein P	R	Uncharacterized pyridoxal phosphate-containing protein, affects Ilv metabolism, UPF0001 family
1483549	1525591	42043	Predicted by at least one method	WP_041423202.1		PMCN06_RS06970	1500709	1501239	1	adenine methyltransferase	D	Chromosome segregation ATPase
1483549	1525591	42043	Predicted by at least one method	WP_014391471.1	ninB	PMCN06_RS06975	1501229	1501687	1	recombination protein NinB	S	Uncharacterized conserved protein YgfB, UPF0149 family
1483549	1525591	42043	Predicted by at least one method	WP_014391472.1		PMCN06_RS06980	1501761	1501976	1	hypothetical protein; Pathogen-associated gene(PAG)	G	5-deoxy-D-glucuronate isomerase
1483549	1525591	42043	Predicted by at least one method	WP_014391473.1		PMCN06_RS06985	1501969	1502571	1	recombinase NinG	V	5-methylcytosine-specific restriction endonuclease McrA
1483549	1525591	42043	Predicted by at least one method	WP_014391474.1		PMCN06_RS06990	1502573	1503034	1	antitermination protein	QC	Carboxysome shell and ethanolamine utilization microcompartment protein CcmL/EutN
1483549	1525591	42043	Predicted by at least one method	WP_014391475.1		PMCN06_RS07000	1503361	1503621	1	hypothetical protein	I	Phospholipid biosynthesis protein PlsY, probable glycerol-3-phosphate acyltransferase
1483549	1525591	42043	Predicted by at least one method	WP_041423122.1		PMCN06_RS07005	1503618	1504148	1	glycoside hydrolase	M	Phage-related lysozyme (muramidase), GH24 family
1483549	1525591	42043	Predicted by at least one method	WP_014391477.1		PMCN06_RS11480	1504350	1504631	1	hypothetical protein	J	16S rRNA C1402 (ribose-2'-O) methylase RsmI
1483549	1525591	42043	Predicted by at least one method	WP_014391478.1		PMCN06_RS07015	1504654	1505022	-1	XRE family transcriptional regulator	K	Transcriptional regulator, contains XRE-family HTH domain
1483549	1525591	42043	Predicted by at least one method	WP_005720780.1		PMCN06_RS07020	1505058	1505318	-1	hypothetical protein	V	mRNA-degrading endonuclease RelE, toxin component of the RelBE toxin-antitoxin system
1483549	1525591	42043	Predicted by at least one method	WP_014391479.1		PMCN06_RS07025	1505608	1506081	1	terminase	J	tRNA nucleotidyltransferase/poly(A) polymerase
1483549	1525591	42043	Predicted by at least one method	WP_014391480.1		PMCN06_RS07030	1506085	1508193	1	tail assembly protein	X	Phage terminase, large subunit GpA
1483549	1525591	42043	Predicted by at least one method	WP_014391481.1		PMCN06_RS07035	1508190	1508411	1	hypothetical protein; Pathogen-associated gene(PAG)	IQ	Acyl-CoA synthetase (AMP-forming)/AMP-acid ligase II
1483549	1525591	42043	Predicted by at least one method	WP_041423124.1		PMCN06_RS07040	1508408	1509946	1	phage portal protein	X	Bacteriophage capsid protein
1483549	1525591	42043	Predicted by at least one method	WP_014391483.1		PMCN06_RS07045	1509882	1511888	1	peptidase S14	X	Mu-like prophage major head subunit gpT
1483549	1525591	42043	Predicted by at least one method	WP_005719720.1		PMCN06_RS07050	1511960	1512286	1	hypothetical protein	X	Predicted phage recombinase, RecA/RadA family
1483549	1525591	42043	Predicted by at least one method	WP_014391484.1		PMCN06_RS07055	1512279	1512572	1	hypothetical protein	IQR	NAD(P)-dependent dehydrogenase, short-chain alcohol dehydrogenase family
1483549	1525591	42043	Predicted by at least one method	WP_014391485.1		PMCN06_RS07060	1512572	1513123	1	hypothetical protein	MV	Multidrug efflux pump subunit AcrA (membrane-fusion protein)
1483549	1525591	42043	Predicted by at least one method	WP_014391486.1		PMCN06_RS07065	1513120	1513527	1	tail protein	E	ABC-type proline/glycine betaine transport system, permease component
1483549	1525591	42043	Predicted by at least one method	WP_014391487.1		PMCN06_RS07070	1513524	1514033	1	tail fiber protein	R	Uncharacterized conserved protein YjdB, contains Ig-like domain
1483549	1525591	42043	Predicted by at least one method	WP_014391488.1		PMCN06_RS07075	1514036	1514425	1	phage tail protein	O	Sulfur transfer protein SufE, Fe-S center assembly
1483549	1525591	42043	Predicted by at least one method	WP_014391489.1		PMCN06_RS07080	1514554	1514748	1	hypothetical protein	L	RecB family exonuclease
1483549	1525591	42043	Predicted by at least one method	WP_014391490.1		PMCN06_RS07085	1514735	1517128	1	hypothetical protein	D	Chromosome segregation ATPase
1483549	1525591	42043	Predicted by at least one method	WP_014391491.1		PMCN06_RS07090	1517128	1517475	1	tail protein	X	Phage-related protein
1483549	1525591	42043	Predicted by at least one method	WP_014391492.1	gp18	PMCN06_RS07095	1517764	1518477	1	tail protein	X	Phage-related protein
1483549	1525591	42043	Predicted by at least one method	WP_041423126.1		PMCN06_RS07100	1518482	1519225	1	tail protein	O	Proteasome lid subunit RPN8/RPN11, contains Jab1/MPN domain metalloenzyme (JAMM) motif
1483549	1525591	42043	Predicted by at least one method	WP_014667799.1		PMCN06_RS07105	1519168	1519788	1	tail protein	X	Phage-related protein, tail component
1483549	1525591	42043	Predicted by at least one method	WP_014391494.1		PMCN06_RS07110	1519792	1524795	1	host specificity protein	X	Phage-related protein, tail component
1483549	1525591	42043	Predicted by at least one method	WP_014390761.1		PMCN06_RS07115	1524843	1525166	1	hypothetical protein	V	CRISPR/Cas system endoribonuclease Cas6, RAMP superfamily
2172910	2229004	56095	Predicted by at least one method	WP_041423178.1		PMCN06_RS10200	2173001	2174089	-1	integrase	LX	Integrase	PAI & Metabolic Island
2172910	2229004	56095	Predicted by at least one method	WP_015691046.1		PMCN06_RS10205	2174423	2174893	-1	hypothetical protein; Pathogen-associated gene(PAG)	V	ABC-type antimicrobial peptide transport system, permease component
2172910	2229004	56095	Predicted by at least one method	WP_015691047.1		PMCN06_RS10210	2174897	2175193	-1	hypothetical protein	U	Periplasmic component of the Tol biopolymer transport system
2172910	2229004	56095	Predicted by at least one method	WP_014391442.1		PMCN06_RS10215	2175249	2175971	-1	DNA-binding protein	X	Phage regulatory protein Rha
2172910	2229004	56095	Predicted by at least one method	WP_014391443.1		PMCN06_RS10220	2175982	2176203	-1	hypothetical protein	O	ATP-dependent Zn proteases
2172910	2229004	56095	Predicted by at least one method	WP_015691048.1		PMCN06_RS10225	2176448	2177356	-1	hypothetical protein	P	Ferritin
2172910	2229004	56095	Predicted by at least one method	WP_015691049.1		PMCN06_RS10230	2177460	2177816	-1	hypothetical protein	P	NADPH-dependent ferric siderophore reductase, contains FAD-binding and SIP domains
2172910	2229004	56095	Predicted by at least one method	WP_015691050.1		PMCN06_RS10235	2177825	2178313	-1	phage protein; Pathogen-associated gene(PAG)	IQ	Acyl-CoA synthetase (AMP-forming)/AMP-acid ligase II
2172910	2229004	56095	Predicted by at least one method	WP_015691051.1		PMCN06_RS10240	2178354	2179256	-1	recombination-associated protein RdgC	L	DNA recombination-dependent growth factor C
2172910	2229004	56095	Predicted by at least one method	WP_015691052.1		PMCN06_RS10245	2179394	2179843	-1	single-stranded DNA-binding protein	L	Single-stranded DNA-binding protein
2172910	2229004	56095	Predicted by at least one method	WP_041423209.1		PMCN06_RS10250	2179843	2180502	-1	translocation protein TolB precursor	L	DNA anti-recombination protein (rearrangement mutator) RmuC
2172910	2229004	56095	Predicted by at least one method	WP_014391451.1		PMCN06_RS10255	2180489	2181442	-1	recombinase	L	Recombinational DNA repair protein RecT
2172910	2229004	56095	Predicted by at least one method	WP_014391452.1		PMCN06_RS10260	2181444	2181731	-1	hypothetical protein	T	Diadenosine tetraphosphatase ApaH/serine/threonine protein phosphatase, PP2A family
2172910	2229004	56095	Predicted by at least one method	WP_041423119.1		PMCN06_RS10265	2181744	2181980	-1	hypothetical protein	V	CRISPR/Cas system-associated endonuclease/helicase Cas3
2172910	2229004	56095	Predicted by at least one method	WP_014391453.1		PMCN06_RS10270	2181952	2182251	-1	hypothetical protein	MV	Multidrug efflux pump subunit AcrA (membrane-fusion protein)
2172910	2229004	56095	Predicted by at least one method	WP_014390710.1		PMCN06_RS10275	2182318	2182629	1	hypothetical protein	S	Small basic protein (function unknown)
2172910	2229004	56095	Predicted by at least one method	WP_015691055.1		PMCN06_RS10280	2182738	2183562	-1	nuclease	S	Uncharacterized conserved protein, LabA/DUF88 family
2172910	2229004	56095	Predicted by at least one method	WP_014390715.1		PMCN06_RS10285	2183901	2184128	-1	hypothetical protein	T	Periplasmic ligand-binding sensor domain
2172910	2229004	56095	Predicted by at least one method	WP_041423181.1		PMCN06_RS10290	2184632	2185156	-1	DUF2730 domain-containing protein	C	Archaeal/vacuolar-type H+-ATPase subunit I/STV1
2172910	2229004	56095	Predicted by at least one method	WP_014391463.1		PMCN06_RS10295	2185128	2185523	-1	hypothetical protein	GEPR	MFS family permease
2172910	2229004	56095	Predicted by at least one method	WP_014391464.1		PMCN06_RS10300	2185573	2186259	-1	transcriptional regulator	X	Phage repressor protein C, contains Cro/C1-type HTH and peptisase s24 domains
2172910	2229004	56095	Predicted by at least one method	WP_014391465.1		PMCN06_RS10305	2186387	2186596	1	transcriptional regulator	K	DNA-binding transcriptional regulator, XRE-family HTH domain
2172910	2229004	56095	Predicted by at least one method	WP_014391466.1		PMCN06_RS10310	2186645	2187097	1	hypothetical protein	MO	Periplasmic chaperone for outer membrane proteins, Skp family
2172910	2229004	56095	Predicted by at least one method	WP_014391467.1		PMCN06_RS10315	2187155	2187415	1	hypothetical protein	X	Phage regulatory protein Rha
2172910	2229004	56095	Predicted by at least one method	WP_015691057.1		PMCN06_RS10320	2187500	2188318	1	DNA replication protein	K	DNA-binding transcriptional regulator, ArsR family
2172910	2229004	56095	Predicted by at least one method	WP_015691058.1		PMCN06_RS10325	2188315	2189679	1	DNA helicase	L	Replicative DNA helicase
2172910	2229004	56095	Predicted by at least one method			PMCN06_RS10330	2189745	2190044	1	DNA methyltransferase
2172910	2229004	56095	Predicted by at least one method	WP_015691060.1		PMCN06_RS10335	2190054	2190404	1	hypothetical protein	R	Predicted ATPase, archaeal AAA+ ATPase superfamily
2172910	2229004	56095	Predicted by at least one method	WP_015691061.1		PMCN06_RS10340	2190426	2190932	1	hypothetical protein	R	Predicted acyltransferase, LPLAT superfamily
2172910	2229004	56095	Predicted by at least one method	WP_015691062.1		PMCN06_RS10345	2191017	2191667	1	serine/threonine protein phosphatase	T	Diadenosine tetraphosphatase ApaH/serine/threonine protein phosphatase, PP2A family
2172910	2229004	56095	Predicted by at least one method	WP_015691063.1		PMCN06_RS10350	2191741	2191953	1	hypothetical protein	G	5-deoxy-D-glucuronate isomerase
2172910	2229004	56095	Predicted by at least one method	WP_015691064.1		PMCN06_RS10355	2192041	2192643	1	recombinase NinG	V	5-methylcytosine-specific restriction endonuclease McrA
2172910	2229004	56095	Predicted by at least one method	WP_015691065.1		PMCN06_RS10360	2192643	2193008	1	hypothetical protein	K	DNA-directed RNA polymerase specialized sigma subunit, sigma24 family
2172910	2229004	56095	Predicted by at least one method	WP_015691066.1		PMCN06_RS10365	2193217	2193432	-1	hypothetical protein	S	Uncharacterized protein
2172910	2229004	56095	Predicted by at least one method	WP_041423189.1		PMCN06_RS10370	2193816	2194106	1	hypothetical protein; Pathogen-associated gene(PAG)	V	CubicO group peptidase, beta-lactamase class C family
2172910	2229004	56095	Predicted by at least one method	WP_041423051.1		PMCN06_RS10375	2194103	2194633	1	glycoside hydrolase	M	Phage-related lysozyme (muramidase), GH24 family
2172910	2229004	56095	Predicted by at least one method	WP_050897689.1		PMCN06_RS10380	2194886	2195116	1	hypothetical protein	R	Predicted Zn-dependent peptidase
2172910	2229004	56095	Predicted by at least one method	WP_014390736.1		PMCN06_RS10385	2195151	2195585	-1	CopG family transcriptional regulator	K	Transcriptional regulator, contains Arc/MetJ-type RHH (ribbon-helix-helix) DNA-binding domain
2172910	2229004	56095	Predicted by at least one method	WP_014390737.1		PMCN06_RS10390	2195879	2196376	1	terminase	X	Transposase and inactivated derivatives
2172910	2229004	56095	Predicted by at least one method	WP_015691067.1		PMCN06_RS10395	2196360	2197595	1	terminase	X	Phage terminase large subunit
2172910	2229004	56095	Predicted by at least one method	WP_015691068.1		PMCN06_RS10400	2197605	2199008	1	hypothetical protein	D	Chromosome partitioning ATPase, Mrp family, contains Fe-S cluster
2172910	2229004	56095	Predicted by at least one method	WP_015691069.1		PMCN06_RS10405	2198998	2200599	1	phage head morphogenesis protein	S	Uncharacterized conserved protein, contains phage Mu gpF-like domain
2172910	2229004	56095	Predicted by at least one method	WP_015691070.1		PMCN06_RS10410	2200602	2200820	1	hypothetical protein; Pathogen-associated gene(PAG)	E	ABC-type proline/glycine betaine transport system, periplasmic component
2172910	2229004	56095	Predicted by at least one method	WP_015691071.1		PMCN06_RS10415	2200795	2201229	1	hypothetical protein	TK	(p)ppGpp synthase/hydrolase, HD superfamily
2172910	2229004	56095	Predicted by at least one method	WP_015691073.1		PMCN06_RS10420	2201565	2202335	1	hypothetical protein	CIR	FMN-dependent dehydrogenase, includes L-lactate dehydrogenase and type II isopentenyl diphosphate isomerase
2172910	2229004	56095	Predicted by at least one method	WP_015691074.1		PMCN06_RS10425	2202353	2203510	1	hypothetical protein	P	Phosphate-selective porin
2172910	2229004	56095	Predicted by at least one method	WP_015691075.1		PMCN06_RS10430	2203567	2203803	1	hypothetical protein; Pathogen-associated gene(PAG)	I	4-hydroxy-3-methylbut-2-en-1-yl diphosphate synthase IspG/GcpE
2172910	2229004	56095	Predicted by at least one method	WP_015691076.1		PMCN06_RS10435	2203820	2204287	1	hypothetical protein	KE	DNA-binding transcriptional regulator, MocR family, contains an aminotransferase domain
2172910	2229004	56095	Predicted by at least one method	WP_015691077.1		PMCN06_RS10440	2204289	2204663	1	hypothetical protein	G	Galactose-1-phosphate uridylyltransferase
2172910	2229004	56095	Predicted by at least one method	WP_015691078.1		PMCN06_RS10445	2204665	2205066	1	hypothetical protein	K	DNA-directed RNA polymerase, beta subunit/140 kD subunit
2172910	2229004	56095	Predicted by at least one method	WP_015691079.1		PMCN06_RS10450	2205066	2205458	1	hypothetical protein	P	ABC-type molybdate transport system, permease component
2172910	2229004	56095	Predicted by at least one method	WP_015691080.1		PMCN06_RS10455	2205471	2206487	1	hypothetical protein	R	MinD superfamily P-loop ATPase, contains an inserted ferredoxin domain
2172910	2229004	56095	Predicted by at least one method	WP_005756587.1		PMCN06_RS10460	2206561	2206965	1	hypothetical protein	J	Methionyl-tRNA synthetase
2172910	2229004	56095	Predicted by at least one method	WP_015691081.1		PMCN06_RS10465	2206974	2207303	1	hypothetical protein; Pathogen-associated gene(PAG)	G	ABC-type glycerol-3-phosphate transport system, periplasmic component
2172910	2229004	56095	Predicted by at least one method	WP_015691082.1		PMCN06_RS10470	2207311	2207637	1	tail protein	X	Phage-related protein
2172910	2229004	56095	Predicted by at least one method	WP_015691083.1		PMCN06_RS10475	2207655	2210903	1	phage tail protein	X	Phage-related minor tail protein
2172910	2229004	56095	Predicted by at least one method	WP_015691084.1		PMCN06_RS10480	2210900	2211604	1	tail protein	X	Phage-related protein
2172910	2229004	56095	Predicted by at least one method	WP_041423184.1		PMCN06_RS10485	2211607	2212347	1	tail protein	O	Proteasome lid subunit RPN8/RPN11, contains Jab1/MPN domain metalloenzyme (JAMM) motif
2172910	2229004	56095	Predicted by at least one method	WP_014667799.1		PMCN06_RS10490	2212290	2212910	1	tail protein	X	Phage-related protein, tail component
2172910	2229004	56095	Predicted by at least one method	WP_015691086.1		PMCN06_RS10495	2212914	2217026	1	hypothetical protein	X	Phage-related protein, tail component
2172910	2229004	56095	Predicted by at least one method	WP_014390761.1		PMCN06_RS10500	2217074	2217397	1	hypothetical protein	V	CRISPR/Cas system endoribonuclease Cas6, RAMP superfamily
2172910	2229004	56095	Predicted by at least one method	WP_015691088.1		PMCN06_RS10505	2217567	2218121	-1	hypothetical protein	T	3',5'-cyclic AMP phosphodiesterase CpdA
2172910	2229004	56095	Predicted by at least one method	WP_015691089.1		PMCN06_RS10510	2218132	2219760	-1	restriction endonuclease AlwI	S	Uncharacterized conserved protein, contains ATP-grasp and redox domains
2172910	2229004	56095	Predicted by at least one method	WP_041423212.1		PMCN06_RS10515	2219831	2220673	-1	DNA methyltransferase	L	Site-specific DNA-adenine methylase
2172910	2229004	56095	Predicted by at least one method	WP_015691091.1		PMCN06_RS10520	2220686	2220892	-1	transcriptional regulator	K	DNA-binding transcriptional regulator, XRE family
2172910	2229004	56095	Predicted by at least one method	WP_015691092.1		PMCN06_RS10525	2220979	2221386	-1	transcriptional regulator	K	DNA-binding transcriptional regulator YiaG, XRE-type HTH domain
2172910	2229004	56095	Predicted by at least one method	WP_015691093.1		PMCN06_RS10530	2221675	2223171	1	chromosome segregation ATPase	M	Membrane protein involved in colicin uptake
2172910	2229004	56095	Predicted by at least one method	WP_015691094.1		PMCN06_RS10535	2223334	2227191	1	dermonecrotic toxin	U	Large exoprotein involved in heme utilization or adhesion
2172910	2229004	56095	Predicted by at least one method	WP_015691095.1		PMCN06_RS10540	2227905	2228723	1	antirepressor	X	Prophage antirepressor
