# Supplementary material for: Comparative analysis reveals the Genomic Islands in Pasteurella multocida population genetics: on Symbiosis and adaptability
Source: BMC Genomics. 2019 Jan 18;20:63. doi: 10.1186/s12864-018-5366-6 (PMC6339346; doi:10.1186/s12864-018-5366-6)
Supplement: Supplementary file 6 — File S1. Detailed information on GI of each strain (ZIP 1360 kb). [file 12864_2018_5366_MOESM6_ESM.zip › File. S1. Detailed information on GI of each strain/Detailed information on GIs of 17 complete genomes strains/HN07.xls]

## Sheet: Islandviewer Results
Island start	Island end	Length	Method	Gene name	Gene ID	Locus	Gene start	Gene end	Strand	Product	COG		External Annotations
188705	243668	54964	Predicted by at least one method	WP_011271867.1		PMCN07_RS00875	189005	189847	-1	integrase	L	Site-specific recombinase XerD	PAI & RGI
188705	243668	54964	Predicted by at least one method	WP_076090444.1		PMCN07_RS00880	189908	191809	-1	relaxase	J	3'-5' exoribonuclease YhaM, can participate in 23S rRNA maturation, HD superfamily
188705	243668	54964	Predicted by at least one method	WP_005687615.1		PMCN07_RS00885	191839	192030	-1	hypothetical protein	S	Uncharacterized membrane-anchored protein YitT, contains DUF161 and DUF2179 domains
188705	243668	54964	Predicted by at least one method	WP_076090446.1		PMCN07_RS00890	192108	192716	1	hypothetical protein	NW	Tfp pilus assembly protein FimV
188705	243668	54964	Predicted by at least one method	WP_032821675.1		PMCN07_RS00895	192811	193098	-1	hypothetical protein	Q	TRAP-type mannitol/chloroaromatic compound transport system, periplasmic component
188705	243668	54964	Predicted by at least one method	WP_005653495.1		PMCN07_RS00900	193347	193538	1	hypothetical protein	S	Uncharacterized membrane protein YjiH, contains nucleoside recognition GATE domain
188705	243668	54964	Predicted by at least one method	WP_020910025.1		PMCN07_RS00905	193553	194143	1	DNA invertase	L	Site-specific DNA recombinase related to the DNA invertase Pin
188705	243668	54964	Predicted by at least one method	WP_020910027.1		PMCN07_RS00910	194745	195506	-1	hypothetical protein	V	Type I restriction-modification system, DNA methylase subunit
188705	243668	54964	Predicted by at least one method	WP_020910028.1		PMCN07_RS00915	195610	196563	-1	antirestriction protein	L	Antirestriction protein ArdC
188705	243668	54964	Predicted by at least one method	WP_005687602.1		PMCN07_RS00920	196856	197104	-1	hypothetical protein; Pathogen-associated gene(PAG)	V	ABC-type multidrug transport system, ATPase and permease component
188705	243668	54964	Predicted by at least one method	WP_005653503.1		PMCN07_RS00925	197107	197340	-1	hypothetical protein; Pathogen-associated gene(PAG)	PC	Hydroxylamine reductase (hybrid-cluster protein)
188705	243668	54964	Predicted by at least one method	WP_044509376.1		PMCN07_RS00930	197425	197781	-1	hypothetical protein; Pathogen-associated gene(PAG)	C	NADH:ubiquinone oxidoreductase 49 kD subunit (chain D)
188705	243668	54964	Predicted by at least one method	WP_044509712.1		PMCN07_RS00935	198168	198599	1	integrating conjugative element protein	O	Peptidyl-prolyl cis-trans isomerase (rotamase) - cyclophilin family
188705	243668	54964	Predicted by at least one method	WP_005687598.1		PMCN07_RS00940	198596	199537	1	integrating conjugative element protein	F	Dihydroorotase or related cyclic amidohydrolase
188705	243668	54964	Predicted by at least one method	WP_005687597.1		PMCN07_RS00945	199552	201552	1	integrating conjugative element protein	M	Phage-related lysozyme (muramidase), GH24 family
188705	243668	54964	Predicted by at least one method	WP_005667853.1		PMCN07_RS00950	201568	201975	1	hypothetical protein; Pathogen-associated gene(PAG)	S	Uncharacterized membrane protein
188705	243668	54964	Predicted by at least one method	WP_047922037.1		PMCN07_RS00955	202020	202199	-1	hypothetical protein	C	Formate hydrogenlyase subunit 6/NADH:ubiquinone oxidoreductase 23 kD subunit (chain I)
188705	243668	54964	Predicted by at least one method	WP_047922052.1		PMCN07_RS00960	202396	202752	1	hypothetical protein	T	Signal transduction histidine kinase
188705	243668	54964	Predicted by at least one method	WP_040975703.1		PMCN07_RS00965	202779	204275	-1	conjugal transfer protein TraG	J	Leucyl-tRNA synthetase
188705	243668	54964	Predicted by at least one method	WP_005667837.1		PMCN07_RS00970	204284	204607	-1	hypothetical protein	P	ABC-type Fe3+-siderophore transport system, permease component
188705	243668	54964	Predicted by at least one method	WP_005687593.1		PMCN07_RS00975	204617	205060	-1	hypothetical protein; Pathogen-associated gene(PAG)	I	Enoyl-CoA hydratase/carnithine racemase
188705	243668	54964	Predicted by at least one method	WP_058230494.1		PMCN07_RS00980	205032	207902	-1	conjugative transfer ATPase, PFL_4706 family	U	Type IV secretory pathway, VirB4 component
188705	243668	54964	Predicted by at least one method	WP_005653518.1		PMCN07_RS00985	207918	208325		TIGR03751 family conjugal transfer lipoprotein	H	Thiamine monophosphate synthase
188705	243668	54964	Predicted by at least one method	WP_005687589.1		PMCN07_RS00990	208335	209735		TIGR03752 family integrating conjugative element protein	KT	Phage shock protein A
188705	243668	54964	Predicted by at least one method	WP_047922050.1		PMCN07_RS00995	209746	210615		TIGR03749 family integrating conjugative element protein	U	Type II secretory pathway, component HofQ
188705	243668	54964	Predicted by at least one method	WP_047922049.1		PMCN07_RS01000	210615	211259		TIGR03746 family integrating conjugative element protein	C	NADH-FMN oxidoreductase RutF, flavin reductase (DIM6/NTAB) family
188705	243668	54964	Predicted by at least one method	WP_011271844.1		PMCN07_RS01005	211271	211642		TIGR03750 family conjugal transfer protein	O	Zn-dependent protease with chaperone function
188705	243668	54964	Predicted by at least one method	WP_005653541.1		PMCN07_RS01010	211662	212063		DUF2976 domain-containing protein	O	Peroxiredoxin
188705	243668	54964	Predicted by at least one method	WP_005750915.1		PMCN07_RS01015	212083	212328		DUF3262 domain-containing protein	M	Outer membrane protein (porin)
188705	243668	54964	Predicted by at least one method	WP_012564940.1		PMCN07_RS01020	212332	212682		exported protein precursor	CO	Cytochrome c biogenesis protein ResB
188705	243668	54964	Predicted by at least one method	WP_012564939.1		PMCN07_RS01025	212813	213499		TIGR03747 family integrating conjugative element membrane protein	R	Predicted spermidine synthase with an N-terminal membrane domain
188705	243668	54964	Predicted by at least one method	WP_005687581.1		PMCN07_RS01030	213499	213834		hypothetical protein	E	Dihydrodipicolinate reductase
188705	243668	54964	Predicted by at least one method	WP_076090459.1		PMCN07_RS01035	213818	216067		conjugative coupling factor TraD, PFGI-1 class	U	Type IV secretory pathway, VirD4 component, TraG/TraD family ATPase
188705	243668	54964	Predicted by at least one method	WP_011271841.1		PMCN07_RS01040	216064	216570		integrating conjugative element protein	KT	DNA-binding response regulator, LytR/AlgR family
188705	243668	54964	Predicted by at least one method	WP_011271840.1		PMCN07_RS01045	216586	217344		hypothetical protein	M	Soluble lytic murein transglycosylase and related regulatory proteins (some contain LysM/invasin domains)
188705	243668	54964	Predicted by at least one method	WP_012564936.1		PMCN07_RS01050	217323	218063		TIGR03759 family integrating conjugative element protein	O	Glutaredoxin
188705	243668	54964	Predicted by at least one method	WP_012564935.1		PMCN07_RS01055	218067	218696		hypothetical protein	D	Cell division protein DamX, binds to the septal ring, contains C-terminal SPOR domain
188705	243668	54964	Predicted by at least one method	WP_047922047.1		PMCN07_RS01060	218795	219526		hypothetical protein	G	ABC-type sugar transport system, permease component
188705	243668	54964	Predicted by at least one method			PMCN07_RS01065	219617	219910		hypothetical protein
188705	243668	54964	Predicted by at least one method			PMCN07_RS01070	219908	220078		LPS core heptose(II) kinase RfaY
188705	243668	54964	Predicted by at least one method			PMCN07_RS01075	220018	221227		IS4 family transposase
188705	243668	54964	Predicted by at least one method	WP_001303004.1		PMCN07_RS01080	221237	221362		LysR family transcriptional regulator	K	DNA-binding transcriptional regulator, LysR family
188705	243668	54964	Predicted by at least one method	WP_000599533.1		PMCN07_RS01085	221593	222798		sodium/glutamate symporter	E	Na+/glutamate symporter
188705	243668	54964	Predicted by at least one method	WP_000562370.1		PMCN07_RS01090	223242	223562		antibiotic biosynthesis monooxygenase	H	Heme-degrading monooxygenase HmoA and related ABM domain proteins
188705	243668	54964	Predicted by at least one method	WP_000460651.1		PMCN07_RS01095	223555	223941		hypothetical protein	S	Uncharacterized conserved protein, contains tandem ACT domains
188705	243668	54964	Predicted by at least one method	WP_001284954.1		PMCN07_RS01100	223949	224635		ArsR family transcriptional regulator	K	DNA-binding transcriptional regulator, ArsR family
188705	243668	54964	Predicted by at least one method			PMCN07_RS01105	224613	225235		TetR family transcriptional regulator
188705	243668	54964	Predicted by at least one method	WP_001089068.1		PMCN07_RS01110	225317	226522		tetracycline efflux MFS transporter Tet(B)	G	Predicted arabinose efflux permease, MFS family
188705	243668	54964	Predicted by at least one method	WP_001366182.1		PMCN07_RS01115	226635	227303		putative tetracyline resistance transcriptional regulator TetC	K	DNA-binding transcriptional regulator, AcrR family
188705	243668	54964	Predicted by at least one method	WP_000275180.1		PMCN07_RS01120	227316	227732	1	transposase	K	Transcriptional regulator GlxA family, contains an amidase domain and an AraC-type DNA-binding HTH domain
188705	243668	54964	Predicted by at least one method	WP_001339197.1		PMCN07_RS01125	227742	228950	-1	IS4 family transposase	X	IS4 transposase
188705	243668	54964	Predicted by at least one method			PMCN07_RS01130	229058	229369	-1	hypothetical protein
188705	243668	54964	Predicted by at least one method	WP_012564928.1		PMCN07_RS01135	229462	229932	-1	DNA repair-like protein	L	DNA repair protein RadC, contains a helix-hairpin-helix DNA-binding motif
188705	243668	54964	Predicted by at least one method	WP_047922032.1		PMCN07_RS01140	230071	230712	-1	hypothetical protein	L	Antirestriction protein ArdC
188705	243668	54964	Predicted by at least one method	WP_011271832.1		PMCN07_RS01145	230827	231255	-1	hypothetical protein	H	FMN phosphatase YigB, HAD superfamily
188705	243668	54964	Predicted by at least one method	WP_012564926.1		PMCN07_RS01150	232140	234185	-1	DNA topoisomerase III	L	DNA topoisomerase IA
188705	243668	54964	Predicted by at least one method	WP_012564925.1		PMCN07_RS01155	234276	234833	1	hypothetical protein	S	Uncharacterized conserved protein, DUF1680 family
188705	243668	54964	Predicted by at least one method	WP_047922027.1		PMCN07_RS01160	235049	235567	-1	hypothetical protein	E	Methionine synthase II (cobalamin-independent)
188705	243668	54964	Predicted by at least one method	WP_050951544.1		PMCN07_RS01165	235594	236016	-1	single-stranded DNA-binding protein	L	Single-stranded DNA-binding protein
188705	243668	54964	Predicted by at least one method	WP_005653583.1		PMCN07_RS01170	236263	236736	-1	hypothetical protein	NUW	Type II secretory pathway ATPase GspE/PulE or T4P pilus assembly pathway ATPase PilB
188705	243668	54964	Predicted by at least one method	WP_005667775.1		PMCN07_RS01175	236751	237506	-1	integrating conjugative element protein	C	Ferredoxin
188705	243668	54964	Predicted by at least one method	WP_050951545.1		PMCN07_RS01180	237523	237714	-1	hypothetical protein	L	Single-stranded DNA-specific exonuclease, DHH superfamily, may be involved in archaeal DNA replication intiation
188705	243668	54964	Predicted by at least one method	WP_012564922.1		PMCN07_RS01185	237731	238954	-1	hypothetical protein	V	Transcriptional regulator, predicted component of viral defense system
188705	243668	54964	Predicted by at least one method	WP_076090461.1		PMCN07_RS01190	239104	239655	-1	hypothetical protein	O	ATP-dependent Clp protease ATP-binding subunit ClpA
188705	243668	54964	Predicted by at least one method			PMCN07_RS01195	239655	241342	-1	chromosome partitioning protein ParB
188705	243668	54964	Predicted by at least one method	WP_012564920.1		PMCN07_RS01200	241335	242690	-1	replicative DNA helicase	L	Replicative DNA helicase
188705	243668	54964	Predicted by at least one method	WP_005653598.1		PMCN07_RS01205	242692	243528	-1	chromosome partitioning ATPase	N	Cellulose biosynthesis protein BcsQ
2218477	2232567	14091	Predicted by at least one method	WP_076090639.1		PMCN07_RS10405	2218931	2220130	1	capsid protein	X	Predicted phage phi-C31 gp36 major capsid-like protein	PAI
2218477	2232567	14091	Predicted by at least one method	WP_076090641.1		PMCN07_RS10410	2220182	2220742	1	peptidase	X	Phage head maturation protease
2218477	2232567	14091	Predicted by at least one method	WP_076090643.1		PMCN07_RS10415	2220744	2221955	1	phage portal protein	X	Phage portal protein BeeE
2218477	2232567	14091	Predicted by at least one method	WP_076090645.1		PMCN07_RS10420	2221939	2222295	1	phage head-tail adapter protein	X	Bacteriophage head-tail adaptor
2218477	2232567	14091	Predicted by at least one method	WP_076090647.1		PMCN07_RS10425	2222282	2222608	1	hypothetical protein	R	Redox-sensitive bicupin YhaK, pirin superfamily
2218477	2232567	14091	Predicted by at least one method	WP_076090649.1		PMCN07_RS10430	2222617	2222973	1	HNH endonuclease	V	5-methylcytosine-specific restriction endonuclease McrA
2218477	2232567	14091	Predicted by at least one method	WP_005737917.1		PMCN07_RS10435	2223156	2223524	1	bacteriophage protein	X	Phage terminase, small subunit
2218477	2232567	14091	Predicted by at least one method	WP_076090651.1		PMCN07_RS10440	2223524	2225191	1	terminase	X	Phage terminase-like protein, large subunit, contains N-terminal HTH domain
2218477	2232567	14091	Predicted by at least one method	WP_076090653.1		PMCN07_RS10445	2225185	2225646	1	hypothetical protein	J	tRNA(Ile)-lysidine synthase TilS/MesJ
2218477	2232567	14091	Predicted by at least one method	WP_076090655.1		PMCN07_RS10450	2225978	2226814	1	hypothetical protein	T	Serine/threonine protein kinase
2218477	2232567	14091	Predicted by at least one method	WP_005752847.1		PMCN07_RS10455	2226970	2227173	1	AlpA family phage regulatory protein	KX	Predicted DNA-binding transcriptional regulator AlpA
2218477	2232567	14091	Predicted by at least one method	WP_005720750.1		PMCN07_RS10460	2227313	2227492	-1	DUF3950 domain-containing protein	P	ABC-type phosphate transport system, periplasmic component
2218477	2232567	14091	Predicted by at least one method	WP_076090699.1		PMCN07_RS10465	2227851	2228255	1	hypothetical protein	M	Glycosyltransferase involved in cell wall bisynthesis
2218477	2232567	14091	Predicted by at least one method	WP_076090657.1		PMCN07_RS10470	2228248	2228463	1	hypothetical protein	T	K+-sensing histidine kinase KdpD
2218477	2232567	14091	Predicted by at least one method	WP_076090659.1		PMCN07_RS10475	2228456	2228776	1	hypothetical protein	CO	Cytochrome c biogenesis protein ResB
2218477	2232567	14091	Predicted by at least one method	WP_076090661.1		PMCN07_RS10480	2228782	2229207	1	hypothetical protein	GM	Peptidoglycan/xylan/chitin deacetylase, PgdA/CDA1 family
2218477	2232567	14091	Predicted by at least one method	WP_076090663.1		PMCN07_RS10485	2229191	2230972	1	DNA primase	X	Phage- or plasmid-associated DNA primase
2218477	2232567	14091	Predicted by at least one method	WP_076090676.1		PMCN07_RS10490	2231146	2232345	-1	preprotein translocase	LX	Integrase
