# Supplementary material for: Comparative analysis reveals the Genomic Islands in Pasteurella multocida population genetics: on Symbiosis and adaptability
Source: BMC Genomics. 2019 Jan 18;20:63. doi: 10.1186/s12864-018-5366-6 (PMC6339346; doi:10.1186/s12864-018-5366-6)
Supplement: Supplementary file 6 — File S1. Detailed information on GI of each strain (ZIP 1360 kb). [file 12864_2018_5366_MOESM6_ESM.zip › File. S1. Detailed information on GI of each strain/Detailed information on GIs of 17 complete genomes strains/OH1905.xls]

## Sheet: Islandviewer Results
Island start	Island end	Length	Method	Gene name	Gene ID	Locus	Gene start	Gene end	Strand	Product	COG		External Annotations
221808	236297	14490	Predicted by at least one method	WP_046333222.1		I927_RS01000	221863	223074	1	preprotein translocase; Integrase	LX	Integrase	Symbiosis Island
221808	236297	14490	Predicted by at least one method	WP_046333224.1		I927_RS01005	223248	225020	-1	DNA primase	X	Phage- or plasmid-associated DNA primase
221808	236297	14490	Predicted by at least one method	WP_046333225.1		I927_RS01010	225004	225423	-1	hypothetical protein	G	Glucose/arabinose dehydrogenase, beta-propeller fold
221808	236297	14490	Predicted by at least one method	WP_046333226.1		I927_RS01015	225423	225614	-1	hypothetical protein	R	Tetratricopeptide (TPR) repeat
221808	236297	14490	Predicted by at least one method	WP_046333227.1		I927_RS01020	225611	225853	-1	hypothetical protein	I	Predicted lipid-binding transport protein, Tim44 family
221808	236297	14490	Predicted by at least one method	WP_046333228.1		I927_RS01025	225875	226096	-1	hypothetical protein	F	2-oxo-4-hydroxy-4-carboxy--5-ureidoimidazoline (OHCU) decarboxylase
221808	236297	14490	Predicted by at least one method	WP_046333229.1		I927_RS01030	226089	226304	-1	hypothetical protein	HR	Flavin-dependent oxidoreductase, luciferase family (includes alkanesulfonate monooxygenase SsuD and methylene tetrahydromethanopterin reductase)
221808	236297	14490	Predicted by at least one method	WP_046333949.1		I927_RS01035	226297	226515	-1	hypothetical protein	L	Single-stranded DNA-specific exonuclease, DHH superfamily, may be involved in archaeal DNA replication intiation
221808	236297	14490	Predicted by at least one method	WP_046333230.1		I927_RS01040	227054	227377	-1	hypothetical protein	O	Negative regulator of GroEL, contains thioredoxin-like and TPR-like domains
221808	236297	14490	Predicted by at least one method	WP_046333950.1		I927_RS01045	227374	227709	-1	hypothetical protein	I	Lysophospholipase, alpha-beta hydrolase superfamily
221808	236297	14490	Predicted by at least one method	WP_046333231.1		I927_RS01050	227721	227927	-1	AlpA family transcriptional regulator	KX	Predicted DNA-binding transcriptional regulator AlpA
221808	236297	14490	Predicted by at least one method	WP_052722504.1		I927_RS10565	228070	228909	-1	hypothetical protein	G	Ascorbate-specific PTS system EIIC-type component UlaA
221808	236297	14490	Predicted by at least one method	WP_046333232.1		I927_RS01060	229239	229697	-1	hypothetical protein	P	Outer membrane receptor proteins, mostly Fe transport
221808	236297	14490	Predicted by at least one method	WP_046333233.1		I927_RS01065	229694	231361	-1	terminase	X	Phage terminase-like protein, large subunit, contains N-terminal HTH domain
221808	236297	14490	Predicted by at least one method	WP_046333234.1		I927_RS01070	231361	231729	-1	terminase	X	Phage terminase, small subunit
221808	236297	14490	Predicted by at least one method	WP_046333235.1		I927_RS01075	231889	232245	-1	HNH endonuclease	V	5-methylcytosine-specific restriction endonuclease McrA
221808	236297	14490	Predicted by at least one method	WP_046333236.1		I927_RS01080	232254	232577	-1	bacteriophage protein	EH	Anthranilate/para-aminobenzoate synthases component I
221808	236297	14490	Predicted by at least one method	WP_046333952.1		I927_RS01085	232567	232899	-1	hypothetical protein	X	Bacteriophage head-tail adaptor
221808	236297	14490	Predicted by at least one method	WP_046333237.1		I927_RS01090	232892	234103		phage portal protein	X	Phage portal protein BeeE
221808	236297	14490	Predicted by at least one method	WP_046333238.1		I927_RS01095	234105	234665		HK97 family phage prohead protease	X	Phage head maturation protease
221808	236297	14490	Predicted by at least one method			I927_RS01100	234717	235914		capsid protein	X	Predicted phage phi-C31 gp36 major capsid-like protein
