# Supplementary material for: Comparative analysis reveals the Genomic Islands in Pasteurella multocida population genetics: on Symbiosis and adaptability
Source: BMC Genomics. 2019 Jan 18;20:63. doi: 10.1186/s12864-018-5366-6 (PMC6339346; doi:10.1186/s12864-018-5366-6)
Supplement: Supplementary file 6 — File S1. Detailed information on GI of each strain (ZIP 1360 kb). [file 12864_2018_5366_MOESM6_ESM.zip › File. S1. Detailed information on GI of each strain/Detailed information on GIs of 17 complete genomes strains/Pm70.xls]

## Sheet: Islandviewer Results
Island start	Island end	Length	Method	Gene name	Gene ID	Locus	Gene start	Gene end	Strand	Product	COG		External Annotations
1994557	2008494	14233	Predicted by at least one method	WP_010907323.1		PM_RS09220	1994906	1996159		DUF4102 domain-containing protein	LX	Integrase	PAI
1994557	2008494	14233	Predicted by at least one method	WP_010907324.1		PM_RS09225	1996331	1997479		Fic family; PAG	K	Fic family protein
1994557	2008494	14233	Predicted by at least one method	WP_010907325.1		PM_RS09230	1998080	1999222	1	hypothetical protein	C	Acetamidase/formamidase
1994557	2008494	14233	Predicted by at least one method	WP_005764228.1		PM_RS09235	1999441	1999638	1	helix-turn-helix domain-containing protein	KX	Predicted DNA-binding transcriptional regulator AlpA
1994557	2008494	14233	Predicted by at least one method	WP_010907326.1		PM_RS09240	1999648	2000070	1	hypothetical protein; Pathogen-associated gene(PAG)	J	Alanyl-tRNA synthetase
1994557	2008494	14233	Predicted by at least one method	WP_010907327.1		PM_RS09245	2000091	2000810	1	hypothetical protein	X	Phage regulatory protein Rha
1994557	2008494	14233	Predicted by at least one method	WP_010907328.1		PM_RS09250	2000803	2001081	1	hypothetical protein; phage regulatory protein, rha family	E	Dipeptidyl aminopeptidase/acylaminoacyl peptidase
1994557	2008494	14233	Predicted by at least one method	WP_041422803.1		PM_RS09255	2001273	2001548	1	hypothetical protein; Pathogen-associated gene(PAG)	J	RNase P/RNase MRP subunit p30
1994557	2008494	14233	Predicted by at least one method	WP_010907330.1		PM_RS09260	2002059	2002487	1	hypothetical protein; Terminase small subunit; DNA packaging in dsDNA bacteriophages.	X	Phage terminase, small subunit
1994557	2008494	14233	Predicted by at least one method	WP_010907331.1		PM_RS09265	2002577	2003137	1	hypothetical protein; Ash protein family, includes the Ash protein from bacteriophage P4.	M	Peptidoglycan/LPS O-acetylase OafA/YrhL, contains acyltransferase and SGNH-hydrolase domains
1994557	2008494	14233	Predicted by at least one method	WP_010907332.1		PM_RS09270	2003130	2003540	1	hypothetical protein	G	Glucan phosphorylase
1994557	2008494	14233	Predicted by at least one method	WP_010907333.1		PM_RS09275	2003533	2003859	1	hypothetical protein; Abortive infection bacteriophage resistance protein [Defense mechanisms]	R	Predicted exporter protein, RND superfamily
1994557	2008494	14233	Predicted by at least one method	WP_010907334.1		PM_RS09280	2003856	2004290	1	hypothetical protein	R	Predicted pyrophosphatase or phosphodiesterase, AlkP superfamily
1994557	2008494	14233	Predicted by at least one method	WP_010907335.1		PM_RS09285	2004283	2006460	1	hypothetical protein	S	Uncharcterized protein, DUF927 family
1994557	2008494	14233	Predicted by at least one method	WP_010907336.1		PM_RS09290	2007544	2008494	1	abortive infection protein	V	Abortive infection bacteriophage resistance protein
