# Supplementary material for: Comparative analysis reveals the Genomic Islands in Pasteurella multocida population genetics: on Symbiosis and adaptability
Source: BMC Genomics. 2019 Jan 18;20:63. doi: 10.1186/s12864-018-5366-6 (PMC6339346; doi:10.1186/s12864-018-5366-6)
Supplement: Supplementary file 6 — File S1. Detailed information on GI of each strain (ZIP 1360 kb). [file 12864_2018_5366_MOESM6_ESM.zip › File. S1. Detailed information on GI of each strain/Detailed information on GIs of 17 complete genomes strains/Pm_3.xls]

## Sheet: Islandviewer Results
Island start	Island end	Length	Method	Gene name	Gene ID	Locus	Gene start	Gene end	Strand	Product	COG		External Annotations
182820	214881	32062	Predicted by at least one method			AZI96_RS00750	182848	182985	-1	hypothetical protein; beta-N-acetylhexosaminidase			PAI
182820	214881	32062	Predicted by at least one method	WP_016570130.1		AZI96_RS00755	183067	183246	-1	hypothetical protein	M	Glycosyltransferase involved in cell wall bisynthesis
182820	214881	32062	Predicted by at least one method	WP_064775697.1		AZI96_RS00760	183307	185763	-1	Phage-related tail fibre protein	X	Phage-related tail fibre protein
182820	214881	32062	Predicted by at least one method	WP_064775698.1		AZI96_RS00765	185778	186344	-1	FIG00698670: hypothetical protein	X	Bacteriophage P2-related tail formation protein
182820	214881	32062	Predicted by at least one method	WP_064775699.1		AZI96_RS00770	186337	187449	-1	Phage-related baseplate assembly protein	X	Phage-related baseplate assembly protein
182820	214881	32062	Predicted by at least one method	WP_064775741.1		AZI96_RS00775	187439	187804	-1	putative phage baseplate protein	X	Phage baseplate assembly protein W
182820	214881	32062	Predicted by at least one method	WP_064775700.1		AZI96_RS00780	187857	188438	-1	Baseplate	X	Phage P2 baseplate assembly protein gpV
182820	214881	32062	Predicted by at least one method	WP_064775701.1		AZI96_RS00785	188453	189505	-1	Gene D protein	X	Phage protein D
182820	214881	32062	Predicted by at least one method	WP_064775702.1		AZI96_RS00790	189505	189726	-1	Putative inner membrane protein	S	Nucleoid-associated protein YgaU, contains BON and LysM domains
182820	214881	32062	Predicted by at least one method	WP_064775703.1		AZI96_RS00795	189714	190664	-1	putative methyl-accepting chemotaxis protein	X	Phage protein U
182820	214881	32062	Predicted by at least one method	WP_064775704.1		AZI96_RS00800	190673	192976	-1	Phage tail length tape-measure protein	X	Phage-related tail protein
182820	214881	32062	Predicted by at least one method	WP_064775705.1		AZI96_RS00805	193016	193207	1	hypothetical protein
182820	214881	32062	Predicted by at least one method				193204	193338	-1	hypothetical protein
182820	214881	32062	Predicted by at least one method	WP_064775706.1		AZI96_RS00810	193353	193631	-1	hypothetical protein	J	Cysteinyl-tRNA synthetase
182820	214881	32062	Predicted by at least one method	WP_064775707.1		AZI96_RS00815	193714	194229	-1	Phage tail tube protein FII	X	Phage tail tube protein FII
182820	214881	32062	Predicted by at least one method	WP_064775708.1		AZI96_RS00820	194229	195620	-1	Major tail sheath protein	X	Phage tail sheath protein FI
182820	214881	32062	Predicted by at least one method	WP_064775709.1		AZI96_RS00825	195630	196097	-1	FIG00698326: hypothetical protein	M	LPS assembly outer membrane protein LptD (organic solvent tolerance protein OstA)
182820	214881	32062	Predicted by at least one method	WP_064775710.1		AZI96_RS00830	196097	196546	-1	FIG00696085: hypothetical protein	X	Mu-like prophage protein gp36
182820	214881	32062	Predicted by at least one method	WP_064775711.1		AZI96_RS00835	196546	197004	-1	hypothetical protein	K	RNase H-fold protein, predicted Holliday junction resolvase in Firmicutes and mycoplasms, involved in anti-termination at Rho-dependent terminators
182820	214881	32062	Predicted by at least one method	WP_064775712.1		AZI96_RS00840	197057	197983	-1	FIG00781197: hypothetical protein	E	Acetylornithine deacetylase/Succinyl-diaminopimelate desuccinylase or related deacylase
182820	214881	32062	Predicted by at least one method			AZI96_RS00845	197993	198109	-1	FIG00698681: hypothetical protein
182820	214881	32062	Predicted by at least one method			AZI96_RS00845	198106	198852	-1	Phage protein
182820	214881	32062	Predicted by at least one method			AZI96_RS00845	198846	199094	-1	Phage protein
182820	214881	32062	Predicted by at least one method	WP_064775714.1		AZI96_RS00850	199331	199786	-1	possible bacteriophage Mu G-like protein	X	Mu-like prophage protein gpG
182820	214881	32062	Predicted by at least one method	WP_064775715.1		AZI96_RS00855	199987	200175	-1	hypothetical protein	F	Phosphoribosylaminoimidazole carboxylase (NCAIR synthetase)
182820	214881	32062	Predicted by at least one method			AZI96_RS00860	200318	200464	-1	hypothetical protein; phage head morphogenesis protein
182820	214881	32062	Predicted by at least one method			AZI96_RS00860	200454	200951	-1	Phage (Mu-like) virion morphogenesis protein
182820	214881	32062	Predicted by at least one method			AZI96_RS00860	201041	201433	-1	Phage (Mu-like) virion morphogenesis protein
182820	214881	32062	Predicted by at least one method			AZI96_RS00860	201420	201587	-1	Phage (Mu-like) virion morphogenesis protein
182820	214881	32062	Predicted by at least one method			AZI96_RS00865	201605	201733	-1	hypothetical protein
182820	214881	32062	Predicted by at least one method			AZI96_RS00865	201768	203015	-1	Mu-like prophage FluMu protein gp29
182820	214881	32062	Predicted by at least one method	WP_064775743.1		AZI96_RS00870	203017	204573	-1	Mu-like prophage FluMu protein gp28	X	Mu-like prophage FluMu protein gp28
182820	214881	32062	Predicted by at least one method	WP_064775717.1		AZI96_RS00875	204576	205157	-1	Phage terminase, small subunit	O	Predicted O-linked N-acetylglucosamine transferase, SPINDLY family
182820	214881	32062	Predicted by at least one method	WP_064775718.1		AZI96_RS00880	205180	205482	-1	FIG00638990: hypothetical protein; ribonuclease R winged-helix domain protein	K	DNA-binding transcriptional regulator, ArsR family
182820	214881	32062	Predicted by at least one method	WP_064775719.1		AZI96_RS00885	205479	205808	-1	Mu-like phage gp25	D	Chromosome segregation ATPase
182820	214881	32062	Predicted by at least one method	WP_064775720.1		AZI96_RS00890	205805	205936	-1	hypothetical protein	M	Outer membrane protein (porin)
182820	214881	32062	Predicted by at least one method	WP_064775721.1		AZI96_RS00895	205926	206186	-1	hypothetical protein	S	Uncharacterized membrane protein YhgE, phage infection protein (PIP) family
182820	214881	32062	Predicted by at least one method	WP_064775722.1		AZI96_RS00900	206183	206410	-1	FIG00696851: hypothetical protein	G	Sugar phosphate permease
182820	214881	32062	Predicted by at least one method	WP_064775723.1		AZI96_RS00905	206421	206957	-1	Negative regulator of beta-lactamase expression	M	N-acetyl-anhydromuramyl-L-alanine amidase AmpD
182820	214881	32062	Predicted by at least one method	WP_064775724.1		AZI96_RS00910	207035	207397	-1	hypothetical protein	E	1-aminocyclopropane-1-carboxylate deaminase/D-cysteine desulfhydrase, PLP-dependent ACC family
182820	214881	32062	Predicted by at least one method	WP_064775725.1		AZI96_RS00915	207472	207846	-1	probable bacteriophage transcriptional regulator	K	Transcriptional regulator, Middle operon regulator (Mor) family
182820	214881	32062	Predicted by at least one method	WP_064775726.1		AZI96_RS00920	207846	208391	-1	FIG01205862: hypothetical protein	H	Glutamyl-tRNA reductase
182820	214881	32062	Predicted by at least one method	WP_064775727.1		AZI96_RS00925	208388	208894	-1	Mu-like prophage FluMu protein gp16	X	Mu-like prophage protein gp16
182820	214881	32062	Predicted by at least one method	WP_064775728.1		AZI96_RS00930	208968	209669	-1	hypothetical protein	R	Predicted metal-dependent hydrolase
182820	214881	32062	Predicted by at least one method	WP_061406041.1		AZI96_RS00935	209678	209893	-1	hypothetical protein	S	Uncharacterized conserved protein, contains CHAT domain
182820	214881	32062	Predicted by at least one method	WP_061406042.1		AZI96_RS00940	209911	210102	-1	hypothetical protein	X	Mu-like prophage host-nuclease inhibitor protein Gam
182820	214881	32062	Predicted by at least one method	WP_061406043.1	Phage_Mu_Gam	AZI96_RS00945	210180	210698	-1	putative host-nuclease inhibitor protein	X	Mu-like prophage host-nuclease inhibitor protein Gam
182820	214881	32062	Predicted by at least one method	WP_046339044.1		AZI96_RS00950	210691	210930	-1	hypothetical protein	C	Pyruvate/2-oxoglutarate dehydrogenase complex, dihydrolipoamide dehydrogenase (E3) component or related enzyme
182820	214881	32062	Predicted by at least one method	WP_064775729.1		AZI96_RS00955	211140	211385	-1	hypothetical protein	C	Formylmethanofuran dehydrogenase subunit C
182820	214881	32062	Predicted by at least one method	WP_064775730.1		AZI96_RS00960	211406	211609	-1	FIG00696916: hypothetical protein	C	NADH-FMN oxidoreductase RutF, flavin reductase (DIM6/NTAB) family
182820	214881	32062	Predicted by at least one method	WP_016533375.1	COG2842	AZI96_RS00965	211609	212526	-1	Mu phage DNA transposition protein B	X	Bacteriophage DNA transposition protein, AAA+ family ATPase
182820	214881	32062	Predicted by at least one method	WP_064775731.1		AZI96_RS00970	212553	214556	-1	Transposase	X	Transposase InsO and inactivated derivatives
182820	214881	32062	Predicted by at least one method	WP_064775732.1		AZI96_RS00975	214540	214773	-1	transcriptional regulatory protein	K	Predicted transcriptional regulator, lambda repressor-like DNA-binding domain
1177337	1209328	31992	Predicted by at least one method	WP_064775732.1		AZI96_RS05330	1177488	1177721	1	transcriptional regulatory protein	K	Predicted transcriptional regulator, lambda repressor-like DNA-binding domain	PAI
1177337	1209328	31992	Predicted by at least one method	WP_064775731.1		AZI96_RS05335	1177705	1179708	1	Transposase	X	Transposase InsO and inactivated derivatives
1177337	1209328	31992	Predicted by at least one method	WP_016533375.1	COG2842	AZI96_RS05340	1179735	1180652	1	Mu phage DNA transposition protein B	X	Bacteriophage DNA transposition protein, AAA+ family ATPase
1177337	1209328	31992	Predicted by at least one method	WP_064775730.1		AZI96_RS05345	1180652	1180855	1	FIG00696916: hypothetical protein	C	NADH-FMN oxidoreductase RutF, flavin reductase (DIM6/NTAB) family
1177337	1209328	31992	Predicted by at least one method	WP_064775729.1		AZI96_RS05350	1180876	1181121	1	hypothetical protein	C	Formylmethanofuran dehydrogenase subunit C
1177337	1209328	31992	Predicted by at least one method	WP_046339044.1		AZI96_RS05355	1181331	1181570	1	hypothetical protein	C	Pyruvate/2-oxoglutarate dehydrogenase complex, dihydrolipoamide dehydrogenase (E3) component or related enzyme
1177337	1209328	31992	Predicted by at least one method	WP_061406043.1	Phage_Mu_Gam	AZI96_RS05360	1181563	1182081	1	putative host-nuclease inhibitor protein	X	Mu-like prophage host-nuclease inhibitor protein Gam
1177337	1209328	31992	Predicted by at least one method	WP_061406042.1		AZI96_RS05365	1182159	1182350	1	hypothetical protein	X	Mu-like prophage host-nuclease inhibitor protein Gam
1177337	1209328	31992	Predicted by at least one method	WP_061406041.1		AZI96_RS05370	1182368	1182583	1	hypothetical protein	S	Uncharacterized conserved protein, contains CHAT domain
1177337	1209328	31992	Predicted by at least one method	WP_064775728.1		AZI96_RS05375	1182592	1183293	1	hypothetical protein	R	Predicted metal-dependent hydrolase
1177337	1209328	31992	Predicted by at least one method	WP_064775727.1		AZI96_RS05380	1183367	1183873	1	Mu-like prophage FluMu protein gp16	X	Mu-like prophage protein gp16
1177337	1209328	31992	Predicted by at least one method	WP_064775726.1		AZI96_RS05385	1183870	1184415	1	FIG01205862: hypothetical protein	H	Glutamyl-tRNA reductase
1177337	1209328	31992	Predicted by at least one method	WP_064775725.1		AZI96_RS05390	1184415	1184789	1	probable bacteriophage transcriptional regulator	K	Transcriptional regulator, Middle operon regulator (Mor) family
1177337	1209328	31992	Predicted by at least one method	WP_064775724.1		AZI96_RS05395	1184864	1185226	1	hypothetical protein	E	1-aminocyclopropane-1-carboxylate deaminase/D-cysteine desulfhydrase, PLP-dependent ACC family
1177337	1209328	31992	Predicted by at least one method	WP_064775723.1		AZI96_RS05400	1185304	1185840	1	Negative regulator of beta-lactamase expression	M	N-acetyl-anhydromuramyl-L-alanine amidase AmpD
1177337	1209328	31992	Predicted by at least one method	WP_064775722.1		AZI96_RS05405	1185851	1186078	1	FIG00696851: hypothetical protein	G	Sugar phosphate permease
1177337	1209328	31992	Predicted by at least one method	WP_064775721.1		AZI96_RS05410	1186075	1186335	1	hypothetical protein	S	Uncharacterized membrane protein YhgE, phage infection protein (PIP) family
1177337	1209328	31992	Predicted by at least one method	WP_064775720.1		AZI96_RS05415	1186325	1186456	1	hypothetical protein
1177337	1209328	31992	Predicted by at least one method	WP_064775719.1		AZI96_RS05420	1186453	1186782	1	Mu-like phage gp25	D	Chromosome segregation ATPase
1177337	1209328	31992	Predicted by at least one method	WP_064775718.1		AZI96_RS05425	1186779	1187081	1	FIG00638990: hypothetical protein; ribonuclease R winged-helix domain protein	K	DNA-binding transcriptional regulator, ArsR family
1177337	1209328	31992	Predicted by at least one method	WP_064775717.1		AZI96_RS05430	1187104	1187685	1	Phage terminase, small subunit	O	Predicted O-linked N-acetylglucosamine transferase, SPINDLY family
1177337	1209328	31992	Predicted by at least one method	WP_064775743.1		AZI96_RS05435	1187688	1189244	1	Mu-like prophage FluMu protein gp28	X	Mu-like prophage FluMu protein gp28
1177337	1209328	31992	Predicted by at least one method	WP_064775716.1		AZI96_RS05440	1189246	1190682	1	Mu-like prophage FluMu protein gp29	X	Mu-like prophage protein gp29
1177337	1209328	31992	Predicted by at least one method	WP_064775742.1		AZI96_RS05445	1190675	1191949	1	Phage (Mu-like) virion morphogenesis protein	S	Uncharacterized conserved protein, contains phage Mu gpF-like domain
1177337	1209328	31992	Predicted by at least one method	WP_064775715.1		AZI96_RS05450	1192228	1192413	-1	hypothetical protein	F	Phosphoribosylaminoimidazole carboxylase (NCAIR synthetase)
1177337	1209328	31992	Predicted by at least one method	WP_064775714.1		AZI96_RS05455	1192476	1192931	1	possible bacteriophage Mu G-like protein	X	Mu-like prophage protein gpG
1177337	1209328	31992	Predicted by at least one method	WP_064775713.1		AZI96_RS05460	1193168	1194271	1	Phage protein	X	Mu-like prophage I protein
1177337	1209328	31992	Predicted by at least one method	WP_064775712.1		AZI96_RS05465	1194281	1195207	1	FIG00781197: hypothetical protein	E	Acetylornithine deacetylase/Succinyl-diaminopimelate desuccinylase or related deacylase
1177337	1209328	31992	Predicted by at least one method	WP_064775711.1		AZI96_RS05470	1195260	1195718	1	hypothetical protein	K	RNase H-fold protein, predicted Holliday junction resolvase in Firmicutes and mycoplasms, involved in anti-termination at Rho-dependent terminators
1177337	1209328	31992	Predicted by at least one method	WP_064775710.1		AZI96_RS05475	1195718	1196167	1	FIG00696085: hypothetical protein	X	Mu-like prophage protein gp36
1177337	1209328	31992	Predicted by at least one method	WP_064775709.1		AZI96_RS05480	1196167	1196634	1	FIG00698326: hypothetical protein	M	LPS assembly outer membrane protein LptD (organic solvent tolerance protein OstA)
1177337	1209328	31992	Predicted by at least one method	WP_064775708.1		AZI96_RS05485	1196644	1198035	1	Major tail sheath protein	X	Phage tail sheath protein FI
1177337	1209328	31992	Predicted by at least one method	WP_064775707.1		AZI96_RS05490	1198035	1198550	1	Phage tail tube protein FII	X	Phage tail tube protein FII
1177337	1209328	31992	Predicted by at least one method	WP_064775706.1		AZI96_RS05495	1198633	1198911	1	hypothetical protein; phage tail protein	J	Cysteinyl-tRNA synthetase
1177337	1209328	31992	Predicted by at least one method	WP_064775705.1		AZI96_RS05500	1198926	1199060	1	hypothetical protein
1177337	1209328	31992	Predicted by at least one method	WP_064775705.1		AZI96_RS05500	1199057	1199248	-1	hypothetical protein
1177337	1209328	31992	Predicted by at least one method	WP_064775704.1		AZI96_RS05505	1199288	1201591	1	Phage tail length tape-measure protein	X	Phage-related tail protein
1177337	1209328	31992	Predicted by at least one method	WP_064775703.1		AZI96_RS05510	1201600	1202550	1	putative methyl-accepting chemotaxis protein	X	Phage protein U
1177337	1209328	31992	Predicted by at least one method	WP_064775702.1		AZI96_RS05515	1202538	1202759	1	Putative inner membrane protein	S	Nucleoid-associated protein YgaU, contains BON and LysM domains
1177337	1209328	31992	Predicted by at least one method	WP_064775701.1		AZI96_RS05520	1202759	1203811	1	Gene D protein	X	Phage protein D
1177337	1209328	31992	Predicted by at least one method	WP_064775700.1		AZI96_RS05525	1203826	1204407	1	Baseplate	X	Phage P2 baseplate assembly protein gpV
1177337	1209328	31992	Predicted by at least one method	WP_064775741.1		AZI96_RS05530	1204460	1204825	1	putative phage baseplate protein	X	Phage baseplate assembly protein W
1177337	1209328	31992	Predicted by at least one method	WP_064775699.1		AZI96_RS05535	1204815	1205927	1	Phage-related baseplate assembly protein	X	Phage-related baseplate assembly protein
1177337	1209328	31992	Predicted by at least one method	WP_064775698.1		AZI96_RS05540	1205920	1206486	1	FIG00698670: hypothetical protein; phage tail protein	X	Bacteriophage P2-related tail formation protein
1177337	1209328	31992	Predicted by at least one method	WP_064775697.1		AZI96_RS05545	1206501	1208957	1	Phage-related tail fibre protein
1177337	1209328	31992	Predicted by at least one method	WP_016570130.1		AZI96_RS05550	1209018	1209197	1	hypothetical protein	M	Glycosyltransferase involved in cell wall bisynthesis
1177337	1209328	31992	Predicted by at least one method			AZI96_RS05555	1209361	1209900	-1	CRISPR-associated protein, Csy3 family
1463323	1509494	46172	Predicted by at least one method	WP_005720092.1	Y1_Tnp	AZI96_RS06720	1463790	1464206	-1	Mobile element protein	X	REP element-mobilizing transposase RayT	PAI
1463323	1509494	46172	Predicted by at least one method	WP_064775610.1		AZI96_RS06725	1464253	1465389	1	Putative transposase InsQ for insertion sequence element IS609	X	Transposase
1463323	1509494	46172	Predicted by at least one method	WP_064775609.1		AZI96_RS06730	1465529	1465855	-1	hypothetical protein	V	CRISPR/Cas system endoribonuclease Cas6, RAMP superfamily
1463323	1509494	46172	Predicted by at least one method	WP_069359803.1		AZI96_RS06735	1465903	1470906	-1	Phage tail fiber protein	X	Phage-related protein, tail component
1463323	1509494	46172	Predicted by at least one method	WP_014667799.1	COG4723	AZI96_RS06740	1470910	1471314	-1	Phage tail assembly protein I	X	Phage-related protein, tail component
1463323	1509494	46172	Predicted by at least one method	WP_064775607.1		AZI96_RS06745	1471473	1472216	-1	Phage tail assembly protein	O	Proteasome lid subunit RPN8/RPN11, contains Jab1/MPN domain metalloenzyme (JAMM) motif
1463323	1509494	46172	Predicted by at least one method	WP_023430089.1	gp18	AZI96_RS06750	1472221	1472874	-1	Phage minor tail protein	X	Phage-related protein
1463323	1509494	46172	Predicted by at least one method	WP_014390756.1	Phage_min_tail	AZI96_RS06755	1473024	1473353	-1	hypothetical protein; Gifsy-1 prophage VmtM	X	Phage-related protein
1463323	1509494	46172	Predicted by at least one method	WP_042743193.1	TMP_2	AZI96_RS06760	1473356	1475800	-1	Phage tail length tape-measure protein 1	D	Chromosome segregation ATPase
1463323	1509494	46172	Predicted by at least one method	WP_016533322.1		AZI96_RS06765	1475859	1476254	-1	hypothetical protein	J	Glutamyl- or glutaminyl-tRNA synthetase
1463323	1509494	46172	Predicted by at least one method	WP_016533321.1		AZI96_RS06770	1476322	1476786	-1	hypothetical protein	PR	Phenylpropionate dioxygenase or related ring-hydroxylating dioxygenase, large terminal subunit
1463323	1509494	46172	Predicted by at least one method	WP_016533320.1		AZI96_RS06775	1476817	1477488	-1	hypothetical protein	S	Uncharacterized membrane protein YdfJ, MMPL/SSD domain
1463323	1509494	46172	Predicted by at least one method	WP_014390749.1	Phage_TTP_12	AZI96_RS06780	1477542	1478024	-1	FIG146085: 3'-to-5' oligoribonuclease A, Bacillus type	R	Uncharacterized conserved protein YjdB, contains Ig-like domain
1463323	1509494	46172	Predicted by at least one method	WP_016533319.1		AZI96_RS06785	1478036	1478407	-1	hypothetical protein	V	Multidrug efflux pump subunit AcrB
1463323	1509494	46172	Predicted by at least one method	WP_014390747.1		AZI96_RS06790	1478404	1478775	-1	FIG00553480: hypothetical protein	O	Formylglycine-generating enzyme, required for sulfatase activity, contains SUMF1/FGE domain
1463323	1509494	46172	Predicted by at least one method	WP_014390746.1		AZI96_RS06795	1478780	1479124	-1	FIG00553556: hypothetical protein	I	Lysophospholipase, alpha-beta hydrolase superfamily
1463323	1509494	46172	Predicted by at least one method	WP_042743192.1		AZI96_RS06800	1479127	1479495	-1	hypothetical protein	H	Uroporphyrinogen-III decarboxylase
1463323	1509494	46172	Predicted by at least one method	WP_042743192.1		AZI96_RS06800	1479476	1479889	-1	hypothetical protein	H	Uroporphyrinogen-III decarboxylase
1463323	1509494	46172	Predicted by at least one method	WP_016533288.1		AZI96_RS06805	1479900	1480898	-1	hypothetical protein	S	Uncharacterized protein, linocin/CFP29 family
1463323	1509494	46172	Predicted by at least one method	WP_016533289.1		AZI96_RS06810	1480910	1481344	-1	hypothetical protein	V	Nitroimidazol reductase NimA or a related FMN-containing flavoprotein, pyridoxamine 5'-phosphate oxidase superfamily
1463323	1509494	46172	Predicted by at least one method	WP_016533290.1		AZI96_RS06815	1481344	1482690	-1	FIG00554732: hypothetical protein	S	Uncharacterized protein
1463323	1509494	46172	Predicted by at least one method	WP_014390740.1		AZI96_RS06820	1482705	1483676	-1	Phage head decoration protein	S	Uncharacterized conserved protein, contains phage Mu gpF-like domain
1463323	1509494	46172	Predicted by at least one method	WP_016533291.1	DUF1073	AZI96_RS06825	1483630	1485075	-1	FIG00554000: hypothetical protein; phage protein	S	Uncharacterized protein
1463323	1509494	46172	Predicted by at least one method	WP_016533292.1	Terminase_3	AZI96_RS06830	1485090	1486322	-1	Phage terminase, large subunit	X	Phage terminase large subunit
1463323	1509494	46172	Predicted by at least one method	WP_014390737.1		AZI96_RS06835	1486300	1486797	-1	Phage terminase, small subunit	X	Transposase and inactivated derivatives
1463323	1509494	46172	Predicted by at least one method	WP_014390736.1	HicB_lk_antitox	AZI96_RS06840	1487091	1487525	1	DNA-binding protein, CopG family	K	Transcriptional regulator, contains Arc/MetJ-type RHH (ribbon-helix-helix) DNA-binding domain
1463323	1509494	46172	Predicted by at least one method	WP_014667795.1	DUF2570	AZI96_RS06845	1487560	1487790	-1	Uncharacterized protein HI1413	GER	Permease of the drug/metabolite transporter (DMT) superfamily
1463323	1509494	46172	Predicted by at least one method	WP_014667794.1	DUF2570	AZI96_RS06845	1488043	1488573	-1	putative phage lysozyme	M	Phage-related lysozyme (muramidase), GH24 family
1463323	1509494	46172	Predicted by at least one method	WP_041423203.1		AZI96_RS06855	1488570	1488824	-1	Haemophilus-specific protein, uncharacterized	I	Phospholipid biosynthesis protein PlsY, probable glycerol-3-phosphate acyltransferase
1463323	1509494	46172	Predicted by at least one method				1488947	1489231	1	hypothetical protein
1463323	1509494	46172	Predicted by at least one method	WP_016533470.1		AZI96_RS06860	1489419	1489784	-1	hypothetical protein	F	Dihydroorotase or related cyclic amidohydrolase
1463323	1509494	46172	Predicted by at least one method	WP_064775605.1		AZI96_RS06865	1489784	1490386	-1	FIG00697621: hypothetical protein	V	5-methylcytosine-specific restriction endonuclease McrA
1463323	1509494	46172	Predicted by at least one method	WP_016533468.1		AZI96_RS06870	1490474	1490686	-1	hypothetical protein	R	Predicted oxidoreductase (related to aryl-alcohol dehydrogenase)
1463323	1509494	46172	Predicted by at least one method	WP_016569985.1	NinB	AZI96_RS06875	1490760	1491218	-1	Phage NinB DNA recombination	I	Biotin carboxylase
1463323	1509494	46172	Predicted by at least one method	WP_041423202.1	Dam	AZI96_RS06880	1491208	1491744	-1	Putative DNA methylase	D	Chromosome segregation ATPase
1463323	1509494	46172	Predicted by at least one method	WP_016533441.1	Phage_lambda_P	AZI96_RS06885	1491748	1492437	-1	Replication protein P	T	Signal transduction histidine kinase regulating C4-dicarboxylate transport system
1463323	1509494	46172	Predicted by at least one method	WP_016533442.1		AZI96_RS06890	1492437	1493339	-1	Primosomal protein I	L	DNA replication protein DnaD
1463323	1509494	46172	Predicted by at least one method	WP_014390722.1	HNHc	AZI96_RS06895	1493341	1493694	-1	hypothetical protein	V	5-methylcytosine-specific restriction endonuclease McrA
1463323	1509494	46172	Predicted by at least one method	WP_064775604.1		AZI96_RS06900	1493691	1494392	-1	Putative DNA-binding protein Roi of bacteriophage BP-933W	X	Phage regulatory protein Rha
1463323	1509494	46172	Predicted by at least one method	WP_005756640.1		AZI96_RS06905	1494450	1494725	-1	hypothetical protein	S	Uncharacterized protein YjcR
1463323	1509494	46172	Predicted by at least one method	WP_005720263.1	HTH_XRE	AZI96_RS06910	1494746	1494955	-1	Cro repressor-like protein	K	DNA-binding transcriptional regulator, XRE-family HTH domain
1463323	1509494	46172	Predicted by at least one method	WP_064775603.1		AZI96_RS06915	1495083	1495772	1	Transcriptional regulator	X	Phage repressor protein C, contains Cro/C1-type HTH and peptisase s24 domains
1463323	1509494	46172	Predicted by at least one method	WP_016533478.1	HicA_toxin	AZI96_RS06920	1495918	1496181	1	HicA protein	R	Predicted RNA binding protein YcfA, dsRBD-like fold, HicA-like mRNA interferase family
1463323	1509494	46172	Predicted by at least one method	WP_016533477.1	HicB	AZI96_RS06925	1496184	1496663	1	hypothetical protein; HicB protein	R	Predicted nuclease of the RNAse H fold, HicB family
1463323	1509494	46172	Predicted by at least one method	WP_016533476.1		AZI96_RS06930	1496660	1497043	1	hypothetical protein	O	Folate-binding Fe-S cluster repair protein YgfZ, possible role in tRNA modification
1463323	1509494	46172	Predicted by at least one method	WP_016533507.1		AZI96_RS06935	1497662	1497892	1	hypothetical protein	M	UDP-N-acetylmuramate-alanine ligase
1463323	1509494	46172	Predicted by at least one method	WP_014391456.1	TetR_C_3	AZI96_RS06940	1498117	1498380	1	hypothetical protein	C	2,4-dienoyl-CoA reductase or related NADH-dependent reductase, Old Yellow Enzyme (OYE) family
1463323	1509494	46172	Predicted by at least one method	WP_014391102.1		AZI96_RS06945	1498468	1499001	1	hypothetical protein	G	Predicted arabinose efflux permease, MFS family
1463323	1509494	46172	Predicted by at least one method				1499002	1499127	-1	hypothetical protein
1463323	1509494	46172	Predicted by at least one method	WP_016569990.1	COG3617	AZI96_RS06950	1499463	1500098	1	Prophage antirepressor	X	Prophage antirepressor
1463323	1509494	46172	Predicted by at least one method	WP_014390710.1		AZI96_RS06955	1500160	1500471	-1	hypothetical protein	S	Small basic protein (function unknown)
1463323	1509494	46172	Predicted by at least one method	WP_064775602.1		AZI96_RS06960	1500538	1500822	1	hypothetical protein	R	Uncharacterized conserved protein RhaS, contains 28 RHS repeats
1463323	1509494	46172	Predicted by at least one method	WP_016570068.1		AZI96_RS06965	1500809	1501045	1	hypothetical protein	O	Sulfatase maturation enzyme AslB, radical SAM superfamily
1463323	1509494	46172	Predicted by at least one method				1501059	1501220	1	hypothetical protein
1463323	1509494	46172	Predicted by at least one method	WP_016570067.1		AZI96_RS06970	1501223	1502209	1	hypothetical protein	M	Uncharacterized protein involved in exopolysaccharide biosynthesis
1463323	1509494	46172	Predicted by at least one method	WP_016533454.1	RecT	AZI96_RS06975	1502213	1503064	1	hypothetical protein; phage recombination protein Bet	L	Recombinational DNA repair protein RecT
1463323	1509494	46172	Predicted by at least one method	WP_064775601.1		AZI96_RS06980	1503057	1503668	1	phage-related exonuclease	X	Phage-related protein, predicted endonuclease
1463323	1509494	46172	Predicted by at least one method			AZI96_RS06985	1503672	1504151	1	Single-stranded DNA-binding protein
1463323	1509494	46172	Predicted by at least one method	WP_016533530.1		AZI96_RS06990	1504148	1504339	1	hypothetical protein	V	Type II restriction/modification system, DNA methylase subunit YeeA
1463323	1509494	46172	Predicted by at least one method			AZI96_RS06995	1504382	1504585	1	hypothetical protein
1463323	1509494	46172	Predicted by at least one method			AZI96_RS06995	1504575	1504724	1	hypothetical protein
1463323	1509494	46172	Predicted by at least one method			AZI96_RS07000	1504807	1505241	1	hypothetical protein
1463323	1509494	46172	Predicted by at least one method			AZI96_RS07000	1505241	1505363	1	hypothetical protein
1463323	1509494	46172	Predicted by at least one method			AZI96_RS07000	1505353	1505490	1	hypothetical protein
1463323	1509494	46172	Predicted by at least one method	WP_069359804.1		AZI96_RS07005	1505648	1506073	1	COG1896: Predicted hydrolases of HD superfamily	FR	5'-deoxynucleotidase YfbR and related HD superfamily hydrolases
1463323	1509494	46172	Predicted by at least one method	WP_069359805.1		AZI96_RS07010	1506245	1506364	1	hypothetical protein	L	Exonuclease III
1463323	1509494	46172	Predicted by at least one method	WP_016570062.1	DUF551	AZI96_RS07015	1506383	1506916	1	hypothetical protein; phage protein	T	Signal transduction histidine kinase
1463323	1509494	46172	Predicted by at least one method	WP_016533427.1		AZI96_RS07020	1506926	1507225	1	hypothetical protein	R	Predicted carbamoyl transferase, NodU family
1463323	1509494	46172	Predicted by at least one method	WP_016533426.1	C20_methyl_CrtF	AZI96_RS07025	1507311	1507796	1	Single-stranded DNA-binding protein	J	Methylase of polypeptide chain release factors
1463323	1509494	46172	Predicted by at least one method	WP_064775600.1		AZI96_RS07030	1508172	1509344	1	hypothetical protein; integrase	LX	Integrase
