# Supplementary material for: Comparative analysis reveals the Genomic Islands in Pasteurella multocida population genetics: on Symbiosis and adaptability
Source: BMC Genomics. 2019 Jan 18;20:63. doi: 10.1186/s12864-018-5366-6 (PMC6339346; doi:10.1186/s12864-018-5366-6)
Supplement: Supplementary file 6 — File S1. Detailed information on GI of each strain (ZIP 1360 kb). [file 12864_2018_5366_MOESM6_ESM.zip › File. S1. Detailed information on GI of each strain/Detailed information on GIs of 17 complete genomes strains/Razi_Pm0001.xls]

## Sheet: Islandviewer Results
Island start	Island end	Length	Method	Gene name	Gene ID	Locus	Gene start	Gene end	Strand	Product	COG		External Annotations
94235	117662	23428	Predicted by at least one method	WP_005752519.1		BMF22_RS00425	94352	94828	-1	hypothetical protein	Q	Acyl transferase domain in polyketide synthase (PKS) enzymes	PAI
94235	117662	23428	Predicted by at least one method	WP_005752518.1		BMF22_RS00430	94864	95781	1	transposase	X	Bacteriophage DNA transposition protein, AAA+ family ATPase
94235	117662	23428	Predicted by at least one method	WP_005752517.1		BMF22_RS00435	95784	96101	1	hypothetical protein	M	LysM repeat
94235	117662	23428	Predicted by at least one method	WP_005752515.1		BMF22_RS00440	96126	96650	1	host-nuclease inhibitor protein Gam	X	Mu-like prophage host-nuclease inhibitor protein Gam
94235	117662	23428	Predicted by at least one method	WP_005752514.1		BMF22_RS00445	96650	96844	1	hypothetical protein	E	ABC-type polar amino acid transport system, ATPase component
94235	117662	23428	Predicted by at least one method	WP_005752513.1		BMF22_RS00450	96913	97131	1	hypothetical protein	X	Mu-like prophage host-nuclease inhibitor protein Gam
94235	117662	23428	Predicted by at least one method	WP_005752512.1		BMF22_RS00455	97131	97316	1	hypothetical protein	J	Asp-tRNAAsn/Glu-tRNAGln amidotransferase A subunit or related amidase
94235	117662	23428	Predicted by at least one method	WP_005752510.1		BMF22_RS00460	97527	98075	1	hypothetical protein	X	Mu-like prophage protein gp16
94235	117662	23428	Predicted by at least one method	WP_005752508.1		BMF22_RS00465	98062	98616	1	hypothetical protein	R	Predicted ATPase
94235	117662	23428	Predicted by at least one method	WP_071543601.1		BMF22_RS00470	98820	99248	1	transcriptional regulator	K	Transcriptional regulator, Middle operon regulator (Mor) family
94235	117662	23428	Predicted by at least one method	WP_005752505.1		BMF22_RS00475	99331	99876	1	N-acetylmuramoyl-L-alanine amidase	M	N-acetyl-anhydromuramyl-L-alanine amidase AmpD
94235	117662	23428	Predicted by at least one method	WP_005752503.1		BMF22_RS00480	99879	100097	1	hypothetical protein	K	AraC-type DNA-binding domain and AraC-containing proteins
94235	117662	23428	Predicted by at least one method	WP_005738312.1		BMF22_RS00485	100100	100372	1	hypothetical protein	L	DNA replication protein DnaC
94235	117662	23428	Predicted by at least one method	WP_005738313.1		BMF22_RS00490	100290	100508	1	hypothetical protein	M	Outer membrane protein (porin)
94235	117662	23428	Predicted by at least one method	WP_005738314.1		BMF22_RS00495	100501	100728	1	hypothetical protein	J	RNA polymerase-binding transcription factor DksA
94235	117662	23428	Predicted by at least one method	WP_005752500.1		BMF22_RS00500	100725	101054	1	hypothetical protein	NW	Tfp pilus assembly protein FimV
94235	117662	23428	Predicted by at least one method	WP_005752497.1		BMF22_RS00505	101051	101344	1	hypothetical protein	K	DNA-binding transcriptional regulator, ArsR family
94235	117662	23428	Predicted by at least one method	WP_005752496.1		BMF22_RS00510	101378	101947	1	hypothetical protein	K	Predicted transcriptional regulator, containsd two HTH domains
94235	117662	23428	Predicted by at least one method	WP_005752494.1		BMF22_RS00515	101947	103467		hypothetical protein	X	Mu-like prophage FluMu protein gp28
94235	117662	23428	Predicted by at least one method	WP_005752493.1		BMF22_RS00520	103455	105029		DUF935 domain-containing protein	X	Mu-like prophage protein gp29
94235	117662	23428	Predicted by at least one method	WP_005752492.1		BMF22_RS00525	105016	106347		phage head morphogenesis protein	S	Uncharacterized conserved protein, contains phage Mu gpF-like domain
94235	117662	23428	Predicted by at least one method	WP_005752491.1		BMF22_RS00530	106492	106926		phage virion morphogenesis protein	X	Mu-like prophage protein gpG
94235	117662	23428	Predicted by at least one method	WP_005752489.1		BMF22_RS00535	107156	108220		hypothetical protein	X	Mu-like prophage I protein
94235	117662	23428	Predicted by at least one method	WP_005752488.1		BMF22_RS00540	108220	109143		head protein	X	Mu-like prophage major head subunit gpT
94235	117662	23428	Predicted by at least one method	WP_005752486.1		BMF22_RS00545	109216	109635		hypothetical protein	L	Rad3-related DNA helicase
94235	117662	23428	Predicted by at least one method	WP_005752484.1		BMF22_RS00550	109635	110054		DUF1320 domain-containing protein	X	Mu-like prophage protein gp36
94235	117662	23428	Predicted by at least one method	WP_005738159.1		BMF22_RS00555	110104	110616		DUF1834 domain-containing protein	X	Mu-like prophage protein gp37
94235	117662	23428	Predicted by at least one method	WP_005738156.1		BMF22_RS00560	110616	110807		DUF2635 domain-containing protein	G	Beta-xylosidase
94235	117662	23428	Predicted by at least one method	WP_005752482.1		BMF22_RS00565	110807	112270		tail protein	X	Mu-like prophage tail sheath protein gpL
94235	117662	23428	Predicted by at least one method	WP_005752480.1		BMF22_RS00570	112281	112634		tail protein	H	Ketopantoate reductase
94235	117662	23428	Predicted by at least one method	WP_005752478.1		BMF22_RS00575	112637	113020		hypothetical protein	X	Mu-like prophage FluMu protein gp41
94235	117662	23428	Predicted by at least one method	WP_005752477.1		BMF22_RS00580	113110	115011		tape measure domain-containing protein	X	Phage tail tape-measure protein, controls tail length
94235	117662	23428	Predicted by at least one method	WP_005752475.1		BMF22_RS00585	115021	116385		DNA circularization protein	X	Mu-like prophage DNA circulation protein
94235	117662	23428	Predicted by at least one method	WP_005752496.1		BMF22_RS00590	116385	117152		phage tail protein	X	Mu-like prophage tail protein gpP
94235	117662	23428	Predicted by at least one method	WP_016534010.1		BMF22_RS00595	117156	117635		tail protein gpP	X	Mu-like prophage tail protein gpP
318909	335279	16371	Predicted by at least one method	WP_017350204.1		BMF22_RS01600	319131	320330	1	preprotein translocase	LX	Integrase	PAI
318909	335279	16371	Predicted by at least one method	WP_005752837.1		BMF22_RS01605	320506	322110	-1	DNA primase	X	Phage- or plasmid-associated DNA primase
318909	335279	16371	Predicted by at least one method	WP_016534279.1		BMF22_RS01610	322094	322519	-1	hypothetical protein	V	Type I restriction-modification system, DNA methylase subunit
318909	335279	16371	Predicted by at least one method			BMF22_RS01615	322524	322845	-1	hypothetical protein
318909	335279	16371	Predicted by at least one method	WP_016534278.1		BMF22_RS01620	322838	323053	-1	hypothetical protein	C	Succinyl-CoA synthetase, alpha subunit
318909	335279	16371	Predicted by at least one method	WP_005752851.1		BMF22_RS01625	323046	323264	-1	hypothetical protein	T	Signal transduction histidine kinase
318909	335279	16371	Predicted by at least one method	WP_005752847.1		BMF22_RS01630	323750	323953	-1	AlpA family phage regulatory protein	KX	Predicted DNA-binding transcriptional regulator AlpA
318909	335279	16371	Predicted by at least one method	WP_005752845.1		BMF22_RS01635	324107	324700	-1	hypothetical protein	E	Aspartate/methionine/tyrosine aminotransferase
318909	335279	16371	Predicted by at least one method	WP_016534138.1		BMF22_RS01640	324903	325367	-1	hypothetical protein	T	Sensor histidine kinase YesM
318909	335279	16371	Predicted by at least one method	WP_016534137.1		BMF22_RS01645	325379	327046	-1	phage d3 terminase-like protein	X	Phage terminase-like protein, large subunit, contains N-terminal HTH domain
318909	335279	16371	Predicted by at least one method	WP_005737917.1		BMF22_RS01650	327046	327414	-1	bacteriophage protein	X	Phage terminase, small subunit
318909	335279	16371	Predicted by at least one method	WP_016534136.1		BMF22_RS01655	327589	330318	-1	tape measure domain-containing protein	X	Phage-related minor tail protein
318909	335279	16371	Predicted by at least one method	WP_005737945.1		BMF22_RS01660	330376	330732	-1	HNH endonuclease	V	5-methylcytosine-specific restriction endonuclease McrA
318909	335279	16371	Predicted by at least one method	WP_005737947.1		BMF22_RS01665	330741	331067	-1	bacteriophage protein	EH	Anthranilate/para-aminobenzoate synthases component I
318909	335279	16371	Predicted by at least one method	WP_017350711.1		BMF22_RS01670	331054	331410	-1	phage head-tail adapter protein	X	Bacteriophage head-tail adaptor
318909	335279	16371	Predicted by at least one method	WP_016534135.1		BMF22_RS01675	331394	332605		phage portal protein	X	Phage portal protein BeeE
318909	335279	16371	Predicted by at least one method	WP_005752727.1		BMF22_RS01680	332607	333161		HK97 family phage prohead protease	X	Phage head maturation protease
318909	335279	16371	Predicted by at least one method	WP_005752729.1		BMF22_RS01685	333213	334412		phage major capsid protein	X	Predicted phage phi-C31 gp36 major capsid-like protein
318909	335279	16371	Predicted by at least one method	WP_005752731.1		BMF22_RS01690	334422	334829		hypothetical protein	R	Possible nuclease of RNase H fold, RuvC/YqgF family
1921057	1967458	46402	Predicted by at least one method	WP_005752819.1		BMF22_RS09105	1921081	1922271	1	hypothetical protein	LX	Integrase	Symbiosis Island
1921057	1967458	46402	Predicted by at least one method	WP_005752817.1		BMF22_RS09110	1922265	1922486	-1	hypothetical protein	F	Folate-dependent phosphoribosylglycinamide formyltransferase PurN
1921057	1967458	46402	Predicted by at least one method	WP_016534088.1		BMF22_RS09115	1922479	1923159	-1	hypothetical protein	K	RNase H-fold protein, predicted Holliday junction resolvase in Firmicutes and mycoplasms, involved in anti-termination at Rho-dependent terminators
1921057	1967458	46402	Predicted by at least one method	WP_016534089.1		BMF22_RS09120	1923137	1923820	-1	hypothetical protein	J	tRNA U55 pseudouridine synthase TruB, may also work on U342 of tmRNA
1921057	1967458	46402	Predicted by at least one method	WP_005752604.1		BMF22_RS09125	1923823	1924389	-1	hypothetical protein	K	DNA-binding transcriptional regulator, AcrR family
1921057	1967458	46402	Predicted by at least one method	WP_017351077.1		BMF22_RS09130	1924543	1924818	-1	hypothetical protein	V	ABC-type antimicrobial peptide transport system, permease component
1921057	1967458	46402	Predicted by at least one method	WP_005752603.1		BMF22_RS09135	1924815	1925048	-1	phage protein	P	ABC-type phosphate transport system, periplasmic component
1921057	1967458	46402	Predicted by at least one method	WP_005752602.1		BMF22_RS09140	1925038	1925349	-1	hypothetical protein	L	DNA repair exonuclease SbcCD ATPase subunit
1921057	1967458	46402	Predicted by at least one method	WP_005752599.1		BMF22_RS09145	1925648	1926256	-1	transcriptional regulator	KT	SOS-response transcriptional repressor LexA (RecA-mediated autopeptidase)
1921057	1967458	46402	Predicted by at least one method	WP_071543642.1		BMF22_RS09150	1926356	1926760	-1	hypothetical protein	K	DNA-binding transcriptional regulator, LysR family
1921057	1967458	46402	Predicted by at least one method	WP_005752596.1		BMF22_RS09155	1926821	1927528	-1	hypothetical protein	L	RecG-like helicase
1921057	1967458	46402	Predicted by at least one method	WP_005752595.1		BMF22_RS09160	1927630	1927998	-1	hypothetical protein	D	Chromosome segregation protein Spo0J, contains ParB-like nuclease domain
1921057	1967458	46402	Predicted by at least one method	WP_005752593.1		BMF22_RS09165	1927995	1928324	-1	hypothetical protein	L	DNA repair ATPase RecN
1921057	1967458	46402	Predicted by at least one method	WP_047918479.1		BMF22_RS09170	1928346	1929347	-1	hypothetical protein	KL	Superfamily II DNA or RNA helicase, SNF2 family
1921057	1967458	46402	Predicted by at least one method			BMF22_RS09175	1929684	1930689	-1	hypothetical protein
1921057	1967458	46402	Predicted by at least one method	WP_005752588.1		BMF22_RS09180	1930679	1932163	-1	hypothetical protein	L	Reverse gyrase
1921057	1967458	46402	Predicted by at least one method	WP_005752587.1		BMF22_RS09185	1932250	1933074	-1	hypothetical protein	L	RecB family exonuclease
1921057	1967458	46402	Predicted by at least one method	WP_071543643.1		BMF22_RS09190	1933061	1935562	-1	hypothetical protein	S	Uncharacterized protein, contains Primase-polymerase (Primpol) domain
1921057	1967458	46402	Predicted by at least one method	WP_005752583.1		BMF22_RS09195	1935573	1935785	-1	DUF2116 family Zn-ribbon domain-containing protein	R	Predicted nucleic acid-binding protein, contains Zn-ribbon domain
1921057	1967458	46402	Predicted by at least one method	WP_071543644.1		BMF22_RS09200	1935849	1936856	-1	hypothetical protein	L	DNA polymerase I - 3'-5' exonuclease and polymerase domains
1921057	1967458	46402	Predicted by at least one method	WP_005752577.1		BMF22_RS09205	1937074	1938414	-1	DNA-directed DNA polymerase I	L	DNA polymerase I - 3'-5' exonuclease and polymerase domains
1921057	1967458	46402	Predicted by at least one method	WP_005752575.1		BMF22_RS09210	1938411	1938707	-1	hypothetical protein	J	Methionyl-tRNA formyltransferase
1921057	1967458	46402	Predicted by at least one method	WP_005752574.1		BMF22_RS09215	1938711	1939094	-1	hypothetical protein	C	L-lactate utilization protein LutB, contains a ferredoxin-type domain
1921057	1967458	46402	Predicted by at least one method	WP_005752572.1		BMF22_RS09220	1939091	1939321	-1	hypothetical protein	M	Membrane carboxypeptidase (penicillin-binding protein)
1921057	1967458	46402	Predicted by at least one method	WP_071543645.1		BMF22_RS09225	1939437	1939670	-1	hypothetical protein	K	DNA-binding transcriptional regulator, HxlR family
1921057	1967458	46402	Predicted by at least one method	WP_005752571.1		BMF22_RS09230	1939645	1939926	-1	hypothetical protein	P	Arylsulfatase A or related enzyme
1921057	1967458	46402	Predicted by at least one method	WP_005752569.1		BMF22_RS09235	1939926	1940357	-1	hypothetical protein	K	DNA-binding transcriptional regulator, AcrR family
1921057	1967458	46402	Predicted by at least one method	WP_005752568.1		BMF22_RS09240	1940363	1940635	-1	hypothetical protein	E	Zn-dependent peptidase ImmA, M78 family
1921057	1967458	46402	Predicted by at least one method	WP_071543646.1		BMF22_RS09245	1940648	1941559	-1	protease regulator protein HflK	O	Regulator of protease activity HflC, stomatin/prohibitin superfamily
1921057	1967458	46402	Predicted by at least one method	WP_005752562.1		BMF22_RS09250	1941683	1942015	-1	hypothetical protein	G	Glucose-6-phosphate 1-dehydrogenase
1921057	1967458	46402	Predicted by at least one method	WP_016534026.1		BMF22_RS09255	1942012	1942542	-1	hypothetical protein	E	Protease II
1921057	1967458	46402	Predicted by at least one method			BMF22_RS09260	1942745	1943290	-1	hypothetical protein
1921057	1967458	46402	Predicted by at least one method	WP_071543647.1		BMF22_RS09265	1943373	1943984	-1	hypothetical protein	I	Undecaprenyl pyrophosphate phosphatase UppP
1921057	1967458	46402	Predicted by at least one method	WP_005752553.1		BMF22_RS09270	1943984	1944388	-1	hypothetical protein	J	Ribosomal protein S4 or related protein
1921057	1967458	46402	Predicted by at least one method	WP_005752551.1		BMF22_RS09275	1944379	1944744	-1	hypothetical protein	KR	N-acetyltransferase, GNAT superfamily (includes histone acetyltransferase HPA2)
1921057	1967458	46402	Predicted by at least one method	WP_005752547.1		BMF22_RS09280	1945053	1945265	-1	hypothetical protein	P	Rhodanese-related sulfurtransferase
1921057	1967458	46402	Predicted by at least one method	WP_005752545.1		BMF22_RS09285	1945993	1946274	-1	hypothetical protein	M	UDP-N-acetylmuramate-alanine ligase
1921057	1967458	46402	Predicted by at least one method	WP_005752542.1		BMF22_RS09290	1946795	1947451	-1	cell filamentation protein Fic	K	Fic family protein
1921057	1967458	46402	Predicted by at least one method	WP_005752540.1		BMF22_RS09295	1947504	1948799	-1	hypothetical protein	P	ABC-type molybdate transport system, periplasmic component
1921057	1967458	46402	Predicted by at least one method	WP_005738118.1		BMF22_RS09300	1948954	1949136	1	hypothetical protein	G	Transketolase
1921057	1967458	46402	Predicted by at least one method	WP_005738116.1		BMF22_RS09305	1949126	1949353	-1	hypothetical protein	Q	Surfactin synthase thioesterase subunit
1921057	1967458	46402	Predicted by at least one method	WP_005752536.1		BMF22_RS09310	1949977	1950342	1	hypothetical protein	X	IS4 transposase
1921057	1967458	46402	Predicted by at least one method	WP_005752534.1		BMF22_RS09315	1950407	1950658	1	ArsR family transcriptional regulator	K	DNA-binding transcriptional regulator, ArsR family
1921057	1967458	46402	Predicted by at least one method			BMF22_RS09320	1950810	1950914	1	thymidine kinase
1921057	1967458	46402	Predicted by at least one method	WP_005717656.1		BMF22_RS09325	1951002	1952357	-1	glutathione-disulfide reductase	C	Pyruvate/2-oxoglutarate dehydrogenase complex, dihydrolipoamide dehydrogenase (E3) component or related enzyme
1921057	1967458	46402	Predicted by at least one method	WP_005717653.1		BMF22_RS09330	1952454	1953299	-1	23S rRNA (adenine(2030)-N(6))-methyltransferase RlmJ	J	23S rRNA A2030 N6-methylase RlmJ
1921057	1967458	46402	Predicted by at least one method			BMF22_RS09335	1953369	1953673	-1	DDE transposase
1921057	1967458	46402	Predicted by at least one method			BMF22_RS09340	1953677	1953817	-1	IS1595 family transposase
1921057	1967458	46402	Predicted by at least one method	WP_071543648.1		BMF22_RS09345	1953821	1954033	-1	hypothetical protein	X	Transposase and inactivated derivatives
1921057	1967458	46402	Predicted by at least one method	WP_005752627.1		BMF22_RS09350	1954201	1956495	-1	TonB-dependent receptor	P	Outer membrane receptor for ferrienterochelin and colicins
1921057	1967458	46402	Predicted by at least one method	WP_005752626.1		BMF22_RS09355	1956727	1959342	1	hypothetical protein	J	Ribosomal protein S18 acetylase RimI and related acetyltransferases
1921057	1967458	46402	Predicted by at least one method	WP_005750783.1		BMF22_RS09360	1959409	1959699	1	hypothetical protein	C	Cytochrome c551/c552
1921057	1967458	46402	Predicted by at least one method	WP_005752624.1		BMF22_RS09365	1959696	1961339	1	hypothetical protein	G	Sugar or nucleoside kinase, ribokinase family
1921057	1967458	46402	Predicted by at least one method			BMF22_RS09370	1961336	1962442	1	phage tail protein
1921057	1967458	46402	Predicted by at least one method	WP_005738629.1		BMF22_RS09375	1962446	1962835	1	hypothetical protein	K	DNA-directed RNA polymerase, beta' subunit/160 kD subunit
1921057	1967458	46402	Predicted by at least one method	WP_005752620.1		BMF22_RS09380	1962822	1964018	1	hypothetical protein	E	Argininosuccinate lyase
1921057	1967458	46402	Predicted by at least one method	WP_005752618.1		BMF22_RS09385	1964018	1964347	1	hypothetical protein	M	Uncharacterized protein involved in outer membrane biogenesis
1921057	1967458	46402	Predicted by at least one method	WP_071543649.1		BMF22_RS09390	1964347	1964637	1	hypothetical protein	C	Succinyl-CoA synthetase, alpha subunit
1921057	1967458	46402	Predicted by at least one method	WP_071543650.1		BMF22_RS09395	1964592	1965482	1	hypothetical protein	G	Glucose/arabinose dehydrogenase, beta-propeller fold
1921057	1967458	46402	Predicted by at least one method	WP_005737859.1		BMF22_RS09400	1965491	1966090	1	hypothetical protein	KT	DNA-binding response regulator, LytR/AlgR family
1921057	1967458	46402	Predicted by at least one method	WP_005750803.1		BMF22_RS09405	1966093	1966350	1	hypothetical protein	R	Predicted dehydrogenase
1921057	1967458	46402	Predicted by at least one method	WP_005752614.1		BMF22_RS09410	1966363	1967067	1	hypothetical protein	X	Phage-related tail protein
1921057	1967458	46402	Predicted by at least one method	WP_005737865.1		BMF22_RS09415	1967067	1967294	1	hypothetical protein	S	Uncharacterized conserved protein YlxW, UPF0749 family
