# Supplementary material for: Comparative analysis reveals the Genomic Islands in Pasteurella multocida population genetics: on Symbiosis and adaptability
Source: BMC Genomics. 2019 Jan 18;20:63. doi: 10.1186/s12864-018-5366-6 (PMC6339346; doi:10.1186/s12864-018-5366-6)
Supplement: Supplementary file 6 — File S1. Detailed information on GI of each strain (ZIP 1360 kb). [file 12864_2018_5366_MOESM6_ESM.zip › File. S1. Detailed information on GI of each strain/Detailed information on GIs of 17 complete genomes strains/TB21.xls]

## Sheet: Islandviewer Results
Island start	Island end	Length	Method	Gene name	Gene ID	Locus	Gene start	Gene end	Strand	Product	COG		External Annotations
568192	599845	31654	Predicted by at least one method	WP_095261627.1		AW43_RS02690	568077	568208		Com family DNA-binding transcriptional regulator	X	Mu-like prophage FluMu protein Com	PAI
568192	599845	31654	Predicted by at least one method	WP_061406009.1		AW43_RS02695	568343	568822		hypothetical protein	S	Uncharacterized protein YycO
568192	599845	31654	Predicted by at least one method	WP_061406010.1		AW43_RS02700	568815	569405		DUF4376 domain-containing protein	V	Type I restriction-modification system, DNA methylase subunit
568192	599845	31654	Predicted by at least one method	WP_061406011.1		AW43_RS02705	569413	570834		hypothetical protein	S	Microcystin-dependent protein (function unknown)
568192	599845	31654	Predicted by at least one method	WP_061406012.1		AW43_RS02710	570836	571420		DUF2313 domain-containing protein	X	Uncharacterized protein YmfQ in lambdoid prophage, DUF2313 family
568192	599845	31654	Predicted by at least one method	WP_061406013.1		AW43_RS02715	571408	572478		hypothetical protein	X	Uncharacterized phage protein gp47/JayE
568192	599845	31654	Predicted by at least one method	WP_061406014.1		AW43_RS02720	572478	572888		hypothetical protein	X	Mu-like prophage protein gp46
568192	599845	31654	Predicted by at least one method	WP_061406015.1		AW43_RS02725	572896	573423		phage baseplate assembly protein V	X	Mu-like prophage protein gp45
568192	599845	31654	Predicted by at least one method	WP_061406016.1		AW43_RS02730	573426	573854		hypothetical protein	X	Mu-like prophage tail protein gpP
568192	599845	31654	Predicted by at least one method	WP_061406017.1		AW43_RS02735	573854	574558		phage tail protein	X	Mu-like prophage tail protein gpP
568192	599845	31654	Predicted by at least one method	WP_061406018.1		AW43_RS02740	574555	575895		DNA circularization protein	X	Mu-like prophage DNA circulation protein
568192	599845	31654	Predicted by at least one method	WP_081106279.1		AW43_RS02745	575911	577638		tape measure domain-containing protein	X	Phage tail tape-measure protein, controls tail length
568192	599845	31654	Predicted by at least one method	WP_061406020.1		AW43_RS02750	577842	578201		hypothetical protein	X	Mu-like prophage FluMu protein gp41
568192	599845	31654	Predicted by at least one method	WP_061406021.1		AW43_RS02720	578195	578542	-1	phage tail protein	E	Dipeptidyl aminopeptidase/acylaminoacyl peptidase
568192	599845	31654	Predicted by at least one method	WP_061406022.1		AW43_RS02725	578552	580024	-1	phage tail protein	X	Mu-like prophage tail sheath protein gpL
568192	599845	31654	Predicted by at least one method	WP_061406023.1		AW43_RS02730	580194	580745	-1	hypothetical protein	X	Mu-like prophage protein gp37
568192	599845	31654	Predicted by at least one method	WP_061406024.1		AW43_RS02735	580745	581161	-1	hypothetical protein	X	Mu-like prophage protein gp36
568192	599845	31654	Predicted by at least one method	WP_061406025.1		AW43_RS02740	581161	581712	-1	hypothetical protein	S	Uncharacterized protein
568192	599845	31654	Predicted by at least one method	WP_061406026.1		AW43_RS02745	581785	582708	-1	head protein	X	Mu-like prophage major head subunit gpT
568192	599845	31654	Predicted by at least one method	WP_061406027.1		AW43_RS02750	582708	583775	-1	hypothetical protein	X	Mu-like prophage I protein
568192	599845	31654	Predicted by at least one method	WP_061406028.1		AW43_RS02755	583984	584418	-1	virion morphogenesis protein	X	Mu-like prophage protein gpG
568192	599845	31654	Predicted by at least one method	WP_061406029.1		AW43_RS02760	584542	585879	-1	phage head morphogenesis protein	S	Uncharacterized conserved protein, contains phage Mu gpF-like domain
568192	599845	31654	Predicted by at least one method	WP_061406030.1		AW43_RS02765	585866	587434	-1	hypothetical protein	X	Mu-like prophage protein gp29
568192	599845	31654	Predicted by at least one method	WP_061406429.1		AW43_RS02770	587437	588978	-1	hypothetical protein	X	Mu-like prophage FluMu protein gp28
568192	599845	31654	Predicted by at least one method	WP_061406031.1		AW43_RS02775	589044	589613	-1	hypothetical protein	K	DNA-directed RNA polymerase, beta' subunit/160 kD subunit
568192	599845	31654	Predicted by at least one method	WP_061406032.1		AW43_RS02780	589647	589943	-1	hypothetical protein	K	DNA-binding transcriptional regulator, ArsR family
568192	599845	31654	Predicted by at least one method	WP_061406033.1		AW43_RS02785	589943	590269	-1	hypothetical protein	NW	Tfp pilus assembly protein FimV
568192	599845	31654	Predicted by at least one method	WP_061406034.1		AW43_RS02790	590266	590466	-1	hypothetical protein	J	RNA polymerase-binding transcription factor DksA
568192	599845	31654	Predicted by at least one method	WP_061406035.1		AW43_RS02795	590590	590850	-1	hypothetical protein	F	CTP synthase (UTP-ammonia lyase)
568192	599845	31654	Predicted by at least one method	WP_061406036.1		AW43_RS02800	590834	591094	-1	hypothetical protein	K	AraC-type DNA-binding domain and AraC-containing proteins
568192	599845	31654	Predicted by at least one method	WP_061406037.1		AW43_RS02805	591255	591755	-1	N-acetylmuramoyl-L-alanine amidase	M	N-acetyl-anhydromuramyl-L-alanine amidase AmpD
568192	599845	31654	Predicted by at least one method	WP_061406038.1		AW43_RS02810	591838	592260	-1	transcriptional regulator	K	Transcriptional regulator, Middle operon regulator (Mor) family
568192	599845	31654	Predicted by at least one method	WP_061406039.1		AW43_RS02815	592257	592751	-1	hypothetical protein	X	Mu-like prophage protein gp16
568192	599845	31654	Predicted by at least one method	WP_061406040.1		AW43_RS02820	592825	593526	-1	hypothetical protein	R	Predicted metal-dependent hydrolase
568192	599845	31654	Predicted by at least one method	WP_061406041.1		AW43_RS02825	593535	593750	-1	hypothetical protein	S	Uncharacterized conserved protein, contains CHAT domain
568192	599845	31654	Predicted by at least one method	WP_061406042.1		AW43_RS02830	593767	593958	-1	hypothetical protein	X	Mu-like prophage host-nuclease inhibitor protein Gam
568192	599845	31654	Predicted by at least one method	WP_061406043.1		AW43_RS02875	594050	594568		host-nuclease inhibitor protein Gam	X	Mu-like prophage host-nuclease inhibitor protein Gam
568192	599845	31654	Predicted by at least one method	WP_046339044.1		AW43_RS02880	594561	594800		hypothetical protein	C	Pyruvate/2-oxoglutarate dehydrogenase complex, dihydrolipoamide dehydrogenase (E3) component or related enzyme
568192	599845	31654	Predicted by at least one method	WP_061406044.1		AW43_RS02885	594797	595072		hypothetical protein	P	Fe2+ or Zn2+ uptake regulation protein
568192	599845	31654	Predicted by at least one method	WP_061406045.1		AW43_RS02890	595090	595293		hypothetical protein	C	NADH-FMN oxidoreductase RutF, flavin reductase (DIM6/NTAB) family
568192	599845	31654	Predicted by at least one method	WP_061406046.1		AW43_RS02895	595293	596210		DNA transposition protein	X	Bacteriophage DNA transposition protein, AAA+ family ATPase
568192	599845	31654	Predicted by at least one method	WP_061406047.1		AW43_RS02900	596221	598209		DDE endonuclease	X	Transposase InsO and inactivated derivatives
568192	599845	31654	Predicted by at least one method	WP_046338746.1		AW43_RS02905	598254	598520		transcriptional regulator	K	Predicted transcriptional regulator, lambda repressor-like DNA-binding domain
568192	599845	31654	Predicted by at least one method	WP_061406048.1		AW43_RS02910	598697	599404		helix-turn-helix transcriptional regulator	X	Phage repressor protein C, contains Cro/C1-type HTH and peptisase s24 domains
568192	599845	31654	Predicted by at least one method	WP_095261629.1		AW43_RS02915	599548	599751		hypothetical protein	E	ABC-type oligopeptide transport system, ATPase component
