# Supplementary material for: Comparative analysis reveals the Genomic Islands in Pasteurella multocida population genetics: on Symbiosis and adaptability
Source: BMC Genomics. 2019 Jan 18;20:63. doi: 10.1186/s12864-018-5366-6 (PMC6339346; doi:10.1186/s12864-018-5366-6)
Supplement: Supplementary file 6 — File S1. Detailed information on GI of each strain (ZIP 1360 kb). [file 12864_2018_5366_MOESM6_ESM.zip › File. S1. Detailed information on GI of each strain/Detailed information on GIs of 97 whole genomes strains/2125PM.xls]

## Sheet: Islandviewer Results
Island start	Island end	Length	Method	Gene name	Gene ID	Locus	Gene start	Gene end	Strand	Product	COG		External Annotations
167858	184181	16323	Predicted by at least one method	WP_005736263.1		AVJ52_RS06820	167858	168367	1	molybdopterin-guanine dinucleotide biosynthesis protein MobB	H	Molybdopterin-guanine dinucleotide biosynthesis protein	PAI
167858	184181	16323	Predicted by at least one method	WP_005718967.1		AVJ52_RS06825	168377	169762	1	MFS transporter	G	Predicted arabinose efflux permease, MFS family
167858	184181	16323	Predicted by at least one method	WP_005764193.1		AVJ52_RS06830	170321	170695	-1	hypothetical protein	K	Predicted transcriptional regulator, contains an HTH and PUA-like domains
167858	184181	16323	Predicted by at least one method	WP_014326449.1		AVJ52_RS06835	170673	171722	-1	hypothetical protein	J	Ribosomal protein S18 acetylase RimI and related acetyltransferases
167858	184181	16323	Predicted by at least one method	WP_014326450.1		AVJ52_RS06840	172708	173658	-1	abortive infection protein	V	Abortive infection bacteriophage resistance protein
167858	184181	16323	Predicted by at least one method	WP_014326451.1		AVJ52_RS06845	174672	176849	-1	hypothetical protein	S	Uncharcterized protein, DUF927 family
167858	184181	16323	Predicted by at least one method	WP_016533390.1		AVJ52_RS06850	176842	177276	-1	hypothetical protein	R	Predicted pyrophosphatase or phosphodiesterase, AlkP superfamily
167858	184181	16323	Predicted by at least one method	WP_014326453.1		AVJ52_RS06855	177273	177599	-1	hypothetical protein	MDT	AAA+-type ATPase, SpoVK/Ycf46/Vps4 family
167858	184181	16323	Predicted by at least one method	WP_016504559.1		AVJ52_RS06860	177592	177987	-1	hypothetical protein	E	Chorismate synthase
167858	184181	16323	Predicted by at least one method	WP_014326454.1		AVJ52_RS06865	177980	178540	-1	hypothetical protein	G	Di- and tricarboxylate transporter
167858	184181	16323	Predicted by at least one method	WP_014326455.1		AVJ52_RS06870	178663	179025	-1	hypothetical protein	U	Type VI protein secretion system component VasK
167858	184181	16323	Predicted by at least one method	WP_016504558.1		AVJ52_RS06875	179487	179762	-1	hypothetical protein Pathogen-associated gene(PAG)	K	Leucine-rich repeat (LRR) protein
167858	184181	16323	Predicted by at least one method	WP_014326458.1		AVJ52_RS06880	179954	180232	-1	hypothetical protein	V	Restriction endonuclease S subunit
167858	184181	16323	Predicted by at least one method	WP_014326459.1		AVJ52_RS06885	180225	180944	-1	hypothetical protein	X	Phage regulatory protein Rha
167858	184181	16323	Predicted by at least one method	WP_014326460.1		AVJ52_RS06890	180965	181387	-1	hypothetical protein Pathogen-associated gene(PAG)	J	Alanyl-tRNA synthetase
167858	184181	16323	Predicted by at least one method	WP_005764228.1		AVJ52_RS06895	181397	181594	-1	helix-turn-helix domain-containing protein	KX	Predicted DNA-binding transcriptional regulator AlpA
167858	184181	16323	Predicted by at least one method	WP_014326461.1		AVJ52_RS06900	181819	182424	-1	hypothetical protein	JR	HD superfamily phosphodieaserase, includes HD domain of RNase Y
167858	184181	16323	Predicted by at least one method	WP_014326462.1		AVJ52_RS06905	182898	184181	-1	integrase	LX	Integrase
1148882	1159319	10437	Predicted by at least one method	WP_011200813.1		AVJ52_RS08890	1148882	1149184	-1	hypothetical protein	FR	Cytosine/adenosine deaminase or related metal-dependent hydrolase	PAI (ICE)
1148882	1159319	10437	Predicted by at least one method	WP_011200812.1		AVJ52_RS08885	1149225	1149413	-1	hypothetical protein	H	GTP cyclohydrolase II
1148882	1159319	10437	Predicted by at least one method	WP_012340854.1		AVJ52_RS08880	1149720	1150172	-1	single-stranded DNA-binding protein	L	Single-stranded DNA-binding protein
1148882	1159319	10437	Predicted by at least one method	WP_012340855.1		AVJ52_RS08875	1150528	1151013	-1	hypothetical protein	U	Predicted component of the type VI protein secretion system
1148882	1159319	10437	Predicted by at least one method	WP_012340856.1		AVJ52_RS08870	1151022	1151780	-1	integrating conjugative element protein	H	Heme A synthase
1148882	1159319	10437	Predicted by at least one method	WP_014325837.1		AVJ52_RS08865	1151959	1153149	-1	hypothetical protein	S	Uncharacterized membrane protein
1148882	1159319	10437	Predicted by at least one method	WP_012340858.1		AVJ52_RS08860	1153308	1153865	-1	hypothetical protein	EH	Anthranilate/para-aminobenzoate synthases component I
1148882	1159319	10437	Predicted by at least one method	WP_012340859.1		AVJ52_RS08855	1153858	1155504	-1	chromosome partitioning protein ParB	D	Chromosome segregation protein Spo0J, contains ParB-like nuclease domain
1148882	1159319	10437	Predicted by at least one method	WP_012340860.1		AVJ52_RS08850	1155513	1156874	-1	replicative DNA helicase	L	Replicative DNA helicase
1148882	1159319	10437	Predicted by at least one method	WP_012340861.1		AVJ52_RS08845	1156886	1157710	-1	chromosome partitioning ATPase	N	Cellulose biosynthesis protein BcsQ
1148882	1159319	10437	Predicted by at least one method	WP_014325839.1		AVJ52_RS08835	1158297	1158788	1	heme iron utilization protein	P	Putative heme iron utilization protein
1148882	1159319	10437	Predicted by at least one method	WP_005751227.1		AVJ52_RS08830	1158804	1159319	1	heme utilization protein HutZ	P	Putative heme iron utilization protein
