# Supplementary material for: Comparative analysis reveals the Genomic Islands in Pasteurella multocida population genetics: on Symbiosis and adaptability
Source: BMC Genomics. 2019 Jan 18;20:63. doi: 10.1186/s12864-018-5366-6 (PMC6339346; doi:10.1186/s12864-018-5366-6)
Supplement: Supplementary file 6 — File S1. Detailed information on GI of each strain (ZIP 1360 kb). [file 12864_2018_5366_MOESM6_ESM.zip › File. S1. Detailed information on GI of each strain/Detailed information on GIs of 97 whole genomes strains/2165PM.xls]

## Sheet: Islandviewer Results
Island start	Island end	Length	Method	Gene name	Gene ID	Locus	Gene start	Gene end	Strand	Product	COG		External Annotations
167860	184183	16323	Predicted by at least one method	WP_005736263.1		AVK07_RS07470	167860	168369	1	molybdopterin-guanine dinucleotide biosynthesis protein MobB	H	Molybdopterin-guanine dinucleotide biosynthesis protein	PAI
167860	184183	16323	Predicted by at least one method	WP_005718967.1		AVK07_RS07475	168379	169764	1	MFS transporter	G	Predicted arabinose efflux permease, MFS family
167860	184183	16323	Predicted by at least one method	WP_005764193.1		AVK07_RS07480	170323	170697	-1	hypothetical protein	K	Predicted transcriptional regulator, contains an HTH and PUA-like domains
167860	184183	16323	Predicted by at least one method	WP_014326449.1		AVK07_RS07485	170675	171724	-1	hypothetical protein	J	Ribosomal protein S18 acetylase RimI and related acetyltransferases
167860	184183	16323	Predicted by at least one method	WP_014326450.1		AVK07_RS07490	172710	173660	-1	abortive infection protein	V	Abortive infection bacteriophage resistance protein
167860	184183	16323	Predicted by at least one method	WP_014326451.1		AVK07_RS07495	174674	176851	-1	hypothetical protein	S	Uncharcterized protein, DUF927 family
167860	184183	16323	Predicted by at least one method	WP_016533390.1		AVK07_RS07500	176844	177278	-1	hypothetical protein	R	Predicted pyrophosphatase or phosphodiesterase, AlkP superfamily
167860	184183	16323	Predicted by at least one method	WP_014326453.1		AVK07_RS07505	177275	177601	-1	hypothetical protein	MDT	AAA+-type ATPase, SpoVK/Ycf46/Vps4 family
167860	184183	16323	Predicted by at least one method	WP_016504559.1		AVK07_RS07510	177594	177989	-1	hypothetical protein	E	Chorismate synthase
167860	184183	16323	Predicted by at least one method	WP_014326454.1		AVK07_RS07515	177982	178542	-1	hypothetical protein	G	Di- and tricarboxylate transporter
167860	184183	16323	Predicted by at least one method	WP_014326455.1		AVK07_RS07520	178665	179027	-1	hypothetical protein	U	Type VI protein secretion system component VasK
167860	184183	16323	Predicted by at least one method	WP_016504558.1		AVK07_RS07525	179489	179764	-1	hypothetical protein Pathogen-associated gene(PAG)	K	Leucine-rich repeat (LRR) protein
167860	184183	16323	Predicted by at least one method	WP_014326458.1		AVK07_RS07530	179956	180234	-1	hypothetical protein	V	Restriction endonuclease S subunit
167860	184183	16323	Predicted by at least one method	WP_014326459.1		AVK07_RS07535	180227	180946	-1	hypothetical protein	X	Phage regulatory protein Rha
167860	184183	16323	Predicted by at least one method	WP_014326460.1		AVK07_RS07540	180967	181389	-1	hypothetical protein Pathogen-associated gene(PAG)	J	Alanyl-tRNA synthetase
167860	184183	16323	Predicted by at least one method	WP_005764228.1		AVK07_RS07545	181399	181596	-1	helix-turn-helix domain-containing protein	KX	Predicted DNA-binding transcriptional regulator AlpA
167860	184183	16323	Predicted by at least one method	WP_014326461.1		AVK07_RS07550	181821	182426	-1	hypothetical protein	JR	HD superfamily phosphodieaserase, includes HD domain of RNase Y
167860	184183	16323	Predicted by at least one method	WP_014326462.1		AVK07_RS07555	182900	184183	-1	integrase	LX	Integrase
1094631	1158829	64198	Predicted by at least one method	WP_005757018.1		AVK07_RS10805	1094122	1094634	1	chorismate--pyruvate lyase	H	4-hydroxybenzoate synthetase (chorismate-pyruvate lyase)	PAI (ICE)
1094631	1158829	64198	Predicted by at least one method	WP_014325820.1		AVK07_RS10810	1094631	1095440	1	glutamate racemase	M	Glutamate racemase
1094631	1158829	64198	Predicted by at least one method	WP_075269040.1		AVK07_RS05245	1096588	1096796	-1	hypothetical protein	ET	ABC-type amino acid transport/signal transduction system, periplasmic component/domain
1094631	1158829	64198	Predicted by at least one method	WP_012340801.1		AVK07_RS05240	1097944	1098522	1	hypothetical protein	S	Uncharacterized conserved protein, contains LGFP repeats
1094631	1158829	64198	Predicted by at least one method			AVK07_RS05235	1098592	1098911	1	N-acetylglucosamine-6-phosphate deacetylase
1094631	1158829	64198	Predicted by at least one method	WP_012340802.1		AVK07_RS05230	1099254	1099691	-1	hypothetical protein	X	Phage repressor protein C, contains Cro/C1-type HTH and peptisase s24 domains
1094631	1158829	64198	Predicted by at least one method	WP_012340803.1		AVK07_RS05225	1099841	1100740	1	integrase	L	Site-specific recombinase XerD
1094631	1158829	64198	Predicted by at least one method			AVK07_RS05220	1100789	1101043	1	hypothetical protein
1094631	1158829	64198	Predicted by at least one method	WP_075267977.1		AVK07_RS01160	1102249	1103013	-1	integrase	L	Site-specific recombinase XerD
1094631	1158829	64198	Predicted by at least one method	WP_014325827.1		AVK07_RS01155	1103169	1105148	-1	integrating conjugative element relaxase PFGI-1 class	J	3'-5' exoribonuclease YhaM, can participate in 23S rRNA maturation, HD superfamily
1094631	1158829	64198	Predicted by at least one method	WP_014325828.1		AVK07_RS01150	1105576	1106373	-1	type I restriction endonuclease subunit M	V	Type I restriction-modification system, DNA methylase subunit
1094631	1158829	64198	Predicted by at least one method	WP_012340806.1		AVK07_RS01145	1106446	1107192	-1	hypothetical protein	H	Glutamate-1-semialdehyde aminotransferase
1094631	1158829	64198	Predicted by at least one method	WP_012340807.1		AVK07_RS01140	1107332	1108306	-1	hypothetical protein	L	Antirestriction protein ArdC
1094631	1158829	64198	Predicted by at least one method	WP_012340808.1		AVK07_RS01135	1108551	1108958	-1	hypothetical protein Pathogen-associated gene(PAG)	J	tRNA 2-selenouridine synthase SelU, contains rhodanese domain
1094631	1158829	64198	Predicted by at least one method	WP_012340809.1		AVK07_RS01130	1109074	1109916	-1	hypothetical protein Pathogen-associated gene(PAG)	BQ	Acetoin utilization deacetylase AcuC or a related deacetylase
1094631	1158829	64198	Predicted by at least one method	WP_075269023.1		AVK07_RS01125	1109994	1110389	-1	hypothetical protein	TK	DNA-binding response regulator, OmpR family, contains REC and winged-helix (wHTH) domain
1094631	1158829	64198	Predicted by at least one method	WP_012340811.1		AVK07_RS01120	1110488	1110733	-1	hypothetical protein Pathogen-associated gene(PAG)	L	Adenine-specific DNA glycosylase, acts on AG and A-oxoG pairs
1094631	1158829	64198	Predicted by at least one method	WP_012340812.1		AVK07_RS01115	1110805	1111158	-1	hypothetical protein Pathogen-associated gene(PAG)	R	Predicted metal-dependent hydrolase, TIM-barrel fold
1094631	1158829	64198	Predicted by at least one method	WP_012340813.1		AVK07_RS01110	1111532	1111975	1	integrating conjugative element protein	QV	Cytochrome P450
1094631	1158829	64198	Predicted by at least one method	WP_012340815.1		AVK07_RS01105	1111972	1112913	1	integrating conjugative element protein	T	HAMP domain
1094631	1158829	64198	Predicted by at least one method	WP_012340816.1		AVK07_RS01100	1112931	1114943	1	integrating conjugative element protein	M	Phage-related lysozyme (muramidase), GH24 family
1094631	1158829	64198	Predicted by at least one method	WP_012340817.1		AVK07_RS01095	1114964	1115392	1	hypothetical protein Pathogen-associated gene(PAG)	J	Aspartyl-tRNA synthetase
1094631	1158829	64198	Predicted by at least one method	WP_012340818.1		AVK07_RS01090	1115608	1116078	1	hypothetical protein Pathogen-associated gene(PAG)	T	K+-sensing histidine kinase KdpD
1094631	1158829	64198	Predicted by at least one method	WP_012340819.1		AVK07_RS01085	1116099	1116440	1	hypothetical protein Pathogen-associated gene(PAG)
1094631	1158829	64198	Predicted by at least one method	WP_012340820.1		AVK07_RS01080	1116486	1117958	-1	conjugal transfer protein TraG	E	Aspartate/methionine/tyrosine aminotransferase
1094631	1158829	64198	Predicted by at least one method	WP_012340821.1		AVK07_RS01075	1117969	1118286	-1	hypothetical protein Pathogen-associated gene(PAG)	H	Dihydrofolate reductase
1094631	1158829	64198	Predicted by at least one method	WP_012340822.1		AVK07_RS01070	1118276	1118704	-1	hypothetical protein Pathogen-associated gene(PAG)	X	Phage terminase large subunit
1094631	1158829	64198	Predicted by at least one method	WP_012340823.1		AVK07_RS01065	1118704	1121541	-1	conjugative transfer ATPase	U	Type IV secretory pathway, VirB4 component
1094631	1158829	64198	Predicted by at least one method	WP_012340824.1		AVK07_RS01060	1121544	1121942	-1	conjugal transfer protein	EP	ABC-type dipeptide/oligopeptide/nickel transport system, ATPase component
1094631	1158829	64198	Predicted by at least one method	WP_012340826.1		AVK07_RS01055	1121955	1123409	-1	integrating conjugative element protein	KT	Phage shock protein A
1094631	1158829	64198	Predicted by at least one method	WP_012340827.1		AVK07_RS01050	1123421	1124305	-1	conjugative transfer protein	U	Type II secretory pathway, component HofQ
1094631	1158829	64198	Predicted by at least one method	WP_012340828.1		AVK07_RS01045	1124305	1124949	-1	integrating conjugative element protein	C	Fe-S-cluster-containing dehydrogenase component
1094631	1158829	64198	Predicted by at least one method	WP_012340829.1		AVK07_RS01040	1124953	1125318	-1	membrane protein	P	Phosphate/sulfate permease
1094631	1158829	64198	Predicted by at least one method	WP_006248894.1		AVK07_RS01035	1125341	1125730	-1	membrane protein Pathogen-associated gene(PAG)	O	Peroxiredoxin
1094631	1158829	64198	Predicted by at least one method	WP_006248893.1		AVK07_RS01030	1125745	1125981	-1	hypothetical protein
1094631	1158829	64198	Predicted by at least one method	WP_006248892.1		AVK07_RS01025	1125978	1126304	-1	hypothetical protein	PC	Hydroxylamine reductase (hybrid-cluster protein)
1094631	1158829	64198	Predicted by at least one method	WP_012340830.1		AVK07_RS01020	1126491	1126874	1	hypothetical protein	E	Ornithine cyclodeaminase/archaeal alanine dehydrogenase, mu-crystallin family
1094631	1158829	64198	Predicted by at least one method	WP_012340831.1		AVK07_RS01015	1126906	1127601	-1	integrating conjugative element membrane protein	P	ABC-type Fe3+ transport system, periplasmic component
1094631	1158829	64198	Predicted by at least one method	WP_006248889.1		AVK07_RS01010	1127598	1127951	-1	hypothetical protein Pathogen-associated gene(PAG)	E	Aminopeptidase N
1094631	1158829	64198	Predicted by at least one method	WP_014325830.1		AVK07_RS01005	1127944	1130145	-1	conjugative coupling factor TraD, PFGI-1 class	U	Type IV secretory pathway, VirD4 component, TraG/TraD family ATPase
1094631	1158829	64198	Predicted by at least one method	WP_012340834.1		AVK07_RS01000	1130145	1130651	-1	integrating conjugative element protein	KT	DNA-binding response regulator, LytR/AlgR family
1094631	1158829	64198	Predicted by at least one method	WP_012340835.1		AVK07_RS00995	1130654	1131424	-1	hypothetical protein Pathogen-associated gene(PAG)	M	Soluble lytic murein transglycosylase and related regulatory proteins (some contain LysM/invasin domains)
1094631	1158829	64198	Predicted by at least one method	WP_006248885.1		AVK07_RS00990	1131403	1132176	-1	integrating conjugative element protein	O	Glutaredoxin
1094631	1158829	64198	Predicted by at least one method	WP_006248884.1		AVK07_RS00985	1132176	1132805	-1	hypothetical protein	D	Cell division protein DamX, binds to the septal ring, contains C-terminal SPOR domain
1094631	1158829	64198	Predicted by at least one method	WP_006248882.1		AVK07_RS00980	1132964	1133224	-1	hypothetical protein	C	NADP-dependent 3-hydroxy acid dehydrogenase YdfG
1094631	1158829	64198	Predicted by at least one method	WP_006248881.1		AVK07_RS00975	1133337	1133699	-1	hypothetical protein Pathogen-associated gene(PAG)	K	DNA-binding transcriptional regulator, IclR family
1094631	1158829	64198	Predicted by at least one method	WP_014325831.1		AVK07_RS00970	1133779	1134186	-1	hypothetical protein Pathogen-associated gene(PAG)	J	Translation elongation factor P (EF-P)/translation initiation factor 5A (eIF-5A)
1094631	1158829	64198	Predicted by at least one method	WP_006248879.1		AVK07_RS00965	1134212	1134892	-1	hypothetical protein	J	Aspartyl/asparaginyl-tRNA synthetase
1094631	1158829	64198	Predicted by at least one method	WP_006248878.1		AVK07_RS00960	1134998	1135429	-1	hypothetical protein	I	Fatty acid desaturase
1094631	1158829	64198	Predicted by at least one method	WP_012340838.1		AVK07_RS00955	1136247	1138298	-1	DNA topoisomerase III	L	DNA topoisomerase IA
1094631	1158829	64198	Predicted by at least one method	WP_006248876.1		AVK07_RS00950	1138458	1138976	-1	hypothetical protein	Q	Ectoine hydroxylase-related dioxygenase, phytanoyl-CoA dioxygenase (PhyH) family
1094631	1158829	64198	Predicted by at least one method	WP_014325832.1		AVK07_RS00945	1139073	1139357	-1	hypothetical protein Pathogen-associated gene(PAG)	O	Serine protease, subtilisin family
1094631	1158829	64198	Predicted by at least one method	WP_006248874.1		AVK07_RS00940	1139453	1140163	1	hypothetical protein	R	GTPase, G3E family
1094631	1158829	64198	Predicted by at least one method	WP_011200813.1		AVK07_RS00885	1148392	1148694	-1	hypothetical protein	FR	Cytosine/adenosine deaminase or related metal-dependent hydrolase
1094631	1158829	64198	Predicted by at least one method	WP_011200812.1		AVK07_RS00880	1148735	1148923	-1	hypothetical protein	H	GTP cyclohydrolase II
1094631	1158829	64198	Predicted by at least one method	WP_012340854.1		AVK07_RS00875	1149230	1149682	-1	single-stranded DNA-binding protein	L	Single-stranded DNA-binding protein
1094631	1158829	64198	Predicted by at least one method	WP_012340855.1		AVK07_RS00870	1150038	1150523	-1	hypothetical protein	U	Predicted component of the type VI protein secretion system
1094631	1158829	64198	Predicted by at least one method	WP_012340856.1		AVK07_RS00865	1150532	1151290	-1	integrating conjugative element protein	H	Heme A synthase
1094631	1158829	64198	Predicted by at least one method	WP_014325837.1		AVK07_RS00860	1151469	1152659	-1	hypothetical protein	S	Uncharacterized membrane protein
1094631	1158829	64198	Predicted by at least one method	WP_012340858.1		AVK07_RS00855	1152818	1153375	-1	hypothetical protein	EH	Anthranilate/para-aminobenzoate synthases component I
1094631	1158829	64198	Predicted by at least one method	WP_012340859.1		AVK07_RS00850	1153368	1155014	-1	chromosome partitioning protein ParB	D	Chromosome segregation protein Spo0J, contains ParB-like nuclease domain
1094631	1158829	64198	Predicted by at least one method	WP_012340860.1		AVK07_RS00845	1155023	1156384	-1	replicative DNA helicase	L	Replicative DNA helicase
1094631	1158829	64198	Predicted by at least one method	WP_012340861.1		AVK07_RS00840	1156396	1157220	-1	chromosome partitioning ATPase	N	Cellulose biosynthesis protein BcsQ
1094631	1158829	64198	Predicted by at least one method	WP_014325839.1		AVK07_RS00830	1157807	1158298	1	heme iron utilization protein	P	Putative heme iron utilization protein
1094631	1158829	64198	Predicted by at least one method	WP_005751227.1		AVK07_RS00825	1158314	1158829	1	heme utilization protein HutZ	P	Putative heme iron utilization protein
