# Supplementary material for: Comparative analysis reveals the Genomic Islands in Pasteurella multocida population genetics: on Symbiosis and adaptability
Source: BMC Genomics. 2019 Jan 18;20:63. doi: 10.1186/s12864-018-5366-6 (PMC6339346; doi:10.1186/s12864-018-5366-6)
Supplement: Supplementary file 6 — File S1. Detailed information on GI of each strain (ZIP 1360 kb). [file 12864_2018_5366_MOESM6_ESM.zip › File. S1. Detailed information on GI of each strain/Detailed information on GIs of 97 whole genomes strains/2213.xls]

## Sheet: Islandviewer Results
Island start	Island end	Length	Method	Gene name	Gene ID	Locus	Gene start	Gene end	Strand	Product	COG		External Annotations
530324	547222	16898	Predicted by at least one method	WP_016534135.1		GJ36_RS02005	530324	531535	1	hypothetical protein	X	Phage portal protein BeeE	PAI
530324	547222	16898	Predicted by at least one method	WP_005753109.1		GJ36_RS02000	531528	531875	1	phage head-tail adapter protein	X	Bacteriophage head-tail adaptor
530324	547222	16898	Predicted by at least one method	WP_005737947.1		GJ36_RS01995	531862	532188	1	bacteriophage protein	EH	Anthranilate/para-aminobenzoate synthases component I
530324	547222	16898	Predicted by at least one method	WP_005737945.1		GJ36_RS01990	532197	532553	1	HNH endonuclease	V	5-methylcytosine-specific restriction endonuclease McrA
530324	547222	16898	Predicted by at least one method	WP_016534136.1		GJ36_RS10970	532611	535340	1	tape measure domain-containing protein	X	Phage-related minor tail protein
530324	547222	16898	Predicted by at least one method	WP_005737917.1		GJ36_RS01985	535515	535883	1	bacteriophage protein	X	Phage terminase, small subunit
530324	547222	16898	Predicted by at least one method	WP_016534137.1		GJ36_RS01980	535883	537550	1	phage d3 terminase-like protein	X	Phage terminase-like protein, large subunit, contains N-terminal HTH domain
530324	547222	16898	Predicted by at least one method	WP_016534138.1		GJ36_RS01975	537562	538026	1	hypothetical protein	T	Sensor histidine kinase YesM
530324	547222	16898	Predicted by at least one method	WP_005752845.1		GJ36_RS01970	538229	538822	1	hypothetical protein	E	Aspartate/methionine/tyrosine aminotransferase
530324	547222	16898	Predicted by at least one method	WP_005752847.1		GJ36_RS01965	538976	539179	1	AlpA family phage regulatory protein	KX	Predicted DNA-binding transcriptional regulator AlpA
530324	547222	16898	Predicted by at least one method	WP_005752851.1		GJ36_RS01960	539665	539883	1	host cell division inhibitor Icd-like protein	T	Signal transduction histidine kinase
530324	547222	16898	Predicted by at least one method	WP_016534278.1		GJ36_RS01955	539876	540091	1	hypothetical protein	C	Succinyl-CoA synthetase, alpha subunit
530324	547222	16898	Predicted by at least one method			GJ36_RS01950	540084	540405	1	hypothetical protein
530324	547222	16898	Predicted by at least one method	WP_016534279.1		GJ36_RS01945	540410	540835	1	hypothetical protein	V	Type I restriction-modification system, DNA methylase subunit
530324	547222	16898	Predicted by at least one method	WP_032854922.1		GJ36_RS01940	540819	542423	1	DNA primase	X	Phage- or plasmid-associated DNA primase
530324	547222	16898	Predicted by at least one method	WP_017350204.1		GJ36_RS01935	542599	543798	-1	preprotein translocase	LX	Integrase
530324	547222	16898	Predicted by at least one method	WP_005752188.1		GJ36_RS01925	544372	545652	-1	C4-dicarboxylate ABC transporter permease	G	TRAP-type C4-dicarboxylate transport system, large permease component
530324	547222	16898	Predicted by at least one method	WP_016534271.1		GJ36_RS01920	545649	546209	-1	TRAP transporter small permease protein	G	TRAP-type C4-dicarboxylate transport system, small permease component
530324	547222	16898	Predicted by at least one method	WP_016534272.1		GJ36_RS01915	546233	547222	-1	hypothetical protein	G	TRAP-type C4-dicarboxylate transport system, periplasmic component
765425	773453	8028	Predicted by at least one method	WP_005752508.1		GJ36_RS08375	764884	765438	-1	hypothetical protein	R	Predicted ATPase	Symbiosis Island
765425	773453	8028	Predicted by at least one method	WP_005752510.1		GJ36_RS08370	765425	765973	-1	hypothetical protein	X	Mu-like prophage protein gp16
765425	773453	8028	Predicted by at least one method	WP_005752512.1		GJ36_RS08365	766184	766369	-1	hypothetical protein	J	Asp-tRNAAsn/Glu-tRNAGln amidotransferase A subunit or related amidase
765425	773453	8028	Predicted by at least one method	WP_005752513.1		GJ36_RS08360	766369	766587	-1	hypothetical protein	X	Mu-like prophage host-nuclease inhibitor protein Gam
765425	773453	8028	Predicted by at least one method	WP_005752514.1		GJ36_RS08355	766656	766850	-1	hypothetical protein	E	ABC-type polar amino acid transport system, ATPase component
765425	773453	8028	Predicted by at least one method	WP_005752515.1		GJ36_RS08350	766850	767374	-1	host-nuclease inhibitor protein Gam	X	Mu-like prophage host-nuclease inhibitor protein Gam
765425	773453	8028	Predicted by at least one method	WP_005752517.1		GJ36_RS08345	767399	767716	-1	hypothetical protein	M	LysM repeat
765425	773453	8028	Predicted by at least one method	WP_005752518.1		GJ36_RS08340	767719	768636	-1	transposase	X	Bacteriophage DNA transposition protein, AAA+ family ATPase
765425	773453	8028	Predicted by at least one method	WP_005752519.1		GJ36_RS08335	768672	769148	1	hypothetical protein	Q	Acyl transferase domain in polyketide synthase (PKS) enzymes
765425	773453	8028	Predicted by at least one method	WP_005752521.1		GJ36_RS08330	769367	771358	-1	transposase	X	Transposase InsO and inactivated derivatives
765425	773453	8028	Predicted by at least one method	WP_005752523.1		GJ36_RS08325	771378	771593	-1	DNA-binding protein	K	Predicted transcriptional regulator, lambda repressor-like DNA-binding domain
765425	773453	8028	Predicted by at least one method	WP_005752524.1		GJ36_RS08320	771791	772336	1	DNA-binding protein	X	Phage repressor protein C, contains Cro/C1-type HTH and peptisase s24 domains
765425	773453	8028	Predicted by at least one method	WP_005739261.1		GJ36_RS08315	772468	772815	-1	hypothetical protein	L	Exonuclease V gamma subunit
765425	773453	8028	Predicted by at least one method	WP_016534216.1		GJ36_RS08310	772932	773453	-1	MltR family transcriptional regulator	K	DNA-binding transcriptional regulator, MltR family
