# Supplementary material for: Comparative analysis reveals the Genomic Islands in Pasteurella multocida population genetics: on Symbiosis and adaptability
Source: BMC Genomics. 2019 Jan 18;20:63. doi: 10.1186/s12864-018-5366-6 (PMC6339346; doi:10.1186/s12864-018-5366-6)
Supplement: Supplementary file 6 — File S1. Detailed information on GI of each strain (ZIP 1360 kb). [file 12864_2018_5366_MOESM6_ESM.zip › File. S1. Detailed information on GI of each strain/Detailed information on GIs of 97 whole genomes strains/2267PM.xls]

## Sheet: Islandviewer Results
Island start	Island end	Length	Method	Gene name	Gene ID	Locus	Gene start	Gene end	Strand	Product	External Annotations
168889	185212	16323	Predicted by at least one method	WP_005736263.1		AVJ33_RS03295	168889	169398	1	molybdopterin-guanine dinucleotide biosynthesis protein MobB	PAG
168889	185212	16323	Predicted by at least one method	WP_005718967.1		AVJ33_RS03300	169408	170793	1	MFS transporter
168889	185212	16323	Predicted by at least one method	WP_005764193.1		AVJ33_RS03305	171352	171726	-1	hypothetical protein
168889	185212	16323	Predicted by at least one method	WP_014326449.1		AVJ33_RS03310	171704	172753	-1	hypothetical protein
168889	185212	16323	Predicted by at least one method	WP_014326450.1		AVJ33_RS03315	173739	174689	-1	abortive infection protein
168889	185212	16323	Predicted by at least one method	WP_014326451.1		AVJ33_RS03320	175703	177880	-1	hypothetical protein
168889	185212	16323	Predicted by at least one method	WP_016533390.1		AVJ33_RS03325	177873	178307	-1	hypothetical protein
168889	185212	16323	Predicted by at least one method	WP_014326453.1		AVJ33_RS03330	178304	178630	-1	hypothetical protein
168889	185212	16323	Predicted by at least one method	WP_016504559.1		AVJ33_RS03335	178623	179018	-1	hypothetical protein
168889	185212	16323	Predicted by at least one method	WP_014326454.1		AVJ33_RS03340	179011	179571	-1	hypothetical protein
168889	185212	16323	Predicted by at least one method	WP_014326455.1		AVJ33_RS03345	179694	180056	-1	hypothetical protein
168889	185212	16323	Predicted by at least one method	WP_016504558.1		AVJ33_RS03350	180518	180793	-1	hypothetical protein;PAG
168889	185212	16323	Predicted by at least one method	WP_014326458.1		AVJ33_RS03355	180985	181263	-1	hypothetical protein
168889	185212	16323	Predicted by at least one method	WP_014326459.1		AVJ33_RS03360	181256	181975	-1	hypothetical protein
168889	185212	16323	Predicted by at least one method	WP_014326460.1		AVJ33_RS03365	181996	182418	-1	hypothetical protein;PAG
168889	185212	16323	Predicted by at least one method	WP_005764228.1		AVJ33_RS03370	182428	182625	-1	helix-turn-helix domain-containing protein
168889	185212	16323	Predicted by at least one method	WP_014326461.1		AVJ33_RS03375	182850	183455	-1	hypothetical protein
168889	185212	16323	Predicted by at least one method	WP_014326462.1		AVJ33_RS03380	183929	185212	-1	integrase
867339	894322	26983	Predicted by at least one method	WP_051127937.1		AVJ33_RS11385	867339	867611	-1	hypothetical protein	PAG
867339	894322	26983	Predicted by at least one method	WP_016533470.1		AVJ33_RS03080	869007	869372	1	hypothetical protein
867339	894322	26983	Predicted by at least one method	WP_015691066.1		AVJ33_RS03075	869581	869796	-1	hypothetical protein
867339	894322	26983	Predicted by at least one method	WP_075269229.1		AVJ33_RS03070	870180	870461	1	hypothetical protein
867339	894322	26983	Predicted by at least one method	WP_016533452.1		AVJ33_RS03065	870468	870998	1	lysozyme
867339	894322	26983	Predicted by at least one method	WP_075269227.1		AVJ33_RS03060	870971	871294	1	hypothetical protein
867339	894322	26983	Predicted by at least one method	WP_016570081.1		AVJ33_RS03055	871200	871481	1	hypothetical protein
867339	894322	26983	Predicted by at least one method	WP_016533220.1		AVJ33_RS03050	871519	871935	-1	hypothetical protein
867339	894322	26983	Predicted by at least one method	WP_016533221.1		AVJ33_RS03045	871983	872159	-1	addiction module toxin, HicA family
867339	894322	26983	Predicted by at least one method	WP_075269225.1		AVJ33_RS03040	872418	872894	1	terminase
867339	894322	26983	Predicted by at least one method	WP_075269223.1		AVJ33_RS03035	872897	875005	1	DNA packaging protein
867339	894322	26983	Predicted by at least one method	WP_014391481.1		AVJ33_RS03030	875002	875223	1	hypothetical protein;PAG
867339	894322	26983	Predicted by at least one method	WP_016533224.1		AVJ33_RS03025	875220	876758	1	phage portal protein
867339	894322	26983	Predicted by at least one method	WP_075269221.1		AVJ33_RS03020	876694	878700	1	peptidase S14
867339	894322	26983	Predicted by at least one method	WP_075269219.1		AVJ33_RS03015	878773	879099	1	hypothetical protein
867339	894322	26983	Predicted by at least one method	WP_014391484.1		AVJ33_RS03010	879092	879385	1	hypothetical protein
867339	894322	26983	Predicted by at least one method	WP_016533227.1		AVJ33_RS03005	879385	879936	1	tail component of prophage
867339	894322	26983	Predicted by at least one method	WP_016533228.1		AVJ33_RS03000	879933	880340	1	phage tail protein
867339	894322	26983	Predicted by at least one method	WP_016533229.1		AVJ33_RS02995	880337	880843	1	tail component of prophage
867339	894322	26983	Predicted by at least one method	WP_016533230.1		AVJ33_RS02990	880849	881238	1	hypothetical protein
867339	894322	26983	Predicted by at least one method	WP_075269217.1		AVJ33_RS02985	881301	881561	1	hypothetical protein
867339	894322	26983	Predicted by at least one method	WP_075269215.1		AVJ33_RS02980	881548	883701	1	hypothetical protein
867339	894322	26983	Predicted by at least one method	WP_014391491.1		AVJ33_RS02975	883701	884048	1	tail protein
867339	894322	26983	Predicted by at least one method	WP_023430122.1		AVJ33_RS02970	884136	884849	1	phage minor tail protein L
867339	894322	26983	Predicted by at least one method	WP_016570088.1		AVJ33_RS02965	884852	885592	1	tail protein
867339	894322	26983	Predicted by at least one method	WP_042743292.1		AVJ33_RS02960	885535	886125	1	tail protein
867339	894322	26983	Predicted by at least one method	WP_075269213.1		AVJ33_RS02955	886129	891132	1	host specificity protein
867339	894322	26983	Predicted by at least one method	WP_014390761.1		AVJ33_RS02950	891180	891503	1	hypothetical protein
867339	894322	26983	Predicted by at least one method	WP_005723319.1		AVJ33_RS02945	892178	894322	1	polyribonucleotide nucleotidyltransferase
1123203	1140075	16872	Predicted by at least one method	WP_005757018.1		AVJ33_RS06985	1122694	1123206	1	chorismate--pyruvate lyase	PAI (ICE)
1123203	1140075	16872	Predicted by at least one method	WP_014325820.1		AVJ33_RS06990	1123203	1124012	1	glutamate racemase
1123203	1140075	16872	Predicted by at least one method	WP_075269040.1		AVJ33_RS00245	1125304	1125512	-1	hypothetical protein
1123203	1140075	16872	Predicted by at least one method	WP_012340801.1		AVJ33_RS00240	1126660	1127238	1	hypothetical protein
1123203	1140075	16872	Predicted by at least one method			AVJ33_RS00235	1127308	1127627	1	N-acetylglucosamine-6-phosphate deacetylase
1123203	1140075	16872	Predicted by at least one method	WP_012340802.1		AVJ33_RS00230	1127970	1128407	-1	hypothetical protein
1123203	1140075	16872	Predicted by at least one method	WP_012340803.1		AVJ33_RS00225	1128557	1129456	1	integrase
1123203	1140075	16872	Predicted by at least one method			AVJ33_RS00220	1129505	1129759	1	hypothetical protein
1123203	1140075	16872	Predicted by at least one method	WP_012340854.1		AVJ33_RS08685	1131007	1131459	-1	single-stranded DNA-binding protein
1123203	1140075	16872	Predicted by at least one method	WP_012340855.1		AVJ33_RS08680	1131815	1132300	-1	hypothetical protein
1123203	1140075	16872	Predicted by at least one method	WP_012340856.1		AVJ33_RS08675	1132309	1133067	-1	integrating conjugative element protein
1123203	1140075	16872	Predicted by at least one method	WP_014325837.1		AVJ33_RS08670	1133246	1134436	-1	hypothetical protein
1123203	1140075	16872	Predicted by at least one method	WP_012340858.1		AVJ33_RS08665	1134595	1135152	-1	hypothetical protein
1123203	1140075	16872	Predicted by at least one method	WP_012340859.1		AVJ33_RS08660	1135145	1136791	-1	chromosome partitioning protein ParB
1123203	1140075	16872	Predicted by at least one method	WP_012340860.1		AVJ33_RS08655	1136800	1138161	-1	replicative DNA helicase
1123203	1140075	16872	Predicted by at least one method	WP_012340861.1		AVJ33_RS08650	1138173	1138997	-1	chromosome partitioning ATPase
1123203	1140075	16872	Predicted by at least one method	WP_014325839.1		AVJ33_RS08640	1139584	1140075	1	heme iron utilization protein
1960209	1994141	33932	Predicted by at least one method	WP_016504281.1		AVJ33_RS05730	1960209	1961129	1	hypothetical protein	Symbiosis Island
1960209	1994141	33932	Predicted by at least one method	WP_014326229.1		AVJ33_RS05725	1961119	1961838	1	DUF2063 domain-containing protein
1960209	1994141	33932	Predicted by at least one method	WP_005720712.1		AVJ33_RS05720	1961905	1962105	-1	hypothetical protein
1960209	1994141	33932	Predicted by at least one method	WP_005720711.1		AVJ33_RS05715	1962106	1962657	-1	RNA polymerase sigma factor
1960209	1994141	33932	Predicted by at least one method	WP_071523776.1		AVJ33_RS05710	1963104	1963406	-1	hypothetical protein
1960209	1994141	33932	Predicted by at least one method	WP_071523777.1		AVJ33_RS05705	1963437	1963772	-1	hypothetical protein
1960209	1994141	33932	Predicted by at least one method	WP_071523778.1		AVJ33_RS05700	1963774	1964061	-1	hypothetical protein
1960209	1994141	33932	Predicted by at least one method	WP_071523779.1		AVJ33_RS05695	1964204	1964944	-1	hypothetical protein
1960209	1994141	33932	Predicted by at least one method	WP_075266410.1		AVJ33_RS05690	1964944	1965450	-1	hypothetical protein
1960209	1994141	33932	Predicted by at least one method	WP_075266412.1		AVJ33_RS05685	1965459	1966805	-1	hypothetical protein
1960209	1994141	33932	Predicted by at least one method	WP_075266414.1		AVJ33_RS05680	1966813	1967175	-1	hypothetical protein
1960209	1994141	33932	Predicted by at least one method	WP_075266416.1		AVJ33_RS05675	1967188	1967925	-1	hypothetical protein
1960209	1994141	33932	Predicted by at least one method			AVJ33_RS11410	1968464	1968697	-1	hypothetical protein
1960209	1994141	33932	Predicted by at least one method			AVJ33_RS11405	1968719	1968898	-1	hypothetical protein
1960209	1994141	33932	Predicted by at least one method			AVJ33_RS11400	1968899	1969912	-1	hypothetical protein
1960209	1994141	33932	Predicted by at least one method			AVJ33_RS11395	1970168	1970521	-1	hypothetical protein
1960209	1994141	33932	Predicted by at least one method	WP_075266340.1		AVJ33_RS05665	1970850	1972781	-1	hypothetical protein
1960209	1994141	33932	Predicted by at least one method	WP_075266330.1		AVJ33_RS05660	1972825	1973211	-1	hypothetical protein
1960209	1994141	33932	Predicted by at least one method	WP_075266328.1		AVJ33_RS05655	1973211	1973663	-1	hypothetical protein
1960209	1994141	33932	Predicted by at least one method	WP_075266326.1		AVJ33_RS05650	1973715	1974713	-1	N4-gp56 family major capsid protein
1960209	1994141	33932	Predicted by at least one method	WP_075266324.1		AVJ33_RS05645	1974744	1975619	-1	hypothetical protein
1960209	1994141	33932	Predicted by at least one method	WP_075266322.1		AVJ33_RS05635	1976102	1983109	-1	hypothetical protein
1960209	1994141	33932	Predicted by at least one method	WP_071523593.1		AVJ33_RS05630	1983174	1985357	-1	hypothetical protein
1960209	1994141	33932	Predicted by at least one method	WP_071523592.1		AVJ33_RS05625	1985360	1986898	-1	TerL
1960209	1994141	33932	Predicted by at least one method	WP_075266320.1		AVJ33_RS05620	1986901	1987608	-1	terminase
1960209	1994141	33932	Predicted by at least one method	WP_081375316.1		AVJ33_RS11390	1987649	1987930	-1	hypothetical protein
1960209	1994141	33932	Predicted by at least one method	WP_075266336.1		AVJ33_RS05610	1987836	1988159	-1	hypothetical protein
1960209	1994141	33932	Predicted by at least one method	WP_075266311.1		AVJ33_RS05605	1988176	1988589	-1	peptidase M15
1960209	1994141	33932	Predicted by at least one method	WP_075266309.1		AVJ33_RS05600	1988582	1988926	-1	phage holin, lambda family
1960209	1994141	33932	Predicted by at least one method	WP_075266307.1		AVJ33_RS05595	1989245	1989436	-1	hypothetical protein
1960209	1994141	33932	Predicted by at least one method			AVJ33_RS05590	1989610	1989702	-1	transcriptional regulator
1960209	1994141	33932	Predicted by at least one method	WP_075266305.1		AVJ33_RS05585	1989834	1990523	-1	hypothetical protein
1960209	1994141	33932	Predicted by at least one method	WP_071523557.1		AVJ33_RS08690	1991707	1992162	1	pyruvate kinase
1960209	1994141	33932	Predicted by at least one method	WP_071523558.1		AVJ33_RS08695	1992237	1992518	1	hypothetical protein
1960209	1994141	33932	Predicted by at least one method	WP_075266281.1		AVJ33_RS08700	1992515	1993504	-1	integrase
1960209	1994141	33932	Predicted by at least one method	WP_010906527.1		AVJ33_RS08710	1993794	1994141	-1	protein-export membrane protein SecG
2313542	2420696	107154	Predicted by at least one method	WP_014391471.1		AVJ33_RS00265	2313094	2313552	-1	recombination protein NinB	RGI & PAG (ICE)
2313542	2420696	107154	Predicted by at least one method	WP_041423202.1		AVJ33_RS00270	2313542	2314072	-1	adenine methyltransferase
2313542	2420696	107154	Predicted by at least one method	WP_016533441.1		AVJ33_RS00275	2314082	2314771	-1	replication protein P
2313542	2420696	107154	Predicted by at least one method	WP_016533442.1		AVJ33_RS00280	2314771	2315673	-1	hypothetical protein
2313542	2420696	107154	Predicted by at least one method	WP_014390722.1		AVJ33_RS00285	2315675	2316028	-1	HNH endonuclease
2313542	2420696	107154	Predicted by at least one method	WP_016569986.1		AVJ33_RS00290	2316025	2316285	-1	hypothetical protein
2313542	2420696	107154	Predicted by at least one method	WP_016569988.1		AVJ33_RS00295	2316538	2316990	-1	hypothetical protein
2313542	2420696	107154	Predicted by at least one method	WP_014390719.1		AVJ33_RS00300	2317039	2317236	-1	hypothetical protein
2313542	2420696	107154	Predicted by at least one method	WP_016569989.1		AVJ33_RS00305	2317360	2318037	1	transcriptional regulator
2313542	2420696	107154	Predicted by at least one method	WP_016533478.1		AVJ33_RS00310	2318220	2318483	1	HicA protein
2313542	2420696	107154	Predicted by at least one method	WP_016533477.1		AVJ33_RS00315	2318486	2318965	1	toxin-antitoxin system HicB family antitoxin
2313542	2420696	107154	Predicted by at least one method	WP_016533476.1		AVJ33_RS00320	2318962	2319345	1	hypothetical protein
2313542	2420696	107154	Predicted by at least one method	WP_016533507.1		AVJ33_RS00325	2319956	2320186	1	hypothetical protein
2313542	2420696	107154	Predicted by at least one method	WP_075269196.1		AVJ33_RS00165	2321417	2321629	1	hypothetical protein
2313542	2420696	107154	Predicted by at least one method	WP_016570067.1		AVJ33_RS00170	2321632	2322618	1	hypothetical protein
2313542	2420696	107154	Predicted by at least one method	WP_016533454.1		AVJ33_RS00175	2322622	2323473	1	phage recombination protein Bet
2313542	2420696	107154	Predicted by at least one method	WP_064775601.1		AVJ33_RS00180	2323466	2324077	1	exonuclease
2313542	2420696	107154	Predicted by at least one method	WP_075269198.1		AVJ33_RS00185	2324081	2324502	1	single-stranded DNA-binding protein
2313542	2420696	107154	Predicted by at least one method			AVJ33_RS00020	2325508	2325597	-1	mobilization protein
2313542	2420696	107154	Predicted by at least one method	WP_021265455.1		AVJ33_RS00025	2325669	2325854	1	hypothetical protein
2313542	2420696	107154	Predicted by at least one method	WP_025288852.1		AVJ33_RS00030	2326007	2326627	1	hypothetical protein
2313542	2420696	107154	Predicted by at least one method	WP_064964850.1		AVJ33_RS00090	2327876	2328163	1	hypothetical protein
2313542	2420696	107154	Predicted by at least one method	WP_014325825.1		AVJ33_RS00190	2335845	2336750	-1	23S rRNA (adenine(2058)-N(6))-methyltransferase Erm(42);Resistance gene(CARD)
2313542	2420696	107154	Predicted by at least one method	WP_075266406.1		AVJ33_RS00195	2336894	2337139	-1	hypothetical protein
2313542	2420696	107154	Predicted by at least one method			AVJ33_RS00200	2337170	2337427	-1	IS91 family transposase
2313542	2420696	107154	Predicted by at least one method	WP_075268008.1		AVJ33_RS00205	2337460	2337684	-1	hypothetical protein
2313542	2420696	107154	Predicted by at least one method	WP_014325823.1		AVJ33_RS00210	2337767	2339059	-1	IS91 family transposase
2313542	2420696	107154	Predicted by at least one method	WP_015691061.1		AVJ33_RS00530	2340574	2341080	-1	hypothetical protein
2313542	2420696	107154	Predicted by at least one method	WP_075266303.1		AVJ33_RS00535	2341102	2341452	-1	hypothetical protein
2313542	2420696	107154	Predicted by at least one method	WP_015691059.1		AVJ33_RS00540	2341462	2341830	-1	site-specific DNA-methyltransferase (adenine-specific)
2313542	2420696	107154	Predicted by at least one method	WP_015691058.1		AVJ33_RS00545	2341827	2343191	-1	DNA helicase
2313542	2420696	107154	Predicted by at least one method	WP_015691057.1		AVJ33_RS00550	2343188	2344006	-1	hypothetical protein
2313542	2420696	107154	Predicted by at least one method	WP_075266301.1		AVJ33_RS00555	2344091	2344792	-1	DNA-binding protein
2313542	2420696	107154	Predicted by at least one method	WP_075266299.1		AVJ33_RS00560	2344851	2345303	-1	hypothetical protein
2313542	2420696	107154	Predicted by at least one method	WP_075266297.1		AVJ33_RS00565	2345352	2345552	-1	transcriptional regulator
2313542	2420696	107154	Predicted by at least one method	WP_075266295.1		AVJ33_RS00570	2345674	2346360	1	transcriptional regulator
2313542	2420696	107154	Predicted by at least one method	WP_014390717.1		AVJ33_RS00575	2346436	2347173	1	hypothetical protein
2313542	2420696	107154	Predicted by at least one method	WP_014390716.1		AVJ33_RS00580	2347170	2347994	1	hypothetical protein
2313542	2420696	107154	Predicted by at least one method	WP_075266293.1		AVJ33_RS00585	2348503	2348730	1	hypothetical protein
2313542	2420696	107154	Predicted by at least one method	WP_071523840.1		AVJ33_RS00590	2348744	2349040	1	hypothetical protein
2313542	2420696	107154	Predicted by at least one method	WP_075269201.1		AVJ33_RS00595	2349686	2350931	1	SIR2 family protein
2313542	2420696	107154	Predicted by at least one method	WP_011200812.1		AVJ33_RS00075	2352105	2352293	1	hypothetical protein
2313542	2420696	107154	Predicted by at least one method	WP_011200813.1		AVJ33_RS00080	2352334	2352636	1	hypothetical protein
2313542	2420696	107154	Predicted by at least one method	WP_011200814.1		AVJ33_RS00085	2352636	2353946	1	ISL3 family transposase
2313542	2420696	107154	Predicted by at least one method	WP_075266291.1		AVJ33_RS00010	2355124	2355801	-1	hypothetical protein
2313542	2420696	107154	Predicted by at least one method			AVJ33_RS00035	2357090	2357350	1	hypothetical protein
2313542	2420696	107154	Predicted by at least one method	WP_071523850.1		AVJ33_RS00040	2357359	2357715	1	hypothetical protein
2313542	2420696	107154	Predicted by at least one method	WP_075266283.1		AVJ33_RS00045	2357760	2358062	1	hypothetical protein
2313542	2420696	107154	Predicted by at least one method	WP_064317824.1		AVJ33_RS00140	2359313	2359984	1	APH(3'') family aminoglycoside O-phosphotransferase
2313542	2420696	107154	Predicted by at least one method	WP_000480968.1		AVJ33_RS00145	2359984	2360820	1	aminoglycoside O-phosphotransferase APH(6)-Id;Resistance gene(RGI)
2313542	2420696	107154	Predicted by at least one method	WP_075266373.1		AVJ33_RS00150	2360792	2361019	-1	hypothetical protein
2313542	2420696	107154	Predicted by at least one method	WP_000018321.1		AVJ33_RS00155	2361156	2361971	1	aminoglycoside O-phosphotransferase APH(3')-Ia;Resistance gene(RGI)
2313542	2420696	107154	Predicted by at least one method	WP_075269194.1		AVJ33_RS00160	2362125	2362343	-1	hypothetical protein
2313542	2420696	107154	Predicted by at least one method	WP_081375319.1		AVJ33_RS00070	2363350	2365223	1	transketolase
2313542	2420696	107154	Predicted by at least one method	WP_075266381.1		AVJ33_RS00005	2366310	2367284	1	IS30 family transposase
2313542	2420696	107154	Predicted by at least one method			AVJ33_RS00110	2368300	2368413	1	single-stranded DNA-binding protein
2313542	2420696	107154	Predicted by at least one method	WP_016533530.1		AVJ33_RS00115	2368425	2368616	1	hypothetical protein
2313542	2420696	107154	Predicted by at least one method	WP_014391449.1		AVJ33_RS00120	2368659	2369012	1	hypothetical protein
2313542	2420696	107154	Predicted by at least one method	WP_014391448.1		AVJ33_RS00125	2369084	2369872	1	hypothetical protein
2313542	2420696	107154	Predicted by at least one method	WP_014391447.1		AVJ33_RS00130	2369923	2370522	1	hypothetical protein
2313542	2420696	107154	Predicted by at least one method			AVJ33_RS00135	2370657	2370970	1	hypothetical protein
2313542	2420696	107154	Predicted by at least one method	WP_014391456.1		AVJ33_RS00050	2378756	2379019	1	hypothetical protein
2313542	2420696	107154	Predicted by at least one method	WP_014391102.1		AVJ33_RS00055	2379107	2379640	1	hypothetical protein;PAG
2313542	2420696	107154	Predicted by at least one method	WP_014325836.1		AVJ33_RS01465	2381042	2382244	-1	TetH/TetJ family tetracycline resistance MFS efflux pump;Resistance gene(RGI)
2313542	2420696	107154	Predicted by at least one method	WP_006248868.1		AVJ33_RS01470	2382336	2382959	1	TetR family transcriptional regulator
2313542	2420696	107154	Predicted by at least one method	WP_006248869.1		AVJ33_RS01475	2382962	2383480	-1	hypothetical protein
2313542	2420696	107154	Predicted by at least one method	WP_006248870.1		AVJ33_RS01480	2383529	2383708	-1	hypothetical protein;PAG
2313542	2420696	107154	Predicted by at least one method	WP_012340841.1		AVJ33_RS01485	2383797	2383952	1	alcohol dehydrogenase
2313542	2420696	107154	Predicted by at least one method	WP_006248871.1		AVJ33_RS01490	2384042	2385589	-1	bilirubin oxidase
2313542	2420696	107154	Predicted by at least one method	WP_005612095.1		AVJ33_RS01495	2385603	2386058	-1	metal-binding protein
2313542	2420696	107154	Predicted by at least one method	WP_006248872.1		AVJ33_RS01500	2386240	2386560	-1	hypothetical protein
2313542	2420696	107154	Predicted by at least one method	WP_012340839.1		AVJ33_RS01505	2386559	2387326	1	aldo/keto reductase
2313542	2420696	107154	Predicted by at least one method	WP_006248874.1		AVJ33_RS01510	2387865	2388575	-1	hypothetical protein
2313542	2420696	107154	Predicted by at least one method	WP_014325832.1		AVJ33_RS01515	2388671	2388955	1	hypothetical protein;PAG
2313542	2420696	107154	Predicted by at least one method	WP_006248876.1		AVJ33_RS01520	2389052	2389570	1	hypothetical protein
2313542	2420696	107154	Predicted by at least one method	WP_012340838.1		AVJ33_RS01525	2389730	2391781	1	DNA topoisomerase III
2313542	2420696	107154	Predicted by at least one method	WP_006248878.1		AVJ33_RS01530	2392599	2393030	1	hypothetical protein
2313542	2420696	107154	Predicted by at least one method	WP_006248879.1		AVJ33_RS01535	2393136	2393816	1	hypothetical protein
2313542	2420696	107154	Predicted by at least one method	WP_014325831.1		AVJ33_RS01540	2393842	2394249	1	hypothetical protein;PAG
2313542	2420696	107154	Predicted by at least one method	WP_006248881.1		AVJ33_RS01545	2394329	2394691	1	hypothetical protein;PAG
2313542	2420696	107154	Predicted by at least one method	WP_006248882.1		AVJ33_RS01550	2394804	2395064	1	hypothetical protein
2313542	2420696	107154	Predicted by at least one method	WP_006248884.1		AVJ33_RS01555	2395223	2395852	1	hypothetical protein
2313542	2420696	107154	Predicted by at least one method	WP_006248885.1		AVJ33_RS01560	2395852	2396625	1	integrating conjugative element protein
2313542	2420696	107154	Predicted by at least one method	WP_012340835.1		AVJ33_RS01565	2396604	2397374	1	hypothetical protein;PAG
2313542	2420696	107154	Predicted by at least one method	WP_012340834.1		AVJ33_RS01570	2397377	2397883	1	integrating conjugative element protein
2313542	2420696	107154	Predicted by at least one method	WP_014325830.1		AVJ33_RS01575	2397883	2400084	1	conjugative coupling factor TraD, PFGI-1 class
2313542	2420696	107154	Predicted by at least one method	WP_006248889.1		AVJ33_RS01580	2400077	2400430	1	hypothetical protein;PAG
2313542	2420696	107154	Predicted by at least one method	WP_012340831.1		AVJ33_RS01585	2400427	2401122	1	integrating conjugative element membrane protein
2313542	2420696	107154	Predicted by at least one method	WP_012340830.1		AVJ33_RS01590	2401154	2401537	-1	hypothetical protein
2313542	2420696	107154	Predicted by at least one method	WP_006248892.1		AVJ33_RS01595	2401724	2402050	1	hypothetical protein
2313542	2420696	107154	Predicted by at least one method	WP_006248893.1		AVJ33_RS01600	2402047	2402283	1	hypothetical protein
2313542	2420696	107154	Predicted by at least one method	WP_006248894.1		AVJ33_RS01605	2402298	2402687	1	membrane protein;PAG
2313542	2420696	107154	Predicted by at least one method	WP_012340829.1		AVJ33_RS01610	2402710	2403075	1	membrane protein
2313542	2420696	107154	Predicted by at least one method	WP_012340828.1		AVJ33_RS01615	2403079	2403723	1	integrating conjugative element protein
2313542	2420696	107154	Predicted by at least one method	WP_012340827.1		AVJ33_RS01620	2403723	2404607	1	conjugative transfer protein
2313542	2420696	107154	Predicted by at least one method	WP_012340826.1		AVJ33_RS01625	2404619	2406073	1	integrating conjugative element protein
2313542	2420696	107154	Predicted by at least one method	WP_012340824.1		AVJ33_RS01630	2406086	2406484	1	conjugal transfer protein
2313542	2420696	107154	Predicted by at least one method	WP_012340823.1		AVJ33_RS01635	2406487	2409324	1	conjugative transfer ATPase
2313542	2420696	107154	Predicted by at least one method	WP_012340822.1		AVJ33_RS01640	2409324	2409752	1	hypothetical protein;PAG
2313542	2420696	107154	Predicted by at least one method	WP_012340821.1		AVJ33_RS01645	2409742	2410059	1	hypothetical protein;PAG
2313542	2420696	107154	Predicted by at least one method	WP_012340820.1		AVJ33_RS01650	2410070	2411542	1	conjugal transfer protein TraG
2313542	2420696	107154	Predicted by at least one method	WP_012340819.1		AVJ33_RS01655	2411588	2411929	-1	hypothetical protein;PAG
2313542	2420696	107154	Predicted by at least one method	WP_012340818.1		AVJ33_RS01660	2411950	2412420	-1	hypothetical protein
2313542	2420696	107154	Predicted by at least one method	WP_012340817.1		AVJ33_RS01665	2412636	2413064	-1	hypothetical protein;PAG
2313542	2420696	107154	Predicted by at least one method	WP_012340816.1		AVJ33_RS01670	2413085	2415097	-1	integrating conjugative element protein
2313542	2420696	107154	Predicted by at least one method	WP_012340815.1		AVJ33_RS01675	2415115	2416056	-1	integrating conjugative element protein
2313542	2420696	107154	Predicted by at least one method	WP_012340813.1		AVJ33_RS01680	2416053	2416496	-1	integrating conjugative element protein
2313542	2420696	107154	Predicted by at least one method	WP_012340812.1		AVJ33_RS01685	2416870	2417223	1	hypothetical protein;PAG
2313542	2420696	107154	Predicted by at least one method	WP_012340811.1		AVJ33_RS01690	2417295	2417540	1	hypothetical protein;PAG
2313542	2420696	107154	Predicted by at least one method	WP_012340810.1		AVJ33_RS01695	2417639	2418034	1	hypothetical protein;PAG
2313542	2420696	107154	Predicted by at least one method	WP_012340809.1		AVJ33_RS01700	2418112	2418954	1	hypothetical protein;PAG
2313542	2420696	107154	Predicted by at least one method	WP_012340808.1		AVJ33_RS01705	2419070	2419477	1	hypothetical protein;PAG
2313542	2420696	107154	Predicted by at least one method	WP_012340807.1		AVJ33_RS01710	2419722	2420696	1	hypothetical protein;PAG
