# Supplementary material for: Comparative analysis reveals the Genomic Islands in Pasteurella multocida population genetics: on Symbiosis and adaptability
Source: BMC Genomics. 2019 Jan 18;20:63. doi: 10.1186/s12864-018-5366-6 (PMC6339346; doi:10.1186/s12864-018-5366-6)
Supplement: Supplementary file 6 — File S1. Detailed information on GI of each strain (ZIP 1360 kb). [file 12864_2018_5366_MOESM6_ESM.zip › File. S1. Detailed information on GI of each strain/Detailed information on GIs of 97 whole genomes strains/2297PM.xls]

## Sheet: Islandviewer Results
Island start	Island end	Length	Method	Gene name	Gene ID	Locus	Gene start	Gene end	Strand	Product	COG		External Annotations
166034	182357	16323	Predicted by at least one method	WP_005736263.1		AVJ36_RS07775	166034	166543	1	molybdopterin-guanine dinucleotide biosynthesis protein MobB	H	Molybdopterin-guanine dinucleotide biosynthesis protein	PAI
166034	182357	16323	Predicted by at least one method	WP_005718967.1		AVJ36_RS07780	166553	167938	1	MFS transporter	G	Predicted arabinose efflux permease, MFS family
166034	182357	16323	Predicted by at least one method	WP_005764193.1		AVJ36_RS07785	168497	168871	-1	hypothetical protein	K	Predicted transcriptional regulator, contains an HTH and PUA-like domains
166034	182357	16323	Predicted by at least one method	WP_014326449.1		AVJ36_RS07790	168849	169898	-1	hypothetical protein	J	Ribosomal protein S18 acetylase RimI and related acetyltransferases
166034	182357	16323	Predicted by at least one method	WP_014326450.1		AVJ36_RS07795	170884	171834	-1	abortive infection protein	V	Abortive infection bacteriophage resistance protein
166034	182357	16323	Predicted by at least one method	WP_014326451.1		AVJ36_RS07800	172848	175025	-1	hypothetical protein	S	Uncharcterized protein, DUF927 family
166034	182357	16323	Predicted by at least one method	WP_016533390.1		AVJ36_RS07805	175018	175452	-1	hypothetical protein	R	Predicted pyrophosphatase or phosphodiesterase, AlkP superfamily
166034	182357	16323	Predicted by at least one method	WP_014326453.1		AVJ36_RS07810	175449	175775	-1	hypothetical protein	MDT	AAA+-type ATPase, SpoVK/Ycf46/Vps4 family
166034	182357	16323	Predicted by at least one method	WP_016504559.1		AVJ36_RS07815	175768	176163	-1	hypothetical protein	E	Chorismate synthase
166034	182357	16323	Predicted by at least one method	WP_014326454.1		AVJ36_RS07820	176156	176716	-1	hypothetical protein	G	Di- and tricarboxylate transporter
166034	182357	16323	Predicted by at least one method	WP_014326455.1		AVJ36_RS07825	176839	177201	-1	hypothetical protein	U	Type VI protein secretion system component VasK
166034	182357	16323	Predicted by at least one method	WP_016504558.1		AVJ36_RS07830	177663	177938	-1	hypothetical protein Pathogen-associated gene(PAG)	K	Leucine-rich repeat (LRR) protein
166034	182357	16323	Predicted by at least one method	WP_014326458.1		AVJ36_RS07835	178130	178408	-1	hypothetical protein	V	Restriction endonuclease S subunit
166034	182357	16323	Predicted by at least one method	WP_014326459.1		AVJ36_RS07840	178401	179120	-1	hypothetical protein	X	Phage regulatory protein Rha
166034	182357	16323	Predicted by at least one method	WP_014326460.1		AVJ36_RS07845	179141	179563	-1	hypothetical protein Pathogen-associated gene(PAG)	J	Alanyl-tRNA synthetase
166034	182357	16323	Predicted by at least one method	WP_005764228.1		AVJ36_RS07850	179573	179770	-1	helix-turn-helix domain-containing protein	KX	Predicted DNA-binding transcriptional regulator AlpA
166034	182357	16323	Predicted by at least one method	WP_014326461.1		AVJ36_RS07855	179995	180600	-1	hypothetical protein	JR	HD superfamily phosphodieaserase, includes HD domain of RNase Y
166034	182357	16323	Predicted by at least one method	WP_014326462.1		AVJ36_RS07860	181074	182357	-1	integrase	LX	Integrase
1092651	1156849	64198	Predicted by at least one method	WP_005757018.1		AVJ36_RS07010	1092142	1092654	1	chorismate--pyruvate lyase	H	4-hydroxybenzoate synthetase (chorismate-pyruvate lyase)	PAI ( ICE )
1092651	1156849	64198	Predicted by at least one method	WP_014325820.1		AVJ36_RS07015	1092651	1093460	1	glutamate racemase	M	Glutamate racemase
1092651	1156849	64198	Predicted by at least one method	WP_075269040.1		AVJ36_RS02400	1094608	1094816	-1	hypothetical protein	ET	ABC-type amino acid transport/signal transduction system, periplasmic component/domain
1092651	1156849	64198	Predicted by at least one method	WP_012340801.1		AVJ36_RS02395	1095964	1096542	1	hypothetical protein	S	Uncharacterized conserved protein, contains LGFP repeats
1092651	1156849	64198	Predicted by at least one method			AVJ36_RS02390	1096612	1096931	1	N-acetylglucosamine-6-phosphate deacetylase
1092651	1156849	64198	Predicted by at least one method	WP_012340802.1		AVJ36_RS02385	1097274	1097711	-1	hypothetical protein	X	Phage repressor protein C, contains Cro/C1-type HTH and peptisase s24 domains
1092651	1156849	64198	Predicted by at least one method	WP_012340803.1		AVJ36_RS02380	1097861	1098760	1	integrase	L	Site-specific recombinase XerD
1092651	1156849	64198	Predicted by at least one method			AVJ36_RS02375	1098809	1099063	1	hypothetical protein
1092651	1156849	64198	Predicted by at least one method	WP_075267977.1		AVJ36_RS07960	1100269	1101033	-1	integrase	L	Site-specific recombinase XerD
1092651	1156849	64198	Predicted by at least one method	WP_014325827.1		AVJ36_RS07965	1101189	1103168	-1	integrating conjugative element relaxase PFGI-1 class	J	3'-5' exoribonuclease YhaM, can participate in 23S rRNA maturation, HD superfamily
1092651	1156849	64198	Predicted by at least one method	WP_014325828.1		AVJ36_RS07970	1103596	1104393	-1	type I restriction endonuclease subunit M	V	Type I restriction-modification system, DNA methylase subunit
1092651	1156849	64198	Predicted by at least one method	WP_012340806.1		AVJ36_RS07975	1104466	1105212	-1	hypothetical protein	H	Glutamate-1-semialdehyde aminotransferase
1092651	1156849	64198	Predicted by at least one method	WP_012340807.1		AVJ36_RS07980	1105352	1106326	-1	hypothetical protein	L	Antirestriction protein ArdC
1092651	1156849	64198	Predicted by at least one method	WP_012340808.1		AVJ36_RS07985	1106571	1106978	-1	hypothetical protein Pathogen-associated gene(PAG)	J	tRNA 2-selenouridine synthase SelU, contains rhodanese domain
1092651	1156849	64198	Predicted by at least one method	WP_012340809.1		AVJ36_RS07990	1107094	1107936	-1	hypothetical protein Pathogen-associated gene(PAG)	BQ	Acetoin utilization deacetylase AcuC or a related deacetylase
1092651	1156849	64198	Predicted by at least one method	WP_012340810.1		AVJ36_RS07995	1108014	1108409	-1	hypothetical protein Pathogen-associated gene(PAG)	TK	DNA-binding response regulator, OmpR family, contains REC and winged-helix (wHTH) domain
1092651	1156849	64198	Predicted by at least one method	WP_012340811.1		AVJ36_RS08000	1108508	1108753	-1	hypothetical protein Pathogen-associated gene(PAG)	L	Adenine-specific DNA glycosylase, acts on AG and A-oxoG pairs
1092651	1156849	64198	Predicted by at least one method	WP_012340812.1		AVJ36_RS08005	1108825	1109178	-1	hypothetical protein Pathogen-associated gene(PAG)	R	Predicted metal-dependent hydrolase, TIM-barrel fold
1092651	1156849	64198	Predicted by at least one method	WP_012340813.1		AVJ36_RS08010	1109552	1109995	1	integrating conjugative element protein	QV	Cytochrome P450
1092651	1156849	64198	Predicted by at least one method	WP_012340815.1		AVJ36_RS08015	1109992	1110933	1	integrating conjugative element protein	T	HAMP domain
1092651	1156849	64198	Predicted by at least one method	WP_012340816.1		AVJ36_RS08020	1110951	1112963	1	integrating conjugative element protein	M	Phage-related lysozyme (muramidase), GH24 family
1092651	1156849	64198	Predicted by at least one method	WP_012340817.1		AVJ36_RS08025	1112984	1113412	1	hypothetical protein Pathogen-associated gene(PAG)	J	Aspartyl-tRNA synthetase
1092651	1156849	64198	Predicted by at least one method	WP_012340818.1		AVJ36_RS08030	1113628	1114098	1	hypothetical protein Pathogen-associated gene(PAG)	T	K+-sensing histidine kinase KdpD
1092651	1156849	64198	Predicted by at least one method	WP_012340819.1		AVJ36_RS08035	1114119	1114460	1	hypothetical protein
1092651	1156849	64198	Predicted by at least one method	WP_012340820.1		AVJ36_RS08040	1114506	1115978	-1	conjugal transfer protein TraG	E	Aspartate/methionine/tyrosine aminotransferase
1092651	1156849	64198	Predicted by at least one method	WP_012340821.1		AVJ36_RS08045	1115989	1116306	-1	hypothetical protein Pathogen-associated gene(PAG)	H	Dihydrofolate reductase
1092651	1156849	64198	Predicted by at least one method	WP_012340822.1		AVJ36_RS08050	1116296	1116724	-1	hypothetical protein Pathogen-associated gene(PAG)	X	Phage terminase large subunit
1092651	1156849	64198	Predicted by at least one method	WP_012340823.1		AVJ36_RS08055	1116724	1119561	-1	conjugative transfer ATPase	U	Type IV secretory pathway, VirB4 component
1092651	1156849	64198	Predicted by at least one method	WP_012340824.1		AVJ36_RS08060	1119564	1119962	-1	conjugal transfer protein	EP	ABC-type dipeptide/oligopeptide/nickel transport system, ATPase component
1092651	1156849	64198	Predicted by at least one method	WP_012340826.1		AVJ36_RS08065	1119975	1121429	-1	integrating conjugative element protein	KT	Phage shock protein A
1092651	1156849	64198	Predicted by at least one method	WP_012340827.1		AVJ36_RS08070	1121441	1122325	-1	conjugative transfer protein	U	Type II secretory pathway, component HofQ
1092651	1156849	64198	Predicted by at least one method	WP_012340828.1		AVJ36_RS08075	1122325	1122969	-1	integrating conjugative element protein	C	Fe-S-cluster-containing dehydrogenase component
1092651	1156849	64198	Predicted by at least one method	WP_012340829.1		AVJ36_RS08080	1122973	1123338	-1	membrane protein	P	Phosphate/sulfate permease
1092651	1156849	64198	Predicted by at least one method	WP_006248894.1		AVJ36_RS08085	1123361	1123750	-1	membrane protein Pathogen-associated gene(PAG)	O	Peroxiredoxin
1092651	1156849	64198	Predicted by at least one method	WP_006248893.1		AVJ36_RS08090	1123765	1124001	-1	hypothetical protein
1092651	1156849	64198	Predicted by at least one method	WP_006248892.1		AVJ36_RS08095	1123998	1124324	-1	hypothetical protein	PC	Hydroxylamine reductase (hybrid-cluster protein)
1092651	1156849	64198	Predicted by at least one method	WP_012340830.1		AVJ36_RS08100	1124511	1124894	1	hypothetical protein	E	Ornithine cyclodeaminase/archaeal alanine dehydrogenase, mu-crystallin family
1092651	1156849	64198	Predicted by at least one method	WP_012340831.1		AVJ36_RS08105	1124926	1125621	-1	integrating conjugative element membrane protein	P	ABC-type Fe3+ transport system, periplasmic component
1092651	1156849	64198	Predicted by at least one method	WP_006248889.1		AVJ36_RS08110	1125618	1125971	-1	hypothetical protein Pathogen-associated gene(PAG)	E	Aminopeptidase N
1092651	1156849	64198	Predicted by at least one method	WP_014325830.1		AVJ36_RS08115	1125964	1128165	-1	conjugative coupling factor TraD, PFGI-1 class	U	Type IV secretory pathway, VirD4 component, TraG/TraD family ATPase
1092651	1156849	64198	Predicted by at least one method	WP_012340834.1		AVJ36_RS08120	1128165	1128671	-1	integrating conjugative element protein	KT	DNA-binding response regulator, LytR/AlgR family
1092651	1156849	64198	Predicted by at least one method	WP_012340835.1		AVJ36_RS08125	1128674	1129444	-1	hypothetical protein Pathogen-associated gene(PAG)	M	Soluble lytic murein transglycosylase and related regulatory proteins (some contain LysM/invasin domains)
1092651	1156849	64198	Predicted by at least one method	WP_006248885.1		AVJ36_RS08130	1129423	1130196	-1	integrating conjugative element protein	O	Glutaredoxin
1092651	1156849	64198	Predicted by at least one method	WP_006248884.1		AVJ36_RS08135	1130196	1130825	-1	hypothetical protein	D	Cell division protein DamX, binds to the septal ring, contains C-terminal SPOR domain
1092651	1156849	64198	Predicted by at least one method	WP_006248882.1		AVJ36_RS08140	1130984	1131244	-1	hypothetical protein	C	NADP-dependent 3-hydroxy acid dehydrogenase YdfG
1092651	1156849	64198	Predicted by at least one method	WP_006248881.1		AVJ36_RS08145	1131357	1131719	-1	hypothetical protein Pathogen-associated gene(PAG)	K	DNA-binding transcriptional regulator, IclR family
1092651	1156849	64198	Predicted by at least one method	WP_014325831.1		AVJ36_RS08150	1131799	1132206	-1	hypothetical protein Pathogen-associated gene(PAG)	J	Translation elongation factor P (EF-P)/translation initiation factor 5A (eIF-5A)
1092651	1156849	64198	Predicted by at least one method	WP_006248879.1		AVJ36_RS08155	1132232	1132912	-1	hypothetical protein	J	Aspartyl/asparaginyl-tRNA synthetase
1092651	1156849	64198	Predicted by at least one method	WP_006248878.1		AVJ36_RS08160	1133018	1133449	-1	hypothetical protein	I	Fatty acid desaturase
1092651	1156849	64198	Predicted by at least one method	WP_012340838.1		AVJ36_RS08165	1134267	1136318	-1	DNA topoisomerase III	L	DNA topoisomerase IA
1092651	1156849	64198	Predicted by at least one method	WP_006248876.1		AVJ36_RS08170	1136478	1136996	-1	hypothetical protein	Q	Ectoine hydroxylase-related dioxygenase, phytanoyl-CoA dioxygenase (PhyH) family
1092651	1156849	64198	Predicted by at least one method	WP_014325832.1		AVJ36_RS08175	1137093	1137377	-1	hypothetical protein Pathogen-associated gene(PAG)	O	Serine protease, subtilisin family
1092651	1156849	64198	Predicted by at least one method	WP_006248874.1		AVJ36_RS08180	1137473	1138183	1	hypothetical protein	R	GTPase, G3E family
1092651	1156849	64198	Predicted by at least one method	WP_011200813.1		AVJ36_RS08235	1146412	1146714	-1	hypothetical protein	FR	Cytosine/adenosine deaminase or related metal-dependent hydrolase
1092651	1156849	64198	Predicted by at least one method	WP_011200812.1		AVJ36_RS08240	1146755	1146943	-1	hypothetical protein	H	GTP cyclohydrolase II
1092651	1156849	64198	Predicted by at least one method	WP_012340854.1		AVJ36_RS08245	1147250	1147702	-1	single-stranded DNA-binding protein	L	Single-stranded DNA-binding protein
1092651	1156849	64198	Predicted by at least one method	WP_012340855.1		AVJ36_RS08250	1148058	1148543	-1	hypothetical protein	U	Predicted component of the type VI protein secretion system
1092651	1156849	64198	Predicted by at least one method	WP_012340856.1		AVJ36_RS08255	1148552	1149310	-1	integrating conjugative element protein	H	Heme A synthase
1092651	1156849	64198	Predicted by at least one method	WP_014325837.1		AVJ36_RS08260	1149489	1150679	-1	hypothetical protein	S	Uncharacterized membrane protein
1092651	1156849	64198	Predicted by at least one method	WP_012340858.1		AVJ36_RS08265	1150838	1151395	-1	hypothetical protein	EH	Anthranilate/para-aminobenzoate synthases component I
1092651	1156849	64198	Predicted by at least one method	WP_012340859.1		AVJ36_RS08270	1151388	1153034	-1	chromosome partitioning protein ParB	D	Chromosome segregation protein Spo0J, contains ParB-like nuclease domain
1092651	1156849	64198	Predicted by at least one method	WP_012340860.1		AVJ36_RS08275	1153043	1154404	-1	replicative DNA helicase	L	Replicative DNA helicase
1092651	1156849	64198	Predicted by at least one method	WP_012340861.1		AVJ36_RS08280	1154416	1155240	-1	chromosome partitioning ATPase	N	Cellulose biosynthesis protein BcsQ
1092651	1156849	64198	Predicted by at least one method	WP_014325839.1		AVJ36_RS08290	1155827	1156318	1	heme iron utilization protein	P	Putative heme iron utilization protein
1092651	1156849	64198	Predicted by at least one method	WP_005751227.1		AVJ36_RS08295	1156334	1156849	1	heme utilization protein HutZ	P	Putative heme iron utilization protein
