# Supplementary material for: Comparative analysis reveals the Genomic Islands in Pasteurella multocida population genetics: on Symbiosis and adaptability
Source: BMC Genomics. 2019 Jan 18;20:63. doi: 10.1186/s12864-018-5366-6 (PMC6339346; doi:10.1186/s12864-018-5366-6)
Supplement: Supplementary file 6 — File S1. Detailed information on GI of each strain (ZIP 1360 kb). [file 12864_2018_5366_MOESM6_ESM.zip › File. S1. Detailed information on GI of each strain/Detailed information on GIs of 97 whole genomes strains/2320PM.xls]

## Sheet: Islandviewer Results
Island start	Island end	Length	Method	Gene name	Gene ID	Locus	Gene start	Gene end	Strand	Product	COG		External Annotations
2266162	2308346	42184	Predicted by at least one method	WP_006248872.1		AVJ42_RS04995	2266162	2266482	-1	hypothetical protein	V	CRISPR/Cas system-associated endoribonuclease Cas2	PAI & RGI (ICE)
2266162	2308346	42184	Predicted by at least one method	WP_012340839.1		AVJ42_RS05000	2266481	2267248	1	aldo/keto reductase	R	Predicted oxidoreductase (related to aryl-alcohol dehydrogenase)
2266162	2308346	42184	Predicted by at least one method	WP_006248874.1		AVJ42_RS05005	2267787	2268497	-1	hypothetical protein	R	GTPase, G3E family
2266162	2308346	42184	Predicted by at least one method	WP_014325832.1		AVJ42_RS05010	2268593	2268877	1	hypothetical protein Pathogen-associated gene(PAG)	O	Serine protease, subtilisin family
2266162	2308346	42184	Predicted by at least one method	WP_006248876.1		AVJ42_RS05015	2268974	2269492	1	hypothetical protein Pathogen-associated gene(PAG)	Q	Ectoine hydroxylase-related dioxygenase, phytanoyl-CoA dioxygenase (PhyH) family
2266162	2308346	42184	Predicted by at least one method	WP_012340838.1		AVJ42_RS05020	2269652	2271703	1	DNA topoisomerase III	L	DNA topoisomerase IA
2266162	2308346	42184	Predicted by at least one method	WP_006248878.1		AVJ42_RS05025	2272521	2272952	1	hypothetical protein	I	Fatty acid desaturase
2266162	2308346	42184	Predicted by at least one method	WP_006248879.1		AVJ42_RS05030	2273058	2273738	1	hypothetical protein	J	Aspartyl/asparaginyl-tRNA synthetase
2266162	2308346	42184	Predicted by at least one method	WP_014325831.1		AVJ42_RS05035	2273764	2274171	1	hypothetical protein Pathogen-associated gene(PAG)	J	Translation elongation factor P (EF-P)/translation initiation factor 5A (eIF-5A)
2266162	2308346	42184	Predicted by at least one method	WP_006248881.1		AVJ42_RS05040	2274251	2274613	1	hypothetical protein Pathogen-associated gene(PAG)	K	DNA-binding transcriptional regulator, IclR family
2266162	2308346	42184	Predicted by at least one method	WP_006248882.1		AVJ42_RS05045	2274726	2274986	1	hypothetical protein	C	NADP-dependent 3-hydroxy acid dehydrogenase YdfG
2266162	2308346	42184	Predicted by at least one method	WP_006248884.1		AVJ42_RS05050	2275145	2275774	1	hypothetical protein	D	Cell division protein DamX, binds to the septal ring, contains C-terminal SPOR domain
2266162	2308346	42184	Predicted by at least one method	WP_006248885.1		AVJ42_RS05055	2275774	2276547	1	integrating conjugative element protein	O	Glutaredoxin
2266162	2308346	42184	Predicted by at least one method	WP_012340835.1		AVJ42_RS05060	2276526	2277296	1	hypothetical protein Pathogen-associated gene(PAG)	M	Soluble lytic murein transglycosylase and related regulatory proteins (some contain LysM/invasin domains)
2266162	2308346	42184	Predicted by at least one method	WP_012340834.1		AVJ42_RS05065	2277299	2277805	1	integrating conjugative element protein	KT	DNA-binding response regulator, LytR/AlgR family
2266162	2308346	42184	Predicted by at least one method	WP_014325830.1		AVJ42_RS05070	2277805	2280006	1	conjugative coupling factor TraD, PFGI-1 class	U	Type IV secretory pathway, VirD4 component, TraG/TraD family ATPase
2266162	2308346	42184	Predicted by at least one method	WP_006248889.1		AVJ42_RS05075	2279999	2280352	1	hypothetical protein Pathogen-associated gene(PAG)	E	Aminopeptidase N
2266162	2308346	42184	Predicted by at least one method	WP_012340831.1		AVJ42_RS05080	2280349	2281044	1	integrating conjugative element membrane protein	P	ABC-type Fe3+ transport system, periplasmic component
2266162	2308346	42184	Predicted by at least one method	WP_012340830.1		AVJ42_RS05085	2281076	2281459	-1	hypothetical protein	E	Ornithine cyclodeaminase/archaeal alanine dehydrogenase, mu-crystallin family
2266162	2308346	42184	Predicted by at least one method	WP_006248892.1		AVJ42_RS05090	2281646	2281972	1	hypothetical protein	PC	Hydroxylamine reductase (hybrid-cluster protein)
2266162	2308346	42184	Predicted by at least one method	WP_006248893.1		AVJ42_RS05095	2281969	2282205	1	hypothetical protein
2266162	2308346	42184	Predicted by at least one method	WP_006248894.1		AVJ42_RS05100	2282220	2282609	1	membrane protein Pathogen-associated gene(PAG)	O	Peroxiredoxin
2266162	2308346	42184	Predicted by at least one method	WP_012340829.1		AVJ42_RS05105	2282632	2282997	1	membrane protein	P	Phosphate/sulfate permease
2266162	2308346	42184	Predicted by at least one method	WP_012340828.1		AVJ42_RS05110	2283001	2283645	1	integrating conjugative element protein	C	Fe-S-cluster-containing dehydrogenase component
2266162	2308346	42184	Predicted by at least one method	WP_012340827.1		AVJ42_RS05115	2283645	2284529	1	conjugative transfer protein	U	Type II secretory pathway, component HofQ
2266162	2308346	42184	Predicted by at least one method	WP_012340826.1		AVJ42_RS05120	2284541	2285995	1	integrating conjugative element protein	KT	Phage shock protein A
2266162	2308346	42184	Predicted by at least one method	WP_012340824.1		AVJ42_RS05125	2286008	2286406	1	conjugal transfer protein	EP	ABC-type dipeptide/oligopeptide/nickel transport system, ATPase component
2266162	2308346	42184	Predicted by at least one method	WP_012340823.1		AVJ42_RS05130	2286409	2289246	1	conjugative transfer ATPase	U	Type IV secretory pathway, VirB4 component
2266162	2308346	42184	Predicted by at least one method	WP_012340822.1		AVJ42_RS05135	2289246	2289674	1	hypothetical protein Pathogen-associated gene(PAG)	X	Phage terminase large subunit
2266162	2308346	42184	Predicted by at least one method	WP_012340821.1		AVJ42_RS05140	2289664	2289981	1	hypothetical protein Pathogen-associated gene(PAG)	H	Dihydrofolate reductase
2266162	2308346	42184	Predicted by at least one method	WP_012340820.1		AVJ42_RS05145	2289992	2291464	1	conjugal transfer protein TraG	E	Aspartate/methionine/tyrosine aminotransferase
2266162	2308346	42184	Predicted by at least one method	WP_012340819.1		AVJ42_RS05150	2291510	2291851	-1	hypothetical protein Pathogen-associated gene(PAG)
2266162	2308346	42184	Predicted by at least one method	WP_012340818.1		AVJ42_RS05155	2291872	2292342	-1	hypothetical protein	T	K+-sensing histidine kinase KdpD
2266162	2308346	42184	Predicted by at least one method	WP_012340817.1		AVJ42_RS05160	2292558	2292986	-1	hypothetical protein Pathogen-associated gene(PAG)	J	Aspartyl-tRNA synthetase
2266162	2308346	42184	Predicted by at least one method	WP_012340816.1		AVJ42_RS05165	2293007	2295019	-1	integrating conjugative element protein	M	Phage-related lysozyme (muramidase), GH24 family
2266162	2308346	42184	Predicted by at least one method	WP_012340815.1		AVJ42_RS05170	2295037	2295978	-1	integrating conjugative element protein	T	HAMP domain
2266162	2308346	42184	Predicted by at least one method	WP_012340813.1		AVJ42_RS05175	2295975	2296418	-1	integrating conjugative element protein	QV	Cytochrome P450
2266162	2308346	42184	Predicted by at least one method	WP_012340812.1		AVJ42_RS05180	2296792	2297145	1	hypothetical protein Pathogen-associated gene(PAG)	R	Predicted metal-dependent hydrolase, TIM-barrel fold
2266162	2308346	42184	Predicted by at least one method	WP_012340811.1		AVJ42_RS05185	2297217	2297462	1	hypothetical protein Pathogen-associated gene(PAG)	L	Adenine-specific DNA glycosylase, acts on AG and A-oxoG pairs
2266162	2308346	42184	Predicted by at least one method	WP_012340810.1		AVJ42_RS05190	2297561	2297956	1	hypothetical protein Pathogen-associated gene(PAG)	TK	DNA-binding response regulator, OmpR family, contains REC and winged-helix (wHTH) domain
2266162	2308346	42184	Predicted by at least one method	WP_012340809.1		AVJ42_RS05195	2298034	2298876	1	hypothetical protein Pathogen-associated gene(PAG)	BQ	Acetoin utilization deacetylase AcuC or a related deacetylase
2266162	2308346	42184	Predicted by at least one method	WP_012340808.1		AVJ42_RS05200	2298992	2299399	1	hypothetical protein Pathogen-associated gene(PAG)	J	tRNA 2-selenouridine synthase SelU, contains rhodanese domain
2266162	2308346	42184	Predicted by at least one method	WP_012340807.1		AVJ42_RS05205	2299644	2300618	1	hypothetical protein	L	Antirestriction protein ArdC
2266162	2308346	42184	Predicted by at least one method	WP_012340806.1		AVJ42_RS05210	2300758	2301504	1	hypothetical protein	H	Glutamate-1-semialdehyde aminotransferase
2266162	2308346	42184	Predicted by at least one method	WP_014325828.1		AVJ42_RS05215	2301577	2302374	1	type I restriction endonuclease subunit M	V	Type I restriction-modification system, DNA methylase subunit
2266162	2308346	42184	Predicted by at least one method	WP_014325827.1		AVJ42_RS05220	2302802	2304781	1	integrating conjugative element relaxase PFGI-1 class	J	3'-5' exoribonuclease YhaM, can participate in 23S rRNA maturation, HD superfamily
2266162	2308346	42184	Predicted by at least one method	WP_075267977.1		AVJ42_RS05225	2304937	2305701	1	integrase	L	Site-specific recombinase XerD
2266162	2308346	42184	Predicted by at least one method	WP_014325825.1		AVJ42_RS03975	2307052	2307957	-1	23S rRNA (adenine(2058)-N(6))-methyltransferase Erm(42) Resistance gene(CARD)	J	16S rRNA A1518 and A1519 N6-dimethyltransferase RsmA/KsgA/DIM1 (may also have DNA glycosylase/AP lyase activity)
2266162	2308346	42184	Predicted by at least one method	WP_075266406.1		AVJ42_RS03980	2308101	2308346	-1	hypothetical protein	H	Ubiquinone/menaquinone biosynthesis C-methylase UbiE
