# Supplementary material for: Comparative analysis reveals the Genomic Islands in Pasteurella multocida population genetics: on Symbiosis and adaptability
Source: BMC Genomics. 2019 Jan 18;20:63. doi: 10.1186/s12864-018-5366-6 (PMC6339346; doi:10.1186/s12864-018-5366-6)
Supplement: Supplementary file 6 — File S1. Detailed information on GI of each strain (ZIP 1360 kb). [file 12864_2018_5366_MOESM6_ESM.zip › File. S1. Detailed information on GI of each strain/Detailed information on GIs of 97 whole genomes strains/2335PM.xls]

## Sheet: Islandviewer Results
Island start	Island end	Length	Method	Gene name	Gene ID	Locus	Gene start	Gene end	Strand	Product	COG		External Annotations
168808	185131	16323	Predicted by at least one method	WP_005736263.1		AVJ44_RS07485	168808	169317	1	molybdopterin-guanine dinucleotide biosynthesis protein MobB	H	Molybdopterin-guanine dinucleotide biosynthesis protein	PAI
168808	185131	16323	Predicted by at least one method	WP_005718967.1		AVJ44_RS07490	169327	170712	1	MFS transporter	G	Predicted arabinose efflux permease, MFS family
168808	185131	16323	Predicted by at least one method	WP_005764193.1		AVJ44_RS07495	171271	171645	-1	hypothetical protein	K	Predicted transcriptional regulator, contains an HTH and PUA-like domains
168808	185131	16323	Predicted by at least one method	WP_014326449.1		AVJ44_RS07500	171623	172672	-1	hypothetical protein	J	Ribosomal protein S18 acetylase RimI and related acetyltransferases
168808	185131	16323	Predicted by at least one method	WP_014326450.1		AVJ44_RS07505	173658	174608	-1	abortive infection protein	V	Abortive infection bacteriophage resistance protein
168808	185131	16323	Predicted by at least one method	WP_014326451.1		AVJ44_RS07510	175622	177799	-1	hypothetical protein	S	Uncharcterized protein, DUF927 family
168808	185131	16323	Predicted by at least one method	WP_016533390.1		AVJ44_RS07515	177792	178226	-1	hypothetical protein	R	Predicted pyrophosphatase or phosphodiesterase, AlkP superfamily
168808	185131	16323	Predicted by at least one method	WP_014326453.1		AVJ44_RS07520	178223	178549	-1	hypothetical protein	MDT	AAA+-type ATPase, SpoVK/Ycf46/Vps4 family
168808	185131	16323	Predicted by at least one method	WP_016504559.1		AVJ44_RS07525	178542	178937	-1	hypothetical protein	E	Chorismate synthase
168808	185131	16323	Predicted by at least one method	WP_014326454.1		AVJ44_RS07530	178930	179490	-1	hypothetical protein	G	Di- and tricarboxylate transporter
168808	185131	16323	Predicted by at least one method	WP_014326455.1		AVJ44_RS07535	179613	179975	-1	hypothetical protein	U	Type VI protein secretion system component VasK
168808	185131	16323	Predicted by at least one method	WP_016504558.1		AVJ44_RS07540	180437	180712	-1	hypothetical protein Pathogen-associated gene(PAG)	K	Leucine-rich repeat (LRR) protein
168808	185131	16323	Predicted by at least one method	WP_014326458.1		AVJ44_RS07545	180904	181182	-1	hypothetical protein	V	Restriction endonuclease S subunit
168808	185131	16323	Predicted by at least one method	WP_014326459.1		AVJ44_RS07550	181175	181894	-1	hypothetical protein	X	Phage regulatory protein Rha
168808	185131	16323	Predicted by at least one method	WP_014326460.1		AVJ44_RS07555	181915	182337	-1	hypothetical protein Pathogen-associated gene(PAG)	J	Alanyl-tRNA synthetase
168808	185131	16323	Predicted by at least one method	WP_005764228.1		AVJ44_RS07560	182347	182544	-1	helix-turn-helix domain-containing protein	KX	Predicted DNA-binding transcriptional regulator AlpA
168808	185131	16323	Predicted by at least one method	WP_014326461.1		AVJ44_RS07565	182769	183374	-1	hypothetical protein	JR	HD superfamily phosphodieaserase, includes HD domain of RNase Y
168808	185131	16323	Predicted by at least one method	WP_014326462.1		AVJ44_RS07570	183848	185131	-1	integrase	LX	Integrase
1098459	1162657	64198	Predicted by at least one method	WP_005757018.1		AVJ44_RS10820	1097950	1098462	1	chorismate--pyruvate lyase	H	4-hydroxybenzoate synthetase (chorismate-pyruvate lyase)	PAI (ICE)
1098459	1162657	64198	Predicted by at least one method	WP_014325820.1		AVJ44_RS10825	1098459	1099268	1	glutamate racemase	M	Glutamate racemase
1098459	1162657	64198	Predicted by at least one method	WP_075269040.1		AVJ44_RS05225	1100416	1100624	-1	hypothetical protein	ET	ABC-type amino acid transport/signal transduction system, periplasmic component/domain
1098459	1162657	64198	Predicted by at least one method	WP_012340801.1		AVJ44_RS05220	1101772	1102350	1	hypothetical protein	S	Uncharacterized conserved protein, contains LGFP repeats
1098459	1162657	64198	Predicted by at least one method			AVJ44_RS05215	1102420	1102739	1	N-acetylglucosamine-6-phosphate deacetylase
1098459	1162657	64198	Predicted by at least one method	WP_012340802.1		AVJ44_RS05210	1103082	1103519	-1	hypothetical protein	X	Phage repressor protein C, contains Cro/C1-type HTH and peptisase s24 domains
1098459	1162657	64198	Predicted by at least one method	WP_012340803.1		AVJ44_RS05205	1103669	1104568	1	integrase	L	Site-specific recombinase XerD
1098459	1162657	64198	Predicted by at least one method			AVJ44_RS05200	1104617	1104871	1	hypothetical protein
1098459	1162657	64198	Predicted by at least one method	WP_075267977.1		AVJ44_RS01160	1106077	1106841	-1	integrase	L	Site-specific recombinase XerD
1098459	1162657	64198	Predicted by at least one method	WP_014325827.1		AVJ44_RS01155	1106997	1108976	-1	integrating conjugative element relaxase PFGI-1 class	J	3'-5' exoribonuclease YhaM, can participate in 23S rRNA maturation, HD superfamily
1098459	1162657	64198	Predicted by at least one method	WP_014325828.1		AVJ44_RS01150	1109404	1110201	-1	type I restriction endonuclease subunit M	V	Type I restriction-modification system, DNA methylase subunit
1098459	1162657	64198	Predicted by at least one method	WP_012340806.1		AVJ44_RS01145	1110274	1111020	-1	hypothetical protein	H	Glutamate-1-semialdehyde aminotransferase
1098459	1162657	64198	Predicted by at least one method	WP_012340807.1		AVJ44_RS01140	1111160	1112134	-1	hypothetical protein	L	Antirestriction protein ArdC
1098459	1162657	64198	Predicted by at least one method	WP_012340808.1		AVJ44_RS01135	1112379	1112786	-1	hypothetical protein Pathogen-associated gene(PAG)	J	tRNA 2-selenouridine synthase SelU, contains rhodanese domain
1098459	1162657	64198	Predicted by at least one method	WP_012340809.1		AVJ44_RS01130	1112902	1113744	-1	hypothetical protein Pathogen-associated gene(PAG)	BQ	Acetoin utilization deacetylase AcuC or a related deacetylase
1098459	1162657	64198	Predicted by at least one method	WP_012340810.1		AVJ44_RS01125	1113822	1114217	-1	hypothetical protein Pathogen-associated gene(PAG)	TK	DNA-binding response regulator, OmpR family, contains REC and winged-helix (wHTH) domain
1098459	1162657	64198	Predicted by at least one method	WP_012340811.1		AVJ44_RS01120	1114316	1114561	-1	hypothetical protein Pathogen-associated gene(PAG)	L	Adenine-specific DNA glycosylase, acts on AG and A-oxoG pairs
1098459	1162657	64198	Predicted by at least one method	WP_012340812.1		AVJ44_RS01115	1114633	1114986	-1	hypothetical protein Pathogen-associated gene(PAG)	R	Predicted metal-dependent hydrolase, TIM-barrel fold
1098459	1162657	64198	Predicted by at least one method	WP_012340813.1		AVJ44_RS01110	1115360	1115803	1	integrating conjugative element protein	QV	Cytochrome P450
1098459	1162657	64198	Predicted by at least one method	WP_012340815.1		AVJ44_RS01105	1115800	1116741	1	integrating conjugative element protein	T	HAMP domain
1098459	1162657	64198	Predicted by at least one method	WP_012340816.1		AVJ44_RS01100	1116759	1118771	1	integrating conjugative element protein	M	Phage-related lysozyme (muramidase), GH24 family
1098459	1162657	64198	Predicted by at least one method	WP_012340817.1		AVJ44_RS01095	1118792	1119220	1	hypothetical protein Pathogen-associated gene(PAG)	J	Aspartyl-tRNA synthetase
1098459	1162657	64198	Predicted by at least one method	WP_012340818.1		AVJ44_RS01090	1119436	1119906	1	hypothetical protein	T	K+-sensing histidine kinase KdpD
1098459	1162657	64198	Predicted by at least one method	WP_012340819.1		AVJ44_RS01085	1119927	1120268	1	hypothetical protein Pathogen-associated gene(PAG)
1098459	1162657	64198	Predicted by at least one method	WP_012340820.1		AVJ44_RS01080	1120314	1121786	-1	conjugal transfer protein TraG	E	Aspartate/methionine/tyrosine aminotransferase
1098459	1162657	64198	Predicted by at least one method	WP_012340821.1		AVJ44_RS01075	1121797	1122114	-1	hypothetical protein Pathogen-associated gene(PAG)	H	Dihydrofolate reductase
1098459	1162657	64198	Predicted by at least one method	WP_012340822.1		AVJ44_RS01070	1122104	1122532	-1	hypothetical protein Pathogen-associated gene(PAG)	X	Phage terminase large subunit
1098459	1162657	64198	Predicted by at least one method	WP_012340823.1		AVJ44_RS01065	1122532	1125369	-1	conjugative transfer ATPase	U	Type IV secretory pathway, VirB4 component
1098459	1162657	64198	Predicted by at least one method	WP_012340824.1		AVJ44_RS01060	1125372	1125770	-1	conjugal transfer protein	EP	ABC-type dipeptide/oligopeptide/nickel transport system, ATPase component
1098459	1162657	64198	Predicted by at least one method	WP_012340826.1		AVJ44_RS01055	1125783	1127237	-1	integrating conjugative element protein	KT	Phage shock protein A
1098459	1162657	64198	Predicted by at least one method	WP_012340827.1		AVJ44_RS01050	1127249	1128133	-1	conjugative transfer protein	U	Type II secretory pathway, component HofQ
1098459	1162657	64198	Predicted by at least one method	WP_012340828.1		AVJ44_RS01045	1128133	1128777	-1	integrating conjugative element protein	C	Fe-S-cluster-containing dehydrogenase component
1098459	1162657	64198	Predicted by at least one method	WP_012340829.1		AVJ44_RS01040	1128781	1129146	-1	membrane protein	P	Phosphate/sulfate permease
1098459	1162657	64198	Predicted by at least one method	WP_006248894.1		AVJ44_RS01035	1129169	1129558	-1	membrane protein Pathogen-associated gene(PAG)	O	Peroxiredoxin
1098459	1162657	64198	Predicted by at least one method	WP_006248893.1		AVJ44_RS01030	1129573	1129809	-1	hypothetical protein
1098459	1162657	64198	Predicted by at least one method	WP_006248892.1		AVJ44_RS01025	1129806	1130132	-1	hypothetical protein	PC	Hydroxylamine reductase (hybrid-cluster protein)
1098459	1162657	64198	Predicted by at least one method	WP_012340830.1		AVJ44_RS01020	1130319	1130702	1	hypothetical protein	E	Ornithine cyclodeaminase/archaeal alanine dehydrogenase, mu-crystallin family
1098459	1162657	64198	Predicted by at least one method	WP_012340831.1		AVJ44_RS01015	1130734	1131429	-1	integrating conjugative element membrane protein	P	ABC-type Fe3+ transport system, periplasmic component
1098459	1162657	64198	Predicted by at least one method	WP_006248889.1		AVJ44_RS01010	1131426	1131779	-1	hypothetical protein Pathogen-associated gene(PAG)	E	Aminopeptidase N
1098459	1162657	64198	Predicted by at least one method	WP_014325830.1		AVJ44_RS01005	1131772	1133973	-1	conjugative coupling factor TraD, PFGI-1 class	U	Type IV secretory pathway, VirD4 component, TraG/TraD family ATPase
1098459	1162657	64198	Predicted by at least one method	WP_012340834.1		AVJ44_RS01000	1133973	1134479	-1	integrating conjugative element protein	KT	DNA-binding response regulator, LytR/AlgR family
1098459	1162657	64198	Predicted by at least one method	WP_012340835.1		AVJ44_RS00995	1134482	1135252	-1	hypothetical protein Pathogen-associated gene(PAG)	M	Soluble lytic murein transglycosylase and related regulatory proteins (some contain LysM/invasin domains)
1098459	1162657	64198	Predicted by at least one method	WP_006248885.1		AVJ44_RS00990	1135231	1136004	-1	integrating conjugative element protein	O	Glutaredoxin
1098459	1162657	64198	Predicted by at least one method	WP_006248884.1		AVJ44_RS00985	1136004	1136633	-1	hypothetical protein	D	Cell division protein DamX, binds to the septal ring, contains C-terminal SPOR domain
1098459	1162657	64198	Predicted by at least one method	WP_006248882.1		AVJ44_RS00980	1136792	1137052	-1	hypothetical protein	C	NADP-dependent 3-hydroxy acid dehydrogenase YdfG
1098459	1162657	64198	Predicted by at least one method	WP_006248881.1		AVJ44_RS00975	1137165	1137527	-1	hypothetical protein Pathogen-associated gene(PAG)	K	DNA-binding transcriptional regulator, IclR family
1098459	1162657	64198	Predicted by at least one method	WP_014325831.1		AVJ44_RS00970	1137607	1138014	-1	hypothetical protein Pathogen-associated gene(PAG)	J	Translation elongation factor P (EF-P)/translation initiation factor 5A (eIF-5A)
1098459	1162657	64198	Predicted by at least one method	WP_006248879.1		AVJ44_RS00965	1138040	1138720	-1	hypothetical protein	J	Aspartyl/asparaginyl-tRNA synthetase
1098459	1162657	64198	Predicted by at least one method	WP_006248878.1		AVJ44_RS00960	1138826	1139257	-1	hypothetical protein	I	Fatty acid desaturase
1098459	1162657	64198	Predicted by at least one method	WP_012340838.1		AVJ44_RS00955	1140075	1142126	-1	DNA topoisomerase III	L	DNA topoisomerase IA
1098459	1162657	64198	Predicted by at least one method	WP_006248876.1		AVJ44_RS00950	1142286	1142804	-1	hypothetical protein	Q	Ectoine hydroxylase-related dioxygenase, phytanoyl-CoA dioxygenase (PhyH) family
1098459	1162657	64198	Predicted by at least one method	WP_014325832.1		AVJ44_RS00945	1142901	1143185	-1	hypothetical protein Pathogen-associated gene(PAG)	O	Serine protease, subtilisin family
1098459	1162657	64198	Predicted by at least one method	WP_006248874.1		AVJ44_RS00940	1143281	1143991	1	hypothetical protein	R	GTPase, G3E family
1098459	1162657	64198	Predicted by at least one method	WP_011200813.1		AVJ44_RS00885	1152220	1152522	-1	hypothetical protein	FR	Cytosine/adenosine deaminase or related metal-dependent hydrolase
1098459	1162657	64198	Predicted by at least one method	WP_011200812.1		AVJ44_RS00880	1152563	1152751	-1	hypothetical protein	H	GTP cyclohydrolase II
1098459	1162657	64198	Predicted by at least one method	WP_012340854.1		AVJ44_RS00875	1153058	1153510	-1	single-stranded DNA-binding protein	L	Single-stranded DNA-binding protein
1098459	1162657	64198	Predicted by at least one method	WP_012340855.1		AVJ44_RS00870	1153866	1154351	-1	hypothetical protein	U	Predicted component of the type VI protein secretion system
1098459	1162657	64198	Predicted by at least one method	WP_012340856.1		AVJ44_RS00865	1154360	1155118	-1	integrating conjugative element protein	H	Heme A synthase
1098459	1162657	64198	Predicted by at least one method	WP_014325837.1		AVJ44_RS00860	1155297	1156487	-1	hypothetical protein	S	Uncharacterized membrane protein
1098459	1162657	64198	Predicted by at least one method	WP_012340858.1		AVJ44_RS00855	1156646	1157203	-1	hypothetical protein	EH	Anthranilate/para-aminobenzoate synthases component I
1098459	1162657	64198	Predicted by at least one method	WP_012340859.1		AVJ44_RS00850	1157196	1158842	-1	chromosome partitioning protein ParB	D	Chromosome segregation protein Spo0J, contains ParB-like nuclease domain
1098459	1162657	64198	Predicted by at least one method	WP_012340860.1		AVJ44_RS00845	1158851	1160212	-1	replicative DNA helicase	L	Replicative DNA helicase
1098459	1162657	64198	Predicted by at least one method	WP_012340861.1		AVJ44_RS00840	1160224	1161048	-1	chromosome partitioning ATPase	N	Cellulose biosynthesis protein BcsQ
1098459	1162657	64198	Predicted by at least one method	WP_014325839.1		AVJ44_RS00830	1161635	1162126	1	heme iron utilization protein	P	Putative heme iron utilization protein
1098459	1162657	64198	Predicted by at least one method	WP_005751227.1		AVJ44_RS00825	1162142	1162657	1	heme utilization protein HutZ	P	Putative heme iron utilization protein
