# Supplementary material for: Comparative analysis reveals the Genomic Islands in Pasteurella multocida population genetics: on Symbiosis and adaptability
Source: BMC Genomics. 2019 Jan 18;20:63. doi: 10.1186/s12864-018-5366-6 (PMC6339346; doi:10.1186/s12864-018-5366-6)
Supplement: Supplementary file 6 — File S1. Detailed information on GI of each strain (ZIP 1360 kb). [file 12864_2018_5366_MOESM6_ESM.zip › File. S1. Detailed information on GI of each strain/Detailed information on GIs of 97 whole genomes strains/2389PM.xls]

## Sheet: Islandviewer Results
Island start	Island end	Length	Method	Gene name	Gene ID	Locus	Gene start	Gene end	Strand	Product	COG		External Annotations
167907	184230	16323	Predicted by at least one method	WP_005736263.1		AVJ48_RS07795	167907	168416	1	molybdopterin-guanine dinucleotide biosynthesis protein MobB	H	Molybdopterin-guanine dinucleotide biosynthesis protein	PAI
167907	184230	16323	Predicted by at least one method	WP_005718967.1		AVJ48_RS07800	168426	169811	1	MFS transporter	G	Predicted arabinose efflux permease, MFS family
167907	184230	16323	Predicted by at least one method	WP_005764193.1		AVJ48_RS07805	170370	170744	-1	hypothetical protein	K	Predicted transcriptional regulator, contains an HTH and PUA-like domains
167907	184230	16323	Predicted by at least one method	WP_014326449.1		AVJ48_RS07810	170722	171771	-1	hypothetical protein	J	Ribosomal protein S18 acetylase RimI and related acetyltransferases
167907	184230	16323	Predicted by at least one method	WP_014326450.1		AVJ48_RS07815	172757	173707	-1	abortive infection protein	V	Abortive infection bacteriophage resistance protein
167907	184230	16323	Predicted by at least one method	WP_014326451.1		AVJ48_RS07820	174721	176898	-1	hypothetical protein	S	Uncharcterized protein, DUF927 family
167907	184230	16323	Predicted by at least one method	WP_016533390.1		AVJ48_RS07825	176891	177325	-1	hypothetical protein	R	Predicted pyrophosphatase or phosphodiesterase, AlkP superfamily
167907	184230	16323	Predicted by at least one method	WP_014326453.1		AVJ48_RS07830	177322	177648	-1	hypothetical protein	MDT	AAA+-type ATPase, SpoVK/Ycf46/Vps4 family
167907	184230	16323	Predicted by at least one method	WP_016504559.1		AVJ48_RS07835	177641	178036	-1	hypothetical protein	E	Chorismate synthase
167907	184230	16323	Predicted by at least one method	WP_014326454.1		AVJ48_RS07840	178029	178589	-1	hypothetical protein	G	Di- and tricarboxylate transporter
167907	184230	16323	Predicted by at least one method	WP_014326455.1		AVJ48_RS07845	178712	179074	-1	hypothetical protein	U	Type VI protein secretion system component VasK
167907	184230	16323	Predicted by at least one method	WP_016504558.1		AVJ48_RS07850	179536	179811	-1	hypothetical protein Pathogen-associated gene(PAG)	K	Leucine-rich repeat (LRR) protein
167907	184230	16323	Predicted by at least one method	WP_014326458.1		AVJ48_RS07855	180003	180281	-1	hypothetical protein	V	Restriction endonuclease S subunit
167907	184230	16323	Predicted by at least one method	WP_014326459.1		AVJ48_RS07860	180274	180993	-1	hypothetical protein	X	Phage regulatory protein Rha
167907	184230	16323	Predicted by at least one method	WP_014326460.1		AVJ48_RS07865	181014	181436	-1	hypothetical protein Pathogen-associated gene(PAG)	J	Alanyl-tRNA synthetase
167907	184230	16323	Predicted by at least one method	WP_005764228.1		AVJ48_RS07870	181446	181643	-1	helix-turn-helix domain-containing protein	KX	Predicted DNA-binding transcriptional regulator AlpA
167907	184230	16323	Predicted by at least one method	WP_014326461.1		AVJ48_RS07875	181868	182473	-1	hypothetical protein	JR	HD superfamily phosphodieaserase, includes HD domain of RNase Y
167907	184230	16323	Predicted by at least one method	WP_014326462.1		AVJ48_RS07880	182947	184230	-1	integrase	LX	Integrase
1094326	1158524	64198	Predicted by at least one method	WP_005757018.1		AVJ48_RS07030	1093817	1094329	1	chorismate--pyruvate lyase	H	4-hydroxybenzoate synthetase (chorismate-pyruvate lyase)	PAI (ICE)
1094326	1158524	64198	Predicted by at least one method	WP_014325820.1		AVJ48_RS07035	1094326	1095135	1	glutamate racemase	M	Glutamate racemase
1094326	1158524	64198	Predicted by at least one method	WP_075269040.1		AVJ48_RS02335	1096283	1096491	-1	hypothetical protein	ET	ABC-type amino acid transport/signal transduction system, periplasmic component/domain
1094326	1158524	64198	Predicted by at least one method	WP_012340801.1		AVJ48_RS02330	1097639	1098217	1	hypothetical protein	S	Uncharacterized conserved protein, contains LGFP repeats
1094326	1158524	64198	Predicted by at least one method			AVJ48_RS02325	1098287	1098606	1	N-acetylglucosamine-6-phosphate deacetylase
1094326	1158524	64198	Predicted by at least one method	WP_012340802.1		AVJ48_RS02320	1098949	1099386	-1	hypothetical protein	X	Phage repressor protein C, contains Cro/C1-type HTH and peptisase s24 domains
1094326	1158524	64198	Predicted by at least one method	WP_012340803.1		AVJ48_RS02315	1099536	1100435	1	integrase	L	Site-specific recombinase XerD
1094326	1158524	64198	Predicted by at least one method			AVJ48_RS02310	1100484	1100738	1	hypothetical protein
1094326	1158524	64198	Predicted by at least one method	WP_075267977.1		AVJ48_RS07980	1101944	1102708	-1	integrase	L	Site-specific recombinase XerD
1094326	1158524	64198	Predicted by at least one method	WP_014325827.1		AVJ48_RS07985	1102864	1104843	-1	integrating conjugative element relaxase PFGI-1 class	J	3'-5' exoribonuclease YhaM, can participate in 23S rRNA maturation, HD superfamily
1094326	1158524	64198	Predicted by at least one method	WP_014325828.1		AVJ48_RS07990	1105271	1106068	-1	type I restriction endonuclease subunit M	V	Type I restriction-modification system, DNA methylase subunit
1094326	1158524	64198	Predicted by at least one method	WP_012340806.1		AVJ48_RS07995	1106141	1106887	-1	hypothetical protein	H	Glutamate-1-semialdehyde aminotransferase
1094326	1158524	64198	Predicted by at least one method	WP_012340807.1		AVJ48_RS08000	1107027	1108001	-1	hypothetical protein	L	Antirestriction protein ArdC
1094326	1158524	64198	Predicted by at least one method	WP_012340808.1		AVJ48_RS08005	1108246	1108653	-1	hypothetical protein Pathogen-associated gene(PAG)	J	tRNA 2-selenouridine synthase SelU, contains rhodanese domain
1094326	1158524	64198	Predicted by at least one method	WP_012340809.1		AVJ48_RS08010	1108769	1109611	-1	hypothetical protein Pathogen-associated gene(PAG)	BQ	Acetoin utilization deacetylase AcuC or a related deacetylase
1094326	1158524	64198	Predicted by at least one method	WP_012340810.1		AVJ48_RS08015	1109689	1110084	-1	hypothetical protein Pathogen-associated gene(PAG)	TK	DNA-binding response regulator, OmpR family, contains REC and winged-helix (wHTH) domain
1094326	1158524	64198	Predicted by at least one method	WP_012340811.1		AVJ48_RS08020	1110183	1110428	-1	hypothetical protein Pathogen-associated gene(PAG)	L	Adenine-specific DNA glycosylase, acts on AG and A-oxoG pairs
1094326	1158524	64198	Predicted by at least one method	WP_012340812.1		AVJ48_RS08025	1110500	1110853	-1	hypothetical protein Pathogen-associated gene(PAG)	R	Predicted metal-dependent hydrolase, TIM-barrel fold
1094326	1158524	64198	Predicted by at least one method	WP_012340813.1		AVJ48_RS08030	1111227	1111670	1	integrating conjugative element protein	QV	Cytochrome P450
1094326	1158524	64198	Predicted by at least one method	WP_012340815.1		AVJ48_RS08035	1111667	1112608	1	integrating conjugative element protein	T	HAMP domain
1094326	1158524	64198	Predicted by at least one method	WP_012340816.1		AVJ48_RS08040	1112626	1114638	1	integrating conjugative element protein	M	Phage-related lysozyme (muramidase), GH24 family
1094326	1158524	64198	Predicted by at least one method	WP_012340817.1		AVJ48_RS08045	1114659	1115087	1	hypothetical protein Pathogen-associated gene(PAG)	J	Aspartyl-tRNA synthetase
1094326	1158524	64198	Predicted by at least one method	WP_012340818.1		AVJ48_RS08050	1115303	1115773	1	hypothetical protein	T	K+-sensing histidine kinase KdpD
1094326	1158524	64198	Predicted by at least one method	WP_012340819.1		AVJ48_RS08055	1115794	1116135	1	hypothetical protein Pathogen-associated gene(PAG)
1094326	1158524	64198	Predicted by at least one method	WP_012340820.1		AVJ48_RS08060	1116181	1117653	-1	conjugal transfer protein TraG	E	Aspartate/methionine/tyrosine aminotransferase
1094326	1158524	64198	Predicted by at least one method	WP_012340821.1		AVJ48_RS08065	1117664	1117981	-1	hypothetical protein Pathogen-associated gene(PAG)	H	Dihydrofolate reductase
1094326	1158524	64198	Predicted by at least one method	WP_012340822.1		AVJ48_RS08070	1117971	1118399	-1	hypothetical protein Pathogen-associated gene(PAG)	X	Phage terminase large subunit
1094326	1158524	64198	Predicted by at least one method	WP_012340823.1		AVJ48_RS08075	1118399	1121236	-1	conjugative transfer ATPase	U	Type IV secretory pathway, VirB4 component
1094326	1158524	64198	Predicted by at least one method	WP_012340824.1		AVJ48_RS08080	1121239	1121637	-1	conjugal transfer protein	EP	ABC-type dipeptide/oligopeptide/nickel transport system, ATPase component
1094326	1158524	64198	Predicted by at least one method	WP_012340826.1		AVJ48_RS08085	1121650	1123104	-1	integrating conjugative element protein	KT	Phage shock protein A
1094326	1158524	64198	Predicted by at least one method	WP_012340827.1		AVJ48_RS08090	1123116	1124000	-1	conjugative transfer protein	U	Type II secretory pathway, component HofQ
1094326	1158524	64198	Predicted by at least one method	WP_012340828.1		AVJ48_RS08095	1124000	1124644	-1	integrating conjugative element protein	C	Fe-S-cluster-containing dehydrogenase component
1094326	1158524	64198	Predicted by at least one method	WP_012340829.1		AVJ48_RS08100	1124648	1125013	-1	membrane protein	P	Phosphate/sulfate permease
1094326	1158524	64198	Predicted by at least one method	WP_006248894.1		AVJ48_RS08105	1125036	1125425	-1	membrane protein	O	Peroxiredoxin
1094326	1158524	64198	Predicted by at least one method	WP_006248893.1		AVJ48_RS08110	1125440	1125676	-1	hypothetical protein
1094326	1158524	64198	Predicted by at least one method	WP_006248892.1		AVJ48_RS08115	1125673	1125999	-1	hypothetical protein	PC	Hydroxylamine reductase (hybrid-cluster protein)
1094326	1158524	64198	Predicted by at least one method	WP_012340830.1		AVJ48_RS08120	1126186	1126569	1	hypothetical protein	E	Ornithine cyclodeaminase/archaeal alanine dehydrogenase, mu-crystallin family
1094326	1158524	64198	Predicted by at least one method	WP_012340831.1		AVJ48_RS08125	1126601	1127296	-1	integrating conjugative element membrane protein	P	ABC-type Fe3+ transport system, periplasmic component
1094326	1158524	64198	Predicted by at least one method	WP_006248889.1		AVJ48_RS08130	1127293	1127646	-1	hypothetical protein; Pathogen-associated gene(PAG)	E	Aminopeptidase N
1094326	1158524	64198	Predicted by at least one method	WP_014325830.1		AVJ48_RS08135	1127639	1129840	-1	conjugative coupling factor TraD, PFGI-1 class	U	Type IV secretory pathway, VirD4 component, TraG/TraD family ATPase
1094326	1158524	64198	Predicted by at least one method	WP_012340834.1		AVJ48_RS08140	1129840	1130346	-1	integrating conjugative element protein	KT	DNA-binding response regulator, LytR/AlgR family
1094326	1158524	64198	Predicted by at least one method	WP_012340835.1		AVJ48_RS08145	1130349	1131119	-1	hypothetical protein; Pathogen-associated gene(PAG)	M	Soluble lytic murein transglycosylase and related regulatory proteins (some contain LysM/invasin domains)
1094326	1158524	64198	Predicted by at least one method	WP_006248885.1		AVJ48_RS08150	1131098	1131871	-1	integrating conjugative element protein	O	Glutaredoxin
1094326	1158524	64198	Predicted by at least one method	WP_006248884.1		AVJ48_RS08155	1131871	1132500	-1	hypothetical protein	D	Cell division protein DamX, binds to the septal ring, contains C-terminal SPOR domain
1094326	1158524	64198	Predicted by at least one method	WP_006248882.1		AVJ48_RS08160	1132659	1132919	-1	hypothetical protein	C	NADP-dependent 3-hydroxy acid dehydrogenase YdfG
1094326	1158524	64198	Predicted by at least one method	WP_006248881.1		AVJ48_RS08165	1133032	1133394	-1	hypothetical protein; Pathogen-associated gene(PAG)	K	DNA-binding transcriptional regulator, IclR family
1094326	1158524	64198	Predicted by at least one method	WP_014325831.1		AVJ48_RS08170	1133474	1133881	-1	hypothetical protein; Pathogen-associated gene(PAG)	J	Translation elongation factor P (EF-P)/translation initiation factor 5A (eIF-5A)
1094326	1158524	64198	Predicted by at least one method	WP_006248879.1		AVJ48_RS08175	1133907	1134587	-1	hypothetical protein	J	Aspartyl/asparaginyl-tRNA synthetase
1094326	1158524	64198	Predicted by at least one method	WP_006248878.1		AVJ48_RS08180	1134693	1135124	-1	hypothetical protein	I	Fatty acid desaturase
1094326	1158524	64198	Predicted by at least one method	WP_012340838.1		AVJ48_RS08185	1135942	1137993	-1	DNA topoisomerase III	L	DNA topoisomerase IA
1094326	1158524	64198	Predicted by at least one method	WP_006248876.1		AVJ48_RS08190	1138153	1138671	-1	hypothetical protein	Q	Ectoine hydroxylase-related dioxygenase, phytanoyl-CoA dioxygenase (PhyH) family
1094326	1158524	64198	Predicted by at least one method	WP_014325832.1		AVJ48_RS08195	1138768	1139052	-1	hypothetical protein; Pathogen-associated gene(PAG)	O	Serine protease, subtilisin family
1094326	1158524	64198	Predicted by at least one method	WP_006248874.1		AVJ48_RS08200	1139148	1139858	1	hypothetical protein	R	GTPase, G3E family
1094326	1158524	64198	Predicted by at least one method	WP_011200813.1		AVJ48_RS08255	1148087	1148389	-1	hypothetical protein	FR	Cytosine/adenosine deaminase or related metal-dependent hydrolase
1094326	1158524	64198	Predicted by at least one method	WP_011200812.1		AVJ48_RS08260	1148430	1148618	-1	hypothetical protein	H	GTP cyclohydrolase II
1094326	1158524	64198	Predicted by at least one method	WP_012340854.1		AVJ48_RS08265	1148925	1149377	-1	single-stranded DNA-binding protein	L	Single-stranded DNA-binding protein
1094326	1158524	64198	Predicted by at least one method	WP_012340855.1		AVJ48_RS08270	1149733	1150218	-1	hypothetical protein	U	Predicted component of the type VI protein secretion system
1094326	1158524	64198	Predicted by at least one method	WP_012340856.1		AVJ48_RS08275	1150227	1150985	-1	integrating conjugative element protein	H	Heme A synthase
1094326	1158524	64198	Predicted by at least one method	WP_014325837.1		AVJ48_RS08280	1151164	1152354	-1	hypothetical protein	S	Uncharacterized membrane protein
1094326	1158524	64198	Predicted by at least one method	WP_012340858.1		AVJ48_RS08285	1152513	1153070	-1	hypothetical protein	EH	Anthranilate/para-aminobenzoate synthases component I
1094326	1158524	64198	Predicted by at least one method	WP_012340859.1		AVJ48_RS08290	1153063	1154709	-1	chromosome partitioning protein ParB	D	Chromosome segregation protein Spo0J, contains ParB-like nuclease domain
1094326	1158524	64198	Predicted by at least one method	WP_012340860.1		AVJ48_RS08295	1154718	1156079	-1	replicative DNA helicase	L	Replicative DNA helicase
1094326	1158524	64198	Predicted by at least one method	WP_012340861.1		AVJ48_RS08300	1156091	1156915	-1	chromosome partitioning ATPase	N	Cellulose biosynthesis protein BcsQ
1094326	1158524	64198	Predicted by at least one method	WP_014325839.1		AVJ48_RS08310	1157502	1157993	1	heme iron utilization protein	P	Putative heme iron utilization protein
1094326	1158524	64198	Predicted by at least one method	WP_005751227.1		AVJ48_RS08315	1158009	1158524	1	heme utilization protein HutZ	P	Putative heme iron utilization protein
2305911	2319363	13452	Predicted by at least one method	WP_014325825.1		AVJ48_RS02480	2305911	2306816	-1	23S rRNA (adenine(2058)-N(6))-methyltransferase Erm(42); Resistance gene(CARD)	J	16S rRNA A1518 and A1519 N6-dimethyltransferase RsmA/KsgA/DIM1 (may also have DNA glycosylase/AP lyase activity)	RGI & PAI
2305911	2319363	13452	Predicted by at least one method	WP_075266406.1		AVJ48_RS02485	2306960	2307205	-1	hypothetical protein	H	Ubiquinone/menaquinone biosynthesis C-methylase UbiE
2305911	2319363	13452	Predicted by at least one method	WP_001120888.1		AVJ48_RS02490	2307236	2308729	-1	IS91 family transposase	M	dTDP-4-amino-4,6-dideoxygalactose transaminase
2305911	2319363	13452	Predicted by at least one method	WP_001255015.1		AVJ48_RS02495	2308841	2309146	-1	LysR family transcriptional regulator	K	DNA-binding transcriptional regulator, LysR family
2305911	2319363	13452	Predicted by at least one method			AVJ48_RS02500	2309174	2310388	-1	chloramphenicol efflux MFS transporter
2305911	2319363	13452	Predicted by at least one method	WP_001447541.1		AVJ48_RS02505	2310665	2311549	-1	type VI secretion protein	U	Type IV secretory pathway, VirD2 components (relaxase)
2305911	2319363	13452	Predicted by at least one method			AVJ48_RS02510	2311580	2311837	-1	IS91 family transposase
2305911	2319363	13452	Predicted by at least one method	WP_075268008.1		AVJ48_RS02515	2311870	2312094	-1	hypothetical protein	H	Outer membrane cobalamin receptor protein
2305911	2319363	13452	Predicted by at least one method	WP_014325823.1		AVJ48_RS02520	2312177	2313469	-1	IS91 family transposase	M	dTDP-4-amino-4,6-dideoxygalactose transaminase
2305911	2319363	13452	Predicted by at least one method	WP_025288851.1		AVJ48_RS02525	2313632	2314477	1	sulfonamide-resistant dihydropteroate synthase Sul2	H	Dihydropteroate synthase
2305911	2319363	13452	Predicted by at least one method	WP_001082319.1		AVJ48_RS02530	2314646	2315449	1	aminoglycoside O-phosphotransferase APH(3'')-Ib; Resistance gene(RGI)	J	Aminoglycoside phosphotransferase
2305911	2319363	13452	Predicted by at least one method	WP_000480968.1		AVJ48_RS02535	2315449	2316285	1	aminoglycoside O-phosphotransferase APH(6)-Id; Resistance gene(RGI)	V	Streptomycin 6-kinase
2305911	2319363	13452	Predicted by at least one method	WP_075266373.1		AVJ48_RS02540	2316257	2316484	-1	hypothetical protein	E	Branched-chain amino acid ABC-type transport system, permease component
2305911	2319363	13452	Predicted by at least one method	WP_000018321.1		AVJ48_RS02545	2316621	2317436	1	aminoglycoside O-phosphotransferase APH(3')-Ia; Resistance gene(RGI)	J	Aminoglycoside phosphotransferase
2305911	2319363	13452	Predicted by at least one method			AVJ48_RS02550	2317590	2318279	-1	hypothetical protein
2305911	2319363	13452	Predicted by at least one method	WP_021265455.1		AVJ48_RS02555	2318405	2318590	1	hypothetical protein	TK	Two-component response regulator, PleD family, consists of two REC domains and a diguanylate cyclase (GGDEF) domain
2305911	2319363	13452	Predicted by at least one method	WP_025288852.1		AVJ48_RS02560	2318743	2319363	1	hypothetical protein	W	P pilus assembly protein, chaperone PapD
