# Supplementary material for: Comparative analysis reveals the Genomic Islands in Pasteurella multocida population genetics: on Symbiosis and adaptability
Source: BMC Genomics. 2019 Jan 18;20:63. doi: 10.1186/s12864-018-5366-6 (PMC6339346; doi:10.1186/s12864-018-5366-6)
Supplement: Supplementary file 6 — File S1. Detailed information on GI of each strain (ZIP 1360 kb). [file 12864_2018_5366_MOESM6_ESM.zip › File. S1. Detailed information on GI of each strain/Detailed information on GIs of 97 whole genomes strains/2403PM.xls]

## Sheet: Islandviewer Results
Island start	Island end	Length	Method	Gene name	Gene ID	Locus	Gene start	Gene end	Strand	Product	COG		External Annotations
168836	185159	16323	Predicted by at least one method	WP_005736263.1		AVJ50_RS00215	168836	169345	1	molybdopterin-guanine dinucleotide biosynthesis protein MobB	H	Molybdopterin-guanine dinucleotide biosynthesis protein	PAI
168836	185159	16323	Predicted by at least one method	WP_005718967.1		AVJ50_RS00220	169355	170740	1	MFS transporter	G	Predicted arabinose efflux permease, MFS family
168836	185159	16323	Predicted by at least one method	WP_005764193.1		AVJ50_RS00225	171299	171673	-1	hypothetical protein	K	Predicted transcriptional regulator, contains an HTH and PUA-like domains
168836	185159	16323	Predicted by at least one method	WP_014326449.1		AVJ50_RS00230	171651	172700	-1	hypothetical protein	J	Ribosomal protein S18 acetylase RimI and related acetyltransferases
168836	185159	16323	Predicted by at least one method	WP_014326450.1		AVJ50_RS00235	173686	174636	-1	abortive infection protein	V	Abortive infection bacteriophage resistance protein
168836	185159	16323	Predicted by at least one method	WP_014326451.1		AVJ50_RS00240	175650	177827	-1	hypothetical protein	S	Uncharcterized protein, DUF927 family
168836	185159	16323	Predicted by at least one method	WP_016533390.1		AVJ50_RS00245	177820	178254	-1	hypothetical protein	R	Predicted pyrophosphatase or phosphodiesterase, AlkP superfamily
168836	185159	16323	Predicted by at least one method	WP_014326453.1		AVJ50_RS00250	178251	178577	-1	hypothetical protein	MDT	AAA+-type ATPase, SpoVK/Ycf46/Vps4 family
168836	185159	16323	Predicted by at least one method	WP_016504559.1		AVJ50_RS00255	178570	178965	-1	hypothetical protein	E	Chorismate synthase
168836	185159	16323	Predicted by at least one method	WP_014326454.1		AVJ50_RS00260	178958	179518	-1	hypothetical protein	G	Di- and tricarboxylate transporter
168836	185159	16323	Predicted by at least one method	WP_014326455.1		AVJ50_RS00265	179641	180003	-1	hypothetical protein	U	Type VI protein secretion system component VasK
168836	185159	16323	Predicted by at least one method	WP_016504558.1		AVJ50_RS00270	180465	180740	-1	hypothetical protein; Pathogen-associated gene(PAG)	K	Leucine-rich repeat (LRR) protein
168836	185159	16323	Predicted by at least one method	WP_014326458.1		AVJ50_RS00275	180932	181210	-1	hypothetical protein	V	Restriction endonuclease S subunit
168836	185159	16323	Predicted by at least one method	WP_014326459.1		AVJ50_RS00280	181203	181922	-1	hypothetical protein	X	Phage regulatory protein Rha
168836	185159	16323	Predicted by at least one method	WP_014326460.1		AVJ50_RS00285	181943	182365	-1	hypothetical protein; Pathogen-associated gene(PAG)	J	Alanyl-tRNA synthetase
168836	185159	16323	Predicted by at least one method	WP_005764228.1		AVJ50_RS00290	182375	182572	-1	helix-turn-helix domain-containing protein	KX	Predicted DNA-binding transcriptional regulator AlpA
168836	185159	16323	Predicted by at least one method	WP_014326461.1		AVJ50_RS00295	182797	183402	-1	hypothetical protein	JR	HD superfamily phosphodieaserase, includes HD domain of RNase Y
168836	185159	16323	Predicted by at least one method	WP_014326462.1		AVJ50_RS00300	183876	185159	-1	integrase	LX	Integrase
1889585	1921975	32390	Predicted by at least one method	WP_075266210.1		AVJ50_RS00645	1889585	1889806	1	DNA-binding protein	K	Predicted transcriptional regulator, lambda repressor-like DNA-binding domain	Symbiosis Island
1889585	1921975	32390	Predicted by at least one method	WP_075266208.1		AVJ50_RS00640	1889819	1891759	1	transposase	X	Transposase InsO and inactivated derivatives
1889585	1921975	32390	Predicted by at least one method	WP_075266206.1		AVJ50_RS00635	1891771	1892214	1	hypothetical protein	C	Acyl-CoA reductase or other NAD-dependent aldehyde dehydrogenase
1889585	1921975	32390	Predicted by at least one method	WP_075266204.1		AVJ50_RS00630	1892241	1893116	1	transcriptional regulator	X	Bacteriophage DNA transposition protein, AAA+ family ATPase
1889585	1921975	32390	Predicted by at least one method	WP_064972836.1		AVJ50_RS00625	1893130	1893339	1	hypothetical protein	O	Thiol-disulfide isomerase or thioredoxin
1889585	1921975	32390	Predicted by at least one method	WP_075266202.1		AVJ50_RS00620	1893348	1893536	1	hypothetical protein	K	Predicted DNA-binding transcriptional regulator, ArsR family
1889585	1921975	32390	Predicted by at least one method	WP_075266200.1		AVJ50_RS00615	1893539	1894156	1	sulfate transporter	O	Predicted metalloendopeptidase
1889585	1921975	32390	Predicted by at least one method	WP_075266198.1		AVJ50_RS00610	1894314	1894523	1	hypothetical protein	C	Phosphoenolpyruvate carboxykinase, ATP-dependent
1889585	1921975	32390	Predicted by at least one method	WP_075266196.1		AVJ50_RS00605	1894859	1895416	1	phosphohydrolase	FR	5'-deoxynucleotidase YfbR and related HD superfamily hydrolases
1889585	1921975	32390	Predicted by at least one method	WP_075266194.1		AVJ50_RS00600	1895451	1895726	1	hypothetical protein	J	Peptide chain release factor RF-3
1889585	1921975	32390	Predicted by at least one method	WP_075266192.1		AVJ50_RS00595	1895769	1896275	1	hypothetical protein	D	Chromosome segregation ATPase
1889585	1921975	32390	Predicted by at least one method	WP_075266190.1		AVJ50_RS00590	1896352	1896825	1	hypothetical protein	T	GAF domain
1889585	1921975	32390	Predicted by at least one method	WP_075266188.1		AVJ50_RS00585	1896818	1897198	1	hypothetical protein	R	Putative Zn-dependent protease, contains TPR repeats
1889585	1921975	32390	Predicted by at least one method	WP_081375314.1		AVJ50_RS00580	1897185	1897598	1	GemA protein	X	Mu-like prophage protein gp16
1889585	1921975	32390	Predicted by at least one method	WP_075266186.1		AVJ50_RS00575	1897633	1897929	-1	hypothetical protein	QR	Cyanophycinase and related exopeptidases
1889585	1921975	32390	Predicted by at least one method	WP_064972844.1		AVJ50_RS00570	1897932	1898189	-1	hypothetical protein	O	Molecular chaperone, HSP90 family
1889585	1921975	32390	Predicted by at least one method	WP_064972845.1		AVJ50_RS00565	1898270	1898491	-1	hypothetical protein	S	Uncharacterized conserved protein, DUF4415 family
1889585	1921975	32390	Predicted by at least one method	WP_075266184.1		AVJ50_RS00560	1898488	1899144	-1	hypothetical protein	T	Signal transduction histidine kinase regulating C4-dicarboxylate transport system
1889585	1921975	32390	Predicted by at least one method	WP_075266182.1		AVJ50_RS00555	1899147	1899788	-1	hypothetical protein	J	Protein chain release factor B
1889585	1921975	32390	Predicted by at least one method	WP_075266180.1		AVJ50_RS00550	1899937	1900365	1	mor transcription activator family protein	K	Transcriptional regulator, Middle operon regulator (Mor) family
1889585	1921975	32390	Predicted by at least one method	WP_075266178.1		AVJ50_RS00545	1900455	1900940	1	N-acetylmuramoyl-L-alanine amidase	M	N-acetyl-anhydromuramyl-L-alanine amidase AmpD
1889585	1921975	32390	Predicted by at least one method	WP_075266176.1		AVJ50_RS00540	1901093	1901329	1	hypothetical protein	T	CheY chemotaxis protein or a CheY-like REC (receiver) domain
1889585	1921975	32390	Predicted by at least one method	WP_075266174.1		AVJ50_RS00535	1901326	1901583	1	hypothetical protein	P	Uncharacterized protein, possibly involved in nitrogen fixation
1889585	1921975	32390	Predicted by at least one method	WP_081375313.1		AVJ50_RS00530	1901525	1901719	1	hypothetical protein	C	Dehydrogenase (flavoprotein)
1889585	1921975	32390	Predicted by at least one method	WP_075266169.1		AVJ50_RS00525	1901703	1901957	1	hypothetical protein	T	Nucleotide-binding universal stress protein, UspA family
1889585	1921975	32390	Predicted by at least one method	WP_075266167.1		AVJ50_RS00520	1901954	1902205	1	hypothetical protein	J	Alanyl-tRNA synthetase
1889585	1921975	32390	Predicted by at least one method	WP_075266165.1		AVJ50_RS00515	1902209	1902706	1	DNA-binding protein	E	ABC-type spermidine/putrescine transport system, permease component II
1889585	1921975	32390	Predicted by at least one method	WP_075266163.1		AVJ50_RS00510	1902706	1904343	1	hypothetical protein	X	Phage terminase large subunit
1889585	1921975	32390	Predicted by at least one method	WP_075266161.1		AVJ50_RS00505	1904347	1905987	1	hypothetical protein	X	Mu-like prophage protein gp29
1889585	1921975	32390	Predicted by at least one method	WP_075266157.1		AVJ50_RS00500	1905980	1907281	1	phage head morphogenesis protein	S	Uncharacterized conserved protein, contains phage Mu gpF-like domain
1889585	1921975	32390	Predicted by at least one method	WP_016533384.1		AVJ50_RS00460	1911951	1912118	1	DUF2635 domain-containing protein	E	Glycine/D-amino acid oxidase (deaminating)
1889585	1921975	32390	Predicted by at least one method	WP_016533383.1		AVJ50_RS00455	1912115	1913524	1	tail sheath family protein	X	Mu-like prophage tail sheath protein gpL
1889585	1921975	32390	Predicted by at least one method	WP_016533382.1		AVJ50_RS00450	1913534	1913902	1	hypothetical protein	H	Lipoate-protein ligase A
1889585	1921975	32390	Predicted by at least one method	WP_016533381.1		AVJ50_RS00445	1913902	1914243	1	hypothetical protein	V	ABC-type multidrug transport system, ATPase and permease component
1889585	1921975	32390	Predicted by at least one method	WP_016570034.1		AVJ50_RS00440	1914300	1914479	1	hypothetical protein	G	Myo-inositol catabolism protein IolC
1889585	1921975	32390	Predicted by at least one method	WP_075266155.1		AVJ50_RS00435	1914527	1916782	1	phage tail tape measure protein	X	Phage-related tail protein
1889585	1921975	32390	Predicted by at least one method	WP_016533281.1		AVJ50_RS00430	1916785	1918110	1	phage virion protein	X	Mu-like prophage DNA circulation protein
1889585	1921975	32390	Predicted by at least one method	WP_075266212.1		AVJ50_RS00425	1918112	1919224	1	phage tail protein	X	Mu-like prophage tail protein gpP
1889585	1921975	32390	Predicted by at least one method	WP_075266153.1		AVJ50_RS00420	1919227	1919883	1	baseplate assembly protein	X	Mu-like prophage protein gp45
1889585	1921975	32390	Predicted by at least one method	WP_016533278.1		AVJ50_RS00415	1919959	1920309	1	hypothetical protein	X	Mu-like prophage protein gp46
1889585	1921975	32390	Predicted by at least one method	WP_016533277.1		AVJ50_RS00410	1920324	1921388	1	hypothetical protein	X	Uncharacterized phage protein gp47/JayE
1889585	1921975	32390	Predicted by at least one method	WP_016533276.1		AVJ50_RS00405	1921388	1921975	1	hypothetical protein	X	Uncharacterized protein YmfQ in lambdoid prophage, DUF2313 family
1956211	2008578	52367	Predicted by at least one method	WP_075266340.1		AVJ50_RS05790	1965972	1967903	-1	hypothetical protein	C	Phosphoglycolate phosphatase, HAD superfamily	PAI
1956211	2008578	52367	Predicted by at least one method	WP_075266330.1		AVJ50_RS05785	1967947	1968333	-1	hypothetical protein	R	Uncharacterized SAM-binding protein YcdF, DUF218 family
1956211	2008578	52367	Predicted by at least one method	WP_075266328.1		AVJ50_RS05780	1968333	1968785	-1	hypothetical protein	P	ABC-type enterochelin transport system, periplasmic component
1956211	2008578	52367	Predicted by at least one method	WP_075266326.1		AVJ50_RS05775	1968837	1969835	-1	N4-gp56 family major capsid protein	P	ABC-type phosphate transport system, ATPase component
1956211	2008578	52367	Predicted by at least one method	WP_075266324.1		AVJ50_RS05770	1969866	1970741	-1	hypothetical protein	D	Chromosome segregation ATPase
1956211	2008578	52367	Predicted by at least one method	WP_075266322.1		AVJ50_RS05760	1971224	1978231	-1	hypothetical protein	J	Ribosomal protein S18 acetylase RimI and related acetyltransferases
1956211	2008578	52367	Predicted by at least one method	WP_071523593.1		AVJ50_RS05755	1978296	1980479	-1	hypothetical protein	E	Predicted homoserine dehydrogenase, contains C-terminal SAF domain
1956211	2008578	52367	Predicted by at least one method	WP_071523592.1		AVJ50_RS05750	1980482	1982020	-1	TerL	X	Phage terminase large subunit
1956211	2008578	52367	Predicted by at least one method	WP_075266320.1		AVJ50_RS05745	1982023	1982730	-1	terminase	X	Phage terminase, small subunit
1956211	2008578	52367	Predicted by at least one method	WP_081375316.1		AVJ50_RS11520	1982771	1983052	-1	hypothetical protein	O	Protein-L-isoaspartate O-methyltransferase
1956211	2008578	52367	Predicted by at least one method	WP_075266336.1		AVJ50_RS05735	1982958	1983281	-1	hypothetical protein	M	Glycosyltransferase involved in cell wall bisynthesis
1956211	2008578	52367	Predicted by at least one method	WP_075266311.1		AVJ50_RS05730	1983298	1983711	-1	peptidase M15	S	Uncharacterized conserved protein YcbK, DUF882 family
1956211	2008578	52367	Predicted by at least one method	WP_075266309.1		AVJ50_RS05725	1983704	1984048	-1	phage holin, lambda family	M	Membrane protein involved in colicin uptake
1956211	2008578	52367	Predicted by at least one method	WP_075266307.1		AVJ50_RS05720	1984367	1984558	-1	hypothetical protein	L	Recombinational DNA repair protein RecR
1956211	2008578	52367	Predicted by at least one method			AVJ50_RS05715	1984732	1984824	-1	transcriptional regulator
1956211	2008578	52367	Predicted by at least one method	WP_075266305.1		AVJ50_RS05710	1984956	1985645	-1	hypothetical protein	O	DnaJ-class molecular chaperone with C-terminal Zn finger domain
1956211	2008578	52367	Predicted by at least one method	WP_016533469.1		AVJ50_RS05705	1985646	1986248	-1	bacteriophage Lambda NinG protein	V	5-methylcytosine-specific restriction endonuclease McrA
1956211	2008578	52367	Predicted by at least one method	WP_016533468.1		AVJ50_RS05700	1986336	1986548	-1	hypothetical protein	R	Predicted oxidoreductase (related to aryl-alcohol dehydrogenase)
1956211	2008578	52367	Predicted by at least one method	WP_015691061.1		AVJ50_RS05695	1986699	1987205	-1	hypothetical protein	R	Predicted acyltransferase, LPLAT superfamily
1956211	2008578	52367	Predicted by at least one method	WP_075266303.1		AVJ50_RS05690	1987227	1987577	-1	hypothetical protein	R	Predicted ATPase, archaeal AAA+ ATPase superfamily
1956211	2008578	52367	Predicted by at least one method	WP_015691059.1		AVJ50_RS05685	1987587	1987955	-1	site-specific DNA-methyltransferase (adenine-specific)	J	N6-adenosine-specific RNA methylase IME4
1956211	2008578	52367	Predicted by at least one method	WP_015691058.1		AVJ50_RS05680	1987952	1989316	-1	DNA helicase	L	Replicative DNA helicase
1956211	2008578	52367	Predicted by at least one method	WP_015691057.1		AVJ50_RS05675	1989313	1990131	-1	hypothetical protein	K	DNA-binding transcriptional regulator, ArsR family
1956211	2008578	52367	Predicted by at least one method	WP_075266301.1		AVJ50_RS05670	1990216	1990917	-1	DNA-binding protein	X	Phage regulatory protein Rha
1956211	2008578	52367	Predicted by at least one method	WP_075266299.1		AVJ50_RS05665	1990976	1991428	-1	hypothetical protein	PH	ABC-type cobalamin/Fe3+-siderophores transport system, ATPase component
1956211	2008578	52367	Predicted by at least one method	WP_075266297.1		AVJ50_RS05660	1991477	1991677	-1	transcriptional regulator	K	DNA-binding transcriptional regulator YdaS, prophage-encoded, Cro superfamily
1956211	2008578	52367	Predicted by at least one method	WP_075266295.1		AVJ50_RS05655	1991799	1992485	1	transcriptional regulator	X	Phage repressor protein C, contains Cro/C1-type HTH and peptisase s24 domains
1956211	2008578	52367	Predicted by at least one method	WP_014390717.1		AVJ50_RS05650	1992561	1993298	1	hypothetical protein	H	Cobalamin biosynthesis protein CobN, Mg-chelatase
1956211	2008578	52367	Predicted by at least one method	WP_014390716.1		AVJ50_RS05645	1993295	1994119	1	hypothetical protein	NW	Tfp pilus assembly protein, tip-associated adhesin PilY1
1956211	2008578	52367	Predicted by at least one method	WP_075266293.1		AVJ50_RS05640	1994628	1994855	1	hypothetical protein	J	Ribosomal protein S18 acetylase RimI and related acetyltransferases
1956211	2008578	52367	Predicted by at least one method	WP_071523840.1		AVJ50_RS05635	1994869	1995165	1	hypothetical protein	X	Transposase
1956211	2008578	52367	Predicted by at least one method	WP_081375317.1		AVJ50_RS05630	1995811	1997061	1	SIR2 family protein	O	NAD-dependent protein deacetylase, SIR2 family
1956211	2008578	52367	Predicted by at least one method	WP_014391456.1		AVJ50_RS05625	1997158	1997421	1	hypothetical protein	C	2,4-dienoyl-CoA reductase or related NADH-dependent reductase, Old Yellow Enzyme (OYE) family
1956211	2008578	52367	Predicted by at least one method	WP_014391102.1		AVJ50_RS05620	1997509	1998042	1	hypothetical protein; Pathogen-associated gene(PAG)	G	Predicted arabinose efflux permease, MFS family
1956211	2008578	52367	Predicted by at least one method	WP_075266291.1		AVJ50_RS05615	1998513	1999190	1	hypothetical protein	X	Prophage antirepressor
1956211	2008578	52367	Predicted by at least one method	WP_014390709.1		AVJ50_RS05610	1999275	1999574	1	hypothetical protein	L	Predicted endonuclease distantly related to archaeal Holliday junction resolvase
1956211	2008578	52367	Predicted by at least one method	WP_075266289.1		AVJ50_RS05605	1999546	1999782	1	hypothetical protein	O	Sulfatase maturation enzyme AslB, radical SAM superfamily
1956211	2008578	52367	Predicted by at least one method	WP_064964850.1		AVJ50_RS05600	1999795	2000082	1	hypothetical protein	T	Diadenosine tetraphosphatase ApaH/serine/threonine protein phosphatase, PP2A family
1956211	2008578	52367	Predicted by at least one method	WP_014391451.1		AVJ50_RS05595	2000084	2001037	1	recombinase	L	Recombinational DNA repair protein RecT
1956211	2008578	52367	Predicted by at least one method	WP_041423209.1		AVJ50_RS05590	2001024	2001683	1	translocation protein TolB precursor	L	DNA anti-recombination protein (rearrangement mutator) RmuC
1956211	2008578	52367	Predicted by at least one method	WP_075266287.1		AVJ50_RS05585	2001683	2002159	1	single-stranded DNA-binding protein	L	Single-stranded DNA-binding protein
1956211	2008578	52367	Predicted by at least one method	WP_016533530.1		AVJ50_RS05580	2002171	2002362	1	hypothetical protein	V	Type II restriction/modification system, DNA methylase subunit YeeA
1956211	2008578	52367	Predicted by at least one method	WP_014391449.1		AVJ50_RS05575	2002405	2002758	1	hypothetical protein	T	Signal transduction histidine kinase regulating C4-dicarboxylate transport system
1956211	2008578	52367	Predicted by at least one method	WP_014391448.1		AVJ50_RS05570	2002830	2003618	1	hypothetical protein	S	Uncharacterized conserved protein YfdQ, DUF2303 family
1956211	2008578	52367	Predicted by at least one method	WP_014391447.1		AVJ50_RS05565	2003669	2004268	1	hypothetical protein	FR	5'-deoxynucleotidase YfbR and related HD superfamily hydrolases
1956211	2008578	52367	Predicted by at least one method	WP_075266285.1		AVJ50_RS05560	2004403	2004900	1	hypothetical protein	D	Chromosome segregation ATPase
1956211	2008578	52367	Predicted by at least one method	WP_071523850.1		AVJ50_RS05555	2004909	2005265	1	hypothetical protein	K	DNA-binding transcriptional regulator, LysR family
1956211	2008578	52367	Predicted by at least one method	WP_075266283.1		AVJ50_RS05550	2005310	2005612	1	hypothetical protein	U	Periplasmic component of the Tol biopolymer transport system
1956211	2008578	52367	Predicted by at least one method	WP_071523556.1		AVJ50_RS05545	2005759	2006058	1	hypothetical protein	G	Archaeal fructose-1,6-bisphosphatase or related enzyme of inositol monophosphatase family
1956211	2008578	52367	Predicted by at least one method	WP_071523557.1		AVJ50_RS05540	2006144	2006599	1	pyruvate kinase	K	DNA-binding transcriptional regulator, IscR family
1956211	2008578	52367	Predicted by at least one method	WP_071523558.1		AVJ50_RS05535	2006674	2006955	1	hypothetical protein	KX	Predicted DNA-binding transcriptional regulator AlpA
1956211	2008578	52367	Predicted by at least one method	WP_075266281.1		AVJ50_RS05530	2006952	2007941	-1	integrase	LX	Integrase
1956211	2008578	52367	Predicted by at least one method	WP_010906527.1		AVJ50_RS05520	2008231	2008578	-1	protein-export membrane protein SecG	U	Preprotein translocase subunit SecG
2329023	2410640	81617	Predicted by at least one method	WP_014325826.1		AVJ50_RS10060	2374591	2375355	-1	integrase	L	Site-specific recombinase XerD	PAI (ICE)
2329023	2410640	81617	Predicted by at least one method	WP_014325827.1		AVJ50_RS10065	2375511	2377490	-1	integrating conjugative element relaxase PFGI-1 class	J	3'-5' exoribonuclease YhaM, can participate in 23S rRNA maturation, HD superfamily
2329023	2410640	81617	Predicted by at least one method	WP_014325828.1		AVJ50_RS10070	2377918	2378715	-1	type I restriction endonuclease subunit M	V	Type I restriction-modification system, DNA methylase subunit
2329023	2410640	81617	Predicted by at least one method	WP_012340806.1		AVJ50_RS10075	2378788	2379534	-1	hypothetical protein	H	Glutamate-1-semialdehyde aminotransferase
2329023	2410640	81617	Predicted by at least one method	WP_012340807.1		AVJ50_RS10080	2379674	2380648	-1	hypothetical protein	L	Antirestriction protein ArdC
2329023	2410640	81617	Predicted by at least one method	WP_012340808.1		AVJ50_RS10085	2380893	2381300	-1	hypothetical protein; Pathogen-associated gene(PAG)	J	tRNA 2-selenouridine synthase SelU, contains rhodanese domain
2329023	2410640	81617	Predicted by at least one method	WP_012340809.1		AVJ50_RS10090	2381416	2382258	-1	hypothetical protein; Pathogen-associated gene(PAG)	BQ	Acetoin utilization deacetylase AcuC or a related deacetylase
2329023	2410640	81617	Predicted by at least one method	WP_012340810.1		AVJ50_RS10095	2382336	2382731	-1	hypothetical protein; Pathogen-associated gene(PAG)	TK	DNA-binding response regulator, OmpR family, contains REC and winged-helix (wHTH) domain
2329023	2410640	81617	Predicted by at least one method	WP_012340811.1		AVJ50_RS10100	2382830	2383075	-1	hypothetical protein; Pathogen-associated gene(PAG)	J	Ribosomal protein L10
2329023	2410640	81617	Predicted by at least one method	WP_012340812.1		AVJ50_RS10105	2383147	2383500	-1	hypothetical protein; Pathogen-associated gene(PAG)	R	Predicted metal-dependent hydrolase, TIM-barrel fold
2329023	2410640	81617	Predicted by at least one method	WP_012340813.1		AVJ50_RS10110	2383874	2384317	1	integrating conjugative element protein	QV	Cytochrome P450
2329023	2410640	81617	Predicted by at least one method	WP_012340815.1		AVJ50_RS10115	2384314	2385255	1	integrating conjugative element protein	T	HAMP domain
2329023	2410640	81617	Predicted by at least one method	WP_012340816.1		AVJ50_RS10120	2385273	2387285	1	integrating conjugative element protein	M	Phage-related lysozyme (muramidase), GH24 family
2329023	2410640	81617	Predicted by at least one method	WP_012340817.1		AVJ50_RS10125	2387306	2387734	1	hypothetical protein; Pathogen-associated gene(PAG)	J	Aspartyl-tRNA synthetase
2329023	2410640	81617	Predicted by at least one method	WP_012340818.1		AVJ50_RS10130	2387950	2388420	1	hypothetical protein	T	K+-sensing histidine kinase KdpD
2329023	2410640	81617	Predicted by at least one method	WP_012340819.1		AVJ50_RS10135	2388441	2388782	1	hypothetical protein; Pathogen-associated gene(PAG)
2329023	2410640	81617	Predicted by at least one method	WP_012340820.1		AVJ50_RS10140	2388828	2390300	-1	conjugal transfer protein TraG	E	Aspartate/methionine/tyrosine aminotransferase
2329023	2410640	81617	Predicted by at least one method	WP_012340821.1		AVJ50_RS10145	2390311	2390628	-1	hypothetical protein; Pathogen-associated gene(PAG)	H	Dihydrofolate reductase
2329023	2410640	81617	Predicted by at least one method	WP_012340822.1		AVJ50_RS10150	2390618	2391046	-1	hypothetical protein; Pathogen-associated gene(PAG)	X	Phage terminase large subunit
2329023	2410640	81617	Predicted by at least one method	WP_012340823.1		AVJ50_RS10155	2391046	2393883	-1	conjugative transfer ATPase	U	Type IV secretory pathway, VirB4 component
2329023	2410640	81617	Predicted by at least one method	WP_012340824.1		AVJ50_RS10160	2393886	2394284	-1	conjugal transfer protein	EP	ABC-type dipeptide/oligopeptide/nickel transport system, ATPase component
2329023	2410640	81617	Predicted by at least one method	WP_012340826.1		AVJ50_RS10165	2394297	2395751	-1	integrating conjugative element protein	KT	Phage shock protein A
2329023	2410640	81617	Predicted by at least one method	WP_012340827.1		AVJ50_RS10170	2395763	2396647	-1	conjugative transfer protein	U	Type II secretory pathway, component HofQ
2329023	2410640	81617	Predicted by at least one method	WP_012340828.1		AVJ50_RS10175	2396647	2397291	-1	integrating conjugative element protein	C	Fe-S-cluster-containing dehydrogenase component
2329023	2410640	81617	Predicted by at least one method	WP_012340829.1		AVJ50_RS10180	2397295	2397660	-1	membrane protein	P	Phosphate/sulfate permease
2329023	2410640	81617	Predicted by at least one method	WP_006248894.1		AVJ50_RS10185	2397683	2398072	-1	membrane protein; Pathogen-associated gene(PAG)	O	Peroxiredoxin
2329023	2410640	81617	Predicted by at least one method	WP_006248893.1		AVJ50_RS10190	2398087	2398323	-1	hypothetical protein
2329023	2410640	81617	Predicted by at least one method	WP_006248892.1		AVJ50_RS10195	2398320	2398646	-1	hypothetical protein	PC	Hydroxylamine reductase (hybrid-cluster protein)
2329023	2410640	81617	Predicted by at least one method	WP_012340830.1		AVJ50_RS10200	2398833	2399216	1	hypothetical protein	E	Ornithine cyclodeaminase/archaeal alanine dehydrogenase, mu-crystallin family
2329023	2410640	81617	Predicted by at least one method	WP_012340831.1		AVJ50_RS10205	2399248	2399943	-1	integrating conjugative element membrane protein	P	ABC-type Fe3+ transport system, periplasmic component
2329023	2410640	81617	Predicted by at least one method	WP_006248889.1		AVJ50_RS10210	2399940	2400293	-1	hypothetical protein; Pathogen-associated gene(PAG)	E	Aminopeptidase N
2329023	2410640	81617	Predicted by at least one method	WP_014325830.1		AVJ50_RS10215	2400286	2402487	-1	conjugative coupling factor TraD, PFGI-1 class	U	Type IV secretory pathway, VirD4 component, TraG/TraD family ATPase
2329023	2410640	81617	Predicted by at least one method	WP_012340834.1		AVJ50_RS10220	2402487	2402993	-1	integrating conjugative element protein	KT	DNA-binding response regulator, LytR/AlgR family
2329023	2410640	81617	Predicted by at least one method	WP_012340835.1		AVJ50_RS10225	2402996	2403766	-1	hypothetical protein; Pathogen-associated gene(PAG)	M	Soluble lytic murein transglycosylase and related regulatory proteins (some contain LysM/invasin domains)
2329023	2410640	81617	Predicted by at least one method	WP_006248885.1		AVJ50_RS10230	2403745	2404518	-1	integrating conjugative element protein	O	Glutaredoxin
2329023	2410640	81617	Predicted by at least one method	WP_006248884.1		AVJ50_RS10235	2404518	2405147	-1	hypothetical protein	D	Cell division protein DamX, binds to the septal ring, contains C-terminal SPOR domain
2329023	2410640	81617	Predicted by at least one method	WP_006248882.1		AVJ50_RS10240	2405306	2405566	-1	hypothetical protein	C	NADP-dependent 3-hydroxy acid dehydrogenase YdfG
2329023	2410640	81617	Predicted by at least one method	WP_006248881.1		AVJ50_RS10245	2405679	2406041	-1	hypothetical protein; Pathogen-associated gene(PAG)	K	DNA-binding transcriptional regulator, IclR family
2329023	2410640	81617	Predicted by at least one method	WP_014325831.1		AVJ50_RS10250	2406121	2406528	-1	hypothetical protein; Pathogen-associated gene(PAG)	J	Translation elongation factor P (EF-P)/translation initiation factor 5A (eIF-5A)
2329023	2410640	81617	Predicted by at least one method	WP_006248879.1		AVJ50_RS10255	2406554	2407234	-1	hypothetical protein	J	Aspartyl/asparaginyl-tRNA synthetase
2329023	2410640	81617	Predicted by at least one method	WP_006248878.1		AVJ50_RS10260	2407340	2407771	-1	hypothetical protein	I	Fatty acid desaturase
2329023	2410640	81617	Predicted by at least one method	WP_012340838.1		AVJ50_RS10265	2408589	2410640	-1	DNA topoisomerase III	L	DNA topoisomerase IA
