# Supplementary material for: Comparative analysis reveals the Genomic Islands in Pasteurella multocida population genetics: on Symbiosis and adaptability
Source: BMC Genomics. 2019 Jan 18;20:63. doi: 10.1186/s12864-018-5366-6 (PMC6339346; doi:10.1186/s12864-018-5366-6)
Supplement: Supplementary file 6 — File S1. Detailed information on GI of each strain (ZIP 1360 kb). [file 12864_2018_5366_MOESM6_ESM.zip › File. S1. Detailed information on GI of each strain/Detailed information on GIs of 97 whole genomes strains/2428PM.xls]

## Sheet: Islandviewer Results
Island start	Island end	Length	Method	Gene name	Gene ID	Locus	Gene start	Gene end	Strand	Product	COG		External Annotations
168836	185159	16323	Predicted by at least one method	WP_005736263.1		AVJ53_RS00215	168836	169345	1	molybdopterin-guanine dinucleotide biosynthesis protein MobB	H	Molybdopterin-guanine dinucleotide biosynthesis protein	PAI
168836	185159	16323	Predicted by at least one method	WP_005718967.1		AVJ53_RS00220	169355	170740	1	MFS transporter	G	Predicted arabinose efflux permease, MFS family
168836	185159	16323	Predicted by at least one method	WP_005764193.1		AVJ53_RS00225	171299	171673	-1	hypothetical protein	K	Predicted transcriptional regulator, contains an HTH and PUA-like domains
168836	185159	16323	Predicted by at least one method	WP_014326449.1		AVJ53_RS00230	171651	172700	-1	hypothetical protein	J	Ribosomal protein S18 acetylase RimI and related acetyltransferases
168836	185159	16323	Predicted by at least one method	WP_014326450.1		AVJ53_RS00235	173686	174636	-1	abortive infection protein	V	Abortive infection bacteriophage resistance protein
168836	185159	16323	Predicted by at least one method	WP_014326451.1		AVJ53_RS00240	175650	177827	-1	hypothetical protein	S	Uncharcterized protein, DUF927 family
168836	185159	16323	Predicted by at least one method	WP_016533390.1		AVJ53_RS00245	177820	178254	-1	hypothetical protein	R	Predicted pyrophosphatase or phosphodiesterase, AlkP superfamily
168836	185159	16323	Predicted by at least one method	WP_014326453.1		AVJ53_RS00250	178251	178577	-1	hypothetical protein	MDT	AAA+-type ATPase, SpoVK/Ycf46/Vps4 family
168836	185159	16323	Predicted by at least one method	WP_016504559.1		AVJ53_RS00255	178570	178965	-1	hypothetical protein	E	Chorismate synthase
168836	185159	16323	Predicted by at least one method	WP_014326454.1		AVJ53_RS00260	178958	179518	-1	hypothetical protein	G	Di- and tricarboxylate transporter
168836	185159	16323	Predicted by at least one method	WP_014326455.1		AVJ53_RS00265	179641	180003	-1	hypothetical protein	U	Type VI protein secretion system component VasK
168836	185159	16323	Predicted by at least one method	WP_016504558.1		AVJ53_RS00270	180465	180740	-1	hypothetical protein; Pathogen-associated gene(PAG)	K	Leucine-rich repeat (LRR) protein
168836	185159	16323	Predicted by at least one method	WP_014326458.1		AVJ53_RS00275	180932	181210	-1	hypothetical protein	V	Restriction endonuclease S subunit
168836	185159	16323	Predicted by at least one method	WP_014326459.1		AVJ53_RS00280	181203	181922	-1	hypothetical protein	X	Phage regulatory protein Rha
168836	185159	16323	Predicted by at least one method	WP_014326460.1		AVJ53_RS00285	181943	182365	-1	hypothetical protein; Pathogen-associated gene(PAG)	J	Alanyl-tRNA synthetase
168836	185159	16323	Predicted by at least one method	WP_005764228.1		AVJ53_RS00290	182375	182572	-1	helix-turn-helix domain-containing protein	KX	Predicted DNA-binding transcriptional regulator AlpA
168836	185159	16323	Predicted by at least one method	WP_014326461.1		AVJ53_RS00295	182797	183402	-1	hypothetical protein	JR	HD superfamily phosphodieaserase, includes HD domain of RNase Y
168836	185159	16323	Predicted by at least one method	WP_014326462.1		AVJ53_RS00300	183876	185159	-1	integrase	LX	Integrase
1889585	1921975	32390	Predicted by at least one method	WP_075266210.1		AVJ53_RS00645	1889585	1889806	1	DNA-binding protein	K	Predicted transcriptional regulator, lambda repressor-like DNA-binding domain	Symbiosis Island
1889585	1921975	32390	Predicted by at least one method	WP_075266208.1		AVJ53_RS00640	1889819	1891759	1	transposase	X	Transposase InsO and inactivated derivatives
1889585	1921975	32390	Predicted by at least one method	WP_075266206.1		AVJ53_RS00635	1891771	1892214	1	hypothetical protein	C	Acyl-CoA reductase or other NAD-dependent aldehyde dehydrogenase
1889585	1921975	32390	Predicted by at least one method	WP_075266204.1		AVJ53_RS00630	1892241	1893116	1	transcriptional regulator	X	Bacteriophage DNA transposition protein, AAA+ family ATPase
1889585	1921975	32390	Predicted by at least one method	WP_064972836.1		AVJ53_RS00625	1893130	1893339	1	hypothetical protein	O	Thiol-disulfide isomerase or thioredoxin
1889585	1921975	32390	Predicted by at least one method	WP_075266202.1		AVJ53_RS00620	1893348	1893536	1	hypothetical protein	K	Predicted DNA-binding transcriptional regulator, ArsR family
1889585	1921975	32390	Predicted by at least one method	WP_075266200.1		AVJ53_RS00615	1893539	1894156	1	sulfate transporter	O	Predicted metalloendopeptidase
1889585	1921975	32390	Predicted by at least one method	WP_075266198.1		AVJ53_RS00610	1894314	1894523	1	hypothetical protein	C	Phosphoenolpyruvate carboxykinase, ATP-dependent
1889585	1921975	32390	Predicted by at least one method	WP_075266196.1		AVJ53_RS00605	1894859	1895416	1	phosphohydrolase	FR	5'-deoxynucleotidase YfbR and related HD superfamily hydrolases
1889585	1921975	32390	Predicted by at least one method	WP_075266194.1		AVJ53_RS00600	1895451	1895726	1	hypothetical protein	J	Peptide chain release factor RF-3
1889585	1921975	32390	Predicted by at least one method	WP_075266192.1		AVJ53_RS00595	1895769	1896275	1	hypothetical protein	D	Chromosome segregation ATPase
1889585	1921975	32390	Predicted by at least one method	WP_075266190.1		AVJ53_RS00590	1896352	1896825	1	hypothetical protein	T	GAF domain
1889585	1921975	32390	Predicted by at least one method	WP_075266188.1		AVJ53_RS00585	1896818	1897198	1	hypothetical protein	R	Putative Zn-dependent protease, contains TPR repeats
1889585	1921975	32390	Predicted by at least one method	WP_081375314.1		AVJ53_RS00580	1897185	1897598	1	GemA protein	X	Mu-like prophage protein gp16
1889585	1921975	32390	Predicted by at least one method	WP_075266186.1		AVJ53_RS00575	1897633	1897929	-1	hypothetical protein	QR	Cyanophycinase and related exopeptidases
1889585	1921975	32390	Predicted by at least one method	WP_064972844.1		AVJ53_RS00570	1897932	1898189	-1	hypothetical protein	O	Molecular chaperone, HSP90 family
1889585	1921975	32390	Predicted by at least one method	WP_064972845.1		AVJ53_RS00565	1898270	1898491	-1	hypothetical protein	S	Uncharacterized conserved protein, DUF4415 family
1889585	1921975	32390	Predicted by at least one method	WP_075266184.1		AVJ53_RS00560	1898488	1899144	-1	hypothetical protein	T	Signal transduction histidine kinase regulating C4-dicarboxylate transport system
1889585	1921975	32390	Predicted by at least one method	WP_075266182.1		AVJ53_RS00555	1899147	1899788	-1	hypothetical protein	J	Protein chain release factor B
1889585	1921975	32390	Predicted by at least one method	WP_075266180.1		AVJ53_RS00550	1899937	1900365	1	mor transcription activator family protein	K	Transcriptional regulator, Middle operon regulator (Mor) family
1889585	1921975	32390	Predicted by at least one method	WP_075266178.1		AVJ53_RS00545	1900455	1900940	1	N-acetylmuramoyl-L-alanine amidase	M	N-acetyl-anhydromuramyl-L-alanine amidase AmpD
1889585	1921975	32390	Predicted by at least one method	WP_075266176.1		AVJ53_RS00540	1901093	1901329	1	hypothetical protein	T	CheY chemotaxis protein or a CheY-like REC (receiver) domain
1889585	1921975	32390	Predicted by at least one method	WP_075266174.1		AVJ53_RS00535	1901326	1901583	1	hypothetical protein	P	Uncharacterized protein, possibly involved in nitrogen fixation
1889585	1921975	32390	Predicted by at least one method	WP_081375313.1		AVJ53_RS00530	1901525	1901719	1	hypothetical protein	C	Dehydrogenase (flavoprotein)
1889585	1921975	32390	Predicted by at least one method	WP_075266169.1		AVJ53_RS00525	1901703	1901957	1	hypothetical protein	T	Nucleotide-binding universal stress protein, UspA family
1889585	1921975	32390	Predicted by at least one method	WP_075266167.1		AVJ53_RS00520	1901954	1902205	1	hypothetical protein	J	Alanyl-tRNA synthetase
1889585	1921975	32390	Predicted by at least one method	WP_075266165.1		AVJ53_RS00515	1902209	1902706	1	DNA-binding protein	E	ABC-type spermidine/putrescine transport system, permease component II
1889585	1921975	32390	Predicted by at least one method	WP_075266163.1		AVJ53_RS00510	1902706	1904343	1	hypothetical protein	X	Phage terminase large subunit
1889585	1921975	32390	Predicted by at least one method	WP_075266161.1		AVJ53_RS00505	1904347	1905987	1	hypothetical protein	X	Mu-like prophage protein gp29
1889585	1921975	32390	Predicted by at least one method	WP_075266157.1		AVJ53_RS00500	1905980	1907281	1	phage head morphogenesis protein	S	Uncharacterized conserved protein, contains phage Mu gpF-like domain
1889585	1921975	32390	Predicted by at least one method	WP_016533384.1		AVJ53_RS00460	1911951	1912118	1	DUF2635 domain-containing protein	E	Glycine/D-amino acid oxidase (deaminating)
1889585	1921975	32390	Predicted by at least one method	WP_016533383.1		AVJ53_RS00455	1912115	1913524	1	tail sheath family protein	X	Mu-like prophage tail sheath protein gpL
1889585	1921975	32390	Predicted by at least one method	WP_016533382.1		AVJ53_RS00450	1913534	1913902	1	hypothetical protein	H	Lipoate-protein ligase A
1889585	1921975	32390	Predicted by at least one method	WP_016533381.1		AVJ53_RS00445	1913902	1914243	1	hypothetical protein	V	ABC-type multidrug transport system, ATPase and permease component
1889585	1921975	32390	Predicted by at least one method	WP_016570034.1		AVJ53_RS00440	1914300	1914479	1	hypothetical protein	G	Myo-inositol catabolism protein IolC
1889585	1921975	32390	Predicted by at least one method	WP_075266155.1		AVJ53_RS00435	1914527	1916782	1	phage tail tape measure protein	X	Phage-related tail protein
1889585	1921975	32390	Predicted by at least one method	WP_016533281.1		AVJ53_RS00430	1916785	1918110	1	phage virion protein	X	Mu-like prophage DNA circulation protein
1889585	1921975	32390	Predicted by at least one method	WP_075266212.1		AVJ53_RS00425	1918112	1919224	1	phage tail protein	X	Mu-like prophage tail protein gpP
1889585	1921975	32390	Predicted by at least one method	WP_075266153.1		AVJ53_RS00420	1919227	1919883	1	baseplate assembly protein	X	Mu-like prophage protein gp45
1889585	1921975	32390	Predicted by at least one method	WP_016533278.1		AVJ53_RS00415	1919959	1920309	1	hypothetical protein	X	Mu-like prophage protein gp46
1889585	1921975	32390	Predicted by at least one method	WP_016533277.1		AVJ53_RS00410	1920324	1921388	1	hypothetical protein	X	Uncharacterized phage protein gp47/JayE
1889585	1921975	32390	Predicted by at least one method	WP_016533276.1		AVJ53_RS00405	1921388	1921975	1	hypothetical protein	X	Uncharacterized protein YmfQ in lambdoid prophage, DUF2313 family
2329023	2410640	81617	Predicted by at least one method	WP_014325826.1		AVJ53_RS10060	2374591	2375355	-1	integrase	L	Site-specific recombinase XerD	PAI (ICE)
2329023	2410640	81617	Predicted by at least one method	WP_014325827.1		AVJ53_RS10065	2375511	2377490	-1	integrating conjugative element relaxase PFGI-1 class	J	3'-5' exoribonuclease YhaM, can participate in 23S rRNA maturation, HD superfamily
2329023	2410640	81617	Predicted by at least one method	WP_014325828.1		AVJ53_RS10070	2377918	2378715	-1	type I restriction endonuclease subunit M	V	Type I restriction-modification system, DNA methylase subunit
2329023	2410640	81617	Predicted by at least one method	WP_012340806.1		AVJ53_RS10075	2378788	2379534	-1	hypothetical protein	H	Glutamate-1-semialdehyde aminotransferase
2329023	2410640	81617	Predicted by at least one method	WP_012340807.1		AVJ53_RS10080	2379674	2380648	-1	hypothetical protein	L	Antirestriction protein ArdC
2329023	2410640	81617	Predicted by at least one method	WP_012340808.1		AVJ53_RS10085	2380893	2381300	-1	hypothetical protein; Pathogen-associated gene(PAG)	J	tRNA 2-selenouridine synthase SelU, contains rhodanese domain
2329023	2410640	81617	Predicted by at least one method	WP_012340809.1		AVJ53_RS10090	2381416	2382258	-1	hypothetical protein; Pathogen-associated gene(PAG)	BQ	Acetoin utilization deacetylase AcuC or a related deacetylase
2329023	2410640	81617	Predicted by at least one method	WP_012340810.1		AVJ53_RS10095	2382336	2382731	-1	hypothetical protein; Pathogen-associated gene(PAG)	TK	DNA-binding response regulator, OmpR family, contains REC and winged-helix (wHTH) domain
2329023	2410640	81617	Predicted by at least one method	WP_012340811.1		AVJ53_RS10100	2382830	2383075	-1	hypothetical protein; Pathogen-associated gene(PAG)	J	Ribosomal protein L10
2329023	2410640	81617	Predicted by at least one method	WP_012340812.1		AVJ53_RS10105	2383147	2383500	-1	hypothetical protein; Pathogen-associated gene(PAG)	R	Predicted metal-dependent hydrolase, TIM-barrel fold
2329023	2410640	81617	Predicted by at least one method	WP_012340813.1		AVJ53_RS10110	2383874	2384317	1	integrating conjugative element protein	QV	Cytochrome P450
2329023	2410640	81617	Predicted by at least one method	WP_012340815.1		AVJ53_RS10115	2384314	2385255	1	integrating conjugative element protein	T	HAMP domain
2329023	2410640	81617	Predicted by at least one method	WP_012340816.1		AVJ53_RS10120	2385273	2387285	1	integrating conjugative element protein	M	Phage-related lysozyme (muramidase), GH24 family
2329023	2410640	81617	Predicted by at least one method	WP_012340817.1		AVJ53_RS10125	2387306	2387734	1	hypothetical protein; Pathogen-associated gene(PAG)	J	Aspartyl-tRNA synthetase
2329023	2410640	81617	Predicted by at least one method	WP_012340818.1		AVJ53_RS10130	2387950	2388420	1	hypothetical protein	T	K+-sensing histidine kinase KdpD
2329023	2410640	81617	Predicted by at least one method	WP_012340819.1		AVJ53_RS10135	2388441	2388782	1	hypothetical protein; Pathogen-associated gene(PAG)
2329023	2410640	81617	Predicted by at least one method	WP_012340820.1		AVJ53_RS10140	2388828	2390300	-1	conjugal transfer protein TraG	E	Aspartate/methionine/tyrosine aminotransferase
2329023	2410640	81617	Predicted by at least one method	WP_012340821.1		AVJ53_RS10145	2390311	2390628	-1	hypothetical protein; Pathogen-associated gene(PAG)	H	Dihydrofolate reductase
2329023	2410640	81617	Predicted by at least one method	WP_012340822.1		AVJ53_RS10150	2390618	2391046	-1	hypothetical protein; Pathogen-associated gene(PAG)	X	Phage terminase large subunit
2329023	2410640	81617	Predicted by at least one method	WP_012340823.1		AVJ53_RS10155	2391046	2393883	-1	conjugative transfer ATPase	U	Type IV secretory pathway, VirB4 component
2329023	2410640	81617	Predicted by at least one method	WP_012340824.1		AVJ53_RS10160	2393886	2394284	-1	conjugal transfer protein	EP	ABC-type dipeptide/oligopeptide/nickel transport system, ATPase component
2329023	2410640	81617	Predicted by at least one method	WP_012340826.1		AVJ53_RS10165	2394297	2395751	-1	integrating conjugative element protein	KT	Phage shock protein A
2329023	2410640	81617	Predicted by at least one method	WP_012340827.1		AVJ53_RS10170	2395763	2396647	-1	conjugative transfer protein	U	Type II secretory pathway, component HofQ
2329023	2410640	81617	Predicted by at least one method	WP_012340828.1		AVJ53_RS10175	2396647	2397291	-1	integrating conjugative element protein	C	Fe-S-cluster-containing dehydrogenase component
2329023	2410640	81617	Predicted by at least one method	WP_012340829.1		AVJ53_RS10180	2397295	2397660	-1	membrane protein	P	Phosphate/sulfate permease
2329023	2410640	81617	Predicted by at least one method	WP_006248894.1		AVJ53_RS10185	2397683	2398072	-1	membrane protein; Pathogen-associated gene(PAG)	O	Peroxiredoxin
2329023	2410640	81617	Predicted by at least one method	WP_006248893.1		AVJ53_RS10190	2398087	2398323	-1	hypothetical protein
2329023	2410640	81617	Predicted by at least one method	WP_006248892.1		AVJ53_RS10195	2398320	2398646	-1	hypothetical protein	PC	Hydroxylamine reductase (hybrid-cluster protein)
2329023	2410640	81617	Predicted by at least one method	WP_012340830.1		AVJ53_RS10200	2398833	2399216	1	hypothetical protein	E	Ornithine cyclodeaminase/archaeal alanine dehydrogenase, mu-crystallin family
2329023	2410640	81617	Predicted by at least one method	WP_012340831.1		AVJ53_RS10205	2399248	2399943	-1	integrating conjugative element membrane protein	P	ABC-type Fe3+ transport system, periplasmic component
2329023	2410640	81617	Predicted by at least one method	WP_006248889.1		AVJ53_RS10210	2399940	2400293	-1	hypothetical protein; Pathogen-associated gene(PAG)	E	Aminopeptidase N
2329023	2410640	81617	Predicted by at least one method	WP_014325830.1		AVJ53_RS10215	2400286	2402487	-1	conjugative coupling factor TraD, PFGI-1 class	U	Type IV secretory pathway, VirD4 component, TraG/TraD family ATPase
2329023	2410640	81617	Predicted by at least one method	WP_012340834.1		AVJ53_RS10220	2402487	2402993	-1	integrating conjugative element protein	KT	DNA-binding response regulator, LytR/AlgR family
2329023	2410640	81617	Predicted by at least one method	WP_012340835.1		AVJ53_RS10225	2402996	2403766	-1	hypothetical protein; Pathogen-associated gene(PAG)	M	Soluble lytic murein transglycosylase and related regulatory proteins (some contain LysM/invasin domains)
2329023	2410640	81617	Predicted by at least one method	WP_006248885.1		AVJ53_RS10230	2403745	2404518	-1	integrating conjugative element protein	O	Glutaredoxin
2329023	2410640	81617	Predicted by at least one method	WP_006248884.1		AVJ53_RS10235	2404518	2405147	-1	hypothetical protein	D	Cell division protein DamX, binds to the septal ring, contains C-terminal SPOR domain
2329023	2410640	81617	Predicted by at least one method	WP_006248882.1		AVJ53_RS10240	2405306	2405566	-1	hypothetical protein	C	NADP-dependent 3-hydroxy acid dehydrogenase YdfG
2329023	2410640	81617	Predicted by at least one method	WP_006248881.1		AVJ53_RS10245	2405679	2406041	-1	hypothetical protein; Pathogen-associated gene(PAG)	K	DNA-binding transcriptional regulator, IclR family
2329023	2410640	81617	Predicted by at least one method	WP_014325831.1		AVJ53_RS10250	2406121	2406528	-1	hypothetical protein; Pathogen-associated gene(PAG)	J	Translation elongation factor P (EF-P)/translation initiation factor 5A (eIF-5A)
2329023	2410640	81617	Predicted by at least one method	WP_006248879.1		AVJ53_RS10255	2406554	2407234	-1	hypothetical protein	J	Aspartyl/asparaginyl-tRNA synthetase
2329023	2410640	81617	Predicted by at least one method	WP_006248878.1		AVJ53_RS10260	2407340	2407771	-1	hypothetical protein	I	Fatty acid desaturase
2329023	2410640	81617	Predicted by at least one method	WP_012340838.1		AVJ53_RS10265	2408589	2410640	-1	DNA topoisomerase III	L	DNA topoisomerase IA
