# Supplementary material for: Comparative analysis reveals the Genomic Islands in Pasteurella multocida population genetics: on Symbiosis and adaptability
Source: BMC Genomics. 2019 Jan 18;20:63. doi: 10.1186/s12864-018-5366-6 (PMC6339346; doi:10.1186/s12864-018-5366-6)
Supplement: Supplementary file 6 — File S1. Detailed information on GI of each strain (ZIP 1360 kb). [file 12864_2018_5366_MOESM6_ESM.zip › File. S1. Detailed information on GI of each strain/Detailed information on GIs of 97 whole genomes strains/2450PM.xls]

## Sheet: Islandviewer Results
Island start	Island end	Length	Method	Gene name	Gene ID	Locus	Gene start	Gene end	Strand	Product	COG		External Annotations
167963	184286	16323	Predicted by at least one method	WP_005736263.1		AVJ55_RS06480	167963	168472	1	molybdopterin-guanine dinucleotide biosynthesis protein MobB	H	Molybdopterin-guanine dinucleotide biosynthesis protein	PAI
167963	184286	16323	Predicted by at least one method	WP_005718967.1		AVJ55_RS06485	168482	169867	1	MFS transporter	G	Predicted arabinose efflux permease, MFS family
167963	184286	16323	Predicted by at least one method	WP_005764193.1		AVJ55_RS06490	170426	170800	-1	hypothetical protein	K	Predicted transcriptional regulator, contains an HTH and PUA-like domains
167963	184286	16323	Predicted by at least one method	WP_014326449.1		AVJ55_RS06495	170778	171827	-1	hypothetical protein	J	Ribosomal protein S18 acetylase RimI and related acetyltransferases
167963	184286	16323	Predicted by at least one method	WP_014326450.1		AVJ55_RS06500	172813	173763	-1	abortive infection protein	V	Abortive infection bacteriophage resistance protein
167963	184286	16323	Predicted by at least one method	WP_014326451.1		AVJ55_RS06505	174777	176954	-1	hypothetical protein	S	Uncharcterized protein, DUF927 family
167963	184286	16323	Predicted by at least one method	WP_016533390.1		AVJ55_RS06510	176947	177381	-1	hypothetical protein	R	Predicted pyrophosphatase or phosphodiesterase, AlkP superfamily
167963	184286	16323	Predicted by at least one method	WP_014326453.1		AVJ55_RS06515	177378	177704	-1	hypothetical protein	MDT	AAA+-type ATPase, SpoVK/Ycf46/Vps4 family
167963	184286	16323	Predicted by at least one method	WP_016504559.1		AVJ55_RS06520	177697	178092	-1	hypothetical protein	E	Chorismate synthase
167963	184286	16323	Predicted by at least one method	WP_014326454.1		AVJ55_RS06525	178085	178645	-1	hypothetical protein	G	Di- and tricarboxylate transporter
167963	184286	16323	Predicted by at least one method	WP_014326455.1		AVJ55_RS06530	178768	179130	-1	hypothetical protein	U	Type VI protein secretion system component VasK
167963	184286	16323	Predicted by at least one method	WP_016504558.1		AVJ55_RS06535	179592	179867	-1	hypothetical protein; Pathogen-associated gene(PAG)	K	Leucine-rich repeat (LRR) protein
167963	184286	16323	Predicted by at least one method	WP_014326458.1		AVJ55_RS06540	180059	180337	-1	hypothetical protein	V	Restriction endonuclease S subunit
167963	184286	16323	Predicted by at least one method	WP_014326459.1		AVJ55_RS06545	180330	181049	-1	hypothetical protein	X	Phage regulatory protein Rha
167963	184286	16323	Predicted by at least one method	WP_014326460.1		AVJ55_RS06550	181070	181492	-1	hypothetical protein; Pathogen-associated gene(PAG)	J	Alanyl-tRNA synthetase
167963	184286	16323	Predicted by at least one method	WP_005764228.1		AVJ55_RS06555	181502	181699	-1	helix-turn-helix domain-containing protein	KX	Predicted DNA-binding transcriptional regulator AlpA
167963	184286	16323	Predicted by at least one method	WP_014326461.1		AVJ55_RS06560	181924	182529	-1	hypothetical protein	JR	HD superfamily phosphodieaserase, includes HD domain of RNase Y
167963	184286	16323	Predicted by at least one method	WP_014326462.1		AVJ55_RS06565	183003	184286	-1	integrase	LX	Integrase
1095844	1160042	64198	Predicted by at least one method	WP_075267977.1		AVJ55_RS04145	1103462	1104226	-1	integrase	L	Site-specific recombinase XerD	PAI (ICE)
1095844	1160042	64198	Predicted by at least one method	WP_014325827.1		AVJ55_RS04150	1104382	1106361	-1	integrating conjugative element relaxase PFGI-1 class	J	3'-5' exoribonuclease YhaM, can participate in 23S rRNA maturation, HD superfamily
1095844	1160042	64198	Predicted by at least one method	WP_014325828.1		AVJ55_RS04155	1106789	1107586	-1	type I restriction endonuclease subunit M	V	Type I restriction-modification system, DNA methylase subunit
1095844	1160042	64198	Predicted by at least one method	WP_012340806.1		AVJ55_RS04160	1107659	1108405	-1	hypothetical protein	H	Glutamate-1-semialdehyde aminotransferase
1095844	1160042	64198	Predicted by at least one method	WP_012340807.1		AVJ55_RS04165	1108545	1109519	-1	hypothetical protein	L	Antirestriction protein ArdC
1095844	1160042	64198	Predicted by at least one method	WP_012340808.1		AVJ55_RS04170	1109764	1110171	-1	hypothetical protein; Pathogen-associated gene(PAG)	J	tRNA 2-selenouridine synthase SelU, contains rhodanese domain
1095844	1160042	64198	Predicted by at least one method	WP_012340809.1		AVJ55_RS04175	1110287	1111129	-1	hypothetical protein; Pathogen-associated gene(PAG)	BQ	Acetoin utilization deacetylase AcuC or a related deacetylase
1095844	1160042	64198	Predicted by at least one method	WP_012340810.1		AVJ55_RS04180	1111207	1111602	-1	hypothetical protein; Pathogen-associated gene(PAG)	TK	DNA-binding response regulator, OmpR family, contains REC and winged-helix (wHTH) domain
1095844	1160042	64198	Predicted by at least one method	WP_012340811.1		AVJ55_RS04185	1111701	1111946	-1	hypothetical protein; Pathogen-associated gene(PAG)	L	Adenine-specific DNA glycosylase, acts on AG and A-oxoG pairs
1095844	1160042	64198	Predicted by at least one method	WP_012340812.1		AVJ55_RS04190	1112018	1112371	-1	hypothetical protein; Pathogen-associated gene(PAG)	R	Predicted metal-dependent hydrolase, TIM-barrel fold
1095844	1160042	64198	Predicted by at least one method	WP_012340813.1		AVJ55_RS04195	1112745	1113188	1	integrating conjugative element protein	QV	Cytochrome P450
1095844	1160042	64198	Predicted by at least one method	WP_012340815.1		AVJ55_RS04200	1113185	1114126	1	integrating conjugative element protein	T	HAMP domain
1095844	1160042	64198	Predicted by at least one method	WP_012340816.1		AVJ55_RS04205	1114144	1116156	1	integrating conjugative element protein	M	Phage-related lysozyme (muramidase), GH24 family
1095844	1160042	64198	Predicted by at least one method	WP_012340817.1		AVJ55_RS04210	1116177	1116605	1	hypothetical protein; Pathogen-associated gene(PAG)	J	Aspartyl-tRNA synthetase
1095844	1160042	64198	Predicted by at least one method	WP_012340818.1		AVJ55_RS04215	1116821	1117291	1	hypothetical protein	T	K+-sensing histidine kinase KdpD
1095844	1160042	64198	Predicted by at least one method	WP_012340819.1		AVJ55_RS04220	1117312	1117653	1	hypothetical protein; Pathogen-associated gene(PAG)
1095844	1160042	64198	Predicted by at least one method	WP_012340820.1		AVJ55_RS04225	1117699	1119171	-1	conjugal transfer protein TraG	E	Aspartate/methionine/tyrosine aminotransferase
1095844	1160042	64198	Predicted by at least one method	WP_012340821.1		AVJ55_RS04230	1119182	1119499	-1	hypothetical protein; Pathogen-associated gene(PAG)	H	Dihydrofolate reductase
1095844	1160042	64198	Predicted by at least one method	WP_012340822.1		AVJ55_RS04235	1119489	1119917	-1	hypothetical protein; Pathogen-associated gene(PAG)	X	Phage terminase large subunit
1095844	1160042	64198	Predicted by at least one method	WP_012340823.1		AVJ55_RS04240	1119917	1122754	-1	conjugative transfer ATPase	U	Type IV secretory pathway, VirB4 component
1095844	1160042	64198	Predicted by at least one method	WP_012340824.1		AVJ55_RS04245	1122757	1123155	-1	conjugal transfer protein	EP	ABC-type dipeptide/oligopeptide/nickel transport system, ATPase component
1095844	1160042	64198	Predicted by at least one method	WP_012340826.1		AVJ55_RS04250	1123168	1124622	-1	integrating conjugative element protein	KT	Phage shock protein A
1095844	1160042	64198	Predicted by at least one method	WP_012340827.1		AVJ55_RS04255	1124634	1125518	-1	conjugative transfer protein	U	Type II secretory pathway, component HofQ
1095844	1160042	64198	Predicted by at least one method	WP_012340828.1		AVJ55_RS04260	1125518	1126162	-1	integrating conjugative element protein	C	Fe-S-cluster-containing dehydrogenase component
1095844	1160042	64198	Predicted by at least one method	WP_012340829.1		AVJ55_RS04265	1126166	1126531	-1	membrane protein	P	Phosphate/sulfate permease
1095844	1160042	64198	Predicted by at least one method	WP_006248894.1		AVJ55_RS04270	1126554	1126943	-1	membrane protein; Pathogen-associated gene(PAG)	O	Peroxiredoxin
1095844	1160042	64198	Predicted by at least one method	WP_006248893.1		AVJ55_RS04275	1126958	1127194	-1	hypothetical protein
1095844	1160042	64198	Predicted by at least one method	WP_006248892.1		AVJ55_RS04280	1127191	1127517	-1	hypothetical protein	PC	Hydroxylamine reductase (hybrid-cluster protein)
1095844	1160042	64198	Predicted by at least one method	WP_012340830.1		AVJ55_RS04285	1127704	1128087	1	hypothetical protein	E	Ornithine cyclodeaminase/archaeal alanine dehydrogenase, mu-crystallin family
1095844	1160042	64198	Predicted by at least one method	WP_012340831.1		AVJ55_RS04290	1128119	1128814	-1	integrating conjugative element membrane protein	P	ABC-type Fe3+ transport system, periplasmic component
1095844	1160042	64198	Predicted by at least one method	WP_006248889.1		AVJ55_RS04295	1128811	1129164	-1	hypothetical protein; Pathogen-associated gene(PAG)	E	Aminopeptidase N
1095844	1160042	64198	Predicted by at least one method	WP_014325830.1		AVJ55_RS04300	1129157	1131358	-1	conjugative coupling factor TraD, PFGI-1 class	U	Type IV secretory pathway, VirD4 component, TraG/TraD family ATPase
1095844	1160042	64198	Predicted by at least one method	WP_012340834.1		AVJ55_RS04305	1131358	1131864	-1	integrating conjugative element protein	KT	DNA-binding response regulator, LytR/AlgR family
1095844	1160042	64198	Predicted by at least one method	WP_012340835.1		AVJ55_RS04310	1131867	1132637	-1	hypothetical protein; Pathogen-associated gene(PAG)	M	Soluble lytic murein transglycosylase and related regulatory proteins (some contain LysM/invasin domains)
1095844	1160042	64198	Predicted by at least one method	WP_006248885.1		AVJ55_RS04315	1132616	1133389	-1	integrating conjugative element protein	O	Glutaredoxin
1095844	1160042	64198	Predicted by at least one method	WP_006248884.1		AVJ55_RS04320	1133389	1134018	-1	hypothetical protein	D	Cell division protein DamX, binds to the septal ring, contains C-terminal SPOR domain
1095844	1160042	64198	Predicted by at least one method	WP_006248882.1		AVJ55_RS04325	1134177	1134437	-1	hypothetical protein	C	NADP-dependent 3-hydroxy acid dehydrogenase YdfG
1095844	1160042	64198	Predicted by at least one method	WP_006248881.1		AVJ55_RS04330	1134550	1134912	-1	hypothetical protein; Pathogen-associated gene(PAG)	K	DNA-binding transcriptional regulator, IclR family
1095844	1160042	64198	Predicted by at least one method	WP_014325831.1		AVJ55_RS04335	1134992	1135399	-1	hypothetical protein; Pathogen-associated gene(PAG)	J	Translation elongation factor P (EF-P)/translation initiation factor 5A (eIF-5A)
1095844	1160042	64198	Predicted by at least one method	WP_006248879.1		AVJ55_RS04340	1135425	1136105	-1	hypothetical protein	J	Aspartyl/asparaginyl-tRNA synthetase
1095844	1160042	64198	Predicted by at least one method	WP_006248878.1		AVJ55_RS04345	1136211	1136642	-1	hypothetical protein	I	Fatty acid desaturase
1095844	1160042	64198	Predicted by at least one method	WP_012340838.1		AVJ55_RS04350	1137460	1139511	-1	DNA topoisomerase III	L	DNA topoisomerase IA
1095844	1160042	64198	Predicted by at least one method	WP_006248876.1		AVJ55_RS04355	1139671	1140189	-1	hypothetical protein	Q	Ectoine hydroxylase-related dioxygenase, phytanoyl-CoA dioxygenase (PhyH) family
1095844	1160042	64198	Predicted by at least one method	WP_014325832.1		AVJ55_RS04360	1140286	1140570	-1	hypothetical protein; Pathogen-associated gene(PAG)	O	Serine protease, subtilisin family
1095844	1160042	64198	Predicted by at least one method	WP_006248874.1		AVJ55_RS04365	1140666	1141376	1	hypothetical protein	R	GTPase, G3E family
1095844	1160042	64198	Predicted by at least one method	WP_011200813.1		AVJ55_RS04420	1149605	1149907	-1	hypothetical protein	FR	Cytosine/adenosine deaminase or related metal-dependent hydrolase
1095844	1160042	64198	Predicted by at least one method	WP_011200812.1		AVJ55_RS04425	1149948	1150136	-1	hypothetical protein	H	GTP cyclohydrolase II
1095844	1160042	64198	Predicted by at least one method	WP_012340854.1		AVJ55_RS04430	1150443	1150895	-1	single-stranded DNA-binding protein	L	Single-stranded DNA-binding protein
1095844	1160042	64198	Predicted by at least one method	WP_012340855.1		AVJ55_RS04435	1151251	1151736	-1	hypothetical protein	U	Predicted component of the type VI protein secretion system
1095844	1160042	64198	Predicted by at least one method	WP_012340856.1		AVJ55_RS04440	1151745	1152503	-1	integrating conjugative element protein	H	Heme A synthase
1095844	1160042	64198	Predicted by at least one method	WP_014325837.1		AVJ55_RS04445	1152682	1153872	-1	hypothetical protein	S	Uncharacterized membrane protein
1095844	1160042	64198	Predicted by at least one method	WP_012340858.1		AVJ55_RS04450	1154031	1154588	-1	hypothetical protein	EH	Anthranilate/para-aminobenzoate synthases component I
1095844	1160042	64198	Predicted by at least one method	WP_012340859.1		AVJ55_RS04455	1154581	1156227	-1	chromosome partitioning protein ParB	D	Chromosome segregation protein Spo0J, contains ParB-like nuclease domain
1095844	1160042	64198	Predicted by at least one method	WP_012340860.1		AVJ55_RS04460	1156236	1157597	-1	replicative DNA helicase	L	Replicative DNA helicase
1095844	1160042	64198	Predicted by at least one method	WP_012340861.1		AVJ55_RS04465	1157609	1158433	-1	chromosome partitioning ATPase	N	Cellulose biosynthesis protein BcsQ
1095844	1160042	64198	Predicted by at least one method	WP_014325839.1		AVJ55_RS04475	1159020	1159511	1	heme iron utilization protein	P	Putative heme iron utilization protein
1095844	1160042	64198	Predicted by at least one method	WP_005751227.1		AVJ55_RS04480	1159527	1160042	1	heme utilization protein HutZ	P	Putative heme iron utilization protein
