# Supplementary material for: Comparative analysis reveals the Genomic Islands in Pasteurella multocida population genetics: on Symbiosis and adaptability
Source: BMC Genomics. 2019 Jan 18;20:63. doi: 10.1186/s12864-018-5366-6 (PMC6339346; doi:10.1186/s12864-018-5366-6)
Supplement: Supplementary file 6 — File S1. Detailed information on GI of each strain (ZIP 1360 kb). [file 12864_2018_5366_MOESM6_ESM.zip › File. S1. Detailed information on GI of each strain/Detailed information on GIs of 97 whole genomes strains/2497PM.xls]

## Sheet: Islandviewer Results
Island start	Island end	Length	Method	Gene name	Gene ID	Locus	Gene start	Gene end	Strand	Product	COG		External Annotations
167859	184182	16323	Predicted by at least one method	WP_005736263.1		AVJ57_RS06595	167859	168368	1	molybdopterin-guanine dinucleotide biosynthesis protein MobB	H	Molybdopterin-guanine dinucleotide biosynthesis protein	PAI
167859	184182	16323	Predicted by at least one method	WP_005718967.1		AVJ57_RS06600	168378	169763	1	MFS transporter	G	Predicted arabinose efflux permease, MFS family
167859	184182	16323	Predicted by at least one method	WP_005764193.1		AVJ57_RS06605	170322	170696	-1	hypothetical protein	K	Predicted transcriptional regulator, contains an HTH and PUA-like domains
167859	184182	16323	Predicted by at least one method	WP_014326449.1		AVJ57_RS06610	170674	171723	-1	hypothetical protein	J	Ribosomal protein S18 acetylase RimI and related acetyltransferases
167859	184182	16323	Predicted by at least one method	WP_014326450.1		AVJ57_RS06615	172709	173659	-1	abortive infection protein	V	Abortive infection bacteriophage resistance protein
167859	184182	16323	Predicted by at least one method	WP_014326451.1		AVJ57_RS06620	174673	176850	-1	hypothetical protein	S	Uncharcterized protein, DUF927 family
167859	184182	16323	Predicted by at least one method	WP_016533390.1		AVJ57_RS06625	176843	177277	-1	hypothetical protein	R	Predicted pyrophosphatase or phosphodiesterase, AlkP superfamily
167859	184182	16323	Predicted by at least one method	WP_014326453.1		AVJ57_RS06630	177274	177600	-1	hypothetical protein	MDT	AAA+-type ATPase, SpoVK/Ycf46/Vps4 family
167859	184182	16323	Predicted by at least one method	WP_016504559.1		AVJ57_RS06635	177593	177988	-1	hypothetical protein	E	Chorismate synthase
167859	184182	16323	Predicted by at least one method	WP_014326454.1		AVJ57_RS06640	177981	178541	-1	hypothetical protein	G	Di- and tricarboxylate transporter
167859	184182	16323	Predicted by at least one method	WP_014326455.1		AVJ57_RS06645	178664	179026	-1	hypothetical protein	U	Type VI protein secretion system component VasK
167859	184182	16323	Predicted by at least one method	WP_016504558.1		AVJ57_RS06650	179488	179763	-1	hypothetical protein; Pathogen-associated gene(PAG)	K	Leucine-rich repeat (LRR) protein
167859	184182	16323	Predicted by at least one method	WP_014326458.1		AVJ57_RS06655	179955	180233	-1	hypothetical protein	V	Restriction endonuclease S subunit
167859	184182	16323	Predicted by at least one method	WP_014326459.1		AVJ57_RS06660	180226	180945	-1	hypothetical protein	X	Phage regulatory protein Rha
167859	184182	16323	Predicted by at least one method	WP_014326460.1		AVJ57_RS06665	180966	181388	-1	hypothetical protein; Pathogen-associated gene(PAG)	J	Alanyl-tRNA synthetase
167859	184182	16323	Predicted by at least one method	WP_005764228.1		AVJ57_RS06670	181398	181595	-1	helix-turn-helix domain-containing protein	KX	Predicted DNA-binding transcriptional regulator AlpA
167859	184182	16323	Predicted by at least one method	WP_014326461.1		AVJ57_RS06675	181820	182425	-1	hypothetical protein	JR	HD superfamily phosphodieaserase, includes HD domain of RNase Y
167859	184182	16323	Predicted by at least one method	WP_014326462.1		AVJ57_RS06680	182899	184182	-1	integrase	LX	Integrase
