# Supplementary material for: Comparative analysis reveals the Genomic Islands in Pasteurella multocida population genetics: on Symbiosis and adaptability
Source: BMC Genomics. 2019 Jan 18;20:63. doi: 10.1186/s12864-018-5366-6 (PMC6339346; doi:10.1186/s12864-018-5366-6)
Supplement: Supplementary file 6 — File S1. Detailed information on GI of each strain (ZIP 1360 kb). [file 12864_2018_5366_MOESM6_ESM.zip › File. S1. Detailed information on GI of each strain/Detailed information on GIs of 97 whole genomes strains/2512PM.xls]

## Sheet: Islandviewer Results
Island start	Island end	Length	Method	Gene name	Gene ID	Locus	Gene start	Gene end	Strand	Product	COG		External Annotations
168911	185234	16323	Predicted by at least one method	WP_005736263.1		AVJ60_RS02400	168911	169420	1	molybdopterin-guanine dinucleotide biosynthesis protein MobB	H	Molybdopterin-guanine dinucleotide biosynthesis protein	PAI
168911	185234	16323	Predicted by at least one method	WP_005718967.1		AVJ60_RS02405	169430	170815	1	MFS transporter	G	Predicted arabinose efflux permease, MFS family
168911	185234	16323	Predicted by at least one method	WP_005764193.1		AVJ60_RS02410	171374	171748	-1	hypothetical protein	K	Predicted transcriptional regulator, contains an HTH and PUA-like domains
168911	185234	16323	Predicted by at least one method	WP_014326449.1		AVJ60_RS02415	171726	172775	-1	hypothetical protein	J	Ribosomal protein S18 acetylase RimI and related acetyltransferases
168911	185234	16323	Predicted by at least one method	WP_014326450.1		AVJ60_RS02420	173761	174711	-1	abortive infection protein	V	Abortive infection bacteriophage resistance protein
168911	185234	16323	Predicted by at least one method	WP_014326451.1		AVJ60_RS02425	175725	177902	-1	hypothetical protein	S	Uncharcterized protein, DUF927 family
168911	185234	16323	Predicted by at least one method	WP_016533390.1		AVJ60_RS02430	177895	178329	-1	hypothetical protein	R	Predicted pyrophosphatase or phosphodiesterase, AlkP superfamily
168911	185234	16323	Predicted by at least one method	WP_014326453.1		AVJ60_RS02435	178326	178652	-1	hypothetical protein	MDT	AAA+-type ATPase, SpoVK/Ycf46/Vps4 family
168911	185234	16323	Predicted by at least one method	WP_016504559.1		AVJ60_RS02440	178645	179040	-1	hypothetical protein	E	Chorismate synthase
168911	185234	16323	Predicted by at least one method	WP_014326454.1		AVJ60_RS02445	179033	179593	-1	hypothetical protein	G	Di- and tricarboxylate transporter
168911	185234	16323	Predicted by at least one method	WP_014326455.1		AVJ60_RS02450	179716	180078	-1	hypothetical protein	U	Type VI protein secretion system component VasK
168911	185234	16323	Predicted by at least one method	WP_016504558.1		AVJ60_RS02455	180540	180815	-1	hypothetical protein; Pathogen-associated gene(PAG)	K	Leucine-rich repeat (LRR) protein
168911	185234	16323	Predicted by at least one method	WP_014326458.1		AVJ60_RS02460	181007	181285	-1	hypothetical protein	V	Restriction endonuclease S subunit
168911	185234	16323	Predicted by at least one method	WP_014326459.1		AVJ60_RS02465	181278	181997	-1	hypothetical protein	X	Phage regulatory protein Rha
168911	185234	16323	Predicted by at least one method	WP_014326460.1		AVJ60_RS02470	182018	182440	-1	hypothetical protein; Pathogen-associated gene(PAG)	J	Alanyl-tRNA synthetase
168911	185234	16323	Predicted by at least one method	WP_005764228.1		AVJ60_RS02475	182450	182647	-1	helix-turn-helix domain-containing protein	KX	Predicted DNA-binding transcriptional regulator AlpA
168911	185234	16323	Predicted by at least one method	WP_014326461.1		AVJ60_RS02480	182872	183477	-1	hypothetical protein	JR	HD superfamily phosphodieaserase, includes HD domain of RNase Y
168911	185234	16323	Predicted by at least one method	WP_014326462.1		AVJ60_RS02485	183951	185234	-1	integrase	LX	Integrase
1096738	1160936	64198	Predicted by at least one method	WP_075267977.1		AVJ60_RS07440	1104356	1105120	-1	integrase	L	Site-specific recombinase XerD	PAI (ICE)
1096738	1160936	64198	Predicted by at least one method	WP_014325827.1		AVJ60_RS07445	1105276	1107255	-1	integrating conjugative element relaxase PFGI-1 class	J	3'-5' exoribonuclease YhaM, can participate in 23S rRNA maturation, HD superfamily
1096738	1160936	64198	Predicted by at least one method	WP_014325828.1		AVJ60_RS07450	1107683	1108480	-1	type I restriction endonuclease subunit M	V	Type I restriction-modification system, DNA methylase subunit
1096738	1160936	64198	Predicted by at least one method	WP_012340806.1		AVJ60_RS07455	1108553	1109299	-1	hypothetical protein	H	Glutamate-1-semialdehyde aminotransferase
1096738	1160936	64198	Predicted by at least one method	WP_012340807.1		AVJ60_RS07460	1109439	1110413	-1	hypothetical protein	L	Antirestriction protein ArdC
1096738	1160936	64198	Predicted by at least one method	WP_012340808.1		AVJ60_RS07465	1110658	1111065	-1	hypothetical protein; Pathogen-associated gene(PAG)	J	tRNA 2-selenouridine synthase SelU, contains rhodanese domain
1096738	1160936	64198	Predicted by at least one method	WP_012340809.1		AVJ60_RS07470	1111181	1112023	-1	hypothetical protein; Pathogen-associated gene(PAG)	BQ	Acetoin utilization deacetylase AcuC or a related deacetylase
1096738	1160936	64198	Predicted by at least one method	WP_012340810.1		AVJ60_RS07475	1112101	1112496	-1	hypothetical protein; Pathogen-associated gene(PAG)	TK	DNA-binding response regulator, OmpR family, contains REC and winged-helix (wHTH) domain
1096738	1160936	64198	Predicted by at least one method	WP_012340811.1		AVJ60_RS07480	1112595	1112840	-1	hypothetical protein; Pathogen-associated gene(PAG)	L	Adenine-specific DNA glycosylase, acts on AG and A-oxoG pairs
1096738	1160936	64198	Predicted by at least one method	WP_012340812.1		AVJ60_RS07485	1112912	1113265	-1	hypothetical protein; Pathogen-associated gene(PAG)	R	Predicted metal-dependent hydrolase, TIM-barrel fold
1096738	1160936	64198	Predicted by at least one method	WP_012340813.1		AVJ60_RS07490	1113639	1114082	1	integrating conjugative element protein	QV	Cytochrome P450
1096738	1160936	64198	Predicted by at least one method	WP_012340815.1		AVJ60_RS07495	1114079	1115020	1	integrating conjugative element protein	T	HAMP domain
1096738	1160936	64198	Predicted by at least one method	WP_012340816.1		AVJ60_RS07500	1115038	1117050	1	integrating conjugative element protein	M	Phage-related lysozyme (muramidase), GH24 family
1096738	1160936	64198	Predicted by at least one method	WP_012340817.1		AVJ60_RS07505	1117071	1117499	1	hypothetical protein; Pathogen-associated gene(PAG)	J	Aspartyl-tRNA synthetase
1096738	1160936	64198	Predicted by at least one method	WP_012340818.1		AVJ60_RS07510	1117715	1118185	1	hypothetical protein	T	K+-sensing histidine kinase KdpD
1096738	1160936	64198	Predicted by at least one method	WP_012340819.1		AVJ60_RS07515	1118206	1118547	1	hypothetical protein; Pathogen-associated gene(PAG)
1096738	1160936	64198	Predicted by at least one method	WP_012340820.1		AVJ60_RS07520	1118593	1120065	-1	conjugal transfer protein TraG	E	Aspartate/methionine/tyrosine aminotransferase
1096738	1160936	64198	Predicted by at least one method	WP_012340821.1		AVJ60_RS07525	1120076	1120393	-1	hypothetical protein; Pathogen-associated gene(PAG)	H	Dihydrofolate reductase
1096738	1160936	64198	Predicted by at least one method	WP_012340822.1		AVJ60_RS07530	1120383	1120811	-1	hypothetical protein; Pathogen-associated gene(PAG)	X	Phage terminase large subunit
1096738	1160936	64198	Predicted by at least one method	WP_012340823.1		AVJ60_RS07535	1120811	1123648	-1	conjugative transfer ATPase	U	Type IV secretory pathway, VirB4 component
1096738	1160936	64198	Predicted by at least one method	WP_012340824.1		AVJ60_RS07540	1123651	1124049	-1	conjugal transfer protein	EP	ABC-type dipeptide/oligopeptide/nickel transport system, ATPase component
1096738	1160936	64198	Predicted by at least one method	WP_012340826.1		AVJ60_RS07545	1124062	1125516	-1	integrating conjugative element protein	KT	Phage shock protein A
1096738	1160936	64198	Predicted by at least one method	WP_012340827.1		AVJ60_RS07550	1125528	1126412	-1	conjugative transfer protein	U	Type II secretory pathway, component HofQ
1096738	1160936	64198	Predicted by at least one method	WP_012340828.1		AVJ60_RS07555	1126412	1127056	-1	integrating conjugative element protein	C	Fe-S-cluster-containing dehydrogenase component
1096738	1160936	64198	Predicted by at least one method	WP_012340829.1		AVJ60_RS07560	1127060	1127425	-1	membrane protein	P	Phosphate/sulfate permease
1096738	1160936	64198	Predicted by at least one method	WP_006248894.1		AVJ60_RS07565	1127448	1127837	-1	membrane protein; Pathogen-associated gene(PAG)	O	Peroxiredoxin
1096738	1160936	64198	Predicted by at least one method	WP_006248893.1		AVJ60_RS07570	1127852	1128088	-1	hypothetical protein
1096738	1160936	64198	Predicted by at least one method	WP_006248892.1		AVJ60_RS07575	1128085	1128411	-1	hypothetical protein	PC	Hydroxylamine reductase (hybrid-cluster protein)
1096738	1160936	64198	Predicted by at least one method	WP_012340830.1		AVJ60_RS07580	1128598	1128981	1	hypothetical protein	E	Ornithine cyclodeaminase/archaeal alanine dehydrogenase, mu-crystallin family
1096738	1160936	64198	Predicted by at least one method	WP_012340831.1		AVJ60_RS07585	1129013	1129708	-1	integrating conjugative element membrane protein	P	ABC-type Fe3+ transport system, periplasmic component
1096738	1160936	64198	Predicted by at least one method	WP_006248889.1		AVJ60_RS07590	1129705	1130058	-1	hypothetical protein; Pathogen-associated gene(PAG)	E	Aminopeptidase N
1096738	1160936	64198	Predicted by at least one method	WP_014325830.1		AVJ60_RS07595	1130051	1132252	-1	conjugative coupling factor TraD, PFGI-1 class	U	Type IV secretory pathway, VirD4 component, TraG/TraD family ATPase
1096738	1160936	64198	Predicted by at least one method	WP_012340834.1		AVJ60_RS07600	1132252	1132758	-1	integrating conjugative element protein	KT	DNA-binding response regulator, LytR/AlgR family
1096738	1160936	64198	Predicted by at least one method	WP_012340835.1		AVJ60_RS07605	1132761	1133531	-1	hypothetical protein; Pathogen-associated gene(PAG)	M	Soluble lytic murein transglycosylase and related regulatory proteins (some contain LysM/invasin domains)
1096738	1160936	64198	Predicted by at least one method	WP_006248885.1		AVJ60_RS07610	1133510	1134283	-1	integrating conjugative element protein	O	Glutaredoxin
1096738	1160936	64198	Predicted by at least one method	WP_006248884.1		AVJ60_RS07615	1134283	1134912	-1	hypothetical protein	D	Cell division protein DamX, binds to the septal ring, contains C-terminal SPOR domain
1096738	1160936	64198	Predicted by at least one method	WP_006248882.1		AVJ60_RS07620	1135071	1135331	-1	hypothetical protein	C	NADP-dependent 3-hydroxy acid dehydrogenase YdfG
1096738	1160936	64198	Predicted by at least one method	WP_006248881.1		AVJ60_RS07625	1135444	1135806	-1	hypothetical protein; Pathogen-associated gene(PAG)	K	DNA-binding transcriptional regulator, IclR family
1096738	1160936	64198	Predicted by at least one method	WP_014325831.1		AVJ60_RS07630	1135886	1136293	-1	hypothetical protein; Pathogen-associated gene(PAG)	J	Translation elongation factor P (EF-P)/translation initiation factor 5A (eIF-5A)
1096738	1160936	64198	Predicted by at least one method	WP_006248879.1		AVJ60_RS07635	1136319	1136999	-1	hypothetical protein	J	Aspartyl/asparaginyl-tRNA synthetase
1096738	1160936	64198	Predicted by at least one method	WP_006248878.1		AVJ60_RS07640	1137105	1137536	-1	hypothetical protein	I	Fatty acid desaturase
1096738	1160936	64198	Predicted by at least one method	WP_012340838.1		AVJ60_RS07645	1138354	1140405	-1	DNA topoisomerase III	L	DNA topoisomerase IA
1096738	1160936	64198	Predicted by at least one method	WP_006248876.1		AVJ60_RS07650	1140565	1141083	-1	hypothetical protein	Q	Ectoine hydroxylase-related dioxygenase, phytanoyl-CoA dioxygenase (PhyH) family
1096738	1160936	64198	Predicted by at least one method	WP_014325832.1		AVJ60_RS07655	1141180	1141464	-1	hypothetical protein; Pathogen-associated gene(PAG)	O	Serine protease, subtilisin family
1096738	1160936	64198	Predicted by at least one method	WP_006248874.1		AVJ60_RS07660	1141560	1142270	1	hypothetical protein	R	GTPase, G3E family
1096738	1160936	64198	Predicted by at least one method	WP_011200813.1		AVJ60_RS07715	1150499	1150801	-1	hypothetical protein	FR	Cytosine/adenosine deaminase or related metal-dependent hydrolase
1096738	1160936	64198	Predicted by at least one method	WP_011200812.1		AVJ60_RS07720	1150842	1151030	-1	hypothetical protein	H	GTP cyclohydrolase II
1096738	1160936	64198	Predicted by at least one method	WP_012340854.1		AVJ60_RS07725	1151337	1151789	-1	single-stranded DNA-binding protein	L	Single-stranded DNA-binding protein
1096738	1160936	64198	Predicted by at least one method	WP_012340855.1		AVJ60_RS07730	1152145	1152630	-1	hypothetical protein	U	Predicted component of the type VI protein secretion system
1096738	1160936	64198	Predicted by at least one method	WP_012340856.1		AVJ60_RS07735	1152639	1153397	-1	integrating conjugative element protein	H	Heme A synthase
1096738	1160936	64198	Predicted by at least one method	WP_014325837.1		AVJ60_RS07740	1153576	1154766	-1	hypothetical protein	S	Uncharacterized membrane protein
1096738	1160936	64198	Predicted by at least one method	WP_012340858.1		AVJ60_RS07745	1154925	1155482	-1	hypothetical protein	EH	Anthranilate/para-aminobenzoate synthases component I
1096738	1160936	64198	Predicted by at least one method	WP_012340859.1		AVJ60_RS07750	1155475	1157121	-1	chromosome partitioning protein ParB	D	Chromosome segregation protein Spo0J, contains ParB-like nuclease domain
1096738	1160936	64198	Predicted by at least one method	WP_012340860.1		AVJ60_RS07755	1157130	1158491	-1	replicative DNA helicase	L	Replicative DNA helicase
1096738	1160936	64198	Predicted by at least one method	WP_012340861.1		AVJ60_RS07760	1158503	1159327	-1	chromosome partitioning ATPase	N	Cellulose biosynthesis protein BcsQ
1096738	1160936	64198	Predicted by at least one method	WP_014325839.1		AVJ60_RS07770	1159914	1160405	1	heme iron utilization protein	P	Putative heme iron utilization protein
1096738	1160936	64198	Predicted by at least one method	WP_005751227.1		AVJ60_RS07775	1160421	1160936	1	heme utilization protein HutZ	P	Putative heme iron utilization protein
