# Supplementary material for: Comparative analysis reveals the Genomic Islands in Pasteurella multocida population genetics: on Symbiosis and adaptability
Source: BMC Genomics. 2019 Jan 18;20:63. doi: 10.1186/s12864-018-5366-6 (PMC6339346; doi:10.1186/s12864-018-5366-6)
Supplement: Supplementary file 6 — File S1. Detailed information on GI of each strain (ZIP 1360 kb). [file 12864_2018_5366_MOESM6_ESM.zip › File. S1. Detailed information on GI of each strain/Detailed information on GIs of 97 whole genomes strains/2526PM.xls]

## Sheet: Islandviewer Results
Island start	Island end	Length	Method	Gene name	Gene ID	Locus	Gene start	Gene end	Strand	Product	COG		External Annotations
168795	185118	16323	Predicted by at least one method	WP_005736263.1		AVJ61_RS05130	168795	169304	1	molybdopterin-guanine dinucleotide biosynthesis protein MobB	H	Molybdopterin-guanine dinucleotide biosynthesis protein	PAI
168795	185118	16323	Predicted by at least one method	WP_005718967.1		AVJ61_RS05135	169314	170699	1	MFS transporter	G	Predicted arabinose efflux permease, MFS family
168795	185118	16323	Predicted by at least one method	WP_005764193.1		AVJ61_RS05140	171258	171632	-1	hypothetical protein	K	Predicted transcriptional regulator, contains an HTH and PUA-like domains
168795	185118	16323	Predicted by at least one method	WP_014326449.1		AVJ61_RS05145	171610	172659	-1	hypothetical protein	J	Ribosomal protein S18 acetylase RimI and related acetyltransferases
168795	185118	16323	Predicted by at least one method	WP_014326450.1		AVJ61_RS05150	173645	174595	-1	abortive infection protein	V	Abortive infection bacteriophage resistance protein
168795	185118	16323	Predicted by at least one method	WP_014326451.1		AVJ61_RS05155	175609	177786	-1	hypothetical protein	S	Uncharcterized protein, DUF927 family
168795	185118	16323	Predicted by at least one method	WP_016533390.1		AVJ61_RS05160	177779	178213	-1	hypothetical protein	R	Predicted pyrophosphatase or phosphodiesterase, AlkP superfamily
168795	185118	16323	Predicted by at least one method	WP_014326453.1		AVJ61_RS05165	178210	178536	-1	hypothetical protein	MDT	AAA+-type ATPase, SpoVK/Ycf46/Vps4 family
168795	185118	16323	Predicted by at least one method	WP_016504559.1		AVJ61_RS05170	178529	178924	-1	hypothetical protein	E	Chorismate synthase
168795	185118	16323	Predicted by at least one method	WP_014326454.1		AVJ61_RS05175	178917	179477	-1	hypothetical protein	G	Di- and tricarboxylate transporter
168795	185118	16323	Predicted by at least one method	WP_014326455.1		AVJ61_RS05180	179600	179962	-1	hypothetical protein	U	Type VI protein secretion system component VasK
168795	185118	16323	Predicted by at least one method	WP_016504558.1		AVJ61_RS05185	180424	180699	-1	hypothetical protein; Pathogen-associated gene(PAG)	K	Leucine-rich repeat (LRR) protein
168795	185118	16323	Predicted by at least one method	WP_014326458.1		AVJ61_RS05190	180891	181169	-1	hypothetical protein	V	Restriction endonuclease S subunit
168795	185118	16323	Predicted by at least one method	WP_014326459.1		AVJ61_RS05195	181162	181881	-1	hypothetical protein	X	Phage regulatory protein Rha
168795	185118	16323	Predicted by at least one method	WP_014326460.1		AVJ61_RS05200	181902	182324	-1	hypothetical protein; Pathogen-associated gene(PAG)	J	Alanyl-tRNA synthetase
168795	185118	16323	Predicted by at least one method	WP_005764228.1		AVJ61_RS05205	182334	182531	-1	helix-turn-helix domain-containing protein	KX	Predicted DNA-binding transcriptional regulator AlpA
168795	185118	16323	Predicted by at least one method	WP_014326461.1		AVJ61_RS05210	182756	183361	-1	hypothetical protein	JR	HD superfamily phosphodieaserase, includes HD domain of RNase Y
168795	185118	16323	Predicted by at least one method	WP_014326462.1		AVJ61_RS05215	183835	185118	-1	integrase	LX	Integrase
