# Supplementary material for: Comparative analysis reveals the Genomic Islands in Pasteurella multocida population genetics: on Symbiosis and adaptability
Source: BMC Genomics. 2019 Jan 18;20:63. doi: 10.1186/s12864-018-5366-6 (PMC6339346; doi:10.1186/s12864-018-5366-6)
Supplement: Supplementary file 6 — File S1. Detailed information on GI of each strain (ZIP 1360 kb). [file 12864_2018_5366_MOESM6_ESM.zip › File. S1. Detailed information on GI of each strain/Detailed information on GIs of 97 whole genomes strains/2578PM.xls]

## Sheet: Islandviewer Results
Island start	Island end	Length	Method	Gene name	Gene ID	Locus	Gene start	Gene end	Strand	Product	COG		External Annotations
168896	185219	16323	Predicted by at least one method	WP_005736263.1		AVJ65_RS08365	168896	169405	1	molybdopterin-guanine dinucleotide biosynthesis protein MobB	H	Molybdopterin-guanine dinucleotide biosynthesis protein	PAI
168896	185219	16323	Predicted by at least one method	WP_005718967.1		AVJ65_RS08370	169415	170800	1	MFS transporter	G	Predicted arabinose efflux permease, MFS family
168896	185219	16323	Predicted by at least one method	WP_005764193.1		AVJ65_RS08375	171359	171733	-1	hypothetical protein	K	Predicted transcriptional regulator, contains an HTH and PUA-like domains
168896	185219	16323	Predicted by at least one method	WP_014326449.1		AVJ65_RS08380	171711	172760	-1	hypothetical protein	J	Ribosomal protein S18 acetylase RimI and related acetyltransferases
168896	185219	16323	Predicted by at least one method	WP_014326450.1		AVJ65_RS08385	173746	174696	-1	abortive infection protein	V	Abortive infection bacteriophage resistance protein
168896	185219	16323	Predicted by at least one method	WP_014326451.1		AVJ65_RS08390	175710	177887	-1	hypothetical protein	S	Uncharcterized protein, DUF927 family
168896	185219	16323	Predicted by at least one method	WP_016533390.1		AVJ65_RS08395	177880	178314	-1	hypothetical protein	R	Predicted pyrophosphatase or phosphodiesterase, AlkP superfamily
168896	185219	16323	Predicted by at least one method	WP_014326453.1		AVJ65_RS08400	178311	178637	-1	hypothetical protein	MDT	AAA+-type ATPase, SpoVK/Ycf46/Vps4 family
168896	185219	16323	Predicted by at least one method	WP_016504559.1		AVJ65_RS08405	178630	179025	-1	hypothetical protein	E	Chorismate synthase
168896	185219	16323	Predicted by at least one method	WP_014326454.1		AVJ65_RS08410	179018	179578	-1	hypothetical protein	G	Di- and tricarboxylate transporter
168896	185219	16323	Predicted by at least one method	WP_014326455.1		AVJ65_RS08415	179701	180063	-1	hypothetical protein	U	Type VI protein secretion system component VasK
168896	185219	16323	Predicted by at least one method	WP_016504558.1		AVJ65_RS08420	180525	180800	-1	hypothetical protein; Pathogen-associated gene(PAG)	K	Leucine-rich repeat (LRR) protein
168896	185219	16323	Predicted by at least one method	WP_014326458.1		AVJ65_RS08425	180992	181270	-1	hypothetical protein	V	Restriction endonuclease S subunit
168896	185219	16323	Predicted by at least one method	WP_014326459.1		AVJ65_RS08430	181263	181982	-1	hypothetical protein	X	Phage regulatory protein Rha
168896	185219	16323	Predicted by at least one method	WP_014326460.1		AVJ65_RS08435	182003	182425	-1	hypothetical protein; Pathogen-associated gene(PAG)	J	Alanyl-tRNA synthetase
168896	185219	16323	Predicted by at least one method	WP_005764228.1		AVJ65_RS08440	182435	182632	-1	helix-turn-helix domain-containing protein	KX	Predicted DNA-binding transcriptional regulator AlpA
168896	185219	16323	Predicted by at least one method	WP_014326461.1		AVJ65_RS08445	182857	183462	-1	hypothetical protein	JR	HD superfamily phosphodieaserase, includes HD domain of RNase Y
168896	185219	16323	Predicted by at least one method	WP_014326462.1		AVJ65_RS08450	183936	185219	-1	integrase	LX	Integrase
1097167	1161621	64454	Predicted by at least one method	WP_075267977.1		AVJ65_RS01980	1105041	1105805	-1	integrase	L	Site-specific recombinase XerD	PAI (ICE)
1097167	1161621	64454	Predicted by at least one method	WP_014325827.1		AVJ65_RS01975	1105961	1107940	-1	integrating conjugative element relaxase PFGI-1 class	J	3'-5' exoribonuclease YhaM, can participate in 23S rRNA maturation, HD superfamily
1097167	1161621	64454	Predicted by at least one method	WP_014325828.1		AVJ65_RS01970	1108368	1109165	-1	type I restriction endonuclease subunit M	V	Type I restriction-modification system, DNA methylase subunit
1097167	1161621	64454	Predicted by at least one method	WP_012340806.1		AVJ65_RS01965	1109238	1109984	-1	hypothetical protein	H	Glutamate-1-semialdehyde aminotransferase
1097167	1161621	64454	Predicted by at least one method	WP_012340807.1		AVJ65_RS01960	1110124	1111098	-1	hypothetical protein	L	Antirestriction protein ArdC
1097167	1161621	64454	Predicted by at least one method	WP_012340808.1		AVJ65_RS01955	1111343	1111750	-1	hypothetical protein; Pathogen-associated gene(PAG)	J	tRNA 2-selenouridine synthase SelU, contains rhodanese domain
1097167	1161621	64454	Predicted by at least one method	WP_012340809.1		AVJ65_RS01950	1111866	1112708	-1	hypothetical protein; Pathogen-associated gene(PAG)	BQ	Acetoin utilization deacetylase AcuC or a related deacetylase
1097167	1161621	64454	Predicted by at least one method	WP_012340810.1		AVJ65_RS01945	1112786	1113181	-1	hypothetical protein; Pathogen-associated gene(PAG)	TK	DNA-binding response regulator, OmpR family, contains REC and winged-helix (wHTH) domain
1097167	1161621	64454	Predicted by at least one method	WP_012340811.1		AVJ65_RS01940	1113280	1113525	-1	hypothetical protein; Pathogen-associated gene(PAG)	L	Adenine-specific DNA glycosylase, acts on AG and A-oxoG pairs
1097167	1161621	64454	Predicted by at least one method	WP_012340812.1		AVJ65_RS01935	1113597	1113950	-1	hypothetical protein; Pathogen-associated gene(PAG)	R	Predicted metal-dependent hydrolase, TIM-barrel fold
1097167	1161621	64454	Predicted by at least one method	WP_012340813.1		AVJ65_RS01930	1114324	1114767	1	integrating conjugative element protein	QV	Cytochrome P450
1097167	1161621	64454	Predicted by at least one method	WP_012340815.1		AVJ65_RS01925	1114764	1115705	1	integrating conjugative element protein	T	HAMP domain
1097167	1161621	64454	Predicted by at least one method	WP_012340816.1		AVJ65_RS01920	1115723	1117735	1	integrating conjugative element protein	M	Phage-related lysozyme (muramidase), GH24 family
1097167	1161621	64454	Predicted by at least one method	WP_012340817.1		AVJ65_RS01915	1117756	1118184	1	hypothetical protein; Pathogen-associated gene(PAG)	J	Aspartyl-tRNA synthetase
1097167	1161621	64454	Predicted by at least one method	WP_012340818.1		AVJ65_RS01910	1118400	1118870	1	hypothetical protein	T	K+-sensing histidine kinase KdpD
1097167	1161621	64454	Predicted by at least one method	WP_012340819.1		AVJ65_RS01905	1118891	1119232	1	hypothetical protein; Pathogen-associated gene(PAG)
1097167	1161621	64454	Predicted by at least one method	WP_012340820.1		AVJ65_RS01900	1119278	1120750	-1	conjugal transfer protein TraG	E	Aspartate/methionine/tyrosine aminotransferase
1097167	1161621	64454	Predicted by at least one method	WP_012340821.1		AVJ65_RS01895	1120761	1121078	-1	hypothetical protein; Pathogen-associated gene(PAG)	H	Dihydrofolate reductase
1097167	1161621	64454	Predicted by at least one method	WP_012340822.1		AVJ65_RS01890	1121068	1121496	-1	hypothetical protein; Pathogen-associated gene(PAG)	X	Phage terminase large subunit
1097167	1161621	64454	Predicted by at least one method	WP_012340823.1		AVJ65_RS01885	1121496	1124333	-1	conjugative transfer ATPase	U	Type IV secretory pathway, VirB4 component
1097167	1161621	64454	Predicted by at least one method	WP_012340824.1		AVJ65_RS01880	1124336	1124734	-1	conjugal transfer protein	EP	ABC-type dipeptide/oligopeptide/nickel transport system, ATPase component
1097167	1161621	64454	Predicted by at least one method	WP_012340826.1		AVJ65_RS01875	1124747	1126201	-1	integrating conjugative element protein	KT	Phage shock protein A
1097167	1161621	64454	Predicted by at least one method	WP_012340827.1		AVJ65_RS01870	1126213	1127097	-1	conjugative transfer protein	U	Type II secretory pathway, component HofQ
1097167	1161621	64454	Predicted by at least one method	WP_012340828.1		AVJ65_RS01865	1127097	1127741	-1	integrating conjugative element protein	C	Fe-S-cluster-containing dehydrogenase component
1097167	1161621	64454	Predicted by at least one method	WP_012340829.1		AVJ65_RS01860	1127745	1128110	-1	membrane protein	P	Phosphate/sulfate permease
1097167	1161621	64454	Predicted by at least one method	WP_006248894.1		AVJ65_RS01855	1128133	1128522	-1	membrane protein; Pathogen-associated gene(PAG)	O	Peroxiredoxin
1097167	1161621	64454	Predicted by at least one method	WP_006248893.1		AVJ65_RS01850	1128537	1128773	-1	hypothetical protein
1097167	1161621	64454	Predicted by at least one method	WP_006248892.1		AVJ65_RS01845	1128770	1129096	-1	hypothetical protein	PC	Hydroxylamine reductase (hybrid-cluster protein)
1097167	1161621	64454	Predicted by at least one method	WP_012340830.1		AVJ65_RS01840	1129283	1129666	1	hypothetical protein	E	Ornithine cyclodeaminase/archaeal alanine dehydrogenase, mu-crystallin family
1097167	1161621	64454	Predicted by at least one method	WP_012340831.1		AVJ65_RS01835	1129698	1130393	-1	integrating conjugative element membrane protein	P	ABC-type Fe3+ transport system, periplasmic component
1097167	1161621	64454	Predicted by at least one method	WP_006248889.1		AVJ65_RS01830	1130390	1130743	-1	hypothetical protein; Pathogen-associated gene(PAG)	E	Aminopeptidase N
1097167	1161621	64454	Predicted by at least one method	WP_014325830.1		AVJ65_RS01825	1130736	1132937	-1	conjugative coupling factor TraD, PFGI-1 class	U	Type IV secretory pathway, VirD4 component, TraG/TraD family ATPase
1097167	1161621	64454	Predicted by at least one method	WP_012340834.1		AVJ65_RS01820	1132937	1133443	-1	integrating conjugative element protein	KT	DNA-binding response regulator, LytR/AlgR family
1097167	1161621	64454	Predicted by at least one method	WP_012340835.1		AVJ65_RS01815	1133446	1134216	-1	hypothetical protein; Pathogen-associated gene(PAG)	M	Soluble lytic murein transglycosylase and related regulatory proteins (some contain LysM/invasin domains)
1097167	1161621	64454	Predicted by at least one method	WP_006248885.1		AVJ65_RS01810	1134195	1134968	-1	integrating conjugative element protein	O	Glutaredoxin
1097167	1161621	64454	Predicted by at least one method	WP_006248884.1		AVJ65_RS01805	1134968	1135597	-1	hypothetical protein	D	Cell division protein DamX, binds to the septal ring, contains C-terminal SPOR domain
1097167	1161621	64454	Predicted by at least one method	WP_006248882.1		AVJ65_RS01800	1135756	1136016	-1	hypothetical protein	C	NADP-dependent 3-hydroxy acid dehydrogenase YdfG
1097167	1161621	64454	Predicted by at least one method	WP_006248881.1		AVJ65_RS01795	1136129	1136491	-1	hypothetical protein; Pathogen-associated gene(PAG)	K	DNA-binding transcriptional regulator, IclR family
1097167	1161621	64454	Predicted by at least one method	WP_014325831.1		AVJ65_RS01790	1136571	1136978	-1	hypothetical protein; Pathogen-associated gene(PAG)	J	Translation elongation factor P (EF-P)/translation initiation factor 5A (eIF-5A)
1097167	1161621	64454	Predicted by at least one method	WP_006248879.1		AVJ65_RS01785	1137004	1137684	-1	hypothetical protein	J	Aspartyl/asparaginyl-tRNA synthetase
1097167	1161621	64454	Predicted by at least one method	WP_006248878.1		AVJ65_RS01780	1137790	1138221	-1	hypothetical protein	I	Fatty acid desaturase
1097167	1161621	64454	Predicted by at least one method	WP_012340838.1		AVJ65_RS01775	1139039	1141090	-1	DNA topoisomerase III	L	DNA topoisomerase IA
1097167	1161621	64454	Predicted by at least one method	WP_006248876.1		AVJ65_RS01770	1141250	1141768	-1	hypothetical protein	Q	Ectoine hydroxylase-related dioxygenase, phytanoyl-CoA dioxygenase (PhyH) family
1097167	1161621	64454	Predicted by at least one method	WP_014325832.1		AVJ65_RS01765	1141865	1142149	-1	hypothetical protein; Pathogen-associated gene(PAG)	O	Serine protease, subtilisin family
1097167	1161621	64454	Predicted by at least one method	WP_006248874.1		AVJ65_RS01760	1142245	1142955	1	hypothetical protein	R	GTPase, G3E family
1097167	1161621	64454	Predicted by at least one method	WP_011200813.1		AVJ65_RS01705	1151184	1151486	-1	hypothetical protein	FR	Cytosine/adenosine deaminase or related metal-dependent hydrolase
1097167	1161621	64454	Predicted by at least one method	WP_011200812.1		AVJ65_RS01700	1151527	1151715	-1	hypothetical protein	H	GTP cyclohydrolase II
1097167	1161621	64454	Predicted by at least one method	WP_012340854.1		AVJ65_RS01695	1152022	1152474	-1	single-stranded DNA-binding protein	L	Single-stranded DNA-binding protein
1097167	1161621	64454	Predicted by at least one method	WP_012340855.1		AVJ65_RS01690	1152830	1153315	-1	hypothetical protein	U	Predicted component of the type VI protein secretion system
1097167	1161621	64454	Predicted by at least one method	WP_012340856.1		AVJ65_RS01685	1153324	1154082	-1	integrating conjugative element protein	H	Heme A synthase
1097167	1161621	64454	Predicted by at least one method	WP_014325837.1		AVJ65_RS01680	1154261	1155451	-1	hypothetical protein	S	Uncharacterized membrane protein
1097167	1161621	64454	Predicted by at least one method	WP_012340858.1		AVJ65_RS01675	1155610	1156167	-1	hypothetical protein	EH	Anthranilate/para-aminobenzoate synthases component I
1097167	1161621	64454	Predicted by at least one method	WP_012340859.1		AVJ65_RS01670	1156160	1157806	-1	chromosome partitioning protein ParB	D	Chromosome segregation protein Spo0J, contains ParB-like nuclease domain
1097167	1161621	64454	Predicted by at least one method	WP_012340860.1		AVJ65_RS01665	1157815	1159176	-1	replicative DNA helicase	L	Replicative DNA helicase
1097167	1161621	64454	Predicted by at least one method	WP_012340861.1		AVJ65_RS01660	1159188	1160012	-1	chromosome partitioning ATPase	N	Cellulose biosynthesis protein BcsQ
1097167	1161621	64454	Predicted by at least one method	WP_014325839.1		AVJ65_RS01650	1160599	1161090	1	heme iron utilization protein	P	Putative heme iron utilization protein
1097167	1161621	64454	Predicted by at least one method	WP_005751227.1		AVJ65_RS01645	1161106	1161621	1	heme utilization protein HutZ	P	Putative heme iron utilization protein
