# Supplementary material for: Comparative analysis reveals the Genomic Islands in Pasteurella multocida population genetics: on Symbiosis and adaptability
Source: BMC Genomics. 2019 Jan 18;20:63. doi: 10.1186/s12864-018-5366-6 (PMC6339346; doi:10.1186/s12864-018-5366-6)
Supplement: Supplementary file 6 — File S1. Detailed information on GI of each strain (ZIP 1360 kb). [file 12864_2018_5366_MOESM6_ESM.zip › File. S1. Detailed information on GI of each strain/Detailed information on GIs of 97 whole genomes strains/2597PM.xls]

## Sheet: Islandviewer Results
Island start	Island end	Length	Method	Gene name	Gene ID	Locus	Gene start	Gene end	Strand	Product	COG		External Annotations
167955	184278	16323	Predicted by at least one method	WP_005736263.1		AVJ67_RS00810	167955	168464	1	molybdopterin-guanine dinucleotide biosynthesis protein MobB	H	Molybdopterin-guanine dinucleotide biosynthesis protein	PAI
167955	184278	16323	Predicted by at least one method	WP_005718967.1		AVJ67_RS00815	168474	169859	1	MFS transporter	G	Predicted arabinose efflux permease, MFS family
167955	184278	16323	Predicted by at least one method	WP_005764193.1		AVJ67_RS00820	170418	170792	-1	hypothetical protein	K	Predicted transcriptional regulator, contains an HTH and PUA-like domains
167955	184278	16323	Predicted by at least one method	WP_014326449.1		AVJ67_RS00825	170770	171819	-1	hypothetical protein	J	Ribosomal protein S18 acetylase RimI and related acetyltransferases
167955	184278	16323	Predicted by at least one method	WP_014326450.1		AVJ67_RS00830	172805	173755	-1	abortive infection protein	V	Abortive infection bacteriophage resistance protein
167955	184278	16323	Predicted by at least one method	WP_014326451.1		AVJ67_RS00835	174769	176946	-1	hypothetical protein	S	Uncharcterized protein, DUF927 family
167955	184278	16323	Predicted by at least one method	WP_016533390.1		AVJ67_RS00840	176939	177373	-1	hypothetical protein	R	Predicted pyrophosphatase or phosphodiesterase, AlkP superfamily
167955	184278	16323	Predicted by at least one method	WP_014326453.1		AVJ67_RS00845	177370	177696	-1	hypothetical protein	MDT	AAA+-type ATPase, SpoVK/Ycf46/Vps4 family
167955	184278	16323	Predicted by at least one method	WP_016504559.1		AVJ67_RS00850	177689	178084	-1	hypothetical protein	E	Chorismate synthase
167955	184278	16323	Predicted by at least one method	WP_014326454.1		AVJ67_RS00855	178077	178637	-1	hypothetical protein	G	Di- and tricarboxylate transporter
167955	184278	16323	Predicted by at least one method	WP_014326455.1		AVJ67_RS00860	178760	179122	-1	hypothetical protein	U	Type VI protein secretion system component VasK
167955	184278	16323	Predicted by at least one method	WP_016504558.1		AVJ67_RS00865	179584	179859	-1	hypothetical protein; Pathogen-associated gene(PAG)	K	Leucine-rich repeat (LRR) protein
167955	184278	16323	Predicted by at least one method	WP_014326458.1		AVJ67_RS00870	180051	180329	-1	hypothetical protein	V	Restriction endonuclease S subunit
167955	184278	16323	Predicted by at least one method	WP_014326459.1		AVJ67_RS00875	180322	181041	-1	hypothetical protein	X	Phage regulatory protein Rha
167955	184278	16323	Predicted by at least one method	WP_014326460.1		AVJ67_RS00880	181062	181484	-1	hypothetical protein; Pathogen-associated gene(PAG)	J	Alanyl-tRNA synthetase
167955	184278	16323	Predicted by at least one method	WP_005764228.1		AVJ67_RS00885	181494	181691	-1	helix-turn-helix domain-containing protein	KX	Predicted DNA-binding transcriptional regulator AlpA
167955	184278	16323	Predicted by at least one method	WP_014326461.1		AVJ67_RS00890	181916	182521	-1	hypothetical protein	JR	HD superfamily phosphodieaserase, includes HD domain of RNase Y
167955	184278	16323	Predicted by at least one method	WP_014326462.1		AVJ67_RS00895	182995	184278	-1	integrase	LX	Integrase
1094569	1158767	64198	Predicted by at least one method	WP_075267977.1		AVJ67_RS00995	1102187	1102951	-1	integrase	L	Site-specific recombinase XerD	PAI (ICE)
1094569	1158767	64198	Predicted by at least one method	WP_014325827.1		AVJ67_RS01000	1103107	1105086	-1	integrating conjugative element relaxase PFGI-1 class	J	3'-5' exoribonuclease YhaM, can participate in 23S rRNA maturation, HD superfamily
1094569	1158767	64198	Predicted by at least one method	WP_014325828.1		AVJ67_RS01005	1105514	1106311	-1	type I restriction endonuclease subunit M	V	Type I restriction-modification system, DNA methylase subunit
1094569	1158767	64198	Predicted by at least one method	WP_012340806.1		AVJ67_RS01010	1106384	1107130	-1	hypothetical protein	H	Glutamate-1-semialdehyde aminotransferase
1094569	1158767	64198	Predicted by at least one method	WP_012340807.1		AVJ67_RS01015	1107270	1108244	-1	hypothetical protein	L	Antirestriction protein ArdC
1094569	1158767	64198	Predicted by at least one method	WP_012340808.1		AVJ67_RS01020	1108489	1108896	-1	hypothetical protein; Pathogen-associated gene(PAG)	J	tRNA 2-selenouridine synthase SelU, contains rhodanese domain
1094569	1158767	64198	Predicted by at least one method	WP_012340809.1		AVJ67_RS01025	1109012	1109854	-1	hypothetical protein; Pathogen-associated gene(PAG)	BQ	Acetoin utilization deacetylase AcuC or a related deacetylase
1094569	1158767	64198	Predicted by at least one method	WP_012340810.1		AVJ67_RS01030	1109932	1110327	-1	hypothetical protein; Pathogen-associated gene(PAG)	TK	DNA-binding response regulator, OmpR family, contains REC and winged-helix (wHTH) domain
1094569	1158767	64198	Predicted by at least one method	WP_012340811.1		AVJ67_RS01035	1110426	1110671	-1	hypothetical protein; Pathogen-associated gene(PAG)	L	Adenine-specific DNA glycosylase, acts on AG and A-oxoG pairs
1094569	1158767	64198	Predicted by at least one method	WP_012340812.1		AVJ67_RS01040	1110743	1111096	-1	hypothetical protein; Pathogen-associated gene(PAG)	R	Predicted metal-dependent hydrolase, TIM-barrel fold
1094569	1158767	64198	Predicted by at least one method	WP_012340813.1		AVJ67_RS01045	1111470	1111913	1	integrating conjugative element protein	QV	Cytochrome P450
1094569	1158767	64198	Predicted by at least one method	WP_012340815.1		AVJ67_RS01050	1111910	1112851	1	integrating conjugative element protein	T	HAMP domain
1094569	1158767	64198	Predicted by at least one method	WP_012340816.1		AVJ67_RS01055	1112869	1114881	1	integrating conjugative element protein	M	Phage-related lysozyme (muramidase), GH24 family
1094569	1158767	64198	Predicted by at least one method	WP_012340817.1		AVJ67_RS01060	1114902	1115330	1	hypothetical protein; Pathogen-associated gene(PAG)	J	Aspartyl-tRNA synthetase
1094569	1158767	64198	Predicted by at least one method	WP_012340818.1		AVJ67_RS01065	1115546	1116016	1	hypothetical protein; Pathogen-associated gene(PAG)	T	K+-sensing histidine kinase KdpD
1094569	1158767	64198	Predicted by at least one method	WP_012340819.1		AVJ67_RS01070	1116037	1116378	1	hypothetical protein
1094569	1158767	64198	Predicted by at least one method	WP_012340820.1		AVJ67_RS01075	1116424	1117896	-1	conjugal transfer protein TraG	E	Aspartate/methionine/tyrosine aminotransferase
1094569	1158767	64198	Predicted by at least one method	WP_012340821.1		AVJ67_RS01080	1117907	1118224	-1	hypothetical protein; Pathogen-associated gene(PAG)	H	Dihydrofolate reductase
1094569	1158767	64198	Predicted by at least one method	WP_012340822.1		AVJ67_RS01085	1118214	1118642	-1	hypothetical protein; Pathogen-associated gene(PAG)	X	Phage terminase large subunit
1094569	1158767	64198	Predicted by at least one method	WP_012340823.1		AVJ67_RS01090	1118642	1121479	-1	conjugative transfer ATPase	U	Type IV secretory pathway, VirB4 component
1094569	1158767	64198	Predicted by at least one method	WP_012340824.1		AVJ67_RS01095	1121482	1121880	-1	conjugal transfer protein	EP	ABC-type dipeptide/oligopeptide/nickel transport system, ATPase component
1094569	1158767	64198	Predicted by at least one method	WP_012340826.1		AVJ67_RS01100	1121893	1123347	-1	integrating conjugative element protein	KT	Phage shock protein A
1094569	1158767	64198	Predicted by at least one method	WP_012340827.1		AVJ67_RS01105	1123359	1124243	-1	conjugative transfer protein	U	Type II secretory pathway, component HofQ
1094569	1158767	64198	Predicted by at least one method	WP_012340828.1		AVJ67_RS01110	1124243	1124887	-1	integrating conjugative element protein	C	Fe-S-cluster-containing dehydrogenase component
1094569	1158767	64198	Predicted by at least one method	WP_012340829.1		AVJ67_RS01115	1124891	1125256	-1	membrane protein	P	Phosphate/sulfate permease
1094569	1158767	64198	Predicted by at least one method	WP_006248894.1		AVJ67_RS01120	1125279	1125668	-1	membrane protein; Pathogen-associated gene(PAG)	O	Peroxiredoxin
1094569	1158767	64198	Predicted by at least one method	WP_006248893.1		AVJ67_RS01125	1125683	1125919	-1	hypothetical protein
1094569	1158767	64198	Predicted by at least one method	WP_006248892.1		AVJ67_RS01130	1125916	1126242	-1	hypothetical protein	PC	Hydroxylamine reductase (hybrid-cluster protein)
1094569	1158767	64198	Predicted by at least one method	WP_012340830.1		AVJ67_RS01135	1126429	1126812	1	hypothetical protein	E	Ornithine cyclodeaminase/archaeal alanine dehydrogenase, mu-crystallin family
1094569	1158767	64198	Predicted by at least one method	WP_012340831.1		AVJ67_RS01140	1126844	1127539	-1	integrating conjugative element membrane protein	P	ABC-type Fe3+ transport system, periplasmic component
1094569	1158767	64198	Predicted by at least one method	WP_006248889.1		AVJ67_RS01145	1127536	1127889	-1	hypothetical protein; Pathogen-associated gene(PAG)	E	Aminopeptidase N
1094569	1158767	64198	Predicted by at least one method	WP_014325830.1		AVJ67_RS01150	1127882	1130083	-1	conjugative coupling factor TraD, PFGI-1 class	U	Type IV secretory pathway, VirD4 component, TraG/TraD family ATPase
1094569	1158767	64198	Predicted by at least one method	WP_012340834.1		AVJ67_RS01155	1130083	1130589	-1	integrating conjugative element protein	KT	DNA-binding response regulator, LytR/AlgR family
1094569	1158767	64198	Predicted by at least one method	WP_012340835.1		AVJ67_RS01160	1130592	1131362	-1	hypothetical protein; Pathogen-associated gene(PAG)	M	Soluble lytic murein transglycosylase and related regulatory proteins (some contain LysM/invasin domains)
1094569	1158767	64198	Predicted by at least one method	WP_006248885.1		AVJ67_RS01165	1131341	1132114	-1	integrating conjugative element protein	O	Glutaredoxin
1094569	1158767	64198	Predicted by at least one method	WP_006248884.1		AVJ67_RS01170	1132114	1132743	-1	hypothetical protein	D	Cell division protein DamX, binds to the septal ring, contains C-terminal SPOR domain
1094569	1158767	64198	Predicted by at least one method	WP_006248882.1		AVJ67_RS01175	1132902	1133162	-1	hypothetical protein	C	NADP-dependent 3-hydroxy acid dehydrogenase YdfG
1094569	1158767	64198	Predicted by at least one method	WP_006248881.1		AVJ67_RS01180	1133275	1133637	-1	hypothetical protein; Pathogen-associated gene(PAG)	K	DNA-binding transcriptional regulator, IclR family
1094569	1158767	64198	Predicted by at least one method	WP_014325831.1		AVJ67_RS01185	1133717	1134124	-1	hypothetical protein; Pathogen-associated gene(PAG)	J	Translation elongation factor P (EF-P)/translation initiation factor 5A (eIF-5A)
1094569	1158767	64198	Predicted by at least one method	WP_006248879.1		AVJ67_RS01190	1134150	1134830	-1	hypothetical protein	J	Aspartyl/asparaginyl-tRNA synthetase
1094569	1158767	64198	Predicted by at least one method	WP_006248878.1		AVJ67_RS01195	1134936	1135367	-1	hypothetical protein	I	Fatty acid desaturase
1094569	1158767	64198	Predicted by at least one method	WP_012340838.1		AVJ67_RS01200	1136185	1138236	-1	DNA topoisomerase III	L	DNA topoisomerase IA
1094569	1158767	64198	Predicted by at least one method	WP_006248876.1		AVJ67_RS01205	1138396	1138914	-1	hypothetical protein	Q	Ectoine hydroxylase-related dioxygenase, phytanoyl-CoA dioxygenase (PhyH) family
1094569	1158767	64198	Predicted by at least one method	WP_014325832.1		AVJ67_RS01210	1139011	1139295	-1	hypothetical protein; Pathogen-associated gene(PAG)	O	Serine protease, subtilisin family
1094569	1158767	64198	Predicted by at least one method	WP_006248874.1		AVJ67_RS01215	1139391	1140101	1	hypothetical protein	R	GTPase, G3E family
1094569	1158767	64198	Predicted by at least one method	WP_011200813.1		AVJ67_RS01270	1148330	1148632	-1	hypothetical protein	FR	Cytosine/adenosine deaminase or related metal-dependent hydrolase
1094569	1158767	64198	Predicted by at least one method	WP_011200812.1		AVJ67_RS01275	1148673	1148861	-1	hypothetical protein	H	GTP cyclohydrolase II
1094569	1158767	64198	Predicted by at least one method	WP_012340854.1		AVJ67_RS01280	1149168	1149620	-1	single-stranded DNA-binding protein	L	Single-stranded DNA-binding protein
1094569	1158767	64198	Predicted by at least one method	WP_012340855.1		AVJ67_RS01285	1149976	1150461	-1	hypothetical protein	U	Predicted component of the type VI protein secretion system
1094569	1158767	64198	Predicted by at least one method	WP_012340856.1		AVJ67_RS01290	1150470	1151228	-1	integrating conjugative element protein	H	Heme A synthase
1094569	1158767	64198	Predicted by at least one method	WP_014325837.1		AVJ67_RS01295	1151407	1152597	-1	hypothetical protein	S	Uncharacterized membrane protein
1094569	1158767	64198	Predicted by at least one method	WP_012340858.1		AVJ67_RS01300	1152756	1153313	-1	hypothetical protein	EH	Anthranilate/para-aminobenzoate synthases component I
1094569	1158767	64198	Predicted by at least one method	WP_012340859.1		AVJ67_RS01305	1153306	1154952	-1	chromosome partitioning protein ParB	D	Chromosome segregation protein Spo0J, contains ParB-like nuclease domain
1094569	1158767	64198	Predicted by at least one method	WP_012340860.1		AVJ67_RS01310	1154961	1156322	-1	replicative DNA helicase	L	Replicative DNA helicase
1094569	1158767	64198	Predicted by at least one method	WP_012340861.1		AVJ67_RS01315	1156334	1157158	-1	chromosome partitioning ATPase	N	Cellulose biosynthesis protein BcsQ
1094569	1158767	64198	Predicted by at least one method	WP_014325839.1		AVJ67_RS01325	1157745	1158236	1	heme iron utilization protein	P	Putative heme iron utilization protein
1094569	1158767	64198	Predicted by at least one method	WP_005751227.1		AVJ67_RS01330	1158252	1158767	1	heme utilization protein HutZ	P	Putative heme iron utilization protein
