# Supplementary material for: Comparative analysis reveals the Genomic Islands in Pasteurella multocida population genetics: on Symbiosis and adaptability
Source: BMC Genomics. 2019 Jan 18;20:63. doi: 10.1186/s12864-018-5366-6 (PMC6339346; doi:10.1186/s12864-018-5366-6)
Supplement: Supplementary file 6 — File S1. Detailed information on GI of each strain (ZIP 1360 kb). [file 12864_2018_5366_MOESM6_ESM.zip › File. S1. Detailed information on GI of each strain/Detailed information on GIs of 97 whole genomes strains/2612PM.xls]

## Sheet: Islandviewer Results
Island start	Island end	Length	Method	Gene name	Gene ID	Locus	Gene start	Gene end	Strand	Product	COG		External Annotations
167979	184302	16323	Predicted by at least one method	WP_005736263.1		AVJ70_RS05430	167979	168488	1	molybdopterin-guanine dinucleotide biosynthesis protein MobB	H	Molybdopterin-guanine dinucleotide biosynthesis protein	PAI
167979	184302	16323	Predicted by at least one method	WP_005718967.1		AVJ70_RS05435	168498	169883	1	MFS transporter	G	Predicted arabinose efflux permease, MFS family
167979	184302	16323	Predicted by at least one method	WP_005764193.1		AVJ70_RS05440	170442	170816	-1	hypothetical protein	K	Predicted transcriptional regulator, contains an HTH and PUA-like domains
167979	184302	16323	Predicted by at least one method	WP_014326449.1		AVJ70_RS05445	170794	171843	-1	hypothetical protein	J	Ribosomal protein S18 acetylase RimI and related acetyltransferases
167979	184302	16323	Predicted by at least one method	WP_014326450.1		AVJ70_RS05450	172829	173779	-1	abortive infection protein	V	Abortive infection bacteriophage resistance protein
167979	184302	16323	Predicted by at least one method	WP_014326451.1		AVJ70_RS05455	174793	176970	-1	hypothetical protein	S	Uncharcterized protein, DUF927 family
167979	184302	16323	Predicted by at least one method	WP_016533390.1		AVJ70_RS05460	176963	177397	-1	hypothetical protein	R	Predicted pyrophosphatase or phosphodiesterase, AlkP superfamily
167979	184302	16323	Predicted by at least one method	WP_014326453.1		AVJ70_RS05465	177394	177720	-1	hypothetical protein	MDT	AAA+-type ATPase, SpoVK/Ycf46/Vps4 family
167979	184302	16323	Predicted by at least one method	WP_016504559.1		AVJ70_RS05470	177713	178108	-1	hypothetical protein	E	Chorismate synthase
167979	184302	16323	Predicted by at least one method	WP_014326454.1		AVJ70_RS05475	178101	178661	-1	hypothetical protein	G	Di- and tricarboxylate transporter
167979	184302	16323	Predicted by at least one method	WP_014326455.1		AVJ70_RS05480	178784	179146	-1	hypothetical protein	U	Type VI protein secretion system component VasK
167979	184302	16323	Predicted by at least one method	WP_016504558.1		AVJ70_RS05485	179608	179883	-1	hypothetical protein; Pathogen-associated gene(PAG)	K	Leucine-rich repeat (LRR) protein
167979	184302	16323	Predicted by at least one method	WP_014326458.1		AVJ70_RS05490	180075	180353	-1	hypothetical protein	V	Restriction endonuclease S subunit
167979	184302	16323	Predicted by at least one method	WP_014326459.1		AVJ70_RS05495	180346	181065	-1	hypothetical protein	X	Phage regulatory protein Rha
167979	184302	16323	Predicted by at least one method	WP_014326460.1		AVJ70_RS05500	181086	181508	-1	hypothetical protein; Pathogen-associated gene(PAG)	J	Alanyl-tRNA synthetase
167979	184302	16323	Predicted by at least one method	WP_005764228.1		AVJ70_RS05505	181518	181715	-1	helix-turn-helix domain-containing protein	KX	Predicted DNA-binding transcriptional regulator AlpA
167979	184302	16323	Predicted by at least one method	WP_014326461.1		AVJ70_RS05510	181940	182545	-1	hypothetical protein	JR	HD superfamily phosphodieaserase, includes HD domain of RNase Y
167979	184302	16323	Predicted by at least one method	WP_014326462.1		AVJ70_RS05515	183019	184302	-1	integrase	LX	Integrase
1094738	1158936	64198	Predicted by at least one method	WP_075267977.1		AVJ70_RS06770	1102356	1103120	-1	integrase	L	Site-specific recombinase XerD	PAI (ICE)
1094738	1140270	64198	Predicted by at least one method	WP_014325827.1		AVJ70_RS06765	1103276	1105255	-1	integrating conjugative element relaxase PFGI-1 class	J	3'-5' exoribonuclease YhaM, can participate in 23S rRNA maturation, HD superfamily
1094738	1121604	64198	Predicted by at least one method	WP_014325828.1		AVJ70_RS06760	1105683	1106480	-1	type I restriction endonuclease subunit M	V	Type I restriction-modification system, DNA methylase subunit
1094738	1102938	64198	Predicted by at least one method	WP_012340806.1		AVJ70_RS06755	1106553	1107299	-1	hypothetical protein	H	Glutamate-1-semialdehyde aminotransferase
1094738	1084272	64198	Predicted by at least one method	WP_012340807.1		AVJ70_RS06750	1107439	1108413	-1	hypothetical protein	L	Antirestriction protein ArdC
1094738	1065606	64198	Predicted by at least one method	WP_012340808.1		AVJ70_RS06745	1108658	1109065	-1	hypothetical protein; Pathogen-associated gene(PAG)	J	tRNA 2-selenouridine synthase SelU, contains rhodanese domain
1094738	1046940	64198	Predicted by at least one method	WP_012340809.1		AVJ70_RS06740	1109181	1110023	-1	hypothetical protein; Pathogen-associated gene(PAG)	BQ	Acetoin utilization deacetylase AcuC or a related deacetylase
1094738	1028274	64198	Predicted by at least one method	WP_012340810.1		AVJ70_RS06735	1110101	1110496	-1	hypothetical protein; Pathogen-associated gene(PAG)	TK	DNA-binding response regulator, OmpR family, contains REC and winged-helix (wHTH) domain
1094738	1009608	64198	Predicted by at least one method	WP_012340811.1		AVJ70_RS06730	1110595	1110840	-1	hypothetical protein; Pathogen-associated gene(PAG)	L	Adenine-specific DNA glycosylase, acts on AG and A-oxoG pairs
1094738	990942	64198	Predicted by at least one method	WP_012340812.1		AVJ70_RS06725	1110912	1111265	-1	hypothetical protein; Pathogen-associated gene(PAG)	R	Predicted metal-dependent hydrolase, TIM-barrel fold
1094738	972276	64198	Predicted by at least one method	WP_012340813.1		AVJ70_RS06720	1111639	1112082	1	integrating conjugative element protein	QV	Cytochrome P450
1094738	953610	64198	Predicted by at least one method	WP_012340815.1		AVJ70_RS06715	1112079	1113020	1	integrating conjugative element protein	T	HAMP domain
1094738	934944	64198	Predicted by at least one method	WP_012340816.1		AVJ70_RS06710	1113038	1115050	1	integrating conjugative element protein	M	Phage-related lysozyme (muramidase), GH24 family
1094738	916278	64198	Predicted by at least one method	WP_012340817.1		AVJ70_RS06705	1115071	1115499	1	hypothetical protein; Pathogen-associated gene(PAG)	J	Aspartyl-tRNA synthetase
1094738	897612	64198	Predicted by at least one method	WP_012340818.1		AVJ70_RS06700	1115715	1116185	1	hypothetical protein	T	K+-sensing histidine kinase KdpD
1094738	878946	64198	Predicted by at least one method	WP_012340819.1		AVJ70_RS06695	1116206	1116547	1	hypothetical protein; Pathogen-associated gene(PAG)
1094738	860280	64198	Predicted by at least one method	WP_012340820.1		AVJ70_RS06690	1116593	1118065	-1	conjugal transfer protein TraG	E	Aspartate/methionine/tyrosine aminotransferase
1094738	841614	64198	Predicted by at least one method	WP_012340821.1		AVJ70_RS06685	1118076	1118393	-1	hypothetical protein; Pathogen-associated gene(PAG)	H	Dihydrofolate reductase
1094738	822948	64198	Predicted by at least one method	WP_012340822.1		AVJ70_RS06680	1118383	1118811	-1	hypothetical protein; Pathogen-associated gene(PAG)	X	Phage terminase large subunit
1094738	804282	64198	Predicted by at least one method	WP_012340823.1		AVJ70_RS06675	1118811	1121648	-1	conjugative transfer ATPase	U	Type IV secretory pathway, VirB4 component
1094738	785616	64198	Predicted by at least one method	WP_012340824.1		AVJ70_RS06670	1121651	1122049	-1	conjugal transfer protein	EP	ABC-type dipeptide/oligopeptide/nickel transport system, ATPase component
1094738	766950	64198	Predicted by at least one method	WP_012340826.1		AVJ70_RS06665	1122062	1123516	-1	integrating conjugative element protein	KT	Phage shock protein A
1094738	748284	64198	Predicted by at least one method	WP_012340827.1		AVJ70_RS06660	1123528	1124412	-1	conjugative transfer protein	U	Type II secretory pathway, component HofQ
1094738	729618	64198	Predicted by at least one method	WP_012340828.1		AVJ70_RS06655	1124412	1125056	-1	integrating conjugative element protein	C	Fe-S-cluster-containing dehydrogenase component
1094738	710952	64198	Predicted by at least one method	WP_012340829.1		AVJ70_RS06650	1125060	1125425	-1	membrane protein	P	Phosphate/sulfate permease
1094738	692286	64198	Predicted by at least one method	WP_006248894.1		AVJ70_RS06645	1125448	1125837	-1	membrane protein; Pathogen-associated gene(PAG)	O	Peroxiredoxin
1094738	673620	64198	Predicted by at least one method	WP_006248893.1		AVJ70_RS06640	1125852	1126088	-1	hypothetical protein
1094738	654954	64198	Predicted by at least one method	WP_006248892.1		AVJ70_RS06635	1126085	1126411	-1	hypothetical protein	PC	Hydroxylamine reductase (hybrid-cluster protein)
1094738	636288	64198	Predicted by at least one method	WP_012340830.1		AVJ70_RS06630	1126598	1126981	1	hypothetical protein	E	Ornithine cyclodeaminase/archaeal alanine dehydrogenase, mu-crystallin family
1094738	617622	64198	Predicted by at least one method	WP_012340831.1		AVJ70_RS06625	1127013	1127708	-1	integrating conjugative element membrane protein	P	ABC-type Fe3+ transport system, periplasmic component
1094738	598956	64198	Predicted by at least one method	WP_006248889.1		AVJ70_RS06620	1127705	1128058	-1	hypothetical protein; Pathogen-associated gene(PAG)	E	Aminopeptidase N
1094738	580290	64198	Predicted by at least one method	WP_014325830.1		AVJ70_RS06615	1128051	1130252	-1	conjugative coupling factor TraD, PFGI-1 class	U	Type IV secretory pathway, VirD4 component, TraG/TraD family ATPase
1094738	561624	64198	Predicted by at least one method	WP_012340834.1		AVJ70_RS06610	1130252	1130758	-1	integrating conjugative element protein	KT	DNA-binding response regulator, LytR/AlgR family
1094738	542958	64198	Predicted by at least one method	WP_012340835.1		AVJ70_RS06605	1130761	1131531	-1	hypothetical protein; Pathogen-associated gene(PAG)	M	Soluble lytic murein transglycosylase and related regulatory proteins (some contain LysM/invasin domains)
1094738	524292	64198	Predicted by at least one method	WP_006248885.1		AVJ70_RS06600	1131510	1132283	-1	integrating conjugative element protein	O	Glutaredoxin
1094738	505626	64198	Predicted by at least one method	WP_006248884.1		AVJ70_RS06595	1132283	1132912	-1	hypothetical protein	D	Cell division protein DamX, binds to the septal ring, contains C-terminal SPOR domain
1094738	486960	64198	Predicted by at least one method	WP_006248882.1		AVJ70_RS06590	1133071	1133331	-1	hypothetical protein	C	NADP-dependent 3-hydroxy acid dehydrogenase YdfG
1094738	468294	64198	Predicted by at least one method	WP_006248881.1		AVJ70_RS06585	1133444	1133806	-1	hypothetical protein; Pathogen-associated gene(PAG)	K	DNA-binding transcriptional regulator, IclR family
1094738	449628	64198	Predicted by at least one method	WP_014325831.1		AVJ70_RS06580	1133886	1134293	-1	hypothetical protein; Pathogen-associated gene(PAG)	J	Translation elongation factor P (EF-P)/translation initiation factor 5A (eIF-5A)
1094738	430962	64198	Predicted by at least one method	WP_006248879.1		AVJ70_RS06575	1134319	1134999	-1	hypothetical protein	J	Aspartyl/asparaginyl-tRNA synthetase
1094738	412296	64198	Predicted by at least one method	WP_006248878.1		AVJ70_RS06570	1135105	1135536	-1	hypothetical protein	I	Fatty acid desaturase
1094738	393630	64198	Predicted by at least one method	WP_012340838.1		AVJ70_RS06565	1136354	1138405	-1	DNA topoisomerase III	L	DNA topoisomerase IA
1094738	374964	64198	Predicted by at least one method	WP_006248876.1		AVJ70_RS06560	1138565	1139083	-1	hypothetical protein	Q	Ectoine hydroxylase-related dioxygenase, phytanoyl-CoA dioxygenase (PhyH) family
1094738	356298	64198	Predicted by at least one method	WP_014325832.1		AVJ70_RS06555	1139180	1139464	-1	hypothetical protein; Pathogen-associated gene(PAG)	O	Serine protease, subtilisin family
1094738	337632	64198	Predicted by at least one method	WP_006248874.1		AVJ70_RS06550	1139560	1140270	1	hypothetical protein	R	GTPase, G3E family
1094738	318966	64198	Predicted by at least one method	WP_011200813.1		AVJ70_RS06495	1148499	1148801	-1	hypothetical protein	FR	Cytosine/adenosine deaminase or related metal-dependent hydrolase
1094738	300300	64198	Predicted by at least one method	WP_011200812.1		AVJ70_RS06490	1148842	1149030	-1	hypothetical protein	H	GTP cyclohydrolase II
1094738	281634	64198	Predicted by at least one method	WP_012340854.1		AVJ70_RS06485	1149337	1149789	-1	single-stranded DNA-binding protein	L	Single-stranded DNA-binding protein
1094738	262968	64198	Predicted by at least one method	WP_012340855.1		AVJ70_RS06480	1150145	1150630	-1	hypothetical protein	U	Predicted component of the type VI protein secretion system
1094738	244302	64198	Predicted by at least one method	WP_012340856.1		AVJ70_RS06475	1150639	1151397	-1	integrating conjugative element protein	H	Heme A synthase
1094738	225636	64198	Predicted by at least one method	WP_014325837.1		AVJ70_RS06470	1151576	1152766	-1	hypothetical protein	S	Uncharacterized membrane protein
1094738	206970	64198	Predicted by at least one method	WP_012340858.1		AVJ70_RS06465	1152925	1153482	-1	hypothetical protein	EH	Anthranilate/para-aminobenzoate synthases component I
1094738	188304	64198	Predicted by at least one method	WP_012340859.1		AVJ70_RS06460	1153475	1155121	-1	chromosome partitioning protein ParB	D	Chromosome segregation protein Spo0J, contains ParB-like nuclease domain
1094738	169638	64198	Predicted by at least one method	WP_012340860.1		AVJ70_RS06455	1155130	1156491	-1	replicative DNA helicase	L	Replicative DNA helicase
1094738	150972	64198	Predicted by at least one method	WP_012340861.1		AVJ70_RS06450	1156503	1157327	-1	chromosome partitioning ATPase	N	Cellulose biosynthesis protein BcsQ
1094738	132306	64198	Predicted by at least one method	WP_014325839.1		AVJ70_RS06440	1157914	1158405	1	heme iron utilization protein	P	Putative heme iron utilization protein
1094738	113640	64198	Predicted by at least one method	WP_005751227.1		AVJ70_RS06435	1158421	1158936	1	heme utilization protein HutZ	P	Putative heme iron utilization protein
2311064	2324516	13452	Predicted by at least one method	WP_014325825.1		AVJ70_RS00190	2311064	2311969	-1	23S rRNA (adenine(2058)-N(6))-methyltransferase Erm(42); Resistance gene(CARD)	J	16S rRNA A1518 and A1519 N6-dimethyltransferase RsmA/KsgA/DIM1 (may also have DNA glycosylase/AP lyase activity)	RGI & PAI
2311064	2324516	13452	Predicted by at least one method	WP_075266406.1		AVJ70_RS00195	2312113	2312358	-1	hypothetical protein	H	Ubiquinone/menaquinone biosynthesis C-methylase UbiE
2311064	2324516	13452	Predicted by at least one method	WP_001120888.1		AVJ70_RS00200	2312389	2313882	-1	IS91 family transposase	M	dTDP-4-amino-4,6-dideoxygalactose transaminase
2311064	2324516	13452	Predicted by at least one method	WP_001255015.1		AVJ70_RS00205	2313994	2314299	-1	LysR family transcriptional regulator	K	DNA-binding transcriptional regulator, LysR family
2311064	2324516	13452	Predicted by at least one method	WP_014325824.1		AVJ70_RS00210	2314327	2315541	-1	chloramphenicol/florfenicol efflux MFS transporter FloR; Resistance gene(RGI)	GEPR	MFS family permease
2311064	2324516	13452	Predicted by at least one method	WP_001447541.1		AVJ70_RS00215	2315818	2316702	-1	type VI secretion protein	U	Type IV secretory pathway, VirD2 components (relaxase)
2311064	2324516	13452	Predicted by at least one method			AVJ70_RS00220	2316733	2316990	-1	IS91 family transposase
2311064	2324516	13452	Predicted by at least one method	WP_075268008.1		AVJ70_RS00225	2317023	2317247	-1	hypothetical protein	H	Outer membrane cobalamin receptor protein
2311064	2324516	13452	Predicted by at least one method	WP_014325823.1		AVJ70_RS00230	2317330	2318622	-1	IS91 family transposase	M	dTDP-4-amino-4,6-dideoxygalactose transaminase
2311064	2324516	13452	Predicted by at least one method	WP_025288851.1		AVJ70_RS00235	2318785	2319630	1	sulfonamide-resistant dihydropteroate synthase Sul2	H	Dihydropteroate synthase
2311064	2324516	13452	Predicted by at least one method	WP_001082319.1		AVJ70_RS00240	2319799	2320602	1	aminoglycoside O-phosphotransferase APH(3'')-Ib; Resistance gene(RGI)	J	Aminoglycoside phosphotransferase
2311064	2324516	13452	Predicted by at least one method	WP_000480968.1		AVJ70_RS00245	2320602	2321438	1	aminoglycoside O-phosphotransferase APH(6)-Id; Resistance gene(RGI)	V	Streptomycin 6-kinase
2311064	2324516	13452	Predicted by at least one method	WP_075266373.1		AVJ70_RS00250	2321410	2321637	-1	hypothetical protein	E	Branched-chain amino acid ABC-type transport system, permease component
2311064	2324516	13452	Predicted by at least one method	WP_000018321.1		AVJ70_RS00255	2321774	2322589	1	aminoglycoside O-phosphotransferase APH(3')-Ia; Resistance gene(RGI)	J	Aminoglycoside phosphotransferase
2311064	2324516	13452	Predicted by at least one method			AVJ70_RS00260	2322743	2323432	-1	hypothetical protein
2311064	2324516	13452	Predicted by at least one method	WP_021265455.1		AVJ70_RS00265	2323558	2323743	1	hypothetical protein	TK	Two-component response regulator, PleD family, consists of two REC domains and a diguanylate cyclase (GGDEF) domain
2311064	2324516	13452	Predicted by at least one method	WP_025288852.1		AVJ70_RS00270	2323896	2324516	1	hypothetical protein	W	P pilus assembly protein, chaperone PapD
