# Supplementary material for: Comparative analysis reveals the Genomic Islands in Pasteurella multocida population genetics: on Symbiosis and adaptability
Source: BMC Genomics. 2019 Jan 18;20:63. doi: 10.1186/s12864-018-5366-6 (PMC6339346; doi:10.1186/s12864-018-5366-6)
Supplement: Supplementary file 6 — File S1. Detailed information on GI of each strain (ZIP 1360 kb). [file 12864_2018_5366_MOESM6_ESM.zip › File. S1. Detailed information on GI of each strain/Detailed information on GIs of 97 whole genomes strains/2633PM.xls]

## Sheet: Islandviewer Results
Island start	Island end	Length	Method	Gene name	Gene ID	Locus	Gene start	Gene end	Strand	Product	COG		External Annotations
166969	183292	16323	Predicted by at least one method	WP_005736263.1		AVJ72_RS02350	166969	167478	1	molybdopterin-guanine dinucleotide biosynthesis protein MobB	H	Molybdopterin-guanine dinucleotide biosynthesis protein	PAI
166969	183292	16323	Predicted by at least one method	WP_005718967.1		AVJ72_RS02355	167488	168873	1	MFS transporter	G	Predicted arabinose efflux permease, MFS family
166969	183292	16323	Predicted by at least one method	WP_005764193.1		AVJ72_RS02360	169432	169806	-1	hypothetical protein	K	Predicted transcriptional regulator, contains an HTH and PUA-like domains
166969	183292	16323	Predicted by at least one method	WP_014326449.1		AVJ72_RS02365	169784	170833	-1	hypothetical protein	J	Ribosomal protein S18 acetylase RimI and related acetyltransferases
166969	183292	16323	Predicted by at least one method	WP_014326450.1		AVJ72_RS02370	171819	172769	-1	abortive infection protein	V	Abortive infection bacteriophage resistance protein
166969	183292	16323	Predicted by at least one method	WP_014326451.1		AVJ72_RS02375	173783	175960	-1	hypothetical protein	S	Uncharcterized protein, DUF927 family
166969	183292	16323	Predicted by at least one method	WP_016533390.1		AVJ72_RS02380	175953	176387	-1	hypothetical protein	R	Predicted pyrophosphatase or phosphodiesterase, AlkP superfamily
166969	183292	16323	Predicted by at least one method	WP_014326453.1		AVJ72_RS02385	176384	176710	-1	hypothetical protein	MDT	AAA+-type ATPase, SpoVK/Ycf46/Vps4 family
166969	183292	16323	Predicted by at least one method	WP_016504559.1		AVJ72_RS02390	176703	177098	-1	hypothetical protein	E	Chorismate synthase
166969	183292	16323	Predicted by at least one method	WP_014326454.1		AVJ72_RS02395	177091	177651	-1	hypothetical protein	G	Di- and tricarboxylate transporter
166969	183292	16323	Predicted by at least one method	WP_014326455.1		AVJ72_RS02400	177774	178136	-1	hypothetical protein	U	Type VI protein secretion system component VasK
166969	183292	16323	Predicted by at least one method	WP_016504558.1		AVJ72_RS02405	178598	178873	-1	hypothetical protein; Pathogen-associated gene(PAG)	K	Leucine-rich repeat (LRR) protein
166969	183292	16323	Predicted by at least one method	WP_014326458.1		AVJ72_RS02410	179065	179343	-1	hypothetical protein	V	Restriction endonuclease S subunit
166969	183292	16323	Predicted by at least one method	WP_014326459.1		AVJ72_RS02415	179336	180055	-1	hypothetical protein	X	Phage regulatory protein Rha
166969	183292	16323	Predicted by at least one method	WP_014326460.1		AVJ72_RS02420	180076	180498	-1	hypothetical protein; Pathogen-associated gene(PAG)	J	Alanyl-tRNA synthetase
166969	183292	16323	Predicted by at least one method	WP_005764228.1		AVJ72_RS02425	180508	180705	-1	helix-turn-helix domain-containing protein	KX	Predicted DNA-binding transcriptional regulator AlpA
166969	183292	16323	Predicted by at least one method	WP_014326461.1		AVJ72_RS02430	180930	181535	-1	hypothetical protein	JR	HD superfamily phosphodieaserase, includes HD domain of RNase Y
166969	183292	16323	Predicted by at least one method	WP_014326462.1		AVJ72_RS02435	182009	183292	-1	integrase	LX	Integrase
1096620	1160818	64198	Predicted by at least one method	WP_075267977.1		AVJ72_RS06850	1104238	1105002	-1	integrase	L	Site-specific recombinase XerD	PAI (ICE)
1096620	1160818	64198	Predicted by at least one method	WP_014325827.1		AVJ72_RS06845	1105158	1107137	-1	integrating conjugative element relaxase PFGI-1 class	J	3'-5' exoribonuclease YhaM, can participate in 23S rRNA maturation, HD superfamily
1096620	1160818	64198	Predicted by at least one method	WP_014325828.1		AVJ72_RS06840	1107565	1108362	-1	type I restriction endonuclease subunit M	V	Type I restriction-modification system, DNA methylase subunit
1096620	1160818	64198	Predicted by at least one method	WP_012340806.1		AVJ72_RS06835	1108435	1109181	-1	hypothetical protein	H	Glutamate-1-semialdehyde aminotransferase
1096620	1160818	64198	Predicted by at least one method	WP_012340807.1		AVJ72_RS06830	1109321	1110295	-1	hypothetical protein	L	Antirestriction protein ArdC
1096620	1160818	64198	Predicted by at least one method	WP_012340808.1		AVJ72_RS06825	1110540	1110947	-1	hypothetical protein; Pathogen-associated gene(PAG)	J	tRNA 2-selenouridine synthase SelU, contains rhodanese domain
1096620	1160818	64198	Predicted by at least one method	WP_012340809.1		AVJ72_RS06820	1111063	1111905	-1	hypothetical protein; Pathogen-associated gene(PAG)	BQ	Acetoin utilization deacetylase AcuC or a related deacetylase
1096620	1160818	64198	Predicted by at least one method	WP_012340810.1		AVJ72_RS06815	1111983	1112378	-1	hypothetical protein; Pathogen-associated gene(PAG)	TK	DNA-binding response regulator, OmpR family, contains REC and winged-helix (wHTH) domain
1096620	1160818	64198	Predicted by at least one method	WP_012340811.1		AVJ72_RS06810	1112477	1112722	-1	hypothetical protein; Pathogen-associated gene(PAG)	L	Adenine-specific DNA glycosylase, acts on AG and A-oxoG pairs
1096620	1160818	64198	Predicted by at least one method	WP_012340812.1		AVJ72_RS06805	1112794	1113147	-1	hypothetical protein; Pathogen-associated gene(PAG)	R	Predicted metal-dependent hydrolase, TIM-barrel fold
1096620	1160818	64198	Predicted by at least one method	WP_012340813.1		AVJ72_RS06800	1113521	1113964	1	integrating conjugative element protein	QV	Cytochrome P450
1096620	1160818	64198	Predicted by at least one method	WP_012340815.1		AVJ72_RS06795	1113961	1114902	1	integrating conjugative element protein	T	HAMP domain
1096620	1160818	64198	Predicted by at least one method	WP_012340816.1		AVJ72_RS06790	1114920	1116932	1	integrating conjugative element protein	M	Phage-related lysozyme (muramidase), GH24 family
1096620	1160818	64198	Predicted by at least one method	WP_012340817.1		AVJ72_RS06785	1116953	1117381	1	hypothetical protein; Pathogen-associated gene(PAG)	J	Aspartyl-tRNA synthetase
1096620	1160818	64198	Predicted by at least one method	WP_012340818.1		AVJ72_RS06780	1117597	1118067	1	hypothetical protein	T	K+-sensing histidine kinase KdpD
1096620	1160818	64198	Predicted by at least one method	WP_012340819.1		AVJ72_RS06775	1118088	1118429	1	hypothetical protein; Pathogen-associated gene(PAG)
1096620	1160818	64198	Predicted by at least one method	WP_012340820.1		AVJ72_RS06770	1118475	1119947	-1	conjugal transfer protein TraG	E	Aspartate/methionine/tyrosine aminotransferase
1096620	1160818	64198	Predicted by at least one method	WP_012340821.1		AVJ72_RS06765	1119958	1120275	-1	hypothetical protein; Pathogen-associated gene(PAG)	H	Dihydrofolate reductase
1096620	1160818	64198	Predicted by at least one method	WP_012340822.1		AVJ72_RS06760	1120265	1120693	-1	hypothetical protein; Pathogen-associated gene(PAG)	X	Phage terminase large subunit
1096620	1160818	64198	Predicted by at least one method	WP_012340823.1		AVJ72_RS06755	1120693	1123530	-1	conjugative transfer ATPase	U	Type IV secretory pathway, VirB4 component
1096620	1160818	64198	Predicted by at least one method	WP_012340824.1		AVJ72_RS06750	1123533	1123931	-1	conjugal transfer protein	EP	ABC-type dipeptide/oligopeptide/nickel transport system, ATPase component
1096620	1160818	64198	Predicted by at least one method	WP_012340826.1		AVJ72_RS06745	1123944	1125398	-1	integrating conjugative element protein	KT	Phage shock protein A
1096620	1160818	64198	Predicted by at least one method	WP_012340827.1		AVJ72_RS06740	1125410	1126294	-1	conjugative transfer protein	U	Type II secretory pathway, component HofQ
1096620	1160818	64198	Predicted by at least one method	WP_012340828.1		AVJ72_RS06735	1126294	1126938	-1	integrating conjugative element protein	C	Fe-S-cluster-containing dehydrogenase component
1096620	1160818	64198	Predicted by at least one method	WP_012340829.1		AVJ72_RS06730	1126942	1127307	-1	membrane protein	P	Phosphate/sulfate permease
1096620	1160818	64198	Predicted by at least one method	WP_006248894.1		AVJ72_RS06725	1127330	1127719	-1	membrane protein; Pathogen-associated gene(PAG)	O	Peroxiredoxin
1096620	1160818	64198	Predicted by at least one method	WP_006248893.1		AVJ72_RS06720	1127734	1127970	-1	hypothetical protein
1096620	1160818	64198	Predicted by at least one method	WP_006248892.1		AVJ72_RS06715	1127967	1128293	-1	hypothetical protein	PC	Hydroxylamine reductase (hybrid-cluster protein)
1096620	1160818	64198	Predicted by at least one method	WP_012340830.1		AVJ72_RS06710	1128480	1128863	1	hypothetical protein	E	Ornithine cyclodeaminase/archaeal alanine dehydrogenase, mu-crystallin family
1096620	1160818	64198	Predicted by at least one method	WP_012340831.1		AVJ72_RS06705	1128895	1129590	-1	integrating conjugative element membrane protein	P	ABC-type Fe3+ transport system, periplasmic component
1096620	1160818	64198	Predicted by at least one method	WP_006248889.1		AVJ72_RS06700	1129587	1129940	-1	hypothetical protein; Pathogen-associated gene(PAG)	E	Aminopeptidase N
1096620	1160818	64198	Predicted by at least one method	WP_014325830.1		AVJ72_RS06695	1129933	1132134	-1	conjugative coupling factor TraD, PFGI-1 class	U	Type IV secretory pathway, VirD4 component, TraG/TraD family ATPase
1096620	1160818	64198	Predicted by at least one method	WP_012340834.1		AVJ72_RS06690	1132134	1132640	-1	integrating conjugative element protein	KT	DNA-binding response regulator, LytR/AlgR family
1096620	1160818	64198	Predicted by at least one method	WP_012340835.1		AVJ72_RS06685	1132643	1133413	-1	hypothetical protein; Pathogen-associated gene(PAG)	M	Soluble lytic murein transglycosylase and related regulatory proteins (some contain LysM/invasin domains)
1096620	1160818	64198	Predicted by at least one method	WP_006248885.1		AVJ72_RS06680	1133392	1134165	-1	integrating conjugative element protein	O	Glutaredoxin
1096620	1160818	64198	Predicted by at least one method	WP_006248884.1		AVJ72_RS06675	1134165	1134794	-1	hypothetical protein	D	Cell division protein DamX, binds to the septal ring, contains C-terminal SPOR domain
1096620	1160818	64198	Predicted by at least one method	WP_006248882.1		AVJ72_RS06670	1134953	1135213	-1	hypothetical protein	C	NADP-dependent 3-hydroxy acid dehydrogenase YdfG
1096620	1160818	64198	Predicted by at least one method	WP_006248881.1		AVJ72_RS06665	1135326	1135688	-1	hypothetical protein; Pathogen-associated gene(PAG)	K	DNA-binding transcriptional regulator, IclR family
1096620	1160818	64198	Predicted by at least one method	WP_014325831.1		AVJ72_RS06660	1135768	1136175	-1	hypothetical protein; Pathogen-associated gene(PAG)	J	Translation elongation factor P (EF-P)/translation initiation factor 5A (eIF-5A)
1096620	1160818	64198	Predicted by at least one method	WP_006248879.1		AVJ72_RS06655	1136201	1136881	-1	hypothetical protein	J	Aspartyl/asparaginyl-tRNA synthetase
1096620	1160818	64198	Predicted by at least one method	WP_006248878.1		AVJ72_RS06650	1136987	1137418	-1	hypothetical protein	I	Fatty acid desaturase
1096620	1160818	64198	Predicted by at least one method	WP_012340838.1		AVJ72_RS06645	1138236	1140287	-1	DNA topoisomerase III	L	DNA topoisomerase IA
1096620	1160818	64198	Predicted by at least one method	WP_006248876.1		AVJ72_RS06640	1140447	1140965	-1	hypothetical protein	Q	Ectoine hydroxylase-related dioxygenase, phytanoyl-CoA dioxygenase (PhyH) family
1096620	1160818	64198	Predicted by at least one method	WP_014325832.1		AVJ72_RS06635	1141062	1141346	-1	hypothetical protein; Pathogen-associated gene(PAG)	O	Serine protease, subtilisin family
1096620	1160818	64198	Predicted by at least one method	WP_006248874.1		AVJ72_RS06630	1141442	1142152	1	hypothetical protein	R	GTPase, G3E family
1096620	1160818	64198	Predicted by at least one method	WP_011200813.1		AVJ72_RS06575	1150381	1150683	-1	hypothetical protein	FR	Cytosine/adenosine deaminase or related metal-dependent hydrolase
1096620	1160818	64198	Predicted by at least one method	WP_011200812.1		AVJ72_RS06570	1150724	1150912	-1	hypothetical protein	H	GTP cyclohydrolase II
1096620	1160818	64198	Predicted by at least one method	WP_012340854.1		AVJ72_RS06565	1151219	1151671	-1	single-stranded DNA-binding protein	L	Single-stranded DNA-binding protein
1096620	1160818	64198	Predicted by at least one method	WP_012340855.1		AVJ72_RS06560	1152027	1152512	-1	hypothetical protein	U	Predicted component of the type VI protein secretion system
1096620	1160818	64198	Predicted by at least one method	WP_012340856.1		AVJ72_RS06555	1152521	1153279	-1	integrating conjugative element protein	H	Heme A synthase
1096620	1160818	64198	Predicted by at least one method	WP_014325837.1		AVJ72_RS06550	1153458	1154648	-1	hypothetical protein	S	Uncharacterized membrane protein
1096620	1160818	64198	Predicted by at least one method	WP_012340858.1		AVJ72_RS06545	1154807	1155364	-1	hypothetical protein	EH	Anthranilate/para-aminobenzoate synthases component I
1096620	1160818	64198	Predicted by at least one method	WP_012340859.1		AVJ72_RS06540	1155357	1157003	-1	chromosome partitioning protein ParB	D	Chromosome segregation protein Spo0J, contains ParB-like nuclease domain
1096620	1160818	64198	Predicted by at least one method	WP_012340860.1		AVJ72_RS06535	1157012	1158373	-1	replicative DNA helicase	L	Replicative DNA helicase
1096620	1160818	64198	Predicted by at least one method	WP_012340861.1		AVJ72_RS06530	1158385	1159209	-1	chromosome partitioning ATPase	N	Cellulose biosynthesis protein BcsQ
1096620	1160818	64198	Predicted by at least one method	WP_014325839.1		AVJ72_RS06520	1159796	1160287	1	heme iron utilization protein	P	Putative heme iron utilization protein
1096620	1160818	64198	Predicted by at least one method	WP_005751227.1		AVJ72_RS06515	1160303	1160818	1	heme utilization protein HutZ	P	Putative heme iron utilization protein
