# Supplementary material for: Comparative analysis reveals the Genomic Islands in Pasteurella multocida population genetics: on Symbiosis and adaptability
Source: BMC Genomics. 2019 Jan 18;20:63. doi: 10.1186/s12864-018-5366-6 (PMC6339346; doi:10.1186/s12864-018-5366-6)
Supplement: Supplementary file 6 — File S1. Detailed information on GI of each strain (ZIP 1360 kb). [file 12864_2018_5366_MOESM6_ESM.zip › File. S1. Detailed information on GI of each strain/Detailed information on GIs of 97 whole genomes strains/2668PM.xls]

## Sheet: Islandviewer Results
Island start	Island end	Length	Method	Gene name	Gene ID	Locus	Gene start	Gene end	Strand	Product	COG		External Annotations
168761	185084	16323	Predicted by at least one method	WP_005736263.1		AVJ73_RS07545	168761	169270	1	molybdopterin-guanine dinucleotide biosynthesis protein MobB	H	Molybdopterin-guanine dinucleotide biosynthesis protein	PAI
168761	185084	16323	Predicted by at least one method	WP_005718967.1		AVJ73_RS07550	169280	170665	1	MFS transporter	G	Predicted arabinose efflux permease, MFS family
168761	185084	16323	Predicted by at least one method	WP_005764193.1		AVJ73_RS07555	171224	171598	-1	hypothetical protein	K	Predicted transcriptional regulator, contains an HTH and PUA-like domains
168761	185084	16323	Predicted by at least one method	WP_014326449.1		AVJ73_RS07560	171576	172625	-1	hypothetical protein	J	Ribosomal protein S18 acetylase RimI and related acetyltransferases
168761	185084	16323	Predicted by at least one method	WP_014326450.1		AVJ73_RS07565	173611	174561	-1	abortive infection protein	V	Abortive infection bacteriophage resistance protein
168761	185084	16323	Predicted by at least one method	WP_014326451.1		AVJ73_RS07570	175575	177752	-1	hypothetical protein	S	Uncharcterized protein, DUF927 family
168761	185084	16323	Predicted by at least one method	WP_016533390.1		AVJ73_RS07575	177745	178179	-1	hypothetical protein	R	Predicted pyrophosphatase or phosphodiesterase, AlkP superfamily
168761	185084	16323	Predicted by at least one method	WP_014326453.1		AVJ73_RS07580	178176	178502	-1	hypothetical protein	MDT	AAA+-type ATPase, SpoVK/Ycf46/Vps4 family
168761	185084	16323	Predicted by at least one method	WP_016504559.1		AVJ73_RS07585	178495	178890	-1	hypothetical protein	E	Chorismate synthase
168761	185084	16323	Predicted by at least one method	WP_014326454.1		AVJ73_RS07590	178883	179443	-1	hypothetical protein	G	Di- and tricarboxylate transporter
168761	185084	16323	Predicted by at least one method	WP_014326455.1		AVJ73_RS07595	179566	179928	-1	hypothetical protein	U	Type VI protein secretion system component VasK
168761	185084	16323	Predicted by at least one method	WP_016504558.1		AVJ73_RS07600	180390	180665	-1	hypothetical protein; Pathogen-associated gene(PAG)	K	Leucine-rich repeat (LRR) protein
168761	185084	16323	Predicted by at least one method	WP_014326458.1		AVJ73_RS07605	180857	181135	-1	hypothetical protein	V	Restriction endonuclease S subunit
168761	185084	16323	Predicted by at least one method	WP_014326459.1		AVJ73_RS07610	181128	181847	-1	hypothetical protein	X	Phage regulatory protein Rha
168761	185084	16323	Predicted by at least one method	WP_014326460.1		AVJ73_RS07615	181868	182290	-1	hypothetical protein; Pathogen-associated gene(PAG)	J	Alanyl-tRNA synthetase
168761	185084	16323	Predicted by at least one method	WP_005764228.1		AVJ73_RS07620	182300	182497	-1	helix-turn-helix domain-containing protein	KX	Predicted DNA-binding transcriptional regulator AlpA
168761	185084	16323	Predicted by at least one method	WP_014326461.1		AVJ73_RS07625	182722	183327	-1	hypothetical protein	JR	HD superfamily phosphodieaserase, includes HD domain of RNase Y
168761	185084	16323	Predicted by at least one method	WP_014326462.1		AVJ73_RS07630	183801	185084	-1	integrase	LX	Integrase
1099069	1152830	53761	Predicted by at least one method	WP_075267977.1		AVJ73_RS01160	1106687	1107451	-1	integrase	L	Site-specific recombinase XerD	PAI (ICE)
1099069	1152830	53761	Predicted by at least one method	WP_014325827.1		AVJ73_RS01155	1107607	1109586	-1	integrating conjugative element relaxase PFGI-1 class	J	3'-5' exoribonuclease YhaM, can participate in 23S rRNA maturation, HD superfamily
1099069	1152830	53761	Predicted by at least one method	WP_014325828.1		AVJ73_RS01150	1110014	1110811	-1	type I restriction endonuclease subunit M	V	Type I restriction-modification system, DNA methylase subunit
1099069	1152830	53761	Predicted by at least one method	WP_012340806.1		AVJ73_RS01145	1110884	1111630	-1	hypothetical protein	H	Glutamate-1-semialdehyde aminotransferase
1099069	1152830	53761	Predicted by at least one method	WP_012340807.1		AVJ73_RS01140	1111770	1112744	-1	hypothetical protein	L	Antirestriction protein ArdC
1099069	1152830	53761	Predicted by at least one method	WP_012340808.1		AVJ73_RS01135	1112989	1113396	-1	hypothetical protein; Pathogen-associated gene(PAG)	J	tRNA 2-selenouridine synthase SelU, contains rhodanese domain
1099069	1152830	53761	Predicted by at least one method	WP_012340809.1		AVJ73_RS01130	1113512	1114354	-1	hypothetical protein; Pathogen-associated gene(PAG)	BQ	Acetoin utilization deacetylase AcuC or a related deacetylase
1099069	1152830	53761	Predicted by at least one method	WP_012340810.1		AVJ73_RS01125	1114432	1114827	-1	hypothetical protein; Pathogen-associated gene(PAG)	TK	DNA-binding response regulator, OmpR family, contains REC and winged-helix (wHTH) domain
1099069	1152830	53761	Predicted by at least one method	WP_012340811.1		AVJ73_RS01120	1114926	1115171	-1	hypothetical protein; Pathogen-associated gene(PAG)	L	Adenine-specific DNA glycosylase, acts on AG and A-oxoG pairs
1099069	1152830	53761	Predicted by at least one method	WP_012340812.1		AVJ73_RS01115	1115243	1115596	-1	hypothetical protein; Pathogen-associated gene(PAG)	R	Predicted metal-dependent hydrolase, TIM-barrel fold
1099069	1152830	53761	Predicted by at least one method	WP_012340813.1		AVJ73_RS01110	1115970	1116413	1	integrating conjugative element protein	QV	Cytochrome P450
1099069	1152830	53761	Predicted by at least one method	WP_012340815.1		AVJ73_RS01105	1116410	1117351	1	integrating conjugative element protein	T	HAMP domain
1099069	1152830	53761	Predicted by at least one method	WP_012340816.1		AVJ73_RS01100	1117369	1119381	1	integrating conjugative element protein	M	Phage-related lysozyme (muramidase), GH24 family
1099069	1152830	53761	Predicted by at least one method	WP_012340817.1		AVJ73_RS01095	1119402	1119830	1	hypothetical protein; Pathogen-associated gene(PAG)	J	Aspartyl-tRNA synthetase
1099069	1152830	53761	Predicted by at least one method	WP_012340818.1		AVJ73_RS01090	1120046	1120516	1	hypothetical protein	T	K+-sensing histidine kinase KdpD
1099069	1152830	53761	Predicted by at least one method	WP_012340819.1		AVJ73_RS01085	1120537	1120878	1	hypothetical protein; Pathogen-associated gene(PAG)
1099069	1152830	53761	Predicted by at least one method	WP_012340820.1		AVJ73_RS01080	1120924	1122396	-1	conjugal transfer protein TraG	E	Aspartate/methionine/tyrosine aminotransferase
1099069	1152830	53761	Predicted by at least one method	WP_012340821.1		AVJ73_RS01075	1122407	1122724	-1	hypothetical protein; Pathogen-associated gene(PAG)	H	Dihydrofolate reductase
1099069	1152830	53761	Predicted by at least one method	WP_012340822.1		AVJ73_RS01070	1122714	1123142	-1	hypothetical protein; Pathogen-associated gene(PAG)	X	Phage terminase large subunit
1099069	1152830	53761	Predicted by at least one method	WP_012340823.1		AVJ73_RS01065	1123142	1125979	-1	conjugative transfer ATPase	U	Type IV secretory pathway, VirB4 component
1099069	1152830	53761	Predicted by at least one method	WP_012340824.1		AVJ73_RS01060	1125982	1126380	-1	conjugal transfer protein	EP	ABC-type dipeptide/oligopeptide/nickel transport system, ATPase component
1099069	1152830	53761	Predicted by at least one method	WP_012340826.1		AVJ73_RS01055	1126393	1127847	-1	integrating conjugative element protein	KT	Phage shock protein A
1099069	1152830	53761	Predicted by at least one method	WP_012340827.1		AVJ73_RS01050	1127859	1128743	-1	conjugative transfer protein	U	Type II secretory pathway, component HofQ
1099069	1152830	53761	Predicted by at least one method	WP_012340828.1		AVJ73_RS01045	1128743	1129387	-1	integrating conjugative element protein	C	Fe-S-cluster-containing dehydrogenase component
1099069	1152830	53761	Predicted by at least one method	WP_012340829.1		AVJ73_RS01040	1129391	1129756	-1	membrane protein	P	Phosphate/sulfate permease
1099069	1152830	53761	Predicted by at least one method	WP_006248894.1		AVJ73_RS01035	1129779	1130168	-1	membrane protein; Pathogen-associated gene(PAG)	O	Peroxiredoxin
1099069	1152830	53761	Predicted by at least one method	WP_006248893.1		AVJ73_RS01030	1130183	1130419	-1	hypothetical protein
1099069	1152830	53761	Predicted by at least one method	WP_006248892.1		AVJ73_RS01025	1130416	1130742	-1	hypothetical protein	PC	Hydroxylamine reductase (hybrid-cluster protein)
1099069	1152830	53761	Predicted by at least one method	WP_012340830.1		AVJ73_RS01020	1130929	1131312	1	hypothetical protein	E	Ornithine cyclodeaminase/archaeal alanine dehydrogenase, mu-crystallin family
1099069	1152830	53761	Predicted by at least one method	WP_012340831.1		AVJ73_RS01015	1131344	1132039	-1	integrating conjugative element membrane protein	P	ABC-type Fe3+ transport system, periplasmic component
1099069	1152830	53761	Predicted by at least one method	WP_006248889.1		AVJ73_RS01010	1132036	1132389	-1	hypothetical protein; Pathogen-associated gene(PAG)	E	Aminopeptidase N
1099069	1152830	53761	Predicted by at least one method	WP_014325830.1		AVJ73_RS01005	1132382	1134583	-1	conjugative coupling factor TraD, PFGI-1 class	U	Type IV secretory pathway, VirD4 component, TraG/TraD family ATPase
1099069	1152830	53761	Predicted by at least one method	WP_012340834.1		AVJ73_RS01000	1134583	1135089	-1	integrating conjugative element protein	KT	DNA-binding response regulator, LytR/AlgR family
1099069	1152830	53761	Predicted by at least one method	WP_075271995.1		AVJ73_RS00995	1135092	1135862	-1	lytic murein transglycosylase	M	Soluble lytic murein transglycosylase and related regulatory proteins (some contain LysM/invasin domains)
1099069	1152830	53761	Predicted by at least one method	WP_006248885.1		AVJ73_RS00990	1135841	1136614	-1	integrating conjugative element protein	O	Glutaredoxin
1099069	1152830	53761	Predicted by at least one method	WP_006248884.1		AVJ73_RS00985	1136614	1137243	-1	hypothetical protein	D	Cell division protein DamX, binds to the septal ring, contains C-terminal SPOR domain
1099069	1152830	53761	Predicted by at least one method	WP_006248882.1		AVJ73_RS00980	1137402	1137662	-1	hypothetical protein	C	NADP-dependent 3-hydroxy acid dehydrogenase YdfG
1099069	1152830	53761	Predicted by at least one method	WP_006248881.1		AVJ73_RS00975	1137775	1138137	-1	hypothetical protein; Pathogen-associated gene(PAG)	K	DNA-binding transcriptional regulator, IclR family
1099069	1152830	53761	Predicted by at least one method	WP_014325831.1		AVJ73_RS00970	1138217	1138624	-1	hypothetical protein; Pathogen-associated gene(PAG)	J	Translation elongation factor P (EF-P)/translation initiation factor 5A (eIF-5A)
1099069	1152830	53761	Predicted by at least one method	WP_006248879.1		AVJ73_RS00965	1138650	1139330	-1	hypothetical protein	J	Aspartyl/asparaginyl-tRNA synthetase
1099069	1152830	53761	Predicted by at least one method	WP_006248878.1		AVJ73_RS00960	1139436	1139867	-1	hypothetical protein	I	Fatty acid desaturase
1099069	1152830	53761	Predicted by at least one method	WP_012340838.1		AVJ73_RS00955	1140685	1142736	-1	DNA topoisomerase III	L	DNA topoisomerase IA
1099069	1152830	53761	Predicted by at least one method	WP_006248876.1		AVJ73_RS00950	1142896	1143414	-1	hypothetical protein	Q	Ectoine hydroxylase-related dioxygenase, phytanoyl-CoA dioxygenase (PhyH) family
1099069	1152830	53761	Predicted by at least one method	WP_014325832.1		AVJ73_RS00945	1143511	1143795	-1	hypothetical protein; Pathogen-associated gene(PAG)	O	Serine protease, subtilisin family
1099069	1152830	53761	Predicted by at least one method	WP_006248874.1		AVJ73_RS00940	1143891	1144601	1	hypothetical protein	R	GTPase, G3E family
1099069	1152830	53761	Predicted by at least one method	WP_011200813.1		AVJ73_RS00885	1152830	1153132	-1	hypothetical protein	FR	Cytosine/adenosine deaminase or related metal-dependent hydrolase
1099069	1152830	53761	Predicted by at least one method	WP_011200812.1		AVJ73_RS00880	1153173	1153361	-1	hypothetical protein	H	GTP cyclohydrolase II
1099069	1152830	53761	Predicted by at least one method	WP_012340854.1		AVJ73_RS00875	1153668	1154120	-1	single-stranded DNA-binding protein	L	Single-stranded DNA-binding protein
1099069	1152830	53761	Predicted by at least one method	WP_012340855.1		AVJ73_RS00870	1154476	1154961	-1	hypothetical protein	U	Predicted component of the type VI protein secretion system
1099069	1152830	53761	Predicted by at least one method	WP_012340856.1		AVJ73_RS00865	1154970	1155728	-1	integrating conjugative element protein	H	Heme A synthase
1099069	1152830	53761	Predicted by at least one method	WP_014325837.1		AVJ73_RS00860	1155907	1157097	-1	hypothetical protein	S	Uncharacterized membrane protein
1099069	1152830	53761	Predicted by at least one method	WP_012340858.1		AVJ73_RS00855	1157256	1157813	-1	hypothetical protein	EH	Anthranilate/para-aminobenzoate synthases component I
1099069	1152830	53761	Predicted by at least one method	WP_012340859.1		AVJ73_RS00850	1157806	1159452	-1	chromosome partitioning protein ParB	D	Chromosome segregation protein Spo0J, contains ParB-like nuclease domain
1099069	1152830	53761	Predicted by at least one method	WP_012340860.1		AVJ73_RS00845	1159461	1160822	-1	replicative DNA helicase	L	Replicative DNA helicase
1099069	1152830	53761	Predicted by at least one method	WP_012340861.1		AVJ73_RS00840	1160834	1161658	-1	chromosome partitioning ATPase	N	Cellulose biosynthesis protein BcsQ
1099069	1152830	53761	Predicted by at least one method	WP_014325839.1		AVJ73_RS00830	1162245	1162736	1	heme iron utilization protein	P	Putative heme iron utilization protein
1099069	1152830	53761	Predicted by at least one method	WP_005751227.1		AVJ73_RS00825	1162752	1163267	1	heme utilization protein HutZ	P	Putative heme iron utilization protein
