# Supplementary material for: Comparative analysis reveals the Genomic Islands in Pasteurella multocida population genetics: on Symbiosis and adaptability
Source: BMC Genomics. 2019 Jan 18;20:63. doi: 10.1186/s12864-018-5366-6 (PMC6339346; doi:10.1186/s12864-018-5366-6)
Supplement: Supplementary file 6 — File S1. Detailed information on GI of each strain (ZIP 1360 kb). [file 12864_2018_5366_MOESM6_ESM.zip › File. S1. Detailed information on GI of each strain/Detailed information on GIs of 97 whole genomes strains/2887PM.xls]

## Sheet: Islandviewer Results
Island start	Island end	Length	Method	Gene name	Gene ID	Locus	Gene start	Gene end	Strand	Product	COG		External Annotations
169171	185494	16323	Predicted by at least one method	WP_005736263.1		AVJ81_RS04605	169171	169680	1	molybdopterin-guanine dinucleotide biosynthesis protein MobB	H	Molybdopterin-guanine dinucleotide biosynthesis protein	PAI
169171	185494	16323	Predicted by at least one method	WP_005718967.1		AVJ81_RS04610	169690	171075	1	MFS transporter	G	Predicted arabinose efflux permease, MFS family
169171	185494	16323	Predicted by at least one method	WP_005764193.1		AVJ81_RS04615	171634	172008	-1	hypothetical protein	K	Predicted transcriptional regulator, contains an HTH and PUA-like domains
169171	185494	16323	Predicted by at least one method	WP_014326449.1		AVJ81_RS04620	171986	173035	-1	hypothetical protein	J	Ribosomal protein S18 acetylase RimI and related acetyltransferases
169171	185494	16323	Predicted by at least one method	WP_014326450.1		AVJ81_RS04625	174021	174971	-1	abortive infection protein	V	Abortive infection bacteriophage resistance protein
169171	185494	16323	Predicted by at least one method	WP_014326451.1		AVJ81_RS04630	175985	178162	-1	hypothetical protein	S	Uncharcterized protein, DUF927 family
169171	185494	16323	Predicted by at least one method	WP_016533390.1		AVJ81_RS04635	178155	178589	-1	hypothetical protein	R	Predicted pyrophosphatase or phosphodiesterase, AlkP superfamily
169171	185494	16323	Predicted by at least one method	WP_014326453.1		AVJ81_RS04640	178586	178912	-1	hypothetical protein	MDT	AAA+-type ATPase, SpoVK/Ycf46/Vps4 family
169171	185494	16323	Predicted by at least one method	WP_016504559.1		AVJ81_RS04645	178905	179300	-1	hypothetical protein	E	Chorismate synthase
169171	185494	16323	Predicted by at least one method	WP_014326454.1		AVJ81_RS04650	179293	179853	-1	hypothetical protein	G	Di- and tricarboxylate transporter
169171	185494	16323	Predicted by at least one method	WP_014326455.1		AVJ81_RS04655	179976	180338	-1	hypothetical protein	U	Type VI protein secretion system component VasK
169171	185494	16323	Predicted by at least one method	WP_016504558.1		AVJ81_RS04660	180800	181075	-1	hypothetical protein; Pathogen-associated gene(PAG)	K	Leucine-rich repeat (LRR) protein
169171	185494	16323	Predicted by at least one method	WP_014326458.1		AVJ81_RS04665	181267	181545	-1	hypothetical protein	V	Restriction endonuclease S subunit
169171	185494	16323	Predicted by at least one method	WP_014326459.1		AVJ81_RS04670	181538	182257	-1	hypothetical protein	X	Phage regulatory protein Rha
169171	185494	16323	Predicted by at least one method	WP_014326460.1		AVJ81_RS04675	182278	182700	-1	hypothetical protein; Pathogen-associated gene(PAG)	J	Alanyl-tRNA synthetase
169171	185494	16323	Predicted by at least one method	WP_005764228.1		AVJ81_RS04680	182710	182907	-1	helix-turn-helix domain-containing protein	KX	Predicted DNA-binding transcriptional regulator AlpA
169171	185494	16323	Predicted by at least one method	WP_014326461.1		AVJ81_RS04685	183132	183737	-1	hypothetical protein	JR	HD superfamily phosphodieaserase, includes HD domain of RNase Y
169171	185494	16323	Predicted by at least one method	WP_014326462.1		AVJ81_RS04690	184211	185494	-1	integrase	LX	Integrase
1244266	1255357	11091	Predicted by at least one method	WP_075270726.1		AVJ81_RS01050	1244266	1244976	-1	transcriptional regulator	X	Phage repressor protein C, contains Cro/C1-type HTH and peptisase s24 domains	Symbiosis Island
1244266	1255357	11091	Predicted by at least one method	WP_046338746.1		AVJ81_RS01055	1245152	1245418	1	transcriptional regulator	K	Predicted transcriptional regulator, lambda repressor-like DNA-binding domain
1244266	1255357	11091	Predicted by at least one method	WP_075270727.1		AVJ81_RS01060	1245463	1247448	1	DDE endonuclease	X	Transposase InsO and inactivated derivatives
1244266	1255357	11091	Predicted by at least one method	WP_075270728.1		AVJ81_RS01065	1247459	1248376	1	DNA transposition protein	X	Bacteriophage DNA transposition protein, AAA+ family ATPase
1244266	1255357	11091	Predicted by at least one method	WP_075270729.1		AVJ81_RS01070	1248379	1248675	1	hypothetical protein	X	Transposase
1244266	1255357	11091	Predicted by at least one method	WP_075270730.1		AVJ81_RS01075	1248689	1248916	1	hypothetical protein	I	Acyl-CoA thioesterase FadM
1244266	1255357	11091	Predicted by at least one method	WP_075270731.1		AVJ81_RS01080	1248931	1249452	1	host-nuclease inhibitor protein Gam	X	Mu-like prophage host-nuclease inhibitor protein Gam
1244266	1255357	11091	Predicted by at least one method	WP_075270732.1		AVJ81_RS01085	1249538	1249726	1	hypothetical protein	X	Mu-like prophage host-nuclease inhibitor protein Gam
1244266	1255357	11091	Predicted by at least one method	WP_075270733.1		AVJ81_RS01090	1249934	1250848	1	hypothetical protein	L	DNA recombination-dependent growth factor C
1244266	1255357	11091	Predicted by at least one method	WP_075270734.1		AVJ81_RS01095	1250918	1251418	1	hypothetical protein	X	Mu-like prophage protein gp16
1244266	1255357	11091	Predicted by at least one method	WP_075270735.1		AVJ81_RS01100	1251415	1251957	1	hypothetical protein	H	Glutamyl-tRNA reductase
1244266	1255357	11091	Predicted by at least one method	WP_075270736.1		AVJ81_RS01105	1251957	1252319	1	transcriptional regulator	K	Transcriptional regulator, Middle operon regulator (Mor) family
1244266	1255357	11091	Predicted by at least one method	WP_075270737.1		AVJ81_RS01110	1252438	1252860	1	hypothetical protein	J	Ribosomal protein S4 or related protein
1244266	1255357	11091	Predicted by at least one method	WP_075270738.1		AVJ81_RS01115	1252985	1253521	1	N-acetylmuramoyl-L-alanine amidase	M	N-acetyl-anhydromuramyl-L-alanine amidase AmpD
1244266	1255357	11091	Predicted by at least one method	WP_064775722.1		AVJ81_RS01120	1253532	1253759	1	hypothetical protein	G	Sugar phosphate permease
1244266	1255357	11091	Predicted by at least one method	WP_064775721.1		AVJ81_RS01125	1253756	1254016	1	hypothetical protein	S	Uncharacterized membrane protein YhgE, phage infection protein (PIP) family
1244266	1255357	11091	Predicted by at least one method	WP_064775719.1		AVJ81_RS01135	1254134	1254463	1	hypothetical protein	D	Chromosome segregation ATPase
1244266	1255357	11091	Predicted by at least one method	WP_074865631.1		AVJ81_RS01140	1254460	1254762	1	hypothetical protein	K	DNA-binding transcriptional regulator, ArsR family
1244266	1255357	11091	Predicted by at least one method	WP_075270739.1		AVJ81_RS01145	1254785	1255357	1	hypothetical protein	I	Lysophospholipase, alpha-beta hydrolase superfamily
1244266	1255357	11091	Predicted by at least one method	WP_075270740.1		AVJ81_RS01150	1255344	1256651	1	terminase	X	Mu-like prophage FluMu protein gp28
1299370	1349781	50411	Predicted by at least one method	WP_075266281.1		AVJ81_RS04880	1299370	1300359	1	integrase	LX	Integrase	PAI
1299370	1349781	50411	Predicted by at least one method	WP_071523558.1		AVJ81_RS04885	1300356	1300637	-1	hypothetical protein	KX	Predicted DNA-binding transcriptional regulator AlpA
1299370	1349781	50411	Predicted by at least one method	WP_071523557.1		AVJ81_RS04890	1300712	1301167	-1	pyruvate kinase	K	DNA-binding transcriptional regulator, IscR family
1299370	1349781	50411	Predicted by at least one method	WP_071523556.1		AVJ81_RS04895	1301253	1301552	-1	hypothetical protein	G	Archaeal fructose-1,6-bisphosphatase or related enzyme of inositol monophosphatase family
1299370	1349781	50411	Predicted by at least one method	WP_075266283.1		AVJ81_RS04900	1301699	1302001	-1	hypothetical protein	U	Periplasmic component of the Tol biopolymer transport system
1299370	1349781	50411	Predicted by at least one method	WP_071523850.1		AVJ81_RS04905	1302046	1302402	-1	hypothetical protein	K	DNA-binding transcriptional regulator, LysR family
1299370	1349781	50411	Predicted by at least one method	WP_075266285.1		AVJ81_RS04910	1302411	1302908	-1	hypothetical protein	D	Chromosome segregation ATPase
1299370	1349781	50411	Predicted by at least one method	WP_014391447.1		AVJ81_RS04915	1303043	1303642	-1	hypothetical protein	FR	5'-deoxynucleotidase YfbR and related HD superfamily hydrolases
1299370	1349781	50411	Predicted by at least one method	WP_014391448.1		AVJ81_RS04920	1303693	1304481	-1	hypothetical protein	S	Uncharacterized conserved protein YfdQ, DUF2303 family
1299370	1349781	50411	Predicted by at least one method	WP_014391449.1		AVJ81_RS04925	1304553	1304906	-1	hypothetical protein	T	Signal transduction histidine kinase regulating C4-dicarboxylate transport system
1299370	1349781	50411	Predicted by at least one method	WP_016533530.1		AVJ81_RS04930	1304949	1305140	-1	hypothetical protein	V	Type II restriction/modification system, DNA methylase subunit YeeA
1299370	1349781	50411	Predicted by at least one method	WP_075266287.1		AVJ81_RS04935	1305152	1305628	-1	single-stranded DNA-binding protein	L	Single-stranded DNA-binding protein
1299370	1349781	50411	Predicted by at least one method	WP_041423209.1		AVJ81_RS04940	1305628	1306287	-1	translocation protein TolB precursor	L	DNA anti-recombination protein (rearrangement mutator) RmuC
1299370	1349781	50411	Predicted by at least one method	WP_014391451.1		AVJ81_RS04945	1306274	1307227	-1	recombinase	L	Recombinational DNA repair protein RecT
1299370	1349781	50411	Predicted by at least one method	WP_064964850.1		AVJ81_RS04950	1307229	1307516	-1	hypothetical protein	T	Diadenosine tetraphosphatase ApaH/serine/threonine protein phosphatase, PP2A family
1299370	1349781	50411	Predicted by at least one method	WP_075266289.1		AVJ81_RS04955	1307529	1307765	-1	hypothetical protein	O	Sulfatase maturation enzyme AslB, radical SAM superfamily
1299370	1349781	50411	Predicted by at least one method	WP_014390709.1		AVJ81_RS04960	1307737	1308036	-1	hypothetical protein	L	Predicted endonuclease distantly related to archaeal Holliday junction resolvase
1299370	1349781	50411	Predicted by at least one method	WP_075266291.1		AVJ81_RS04965	1308121	1308798	-1	hypothetical protein	X	Prophage antirepressor
1299370	1349781	50411	Predicted by at least one method	WP_014391102.1		AVJ81_RS04970	1309269	1309802	-1	hypothetical protein; Pathogen-associated gene(PAG)	G	Predicted arabinose efflux permease, MFS family
1299370	1349781	50411	Predicted by at least one method	WP_014391456.1		AVJ81_RS04975	1309890	1310153	-1	hypothetical protein	C	2,4-dienoyl-CoA reductase or related NADH-dependent reductase, Old Yellow Enzyme (OYE) family
1299370	1349781	50411	Predicted by at least one method	WP_081375317.1		AVJ81_RS04980	1310250	1311500	-1	SIR2 family protein	O	NAD-dependent protein deacetylase, SIR2 family
1299370	1349781	50411	Predicted by at least one method	WP_071523840.1		AVJ81_RS04985	1312146	1312442	-1	hypothetical protein	X	Transposase
1299370	1349781	50411	Predicted by at least one method	WP_075266293.1		AVJ81_RS04990	1312456	1312683	-1	hypothetical protein	J	Ribosomal protein S18 acetylase RimI and related acetyltransferases
1299370	1349781	50411	Predicted by at least one method	WP_075270752.1		AVJ81_RS04995	1313209	1314345	-1	hypothetical protein	P	Outer membrane receptor for ferric coprogen and ferric-rhodotorulic acid
1299370	1349781	50411	Predicted by at least one method	WP_075270753.1		AVJ81_RS05000	1314346	1315290	-1	DNA (cytosine-5-)-methyltransferase	L	Site-specific DNA-cytosine methylase
1299370	1349781	50411	Predicted by at least one method	WP_075266295.1		AVJ81_RS05005	1315428	1316114	-1	transcriptional regulator	X	Phage repressor protein C, contains Cro/C1-type HTH and peptisase s24 domains
1299370	1349781	50411	Predicted by at least one method	WP_075266297.1		AVJ81_RS05010	1316236	1316436	1	transcriptional regulator	K	DNA-binding transcriptional regulator YdaS, prophage-encoded, Cro superfamily
1299370	1349781	50411	Predicted by at least one method	WP_075266299.1		AVJ81_RS05015	1316485	1316937	1	hypothetical protein	PH	ABC-type cobalamin/Fe3+-siderophores transport system, ATPase component
1299370	1349781	50411	Predicted by at least one method	WP_075266301.1		AVJ81_RS05020	1316996	1317697	1	DNA-binding protein	X	Phage regulatory protein Rha
1299370	1349781	50411	Predicted by at least one method	WP_015691057.1		AVJ81_RS05025	1317782	1318600	1	hypothetical protein	K	DNA-binding transcriptional regulator, ArsR family
1299370	1349781	50411	Predicted by at least one method	WP_015691058.1		AVJ81_RS05030	1318597	1319961	1	DNA helicase	L	Replicative DNA helicase
1299370	1349781	50411	Predicted by at least one method	WP_015691059.1		AVJ81_RS05035	1319958	1320326	1	site-specific DNA-methyltransferase (adenine-specific)	J	N6-adenosine-specific RNA methylase IME4
1299370	1349781	50411	Predicted by at least one method	WP_075266303.1		AVJ81_RS05040	1320336	1320686	1	hypothetical protein	R	Predicted ATPase, archaeal AAA+ ATPase superfamily
1299370	1349781	50411	Predicted by at least one method	WP_015691061.1		AVJ81_RS05045	1320708	1321214	1	hypothetical protein	R	Predicted acyltransferase, LPLAT superfamily
1299370	1349781	50411	Predicted by at least one method	WP_016533468.1		AVJ81_RS05050	1321365	1321577	1	hypothetical protein	R	Predicted oxidoreductase (related to aryl-alcohol dehydrogenase)
1299370	1349781	50411	Predicted by at least one method	WP_016533469.1		AVJ81_RS05055	1321665	1322267	1	bacteriophage Lambda NinG protein	V	5-methylcytosine-specific restriction endonuclease McrA
1299370	1349781	50411	Predicted by at least one method	WP_075266305.1		AVJ81_RS05060	1322268	1322957	1	hypothetical protein	O	DnaJ-class molecular chaperone with C-terminal Zn finger domain
1299370	1349781	50411	Predicted by at least one method			AVJ81_RS05065	1323089	1323181	1	transcriptional regulator
1299370	1349781	50411	Predicted by at least one method	WP_075266307.1		AVJ81_RS05070	1323355	1323546	1	hypothetical protein	L	Recombinational DNA repair protein RecR
1299370	1349781	50411	Predicted by at least one method	WP_075266309.1		AVJ81_RS05075	1323865	1324209	1	phage holin, lambda family	M	Membrane protein involved in colicin uptake
1299370	1349781	50411	Predicted by at least one method	WP_075266311.1		AVJ81_RS05080	1324202	1324615	1	peptidase M15	S	Uncharacterized conserved protein YcbK, DUF882 family
1299370	1349781	50411	Predicted by at least one method	WP_075266336.1		AVJ81_RS05085	1324632	1324955	1	hypothetical protein	M	Glycosyltransferase involved in cell wall bisynthesis
1299370	1349781	50411	Predicted by at least one method	WP_081375316.1		AVJ81_RS11735	1324861	1325142	1	hypothetical protein	O	Protein-L-isoaspartate O-methyltransferase
1299370	1349781	50411	Predicted by at least one method	WP_075266320.1		AVJ81_RS05095	1325183	1325890	1	terminase	X	Phage terminase, small subunit
1299370	1349781	50411	Predicted by at least one method	WP_071523592.1		AVJ81_RS05100	1325893	1327431	1	TerL	X	Phage terminase large subunit
1299370	1349781	50411	Predicted by at least one method	WP_071523593.1		AVJ81_RS05105	1327434	1329617	1	hypothetical protein	E	Predicted homoserine dehydrogenase, contains C-terminal SAF domain
1299370	1349781	50411	Predicted by at least one method	WP_075266322.1		AVJ81_RS05110	1329682	1336689	1	hypothetical protein	J	Ribosomal protein S18 acetylase RimI and related acetyltransferases
1299370	1349781	50411	Predicted by at least one method	WP_075266324.1		AVJ81_RS05120	1337172	1338047	1	hypothetical protein	D	Chromosome segregation ATPase
1299370	1349781	50411	Predicted by at least one method	WP_075266326.1		AVJ81_RS05125	1338078	1339076	1	N4-gp56 family major capsid protein	P	ABC-type phosphate transport system, ATPase component
1299370	1349781	50411	Predicted by at least one method	WP_075266328.1		AVJ81_RS05130	1339128	1339580	1	hypothetical protein	P	ABC-type enterochelin transport system, periplasmic component
1299370	1349781	50411	Predicted by at least one method	WP_075266330.1		AVJ81_RS05135	1339580	1339966	1	hypothetical protein	R	Uncharacterized SAM-binding protein YcdF, DUF218 family
1299370	1349781	50411	Predicted by at least one method	WP_075266340.1		AVJ81_RS05140	1340010	1341941	1	hypothetical protein	C	Phosphoglycolate phosphatase, HAD superfamily
1635633	1651700	16067	Predicted by at least one method	WP_016533260.1		AVJ81_RS11610	1635633	1636049	-1	phage virion morphogenesis protein	X	Mu-like prophage protein gpG	Symbiosis Island
1635633	1651700	16067	Predicted by at least one method	WP_075266157.1		AVJ81_RS11605	1636190	1637491	-1	phage head morphogenesis protein	S	Uncharacterized conserved protein, contains phage Mu gpF-like domain
1635633	1651700	16067	Predicted by at least one method	WP_075266161.1		AVJ81_RS11600	1637484	1639124	-1	hypothetical protein	X	Mu-like prophage protein gp29
1635633	1651700	16067	Predicted by at least one method	WP_075266163.1		AVJ81_RS11595	1639128	1640765	-1	hypothetical protein	X	Phage terminase large subunit
1635633	1651700	16067	Predicted by at least one method	WP_075266165.1		AVJ81_RS11590	1640765	1641262	-1	DNA-binding protein	E	ABC-type spermidine/putrescine transport system, permease component II
1635633	1651700	16067	Predicted by at least one method	WP_075266167.1		AVJ81_RS11585	1641266	1641517	-1	hypothetical protein	J	Alanyl-tRNA synthetase
1635633	1651700	16067	Predicted by at least one method	WP_075266169.1		AVJ81_RS11580	1641514	1641768	-1	hypothetical protein	T	Nucleotide-binding universal stress protein, UspA family
1635633	1651700	16067	Predicted by at least one method	WP_081375313.1		AVJ81_RS11575	1641752	1641946	-1	hypothetical protein	C	Dehydrogenase (flavoprotein)
1635633	1651700	16067	Predicted by at least one method	WP_075266174.1		AVJ81_RS11570	1641888	1642145	-1	hypothetical protein	P	Uncharacterized protein, possibly involved in nitrogen fixation
1635633	1651700	16067	Predicted by at least one method	WP_075266176.1		AVJ81_RS11565	1642142	1642378	-1	hypothetical protein	T	CheY chemotaxis protein or a CheY-like REC (receiver) domain
1635633	1651700	16067	Predicted by at least one method	WP_075266178.1		AVJ81_RS11560	1642531	1643016	-1	N-acetylmuramoyl-L-alanine amidase	M	N-acetyl-anhydromuramyl-L-alanine amidase AmpD
1635633	1651700	16067	Predicted by at least one method	WP_075266180.1		AVJ81_RS11555	1643106	1643534	-1	mor transcription activator family protein	K	Transcriptional regulator, Middle operon regulator (Mor) family
1635633	1651700	16067	Predicted by at least one method	WP_075266182.1		AVJ81_RS11550	1643683	1644324	1	hypothetical protein	J	Protein chain release factor B
1635633	1651700	16067	Predicted by at least one method	WP_075266184.1		AVJ81_RS11545	1644327	1644983	1	hypothetical protein	T	Signal transduction histidine kinase regulating C4-dicarboxylate transport system
1635633	1651700	16067	Predicted by at least one method	WP_064972845.1		AVJ81_RS11540	1644980	1645201	1	hypothetical protein	S	Uncharacterized conserved protein, DUF4415 family
1635633	1651700	16067	Predicted by at least one method	WP_064972844.1		AVJ81_RS11535	1645282	1645539	1	hypothetical protein	O	Molecular chaperone, HSP90 family
1635633	1651700	16067	Predicted by at least one method	WP_075266186.1		AVJ81_RS11530	1645542	1645838	1	hypothetical protein	QR	Cyanophycinase and related exopeptidases
1635633	1651700	16067	Predicted by at least one method	WP_081375314.1		AVJ81_RS11525	1645873	1646286	-1	GemA protein	X	Mu-like prophage protein gp16
1635633	1651700	16067	Predicted by at least one method	WP_075266188.1		AVJ81_RS11520	1646273	1646653	-1	hypothetical protein	R	Putative Zn-dependent protease, contains TPR repeats
1635633	1651700	16067	Predicted by at least one method	WP_075266190.1		AVJ81_RS11515	1646646	1647119	-1	hypothetical protein	T	GAF domain
1635633	1651700	16067	Predicted by at least one method	WP_075266192.1		AVJ81_RS11510	1647196	1647702	-1	hypothetical protein	D	Chromosome segregation ATPase
1635633	1651700	16067	Predicted by at least one method	WP_075266194.1		AVJ81_RS11505	1647745	1648020	-1	hypothetical protein	J	Peptide chain release factor RF-3
1635633	1651700	16067	Predicted by at least one method	WP_075266196.1		AVJ81_RS11500	1648055	1648612	-1	phosphohydrolase	FR	5'-deoxynucleotidase YfbR and related HD superfamily hydrolases
1635633	1651700	16067	Predicted by at least one method	WP_075266198.1		AVJ81_RS11495	1648948	1649157	-1	hypothetical protein	C	Phosphoenolpyruvate carboxykinase, ATP-dependent
1635633	1651700	16067	Predicted by at least one method	WP_075266200.1		AVJ81_RS11490	1649315	1649932	-1	sulfate transporter	O	Predicted metalloendopeptidase
1635633	1651700	16067	Predicted by at least one method	WP_075266202.1		AVJ81_RS11485	1649935	1650123	-1	hypothetical protein	K	Predicted DNA-binding transcriptional regulator, ArsR family
1635633	1651700	16067	Predicted by at least one method	WP_064972836.1		AVJ81_RS11480	1650132	1650341	-1	hypothetical protein	O	Thiol-disulfide isomerase or thioredoxin
1635633	1651700	16067	Predicted by at least one method	WP_075266204.1		AVJ81_RS11475	1650355	1651230	-1	transcriptional regulator	X	Bacteriophage DNA transposition protein, AAA+ family ATPase
1635633	1651700	16067	Predicted by at least one method	WP_075266206.1		AVJ81_RS11470	1651257	1651700	-1	hypothetical protein	C	Acyl-CoA reductase or other NAD-dependent aldehyde dehydrogenase
2404702	2455840	51138	Predicted by at least one method	WP_014325832.1		AVJ81_RS03570	2404702	2404986	1	hypothetical protein; Pathogen-associated gene(PAG)	O	Serine protease, subtilisin family	PAI (ICE)
2404702	2455840	51138	Predicted by at least one method	WP_006248876.1		AVJ81_RS03575	2405083	2405601	1	hypothetical protein	Q	Ectoine hydroxylase-related dioxygenase, phytanoyl-CoA dioxygenase (PhyH) family
2404702	2455840	51138	Predicted by at least one method	WP_012340838.1		AVJ81_RS03580	2405761	2407812	1	DNA topoisomerase III	L	DNA topoisomerase IA
2404702	2455840	51138	Predicted by at least one method	WP_006248878.1		AVJ81_RS03585	2408630	2409061	1	hypothetical protein	I	Fatty acid desaturase
2404702	2455840	51138	Predicted by at least one method	WP_006248879.1		AVJ81_RS03590	2409167	2409847	1	hypothetical protein	J	Aspartyl/asparaginyl-tRNA synthetase
2404702	2455840	51138	Predicted by at least one method	WP_014325831.1		AVJ81_RS03595	2409873	2410280	1	hypothetical protein; Pathogen-associated gene(PAG)	J	Translation elongation factor P (EF-P)/translation initiation factor 5A (eIF-5A)
2404702	2455840	51138	Predicted by at least one method	WP_006248881.1		AVJ81_RS03600	2410360	2410722	1	hypothetical protein; Pathogen-associated gene(PAG)	K	DNA-binding transcriptional regulator, IclR family
2404702	2455840	51138	Predicted by at least one method	WP_006248882.1		AVJ81_RS03605	2410835	2411095	1	hypothetical protein	C	NADP-dependent 3-hydroxy acid dehydrogenase YdfG
2404702	2455840	51138	Predicted by at least one method	WP_006248884.1		AVJ81_RS03610	2411254	2411883	1	hypothetical protein	D	Cell division protein DamX, binds to the septal ring, contains C-terminal SPOR domain
2404702	2455840	51138	Predicted by at least one method	WP_006248885.1		AVJ81_RS03615	2411883	2412656	1	integrating conjugative element protein	O	Glutaredoxin
2404702	2455840	51138	Predicted by at least one method	WP_012340835.1		AVJ81_RS03620	2412635	2413405	1	hypothetical protein; Pathogen-associated gene(PAG)	M	Soluble lytic murein transglycosylase and related regulatory proteins (some contain LysM/invasin domains)
2404702	2455840	51138	Predicted by at least one method	WP_012340834.1		AVJ81_RS03625	2413408	2413914	1	integrating conjugative element protein	KT	DNA-binding response regulator, LytR/AlgR family
2404702	2455840	51138	Predicted by at least one method	WP_014325830.1		AVJ81_RS03630	2413914	2416115	1	conjugative coupling factor TraD, PFGI-1 class	U	Type IV secretory pathway, VirD4 component, TraG/TraD family ATPase
2404702	2455840	51138	Predicted by at least one method	WP_006248889.1		AVJ81_RS03635	2416108	2416461	1	hypothetical protein; Pathogen-associated gene(PAG)	E	Aminopeptidase N
2404702	2455840	51138	Predicted by at least one method	WP_012340831.1		AVJ81_RS03640	2416458	2417153	1	integrating conjugative element membrane protein	P	ABC-type Fe3+ transport system, periplasmic component
2404702	2455840	51138	Predicted by at least one method	WP_012340830.1		AVJ81_RS03645	2417185	2417568	-1	hypothetical protein	E	Ornithine cyclodeaminase/archaeal alanine dehydrogenase, mu-crystallin family
2404702	2455840	51138	Predicted by at least one method	WP_006248892.1		AVJ81_RS03650	2417755	2418081	1	hypothetical protein	PC	Hydroxylamine reductase (hybrid-cluster protein)
2404702	2455840	51138	Predicted by at least one method	WP_006248893.1		AVJ81_RS03655	2418078	2418314	1	hypothetical protein
2404702	2455840	51138	Predicted by at least one method	WP_006248894.1		AVJ81_RS03660	2418329	2418718	1	membrane protein; Pathogen-associated gene(PAG)	O	Peroxiredoxin
2404702	2455840	51138	Predicted by at least one method	WP_012340829.1		AVJ81_RS03665	2418741	2419106	1	membrane protein	P	Phosphate/sulfate permease
2404702	2455840	51138	Predicted by at least one method	WP_012340828.1		AVJ81_RS03670	2419110	2419754	1	integrating conjugative element protein	C	Fe-S-cluster-containing dehydrogenase component
2404702	2455840	51138	Predicted by at least one method	WP_012340827.1		AVJ81_RS03675	2419754	2420638	1	conjugative transfer protein	U	Type II secretory pathway, component HofQ
2404702	2455840	51138	Predicted by at least one method	WP_012340826.1		AVJ81_RS03680	2420650	2422104	1	integrating conjugative element protein	KT	Phage shock protein A
2404702	2455840	51138	Predicted by at least one method	WP_012340824.1		AVJ81_RS03685	2422117	2422515	1	conjugal transfer protein	EP	ABC-type dipeptide/oligopeptide/nickel transport system, ATPase component
2404702	2455840	51138	Predicted by at least one method	WP_012340823.1		AVJ81_RS03690	2422518	2425355	1	conjugative transfer ATPase	U	Type IV secretory pathway, VirB4 component
2404702	2455840	51138	Predicted by at least one method	WP_012340822.1		AVJ81_RS03695	2425355	2425783	1	hypothetical protein; Pathogen-associated gene(PAG)	X	Phage terminase large subunit
2404702	2455840	51138	Predicted by at least one method	WP_012340821.1		AVJ81_RS03700	2425773	2426090	1	hypothetical protein; Pathogen-associated gene(PAG)	H	Dihydrofolate reductase
2404702	2455840	51138	Predicted by at least one method	WP_012340820.1		AVJ81_RS03705	2426101	2427573	1	conjugal transfer protein TraG	E	Aspartate/methionine/tyrosine aminotransferase
2404702	2455840	51138	Predicted by at least one method	WP_012340819.1		AVJ81_RS03710	2427619	2427960	-1	hypothetical protein; Pathogen-associated gene(PAG)
2404702	2455840	51138	Predicted by at least one method	WP_012340818.1		AVJ81_RS03715	2427981	2428451	-1	hypothetical protein	T	K+-sensing histidine kinase KdpD
2404702	2455840	51138	Predicted by at least one method	WP_012340817.1		AVJ81_RS03720	2428667	2429095	-1	hypothetical protein; Pathogen-associated gene(PAG)	J	Aspartyl-tRNA synthetase
2404702	2455840	51138	Predicted by at least one method	WP_012340816.1		AVJ81_RS03725	2429116	2431128	-1	integrating conjugative element protein	M	Phage-related lysozyme (muramidase), GH24 family
2404702	2455840	51138	Predicted by at least one method	WP_012340815.1		AVJ81_RS03730	2431146	2432087	-1	integrating conjugative element protein	T	HAMP domain
2404702	2455840	51138	Predicted by at least one method	WP_012340813.1		AVJ81_RS03735	2432084	2432527	-1	integrating conjugative element protein	QV	Cytochrome P450
2404702	2455840	51138	Predicted by at least one method	WP_012340812.1		AVJ81_RS03740	2432901	2433254	1	hypothetical protein; Pathogen-associated gene(PAG)	R	Predicted metal-dependent hydrolase, TIM-barrel fold
2404702	2455840	51138	Predicted by at least one method	WP_012340811.1		AVJ81_RS03745	2433326	2433571	1	hypothetical protein; Pathogen-associated gene(PAG)	L	Adenine-specific DNA glycosylase, acts on AG and A-oxoG pairs
2404702	2455840	51138	Predicted by at least one method	WP_012340810.1		AVJ81_RS03750	2433670	2434065	1	hypothetical protein; Pathogen-associated gene(PAG)	TK	DNA-binding response regulator, OmpR family, contains REC and winged-helix (wHTH) domain
2404702	2455840	51138	Predicted by at least one method	WP_012340809.1		AVJ81_RS03755	2434143	2434985	1	hypothetical protein; Pathogen-associated gene(PAG)	BQ	Acetoin utilization deacetylase AcuC or a related deacetylase
2404702	2455840	51138	Predicted by at least one method	WP_012340808.1		AVJ81_RS03760	2435101	2435508	1	hypothetical protein; Pathogen-associated gene(PAG)	J	tRNA 2-selenouridine synthase SelU, contains rhodanese domain
2404702	2455840	51138	Predicted by at least one method	WP_012340807.1		AVJ81_RS03765	2435753	2436727	1	hypothetical protein	L	Antirestriction protein ArdC
2404702	2455840	51138	Predicted by at least one method	WP_012340806.1		AVJ81_RS03770	2436867	2437613	1	hypothetical protein	H	Glutamate-1-semialdehyde aminotransferase
2404702	2455840	51138	Predicted by at least one method	WP_014325828.1		AVJ81_RS03775	2437686	2438483	1	type I restriction endonuclease subunit M	V	Type I restriction-modification system, DNA methylase subunit
2404702	2455840	51138	Predicted by at least one method	WP_014325827.1		AVJ81_RS03780	2438911	2440890	1	integrating conjugative element relaxase PFGI-1 class	J	3'-5' exoribonuclease YhaM, can participate in 23S rRNA maturation, HD superfamily
2404702	2455840	51138	Predicted by at least one method	WP_014325826.1		AVJ81_RS03785	2441046	2441810	1	integrase	L	Site-specific recombinase XerD
