# Supplementary material for: Comparative analysis reveals the Genomic Islands in Pasteurella multocida population genetics: on Symbiosis and adaptability
Source: BMC Genomics. 2019 Jan 18;20:63. doi: 10.1186/s12864-018-5366-6 (PMC6339346; doi:10.1186/s12864-018-5366-6)
Supplement: Supplementary file 6 — File S1. Detailed information on GI of each strain (ZIP 1360 kb). [file 12864_2018_5366_MOESM6_ESM.zip › File. S1. Detailed information on GI of each strain/Detailed information on GIs of 97 whole genomes strains/2901PM.xls]

## Sheet: Islandviewer Results
Island start	Island end	Length	Method	Gene name	Gene ID	Locus	Gene start	Gene end	Strand	Product	COG		External Annotations
168956	185279	16323	Predicted by at least one method	WP_005736263.1		AVJ82_RS09620	168956	169465	1	molybdopterin-guanine dinucleotide biosynthesis protein MobB	H	Molybdopterin-guanine dinucleotide biosynthesis protein	PAI
168956	185279	16323	Predicted by at least one method	WP_005718967.1		AVJ82_RS09625	169475	170860	1	MFS transporter	G	Predicted arabinose efflux permease, MFS family
168956	185279	16323	Predicted by at least one method	WP_005764193.1		AVJ82_RS09630	171419	171793	-1	hypothetical protein	K	Predicted transcriptional regulator, contains an HTH and PUA-like domains
168956	185279	16323	Predicted by at least one method	WP_014326449.1		AVJ82_RS09635	171771	172820	-1	hypothetical protein	J	Ribosomal protein S18 acetylase RimI and related acetyltransferases
168956	185279	16323	Predicted by at least one method	WP_014326450.1		AVJ82_RS09640	173806	174756	-1	abortive infection protein	V	Abortive infection bacteriophage resistance protein
168956	185279	16323	Predicted by at least one method	WP_014326451.1		AVJ82_RS09645	175770	177947	-1	hypothetical protein	S	Uncharcterized protein, DUF927 family
168956	185279	16323	Predicted by at least one method	WP_016533390.1		AVJ82_RS09650	177940	178374	-1	hypothetical protein	R	Predicted pyrophosphatase or phosphodiesterase, AlkP superfamily
168956	185279	16323	Predicted by at least one method	WP_014326453.1		AVJ82_RS09655	178371	178697	-1	hypothetical protein	MDT	AAA+-type ATPase, SpoVK/Ycf46/Vps4 family
168956	185279	16323	Predicted by at least one method	WP_016504559.1		AVJ82_RS09660	178690	179085	-1	hypothetical protein	E	Chorismate synthase
168956	185279	16323	Predicted by at least one method	WP_014326454.1		AVJ82_RS09665	179078	179638	-1	hypothetical protein	G	Di- and tricarboxylate transporter
168956	185279	16323	Predicted by at least one method	WP_014326455.1		AVJ82_RS09670	179761	180123	-1	hypothetical protein	U	Type VI protein secretion system component VasK
168956	185279	16323	Predicted by at least one method	WP_016504558.1		AVJ82_RS09675	180585	180860	-1	hypothetical protein; Pathogen-associated gene(PAG)	K	Leucine-rich repeat (LRR) protein
168956	185279	16323	Predicted by at least one method	WP_014326458.1		AVJ82_RS09680	181052	181330	-1	hypothetical protein	V	Restriction endonuclease S subunit
168956	185279	16323	Predicted by at least one method	WP_014326459.1		AVJ82_RS09685	181323	182042	-1	hypothetical protein	X	Phage regulatory protein Rha
168956	185279	16323	Predicted by at least one method	WP_014326460.1		AVJ82_RS09690	182063	182485	-1	hypothetical protein; Pathogen-associated gene(PAG)	J	Alanyl-tRNA synthetase
168956	185279	16323	Predicted by at least one method	WP_005764228.1		AVJ82_RS09695	182495	182692	-1	helix-turn-helix domain-containing protein	KX	Predicted DNA-binding transcriptional regulator AlpA
168956	185279	16323	Predicted by at least one method	WP_014326461.1		AVJ82_RS09700	182917	183522	-1	hypothetical protein	JR	HD superfamily phosphodieaserase, includes HD domain of RNase Y
168956	185279	16323	Predicted by at least one method	WP_014326462.1		AVJ82_RS09705	183996	185279	-1	integrase	LX	Integrase
1095690	1159888	64198	Predicted by at least one method	WP_075267977.1		AVJ82_RS02145	1103308	1104072	-1	integrase	L	Site-specific recombinase XerD	PAI (ICE)
1095690	1159888	64198	Predicted by at least one method	WP_014325827.1		AVJ82_RS02150	1104228	1106207	-1	integrating conjugative element relaxase PFGI-1 class	J	3'-5' exoribonuclease YhaM, can participate in 23S rRNA maturation, HD superfamily
1095690	1159888	64198	Predicted by at least one method	WP_014325828.1		AVJ82_RS02155	1106635	1107432	-1	type I restriction endonuclease subunit M	V	Type I restriction-modification system, DNA methylase subunit
1095690	1159888	64198	Predicted by at least one method	WP_012340806.1		AVJ82_RS02160	1107505	1108251	-1	hypothetical protein	H	Glutamate-1-semialdehyde aminotransferase
1095690	1159888	64198	Predicted by at least one method	WP_012340807.1		AVJ82_RS02165	1108391	1109365	-1	hypothetical protein	L	Antirestriction protein ArdC
1095690	1159888	64198	Predicted by at least one method	WP_012340808.1		AVJ82_RS02170	1109610	1110017	-1	hypothetical protein; Pathogen-associated gene(PAG)	J	tRNA 2-selenouridine synthase SelU, contains rhodanese domain
1095690	1159888	64198	Predicted by at least one method	WP_012340809.1		AVJ82_RS02175	1110133	1110975	-1	hypothetical protein; Pathogen-associated gene(PAG)	BQ	Acetoin utilization deacetylase AcuC or a related deacetylase
1095690	1159888	64198	Predicted by at least one method	WP_012340810.1		AVJ82_RS02180	1111053	1111448	-1	hypothetical protein; Pathogen-associated gene(PAG)	TK	DNA-binding response regulator, OmpR family, contains REC and winged-helix (wHTH) domain
1095690	1159888	64198	Predicted by at least one method	WP_012340811.1		AVJ82_RS02185	1111547	1111792	-1	hypothetical protein; Pathogen-associated gene(PAG)	L	Adenine-specific DNA glycosylase, acts on AG and A-oxoG pairs
1095690	1159888	64198	Predicted by at least one method	WP_012340812.1		AVJ82_RS02190	1111864	1112217	-1	hypothetical protein; Pathogen-associated gene(PAG)	R	Predicted metal-dependent hydrolase, TIM-barrel fold
1095690	1159888	64198	Predicted by at least one method	WP_012340813.1		AVJ82_RS02195	1112591	1113034	1	integrating conjugative element protein	QV	Cytochrome P450
1095690	1159888	64198	Predicted by at least one method	WP_012340815.1		AVJ82_RS02200	1113031	1113972	1	integrating conjugative element protein	T	HAMP domain
1095690	1159888	64198	Predicted by at least one method	WP_012340816.1		AVJ82_RS02205	1113990	1116002	1	integrating conjugative element protein	M	Phage-related lysozyme (muramidase), GH24 family
1095690	1159888	64198	Predicted by at least one method	WP_012340817.1		AVJ82_RS02210	1116023	1116451	1	hypothetical protein; Pathogen-associated gene(PAG)	J	Aspartyl-tRNA synthetase
1095690	1159888	64198	Predicted by at least one method	WP_012340818.1		AVJ82_RS02215	1116667	1117137	1	hypothetical protein	T	K+-sensing histidine kinase KdpD
1095690	1159888	64198	Predicted by at least one method	WP_012340819.1		AVJ82_RS02220	1117158	1117499	1	hypothetical protein; Pathogen-associated gene(PAG)
1095690	1159888	64198	Predicted by at least one method	WP_012340820.1		AVJ82_RS02225	1117545	1119017	-1	conjugal transfer protein TraG	E	Aspartate/methionine/tyrosine aminotransferase
1095690	1159888	64198	Predicted by at least one method	WP_012340821.1		AVJ82_RS02230	1119028	1119345	-1	hypothetical protein	H	Dihydrofolate reductase
1095690	1159888	64198	Predicted by at least one method	WP_012340822.1		AVJ82_RS02235	1119335	1119763	-1	hypothetical protein; Pathogen-associated gene(PAG)	X	Phage terminase large subunit
1095690	1159888	64198	Predicted by at least one method	WP_012340823.1		AVJ82_RS02240	1119763	1122600	-1	conjugative transfer ATPase	U	Type IV secretory pathway, VirB4 component
1095690	1159888	64198	Predicted by at least one method	WP_012340824.1		AVJ82_RS02245	1122603	1123001	-1	conjugal transfer protein	EP	ABC-type dipeptide/oligopeptide/nickel transport system, ATPase component
1095690	1159888	64198	Predicted by at least one method	WP_012340826.1		AVJ82_RS02250	1123014	1124468	-1	integrating conjugative element protein	KT	Phage shock protein A
1095690	1159888	64198	Predicted by at least one method	WP_012340827.1		AVJ82_RS02255	1124480	1125364	-1	conjugative transfer protein	U	Type II secretory pathway, component HofQ
1095690	1159888	64198	Predicted by at least one method	WP_012340828.1		AVJ82_RS02260	1125364	1126008	-1	integrating conjugative element protein	C	Fe-S-cluster-containing dehydrogenase component
1095690	1159888	64198	Predicted by at least one method	WP_012340829.1		AVJ82_RS02265	1126012	1126377	-1	membrane protein	P	Phosphate/sulfate permease
1095690	1159888	64198	Predicted by at least one method	WP_006248894.1		AVJ82_RS02270	1126400	1126789	-1	membrane protein; Pathogen-associated gene(PAG)	O	Peroxiredoxin
1095690	1159888	64198	Predicted by at least one method	WP_006248893.1		AVJ82_RS02275	1126804	1127040	-1	hypothetical protein
1095690	1159888	64198	Predicted by at least one method	WP_006248892.1		AVJ82_RS02280	1127037	1127363	-1	hypothetical protein	PC	Hydroxylamine reductase (hybrid-cluster protein)
1095690	1159888	64198	Predicted by at least one method	WP_012340830.1		AVJ82_RS02285	1127550	1127933	1	hypothetical protein	E	Ornithine cyclodeaminase/archaeal alanine dehydrogenase, mu-crystallin family
1095690	1159888	64198	Predicted by at least one method	WP_012340831.1		AVJ82_RS02290	1127965	1128660	-1	integrating conjugative element membrane protein	P	ABC-type Fe3+ transport system, periplasmic component
1095690	1159888	64198	Predicted by at least one method	WP_006248889.1		AVJ82_RS02295	1128657	1129010	-1	hypothetical protein; Pathogen-associated gene(PAG)	E	Aminopeptidase N
1095690	1159888	64198	Predicted by at least one method	WP_014325830.1		AVJ82_RS02300	1129003	1131204	-1	conjugative coupling factor TraD, PFGI-1 class	U	Type IV secretory pathway, VirD4 component, TraG/TraD family ATPase
1095690	1159888	64198	Predicted by at least one method	WP_012340834.1		AVJ82_RS02305	1131204	1131710	-1	integrating conjugative element protein	KT	DNA-binding response regulator, LytR/AlgR family
1095690	1159888	64198	Predicted by at least one method	WP_012340835.1		AVJ82_RS02310	1131713	1132483	-1	hypothetical protein; Pathogen-associated gene(PAG)	M	Soluble lytic murein transglycosylase and related regulatory proteins (some contain LysM/invasin domains)
1095690	1159888	64198	Predicted by at least one method	WP_006248885.1		AVJ82_RS02315	1132462	1133235	-1	integrating conjugative element protein	O	Glutaredoxin
1095690	1159888	64198	Predicted by at least one method	WP_006248884.1		AVJ82_RS02320	1133235	1133864	-1	hypothetical protein	D	Cell division protein DamX, binds to the septal ring, contains C-terminal SPOR domain
1095690	1159888	64198	Predicted by at least one method	WP_006248882.1		AVJ82_RS02325	1134023	1134283	-1	hypothetical protein	C	NADP-dependent 3-hydroxy acid dehydrogenase YdfG
1095690	1159888	64198	Predicted by at least one method	WP_006248881.1		AVJ82_RS02330	1134396	1134758	-1	hypothetical protein; Pathogen-associated gene(PAG)	K	DNA-binding transcriptional regulator, IclR family
1095690	1159888	64198	Predicted by at least one method	WP_014325831.1		AVJ82_RS02335	1134838	1135245	-1	hypothetical protein; Pathogen-associated gene(PAG)	J	Translation elongation factor P (EF-P)/translation initiation factor 5A (eIF-5A)
1095690	1159888	64198	Predicted by at least one method	WP_006248879.1		AVJ82_RS02340	1135271	1135951	-1	hypothetical protein	J	Aspartyl/asparaginyl-tRNA synthetase
1095690	1159888	64198	Predicted by at least one method	WP_006248878.1		AVJ82_RS02345	1136057	1136488	-1	hypothetical protein	I	Fatty acid desaturase
1095690	1159888	64198	Predicted by at least one method	WP_012340838.1		AVJ82_RS02350	1137306	1139357	-1	DNA topoisomerase III	L	DNA topoisomerase IA
1095690	1159888	64198	Predicted by at least one method	WP_006248876.1		AVJ82_RS02355	1139517	1140035	-1	hypothetical protein	Q	Ectoine hydroxylase-related dioxygenase, phytanoyl-CoA dioxygenase (PhyH) family
1095690	1159888	64198	Predicted by at least one method	WP_014325832.1		AVJ82_RS02360	1140132	1140416	-1	hypothetical protein; Pathogen-associated gene(PAG)	O	Serine protease, subtilisin family
1095690	1159888	64198	Predicted by at least one method	WP_006248874.1		AVJ82_RS02365	1140512	1141222	1	hypothetical protein	R	GTPase, G3E family
1095690	1159888	64198	Predicted by at least one method	WP_011200813.1		AVJ82_RS02420	1149451	1149753	-1	hypothetical protein	FR	Cytosine/adenosine deaminase or related metal-dependent hydrolase
1095690	1159888	64198	Predicted by at least one method	WP_011200812.1		AVJ82_RS02425	1149794	1149982	-1	hypothetical protein	H	GTP cyclohydrolase II
1095690	1159888	64198	Predicted by at least one method	WP_012340854.1		AVJ82_RS02430	1150289	1150741	-1	single-stranded DNA-binding protein	L	Single-stranded DNA-binding protein
1095690	1159888	64198	Predicted by at least one method	WP_012340855.1		AVJ82_RS02435	1151097	1151582	-1	hypothetical protein	U	Predicted component of the type VI protein secretion system
1095690	1159888	64198	Predicted by at least one method	WP_012340856.1		AVJ82_RS02440	1151591	1152349	-1	integrating conjugative element protein	H	Heme A synthase
1095690	1159888	64198	Predicted by at least one method	WP_014325837.1		AVJ82_RS02445	1152528	1153718	-1	hypothetical protein	S	Uncharacterized membrane protein
1095690	1159888	64198	Predicted by at least one method	WP_012340858.1		AVJ82_RS02450	1153877	1154434	-1	hypothetical protein	EH	Anthranilate/para-aminobenzoate synthases component I
1095690	1159888	64198	Predicted by at least one method	WP_012340859.1		AVJ82_RS02455	1154427	1156073	-1	chromosome partitioning protein ParB	D	Chromosome segregation protein Spo0J, contains ParB-like nuclease domain
1095690	1159888	64198	Predicted by at least one method	WP_012340860.1		AVJ82_RS02460	1156082	1157443	-1	replicative DNA helicase	L	Replicative DNA helicase
1095690	1159888	64198	Predicted by at least one method	WP_012340861.1		AVJ82_RS02465	1157455	1158279	-1	chromosome partitioning ATPase	N	Cellulose biosynthesis protein BcsQ
1095690	1159888	64198	Predicted by at least one method	WP_014325839.1		AVJ82_RS02475	1158866	1159357	1	heme iron utilization protein	P	Putative heme iron utilization protein
1095690	1159888	64198	Predicted by at least one method	WP_005751227.1		AVJ82_RS02480	1159373	1159888	1	heme utilization protein HutZ	P	Putative heme iron utilization protein
