# Supplementary material for: Comparative analysis reveals the Genomic Islands in Pasteurella multocida population genetics: on Symbiosis and adaptability
Source: BMC Genomics. 2019 Jan 18;20:63. doi: 10.1186/s12864-018-5366-6 (PMC6339346; doi:10.1186/s12864-018-5366-6)
Supplement: Supplementary file 6 — File S1. Detailed information on GI of each strain (ZIP 1360 kb). [file 12864_2018_5366_MOESM6_ESM.zip › File. S1. Detailed information on GI of each strain/Detailed information on GIs of 97 whole genomes strains/2930PM.xls]

## Sheet: Islandviewer Results
Island start	Island end	Length	Method	Gene name	Gene ID	Locus	Gene start	Gene end	Strand	Product	COG		External Annotations
168956	185279	16323	Predicted by at least one method	WP_005736263.1		AVJ86_RS01605	168956	169465	1	molybdopterin-guanine dinucleotide biosynthesis protein MobB	H	Molybdopterin-guanine dinucleotide biosynthesis protein	PAI
168956	185279	16323	Predicted by at least one method	WP_005718967.1		AVJ86_RS01610	169475	170860	1	MFS transporter	G	Predicted arabinose efflux permease, MFS family
168956	185279	16323	Predicted by at least one method	WP_005764193.1		AVJ86_RS01615	171419	171793	-1	hypothetical protein	K	Predicted transcriptional regulator, contains an HTH and PUA-like domains
168956	185279	16323	Predicted by at least one method	WP_014326449.1		AVJ86_RS01620	171771	172820	-1	hypothetical protein	J	Ribosomal protein S18 acetylase RimI and related acetyltransferases
168956	185279	16323	Predicted by at least one method	WP_014326450.1		AVJ86_RS01625	173806	174756	-1	abortive infection protein	V	Abortive infection bacteriophage resistance protein
168956	185279	16323	Predicted by at least one method	WP_014326451.1		AVJ86_RS01630	175770	177947	-1	hypothetical protein	S	Uncharcterized protein, DUF927 family
168956	185279	16323	Predicted by at least one method	WP_016533390.1		AVJ86_RS01635	177940	178374	-1	hypothetical protein	R	Predicted pyrophosphatase or phosphodiesterase, AlkP superfamily
168956	185279	16323	Predicted by at least one method	WP_014326453.1		AVJ86_RS01640	178371	178697	-1	hypothetical protein	MDT	AAA+-type ATPase, SpoVK/Ycf46/Vps4 family
168956	185279	16323	Predicted by at least one method	WP_016504559.1		AVJ86_RS01645	178690	179085	-1	hypothetical protein	E	Chorismate synthase
168956	185279	16323	Predicted by at least one method	WP_014326454.1		AVJ86_RS01650	179078	179638	-1	hypothetical protein	G	Di- and tricarboxylate transporter
168956	185279	16323	Predicted by at least one method	WP_014326455.1		AVJ86_RS01655	179761	180123	-1	hypothetical protein	U	Type VI protein secretion system component VasK
168956	185279	16323	Predicted by at least one method	WP_016504558.1		AVJ86_RS01660	180585	180860	-1	hypothetical protein; Pathogen-associated gene(PAG)	K	Leucine-rich repeat (LRR) protein
168956	185279	16323	Predicted by at least one method	WP_014326458.1		AVJ86_RS01665	181052	181330	-1	hypothetical protein	V	Restriction endonuclease S subunit
168956	185279	16323	Predicted by at least one method	WP_014326459.1		AVJ86_RS01670	181323	182042	-1	hypothetical protein	X	Phage regulatory protein Rha
168956	185279	16323	Predicted by at least one method	WP_014326460.1		AVJ86_RS01675	182063	182485	-1	hypothetical protein; Pathogen-associated gene(PAG)	J	Alanyl-tRNA synthetase
168956	185279	16323	Predicted by at least one method	WP_005764228.1		AVJ86_RS01680	182495	182692	-1	helix-turn-helix domain-containing protein	KX	Predicted DNA-binding transcriptional regulator AlpA
168956	185279	16323	Predicted by at least one method	WP_014326461.1		AVJ86_RS01685	182917	183522	-1	hypothetical protein	JR	HD superfamily phosphodieaserase, includes HD domain of RNase Y
168956	185279	16323	Predicted by at least one method	WP_014326462.1		AVJ86_RS01690	183996	185279	-1	integrase	LX	Integrase
1095305	1159503	64198	Predicted by at least one method	WP_075267977.1		AVJ86_RS06100	1102923	1103687	-1	integrase	L	Site-specific recombinase XerD	PAI (ICE)
1095305	1159503	64198	Predicted by at least one method	WP_014325827.1		AVJ86_RS06095	1103843	1105822	-1	integrating conjugative element relaxase PFGI-1 class	J	3'-5' exoribonuclease YhaM, can participate in 23S rRNA maturation, HD superfamily
1095305	1159503	64198	Predicted by at least one method	WP_014325828.1		AVJ86_RS06090	1106250	1107047	-1	type I restriction endonuclease subunit M	V	Type I restriction-modification system, DNA methylase subunit
1095305	1159503	64198	Predicted by at least one method	WP_012340806.1		AVJ86_RS06085	1107120	1107866	-1	hypothetical protein	H	Glutamate-1-semialdehyde aminotransferase
1095305	1159503	64198	Predicted by at least one method	WP_012340807.1		AVJ86_RS06080	1108006	1108980	-1	hypothetical protein	L	Antirestriction protein ArdC
1095305	1159503	64198	Predicted by at least one method	WP_012340808.1		AVJ86_RS06075	1109225	1109632	-1	hypothetical protein; Pathogen-associated gene(PAG)	J	tRNA 2-selenouridine synthase SelU, contains rhodanese domain
1095305	1159503	64198	Predicted by at least one method	WP_012340809.1		AVJ86_RS06070	1109748	1110590	-1	hypothetical protein; Pathogen-associated gene(PAG)	BQ	Acetoin utilization deacetylase AcuC or a related deacetylase
1095305	1159503	64198	Predicted by at least one method	WP_012340810.1		AVJ86_RS06065	1110668	1111063	-1	hypothetical protein; Pathogen-associated gene(PAG)	TK	DNA-binding response regulator, OmpR family, contains REC and winged-helix (wHTH) domain
1095305	1159503	64198	Predicted by at least one method	WP_012340811.1		AVJ86_RS06060	1111162	1111407	-1	hypothetical protein; Pathogen-associated gene(PAG)	L	Adenine-specific DNA glycosylase, acts on AG and A-oxoG pairs
1095305	1159503	64198	Predicted by at least one method	WP_012340812.1		AVJ86_RS06055	1111479	1111832	-1	hypothetical protein; Pathogen-associated gene(PAG)	R	Predicted metal-dependent hydrolase, TIM-barrel fold
1095305	1159503	64198	Predicted by at least one method	WP_012340813.1		AVJ86_RS06050	1112206	1112649	1	integrating conjugative element protein	QV	Cytochrome P450
1095305	1159503	64198	Predicted by at least one method	WP_012340815.1		AVJ86_RS06045	1112646	1113587	1	integrating conjugative element protein	T	HAMP domain
1095305	1159503	64198	Predicted by at least one method	WP_012340816.1		AVJ86_RS06040	1113605	1115617	1	integrating conjugative element protein	M	Phage-related lysozyme (muramidase), GH24 family
1095305	1159503	64198	Predicted by at least one method	WP_012340817.1		AVJ86_RS06035	1115638	1116066	1	hypothetical protein; Pathogen-associated gene(PAG)	J	Aspartyl-tRNA synthetase
1095305	1159503	64198	Predicted by at least one method	WP_012340818.1		AVJ86_RS06030	1116282	1116752	1	hypothetical protein	T	K+-sensing histidine kinase KdpD
1095305	1159503	64198	Predicted by at least one method	WP_012340819.1		AVJ86_RS06025	1116773	1117114	1	hypothetical protein; Pathogen-associated gene(PAG)
1095305	1159503	64198	Predicted by at least one method	WP_012340820.1		AVJ86_RS06020	1117160	1118632	-1	conjugal transfer protein TraG	E	Aspartate/methionine/tyrosine aminotransferase
1095305	1159503	64198	Predicted by at least one method	WP_012340821.1		AVJ86_RS06015	1118643	1118960	-1	hypothetical protein; Pathogen-associated gene(PAG)	H	Dihydrofolate reductase
1095305	1159503	64198	Predicted by at least one method	WP_012340822.1		AVJ86_RS06010	1118950	1119378	-1	hypothetical protein; Pathogen-associated gene(PAG)	X	Phage terminase large subunit
1095305	1159503	64198	Predicted by at least one method	WP_012340823.1		AVJ86_RS06005	1119378	1122215	-1	conjugative transfer ATPase	U	Type IV secretory pathway, VirB4 component
1095305	1159503	64198	Predicted by at least one method	WP_012340824.1		AVJ86_RS06000	1122218	1122616	-1	conjugal transfer protein	EP	ABC-type dipeptide/oligopeptide/nickel transport system, ATPase component
1095305	1159503	64198	Predicted by at least one method	WP_012340826.1		AVJ86_RS05995	1122629	1124083	-1	integrating conjugative element protein	KT	Phage shock protein A
1095305	1159503	64198	Predicted by at least one method	WP_012340827.1		AVJ86_RS05990	1124095	1124979	-1	conjugative transfer protein	U	Type II secretory pathway, component HofQ
1095305	1159503	64198	Predicted by at least one method	WP_012340828.1		AVJ86_RS05985	1124979	1125623	-1	integrating conjugative element protein	C	Fe-S-cluster-containing dehydrogenase component
1095305	1159503	64198	Predicted by at least one method	WP_012340829.1		AVJ86_RS05980	1125627	1125992	-1	membrane protein	P	Phosphate/sulfate permease
1095305	1159503	64198	Predicted by at least one method	WP_006248894.1		AVJ86_RS05975	1126015	1126404	-1	membrane protein; Pathogen-associated gene(PAG)	O	Peroxiredoxin
1095305	1159503	64198	Predicted by at least one method	WP_006248893.1		AVJ86_RS05970	1126419	1126655	-1	hypothetical protein
1095305	1159503	64198	Predicted by at least one method	WP_006248892.1		AVJ86_RS05965	1126652	1126978	-1	hypothetical protein	PC	Hydroxylamine reductase (hybrid-cluster protein)
1095305	1159503	64198	Predicted by at least one method	WP_012340830.1		AVJ86_RS05960	1127165	1127548	1	hypothetical protein	E	Ornithine cyclodeaminase/archaeal alanine dehydrogenase, mu-crystallin family
1095305	1159503	64198	Predicted by at least one method	WP_012340831.1		AVJ86_RS05955	1127580	1128275	-1	integrating conjugative element membrane protein	P	ABC-type Fe3+ transport system, periplasmic component
1095305	1159503	64198	Predicted by at least one method	WP_006248889.1		AVJ86_RS05950	1128272	1128625	-1	hypothetical protein; Pathogen-associated gene(PAG)	E	Aminopeptidase N
1095305	1159503	64198	Predicted by at least one method	WP_014325830.1		AVJ86_RS05945	1128618	1130819	-1	conjugative coupling factor TraD, PFGI-1 class	U	Type IV secretory pathway, VirD4 component, TraG/TraD family ATPase
1095305	1159503	64198	Predicted by at least one method	WP_012340834.1		AVJ86_RS05940	1130819	1131325	-1	integrating conjugative element protein	KT	DNA-binding response regulator, LytR/AlgR family
1095305	1159503	64198	Predicted by at least one method	WP_012340835.1		AVJ86_RS05935	1131328	1132098	-1	hypothetical protein; Pathogen-associated gene(PAG)	M	Soluble lytic murein transglycosylase and related regulatory proteins (some contain LysM/invasin domains)
1095305	1159503	64198	Predicted by at least one method	WP_006248885.1		AVJ86_RS05930	1132077	1132850	-1	integrating conjugative element protein	O	Glutaredoxin
1095305	1159503	64198	Predicted by at least one method	WP_006248884.1		AVJ86_RS05925	1132850	1133479	-1	hypothetical protein	D	Cell division protein DamX, binds to the septal ring, contains C-terminal SPOR domain
1095305	1159503	64198	Predicted by at least one method	WP_006248882.1		AVJ86_RS05920	1133638	1133898	-1	hypothetical protein	C	NADP-dependent 3-hydroxy acid dehydrogenase YdfG
1095305	1159503	64198	Predicted by at least one method	WP_006248881.1		AVJ86_RS05915	1134011	1134373	-1	hypothetical protein; Pathogen-associated gene(PAG)	K	DNA-binding transcriptional regulator, IclR family
1095305	1159503	64198	Predicted by at least one method	WP_014325831.1		AVJ86_RS05910	1134453	1134860	-1	hypothetical protein; Pathogen-associated gene(PAG)	J	Translation elongation factor P (EF-P)/translation initiation factor 5A (eIF-5A)
1095305	1159503	64198	Predicted by at least one method	WP_006248879.1		AVJ86_RS05905	1134886	1135566	-1	hypothetical protein	J	Aspartyl/asparaginyl-tRNA synthetase
1095305	1159503	64198	Predicted by at least one method	WP_006248878.1		AVJ86_RS05900	1135672	1136103	-1	hypothetical protein	I	Fatty acid desaturase
1095305	1159503	64198	Predicted by at least one method	WP_012340838.1		AVJ86_RS05895	1136921	1138972	-1	DNA topoisomerase III	L	DNA topoisomerase IA
1095305	1159503	64198	Predicted by at least one method	WP_006248876.1		AVJ86_RS05890	1139132	1139650	-1	hypothetical protein	Q	Ectoine hydroxylase-related dioxygenase, phytanoyl-CoA dioxygenase (PhyH) family
1095305	1159503	64198	Predicted by at least one method	WP_014325832.1		AVJ86_RS05885	1139747	1140031	-1	hypothetical protein; Pathogen-associated gene(PAG)	O	Serine protease, subtilisin family
1095305	1159503	64198	Predicted by at least one method	WP_006248874.1		AVJ86_RS05880	1140127	1140837	1	hypothetical protein	R	GTPase, G3E family
1095305	1159503	64198	Predicted by at least one method	WP_011200813.1		AVJ86_RS05825	1149066	1149368	-1	hypothetical protein	FR	Cytosine/adenosine deaminase or related metal-dependent hydrolase
1095305	1159503	64198	Predicted by at least one method	WP_011200812.1		AVJ86_RS05820	1149409	1149597	-1	hypothetical protein	H	GTP cyclohydrolase II
1095305	1159503	64198	Predicted by at least one method	WP_012340854.1		AVJ86_RS05815	1149904	1150356	-1	single-stranded DNA-binding protein	L	Single-stranded DNA-binding protein
1095305	1159503	64198	Predicted by at least one method	WP_012340855.1		AVJ86_RS05810	1150712	1151197	-1	hypothetical protein	U	Predicted component of the type VI protein secretion system
1095305	1159503	64198	Predicted by at least one method	WP_012340856.1		AVJ86_RS05805	1151206	1151964	-1	integrating conjugative element protein	H	Heme A synthase
1095305	1159503	64198	Predicted by at least one method	WP_014325837.1		AVJ86_RS05800	1152143	1153333	-1	hypothetical protein	S	Uncharacterized membrane protein
1095305	1159503	64198	Predicted by at least one method	WP_012340858.1		AVJ86_RS05795	1153492	1154049	-1	hypothetical protein	EH	Anthranilate/para-aminobenzoate synthases component I
1095305	1159503	64198	Predicted by at least one method	WP_012340859.1		AVJ86_RS05790	1154042	1155688	-1	chromosome partitioning protein ParB	D	Chromosome segregation protein Spo0J, contains ParB-like nuclease domain
1095305	1159503	64198	Predicted by at least one method	WP_012340860.1		AVJ86_RS05785	1155697	1157058	-1	replicative DNA helicase	L	Replicative DNA helicase
1095305	1159503	64198	Predicted by at least one method	WP_012340861.1		AVJ86_RS05780	1157070	1157894	-1	chromosome partitioning ATPase	N	Cellulose biosynthesis protein BcsQ
1095305	1159503	64198	Predicted by at least one method	WP_014325839.1		AVJ86_RS05770	1158481	1158972	1	heme iron utilization protein	P	Putative heme iron utilization protein
1095305	1159503	64198	Predicted by at least one method	WP_005751227.1		AVJ86_RS05765	1158988	1159503	1	heme utilization protein HutZ	P	Putative heme iron utilization protein
