# Supplementary material for: Comparative analysis reveals the Genomic Islands in Pasteurella multocida population genetics: on Symbiosis and adaptability
Source: BMC Genomics. 2019 Jan 18;20:63. doi: 10.1186/s12864-018-5366-6 (PMC6339346; doi:10.1186/s12864-018-5366-6)
Supplement: Supplementary file 6 — File S1. Detailed information on GI of each strain (ZIP 1360 kb). [file 12864_2018_5366_MOESM6_ESM.zip › File. S1. Detailed information on GI of each strain/Detailed information on GIs of 97 whole genomes strains/2969PM.xls]

## Sheet: Islandviewer Results
Island start	Island end	Length	Method	Gene name	Gene ID	Locus	Gene start	Gene end	Strand	Product	COG		External Annotations
167435	183758	16323	Predicted by at least one method	WP_005736263.1		AVJ89_RS05415	167435	167944	1	molybdopterin-guanine dinucleotide biosynthesis protein MobB	H	Molybdopterin-guanine dinucleotide biosynthesis protein	PAI
167435	183758	16323	Predicted by at least one method	WP_005718967.1		AVJ89_RS05420	167954	169339	1	MFS transporter	G	Predicted arabinose efflux permease, MFS family
167435	183758	16323	Predicted by at least one method	WP_005764193.1		AVJ89_RS05425	169898	170272	-1	hypothetical protein	K	Predicted transcriptional regulator, contains an HTH and PUA-like domains
167435	183758	16323	Predicted by at least one method	WP_014326449.1		AVJ89_RS05430	170250	171299	-1	hypothetical protein	J	Ribosomal protein S18 acetylase RimI and related acetyltransferases
167435	183758	16323	Predicted by at least one method	WP_014326450.1		AVJ89_RS05435	172285	173235	-1	abortive infection protein	V	Abortive infection bacteriophage resistance protein
167435	183758	16323	Predicted by at least one method	WP_014326451.1		AVJ89_RS05440	174249	176426	-1	hypothetical protein	S	Uncharcterized protein, DUF927 family
167435	183758	16323	Predicted by at least one method	WP_016533390.1		AVJ89_RS05445	176419	176853	-1	hypothetical protein	R	Predicted pyrophosphatase or phosphodiesterase, AlkP superfamily
167435	183758	16323	Predicted by at least one method	WP_014326453.1		AVJ89_RS05450	176850	177176	-1	hypothetical protein	MDT	AAA+-type ATPase, SpoVK/Ycf46/Vps4 family
167435	183758	16323	Predicted by at least one method	WP_016504559.1		AVJ89_RS05455	177169	177564	-1	hypothetical protein	E	Chorismate synthase
167435	183758	16323	Predicted by at least one method	WP_014326454.1		AVJ89_RS05460	177557	178117	-1	hypothetical protein	G	Di- and tricarboxylate transporter
167435	183758	16323	Predicted by at least one method	WP_014326455.1		AVJ89_RS05465	178240	178602	-1	hypothetical protein	U	Type VI protein secretion system component VasK
167435	183758	16323	Predicted by at least one method	WP_016504558.1		AVJ89_RS05470	179064	179339	-1	hypothetical protein; Pathogen-associated gene(PAG)	K	Leucine-rich repeat (LRR) protein
167435	183758	16323	Predicted by at least one method	WP_014326458.1		AVJ89_RS05475	179531	179809	-1	hypothetical protein	V	Restriction endonuclease S subunit
167435	183758	16323	Predicted by at least one method	WP_014326459.1		AVJ89_RS05480	179802	180521	-1	hypothetical protein	X	Phage regulatory protein Rha
167435	183758	16323	Predicted by at least one method	WP_014326460.1		AVJ89_RS05485	180542	180964	-1	hypothetical protein; Pathogen-associated gene(PAG)	J	Alanyl-tRNA synthetase
167435	183758	16323	Predicted by at least one method	WP_005764228.1		AVJ89_RS05490	180974	181171	-1	helix-turn-helix domain-containing protein	KX	Predicted DNA-binding transcriptional regulator AlpA
167435	183758	16323	Predicted by at least one method	WP_014326461.1		AVJ89_RS05495	181396	182001	-1	hypothetical protein	JR	HD superfamily phosphodieaserase, includes HD domain of RNase Y
167435	183758	16323	Predicted by at least one method	WP_014326462.1		AVJ89_RS05500	182475	183758	-1	integrase	LX	Integrase
994552	1010954	16402	Predicted by at least one method	WP_075266210.1		AVJ89_RS06395	994552	994773	1	DNA-binding protein	K	Predicted transcriptional regulator, lambda repressor-like DNA-binding domain	Symbiosis Island
994552	1010954	16402	Predicted by at least one method	WP_075266208.1		AVJ89_RS06400	994786	996726	1	transposase	X	Transposase InsO and inactivated derivatives
994552	1010954	16402	Predicted by at least one method	WP_075266206.1		AVJ89_RS06405	996738	997181	1	hypothetical protein	C	Acyl-CoA reductase or other NAD-dependent aldehyde dehydrogenase
994552	1010954	16402	Predicted by at least one method	WP_075266204.1		AVJ89_RS06410	997208	998083	1	transcriptional regulator	X	Bacteriophage DNA transposition protein, AAA+ family ATPase
994552	1010954	16402	Predicted by at least one method	WP_064972836.1		AVJ89_RS06415	998097	998306	1	hypothetical protein	O	Thiol-disulfide isomerase or thioredoxin
994552	1010954	16402	Predicted by at least one method	WP_075266202.1		AVJ89_RS06420	998315	998503	1	hypothetical protein	K	Predicted DNA-binding transcriptional regulator, ArsR family
994552	1010954	16402	Predicted by at least one method	WP_075266200.1		AVJ89_RS06425	998506	999123	1	sulfate transporter	O	Predicted metalloendopeptidase
994552	1010954	16402	Predicted by at least one method	WP_075266198.1		AVJ89_RS06430	999281	999490	1	hypothetical protein	C	Phosphoenolpyruvate carboxykinase, ATP-dependent
994552	1010954	16402	Predicted by at least one method	WP_075266196.1		AVJ89_RS06435	999826	1000383	1	phosphohydrolase	FR	5'-deoxynucleotidase YfbR and related HD superfamily hydrolases
994552	1010954	16402	Predicted by at least one method	WP_075266194.1		AVJ89_RS06440	1000418	1000693	1	hypothetical protein	J	Peptide chain release factor RF-3
994552	1010954	16402	Predicted by at least one method	WP_075266192.1		AVJ89_RS06445	1000736	1001242	1	hypothetical protein	D	Chromosome segregation ATPase
994552	1010954	16402	Predicted by at least one method	WP_075266190.1		AVJ89_RS06450	1001319	1001792	1	hypothetical protein	T	GAF domain
994552	1010954	16402	Predicted by at least one method	WP_075266188.1		AVJ89_RS06455	1001785	1002165	1	hypothetical protein	R	Putative Zn-dependent protease, contains TPR repeats
994552	1010954	16402	Predicted by at least one method	WP_081375314.1		AVJ89_RS06460	1002152	1002565	1	GemA protein	X	Mu-like prophage protein gp16
994552	1010954	16402	Predicted by at least one method	WP_075266186.1		AVJ89_RS06465	1002600	1002896	-1	hypothetical protein	QR	Cyanophycinase and related exopeptidases
994552	1010954	16402	Predicted by at least one method	WP_064972844.1		AVJ89_RS06470	1002899	1003156	-1	hypothetical protein	O	Molecular chaperone, HSP90 family
994552	1010954	16402	Predicted by at least one method	WP_064972845.1		AVJ89_RS06475	1003237	1003458	-1	hypothetical protein	S	Uncharacterized conserved protein, DUF4415 family
994552	1010954	16402	Predicted by at least one method	WP_075266184.1		AVJ89_RS06480	1003455	1004111	-1	hypothetical protein	T	Signal transduction histidine kinase regulating C4-dicarboxylate transport system
994552	1010954	16402	Predicted by at least one method	WP_075266182.1		AVJ89_RS06485	1004114	1004755	-1	hypothetical protein	J	Protein chain release factor B
994552	1010954	16402	Predicted by at least one method	WP_075266180.1		AVJ89_RS06490	1004904	1005332	1	mor transcription activator family protein	K	Transcriptional regulator, Middle operon regulator (Mor) family
994552	1010954	16402	Predicted by at least one method	WP_075266178.1		AVJ89_RS06495	1005422	1005907	1	N-acetylmuramoyl-L-alanine amidase	M	N-acetyl-anhydromuramyl-L-alanine amidase AmpD
994552	1010954	16402	Predicted by at least one method	WP_075271505.1		AVJ89_RS06500	1006060	1006296	1	hypothetical protein	G	Predicted arabinose efflux permease, MFS family
994552	1010954	16402	Predicted by at least one method	WP_075266174.1		AVJ89_RS06505	1006293	1006550	1	hypothetical protein	P	Uncharacterized protein, possibly involved in nitrogen fixation
994552	1010954	16402	Predicted by at least one method	WP_081375313.1		AVJ89_RS06510	1006492	1006686	1	hypothetical protein	C	Dehydrogenase (flavoprotein)
994552	1010954	16402	Predicted by at least one method	WP_075266169.1		AVJ89_RS06515	1006670	1006924	1	hypothetical protein	T	Nucleotide-binding universal stress protein, UspA family
994552	1010954	16402	Predicted by at least one method	WP_075266167.1		AVJ89_RS06520	1006921	1007172	1	hypothetical protein	J	Alanyl-tRNA synthetase
994552	1010954	16402	Predicted by at least one method	WP_075266165.1		AVJ89_RS06525	1007176	1007673	1	DNA-binding protein	E	ABC-type spermidine/putrescine transport system, permease component II
994552	1010954	16402	Predicted by at least one method	WP_075266163.1		AVJ89_RS06530	1007673	1009310	1	hypothetical protein	X	Phage terminase large subunit
994552	1010954	16402	Predicted by at least one method	WP_075266161.1		AVJ89_RS06535	1009314	1010954	1	hypothetical protein	X	Mu-like prophage protein gp29
994552	1010954	16402	Predicted by at least one method	WP_075266157.1		AVJ89_RS06540	1010947	1012248	1	phage head morphogenesis protein	S	Uncharacterized conserved protein, contains phage Mu gpF-like domain
1644619	1655807	11188	Predicted by at least one method	WP_075270740.1		AVJ89_RS01150	1644619	1645926	-1	terminase	X	Mu-like prophage FluMu protein gp28	Metabolic Island
1644619	1655807	11188	Predicted by at least one method	WP_075270739.1		AVJ89_RS01145	1645913	1646485	-1	hypothetical protein	I	Lysophospholipase, alpha-beta hydrolase superfamily
1644619	1655807	11188	Predicted by at least one method	WP_074865631.1		AVJ89_RS01140	1646508	1646810	-1	hypothetical protein	K	DNA-binding transcriptional regulator, ArsR family
1644619	1655807	11188	Predicted by at least one method	WP_064775719.1		AVJ89_RS01135	1646807	1647136	-1	hypothetical protein	D	Chromosome segregation ATPase
1644619	1655807	11188	Predicted by at least one method	WP_064775721.1		AVJ89_RS01125	1647254	1647514	-1	hypothetical protein	S	Uncharacterized membrane protein YhgE, phage infection protein (PIP) family
1644619	1655807	11188	Predicted by at least one method	WP_064775722.1		AVJ89_RS01120	1647511	1647738	-1	hypothetical protein	G	Sugar phosphate permease
1644619	1655807	11188	Predicted by at least one method	WP_075270738.1		AVJ89_RS01115	1647749	1648285	-1	N-acetylmuramoyl-L-alanine amidase	M	N-acetyl-anhydromuramyl-L-alanine amidase AmpD
1644619	1655807	11188	Predicted by at least one method	WP_075270737.1		AVJ89_RS01110	1648410	1648832	-1	hypothetical protein	J	Ribosomal protein S4 or related protein
1644619	1655807	11188	Predicted by at least one method	WP_075270736.1		AVJ89_RS01105	1648951	1649313	-1	transcriptional regulator	K	Transcriptional regulator, Middle operon regulator (Mor) family
1644619	1655807	11188	Predicted by at least one method	WP_075270735.1		AVJ89_RS01100	1649313	1649855	-1	hypothetical protein	H	Glutamyl-tRNA reductase
1644619	1655807	11188	Predicted by at least one method	WP_075270734.1		AVJ89_RS01095	1649852	1650352	-1	hypothetical protein	X	Mu-like prophage protein gp16
1644619	1655807	11188	Predicted by at least one method	WP_075270733.1		AVJ89_RS01090	1650422	1651336	-1	hypothetical protein	L	DNA recombination-dependent growth factor C
1644619	1655807	11188	Predicted by at least one method	WP_075270732.1		AVJ89_RS01085	1651544	1651732	-1	hypothetical protein	X	Mu-like prophage host-nuclease inhibitor protein Gam
1644619	1655807	11188	Predicted by at least one method	WP_075270731.1		AVJ89_RS01080	1651818	1652339	-1	host-nuclease inhibitor protein Gam	X	Mu-like prophage host-nuclease inhibitor protein Gam
1644619	1655807	11188	Predicted by at least one method	WP_075270730.1		AVJ89_RS01075	1652354	1652581	-1	hypothetical protein	I	Acyl-CoA thioesterase FadM
1644619	1655807	11188	Predicted by at least one method	WP_075270729.1		AVJ89_RS01070	1652595	1652891	-1	hypothetical protein	X	Transposase
1644619	1655807	11188	Predicted by at least one method	WP_075270728.1		AVJ89_RS01065	1652894	1653811	-1	DNA transposition protein	X	Bacteriophage DNA transposition protein, AAA+ family ATPase
1644619	1655807	11188	Predicted by at least one method	WP_075270727.1		AVJ89_RS01060	1653822	1655807	-1	DDE endonuclease	X	Transposase InsO and inactivated derivatives
2016380	2057227	40847	Predicted by at least one method	WP_075266328.1		AVJ89_RS10395	2016380	2016832	-1	hypothetical protein	P	ABC-type enterochelin transport system, periplasmic component	Metabolic Island & PAI
2016380	2057227	40847	Predicted by at least one method	WP_075266326.1		AVJ89_RS10400	2016884	2017882	-1	N4-gp56 family major capsid protein	P	ABC-type phosphate transport system, ATPase component
2016380	2057227	40847	Predicted by at least one method	WP_075266324.1		AVJ89_RS10405	2017913	2018788	-1	hypothetical protein	D	Chromosome segregation ATPase
2016380	2057227	40847	Predicted by at least one method	WP_075266322.1		AVJ89_RS10415	2019271	2026278	-1	hypothetical protein	J	Ribosomal protein S18 acetylase RimI and related acetyltransferases
2016380	2057227	40847	Predicted by at least one method	WP_071523593.1		AVJ89_RS10420	2026343	2028526	-1	hypothetical protein	E	Predicted homoserine dehydrogenase, contains C-terminal SAF domain
2016380	2057227	40847	Predicted by at least one method	WP_071523592.1		AVJ89_RS10425	2028529	2030067	-1	TerL	X	Phage terminase large subunit
2016380	2057227	40847	Predicted by at least one method	WP_075266320.1		AVJ89_RS10430	2030070	2030777	-1	terminase	X	Phage terminase, small subunit
2016380	2057227	40847	Predicted by at least one method	WP_081375316.1		AVJ89_RS11690	2030818	2031099	-1	hypothetical protein	O	Protein-L-isoaspartate O-methyltransferase
2016380	2057227	40847	Predicted by at least one method	WP_075266336.1		AVJ89_RS10440	2031005	2031328	-1	hypothetical protein	M	Glycosyltransferase involved in cell wall bisynthesis
2016380	2057227	40847	Predicted by at least one method	WP_075266311.1		AVJ89_RS10445	2031345	2031758	-1	peptidase M15	S	Uncharacterized conserved protein YcbK, DUF882 family
2016380	2057227	40847	Predicted by at least one method	WP_075266309.1		AVJ89_RS10450	2031751	2032095	-1	phage holin, lambda family	M	Membrane protein involved in colicin uptake
2016380	2057227	40847	Predicted by at least one method	WP_075266307.1		AVJ89_RS10455	2032414	2032605	-1	hypothetical protein	L	Recombinational DNA repair protein RecR
2016380	2057227	40847	Predicted by at least one method			AVJ89_RS10460	2032779	2032871	-1	transcriptional regulator
2016380	2057227	40847	Predicted by at least one method	WP_075266305.1		AVJ89_RS10465	2033003	2033692	-1	hypothetical protein	O	DnaJ-class molecular chaperone with C-terminal Zn finger domain
2016380	2057227	40847	Predicted by at least one method	WP_016533469.1		AVJ89_RS10470	2033693	2034295	-1	bacteriophage Lambda NinG protein	V	5-methylcytosine-specific restriction endonuclease McrA
2016380	2057227	40847	Predicted by at least one method	WP_016533468.1		AVJ89_RS10475	2034383	2034595	-1	hypothetical protein	R	Predicted oxidoreductase (related to aryl-alcohol dehydrogenase)
2016380	2057227	40847	Predicted by at least one method	WP_015691061.1		AVJ89_RS10480	2034746	2035252	-1	hypothetical protein	R	Predicted acyltransferase, LPLAT superfamily
2016380	2057227	40847	Predicted by at least one method	WP_075266303.1		AVJ89_RS10485	2035274	2035624	-1	hypothetical protein	R	Predicted ATPase, archaeal AAA+ ATPase superfamily
2016380	2057227	40847	Predicted by at least one method	WP_015691059.1		AVJ89_RS10490	2035634	2036002	-1	site-specific DNA-methyltransferase (adenine-specific)	J	N6-adenosine-specific RNA methylase IME4
2016380	2057227	40847	Predicted by at least one method	WP_015691058.1		AVJ89_RS10495	2035999	2037363	-1	DNA helicase	L	Replicative DNA helicase
2016380	2057227	40847	Predicted by at least one method	WP_015691057.1		AVJ89_RS10500	2037360	2038178	-1	hypothetical protein	K	DNA-binding transcriptional regulator, ArsR family
2016380	2057227	40847	Predicted by at least one method	WP_075266301.1		AVJ89_RS10505	2038263	2038964	-1	DNA-binding protein	X	Phage regulatory protein Rha
2016380	2057227	40847	Predicted by at least one method	WP_075266299.1		AVJ89_RS10510	2039023	2039475	-1	hypothetical protein	PH	ABC-type cobalamin/Fe3+-siderophores transport system, ATPase component
2016380	2057227	40847	Predicted by at least one method	WP_075266297.1		AVJ89_RS10515	2039524	2039724	-1	transcriptional regulator	K	DNA-binding transcriptional regulator YdaS, prophage-encoded, Cro superfamily
2016380	2057227	40847	Predicted by at least one method	WP_075266295.1		AVJ89_RS10520	2039846	2040532	1	transcriptional regulator	X	Phage repressor protein C, contains Cro/C1-type HTH and peptisase s24 domains
2016380	2057227	40847	Predicted by at least one method	WP_075270753.1		AVJ89_RS10525	2040670	2041614	1	DNA (cytosine-5-)-methyltransferase	L	Site-specific DNA-cytosine methylase
2016380	2057227	40847	Predicted by at least one method	WP_075270752.1		AVJ89_RS10530	2041615	2042751	1	hypothetical protein	P	Outer membrane receptor for ferric coprogen and ferric-rhodotorulic acid
2016380	2057227	40847	Predicted by at least one method	WP_075266293.1		AVJ89_RS10535	2043277	2043504	1	hypothetical protein	J	Ribosomal protein S18 acetylase RimI and related acetyltransferases
2016380	2057227	40847	Predicted by at least one method	WP_071523840.1		AVJ89_RS10540	2043518	2043814	1	hypothetical protein	X	Transposase
2016380	2057227	40847	Predicted by at least one method	WP_081375317.1		AVJ89_RS10545	2044460	2045710	1	SIR2 family protein	O	NAD-dependent protein deacetylase, SIR2 family
2016380	2057227	40847	Predicted by at least one method	WP_014391456.1		AVJ89_RS10550	2045807	2046070	1	hypothetical protein	C	2,4-dienoyl-CoA reductase or related NADH-dependent reductase, Old Yellow Enzyme (OYE) family
2016380	2057227	40847	Predicted by at least one method	WP_014391102.1		AVJ89_RS10555	2046158	2046691	1	hypothetical protein; Pathogen-associated gene(PAG)	G	Predicted arabinose efflux permease, MFS family
2016380	2057227	40847	Predicted by at least one method	WP_075266291.1		AVJ89_RS10560	2047162	2047839	1	hypothetical protein	X	Prophage antirepressor
2016380	2057227	40847	Predicted by at least one method	WP_014390709.1		AVJ89_RS10565	2047924	2048223	1	hypothetical protein	L	Predicted endonuclease distantly related to archaeal Holliday junction resolvase
2016380	2057227	40847	Predicted by at least one method	WP_075266289.1		AVJ89_RS10570	2048195	2048431	1	hypothetical protein	O	Sulfatase maturation enzyme AslB, radical SAM superfamily
2016380	2057227	40847	Predicted by at least one method	WP_064964850.1		AVJ89_RS10575	2048444	2048731	1	hypothetical protein	T	Diadenosine tetraphosphatase ApaH/serine/threonine protein phosphatase, PP2A family
2016380	2057227	40847	Predicted by at least one method	WP_014391451.1		AVJ89_RS10580	2048733	2049686	1	recombinase	L	Recombinational DNA repair protein RecT
2016380	2057227	40847	Predicted by at least one method	WP_041423209.1		AVJ89_RS10585	2049673	2050332	1	translocation protein TolB precursor	L	DNA anti-recombination protein (rearrangement mutator) RmuC
2016380	2057227	40847	Predicted by at least one method	WP_075266287.1		AVJ89_RS10590	2050332	2050808	1	single-stranded DNA-binding protein	L	Single-stranded DNA-binding protein
2016380	2057227	40847	Predicted by at least one method	WP_016533530.1		AVJ89_RS10595	2050820	2051011	1	hypothetical protein	V	Type II restriction/modification system, DNA methylase subunit YeeA
2016380	2057227	40847	Predicted by at least one method	WP_014391449.1		AVJ89_RS10600	2051054	2051407	1	hypothetical protein	T	Signal transduction histidine kinase regulating C4-dicarboxylate transport system
2016380	2057227	40847	Predicted by at least one method	WP_014391448.1		AVJ89_RS10605	2051479	2052267	1	hypothetical protein	S	Uncharacterized conserved protein YfdQ, DUF2303 family
2016380	2057227	40847	Predicted by at least one method	WP_014391447.1		AVJ89_RS10610	2052318	2052917	1	hypothetical protein	FR	5'-deoxynucleotidase YfbR and related HD superfamily hydrolases
2016380	2057227	40847	Predicted by at least one method	WP_075266285.1		AVJ89_RS10615	2053052	2053549	1	hypothetical protein	D	Chromosome segregation ATPase
2016380	2057227	40847	Predicted by at least one method	WP_071523850.1		AVJ89_RS10620	2053558	2053914	1	hypothetical protein	K	DNA-binding transcriptional regulator, LysR family
2016380	2057227	40847	Predicted by at least one method	WP_075266283.1		AVJ89_RS10625	2053959	2054261	1	hypothetical protein	U	Periplasmic component of the Tol biopolymer transport system
2016380	2057227	40847	Predicted by at least one method	WP_071523556.1		AVJ89_RS10630	2054408	2054707	1	hypothetical protein	G	Archaeal fructose-1,6-bisphosphatase or related enzyme of inositol monophosphatase family
2016380	2057227	40847	Predicted by at least one method	WP_071523557.1		AVJ89_RS10635	2054793	2055248	1	pyruvate kinase	K	DNA-binding transcriptional regulator, IscR family
2016380	2057227	40847	Predicted by at least one method	WP_071523558.1		AVJ89_RS10640	2055323	2055604	1	hypothetical protein	KX	Predicted DNA-binding transcriptional regulator AlpA
2016380	2057227	40847	Predicted by at least one method	WP_075266281.1		AVJ89_RS10645	2055601	2056590	-1	integrase	LX	Integrase
2016380	2057227	40847	Predicted by at least one method	WP_010906527.1		AVJ89_RS10655	2056880	2057227	-1	protein-export membrane protein SecG	U	Preprotein translocase subunit SecG
2397856	2441289	43433	Predicted by at least one method	WP_014325832.1		AVJ89_RS03560	2397856	2398140	1	hypothetical protein; Pathogen-associated gene(PAG)	O	Serine protease, subtilisin family	PAI (ICE)
2397856	2441289	43433	Predicted by at least one method	WP_006248876.1		AVJ89_RS03565	2398237	2398755	1	hypothetical protein	Q	Ectoine hydroxylase-related dioxygenase, phytanoyl-CoA dioxygenase (PhyH) family
2397856	2441289	43433	Predicted by at least one method	WP_012340838.1		AVJ89_RS03570	2398915	2400966	1	DNA topoisomerase III	L	DNA topoisomerase IA
2397856	2441289	43433	Predicted by at least one method	WP_006248878.1		AVJ89_RS03575	2401784	2402215	1	hypothetical protein	I	Fatty acid desaturase
2397856	2441289	43433	Predicted by at least one method	WP_006248879.1		AVJ89_RS03580	2402321	2403001	1	hypothetical protein	J	Aspartyl/asparaginyl-tRNA synthetase
2397856	2441289	43433	Predicted by at least one method	WP_014325831.1		AVJ89_RS03585	2403027	2403434	1	hypothetical protein; Pathogen-associated gene(PAG)	J	Translation elongation factor P (EF-P)/translation initiation factor 5A (eIF-5A)
2397856	2441289	43433	Predicted by at least one method	WP_006248881.1		AVJ89_RS03590	2403514	2403876	1	hypothetical protein; Pathogen-associated gene(PAG)	K	DNA-binding transcriptional regulator, IclR family
2397856	2441289	43433	Predicted by at least one method	WP_006248882.1		AVJ89_RS03595	2403989	2404249	1	hypothetical protein	C	NADP-dependent 3-hydroxy acid dehydrogenase YdfG
2397856	2441289	43433	Predicted by at least one method	WP_006248884.1		AVJ89_RS03600	2404408	2405037	1	hypothetical protein	D	Cell division protein DamX, binds to the septal ring, contains C-terminal SPOR domain
2397856	2441289	43433	Predicted by at least one method	WP_006248885.1		AVJ89_RS03605	2405037	2405810	1	integrating conjugative element protein	O	Glutaredoxin
2397856	2441289	43433	Predicted by at least one method	WP_012340835.1		AVJ89_RS03610	2405789	2406559	1	hypothetical protein; Pathogen-associated gene(PAG)	M	Soluble lytic murein transglycosylase and related regulatory proteins (some contain LysM/invasin domains)
2397856	2441289	43433	Predicted by at least one method	WP_012340834.1		AVJ89_RS03615	2406562	2407068	1	integrating conjugative element protein	KT	DNA-binding response regulator, LytR/AlgR family
2397856	2441289	43433	Predicted by at least one method	WP_014325830.1		AVJ89_RS03620	2407068	2409269	1	conjugative coupling factor TraD, PFGI-1 class	U	Type IV secretory pathway, VirD4 component, TraG/TraD family ATPase
2397856	2441289	43433	Predicted by at least one method	WP_006248889.1		AVJ89_RS03625	2409262	2409615	1	hypothetical protein; Pathogen-associated gene(PAG)	E	Aminopeptidase N
2397856	2441289	43433	Predicted by at least one method	WP_012340831.1		AVJ89_RS03630	2409612	2410307	1	integrating conjugative element membrane protein	P	ABC-type Fe3+ transport system, periplasmic component
2397856	2441289	43433	Predicted by at least one method	WP_012340830.1		AVJ89_RS03635	2410339	2410722	-1	hypothetical protein	E	Ornithine cyclodeaminase/archaeal alanine dehydrogenase, mu-crystallin family
2397856	2441289	43433	Predicted by at least one method	WP_006248892.1		AVJ89_RS03640	2410909	2411235	1	hypothetical protein	PC	Hydroxylamine reductase (hybrid-cluster protein)
2397856	2441289	43433	Predicted by at least one method	WP_006248893.1		AVJ89_RS03645	2411232	2411468	1	hypothetical protein
2397856	2441289	43433	Predicted by at least one method	WP_006248894.1		AVJ89_RS03650	2411483	2411872	1	membrane protein; Pathogen-associated gene(PAG)	O	Peroxiredoxin
2397856	2441289	43433	Predicted by at least one method	WP_012340829.1		AVJ89_RS03655	2411895	2412260	1	membrane protein	P	Phosphate/sulfate permease
2397856	2441289	43433	Predicted by at least one method	WP_012340828.1		AVJ89_RS03660	2412264	2412908	1	integrating conjugative element protein	C	Fe-S-cluster-containing dehydrogenase component
2397856	2441289	43433	Predicted by at least one method	WP_012340827.1		AVJ89_RS03665	2412908	2413792	1	conjugative transfer protein	U	Type II secretory pathway, component HofQ
2397856	2441289	43433	Predicted by at least one method	WP_012340826.1		AVJ89_RS03670	2413804	2415258	1	integrating conjugative element protein	KT	Phage shock protein A
2397856	2441289	43433	Predicted by at least one method	WP_012340824.1		AVJ89_RS03675	2415271	2415669	1	conjugal transfer protein	EP	ABC-type dipeptide/oligopeptide/nickel transport system, ATPase component
2397856	2441289	43433	Predicted by at least one method	WP_012340823.1		AVJ89_RS03680	2415672	2418509	1	conjugative transfer ATPase	U	Type IV secretory pathway, VirB4 component
2397856	2441289	43433	Predicted by at least one method	WP_012340822.1		AVJ89_RS03685	2418509	2418937	1	hypothetical protein; Pathogen-associated gene(PAG)	X	Phage terminase large subunit
2397856	2441289	43433	Predicted by at least one method	WP_012340821.1		AVJ89_RS03690	2418927	2419244	1	hypothetical protein; Pathogen-associated gene(PAG)	H	Dihydrofolate reductase
2397856	2441289	43433	Predicted by at least one method	WP_012340820.1		AVJ89_RS03695	2419255	2420727	1	conjugal transfer protein TraG	E	Aspartate/methionine/tyrosine aminotransferase
2397856	2441289	43433	Predicted by at least one method	WP_012340819.1		AVJ89_RS03700	2420773	2421114	-1	hypothetical protein
2397856	2441289	43433	Predicted by at least one method	WP_012340818.1		AVJ89_RS03705	2421135	2421605	-1	hypothetical protein; Pathogen-associated gene(PAG)	T	K+-sensing histidine kinase KdpD
2397856	2441289	43433	Predicted by at least one method	WP_012340817.1		AVJ89_RS03710	2421821	2422249	-1	hypothetical protein; Pathogen-associated gene(PAG)	J	Aspartyl-tRNA synthetase
2397856	2441289	43433	Predicted by at least one method	WP_012340816.1		AVJ89_RS03715	2422270	2424282	-1	integrating conjugative element protein	M	Phage-related lysozyme (muramidase), GH24 family
2397856	2441289	43433	Predicted by at least one method	WP_012340815.1		AVJ89_RS03720	2424300	2425241	-1	integrating conjugative element protein	T	HAMP domain
2397856	2441289	43433	Predicted by at least one method	WP_012340813.1		AVJ89_RS03725	2425238	2425681	-1	integrating conjugative element protein	QV	Cytochrome P450
2397856	2441289	43433	Predicted by at least one method	WP_012340812.1		AVJ89_RS03730	2426055	2426408	1	hypothetical protein; Pathogen-associated gene(PAG)	R	Predicted metal-dependent hydrolase, TIM-barrel fold
2397856	2441289	43433	Predicted by at least one method	WP_012340811.1		AVJ89_RS03735	2426480	2426725	1	hypothetical protein; Pathogen-associated gene(PAG)	L	Adenine-specific DNA glycosylase, acts on AG and A-oxoG pairs
2397856	2441289	43433	Predicted by at least one method	WP_012340810.1		AVJ89_RS03740	2426824	2427219	1	hypothetical protein; Pathogen-associated gene(PAG)	TK	DNA-binding response regulator, OmpR family, contains REC and winged-helix (wHTH) domain
2397856	2441289	43433	Predicted by at least one method	WP_012340809.1		AVJ89_RS03745	2427297	2428139	1	hypothetical protein; Pathogen-associated gene(PAG)	BQ	Acetoin utilization deacetylase AcuC or a related deacetylase
2397856	2441289	43433	Predicted by at least one method	WP_012340808.1		AVJ89_RS03750	2428255	2428662	1	hypothetical protein; Pathogen-associated gene(PAG)	J	tRNA 2-selenouridine synthase SelU, contains rhodanese domain
2397856	2441289	43433	Predicted by at least one method	WP_012340807.1		AVJ89_RS03755	2428907	2429881	1	hypothetical protein	L	Antirestriction protein ArdC
2397856	2441289	43433	Predicted by at least one method	WP_012340806.1		AVJ89_RS03760	2430021	2430767	1	hypothetical protein	H	Glutamate-1-semialdehyde aminotransferase
2397856	2441289	43433	Predicted by at least one method	WP_014325828.1		AVJ89_RS03765	2430840	2431637	1	type I restriction endonuclease subunit M	V	Type I restriction-modification system, DNA methylase subunit
2397856	2441289	43433	Predicted by at least one method	WP_014325827.1		AVJ89_RS03770	2432065	2434044	1	integrating conjugative element relaxase PFGI-1 class	J	3'-5' exoribonuclease YhaM, can participate in 23S rRNA maturation, HD superfamily
2397856	2441289	43433	Predicted by at least one method	WP_014325826.1		AVJ89_RS03775	2434200	2434964	1	integrase	L	Site-specific recombinase XerD
