# Supplementary material for: Comparative analysis reveals the Genomic Islands in Pasteurella multocida population genetics: on Symbiosis and adaptability
Source: BMC Genomics. 2019 Jan 18;20:63. doi: 10.1186/s12864-018-5366-6 (PMC6339346; doi:10.1186/s12864-018-5366-6)
Supplement: Supplementary file 6 — File S1. Detailed information on GI of each strain (ZIP 1360 kb). [file 12864_2018_5366_MOESM6_ESM.zip › File. S1. Detailed information on GI of each strain/Detailed information on GIs of 97 whole genomes strains/3022PM.xls]

## Sheet: Islandviewer Results
Island start	Island end	Length	Method	Gene name	Gene ID	Locus	Gene start	Gene end	Strand	Product	COG		External Annotations
166476	182799	16323	Predicted by at least one method	WP_005736263.1		AVJ91_RS08745	166476	166985	1	molybdopterin-guanine dinucleotide biosynthesis protein MobB	H	Molybdopterin-guanine dinucleotide biosynthesis protein	PAI
166476	182799	16323	Predicted by at least one method	WP_005718967.1		AVJ91_RS08750	166995	168380	1	MFS transporter	G	Predicted arabinose efflux permease, MFS family
166476	182799	16323	Predicted by at least one method	WP_005764193.1		AVJ91_RS08755	168939	169313	-1	hypothetical protein	K	Predicted transcriptional regulator, contains an HTH and PUA-like domains
166476	182799	16323	Predicted by at least one method	WP_014326449.1		AVJ91_RS08760	169291	170340	-1	hypothetical protein	J	Ribosomal protein S18 acetylase RimI and related acetyltransferases
166476	182799	16323	Predicted by at least one method	WP_014326450.1		AVJ91_RS08765	171326	172276	-1	abortive infection protein	V	Abortive infection bacteriophage resistance protein
166476	182799	16323	Predicted by at least one method	WP_014326451.1		AVJ91_RS08770	173290	175467	-1	hypothetical protein	S	Uncharcterized protein, DUF927 family
166476	182799	16323	Predicted by at least one method	WP_016533390.1		AVJ91_RS08775	175460	175894	-1	hypothetical protein	R	Predicted pyrophosphatase or phosphodiesterase, AlkP superfamily
166476	182799	16323	Predicted by at least one method	WP_014326453.1		AVJ91_RS08780	175891	176217	-1	hypothetical protein	MDT	AAA+-type ATPase, SpoVK/Ycf46/Vps4 family
166476	182799	16323	Predicted by at least one method	WP_016504559.1		AVJ91_RS08785	176210	176605	-1	hypothetical protein	E	Chorismate synthase
166476	182799	16323	Predicted by at least one method	WP_014326454.1		AVJ91_RS08790	176598	177158	-1	hypothetical protein	G	Di- and tricarboxylate transporter
166476	182799	16323	Predicted by at least one method	WP_014326455.1		AVJ91_RS08795	177281	177643	-1	hypothetical protein	U	Type VI protein secretion system component VasK
166476	182799	16323	Predicted by at least one method	WP_016504558.1		AVJ91_RS08800	178105	178380	-1	hypothetical protein; Pathogen-associated gene(PAG)	K	Leucine-rich repeat (LRR) protein
166476	182799	16323	Predicted by at least one method	WP_014326458.1		AVJ91_RS08805	178572	178850	-1	hypothetical protein	V	Restriction endonuclease S subunit
166476	182799	16323	Predicted by at least one method	WP_014326459.1		AVJ91_RS08810	178843	179562	-1	hypothetical protein	X	Phage regulatory protein Rha
166476	182799	16323	Predicted by at least one method	WP_014326460.1		AVJ91_RS08815	179583	180005	-1	hypothetical protein; Pathogen-associated gene(PAG)	J	Alanyl-tRNA synthetase
166476	182799	16323	Predicted by at least one method	WP_005764228.1		AVJ91_RS08820	180015	180212	-1	helix-turn-helix domain-containing protein	KX	Predicted DNA-binding transcriptional regulator AlpA
166476	182799	16323	Predicted by at least one method	WP_014326461.1		AVJ91_RS08825	180437	181042	-1	hypothetical protein	JR	HD superfamily phosphodieaserase, includes HD domain of RNase Y
166476	182799	16323	Predicted by at least one method	WP_014326462.1		AVJ91_RS08830	181516	182799	-1	integrase	LX	Integrase
989895	1006297	16402	Predicted by at least one method	WP_075266210.1		AVJ91_RS05015	989895	990116	1	DNA-binding protein	K	Predicted transcriptional regulator, lambda repressor-like DNA-binding domain	Symbiosis Island
989895	1006297	16402	Predicted by at least one method	WP_075266208.1		AVJ91_RS05020	990129	992069	1	transposase	X	Transposase InsO and inactivated derivatives
989895	1006297	16402	Predicted by at least one method	WP_075266206.1		AVJ91_RS05025	992081	992524	1	hypothetical protein	C	Acyl-CoA reductase or other NAD-dependent aldehyde dehydrogenase
989895	1006297	16402	Predicted by at least one method	WP_075266204.1		AVJ91_RS05030	992551	993426	1	transcriptional regulator	X	Bacteriophage DNA transposition protein, AAA+ family ATPase
989895	1006297	16402	Predicted by at least one method	WP_064972836.1		AVJ91_RS05035	993440	993649	1	hypothetical protein	O	Thiol-disulfide isomerase or thioredoxin
989895	1006297	16402	Predicted by at least one method	WP_075266202.1		AVJ91_RS05040	993658	993846	1	hypothetical protein	K	Predicted DNA-binding transcriptional regulator, ArsR family
989895	1006297	16402	Predicted by at least one method	WP_075266200.1		AVJ91_RS05045	993849	994466	1	sulfate transporter	O	Predicted metalloendopeptidase
989895	1006297	16402	Predicted by at least one method	WP_075266198.1		AVJ91_RS05050	994624	994833	1	hypothetical protein	C	Phosphoenolpyruvate carboxykinase, ATP-dependent
989895	1006297	16402	Predicted by at least one method	WP_075266196.1		AVJ91_RS05055	995169	995726	1	phosphohydrolase	FR	5'-deoxynucleotidase YfbR and related HD superfamily hydrolases
989895	1006297	16402	Predicted by at least one method	WP_075266194.1		AVJ91_RS05060	995761	996036	1	hypothetical protein	J	Peptide chain release factor RF-3
989895	1006297	16402	Predicted by at least one method	WP_075266192.1		AVJ91_RS05065	996079	996585	1	hypothetical protein	D	Chromosome segregation ATPase
989895	1006297	16402	Predicted by at least one method	WP_075266190.1		AVJ91_RS05070	996662	997135	1	hypothetical protein	T	GAF domain
989895	1006297	16402	Predicted by at least one method	WP_075266188.1		AVJ91_RS05075	997128	997508	1	hypothetical protein	R	Putative Zn-dependent protease, contains TPR repeats
989895	1006297	16402	Predicted by at least one method	WP_081375314.1		AVJ91_RS05080	997495	997908	1	GemA protein	X	Mu-like prophage protein gp16
989895	1006297	16402	Predicted by at least one method	WP_075266186.1		AVJ91_RS05085	997943	998239	-1	hypothetical protein	QR	Cyanophycinase and related exopeptidases
989895	1006297	16402	Predicted by at least one method	WP_064972844.1		AVJ91_RS05090	998242	998499	-1	hypothetical protein	O	Molecular chaperone, HSP90 family
989895	1006297	16402	Predicted by at least one method	WP_064972845.1		AVJ91_RS05095	998580	998801	-1	hypothetical protein	S	Uncharacterized conserved protein, DUF4415 family
989895	1006297	16402	Predicted by at least one method	WP_075266184.1		AVJ91_RS05100	998798	999454	-1	hypothetical protein	T	Signal transduction histidine kinase regulating C4-dicarboxylate transport system
989895	1006297	16402	Predicted by at least one method	WP_075266182.1		AVJ91_RS05105	999457	1000098	-1	hypothetical protein	J	Protein chain release factor B
989895	1006297	16402	Predicted by at least one method	WP_075266180.1		AVJ91_RS05110	1000247	1000675	1	mor transcription activator family protein	K	Transcriptional regulator, Middle operon regulator (Mor) family
989895	1006297	16402	Predicted by at least one method	WP_075266178.1		AVJ91_RS05115	1000765	1001250	1	N-acetylmuramoyl-L-alanine amidase	M	N-acetyl-anhydromuramyl-L-alanine amidase AmpD
989895	1006297	16402	Predicted by at least one method	WP_075266176.1		AVJ91_RS05120	1001403	1001639	1	hypothetical protein	T	CheY chemotaxis protein or a CheY-like REC (receiver) domain
989895	1006297	16402	Predicted by at least one method	WP_075266174.1		AVJ91_RS05125	1001636	1001893	1	hypothetical protein	P	Uncharacterized protein, possibly involved in nitrogen fixation
989895	1006297	16402	Predicted by at least one method	WP_081375313.1		AVJ91_RS05130	1001835	1002029	1	hypothetical protein	C	Dehydrogenase (flavoprotein)
989895	1006297	16402	Predicted by at least one method	WP_075266169.1		AVJ91_RS05135	1002013	1002267	1	hypothetical protein	T	Nucleotide-binding universal stress protein, UspA family
989895	1006297	16402	Predicted by at least one method	WP_075266167.1		AVJ91_RS05140	1002264	1002515	1	hypothetical protein	J	Alanyl-tRNA synthetase
989895	1006297	16402	Predicted by at least one method	WP_075266165.1		AVJ91_RS05145	1002519	1003016	1	DNA-binding protein	E	ABC-type spermidine/putrescine transport system, permease component II
989895	1006297	16402	Predicted by at least one method	WP_075266163.1		AVJ91_RS05150	1003016	1004653	1	hypothetical protein	X	Phage terminase large subunit
989895	1006297	16402	Predicted by at least one method	WP_075266161.1		AVJ91_RS05155	1004657	1006297	1	hypothetical protein	X	Mu-like prophage protein gp29
989895	1006297	16402	Predicted by at least one method	WP_075266157.1		AVJ91_RS05160	1006290	1007591	1	phage head morphogenesis protein	S	Uncharacterized conserved protein, contains phage Mu gpF-like domain
1588245	1640712	52467	Predicted by at least one method	WP_075266340.1		AVJ91_RS03495	1598141	1600072	-1	hypothetical protein	C	Phosphoglycolate phosphatase, HAD superfamily	Pathogenicity and Metabolic Island
1588245	1640712	52467	Predicted by at least one method	WP_075266330.1		AVJ91_RS03490	1600116	1600502	-1	hypothetical protein	R	Uncharacterized SAM-binding protein YcdF, DUF218 family
1588245	1640712	52467	Predicted by at least one method	WP_075266328.1		AVJ91_RS03485	1600502	1600954	-1	hypothetical protein	P	ABC-type enterochelin transport system, periplasmic component
1588245	1640712	52467	Predicted by at least one method	WP_075266326.1		AVJ91_RS03480	1601006	1602004	-1	N4-gp56 family major capsid protein	P	ABC-type phosphate transport system, ATPase component
1588245	1640712	52467	Predicted by at least one method	WP_075266324.1		AVJ91_RS03475	1602035	1602910	-1	hypothetical protein	D	Chromosome segregation ATPase
1588245	1640712	52467	Predicted by at least one method	WP_075266322.1		AVJ91_RS03465	1603393	1610400	-1	hypothetical protein	J	Ribosomal protein S18 acetylase RimI and related acetyltransferases
1588245	1640712	52467	Predicted by at least one method	WP_071523593.1		AVJ91_RS03460	1610465	1612648	-1	hypothetical protein	E	Predicted homoserine dehydrogenase, contains C-terminal SAF domain
1588245	1640712	52467	Predicted by at least one method	WP_071523592.1		AVJ91_RS03455	1612651	1614189	-1	TerL	X	Phage terminase large subunit
1588245	1640712	52467	Predicted by at least one method	WP_075266320.1		AVJ91_RS03450	1614192	1614899	-1	terminase	X	Phage terminase, small subunit
1588245	1640712	52467	Predicted by at least one method	WP_081375316.1		AVJ91_RS11685	1614940	1615221	-1	hypothetical protein	O	Protein-L-isoaspartate O-methyltransferase
1588245	1640712	52467	Predicted by at least one method	WP_075266336.1		AVJ91_RS03440	1615127	1615450	-1	hypothetical protein	M	Glycosyltransferase involved in cell wall bisynthesis
1588245	1640712	52467	Predicted by at least one method	WP_075266311.1		AVJ91_RS03435	1615467	1615880	-1	peptidase M15	S	Uncharacterized conserved protein YcbK, DUF882 family
1588245	1640712	52467	Predicted by at least one method	WP_075266309.1		AVJ91_RS03430	1615873	1616217	-1	phage holin, lambda family	M	Membrane protein involved in colicin uptake
1588245	1640712	52467	Predicted by at least one method	WP_075266307.1		AVJ91_RS03425	1616536	1616727	-1	hypothetical protein	L	Recombinational DNA repair protein RecR
1588245	1640712	52467	Predicted by at least one method			AVJ91_RS03420	1616901	1616993	-1	transcriptional regulator
1588245	1640712	52467	Predicted by at least one method	WP_075266305.1		AVJ91_RS03415	1617125	1617814	-1	hypothetical protein	O	DnaJ-class molecular chaperone with C-terminal Zn finger domain
1588245	1640712	52467	Predicted by at least one method	WP_016533469.1		AVJ91_RS03410	1617815	1618417	-1	bacteriophage Lambda NinG protein	V	5-methylcytosine-specific restriction endonuclease McrA
1588245	1640712	52467	Predicted by at least one method	WP_016533468.1		AVJ91_RS03405	1618505	1618717	-1	hypothetical protein	R	Predicted oxidoreductase (related to aryl-alcohol dehydrogenase)
1588245	1640712	52467	Predicted by at least one method	WP_015691061.1		AVJ91_RS03400	1618868	1619374	-1	hypothetical protein	R	Predicted acyltransferase, LPLAT superfamily
1588245	1640712	52467	Predicted by at least one method	WP_075266303.1		AVJ91_RS03395	1619396	1619746	-1	hypothetical protein	R	Predicted ATPase, archaeal AAA+ ATPase superfamily
1588245	1640712	52467	Predicted by at least one method	WP_015691059.1		AVJ91_RS03390	1619756	1620124	-1	site-specific DNA-methyltransferase (adenine-specific)	J	N6-adenosine-specific RNA methylase IME4
1588245	1640712	52467	Predicted by at least one method	WP_015691058.1		AVJ91_RS03385	1620121	1621485	-1	DNA helicase	L	Replicative DNA helicase
1588245	1640712	52467	Predicted by at least one method	WP_015691057.1		AVJ91_RS03380	1621482	1622300	-1	hypothetical protein	K	DNA-binding transcriptional regulator, ArsR family
1588245	1640712	52467	Predicted by at least one method	WP_075266301.1		AVJ91_RS03375	1622385	1623086	-1	DNA-binding protein	X	Phage regulatory protein Rha
1588245	1640712	52467	Predicted by at least one method	WP_075266299.1		AVJ91_RS03370	1623145	1623597	-1	hypothetical protein	PH	ABC-type cobalamin/Fe3+-siderophores transport system, ATPase component
1588245	1640712	52467	Predicted by at least one method	WP_075266297.1		AVJ91_RS03365	1623646	1623846	-1	transcriptional regulator	K	DNA-binding transcriptional regulator YdaS, prophage-encoded, Cro superfamily
1588245	1640712	52467	Predicted by at least one method	WP_075266295.1		AVJ91_RS03360	1623968	1624654	1	transcriptional regulator	X	Phage repressor protein C, contains Cro/C1-type HTH and peptisase s24 domains
1588245	1640712	52467	Predicted by at least one method	WP_075270753.1		AVJ91_RS03355	1624792	1625736	1	DNA (cytosine-5-)-methyltransferase	L	Site-specific DNA-cytosine methylase
1588245	1640712	52467	Predicted by at least one method	WP_075270752.1		AVJ91_RS03350	1625737	1626873	1	hypothetical protein	P	Outer membrane receptor for ferric coprogen and ferric-rhodotorulic acid
1588245	1640712	52467	Predicted by at least one method	WP_075266293.1		AVJ91_RS03345	1627399	1627626	1	hypothetical protein	J	Ribosomal protein S18 acetylase RimI and related acetyltransferases
1588245	1640712	52467	Predicted by at least one method	WP_071523840.1		AVJ91_RS03340	1627640	1627936	1	hypothetical protein	X	Transposase
1588245	1640712	52467	Predicted by at least one method	WP_081375317.1		AVJ91_RS03335	1628582	1629832	1	SIR2 family protein	O	NAD-dependent protein deacetylase, SIR2 family
1588245	1640712	52467	Predicted by at least one method	WP_014391456.1		AVJ91_RS03330	1629929	1630192	1	hypothetical protein	C	2,4-dienoyl-CoA reductase or related NADH-dependent reductase, Old Yellow Enzyme (OYE) family
1588245	1640712	52467	Predicted by at least one method	WP_014391102.1		AVJ91_RS03325	1630280	1630813	1	hypothetical protein; Pathogen-associated gene(PAG)	G	Predicted arabinose efflux permease, MFS family
1588245	1640712	52467	Predicted by at least one method	WP_075266291.1		AVJ91_RS03320	1631284	1631961	1	hypothetical protein	X	Prophage antirepressor
1588245	1640712	52467	Predicted by at least one method	WP_014390709.1		AVJ91_RS03315	1632046	1632345	1	hypothetical protein	L	Predicted endonuclease distantly related to archaeal Holliday junction resolvase
1588245	1640712	52467	Predicted by at least one method	WP_075266289.1		AVJ91_RS03310	1632317	1632553	1	hypothetical protein	O	Sulfatase maturation enzyme AslB, radical SAM superfamily
1588245	1640712	52467	Predicted by at least one method	WP_064964850.1		AVJ91_RS03305	1632566	1632853	1	hypothetical protein	T	Diadenosine tetraphosphatase ApaH/serine/threonine protein phosphatase, PP2A family
1588245	1640712	52467	Predicted by at least one method	WP_014391451.1		AVJ91_RS03300	1632855	1633808	1	recombinase	L	Recombinational DNA repair protein RecT
1588245	1640712	52467	Predicted by at least one method	WP_041423209.1		AVJ91_RS03295	1633795	1634454	1	translocation protein TolB precursor	L	DNA anti-recombination protein (rearrangement mutator) RmuC
1588245	1640712	52467	Predicted by at least one method	WP_075266287.1		AVJ91_RS03290	1634454	1634930	1	single-stranded DNA-binding protein	L	Single-stranded DNA-binding protein
1588245	1640712	52467	Predicted by at least one method	WP_016533530.1		AVJ91_RS03285	1634942	1635133	1	hypothetical protein	V	Type II restriction/modification system, DNA methylase subunit YeeA
1588245	1640712	52467	Predicted by at least one method	WP_014391449.1		AVJ91_RS03280	1635176	1635529	1	hypothetical protein	T	Signal transduction histidine kinase regulating C4-dicarboxylate transport system
1588245	1640712	52467	Predicted by at least one method	WP_014391448.1		AVJ91_RS03275	1635601	1636389	1	hypothetical protein	S	Uncharacterized conserved protein YfdQ, DUF2303 family
1588245	1640712	52467	Predicted by at least one method	WP_014391447.1		AVJ91_RS03270	1636440	1637039	1	hypothetical protein	FR	5'-deoxynucleotidase YfbR and related HD superfamily hydrolases
1588245	1640712	52467	Predicted by at least one method	WP_075266285.1		AVJ91_RS03265	1637174	1637671	1	hypothetical protein	D	Chromosome segregation ATPase
1588245	1640712	52467	Predicted by at least one method	WP_071523850.1		AVJ91_RS03260	1637680	1638036	1	hypothetical protein	K	DNA-binding transcriptional regulator, LysR family
1588245	1640712	52467	Predicted by at least one method	WP_075266283.1		AVJ91_RS03255	1638081	1638383	1	hypothetical protein	U	Periplasmic component of the Tol biopolymer transport system
1588245	1640712	52467	Predicted by at least one method	WP_071523556.1		AVJ91_RS03250	1638530	1638829	1	hypothetical protein	G	Archaeal fructose-1,6-bisphosphatase or related enzyme of inositol monophosphatase family
1588245	1640712	52467	Predicted by at least one method	WP_071523557.1		AVJ91_RS03245	1638915	1639370	1	pyruvate kinase	K	DNA-binding transcriptional regulator, IscR family
1588245	1640712	52467	Predicted by at least one method	WP_071523558.1		AVJ91_RS03240	1639445	1639726	1	hypothetical protein	KX	Predicted DNA-binding transcriptional regulator AlpA
1588245	1640712	52467	Predicted by at least one method	WP_075266281.1		AVJ91_RS03235	1639723	1640712	-1	integrase	LX	Integrase
1683431	1694619	11188	Predicted by at least one method	WP_075270740.1		AVJ91_RS10080	1683431	1684738	-1	terminase	X	Mu-like prophage FluMu protein gp28	Symbiosis Island
1683431	1694619	11188	Predicted by at least one method	WP_075270739.1		AVJ91_RS10075	1684725	1685297	-1	hypothetical protein	I	Lysophospholipase, alpha-beta hydrolase superfamily
1683431	1694619	11188	Predicted by at least one method	WP_074865631.1		AVJ91_RS10070	1685320	1685622	-1	hypothetical protein	K	DNA-binding transcriptional regulator, ArsR family
1683431	1694619	11188	Predicted by at least one method	WP_064775719.1		AVJ91_RS10065	1685619	1685948	-1	hypothetical protein	D	Chromosome segregation ATPase
1683431	1694619	11188	Predicted by at least one method	WP_064775721.1		AVJ91_RS10055	1686066	1686326	-1	hypothetical protein	S	Uncharacterized membrane protein YhgE, phage infection protein (PIP) family
1683431	1694619	11188	Predicted by at least one method	WP_064775722.1		AVJ91_RS10050	1686323	1686550	-1	hypothetical protein	G	Sugar phosphate permease
1683431	1694619	11188	Predicted by at least one method	WP_075270738.1		AVJ91_RS10045	1686561	1687097	-1	N-acetylmuramoyl-L-alanine amidase	M	N-acetyl-anhydromuramyl-L-alanine amidase AmpD
1683431	1694619	11188	Predicted by at least one method	WP_075270737.1		AVJ91_RS10040	1687222	1687644	-1	hypothetical protein	J	Ribosomal protein S4 or related protein
1683431	1694619	11188	Predicted by at least one method	WP_075270736.1		AVJ91_RS10035	1687763	1688125	-1	transcriptional regulator	K	Transcriptional regulator, Middle operon regulator (Mor) family
1683431	1694619	11188	Predicted by at least one method	WP_075270735.1		AVJ91_RS10030	1688125	1688667	-1	hypothetical protein	H	Glutamyl-tRNA reductase
1683431	1694619	11188	Predicted by at least one method	WP_075270734.1		AVJ91_RS10025	1688664	1689164	-1	hypothetical protein	X	Mu-like prophage protein gp16
1683431	1694619	11188	Predicted by at least one method	WP_075270733.1		AVJ91_RS10020	1689234	1690148	-1	hypothetical protein	L	DNA recombination-dependent growth factor C
1683431	1694619	11188	Predicted by at least one method	WP_075270732.1		AVJ91_RS10015	1690356	1690544	-1	hypothetical protein	X	Mu-like prophage host-nuclease inhibitor protein Gam
1683431	1694619	11188	Predicted by at least one method	WP_075270731.1		AVJ91_RS10010	1690630	1691151	-1	host-nuclease inhibitor protein Gam	X	Mu-like prophage host-nuclease inhibitor protein Gam
1683431	1694619	11188	Predicted by at least one method	WP_075270730.1		AVJ91_RS10005	1691166	1691393	-1	hypothetical protein	I	Acyl-CoA thioesterase FadM
1683431	1694619	11188	Predicted by at least one method	WP_075270729.1		AVJ91_RS10000	1691407	1691703	-1	hypothetical protein	X	Transposase
1683431	1694619	11188	Predicted by at least one method	WP_075270728.1		AVJ91_RS09995	1691706	1692623	-1	DNA transposition protein	X	Bacteriophage DNA transposition protein, AAA+ family ATPase
1683431	1694619	11188	Predicted by at least one method	WP_075270727.1		AVJ91_RS09990	1692634	1694619	-1	DDE endonuclease	X	Transposase InsO and inactivated derivatives
2381117	2393520	12403	Predicted by at least one method	WP_075266406.1		AVJ91_RS01415	2381117	2381362	-1	hypothetical protein	H	Ubiquinone/menaquinone biosynthesis C-methylase UbiE	RGI & PAI
2381117	2393520	12403	Predicted by at least one method	WP_001120888.1		AVJ91_RS01420	2381393	2382886	-1	IS91 family transposase	M	dTDP-4-amino-4,6-dideoxygalactose transaminase
2381117	2393520	12403	Predicted by at least one method	WP_001255015.1		AVJ91_RS01425	2382998	2383303	-1	LysR family transcriptional regulator	K	DNA-binding transcriptional regulator, LysR family
2381117	2393520	12403	Predicted by at least one method	WP_014325824.1		AVJ91_RS01430	2383331	2384545	-1	chloramphenicol/florfenicol efflux MFS transporter FloR; Resistance gene(RGI)	GEPR	MFS family permease
2381117	2393520	12403	Predicted by at least one method	WP_001447541.1		AVJ91_RS01435	2384822	2385706	-1	type VI secretion protein	U	Type IV secretory pathway, VirD2 components (relaxase)
2381117	2393520	12403	Predicted by at least one method			AVJ91_RS01440	2385737	2385994	-1	IS91 family transposase
2381117	2393520	12403	Predicted by at least one method	WP_075268008.1		AVJ91_RS01445	2386027	2386251	-1	hypothetical protein	H	Outer membrane cobalamin receptor protein
2381117	2393520	12403	Predicted by at least one method	WP_014325823.1		AVJ91_RS01450	2386334	2387626	-1	IS91 family transposase	M	dTDP-4-amino-4,6-dideoxygalactose transaminase
2381117	2393520	12403	Predicted by at least one method	WP_025288851.1		AVJ91_RS01455	2387789	2388634	1	sulfonamide-resistant dihydropteroate synthase Sul2	H	Dihydropteroate synthase
2381117	2393520	12403	Predicted by at least one method	WP_001082319.1		AVJ91_RS01460	2388803	2389606	1	aminoglycoside O-phosphotransferase APH(3'')-Ib; Resistance gene(RGI)	J	Aminoglycoside phosphotransferase
2381117	2393520	12403	Predicted by at least one method	WP_000480968.1		AVJ91_RS01465	2389606	2390442	1	aminoglycoside O-phosphotransferase APH(6)-Id; Resistance gene(RGI)	V	Streptomycin 6-kinase
2381117	2393520	12403	Predicted by at least one method	WP_075266373.1		AVJ91_RS01470	2390414	2390641	-1	hypothetical protein	E	Branched-chain amino acid ABC-type transport system, permease component
2381117	2393520	12403	Predicted by at least one method	WP_000018321.1		AVJ91_RS01475	2390778	2391593	1	aminoglycoside O-phosphotransferase APH(3')-Ia; Resistance gene(RGI)	J	Aminoglycoside phosphotransferase
2381117	2393520	12403	Predicted by at least one method			AVJ91_RS01480	2391747	2392436	-1	hypothetical protein
2381117	2393520	12403	Predicted by at least one method	WP_021265455.1		AVJ91_RS01485	2392562	2392747	1	hypothetical protein	TK	Two-component response regulator, PleD family, consists of two REC domains and a diguanylate cyclase (GGDEF) domain
2381117	2393520	12403	Predicted by at least one method	WP_025288852.1		AVJ91_RS01490	2392900	2393520	1	hypothetical protein	W	P pilus assembly protein, chaperone PapD
