# Supplementary material for: Comparative analysis reveals the Genomic Islands in Pasteurella multocida population genetics: on Symbiosis and adaptability
Source: BMC Genomics. 2019 Jan 18;20:63. doi: 10.1186/s12864-018-5366-6 (PMC6339346; doi:10.1186/s12864-018-5366-6)
Supplement: Supplementary file 6 — File S1. Detailed information on GI of each strain (ZIP 1360 kb). [file 12864_2018_5366_MOESM6_ESM.zip › File. S1. Detailed information on GI of each strain/Detailed information on GIs of 97 whole genomes strains/3045PM.xls]

## Sheet: Islandviewer Results
Island start	Island end	Length	Method	Gene name	Gene ID	Locus	Gene start	Gene end	Strand	Product	COG		External Annotations
167408	183731	16323	Predicted by at least one method	WP_005736263.1		AVJ93_RS03755	167408	167917	1	molybdopterin-guanine dinucleotide biosynthesis protein MobB	H	Molybdopterin-guanine dinucleotide biosynthesis protein	PAI
167408	183731	16323	Predicted by at least one method	WP_005718967.1		AVJ93_RS03760	167927	169312	1	MFS transporter	G	Predicted arabinose efflux permease, MFS family
167408	183731	16323	Predicted by at least one method	WP_005764193.1		AVJ93_RS03765	169871	170245	-1	hypothetical protein	K	Predicted transcriptional regulator, contains an HTH and PUA-like domains
167408	183731	16323	Predicted by at least one method	WP_014326449.1		AVJ93_RS03770	170223	171272	-1	hypothetical protein	J	Ribosomal protein S18 acetylase RimI and related acetyltransferases
167408	183731	16323	Predicted by at least one method	WP_014326450.1		AVJ93_RS03775	172258	173208	-1	abortive infection protein	V	Abortive infection bacteriophage resistance protein
167408	183731	16323	Predicted by at least one method	WP_014326451.1		AVJ93_RS03780	174222	176399	-1	hypothetical protein	S	Uncharcterized protein, DUF927 family
167408	183731	16323	Predicted by at least one method	WP_016533390.1		AVJ93_RS03785	176392	176826	-1	hypothetical protein	R	Predicted pyrophosphatase or phosphodiesterase, AlkP superfamily
167408	183731	16323	Predicted by at least one method	WP_014326453.1		AVJ93_RS03790	176823	177149	-1	hypothetical protein	MDT	AAA+-type ATPase, SpoVK/Ycf46/Vps4 family
167408	183731	16323	Predicted by at least one method	WP_016504559.1		AVJ93_RS03795	177142	177537	-1	hypothetical protein	E	Chorismate synthase
167408	183731	16323	Predicted by at least one method	WP_014326454.1		AVJ93_RS03800	177530	178090	-1	hypothetical protein	G	Di- and tricarboxylate transporter
167408	183731	16323	Predicted by at least one method	WP_014326455.1		AVJ93_RS03805	178213	178575	-1	hypothetical protein	U	Type VI protein secretion system component VasK
167408	183731	16323	Predicted by at least one method	WP_016504558.1		AVJ93_RS03810	179037	179312	-1	hypothetical protein; Pathogen-associated gene(PAG)	K	Leucine-rich repeat (LRR) protein
167408	183731	16323	Predicted by at least one method	WP_014326458.1		AVJ93_RS03815	179504	179782	-1	hypothetical protein	V	Restriction endonuclease S subunit
167408	183731	16323	Predicted by at least one method	WP_014326459.1		AVJ93_RS03820	179775	180494	-1	hypothetical protein	X	Phage regulatory protein Rha
167408	183731	16323	Predicted by at least one method	WP_014326460.1		AVJ93_RS03825	180515	180937	-1	hypothetical protein; Pathogen-associated gene(PAG)	J	Alanyl-tRNA synthetase
167408	183731	16323	Predicted by at least one method	WP_005764228.1		AVJ93_RS03830	180947	181144	-1	helix-turn-helix domain-containing protein	KX	Predicted DNA-binding transcriptional regulator AlpA
167408	183731	16323	Predicted by at least one method	WP_014326461.1		AVJ93_RS03835	181369	181974	-1	hypothetical protein	JR	HD superfamily phosphodieaserase, includes HD domain of RNase Y
167408	183731	16323	Predicted by at least one method	WP_014326462.1		AVJ93_RS03840	182448	183731	-1	integrase	LX	Integrase
1093816	1158014	64198	Predicted by at least one method	WP_075267977.1		AVJ93_RS05095	1101434	1102198	-1	integrase	L	Site-specific recombinase XerD	PAI (ICE)
1093816	1158014	64198	Predicted by at least one method	WP_014325827.1		AVJ93_RS05090	1102354	1104333	-1	integrating conjugative element relaxase PFGI-1 class	J	3'-5' exoribonuclease YhaM, can participate in 23S rRNA maturation, HD superfamily
1093816	1158014	64198	Predicted by at least one method	WP_014325828.1		AVJ93_RS05085	1104761	1105558	-1	type I restriction endonuclease subunit M	V	Type I restriction-modification system, DNA methylase subunit
1093816	1158014	64198	Predicted by at least one method	WP_012340806.1		AVJ93_RS05080	1105631	1106377	-1	hypothetical protein	H	Glutamate-1-semialdehyde aminotransferase
1093816	1158014	64198	Predicted by at least one method	WP_012340807.1		AVJ93_RS05075	1106517	1107491	-1	hypothetical protein	L	Antirestriction protein ArdC
1093816	1158014	64198	Predicted by at least one method	WP_012340808.1		AVJ93_RS05070	1107736	1108143	-1	hypothetical protein; Pathogen-associated gene(PAG)	J	tRNA 2-selenouridine synthase SelU, contains rhodanese domain
1093816	1158014	64198	Predicted by at least one method	WP_012340809.1		AVJ93_RS05065	1108259	1109101	-1	hypothetical protein; Pathogen-associated gene(PAG)	BQ	Acetoin utilization deacetylase AcuC or a related deacetylase
1093816	1158014	64198	Predicted by at least one method	WP_012340810.1		AVJ93_RS05060	1109179	1109574	-1	hypothetical protein; Pathogen-associated gene(PAG)	TK	DNA-binding response regulator, OmpR family, contains REC and winged-helix (wHTH) domain
1093816	1158014	64198	Predicted by at least one method	WP_012340811.1		AVJ93_RS05055	1109673	1109918	-1	hypothetical protein; Pathogen-associated gene(PAG)	L	Adenine-specific DNA glycosylase, acts on AG and A-oxoG pairs
1093816	1158014	64198	Predicted by at least one method	WP_012340812.1		AVJ93_RS05050	1109990	1110343	-1	hypothetical protein; Pathogen-associated gene(PAG)	R	Predicted metal-dependent hydrolase, TIM-barrel fold
1093816	1158014	64198	Predicted by at least one method	WP_012340813.1		AVJ93_RS05045	1110717	1111160	1	integrating conjugative element protein	QV	Cytochrome P450
1093816	1158014	64198	Predicted by at least one method	WP_012340815.1		AVJ93_RS05040	1111157	1112098	1	integrating conjugative element protein	T	HAMP domain
1093816	1158014	64198	Predicted by at least one method	WP_012340816.1		AVJ93_RS05035	1112116	1114128	1	integrating conjugative element protein	M	Phage-related lysozyme (muramidase), GH24 family
1093816	1158014	64198	Predicted by at least one method	WP_012340817.1		AVJ93_RS05030	1114149	1114577	1	hypothetical protein; Pathogen-associated gene(PAG)	J	Aspartyl-tRNA synthetase
1093816	1158014	64198	Predicted by at least one method	WP_012340818.1		AVJ93_RS05025	1114793	1115263	1	hypothetical protein	T	K+-sensing histidine kinase KdpD
1093816	1158014	64198	Predicted by at least one method	WP_012340819.1		AVJ93_RS05020	1115284	1115625	1	hypothetical protein; Pathogen-associated gene(PAG)
1093816	1158014	64198	Predicted by at least one method	WP_012340820.1		AVJ93_RS05015	1115671	1117143	-1	conjugal transfer protein TraG	E	Aspartate/methionine/tyrosine aminotransferase
1093816	1158014	64198	Predicted by at least one method	WP_012340821.1		AVJ93_RS05010	1117154	1117471	-1	hypothetical protein; Pathogen-associated gene(PAG)	H	Dihydrofolate reductase
1093816	1158014	64198	Predicted by at least one method	WP_012340822.1		AVJ93_RS05005	1117461	1117889	-1	hypothetical protein; Pathogen-associated gene(PAG)	X	Phage terminase large subunit
1093816	1158014	64198	Predicted by at least one method	WP_012340823.1		AVJ93_RS05000	1117889	1120726	-1	conjugative transfer ATPase	U	Type IV secretory pathway, VirB4 component
1093816	1158014	64198	Predicted by at least one method	WP_012340824.1		AVJ93_RS04995	1120729	1121127	-1	conjugal transfer protein	EP	ABC-type dipeptide/oligopeptide/nickel transport system, ATPase component
1093816	1158014	64198	Predicted by at least one method	WP_012340826.1		AVJ93_RS04990	1121140	1122594	-1	integrating conjugative element protein	KT	Phage shock protein A
1093816	1158014	64198	Predicted by at least one method	WP_012340827.1		AVJ93_RS04985	1122606	1123490	-1	conjugative transfer protein	U	Type II secretory pathway, component HofQ
1093816	1158014	64198	Predicted by at least one method	WP_012340828.1		AVJ93_RS04980	1123490	1124134	-1	integrating conjugative element protein	C	Fe-S-cluster-containing dehydrogenase component
1093816	1158014	64198	Predicted by at least one method	WP_012340829.1		AVJ93_RS04975	1124138	1124503	-1	membrane protein	P	Phosphate/sulfate permease
1093816	1158014	64198	Predicted by at least one method	WP_006248894.1		AVJ93_RS04970	1124526	1124915	-1	membrane protein; Pathogen-associated gene(PAG)	O	Peroxiredoxin
1093816	1158014	64198	Predicted by at least one method	WP_006248893.1		AVJ93_RS04965	1124930	1125166	-1	hypothetical protein
1093816	1158014	64198	Predicted by at least one method	WP_006248892.1		AVJ93_RS04960	1125163	1125489	-1	hypothetical protein	PC	Hydroxylamine reductase (hybrid-cluster protein)
1093816	1158014	64198	Predicted by at least one method	WP_012340830.1		AVJ93_RS04955	1125676	1126059	1	hypothetical protein	E	Ornithine cyclodeaminase/archaeal alanine dehydrogenase, mu-crystallin family
1093816	1158014	64198	Predicted by at least one method	WP_012340831.1		AVJ93_RS04950	1126091	1126786	-1	integrating conjugative element membrane protein	P	ABC-type Fe3+ transport system, periplasmic component
1093816	1158014	64198	Predicted by at least one method	WP_006248889.1		AVJ93_RS04945	1126783	1127136	-1	hypothetical protein; Pathogen-associated gene(PAG)	E	Aminopeptidase N
1093816	1158014	64198	Predicted by at least one method	WP_014325830.1		AVJ93_RS04940	1127129	1129330	-1	conjugative coupling factor TraD, PFGI-1 class	U	Type IV secretory pathway, VirD4 component, TraG/TraD family ATPase
1093816	1158014	64198	Predicted by at least one method	WP_012340834.1		AVJ93_RS04935	1129330	1129836	-1	integrating conjugative element protein	KT	DNA-binding response regulator, LytR/AlgR family
1093816	1158014	64198	Predicted by at least one method	WP_012340835.1		AVJ93_RS04930	1129839	1130609	-1	hypothetical protein; Pathogen-associated gene(PAG)	M	Soluble lytic murein transglycosylase and related regulatory proteins (some contain LysM/invasin domains)
1093816	1158014	64198	Predicted by at least one method	WP_006248885.1		AVJ93_RS04925	1130588	1131361	-1	integrating conjugative element protein	O	Glutaredoxin
1093816	1158014	64198	Predicted by at least one method	WP_006248884.1		AVJ93_RS04920	1131361	1131990	-1	hypothetical protein	D	Cell division protein DamX, binds to the septal ring, contains C-terminal SPOR domain
1093816	1158014	64198	Predicted by at least one method	WP_006248882.1		AVJ93_RS04915	1132149	1132409	-1	hypothetical protein	C	NADP-dependent 3-hydroxy acid dehydrogenase YdfG
1093816	1158014	64198	Predicted by at least one method	WP_006248881.1		AVJ93_RS04910	1132522	1132884	-1	hypothetical protein; Pathogen-associated gene(PAG)	K	DNA-binding transcriptional regulator, IclR family
1093816	1158014	64198	Predicted by at least one method	WP_014325831.1		AVJ93_RS04905	1132964	1133371	-1	hypothetical protein; Pathogen-associated gene(PAG)	J	Translation elongation factor P (EF-P)/translation initiation factor 5A (eIF-5A)
1093816	1158014	64198	Predicted by at least one method	WP_006248879.1		AVJ93_RS04900	1133397	1134077	-1	hypothetical protein	J	Aspartyl/asparaginyl-tRNA synthetase
1093816	1158014	64198	Predicted by at least one method	WP_006248878.1		AVJ93_RS04895	1134183	1134614	-1	hypothetical protein	I	Fatty acid desaturase
1093816	1158014	64198	Predicted by at least one method	WP_012340838.1		AVJ93_RS04890	1135432	1137483	-1	DNA topoisomerase III	L	DNA topoisomerase IA
1093816	1158014	64198	Predicted by at least one method	WP_006248876.1		AVJ93_RS04885	1137643	1138161	-1	hypothetical protein	Q	Ectoine hydroxylase-related dioxygenase, phytanoyl-CoA dioxygenase (PhyH) family
1093816	1158014	64198	Predicted by at least one method	WP_014325832.1		AVJ93_RS04880	1138258	1138542	-1	hypothetical protein; Pathogen-associated gene(PAG)	O	Serine protease, subtilisin family
1093816	1158014	64198	Predicted by at least one method	WP_006248874.1		AVJ93_RS04875	1138638	1139348	1	hypothetical protein	R	GTPase, G3E family
1093816	1158014	64198	Predicted by at least one method	WP_011200813.1		AVJ93_RS04820	1147577	1147879	-1	hypothetical protein	FR	Cytosine/adenosine deaminase or related metal-dependent hydrolase
1093816	1158014	64198	Predicted by at least one method	WP_011200812.1		AVJ93_RS04815	1147920	1148108	-1	hypothetical protein	H	GTP cyclohydrolase II
1093816	1158014	64198	Predicted by at least one method	WP_012340854.1		AVJ93_RS04810	1148415	1148867	-1	single-stranded DNA-binding protein	L	Single-stranded DNA-binding protein
1093816	1158014	64198	Predicted by at least one method	WP_012340855.1		AVJ93_RS04805	1149223	1149708	-1	hypothetical protein	U	Predicted component of the type VI protein secretion system
1093816	1158014	64198	Predicted by at least one method	WP_012340856.1		AVJ93_RS04800	1149717	1150475	-1	integrating conjugative element protein	H	Heme A synthase
1093816	1158014	64198	Predicted by at least one method	WP_014325837.1		AVJ93_RS04795	1150654	1151844	-1	hypothetical protein	S	Uncharacterized membrane protein
1093816	1158014	64198	Predicted by at least one method	WP_012340858.1		AVJ93_RS04790	1152003	1152560	-1	hypothetical protein	EH	Anthranilate/para-aminobenzoate synthases component I
1093816	1158014	64198	Predicted by at least one method	WP_012340859.1		AVJ93_RS04785	1152553	1154199	-1	chromosome partitioning protein ParB	D	Chromosome segregation protein Spo0J, contains ParB-like nuclease domain
1093816	1158014	64198	Predicted by at least one method	WP_012340860.1		AVJ93_RS04780	1154208	1155569	-1	replicative DNA helicase	L	Replicative DNA helicase
1093816	1158014	64198	Predicted by at least one method	WP_012340861.1		AVJ93_RS04775	1155581	1156405	-1	chromosome partitioning ATPase	N	Cellulose biosynthesis protein BcsQ
1093816	1158014	64198	Predicted by at least one method	WP_014325839.1		AVJ93_RS04765	1156992	1157483	1	heme iron utilization protein	P	Putative heme iron utilization protein
1093816	1158014	64198	Predicted by at least one method	WP_005751227.1		AVJ93_RS04760	1157499	1158014	1	heme utilization protein HutZ	P	Putative heme iron utilization protein
