# Supplementary material for: Comparative analysis reveals the Genomic Islands in Pasteurella multocida population genetics: on Symbiosis and adaptability
Source: BMC Genomics. 2019 Jan 18;20:63. doi: 10.1186/s12864-018-5366-6 (PMC6339346; doi:10.1186/s12864-018-5366-6)
Supplement: Supplementary file 6 — File S1. Detailed information on GI of each strain (ZIP 1360 kb). [file 12864_2018_5366_MOESM6_ESM.zip › File. S1. Detailed information on GI of each strain/Detailed information on GIs of 97 whole genomes strains/3213.xls]

## Sheet: Islandviewer Results
Island start	Island end	Length	Method	Gene name	Gene ID	Locus	Gene start	Gene end	Strand	Product	COG		External Annotations
527882	544780	16898	Predicted by at least one method	WP_016534135.1		GJ37_RS01995	527882	529093	1	hypothetical protein	X	Phage portal protein BeeE	RGI
527882	544780	16898	Predicted by at least one method	WP_005753109.1		GJ37_RS01990	529086	529433	1	phage head-tail adapter protein	X	Bacteriophage head-tail adaptor
527882	544780	16898	Predicted by at least one method	WP_005737947.1		GJ37_RS01985	529420	529746	1	bacteriophage protein	EH	Anthranilate/para-aminobenzoate synthases component I
527882	544780	16898	Predicted by at least one method	WP_005737945.1		GJ37_RS01980	529755	530111	1	HNH endonuclease	V	5-methylcytosine-specific restriction endonuclease McrA
527882	544780	16898	Predicted by at least one method	WP_016534136.1		GJ37_RS10910	530169	532898	1	tape measure domain-containing protein	X	Phage-related minor tail protein
527882	544780	16898	Predicted by at least one method	WP_005737917.1		GJ37_RS01975	533073	533441	1	bacteriophage protein	X	Phage terminase, small subunit
527882	544780	16898	Predicted by at least one method	WP_016534137.1		GJ37_RS01970	533441	535108	1	phage d3 terminase-like protein	X	Phage terminase-like protein, large subunit, contains N-terminal HTH domain
527882	544780	16898	Predicted by at least one method	WP_016534138.1		GJ37_RS01965	535120	535584	1	hypothetical protein	T	Sensor histidine kinase YesM
527882	544780	16898	Predicted by at least one method	WP_005752845.1		GJ37_RS01960	535787	536380	1	hypothetical protein	E	Aspartate/methionine/tyrosine aminotransferase
527882	544780	16898	Predicted by at least one method	WP_005752847.1		GJ37_RS01955	536534	536737	1	AlpA family phage regulatory protein	KX	Predicted DNA-binding transcriptional regulator AlpA
527882	544780	16898	Predicted by at least one method	WP_005752851.1		GJ37_RS01950	537223	537441	1	host cell division inhibitor Icd-like protein	T	Signal transduction histidine kinase
527882	544780	16898	Predicted by at least one method	WP_016534278.1		GJ37_RS01945	537434	537649	1	hypothetical protein	C	Succinyl-CoA synthetase, alpha subunit
527882	544780	16898	Predicted by at least one method			GJ37_RS01940	537642	537963	1	hypothetical protein
527882	544780	16898	Predicted by at least one method	WP_016534279.1		GJ37_RS01935	537968	538393	1	hypothetical protein	V	Type I restriction-modification system, DNA methylase subunit
527882	544780	16898	Predicted by at least one method	WP_032854922.1		GJ37_RS01930	538377	539981	1	DNA primase	X	Phage- or plasmid-associated DNA primase
527882	544780	16898	Predicted by at least one method	WP_017350204.1		GJ37_RS01925	540157	541356	-1	preprotein translocase	LX	Integrase
527882	544780	16898	Predicted by at least one method	WP_005752188.1		GJ37_RS01915	541930	543210	-1	C4-dicarboxylate ABC transporter permease	G	TRAP-type C4-dicarboxylate transport system, large permease component
527882	544780	16898	Predicted by at least one method	WP_016534271.1		GJ37_RS01910	543207	543767	-1	TRAP transporter small permease protein	G	TRAP-type C4-dicarboxylate transport system, small permease component
527882	544780	16898	Predicted by at least one method	WP_016534272.1		GJ37_RS01905	543791	544780	-1	hypothetical protein	G	TRAP-type C4-dicarboxylate transport system, periplasmic component
762739	770767	8028	Predicted by at least one method	WP_005752508.1		GJ37_RS08385	762198	762752	-1	hypothetical protein	R	Predicted ATPase	Symbiosis Island
762739	770767	8028	Predicted by at least one method	WP_005752510.1		GJ37_RS08380	762739	763287	-1	hypothetical protein	X	Mu-like prophage protein gp16
762739	770767	8028	Predicted by at least one method	WP_005752512.1		GJ37_RS08375	763498	763683	-1	hypothetical protein	J	Asp-tRNAAsn/Glu-tRNAGln amidotransferase A subunit or related amidase
762739	770767	8028	Predicted by at least one method	WP_005752513.1		GJ37_RS08370	763683	763901	-1	hypothetical protein	X	Mu-like prophage host-nuclease inhibitor protein Gam
762739	770767	8028	Predicted by at least one method	WP_005752514.1		GJ37_RS08365	763970	764164	-1	hypothetical protein	E	ABC-type polar amino acid transport system, ATPase component
762739	770767	8028	Predicted by at least one method	WP_005752515.1		GJ37_RS08360	764164	764688	-1	host-nuclease inhibitor protein Gam	X	Mu-like prophage host-nuclease inhibitor protein Gam
762739	770767	8028	Predicted by at least one method	WP_005752517.1		GJ37_RS08355	764713	765030	-1	hypothetical protein	M	LysM repeat
762739	770767	8028	Predicted by at least one method	WP_005752518.1		GJ37_RS08350	765033	765950	-1	transposase	X	Bacteriophage DNA transposition protein, AAA+ family ATPase
762739	770767	8028	Predicted by at least one method	WP_005752519.1		GJ37_RS08345	765986	766462	1	hypothetical protein	Q	Acyl transferase domain in polyketide synthase (PKS) enzymes
762739	770767	8028	Predicted by at least one method	WP_005752521.1		GJ37_RS08340	766681	768672	-1	transposase	X	Transposase InsO and inactivated derivatives
762739	770767	8028	Predicted by at least one method	WP_005752523.1		GJ37_RS08335	768692	768907	-1	DNA-binding protein	K	Predicted transcriptional regulator, lambda repressor-like DNA-binding domain
762739	770767	8028	Predicted by at least one method	WP_005752524.1		GJ37_RS08330	769105	769650	1	DNA-binding protein	X	Phage repressor protein C, contains Cro/C1-type HTH and peptisase s24 domains
762739	770767	8028	Predicted by at least one method	WP_005739261.1		GJ37_RS08325	769782	770129	-1	hypothetical protein	L	Exonuclease V gamma subunit
762739	770767	8028	Predicted by at least one method	WP_016534216.1		GJ37_RS08320	770246	770767	-1	MltR family transcriptional regulator	K	DNA-binding transcriptional regulator, MltR family
