# Supplementary material for: Comparative analysis reveals the Genomic Islands in Pasteurella multocida population genetics: on Symbiosis and adaptability
Source: BMC Genomics. 2019 Jan 18;20:63. doi: 10.1186/s12864-018-5366-6 (PMC6339346; doi:10.1186/s12864-018-5366-6)
Supplement: Supplementary file 6 — File S1. Detailed information on GI of each strain (ZIP 1360 kb). [file 12864_2018_5366_MOESM6_ESM.zip › File. S1. Detailed information on GI of each strain/Detailed information on GIs of 97 whole genomes strains/3275PM.xls]

## Sheet: Islandviewer Results
Island start	Island end	Length	Method	Gene name	Gene ID	Locus	Gene start	Gene end	Strand	Product	COG		External Annotations
168782	185105	16323	Predicted by at least one method	WP_005736263.1		AVK02_RS07925	168782	169291	1	molybdopterin-guanine dinucleotide biosynthesis protein MobB	H	Molybdopterin-guanine dinucleotide biosynthesis protein	PAI
168782	185105	16323	Predicted by at least one method	WP_005718967.1		AVK02_RS07930	169301	170686	1	MFS transporter	G	Predicted arabinose efflux permease, MFS family
168782	185105	16323	Predicted by at least one method	WP_005764193.1		AVK02_RS07935	171245	171619	-1	hypothetical protein	K	Predicted transcriptional regulator, contains an HTH and PUA-like domains
168782	185105	16323	Predicted by at least one method	WP_014326449.1		AVK02_RS07940	171597	172646	-1	hypothetical protein	J	Ribosomal protein S18 acetylase RimI and related acetyltransferases
168782	185105	16323	Predicted by at least one method	WP_014326450.1		AVK02_RS07945	173632	174582	-1	abortive infection protein	V	Abortive infection bacteriophage resistance protein
168782	185105	16323	Predicted by at least one method	WP_014326451.1		AVK02_RS07950	175596	177773	-1	hypothetical protein	S	Uncharcterized protein, DUF927 family
168782	185105	16323	Predicted by at least one method	WP_016533390.1		AVK02_RS07955	177766	178200	-1	hypothetical protein	R	Predicted pyrophosphatase or phosphodiesterase, AlkP superfamily
168782	185105	16323	Predicted by at least one method	WP_014326453.1		AVK02_RS07960	178197	178523	-1	hypothetical protein	MDT	AAA+-type ATPase, SpoVK/Ycf46/Vps4 family
168782	185105	16323	Predicted by at least one method	WP_016504559.1		AVK02_RS07965	178516	178911	-1	hypothetical protein	E	Chorismate synthase
168782	185105	16323	Predicted by at least one method	WP_014326454.1		AVK02_RS07970	178904	179464	-1	hypothetical protein	G	Di- and tricarboxylate transporter
168782	185105	16323	Predicted by at least one method	WP_014326455.1		AVK02_RS07975	179587	179949	-1	hypothetical protein	U	Type VI protein secretion system component VasK
168782	185105	16323	Predicted by at least one method	WP_016504558.1		AVK02_RS07980	180411	180686	-1	hypothetical protein; Pathogen-associated gene(PAG)	K	Leucine-rich repeat (LRR) protein
168782	185105	16323	Predicted by at least one method	WP_014326458.1		AVK02_RS07985	180878	181156	-1	hypothetical protein	V	Restriction endonuclease S subunit
168782	185105	16323	Predicted by at least one method	WP_014326459.1		AVK02_RS07990	181149	181868	-1	hypothetical protein	X	Phage regulatory protein Rha
168782	185105	16323	Predicted by at least one method	WP_014326460.1		AVK02_RS07995	181889	182311	-1	hypothetical protein; Pathogen-associated gene(PAG)	J	Alanyl-tRNA synthetase
168782	185105	16323	Predicted by at least one method	WP_005764228.1		AVK02_RS08000	182321	182518	-1	helix-turn-helix domain-containing protein	KX	Predicted DNA-binding transcriptional regulator AlpA
168782	185105	16323	Predicted by at least one method	WP_014326461.1		AVK02_RS08005	182743	183348	-1	hypothetical protein	JR	HD superfamily phosphodieaserase, includes HD domain of RNase Y
168782	185105	16323	Predicted by at least one method	WP_014326462.1		AVK02_RS08010	183822	185105	-1	integrase	LX	Integrase
1097751	1161949	64198	Predicted by at least one method	WP_075267977.1		AVK02_RS03850	1105369	1106133	-1	integrase	L	Site-specific recombinase XerD	PAI (ICE)
1097751	1161949	64198	Predicted by at least one method	WP_014325827.1		AVK02_RS03845	1106289	1108268	-1	integrating conjugative element relaxase PFGI-1 class	J	3'-5' exoribonuclease YhaM, can participate in 23S rRNA maturation, HD superfamily
1097751	1161949	64198	Predicted by at least one method	WP_014325828.1		AVK02_RS03840	1108696	1109493	-1	type I restriction endonuclease subunit M	V	Type I restriction-modification system, DNA methylase subunit
1097751	1161949	64198	Predicted by at least one method	WP_012340806.1		AVK02_RS03835	1109566	1110312	-1	hypothetical protein	H	Glutamate-1-semialdehyde aminotransferase
1097751	1161949	64198	Predicted by at least one method	WP_012340807.1		AVK02_RS03830	1110452	1111426	-1	hypothetical protein	L	Antirestriction protein ArdC
1097751	1161949	64198	Predicted by at least one method	WP_012340808.1		AVK02_RS03825	1111671	1112078	-1	hypothetical protein; Pathogen-associated gene(PAG)	J	tRNA 2-selenouridine synthase SelU, contains rhodanese domain
1097751	1161949	64198	Predicted by at least one method	WP_012340809.1		AVK02_RS03820	1112194	1113036	-1	hypothetical protein; Pathogen-associated gene(PAG)	BQ	Acetoin utilization deacetylase AcuC or a related deacetylase
1097751	1161949	64198	Predicted by at least one method	WP_012340810.1		AVK02_RS03815	1113114	1113509	-1	hypothetical protein; Pathogen-associated gene(PAG)	TK	DNA-binding response regulator, OmpR family, contains REC and winged-helix (wHTH) domain
1097751	1161949	64198	Predicted by at least one method	WP_012340811.1		AVK02_RS03810	1113608	1113853	-1	hypothetical protein; Pathogen-associated gene(PAG)	L	Adenine-specific DNA glycosylase, acts on AG and A-oxoG pairs
1097751	1161949	64198	Predicted by at least one method	WP_012340812.1		AVK02_RS03805	1113925	1114278	-1	hypothetical protein; Pathogen-associated gene(PAG)	R	Predicted metal-dependent hydrolase, TIM-barrel fold
1097751	1161949	64198	Predicted by at least one method	WP_012340813.1		AVK02_RS03800	1114652	1115095	1	integrating conjugative element protein	QV	Cytochrome P450
1097751	1161949	64198	Predicted by at least one method	WP_012340815.1		AVK02_RS03795	1115092	1116033	1	integrating conjugative element protein	T	HAMP domain
1097751	1161949	64198	Predicted by at least one method	WP_012340816.1		AVK02_RS03790	1116051	1118063	1	integrating conjugative element protein	M	Phage-related lysozyme (muramidase), GH24 family
1097751	1161949	64198	Predicted by at least one method	WP_012340817.1		AVK02_RS03785	1118084	1118512	1	hypothetical protein; Pathogen-associated gene(PAG)	J	Aspartyl-tRNA synthetase
1097751	1161949	64198	Predicted by at least one method	WP_012340818.1		AVK02_RS03780	1118728	1119198	1	hypothetical protein	T	K+-sensing histidine kinase KdpD
1097751	1161949	64198	Predicted by at least one method	WP_012340819.1		AVK02_RS03775	1119219	1119560	1	hypothetical protein; Pathogen-associated gene(PAG)
1097751	1161949	64198	Predicted by at least one method	WP_012340820.1		AVK02_RS03770	1119606	1121078	-1	conjugal transfer protein TraG	E	Aspartate/methionine/tyrosine aminotransferase
1097751	1161949	64198	Predicted by at least one method	WP_012340821.1		AVK02_RS03765	1121089	1121406	-1	hypothetical protein; Pathogen-associated gene(PAG)	H	Dihydrofolate reductase
1097751	1161949	64198	Predicted by at least one method	WP_012340822.1		AVK02_RS03760	1121396	1121824	-1	hypothetical protein; Pathogen-associated gene(PAG)	X	Phage terminase large subunit
1097751	1161949	64198	Predicted by at least one method	WP_012340823.1		AVK02_RS03755	1121824	1124661	-1	conjugative transfer ATPase	U	Type IV secretory pathway, VirB4 component
1097751	1161949	64198	Predicted by at least one method	WP_012340824.1		AVK02_RS03750	1124664	1125062	-1	conjugal transfer protein	EP	ABC-type dipeptide/oligopeptide/nickel transport system, ATPase component
1097751	1161949	64198	Predicted by at least one method	WP_012340826.1		AVK02_RS03745	1125075	1126529	-1	integrating conjugative element protein	KT	Phage shock protein A
1097751	1161949	64198	Predicted by at least one method	WP_012340827.1		AVK02_RS03740	1126541	1127425	-1	conjugative transfer protein	U	Type II secretory pathway, component HofQ
1097751	1161949	64198	Predicted by at least one method	WP_012340828.1		AVK02_RS03735	1127425	1128069	-1	integrating conjugative element protein	C	Fe-S-cluster-containing dehydrogenase component
1097751	1161949	64198	Predicted by at least one method	WP_012340829.1		AVK02_RS03730	1128073	1128438	-1	membrane protein	P	Phosphate/sulfate permease
1097751	1161949	64198	Predicted by at least one method	WP_006248894.1		AVK02_RS03725	1128461	1128850	-1	membrane protein; Pathogen-associated gene(PAG)	O	Peroxiredoxin
1097751	1161949	64198	Predicted by at least one method	WP_006248893.1		AVK02_RS03720	1128865	1129101	-1	hypothetical protein
1097751	1161949	64198	Predicted by at least one method	WP_006248892.1		AVK02_RS03715	1129098	1129424	-1	hypothetical protein	PC	Hydroxylamine reductase (hybrid-cluster protein)
1097751	1161949	64198	Predicted by at least one method	WP_012340830.1		AVK02_RS03710	1129611	1129994	1	hypothetical protein	E	Ornithine cyclodeaminase/archaeal alanine dehydrogenase, mu-crystallin family
1097751	1161949	64198	Predicted by at least one method	WP_012340831.1		AVK02_RS03705	1130026	1130721	-1	integrating conjugative element membrane protein	P	ABC-type Fe3+ transport system, periplasmic component
1097751	1161949	64198	Predicted by at least one method	WP_006248889.1		AVK02_RS03700	1130718	1131071	-1	hypothetical protein; Pathogen-associated gene(PAG)	E	Aminopeptidase N
1097751	1161949	64198	Predicted by at least one method	WP_014325830.1		AVK02_RS03695	1131064	1133265	-1	conjugative coupling factor TraD, PFGI-1 class	U	Type IV secretory pathway, VirD4 component, TraG/TraD family ATPase
1097751	1161949	64198	Predicted by at least one method	WP_012340834.1		AVK02_RS03690	1133265	1133771	-1	integrating conjugative element protein	KT	DNA-binding response regulator, LytR/AlgR family
1097751	1161949	64198	Predicted by at least one method	WP_075271995.1		AVK02_RS03685	1133774	1134544	-1	lytic murein transglycosylase	M	Soluble lytic murein transglycosylase and related regulatory proteins (some contain LysM/invasin domains)
1097751	1161949	64198	Predicted by at least one method	WP_006248885.1		AVK02_RS03680	1134523	1135296	-1	integrating conjugative element protein	O	Glutaredoxin
1097751	1161949	64198	Predicted by at least one method	WP_006248884.1		AVK02_RS03675	1135296	1135925	-1	hypothetical protein	D	Cell division protein DamX, binds to the septal ring, contains C-terminal SPOR domain
1097751	1161949	64198	Predicted by at least one method	WP_006248882.1		AVK02_RS03670	1136084	1136344	-1	hypothetical protein	C	NADP-dependent 3-hydroxy acid dehydrogenase YdfG
1097751	1161949	64198	Predicted by at least one method	WP_006248881.1		AVK02_RS03665	1136457	1136819	-1	hypothetical protein; Pathogen-associated gene(PAG)	K	DNA-binding transcriptional regulator, IclR family
1097751	1161949	64198	Predicted by at least one method	WP_014325831.1		AVK02_RS03660	1136899	1137306	-1	hypothetical protein; Pathogen-associated gene(PAG)	J	Translation elongation factor P (EF-P)/translation initiation factor 5A (eIF-5A)
1097751	1161949	64198	Predicted by at least one method	WP_006248879.1		AVK02_RS03655	1137332	1138012	-1	hypothetical protein	J	Aspartyl/asparaginyl-tRNA synthetase
1097751	1161949	64198	Predicted by at least one method	WP_006248878.1		AVK02_RS03650	1138118	1138549	-1	hypothetical protein	I	Fatty acid desaturase
1097751	1161949	64198	Predicted by at least one method	WP_012340838.1		AVK02_RS03645	1139367	1141418	-1	DNA topoisomerase III	L	DNA topoisomerase IA
1097751	1161949	64198	Predicted by at least one method	WP_006248876.1		AVK02_RS03640	1141578	1142096	-1	hypothetical protein	Q	Ectoine hydroxylase-related dioxygenase, phytanoyl-CoA dioxygenase (PhyH) family
1097751	1161949	64198	Predicted by at least one method	WP_014325832.1		AVK02_RS03635	1142193	1142477	-1	hypothetical protein; Pathogen-associated gene(PAG)	O	Serine protease, subtilisin family
1097751	1161949	64198	Predicted by at least one method	WP_006248874.1		AVK02_RS03630	1142573	1143283	1	hypothetical protein	R	GTPase, G3E family
1097751	1161949	64198	Predicted by at least one method	WP_011200813.1		AVK02_RS03575	1151512	1151814	-1	hypothetical protein	FR	Cytosine/adenosine deaminase or related metal-dependent hydrolase
1097751	1161949	64198	Predicted by at least one method	WP_011200812.1		AVK02_RS03570	1151855	1152043	-1	hypothetical protein	H	GTP cyclohydrolase II
1097751	1161949	64198	Predicted by at least one method	WP_012340854.1		AVK02_RS03565	1152350	1152802	-1	single-stranded DNA-binding protein	L	Single-stranded DNA-binding protein
1097751	1161949	64198	Predicted by at least one method	WP_012340855.1		AVK02_RS03560	1153158	1153643	-1	hypothetical protein	U	Predicted component of the type VI protein secretion system
1097751	1161949	64198	Predicted by at least one method	WP_012340856.1		AVK02_RS03555	1153652	1154410	-1	integrating conjugative element protein	H	Heme A synthase
1097751	1161949	64198	Predicted by at least one method	WP_014325837.1		AVK02_RS03550	1154589	1155779	-1	hypothetical protein	S	Uncharacterized membrane protein
1097751	1161949	64198	Predicted by at least one method	WP_012340858.1		AVK02_RS03545	1155938	1156495	-1	hypothetical protein	EH	Anthranilate/para-aminobenzoate synthases component I
1097751	1161949	64198	Predicted by at least one method	WP_012340859.1		AVK02_RS03540	1156488	1158134	-1	chromosome partitioning protein ParB	D	Chromosome segregation protein Spo0J, contains ParB-like nuclease domain
1097751	1161949	64198	Predicted by at least one method	WP_012340860.1		AVK02_RS03535	1158143	1159504	-1	replicative DNA helicase	L	Replicative DNA helicase
1097751	1161949	64198	Predicted by at least one method	WP_012340861.1		AVK02_RS03530	1159516	1160340	-1	chromosome partitioning ATPase	N	Cellulose biosynthesis protein BcsQ
1097751	1161949	64198	Predicted by at least one method	WP_014325839.1		AVK02_RS03520	1160927	1161418	1	heme iron utilization protein	P	Putative heme iron utilization protein
1097751	1161949	64198	Predicted by at least one method	WP_005751227.1		AVK02_RS03515	1161434	1161949	1	heme utilization protein HutZ	P	Putative heme iron utilization protein
