# Supplementary material for: Comparative analysis reveals the Genomic Islands in Pasteurella multocida population genetics: on Symbiosis and adaptability
Source: BMC Genomics. 2019 Jan 18;20:63. doi: 10.1186/s12864-018-5366-6 (PMC6339346; doi:10.1186/s12864-018-5366-6)
Supplement: Supplementary file 6 — File S1. Detailed information on GI of each strain (ZIP 1360 kb). [file 12864_2018_5366_MOESM6_ESM.zip › File. S1. Detailed information on GI of each strain/Detailed information on GIs of 97 whole genomes strains/3347PM.xls]

## Sheet: Islandviewer Results
Island start	Island end	Length	Method	Gene name	Gene ID	Locus	Gene start	Gene end	Strand	Product	COG		External Annotations
168941	185264	16323	Predicted by at least one method	WP_005736263.1		AVK04_RS02955	168941	169450	1	molybdopterin-guanine dinucleotide biosynthesis protein MobB	H	Molybdopterin-guanine dinucleotide biosynthesis protein	PAI
168941	185264	16323	Predicted by at least one method	WP_005718967.1		AVK04_RS02960	169460	170845	1	MFS transporter	G	Predicted arabinose efflux permease, MFS family
168941	185264	16323	Predicted by at least one method	WP_005764193.1		AVK04_RS02965	171404	171778	-1	hypothetical protein	K	Predicted transcriptional regulator, contains an HTH and PUA-like domains
168941	185264	16323	Predicted by at least one method	WP_014326449.1		AVK04_RS02970	171756	172805	-1	hypothetical protein	J	Ribosomal protein S18 acetylase RimI and related acetyltransferases
168941	185264	16323	Predicted by at least one method	WP_014326450.1		AVK04_RS02975	173791	174741	-1	abortive infection protein	V	Abortive infection bacteriophage resistance protein
168941	185264	16323	Predicted by at least one method	WP_014326451.1		AVK04_RS02980	175755	177932	-1	hypothetical protein	S	Uncharcterized protein, DUF927 family
168941	185264	16323	Predicted by at least one method	WP_016533390.1		AVK04_RS02985	177925	178359	-1	hypothetical protein	R	Predicted pyrophosphatase or phosphodiesterase, AlkP superfamily
168941	185264	16323	Predicted by at least one method	WP_014326453.1		AVK04_RS02990	178356	178682	-1	hypothetical protein	MDT	AAA+-type ATPase, SpoVK/Ycf46/Vps4 family
168941	185264	16323	Predicted by at least one method	WP_016504559.1		AVK04_RS02995	178675	179070	-1	hypothetical protein	E	Chorismate synthase
168941	185264	16323	Predicted by at least one method	WP_014326454.1		AVK04_RS03000	179063	179623	-1	hypothetical protein	G	Di- and tricarboxylate transporter
168941	185264	16323	Predicted by at least one method	WP_014326455.1		AVK04_RS03005	179746	180108	-1	hypothetical protein	U	Type VI protein secretion system component VasK
168941	185264	16323	Predicted by at least one method	WP_016504558.1		AVK04_RS03010	180570	180845	-1	hypothetical protein; Pathogen-associated gene(PAG)	K	Leucine-rich repeat (LRR) protein
168941	185264	16323	Predicted by at least one method	WP_014326458.1		AVK04_RS03015	181037	181315	-1	hypothetical protein	V	Restriction endonuclease S subunit
168941	185264	16323	Predicted by at least one method	WP_014326459.1		AVK04_RS03020	181308	182027	-1	hypothetical protein	X	Phage regulatory protein Rha
168941	185264	16323	Predicted by at least one method	WP_014326460.1		AVK04_RS03025	182048	182470	-1	hypothetical protein; Pathogen-associated gene(PAG)	J	Alanyl-tRNA synthetase
168941	185264	16323	Predicted by at least one method	WP_005764228.1		AVK04_RS03030	182480	182677	-1	helix-turn-helix domain-containing protein	KX	Predicted DNA-binding transcriptional regulator AlpA
168941	185264	16323	Predicted by at least one method	WP_014326461.1		AVK04_RS03035	182902	183507	-1	hypothetical protein	JR	HD superfamily phosphodieaserase, includes HD domain of RNase Y
168941	185264	16323	Predicted by at least one method	WP_014326462.1		AVK04_RS03040	183981	185264	-1	integrase	LX	Integrase
1862569	1898675	36106	Predicted by at least one method	WP_016570029.1		AVK04_RS07220	1862569	1863408	-1	hypothetical protein	L	Adenine-specific DNA methylase	RGI
1862569	1898675	36106	Predicted by at least one method	WP_075266408.1		AVK04_RS07225	1863485	1863592	-1	Com family DNA-binding transcriptional regulator	X	Mu-like prophage FluMu protein Com
1862569	1898675	36106	Predicted by at least one method	WP_016570030.1		AVK04_RS07230	1863738	1863926	-1	hypothetical protein	G	Beta-galactosidase GanA
1862569	1898675	36106	Predicted by at least one method			AVK04_RS11110	1864329	1864562	-1	hypothetical protein
1862569	1898675	36106	Predicted by at least one method			AVK04_RS11115	1864584	1864763	-1	hypothetical protein
1862569	1898675	36106	Predicted by at least one method			AVK04_RS11120	1864764	1865777	-1	hypothetical protein
1862569	1898675	36106	Predicted by at least one method			AVK04_RS11125	1866045	1866407	-1	hypothetical protein
1862569	1898675	36106	Predicted by at least one method	WP_016533276.1		AVK04_RS07240	1866519	1867106	-1	hypothetical protein	X	Uncharacterized protein YmfQ in lambdoid prophage, DUF2313 family
1862569	1898675	36106	Predicted by at least one method	WP_016533277.1		AVK04_RS07245	1867106	1868170	-1	hypothetical protein	X	Uncharacterized phage protein gp47/JayE
1862569	1898675	36106	Predicted by at least one method	WP_016533278.1		AVK04_RS07250	1868185	1868535	-1	hypothetical protein	X	Mu-like prophage protein gp46
1862569	1898675	36106	Predicted by at least one method	WP_075266153.1		AVK04_RS07255	1868611	1869267	-1	baseplate assembly protein	X	Mu-like prophage protein gp45
1862569	1898675	36106	Predicted by at least one method	WP_075266212.1		AVK04_RS07260	1869270	1870382	-1	phage tail protein	X	Mu-like prophage tail protein gpP
1862569	1898675	36106	Predicted by at least one method	WP_016533281.1		AVK04_RS07265	1870384	1871709	-1	phage virion protein	X	Mu-like prophage DNA circulation protein
1862569	1898675	36106	Predicted by at least one method	WP_075266155.1		AVK04_RS07270	1871712	1873967	-1	phage tail tape measure protein	X	Phage-related tail protein
1862569	1898675	36106	Predicted by at least one method	WP_016570034.1		AVK04_RS07275	1874015	1874194	-1	hypothetical protein	G	Myo-inositol catabolism protein IolC
1862569	1898675	36106	Predicted by at least one method	WP_016533381.1		AVK04_RS07280	1874251	1874592	-1	hypothetical protein	V	ABC-type multidrug transport system, ATPase and permease component
1862569	1898675	36106	Predicted by at least one method	WP_016533260.1		AVK04_RS07330	1880656	1881072	-1	phage virion morphogenesis protein	X	Mu-like prophage protein gpG
1862569	1898675	36106	Predicted by at least one method	WP_075266157.1		AVK04_RS07335	1881213	1882514	-1	phage head morphogenesis protein	S	Uncharacterized conserved protein, contains phage Mu gpF-like domain
1862569	1898675	36106	Predicted by at least one method	WP_075266161.1		AVK04_RS07340	1882507	1884147	-1	hypothetical protein	X	Mu-like prophage protein gp29
1862569	1898675	36106	Predicted by at least one method	WP_075266163.1		AVK04_RS07345	1884151	1885788	-1	hypothetical protein	X	Phage terminase large subunit
1862569	1898675	36106	Predicted by at least one method	WP_075266165.1		AVK04_RS07350	1885788	1886285	-1	DNA-binding protein	E	ABC-type spermidine/putrescine transport system, permease component II
1862569	1898675	36106	Predicted by at least one method	WP_075266167.1		AVK04_RS07355	1886289	1886540	-1	hypothetical protein	J	Alanyl-tRNA synthetase
1862569	1898675	36106	Predicted by at least one method	WP_075266169.1		AVK04_RS07360	1886537	1886791	-1	hypothetical protein	T	Nucleotide-binding universal stress protein, UspA family
1862569	1898675	36106	Predicted by at least one method	WP_081375313.1		AVK04_RS07365	1886775	1886969	-1	hypothetical protein	C	Dehydrogenase (flavoprotein)
1862569	1898675	36106	Predicted by at least one method	WP_075266174.1		AVK04_RS07370	1886911	1887168	-1	hypothetical protein	P	Uncharacterized protein, possibly involved in nitrogen fixation
1862569	1898675	36106	Predicted by at least one method	WP_075266176.1		AVK04_RS07375	1887165	1887401	-1	hypothetical protein	T	CheY chemotaxis protein or a CheY-like REC (receiver) domain
1862569	1898675	36106	Predicted by at least one method	WP_075266178.1		AVK04_RS07380	1887554	1888039	-1	N-acetylmuramoyl-L-alanine amidase	M	N-acetyl-anhydromuramyl-L-alanine amidase AmpD
1862569	1898675	36106	Predicted by at least one method	WP_075266180.1		AVK04_RS07385	1888129	1888557	-1	mor transcription activator family protein	K	Transcriptional regulator, Middle operon regulator (Mor) family
1862569	1898675	36106	Predicted by at least one method	WP_075266182.1		AVK04_RS07390	1888706	1889347	1	hypothetical protein	J	Protein chain release factor B
1862569	1898675	36106	Predicted by at least one method	WP_075266184.1		AVK04_RS07395	1889350	1890006	1	hypothetical protein	T	Signal transduction histidine kinase regulating C4-dicarboxylate transport system
1862569	1898675	36106	Predicted by at least one method	WP_064972845.1		AVK04_RS07400	1890003	1890224	1	hypothetical protein	S	Uncharacterized conserved protein, DUF4415 family
1862569	1898675	36106	Predicted by at least one method	WP_064972844.1		AVK04_RS07405	1890305	1890562	1	hypothetical protein	O	Molecular chaperone, HSP90 family
1862569	1898675	36106	Predicted by at least one method	WP_075266186.1		AVK04_RS07410	1890565	1890861	1	hypothetical protein	QR	Cyanophycinase and related exopeptidases
1862569	1898675	36106	Predicted by at least one method	WP_081375314.1		AVK04_RS07415	1890896	1891309	-1	GemA protein	X	Mu-like prophage protein gp16
1862569	1898675	36106	Predicted by at least one method	WP_075266188.1		AVK04_RS07420	1891296	1891676	-1	hypothetical protein	R	Putative Zn-dependent protease, contains TPR repeats
1862569	1898675	36106	Predicted by at least one method	WP_075266190.1		AVK04_RS07425	1891669	1892142	-1	hypothetical protein	T	GAF domain
1862569	1898675	36106	Predicted by at least one method	WP_075266192.1		AVK04_RS07430	1892219	1892725	-1	hypothetical protein	D	Chromosome segregation ATPase
1862569	1898675	36106	Predicted by at least one method	WP_075266194.1		AVK04_RS07435	1892768	1893043	-1	hypothetical protein	J	Peptide chain release factor RF-3
1862569	1898675	36106	Predicted by at least one method	WP_075266196.1		AVK04_RS07440	1893078	1893635	-1	phosphohydrolase	FR	5'-deoxynucleotidase YfbR and related HD superfamily hydrolases
1862569	1898675	36106	Predicted by at least one method	WP_075266198.1		AVK04_RS07445	1893971	1894180	-1	hypothetical protein	C	Phosphoenolpyruvate carboxykinase, ATP-dependent
1862569	1898675	36106	Predicted by at least one method	WP_075266200.1		AVK04_RS07450	1894338	1894955	-1	sulfate transporter	O	Predicted metalloendopeptidase
1862569	1898675	36106	Predicted by at least one method	WP_075266202.1		AVK04_RS07455	1894958	1895146	-1	hypothetical protein	K	Predicted DNA-binding transcriptional regulator, ArsR family
1862569	1898675	36106	Predicted by at least one method	WP_064972836.1		AVK04_RS07460	1895155	1895364	-1	hypothetical protein	O	Thiol-disulfide isomerase or thioredoxin
1862569	1898675	36106	Predicted by at least one method	WP_075266204.1		AVK04_RS07465	1895378	1896253	-1	transcriptional regulator	X	Bacteriophage DNA transposition protein, AAA+ family ATPase
1862569	1898675	36106	Predicted by at least one method	WP_075266206.1		AVK04_RS07470	1896280	1896723	-1	hypothetical protein	C	Acyl-CoA reductase or other NAD-dependent aldehyde dehydrogenase
1862569	1898675	36106	Predicted by at least one method	WP_075266208.1		AVK04_RS07475	1896735	1898675	-1	transposase	X	Transposase InsO and inactivated derivatives
2313048	2362497	49449	Predicted by at least one method	WP_006248872.1		AVK04_RS01080	2313048	2313368	-1	hypothetical protein	V	CRISPR/Cas system-associated endoribonuclease Cas2	PAI (ICE)
2313048	2362497	49449	Predicted by at least one method	WP_012340839.1		AVK04_RS01085	2313367	2314134	1	aldo/keto reductase	R	Predicted oxidoreductase (related to aryl-alcohol dehydrogenase)
2313048	2362497	49449	Predicted by at least one method	WP_006248874.1		AVK04_RS01090	2314673	2315383	-1	hypothetical protein	R	GTPase, G3E family
2313048	2362497	49449	Predicted by at least one method	WP_014325832.1		AVK04_RS01095	2315479	2315763	1	hypothetical protein; Pathogen-associated gene(PAG)	V	ABC-type antimicrobial peptide transport system, permease component
2313048	2362497	49449	Predicted by at least one method	WP_006248876.1		AVK04_RS01100	2315860	2316378	1	hypothetical protein	Q	Ectoine hydroxylase-related dioxygenase, phytanoyl-CoA dioxygenase (PhyH) family
2313048	2362497	49449	Predicted by at least one method	WP_012340838.1		AVK04_RS01105	2316538	2318589	1	DNA topoisomerase III	L	DNA topoisomerase IA
2313048	2362497	49449	Predicted by at least one method	WP_006248878.1		AVK04_RS01110	2319407	2319838	1	hypothetical protein	I	Fatty acid desaturase
2313048	2362497	49449	Predicted by at least one method	WP_006248879.1		AVK04_RS01115	2319944	2320624	1	hypothetical protein	J	Aspartyl/asparaginyl-tRNA synthetase
2313048	2362497	49449	Predicted by at least one method	WP_014325831.1		AVK04_RS01120	2320650	2321057	1	hypothetical protein; Pathogen-associated gene(PAG)	J	Translation elongation factor P (EF-P)/translation initiation factor 5A (eIF-5A)
2313048	2362497	49449	Predicted by at least one method	WP_006248881.1		AVK04_RS01125	2321137	2321499	1	hypothetical protein; Pathogen-associated gene(PAG)	K	DNA-binding transcriptional regulator, IclR family
2313048	2362497	49449	Predicted by at least one method	WP_006248882.1		AVK04_RS01130	2321612	2321872	1	hypothetical protein	C	NADP-dependent 3-hydroxy acid dehydrogenase YdfG
2313048	2362497	49449	Predicted by at least one method	WP_006248884.1		AVK04_RS01135	2322031	2322660	1	hypothetical protein	D	Cell division protein DamX, binds to the septal ring, contains C-terminal SPOR domain
2313048	2362497	49449	Predicted by at least one method	WP_006248885.1		AVK04_RS01140	2322660	2323433	1	integrating conjugative element protein	O	Glutaredoxin
2313048	2362497	49449	Predicted by at least one method	WP_012340835.1		AVK04_RS01145	2323412	2324182	1	hypothetical protein; Pathogen-associated gene(PAG)	M	Soluble lytic murein transglycosylase and related regulatory proteins (some contain LysM/invasin domains)
2313048	2362497	49449	Predicted by at least one method	WP_012340834.1		AVK04_RS01150	2324185	2324691	1	integrating conjugative element protein	KT	DNA-binding response regulator, LytR/AlgR family
2313048	2362497	49449	Predicted by at least one method	WP_014325830.1		AVK04_RS01155	2324691	2326892	1	conjugative coupling factor TraD, PFGI-1 class	U	Type IV secretory pathway, VirD4 component, TraG/TraD family ATPase
2313048	2362497	49449	Predicted by at least one method	WP_006248889.1		AVK04_RS01160	2326885	2327238	1	hypothetical protein; Pathogen-associated gene(PAG)	E	Aminopeptidase N
2313048	2362497	49449	Predicted by at least one method	WP_012340831.1		AVK04_RS01165	2327235	2327930	1	integrating conjugative element membrane protein	P	ABC-type Fe3+ transport system, periplasmic component
2313048	2362497	49449	Predicted by at least one method	WP_012340830.1		AVK04_RS01170	2327962	2328345	-1	hypothetical protein	E	Ornithine cyclodeaminase/archaeal alanine dehydrogenase, mu-crystallin family
2313048	2362497	49449	Predicted by at least one method	WP_006248892.1		AVK04_RS01175	2328532	2328858	1	hypothetical protein	PC	Hydroxylamine reductase (hybrid-cluster protein)
2313048	2362497	49449	Predicted by at least one method	WP_006248893.1		AVK04_RS01180	2328855	2329091	1	hypothetical protein
2313048	2362497	49449	Predicted by at least one method	WP_006248894.1		AVK04_RS01185	2329106	2329495	1	membrane protein; Pathogen-associated gene(PAG)	O	Peroxiredoxin
2313048	2362497	49449	Predicted by at least one method	WP_012340829.1		AVK04_RS01190	2329518	2329883	1	membrane protein	P	Phosphate/sulfate permease
2313048	2362497	49449	Predicted by at least one method	WP_012340828.1		AVK04_RS01195	2329887	2330531	1	integrating conjugative element protein	C	Fe-S-cluster-containing dehydrogenase component
2313048	2362497	49449	Predicted by at least one method	WP_012340827.1		AVK04_RS01200	2330531	2331415	1	conjugative transfer protein	U	Type II secretory pathway, component HofQ
2313048	2362497	49449	Predicted by at least one method	WP_012340826.1		AVK04_RS01205	2331427	2332881	1	integrating conjugative element protein	KT	Phage shock protein A
2313048	2362497	49449	Predicted by at least one method	WP_012340824.1		AVK04_RS01210	2332894	2333292	1	conjugal transfer protein	EP	ABC-type dipeptide/oligopeptide/nickel transport system, ATPase component
2313048	2362497	49449	Predicted by at least one method	WP_012340823.1		AVK04_RS01215	2333295	2336132	1	conjugative transfer ATPase	U	Type IV secretory pathway, VirB4 component
2313048	2362497	49449	Predicted by at least one method	WP_012340822.1		AVK04_RS01220	2336132	2336560	1	hypothetical protein; Pathogen-associated gene(PAG)	X	Phage terminase large subunit
2313048	2362497	49449	Predicted by at least one method	WP_012340821.1		AVK04_RS01225	2336550	2336867	1	hypothetical protein; Pathogen-associated gene(PAG)	H	Dihydrofolate reductase
2313048	2362497	49449	Predicted by at least one method	WP_012340820.1		AVK04_RS01230	2336878	2338350	1	conjugal transfer protein TraG	E	Aspartate/methionine/tyrosine aminotransferase
2313048	2362497	49449	Predicted by at least one method	WP_012340819.1		AVK04_RS01235	2338396	2338737	-1	hypothetical protein; Pathogen-associated gene(PAG)
2313048	2362497	49449	Predicted by at least one method	WP_012340818.1		AVK04_RS01240	2338758	2339228	-1	hypothetical protein	T	K+-sensing histidine kinase KdpD
2313048	2362497	49449	Predicted by at least one method	WP_012340817.1		AVK04_RS01245	2339444	2339872	-1	hypothetical protein; Pathogen-associated gene(PAG)	J	Aspartyl-tRNA synthetase
2313048	2362497	49449	Predicted by at least one method	WP_012340816.1		AVK04_RS01250	2339893	2341905	-1	integrating conjugative element protein	M	Phage-related lysozyme (muramidase), GH24 family
2313048	2362497	49449	Predicted by at least one method	WP_012340815.1		AVK04_RS01255	2341923	2342864	-1	integrating conjugative element protein	T	HAMP domain
2313048	2362497	49449	Predicted by at least one method	WP_012340813.1		AVK04_RS01260	2342861	2343304	-1	integrating conjugative element protein	QV	Cytochrome P450
2313048	2362497	49449	Predicted by at least one method	WP_012340812.1		AVK04_RS01265	2343678	2344031	1	hypothetical protein; Pathogen-associated gene(PAG)	R	Predicted metal-dependent hydrolase, TIM-barrel fold
2313048	2362497	49449	Predicted by at least one method	WP_012340811.1		AVK04_RS01270	2344103	2344348	1	hypothetical protein; Pathogen-associated gene(PAG)	J	Ribosomal protein L10
2313048	2362497	49449	Predicted by at least one method	WP_012340810.1		AVK04_RS01275	2344447	2344842	1	hypothetical protein; Pathogen-associated gene(PAG)	TK	DNA-binding response regulator, OmpR family, contains REC and winged-helix (wHTH) domain
2313048	2362497	49449	Predicted by at least one method	WP_012340809.1		AVK04_RS01280	2344920	2345762	1	hypothetical protein; Pathogen-associated gene(PAG)	BQ	Acetoin utilization deacetylase AcuC or a related deacetylase
2313048	2362497	49449	Predicted by at least one method	WP_012340808.1		AVK04_RS01285	2345878	2346285	1	hypothetical protein; Pathogen-associated gene(PAG)	J	tRNA 2-selenouridine synthase SelU, contains rhodanese domain
2313048	2362497	49449	Predicted by at least one method	WP_012340807.1		AVK04_RS01290	2346530	2347504	1	hypothetical protein	L	Antirestriction protein ArdC
2313048	2362497	49449	Predicted by at least one method	WP_012340806.1		AVK04_RS01295	2347644	2348390	1	hypothetical protein	H	Glutamate-1-semialdehyde aminotransferase
2313048	2362497	49449	Predicted by at least one method	WP_014325828.1		AVK04_RS01300	2348463	2349260	1	type I restriction endonuclease subunit M	V	Type I restriction-modification system, DNA methylase subunit
2313048	2362497	49449	Predicted by at least one method	WP_014325827.1		AVK04_RS01305	2349688	2351667	1	integrating conjugative element relaxase PFGI-1 class	J	3'-5' exoribonuclease YhaM, can participate in 23S rRNA maturation, HD superfamily
2313048	2362497	49449	Predicted by at least one method	WP_014325826.1		AVK04_RS01310	2351823	2352587	1	integrase	L	Site-specific recombinase XerD
