# Supplementary material for: Comparative analysis reveals the Genomic Islands in Pasteurella multocida population genetics: on Symbiosis and adaptability
Source: BMC Genomics. 2019 Jan 18;20:63. doi: 10.1186/s12864-018-5366-6 (PMC6339346; doi:10.1186/s12864-018-5366-6)
Supplement: Supplementary file 6 — File S1. Detailed information on GI of each strain (ZIP 1360 kb). [file 12864_2018_5366_MOESM6_ESM.zip › File. S1. Detailed information on GI of each strain/Detailed information on GIs of 97 whole genomes strains/3384PM.xls]

## Sheet: Islandviewer Results
Island start	Island end	Length	Method	Gene name	Gene ID	Locus	Gene start	Gene end	Strand	Product	COG		External Annotations
166975	183298	16323	Predicted by at least one method	WP_005736263.1		AVK08_RS06055	166975	167484	1	molybdopterin-guanine dinucleotide biosynthesis protein MobB	H	Molybdopterin-guanine dinucleotide biosynthesis protein	PAI
166975	183298	16323	Predicted by at least one method	WP_005718967.1		AVK08_RS06060	167494	168879	1	MFS transporter	G	Predicted arabinose efflux permease, MFS family
166975	183298	16323	Predicted by at least one method	WP_005764193.1		AVK08_RS06065	169438	169812	-1	hypothetical protein	K	Predicted transcriptional regulator, contains an HTH and PUA-like domains
166975	183298	16323	Predicted by at least one method	WP_014326449.1		AVK08_RS06070	169790	170839	-1	hypothetical protein	J	Ribosomal protein S18 acetylase RimI and related acetyltransferases
166975	183298	16323	Predicted by at least one method	WP_014326450.1		AVK08_RS06075	171825	172775	-1	abortive infection protein	V	Abortive infection bacteriophage resistance protein
166975	183298	16323	Predicted by at least one method	WP_014326451.1		AVK08_RS06080	173789	175966	-1	hypothetical protein	S	Uncharcterized protein, DUF927 family
166975	183298	16323	Predicted by at least one method	WP_016533390.1		AVK08_RS06085	175959	176393	-1	hypothetical protein	R	Predicted pyrophosphatase or phosphodiesterase, AlkP superfamily
166975	183298	16323	Predicted by at least one method	WP_014326453.1		AVK08_RS06090	176390	176716	-1	hypothetical protein	MDT	AAA+-type ATPase, SpoVK/Ycf46/Vps4 family
166975	183298	16323	Predicted by at least one method	WP_016504559.1		AVK08_RS06095	176709	177104	-1	hypothetical protein	E	Chorismate synthase
166975	183298	16323	Predicted by at least one method	WP_014326454.1		AVK08_RS06100	177097	177657	-1	hypothetical protein	G	Di- and tricarboxylate transporter
166975	183298	16323	Predicted by at least one method	WP_014326455.1		AVK08_RS06105	177780	178142	-1	hypothetical protein	U	Type VI protein secretion system component VasK
166975	183298	16323	Predicted by at least one method	WP_016504558.1		AVK08_RS06110	178604	178879	-1	hypothetical protein; Pathogen-associated gene(PAG)	K	Leucine-rich repeat (LRR) protein
166975	183298	16323	Predicted by at least one method	WP_014326458.1		AVK08_RS06115	179071	179349	-1	hypothetical protein	V	Restriction endonuclease S subunit
166975	183298	16323	Predicted by at least one method	WP_014326459.1		AVK08_RS06120	179342	180061	-1	hypothetical protein	X	Phage regulatory protein Rha
166975	183298	16323	Predicted by at least one method	WP_014326460.1		AVK08_RS06125	180082	180504	-1	hypothetical protein; Pathogen-associated gene(PAG)	J	Alanyl-tRNA synthetase
166975	183298	16323	Predicted by at least one method	WP_005764228.1		AVK08_RS06130	180514	180711	-1	helix-turn-helix domain-containing protein	KX	Predicted DNA-binding transcriptional regulator AlpA
166975	183298	16323	Predicted by at least one method	WP_014326461.1		AVK08_RS06135	180936	181541	-1	hypothetical protein	JR	HD superfamily phosphodieaserase, includes HD domain of RNase Y
166975	183298	16323	Predicted by at least one method	WP_014326462.1		AVK08_RS06140	182015	183298	-1	integrase	LX	Integrase
1096578	1160776	64198	Predicted by at least one method	WP_075267977.1		AVK08_RS01980	1104196	1104960	-1	integrase	L	Site-specific recombinase XerD	PAI (ICE)
1096578	1160776	64198	Predicted by at least one method	WP_014325827.1		AVK08_RS01975	1105116	1107095	-1	integrating conjugative element relaxase PFGI-1 class	J	3'-5' exoribonuclease YhaM, can participate in 23S rRNA maturation, HD superfamily
1096578	1160776	64198	Predicted by at least one method	WP_014325828.1		AVK08_RS01970	1107523	1108320	-1	type I restriction endonuclease subunit M	V	Type I restriction-modification system, DNA methylase subunit
1096578	1160776	64198	Predicted by at least one method	WP_012340806.1		AVK08_RS01965	1108393	1109139	-1	hypothetical protein	H	Glutamate-1-semialdehyde aminotransferase
1096578	1160776	64198	Predicted by at least one method	WP_012340807.1		AVK08_RS01960	1109279	1110253	-1	hypothetical protein	L	Antirestriction protein ArdC
1096578	1160776	64198	Predicted by at least one method	WP_012340808.1		AVK08_RS01955	1110498	1110905	-1	hypothetical protein; Pathogen-associated gene(PAG)	J	tRNA 2-selenouridine synthase SelU, contains rhodanese domain
1096578	1160776	64198	Predicted by at least one method	WP_012340809.1		AVK08_RS01950	1111021	1111863	-1	hypothetical protein; Pathogen-associated gene(PAG)	BQ	Acetoin utilization deacetylase AcuC or a related deacetylase
1096578	1160776	64198	Predicted by at least one method	WP_012340810.1		AVK08_RS01945	1111941	1112336	-1	hypothetical protein; Pathogen-associated gene(PAG)	TK	DNA-binding response regulator, OmpR family, contains REC and winged-helix (wHTH) domain
1096578	1160776	64198	Predicted by at least one method	WP_012340811.1		AVK08_RS01940	1112435	1112680	-1	hypothetical protein; Pathogen-associated gene(PAG)	L	Adenine-specific DNA glycosylase, acts on AG and A-oxoG pairs
1096578	1160776	64198	Predicted by at least one method	WP_012340812.1		AVK08_RS01935	1112752	1113105	-1	hypothetical protein; Pathogen-associated gene(PAG)	R	Predicted metal-dependent hydrolase, TIM-barrel fold
1096578	1160776	64198	Predicted by at least one method	WP_012340813.1		AVK08_RS01930	1113479	1113922	1	integrating conjugative element protein	QV	Cytochrome P450
1096578	1160776	64198	Predicted by at least one method	WP_012340815.1		AVK08_RS01925	1113919	1114860	1	integrating conjugative element protein	T	HAMP domain
1096578	1160776	64198	Predicted by at least one method	WP_012340816.1		AVK08_RS01920	1114878	1116890	1	integrating conjugative element protein	M	Phage-related lysozyme (muramidase), GH24 family
1096578	1160776	64198	Predicted by at least one method	WP_012340817.1		AVK08_RS01915	1116911	1117339	1	hypothetical protein; Pathogen-associated gene(PAG)	J	Aspartyl-tRNA synthetase
1096578	1160776	64198	Predicted by at least one method	WP_012340818.1		AVK08_RS01910	1117555	1118025	1	hypothetical protein	T	K+-sensing histidine kinase KdpD
1096578	1160776	64198	Predicted by at least one method	WP_012340819.1		AVK08_RS01905	1118046	1118387	1	hypothetical protein; Pathogen-associated gene(PAG)
1096578	1160776	64198	Predicted by at least one method	WP_012340820.1		AVK08_RS01900	1118433	1119905	-1	conjugal transfer protein TraG	E	Aspartate/methionine/tyrosine aminotransferase
1096578	1160776	64198	Predicted by at least one method	WP_012340821.1		AVK08_RS01895	1119916	1120233	-1	hypothetical protein; Pathogen-associated gene(PAG)	H	Dihydrofolate reductase
1096578	1160776	64198	Predicted by at least one method	WP_012340822.1		AVK08_RS01890	1120223	1120651	-1	hypothetical protein; Pathogen-associated gene(PAG)	X	Phage terminase large subunit
1096578	1160776	64198	Predicted by at least one method	WP_012340823.1		AVK08_RS01885	1120651	1123488	-1	conjugative transfer ATPase	U	Type IV secretory pathway, VirB4 component
1096578	1160776	64198	Predicted by at least one method	WP_012340824.1		AVK08_RS01880	1123491	1123889	-1	conjugal transfer protein	EP	ABC-type dipeptide/oligopeptide/nickel transport system, ATPase component
1096578	1160776	64198	Predicted by at least one method	WP_012340826.1		AVK08_RS01875	1123902	1125356	-1	integrating conjugative element protein	KT	Phage shock protein A
1096578	1160776	64198	Predicted by at least one method	WP_012340827.1		AVK08_RS01870	1125368	1126252	-1	conjugative transfer protein	U	Type II secretory pathway, component HofQ
1096578	1160776	64198	Predicted by at least one method	WP_012340828.1		AVK08_RS01865	1126252	1126896	-1	integrating conjugative element protein	C	Fe-S-cluster-containing dehydrogenase component
1096578	1160776	64198	Predicted by at least one method	WP_012340829.1		AVK08_RS01860	1126900	1127265	-1	membrane protein	P	Phosphate/sulfate permease
1096578	1160776	64198	Predicted by at least one method	WP_006248894.1		AVK08_RS01855	1127288	1127677	-1	membrane protein; Pathogen-associated gene(PAG)	O	Peroxiredoxin
1096578	1160776	64198	Predicted by at least one method	WP_006248893.1		AVK08_RS01850	1127692	1127928	-1	hypothetical protein
1096578	1160776	64198	Predicted by at least one method	WP_006248892.1		AVK08_RS01845	1127925	1128251	-1	hypothetical protein	PC	Hydroxylamine reductase (hybrid-cluster protein)
1096578	1160776	64198	Predicted by at least one method	WP_012340830.1		AVK08_RS01840	1128438	1128821	1	hypothetical protein	E	Ornithine cyclodeaminase/archaeal alanine dehydrogenase, mu-crystallin family
1096578	1160776	64198	Predicted by at least one method	WP_012340831.1		AVK08_RS01835	1128853	1129548	-1	integrating conjugative element membrane protein	P	ABC-type Fe3+ transport system, periplasmic component
1096578	1160776	64198	Predicted by at least one method	WP_006248889.1		AVK08_RS01830	1129545	1129898	-1	hypothetical protein; Pathogen-associated gene(PAG)	E	Aminopeptidase N
1096578	1160776	64198	Predicted by at least one method	WP_014325830.1		AVK08_RS01825	1129891	1132092	-1	conjugative coupling factor TraD, PFGI-1 class	U	Type IV secretory pathway, VirD4 component, TraG/TraD family ATPase
1096578	1160776	64198	Predicted by at least one method	WP_012340834.1		AVK08_RS01820	1132092	1132598	-1	integrating conjugative element protein	KT	DNA-binding response regulator, LytR/AlgR family
1096578	1160776	64198	Predicted by at least one method	WP_012340835.1		AVK08_RS01815	1132601	1133371	-1	hypothetical protein; Pathogen-associated gene(PAG)	M	Soluble lytic murein transglycosylase and related regulatory proteins (some contain LysM/invasin domains)
1096578	1160776	64198	Predicted by at least one method	WP_006248885.1		AVK08_RS01810	1133350	1134123	-1	integrating conjugative element protein	O	Glutaredoxin
1096578	1160776	64198	Predicted by at least one method	WP_006248884.1		AVK08_RS01805	1134123	1134752	-1	hypothetical protein	D	Cell division protein DamX, binds to the septal ring, contains C-terminal SPOR domain
1096578	1160776	64198	Predicted by at least one method	WP_006248882.1		AVK08_RS01800	1134911	1135171	-1	hypothetical protein	C	NADP-dependent 3-hydroxy acid dehydrogenase YdfG
1096578	1160776	64198	Predicted by at least one method	WP_006248881.1		AVK08_RS01795	1135284	1135646	-1	hypothetical protein; Pathogen-associated gene(PAG)	K	DNA-binding transcriptional regulator, IclR family
1096578	1160776	64198	Predicted by at least one method	WP_014325831.1		AVK08_RS01790	1135726	1136133	-1	hypothetical protein; Pathogen-associated gene(PAG)	J	Translation elongation factor P (EF-P)/translation initiation factor 5A (eIF-5A)
1096578	1160776	64198	Predicted by at least one method	WP_006248879.1		AVK08_RS01785	1136159	1136839	-1	hypothetical protein	J	Aspartyl/asparaginyl-tRNA synthetase
1096578	1160776	64198	Predicted by at least one method	WP_006248878.1		AVK08_RS01780	1136945	1137376	-1	hypothetical protein	I	Fatty acid desaturase
1096578	1160776	64198	Predicted by at least one method	WP_012340838.1		AVK08_RS01775	1138194	1140245	-1	DNA topoisomerase III	L	DNA topoisomerase IA
1096578	1160776	64198	Predicted by at least one method	WP_006248876.1		AVK08_RS01770	1140405	1140923	-1	hypothetical protein	Q	Ectoine hydroxylase-related dioxygenase, phytanoyl-CoA dioxygenase (PhyH) family
1096578	1160776	64198	Predicted by at least one method	WP_014325832.1		AVK08_RS01765	1141020	1141304	-1	hypothetical protein; Pathogen-associated gene(PAG)	O	Serine protease, subtilisin family
1096578	1160776	64198	Predicted by at least one method	WP_006248874.1		AVK08_RS01760	1141400	1142110	1	hypothetical protein	R	GTPase, G3E family
1096578	1160776	64198	Predicted by at least one method	WP_011200813.1		AVK08_RS01705	1150339	1150641	-1	hypothetical protein	FR	Cytosine/adenosine deaminase or related metal-dependent hydrolase
1096578	1160776	64198	Predicted by at least one method	WP_011200812.1		AVK08_RS01700	1150682	1150870	-1	hypothetical protein	H	GTP cyclohydrolase II
1096578	1160776	64198	Predicted by at least one method	WP_012340854.1		AVK08_RS01695	1151177	1151629	-1	single-stranded DNA-binding protein	L	Single-stranded DNA-binding protein
1096578	1160776	64198	Predicted by at least one method	WP_012340855.1		AVK08_RS01690	1151985	1152470	-1	hypothetical protein	U	Predicted component of the type VI protein secretion system
1096578	1160776	64198	Predicted by at least one method	WP_012340856.1		AVK08_RS01685	1152479	1153237	-1	integrating conjugative element protein	H	Heme A synthase
1096578	1160776	64198	Predicted by at least one method	WP_014325837.1		AVK08_RS01680	1153416	1154606	-1	hypothetical protein	S	Uncharacterized membrane protein
1096578	1160776	64198	Predicted by at least one method	WP_012340858.1		AVK08_RS01675	1154765	1155322	-1	hypothetical protein	EH	Anthranilate/para-aminobenzoate synthases component I
1096578	1160776	64198	Predicted by at least one method	WP_012340859.1		AVK08_RS01670	1155315	1156961	-1	chromosome partitioning protein ParB	D	Chromosome segregation protein Spo0J, contains ParB-like nuclease domain
1096578	1160776	64198	Predicted by at least one method	WP_012340860.1		AVK08_RS01665	1156970	1158331	-1	replicative DNA helicase	L	Replicative DNA helicase
1096578	1160776	64198	Predicted by at least one method	WP_012340861.1		AVK08_RS01660	1158343	1159167	-1	chromosome partitioning ATPase	N	Cellulose biosynthesis protein BcsQ
1096578	1160776	64198	Predicted by at least one method	WP_014325839.1		AVK08_RS01650	1159754	1160245	1	heme iron utilization protein	P	Putative heme iron utilization protein
1096578	1160776	64198	Predicted by at least one method	WP_005751227.1		AVK08_RS01645	1160261	1160776	1	heme utilization protein HutZ	P	Putative heme iron utilization protein
