# Supplementary material for: Comparative analysis reveals the Genomic Islands in Pasteurella multocida population genetics: on Symbiosis and adaptability
Source: BMC Genomics. 2019 Jan 18;20:63. doi: 10.1186/s12864-018-5366-6 (PMC6339346; doi:10.1186/s12864-018-5366-6)
Supplement: Supplementary file 6 — File S1. Detailed information on GI of each strain (ZIP 1360 kb). [file 12864_2018_5366_MOESM6_ESM.zip › File. S1. Detailed information on GI of each strain/Detailed information on GIs of 97 whole genomes strains/3483PM.xls]

## Sheet: Islandviewer Results
Island start	Island end	Length	Method	Gene name	Gene ID	Locus	Gene start	Gene end	Strand	Product	COG		External Annotations
215876	232199	16323	Predicted by at least one method	WP_005736263.1		AVK11_RS03710	215876	216385	1	molybdopterin-guanine dinucleotide biosynthesis protein MobB	H	Molybdopterin-guanine dinucleotide biosynthesis protein	PAI
215876	232199	16323	Predicted by at least one method	WP_005718967.1		AVK11_RS03715	216395	217780	1	MFS transporter	G	Predicted arabinose efflux permease, MFS family
215876	232199	16323	Predicted by at least one method	WP_005764193.1		AVK11_RS03720	218339	218713	-1	hypothetical protein	K	Predicted transcriptional regulator, contains an HTH and PUA-like domains
215876	232199	16323	Predicted by at least one method	WP_014326449.1		AVK11_RS03725	218691	219740	-1	hypothetical protein	J	Ribosomal protein S18 acetylase RimI and related acetyltransferases
215876	232199	16323	Predicted by at least one method	WP_014326450.1		AVK11_RS03730	220726	221676	-1	abortive infection protein	V	Abortive infection bacteriophage resistance protein
215876	232199	16323	Predicted by at least one method	WP_014326451.1		AVK11_RS03735	222690	224867	-1	hypothetical protein	S	Uncharcterized protein, DUF927 family
215876	232199	16323	Predicted by at least one method	WP_016533390.1		AVK11_RS03740	224860	225294	-1	hypothetical protein	R	Predicted pyrophosphatase or phosphodiesterase, AlkP superfamily
215876	232199	16323	Predicted by at least one method	WP_014326453.1		AVK11_RS03745	225291	225617	-1	hypothetical protein	MDT	AAA+-type ATPase, SpoVK/Ycf46/Vps4 family
215876	232199	16323	Predicted by at least one method	WP_016504559.1		AVK11_RS03750	225610	226005	-1	hypothetical protein	E	Chorismate synthase
215876	232199	16323	Predicted by at least one method	WP_014326454.1		AVK11_RS03755	225998	226558	-1	hypothetical protein	G	Di- and tricarboxylate transporter
215876	232199	16323	Predicted by at least one method	WP_014326455.1		AVK11_RS03760	226681	227043	-1	hypothetical protein	U	Type VI protein secretion system component VasK
215876	232199	16323	Predicted by at least one method	WP_016504558.1		AVK11_RS03765	227505	227780	-1	hypothetical protein; Pathogen-associated gene(PAG)	K	Leucine-rich repeat (LRR) protein
215876	232199	16323	Predicted by at least one method	WP_014326458.1		AVK11_RS03770	227972	228250	-1	hypothetical protein	V	Restriction endonuclease S subunit
215876	232199	16323	Predicted by at least one method	WP_014326459.1		AVK11_RS03775	228243	228962	-1	hypothetical protein	X	Phage regulatory protein Rha
215876	232199	16323	Predicted by at least one method	WP_014326460.1		AVK11_RS03780	228983	229405	-1	hypothetical protein; Pathogen-associated gene(PAG)	J	Alanyl-tRNA synthetase
215876	232199	16323	Predicted by at least one method	WP_005764228.1		AVK11_RS03785	229415	229612	-1	helix-turn-helix domain-containing protein	KX	Predicted DNA-binding transcriptional regulator AlpA
215876	232199	16323	Predicted by at least one method	WP_014326461.1		AVK11_RS03790	229837	230442	-1	hypothetical protein	JR	HD superfamily phosphodieaserase, includes HD domain of RNase Y
215876	232199	16323	Predicted by at least one method	WP_014326462.1		AVK11_RS03795	230916	232199	-1	integrase	LX	Integrase
2355851	2425827	69976	Predicted by at least one method	WP_012340801.1		AVK11_RS00640	2355851	2356429	1	hypothetical protein	S	Uncharacterized conserved protein, contains LGFP repeats	PAI (ICE)
2355851	2425827	69976	Predicted by at least one method			AVK11_RS00635	2356499	2356818	1	N-acetylglucosamine-6-phosphate deacetylase
2355851	2425827	69976	Predicted by at least one method	WP_012340802.1		AVK11_RS00630	2357161	2357598	-1	hypothetical protein	X	Phage repressor protein C, contains Cro/C1-type HTH and peptisase s24 domains
2355851	2425827	69976	Predicted by at least one method	WP_012340803.1		AVK11_RS00625	2357748	2358647	1	integrase	L	Site-specific recombinase XerD
2355851	2425827	69976	Predicted by at least one method			AVK11_RS00620	2358696	2358950	1	hypothetical protein
2355851	2425827	69976	Predicted by at least one method	WP_025288852.1		AVK11_RS00020	2360079	2360699	-1	hypothetical protein	W	P pilus assembly protein, chaperone PapD
2355851	2425827	69976	Predicted by at least one method	WP_021265455.1		AVK11_RS00025	2360852	2361037	-1	hypothetical protein	TK	Two-component response regulator, PleD family, consists of two REC domains and a diguanylate cyclase (GGDEF) domain
2355851	2425827	69976	Predicted by at least one method			AVK11_RS00030	2361109	2361198	1	mobilization protein
2355851	2425827	69976	Predicted by at least one method	WP_011200812.1		AVK11_RS00085	2362371	2362559	1	hypothetical protein	H	GTP cyclohydrolase II
2355851	2425827	69976	Predicted by at least one method	WP_011200813.1		AVK11_RS00090	2362600	2362902	1	hypothetical protein	FR	Cytosine/adenosine deaminase or related metal-dependent hydrolase
2355851	2425827	69976	Predicted by at least one method	WP_011200814.1		AVK11_RS00095	2362902	2364212	1	ISL3 family transposase	X	Transposase
2355851	2425827	69976	Predicted by at least one method	WP_075268008.1		AVK11_RS00075	2365370	2365594	-1	hypothetical protein	H	Outer membrane cobalamin receptor protein
2355851	2425827	69976	Predicted by at least one method	WP_014325823.1		AVK11_RS00080	2365677	2366969	-1	IS91 family transposase	M	dTDP-4-amino-4,6-dideoxygalactose transaminase
2355851	2425827	69976	Predicted by at least one method	WP_075284876.1		AVK11_RS00035	2368277	2368973	-1	3'-kinase	V	Streptomycin 6-kinase
2355851	2425827	69976	Predicted by at least one method	WP_032297575.1		AVK11_RS00040	2368973	2369643	-1	APH(3'') family aminoglycoside O-phosphotransferase	J	Aminoglycoside phosphotransferase
2355851	2425827	69976	Predicted by at least one method	WP_014325832.1		AVK11_RS01660	2378415	2378699	1	hypothetical protein; Pathogen-associated gene(PAG)	V	ABC-type antimicrobial peptide transport system, permease component
2355851	2425827	69976	Predicted by at least one method	WP_006248876.1		AVK11_RS01665	2378796	2379314	1	hypothetical protein	Q	Ectoine hydroxylase-related dioxygenase, phytanoyl-CoA dioxygenase (PhyH) family
2355851	2425827	69976	Predicted by at least one method	WP_012340838.1		AVK11_RS01670	2379474	2381525	1	DNA topoisomerase III	L	DNA topoisomerase IA
2355851	2425827	69976	Predicted by at least one method	WP_006248878.1		AVK11_RS01675	2382343	2382774	1	hypothetical protein	I	Fatty acid desaturase
2355851	2425827	69976	Predicted by at least one method	WP_006248879.1		AVK11_RS01680	2382880	2383560	1	hypothetical protein	J	Aspartyl/asparaginyl-tRNA synthetase
2355851	2425827	69976	Predicted by at least one method	WP_014325831.1		AVK11_RS01685	2383586	2383993	1	hypothetical protein; Pathogen-associated gene(PAG)	J	Translation elongation factor P (EF-P)/translation initiation factor 5A (eIF-5A)
2355851	2425827	69976	Predicted by at least one method	WP_006248881.1		AVK11_RS01690	2384073	2384435	1	hypothetical protein; Pathogen-associated gene(PAG)	K	DNA-binding transcriptional regulator, IclR family
2355851	2425827	69976	Predicted by at least one method	WP_006248882.1		AVK11_RS01695	2384548	2384808	1	hypothetical protein	C	NADP-dependent 3-hydroxy acid dehydrogenase YdfG
2355851	2425827	69976	Predicted by at least one method	WP_006248884.1		AVK11_RS01700	2384967	2385596	1	hypothetical protein	D	Cell division protein DamX, binds to the septal ring, contains C-terminal SPOR domain
2355851	2425827	69976	Predicted by at least one method	WP_006248885.1		AVK11_RS01705	2385596	2386369	1	integrating conjugative element protein	O	Glutaredoxin
2355851	2425827	69976	Predicted by at least one method	WP_012340835.1		AVK11_RS01710	2386348	2387118	1	hypothetical protein; Pathogen-associated gene(PAG)	M	Soluble lytic murein transglycosylase and related regulatory proteins (some contain LysM/invasin domains)
2355851	2425827	69976	Predicted by at least one method	WP_012340834.1		AVK11_RS01715	2387121	2387627	1	integrating conjugative element protein	KT	DNA-binding response regulator, LytR/AlgR family
2355851	2425827	69976	Predicted by at least one method	WP_014325830.1		AVK11_RS01720	2387627	2389828	1	conjugative coupling factor TraD, PFGI-1 class	U	Type IV secretory pathway, VirD4 component, TraG/TraD family ATPase
2355851	2425827	69976	Predicted by at least one method	WP_006248889.1		AVK11_RS01725	2389821	2390174	1	hypothetical protein; Pathogen-associated gene(PAG)	E	Aminopeptidase N
2355851	2425827	69976	Predicted by at least one method	WP_012340831.1		AVK11_RS01730	2390171	2390866	1	integrating conjugative element membrane protein	P	ABC-type Fe3+ transport system, periplasmic component
2355851	2425827	69976	Predicted by at least one method	WP_012340830.1		AVK11_RS01735	2390898	2391281	-1	hypothetical protein	E	Ornithine cyclodeaminase/archaeal alanine dehydrogenase, mu-crystallin family
2355851	2425827	69976	Predicted by at least one method	WP_006248892.1		AVK11_RS01740	2391468	2391794	1	hypothetical protein	PC	Hydroxylamine reductase (hybrid-cluster protein)
2355851	2425827	69976	Predicted by at least one method	WP_006248893.1		AVK11_RS01745	2391791	2392027	1	hypothetical protein
2355851	2425827	69976	Predicted by at least one method	WP_006248894.1		AVK11_RS01750	2392042	2392431	1	membrane protein; Pathogen-associated gene(PAG)	O	Peroxiredoxin
2355851	2425827	69976	Predicted by at least one method	WP_012340829.1		AVK11_RS01755	2392454	2392819	1	membrane protein	P	Phosphate/sulfate permease
2355851	2425827	69976	Predicted by at least one method	WP_012340828.1		AVK11_RS01760	2392823	2393467	1	integrating conjugative element protein	C	Fe-S-cluster-containing dehydrogenase component
2355851	2425827	69976	Predicted by at least one method	WP_012340827.1		AVK11_RS01765	2393467	2394351	1	conjugative transfer protein	U	Type II secretory pathway, component HofQ
2355851	2425827	69976	Predicted by at least one method	WP_012340826.1		AVK11_RS01770	2394363	2395817	1	integrating conjugative element protein	KT	Phage shock protein A
2355851	2425827	69976	Predicted by at least one method	WP_012340824.1		AVK11_RS01775	2395830	2396228	1	conjugal transfer protein	EP	ABC-type dipeptide/oligopeptide/nickel transport system, ATPase component
2355851	2425827	69976	Predicted by at least one method	WP_012340823.1		AVK11_RS01780	2396231	2399068	1	conjugative transfer ATPase	U	Type IV secretory pathway, VirB4 component
2355851	2425827	69976	Predicted by at least one method	WP_012340822.1		AVK11_RS01785	2399068	2399496	1	hypothetical protein; Pathogen-associated gene(PAG)	X	Phage terminase large subunit
2355851	2425827	69976	Predicted by at least one method	WP_012340821.1		AVK11_RS01790	2399486	2399803	1	hypothetical protein; Pathogen-associated gene(PAG)	H	Dihydrofolate reductase
2355851	2425827	69976	Predicted by at least one method	WP_012340820.1		AVK11_RS01795	2399814	2401286	1	conjugal transfer protein TraG	E	Aspartate/methionine/tyrosine aminotransferase
2355851	2425827	69976	Predicted by at least one method	WP_012340819.1		AVK11_RS01800	2401332	2401673	-1	hypothetical protein; Pathogen-associated gene(PAG)
2355851	2425827	69976	Predicted by at least one method	WP_012340818.1		AVK11_RS01805	2401694	2402164	-1	hypothetical protein	T	K+-sensing histidine kinase KdpD
2355851	2425827	69976	Predicted by at least one method	WP_012340817.1		AVK11_RS01810	2402380	2402808	-1	hypothetical protein; Pathogen-associated gene(PAG)	J	Aspartyl-tRNA synthetase
2355851	2425827	69976	Predicted by at least one method	WP_012340816.1		AVK11_RS01815	2402829	2404841	-1	integrating conjugative element protein	M	Phage-related lysozyme (muramidase), GH24 family
2355851	2425827	69976	Predicted by at least one method	WP_012340815.1		AVK11_RS01820	2404859	2405800	-1	integrating conjugative element protein	T	HAMP domain
2355851	2425827	69976	Predicted by at least one method	WP_012340813.1		AVK11_RS01825	2405797	2406240	-1	integrating conjugative element protein	QV	Cytochrome P450
2355851	2425827	69976	Predicted by at least one method	WP_012340812.1		AVK11_RS01830	2406614	2406967	1	hypothetical protein; Pathogen-associated gene(PAG)	R	Predicted metal-dependent hydrolase, TIM-barrel fold
2355851	2425827	69976	Predicted by at least one method	WP_012340811.1		AVK11_RS01835	2407039	2407284	1	hypothetical protein; Pathogen-associated gene(PAG)	J	Ribosomal protein L10
2355851	2425827	69976	Predicted by at least one method	WP_012340810.1		AVK11_RS01840	2407383	2407778	1	hypothetical protein; Pathogen-associated gene(PAG)	TK	DNA-binding response regulator, OmpR family, contains REC and winged-helix (wHTH) domain
2355851	2425827	69976	Predicted by at least one method	WP_012340809.1		AVK11_RS01845	2407856	2408698	1	hypothetical protein; Pathogen-associated gene(PAG)	BQ	Acetoin utilization deacetylase AcuC or a related deacetylase
2355851	2425827	69976	Predicted by at least one method	WP_012340808.1		AVK11_RS01850	2408814	2409221	1	hypothetical protein; Pathogen-associated gene(PAG)	J	tRNA 2-selenouridine synthase SelU, contains rhodanese domain
2355851	2425827	69976	Predicted by at least one method	WP_012340807.1		AVK11_RS01855	2409466	2410440	1	hypothetical protein	L	Antirestriction protein ArdC
2355851	2425827	69976	Predicted by at least one method	WP_012340806.1		AVK11_RS01860	2410580	2411326	1	hypothetical protein	H	Glutamate-1-semialdehyde aminotransferase
2355851	2425827	69976	Predicted by at least one method	WP_014325828.1		AVK11_RS01865	2411399	2412196	1	type I restriction endonuclease subunit M	V	Type I restriction-modification system, DNA methylase subunit
2355851	2425827	69976	Predicted by at least one method	WP_014325827.1		AVK11_RS01870	2412624	2414603	1	integrating conjugative element relaxase PFGI-1 class	J	3'-5' exoribonuclease YhaM, can participate in 23S rRNA maturation, HD superfamily
2355851	2425827	69976	Predicted by at least one method	WP_014325826.1		AVK11_RS01875	2414759	2415523	1	integrase	L	Site-specific recombinase XerD
2434140	2468261	34121	Predicted by at least one method	WP_075270740.1		AVK11_RS03190	2434140	2435447	-1	terminase	X	Mu-like prophage FluMu protein gp28	PAI
2434140	2468261	34121	Predicted by at least one method	WP_075270739.1		AVK11_RS03195	2435434	2436006	-1	hypothetical protein	I	Lysophospholipase, alpha-beta hydrolase superfamily
2434140	2468261	34121	Predicted by at least one method	WP_074865631.1		AVK11_RS03200	2436029	2436331	-1	hypothetical protein	K	DNA-binding transcriptional regulator, ArsR family
2434140	2468261	34121	Predicted by at least one method	WP_064775719.1		AVK11_RS03205	2436328	2436657	-1	hypothetical protein	D	Chromosome segregation ATPase
2434140	2468261	34121	Predicted by at least one method	WP_064775721.1		AVK11_RS03215	2436775	2437035	-1	hypothetical protein	S	Uncharacterized membrane protein YhgE, phage infection protein (PIP) family
2434140	2468261	34121	Predicted by at least one method	WP_064775722.1		AVK11_RS03220	2437032	2437259	-1	hypothetical protein	G	Sugar phosphate permease
2434140	2468261	34121	Predicted by at least one method	WP_075270738.1		AVK11_RS03225	2437270	2437806	-1	N-acetylmuramoyl-L-alanine amidase	M	N-acetyl-anhydromuramyl-L-alanine amidase AmpD
2434140	2468261	34121	Predicted by at least one method	WP_075270737.1		AVK11_RS03230	2437931	2438353	-1	hypothetical protein	J	Ribosomal protein S4 or related protein
2434140	2468261	34121	Predicted by at least one method	WP_075270736.1		AVK11_RS03235	2438472	2438834	-1	transcriptional regulator	K	Transcriptional regulator, Middle operon regulator (Mor) family
2434140	2468261	34121	Predicted by at least one method	WP_075270735.1		AVK11_RS03240	2438834	2439376	-1	hypothetical protein	H	Glutamyl-tRNA reductase
2434140	2468261	34121	Predicted by at least one method	WP_075270734.1		AVK11_RS03245	2439373	2439873	-1	hypothetical protein	X	Mu-like prophage protein gp16
2434140	2468261	34121	Predicted by at least one method	WP_075270733.1		AVK11_RS03250	2439943	2440857	-1	hypothetical protein	L	DNA recombination-dependent growth factor C
2434140	2468261	34121	Predicted by at least one method	WP_075270732.1		AVK11_RS03255	2441065	2441253	-1	hypothetical protein	X	Mu-like prophage host-nuclease inhibitor protein Gam
2434140	2468261	34121	Predicted by at least one method	WP_075270731.1		AVK11_RS03260	2441339	2441860	-1	host-nuclease inhibitor protein Gam	X	Mu-like prophage host-nuclease inhibitor protein Gam
2434140	2468261	34121	Predicted by at least one method	WP_075270730.1		AVK11_RS03265	2441875	2442102	-1	hypothetical protein	I	Acyl-CoA thioesterase FadM
2434140	2468261	34121	Predicted by at least one method	WP_075270729.1		AVK11_RS03270	2442116	2442412	-1	hypothetical protein	X	Transposase
2434140	2468261	34121	Predicted by at least one method	WP_075270728.1		AVK11_RS03275	2442415	2443332	-1	DNA transposition protein	X	Bacteriophage DNA transposition protein, AAA+ family ATPase
2434140	2468261	34121	Predicted by at least one method	WP_075270727.1		AVK11_RS03280	2443343	2445328	-1	DDE endonuclease	X	Transposase InsO and inactivated derivatives
2434140	2468261	34121	Predicted by at least one method	WP_046338746.1		AVK11_RS03285	2445373	2445639	-1	transcriptional regulator	K	Predicted transcriptional regulator, lambda repressor-like DNA-binding domain
2434140	2468261	34121	Predicted by at least one method	WP_075270726.1		AVK11_RS03290	2445815	2446525	1	transcriptional regulator	X	Phage repressor protein C, contains Cro/C1-type HTH and peptisase s24 domains
2434140	2468261	34121	Predicted by at least one method	WP_075284912.1		AVK11_RS03295	2446669	2447454	-1	hypothetical protein	S	Uncharacterized conserved protein YfdQ, DUF2303 family
2434140	2468261	34121	Predicted by at least one method	WP_014391449.1		AVK11_RS03300	2447526	2447879	-1	hypothetical protein	T	Signal transduction histidine kinase regulating C4-dicarboxylate transport system
2434140	2468261	34121	Predicted by at least one method	WP_016533530.1		AVK11_RS03305	2447922	2448113	-1	hypothetical protein	V	Type II restriction/modification system, DNA methylase subunit YeeA
2434140	2468261	34121	Predicted by at least one method	WP_075266287.1		AVK11_RS03310	2448125	2448601	-1	single-stranded DNA-binding protein	L	Single-stranded DNA-binding protein
2434140	2468261	34121	Predicted by at least one method	WP_041423209.1		AVK11_RS03315	2448601	2449260	-1	translocation protein TolB precursor	L	DNA anti-recombination protein (rearrangement mutator) RmuC
2434140	2468261	34121	Predicted by at least one method	WP_014391451.1		AVK11_RS03320	2449247	2450200	-1	recombinase	L	Recombinational DNA repair protein RecT
2434140	2468261	34121	Predicted by at least one method	WP_064964850.1		AVK11_RS03325	2450202	2450489	-1	hypothetical protein	T	Diadenosine tetraphosphatase ApaH/serine/threonine protein phosphatase, PP2A family
2434140	2468261	34121	Predicted by at least one method	WP_075266289.1		AVK11_RS03330	2450502	2450738	-1	hypothetical protein	O	Sulfatase maturation enzyme AslB, radical SAM superfamily
2434140	2468261	34121	Predicted by at least one method	WP_014390709.1		AVK11_RS03335	2450710	2451009	-1	hypothetical protein	L	Predicted endonuclease distantly related to archaeal Holliday junction resolvase
2434140	2468261	34121	Predicted by at least one method	WP_075266291.1		AVK11_RS03340	2451094	2451771	-1	hypothetical protein	X	Prophage antirepressor
2434140	2468261	34121	Predicted by at least one method	WP_014391102.1		AVK11_RS03345	2452242	2452775	-1	hypothetical protein; Pathogen-associated gene(PAG)	G	Predicted arabinose efflux permease, MFS family
2434140	2468261	34121	Predicted by at least one method	WP_014391456.1		AVK11_RS03350	2452863	2453126	-1	hypothetical protein	C	2,4-dienoyl-CoA reductase or related NADH-dependent reductase, Old Yellow Enzyme (OYE) family
2434140	2468261	34121	Predicted by at least one method	WP_081375317.1		AVK11_RS03355	2453223	2454473	-1	SIR2 family protein	O	NAD-dependent protein deacetylase, SIR2 family
2434140	2468261	34121	Predicted by at least one method	WP_071523840.1		AVK11_RS03360	2455119	2455415	-1	hypothetical protein	X	Transposase
2434140	2468261	34121	Predicted by at least one method	WP_075266293.1		AVK11_RS03365	2455429	2455656	-1	hypothetical protein	J	Ribosomal protein S18 acetylase RimI and related acetyltransferases
2434140	2468261	34121	Predicted by at least one method	WP_014390716.1		AVK11_RS03370	2456165	2456989	-1	hypothetical protein	NW	Tfp pilus assembly protein, tip-associated adhesin PilY1
2434140	2468261	34121	Predicted by at least one method	WP_014390717.1		AVK11_RS03375	2456986	2457723	-1	hypothetical protein	H	Cobalamin biosynthesis protein CobN, Mg-chelatase
2434140	2468261	34121	Predicted by at least one method	WP_075266295.1		AVK11_RS03380	2457799	2458485	-1	transcriptional regulator	X	Phage repressor protein C, contains Cro/C1-type HTH and peptisase s24 domains
2434140	2468261	34121	Predicted by at least one method	WP_075266297.1		AVK11_RS03385	2458607	2458807	1	transcriptional regulator	K	DNA-binding transcriptional regulator YdaS, prophage-encoded, Cro superfamily
2434140	2468261	34121	Predicted by at least one method	WP_075266299.1		AVK11_RS03390	2458856	2459308	1	hypothetical protein	PH	ABC-type cobalamin/Fe3+-siderophores transport system, ATPase component
2434140	2468261	34121	Predicted by at least one method	WP_075266301.1		AVK11_RS03395	2459367	2460068	1	DNA-binding protein	X	Phage regulatory protein Rha
2434140	2468261	34121	Predicted by at least one method	WP_015691057.1		AVK11_RS03400	2460153	2460971	1	hypothetical protein	K	DNA-binding transcriptional regulator, ArsR family
2434140	2468261	34121	Predicted by at least one method	WP_015691058.1		AVK11_RS03405	2460968	2462332	1	DNA helicase	L	Replicative DNA helicase
2434140	2468261	34121	Predicted by at least one method	WP_015691059.1		AVK11_RS03410	2462329	2462697	1	site-specific DNA-methyltransferase (adenine-specific)	J	N6-adenosine-specific RNA methylase IME4
2434140	2468261	34121	Predicted by at least one method	WP_075266303.1		AVK11_RS03415	2462707	2463057	1	hypothetical protein	R	Predicted ATPase, archaeal AAA+ ATPase superfamily
2434140	2468261	34121	Predicted by at least one method	WP_015691061.1		AVK11_RS03420	2463079	2463585	1	hypothetical protein	R	Predicted acyltransferase, LPLAT superfamily
2434140	2468261	34121	Predicted by at least one method	WP_016533468.1		AVK11_RS03425	2463736	2463948	1	hypothetical protein	R	Predicted oxidoreductase (related to aryl-alcohol dehydrogenase)
2434140	2468261	34121	Predicted by at least one method	WP_016533469.1		AVK11_RS03430	2464036	2464638	1	bacteriophage Lambda NinG protein	V	5-methylcytosine-specific restriction endonuclease McrA
2434140	2468261	34121	Predicted by at least one method	WP_075266305.1		AVK11_RS03435	2464639	2465328	1	hypothetical protein	O	DnaJ-class molecular chaperone with C-terminal Zn finger domain
2434140	2468261	34121	Predicted by at least one method			AVK11_RS03440	2465460	2465552	1	transcriptional regulator
2434140	2468261	34121	Predicted by at least one method	WP_075266307.1		AVK11_RS03445	2465726	2465917	1	hypothetical protein	L	Recombinational DNA repair protein RecR
2434140	2468261	34121	Predicted by at least one method	WP_075266309.1		AVK11_RS03450	2466236	2466580	1	phage holin, lambda family	M	Membrane protein involved in colicin uptake
2434140	2468261	34121	Predicted by at least one method	WP_075266311.1		AVK11_RS03455	2466573	2466986	1	peptidase M15	S	Uncharacterized conserved protein YcbK, DUF882 family
2434140	2468261	34121	Predicted by at least one method	WP_075266336.1		AVK11_RS03460	2467003	2467326	1	hypothetical protein	M	Glycosyltransferase involved in cell wall bisynthesis
2434140	2468261	34121	Predicted by at least one method	WP_081375316.1		AVK11_RS11980	2467232	2467513	1	hypothetical protein	O	Protein-L-isoaspartate O-methyltransferase
2434140	2468261	34121	Predicted by at least one method	WP_075266320.1		AVK11_RS03470	2467554	2468261	1	terminase	X	Phage terminase, small subunit
