# Supplementary material for: Comparative analysis reveals the Genomic Islands in Pasteurella multocida population genetics: on Symbiosis and adaptability
Source: BMC Genomics. 2019 Jan 18;20:63. doi: 10.1186/s12864-018-5366-6 (PMC6339346; doi:10.1186/s12864-018-5366-6)
Supplement: Supplementary file 6 — File S1. Detailed information on GI of each strain (ZIP 1360 kb). [file 12864_2018_5366_MOESM6_ESM.zip › File. S1. Detailed information on GI of each strain/Detailed information on GIs of 97 whole genomes strains/671_90.xls]

## Sheet: Islandviewer Results
Island start	Island end	Length	Method	Gene name	Gene ID	Locus	Gene start	Gene end	Strand	Product	COG		External Annotations
469739	477496	7757	Predicted by at least one method	WP_005724618.1		H364_RS01410	469739	470713	1	ribosomal large subunit pseudouridine synthase D	J	Pseudouridylate synthase, 23S rRNA- or tRNA-specific	PAI
469739	477496	7757	Predicted by at least one method	WP_014668548.1		H364_RS01405	470725	471459	1	multi-copper polyphenol oxidoreductase	P	Copper oxidase (laccase) domain
469739	477496	7757	Predicted by at least one method	WP_014668547.1		H364_RS01400	471586	471999	1	hypothetical protein	J	Ribonuclease G or E
469739	477496	7757	Predicted by at least one method	WP_016534614.1		H364_RS01395	472010	472450	-1	hypothetical protein	D	Chromosome segregation ATPase
469739	477496	7757	Predicted by at least one method	WP_014668545.1		H364_RS01390	472498	472869	-1	hypothetical protein	X	Transposase
469739	477496	7757	Predicted by at least one method	WP_014668544.1		H364_RS01385	472838	473473	-1	DDE transposase	X	Transposase
469739	477496	7757	Predicted by at least one method	WP_014668543.1		H364_RS01380	473620	473964	1	transcriptional regulator	X	Phage repressor protein C, contains Cro/C1-type HTH and peptisase s24 domains
469739	477496	7757	Predicted by at least one method	WP_014668542.1		H364_RS01375	474059	475372	1	ABC transporter ATP-binding protein	R	Predicted ATP-binding protein involved in virulence
469739	477496	7757	Predicted by at least one method	WP_015691098.1		H364_RS01370	475375	475866	1	hypothetical protein	T	Signal transduction histidine kinase regulating C4-dicarboxylate transport system
469739	477496	7757	Predicted by at least one method			H364_RS10600	476082	476402	1	hypothetical protein
469739	477496	7757	Predicted by at least one method	WP_014668539.1		H364_RS10605	476562	477155	1	DDE transposase	X	Transposase
469739	477496	7757	Predicted by at least one method	WP_014668539.1		H364_RS01360	477158	477496	1	transposase
873069	886551	13482	Predicted by at least one method	WP_005717106.1		H364_RS07475	873069	873653	1	deoxycytidine triphosphate deaminase	F	Deoxycytidine triphosphate deaminase	PAI
873069	886551	13482	Predicted by at least one method	WP_014667880.1		H364_RS07480	873655	874869	1	membrane protein	M	Uncharacterized protein involved in outer membrane biogenesis
873069	886551	13482	Predicted by at least one method	WP_010906939.1		H364_RS07485	874873	876087	1	MFS transporter	G	Predicted arabinose efflux permease, MFS family
873069	886551	13482	Predicted by at least one method	WP_014667881.1		H364_RS07490	876718	878928	-1	hypothetical protein	S	Uncharcterized protein, DUF927 family
873069	886551	13482	Predicted by at least one method	WP_014667882.1		H364_RS07495	878941	879255	-1	hypothetical protein	KX	Predicted DNA-binding transcriptional regulator AlpA
873069	886551	13482	Predicted by at least one method	WP_016534467.1		H364_RS07500	879255	879470	-1	hypothetical protein	R	Predicted Zn-dependent peptidase
873069	886551	13482	Predicted by at least one method	WP_014667883.1		H364_RS07505	879470	879664	-1	hypothetical protein; Pathogen-associated gene(PAG)	V	8-oxo-dGTP pyrophosphatase MutT and related house-cleaning NTP pyrophosphohydrolases, NUDIX family
873069	886551	13482	Predicted by at least one method	WP_014667884.1		H364_RS07510	879658	879981	-1	hypothetical protein	K	DNA-binding transcriptional regulator, XRE family
873069	886551	13482	Predicted by at least one method	WP_078819798.1		H364_RS07515	879974	880579	-1	hypothetical protein	C	Pyruvate/2-oxoglutarate dehydrogenase complex, dihydrolipoamide dehydrogenase (E3) component or related enzyme
873069	886551	13482	Predicted by at least one method	WP_014667886.1		H364_RS07520	880644	880874	-1	hypothetical protein; Pathogen-associated gene(PAG)	O	DnaJ-class molecular chaperone with C-terminal Zn finger domain
873069	886551	13482	Predicted by at least one method	WP_014667887.1		H364_RS07525	880883	881077	-1	phage protein	KX	Predicted DNA-binding transcriptional regulator AlpA
873069	886551	13482	Predicted by at least one method	WP_014667888.1		H364_RS07530	881245	882453	-1	hypothetical protein; Pathogen-associated gene(PAG)	NT	Methyl-accepting chemotaxis protein
873069	886551	13482	Predicted by at least one method	WP_014667889.1		H364_RS07535	882499	882714	-1	stability protein StbD	V	Antitoxin component YafN of the YafNO toxin-antitoxin module, PHD/YefM family
873069	886551	13482	Predicted by at least one method	WP_014667890.1		H364_RS07540	882826	883815	-1	phage capsid protein	V	Beta-lactamase class A
873069	886551	13482	Predicted by at least one method	WP_014667891.1		H364_RS07545	883825	884493	-1	hypothetical protein	T	Signal transduction histidine kinase, nitrogen specific
873069	886551	13482	Predicted by at least one method	WP_014667892.1		H364_RS07550	884498	884704	-1	DNA-binding protein	KX	Predicted DNA-binding transcriptional regulator AlpA
873069	886551	13482	Predicted by at least one method	WP_016534465.1		H364_RS07555	885334	886551	-1	integrase	LX	Integrase
1150920	1156525	5605	Predicted by at least one method	WP_014390987.1		H364_RS05980	1150920	1151192	1	hypothetical protein	E	Asp/Glu/hydantoin racemase	PAI
1150920	1156525	5605	Predicted by at least one method	WP_014390988.1		H364_RS05975	1151293	1151703	1	hypothetical protein	T	PAS domain
1150920	1156525	5605	Predicted by at least one method	WP_014668085.1		H364_RS05970	1151880	1152845	1	hypothetical protein	U	Large exoprotein involved in heme utilization or adhesion
1150920	1156525	5605	Predicted by at least one method	WP_014668084.1		H364_RS05965	1152848	1153354	1	hypothetical protein	N	Cellulose biosynthesis protein BcsQ
1150920	1156525	5605	Predicted by at least one method	WP_014390992.1		H364_RS05960	1153391	1153609	1	hypothetical protein	T	HPt (histidine-containing phosphotransfer) domain
1150920	1156525	5605	Predicted by at least one method	WP_078819826.1		H364_RS10520	1153622	1153819	1	hypothetical protein	R	Uncharacterized conserved protein RhaS, contains 28 RHS repeats
1150920	1156525	5605	Predicted by at least one method	WP_005753875.1		H364_RS05955	1153832	1154080	1	hypothetical protein	G	Phosphoenolpyruvate-protein kinase (PTS system EI component in bacteria)
1150920	1156525	5605	Predicted by at least one method			H364_RS10525	1154302	1154628	1	hypothetical protein
1150920	1156525	5605	Predicted by at least one method	WP_014390993.1		H364_RS05950	1154670	1155041	1	hypothetical protein	F	Uridine kinase
1150920	1156525	5605	Predicted by at least one method	WP_016534504.1		H364_RS05945	1155374	1155751	1	SMI1/KNR4 family protein	H	Cobalamin biosynthesis protein CobN, Mg-chelatase
1150920	1156525	5605	Predicted by at least one method	WP_014390994.1		H364_RS05940	1155928	1156152	1	hypothetical protein	O	Thiol-disulfide isomerase or thioredoxin
1150920	1156525	5605	Predicted by at least one method	WP_014668083.1		H364_RS0110405	1156319	1156525	1	hypothetical protein; Pathogen-associated gene(PAG)	JO	Protein N-acetyltransferase, RimJ/RimL family
1338920	1353770	14850	Predicted by at least one method	WP_014391085.1		H364_RS05160	1338920	1340230	-1	terminase	X	Phage terminase-like protein, large subunit, contains N-terminal HTH domain	PAI
1338920	1353770	14850	Predicted by at least one method	WP_014668019.1		H364_RS05155	1340233	1340649	-1	hypothetical protein	X	Prophage antirepressor
1338920	1353770	14850	Predicted by at least one method	WP_014668018.1		H364_RS05150	1340628	1340870	-1	phage protein	X	Phage- or plasmid-associated DNA primase
1338920	1353770	14850	Predicted by at least one method	WP_014391087.1		H364_RS05145	1341442	1341816	1	hypothetical protein	L	ATP-dependent RNA circularization protein, DNA/RNA ligase (PAB1020) family
1338920	1353770	14850	Predicted by at least one method	WP_014391088.1		H364_RS05140	1341852	1342376	-1	ATPase	X	Phage- or plasmid-associated DNA primase
1338920	1353770	14850	Predicted by at least one method	WP_016534521.1		H364_RS05135	1342750	1342965	-1	hypothetical protein	R	Predicted Zn-dependent peptidase
1338920	1353770	14850	Predicted by at least one method	WP_014391089.1		H364_RS05130	1342955	1343248	-1	hypothetical protein	L	Replicative DNA helicase
1338920	1353770	14850	Predicted by at least one method	WP_014391090.1		H364_RS05125	1343248	1343952	-1	hypothetical protein	K	DNA-binding transcriptional regulator, ArsR family
1338920	1353770	14850	Predicted by at least one method	WP_014391091.1		H364_RS05120	1343891	1344292	-1	hypothetical protein	P	Magnesium-transporting ATPase (P-type)
1338920	1353770	14850	Predicted by at least one method	WP_014391093.1		H364_RS05115	1344523	1344750	-1	hypothetical protein; Pathogen-associated gene(PAG)	S	Uncharacterized protein YjcR
1338920	1353770	14850	Predicted by at least one method	WP_014391094.1		H364_RS05110	1344819	1345025	-1	transcriptional regulator	K	DNA-binding transcriptional regulator, XRE-family HTH domain
1338920	1353770	14850	Predicted by at least one method	WP_014391095.1		H364_RS05105	1345162	1345797	1	LexA family transcriptional repressor	X	Phage repressor protein C, contains Cro/C1-type HTH and peptisase s24 domains
1338920	1353770	14850	Predicted by at least one method	WP_014391096.1		H364_RS05100	1345912	1347057	1	hypothetical protein	S	Uncharacterized conserved protein, contains ParB-like and HNH nuclease domains
1338920	1353770	14850	Predicted by at least one method	WP_014391097.1		H364_RS05095	1347060	1347725	1	hypothetical protein	T	Ankyrin repeat
1338920	1353770	14850	Predicted by at least one method	WP_016533418.1		H364_RS05090	1347706	1348962	-1	SAM-dependent methyltransferase	V	Type I restriction-modification system, DNA methylase subunit
1338920	1353770	14850	Predicted by at least one method	WP_014391099.1		H364_RS05085	1349463	1349690	1	hypothetical protein	J	Ribosomal protein S18 acetylase RimI and related acetyltransferases
1338920	1353770	14850	Predicted by at least one method	WP_014391100.1		H364_RS05080	1350084	1350275	1	hypothetical protein	H	Protoporphyrinogen oxidase
1338920	1353770	14850	Predicted by at least one method	WP_014390713.1		H364_RS05075	1350250	1350627	1	hypothetical protein	S	Uncharacterized membrane protein
1338920	1353770	14850	Predicted by at least one method	WP_014391101.1		H364_RS05070	1350716	1350979	1	hypothetical protein	C	2,4-dienoyl-CoA reductase or related NADH-dependent reductase, Old Yellow Enzyme (OYE) family
1338920	1353770	14850	Predicted by at least one method	WP_016534522.1		H364_RS05065	1351067	1351600	1	hypothetical protein	G	Predicted arabinose efflux permease, MFS family
1338920	1353770	14850	Predicted by at least one method	WP_014391104.1		H364_RS05060	1352062	1352697	1	hypothetical protein	X	Prophage antirepressor
1338920	1353770	14850	Predicted by at least one method	WP_014391105.1		H364_RS05055	1352774	1353022	1	hypothetical protein; Pathogen-associated gene(PAG)	S	Uncharacterized protein
1338920	1353770	14850	Predicted by at least one method	WP_014668016.1		H364_RS05050	1352995	1353537	1	hypothetical protein	KT	Transcriptional regulator containing PAS, AAA-type ATPase, and DNA-binding Fis domains
1338920	1353770	14850	Predicted by at least one method	WP_014391107.1		H364_RS05045	1353573	1353770	1	hypothetical protein	KX	Predicted DNA-binding transcriptional regulator AlpA
