# Supplementary material for: Comparative analysis reveals the Genomic Islands in Pasteurella multocida population genetics: on Symbiosis and adaptability
Source: BMC Genomics. 2019 Jan 18;20:63. doi: 10.1186/s12864-018-5366-6 (PMC6339346; doi:10.1186/s12864-018-5366-6)
Supplement: Supplementary file 6 — File S1. Detailed information on GI of each strain (ZIP 1360 kb). [file 12864_2018_5366_MOESM6_ESM.zip › File. S1. Detailed information on GI of each strain/Detailed information on GIs of 97 whole genomes strains/68BPM.xls]

## Sheet: Islandviewer Results
Island start	Island end	Length	Method	Gene name	Gene ID	Locus	Gene start	Gene end	Strand	Product	COG		External Annotations
851540	896508	44968	Predicted by at least one method	WP_051127937.1		AVK23_RS11025	851540	851812	-1	hypothetical protein	J	Methylase of polypeptide chain release factors	PAI & RGI
851540	896508	44968	Predicted by at least one method	WP_016533427.1		AVK23_RS04935	852111	852410	-1	hypothetical protein	R	Predicted carbamoyl transferase, NodU family
851540	896508	44968	Predicted by at least one method	WP_016570062.1		AVK23_RS04930	852420	852953	-1	phage protein	T	Signal transduction histidine kinase
851540	896508	44968	Predicted by at least one method	WP_014391447.1		AVK23_RS04925	853088	853687	-1	hypothetical protein	FR	5'-deoxynucleotidase YfbR and related HD superfamily hydrolases
851540	896508	44968	Predicted by at least one method	WP_014391448.1		AVK23_RS04920	853738	854526	-1	hypothetical protein	S	Uncharacterized conserved protein YfdQ, DUF2303 family
851540	896508	44968	Predicted by at least one method	WP_016570064.1		AVK23_RS04915	854598	854951	-1	hypothetical protein	T	Signal transduction histidine kinase regulating C4-dicarboxylate transport system
851540	896508	44968	Predicted by at least one method	WP_016533530.1		AVK23_RS04910	854994	855185	-1	hypothetical protein	V	Type II restriction/modification system, DNA methylase subunit YeeA
851540	896508	44968	Predicted by at least one method	WP_075284972.1		AVK23_RS04905	855197	855649	-1	single-stranded DNA-binding protein	L	Single-stranded DNA-binding protein
851540	896508	44968	Predicted by at least one method	WP_064775601.1		AVK23_RS04900	855653	856264	-1	exonuclease	X	Phage-related protein, predicted endonuclease
851540	896508	44968	Predicted by at least one method	WP_016533454.1		AVK23_RS04895	856257	857108	-1	phage recombination protein Bet	L	Recombinational DNA repair protein RecT
851540	896508	44968	Predicted by at least one method	WP_016570067.1		AVK23_RS04890	857112	858098	-1	hypothetical protein	M	Uncharacterized protein involved in exopolysaccharide biosynthesis
851540	896508	44968	Predicted by at least one method	WP_016570068.1		AVK23_RS04885	858276	858512	-1	hypothetical protein	O	Sulfatase maturation enzyme AslB, radical SAM superfamily
851540	896508	44968	Predicted by at least one method	WP_064775602.1		AVK23_RS04880	858499	858783	-1	hypothetical protein	R	Uncharacterized conserved protein RhaS, contains 28 RHS repeats
851540	896508	44968	Predicted by at least one method	WP_014390710.1		AVK23_RS04875	858850	859161	1	hypothetical protein	S	Small basic protein (function unknown)
851540	896508	44968	Predicted by at least one method	WP_016570070.1		AVK23_RS04870	859223	859870	-1	hypothetical protein	X	Prophage antirepressor
851540	896508	44968	Predicted by at least one method	WP_016533491.1		AVK23_RS04865	860136	860681	-1	hypothetical protein	M	Membrane-bound lytic murein transglycosylase
851540	896508	44968	Predicted by at least one method			AVK23_RS04860	860820	861048	-1	hypothetical protein
851540	896508	44968	Predicted by at least one method	WP_016533507.1		AVK23_RS04855	861273	861503	-1	hypothetical protein	M	UDP-N-acetylmuramate-alanine ligase
851540	896508	44968	Predicted by at least one method	WP_016533476.1		AVK23_RS04850	862122	862505	-1	hypothetical protein	O	Folate-binding Fe-S cluster repair protein YgfZ, possible role in tRNA modification
851540	896508	44968	Predicted by at least one method	WP_016533477.1		AVK23_RS04845	862502	862981	-1	toxin-antitoxin system HicB family antitoxin	R	Predicted nuclease of the RNAse H fold, HicB family
851540	896508	44968	Predicted by at least one method	WP_016533478.1		AVK23_RS04840	862984	863247	-1	HicA protein	R	Predicted RNA binding protein YcfA, dsRBD-like fold, HicA-like mRNA interferase family
851540	896508	44968	Predicted by at least one method	WP_064775603.1		AVK23_RS04835	863393	864082	-1	transcriptional regulator	X	Phage repressor protein C, contains Cro/C1-type HTH and peptisase s24 domains
851540	896508	44968	Predicted by at least one method	WP_005720263.1		AVK23_RS04830	864210	864419	1	transcriptional regulator	K	DNA-binding transcriptional regulator, XRE-family HTH domain
851540	896508	44968	Predicted by at least one method	WP_014391093.1		AVK23_RS04825	864488	864715	1	hypothetical protein Pathogen-associated gene(PAG)	S	Uncharacterized protein YjcR
851540	896508	44968	Predicted by at least one method	WP_064775604.1		AVK23_RS04820	864773	865474	1	DNA-binding protein	X	Phage regulatory protein Rha
851540	896508	44968	Predicted by at least one method	WP_014390722.1		AVK23_RS04815	865471	865824	1	HNH endonuclease	V	5-methylcytosine-specific restriction endonuclease McrA
851540	896508	44968	Predicted by at least one method	WP_016533442.1		AVK23_RS04810	865826	866728	1	hypothetical protein	L	DNA replication protein DnaD
851540	896508	44968	Predicted by at least one method	WP_016533441.1		AVK23_RS04805	866728	867417	1	replication protein P	T	Signal transduction histidine kinase regulating C4-dicarboxylate transport system
851540	896508	44968	Predicted by at least one method	WP_041423202.1		AVK23_RS04800	867427	867957	1	adenine methyltransferase	D	Chromosome segregation ATPase
851540	896508	44968	Predicted by at least one method	WP_016569985.1		AVK23_RS04795	867947	868405	1	protein ninB	I	Biotin carboxylase
851540	896508	44968	Predicted by at least one method	WP_016533468.1		AVK23_RS04790	868479	868691	1	hypothetical protein	R	Predicted oxidoreductase (related to aryl-alcohol dehydrogenase)
851540	896508	44968	Predicted by at least one method	WP_064775605.1		AVK23_RS04785	868779	869381	1	recombinase NinG	V	5-methylcytosine-specific restriction endonuclease McrA
851540	896508	44968	Predicted by at least one method	WP_016533470.1		AVK23_RS04780	869381	869746	1	hypothetical protein	F	Dihydroorotase or related cyclic amidohydrolase
851540	896508	44968	Predicted by at least one method	WP_016533461.1		AVK23_RS04775	870335	870700	1	phage holin, lambda family	T	Bacteriophytochrome (light-regulated signal transduction histidine kinase)
851540	896508	44968	Predicted by at least one method	WP_016533462.1		AVK23_RS04770	870672	871256	1	phage lysozyme	R	Predicted chitinase
851540	896508	44968	Predicted by at least one method	WP_016569983.1		AVK23_RS04765	871259	871582	1	hypothetical protein	J	Alanyl-tRNA synthetase
851540	896508	44968	Predicted by at least one method	WP_080673116.1		AVK23_RS04760	871488	871769	1	hypothetical protein	E	Threonine aldolase
851540	896508	44968	Predicted by at least one method	WP_014390736.1		AVK23_RS04755	871804	872238	-1	CopG family transcriptional regulator	K	Transcriptional regulator, contains Arc/MetJ-type RHH (ribbon-helix-helix) DNA-binding domain
851540	896508	44968	Predicted by at least one method	WP_016533497.1		AVK23_RS04750	872267	872449	-1	addiction module toxin, HicA family	R	Predicted RNA binding protein YcfA, dsRBD-like fold, HicA-like mRNA interferase family
851540	896508	44968	Predicted by at least one method	WP_014390737.1		AVK23_RS04745	872532	873029	1	terminase	X	Transposase and inactivated derivatives
851540	896508	44968	Predicted by at least one method	WP_016533292.1		AVK23_RS04740	873013	874239	1	phage terminase large subunit pbsx family	X	Phage terminase large subunit
851540	896508	44968	Predicted by at least one method	WP_016533291.1		AVK23_RS04735	874254	875699	1	phage protein	S	Uncharacterized protein
851540	896508	44968	Predicted by at least one method	WP_014390740.1		AVK23_RS04730	875653	876624	1	hypothetical protein	S	Uncharacterized conserved protein, contains phage Mu gpF-like domain
851540	896508	44968	Predicted by at least one method	WP_016533290.1		AVK23_RS04725	876639	877985	1	hypothetical protein	S	Uncharacterized protein
851540	896508	44968	Predicted by at least one method	WP_016533289.1		AVK23_RS04720	877985	878419	1	hypothetical protein	V	Nitroimidazol reductase NimA or a related FMN-containing flavoprotein, pyridoxamine 5'-phosphate oxidase superfamily
851540	896508	44968	Predicted by at least one method	WP_016533288.1		AVK23_RS04715	878431	879429	1	hypothetical protein	S	Uncharacterized protein, linocin/CFP29 family
851540	896508	44968	Predicted by at least one method	WP_075284971.1		AVK23_RS04710	879440	879745	1	hypothetical protein	G	TRAP-type C4-dicarboxylate transport system, small permease component
851540	896508	44968	Predicted by at least one method	WP_042743192.1		AVK23_RS04705	879726	880094	1	hypothetical protein	H	Uroporphyrinogen-III decarboxylase
851540	896508	44968	Predicted by at least one method	WP_014390746.1		AVK23_RS04700	880097	880441	1	hypothetical protein	I	Lysophospholipase, alpha-beta hydrolase superfamily
851540	896508	44968	Predicted by at least one method	WP_014390747.1		AVK23_RS04695	880446	880817	1	hypothetical protein	O	Formylglycine-generating enzyme, required for sulfatase activity, contains SUMF1/FGE domain
851540	896508	44968	Predicted by at least one method	WP_016533319.1		AVK23_RS04690	880814	881185	1	hypothetical protein	V	Multidrug efflux pump subunit AcrB
851540	896508	44968	Predicted by at least one method	WP_014390749.1		AVK23_RS04685	881197	881679	1	phage tail protein	R	Uncharacterized conserved protein YjdB, contains Ig-like domain
851540	896508	44968	Predicted by at least one method	WP_016533320.1		AVK23_RS04680	881733	882404	1	hypothetical protein	S	Uncharacterized membrane protein YdfJ, MMPL/SSD domain
851540	896508	44968	Predicted by at least one method	WP_016533321.1		AVK23_RS04675	882435	882899	1	hypothetical protein	PR	Phenylpropionate dioxygenase or related ring-hydroxylating dioxygenase, large terminal subunit
851540	896508	44968	Predicted by at least one method	WP_016533322.1		AVK23_RS04670	882967	883362	1	hypothetical protein	J	Glutamyl- or glutaminyl-tRNA synthetase
851540	896508	44968	Predicted by at least one method	WP_042743193.1		AVK23_RS04665	883421	885865	1	tail length tape measure protein	D	Chromosome segregation ATPase
851540	896508	44968	Predicted by at least one method	WP_014390756.1		AVK23_RS04660	885868	886197	1	Gifsy-1 prophage VmtM	X	Phage-related protein
851540	896508	44968	Predicted by at least one method	WP_023430089.1		AVK23_RS04655	886287	887000	1	phage minor tail protein L	X	Phage-related protein
851540	896508	44968	Predicted by at least one method	WP_016569980.1		AVK23_RS04650	887005	887748	1	phage tail protein	O	Proteasome lid subunit RPN8/RPN11, contains Jab1/MPN domain metalloenzyme (JAMM) motif
851540	896508	44968	Predicted by at least one method	WP_014667799.1		AVK23_RS04645	887691	888311	1	tail protein	X	Phage-related protein, tail component
851540	896508	44968	Predicted by at least one method	WP_075284970.1		AVK23_RS04640	888315	893318	1	host specificity protein	X	Phage-related protein, tail component
851540	896508	44968	Predicted by at least one method	WP_014390761.1		AVK23_RS04635	893366	893689	1	hypothetical protein	V	CRISPR/Cas system endoribonuclease Cas6, RAMP superfamily
851540	896508	44968	Predicted by at least one method	WP_005723319.1		AVK23_RS04630	894364	896508	1	polyribonucleotide nucleotidyltransferase	J	Polyribonucleotide nucleotidyltransferase (polynucleotide phosphorylase)
1162758	1189200	26442	Predicted by at least one method	WP_064775700.1		AVK23_RS07020	1162758	1163339	-1	phage baseplate protein	X	Phage P2 baseplate assembly protein gpV	PAI
1162758	1189200	26442	Predicted by at least one method	WP_075284991.1		AVK23_RS07015	1163354	1164406	-1	hypothetical protein	X	Phage protein D
1162758	1189200	26442	Predicted by at least one method	WP_075284990.1		AVK23_RS07010	1164406	1164627	-1	hypothetical protein	S	Nucleoid-associated protein YgaU, contains BON and LysM domains
1162758	1189200	26442	Predicted by at least one method	WP_075284989.1		AVK23_RS07005	1164615	1165565	-1	phage tail protein	X	Phage protein U
1162758	1189200	26442	Predicted by at least one method	WP_075284988.1		AVK23_RS07000	1165574	1167877	-1	phage tail tape measure protein	X	Phage-related tail protein
1162758	1189200	26442	Predicted by at least one method	WP_064775705.1		AVK23_RS06995	1167917	1168108	1	hypothetical protein
1162758	1189200	26442	Predicted by at least one method	WP_075284997.1		AVK23_RS06990	1168105	1168227	-1	GpE family phage tail protein	J	Isoleucyl-tRNA synthetase
1162758	1189200	26442	Predicted by at least one method	WP_064775706.1		AVK23_RS06985	1168254	1168532	-1	phage tail protein	J	Cysteinyl-tRNA synthetase
1162758	1189200	26442	Predicted by at least one method	WP_064775707.1		AVK23_RS06980	1168614	1169129	-1	phage major tail tube protein	X	Phage tail tube protein FII
1162758	1189200	26442	Predicted by at least one method	WP_075284987.1		AVK23_RS06975	1169129	1170520	-1	phage tail protein	X	Phage tail sheath protein FI
1162758	1189200	26442	Predicted by at least one method	WP_075284986.1		AVK23_RS06970	1170530	1170997	-1	hypothetical protein	C	Malate/lactate/ureidoglycolate dehydrogenase, LDH2 family
1162758	1189200	26442	Predicted by at least one method	WP_064775710.1		AVK23_RS06965	1170997	1171446	-1	hypothetical protein	X	Mu-like prophage protein gp36
1162758	1189200	26442	Predicted by at least one method	WP_064775711.1		AVK23_RS06960	1171446	1171904	-1	hypothetical protein	K	RNase H-fold protein, predicted Holliday junction resolvase in Firmicutes and mycoplasms, involved in anti-termination at Rho-dependent terminators
1162758	1189200	26442	Predicted by at least one method	WP_064775712.1		AVK23_RS06955	1171957	1172883	-1	hypothetical protein	E	Acetylornithine deacetylase/Succinyl-diaminopimelate desuccinylase or related deacylase
1162758	1189200	26442	Predicted by at least one method	WP_075284985.1		AVK23_RS06950	1172893	1173996	-1	peptidase	X	Mu-like prophage I protein
1162758	1189200	26442	Predicted by at least one method	WP_075284984.1		AVK23_RS06945	1174233	1174688	-1	phage virion morphogenesis protein	X	Mu-like prophage protein gpG
1162758	1189200	26442	Predicted by at least one method	WP_064775715.1		AVK23_RS06940	1174890	1175078	-1	hypothetical protein	F	Phosphoribosylaminoimidazole carboxylase (NCAIR synthetase)
1162758	1189200	26442	Predicted by at least one method	WP_064775742.1		AVK23_RS06935	1175215	1176480	-1	phage head morphogenesis protein	S	Uncharacterized conserved protein, contains phage Mu gpF-like domain
1162758	1189200	26442	Predicted by at least one method	WP_075284983.1		AVK23_RS06930	1176482	1177927	-1	hypothetical protein	X	Mu-like prophage protein gp29
1162758	1189200	26442	Predicted by at least one method	WP_075284996.1		AVK23_RS06925	1177920	1179392	-1	hypothetical protein	X	Mu-like prophage FluMu protein gp28
1162758	1189200	26442	Predicted by at least one method	WP_064775717.1		AVK23_RS06920	1179479	1180060	-1	hypothetical protein	O	Predicted O-linked N-acetylglucosamine transferase, SPINDLY family
1162758	1189200	26442	Predicted by at least one method	WP_074865631.1		AVK23_RS06915	1180083	1180385	-1	hypothetical protein	K	DNA-binding transcriptional regulator, ArsR family
1162758	1189200	26442	Predicted by at least one method	WP_074865634.1		AVK23_RS06910	1180382	1180711	-1	hypothetical protein	G	Predicted arabinose efflux permease, MFS family
1162758	1189200	26442	Predicted by at least one method	WP_064775721.1		AVK23_RS06900	1180829	1181089	-1	hypothetical protein	S	Uncharacterized membrane protein YhgE, phage infection protein (PIP) family
1162758	1189200	26442	Predicted by at least one method	WP_005658916.1		AVK23_RS06895	1181086	1181316	-1	hypothetical protein	R	Predicted kinase, aminoglycoside phosphotransferase (APT) family
1162758	1189200	26442	Predicted by at least one method	WP_075284982.1		AVK23_RS06890	1181300	1181656	-1	hypothetical protein	D	DNA segregation ATPase FtsK/SpoIIIE and related proteins
1162758	1189200	26442	Predicted by at least one method	WP_075284981.1		AVK23_RS06885	1181811	1182347	-1	N-acetylmuramoyl-L-alanine amidase	M	N-acetyl-anhydromuramyl-L-alanine amidase AmpD
1162758	1189200	26442	Predicted by at least one method	WP_075284980.1		AVK23_RS06880	1182425	1182787	-1	hypothetical protein	E	1-aminocyclopropane-1-carboxylate deaminase/D-cysteine desulfhydrase, PLP-dependent ACC family
1162758	1189200	26442	Predicted by at least one method	WP_075284995.1		AVK23_RS06875	1182862	1183236	-1	transcriptional regulator	K	Transcriptional regulator, Middle operon regulator (Mor) family
1162758	1189200	26442	Predicted by at least one method	WP_075284979.1		AVK23_RS06870	1183240	1183725	-1	hypothetical protein	X	Mu-like prophage protein gp16
1162758	1189200	26442	Predicted by at least one method	WP_075284978.1		AVK23_RS06865	1183799	1184500	-1	hypothetical protein	R	Predicted metal-dependent hydrolase
1162758	1189200	26442	Predicted by at least one method	WP_061406041.1		AVK23_RS06860	1184509	1184724	-1	hypothetical protein	S	Uncharacterized conserved protein, contains CHAT domain
1162758	1189200	26442	Predicted by at least one method	WP_061406042.1		AVK23_RS06855	1184741	1184932	-1	hypothetical protein	X	Mu-like prophage host-nuclease inhibitor protein Gam
1162758	1189200	26442	Predicted by at least one method	WP_061406043.1		AVK23_RS06850	1185010	1185528	-1	host-nuclease inhibitor protein Gam	X	Mu-like prophage host-nuclease inhibitor protein Gam
1162758	1189200	26442	Predicted by at least one method	WP_046339044.1		AVK23_RS06845	1185521	1185760	-1	hypothetical protein	C	Pyruvate/2-oxoglutarate dehydrogenase complex, dihydrolipoamide dehydrogenase (E3) component or related enzyme
1162758	1189200	26442	Predicted by at least one method	WP_075284977.1		AVK23_RS06840	1185757	1186032	-1	hypothetical protein	P	Fe2+ or Zn2+ uptake regulation protein
1162758	1189200	26442	Predicted by at least one method	WP_075284976.1		AVK23_RS06835	1186050	1186253	-1	hypothetical protein	C	NADH-FMN oxidoreductase RutF, flavin reductase (DIM6/NTAB) family
1162758	1189200	26442	Predicted by at least one method	WP_075284975.1		AVK23_RS06830	1186253	1187170	-1	DNA transposition protein	X	Bacteriophage DNA transposition protein, AAA+ family ATPase
1162758	1189200	26442	Predicted by at least one method	WP_075284974.1		AVK23_RS06825	1187197	1189200	-1	transposase	X	Transposase InsO and inactivated derivatives
1162758	1189200	26442	Predicted by at least one method	WP_075284994.1		AVK23_RS06820	1189185	1189421	-1	transcriptional regulator	K	Predicted transcriptional regulator, lambda repressor-like DNA-binding domain
