# Supplementary material for: Comparative analysis reveals the Genomic Islands in Pasteurella multocida population genetics: on Symbiosis and adaptability
Source: BMC Genomics. 2019 Jan 18;20:63. doi: 10.1186/s12864-018-5366-6 (PMC6339346; doi:10.1186/s12864-018-5366-6)
Supplement: Supplementary file 6 — File S1. Detailed information on GI of each strain (ZIP 1360 kb). [file 12864_2018_5366_MOESM6_ESM.zip › File. S1. Detailed information on GI of each strain/Detailed information on GIs of 97 whole genomes strains/69APM.xls]

## Sheet: Islandviewer Results
Island start	Island end	Length	Method	Gene name	Gene ID	Locus	Gene start	Gene end	Strand	Product	COG		External Annotations
168950	185273	16323	Predicted by at least one method	WP_005736263.1		AVK24_RS09630	168950	169459	1	molybdopterin-guanine dinucleotide biosynthesis protein MobB	H	Molybdopterin-guanine dinucleotide biosynthesis protein	PAI
168950	185273	16323	Predicted by at least one method	WP_005718967.1		AVK24_RS09635	169469	170854	1	MFS transporter	G	Predicted arabinose efflux permease, MFS family
168950	185273	16323	Predicted by at least one method	WP_005764193.1		AVK24_RS09640	171413	171787	-1	hypothetical protein	K	Predicted transcriptional regulator, contains an HTH and PUA-like domains
168950	185273	16323	Predicted by at least one method	WP_014326449.1		AVK24_RS09645	171765	172814	-1	hypothetical protein	J	Ribosomal protein S18 acetylase RimI and related acetyltransferases
168950	185273	16323	Predicted by at least one method	WP_014326450.1		AVK24_RS09650	173800	174750	-1	abortive infection protein	V	Abortive infection bacteriophage resistance protein
168950	185273	16323	Predicted by at least one method	WP_014326451.1		AVK24_RS09655	175764	177941	-1	hypothetical protein	S	Uncharcterized protein, DUF927 family
168950	185273	16323	Predicted by at least one method	WP_016533390.1		AVK24_RS09660	177934	178368	-1	hypothetical protein	R	Predicted pyrophosphatase or phosphodiesterase, AlkP superfamily
168950	185273	16323	Predicted by at least one method	WP_014326453.1		AVK24_RS09665	178365	178691	-1	hypothetical protein	MDT	AAA+-type ATPase, SpoVK/Ycf46/Vps4 family
168950	185273	16323	Predicted by at least one method	WP_016504559.1		AVK24_RS09670	178684	179079	-1	hypothetical protein	E	Chorismate synthase
168950	185273	16323	Predicted by at least one method	WP_014326454.1		AVK24_RS09675	179072	179632	-1	hypothetical protein	G	Di- and tricarboxylate transporter
168950	185273	16323	Predicted by at least one method	WP_014326455.1		AVK24_RS09680	179755	180117	-1	hypothetical protein	U	Type VI protein secretion system component VasK
168950	185273	16323	Predicted by at least one method	WP_016504558.1		AVK24_RS09685	180579	180854	-1	hypothetical protein Pathogen-associated gene(PAG)	K	Leucine-rich repeat (LRR) protein
168950	185273	16323	Predicted by at least one method	WP_014326458.1		AVK24_RS09690	181046	181324	-1	hypothetical protein	V	Restriction endonuclease S subunit
168950	185273	16323	Predicted by at least one method	WP_014326459.1		AVK24_RS09695	181317	182036	-1	hypothetical protein	X	Phage regulatory protein Rha
168950	185273	16323	Predicted by at least one method	WP_014326460.1		AVK24_RS09700	182057	182479	-1	hypothetical protein Pathogen-associated gene(PAG)	J	Alanyl-tRNA synthetase
168950	185273	16323	Predicted by at least one method	WP_005764228.1		AVK24_RS09705	182489	182686	-1	helix-turn-helix domain-containing protein	KX	Predicted DNA-binding transcriptional regulator AlpA
168950	185273	16323	Predicted by at least one method	WP_014326461.1		AVK24_RS09710	182911	183516	-1	hypothetical protein	JR	HD superfamily phosphodieaserase, includes HD domain of RNase Y
168950	185273	16323	Predicted by at least one method	WP_014326462.1		AVK24_RS09715	183990	185273	-1	integrase	LX	Integrase
1103120	1141205	38085	Predicted by at least one method	WP_075267977.1		AVK24_RS03300	1103291	1104055	-1	integrase	L	Site-specific recombinase XerD	PAI (ICE)
1103120	1141205	38085	Predicted by at least one method	WP_014325827.1		AVK24_RS03295	1104211	1106190	-1	integrating conjugative element relaxase PFGI-1 class	J	3'-5' exoribonuclease YhaM, can participate in 23S rRNA maturation, HD superfamily
1103120	1141205	38085	Predicted by at least one method	WP_014325828.1		AVK24_RS03290	1106618	1107415	-1	type I restriction endonuclease subunit M	V	Type I restriction-modification system, DNA methylase subunit
1103120	1141205	38085	Predicted by at least one method	WP_012340806.1		AVK24_RS03285	1107488	1108234	-1	hypothetical protein	H	Glutamate-1-semialdehyde aminotransferase
1103120	1141205	38085	Predicted by at least one method	WP_012340807.1		AVK24_RS03280	1108374	1109348	-1	hypothetical protein	L	Antirestriction protein ArdC
1103120	1141205	38085	Predicted by at least one method	WP_012340808.1		AVK24_RS03275	1109593	1110000	-1	hypothetical protein Pathogen-associated gene(PAG)	J	tRNA 2-selenouridine synthase SelU, contains rhodanese domain
1103120	1141205	38085	Predicted by at least one method	WP_012340809.1		AVK24_RS03270	1110116	1110958	-1	hypothetical protein Pathogen-associated gene(PAG)	BQ	Acetoin utilization deacetylase AcuC or a related deacetylase
1103120	1141205	38085	Predicted by at least one method	WP_012340810.1		AVK24_RS03265	1111036	1111431	-1	hypothetical protein Pathogen-associated gene(PAG)	TK	DNA-binding response regulator, OmpR family, contains REC and winged-helix (wHTH) domain
1103120	1141205	38085	Predicted by at least one method	WP_012340811.1		AVK24_RS03260	1111530	1111775	-1	hypothetical protein Pathogen-associated gene(PAG)	L	Adenine-specific DNA glycosylase, acts on AG and A-oxoG pairs
1103120	1141205	38085	Predicted by at least one method	WP_012340812.1		AVK24_RS03255	1111847	1112200	-1	hypothetical protein Pathogen-associated gene(PAG)	R	Predicted metal-dependent hydrolase, TIM-barrel fold
1103120	1141205	38085	Predicted by at least one method	WP_012340813.1		AVK24_RS03250	1112574	1113017	1	integrating conjugative element protein	QV	Cytochrome P450
1103120	1141205	38085	Predicted by at least one method	WP_012340815.1		AVK24_RS03245	1113014	1113955	1	integrating conjugative element protein	T	HAMP domain
1103120	1141205	38085	Predicted by at least one method	WP_012340816.1		AVK24_RS03240	1113973	1115985	1	integrating conjugative element protein	M	Phage-related lysozyme (muramidase), GH24 family
1103120	1141205	38085	Predicted by at least one method	WP_012340817.1		AVK24_RS03235	1116006	1116434	1	hypothetical protein Pathogen-associated gene(PAG)	J	Aspartyl-tRNA synthetase
1103120	1141205	38085	Predicted by at least one method	WP_012340818.1		AVK24_RS03230	1116650	1117120	1	hypothetical protein	T	K+-sensing histidine kinase KdpD
1103120	1141205	38085	Predicted by at least one method	WP_012340819.1		AVK24_RS03225	1117141	1117482	1	hypothetical protein Pathogen-associated gene(PAG)
1103120	1141205	38085	Predicted by at least one method	WP_012340820.1		AVK24_RS03220	1117528	1119000	-1	conjugal transfer protein TraG	E	Aspartate/methionine/tyrosine aminotransferase
1103120	1141205	38085	Predicted by at least one method	WP_012340821.1		AVK24_RS03215	1119011	1119328	-1	hypothetical protein Pathogen-associated gene(PAG)	H	Dihydrofolate reductase
1103120	1141205	38085	Predicted by at least one method	WP_012340822.1		AVK24_RS03210	1119318	1119746	-1	hypothetical protein Pathogen-associated gene(PAG)	X	Phage terminase large subunit
1103120	1141205	38085	Predicted by at least one method	WP_012340823.1		AVK24_RS03205	1119746	1122583	-1	conjugative transfer ATPase	U	Type IV secretory pathway, VirB4 component
1103120	1141205	38085	Predicted by at least one method	WP_012340824.1		AVK24_RS03200	1122586	1122984	-1	conjugal transfer protein	EP	ABC-type dipeptide/oligopeptide/nickel transport system, ATPase component
1103120	1141205	38085	Predicted by at least one method	WP_012340826.1		AVK24_RS03195	1122997	1124451	-1	integrating conjugative element protein	KT	Phage shock protein A
1103120	1141205	38085	Predicted by at least one method	WP_012340827.1		AVK24_RS03190	1124463	1125347	-1	conjugative transfer protein	U	Type II secretory pathway, component HofQ
1103120	1141205	38085	Predicted by at least one method	WP_012340828.1		AVK24_RS03185	1125347	1125991	-1	integrating conjugative element protein	C	Fe-S-cluster-containing dehydrogenase component
1103120	1141205	38085	Predicted by at least one method	WP_012340829.1		AVK24_RS03180	1125995	1126360	-1	membrane protein	P	Phosphate/sulfate permease
1103120	1141205	38085	Predicted by at least one method	WP_006248894.1		AVK24_RS03175	1126383	1126772	-1	membrane protein Pathogen-associated gene(PAG)	O	Peroxiredoxin
1103120	1141205	38085	Predicted by at least one method	WP_006248893.1		AVK24_RS03170	1126787	1127023	-1	hypothetical protein
1103120	1141205	38085	Predicted by at least one method	WP_006248892.1		AVK24_RS03165	1127020	1127346	-1	hypothetical protein	PC	Hydroxylamine reductase (hybrid-cluster protein)
1103120	1141205	38085	Predicted by at least one method	WP_012340830.1		AVK24_RS03160	1127533	1127916	1	hypothetical protein	E	Ornithine cyclodeaminase/archaeal alanine dehydrogenase, mu-crystallin family
1103120	1141205	38085	Predicted by at least one method	WP_012340831.1		AVK24_RS03155	1127948	1128643	-1	integrating conjugative element membrane protein	P	ABC-type Fe3+ transport system, periplasmic component
1103120	1141205	38085	Predicted by at least one method	WP_006248889.1		AVK24_RS03150	1128640	1128993	-1	hypothetical protein Pathogen-associated gene(PAG)	E	Aminopeptidase N
1103120	1141205	38085	Predicted by at least one method	WP_014325830.1		AVK24_RS03145	1128986	1131187	-1	conjugative coupling factor TraD, PFGI-1 class	U	Type IV secretory pathway, VirD4 component, TraG/TraD family ATPase
1103120	1141205	38085	Predicted by at least one method	WP_012340834.1		AVK24_RS03140	1131187	1131693	-1	integrating conjugative element protein	KT	DNA-binding response regulator, LytR/AlgR family
1103120	1141205	38085	Predicted by at least one method	WP_012340835.1		AVK24_RS03135	1131696	1132466	-1	hypothetical protein Pathogen-associated gene(PAG)	M	Soluble lytic murein transglycosylase and related regulatory proteins (some contain LysM/invasin domains)
1103120	1141205	38085	Predicted by at least one method	WP_006248885.1		AVK24_RS03130	1132445	1133218	-1	integrating conjugative element protein	O	Glutaredoxin
1103120	1141205	38085	Predicted by at least one method	WP_006248884.1		AVK24_RS03125	1133218	1133847	-1	hypothetical protein	D	Cell division protein DamX, binds to the septal ring, contains C-terminal SPOR domain
1103120	1141205	38085	Predicted by at least one method	WP_006248882.1		AVK24_RS03120	1134006	1134266	-1	hypothetical protein	C	NADP-dependent 3-hydroxy acid dehydrogenase YdfG
1103120	1141205	38085	Predicted by at least one method	WP_006248881.1		AVK24_RS03115	1134379	1134741	-1	hypothetical protein Pathogen-associated gene(PAG)	K	DNA-binding transcriptional regulator, IclR family
1103120	1141205	38085	Predicted by at least one method	WP_014325831.1		AVK24_RS03110	1134821	1135228	-1	hypothetical protein Pathogen-associated gene(PAG)	J	Translation elongation factor P (EF-P)/translation initiation factor 5A (eIF-5A)
1103120	1141205	38085	Predicted by at least one method	WP_006248879.1		AVK24_RS03105	1135254	1135934	-1	hypothetical protein	J	Aspartyl/asparaginyl-tRNA synthetase
1103120	1141205	38085	Predicted by at least one method	WP_006248878.1		AVK24_RS03100	1136040	1136471	-1	hypothetical protein	I	Fatty acid desaturase
1103120	1141205	38085	Predicted by at least one method	WP_012340838.1		AVK24_RS03095	1137289	1139340	-1	DNA topoisomerase III	L	DNA topoisomerase IA
1103120	1141205	38085	Predicted by at least one method	WP_006248876.1		AVK24_RS03090	1139500	1140018	-1	hypothetical protein	Q	Ectoine hydroxylase-related dioxygenase, phytanoyl-CoA dioxygenase (PhyH) family
1103120	1141205	38085	Predicted by at least one method	WP_014325832.1		AVK24_RS03085	1140115	1140399	-1	hypothetical protein Pathogen-associated gene(PAG)	O	Serine protease, subtilisin family
1103120	1141205	38085	Predicted by at least one method	WP_006248874.1		AVK24_RS03080	1140495	1141205	1	hypothetical protein	R	GTPase, G3E family
