# Supplementary material for: Comparative analysis reveals the Genomic Islands in Pasteurella multocida population genetics: on Symbiosis and adaptability
Source: BMC Genomics. 2019 Jan 18;20:63. doi: 10.1186/s12864-018-5366-6 (PMC6339346; doi:10.1186/s12864-018-5366-6)
Supplement: Supplementary file 6 — File S1. Detailed information on GI of each strain (ZIP 1360 kb). [file 12864_2018_5366_MOESM6_ESM.zip › File. S1. Detailed information on GI of each strain/Detailed information on GIs of 97 whole genomes strains/8552APM.xls]

## Sheet: Islandviewer Results
Island start	Island end	Length	Method	Gene name	Gene ID	Locus	Gene start	Gene end	Strand	Product	COG		External Annotations
166532	182855	16323	Predicted by at least one method	WP_005736263.1		AVK28_RS02280	166532	167041	1	molybdopterin-guanine dinucleotide biosynthesis protein MobB	H	Molybdopterin-guanine dinucleotide biosynthesis protein	PAI
166532	182855	16323	Predicted by at least one method	WP_005718967.1		AVK28_RS02285	167051	168436	1	MFS transporter	G	Predicted arabinose efflux permease, MFS family
166532	182855	16323	Predicted by at least one method	WP_005764193.1		AVK28_RS02290	168995	169369	-1	hypothetical protein	K	Predicted transcriptional regulator, contains an HTH and PUA-like domains
166532	182855	16323	Predicted by at least one method	WP_014326449.1		AVK28_RS02295	169347	170396	-1	hypothetical protein	J	Ribosomal protein S18 acetylase RimI and related acetyltransferases
166532	182855	16323	Predicted by at least one method	WP_014326450.1		AVK28_RS02300	171382	172332	-1	abortive infection protein	V	Abortive infection bacteriophage resistance protein
166532	182855	16323	Predicted by at least one method	WP_014326451.1		AVK28_RS02305	173346	175523	-1	hypothetical protein	S	Uncharcterized protein, DUF927 family
166532	182855	16323	Predicted by at least one method	WP_016533390.1		AVK28_RS02310	175516	175950	-1	hypothetical protein	R	Predicted pyrophosphatase or phosphodiesterase, AlkP superfamily
166532	182855	16323	Predicted by at least one method	WP_014326453.1		AVK28_RS02315	175947	176273	-1	hypothetical protein	MDT	AAA+-type ATPase, SpoVK/Ycf46/Vps4 family
166532	182855	16323	Predicted by at least one method	WP_016504559.1		AVK28_RS02320	176266	176661	-1	hypothetical protein	E	Chorismate synthase
166532	182855	16323	Predicted by at least one method	WP_014326454.1		AVK28_RS02325	176654	177214	-1	hypothetical protein	G	Di- and tricarboxylate transporter
166532	182855	16323	Predicted by at least one method	WP_014326455.1		AVK28_RS02330	177337	177699	-1	hypothetical protein	U	Type VI protein secretion system component VasK
166532	182855	16323	Predicted by at least one method	WP_016504558.1		AVK28_RS02335	178161	178436	-1	hypothetical protein; Pathogen-associated gene(PAG)	K	Leucine-rich repeat (LRR) protein
166532	182855	16323	Predicted by at least one method	WP_014326458.1		AVK28_RS02340	178628	178906	-1	hypothetical protein	V	Restriction endonuclease S subunit
166532	182855	16323	Predicted by at least one method	WP_014326459.1		AVK28_RS02345	178899	179618	-1	hypothetical protein	X	Phage regulatory protein Rha
166532	182855	16323	Predicted by at least one method	WP_014326460.1		AVK28_RS02350	179639	180061	-1	hypothetical protein; Pathogen-associated gene(PAG)	J	Alanyl-tRNA synthetase
166532	182855	16323	Predicted by at least one method	WP_005764228.1		AVK28_RS02355	180071	180268	-1	helix-turn-helix domain-containing protein	KX	Predicted DNA-binding transcriptional regulator AlpA
166532	182855	16323	Predicted by at least one method	WP_014326461.1		AVK28_RS02360	180493	181098	-1	hypothetical protein	JR	HD superfamily phosphodieaserase, includes HD domain of RNase Y
166532	182855	16323	Predicted by at least one method	WP_014326462.1		AVK28_RS02365	181572	182855	-1	integrase	LX	Integrase
958871	1023228	64357	Predicted by at least one method	WP_014325746.1		AVK28_RS03105	957720	958877	1	galactokinase	G	Galactokinase	PAI (ICE)
958871	1023228	64357	Predicted by at least one method	WP_005723159.1	galM	AVK28_RS03110	958871	959902	1	galactose-1-epimerase	G	Galactose mutarotase or related enzyme
958871	1023228	64357	Predicted by at least one method	WP_012340861.1		AVK28_RS03120	960251	961075	1	chromosome partitioning ATPase	N	Cellulose biosynthesis protein BcsQ
958871	1023228	64357	Predicted by at least one method	WP_012340860.1		AVK28_RS03125	961087	962448	1	replicative DNA helicase	L	Replicative DNA helicase
958871	1023228	64357	Predicted by at least one method	WP_012340859.1		AVK28_RS03130	962457	964103	1	chromosome partitioning protein ParB	D	Chromosome segregation protein Spo0J, contains ParB-like nuclease domain
958871	1023228	64357	Predicted by at least one method	WP_012340858.1		AVK28_RS03135	964096	964653	1	hypothetical protein	EH	Anthranilate/para-aminobenzoate synthases component I
958871	1023228	64357	Predicted by at least one method	WP_014325837.1		AVK28_RS03140	964812	966002	1	hypothetical protein	S	Uncharacterized membrane protein
958871	1023228	64357	Predicted by at least one method	WP_012340856.1		AVK28_RS03145	966181	966939	1	integrating conjugative element protein	H	Heme A synthase
958871	1023228	64357	Predicted by at least one method	WP_012340855.1		AVK28_RS03150	966948	967433	1	hypothetical protein	U	Predicted component of the type VI protein secretion system
958871	1023228	64357	Predicted by at least one method	WP_012340854.1		AVK28_RS03155	967789	968241	1	single-stranded DNA-binding protein	L	Single-stranded DNA-binding protein
958871	1023228	64357	Predicted by at least one method	WP_011200812.1		AVK28_RS03160	968548	968736	1	hypothetical protein	H	GTP cyclohydrolase II
958871	1023228	64357	Predicted by at least one method	WP_011200813.1		AVK28_RS03165	968777	969079	1	hypothetical protein	FR	Cytosine/adenosine deaminase or related metal-dependent hydrolase
958871	1023228	64357	Predicted by at least one method	WP_006248872.1		AVK28_RS03210	975682	976002	-1	hypothetical protein	V	CRISPR/Cas system-associated endoribonuclease Cas2
958871	1023228	64357	Predicted by at least one method	WP_012340839.1		AVK28_RS03215	976001	976768	1	aldo/keto reductase	R	Predicted oxidoreductase (related to aryl-alcohol dehydrogenase)
958871	1023228	64357	Predicted by at least one method	WP_006248874.1		AVK28_RS03220	977307	978017	-1	hypothetical protein	R	GTPase, G3E family
958871	1023228	64357	Predicted by at least one method	WP_014325832.1		AVK28_RS03225	978113	978397	1	hypothetical protein; Pathogen-associated gene(PAG)	O	Serine protease, subtilisin family
958871	1023228	64357	Predicted by at least one method	WP_006248876.1		AVK28_RS03230	978494	979012	1	hypothetical protein	Q	Ectoine hydroxylase-related dioxygenase, phytanoyl-CoA dioxygenase (PhyH) family
958871	1023228	64357	Predicted by at least one method	WP_012340838.1		AVK28_RS03235	979172	981223	1	DNA topoisomerase III	L	DNA topoisomerase IA
958871	1023228	64357	Predicted by at least one method	WP_006248878.1		AVK28_RS03240	982041	982472	1	hypothetical protein	I	Fatty acid desaturase
958871	1023228	64357	Predicted by at least one method	WP_006248879.1		AVK28_RS03245	982578	983258	1	hypothetical protein	J	Aspartyl/asparaginyl-tRNA synthetase
958871	1023228	64357	Predicted by at least one method	WP_014325831.1		AVK28_RS03250	983284	983691	1	hypothetical protein; Pathogen-associated gene(PAG)	J	Translation elongation factor P (EF-P)/translation initiation factor 5A (eIF-5A)
958871	1023228	64357	Predicted by at least one method	WP_006248881.1		AVK28_RS03255	983771	984133	1	hypothetical protein; Pathogen-associated gene(PAG)	K	DNA-binding transcriptional regulator, IclR family
958871	1023228	64357	Predicted by at least one method	WP_006248882.1		AVK28_RS03260	984246	984506	1	hypothetical protein	C	NADP-dependent 3-hydroxy acid dehydrogenase YdfG
958871	1023228	64357	Predicted by at least one method	WP_006248884.1		AVK28_RS03265	984665	985294	1	hypothetical protein	D	Cell division protein DamX, binds to the septal ring, contains C-terminal SPOR domain
958871	1023228	64357	Predicted by at least one method	WP_006248885.1		AVK28_RS03270	985294	986067	1	integrating conjugative element protein	O	Glutaredoxin
958871	1023228	64357	Predicted by at least one method	WP_012340835.1		AVK28_RS03275	986046	986816	1	hypothetical protein; Pathogen-associated gene(PAG)	M	Soluble lytic murein transglycosylase and related regulatory proteins (some contain LysM/invasin domains)
958871	1023228	64357	Predicted by at least one method	WP_012340834.1		AVK28_RS03280	986819	987325	1	integrating conjugative element protein	KT	DNA-binding response regulator, LytR/AlgR family
958871	1023228	64357	Predicted by at least one method	WP_014325830.1		AVK28_RS03285	987325	989526	1	conjugative coupling factor TraD, PFGI-1 class	U	Type IV secretory pathway, VirD4 component, TraG/TraD family ATPase
958871	1023228	64357	Predicted by at least one method	WP_006248889.1		AVK28_RS03290	989519	989872	1	hypothetical protein; Pathogen-associated gene(PAG)	E	Aminopeptidase N
958871	1023228	64357	Predicted by at least one method	WP_012340831.1		AVK28_RS03295	989869	990564	1	integrating conjugative element membrane protein	P	ABC-type Fe3+ transport system, periplasmic component
958871	1023228	64357	Predicted by at least one method	WP_012340830.1		AVK28_RS03300	990596	990979	-1	hypothetical protein	E	Ornithine cyclodeaminase/archaeal alanine dehydrogenase, mu-crystallin family
958871	1023228	64357	Predicted by at least one method	WP_006248892.1		AVK28_RS03305	991166	991492	1	hypothetical protein	PC	Hydroxylamine reductase (hybrid-cluster protein)
958871	1023228	64357	Predicted by at least one method	WP_006248893.1		AVK28_RS03310	991489	991725	1	hypothetical protein
958871	1023228	64357	Predicted by at least one method	WP_006248894.1		AVK28_RS03315	991740	992129	1	membrane protein; Pathogen-associated gene(PAG)	O	Peroxiredoxin
958871	1023228	64357	Predicted by at least one method	WP_012340829.1		AVK28_RS03320	992152	992517	1	membrane protein	P	Phosphate/sulfate permease
958871	1023228	64357	Predicted by at least one method	WP_012340828.1		AVK28_RS03325	992521	993165	1	integrating conjugative element protein	C	Fe-S-cluster-containing dehydrogenase component
958871	1023228	64357	Predicted by at least one method	WP_012340827.1		AVK28_RS03330	993165	994049	1	conjugative transfer protein	U	Type II secretory pathway, component HofQ
958871	1023228	64357	Predicted by at least one method	WP_012340826.1		AVK28_RS03335	994061	995515	1	integrating conjugative element protein	KT	Phage shock protein A
958871	1023228	64357	Predicted by at least one method	WP_012340824.1		AVK28_RS03340	995528	995926	1	conjugal transfer protein	EP	ABC-type dipeptide/oligopeptide/nickel transport system, ATPase component
958871	1023228	64357	Predicted by at least one method	WP_012340823.1		AVK28_RS03345	995929	998766	1	conjugative transfer ATPase	U	Type IV secretory pathway, VirB4 component
958871	1023228	64357	Predicted by at least one method	WP_012340822.1		AVK28_RS03350	998766	999194	1	hypothetical protein; Pathogen-associated gene(PAG)	X	Phage terminase large subunit
958871	1023228	64357	Predicted by at least one method	WP_012340821.1		AVK28_RS03355	999184	999501	1	hypothetical protein; Pathogen-associated gene(PAG)	H	Dihydrofolate reductase
958871	1023228	64357	Predicted by at least one method	WP_012340820.1		AVK28_RS03360	999512	1000984	1	conjugal transfer protein TraG	E	Aspartate/methionine/tyrosine aminotransferase
958871	1023228	64357	Predicted by at least one method	WP_012340819.1		AVK28_RS03365	1001030	1001371	-1	hypothetical protein; Pathogen-associated gene(PAG)
958871	1023228	64357	Predicted by at least one method	WP_012340818.1		AVK28_RS03370	1001392	1001862	-1	hypothetical protein	T	K+-sensing histidine kinase KdpD
958871	1023228	64357	Predicted by at least one method	WP_012340817.1		AVK28_RS03375	1002078	1002506	-1	hypothetical protein; Pathogen-associated gene(PAG)	J	Aspartyl-tRNA synthetase
958871	1023228	64357	Predicted by at least one method	WP_012340816.1		AVK28_RS03380	1002527	1004539	-1	integrating conjugative element protein	M	Phage-related lysozyme (muramidase), GH24 family
958871	1023228	64357	Predicted by at least one method	WP_012340815.1		AVK28_RS03385	1004557	1005498	-1	integrating conjugative element protein	T	HAMP domain
958871	1023228	64357	Predicted by at least one method	WP_012340813.1		AVK28_RS03390	1005495	1005938	-1	integrating conjugative element protein	QV	Cytochrome P450
958871	1023228	64357	Predicted by at least one method	WP_012340812.1		AVK28_RS03395	1006312	1006665	1	hypothetical protein; Pathogen-associated gene(PAG)	R	Predicted metal-dependent hydrolase, TIM-barrel fold
958871	1023228	64357	Predicted by at least one method	WP_012340811.1		AVK28_RS03400	1006737	1006982	1	hypothetical protein; Pathogen-associated gene(PAG)	L	Adenine-specific DNA glycosylase, acts on AG and A-oxoG pairs
958871	1023228	64357	Predicted by at least one method	WP_012340810.1		AVK28_RS03405	1007081	1007476	1	hypothetical protein; Pathogen-associated gene(PAG)	TK	DNA-binding response regulator, OmpR family, contains REC and winged-helix (wHTH) domain
958871	1023228	64357	Predicted by at least one method	WP_012340809.1		AVK28_RS03410	1007554	1008396	1	hypothetical protein; Pathogen-associated gene(PAG)	BQ	Acetoin utilization deacetylase AcuC or a related deacetylase
958871	1023228	64357	Predicted by at least one method	WP_012340808.1		AVK28_RS03415	1008512	1008919	1	hypothetical protein; Pathogen-associated gene(PAG)	J	tRNA 2-selenouridine synthase SelU, contains rhodanese domain
958871	1023228	64357	Predicted by at least one method	WP_012340807.1		AVK28_RS03420	1009164	1010138	1	hypothetical protein	L	Antirestriction protein ArdC
958871	1023228	64357	Predicted by at least one method	WP_012340806.1		AVK28_RS03425	1010278	1011024	1	hypothetical protein	H	Glutamate-1-semialdehyde aminotransferase
958871	1023228	64357	Predicted by at least one method	WP_014325828.1		AVK28_RS03430	1011097	1011894	1	type I restriction endonuclease subunit M	V	Type I restriction-modification system, DNA methylase subunit
958871	1023228	64357	Predicted by at least one method	WP_014325827.1		AVK28_RS03435	1012322	1014301	1	integrating conjugative element relaxase PFGI-1 class	J	3'-5' exoribonuclease YhaM, can participate in 23S rRNA maturation, HD superfamily
958871	1023228	64357	Predicted by at least one method	WP_014325826.1		AVK28_RS03440	1014457	1015221	1	integrase	L	Site-specific recombinase XerD
