# Supplementary material for: Comparative analysis reveals the Genomic Islands in Pasteurella multocida population genetics: on Symbiosis and adaptability
Source: BMC Genomics. 2019 Jan 18;20:63. doi: 10.1186/s12864-018-5366-6 (PMC6339346; doi:10.1186/s12864-018-5366-6)
Supplement: Supplementary file 6 — File S1. Detailed information on GI of each strain (ZIP 1360 kb). [file 12864_2018_5366_MOESM6_ESM.zip › File. S1. Detailed information on GI of each strain/Detailed information on GIs of 97 whole genomes strains/ATCC 15742.xls]

## Sheet: Islandviewer Results
Island start	Island end	Length	Method	Gene name	Gene ID	Locus	Gene start	Gene end	Strand	Product	COG		External Annotations
1287658	1348626	60968	Predicted by at least one method	WP_005726500.1		A0R67_RS03805	1287658	1288500	1	patatin family protein	I	Predicted phospholipase, patatin/cPLA2 family	PAI
1287658	1348626	60968	Predicted by at least one method	WP_005756556.1		A0R67_RS03810	1288775	1289032	-1	hypothetical protein	P	Ferric iron reductase protein FhuF, involved in iron transport
1287658	1348626	60968	Predicted by at least one method	WP_005756557.1		A0R67_RS03815	1289022	1289609	-1	DUF4376 domain-containing protein	H	Adenosyl cobinamide kinase/adenosyl cobinamide phosphate guanylyltransferase
1287658	1348626	60968	Predicted by at least one method	WP_005756558.1		A0R67_RS03820	1289619	1290701	-1	tail fiber protein	S	Microcystin-dependent protein (function unknown)
1287658	1348626	60968	Predicted by at least one method	WP_005756560.1		A0R67_RS03825	1290715	1294362	-1	phage tail protein	X	Phage-related protein, tail component
1287658	1348626	60968	Predicted by at least one method	WP_005756561.1		A0R67_RS03830	1294366	1294980	-1	tail assembly protein	X	Phage-related protein, tail component
1287658	1348626	60968	Predicted by at least one method	WP_005756564.1		A0R67_RS03835	1295009	1295731	-1	hypothetical protein	O	Proteasome lid subunit RPN8/RPN11, contains Jab1/MPN domain metalloenzyme (JAMM) motif
1287658	1348626	60968	Predicted by at least one method	WP_005756565.1		A0R67_RS03840	1295733	1296383	-1	phage minor tail protein L	X	Phage-related protein
1287658	1348626	60968	Predicted by at least one method	WP_005756566.1		A0R67_RS03845	1296411	1296935	-1	hypothetical protein	X	Phage regulatory protein Rha
1287658	1348626	60968	Predicted by at least one method	WP_032854004.1		A0R67_RS03850	1297133	1297957	-1	antirepressor	X	Prophage antirepressor
1287658	1348626	60968	Predicted by at least one method	WP_005756570.1		A0R67_RS03855	1298328	1299299	1	hypothetical protein	P	Enterochelin esterase or related enzyme
1287658	1348626	60968	Predicted by at least one method	WP_005756571.1		A0R67_RS03860	1299393	1301351	-1	DNA mismatch repair protein	L	DNA mismatch repair ATPase MutL
1287658	1348626	60968	Predicted by at least one method	WP_032854005.1		A0R67_RS03865	1301471	1301965	-1	hypothetical protein	G	Fucose permease
1287658	1348626	60968	Predicted by at least one method	WP_005756575.1		A0R67_RS03870	1301967	1302485	-1	hypothetical protein	O	ATP-dependent Zn proteases
1287658	1348626	60968	Predicted by at least one method	WP_005756579.1		A0R67_RS03875	1302961	1303515	-1	hypothetical protein	P	ABC-type metal ion transport system, periplasmic component/surface antigen
1287658	1348626	60968	Predicted by at least one method	WP_005756581.1		A0R67_RS03880	1303612	1306875	-1	phage tail protein	X	Phage-related minor tail protein
1287658	1348626	60968	Predicted by at least one method	WP_015691082.1		A0R67_RS03885	1306893	1307219	-1	tail protein	X	Phage-related protein
1287658	1348626	60968	Predicted by at least one method	WP_015691081.1		A0R67_RS10845	1307227	1307556	-1	hypothetical protein; Pathogen-associated gene(PAG)	G	ABC-type glycerol-3-phosphate transport system, periplasmic component
1287658	1348626	60968	Predicted by at least one method	WP_005756587.1		A0R67_RS03890	1307565	1307969	-1	hypothetical protein	J	Methionyl-tRNA synthetase
1287658	1348626	60968	Predicted by at least one method	WP_005756589.1		A0R67_RS03895	1308043	1309059	-1	hypothetical protein	V	Predicted restriction endonuclease
1287658	1348626	60968	Predicted by at least one method			A0R67_RS03900	1309071	1309464	-1	hypothetical protein
1287658	1348626	60968	Predicted by at least one method	WP_005756593.1		A0R67_RS03905	1309464	1309865	-1	hypothetical protein	U	Autotransporter translocation and assembly factor TamB
1287658	1348626	60968	Predicted by at least one method	WP_032854007.1		A0R67_RS03910	1309867	1310253	-1	hypothetical protein	G	Galactose-1-phosphate uridylyltransferase
1287658	1348626	60968	Predicted by at least one method	WP_032854009.1		A0R67_RS03915	1310255	1310722	-1	hypothetical protein	T	Predicted NTPase, NACHT family domain
1287658	1348626	60968	Predicted by at least one method	WP_005756596.1		A0R67_RS03920	1310739	1310975	-1	hypothetical protein	I	4-hydroxy-3-methylbut-2-en-1-yl diphosphate synthase IspG/GcpE
1287658	1348626	60968	Predicted by at least one method	WP_005756598.1		A0R67_RS03925	1311032	1312189	-1	hypothetical protein	P	Phosphate-selective porin
1287658	1348626	60968	Predicted by at least one method	WP_005756599.1		A0R67_RS03930	1312207	1312992	-1	hypothetical protein	CR	NADPH:quinone reductase or related Zn-dependent oxidoreductase
1287658	1348626	60968	Predicted by at least one method	WP_005756601.1		A0R67_RS03935	1313328	1313762	-1	guanosine-3',5'-bis(diphosphate) 3'-pyrophosphohydrolase	TK	(p)ppGpp synthase/hydrolase, HD superfamily
1287658	1348626	60968	Predicted by at least one method	WP_005756603.1		A0R67_RS03940	1313737	1313955	-1	hypothetical protein	Q	Carotenoid cleavage dioxygenase or a related enzyme
1287658	1348626	60968	Predicted by at least one method	WP_005756605.1		A0R67_RS03945	1313958	1315559	-1	phage head morphogenesis protein	S	Uncharacterized conserved protein, contains phage Mu gpF-like domain
1287658	1348626	60968	Predicted by at least one method	WP_005756608.1		A0R67_RS03950	1315549	1316952	-1	hypothetical protein	D	Chromosome partitioning ATPase, Mrp family, contains Fe-S cluster
1287658	1348626	60968	Predicted by at least one method	WP_005756610.1		A0R67_RS03955	1316962	1318194	-1	terminase	X	Phage terminase large subunit
1287658	1348626	60968	Predicted by at least one method	WP_005756612.1		A0R67_RS03960	1318178	1318714	-1	terminase small subunit	X	Phage terminase, small subunit
1287658	1348626	60968	Predicted by at least one method	WP_016533497.1		A0R67_RS10850	1318797	1318979	1	addiction module toxin, HicA family	R	Predicted RNA binding protein YcfA, dsRBD-like fold, HicA-like mRNA interferase family
1287658	1348626	60968	Predicted by at least one method	WP_005756614.1		A0R67_RS03965	1319008	1319442	1	CopG family transcriptional regulator	K	Transcriptional regulator, contains Arc/MetJ-type RHH (ribbon-helix-helix) DNA-binding domain
1287658	1348626	60968	Predicted by at least one method	WP_080527703.1		A0R67_RS10855	1319474	1319755	-1	hypothetical protein	K	Fic family protein
1287658	1348626	60968	Predicted by at least one method	WP_005756616.1		A0R67_RS03970	1319661	1319984	-1	hypothetical protein	S	Uncharacterized protein YydD, contains DUF2326 domain
1287658	1348626	60968	Predicted by at least one method	WP_005756617.1		A0R67_RS03975	1319987	1320571	-1	hypothetical protein	R	Predicted chitinase
1287658	1348626	60968	Predicted by at least one method	WP_032854011.1		A0R67_RS03980	1320543	1320908	-1	phage holin, lambda family	T	Bacteriophytochrome (light-regulated signal transduction histidine kinase)
1287658	1348626	60968	Predicted by at least one method	WP_005756619.1		A0R67_RS03985	1321023	1321574	-1	hypothetical protein	J	RNA-splicing ligase RtcB, repairs tRNA damage
1287658	1348626	60968	Predicted by at least one method	WP_005756621.1		A0R67_RS03990	1321585	1321920	-1	hypothetical protein	R	Predicted nucleic acid-binding protein, contains PIN domain
1287658	1348626	60968	Predicted by at least one method	WP_005756623.1		A0R67_RS03995	1322188	1323000	-1	DNA-binding protein	X	Prophage antirepressor
1287658	1348626	60968	Predicted by at least one method	WP_005756625.1		A0R67_RS04000	1323281	1323856	-1	hypothetical protein	C	NAD(P)H-dependent FMN reductase
1287658	1348626	60968	Predicted by at least one method	WP_080527702.1		A0R67_RS04005	1323866	1324783	-1	hypothetical protein	K	AraC-type DNA-binding domain and AraC-containing proteins
1287658	1348626	60968	Predicted by at least one method	WP_005756628.1		A0R67_RS04010	1324860	1325225	-1	hypothetical protein	R	FOG: Zn-finger
1287658	1348626	60968	Predicted by at least one method	WP_005756630.1		A0R67_RS04015	1325225	1325821	-1	recombinase NinG	V	5-methylcytosine-specific restriction endonuclease McrA
1287658	1348626	60968	Predicted by at least one method	WP_005756632.1		A0R67_RS04020	1325821	1326039	-1	hypothetical protein	M	Membrane carboxypeptidase/penicillin-binding protein PbpC
1287658	1348626	60968	Predicted by at least one method	WP_005756633.1		A0R67_RS04025	1326130	1326555	-1	phage NinB DNA recombination	E	Asparagine synthetase B (glutamine-hydrolyzing)
1287658	1348626	60968	Predicted by at least one method	WP_005756635.1		A0R67_RS04030	1326558	1327916	-1	DNA helicase	L	Replicative DNA helicase
1287658	1348626	60968	Predicted by at least one method	WP_005756636.1		A0R67_RS04035	1327913	1328731	-1	hypothetical protein	K	DNA-binding transcriptional regulator, ArsR family
1287658	1348626	60968	Predicted by at least one method	WP_005725517.1		A0R67_RS04040	1328809	1329054	-1	hypothetical protein	T	Phosphohistidine swiveling domain of PEP-utilizing enzymes
1287658	1348626	60968	Predicted by at least one method	WP_005756639.1		A0R67_RS04045	1329053	1329568	1	hypothetical protein	F	Ribonucleotide reductase alpha subunit
1287658	1348626	60968	Predicted by at least one method	WP_014391093.1		A0R67_RS04050	1329571	1329798	-1	hypothetical protein	S	Uncharacterized protein YjcR
1287658	1348626	60968	Predicted by at least one method	WP_005720263.1		A0R67_RS04055	1329867	1330076	-1	transcriptional regulator	K	DNA-binding transcriptional regulator, XRE-family HTH domain
1287658	1348626	60968	Predicted by at least one method	WP_005756642.1		A0R67_RS04060	1330204	1330893	1	transcriptional regulator	X	Phage repressor protein C, contains Cro/C1-type HTH and peptisase s24 domains
1287658	1348626	60968	Predicted by at least one method	WP_005756643.1		A0R67_RS04065	1330937	1332004	1	hypothetical protein	S	Uncharacterized conserved protein, contains ParB-like and HNH nuclease domains
1287658	1348626	60968	Predicted by at least one method	WP_005756645.1		A0R67_RS04070	1332001	1332708	1	hypothetical protein	S	Uncharacterized conserved protein YutE, UPF0331/DUF86 family
1287658	1348626	60968	Predicted by at least one method	WP_005756647.1		A0R67_RS04075	1332732	1333022	-1	transcriptional regulator	X	DNA-binding prophage protein
1287658	1348626	60968	Predicted by at least one method	WP_005756650.1		A0R67_RS04080	1333019	1333333	-1	addiction module protein	V	Putative component of the toxin-antitoxin plasmid stabilization module
1287658	1348626	60968	Predicted by at least one method	WP_005756653.1		A0R67_RS10860	1333644	1333811	-1	DUF1508 domain-containing protein	S	Uncharacterized conserved protein YegP, UPF0339 family
1287658	1348626	60968	Predicted by at least one method	WP_005756656.1		A0R67_RS04085	1333824	1334033	1	hypothetical protein	M	Basic membrane lipoprotein Med, periplasmic binding protein (PBP1-ABC) superfamily
1287658	1348626	60968	Predicted by at least one method	WP_032854017.1		A0R67_RS04090	1334276	1334503	1	hypothetical protein	J	Ribosomal protein S18 acetylase RimI and related acetyltransferases
1287658	1348626	60968	Predicted by at least one method	WP_050547907.1		A0R67_RS04095	1334956	1335420	1	DUF4760 domain-containing protein	J	Alanyl-tRNA synthetase
1287658	1348626	60968	Predicted by at least one method	WP_032854018.1		A0R67_RS04100	1335538	1336335	1	hypothetical protein	C	Periplasmic DMSO/TMAO reductase YedYZ, molybdopterin-dependent catalytic subunit
1287658	1348626	60968	Predicted by at least one method	WP_005756665.1		A0R67_RS04105	1336679	1337674	1	hypothetical protein	D	Chromosome segregation ATPase
1287658	1348626	60968	Predicted by at least one method	WP_005756667.1		A0R67_RS04110	1338094	1338720	1	hypothetical protein	X	Prophage antirepressor
1287658	1348626	60968	Predicted by at least one method	WP_005756670.1		A0R67_RS04115	1338806	1339096	1	hypothetical protein	C	Phosphoenolpyruvate carboxylase
1287658	1348626	60968	Predicted by at least one method	WP_032854021.1		A0R67_RS04120	1339083	1339310	1	hypothetical protein	M	dTDP-glucose pyrophosphorylase
1287658	1348626	60968	Predicted by at least one method	WP_005756682.1		A0R67_RS04125	1339658	1340245	1	hypothetical protein	Q	Phytoene dehydrogenase-related protein
1287658	1348626	60968	Predicted by at least one method	WP_005756684.1		A0R67_RS04130	1340248	1340898	1	ribonuclease H	L	DNA polymerase elongation subunit (family B)
1287658	1348626	60968	Predicted by at least one method	WP_005756686.1		A0R67_RS04135	1340981	1342006	1	hypothetical protein	NT	Methyl-accepting chemotaxis protein
1287658	1348626	60968	Predicted by at least one method	WP_005756687.1		A0R67_RS04140	1342347	1342958	1	hypothetical protein	X	Phage anti-repressor protein
1287658	1348626	60968	Predicted by at least one method	WP_005756689.1		A0R67_RS04145	1343154	1343774	1	single-stranded DNA-binding protein	H	Mg-chelatase subunit ChlD
1287658	1348626	60968	Predicted by at least one method	WP_005756690.1		A0R67_RS04150	1343785	1344234	1	single-stranded DNA-binding protein	L	Single-stranded DNA-binding protein
1287658	1348626	60968	Predicted by at least one method	WP_032854026.1		A0R67_RS04155	1344347	1344754	1	N-acetyltransferase	J	Ribosomal protein S18 acetylase RimI and related acetyltransferases
1287658	1348626	60968	Predicted by at least one method	WP_005756693.1		A0R67_RS04160	1345056	1345694	1	hypothetical protein	X	Prophage antirepressor
1287658	1348626	60968	Predicted by at least one method	WP_005756697.1		A0R67_RS04165	1345913	1346197	1	hypothetical protein	S	Uncharacterized conserved protein, DUF1800 family
1287658	1348626	60968	Predicted by at least one method	WP_005756699.1		A0R67_RS04170	1346207	1346437	1	hypothetical protein	Q	Pyocin large subunit
1287658	1348626	60968	Predicted by at least one method			A0R67_RS10865	1346730	1347305	1	hypothetical protein
1287658	1348626	60968	Predicted by at least one method	WP_032854027.1		A0R67_RS04185	1347342	1347593	1	hypothetical protein	I	Methylmalonyl-CoA mutase, C-terminal domain/subunit (cobalamin-binding)
1287658	1348626	60968	Predicted by at least one method	WP_005756705.1		A0R67_RS04190	1347595	1348626	1	integrase	LX	Integrase
