# Supplementary material for: Comparative analysis reveals the Genomic Islands in Pasteurella multocida population genetics: on Symbiosis and adaptability
Source: BMC Genomics. 2019 Jan 18;20:63. doi: 10.1186/s12864-018-5366-6 (PMC6339346; doi:10.1186/s12864-018-5366-6)
Supplement: Supplementary file 6 — File S1. Detailed information on GI of each strain (ZIP 1360 kb). [file 12864_2018_5366_MOESM6_ESM.zip › File. S1. Detailed information on GI of each strain/Detailed information on GIs of 97 whole genomes strains/ATCC 51689.xls]

## Sheet: Islandviewer Results
Island start	Island end	Length	Method	Gene name	Gene ID	Locus	Gene start	Gene end	Strand	Product	COG		External Annotations
554424	559910	5486	Predicted by at least one method	WP_014668546.1		BM149_RS09625	554424	554864	-1	hypothetical protein; Pathogen-associated gene(PAG)	D	Chromosome segregation ATPase	PAI
554424	559910	5486	Predicted by at least one method	WP_014668545.1		BM149_RS09620	554912	555283	-1	hypothetical protein	X	Transposase
554424	559910	5486	Predicted by at least one method	WP_014668544.1		BM149_RS09615	555252	555887	-1	DDE transposase	X	Transposase
554424	559910	5486	Predicted by at least one method	WP_014668543.1		BM149_RS09610	556034	556378	1	transcriptional regulator	X	Phage repressor protein C, contains Cro/C1-type HTH and peptisase s24 domains
554424	559910	5486	Predicted by at least one method	WP_074866626.1		BM149_RS09605	556473	557786	1	ABC transporter ATP-binding protein	R	Predicted ATP-binding protein involved in virulence
554424	559910	5486	Predicted by at least one method	WP_015691098.1		BM149_RS09600	557789	558280	1	hypothetical protein	T	Signal transduction histidine kinase regulating C4-dicarboxylate transport system
554424	559910	5486	Predicted by at least one method			BM149_RS09595	558496	558816	1	hypothetical protein
554424	559910	5486	Predicted by at least one method			BM149_RS10900	558976	559569	1	DDE transposase
554424	559910	5486	Predicted by at least one method	WP_014668539.1		BM149_RS09580	559572	559910	1	transposase	X	Transposase
1385963	1407027	21064	Predicted by at least one method	WP_074864842.1		BM149_RS00875	1385963	1386757	-1	tRNA pseudouridine(38-40) synthase TruA	J	tRNA U38,U39,U40 pseudouridine synthase TruA	PAI
1385963	1407027	21064	Predicted by at least one method	WP_005726500.1		BM149_RS00880	1386915	1387757	1	patatin family protein	I	Predicted phospholipase, patatin/cPLA2 family
1385963	1407027	21064	Predicted by at least one method	WP_074864845.1		BM149_RS00885	1388028	1388285	-1	DNA helicase UvrD	P	Ferric iron reductase protein FhuF, involved in iron transport
1385963	1407027	21064	Predicted by at least one method	WP_081355197.1		BM149_RS00890	1388275	1388862	-1	hypothetical protein	JO	Protein N-acetyltransferase, RimJ/RimL family
1385963	1407027	21064	Predicted by at least one method	WP_074865221.1		BM149_RS00895	1388956	1389183	1	hypothetical protein	J	Ribosomal protein S18 acetylase RimI and related acetyltransferases
1385963	1407027	21064	Predicted by at least one method	WP_074864848.1		BM149_RS00900	1389196	1389378	1	hypothetical protein	G	Sugar or nucleoside kinase, ribokinase family
1385963	1407027	21064	Predicted by at least one method	WP_074864851.1		BM149_RS00905	1389368	1389631	-1	hypothetical protein	T	Ankyrin repeat
1385963	1407027	21064	Predicted by at least one method	WP_074864854.1		BM149_RS00910	1389849	1390259	-1	hypothetical protein	D	DNA segregation ATPase FtsK/SpoIIIE and related proteins
1385963	1407027	21064	Predicted by at least one method	WP_074864857.1		BM149_RS00915	1390510	1391799	1	hypothetical protein	D	Chromosome segregation ATPase
1385963	1407027	21064	Predicted by at least one method	WP_081355198.1		BM149_RS10875	1392051	1392737	1	hypothetical protein	X	Prophage antirepressor
1385963	1407027	21064	Predicted by at least one method	WP_074864859.1		BM149_RS00925	1392801	1393112	-1	hypothetical protein	U	Sec-independent protein secretion pathway component TatC
1385963	1407027	21064	Predicted by at least one method	WP_074864863.1		BM149_RS00930	1393179	1393427	1	hypothetical protein	K	DNA-binding transcriptional regulator, LysR family
1385963	1407027	21064	Predicted by at least one method	WP_005756682.1		BM149_RS00935	1393772	1394359	1	hypothetical protein	Q	Phytoene dehydrogenase-related protein
1385963	1407027	21064	Predicted by at least one method	WP_074864866.1		BM149_RS00940	1394362	1395054	1	ribonuclease H	L	DNA polymerase elongation subunit (family B)
1385963	1407027	21064	Predicted by at least one method	WP_071522863.1		BM149_RS00945	1395051	1395320	-1	hypothetical protein	M	UDP-N-acetylmuramyl pentapeptide synthase
1385963	1407027	21064	Predicted by at least one method			BM149_RS00950	1395649	1396327	1	hypothetical protein
1385963	1407027	21064	Predicted by at least one method	WP_074864870.1		BM149_RS00955	1396524	1397144	1	single-stranded DNA-binding protein	H	Mg-chelatase subunit ChlD
1385963	1407027	21064	Predicted by at least one method	WP_074864873.1		BM149_RS00960	1397155	1397583	1	single-stranded DNA-binding protein	L	Single-stranded DNA-binding protein
1385963	1407027	21064	Predicted by at least one method	WP_074864876.1		BM149_RS00965	1397765	1398727	1	hypothetical protein	S	Uncharacterized conserved protein YccT, UPF0319 family
1385963	1407027	21064	Predicted by at least one method	WP_074864878.1		BM149_RS00970	1398864	1399769	1	hypothetical protein	O	Regulator of protease activity HflC, stomatin/prohibitin superfamily
1385963	1407027	21064	Predicted by at least one method	WP_046338488.1		BM149_RS00975	1400012	1400230	1	hypothetical protein	O	ATP-dependent Zn proteases
1385963	1407027	21064	Predicted by at least one method			BM149_RS00980	1400244	1400956	1	DNA-binding protein
1385963	1407027	21064	Predicted by at least one method	WP_074864881.1		BM149_RS00985	1401167	1401478	1	hypothetical protein	E	Glycine/D-amino acid oxidase (deaminating)
1385963	1407027	21064	Predicted by at least one method	WP_074864884.1		BM149_RS00990	1401555	1402115	1	hypothetical protein	J	23S rRNA G2069 N7-methylase RlmK or C1962 C5-methylase RlmI
1385963	1407027	21064	Predicted by at least one method	WP_081355199.1		BM149_RS00995	1402170	1402628	1	methyltransferase	J	23S rRNA G2069 N7-methylase RlmK or C1962 C5-methylase RlmI
1385963	1407027	21064	Predicted by at least one method	WP_074864890.1		BM149_RS01000	1402655	1403131	1	hypothetical protein	OT	UTP:GlnB (protein PII) uridylyltransferase
1385963	1407027	21064	Predicted by at least one method	WP_081355200.1		BM149_RS01005	1403140	1403334	1	hypothetical protein	D	Chromosome segregation ATPase
1385963	1407027	21064	Predicted by at least one method	WP_074864892.1		BM149_RS01010	1403379	1403645	1	hypothetical protein	G	Mannitol-1-phosphate/altronate dehydrogenases
1385963	1407027	21064	Predicted by at least one method			BM149_RS10880	1403877	1404440	1	hypothetical protein
1385963	1407027	21064	Predicted by at least one method	WP_042742798.1		BM149_RS01025	1404477	1404728	1	hypothetical protein	I	Methylmalonyl-CoA mutase, C-terminal domain/subunit (cobalamin-binding)
1385963	1407027	21064	Predicted by at least one method	WP_074864899.1		BM149_RS01030	1404730	1405761	1	integrase	LX	Integrase
1385963	1407027	21064	Predicted by at least one method	WP_005716009.1		BM149_RS01035	1405911	1406195	-1	50S ribosomal protein L25	J	Ribosomal protein L25 (general stress protein Ctc)
1385963	1407027	21064	Predicted by at least one method	WP_005726503.1		BM149_RS01040	1406413	1407027	1	alpha-amylase	S	Uncharacterized membrane protein DedA, SNARE-associated domain
2028652	2051022	22370	Predicted by at least one method	WP_074865651.1		BM149_RS04320	2028652	2029188	1	N-acetylmuramoyl-L-alanine amidase	M	N-acetyl-anhydromuramyl-L-alanine amidase AmpD	Symbiosis Island
2028652	2051022	22370	Predicted by at least one method	WP_074865650.1		BM149_RS04315	2029343	2029699	1	hypothetical protein	D	DNA segregation ATPase FtsK/SpoIIIE and related proteins
2028652	2051022	22370	Predicted by at least one method	WP_074865642.1		BM149_RS04310	2029683	2029913	1	hypothetical protein	R	Predicted kinase, aminoglycoside phosphotransferase (APT) family
2028652	2051022	22370	Predicted by at least one method	WP_074865640.1		BM149_RS04305	2029910	2030170	1	hypothetical protein	S	Uncharacterized membrane protein YhgE, phage infection protein (PIP) family
2028652	2051022	22370	Predicted by at least one method	WP_074865634.1		BM149_RS04295	2030288	2030617	1	hypothetical protein	G	Predicted arabinose efflux permease, MFS family
2028652	2051022	22370	Predicted by at least one method	WP_074865631.1		BM149_RS04290	2030614	2030916	1	hypothetical protein	K	DNA-binding transcriptional regulator, ArsR family
2028652	2051022	22370	Predicted by at least one method	WP_064775717.1		BM149_RS04285	2030939	2031520	1	hypothetical protein	O	Predicted O-linked N-acetylglucosamine transferase, SPINDLY family
2028652	2051022	22370	Predicted by at least one method	WP_081355205.1		BM149_RS04280	2031530	2033083	1	hypothetical protein	X	Mu-like prophage FluMu protein gp28
2028652	2051022	22370	Predicted by at least one method	WP_074865628.1		BM149_RS04275	2033085	2034506	1	hypothetical protein	X	Mu-like prophage protein gp29
2028652	2051022	22370	Predicted by at least one method	WP_074865625.1		BM149_RS04270	2034507	2035778	1	phage head morphogenesis protein	S	Uncharacterized conserved protein, contains phage Mu gpF-like domain
2028652	2051022	22370	Predicted by at least one method	WP_074865622.1		BM149_RS04265	2035913	2036377	1	phage virion morphogenesis protein	X	Mu-like prophage protein gpG
2028652	2051022	22370	Predicted by at least one method	WP_074865618.1		BM149_RS04260	2036627	2037730	1	peptidase	X	Mu-like prophage I protein
2028652	2051022	22370	Predicted by at least one method	WP_074865616.1		BM149_RS04255	2037749	2038675	1	hypothetical protein	F	Adenylate kinase or related kinase
2028652	2051022	22370	Predicted by at least one method	WP_074865613.1		BM149_RS04250	2038741	2039004	1	hypothetical protein	V	Type I site-specific restriction-modification system, R (restriction) subunit and related helicases ...
2028652	2051022	22370	Predicted by at least one method	WP_074866144.1		BM149_RS06800	2040109	2040543	1	hypothetical protein	X	Mu-like prophage protein gp36
2028652	2051022	22370	Predicted by at least one method	WP_074866142.1		BM149_RS06795	2040555	2041052	1	hypothetical protein	U	Biopolymer transport protein ExbD
2028652	2051022	22370	Predicted by at least one method	WP_074866139.1		BM149_RS06790	2041062	2042447	1	phage tail protein	X	Phage tail sheath protein FI
2028652	2051022	22370	Predicted by at least one method	WP_074866136.1		BM149_RS06785	2042458	2042976	1	phage major tail tube protein	X	Phage tail tube protein FII
2028652	2051022	22370	Predicted by at least one method	WP_005658875.1		BM149_RS06780	2043071	2043346	1	phage tail protein	K	DNA-directed RNA polymerase specialized sigma subunit, sigma24 family
2028652	2051022	22370	Predicted by at least one method	WP_005658873.1		BM149_RS06775	2043367	2043507	1	GpE family phage tail protein	G	Transketolase
2028652	2051022	22370	Predicted by at least one method	WP_074866131.1		BM149_RS06770	2043523	2043756	-1	hypothetical protein	P	Magnesium-transporting ATPase (P-type)
2028652	2051022	22370	Predicted by at least one method	WP_074866129.1		BM149_RS06765	2043791	2046139	1	phage tail tape measure protein	X	Phage-related tail protein
2028652	2051022	22370	Predicted by at least one method	WP_074866127.1		BM149_RS06760	2046139	2047071	1	hypothetical protein	X	Phage protein U
2028652	2051022	22370	Predicted by at least one method	WP_074866124.1		BM149_RS06755	2047052	2047282	1	hypothetical protein	S	Nucleoid-associated protein YgaU, contains BON and LysM domains
2028652	2051022	22370	Predicted by at least one method	WP_074866122.1		BM149_RS06750	2047275	2048339	1	hypothetical protein	X	Phage protein D
2028652	2051022	22370	Predicted by at least one method	WP_074866116.1		BM149_RS06745	2048326	2048934	1	phage baseplate protein	X	Phage P2 baseplate assembly protein gpV
2028652	2051022	22370	Predicted by at least one method	WP_013525650.1		BM149_RS06740	2048989	2049354	1	phage baseplate protein	X	Phage baseplate assembly protein W
2028652	2051022	22370	Predicted by at least one method	WP_074866113.1		BM149_RS06735	2049354	2050460	1	phage baseplate protein	X	Phage-related baseplate assembly protein
2028652	2051022	22370	Predicted by at least one method	WP_074866108.1		BM149_RS06730	2050453	2051022	1	phage tail protein	X	Bacteriophage P2-related tail formation protein
