# Supplementary material for: Comparative analysis reveals the Genomic Islands in Pasteurella multocida population genetics: on Symbiosis and adaptability
Source: BMC Genomics. 2019 Jan 18;20:63. doi: 10.1186/s12864-018-5366-6 (PMC6339346; doi:10.1186/s12864-018-5366-6)
Supplement: Supplementary file 6 — File S1. Detailed information on GI of each strain (ZIP 1360 kb). [file 12864_2018_5366_MOESM6_ESM.zip › File. S1. Detailed information on GI of each strain/Detailed information on GIs of 97 whole genomes strains/ATTK.xls]

## Sheet: Islandviewer Results
Island start	Island end	Length	Method	Gene name	Gene ID	Locus	Gene start	Gene end	Strand	Product	COG		External Annotations
863681	880579	16898	Predicted by at least one method	WP_016534135.1		ATTK_RS08760	863681	864892	1	hypothetical protein	X	Phage portal protein BeeE	Symbiosis Island
863681	880579	16898	Predicted by at least one method	WP_005753109.1		ATTK_RS08755	864885	865232	1	phage head-tail adapter protein	X	Bacteriophage head-tail adaptor
863681	880579	16898	Predicted by at least one method	WP_005737947.1		ATTK_RS08750	865219	865545	1	bacteriophage protein	EH	Anthranilate/para-aminobenzoate synthases component I
863681	880579	16898	Predicted by at least one method	WP_005737945.1		ATTK_RS08745	865554	865910	1	HNH endonuclease	V	5-methylcytosine-specific restriction endonuclease McrA
863681	880579	16898	Predicted by at least one method	WP_016534136.1		ATTK_RS11205	865968	868697	1	tape measure domain-containing protein	X	Phage-related minor tail protein
863681	880579	16898	Predicted by at least one method	WP_005737917.1		ATTK_RS08735	868872	869240	1	bacteriophage protein	X	Phage terminase, small subunit
863681	880579	16898	Predicted by at least one method	WP_016534137.1		ATTK_RS08730	869240	870907	1	phage d3 terminase-like protein	X	Phage terminase-like protein, large subunit, contains N-terminal HTH domain
863681	880579	16898	Predicted by at least one method	WP_016534138.1		ATTK_RS08725	870919	871383	1	hypothetical protein	T	Sensor histidine kinase YesM
863681	880579	16898	Predicted by at least one method	WP_005752845.1		ATTK_RS08720	871586	872179	1	hypothetical protein	E	Aspartate/methionine/tyrosine aminotransferase
863681	880579	16898	Predicted by at least one method	WP_005752847.1		ATTK_RS08715	872333	872536	1	AlpA family phage regulatory protein	KX	Predicted DNA-binding transcriptional regulator AlpA
863681	880579	16898	Predicted by at least one method	WP_005752851.1		ATTK_RS08710	873022	873240	1	host cell division inhibitor Icd-like protein	T	Signal transduction histidine kinase
863681	880579	16898	Predicted by at least one method	WP_016534278.1		ATTK_RS08705	873233	873448	1	hypothetical protein	C	Succinyl-CoA synthetase, alpha subunit
863681	880579	16898	Predicted by at least one method			ATTK_RS08700	873441	873762	1	hypothetical protein
863681	880579	16898	Predicted by at least one method	WP_016534279.1		ATTK_RS08695	873767	874192	1	hypothetical protein	V	Type I restriction-modification system, DNA methylase subunit
863681	880579	16898	Predicted by at least one method	WP_047924505.1		ATTK_RS08690	874176	875780	1	DNA primase	X	Phage- or plasmid-associated DNA primase
863681	880579	16898	Predicted by at least one method	WP_017350204.1		ATTK_RS08685	875956	877155	-1	preprotein translocase	LX	Integrase
863681	880579	16898	Predicted by at least one method	WP_005752188.1		ATTK_RS08675	877729	879009	-1	C4-dicarboxylate ABC transporter permease	G	TRAP-type C4-dicarboxylate transport system, large permease component
863681	880579	16898	Predicted by at least one method	WP_016534271.1		ATTK_RS08670	879006	879566	-1	TRAP transporter small permease protein	G	TRAP-type C4-dicarboxylate transport system, small permease component
863681	880579	16898	Predicted by at least one method	WP_016534272.1		ATTK_RS08665	879590	880579	-1	hypothetical protein	G	TRAP-type C4-dicarboxylate transport system, periplasmic component
1099907	1107935	8028	Predicted by at least one method	WP_005752508.1		ATTK_RS05495	1099366	1099920	-1	hypothetical protein	R	Predicted ATPase	Symbiosis Island
1099907	1107935	8028	Predicted by at least one method	WP_005752510.1		ATTK_RS05490	1099907	1100455	-1	hypothetical protein	X	Mu-like prophage protein gp16
1099907	1107935	8028	Predicted by at least one method	WP_005752512.1		ATTK_RS05485	1100666	1100851	-1	hypothetical protein	J	Asp-tRNAAsn/Glu-tRNAGln amidotransferase A subunit or related amidase
1099907	1107935	8028	Predicted by at least one method	WP_005752513.1		ATTK_RS05480	1100851	1101069	-1	hypothetical protein	X	Mu-like prophage host-nuclease inhibitor protein Gam
1099907	1107935	8028	Predicted by at least one method	WP_005752514.1		ATTK_RS05475	1101138	1101332	-1	hypothetical protein	E	ABC-type polar amino acid transport system, ATPase component
1099907	1107935	8028	Predicted by at least one method	WP_005752515.1		ATTK_RS05470	1101332	1101856	-1	host-nuclease inhibitor protein Gam	X	Mu-like prophage host-nuclease inhibitor protein Gam
1099907	1107935	8028	Predicted by at least one method	WP_005752517.1		ATTK_RS05465	1101881	1102198	-1	hypothetical protein	M	LysM repeat
1099907	1107935	8028	Predicted by at least one method	WP_005752518.1		ATTK_RS05460	1102201	1103118	-1	transposase	X	Bacteriophage DNA transposition protein, AAA+ family ATPase
1099907	1107935	8028	Predicted by at least one method	WP_005752519.1		ATTK_RS05455	1103154	1103630	1	hypothetical protein	Q	Acyl transferase domain in polyketide synthase (PKS) enzymes
1099907	1107935	8028	Predicted by at least one method	WP_005752521.1		ATTK_RS05450	1103849	1105840	-1	transposase	X	Transposase InsO and inactivated derivatives
1099907	1107935	8028	Predicted by at least one method	WP_005752523.1		ATTK_RS05445	1105860	1106075	-1	DNA-binding protein	K	Predicted transcriptional regulator, lambda repressor-like DNA-binding domain
1099907	1107935	8028	Predicted by at least one method	WP_005752524.1		ATTK_RS05440	1106273	1106818	1	DNA-binding protein	X	Phage repressor protein C, contains Cro/C1-type HTH and peptisase s24 domains
1099907	1107935	8028	Predicted by at least one method	WP_005739261.1		ATTK_RS05435	1106950	1107297	-1	hypothetical protein	L	Exonuclease V gamma subunit
1099907	1107935	8028	Predicted by at least one method	WP_016534216.1		ATTK_RS05430	1107414	1107935	-1	MltR family transcriptional regulator	K	DNA-binding transcriptional regulator, MltR family
1728088	1773629	45541	Predicted by at least one method	WP_005751520.1		ATTK_RS03185	1728088	1728804	1	SAM-dependent methyltransferase	H	Ubiquinone/menaquinone biosynthesis C-methylase UbiE	PAI
1728088	1773629	45541	Predicted by at least one method	WP_005752819.1		ATTK_RS03190	1728955	1730145	1	hypothetical protein	LX	Integrase
1728088	1773629	45541	Predicted by at least one method	WP_005752817.1		ATTK_RS03195	1730139	1730360	-1	hypothetical protein	F	Folate-dependent phosphoribosylglycinamide formyltransferase PurN
1728088	1773629	45541	Predicted by at least one method	WP_016534088.1		ATTK_RS03200	1730353	1731033	-1	hypothetical protein	K	RNase H-fold protein, predicted Holliday junction resolvase in Firmicutes and mycoplasms, involved in anti-termination at Rho-dependent terminators
1728088	1773629	45541	Predicted by at least one method	WP_017350724.1		ATTK_RS03205	1731011	1731694	-1	hypothetical protein	J	tRNA U55 pseudouridine synthase TruB, may also work on U342 of tmRNA
1728088	1773629	45541	Predicted by at least one method	WP_005752604.1		ATTK_RS03210	1731697	1732263	-1	hypothetical protein	K	DNA-binding transcriptional regulator, AcrR family
1728088	1773629	45541	Predicted by at least one method	WP_017351077.1		ATTK_RS03215	1732417	1732692	-1	hypothetical protein	V	ABC-type antimicrobial peptide transport system, permease component
1728088	1773629	45541	Predicted by at least one method	WP_005752603.1		ATTK_RS03220	1732689	1732922	-1	phage protein	P	ABC-type phosphate transport system, periplasmic component
1728088	1773629	45541	Predicted by at least one method	WP_005752602.1		ATTK_RS03225	1732912	1733223	-1	hypothetical protein	L	DNA repair exonuclease SbcCD ATPase subunit
1728088	1773629	45541	Predicted by at least one method	WP_077175873.1		ATTK_RS11245	1733300	1733497	-1	hypothetical protein	KX	Predicted DNA-binding transcriptional regulator AlpA
1728088	1773629	45541	Predicted by at least one method	WP_005752599.1		ATTK_RS03230	1733522	1734130	-1	transcriptional regulator	KT	SOS-response transcriptional repressor LexA (RecA-mediated autopeptidase)
1728088	1773629	45541	Predicted by at least one method	WP_005752597.1		ATTK_RS03235	1734230	1734634	-1	hypothetical protein	K	DNA-binding transcriptional regulator, LysR family
1728088	1773629	45541	Predicted by at least one method	WP_005752596.1		ATTK_RS03240	1734695	1735402	-1	hypothetical protein	L	RecG-like helicase
1728088	1773629	45541	Predicted by at least one method	WP_005752595.1		ATTK_RS03245	1735504	1735872	-1	hypothetical protein	D	Chromosome segregation protein Spo0J, contains ParB-like nuclease domain
1728088	1773629	45541	Predicted by at least one method	WP_047918477.1		ATTK_RS03250	1735869	1736198	-1	hypothetical protein	L	DNA repair ATPase RecN
1728088	1773629	45541	Predicted by at least one method	WP_080962208.1		ATTK_RS03255	1736220	1737470	-1	hypothetical protein	KL	Superfamily II DNA or RNA helicase, SNF2 family
1728088	1773629	45541	Predicted by at least one method	WP_005752590.1		ATTK_RS03260	1737596	1738603	-1	hypothetical protein	EG	Putative aminopeptidase FrvX
1728088	1773629	45541	Predicted by at least one method	WP_005752588.1		ATTK_RS03265	1738593	1740077	-1	hypothetical protein	L	Reverse gyrase
1728088	1773629	45541	Predicted by at least one method	WP_005752587.1		ATTK_RS03270	1740164	1740988	-1	hypothetical protein	L	RecB family exonuclease
1728088	1773629	45541	Predicted by at least one method	WP_005752585.1		ATTK_RS03275	1740975	1743476	-1	hypothetical protein	S	Uncharacterized protein, contains Primase-polymerase (Primpol) domain
1728088	1773629	45541	Predicted by at least one method	WP_005752583.1		ATTK_RS03280	1743487	1743699	-1	DUF2116 family Zn-ribbon domain-containing protein	R	Predicted nucleic acid-binding protein, contains Zn-ribbon domain
1728088	1773629	45541	Predicted by at least one method	WP_030017546.1		ATTK_RS03285	1743763	1744158	-1	hypothetical protein	L	DNA polymerase I - 3'-5' exonuclease and polymerase domains
1728088	1773629	45541	Predicted by at least one method	WP_005752580.1		ATTK_RS03290	1744169	1744771	-1	phage-related DNA polymerase	L	DNA polymerase I - 3'-5' exonuclease and polymerase domains
1728088	1773629	45541	Predicted by at least one method	WP_005752577.1		ATTK_RS03295	1744989	1746329	-1	DNA-directed DNA polymerase I	L	DNA polymerase I - 3'-5' exonuclease and polymerase domains
1728088	1773629	45541	Predicted by at least one method	WP_005752575.1		ATTK_RS03300	1746326	1746622	-1	hypothetical protein	J	Methionyl-tRNA formyltransferase
1728088	1773629	45541	Predicted by at least one method	WP_005752574.1		ATTK_RS03305	1746626	1747009	-1	hypothetical protein	C	L-lactate utilization protein LutB, contains a ferredoxin-type domain
1728088	1773629	45541	Predicted by at least one method	WP_005752572.1		ATTK_RS03310	1747006	1747236	-1	hypothetical protein	M	Membrane carboxypeptidase (penicillin-binding protein)
1728088	1773629	45541	Predicted by at least one method	WP_005739684.1		ATTK_RS03315	1747352	1747585	-1	hypothetical protein	K	DNA-binding transcriptional regulator, HxlR family
1728088	1773629	45541	Predicted by at least one method	WP_005752571.1		ATTK_RS03320	1747560	1747841	-1	hypothetical protein	P	Arylsulfatase A or related enzyme
1728088	1773629	45541	Predicted by at least one method	WP_005752569.1		ATTK_RS03325	1747841	1748272	-1	hypothetical protein	K	DNA-binding transcriptional regulator, AcrR family
1728088	1773629	45541	Predicted by at least one method	WP_005752568.1		ATTK_RS03330	1748278	1748550	-1	hypothetical protein	E	Zn-dependent peptidase ImmA, M78 family
1728088	1773629	45541	Predicted by at least one method	WP_005752566.1		ATTK_RS03335	1748563	1749474	-1	protease regulator protein HflK	O	Regulator of protease activity HflC, stomatin/prohibitin superfamily
1728088	1773629	45541	Predicted by at least one method	WP_005752562.1		ATTK_RS03340	1749598	1749930	-1	hypothetical protein	G	Glucose-6-phosphate 1-dehydrogenase
1728088	1773629	45541	Predicted by at least one method	WP_017350129.1		ATTK_RS03345	1749927	1750457	-1	hypothetical protein	E	Protease II
1728088	1773629	45541	Predicted by at least one method			ATTK_RS03350	1750708	1751205	-1	hypothetical protein
1728088	1773629	45541	Predicted by at least one method	WP_005752555.1		ATTK_RS03355	1751288	1751899	-1	hypothetical protein	R	GrpB domain, predicted nucleotidyltransferase, UPF0157 family
1728088	1773629	45541	Predicted by at least one method	WP_005752553.1		ATTK_RS03360	1751899	1752303	-1	hypothetical protein	J	Ribosomal protein S4 or related protein
1728088	1773629	45541	Predicted by at least one method	WP_017350126.1		ATTK_RS03365	1752294	1752659	-1	hypothetical protein	KR	N-acetyltransferase, GNAT superfamily (includes histone acetyltransferase HPA2)
1728088	1773629	45541	Predicted by at least one method	WP_005752547.1		ATTK_RS03370	1752968	1753180	-1	hypothetical protein	P	Rhodanese-related sulfurtransferase
1728088	1773629	45541	Predicted by at least one method			ATTK_RS03375	1753908	1754190	-1	hypothetical protein
1728088	1773629	45541	Predicted by at least one method	WP_005752542.1		ATTK_RS03380	1754711	1755367	-1	cell filamentation protein Fic	K	Fic family protein
1728088	1773629	45541	Predicted by at least one method	WP_005752540.1		ATTK_RS03385	1755420	1756715	-1	hypothetical protein	P	ABC-type molybdate transport system, periplasmic component
1728088	1773629	45541	Predicted by at least one method	WP_005738118.1		ATTK_RS03390	1756870	1757052	1	hypothetical protein	G	Transketolase
1728088	1773629	45541	Predicted by at least one method	WP_005738116.1		ATTK_RS03395	1757042	1757269	-1	hypothetical protein	Q	Surfactin synthase thioesterase subunit
1728088	1773629	45541	Predicted by at least one method	WP_005752536.1		ATTK_RS03400	1757893	1758258	1	hypothetical protein	X	IS4 transposase
1728088	1773629	45541	Predicted by at least one method	WP_005752534.1		ATTK_RS03405	1758323	1758574	1	ArsR family transcriptional regulator	K	DNA-binding transcriptional regulator, ArsR family
1728088	1773629	45541	Predicted by at least one method			ATTK_RS03415	1759846	1760510	-1	IS1595 family transposase
1728088	1773629	45541	Predicted by at least one method	WP_005752627.1		ATTK_RS03420	1760678	1762972	-1	TonB-dependent receptor	P	Outer membrane receptor for ferrienterochelin and colicins
1728088	1773629	45541	Predicted by at least one method	WP_005752626.1		ATTK_RS03425	1763204	1765819	1	hypothetical protein	J	Ribosomal protein S18 acetylase RimI and related acetyltransferases
1728088	1773629	45541	Predicted by at least one method	WP_005750783.1		ATTK_RS03430	1765886	1766176	1	hypothetical protein	C	Cytochrome c551/c552
1728088	1773629	45541	Predicted by at least one method	WP_005752624.1		ATTK_RS03435	1766173	1767816	1	hypothetical protein	G	Sugar or nucleoside kinase, ribokinase family
1728088	1773629	45541	Predicted by at least one method	WP_005752622.1		ATTK_RS03440	1767813	1768934	1	hypothetical protein	X	Phage-related protein, tail component
1728088	1773629	45541	Predicted by at least one method	WP_005738629.1		ATTK_RS03445	1768924	1769313	1	hypothetical protein	K	DNA-directed RNA polymerase, beta' subunit/160 kD subunit
1728088	1773629	45541	Predicted by at least one method	WP_005752620.1		ATTK_RS03450	1769300	1770496	1	hypothetical protein	E	Argininosuccinate lyase
1728088	1773629	45541	Predicted by at least one method	WP_005752618.1		ATTK_RS03455	1770496	1770825	1	hypothetical protein	M	Uncharacterized protein involved in outer membrane biogenesis
1728088	1773629	45541	Predicted by at least one method	WP_053007348.1		ATTK_RS11200	1770825	1771817	1	collagen-like protein	D	Cell division protein DamX, binds to the septal ring, contains C-terminal SPOR domain
1728088	1773629	45541	Predicted by at least one method	WP_017350415.1		ATTK_RS03465	1771826	1772425	1	hypothetical protein	C	Acyl-CoA reductase or other NAD-dependent aldehyde dehydrogenase
1728088	1773629	45541	Predicted by at least one method	WP_005750803.1		ATTK_RS03470	1772428	1772685	1	hypothetical protein	R	Predicted dehydrogenase
1728088	1773629	45541	Predicted by at least one method	WP_005752614.1		ATTK_RS03475	1772698	1773402	1	hypothetical protein	X	Phage-related tail protein
1728088	1773629	45541	Predicted by at least one method	WP_005737865.1		ATTK_RS03480	1773402	1773629	1	hypothetical protein	S	Uncharacterized conserved protein YlxW, UPF0749 family
2313378	2363020	49642	Predicted by at least one method	WP_047918094.1		ATTK_RS10765	2313378	2314367	1	integrase	LX	Integrase	Symbiosis Island
2313378	2363020	49642	Predicted by at least one method	WP_047918098.1		ATTK_RS10770	2314364	2314645	-1	hypothetical protein	KX	Predicted DNA-binding transcriptional regulator AlpA
2313378	2363020	49642	Predicted by at least one method	WP_047918101.1		ATTK_RS10775	2314683	2314979	-1	hypothetical protein	D	Cell division protein FtsX
2313378	2363020	49642	Predicted by at least one method	WP_047918104.1		ATTK_RS10780	2314984	2315421	-1	hypothetical protein	M	Glycosyltransferase involved in cell wall bisynthesis
2313378	2363020	49642	Predicted by at least one method	WP_047918107.1		ATTK_RS10785	2315418	2315636	-1	hypothetical protein	U	Biopolymer transport protein ExbD
2313378	2363020	49642	Predicted by at least one method	WP_080959863.1		ATTK_RS11350	2315719	2316249	-1	hypothetical protein	D	Chromosome segregation ATPase
2313378	2363020	49642	Predicted by at least one method	WP_047918110.1		ATTK_RS10800	2316393	2317295	-1	recombination-associated protein RdgC	L	DNA recombination-dependent growth factor C
2313378	2363020	49642	Predicted by at least one method	WP_047918113.1		ATTK_RS10805	2317329	2318072	-1	DNA methyltransferase	L	Site-specific DNA-cytosine methylase
2313378	2363020	49642	Predicted by at least one method	WP_047918116.1		ATTK_RS10810	2318100	2318432	-1	hypothetical protein	P	Superoxide dismutase
2313378	2363020	49642	Predicted by at least one method	WP_047918308.1		ATTK_RS10815	2318583	2319047	-1	hypothetical protein	V	NTP pyrophosphatase, house-cleaning of non-canonical NTPs
2313378	2363020	49642	Predicted by at least one method	WP_047918119.1		ATTK_RS10820	2319052	2319429	-1	hypothetical protein	KL	Superfamily II DNA or RNA helicase, SNF2 family
2313378	2363020	49642	Predicted by at least one method	WP_047918121.1		ATTK_RS10825	2319432	2319659	-1	hypothetical protein	E	5-enolpyruvylshikimate-3-phosphate synthase
2313378	2363020	49642	Predicted by at least one method	WP_047918125.1		ATTK_RS10830	2319688	2319894	-1	hypothetical protein	P	Magnesium-transporting ATPase (P-type)
2313378	2363020	49642	Predicted by at least one method	WP_047918127.1		ATTK_RS10835	2319905	2320351	-1	single-stranded DNA-binding protein	L	Single-stranded DNA-binding protein
2313378	2363020	49642	Predicted by at least one method	WP_047918312.1		ATTK_RS10840	2320351	2321010	-1	translocation protein TolB precursor	C	Formate hydrogenlyase subunit 6/NADH:ubiquinone oxidoreductase 23 kD subunit (chain I)
2313378	2363020	49642	Predicted by at least one method	WP_080959864.1		ATTK_RS10845	2320997	2322010	-1	recombinase	L	Recombinational DNA repair protein RecT
2313378	2363020	49642	Predicted by at least one method	WP_047918131.1		ATTK_RS10850	2321952	2322239	-1	hypothetical protein	T	Diadenosine tetraphosphatase ApaH/serine/threonine protein phosphatase, PP2A family
2313378	2363020	49642	Predicted by at least one method	WP_047918134.1		ATTK_RS10855	2322252	2322488	-1	hypothetical protein	O	Sulfatase maturation enzyme AslB, radical SAM superfamily
2313378	2363020	49642	Predicted by at least one method	WP_047918137.1		ATTK_RS10860	2322475	2322759	-1	hypothetical protein	D	Cell division ATPase FtsA
2313378	2363020	49642	Predicted by at least one method	WP_047918140.1		ATTK_RS10865	2322844	2323470	-1	antirepressor	X	Prophage antirepressor
2313378	2363020	49642	Predicted by at least one method	WP_053007183.1		ATTK_RS11210	2323753	2324289	-1	DUF4760 domain-containing protein	G	Predicted arabinose efflux permease, MFS family
2313378	2363020	49642	Predicted by at least one method	WP_047918143.1		ATTK_RS10875	2324611	2324838	-1	hypothetical protein	T	Periplasmic ligand-binding sensor domain
2313378	2363020	49642	Predicted by at least one method	WP_047918145.1		ATTK_RS10880	2325299	2325604	1	hypothetical protein	V	Putative component of the toxin-antitoxin plasmid stabilization module
2313378	2363020	49642	Predicted by at least one method	WP_047918148.1		ATTK_RS10885	2325609	2325899	1	transcriptional regulator	X	DNA-binding prophage protein
2313378	2363020	49642	Predicted by at least one method	WP_047918151.1		ATTK_RS10890	2325921	2326808	-1	hypothetical protein	G	D-arabinose 1-dehydrogenase, Zn-dependent alcohol dehydrogenase family
2313378	2363020	49642	Predicted by at least one method	WP_047918155.1		ATTK_RS10895	2326801	2327331	-1	hypothetical protein	R	Predicted metal-dependent hydrolase, phosphotriesterase family
2313378	2363020	49642	Predicted by at least one method	WP_005720261.1		ATTK_RS10900	2327431	2328120	-1	transcriptional regulator	X	Phage repressor protein C, contains Cro/C1-type HTH and peptisase s24 domains
2313378	2363020	49642	Predicted by at least one method	WP_005720263.1		ATTK_RS10905	2328248	2328457	1	transcriptional regulator	K	DNA-binding transcriptional regulator, XRE-family HTH domain
2313378	2363020	49642	Predicted by at least one method	WP_047918160.1		ATTK_RS10910	2328506	2328958	1	hypothetical protein	PH	ABC-type cobalamin/Fe3+-siderophores transport system, ATPase component
2313378	2363020	49642	Predicted by at least one method	WP_047918163.1		ATTK_RS10915	2329010	2329693	1	antirepressor	X	Phage regulatory protein Rha
2313378	2363020	49642	Predicted by at least one method	WP_047918166.1		ATTK_RS10920	2329778	2330596	1	hypothetical protein	K	DNA-binding transcriptional regulator, ArsR family
2313378	2363020	49642	Predicted by at least one method	WP_047918169.1		ATTK_RS10925	2330593	2331951	1	DNA helicase	L	Replicative DNA helicase
2313378	2363020	49642	Predicted by at least one method	WP_047918172.1		ATTK_RS10930	2331954	2332412	1	NinB protein	I	Biotin carboxylase
2313378	2363020	49642	Predicted by at least one method	WP_047918175.1		ATTK_RS10935	2332486	2332698	1	hypothetical protein	R	Predicted oxidoreductase (related to aryl-alcohol dehydrogenase)
2313378	2363020	49642	Predicted by at least one method	WP_047918181.1		ATTK_RS10940	2332786	2333070	1	phage protein	K	Alkylated DNA nucleotide flippase Atl1, participates in nucleotide excision repair, Ada-like DNA-binding domain
2313378	2363020	49642	Predicted by at least one method	WP_047918184.1		ATTK_RS10945	2333067	2333426	1	endodeoxyribonuclease RusA	L	Holliday junction resolvase RusA (prophage-encoded endonuclease)
2313378	2363020	49642	Predicted by at least one method	WP_047918187.1		ATTK_RS10950	2333423	2334112	1	hypothetical protein	O	DnaJ-class molecular chaperone with C-terminal Zn finger domain
2313378	2363020	49642	Predicted by at least one method	WP_047918317.1		ATTK_RS10955	2334280	2334645	1	phage holin, lambda family	T	Bacteriophytochrome (light-regulated signal transduction histidine kinase)
2313378	2363020	49642	Predicted by at least one method	WP_047918190.1		ATTK_RS10960	2334617	2335201	1	hypothetical protein	R	Predicted chitinase
2313378	2363020	49642	Predicted by at least one method	WP_047918192.1		ATTK_RS10965	2335204	2335527	1	hypothetical protein	O	Peroxiredoxin
2313378	2363020	49642	Predicted by at least one method	WP_080959865.1		ATTK_RS11355	2335433	2335714	1	hypothetical protein	O	Protein-L-isoaspartate O-methyltransferase
2313378	2363020	49642	Predicted by at least one method	WP_047918196.1		ATTK_RS10970	2335727	2335978	1	hypothetical protein	R	Predicted transcriptional regulator fused phosphomethylpyrimidine kinase (thiamin biosynthesis)
2313378	2363020	49642	Predicted by at least one method	WP_047918320.1		ATTK_RS10975	2336019	2336738	1	hypothetical protein	X	Phage terminase, small subunit
2313378	2363020	49642	Predicted by at least one method	WP_047918199.1		ATTK_RS10980	2336741	2338279	1	TerL	X	Phage terminase large subunit
2313378	2363020	49642	Predicted by at least one method	WP_047918202.1		ATTK_RS10985	2338281	2340464	1	hypothetical protein	O	Molecular chaperone DnaK (HSP70)
2313378	2363020	49642	Predicted by at least one method	WP_047918205.1		ATTK_RS10990	2340530	2349055	1	hypothetical protein	J	Ribosomal protein S18 acetylase RimI and related acetyltransferases
2313378	2363020	49642	Predicted by at least one method	WP_047918210.1		ATTK_RS11005	2349539	2350417	1	hypothetical protein	D	Chromosome segregation ATPase
2313378	2363020	49642	Predicted by at least one method	WP_047918214.1		ATTK_RS11010	2350448	2351446	1	N4-gp56 family major capsid protein	P	ABC-type phosphate transport system, ATPase component
2313378	2363020	49642	Predicted by at least one method	WP_047918217.1		ATTK_RS11015	2351498	2351929	1	hypothetical protein	P	ABC-type enterochelin transport system, periplasmic component
2313378	2363020	49642	Predicted by at least one method	WP_047918219.1		ATTK_RS11020	2351929	2352315	1	hypothetical protein	H	Ubiquinone/menaquinone biosynthesis C-methylase UbiE
2313378	2363020	49642	Predicted by at least one method	WP_047918321.1		ATTK_RS11025	2352359	2354290	1	hypothetical protein	C	Phosphoglycolate phosphatase, HAD superfamily
2313378	2363020	49642	Predicted by at least one method	WP_053007184.1		ATTK_RS11215	2354283	2356643	1	hypothetical protein	S	Microcystin-dependent protein (function unknown)
2313378	2363020	49642	Predicted by at least one method	WP_053007185.1		ATTK_RS11040	2356653	2357243	1	hypothetical protein	T	GAF domain
2313378	2363020	49642	Predicted by at least one method	WP_047918222.1		ATTK_RS11045	2357230	2357490	1	hypothetical protein	S	Uncharacterized conserved protein, Alpha-E superfamily
2313378	2363020	49642	Predicted by at least one method	WP_047918224.1		ATTK_RS11050	2357500	2358213	1	hypothetical protein	V	CRISPR/Cas system-associated endonuclease/helicase Cas3
2313378	2363020	49642	Predicted by at least one method	WP_047918226.1		ATTK_RS11055	2358217	2358561	1	hypothetical protein	K	DNA-binding transcriptional regulator, GntR family
2313378	2363020	49642	Predicted by at least one method	WP_047918229.1		ATTK_RS11060	2358569	2359915	1	hypothetical protein	H	Hydroxyethylthiazole kinase, sugar kinase family
2313378	2363020	49642	Predicted by at least one method	WP_047918232.1		ATTK_RS11065	2359924	2360442	1	hypothetical protein	S	Uncharacterized membrane protein YfbV, UPF0208 family
2313378	2363020	49642	Predicted by at least one method	WP_047918234.1		ATTK_RS11070	2360442	2361203	1	hypothetical protein	T	Signal transduction histidine kinase
2313378	2363020	49642	Predicted by at least one method	WP_047918237.1		ATTK_RS11075	2361637	2362212	1	hypothetical protein	X	Phage portal protein BeeE
2313378	2363020	49642	Predicted by at least one method	WP_080959866.1		ATTK_RS11360	2362712	2363020	1	hypothetical protein	R	Uncharacterized conserved protein YgiM, contains N-terminal SH3 domain, DUF1202 family
