# Supplementary material for: Comparative analysis reveals the Genomic Islands in Pasteurella multocida population genetics: on Symbiosis and adaptability
Source: BMC Genomics. 2019 Jan 18;20:63. doi: 10.1186/s12864-018-5366-6 (PMC6339346; doi:10.1186/s12864-018-5366-6)
Supplement: Supplementary file 6 — File S1. Detailed information on GI of each strain (ZIP 1360 kb). [file 12864_2018_5366_MOESM6_ESM.zip › File. S1. Detailed information on GI of each strain/Detailed information on GIs of 97 whole genomes strains/BUKK.xls]

## Sheet: Islandviewer Results
Island start	Island end	Length	Method	Gene name	Gene ID	Locus	Gene start	Gene end	Strand	Product	COG		External Annotations
525736	542634	16898	Predicted by at least one method	WP_016534135.1		BUKK_RS10460	525736	526947	1	hypothetical protein	X	Phage portal protein BeeE	Symbiosis Island
525736	542634	16898	Predicted by at least one method	WP_005753109.1		BUKK_RS10455	526940	527287	1	phage head-tail adapter protein	X	Bacteriophage head-tail adaptor
525736	542634	16898	Predicted by at least one method	WP_005737947.1		BUKK_RS10450	527274	527600	1	bacteriophage protein	EH	Anthranilate/para-aminobenzoate synthases component I
525736	542634	16898	Predicted by at least one method	WP_005737945.1		BUKK_RS10445	527609	527965	1	HNH endonuclease	V	5-methylcytosine-specific restriction endonuclease McrA
525736	542634	16898	Predicted by at least one method	WP_016534136.1		BUKK_RS11230	528023	530752	1	tape measure domain-containing protein	X	Phage-related minor tail protein
525736	542634	16898	Predicted by at least one method	WP_005737917.1		BUKK_RS10435	530927	531295	1	bacteriophage protein	X	Phage terminase, small subunit
525736	542634	16898	Predicted by at least one method	WP_016534137.1		BUKK_RS10430	531295	532962	1	phage d3 terminase-like protein	X	Phage terminase-like protein, large subunit, contains N-terminal HTH domain
525736	542634	16898	Predicted by at least one method	WP_016534138.1		BUKK_RS10425	532974	533438	1	hypothetical protein	T	Sensor histidine kinase YesM
525736	542634	16898	Predicted by at least one method	WP_005752845.1		BUKK_RS10420	533641	534234	1	hypothetical protein	E	Aspartate/methionine/tyrosine aminotransferase
525736	542634	16898	Predicted by at least one method	WP_005752847.1		BUKK_RS10415	534388	534591	1	AlpA family phage regulatory protein	KX	Predicted DNA-binding transcriptional regulator AlpA
525736	542634	16898	Predicted by at least one method	WP_005752851.1		BUKK_RS10410	535077	535295	1	host cell division inhibitor Icd-like protein	T	Signal transduction histidine kinase
525736	542634	16898	Predicted by at least one method	WP_016534278.1		BUKK_RS10405	535288	535503	1	hypothetical protein	C	Succinyl-CoA synthetase, alpha subunit
525736	542634	16898	Predicted by at least one method			BUKK_RS10400	535496	535817	1	hypothetical protein
525736	542634	16898	Predicted by at least one method	WP_016534279.1		BUKK_RS10395	535822	536247	1	hypothetical protein	V	Type I restriction-modification system, DNA methylase subunit
525736	542634	16898	Predicted by at least one method	WP_005752837.1		BUKK_RS10390	536231	537835	1	DNA primase	X	Phage- or plasmid-associated DNA primase
525736	542634	16898	Predicted by at least one method	WP_017350204.1		BUKK_RS10385	538011	539210	-1	preprotein translocase	LX	Integrase
525736	542634	16898	Predicted by at least one method	WP_005752188.1		BUKK_RS10375	539784	541064	-1	C4-dicarboxylate ABC transporter permease	G	TRAP-type C4-dicarboxylate transport system, large permease component
525736	542634	16898	Predicted by at least one method	WP_016534271.1		BUKK_RS10370	541061	541621	-1	TRAP transporter small permease protein	G	TRAP-type C4-dicarboxylate transport system, small permease component
525736	542634	16898	Predicted by at least one method	WP_016534272.1		BUKK_RS10365	541645	542634	-1	hypothetical protein	G	TRAP-type C4-dicarboxylate transport system, periplasmic component
761315	769343	8028	Predicted by at least one method	WP_005752508.1		BUKK_RS07190	760774	761328	-1	hypothetical protein	R	Predicted ATPase	Symbiosis Island
761315	769343	8028	Predicted by at least one method	WP_005752510.1		BUKK_RS07185	761315	761863	-1	hypothetical protein	X	Mu-like prophage protein gp16
761315	769343	8028	Predicted by at least one method	WP_005752512.1		BUKK_RS07180	762074	762259	-1	hypothetical protein	J	Asp-tRNAAsn/Glu-tRNAGln amidotransferase A subunit or related amidase
761315	769343	8028	Predicted by at least one method	WP_005752513.1		BUKK_RS07175	762259	762477	-1	hypothetical protein	X	Mu-like prophage host-nuclease inhibitor protein Gam
761315	769343	8028	Predicted by at least one method	WP_005752514.1		BUKK_RS07170	762546	762740	-1	hypothetical protein	E	ABC-type polar amino acid transport system, ATPase component
761315	769343	8028	Predicted by at least one method	WP_005752515.1		BUKK_RS07165	762740	763264	-1	host-nuclease inhibitor protein Gam	X	Mu-like prophage host-nuclease inhibitor protein Gam
761315	769343	8028	Predicted by at least one method	WP_005752517.1		BUKK_RS07160	763289	763606	-1	hypothetical protein	M	LysM repeat
761315	769343	8028	Predicted by at least one method	WP_005752518.1		BUKK_RS07155	763609	764526	-1	transposase	X	Bacteriophage DNA transposition protein, AAA+ family ATPase
761315	769343	8028	Predicted by at least one method	WP_005752519.1		BUKK_RS07150	764562	765038	1	hypothetical protein	Q	Acyl transferase domain in polyketide synthase (PKS) enzymes
761315	769343	8028	Predicted by at least one method	WP_005752521.1		BUKK_RS07145	765257	767248	-1	transposase	X	Transposase InsO and inactivated derivatives
761315	769343	8028	Predicted by at least one method	WP_005752523.1		BUKK_RS07140	767268	767483	-1	DNA-binding protein	K	Predicted transcriptional regulator, lambda repressor-like DNA-binding domain
761315	769343	8028	Predicted by at least one method	WP_005752524.1		BUKK_RS07135	767681	768226	1	DNA-binding protein	X	Phage repressor protein C, contains Cro/C1-type HTH and peptisase s24 domains
761315	769343	8028	Predicted by at least one method	WP_005739261.1		BUKK_RS07130	768358	768705	-1	hypothetical protein	L	Exonuclease V gamma subunit
761315	769343	8028	Predicted by at least one method	WP_016534216.1		BUKK_RS07125	768822	769343	-1	MltR family transcriptional regulator	K	DNA-binding transcriptional regulator, MltR family
829147	860464	31317	Predicted by at least one method	WP_030017260.1		BUKK_RS06840	829147	830367	-1	glycosyltransferase WbuB	M	Glycosyltransferase involved in cell wall bisynthesis	RGI & PAI
829147	860464	31317	Predicted by at least one method	WP_005751750.1		BUKK_RS06835	830367	831497	-1	UDP-N-acetylglucosamine 2-epimerase (non-hydrolyzing)	M	UDP-N-acetylglucosamine 2-epimerase
829147	860464	31317	Predicted by at least one method	WP_005751749.1		BUKK_RS06830	831510	832631	-1	UDP-2-acetamido-2,6-dideoxy-beta-L-talose 4-dehydrogenase	M	dTDP-4-dehydrorhamnose 3,5-epimerase or related enzyme
829147	860464	31317	Predicted by at least one method	WP_005723086.1		BUKK_RS06825	832634	833668	-1	UDP-glucose 4-epimerase	MO	NDP-sugar epimerase, includes UDP-GlcNAc-inverting 4,6-dehydratase FlaA1 and capsular polysaccharide biosynthesis protein EpsC
829147	860464	31317	Predicted by at least one method	WP_021734322.1		BUKK_RS06820	833692	834864	-1	glycoside hydrolase	M	Glycosyltransferase involved in cell wall bisynthesis
829147	860464	31317	Predicted by at least one method	WP_021734321.1		BUKK_RS06815	834864	836057	-1	hypothetical protein	M	ABC-type lipoprotein export system, ATPase component
829147	860464	31317	Predicted by at least one method	WP_047918559.1		BUKK_RS06810	836054	837286	-1	hypothetical protein	M	Membrane protein involved in the export of O-antigen and teichoic acid
829147	860464	31317	Predicted by at least one method	WP_005751740.1		BUKK_RS06805	837297	838571	-1	nucleotide sugar dehydrogenase	M	UDP-N-acetyl-D-mannosaminuronate dehydrogenase
829147	860464	31317	Predicted by at least one method	WP_005751739.1	ubiF	BUKK_RS06800	839389	840564	-1	2-octaprenyl-3-methyl-6-methoxy-1,4-benzoquinol hydroxylase	HC	2-polyprenyl-6-methoxyphenol hydroxylase and related FAD-dependent oxidoreductases
829147	860464	31317	Predicted by at least one method	WP_005717221.1		BUKK_RS06795	840710	842134	1	tRNA (N6-isopentenyl adenosine(37)-C2)-methylthiotransferase MiaB	J	tRNA A37 methylthiotransferase MiaB
829147	860464	31317	Predicted by at least one method	WP_021734319.1		BUKK_RS06790	842548	845715	1	sialidase B	GM	Neuraminidase (sialidase)
829147	860464	31317	Predicted by at least one method	WP_005751734.1		BUKK_RS06785	845937	847325	1	nicotinate phosphoribosyltransferase	H	Nicotinic acid phosphoribosyltransferase
829147	860464	31317	Predicted by at least one method	WP_005751733.1		BUKK_RS06780	847819	848592	1	hypothetical protein	M	Outer membrane scaffolding protein for murein synthesis, MipA/OmpV family
829147	860464	31317	Predicted by at least one method	WP_005751732.1		BUKK_RS06775	848681	849808	1	hemolysin D; Resistance gene(RGI)	MV	Multidrug efflux pump subunit AcrA (membrane-fusion protein)
829147	860464	31317	Predicted by at least one method	WP_021734318.1		BUKK_RS06770	849808	851754	1	MacB family efflux pump subunit; Resistance gene(RGI)	M	ABC-type lipoprotein export system, ATPase component
829147	860464	31317	Predicted by at least one method	WP_042599689.1		BUKK_RS06765	852488	853264	1	hypothetical protein	G	ABC-type glycerol-3-phosphate transport system, periplasmic component
829147	860464	31317	Predicted by at least one method	WP_080317073.1		BUKK_RS06760	853259	854071	-1	integrase	L	Site-specific recombinase XerD
829147	860464	31317	Predicted by at least one method	WP_047922039.1		BUKK_RS06755	854162	856069	-1	relaxase	J	3'-5' exoribonuclease YhaM, can participate in 23S rRNA maturation, HD superfamily
829147	860464	31317	Predicted by at least one method	WP_053007200.1		BUKK_RS06750	856305	857009	1	hypothetical protein	H	Hypoxanthine phosphoribosyltransferase
829147	860464	31317	Predicted by at least one method	WP_012564949.1		BUKK_RS06745	857260	857958	-1	ArsR family transcriptional regulator	K	DNA-binding transcriptional regulator, ArsR family
829147	860464	31317	Predicted by at least one method	WP_044509710.1		BUKK_RS06740	858248	858535	-1	hypothetical protein	L	DNA polymerase III, alpha subunit
829147	860464	31317	Predicted by at least one method	WP_001235713.1		BUKK_RS06735	858864	859421	1	transposase	L	Site-specific DNA recombinase related to the DNA invertase Pin
829147	860464	31317	Predicted by at least one method	WP_000027057.1		BUKK_RS06730	859604	860464	1	class A broad-spectrum beta-lactamase TEM-1; Resistance gene(CARD)	V	Beta-lactamase class A
