# Supplementary material for: Comparative analysis reveals the Genomic Islands in Pasteurella multocida population genetics: on Symbiosis and adaptability
Source: BMC Genomics. 2019 Jan 18;20:63. doi: 10.1186/s12864-018-5366-6 (PMC6339346; doi:10.1186/s12864-018-5366-6)
Supplement: Supplementary file 6 — File S1. Detailed information on GI of each strain (ZIP 1360 kb). [file 12864_2018_5366_MOESM6_ESM.zip › File. S1. Detailed information on GI of each strain/Detailed information on GIs of 97 whole genomes strains/C48-1.xls]

## Sheet: Islandviewer Results
Island start	Island end	Length	Method	Gene name	Gene ID	Locus	Gene start	Gene end	Strand	Product	COG		External Annotations
1110052	1120340	10288	Predicted by at least one method	WP_061405983.1		AP232_RS02830	1110052	1110417	1	hypothetical protein	E	Acetylornithine deacetylase/Succinyl-diaminopimelate desuccinylase or related deacylase	Symbiosis Island
1110052	1120340	10288	Predicted by at least one method			AP232_RS02835	1110414	1110676	1	hypothetical protein
1110052	1120340	10288	Predicted by at least one method	WP_081106264.1		AP232_RS02840	1111108	1111437	1	hypothetical protein	I	Hydroxymethylglutaryl-CoA reductase
1110052	1120340	10288	Predicted by at least one method	WP_061405985.1		AP232_RS02845	1111446	1111877	1	hypothetical protein	C	Pyruvate dehydrogenase complex, dehydrogenase (E1) component
1110052	1120340	10288	Predicted by at least one method	WP_064661084.1		AP232_RS02850	1112692	1113657	1	hypothetical protein	U	Large exoprotein involved in heme utilization or adhesion
1110052	1120340	10288	Predicted by at least one method	WP_061405988.1		AP232_RS02855	1113660	1114166	1	hypothetical protein	N	Cellulose biosynthesis protein BcsQ
1110052	1120340	10288	Predicted by at least one method	WP_061405989.1		AP232_RS02860	1114350	1114856	1	hypothetical protein	S	Uncharacterized conserved protein, contains CHAT domain
1110052	1120340	10288	Predicted by at least one method	WP_061405990.1		AP232_RS02865	1115118	1115594	1	hypothetical protein	E	Dipeptidyl aminopeptidase/acylaminoacyl peptidase
1110052	1120340	10288	Predicted by at least one method	WP_061405991.1		AP232_RS02870	1115766	1116152	1	hypothetical protein	V	ABC-type antimicrobial peptide transport system, permease component
1110052	1120340	10288	Predicted by at least one method	WP_061405992.1		AP232_RS02875	1116263	1116775	1	SMI1/KNR4 family protein	R	Tetratricopeptide (TPR) repeat
1110052	1120340	10288	Predicted by at least one method	WP_014325945.1		AP232_RS02880	1117024	1117410	1	hypothetical protein	G	Predicted glycosyl hydrolase, contains GH57 and DUF1957 domains
1110052	1120340	10288	Predicted by at least one method	WP_064661121.1		AP232_RS02885	1117847	1118290	1	hypothetical protein	C	Pyruvate carboxylase
1110052	1120340	10288	Predicted by at least one method	WP_032851655.1		AP232_RS02890	1118469	1118876	1	hypothetical protein	U	Sec-independent protein secretion pathway component TatC
1110052	1120340	10288	Predicted by at least one method	WP_061406428.1		AP232_RS02895	1118983	1119339	1	hypothetical protein	R	Predicted DNA binding protein, contains HTH domain
1110052	1120340	10288	Predicted by at least one method	WP_061405993.1		AP232_RS02900	1119348	1119779	1	hypothetical protein	C	Pyruvate dehydrogenase complex, dehydrogenase (E1) component
1110052	1120340	10288	Predicted by at least one method	WP_061405994.1		AP232_RS02905	1119918	1120340	1	hypothetical protein	C	Pyruvate dehydrogenase complex, dehydrogenase (E1) component
1273509	1319175	45666	Predicted by at least one method	WP_005726500.1		AP232_RS03565	1273509	1274351	1	patatin family protein	I	Predicted phospholipase, patatin/cPLA2 family	PAI & RGI
1273509	1319175	45666	Predicted by at least one method	WP_005725695.1		AP232_RS03570	1274623	1274880	-1	hypothetical protein	P	Ferric iron reductase protein FhuF, involved in iron transport
1273509	1319175	45666	Predicted by at least one method	WP_081106267.1		AP232_RS03575	1274870	1275457	-1	hypothetical protein	G	ABC-type sugar transport system, ATPase component
1273509	1319175	45666	Predicted by at least one method	WP_064702775.1		AP232_RS03580	1275468	1277189	-1	hypothetical protein	X	Phage-related tail fibre protein
1273509	1319175	45666	Predicted by at least one method	WP_064702776.1		AP232_RS03585	1277201	1280848	-1	phage tail protein	X	Phage-related protein, tail component
1273509	1319175	45666	Predicted by at least one method	WP_064702827.1		AP232_RS03590	1280852	1281472	-1	tail assembly protein	X	Phage-related protein, tail component
1273509	1319175	45666	Predicted by at least one method	WP_064702777.1		AP232_RS03595	1281510	1282223	-1	hypothetical protein	O	Proteasome lid subunit RPN8/RPN11, contains Jab1/MPN domain metalloenzyme (JAMM) motif
1273509	1319175	45666	Predicted by at least one method	WP_064702778.1		AP232_RS03600	1282225	1282875	-1	phage minor tail protein L	X	Phage-related protein
1273509	1319175	45666	Predicted by at least one method	WP_064702779.1		AP232_RS03605	1282894	1283223	-1	hypothetical protein	X	Phage-related protein
1273509	1319175	45666	Predicted by at least one method	WP_064702828.1		AP232_RS03610	1283226	1285661	-1	tail length tape measure protein	D	Chromosome segregation ATPase
1273509	1319175	45666	Predicted by at least one method	WP_064702780.1		AP232_RS03615	1285720	1286115	-1	hypothetical protein	J	Glutamyl- or glutaminyl-tRNA synthetase
1273509	1319175	45666	Predicted by at least one method	WP_064702781.1		AP232_RS03620	1286183	1286647	-1	hypothetical protein	T	Signal transduction histidine kinase regulating C4-dicarboxylate transport system
1273509	1319175	45666	Predicted by at least one method	WP_064702782.1		AP232_RS03625	1286678	1287349	-1	hypothetical protein	T	GGDEF domain, diguanylate cyclase (c-di-GMP synthetase) or its enzymatically inactive variants
1273509	1319175	45666	Predicted by at least one method	WP_014390749.1		AP232_RS03630	1287403	1287885	-1	phage tail protein	R	Uncharacterized conserved protein YjdB, contains Ig-like domain
1273509	1319175	45666	Predicted by at least one method	WP_064702783.1		AP232_RS03635	1287897	1288268	-1	hypothetical protein	P	Outer membrane receptor proteins, mostly Fe transport
1273509	1319175	45666	Predicted by at least one method	WP_064702784.1		AP232_RS03640	1288265	1288636	-1	hypothetical protein	L	Site-specific recombinase XerD
1273509	1319175	45666	Predicted by at least one method	WP_064702785.1		AP232_RS03645	1288641	1288985	-1	hypothetical protein	P	Nitric oxide reductase large subunit
1273509	1319175	45666	Predicted by at least one method	WP_064702786.1		AP232_RS03650	1288988	1289356	-1	hypothetical protein	J	16S rRNA C967 or C1407 C5-methylase, RsmB/RsmF family
1273509	1319175	45666	Predicted by at least one method	WP_064702787.1		AP232_RS03655	1289337	1289651	-1	hypothetical protein	G	TRAP-type C4-dicarboxylate transport system, small permease component
1273509	1319175	45666	Predicted by at least one method	WP_064702788.1		AP232_RS03660	1289662	1290660	-1	hypothetical protein	S	Uncharacterized protein, linocin/CFP29 family
1273509	1319175	45666	Predicted by at least one method	WP_064702789.1		AP232_RS03665	1290672	1291106	-1	hypothetical protein	V	Nitroimidazol reductase NimA or a related FMN-containing flavoprotein, pyridoxamine 5'-phosphate oxidase superfamily
1273509	1319175	45666	Predicted by at least one method	WP_064702790.1		AP232_RS03670	1291106	1292452	-1	hypothetical protein	S	Uncharacterized protein
1273509	1319175	45666	Predicted by at least one method	WP_064702791.1		AP232_RS03675	1292467	1293438	-1	hypothetical protein	S	Uncharacterized conserved protein, contains phage Mu gpF-like domain
1273509	1319175	45666	Predicted by at least one method	WP_064702792.1		AP232_RS03680	1293392	1294837	-1	DUF1073 domain-containing protein	S	Uncharacterized protein
1273509	1319175	45666	Predicted by at least one method	WP_064702793.1		AP232_RS03685	1294852	1296075	-1	terminase	X	Phage terminase large subunit
1273509	1319175	45666	Predicted by at least one method	WP_064702794.1		AP232_RS03690	1296059	1296595	-1	terminase	X	Phage terminase, small subunit
1273509	1319175	45666	Predicted by at least one method	WP_064702795.1		AP232_RS03695	1296801	1297061	1	hypothetical protein	V	mRNA-degrading endonuclease RelE, toxin component of the RelBE toxin-antitoxin system
1273509	1319175	45666	Predicted by at least one method	WP_014391478.1		AP232_RS03700	1297098	1297466	1	XRE family transcriptional regulator	K	Transcriptional regulator, contains XRE-family HTH domain
1273509	1319175	45666	Predicted by at least one method	WP_081273043.1		AP232_RS03705	1297490	1297771	-1	hypothetical protein	J	Translation initiation factor IF-2, a GTPase
1273509	1319175	45666	Predicted by at least one method	WP_081273044.1		AP232_RS10690	1297677	1298000	-1	hypothetical protein	S	Uncharacterized conserved protein HemX (no evidence of involvement in heme biosynthesis)
1273509	1319175	45666	Predicted by at least one method	WP_064702796.1		AP232_RS03710	1297973	1298503	-1	glycoside hydrolase	M	Phage-related lysozyme (muramidase), GH24 family
1273509	1319175	45666	Predicted by at least one method	WP_081273045.1		AP232_RS03715	1298500	1298796	-1	hypothetical protein	V	CubicO group peptidase, beta-lactamase class C family
1273509	1319175	45666	Predicted by at least one method	WP_081273048.1		AP232_RS03725	1299113	1299559	-1	antitermination protein	R	Tetratricopeptide (TPR) repeat
1273509	1319175	45666	Predicted by at least one method	WP_064702798.1		AP232_RS03730	1299613	1300191	-1	NinG recombination protein	V	5-methylcytosine-specific restriction endonuclease McrA
1273509	1319175	45666	Predicted by at least one method	WP_064702799.1		AP232_RS03735	1300191	1300409	-1	hypothetical protein	T	Predicted NTPase, NACHT family domain
1273509	1319175	45666	Predicted by at least one method	WP_064702800.1		AP232_RS03740	1300558	1300812	-1	hypothetical protein	G	Beta-galactosidase/beta-glucuronidase
1273509	1319175	45666	Predicted by at least one method	WP_064702801.1		AP232_RS03745	1300809	1301009	-1	hypothetical protein	L	DNA primase (bacterial type)
1273509	1319175	45666	Predicted by at least one method	WP_064702802.1		AP232_RS03750	1301083	1301508	-1	NinB protein	E	Asparagine synthetase B (glutamine-hydrolyzing)
1273509	1319175	45666	Predicted by at least one method	WP_064702803.1		AP232_RS03755	1301512	1302948	-1	helicase DnaB	L	Replicative DNA helicase
1273509	1319175	45666	Predicted by at least one method	WP_081273046.1		AP232_RS03760	1302948	1303838	-1	replication protein	K	DNA-binding transcriptional regulator, ArsR family
1273509	1319175	45666	Predicted by at least one method	WP_014390720.1		AP232_RS03765	1304075	1304527	-1	hypothetical protein; Pathogen-associated gene(PAG)	MO	Periplasmic chaperone for outer membrane proteins, Skp family
1273509	1319175	45666	Predicted by at least one method	WP_064702804.1		AP232_RS03770	1304576	1304776	-1	transcriptional regulator	K	DNA-binding transcriptional regulator YdaS, prophage-encoded, Cro superfamily
1273509	1319175	45666	Predicted by at least one method	WP_064702805.1		AP232_RS03775	1304898	1305584	1	transcriptional regulator	X	Phage repressor protein C, contains Cro/C1-type HTH and peptisase s24 domains
1273509	1319175	45666	Predicted by at least one method	WP_064702806.1		AP232_RS03780	1305709	1306317	1	hypothetical protein	V	Multidrug efflux pump subunit AcrB
1273509	1319175	45666	Predicted by at least one method	WP_061406091.1		AP232_RS03785	1306320	1307222	1	hypothetical protein	O	Protein-disulfide isomerase
1273509	1319175	45666	Predicted by at least one method	WP_064702807.1		AP232_RS03790	1307666	1307893	1	hypothetical protein	X	Phage tail sheath protein FI
1273509	1319175	45666	Predicted by at least one method	WP_064702808.1		AP232_RS03795	1308041	1308682	1	hypothetical protein	L	Adenine-specific DNA methylase
1273509	1319175	45666	Predicted by at least one method	WP_064702809.1		AP232_RS03800	1308727	1309008	1	hypothetical protein	L	Predicted endonuclease distantly related to archaeal Holliday junction resolvase
1273509	1319175	45666	Predicted by at least one method	WP_081273047.1		AP232_RS10695	1308995	1309222	1	hypothetical protein	M	dTDP-glucose pyrophosphorylase
1273509	1319175	45666	Predicted by at least one method	WP_064702811.1		AP232_RS03810	1309570	1310214	1	ribonuclease H	L	DNA polymerase elongation subunit (family B)
1273509	1319175	45666	Predicted by at least one method	WP_064702812.1		AP232_RS03815	1310257	1310958	1	single-stranded DNA-binding protein	NT	Methyl-accepting chemotaxis protein
1273509	1319175	45666	Predicted by at least one method	WP_064702813.1		AP232_RS03820	1310969	1311421	1	single-stranded DNA-binding protein	L	Single-stranded DNA-binding protein
1273509	1319175	45666	Predicted by at least one method	WP_064702814.1		AP232_RS03825	1311432	1311629	1	hypothetical protein	P	Magnesium-transporting ATPase (P-type)
1273509	1319175	45666	Predicted by at least one method	WP_064702815.1		AP232_RS03830	1311880	1312785	1	protease regulator protein HflK	O	Regulator of protease activity HflC, stomatin/prohibitin superfamily
1273509	1319175	45666	Predicted by at least one method	WP_064702816.1		AP232_RS03835	1312835	1313098	1	hypothetical protein	I	Enoyl-CoA hydratase/carnithine racemase
1273509	1319175	45666	Predicted by at least one method	WP_064702817.1		AP232_RS03840	1313129	1313803	1	hypothetical protein	UW	Flp pilus assembly protein, ATPase CpaE
1273509	1319175	45666	Predicted by at least one method	WP_064702818.1		AP232_RS03845	1313790	1314128	1	hypothetical protein	R	Uncharacterized protein, contains caspase domain
1273509	1319175	45666	Predicted by at least one method	WP_064702819.1		AP232_RS03850	1314204	1314413	1	hypothetical protein	E	ABC-type Fe3+/spermidine/putrescine transport systems, ATPase components
1273509	1319175	45666	Predicted by at least one method	WP_064702820.1		AP232_RS03855	1314444	1315352	1	recombination-associated protein RdgC	L	DNA recombination-dependent growth factor C
1273509	1319175	45666	Predicted by at least one method	WP_064702821.1		AP232_RS03860	1315496	1315972	1	hypothetical protein	J	Translation initiation factor 2, gamma subunit (eIF-2gamma; GTPase)
1273509	1319175	45666	Predicted by at least one method	WP_064702822.1		AP232_RS03865	1315981	1316214	1	hypothetical protein	D	Chromosome segregation ATPase
1273509	1319175	45666	Predicted by at least one method	WP_064702823.1		AP232_RS03870	1316226	1316531	1	hypothetical protein	L	DNA repair ATPase RecN
1273509	1319175	45666	Predicted by at least one method	WP_064702824.1		AP232_RS03875	1316578	1316844	1	hypothetical protein	M	UDP-N-acetylglucosamine 2-epimerase
1273509	1319175	45666	Predicted by at least one method	WP_064702825.1		AP232_RS03880	1316851	1317321	1	hypothetical protein	Q	Thioesterase domain of type I polyketide synthase or non-ribosomal peptide synthetase
1273509	1319175	45666	Predicted by at least one method	WP_052719234.1		AP232_RS03885	1317456	1317707	1	hypothetical protein	O	Predicted O-linked N-acetylglucosamine transferase, SPINDLY family
1273509	1319175	45666	Predicted by at least one method	WP_064702826.1		AP232_RS03890	1317709	1318740	1	integrase	LX	Integrase
1273509	1319175	45666	Predicted by at least one method	WP_005716009.1		AP232_RS03895	1318891	1319175	-1	50S ribosomal protein L25	J	Ribosomal protein L25 (general stress protein Ctc)
