# Supplementary material for: Comparative analysis reveals the Genomic Islands in Pasteurella multocida population genetics: on Symbiosis and adaptability
Source: BMC Genomics. 2019 Jan 18;20:63. doi: 10.1186/s12864-018-5366-6 (PMC6339346; doi:10.1186/s12864-018-5366-6)
Supplement: Supplementary file 6 — File S1. Detailed information on GI of each strain (ZIP 1360 kb). [file 12864_2018_5366_MOESM6_ESM.zip › File. S1. Detailed information on GI of each strain/Detailed information on GIs of 97 whole genomes strains/CIRMBP-0747.xls]

## Sheet: Islandviewer Results
Island start	Island end	Length	Method	Gene name	Gene ID	Locus	Gene start	Gene end	Strand	Product	COG		External Annotations
160743	176257	15514	Predicted by at least one method	WP_010907337.1		BTV52_RS06005	160743	161252	1	molybdopterin-guanine dinucleotide biosynthesis protein MobB	H	Molybdopterin-guanine dinucleotide biosynthesis protein	RGI
160743	176257	15514	Predicted by at least one method	WP_005718967.1		BTV52_RS06010	161262	162647	1	MFS transporter	G	Predicted arabinose efflux permease, MFS family
160743	176257	15514	Predicted by at least one method	WP_010907336.1		BTV52_RS06015	163171	164121	-1	abortive infection protein	V	Abortive infection bacteriophage resistance protein
160743	176257	15514	Predicted by at least one method	WP_078737732.1		BTV52_RS06020	165176	167353	-1	DNA primase	S	Uncharcterized protein, DUF927 family
160743	176257	15514	Predicted by at least one method	WP_032854133.1		BTV52_RS06025	167346	167780	-1	hypothetical protein	TK	Two-component response regulator, PleD family, consists of two REC domains and a diguanylate cyclase (GGDEF) domain
160743	176257	15514	Predicted by at least one method	WP_005757973.1		BTV52_RS06030	167777	168103	-1	hypothetical protein	MDT	AAA+-type ATPase, SpoVK/Ycf46/Vps4 family
160743	176257	15514	Predicted by at least one method	WP_032854130.1		BTV52_RS06035	168096	168485	-1	hypothetical protein	O	Predicted Zn-dependent protease
160743	176257	15514	Predicted by at least one method	WP_078737731.1		BTV52_RS06040	168478	169038	-1	Ash-like/host cell division inhibitor Icd-like protein	P	Truncated hemoglobin YjbI
160743	176257	15514	Predicted by at least one method			BTV52_RS06045	169215	169508	-1	hypothetical protein
160743	176257	15514	Predicted by at least one method	WP_032854128.1		BTV52_RS06050	169924	170199	-1	hypothetical protein	X	Phage-related tail protein
160743	176257	15514	Predicted by at least one method	WP_005757965.1		BTV52_RS06055	170391	170669	-1	hypothetical protein	E	Dipeptidyl aminopeptidase/acylaminoacyl peptidase
160743	176257	15514	Predicted by at least one method	WP_005757963.1		BTV52_RS06060	170662	171381	-1	hypothetical protein	X	Phage regulatory protein Rha
160743	176257	15514	Predicted by at least one method	WP_005757961.1		BTV52_RS06065	171402	171824	-1	hypothetical protein	K	Curved DNA-binding protein CbpA, contains a DnaJ-like domain
160743	176257	15514	Predicted by at least one method	WP_005757959.1		BTV52_RS06070	171834	172031	-1	helix-turn-helix domain-containing protein	KX	Predicted DNA-binding transcriptional regulator AlpA
160743	176257	15514	Predicted by at least one method	WP_005757957.1		BTV52_RS06075	172195	172761	-1	hypothetical protein	V	ABC-type multidrug transport system, ATPase component
160743	176257	15514	Predicted by at least one method	WP_005757955.1		BTV52_RS06080	172773	173153	-1	hypothetical protein	V	Alkyl hydroperoxide reductase subunit AhpF
160743	176257	15514	Predicted by at least one method	WP_005757953.1		BTV52_RS06085	173684	174832	-1	hypothetical protein	K	Fic family protein
160743	176257	15514	Predicted by at least one method	WP_005757951.1		BTV52_RS06090	175004	176257	-1	hypothetical protein	LX	Integrase
926086	984809	58723	Predicted by at least one method	WP_078737832.1		BTV52_RS07265	936074	936613	-1	hypothetical protein	V	5-methylcytosine-specific restriction endonuclease McrA	PAI
926086	984809	58723	Predicted by at least one method	WP_078737831.1		BTV52_RS07260	936624	937244	-1	single-stranded DNA-binding protein	U	Preprotein translocase subunit SecF
926086	984809	58723	Predicted by at least one method	WP_078737830.1		BTV52_RS07255	937440	938102	-1	hypothetical protein	J	tRNA(Ile)-lysidine synthase TilS/MesJ
926086	984809	58723	Predicted by at least one method	WP_078737829.1		BTV52_RS07250	938348	938725	-1	death-on-curing protein	X	Prophage maintenance system killer protein
926086	984809	58723	Predicted by at least one method	WP_071522863.1		BTV52_RS07245	939020	939289	1	hypothetical protein	M	UDP-N-acetylmuramyl pentapeptide synthase
926086	984809	58723	Predicted by at least one method	WP_078737828.1		BTV52_RS07240	939286	939978	-1	ribonuclease H	L	DNA polymerase elongation subunit (family B)
926086	984809	58723	Predicted by at least one method	WP_078737827.1		BTV52_RS07235	939981	940568	-1	hypothetical protein	Q	Phytoene dehydrogenase-related protein
926086	984809	58723	Predicted by at least one method	WP_078737826.1		BTV52_RS07230	940906	941103	-1	hypothetical protein	R	Predicted nucleotidyltransferase
926086	984809	58723	Predicted by at least one method	WP_078737825.1		BTV52_RS07225	941069	941317	-1	hypothetical protein	K	DNA-binding transcriptional regulator, LysR family
926086	984809	58723	Predicted by at least one method	WP_078737824.1		BTV52_RS07220	941403	942086	-1	hypothetical protein	X	Prophage antirepressor
926086	984809	58723	Predicted by at least one method	WP_078737823.1		BTV52_RS07215	942368	942910	-1	DUF4760 domain-containing protein	G	Predicted arabinose efflux permease, MFS family
926086	984809	58723	Predicted by at least one method	WP_078737822.1		BTV52_RS07205	943642	943836	1	hypothetical protein	HC	2-polyprenyl-6-methoxyphenol hydroxylase and related FAD-dependent oxidoreductases
926086	984809	58723	Predicted by at least one method	WP_078737821.1		BTV52_RS07200	944000	944230	-1	hypothetical protein	T	Periplasmic ligand-binding sensor domain
926086	984809	58723	Predicted by at least one method	WP_005756656.1		BTV52_RS07195	944472	944681	-1	hypothetical protein	M	Basic membrane lipoprotein Med, periplasmic binding protein (PBP1-ABC) superfamily
926086	984809	58723	Predicted by at least one method	WP_005756653.1		BTV52_RS07190	944694	944861	1	DUF1508 domain-containing protein	S	Uncharacterized conserved protein YegP, UPF0339 family
926086	984809	58723	Predicted by at least one method	WP_078737820.1		BTV52_RS07185	945252	945509	1	hypothetical protein	T	Signal transduction histidine kinase
926086	984809	58723	Predicted by at least one method	WP_078737819.1		BTV52_RS07180	945502	945894	-1	hypothetical protein	L	Superfamily I DNA and/or RNA helicase
926086	984809	58723	Predicted by at least one method	WP_078737818.1		BTV52_RS07175	945894	946247	-1	hypothetical protein	H	FMN phosphatase YigB, HAD superfamily
926086	984809	58723	Predicted by at least one method	WP_078737817.1		BTV52_RS07170	946222	947148	-1	hypothetical protein	T	Anti-sigma regulatory factor (Ser/Thr protein kinase)
926086	984809	58723	Predicted by at least one method	WP_014390718.1		BTV52_RS07165	947281	947958	-1	transcriptional regulator	X	Phage repressor protein C, contains Cro/C1-type HTH and peptisase s24 domains
926086	984809	58723	Predicted by at least one method	WP_014390719.1		BTV52_RS07160	948082	948279	1	hypothetical protein	IQ	Acyl-CoA synthetase (AMP-forming)/AMP-acid ligase II
926086	984809	58723	Predicted by at least one method	WP_014390720.1		BTV52_RS07155	948329	948781	1	hypothetical protein; Pathogen-associated gene(PAG)	MO	Periplasmic chaperone for outer membrane proteins, Skp family
926086	984809	58723	Predicted by at least one method	WP_078737816.1		BTV52_RS07150	948833	949516	1	hypothetical protein	X	Phage regulatory protein Rha
926086	984809	58723	Predicted by at least one method	WP_064964928.1		BTV52_RS07145	949513	950304	1	HNH endonuclease	V	5-methylcytosine-specific restriction endonuclease McrA
926086	984809	58723	Predicted by at least one method	WP_078737815.1		BTV52_RS07140	950294	951100	1	hypothetical protein	K	DNA-binding transcriptional regulator, ArsR family
926086	984809	58723	Predicted by at least one method	WP_078737814.1		BTV52_RS07135	951100	952539	1	helicase DnaB	L	Replicative DNA helicase
926086	984809	58723	Predicted by at least one method	WP_078737813.1		BTV52_RS07130	952543	952968	1	protein ninB	S	Uncharacterized conserved protein YgfB, UPF0149 family
926086	984809	58723	Predicted by at least one method	WP_078737812.1		BTV52_RS07125	953042	953623	1	protein NinG	V	5-methylcytosine-specific restriction endonuclease McrA
926086	984809	58723	Predicted by at least one method	WP_078737859.1		BTV52_RS07120	953677	954123	1	antitermination protein	J	Ribosome-binding factor A
926086	984809	58723	Predicted by at least one method	WP_014391475.1		BTV52_RS07110	954376	954636	1	hypothetical protein	I	Phospholipid biosynthesis protein PlsY, probable glycerol-3-phosphate acyltransferase
926086	984809	58723	Predicted by at least one method	WP_078737811.1		BTV52_RS07105	954633	955163	1	glycoside hydrolase	M	Phage-related lysozyme (muramidase), GH24 family
926086	984809	58723	Predicted by at least one method	WP_078737810.1		BTV52_RS07100	955136	955459	1	hypothetical protein	S	Uncharacterized conserved protein HemX (no evidence of involvement in heme biosynthesis)
926086	984809	58723	Predicted by at least one method	WP_078737809.1		BTV52_RS07095	955365	955646	1	hypothetical protein	O	Protein-L-isoaspartate O-methyltransferase
926086	984809	58723	Predicted by at least one method	WP_078737808.1		BTV52_RS07090	955681	956115	-1	CopG family transcriptional regulator	K	Transcriptional regulator, contains Arc/MetJ-type RHH (ribbon-helix-helix) DNA-binding domain
926086	984809	58723	Predicted by at least one method	WP_016533497.1		BTV52_RS07085	956144	956326	-1	addiction module toxin, HicA family	R	Predicted RNA binding protein YcfA, dsRBD-like fold, HicA-like mRNA interferase family
926086	984809	58723	Predicted by at least one method	WP_078737807.1		BTV52_RS07080	956409	956945	1	terminase	X	Phage terminase, small subunit
926086	984809	58723	Predicted by at least one method	WP_078737806.1		BTV52_RS07075	956929	958161	1	terminase	X	Phage terminase large subunit
926086	984809	58723	Predicted by at least one method	WP_078737805.1		BTV52_RS07070	958171	959574	1	hypothetical protein	D	Chromosome partitioning ATPase, Mrp family, contains Fe-S cluster
926086	984809	58723	Predicted by at least one method	WP_078737858.1		BTV52_RS07065	959564	961165	1	phage head morphogenesis protein	S	Uncharacterized conserved protein, contains phage Mu gpF-like domain
926086	984809	58723	Predicted by at least one method	WP_078737804.1		BTV52_RS07060	961168	961386	1	hypothetical protein	Q	Carotenoid cleavage dioxygenase or a related enzyme
926086	984809	58723	Predicted by at least one method	WP_005756601.1		BTV52_RS07055	961361	961795	1	guanosine-3',5'-bis(diphosphate) 3'-pyrophosphohydrolase	TK	(p)ppGpp synthase/hydrolase, HD superfamily
926086	984809	58723	Predicted by at least one method	WP_078737803.1		BTV52_RS07050	962131	962916	1	hypothetical protein	CR	NADPH:quinone reductase or related Zn-dependent oxidoreductase
926086	984809	58723	Predicted by at least one method	WP_078737802.1		BTV52_RS07045	962934	964091	1	P22 coat - protein 5 family protein	P	Phosphate-selective porin
926086	984809	58723	Predicted by at least one method	WP_078737801.1		BTV52_RS07040	964148	964384	1	hypothetical protein	I	4-hydroxy-3-methylbut-2-en-1-yl diphosphate synthase IspG/GcpE
926086	984809	58723	Predicted by at least one method	WP_078737800.1		BTV52_RS07035	964401	964868	1	hypothetical protein	T	Predicted NTPase, NACHT family domain
926086	984809	58723	Predicted by at least one method	WP_078737799.1		BTV52_RS07030	964870	965256	1	hypothetical protein	G	Galactose-1-phosphate uridylyltransferase
926086	984809	58723	Predicted by at least one method	WP_078737798.1		BTV52_RS07025	965258	965659	1	hypothetical protein	E	Glycine/D-amino acid oxidase (deaminating)
926086	984809	58723	Predicted by at least one method	WP_078737797.1		BTV52_RS07020	965659	966051	1	hypothetical protein	P	ABC-type molybdate transport system, permease component
926086	984809	58723	Predicted by at least one method	WP_078737796.1		BTV52_RS07015	966064	967080	1	hypothetical protein	C	Cytochrome bd-type quinol oxidase, subunit 1
926086	984809	58723	Predicted by at least one method	WP_078737795.1		BTV52_RS07010	967206	967610	1	hypothetical protein	J	Methionyl-tRNA synthetase
926086	984809	58723	Predicted by at least one method	WP_078737794.1		BTV52_RS07005	967619	967948	1	hypothetical protein	T	K+-sensing histidine kinase KdpD
926086	984809	58723	Predicted by at least one method	WP_015691082.1		BTV52_RS07000	967956	968282	1	tail protein	X	Phage-related protein
926086	984809	58723	Predicted by at least one method	WP_078737793.1		BTV52_RS06995	968300	971563	1	phage tail protein	X	Phage-related minor tail protein
926086	984809	58723	Predicted by at least one method	WP_005756579.1		BTV52_RS06990	971660	972214	1	hypothetical protein	P	ABC-type metal ion transport system, periplasmic component/surface antigen
926086	984809	58723	Predicted by at least one method	WP_078737792.1		BTV52_RS06985	972505	972693	1	hypothetical protein	HI	Polyprenyltransferase (heme O synthase)
926086	984809	58723	Predicted by at least one method	WP_005756575.1		BTV52_RS06980	972696	973214	1	hypothetical protein	O	ATP-dependent Zn proteases
926086	984809	58723	Predicted by at least one method	WP_032854005.1		BTV52_RS06975	973216	973710	1	hypothetical protein	G	Fucose permease
926086	984809	58723	Predicted by at least one method	WP_005756570.1		BTV52_RS06970	973803	974774	-1	hypothetical protein	P	Enterochelin esterase or related enzyme
926086	984809	58723	Predicted by at least one method	WP_078737791.1		BTV52_RS06965	975173	975370	1	hypothetical protein	L	DNA polymerase III, alpha subunit
926086	984809	58723	Predicted by at least one method	WP_078737790.1		BTV52_RS06960	975626	976444	1	hypothetical protein	X	Phage regulatory protein Rha
926086	984809	58723	Predicted by at least one method	WP_078737789.1		BTV52_RS06955	976642	977166	1	hypothetical protein	X	Phage regulatory protein Rha
926086	984809	58723	Predicted by at least one method	WP_078737788.1		BTV52_RS06950	977194	977844	1	phage minor tail protein L	X	Phage-related protein
926086	984809	58723	Predicted by at least one method	WP_078737787.1		BTV52_RS06945	977846	978553	1	hypothetical protein	O	Proteasome lid subunit RPN8/RPN11, contains Jab1/MPN domain metalloenzyme (JAMM) motif
926086	984809	58723	Predicted by at least one method	WP_078737857.1		BTV52_RS06940	978591	979217	1	tail assembly protein	X	Phage-related protein, tail component
926086	984809	58723	Predicted by at least one method	WP_078737786.1		BTV52_RS06935	979221	982868	1	phage tail protein	X	Phage-related protein, tail component
926086	984809	58723	Predicted by at least one method	WP_078737785.1		BTV52_RS06930	982882	983961	1	hypothetical protein	S	Microcystin-dependent protein (function unknown)
926086	984809	58723	Predicted by at least one method	WP_078737784.1		BTV52_RS06925	983972	984562	1	hypothetical protein	G	ABC-type sugar transport system, ATPase component
926086	984809	58723	Predicted by at least one method	WP_078737783.1		BTV52_RS06920	984549	984809	1	DNA helicase UvrD	P	Ferric iron reductase protein FhuF, involved in iron transport
