# Supplementary material for: Comparative analysis reveals the Genomic Islands in Pasteurella multocida population genetics: on Symbiosis and adaptability
Source: BMC Genomics. 2019 Jan 18;20:63. doi: 10.1186/s12864-018-5366-6 (PMC6339346; doi:10.1186/s12864-018-5366-6)
Supplement: Supplementary file 6 — File S1. Detailed information on GI of each strain (ZIP 1360 kb). [file 12864_2018_5366_MOESM6_ESM.zip › File. S1. Detailed information on GI of each strain/Detailed information on GIs of 97 whole genomes strains/CIRMBP-0749.xls]

## Sheet: Islandviewer Results
Island start	Island end	Length	Method	Gene name	Gene ID	Locus	Gene start	Gene end	Strand	Product	COG		External Annotations
670445	716390	45945	Predicted by at least one method	WP_014390696.1		BTV53_RS06190	670445	670900	-1	hypothetical protein; Pathogen-associated gene(PAG)	O	Periplasmic serine protease, S1-C subfamily, contain C-terminal PDZ domain	PAI & RGI
670445	716390	45945	Predicted by at least one method	WP_078801811.1		BTV53_RS06195	670945	671298	-1	hypothetical protein	M	Rare lipoprotein A, peptidoglycan hydrolase digesting "naked" glycans, contains C-terminal SPOR domain
670445	716390	45945	Predicted by at least one method	WP_078801812.1		BTV53_RS06200	671307	671834	-1	hypothetical protein	D	Chromosome segregation ATPase
670445	716390	45945	Predicted by at least one method			BTV53_RS06205	671978	672880	-1	recombination-associated protein RdgC
670445	716390	45945	Predicted by at least one method	WP_078801813.1		BTV53_RS06210	672883	673266	-1	hypothetical protein	TK	DNA-binding response regulator, NarL/FixJ family, contains REC and HTH domains
670445	716390	45945	Predicted by at least one method	WP_014390701.1		BTV53_RS06215	673345	673656	-1	hypothetical protein	K	DNA-binding transcriptional regulator, GntR family
670445	716390	45945	Predicted by at least one method	WP_014390702.1		BTV53_RS06220	673656	674177	-1	hypothetical protein	V	NTP pyrophosphatase, house-cleaning of non-canonical NTPs
670445	716390	45945	Predicted by at least one method	WP_078801814.1		BTV53_RS06225	674244	674696	-1	single-stranded DNA-binding protein	L	Single-stranded DNA-binding protein
670445	716390	45945	Predicted by at least one method	WP_041423209.1		BTV53_RS06230	674696	675355	-1	translocation protein TolB precursor	L	DNA anti-recombination protein (rearrangement mutator) RmuC
670445	716390	45945	Predicted by at least one method	WP_014391451.1		BTV53_RS06235	675342	676295	-1	recombinase	L	Recombinational DNA repair protein RecT
670445	716390	45945	Predicted by at least one method	WP_014391452.1		BTV53_RS06240	676297	676584	-1	hypothetical protein	T	Diadenosine tetraphosphatase ApaH/serine/threonine protein phosphatase, PP2A family
670445	716390	45945	Predicted by at least one method	WP_078801815.1		BTV53_RS06245	676597	676833	-1	hypothetical protein	CHR	Lactate dehydrogenase or related 2-hydroxyacid dehydrogenase
670445	716390	45945	Predicted by at least one method	WP_078801816.1		BTV53_RS06250	676805	677104	-1	hypothetical protein	MV	Multidrug efflux pump subunit AcrA (membrane-fusion protein)
670445	716390	45945	Predicted by at least one method	WP_014390710.1		BTV53_RS06255	677171	677482	1	hypothetical protein	S	Small basic protein (function unknown)
670445	716390	45945	Predicted by at least one method	WP_078801817.1		BTV53_RS06260	677545	678186	-1	hypothetical protein	X	Prophage antirepressor
670445	716390	45945	Predicted by at least one method	WP_078737823.1		BTV53_RS06265	678468	679010	-1	DUF4760 domain-containing protein	G	Predicted arabinose efflux permease, MFS family
670445	716390	45945	Predicted by at least one method	WP_078737822.1		BTV53_RS06270	679654	679848	1	hypothetical protein	HC	2-polyprenyl-6-methoxyphenol hydroxylase and related FAD-dependent oxidoreductases
670445	716390	45945	Predicted by at least one method	WP_078737821.1		BTV53_RS06275	680012	680242	-1	hypothetical protein	T	Periplasmic ligand-binding sensor domain
670445	716390	45945	Predicted by at least one method	WP_005756656.1		BTV53_RS06280	680484	680693	-1	hypothetical protein	M	Basic membrane lipoprotein Med, periplasmic binding protein (PBP1-ABC) superfamily
670445	716390	45945	Predicted by at least one method	WP_005756653.1		BTV53_RS06285	680706	680873	1	DUF1508 domain-containing protein	S	Uncharacterized conserved protein YegP, UPF0339 family
670445	716390	45945	Predicted by at least one method	WP_014390716.1		BTV53_RS06290	681229	682053	-1	hypothetical protein	NW	Tfp pilus assembly protein, tip-associated adhesin PilY1
670445	716390	45945	Predicted by at least one method	WP_014390717.1		BTV53_RS06295	682050	682787	-1	hypothetical protein	H	Cobalamin biosynthesis protein CobN, Mg-chelatase
670445	716390	45945	Predicted by at least one method	WP_014391464.1		BTV53_RS06300	682863	683549	-1	transcriptional regulator	X	Phage repressor protein C, contains Cro/C1-type HTH and peptisase s24 domains
670445	716390	45945	Predicted by at least one method	WP_005720263.1		BTV53_RS06305	683677	683886	1	transcriptional regulator	K	DNA-binding transcriptional regulator, XRE-family HTH domain
670445	716390	45945	Predicted by at least one method	WP_014391466.1		BTV53_RS06310	683935	684387	1	hypothetical protein	MO	Periplasmic chaperone for outer membrane proteins, Skp family
670445	716390	45945	Predicted by at least one method	WP_014667788.1		BTV53_RS06315	684446	685147	1	phage antirepressor protein	X	Phage regulatory protein Rha
670445	716390	45945	Predicted by at least one method	WP_014390722.1		BTV53_RS06320	685144	685497	1	HNH endonuclease	V	5-methylcytosine-specific restriction endonuclease McrA
670445	716390	45945	Predicted by at least one method	WP_078801818.1		BTV53_RS06325	685499	686608	1	hypothetical protein	L	DNA replication protein DnaD
670445	716390	45945	Predicted by at least one method	WP_078801819.1		BTV53_RS06330	686608	687303	1	replication protein P	T	Signal transduction histidine kinase regulating C4-dicarboxylate transport system
670445	716390	45945	Predicted by at least one method	WP_078801820.1		BTV53_RS06335	687296	687826	1	DNA methyltransferase	J	N6-adenosine-specific RNA methylase IME4
670445	716390	45945	Predicted by at least one method	WP_064965060.1		BTV53_RS06340	687835	688272	1	hypothetical protein	R	Predicted acyltransferase, LPLAT superfamily
670445	716390	45945	Predicted by at least one method	WP_078801821.1		BTV53_RS06345	688432	688647	1	hypothetical protein	R	Predicted oxidoreductase (related to aryl-alcohol dehydrogenase)
670445	716390	45945	Predicted by at least one method	WP_078801822.1		BTV53_RS06350	688640	689242	1	recombinase NinG	V	5-methylcytosine-specific restriction endonuclease McrA
670445	716390	45945	Predicted by at least one method	WP_078801823.1		BTV53_RS06355	689244	689705	1	antitermination protein	Q	Acyl transferase domain in polyketide synthase (PKS) enzymes
670445	716390	45945	Predicted by at least one method	WP_014391475.1		BTV53_RS06365	690032	690292	1	hypothetical protein	I	Phospholipid biosynthesis protein PlsY, probable glycerol-3-phosphate acyltransferase
670445	716390	45945	Predicted by at least one method	WP_078737811.1		BTV53_RS06370	690289	690819	1	glycoside hydrolase	M	Phage-related lysozyme (muramidase), GH24 family
670445	716390	45945	Predicted by at least one method	WP_078801840.1		BTV53_RS06375	690792	691115	1	hypothetical protein	S	Uncharacterized conserved protein HemX (no evidence of involvement in heme biosynthesis)
670445	716390	45945	Predicted by at least one method	WP_078737809.1		BTV53_RS06380	691021	691302	1	hypothetical protein	O	Protein-L-isoaspartate O-methyltransferase
670445	716390	45945	Predicted by at least one method	WP_014390736.1		BTV53_RS06385	691337	691771	-1	CopG family transcriptional regulator	K	Transcriptional regulator, contains Arc/MetJ-type RHH (ribbon-helix-helix) DNA-binding domain
670445	716390	45945	Predicted by at least one method	WP_016533497.1		BTV53_RS06390	691800	691982	-1	addiction module toxin, HicA family	R	Predicted RNA binding protein YcfA, dsRBD-like fold, HicA-like mRNA interferase family
670445	716390	45945	Predicted by at least one method	WP_014390737.1		BTV53_RS06395	692065	692562	1	terminase	X	Transposase and inactivated derivatives
670445	716390	45945	Predicted by at least one method	WP_078801824.1		BTV53_RS06400	692546	693772	1	terminase	X	Phage terminase large subunit
670445	716390	45945	Predicted by at least one method	WP_014390739.1		BTV53_RS06405	693787	695232	1	hypothetical protein	S	Uncharacterized protein
670445	716390	45945	Predicted by at least one method	WP_014390740.1		BTV53_RS06410	695186	696157	1	hypothetical protein	S	Uncharacterized conserved protein, contains phage Mu gpF-like domain
670445	716390	45945	Predicted by at least one method	WP_014390741.1		BTV53_RS06415	696172	697518	1	hypothetical protein	S	Uncharacterized protein
670445	716390	45945	Predicted by at least one method	WP_014390742.1		BTV53_RS06420	697518	697952	1	hypothetical protein	V	Nitroimidazol reductase NimA or a related FMN-containing flavoprotein, pyridoxamine 5'-phosphate oxidase superfamily
670445	716390	45945	Predicted by at least one method	WP_078801825.1		BTV53_RS06425	697964	698962	1	encapsulating for peroxidase	S	Uncharacterized protein, linocin/CFP29 family
670445	716390	45945	Predicted by at least one method	WP_078801826.1		BTV53_RS06430	698973	699242	1	hypothetical protein	G	TRAP-type C4-dicarboxylate transport system, small permease component
670445	716390	45945	Predicted by at least one method	WP_014390745.1		BTV53_RS06435	699223	699591	1	hypothetical protein	J	16S rRNA C967 or C1407 C5-methylase, RsmB/RsmF family
670445	716390	45945	Predicted by at least one method	WP_014390746.1		BTV53_RS06440	699594	699938	1	hypothetical protein	I	Lysophospholipase, alpha-beta hydrolase superfamily
670445	716390	45945	Predicted by at least one method	WP_014390747.1		BTV53_RS06445	699943	700314	1	hypothetical protein	O	Formylglycine-generating enzyme, required for sulfatase activity, contains SUMF1/FGE domain
670445	716390	45945	Predicted by at least one method	WP_014390748.1		BTV53_RS06450	700311	700682	1	hypothetical protein	P	Na+/H+ antiporter NhaD or related arsenite permease
670445	716390	45945	Predicted by at least one method	WP_014390749.1		BTV53_RS06455	700694	701176	1	phage tail protein	R	Uncharacterized conserved protein YjdB, contains Ig-like domain
670445	716390	45945	Predicted by at least one method	WP_014390750.1		BTV53_RS06460	701230	701901	1	hypothetical protein	M	Outer membrane protein TolC
670445	716390	45945	Predicted by at least one method	WP_078801827.1		BTV53_RS06465	701960	702334	1	hypothetical protein	S	Uncharacterized membrane protein YozV, TM2 domain
670445	716390	45945	Predicted by at least one method	WP_014390752.1		BTV53_RS06470	702410	703228	-1	hypothetical protein	K	DNA-directed RNA polymerase, alpha subunit/40 kD subunit
670445	716390	45945	Predicted by at least one method	WP_014390754.1		BTV53_RS06475	703567	704391	1	hypothetical protein	X	Phage- or plasmid-associated DNA primase
670445	716390	45945	Predicted by at least one method	WP_014390755.1		BTV53_RS06480	704443	706887	1	tail length tape measure protein	D	Chromosome segregation ATPase
670445	716390	45945	Predicted by at least one method	WP_014390756.1		BTV53_RS06485	706890	707219	1	Gifsy-1 prophage VmtM	X	Phage-related protein
670445	716390	45945	Predicted by at least one method	WP_078801828.1		BTV53_RS06490	707348	708052	1	phage minor tail protein L	X	Phage-related protein
670445	716390	45945	Predicted by at least one method	WP_078801829.1		BTV53_RS06495	708057	708800	1	phage tail protein	O	Proteasome lid subunit RPN8/RPN11, contains Jab1/MPN domain metalloenzyme (JAMM) motif
670445	716390	45945	Predicted by at least one method	WP_014667799.1		BTV53_RS06500	708743	709363	1	tail protein	X	Phage-related protein, tail component
670445	716390	45945	Predicted by at least one method	WP_078801830.1		BTV53_RS06505	709367	714370	1	host specificity protein	X	Phage-related protein, tail component
670445	716390	45945	Predicted by at least one method	WP_014667801.1		BTV53_RS06510	714418	714741	1	hypothetical protein	V	CRISPR/Cas system endoribonuclease Cas6, RAMP superfamily
670445	716390	45945	Predicted by at least one method	WP_014390762.1		BTV53_RS06515	715132	715878	-1	hypothetical protein	R	Uncharacterized conserved protein YurZ, alkylhydroperoxidase/carboxymuconolactone decarboxylase family
670445	716390	45945	Predicted by at least one method	WP_014390763.1		BTV53_RS06520	715878	716390	-1	hypothetical protein	C	Malic enzyme
1534035	1579003	44968	Predicted by at least one method	WP_076090513.1		BTV53_RS03925	1534035	1534403	1	hypothetical protein	S	Uncharacterized membrane protein SirB2	PAI
1534035	1579003	44968	Predicted by at least one method	WP_076090515.1		BTV53_RS03920	1534613	1536379	-1	pilus assembly protein TadG	UW	Flp pilus assembly protein TadG
1534035	1579003	44968	Predicted by at least one method	WP_010906877.1		BTV53_RS03915	1536399	1536962	-1	protein TadF	UW	Flp pilus assembly protein TadG
1534035	1579003	44968	Predicted by at least one method	WP_010906878.1		BTV53_RS03910	1536991	1537578	-1	protein TadE	UW	Flp pilus assembly protein TadG
1534035	1579003	44968	Predicted by at least one method	WP_010906879.1		BTV53_RS03905	1537594	1538367	-1	hypothetical protein	UW	Flp pilus assembly protein TadD, contains TPR repeats
1534035	1579003	44968	Predicted by at least one method	WP_078801778.1		BTV53_RS03900	1538357	1539211	-1	pilus assembly protein TadC	W	Pilus assembly protein TadC
1534035	1579003	44968	Predicted by at least one method	WP_041422604.1		BTV53_RS03895	1539208	1540092	-1	MaoC protein	UW	Flp pilus assembly protein TadB
1534035	1579003	44968	Predicted by at least one method	WP_010906882.1		BTV53_RS03890	1540093	1541370	-1	pilus assembly protein CpaF	UW	Pilus assembly protein, ATPase of CpaF family
1534035	1579003	44968	Predicted by at least one method	WP_010906883.1		BTV53_RS03885	1541390	1542511	-1	hypothetical protein	UW	Flp pilus assembly protein, ATPase CpaE
1534035	1579003	44968	Predicted by at least one method	WP_076090517.1		BTV53_RS03880	1542528	1543031	-1	protein RcpB	T	K+-sensing histidine kinase KdpD
1534035	1579003	44968	Predicted by at least one method	WP_076090519.1		BTV53_RS03875	1543028	1544440	-1	secretin	UW	Flp pilus assembly protein, secretin CpaC
1534035	1579003	44968	Predicted by at least one method	WP_010906886.1		BTV53_RS03870	1544437	1545249	-1	hypothetical protein	P	Trk K+ transport system, NAD-binding component
1534035	1579003	44968	Predicted by at least one method	WP_076090521.1		BTV53_RS03865	1545292	1545684	-1	flp operon protein B	OT	Flp pilus assembly protein, protease CpaA
1534035	1579003	44968	Predicted by at least one method	WP_078737860.1		BTV53_RS03860	1545749	1545928	-1	Flp family type IVb pilin	UW	Flp pilus assembly protein, pilin Flp
1534035	1579003	44968	Predicted by at least one method	WP_010906888.1		BTV53_RS03855	1546032	1546256	-1	Flp family type IVb pilin; Virulence gene(Victors)	UW	Flp pilus assembly protein, pilin Flp
1534035	1579003	44968	Predicted by at least one method	WP_078801779.1		BTV53_RS03850	1547422	1548444	-1	integrase	LX	Integrase
1534035	1579003	44968	Predicted by at least one method	WP_078801780.1		BTV53_RS03845	1548447	1548899	-1	hypothetical protein	P	Putative copper export protein
1534035	1579003	44968	Predicted by at least one method	WP_005725712.1		BTV53_RS03840	1548899	1549474	-1	phage repressor protein CI	X	Phage repressor protein C, contains Cro/C1-type HTH and peptisase s24 domains
1534035	1579003	44968	Predicted by at least one method	WP_005725956.1		BTV53_RS03835	1549599	1549811	1	hypothetical protein	L	DNA polymerase III, alpha subunit (gram-positive type)
1534035	1579003	44968	Predicted by at least one method	WP_015981974.1		BTV53_RS03830	1550053	1550238	1	hypothetical protein	HI	Deoxyxylulose-5-phosphate synthase
1534035	1579003	44968	Predicted by at least one method	WP_015981975.1		BTV53_RS03825	1550204	1550386	1	hypothetical protein	O	Cysteine protease, C1A family
1534035	1579003	44968	Predicted by at least one method	WP_078801781.1		BTV53_RS03820	1550379	1550714	1	hypothetical protein	C	Methanogenic corrinoid protein MtbC1
1534035	1579003	44968	Predicted by at least one method	WP_078801782.1		BTV53_RS03815	1550695	1550904	1	hypothetical protein	R	Periplasmic TolA-binding protein (function unknown)
1534035	1579003	44968	Predicted by at least one method	WP_015981978.1		BTV53_RS03810	1550918	1551169	1	hypothetical protein	J	Ribosomal protein S18 acetylase RimI and related acetyltransferases
1534035	1579003	44968	Predicted by at least one method	WP_015981979.1		BTV53_RS03805	1551175	1551450	1	hypothetical protein	G	Transketolase, N-terminal subunit
1534035	1579003	44968	Predicted by at least one method	WP_078801783.1		BTV53_RS03800	1551465	1553870	1	replication protein	F	Uracil phosphoribosyltransferase
1534035	1579003	44968	Predicted by at least one method	WP_015981981.1		BTV53_RS03795	1553884	1554135	1	hypothetical protein	K	DNA-binding transcriptional regulator, IscR family
1534035	1579003	44968	Predicted by at least one method	WP_015981982.1		BTV53_RS03790	1554138	1554410	1	hypothetical protein	T	Signal transduction histidine kinase
1534035	1579003	44968	Predicted by at least one method	WP_015981983.1		BTV53_RS03785	1554424	1554678	1	hypothetical protein	J	Valyl-tRNA synthetase
1534035	1579003	44968	Predicted by at least one method	WP_078801784.1		BTV53_RS03780	1554651	1555187	1	phage N-6-adenine-methyltransferase	T	CheY chemotaxis protein or a CheY-like REC (receiver) domain
1534035	1579003	44968	Predicted by at least one method	WP_005725620.1		BTV53_RS03775	1555230	1555505	-1	transcriptional regulator	NW	Tfp pilus assembly protein PilW
1534035	1579003	44968	Predicted by at least one method	WP_078801785.1		BTV53_RS03770	1555581	1556612	-1	phage portal protein	X	Phage portal protein BeeE
1534035	1579003	44968	Predicted by at least one method	WP_078801786.1		BTV53_RS03765	1556617	1558425	-1	terminase	X	Mu-like prophage FluMu protein gp28
1534035	1579003	44968	Predicted by at least one method	WP_078801787.1		BTV53_RS03760	1558631	1559518	1	capsid protein	R	Predicted acetyltransferase
1534035	1579003	44968	Predicted by at least one method	WP_078801788.1		BTV53_RS03755	1559522	1560529	1	phage major capsid protein, P2 family	L	Superfamily II DNA helicase RecQ
1534035	1579003	44968	Predicted by at least one method	WP_078801789.1		BTV53_RS03750	1560550	1561416	1	terminase	S	Uncharacterized conserved protein YbcC, UPF0753/DUF2309 family
1534035	1579003	44968	Predicted by at least one method	WP_078801790.1		BTV53_RS03745	1561389	1561841	1	head stabilization protein	E	Arginine decarboxylase (spermidine biosynthesis)
1534035	1579003	44968	Predicted by at least one method	WP_078801791.1		BTV53_RS03740	1561838	1562371	1	hypothetical protein	TK	Two-component response regulator, PleD family, consists of two REC domains and a diguanylate cyclase (GGDEF) domain
1534035	1579003	44968	Predicted by at least one method	WP_078801792.1		BTV53_RS03735	1562368	1563057	1	hypothetical protein	O	Molecular chaperone GrpE (heat shock protein)
1534035	1579003	44968	Predicted by at least one method	WP_078801793.1		BTV53_RS03730	1563076	1564206	1	phage tail protein	K	Predicted transcriptional regulator
1534035	1579003	44968	Predicted by at least one method	WP_005725160.1		BTV53_RS03725	1564211	1564663	1	tail protein	C	Acyl-CoA reductase or other NAD-dependent aldehyde dehydrogenase
1534035	1579003	44968	Predicted by at least one method	WP_005725162.1		BTV53_RS03720	1564744	1564953	1	hypothetical protein	C	Na+/H+ antiporter NhaC
1534035	1579003	44968	Predicted by at least one method	WP_078801794.1		BTV53_RS03715	1564940	1565497	1	lysozyme	M	Phage-related lysozyme (muramidase), GH24 family
1534035	1579003	44968	Predicted by at least one method	WP_078801795.1		BTV53_RS03710	1565494	1565880	1	hypothetical protein	JO	Protein N-acetyltransferase, RimJ/RimL family
1534035	1579003	44968	Predicted by at least one method	WP_078801796.1		BTV53_RS03705	1566014	1566322	1	hypothetical protein	D	Cell division GTPase FtsZ
1534035	1579003	44968	Predicted by at least one method	WP_078801797.1		BTV53_RS03700	1566515	1568635	1	phage tail tape measure protein	X	Phage-related tail protein
1534035	1579003	44968	Predicted by at least one method	WP_005725175.1		BTV53_RS03695	1568639	1568977	1	hypothetical protein	F	Orotate phosphoribosyltransferase
1534035	1579003	44968	Predicted by at least one method	WP_078801798.1		BTV53_RS03690	1568970	1570136	1	hypothetical protein	X	Uncharacterized phage protein gp47/JayE
1534035	1579003	44968	Predicted by at least one method	WP_078801799.1		BTV53_RS03685	1570133	1570729	1	phage tail protein	X	Bacteriophage P2-related tail formation protein
1534035	1579003	44968	Predicted by at least one method	WP_078801800.1		BTV53_RS03680	1570767	1573622	1	hypothetical protein	X	Phage-related tail fibre protein
1534035	1579003	44968	Predicted by at least one method	WP_016533395.1		BTV53_RS03675	1573633	1574397	1	hypothetical protein	M	N-acetylmuramic acid 6-phosphate (MurNAc-6-P) etherase
1534035	1579003	44968	Predicted by at least one method	WP_071523714.1		BTV53_RS03670	1574384	1574956	1	hypothetical protein	M	Outer membrane protein OmpA and related peptidoglycan-associated (lipo)proteins
1534035	1579003	44968	Predicted by at least one method	WP_078801801.1		BTV53_RS03665	1574953	1576554	1	hypothetical protein	UXR	Uncharacterized conserved protein, implicated in type VI secretion and phage assembly
1534035	1579003	44968	Predicted by at least one method	WP_078801802.1		BTV53_RS03660	1577395	1577631	1	hypothetical protein	R	Uncharacterized pyridoxal phosphate-containing protein, affects Ilv metabolism, UPF0001 family
1534035	1579003	44968	Predicted by at least one method	WP_078801803.1		BTV53_RS03655	1577649	1578074	1	hypothetical protein	K	DNA-binding transcriptional regulator YiaG, XRE-type HTH domain
1534035	1579003	44968	Predicted by at least one method	WP_078801804.1		BTV53_RS03650	1578077	1579003	1	hypothetical protein	S	Uncharacterized conserved protein related to pyruvate formate-lyase activating enzyme
2047448	2063121	15673	Predicted by at least one method	WP_010907420.1		BTV53_RS01490	2047448	2050279	-1	excinuclease ABC subunit A	L	Excinuclease UvrABC ATPase subunit	Symbiosis Island
2047448	2063121	15673	Predicted by at least one method	WP_010907419.1		BTV53_RS01485	2050451	2050951	1	single-stranded DNA-binding protein	L	Single-stranded DNA-binding protein
2047448	2063121	15673	Predicted by at least one method	WP_016533798.1		BTV53_RS01480	2051101	2052381	1	hypothetical protein	LX	Integrase
2047448	2063121	15673	Predicted by at least one method	WP_032854426.1		BTV53_RS01475	2052566	2053888	1	integrase	LX	Integrase
2047448	2063121	15673	Predicted by at least one method	WP_010907417.1		BTV53_RS01470	2053891	2055927	1	integrase	S	Uncharacterized protein
2047448	2063121	15673	Predicted by at least one method	WP_010907416.1		BTV53_RS01465	2055929	2056339	1	hypothetical protein	GER	Permease of the drug/metabolite transporter (DMT) superfamily
2047448	2063121	15673	Predicted by at least one method			BTV53_RS01460	2056541	2056881	-1	LysR family transcriptional regulator
2047448	2063121	15673	Predicted by at least one method	WP_014550505.1		BTV53_RS01455	2057006	2057308	1	transcriptional regulator	K	DNA-binding transcriptional regulator, ArsR family
2047448	2063121	15673	Predicted by at least one method	WP_010907414.1		BTV53_RS01450	2057373	2057777	1	arsenate reductase (glutaredoxin)	P	Arsenate reductase and related proteins, glutaredoxin family
2047448	2063121	15673	Predicted by at least one method	WP_010907413.1		BTV53_RS01445	2057781	2058797	1	arsenical-resistance protein	P	Arsenite efflux pump ArsB, ACR3 family
2047448	2063121	15673	Predicted by at least one method	WP_010907412.1		BTV53_RS01440	2058881	2059495	-1	cation transporter	P	Co/Zn/Cd efflux system component
2047448	2063121	15673	Predicted by at least one method	WP_010907411.1		BTV53_RS01435	2059568	2059966	1	MerR family transcriptional regulator	K	DNA-binding transcriptional regulator, MerR family
2047448	2063121	15673	Predicted by at least one method			BTV53_RS01430	2060005	2060340	1	hypothetical protein
2047448	2063121	15673	Predicted by at least one method	WP_010907410.1		BTV53_RS01425	2060393	2061103	-1	alcohol dehydrogenase	CR	NADPH:quinone reductase or related Zn-dependent oxidoreductase
2047448	2063121	15673	Predicted by at least one method	WP_010907409.1		BTV53_RS01420	2061107	2061562	1	metal-binding protein	S	Uncharacterized conserved protein
2047448	2063121	15673	Predicted by at least one method	WP_010907408.1		BTV53_RS01415	2061574	2063121	1	bilirubin oxidase	DPM	Multicopper oxidase with three cupredoxin domains (includes cell division protein FtsP and spore coat protein CotA)
2248966	2260076	11110	Predicted by at least one method	WP_078801755.1		BTV53_RS00530	2248966	2249085	-1	Com family DNA-binding transcriptional regulator	X	Mu-like prophage FluMu protein Com	RGI
2248966	2260076	11110	Predicted by at least one method	WP_016570130.1		BTV53_RS00525	2249231	2249410	-1	hypothetical protein	M	Glycosyltransferase involved in cell wall bisynthesis
2248966	2260076	11110	Predicted by at least one method			BTV53_RS00520	2249813	2250046	-1	hypothetical protein
2248966	2260076	11110	Predicted by at least one method			BTV53_RS00515	2250068	2250247	-1	hypothetical protein
2248966	2260076	11110	Predicted by at least one method			BTV53_RS00510	2250248	2251261	-1	hypothetical protein
2248966	2260076	11110	Predicted by at least one method			BTV53_RS00505	2251529	2251756	-1	hypothetical protein
2248966	2260076	11110	Predicted by at least one method	WP_078801754.1		BTV53_RS00500	2252003	2252590	-1	hypothetical protein	X	Uncharacterized protein YmfQ in lambdoid prophage, DUF2313 family
2248966	2260076	11110	Predicted by at least one method	WP_071523816.1		BTV53_RS00495	2252590	2253654	-1	baseplate J protein	X	Uncharacterized phage protein gp47/JayE
2248966	2260076	11110	Predicted by at least one method	WP_016533278.1		BTV53_RS00490	2253669	2254019	-1	hypothetical protein	X	Mu-like prophage protein gp46
2248966	2260076	11110	Predicted by at least one method	WP_016533279.1		BTV53_RS00485	2254095	2254751	-1	phage baseplate assembly protein V	X	Mu-like prophage protein gp45
2248966	2260076	11110	Predicted by at least one method	WP_071523818.1		BTV53_RS00480	2254754	2255866	-1	phage tail protein	X	Mu-like prophage tail protein gpP
2248966	2260076	11110	Predicted by at least one method	WP_078801753.1		BTV53_RS00475	2255868	2257193	-1	phage morphogenesis protein	X	Mu-like prophage DNA circulation protein
2248966	2260076	11110	Predicted by at least one method	WP_075266155.1		BTV53_RS00470	2257196	2259451	-1	phage tail tape measure protein	X	Phage-related tail protein
2248966	2260076	11110	Predicted by at least one method	WP_016570034.1		BTV53_RS00465	2259499	2259678	-1	hypothetical protein	G	Myo-inositol catabolism protein IolC
2248966	2260076	11110	Predicted by at least one method	WP_016533381.1		BTV53_RS00460	2259735	2260076	-1	hypothetical protein	V	ABC-type multidrug transport system, ATPase and permease component
2271685	2281594	9909	Predicted by at least one method	WP_078801746.1		BTV53_RS00390	2271685	2272182	-1	DNA-binding protein	Q	Acyl transferase domain in polyketide synthase (PKS) enzymes	Symbiosis Island
2271685	2281594	9909	Predicted by at least one method	WP_016533265.1		BTV53_RS00385	2272186	2272434	-1	hypothetical protein	NT	Methyl-accepting chemotaxis protein
2271685	2281594	9909	Predicted by at least one method	WP_016533266.1		BTV53_RS00380	2272434	2272688	-1	hypothetical protein	D	Chromosome segregation ATPase
2271685	2281594	9909	Predicted by at least one method	WP_078801745.1		BTV53_RS00375	2272672	2272860	-1	hypothetical protein	R	WD40 repeat
2271685	2281594	9909	Predicted by at least one method	WP_016570037.1		BTV53_RS00370	2272802	2273059	-1	hypothetical protein	K	Predicted DNA-binding transcriptional regulator, contains HTH domain
2271685	2281594	9909	Predicted by at least one method	WP_078801744.1		BTV53_RS00365	2273056	2273292	-1	hypothetical protein	F	Adenine/guanine phosphoribosyltransferase or related PRPP-binding protein
2271685	2281594	9909	Predicted by at least one method	WP_078801743.1		BTV53_RS00360	2273445	2273930	-1	N-acetylmuramoyl-L-alanine amidase	M	N-acetyl-anhydromuramyl-L-alanine amidase AmpD
2271685	2281594	9909	Predicted by at least one method	WP_016533404.1		BTV53_RS00355	2274021	2274449	-1	hypothetical protein	K	Transcriptional regulator, Middle operon regulator (Mor) family
2271685	2281594	9909	Predicted by at least one method	WP_016533405.1		BTV53_RS00350	2274578	2274913	-1	hypothetical protein	P	ABC-type Mn2+/Zn2+ transport system, ATPase component
2271685	2281594	9909	Predicted by at least one method	WP_078801742.1		BTV53_RS00345	2274950	2275414	-1	GemA protein	X	Mu-like prophage protein gp16
2271685	2281594	9909	Predicted by at least one method	WP_078801741.1		BTV53_RS00340	2275401	2275781	-1	hypothetical protein	L	Rad3-related DNA helicase
2271685	2281594	9909	Predicted by at least one method	WP_016533408.1		BTV53_RS00335	2275774	2276247	-1	hypothetical protein	R	Predicted ATPase, AAA+ superfamily
2271685	2281594	9909	Predicted by at least one method	WP_016570039.1		BTV53_RS00330	2276323	2276805	-1	phage protein	L	Excinuclease UvrABC ATPase subunit
2271685	2281594	9909	Predicted by at least one method	WP_016533354.1		BTV53_RS00325	2276849	2277124	-1	hypothetical protein	F	Hypoxanthine-guanine phosphoribosyltransferase
2271685	2281594	9909	Predicted by at least one method			BTV53_RS00320	2277149	2277849	-1	hypothetical protein
2271685	2281594	9909	Predicted by at least one method	WP_078801740.1		BTV53_RS00315	2278091	2278639	-1	phosphohydrolase	FR	5'-deoxynucleotidase YfbR and related HD superfamily hydrolases
2271685	2281594	9909	Predicted by at least one method	WP_016533351.1		BTV53_RS00310	2278975	2279184	-1	hypothetical protein	C	Phosphoenolpyruvate carboxykinase, ATP-dependent
2271685	2281594	9909	Predicted by at least one method	WP_078801739.1		BTV53_RS00305	2279342	2279959	-1	sulfate transporter	L	Superfamily II DNA helicase RecQ
2271685	2281594	9909	Predicted by at least one method	WP_016533349.1		BTV53_RS00300	2279962	2280150	-1	hypothetical protein	K	Predicted DNA-binding transcriptional regulator, ArsR family
2271685	2281594	9909	Predicted by at least one method	WP_016533348.1		BTV53_RS00295	2280159	2280368	-1	hypothetical protein	O	Thiol-disulfide isomerase or thioredoxin
2271685	2281594	9909	Predicted by at least one method	WP_016533347.1		BTV53_RS00290	2280385	2280705	-1	hypothetical protein	H	Ubiquinone biosynthesis protein UbiJ, contains SCP2 domain
2271685	2281594	9909	Predicted by at least one method	WP_016533346.1		BTV53_RS00285	2280719	2281594	-1	hypothetical protein	X	Bacteriophage DNA transposition protein, AAA+ family ATPase
