# Supplementary material for: Comparative analysis reveals the Genomic Islands in Pasteurella multocida population genetics: on Symbiosis and adaptability
Source: BMC Genomics. 2019 Jan 18;20:63. doi: 10.1186/s12864-018-5366-6 (PMC6339346; doi:10.1186/s12864-018-5366-6)
Supplement: Supplementary file 6 — File S1. Detailed information on GI of each strain (ZIP 1360 kb). [file 12864_2018_5366_MOESM6_ESM.zip › File. S1. Detailed information on GI of each strain/Detailed information on GIs of 97 whole genomes strains/CIRMBP-0758.xls]

## Sheet: Islandviewer Results
Island start	Island end	Length	Method	Gene name	Gene ID	Locus	Gene start	Gene end	Strand	Product	COG		External Annotations
93623	101933	8310	Predicted by at least one method	WP_078819434.1		BTV54_RS07600	93623	94051	-1	hypothetical protein	J	Ribosomal protein L15	Symbiosis Island
93623	101933	8310	Predicted by at least one method	WP_078819435.1		BTV54_RS07605	94059	95099	-1	DDE transposase	X	Transposase
93623	101933	8310	Predicted by at least one method	WP_078819436.1		BTV54_RS07610	95175	95522	1	hypothetical protein	K	DNA-binding transcriptional regulator, XRE-family HTH domain
93623	101933	8310	Predicted by at least one method	WP_078819437.1		BTV54_RS07615	95772	96626	1	DNA adenine methylase	L	Adenine-specific DNA methylase
93623	101933	8310	Predicted by at least one method	WP_078819438.1		BTV54_RS07620	96639	97700	1	DNA methyltransferase	L	Adenine-specific DNA methylase
93623	101933	8310	Predicted by at least one method	WP_078819439.1		BTV54_RS07625	97702	99171	1	hypothetical protein	J	Ribosomal protein L18E
93623	101933	8310	Predicted by at least one method	WP_078819440.1		BTV54_RS07630	99964	100338	1	hypothetical protein	S	Uncharacterized membrane protein YhgE, phage infection protein (PIP) family
93623	101933	8310	Predicted by at least one method	WP_078819441.1		BTV54_RS07635	100325	100714	1	hypothetical protein	E	Glycine cleavage system protein P (pyridoxal-binding), C-terminal domain
93623	101933	8310	Predicted by at least one method	WP_078819442.1		BTV54_RS07640	100812	101933	1	DDE transposase	X	Transposase
1583031	1629351	46320	Predicted by at least one method	WP_014391229.1		BTV54_RS03985	1583031	1584800	-1	pilus assembly protein TadG	UW	Flp pilus assembly protein TadG	PAI
1583031	1629351	46320	Predicted by at least one method	WP_041423078.1		BTV54_RS03990	1584821	1585366	-1	protein TadF	S	Uncharacterized membrane protein YccC
1583031	1629351	46320	Predicted by at least one method	WP_014391231.1		BTV54_RS03995	1585408	1585983	-1	protein TadE	UW	Flp pilus assembly protein TadG
1583031	1629351	46320	Predicted by at least one method	WP_078819133.1		BTV54_RS04000	1585993	1586763	-1	NrfG protein	UW	Flp pilus assembly protein TadD, contains TPR repeats
1583031	1629351	46320	Predicted by at least one method	WP_005756929.1		BTV54_RS04005	1586753	1587607	-1	type II/IV secretion system protein TadC, associated with Flp pilus assembly	W	Pilus assembly protein TadC
1583031	1629351	46320	Predicted by at least one method	WP_078819132.1		BTV54_RS04010	1587604	1588488	-1	protein dehydratase	UW	Flp pilus assembly protein TadB
1583031	1629351	46320	Predicted by at least one method	WP_014391233.1		BTV54_RS04015	1588492	1589769	-1	pilus assembly protein CpaF	UW	Pilus assembly protein, ATPase of CpaF family
1583031	1629351	46320	Predicted by at least one method	WP_021734312.1		BTV54_RS04020	1589790	1590896	-1	flp operon protein D	UW	Flp pilus assembly protein, ATPase CpaE
1583031	1629351	46320	Predicted by at least one method	WP_059245977.1		BTV54_RS04025	1590914	1591417	-1	hypothetical protein	S	Uncharacterized membrane protein YhgE, phage infection protein (PIP) family
1583031	1629351	46320	Predicted by at least one method	WP_052722507.1		BTV54_RS04030	1591414	1592823	-1	secretin	UW	Flp pilus assembly protein, secretin CpaC
1583031	1629351	46320	Predicted by at least one method	WP_078819131.1		BTV54_RS04035	1592823	1593614	-1	flp operon protein C	UW	Flp pilus assembly protein CpaB
1583031	1629351	46320	Predicted by at least one method	WP_078819130.1		BTV54_RS04040	1593677	1594096	-1	flp operon protein B	OT	Flp pilus assembly protein, protease CpaA
1583031	1629351	46320	Predicted by at least one method	WP_059245973.1		BTV54_RS04045	1594201	1594431	-1	Flp family type IVb pilin	UW	Flp pilus assembly protein, pilin Flp
1583031	1629351	46320	Predicted by at least one method	WP_078801779.1		BTV54_RS04050	1595588	1596610	-1	integrase	LX	Integrase
1583031	1629351	46320	Predicted by at least one method	WP_078801780.1		BTV54_RS04055	1596613	1597065	-1	hypothetical protein	P	Putative copper export protein
1583031	1629351	46320	Predicted by at least one method	WP_005725712.1		BTV54_RS04060	1597065	1597640	-1	phage repressor protein CI	X	Phage repressor protein C, contains Cro/C1-type HTH and peptisase s24 domains
1583031	1629351	46320	Predicted by at least one method	WP_005725956.1		BTV54_RS04065	1597765	1597977	1	hypothetical protein	L	DNA polymerase III, alpha subunit (gram-positive type)
1583031	1629351	46320	Predicted by at least one method	WP_015981974.1		BTV54_RS04070	1598219	1598404	1	hypothetical protein	HI	Deoxyxylulose-5-phosphate synthase
1583031	1629351	46320	Predicted by at least one method	WP_015981975.1		BTV54_RS04075	1598370	1598552	1	hypothetical protein	O	Cysteine protease, C1A family
1583031	1629351	46320	Predicted by at least one method	WP_078801781.1		BTV54_RS04080	1598545	1598880	1	hypothetical protein	C	Methanogenic corrinoid protein MtbC1
1583031	1629351	46320	Predicted by at least one method	WP_078801782.1		BTV54_RS04085	1598861	1599070	1	hypothetical protein	R	Periplasmic TolA-binding protein (function unknown)
1583031	1629351	46320	Predicted by at least one method	WP_015981978.1		BTV54_RS04090	1599084	1599335	1	hypothetical protein	J	Ribosomal protein S18 acetylase RimI and related acetyltransferases
1583031	1629351	46320	Predicted by at least one method	WP_015981979.1		BTV54_RS04095	1599341	1599616	1	hypothetical protein	G	Transketolase, N-terminal subunit
1583031	1629351	46320	Predicted by at least one method	WP_078819129.1		BTV54_RS04100	1599631	1602036	1	replication protein	F	Uracil phosphoribosyltransferase
1583031	1629351	46320	Predicted by at least one method	WP_015981981.1		BTV54_RS04105	1602050	1602301	1	hypothetical protein	K	DNA-binding transcriptional regulator, IscR family
1583031	1629351	46320	Predicted by at least one method	WP_015981982.1		BTV54_RS04110	1602304	1602576	1	hypothetical protein	T	Signal transduction histidine kinase
1583031	1629351	46320	Predicted by at least one method	WP_015981983.1		BTV54_RS04115	1602590	1602844	1	hypothetical protein	J	Valyl-tRNA synthetase
1583031	1629351	46320	Predicted by at least one method	WP_078801784.1		BTV54_RS04120	1602817	1603353	1	phage N-6-adenine-methyltransferase	T	CheY chemotaxis protein or a CheY-like REC (receiver) domain
1583031	1629351	46320	Predicted by at least one method	WP_005725620.1		BTV54_RS04125	1603396	1603671	-1	transcriptional regulator	NW	Tfp pilus assembly protein PilW
1583031	1629351	46320	Predicted by at least one method	WP_078801785.1		BTV54_RS04130	1603747	1604778	-1	phage portal protein	X	Phage portal protein BeeE
1583031	1629351	46320	Predicted by at least one method	WP_078801786.1		BTV54_RS04135	1604783	1606591	-1	terminase	X	Mu-like prophage FluMu protein gp28
1583031	1629351	46320	Predicted by at least one method	WP_078801787.1		BTV54_RS04140	1606797	1607684	1	capsid protein	R	Predicted acetyltransferase
1583031	1629351	46320	Predicted by at least one method	WP_078801788.1		BTV54_RS04145	1607688	1608695	1	phage major capsid protein, P2 family	L	Superfamily II DNA helicase RecQ
1583031	1629351	46320	Predicted by at least one method	WP_078819128.1		BTV54_RS04150	1608716	1609582	1	terminase	J	Arginyl-tRNA synthetase
1583031	1629351	46320	Predicted by at least one method	WP_078801790.1		BTV54_RS04155	1609555	1610007	1	head stabilization protein	E	Arginine decarboxylase (spermidine biosynthesis)
1583031	1629351	46320	Predicted by at least one method	WP_078801791.1		BTV54_RS04160	1610004	1610537	1	hypothetical protein	TK	Two-component response regulator, PleD family, consists of two REC domains and a diguanylate cyclase (GGDEF) domain
1583031	1629351	46320	Predicted by at least one method	WP_078801792.1		BTV54_RS04165	1610534	1611223	1	hypothetical protein	O	Molecular chaperone GrpE (heat shock protein)
1583031	1629351	46320	Predicted by at least one method	WP_078801793.1		BTV54_RS04170	1611242	1612372	1	phage tail protein	K	Predicted transcriptional regulator
1583031	1629351	46320	Predicted by at least one method	WP_005725160.1		BTV54_RS04175	1612377	1612829	1	tail protein	C	Acyl-CoA reductase or other NAD-dependent aldehyde dehydrogenase
1583031	1629351	46320	Predicted by at least one method	WP_005725162.1		BTV54_RS04180	1612910	1613119	1	hypothetical protein	C	Na+/H+ antiporter NhaC
1583031	1629351	46320	Predicted by at least one method	WP_078801794.1		BTV54_RS04185	1613106	1613663	1	lysozyme	M	Phage-related lysozyme (muramidase), GH24 family
1583031	1629351	46320	Predicted by at least one method	WP_078801795.1		BTV54_RS04190	1613660	1614046	1	hypothetical protein	JO	Protein N-acetyltransferase, RimJ/RimL family
1583031	1629351	46320	Predicted by at least one method	WP_078819127.1		BTV54_RS04195	1614180	1614488	1	hypothetical protein	V	ABC-type antimicrobial peptide transport system, permease component
1583031	1629351	46320	Predicted by at least one method	WP_078801797.1		BTV54_RS04200	1614681	1616801	1	phage tail tape measure protein	X	Phage-related tail protein
1583031	1629351	46320	Predicted by at least one method	WP_005725175.1		BTV54_RS04205	1616805	1617143	1	hypothetical protein	F	Orotate phosphoribosyltransferase
1583031	1629351	46320	Predicted by at least one method	WP_078801798.1		BTV54_RS04210	1617136	1618302	1	hypothetical protein	X	Uncharacterized phage protein gp47/JayE
1583031	1629351	46320	Predicted by at least one method	WP_078801799.1		BTV54_RS04215	1618299	1618895	1	phage tail protein	X	Bacteriophage P2-related tail formation protein
1583031	1629351	46320	Predicted by at least one method	WP_078801800.1		BTV54_RS04220	1618933	1621788	1	hypothetical protein	X	Phage-related tail fibre protein
1583031	1629351	46320	Predicted by at least one method	WP_016533395.1		BTV54_RS04225	1621799	1622563	1	hypothetical protein	M	N-acetylmuramic acid 6-phosphate (MurNAc-6-P) etherase
1583031	1629351	46320	Predicted by at least one method	WP_071523714.1		BTV54_RS04230	1622550	1623122	1	hypothetical protein	M	Outer membrane protein OmpA and related peptidoglycan-associated (lipo)proteins
1583031	1629351	46320	Predicted by at least one method	WP_078801801.1		BTV54_RS04235	1623119	1624720	1	hypothetical protein	UXR	Uncharacterized conserved protein, implicated in type VI secretion and phage assembly
1583031	1629351	46320	Predicted by at least one method	WP_078819126.1		BTV54_RS04240	1625241	1625465	1	hypothetical protein	H	2-iminoacetate synthase ThiH (tyrosine cleavage enzyme, thamine biosynthesis)
1583031	1629351	46320	Predicted by at least one method	WP_078801803.1		BTV54_RS04245	1625818	1626243	1	hypothetical protein	K	DNA-binding transcriptional regulator YiaG, XRE-type HTH domain
1583031	1629351	46320	Predicted by at least one method	WP_078801804.1		BTV54_RS04250	1626246	1627172	1	hypothetical protein	S	Uncharacterized conserved protein related to pyruvate formate-lyase activating enzyme
2297456	2306873	9417	Predicted by at least one method	WP_005724743.1		BTV54_RS00145	2297456	2297965	1	molybdopterin-guanine dinucleotide biosynthesis protein MobB	H	Molybdopterin-guanine dinucleotide biosynthesis protein	PAI
2297456	2306873	9417	Predicted by at least one method	WP_078818914.1		BTV54_RS00140	2297975	2299360	1	MFS transporter	G	Predicted arabinose efflux permease, MFS family
2297456	2306873	9417	Predicted by at least one method	WP_078818913.1		BTV54_RS00135	2299639	2300076	-1	hypothetical protein	O	Transglutaminase-like enzyme, putative cysteine protease
2297456	2306873	9417	Predicted by at least one method	WP_078836109.1		BTV54_RS00130	2300073	2301917	-1	helicase	KL	Superfamily II DNA or RNA helicase
2297456	2306873	9417	Predicted by at least one method			BTV54_RS00125	2303328	2304341	-1	DNA primase
2297456	2306873	9417	Predicted by at least one method	WP_078818911.1		BTV54_RS00120	2304332	2304757	-1	hypothetical protein	J	Alanyl-tRNA synthetase
2297456	2306873	9417	Predicted by at least one method	WP_005764228.1		BTV54_RS00115	2304767	2304964	-1	helix-turn-helix domain-containing protein	KX	Predicted DNA-binding transcriptional regulator AlpA
2297456	2306873	9417	Predicted by at least one method	WP_078818910.1		BTV54_RS00110	2305236	2305745	-1	IS200/IS605 family transposase	X	REP element-mobilizing transposase RayT
2297456	2306873	9417	Predicted by at least one method	WP_078818909.1		BTV54_RS00105	2305900	2306505	-1	hypothetical protein	D	Cell shape-determining protein MreC
2297456	2306873	9417	Predicted by at least one method	WP_078818908.1		BTV54_RS00100	2306523	2306873	-1	hypothetical protein	P	Outer membrane receptor proteins, mostly Fe transport
