# Supplementary material for: Comparative analysis reveals the Genomic Islands in Pasteurella multocida population genetics: on Symbiosis and adaptability
Source: BMC Genomics. 2019 Jan 18;20:63. doi: 10.1186/s12864-018-5366-6 (PMC6339346; doi:10.1186/s12864-018-5366-6)
Supplement: Supplementary file 6 — File S1. Detailed information on GI of each strain (ZIP 1360 kb). [file 12864_2018_5366_MOESM6_ESM.zip › File. S1. Detailed information on GI of each strain/Detailed information on GIs of 97 whole genomes strains/CIRMBP-0760.xls]

## Sheet: Islandviewer Results
Island start	Island end	Length	Method	Gene name	Gene ID	Locus	Gene start	Gene end	Strand	Product	COG		External Annotations
1584467	1631422	46955	Predicted by at least one method	WP_078819134.1		BTV55_RS03270	1584467	1584835	1	hypothetical protein	S	Uncharacterized membrane protein SirB2	PAI
1584467	1631422	46955	Predicted by at least one method	WP_014391229.1		BTV55_RS03265	1585102	1586871	-1	pilus assembly protein TadG	UW	Flp pilus assembly protein TadG
1584467	1631422	46955	Predicted by at least one method	WP_041423078.1		BTV55_RS03260	1586892	1587437	-1	protein TadF	S	Uncharacterized membrane protein YccC
1584467	1631422	46955	Predicted by at least one method	WP_014391231.1		BTV55_RS03255	1587479	1588054	-1	protein TadE	UW	Flp pilus assembly protein TadG
1584467	1631422	46955	Predicted by at least one method	WP_078819133.1		BTV55_RS03250	1588064	1588834	-1	NrfG protein	UW	Flp pilus assembly protein TadD, contains TPR repeats
1584467	1631422	46955	Predicted by at least one method	WP_005756929.1		BTV55_RS03245	1588824	1589678	-1	type II/IV secretion system protein TadC, associated with Flp pilus assembly	W	Pilus assembly protein TadC
1584467	1631422	46955	Predicted by at least one method	WP_078819132.1		BTV55_RS03240	1589675	1590559	-1	protein dehydratase	UW	Flp pilus assembly protein TadB
1584467	1631422	46955	Predicted by at least one method	WP_014391233.1		BTV55_RS03235	1590563	1591840	-1	pilus assembly protein CpaF	UW	Pilus assembly protein, ATPase of CpaF family
1584467	1631422	46955	Predicted by at least one method	WP_021734312.1		BTV55_RS03230	1591861	1592967	-1	flp operon protein D	UW	Flp pilus assembly protein, ATPase CpaE
1584467	1631422	46955	Predicted by at least one method	WP_059245977.1		BTV55_RS03225	1592985	1593488	-1	hypothetical protein	S	Uncharacterized membrane protein YhgE, phage infection protein (PIP) family
1584467	1631422	46955	Predicted by at least one method	WP_052722507.1		BTV55_RS03220	1593485	1594894	-1	secretin	UW	Flp pilus assembly protein, secretin CpaC
1584467	1631422	46955	Predicted by at least one method	WP_078819131.1		BTV55_RS03215	1594894	1595685	-1	flp operon protein C	UW	Flp pilus assembly protein CpaB
1584467	1631422	46955	Predicted by at least one method	WP_078819130.1		BTV55_RS03210	1595748	1596167	-1	flp operon protein B	OT	Flp pilus assembly protein, protease CpaA
1584467	1631422	46955	Predicted by at least one method	WP_059245973.1		BTV55_RS03205	1596272	1596502	-1	Flp family type IVb pilin	UW	Flp pilus assembly protein, pilin Flp
1584467	1631422	46955	Predicted by at least one method	WP_078801779.1		BTV55_RS03200	1597659	1598681	-1	integrase	LX	Integrase
1584467	1631422	46955	Predicted by at least one method	WP_078801780.1		BTV55_RS03195	1598684	1599136	-1	hypothetical protein	P	Putative copper export protein
1584467	1631422	46955	Predicted by at least one method	WP_005725712.1		BTV55_RS03190	1599136	1599711	-1	phage repressor protein CI	X	Phage repressor protein C, contains Cro/C1-type HTH and peptisase s24 domains
1584467	1631422	46955	Predicted by at least one method	WP_005725956.1		BTV55_RS03185	1599836	1600048	1	hypothetical protein	L	DNA polymerase III, alpha subunit (gram-positive type)
1584467	1631422	46955	Predicted by at least one method	WP_015981974.1		BTV55_RS03180	1600290	1600475	1	hypothetical protein	HI	Deoxyxylulose-5-phosphate synthase
1584467	1631422	46955	Predicted by at least one method	WP_015981975.1		BTV55_RS03175	1600441	1600623	1	hypothetical protein	O	Cysteine protease, C1A family
1584467	1631422	46955	Predicted by at least one method	WP_078801781.1		BTV55_RS03170	1600616	1600951	1	hypothetical protein	C	Methanogenic corrinoid protein MtbC1
1584467	1631422	46955	Predicted by at least one method	WP_078801782.1		BTV55_RS03165	1600932	1601141	1	hypothetical protein	R	Periplasmic TolA-binding protein (function unknown)
1584467	1631422	46955	Predicted by at least one method	WP_015981978.1		BTV55_RS03160	1601155	1601406	1	hypothetical protein	J	Ribosomal protein S18 acetylase RimI and related acetyltransferases
1584467	1631422	46955	Predicted by at least one method	WP_015981979.1		BTV55_RS03155	1601412	1601687	1	hypothetical protein	G	Transketolase, N-terminal subunit
1584467	1631422	46955	Predicted by at least one method	WP_078819129.1		BTV55_RS03150	1601702	1604107	1	replication protein	F	Uracil phosphoribosyltransferase
1584467	1631422	46955	Predicted by at least one method	WP_015981981.1		BTV55_RS03145	1604121	1604372	1	hypothetical protein	K	DNA-binding transcriptional regulator, IscR family
1584467	1631422	46955	Predicted by at least one method	WP_015981982.1		BTV55_RS03140	1604375	1604647	1	hypothetical protein	T	Signal transduction histidine kinase
1584467	1631422	46955	Predicted by at least one method	WP_015981983.1		BTV55_RS03135	1604661	1604915	1	hypothetical protein	J	Valyl-tRNA synthetase
1584467	1631422	46955	Predicted by at least one method	WP_078801784.1		BTV55_RS03130	1604888	1605424	1	phage N-6-adenine-methyltransferase	T	CheY chemotaxis protein or a CheY-like REC (receiver) domain
1584467	1631422	46955	Predicted by at least one method	WP_005725620.1		BTV55_RS03125	1605467	1605742	-1	transcriptional regulator	NW	Tfp pilus assembly protein PilW
1584467	1631422	46955	Predicted by at least one method	WP_078801785.1		BTV55_RS03120	1605818	1606849	-1	phage portal protein	X	Phage portal protein BeeE
1584467	1631422	46955	Predicted by at least one method	WP_078801786.1		BTV55_RS03115	1606854	1608662	-1	terminase	X	Mu-like prophage FluMu protein gp28
1584467	1631422	46955	Predicted by at least one method	WP_078801787.1		BTV55_RS03110	1608868	1609755	1	capsid protein	R	Predicted acetyltransferase
1584467	1631422	46955	Predicted by at least one method	WP_078801788.1		BTV55_RS03105	1609759	1610766	1	phage major capsid protein, P2 family	L	Superfamily II DNA helicase RecQ
1584467	1631422	46955	Predicted by at least one method	WP_078819128.1		BTV55_RS03100	1610787	1611653	1	terminase	J	Arginyl-tRNA synthetase
1584467	1631422	46955	Predicted by at least one method	WP_078801790.1		BTV55_RS03095	1611626	1612078	1	head stabilization protein	E	Arginine decarboxylase (spermidine biosynthesis)
1584467	1631422	46955	Predicted by at least one method	WP_078801791.1		BTV55_RS03090	1612075	1612608	1	hypothetical protein	TK	Two-component response regulator, PleD family, consists of two REC domains and a diguanylate cyclase (GGDEF) domain
1584467	1631422	46955	Predicted by at least one method	WP_078801792.1		BTV55_RS03085	1612605	1613294	1	hypothetical protein	O	Molecular chaperone GrpE (heat shock protein)
1584467	1631422	46955	Predicted by at least one method	WP_078801793.1		BTV55_RS03080	1613313	1614443	1	phage tail protein	K	Predicted transcriptional regulator
1584467	1631422	46955	Predicted by at least one method	WP_005725160.1		BTV55_RS03075	1614448	1614900	1	tail protein	C	Acyl-CoA reductase or other NAD-dependent aldehyde dehydrogenase
1584467	1631422	46955	Predicted by at least one method	WP_005725162.1		BTV55_RS03070	1614981	1615190	1	hypothetical protein	C	Na+/H+ antiporter NhaC
1584467	1631422	46955	Predicted by at least one method	WP_078801794.1		BTV55_RS03065	1615177	1615734	1	lysozyme	M	Phage-related lysozyme (muramidase), GH24 family
1584467	1631422	46955	Predicted by at least one method	WP_078801795.1		BTV55_RS03060	1615731	1616117	1	hypothetical protein	JO	Protein N-acetyltransferase, RimJ/RimL family
1584467	1631422	46955	Predicted by at least one method	WP_078819127.1		BTV55_RS03055	1616251	1616559	1	hypothetical protein	V	ABC-type antimicrobial peptide transport system, permease component
1584467	1631422	46955	Predicted by at least one method	WP_078801797.1		BTV55_RS03050	1616752	1618872	1	phage tail tape measure protein	X	Phage-related tail protein
1584467	1631422	46955	Predicted by at least one method	WP_005725175.1		BTV55_RS03045	1618876	1619214	1	hypothetical protein	F	Orotate phosphoribosyltransferase
1584467	1631422	46955	Predicted by at least one method	WP_078801798.1		BTV55_RS03040	1619207	1620373	1	hypothetical protein	X	Uncharacterized phage protein gp47/JayE
1584467	1631422	46955	Predicted by at least one method	WP_078801799.1		BTV55_RS03035	1620370	1620966	1	phage tail protein	X	Bacteriophage P2-related tail formation protein
1584467	1631422	46955	Predicted by at least one method	WP_078801800.1		BTV55_RS03030	1621004	1623859	1	hypothetical protein	X	Phage-related tail fibre protein
1584467	1631422	46955	Predicted by at least one method	WP_016533395.1		BTV55_RS03025	1623870	1624634	1	hypothetical protein	M	N-acetylmuramic acid 6-phosphate (MurNAc-6-P) etherase
1584467	1631422	46955	Predicted by at least one method	WP_071523714.1		BTV55_RS03020	1624621	1625193	1	hypothetical protein	M	Outer membrane protein OmpA and related peptidoglycan-associated (lipo)proteins
1584467	1631422	46955	Predicted by at least one method	WP_078801801.1		BTV55_RS03015	1625190	1626791	1	hypothetical protein	UXR	Uncharacterized conserved protein, implicated in type VI secretion and phage assembly
1584467	1631422	46955	Predicted by at least one method	WP_078819126.1		BTV55_RS03010	1627312	1627536	1	hypothetical protein	H	2-iminoacetate synthase ThiH (tyrosine cleavage enzyme, thamine biosynthesis)
1584467	1631422	46955	Predicted by at least one method	WP_078801803.1		BTV55_RS03005	1627889	1628314	1	hypothetical protein	K	DNA-binding transcriptional regulator YiaG, XRE-type HTH domain
1584467	1631422	46955	Predicted by at least one method	WP_078801804.1		BTV55_RS03000	1628317	1629243	1	hypothetical protein	S	Uncharacterized conserved protein related to pyruvate formate-lyase activating enzyme
2299559	2308976	9417	Predicted by at least one method	WP_005724743.1		BTV55_RS00145	2299559	2300068	1	molybdopterin-guanine dinucleotide biosynthesis protein MobB	H	Molybdopterin-guanine dinucleotide biosynthesis protein	PAI
2299559	2308976	9417	Predicted by at least one method	WP_078818914.1		BTV55_RS00140	2300078	2301463	1	MFS transporter	G	Predicted arabinose efflux permease, MFS family
2299559	2308976	9417	Predicted by at least one method	WP_078818913.1		BTV55_RS00135	2301742	2302179	-1	hypothetical protein	O	Transglutaminase-like enzyme, putative cysteine protease
2299559	2308976	9417	Predicted by at least one method	WP_078818912.1		BTV55_RS00130	2302176	2304020	-1	helicase	KL	Superfamily II DNA or RNA helicase
2299559	2308976	9417	Predicted by at least one method			BTV55_RS00125	2305431	2306444	-1	DNA primase
2299559	2308976	9417	Predicted by at least one method	WP_078818911.1		BTV55_RS00120	2306435	2306860	-1	hypothetical protein	J	Alanyl-tRNA synthetase
2299559	2308976	9417	Predicted by at least one method	WP_005764228.1		BTV55_RS00115	2306870	2307067	-1	helix-turn-helix domain-containing protein	KX	Predicted DNA-binding transcriptional regulator AlpA
2299559	2308976	9417	Predicted by at least one method	WP_078818910.1		BTV55_RS00110	2307339	2307848	-1	IS200/IS605 family transposase	X	REP element-mobilizing transposase RayT
2299559	2308976	9417	Predicted by at least one method	WP_078818909.1		BTV55_RS00105	2308003	2308608	-1	hypothetical protein	D	Cell shape-determining protein MreC
2299559	2308976	9417	Predicted by at least one method	WP_078818908.1		BTV55_RS00100	2308626	2308976	-1	hypothetical protein	P	Outer membrane receptor proteins, mostly Fe transport
