# Supplementary material for: Comparative analysis reveals the Genomic Islands in Pasteurella multocida population genetics: on Symbiosis and adaptability
Source: BMC Genomics. 2019 Jan 18;20:63. doi: 10.1186/s12864-018-5366-6 (PMC6339346; doi:10.1186/s12864-018-5366-6)
Supplement: Supplementary file 6 — File S1. Detailed information on GI of each strain (ZIP 1360 kb). [file 12864_2018_5366_MOESM6_ESM.zip › File. S1. Detailed information on GI of each strain/Detailed information on GIs of 97 whole genomes strains/CIRMBP-0782.xls]

## Sheet: Islandviewer Results
Island start	Island end	Length	Method	Gene name	Gene ID	Locus	Gene start	Gene end	Strand	Product	COG		External Annotations
1260785	1318895	58110	Predicted by at least one method	WP_010906768.1		BTV56_RS04775	1260785	1261627	1	patatin family protein	I	Predicted phospholipase, patatin/cPLA2 family	PAI & Metaboic Island
1260785	1318895	58110	Predicted by at least one method	WP_078737783.1		BTV56_RS04770	1261914	1262174	-1	DNA helicase UvrD	P	Ferric iron reductase protein FhuF, involved in iron transport
1260785	1318895	58110	Predicted by at least one method	WP_078737784.1		BTV56_RS04765	1262161	1262751	-1	hypothetical protein	G	ABC-type sugar transport system, ATPase component
1260785	1318895	58110	Predicted by at least one method	WP_078737785.1		BTV56_RS04760	1262762	1263841	-1	hypothetical protein	S	Microcystin-dependent protein (function unknown)
1260785	1318895	58110	Predicted by at least one method	WP_078737786.1		BTV56_RS04755	1263855	1267502	-1	phage tail protein	X	Phage-related protein, tail component
1260785	1318895	58110	Predicted by at least one method	WP_078737857.1		BTV56_RS04750	1267506	1268132	-1	tail assembly protein	X	Phage-related protein, tail component
1260785	1318895	58110	Predicted by at least one method	WP_078737787.1		BTV56_RS04745	1268170	1268877	-1	hypothetical protein	O	Proteasome lid subunit RPN8/RPN11, contains Jab1/MPN domain metalloenzyme (JAMM) motif
1260785	1318895	58110	Predicted by at least one method	WP_078737788.1		BTV56_RS04740	1268879	1269529	-1	phage minor tail protein L	X	Phage-related protein
1260785	1318895	58110	Predicted by at least one method	WP_078737789.1		BTV56_RS04735	1269557	1270081	-1	hypothetical protein	X	Phage regulatory protein Rha
1260785	1318895	58110	Predicted by at least one method	WP_078737790.1		BTV56_RS04730	1270279	1271097	-1	hypothetical protein	X	Phage regulatory protein Rha
1260785	1318895	58110	Predicted by at least one method	WP_078737791.1		BTV56_RS04725	1271353	1271550	-1	hypothetical protein	L	DNA polymerase III, alpha subunit
1260785	1318895	58110	Predicted by at least one method	WP_005756570.1		BTV56_RS04720	1271949	1272920	1	hypothetical protein	P	Enterochelin esterase or related enzyme
1260785	1318895	58110	Predicted by at least one method	WP_032854005.1		BTV56_RS04715	1273013	1273507	-1	hypothetical protein	G	Fucose permease
1260785	1318895	58110	Predicted by at least one method	WP_005756575.1		BTV56_RS04710	1273509	1274027	-1	hypothetical protein	O	ATP-dependent Zn proteases
1260785	1318895	58110	Predicted by at least one method	WP_078737792.1		BTV56_RS04705	1274030	1274218	-1	hypothetical protein	HI	Polyprenyltransferase (heme O synthase)
1260785	1318895	58110	Predicted by at least one method	WP_005756579.1		BTV56_RS04700	1274508	1275062	-1	hypothetical protein	P	ABC-type metal ion transport system, periplasmic component/surface antigen
1260785	1318895	58110	Predicted by at least one method	WP_078737793.1		BTV56_RS04695	1275159	1278422	-1	phage tail protein	X	Phage-related minor tail protein
1260785	1318895	58110	Predicted by at least one method	WP_015691082.1		BTV56_RS04690	1278440	1278766	-1	tail protein	X	Phage-related protein
1260785	1318895	58110	Predicted by at least one method	WP_078737794.1		BTV56_RS04685	1278774	1279103	-1	hypothetical protein	T	K+-sensing histidine kinase KdpD
1260785	1318895	58110	Predicted by at least one method	WP_078737795.1		BTV56_RS04680	1279112	1279516	-1	hypothetical protein	J	Methionyl-tRNA synthetase
1260785	1318895	58110	Predicted by at least one method	WP_078737796.1		BTV56_RS04675	1279642	1280658	-1	hypothetical protein	C	Cytochrome bd-type quinol oxidase, subunit 1
1260785	1318895	58110	Predicted by at least one method	WP_078737797.1		BTV56_RS04670	1280671	1281063	-1	hypothetical protein	P	ABC-type molybdate transport system, permease component
1260785	1318895	58110	Predicted by at least one method	WP_078737798.1		BTV56_RS04665	1281063	1281464	-1	hypothetical protein	E	Glycine/D-amino acid oxidase (deaminating)
1260785	1318895	58110	Predicted by at least one method	WP_078737799.1		BTV56_RS04660	1281466	1281852	-1	hypothetical protein	G	Galactose-1-phosphate uridylyltransferase
1260785	1318895	58110	Predicted by at least one method	WP_078737800.1		BTV56_RS04655	1281854	1282321	-1	hypothetical protein	T	Predicted NTPase, NACHT family domain
1260785	1318895	58110	Predicted by at least one method	WP_078737801.1		BTV56_RS04650	1282338	1282574	-1	hypothetical protein	I	4-hydroxy-3-methylbut-2-en-1-yl diphosphate synthase IspG/GcpE
1260785	1318895	58110	Predicted by at least one method	WP_078737802.1		BTV56_RS04645	1282631	1283788	-1	P22 coat - protein 5 family protein	P	Phosphate-selective porin
1260785	1318895	58110	Predicted by at least one method	WP_078737803.1		BTV56_RS04640	1283806	1284591	-1	hypothetical protein	CR	NADPH:quinone reductase or related Zn-dependent oxidoreductase
1260785	1318895	58110	Predicted by at least one method	WP_005756601.1		BTV56_RS04635	1284927	1285361	-1	guanosine-3',5'-bis(diphosphate) 3'-pyrophosphohydrolase	TK	(p)ppGpp synthase/hydrolase, HD superfamily
1260785	1318895	58110	Predicted by at least one method	WP_078737804.1		BTV56_RS04630	1285336	1285554	-1	hypothetical protein	Q	Carotenoid cleavage dioxygenase or a related enzyme
1260785	1318895	58110	Predicted by at least one method	WP_078737858.1		BTV56_RS04625	1285557	1287158	-1	phage head morphogenesis protein	S	Uncharacterized conserved protein, contains phage Mu gpF-like domain
1260785	1318895	58110	Predicted by at least one method	WP_078737805.1		BTV56_RS04620	1287148	1288551	-1	hypothetical protein	D	Chromosome partitioning ATPase, Mrp family, contains Fe-S cluster
1260785	1318895	58110	Predicted by at least one method	WP_078737806.1		BTV56_RS04615	1288561	1289793	-1	terminase	X	Phage terminase large subunit
1260785	1318895	58110	Predicted by at least one method	WP_078737807.1		BTV56_RS04610	1289777	1290313	-1	terminase	X	Phage terminase, small subunit
1260785	1318895	58110	Predicted by at least one method	WP_016533497.1		BTV56_RS04605	1290396	1290578	1	addiction module toxin, HicA family	R	Predicted RNA binding protein YcfA, dsRBD-like fold, HicA-like mRNA interferase family
1260785	1318895	58110	Predicted by at least one method	WP_078737808.1		BTV56_RS04600	1290607	1291041	1	CopG family transcriptional regulator	K	Transcriptional regulator, contains Arc/MetJ-type RHH (ribbon-helix-helix) DNA-binding domain
1260785	1318895	58110	Predicted by at least one method	WP_078737809.1		BTV56_RS04595	1291076	1291357	-1	hypothetical protein	O	Protein-L-isoaspartate O-methyltransferase
1260785	1318895	58110	Predicted by at least one method	WP_078737810.1		BTV56_RS04590	1291263	1291586	-1	hypothetical protein	S	Uncharacterized conserved protein HemX (no evidence of involvement in heme biosynthesis)
1260785	1318895	58110	Predicted by at least one method	WP_078737811.1		BTV56_RS04585	1291559	1292089	-1	glycoside hydrolase	M	Phage-related lysozyme (muramidase), GH24 family
1260785	1318895	58110	Predicted by at least one method	WP_014391475.1		BTV56_RS04580	1292086	1292346	-1	hypothetical protein	I	Phospholipid biosynthesis protein PlsY, probable glycerol-3-phosphate acyltransferase
1260785	1318895	58110	Predicted by at least one method	WP_078737859.1		BTV56_RS04570	1292599	1293045	-1	antitermination protein	J	Ribosome-binding factor A
1260785	1318895	58110	Predicted by at least one method	WP_078737812.1		BTV56_RS04565	1293099	1293680	-1	protein NinG	V	5-methylcytosine-specific restriction endonuclease McrA
1260785	1318895	58110	Predicted by at least one method	WP_078737813.1		BTV56_RS04560	1293754	1294179	-1	protein ninB	S	Uncharacterized conserved protein YgfB, UPF0149 family
1260785	1318895	58110	Predicted by at least one method	WP_078737814.1		BTV56_RS04555	1294183	1295622	-1	helicase DnaB	L	Replicative DNA helicase
1260785	1318895	58110	Predicted by at least one method	WP_078737815.1		BTV56_RS04550	1295622	1296428	-1	hypothetical protein	K	DNA-binding transcriptional regulator, ArsR family
1260785	1318895	58110	Predicted by at least one method	WP_064964928.1		BTV56_RS04545	1296418	1297209	-1	HNH endonuclease	V	5-methylcytosine-specific restriction endonuclease McrA
1260785	1318895	58110	Predicted by at least one method	WP_078737816.1		BTV56_RS04540	1297206	1297889	-1	hypothetical protein	X	Phage regulatory protein Rha
1260785	1318895	58110	Predicted by at least one method	WP_014390720.1		BTV56_RS04535	1297941	1298393	-1	hypothetical protein; Pathogen-associated gene(PAG)	MO	Periplasmic chaperone for outer membrane proteins, Skp family
1260785	1318895	58110	Predicted by at least one method	WP_014390719.1		BTV56_RS04530	1298443	1298640	-1	hypothetical protein	IQ	Acyl-CoA synthetase (AMP-forming)/AMP-acid ligase II
1260785	1318895	58110	Predicted by at least one method	WP_014390718.1		BTV56_RS04525	1298764	1299441	1	transcriptional regulator	X	Phage repressor protein C, contains Cro/C1-type HTH and peptisase s24 domains
1260785	1318895	58110	Predicted by at least one method	WP_078737817.1		BTV56_RS04520	1299574	1300500	1	hypothetical protein	T	Anti-sigma regulatory factor (Ser/Thr protein kinase)
1260785	1318895	58110	Predicted by at least one method	WP_078737818.1		BTV56_RS04515	1300475	1300828	1	hypothetical protein	H	FMN phosphatase YigB, HAD superfamily
1260785	1318895	58110	Predicted by at least one method	WP_078737819.1		BTV56_RS04510	1300828	1301220	1	hypothetical protein	L	Superfamily I DNA and/or RNA helicase
1260785	1318895	58110	Predicted by at least one method	WP_078737820.1		BTV56_RS04505	1301213	1301470	-1	hypothetical protein	T	Signal transduction histidine kinase
1260785	1318895	58110	Predicted by at least one method	WP_005756653.1		BTV56_RS04500	1301861	1302028	-1	DUF1508 domain-containing protein	S	Uncharacterized conserved protein YegP, UPF0339 family
1260785	1318895	58110	Predicted by at least one method	WP_005756656.1		BTV56_RS04495	1302041	1302250	1	hypothetical protein	M	Basic membrane lipoprotein Med, periplasmic binding protein (PBP1-ABC) superfamily
1260785	1318895	58110	Predicted by at least one method	WP_078737821.1		BTV56_RS04490	1302492	1302722	1	hypothetical protein	T	Periplasmic ligand-binding sensor domain
1260785	1318895	58110	Predicted by at least one method	WP_078737822.1		BTV56_RS04485	1302886	1303080	-1	hypothetical protein	HC	2-polyprenyl-6-methoxyphenol hydroxylase and related FAD-dependent oxidoreductases
1260785	1318895	58110	Predicted by at least one method	WP_078737823.1		BTV56_RS04475	1303812	1304354	1	DUF4760 domain-containing protein	G	Predicted arabinose efflux permease, MFS family
1260785	1318895	58110	Predicted by at least one method	WP_078737824.1		BTV56_RS04470	1304636	1305319	1	hypothetical protein	X	Prophage antirepressor
1260785	1318895	58110	Predicted by at least one method	WP_078737825.1		BTV56_RS04465	1305405	1305653	1	hypothetical protein	K	DNA-binding transcriptional regulator, LysR family
1260785	1318895	58110	Predicted by at least one method	WP_078737826.1		BTV56_RS04460	1305619	1305816	1	hypothetical protein	R	Predicted nucleotidyltransferase
1260785	1318895	58110	Predicted by at least one method	WP_078801907.1		BTV56_RS04455	1306154	1306741	1	hypothetical protein	Q	Phytoene dehydrogenase-related protein
1260785	1318895	58110	Predicted by at least one method	WP_078737828.1		BTV56_RS04450	1306744	1307436	1	ribonuclease H	L	DNA polymerase elongation subunit (family B)
1260785	1318895	58110	Predicted by at least one method	WP_071522863.1		BTV56_RS04445	1307433	1307702	-1	hypothetical protein	M	UDP-N-acetylmuramyl pentapeptide synthase
1260785	1318895	58110	Predicted by at least one method	WP_078737829.1		BTV56_RS04440	1307997	1308374	1	death-on-curing protein	X	Prophage maintenance system killer protein
1260785	1318895	58110	Predicted by at least one method	WP_078737830.1		BTV56_RS04435	1308620	1309282	1	hypothetical protein	J	tRNA(Ile)-lysidine synthase TilS/MesJ
1260785	1318895	58110	Predicted by at least one method	WP_078737831.1		BTV56_RS04430	1309478	1310098	1	single-stranded DNA-binding protein	U	Preprotein translocase subunit SecF
1260785	1318895	58110	Predicted by at least one method	WP_078737832.1		BTV56_RS04425	1310109	1310648	1	hypothetical protein	V	5-methylcytosine-specific restriction endonuclease McrA
1260785	1318895	58110	Predicted by at least one method	WP_078737833.1		BTV56_RS04420	1310648	1311100	1	single-stranded DNA-binding protein	L	Single-stranded DNA-binding protein
1260785	1318895	58110	Predicted by at least one method	WP_078737834.1		BTV56_RS04415	1311201	1312208	1	hypothetical protein	S	Uncharacterized conserved protein, contains a C-terminal beta-barrel porin domain
1260785	1318895	58110	Predicted by at least one method	WP_078737835.1		BTV56_RS04410	1312429	1312740	1	hypothetical protein	S	Uncharacterized conserved protein, DUF1800 family
1260785	1318895	58110	Predicted by at least one method	WP_078737836.1		BTV56_RS04405	1312819	1313202	1	hypothetical protein	P	ABC-type molybdate transport system, ATPase component
1260785	1318895	58110	Predicted by at least one method	WP_078737837.1		BTV56_RS04400	1313205	1314110	1	recombination-associated protein RdgC	L	DNA recombination-dependent growth factor C
1260785	1318895	58110	Predicted by at least one method	WP_078737838.1		BTV56_RS04395	1314103	1314384	1	hypothetical protein	S	Uncharacterized membrane protein
1260785	1318895	58110	Predicted by at least one method	WP_078737839.1		BTV56_RS04390	1314423	1314866	1	hypothetical protein	M	Sialic acid synthase SpsE, contains C-terminal SAF domain
1260785	1318895	58110	Predicted by at least one method	WP_078737840.1		BTV56_RS04385	1314926	1315411	1	methyltransferase	J	23S rRNA G2069 N7-methylase RlmK or C1962 C5-methylase RlmI
1260785	1318895	58110	Predicted by at least one method	WP_078737841.1		BTV56_RS04380	1315414	1315920	1	hypothetical protein	D	Chromosome segregation ATPase
1260785	1318895	58110	Predicted by at least one method	WP_041423219.1		BTV56_RS04375	1315929	1316282	1	hypothetical protein	G	Beta-glucanase, GH16 family
1260785	1318895	58110	Predicted by at least one method			BTV56_RS04370	1316546	1317139	1	hypothetical protein
1260785	1318895	58110	Predicted by at least one method	WP_042742798.1		BTV56_RS04365	1317175	1317426	1	hypothetical protein	I	Methylmalonyl-CoA mutase, C-terminal domain/subunit (cobalamin-binding)
1260785	1318895	58110	Predicted by at least one method	WP_078737842.1		BTV56_RS04360	1317428	1318459	1	integrase	LX	Integrase
1260785	1318895	58110	Predicted by at least one method	WP_005716009.1		BTV56_RS04355	1318611	1318895	-1	50S ribosomal protein L25	J	Ribosomal protein L25 (general stress protein Ctc)
2056977	2073275	16298	Predicted by at least one method	WP_010907421.1		BTV56_RS01070	2056977	2057537	-1	superoxide dismutase [Cu-Zn]	P	Cu/Zn superoxide dismutase	RGI
2056977	2073275	16298	Predicted by at least one method	WP_078801890.1		BTV56_RS01065	2057608	2060439	-1	excinuclease ABC subunit A	L	Excinuclease UvrABC ATPase subunit
2056977	2073275	16298	Predicted by at least one method	WP_010907419.1		BTV56_RS01060	2060611	2061111	1	single-stranded DNA-binding protein	L	Single-stranded DNA-binding protein
2056977	2073275	16298	Predicted by at least one method	WP_016533798.1		BTV56_RS01055	2061261	2062541	1	hypothetical protein	LX	Integrase
2056977	2073275	16298	Predicted by at least one method	WP_032854426.1		BTV56_RS01050	2062726	2064048	1	integrase	LX	Integrase
2056977	2073275	16298	Predicted by at least one method	WP_010907417.1		BTV56_RS01045	2064051	2066087	1	integrase	S	Uncharacterized protein
2056977	2073275	16298	Predicted by at least one method	WP_010907416.1		BTV56_RS01040	2066089	2066499	1	hypothetical protein	GER	Permease of the drug/metabolite transporter (DMT) superfamily
2056977	2073275	16298	Predicted by at least one method			BTV56_RS01035	2066701	2067041	-1	LysR family transcriptional regulator
2056977	2073275	16298	Predicted by at least one method	WP_014550505.1		BTV56_RS01030	2067166	2067468	1	transcriptional regulator	K	DNA-binding transcriptional regulator, ArsR family
2056977	2073275	16298	Predicted by at least one method	WP_010907414.1		BTV56_RS01025	2067533	2067937	1	arsenate reductase (glutaredoxin)	P	Arsenate reductase and related proteins, glutaredoxin family
2056977	2073275	16298	Predicted by at least one method	WP_078737742.1		BTV56_RS01020	2067941	2068951	1	arsenical-resistance protein	P	Arsenite efflux pump ArsB, ACR3 family
2056977	2073275	16298	Predicted by at least one method	WP_010907412.1		BTV56_RS01015	2069035	2069649	-1	cation transporter	P	Co/Zn/Cd efflux system component
2056977	2073275	16298	Predicted by at least one method	WP_010907411.1		BTV56_RS01010	2069722	2070120	1	MerR family transcriptional regulator	K	DNA-binding transcriptional regulator, MerR family
2056977	2073275	16298	Predicted by at least one method			BTV56_RS01005	2070159	2070494	1	hypothetical protein
2056977	2073275	16298	Predicted by at least one method	WP_010907410.1		BTV56_RS01000	2070547	2071257	-1	alcohol dehydrogenase	CR	NADPH:quinone reductase or related Zn-dependent oxidoreductase
2056977	2073275	16298	Predicted by at least one method	WP_010907409.1		BTV56_RS00995	2071261	2071716	1	metal-binding protein	S	Uncharacterized conserved protein
2056977	2073275	16298	Predicted by at least one method	WP_010907408.1		BTV56_RS00990	2071728	2073275	1	bilirubin oxidase	DPM	Multicopper oxidase with three cupredoxin domains (includes cell division protein FtsP and spore coat protein CotA)
2236213	2251727	15514	Predicted by at least one method	WP_010907337.1		BTV56_RS00220	2236213	2236722	1	molybdopterin-guanine dinucleotide biosynthesis protein MobB	H	Molybdopterin-guanine dinucleotide biosynthesis protein	RGI
2236213	2251727	15514	Predicted by at least one method	WP_005718967.1		BTV56_RS00215	2236732	2238117	1	MFS transporter	G	Predicted arabinose efflux permease, MFS family
2236213	2251727	15514	Predicted by at least one method	WP_010907336.1		BTV56_RS00210	2238641	2239591	-1	abortive infection protein	V	Abortive infection bacteriophage resistance protein
2236213	2251727	15514	Predicted by at least one method	WP_078737732.1		BTV56_RS00205	2240646	2242823	-1	DNA primase	S	Uncharcterized protein, DUF927 family
2236213	2251727	15514	Predicted by at least one method	WP_032854133.1		BTV56_RS00200	2242816	2243250	-1	hypothetical protein	TK	Two-component response regulator, PleD family, consists of two REC domains and a diguanylate cyclase (GGDEF) domain
2236213	2251727	15514	Predicted by at least one method	WP_005757973.1		BTV56_RS00195	2243247	2243573	-1	hypothetical protein	MDT	AAA+-type ATPase, SpoVK/Ycf46/Vps4 family
2236213	2251727	15514	Predicted by at least one method	WP_032854130.1		BTV56_RS00190	2243566	2243955	-1	hypothetical protein	O	Predicted Zn-dependent protease
2236213	2251727	15514	Predicted by at least one method	WP_078737731.1		BTV56_RS00185	2243948	2244508	-1	Ash-like/host cell division inhibitor Icd-like protein	P	Truncated hemoglobin YjbI
2236213	2251727	15514	Predicted by at least one method			BTV56_RS00180	2244685	2244978	-1	hypothetical protein
2236213	2251727	15514	Predicted by at least one method	WP_032854128.1		BTV56_RS00175	2245394	2245669	-1	hypothetical protein	X	Phage-related tail protein
2236213	2251727	15514	Predicted by at least one method	WP_005757965.1		BTV56_RS00170	2245861	2246139	-1	hypothetical protein	E	Dipeptidyl aminopeptidase/acylaminoacyl peptidase
2236213	2251727	15514	Predicted by at least one method	WP_005757963.1		BTV56_RS00165	2246132	2246851	-1	hypothetical protein	X	Phage regulatory protein Rha
2236213	2251727	15514	Predicted by at least one method	WP_005757961.1		BTV56_RS00160	2246872	2247294	-1	hypothetical protein	K	Curved DNA-binding protein CbpA, contains a DnaJ-like domain
2236213	2251727	15514	Predicted by at least one method	WP_005757959.1		BTV56_RS00155	2247304	2247501	-1	helix-turn-helix domain-containing protein	KX	Predicted DNA-binding transcriptional regulator AlpA
2236213	2251727	15514	Predicted by at least one method	WP_005757957.1		BTV56_RS00150	2247665	2248231	-1	hypothetical protein	V	ABC-type multidrug transport system, ATPase component
2236213	2251727	15514	Predicted by at least one method	WP_005757955.1		BTV56_RS00145	2248243	2248623	-1	hypothetical protein	V	Alkyl hydroperoxide reductase subunit AhpF
2236213	2251727	15514	Predicted by at least one method	WP_005757953.1		BTV56_RS00140	2249154	2250302	-1	hypothetical protein	K	Fic family protein
2236213	2251727	15514	Predicted by at least one method	WP_005757951.1		BTV56_RS00135	2250474	2251727	-1	hypothetical protein	LX	Integrase
