# Supplementary material for: Comparative analysis reveals the Genomic Islands in Pasteurella multocida population genetics: on Symbiosis and adaptability
Source: BMC Genomics. 2019 Jan 18;20:63. doi: 10.1186/s12864-018-5366-6 (PMC6339346; doi:10.1186/s12864-018-5366-6)
Supplement: Supplementary file 6 — File S1. Detailed information on GI of each strain (ZIP 1360 kb). [file 12864_2018_5366_MOESM6_ESM.zip › File. S1. Detailed information on GI of each strain/Detailed information on GIs of 97 whole genomes strains/CIRMBP-0783.xls]

## Sheet: Islandviewer Results
Island start	Island end	Length	Method	Gene name	Gene ID	Locus	Gene start	Gene end	Strand	Product	COG		External Annotations
447037	458147	11110	Predicted by at least one method	WP_078801755.1		BTV57_RS09205	447037	447156	-1	Com family DNA-binding transcriptional regulator	X	Mu-like prophage FluMu protein Com	RGI
447037	458147	11110	Predicted by at least one method	WP_016570130.1		BTV57_RS09200	447302	447481	-1	hypothetical protein	M	Glycosyltransferase involved in cell wall bisynthesis
447037	458147	11110	Predicted by at least one method			BTV57_RS09195	447884	448117	-1	hypothetical protein
447037	458147	11110	Predicted by at least one method			BTV57_RS09190	448139	448318	-1	hypothetical protein
447037	458147	11110	Predicted by at least one method			BTV57_RS09185	448319	449332	-1	hypothetical protein
447037	458147	11110	Predicted by at least one method			BTV57_RS09180	449600	449827	-1	hypothetical protein
447037	458147	11110	Predicted by at least one method	WP_078801754.1		BTV57_RS09175	450074	450661	-1	hypothetical protein	X	Uncharacterized protein YmfQ in lambdoid prophage, DUF2313 family
447037	458147	11110	Predicted by at least one method	WP_071523816.1		BTV57_RS09170	450661	451725	-1	baseplate J protein	X	Uncharacterized phage protein gp47/JayE
447037	458147	11110	Predicted by at least one method	WP_016533278.1		BTV57_RS09165	451740	452090	-1	hypothetical protein	X	Mu-like prophage protein gp46
447037	458147	11110	Predicted by at least one method	WP_016533279.1		BTV57_RS09160	452166	452822	-1	phage baseplate assembly protein V	X	Mu-like prophage protein gp45
447037	458147	11110	Predicted by at least one method	WP_071523818.1		BTV57_RS09155	452825	453937	-1	phage tail protein	X	Mu-like prophage tail protein gpP
447037	458147	11110	Predicted by at least one method	WP_078801753.1		BTV57_RS09150	453939	455264	-1	phage morphogenesis protein	X	Mu-like prophage DNA circulation protein
447037	458147	11110	Predicted by at least one method	WP_075266155.1		BTV57_RS09145	455267	457522	-1	phage tail tape measure protein	X	Phage-related tail protein
447037	458147	11110	Predicted by at least one method	WP_016570034.1		BTV57_RS09140	457570	457749	-1	hypothetical protein	G	Myo-inositol catabolism protein IolC
447037	458147	11110	Predicted by at least one method	WP_016533381.1		BTV57_RS09135	457806	458147	-1	hypothetical protein	V	ABC-type multidrug transport system, ATPase and permease component
470056	479965	9909	Predicted by at least one method	WP_078801746.1		BTV57_RS09065	470056	470553	-1	DNA-binding protein	Q	Acyl transferase domain in polyketide synthase (PKS) enzymes	Symbiosis Island
470056	479965	9909	Predicted by at least one method	WP_016533265.1		BTV57_RS09060	470557	470805	-1	hypothetical protein	NT	Methyl-accepting chemotaxis protein
470056	479965	9909	Predicted by at least one method	WP_016533266.1		BTV57_RS09055	470805	471059	-1	hypothetical protein	D	Chromosome segregation ATPase
470056	479965	9909	Predicted by at least one method	WP_078801745.1		BTV57_RS09050	471043	471231	-1	hypothetical protein	R	WD40 repeat
470056	479965	9909	Predicted by at least one method	WP_016570037.1		BTV57_RS09045	471173	471430	-1	hypothetical protein	K	Predicted DNA-binding transcriptional regulator, contains HTH domain
470056	479965	9909	Predicted by at least one method	WP_078801744.1		BTV57_RS09040	471427	471663	-1	hypothetical protein	F	Adenine/guanine phosphoribosyltransferase or related PRPP-binding protein
470056	479965	9909	Predicted by at least one method	WP_078801743.1		BTV57_RS09035	471816	472301	-1	N-acetylmuramoyl-L-alanine amidase	M	N-acetyl-anhydromuramyl-L-alanine amidase AmpD
470056	479965	9909	Predicted by at least one method	WP_016533404.1		BTV57_RS09030	472392	472820	-1	hypothetical protein	K	Transcriptional regulator, Middle operon regulator (Mor) family
470056	479965	9909	Predicted by at least one method	WP_016533405.1		BTV57_RS09025	472949	473284	-1	hypothetical protein	P	ABC-type Mn2+/Zn2+ transport system, ATPase component
470056	479965	9909	Predicted by at least one method	WP_078801742.1		BTV57_RS09020	473321	473785	-1	GemA protein	X	Mu-like prophage protein gp16
470056	479965	9909	Predicted by at least one method	WP_078801741.1		BTV57_RS09015	473772	474152	-1	hypothetical protein	L	Rad3-related DNA helicase
470056	479965	9909	Predicted by at least one method	WP_016533408.1		BTV57_RS09010	474145	474618	-1	hypothetical protein	R	Predicted ATPase, AAA+ superfamily
470056	479965	9909	Predicted by at least one method	WP_016570039.1		BTV57_RS09005	474694	475176	-1	phage protein	L	Excinuclease UvrABC ATPase subunit
470056	479965	9909	Predicted by at least one method	WP_016533354.1		BTV57_RS09000	475220	475495	-1	hypothetical protein	F	Hypoxanthine-guanine phosphoribosyltransferase
470056	479965	9909	Predicted by at least one method			BTV57_RS08995	475520	476220	-1	hypothetical protein
470056	479965	9909	Predicted by at least one method	WP_078801740.1		BTV57_RS08990	476462	477010	-1	phosphohydrolase	FR	5'-deoxynucleotidase YfbR and related HD superfamily hydrolases
470056	479965	9909	Predicted by at least one method	WP_016533351.1		BTV57_RS08985	477346	477555	-1	hypothetical protein	C	Phosphoenolpyruvate carboxykinase, ATP-dependent
470056	479965	9909	Predicted by at least one method	WP_016533350.1		BTV57_RS08980	477713	478330	-1	hypothetical protein	L	Superfamily II DNA helicase RecQ
470056	479965	9909	Predicted by at least one method	WP_016533349.1		BTV57_RS08975	478333	478521	-1	hypothetical protein	K	Predicted DNA-binding transcriptional regulator, ArsR family
470056	479965	9909	Predicted by at least one method	WP_016533348.1		BTV57_RS08970	478530	478739	-1	hypothetical protein	O	Thiol-disulfide isomerase or thioredoxin
470056	479965	9909	Predicted by at least one method	WP_016533347.1		BTV57_RS08965	478756	479076	-1	hypothetical protein	H	Ubiquinone biosynthesis protein UbiJ, contains SCP2 domain
470056	479965	9909	Predicted by at least one method	WP_016533346.1		BTV57_RS08960	479090	479965	-1	hypothetical protein	X	Bacteriophage DNA transposition protein, AAA+ family ATPase
686785	732730	45945	Predicted by at least one method	WP_014390696.1		BTV57_RS05995	686785	687240	-1	hypothetical protein; Pathogen-associated gene(PAG)	O	Periplasmic serine protease, S1-C subfamily, contain C-terminal PDZ domain	PAI
686785	732730	45945	Predicted by at least one method	WP_078801811.1		BTV57_RS06000	687285	687638	-1	hypothetical protein	M	Rare lipoprotein A, peptidoglycan hydrolase digesting "naked" glycans, contains C-terminal SPOR domain
686785	732730	45945	Predicted by at least one method	WP_078801812.1		BTV57_RS06005	687647	688174	-1	hypothetical protein	D	Chromosome segregation ATPase
686785	732730	45945	Predicted by at least one method			BTV57_RS06010	688318	689220	-1	recombination-associated protein RdgC
686785	732730	45945	Predicted by at least one method	WP_078801813.1		BTV57_RS06015	689223	689606	-1	hypothetical protein	TK	DNA-binding response regulator, NarL/FixJ family, contains REC and HTH domains
686785	732730	45945	Predicted by at least one method	WP_014390701.1		BTV57_RS06020	689685	689996	-1	hypothetical protein	K	DNA-binding transcriptional regulator, GntR family
686785	732730	45945	Predicted by at least one method	WP_014390702.1		BTV57_RS06025	689996	690517	-1	hypothetical protein	V	NTP pyrophosphatase, house-cleaning of non-canonical NTPs
686785	732730	45945	Predicted by at least one method	WP_078801814.1		BTV57_RS06030	690584	691036	-1	single-stranded DNA-binding protein	L	Single-stranded DNA-binding protein
686785	732730	45945	Predicted by at least one method	WP_041423209.1		BTV57_RS06035	691036	691695	-1	translocation protein TolB precursor	L	DNA anti-recombination protein (rearrangement mutator) RmuC
686785	732730	45945	Predicted by at least one method	WP_014391451.1		BTV57_RS06040	691682	692635	-1	recombinase	L	Recombinational DNA repair protein RecT
686785	732730	45945	Predicted by at least one method	WP_014391452.1		BTV57_RS06045	692637	692924	-1	hypothetical protein	T	Diadenosine tetraphosphatase ApaH/serine/threonine protein phosphatase, PP2A family
686785	732730	45945	Predicted by at least one method	WP_078801815.1		BTV57_RS06050	692937	693173	-1	hypothetical protein	CHR	Lactate dehydrogenase or related 2-hydroxyacid dehydrogenase
686785	732730	45945	Predicted by at least one method	WP_078801816.1		BTV57_RS06055	693145	693444	-1	hypothetical protein	MV	Multidrug efflux pump subunit AcrA (membrane-fusion protein)
686785	732730	45945	Predicted by at least one method	WP_014390710.1		BTV57_RS06060	693511	693822	1	hypothetical protein	S	Small basic protein (function unknown)
686785	732730	45945	Predicted by at least one method	WP_078801817.1		BTV57_RS06065	693885	694526	-1	hypothetical protein	X	Prophage antirepressor
686785	732730	45945	Predicted by at least one method	WP_078737823.1		BTV57_RS06070	694808	695350	-1	DUF4760 domain-containing protein	G	Predicted arabinose efflux permease, MFS family
686785	732730	45945	Predicted by at least one method	WP_078737822.1		BTV57_RS06075	695994	696188	1	hypothetical protein	HC	2-polyprenyl-6-methoxyphenol hydroxylase and related FAD-dependent oxidoreductases
686785	732730	45945	Predicted by at least one method	WP_078737821.1		BTV57_RS06080	696352	696582	-1	hypothetical protein	T	Periplasmic ligand-binding sensor domain
686785	732730	45945	Predicted by at least one method	WP_005756656.1		BTV57_RS06085	696824	697033	-1	hypothetical protein	M	Basic membrane lipoprotein Med, periplasmic binding protein (PBP1-ABC) superfamily
686785	732730	45945	Predicted by at least one method	WP_005756653.1		BTV57_RS06090	697046	697213	1	DUF1508 domain-containing protein	S	Uncharacterized conserved protein YegP, UPF0339 family
686785	732730	45945	Predicted by at least one method	WP_014390716.1		BTV57_RS06095	697569	698393	-1	hypothetical protein	NW	Tfp pilus assembly protein, tip-associated adhesin PilY1
686785	732730	45945	Predicted by at least one method	WP_014390717.1		BTV57_RS06100	698390	699127	-1	hypothetical protein	H	Cobalamin biosynthesis protein CobN, Mg-chelatase
686785	732730	45945	Predicted by at least one method	WP_014391464.1		BTV57_RS06105	699203	699889	-1	transcriptional regulator	X	Phage repressor protein C, contains Cro/C1-type HTH and peptisase s24 domains
686785	732730	45945	Predicted by at least one method	WP_005720263.1		BTV57_RS06110	700017	700226	1	transcriptional regulator	K	DNA-binding transcriptional regulator, XRE-family HTH domain
686785	732730	45945	Predicted by at least one method	WP_014391466.1		BTV57_RS06115	700275	700727	1	hypothetical protein	MO	Periplasmic chaperone for outer membrane proteins, Skp family
686785	732730	45945	Predicted by at least one method	WP_014667788.1		BTV57_RS06120	700786	701487	1	phage antirepressor protein	X	Phage regulatory protein Rha
686785	732730	45945	Predicted by at least one method	WP_014390722.1		BTV57_RS06125	701484	701837	1	HNH endonuclease	V	5-methylcytosine-specific restriction endonuclease McrA
686785	732730	45945	Predicted by at least one method	WP_078801818.1		BTV57_RS06130	701839	702948	1	hypothetical protein	L	DNA replication protein DnaD
686785	732730	45945	Predicted by at least one method	WP_078801819.1		BTV57_RS06135	702948	703643	1	replication protein P	T	Signal transduction histidine kinase regulating C4-dicarboxylate transport system
686785	732730	45945	Predicted by at least one method	WP_078801820.1		BTV57_RS06140	703636	704166	1	DNA methyltransferase	J	N6-adenosine-specific RNA methylase IME4
686785	732730	45945	Predicted by at least one method	WP_064965060.1		BTV57_RS06145	704175	704612	1	hypothetical protein	R	Predicted acyltransferase, LPLAT superfamily
686785	732730	45945	Predicted by at least one method	WP_078801821.1		BTV57_RS06150	704772	704987	1	hypothetical protein	R	Predicted oxidoreductase (related to aryl-alcohol dehydrogenase)
686785	732730	45945	Predicted by at least one method	WP_078801822.1		BTV57_RS06155	704980	705582	1	recombinase NinG	V	5-methylcytosine-specific restriction endonuclease McrA
686785	732730	45945	Predicted by at least one method	WP_078801823.1		BTV57_RS06160	705584	706045	1	antitermination protein	Q	Acyl transferase domain in polyketide synthase (PKS) enzymes
686785	732730	45945	Predicted by at least one method	WP_014391475.1		BTV57_RS06170	706372	706632	1	hypothetical protein	I	Phospholipid biosynthesis protein PlsY, probable glycerol-3-phosphate acyltransferase
686785	732730	45945	Predicted by at least one method	WP_078737811.1		BTV57_RS06175	706629	707159	1	glycoside hydrolase	M	Phage-related lysozyme (muramidase), GH24 family
686785	732730	45945	Predicted by at least one method	WP_078801840.1		BTV57_RS06180	707132	707455	1	hypothetical protein	S	Uncharacterized conserved protein HemX (no evidence of involvement in heme biosynthesis)
686785	732730	45945	Predicted by at least one method	WP_078737809.1		BTV57_RS06185	707361	707642	1	hypothetical protein	O	Protein-L-isoaspartate O-methyltransferase
686785	732730	45945	Predicted by at least one method	WP_014390736.1		BTV57_RS06190	707677	708111	-1	CopG family transcriptional regulator	K	Transcriptional regulator, contains Arc/MetJ-type RHH (ribbon-helix-helix) DNA-binding domain
686785	732730	45945	Predicted by at least one method	WP_016533497.1		BTV57_RS06195	708140	708322	-1	addiction module toxin, HicA family	R	Predicted RNA binding protein YcfA, dsRBD-like fold, HicA-like mRNA interferase family
686785	732730	45945	Predicted by at least one method	WP_014390737.1		BTV57_RS06200	708405	708902	1	terminase	X	Transposase and inactivated derivatives
686785	732730	45945	Predicted by at least one method	WP_078801824.1		BTV57_RS06205	708886	710112	1	terminase	X	Phage terminase large subunit
686785	732730	45945	Predicted by at least one method	WP_014390739.1		BTV57_RS06210	710127	711572	1	hypothetical protein	S	Uncharacterized protein
686785	732730	45945	Predicted by at least one method	WP_014390740.1		BTV57_RS06215	711526	712497	1	hypothetical protein	S	Uncharacterized conserved protein, contains phage Mu gpF-like domain
686785	732730	45945	Predicted by at least one method	WP_014390741.1		BTV57_RS06220	712512	713858	1	hypothetical protein	S	Uncharacterized protein
686785	732730	45945	Predicted by at least one method	WP_014390742.1		BTV57_RS06225	713858	714292	1	hypothetical protein	V	Nitroimidazol reductase NimA or a related FMN-containing flavoprotein, pyridoxamine 5'-phosphate oxidase superfamily
686785	732730	45945	Predicted by at least one method	WP_078801825.1		BTV57_RS06230	714304	715302	1	encapsulating for peroxidase	S	Uncharacterized protein, linocin/CFP29 family
686785	732730	45945	Predicted by at least one method	WP_078801826.1		BTV57_RS06235	715313	715582	1	hypothetical protein	G	TRAP-type C4-dicarboxylate transport system, small permease component
686785	732730	45945	Predicted by at least one method	WP_014390745.1		BTV57_RS06240	715563	715931	1	hypothetical protein	J	16S rRNA C967 or C1407 C5-methylase, RsmB/RsmF family
686785	732730	45945	Predicted by at least one method	WP_014390746.1		BTV57_RS06245	715934	716278	1	hypothetical protein	I	Lysophospholipase, alpha-beta hydrolase superfamily
686785	732730	45945	Predicted by at least one method	WP_014390747.1		BTV57_RS06250	716283	716654	1	hypothetical protein	O	Formylglycine-generating enzyme, required for sulfatase activity, contains SUMF1/FGE domain
686785	732730	45945	Predicted by at least one method	WP_014390748.1		BTV57_RS06255	716651	717022	1	hypothetical protein	P	Na+/H+ antiporter NhaD or related arsenite permease
686785	732730	45945	Predicted by at least one method	WP_014390749.1		BTV57_RS06260	717034	717516	1	phage tail protein	R	Uncharacterized conserved protein YjdB, contains Ig-like domain
686785	732730	45945	Predicted by at least one method	WP_014390750.1		BTV57_RS06265	717570	718241	1	hypothetical protein	M	Outer membrane protein TolC
686785	732730	45945	Predicted by at least one method	WP_078801827.1		BTV57_RS06270	718300	718674	1	hypothetical protein	S	Uncharacterized membrane protein YozV, TM2 domain
686785	732730	45945	Predicted by at least one method	WP_014390752.1		BTV57_RS06275	718750	719568	-1	hypothetical protein	K	DNA-directed RNA polymerase, alpha subunit/40 kD subunit
686785	732730	45945	Predicted by at least one method	WP_014390754.1		BTV57_RS06280	719907	720731	1	hypothetical protein	X	Phage- or plasmid-associated DNA primase
686785	732730	45945	Predicted by at least one method	WP_014390755.1		BTV57_RS06285	720783	723227	1	tail length tape measure protein	D	Chromosome segregation ATPase
686785	732730	45945	Predicted by at least one method	WP_014390756.1		BTV57_RS06290	723230	723559	1	Gifsy-1 prophage VmtM	X	Phage-related protein
686785	732730	45945	Predicted by at least one method	WP_078801828.1		BTV57_RS06295	723688	724392	1	phage minor tail protein L	X	Phage-related protein
686785	732730	45945	Predicted by at least one method	WP_078801829.1		BTV57_RS06300	724397	725140	1	phage tail protein	O	Proteasome lid subunit RPN8/RPN11, contains Jab1/MPN domain metalloenzyme (JAMM) motif
686785	732730	45945	Predicted by at least one method	WP_014667799.1		BTV57_RS06305	725083	725703	1	tail protein	X	Phage-related protein, tail component
686785	732730	45945	Predicted by at least one method	WP_078801830.1		BTV57_RS06310	725707	730710	1	host specificity protein	X	Phage-related protein, tail component
686785	732730	45945	Predicted by at least one method	WP_014667801.1		BTV57_RS06315	730758	731081	1	hypothetical protein	V	CRISPR/Cas system endoribonuclease Cas6, RAMP superfamily
686785	732730	45945	Predicted by at least one method	WP_014390762.1		BTV57_RS06320	731472	732218	-1	hypothetical protein	R	Uncharacterized conserved protein YurZ, alkylhydroperoxidase/carboxymuconolactone decarboxylase family
686785	732730	45945	Predicted by at least one method	WP_014390763.1		BTV57_RS06325	732218	732730	-1	hypothetical protein	C	Malic enzyme
1613183	1650465	37282	Predicted by at least one method	WP_010906883.1		BTV57_RS04785	1613183	1614304	-1	hypothetical protein	UW	Flp pilus assembly protein, ATPase CpaE	Symbiosis Island
1613183	1650465	37282	Predicted by at least one method	WP_076090517.1		BTV57_RS04790	1614321	1614824	-1	protein RcpB	T	K+-sensing histidine kinase KdpD
1613183	1650465	37282	Predicted by at least one method	WP_076090519.1		BTV57_RS04795	1614821	1616233	-1	secretin	UW	Flp pilus assembly protein, secretin CpaC
1613183	1650465	37282	Predicted by at least one method	WP_010906886.1		BTV57_RS04800	1616230	1617042	-1	hypothetical protein	P	Trk K+ transport system, NAD-binding component
1613183	1650465	37282	Predicted by at least one method	WP_076090521.1		BTV57_RS04805	1617085	1617477	-1	flp operon protein B	OT	Flp pilus assembly protein, protease CpaA
1613183	1650465	37282	Predicted by at least one method	WP_078737860.1		BTV57_RS04810	1617542	1617721	-1	Flp family type IVb pilin	UW	Flp pilus assembly protein, pilin Flp
1613183	1650465	37282	Predicted by at least one method	WP_010906888.1		BTV57_RS04815	1617825	1618049	-1	Flp family type IVb pilin; Virulence gene(Victors)	UW	Flp pilus assembly protein, pilin Flp
1613183	1650465	37282	Predicted by at least one method	WP_015981969.1		BTV57_RS04820	1619214	1620236	-1	integrase	LX	Integrase
1613183	1650465	37282	Predicted by at least one method	WP_078801975.1		BTV57_RS04825	1620239	1620691	-1	hypothetical protein	P	Putative copper export protein
1613183	1650465	37282	Predicted by at least one method	WP_015981971.1		BTV57_RS04830	1620691	1621266	-1	phage repressor protein CI	X	Phage repressor protein C, contains Cro/C1-type HTH and peptisase s24 domains
1613183	1650465	37282	Predicted by at least one method	WP_078801976.1		BTV57_RS04835	1621383	1621595	1	hypothetical protein	L	DNA polymerase III, alpha subunit (gram-positive type)
1613183	1650465	37282	Predicted by at least one method	WP_015981974.1		BTV57_RS04840	1621838	1622023	1	hypothetical protein	HI	Deoxyxylulose-5-phosphate synthase
1613183	1650465	37282	Predicted by at least one method	WP_016533510.1		BTV57_RS04845	1621989	1622171	1	hypothetical protein	GEPR	MFS family permease
1613183	1650465	37282	Predicted by at least one method	WP_078801977.1		BTV57_RS04850	1622164	1622499	1	hypothetical protein	R	Predicted nuclease, RecB family
1613183	1650465	37282	Predicted by at least one method	WP_078801978.1		BTV57_RS04855	1622480	1622689	1	hypothetical protein	S	Uncharacterized membrane-anchored protein
1613183	1650465	37282	Predicted by at least one method	WP_016570164.1		BTV57_RS04860	1622704	1622955	1	hypothetical protein	M	ABC-type lipoprotein export system, ATPase component
1613183	1650465	37282	Predicted by at least one method	WP_005725397.1		BTV57_RS04865	1622961	1623230	1	hypothetical protein	E	ABC-type proline/glycine betaine transport system, ATPase component
1613183	1650465	37282	Predicted by at least one method	WP_078801979.1		BTV57_RS04870	1623248	1625653	1	replication protein	U	Preprotein translocase subunit SecA (ATPase, RNA helicase)
1613183	1650465	37282	Predicted by at least one method	WP_016533340.1		BTV57_RS04875	1625667	1625918	1	hypothetical protein	K	DNA-binding transcriptional regulator, IscR family
1613183	1650465	37282	Predicted by at least one method	WP_016533341.1		BTV57_RS04880	1625921	1626193	1	hypothetical protein	T	Signal transduction histidine kinase
1613183	1650465	37282	Predicted by at least one method	WP_015981983.1		BTV57_RS04885	1626207	1626461	1	hypothetical protein	J	Valyl-tRNA synthetase
1613183	1650465	37282	Predicted by at least one method	WP_016533342.1		BTV57_RS04890	1626430	1626966	1	hypothetical protein	L	Site-specific DNA-adenine methylase
1613183	1650465	37282	Predicted by at least one method	WP_005725620.1		BTV57_RS04895	1627063	1627338	-1	transcriptional regulator	NW	Tfp pilus assembly protein PilW
1613183	1650465	37282	Predicted by at least one method	WP_016570163.1		BTV57_RS04900	1627405	1628445	-1	phage portal protein	X	Phage portal protein BeeE
1613183	1650465	37282	Predicted by at least one method	WP_016533332.1		BTV57_RS04905	1628450	1630258	-1	terminase ATPase subunit	X	Mu-like prophage FluMu protein gp28
1613183	1650465	37282	Predicted by at least one method	WP_016533333.1		BTV57_RS04910	1630463	1631347	1	phage capsid scaffolding protein	R	Predicted acetyltransferase
1613183	1650465	37282	Predicted by at least one method	WP_016533334.1		BTV57_RS04915	1631352	1632380	1	phage capsid protein	M	Glycosyltransferase involved in cell wall bisynthesis
1613183	1650465	37282	Predicted by at least one method	WP_016533335.1		BTV57_RS04920	1632387	1633259	1	terminase endonuclease subunit	S	Uncharacterized conserved protein YbcC, UPF0753/DUF2309 family
1613183	1650465	37282	Predicted by at least one method	WP_016533336.1		BTV57_RS04925	1633232	1633684	1	phage protein	E	Arginine decarboxylase (spermidine biosynthesis)
1613183	1650465	37282	Predicted by at least one method	WP_078801980.1		BTV57_RS04930	1633681	1634214	1	hypothetical protein	TK	Two-component response regulator, PleD family, consists of two REC domains and a diguanylate cyclase (GGDEF) domain
1613183	1650465	37282	Predicted by at least one method	WP_078801981.1		BTV57_RS04935	1634211	1634900	1	hypothetical protein	P	Sulfite reductase, alpha subunit (flavoprotein)
1613183	1650465	37282	Predicted by at least one method	WP_078801982.1		BTV57_RS04940	1634919	1636049	1	phage tail protein	K	Predicted transcriptional regulator
1613183	1650465	37282	Predicted by at least one method	WP_078801983.1		BTV57_RS04945	1636054	1636506	1	phage tail protein	E	5-enolpyruvylshikimate-3-phosphate synthase
1613183	1650465	37282	Predicted by at least one method	WP_016533245.1		BTV57_RS04950	1636586	1636798	1	hypothetical protein	E	Branched-chain amino acid ABC-type transport system, permease component
1613183	1650465	37282	Predicted by at least one method	WP_078801984.1		BTV57_RS04955	1636785	1637336	1	lysozyme	M	Phage-related lysozyme (muramidase), GH24 family
1613183	1650465	37282	Predicted by at least one method	WP_078801987.1		BTV57_RS04960	1637333	1637719	1	hypothetical protein	S	Uncharacterized conserved protein HemX (no evidence of involvement in heme biosynthesis)
1613183	1650465	37282	Predicted by at least one method	WP_015981998.1		BTV57_RS04965	1637853	1638161	1	hypothetical protein	H	Ubiquinone/menaquinone biosynthesis C-methylase UbiE
1613183	1650465	37282	Predicted by at least one method	WP_071523713.1		BTV57_RS04970	1638354	1640477	1	phage tail tape measure protein	X	Phage-related tail protein
1613183	1650465	37282	Predicted by at least one method	WP_005725175.1		BTV57_RS04975	1640481	1640819	1	hypothetical protein	F	Orotate phosphoribosyltransferase
1613183	1650465	37282	Predicted by at least one method	WP_016533249.1		BTV57_RS04980	1640812	1641978	1	hypothetical protein	X	Uncharacterized phage protein gp47/JayE
1613183	1650465	37282	Predicted by at least one method	WP_015982002.1		BTV57_RS04985	1641975	1642571	1	hypothetical protein	X	Bacteriophage P2-related tail formation protein
1613183	1650465	37282	Predicted by at least one method	WP_078801985.1		BTV57_RS04990	1642609	1645464	1	hypothetical protein	X	Phage-related tail fibre protein
1613183	1650465	37282	Predicted by at least one method	WP_078801986.1		BTV57_RS04995	1645475	1646239	1	hypothetical protein	IQ	Acyl-CoA synthetase (AMP-forming)/AMP-acid ligase II
1613183	1650465	37282	Predicted by at least one method	WP_071523714.1		BTV57_RS05000	1646226	1646798	1	hypothetical protein	M	Outer membrane protein OmpA and related peptidoglycan-associated (lipo)proteins
1613183	1650465	37282	Predicted by at least one method	WP_016533393.1		BTV57_RS05005	1646795	1648396	1	hypothetical protein	UXR	Uncharacterized conserved protein, implicated in type VI secretion and phage assembly
1613183	1650465	37282	Predicted by at least one method	WP_016533392.1		BTV57_RS05010	1648891	1649115	1	hypothetical protein	F	NAD kinase
1613183	1650465	37282	Predicted by at least one method	WP_005751628.1		BTV57_RS05025	1649908	1650465	-1	CDP-diacylglycerol--glycerol-3-phosphate 3-phosphatidyltransferase	I	Phosphatidylglycerophosphate synthase
2117871	2131979	14108	Predicted by at least one method	WP_010907420.1		BTV57_RS00955	2117871	2120702	-1	excinuclease ABC subunit A	L	Excinuclease UvrABC ATPase subunit	RGI
2117871	2131979	14108	Predicted by at least one method	WP_010907419.1		BTV57_RS00950	2120874	2121374	1	single-stranded DNA-binding protein	L	Single-stranded DNA-binding protein
2117871	2131979	14108	Predicted by at least one method	WP_016533798.1		BTV57_RS00945	2121524	2122804	1	hypothetical protein	LX	Integrase
2117871	2131979	14108	Predicted by at least one method	WP_032854426.1		BTV57_RS00940	2122989	2124311	1	integrase	LX	Integrase
2117871	2131979	14108	Predicted by at least one method	WP_010907417.1		BTV57_RS00935	2124314	2126350	1	integrase	S	Uncharacterized protein
2117871	2131979	14108	Predicted by at least one method	WP_010907416.1		BTV57_RS00930	2126352	2126762	1	hypothetical protein	GER	Permease of the drug/metabolite transporter (DMT) superfamily
2117871	2131979	14108	Predicted by at least one method			BTV57_RS00925	2126964	2127304	-1	LysR family transcriptional regulator
2117871	2131979	14108	Predicted by at least one method	WP_014550505.1		BTV57_RS00920	2127429	2127731	1	transcriptional regulator	K	DNA-binding transcriptional regulator, ArsR family
2117871	2131979	14108	Predicted by at least one method	WP_010907414.1		BTV57_RS00915	2127796	2128200	1	arsenate reductase (glutaredoxin)	P	Arsenate reductase and related proteins, glutaredoxin family
2117871	2131979	14108	Predicted by at least one method	WP_078737742.1		BTV57_RS00910	2128204	2129214	1	arsenical-resistance protein	P	Arsenite efflux pump ArsB, ACR3 family
2117871	2131979	14108	Predicted by at least one method	WP_010907412.1		BTV57_RS00905	2129298	2129912	-1	cation transporter	P	Co/Zn/Cd efflux system component
2117871	2131979	14108	Predicted by at least one method	WP_010907411.1		BTV57_RS00900	2129985	2130383	1	MerR family transcriptional regulator	K	DNA-binding transcriptional regulator, MerR family
2117871	2131979	14108	Predicted by at least one method			BTV57_RS00895	2130422	2130757	1	hypothetical protein
2117871	2131979	14108	Predicted by at least one method	WP_010907410.1		BTV57_RS00890	2130810	2131520	-1	alcohol dehydrogenase	CR	NADPH:quinone reductase or related Zn-dependent oxidoreductase
2117871	2131979	14108	Predicted by at least one method	WP_010907409.1		BTV57_RS00885	2131524	2131979	1	metal-binding protein	S	Uncharacterized conserved protein
2303825	2308931	5106	Predicted by at least one method	WP_005757973.1		BTV57_RS00085	2303506	2303832	-1	hypothetical protein	MDT	AAA+-type ATPase, SpoVK/Ycf46/Vps4 family	RGI
2303825	2308931	5106	Predicted by at least one method	WP_032854130.1		BTV57_RS00080	2303825	2304214	-1	hypothetical protein	O	Predicted Zn-dependent protease
2303825	2308931	5106	Predicted by at least one method	WP_078737731.1		BTV57_RS00075	2304207	2304767	-1	Ash-like/host cell division inhibitor Icd-like protein	P	Truncated hemoglobin YjbI
2303825	2308931	5106	Predicted by at least one method			BTV57_RS00070	2304944	2305237	-1	hypothetical protein
2303825	2308931	5106	Predicted by at least one method	WP_032854128.1		BTV57_RS00065	2305702	2305977	-1	hypothetical protein	X	Phage-related tail protein
2303825	2308931	5106	Predicted by at least one method	WP_005757965.1		BTV57_RS00060	2306169	2306447	-1	hypothetical protein	E	Dipeptidyl aminopeptidase/acylaminoacyl peptidase
2303825	2308931	5106	Predicted by at least one method	WP_005757963.1		BTV57_RS00055	2306440	2307159	-1	hypothetical protein	X	Phage regulatory protein Rha
2303825	2308931	5106	Predicted by at least one method	WP_005757961.1		BTV57_RS00050	2307180	2307602	-1	hypothetical protein	K	Curved DNA-binding protein CbpA, contains a DnaJ-like domain
2303825	2308931	5106	Predicted by at least one method	WP_005757959.1		BTV57_RS00045	2307612	2307809	-1	helix-turn-helix domain-containing protein	KX	Predicted DNA-binding transcriptional regulator AlpA
2303825	2308931	5106	Predicted by at least one method	WP_005757957.1		BTV57_RS00040	2307973	2308539	-1	hypothetical protein	V	ABC-type multidrug transport system, ATPase component
2303825	2308931	5106	Predicted by at least one method	WP_005757955.1		BTV57_RS00035	2308551	2308931	-1	hypothetical protein	V	Alkyl hydroperoxide reductase subunit AhpF
