# Supplementary material for: Comparative analysis reveals the Genomic Islands in Pasteurella multocida population genetics: on Symbiosis and adaptability
Source: BMC Genomics. 2019 Jan 18;20:63. doi: 10.1186/s12864-018-5366-6 (PMC6339346; doi:10.1186/s12864-018-5366-6)
Supplement: Supplementary file 6 — File S1. Detailed information on GI of each strain (ZIP 1360 kb). [file 12864_2018_5366_MOESM6_ESM.zip › File. S1. Detailed information on GI of each strain/Detailed information on GIs of 97 whole genomes strains/CIRMBP-0812.xls]

## Sheet: Islandviewer Results
Island start	Island end	Length	Method	Gene name	Gene ID	Locus	Gene start	Gene end	Strand	Product	COG		External Annotations
588933	634878	45945	Predicted by at least one method	WP_014390696.1		BTV51_RS05550	588933	589388	-1	hypothetical protein; Pathogen-associated gene(PAG)	O	Periplasmic serine protease, S1-C subfamily, contain C-terminal PDZ domain	PAI & RGI
588933	634878	45945	Predicted by at least one method	WP_078801811.1		BTV51_RS05555	589433	589786	-1	hypothetical protein	M	Rare lipoprotein A, peptidoglycan hydrolase digesting "naked" glycans, contains C-terminal SPOR domain
588933	634878	45945	Predicted by at least one method	WP_078801812.1		BTV51_RS05560	589795	590322	-1	hypothetical protein	D	Chromosome segregation ATPase
588933	634878	45945	Predicted by at least one method			BTV51_RS05565	590466	591368	-1	recombination-associated protein RdgC
588933	634878	45945	Predicted by at least one method	WP_078801813.1		BTV51_RS05570	591371	591754	-1	hypothetical protein	TK	DNA-binding response regulator, NarL/FixJ family, contains REC and HTH domains
588933	634878	45945	Predicted by at least one method	WP_014390701.1		BTV51_RS05575	591833	592144	-1	hypothetical protein	K	DNA-binding transcriptional regulator, GntR family
588933	634878	45945	Predicted by at least one method	WP_014390702.1		BTV51_RS05580	592144	592665	-1	hypothetical protein	V	NTP pyrophosphatase, house-cleaning of non-canonical NTPs
588933	634878	45945	Predicted by at least one method	WP_078801814.1		BTV51_RS05585	592732	593184	-1	single-stranded DNA-binding protein	L	Single-stranded DNA-binding protein
588933	634878	45945	Predicted by at least one method	WP_041423209.1		BTV51_RS05590	593184	593843	-1	translocation protein TolB precursor	L	DNA anti-recombination protein (rearrangement mutator) RmuC
588933	634878	45945	Predicted by at least one method	WP_014391451.1		BTV51_RS05595	593830	594783	-1	recombinase	L	Recombinational DNA repair protein RecT
588933	634878	45945	Predicted by at least one method	WP_014391452.1		BTV51_RS05600	594785	595072	-1	hypothetical protein	T	Diadenosine tetraphosphatase ApaH/serine/threonine protein phosphatase, PP2A family
588933	634878	45945	Predicted by at least one method	WP_078801815.1		BTV51_RS05605	595085	595321	-1	hypothetical protein	CHR	Lactate dehydrogenase or related 2-hydroxyacid dehydrogenase
588933	634878	45945	Predicted by at least one method	WP_078801816.1		BTV51_RS05610	595293	595592	-1	hypothetical protein	MV	Multidrug efflux pump subunit AcrA (membrane-fusion protein)
588933	634878	45945	Predicted by at least one method	WP_014390710.1		BTV51_RS05615	595659	595970	1	hypothetical protein	S	Small basic protein (function unknown)
588933	634878	45945	Predicted by at least one method	WP_078801817.1		BTV51_RS05620	596033	596674	-1	hypothetical protein	X	Prophage antirepressor
588933	634878	45945	Predicted by at least one method	WP_078737823.1		BTV51_RS05625	596956	597498	-1	DUF4760 domain-containing protein	G	Predicted arabinose efflux permease, MFS family
588933	634878	45945	Predicted by at least one method	WP_078737822.1		BTV51_RS05630	598142	598336	1	hypothetical protein	HC	2-polyprenyl-6-methoxyphenol hydroxylase and related FAD-dependent oxidoreductases
588933	634878	45945	Predicted by at least one method	WP_078737821.1		BTV51_RS05635	598500	598730	-1	hypothetical protein	T	Periplasmic ligand-binding sensor domain
588933	634878	45945	Predicted by at least one method	WP_005756656.1		BTV51_RS05640	598972	599181	-1	hypothetical protein	M	Basic membrane lipoprotein Med, periplasmic binding protein (PBP1-ABC) superfamily
588933	634878	45945	Predicted by at least one method	WP_005756653.1		BTV51_RS05645	599194	599361	1	DUF1508 domain-containing protein	S	Uncharacterized conserved protein YegP, UPF0339 family
588933	634878	45945	Predicted by at least one method	WP_014390716.1		BTV51_RS05650	599717	600541	-1	hypothetical protein	NW	Tfp pilus assembly protein, tip-associated adhesin PilY1
588933	634878	45945	Predicted by at least one method	WP_014390717.1		BTV51_RS05655	600538	601275	-1	hypothetical protein	H	Cobalamin biosynthesis protein CobN, Mg-chelatase
588933	634878	45945	Predicted by at least one method	WP_014391464.1		BTV51_RS05660	601351	602037	-1	transcriptional regulator	X	Phage repressor protein C, contains Cro/C1-type HTH and peptisase s24 domains
588933	634878	45945	Predicted by at least one method	WP_005720263.1		BTV51_RS05665	602165	602374	1	transcriptional regulator	K	DNA-binding transcriptional regulator, XRE-family HTH domain
588933	634878	45945	Predicted by at least one method	WP_014391466.1		BTV51_RS05670	602423	602875	1	hypothetical protein	MO	Periplasmic chaperone for outer membrane proteins, Skp family
588933	634878	45945	Predicted by at least one method	WP_014667788.1		BTV51_RS05675	602934	603635	1	phage antirepressor protein	X	Phage regulatory protein Rha
588933	634878	45945	Predicted by at least one method	WP_014390722.1		BTV51_RS05680	603632	603985	1	HNH endonuclease	V	5-methylcytosine-specific restriction endonuclease McrA
588933	634878	45945	Predicted by at least one method	WP_078801818.1		BTV51_RS05685	603987	605096	1	hypothetical protein	L	DNA replication protein DnaD
588933	634878	45945	Predicted by at least one method	WP_078801819.1		BTV51_RS05690	605096	605791	1	replication protein P	T	Signal transduction histidine kinase regulating C4-dicarboxylate transport system
588933	634878	45945	Predicted by at least one method	WP_078801820.1		BTV51_RS05695	605784	606314	1	DNA methyltransferase	J	N6-adenosine-specific RNA methylase IME4
588933	634878	45945	Predicted by at least one method	WP_064965060.1		BTV51_RS05700	606323	606760	1	hypothetical protein	R	Predicted acyltransferase, LPLAT superfamily
588933	634878	45945	Predicted by at least one method	WP_078801821.1		BTV51_RS05705	606920	607135	1	hypothetical protein	R	Predicted oxidoreductase (related to aryl-alcohol dehydrogenase)
588933	634878	45945	Predicted by at least one method	WP_078801822.1		BTV51_RS05710	607128	607730	1	recombinase NinG	V	5-methylcytosine-specific restriction endonuclease McrA
588933	634878	45945	Predicted by at least one method	WP_078801823.1		BTV51_RS05715	607732	608193	1	antitermination protein	Q	Acyl transferase domain in polyketide synthase (PKS) enzymes
588933	634878	45945	Predicted by at least one method	WP_014391475.1		BTV51_RS05725	608520	608780	1	hypothetical protein	I	Phospholipid biosynthesis protein PlsY, probable glycerol-3-phosphate acyltransferase
588933	634878	45945	Predicted by at least one method	WP_078737811.1		BTV51_RS05730	608777	609307	1	glycoside hydrolase	M	Phage-related lysozyme (muramidase), GH24 family
588933	634878	45945	Predicted by at least one method	WP_078801840.1		BTV51_RS05735	609280	609603	1	hypothetical protein	S	Uncharacterized conserved protein HemX (no evidence of involvement in heme biosynthesis)
588933	634878	45945	Predicted by at least one method	WP_078737809.1		BTV51_RS05740	609509	609790	1	hypothetical protein	O	Protein-L-isoaspartate O-methyltransferase
588933	634878	45945	Predicted by at least one method	WP_014390736.1		BTV51_RS05745	609825	610259	-1	CopG family transcriptional regulator	K	Transcriptional regulator, contains Arc/MetJ-type RHH (ribbon-helix-helix) DNA-binding domain
588933	634878	45945	Predicted by at least one method	WP_016533497.1		BTV51_RS05750	610288	610470	-1	addiction module toxin, HicA family	R	Predicted RNA binding protein YcfA, dsRBD-like fold, HicA-like mRNA interferase family
588933	634878	45945	Predicted by at least one method	WP_014390737.1		BTV51_RS05755	610553	611050	1	terminase	X	Transposase and inactivated derivatives
588933	634878	45945	Predicted by at least one method	WP_078801824.1		BTV51_RS05760	611034	612260	1	terminase	X	Phage terminase large subunit
588933	634878	45945	Predicted by at least one method	WP_014390739.1		BTV51_RS05765	612275	613720	1	hypothetical protein	S	Uncharacterized protein
588933	634878	45945	Predicted by at least one method	WP_014390740.1		BTV51_RS05770	613674	614645	1	hypothetical protein	S	Uncharacterized conserved protein, contains phage Mu gpF-like domain
588933	634878	45945	Predicted by at least one method	WP_014390741.1		BTV51_RS05775	614660	616006	1	hypothetical protein	S	Uncharacterized protein
588933	634878	45945	Predicted by at least one method	WP_014390742.1		BTV51_RS05780	616006	616440	1	hypothetical protein	V	Nitroimidazol reductase NimA or a related FMN-containing flavoprotein, pyridoxamine 5'-phosphate oxidase superfamily
588933	634878	45945	Predicted by at least one method	WP_078801825.1		BTV51_RS05785	616452	617450	1	encapsulating for peroxidase	S	Uncharacterized protein, linocin/CFP29 family
588933	634878	45945	Predicted by at least one method	WP_078801826.1		BTV51_RS05790	617461	617730	1	hypothetical protein	G	TRAP-type C4-dicarboxylate transport system, small permease component
588933	634878	45945	Predicted by at least one method	WP_014390745.1		BTV51_RS05795	617711	618079	1	hypothetical protein	J	16S rRNA C967 or C1407 C5-methylase, RsmB/RsmF family
588933	634878	45945	Predicted by at least one method	WP_014390746.1		BTV51_RS05800	618082	618426	1	hypothetical protein	I	Lysophospholipase, alpha-beta hydrolase superfamily
588933	634878	45945	Predicted by at least one method	WP_014390747.1		BTV51_RS05805	618431	618802	1	hypothetical protein	O	Formylglycine-generating enzyme, required for sulfatase activity, contains SUMF1/FGE domain
588933	634878	45945	Predicted by at least one method	WP_014390748.1		BTV51_RS05810	618799	619170	1	hypothetical protein	P	Na+/H+ antiporter NhaD or related arsenite permease
588933	634878	45945	Predicted by at least one method	WP_014390749.1		BTV51_RS05815	619182	619664	1	phage tail protein	R	Uncharacterized conserved protein YjdB, contains Ig-like domain
588933	634878	45945	Predicted by at least one method	WP_014390750.1		BTV51_RS05820	619718	620389	1	hypothetical protein	M	Outer membrane protein TolC
588933	634878	45945	Predicted by at least one method	WP_078801827.1		BTV51_RS05825	620448	620822	1	hypothetical protein	S	Uncharacterized membrane protein YozV, TM2 domain
588933	634878	45945	Predicted by at least one method	WP_014390752.1		BTV51_RS05830	620898	621716	-1	hypothetical protein	K	DNA-directed RNA polymerase, alpha subunit/40 kD subunit
588933	634878	45945	Predicted by at least one method	WP_014390754.1		BTV51_RS05835	622055	622879	1	hypothetical protein	X	Phage- or plasmid-associated DNA primase
588933	634878	45945	Predicted by at least one method	WP_014390755.1		BTV51_RS05840	622931	625375	1	tail length tape measure protein	D	Chromosome segregation ATPase
588933	634878	45945	Predicted by at least one method	WP_014390756.1		BTV51_RS05845	625378	625707	1	Gifsy-1 prophage VmtM	X	Phage-related protein
588933	634878	45945	Predicted by at least one method	WP_078801828.1		BTV51_RS05850	625836	626540	1	phage minor tail protein L	X	Phage-related protein
588933	634878	45945	Predicted by at least one method	WP_078801829.1		BTV51_RS05855	626545	627288	1	phage tail protein	O	Proteasome lid subunit RPN8/RPN11, contains Jab1/MPN domain metalloenzyme (JAMM) motif
588933	634878	45945	Predicted by at least one method	WP_014667799.1		BTV51_RS05860	627231	627851	1	tail protein	X	Phage-related protein, tail component
588933	634878	45945	Predicted by at least one method	WP_078801830.1		BTV51_RS05865	627855	632858	1	host specificity protein	X	Phage-related protein, tail component
588933	634878	45945	Predicted by at least one method	WP_014667801.1		BTV51_RS05870	632906	633229	1	hypothetical protein	V	CRISPR/Cas system endoribonuclease Cas6, RAMP superfamily
588933	634878	45945	Predicted by at least one method	WP_014390762.1		BTV51_RS05875	633620	634366	-1	hypothetical protein	R	Uncharacterized conserved protein YurZ, alkylhydroperoxidase/carboxymuconolactone decarboxylase family
588933	634878	45945	Predicted by at least one method	WP_014390763.1		BTV51_RS05880	634366	634878	-1	hypothetical protein	C	Malic enzyme
1541547	1586515	44968	Predicted by at least one method	WP_076090513.1		BTV51_RS04640	1541547	1541915	1	hypothetical protein	S	Uncharacterized membrane protein SirB2	Symbiosis Island
1541547	1586515	44968	Predicted by at least one method	WP_076090515.1		BTV51_RS04645	1542125	1543891	-1	pilus assembly protein TadG	UW	Flp pilus assembly protein TadG
1541547	1586515	44968	Predicted by at least one method	WP_010906877.1		BTV51_RS04650	1543911	1544474	-1	protein TadF	UW	Flp pilus assembly protein TadG
1541547	1586515	44968	Predicted by at least one method	WP_010906878.1		BTV51_RS04655	1544503	1545090	-1	protein TadE	UW	Flp pilus assembly protein TadG
1541547	1586515	44968	Predicted by at least one method	WP_010906879.1		BTV51_RS04660	1545106	1545879	-1	hypothetical protein	UW	Flp pilus assembly protein TadD, contains TPR repeats
1541547	1586515	44968	Predicted by at least one method	WP_078801778.1		BTV51_RS04665	1545869	1546723	-1	pilus assembly protein TadC	W	Pilus assembly protein TadC
1541547	1586515	44968	Predicted by at least one method	WP_041422604.1		BTV51_RS04670	1546720	1547604	-1	MaoC protein	UW	Flp pilus assembly protein TadB
1541547	1586515	44968	Predicted by at least one method	WP_010906882.1		BTV51_RS04675	1547605	1548882	-1	pilus assembly protein CpaF	UW	Pilus assembly protein, ATPase of CpaF family
1541547	1586515	44968	Predicted by at least one method	WP_010906883.1		BTV51_RS04680	1548902	1550023	-1	hypothetical protein	UW	Flp pilus assembly protein, ATPase CpaE
1541547	1586515	44968	Predicted by at least one method	WP_076090517.1		BTV51_RS04685	1550040	1550543	-1	protein RcpB	T	K+-sensing histidine kinase KdpD
1541547	1586515	44968	Predicted by at least one method	WP_076090519.1		BTV51_RS04690	1550540	1551952	-1	secretin	UW	Flp pilus assembly protein, secretin CpaC
1541547	1586515	44968	Predicted by at least one method	WP_010906886.1		BTV51_RS04695	1551949	1552761	-1	hypothetical protein	P	Trk K+ transport system, NAD-binding component
1541547	1586515	44968	Predicted by at least one method	WP_076090521.1		BTV51_RS04700	1552804	1553196	-1	flp operon protein B	OT	Flp pilus assembly protein, protease CpaA
1541547	1586515	44968	Predicted by at least one method	WP_078737860.1		BTV51_RS04705	1553261	1553440	-1	Flp family type IVb pilin	UW	Flp pilus assembly protein, pilin Flp
1541547	1586515	44968	Predicted by at least one method	WP_010906888.1		BTV51_RS04710	1553544	1553768	-1	Flp family type IVb pilin; Virulence gene(Victors)	UW	Flp pilus assembly protein, pilin Flp
1541547	1586515	44968	Predicted by at least one method	WP_078801779.1		BTV51_RS04715	1554934	1555956	-1	integrase	LX	Integrase
1541547	1586515	44968	Predicted by at least one method	WP_078801780.1		BTV51_RS04720	1555959	1556411	-1	hypothetical protein	P	Putative copper export protein
1541547	1586515	44968	Predicted by at least one method	WP_005725712.1		BTV51_RS04725	1556411	1556986	-1	phage repressor protein CI	X	Phage repressor protein C, contains Cro/C1-type HTH and peptisase s24 domains
1541547	1586515	44968	Predicted by at least one method	WP_005725956.1		BTV51_RS04730	1557111	1557323	1	hypothetical protein	L	DNA polymerase III, alpha subunit (gram-positive type)
1541547	1586515	44968	Predicted by at least one method	WP_015981974.1		BTV51_RS04735	1557565	1557750	1	hypothetical protein	HI	Deoxyxylulose-5-phosphate synthase
1541547	1586515	44968	Predicted by at least one method	WP_015981975.1		BTV51_RS04740	1557716	1557898	1	hypothetical protein	O	Cysteine protease, C1A family
1541547	1586515	44968	Predicted by at least one method	WP_078801781.1		BTV51_RS04745	1557891	1558226	1	hypothetical protein	C	Methanogenic corrinoid protein MtbC1
1541547	1586515	44968	Predicted by at least one method	WP_078801782.1		BTV51_RS04750	1558207	1558416	1	hypothetical protein	R	Periplasmic TolA-binding protein (function unknown)
1541547	1586515	44968	Predicted by at least one method	WP_015981978.1		BTV51_RS04755	1558430	1558681	1	hypothetical protein	J	Ribosomal protein S18 acetylase RimI and related acetyltransferases
1541547	1586515	44968	Predicted by at least one method	WP_015981979.1		BTV51_RS04760	1558687	1558962	1	hypothetical protein	G	Transketolase, N-terminal subunit
1541547	1586515	44968	Predicted by at least one method	WP_078801783.1		BTV51_RS04765	1558977	1561382	1	replication protein	F	Uracil phosphoribosyltransferase
1541547	1586515	44968	Predicted by at least one method	WP_015981981.1		BTV51_RS04770	1561396	1561647	1	hypothetical protein	K	DNA-binding transcriptional regulator, IscR family
1541547	1586515	44968	Predicted by at least one method	WP_015981982.1		BTV51_RS04775	1561650	1561922	1	hypothetical protein	T	Signal transduction histidine kinase
1541547	1586515	44968	Predicted by at least one method	WP_015981983.1		BTV51_RS04780	1561936	1562190	1	hypothetical protein	J	Valyl-tRNA synthetase
1541547	1586515	44968	Predicted by at least one method	WP_078801784.1		BTV51_RS04785	1562163	1562699	1	phage N-6-adenine-methyltransferase	T	CheY chemotaxis protein or a CheY-like REC (receiver) domain
1541547	1586515	44968	Predicted by at least one method	WP_005725620.1		BTV51_RS04790	1562742	1563017	-1	transcriptional regulator	NW	Tfp pilus assembly protein PilW
1541547	1586515	44968	Predicted by at least one method	WP_078801785.1		BTV51_RS04795	1563093	1564124	-1	phage portal protein	X	Phage portal protein BeeE
1541547	1586515	44968	Predicted by at least one method	WP_078801786.1		BTV51_RS04800	1564129	1565937	-1	terminase	X	Mu-like prophage FluMu protein gp28
1541547	1586515	44968	Predicted by at least one method	WP_078801787.1		BTV51_RS04805	1566143	1567030	1	capsid protein	R	Predicted acetyltransferase
1541547	1586515	44968	Predicted by at least one method	WP_078801788.1		BTV51_RS04810	1567034	1568041	1	phage major capsid protein, P2 family	L	Superfamily II DNA helicase RecQ
1541547	1586515	44968	Predicted by at least one method	WP_078801789.1		BTV51_RS04815	1568062	1568928	1	terminase	S	Uncharacterized conserved protein YbcC, UPF0753/DUF2309 family
1541547	1586515	44968	Predicted by at least one method	WP_078801790.1		BTV51_RS04820	1568901	1569353	1	head stabilization protein	E	Arginine decarboxylase (spermidine biosynthesis)
1541547	1586515	44968	Predicted by at least one method	WP_078801791.1		BTV51_RS04825	1569350	1569883	1	hypothetical protein	TK	Two-component response regulator, PleD family, consists of two REC domains and a diguanylate cyclase (GGDEF) domain
1541547	1586515	44968	Predicted by at least one method	WP_078801792.1		BTV51_RS04830	1569880	1570569	1	hypothetical protein	O	Molecular chaperone GrpE (heat shock protein)
1541547	1586515	44968	Predicted by at least one method	WP_078801793.1		BTV51_RS04835	1570588	1571718	1	phage tail protein	K	Predicted transcriptional regulator
1541547	1586515	44968	Predicted by at least one method	WP_005725160.1		BTV51_RS04840	1571723	1572175	1	tail protein	C	Acyl-CoA reductase or other NAD-dependent aldehyde dehydrogenase
1541547	1586515	44968	Predicted by at least one method	WP_005725162.1		BTV51_RS04845	1572256	1572465	1	hypothetical protein	C	Na+/H+ antiporter NhaC
1541547	1586515	44968	Predicted by at least one method	WP_078801794.1		BTV51_RS04850	1572452	1573009	1	lysozyme	M	Phage-related lysozyme (muramidase), GH24 family
1541547	1586515	44968	Predicted by at least one method	WP_078801795.1		BTV51_RS04855	1573006	1573392	1	hypothetical protein	JO	Protein N-acetyltransferase, RimJ/RimL family
1541547	1586515	44968	Predicted by at least one method	WP_078801796.1		BTV51_RS04860	1573526	1573834	1	hypothetical protein	D	Cell division GTPase FtsZ
1541547	1586515	44968	Predicted by at least one method	WP_078801797.1		BTV51_RS04865	1574027	1576147	1	phage tail tape measure protein	X	Phage-related tail protein
1541547	1586515	44968	Predicted by at least one method	WP_005725175.1		BTV51_RS04870	1576151	1576489	1	hypothetical protein	F	Orotate phosphoribosyltransferase
1541547	1586515	44968	Predicted by at least one method	WP_078801798.1		BTV51_RS04875	1576482	1577648	1	hypothetical protein	X	Uncharacterized phage protein gp47/JayE
1541547	1586515	44968	Predicted by at least one method	WP_078801799.1		BTV51_RS04880	1577645	1578241	1	phage tail protein	X	Bacteriophage P2-related tail formation protein
1541547	1586515	44968	Predicted by at least one method	WP_078801800.1		BTV51_RS04885	1578279	1581134	1	hypothetical protein	X	Phage-related tail fibre protein
1541547	1586515	44968	Predicted by at least one method	WP_016533395.1		BTV51_RS04890	1581145	1581909	1	hypothetical protein	M	N-acetylmuramic acid 6-phosphate (MurNAc-6-P) etherase
1541547	1586515	44968	Predicted by at least one method	WP_071523714.1		BTV51_RS04895	1581896	1582468	1	hypothetical protein	M	Outer membrane protein OmpA and related peptidoglycan-associated (lipo)proteins
1541547	1586515	44968	Predicted by at least one method	WP_078801801.1		BTV51_RS04900	1582465	1584066	1	hypothetical protein	UXR	Uncharacterized conserved protein, implicated in type VI secretion and phage assembly
1541547	1586515	44968	Predicted by at least one method	WP_078801802.1		BTV51_RS04905	1584907	1585143	1	hypothetical protein	R	Uncharacterized pyridoxal phosphate-containing protein, affects Ilv metabolism, UPF0001 family
1541547	1586515	44968	Predicted by at least one method	WP_078801803.1		BTV51_RS04910	1585161	1585586	1	hypothetical protein	K	DNA-binding transcriptional regulator YiaG, XRE-type HTH domain
1541547	1586515	44968	Predicted by at least one method	WP_078801804.1		BTV51_RS04915	1585589	1586515	1	hypothetical protein	S	Uncharacterized conserved protein related to pyruvate formate-lyase activating enzyme
2055134	2070801	15667	Predicted by at least one method	WP_010907420.1		BTV51_RS01495	2055134	2057965	-1	excinuclease ABC subunit A	L	Excinuclease UvrABC ATPase subunit	RGI
2055134	2070801	15667	Predicted by at least one method	WP_010907419.1		BTV51_RS01490	2058137	2058637	1	single-stranded DNA-binding protein	L	Single-stranded DNA-binding protein
2055134	2070801	15667	Predicted by at least one method	WP_016533798.1		BTV51_RS01485	2058787	2060067	1	hypothetical protein	LX	Integrase
2055134	2070801	15667	Predicted by at least one method	WP_032854426.1		BTV51_RS01480	2060252	2061574	1	integrase	LX	Integrase
2055134	2070801	15667	Predicted by at least one method	WP_010907417.1		BTV51_RS01475	2061577	2063613	1	integrase	S	Uncharacterized protein
2055134	2070801	15667	Predicted by at least one method	WP_010907416.1		BTV51_RS01470	2063615	2064025	1	hypothetical protein	GER	Permease of the drug/metabolite transporter (DMT) superfamily
2055134	2070801	15667	Predicted by at least one method			BTV51_RS01465	2064227	2064567	-1	LysR family transcriptional regulator
2055134	2070801	15667	Predicted by at least one method	WP_014550505.1		BTV51_RS01460	2064692	2064994	1	transcriptional regulator	K	DNA-binding transcriptional regulator, ArsR family
2055134	2070801	15667	Predicted by at least one method	WP_010907414.1		BTV51_RS01455	2065059	2065463	1	arsenate reductase (glutaredoxin)	P	Arsenate reductase and related proteins, glutaredoxin family
2055134	2070801	15667	Predicted by at least one method	WP_078737742.1		BTV51_RS01450	2065467	2066477	1	arsenical-resistance protein	P	Arsenite efflux pump ArsB, ACR3 family
2055134	2070801	15667	Predicted by at least one method	WP_010907412.1		BTV51_RS01445	2066561	2067175	-1	cation transporter	P	Co/Zn/Cd efflux system component
2055134	2070801	15667	Predicted by at least one method	WP_010907411.1		BTV51_RS01440	2067248	2067646	1	MerR family transcriptional regulator	K	DNA-binding transcriptional regulator, MerR family
2055134	2070801	15667	Predicted by at least one method			BTV51_RS01435	2067685	2068020	1	hypothetical protein
2055134	2070801	15667	Predicted by at least one method	WP_010907410.1		BTV51_RS01430	2068073	2068783	-1	alcohol dehydrogenase	CR	NADPH:quinone reductase or related Zn-dependent oxidoreductase
2055134	2070801	15667	Predicted by at least one method	WP_010907409.1		BTV51_RS01425	2068787	2069242	1	metal-binding protein	S	Uncharacterized conserved protein
2055134	2070801	15667	Predicted by at least one method	WP_010907408.1		BTV51_RS01420	2069254	2070801	1	bilirubin oxidase	DPM	Multicopper oxidase with three cupredoxin domains (includes cell division protein FtsP and spore coat protein CotA)
2241088	2246194	5106	Predicted by at least one method	WP_005757973.1		BTV51_RS00625	2240769	2241095	-1	hypothetical protein	MDT	AAA+-type ATPase, SpoVK/Ycf46/Vps4 family	RGI
2241088	2246194	5106	Predicted by at least one method	WP_032854130.1		BTV51_RS00620	2241088	2241477	-1	hypothetical protein	O	Predicted Zn-dependent protease
2241088	2246194	5106	Predicted by at least one method	WP_078737731.1		BTV51_RS00615	2241470	2242030	-1	Ash-like/host cell division inhibitor Icd-like protein	P	Truncated hemoglobin YjbI
2241088	2246194	5106	Predicted by at least one method			BTV51_RS00610	2242207	2242500	-1	hypothetical protein
2241088	2246194	5106	Predicted by at least one method	WP_032854128.1		BTV51_RS00605	2242965	2243240	-1	hypothetical protein	X	Phage-related tail protein
2241088	2246194	5106	Predicted by at least one method	WP_005757965.1		BTV51_RS00600	2243432	2243710	-1	hypothetical protein	E	Dipeptidyl aminopeptidase/acylaminoacyl peptidase
2241088	2246194	5106	Predicted by at least one method	WP_005757963.1		BTV51_RS00595	2243703	2244422	-1	hypothetical protein	X	Phage regulatory protein Rha
2241088	2246194	5106	Predicted by at least one method	WP_005757961.1		BTV51_RS00590	2244443	2244865	-1	hypothetical protein	K	Curved DNA-binding protein CbpA, contains a DnaJ-like domain
2241088	2246194	5106	Predicted by at least one method	WP_005757959.1		BTV51_RS00585	2244875	2245072	-1	helix-turn-helix domain-containing protein	KX	Predicted DNA-binding transcriptional regulator AlpA
2241088	2246194	5106	Predicted by at least one method	WP_005757957.1		BTV51_RS00580	2245236	2245802	-1	hypothetical protein	V	ABC-type multidrug transport system, ATPase component
2241088	2246194	5106	Predicted by at least one method	WP_005757955.1		BTV51_RS00575	2245814	2246194	-1	hypothetical protein	V	Alkyl hydroperoxide reductase subunit AhpF
2256548	2267658	11110	Predicted by at least one method	WP_078801755.1		BTV51_RS00535	2256548	2256667	-1	Com family DNA-binding transcriptional regulator	X	Mu-like prophage FluMu protein Com	PAI & RGI
2256548	2267658	11110	Predicted by at least one method	WP_016570130.1		BTV51_RS00530	2256813	2256992	-1	hypothetical protein	M	Glycosyltransferase involved in cell wall bisynthesis
2256548	2267658	11110	Predicted by at least one method			BTV51_RS00525	2257395	2257628	-1	hypothetical protein
2256548	2267658	11110	Predicted by at least one method			BTV51_RS00520	2257650	2257829	-1	hypothetical protein
2256548	2267658	11110	Predicted by at least one method			BTV51_RS00515	2257830	2258843	-1	hypothetical protein
2256548	2267658	11110	Predicted by at least one method			BTV51_RS00510	2259111	2259338	-1	hypothetical protein
2256548	2267658	11110	Predicted by at least one method	WP_078801754.1		BTV51_RS00505	2259585	2260172	-1	hypothetical protein	X	Uncharacterized protein YmfQ in lambdoid prophage, DUF2313 family
2256548	2267658	11110	Predicted by at least one method	WP_071523816.1		BTV51_RS00500	2260172	2261236	-1	baseplate J protein	X	Uncharacterized phage protein gp47/JayE
2256548	2267658	11110	Predicted by at least one method	WP_016533278.1		BTV51_RS00495	2261251	2261601	-1	hypothetical protein	X	Mu-like prophage protein gp46
2256548	2267658	11110	Predicted by at least one method	WP_016533279.1		BTV51_RS00490	2261677	2262333	-1	phage baseplate assembly protein V	X	Mu-like prophage protein gp45
2256548	2267658	11110	Predicted by at least one method	WP_071523818.1		BTV51_RS00485	2262336	2263448	-1	phage tail protein	X	Mu-like prophage tail protein gpP
2256548	2267658	11110	Predicted by at least one method	WP_078801753.1		BTV51_RS00480	2263450	2264775	-1	phage morphogenesis protein	X	Mu-like prophage DNA circulation protein
2256548	2267658	11110	Predicted by at least one method	WP_075266155.1		BTV51_RS00475	2264778	2267033	-1	phage tail tape measure protein	X	Phage-related tail protein
2256548	2267658	11110	Predicted by at least one method	WP_016570034.1		BTV51_RS00470	2267081	2267260	-1	hypothetical protein	G	Myo-inositol catabolism protein IolC
2256548	2267658	11110	Predicted by at least one method	WP_016533381.1		BTV51_RS00465	2267317	2267658	-1	hypothetical protein	V	ABC-type multidrug transport system, ATPase and permease component
2279297	2289206	9909	Predicted by at least one method	WP_078801746.1		BTV51_RS00395	2279297	2279794	-1	DNA-binding protein	Q	Acyl transferase domain in polyketide synthase (PKS) enzymes	Symbiosis Island
2279297	2289206	9909	Predicted by at least one method	WP_016533265.1		BTV51_RS00390	2279798	2280046	-1	hypothetical protein	NT	Methyl-accepting chemotaxis protein
2279297	2289206	9909	Predicted by at least one method	WP_016533266.1		BTV51_RS00385	2280046	2280300	-1	hypothetical protein	D	Chromosome segregation ATPase
2279297	2289206	9909	Predicted by at least one method	WP_078801745.1		BTV51_RS00380	2280284	2280472	-1	hypothetical protein	R	WD40 repeat
2279297	2289206	9909	Predicted by at least one method	WP_016570037.1		BTV51_RS00375	2280414	2280671	-1	hypothetical protein	K	Predicted DNA-binding transcriptional regulator, contains HTH domain
2279297	2289206	9909	Predicted by at least one method	WP_078801744.1		BTV51_RS00370	2280668	2280904	-1	hypothetical protein	F	Adenine/guanine phosphoribosyltransferase or related PRPP-binding protein
2279297	2289206	9909	Predicted by at least one method	WP_078801743.1		BTV51_RS00365	2281057	2281542	-1	N-acetylmuramoyl-L-alanine amidase	M	N-acetyl-anhydromuramyl-L-alanine amidase AmpD
2279297	2289206	9909	Predicted by at least one method	WP_016533404.1		BTV51_RS00360	2281633	2282061	-1	hypothetical protein	K	Transcriptional regulator, Middle operon regulator (Mor) family
2279297	2289206	9909	Predicted by at least one method	WP_016533405.1		BTV51_RS00355	2282190	2282525	-1	hypothetical protein	P	ABC-type Mn2+/Zn2+ transport system, ATPase component
2279297	2289206	9909	Predicted by at least one method	WP_078801742.1		BTV51_RS00350	2282562	2283026	-1	GemA protein	X	Mu-like prophage protein gp16
2279297	2289206	9909	Predicted by at least one method	WP_078801741.1		BTV51_RS00345	2283013	2283393	-1	hypothetical protein	L	Rad3-related DNA helicase
2279297	2289206	9909	Predicted by at least one method	WP_016533408.1		BTV51_RS00340	2283386	2283859	-1	hypothetical protein	R	Predicted ATPase, AAA+ superfamily
2279297	2289206	9909	Predicted by at least one method	WP_016570039.1		BTV51_RS00335	2283935	2284417	-1	phage protein	L	Excinuclease UvrABC ATPase subunit
2279297	2289206	9909	Predicted by at least one method	WP_016533354.1		BTV51_RS00330	2284461	2284736	-1	hypothetical protein	F	Hypoxanthine-guanine phosphoribosyltransferase
2279297	2289206	9909	Predicted by at least one method			BTV51_RS00325	2284761	2285461	-1	hypothetical protein
2279297	2289206	9909	Predicted by at least one method	WP_078801740.1		BTV51_RS00320	2285703	2286251	-1	phosphohydrolase	FR	5'-deoxynucleotidase YfbR and related HD superfamily hydrolases
2279297	2289206	9909	Predicted by at least one method	WP_016533351.1		BTV51_RS00315	2286587	2286796	-1	hypothetical protein	C	Phosphoenolpyruvate carboxykinase, ATP-dependent
2279297	2289206	9909	Predicted by at least one method	WP_078801739.1		BTV51_RS00310	2286954	2287571	-1	sulfate transporter	L	Superfamily II DNA helicase RecQ
2279297	2289206	9909	Predicted by at least one method	WP_016533349.1		BTV51_RS00305	2287574	2287762	-1	hypothetical protein	K	Predicted DNA-binding transcriptional regulator, ArsR family
2279297	2289206	9909	Predicted by at least one method	WP_016533348.1		BTV51_RS00300	2287771	2287980	-1	hypothetical protein	O	Thiol-disulfide isomerase or thioredoxin
2279297	2289206	9909	Predicted by at least one method	WP_016533347.1		BTV51_RS00295	2287997	2288317	-1	hypothetical protein	H	Ubiquinone biosynthesis protein UbiJ, contains SCP2 domain
2279297	2289206	9909	Predicted by at least one method	WP_016533346.1		BTV51_RS00290	2288331	2289206	-1	hypothetical protein	X	Bacteriophage DNA transposition protein, AAA+ family ATPase
