# Supplementary material for: Comparative analysis reveals the Genomic Islands in Pasteurella multocida population genetics: on Symbiosis and adaptability
Source: BMC Genomics. 2019 Jan 18;20:63. doi: 10.1186/s12864-018-5366-6 (PMC6339346; doi:10.1186/s12864-018-5366-6)
Supplement: Supplementary file 6 — File S1. Detailed information on GI of each strain (ZIP 1360 kb). [file 12864_2018_5366_MOESM6_ESM.zip › File. S1. Detailed information on GI of each strain/Detailed information on GIs of 97 whole genomes strains/CIRMBP-0817.xls]

## Sheet: Islandviewer Results
Island start	Island end	Length	Method	Gene name	Gene ID	Locus	Gene start	Gene end	Strand	Product	COG		External Annotations
472994	478904	5910	Predicted by at least one method	WP_014668547.1		BTV58_RS09440	472994	473407	1	hypothetical protein	J	Ribonuclease G or E	PAI
472994	478904	5910	Predicted by at least one method	WP_014668546.1		BTV58_RS09445	473418	473858	-1	hypothetical protein; Pathogen-associated gene(PAG)	D	Chromosome segregation ATPase
472994	478904	5910	Predicted by at least one method	WP_014668545.1		BTV58_RS09450	473906	474277	-1	hypothetical protein	X	Transposase
472994	478904	5910	Predicted by at least one method	WP_014668544.1		BTV58_RS09455	474246	474881	-1	DDE transposase	X	Transposase
472994	478904	5910	Predicted by at least one method	WP_014668543.1		BTV58_RS09460	475028	475372	1	transcriptional regulator	X	Phage repressor protein C, contains Cro/C1-type HTH and peptisase s24 domains
472994	478904	5910	Predicted by at least one method	WP_014668542.1		BTV58_RS09465	475467	476780	1	ABC transporter ATP-binding protein	R	Predicted ATP-binding protein involved in virulence
472994	478904	5910	Predicted by at least one method	WP_015691098.1		BTV58_RS09470	476783	477274	1	hypothetical protein	T	Signal transduction histidine kinase regulating C4-dicarboxylate transport system
472994	478904	5910	Predicted by at least one method			BTV58_RS09475	477490	477810	1	hypothetical protein
472994	478904	5910	Predicted by at least one method			BTV58_RS09480	477970	478563	1	DDE transposase
472994	478904	5910	Predicted by at least one method	WP_014668539.1		BTV58_RS09485	478566	478904	1	transposase	X	Transposase
677454	700658	23204	Predicted by at least one method	WP_016533461.1		BTV58_RS03195	677454	677819	1	phage holin, lambda family	T	Bacteriophytochrome (light-regulated signal transduction histidine kinase)	PAI & RGI
677454	700658	23204	Predicted by at least one method	WP_078819662.1		BTV58_RS03200	677791	678375	1	hypothetical protein	R	Predicted chitinase
677454	700658	23204	Predicted by at least one method	WP_078819663.1		BTV58_RS03205	678378	678701	1	hypothetical protein	J	Alanyl-tRNA synthetase
677454	700658	23204	Predicted by at least one method	WP_078819664.1		BTV58_RS03210	678607	678888	1	hypothetical protein	O	Protein-L-isoaspartate O-methyltransferase
677454	700658	23204	Predicted by at least one method	WP_014391478.1		BTV58_RS03215	678911	679279	-1	XRE family transcriptional regulator	K	Transcriptional regulator, contains XRE-family HTH domain
677454	700658	23204	Predicted by at least one method	WP_005720780.1		BTV58_RS03220	679315	679575	-1	hypothetical protein	V	mRNA-degrading endonuclease RelE, toxin component of the RelBE toxin-antitoxin system
677454	700658	23204	Predicted by at least one method	WP_078819784.1		BTV58_RS03225	679865	680338	1	terminase	J	tRNA nucleotidyltransferase/poly(A) polymerase
677454	700658	23204	Predicted by at least one method	WP_014391480.1		BTV58_RS03230	680342	682450	1	tail assembly protein	X	Phage terminase, large subunit GpA
677454	700658	23204	Predicted by at least one method	WP_014391481.1		BTV58_RS03235	682447	682668	1	hypothetical protein; Pathogen-associated gene(PAG)	IQ	Acyl-CoA synthetase (AMP-forming)/AMP-acid ligase II
677454	700658	23204	Predicted by at least one method	WP_016533224.1		BTV58_RS03240	682665	684203	1	phage portal protein	X	Bacteriophage capsid protein
677454	700658	23204	Predicted by at least one method	WP_078819665.1		BTV58_RS03245	684139	686148	1	peptidase S14	X	Mu-like prophage major head subunit gpT
677454	700658	23204	Predicted by at least one method	WP_016570083.1		BTV58_RS03250	686221	686547	1	hypothetical protein	X	Predicted phage recombinase, RecA/RadA family
677454	700658	23204	Predicted by at least one method	WP_014391484.1		BTV58_RS03255	686540	686833	1	hypothetical protein	IQR	NAD(P)-dependent dehydrogenase, short-chain alcohol dehydrogenase family
677454	700658	23204	Predicted by at least one method	WP_014391485.1		BTV58_RS03260	686833	687384	1	hypothetical protein	MV	Multidrug efflux pump subunit AcrA (membrane-fusion protein)
677454	700658	23204	Predicted by at least one method	WP_014391486.1		BTV58_RS03265	687381	687788	1	tail protein	E	ABC-type proline/glycine betaine transport system, permease component
677454	700658	23204	Predicted by at least one method	WP_078819785.1		BTV58_RS03270	687785	688291	1	phage tail protein	R	Uncharacterized conserved protein YjdB, contains Ig-like domain
677454	700658	23204	Predicted by at least one method	WP_016533230.1		BTV58_RS03275	688297	688686	1	hypothetical protein	O	Sulfur transfer protein SufE, Fe-S center assembly
677454	700658	23204	Predicted by at least one method	WP_075269217.1		BTV58_RS03280	688749	689009	1	hypothetical protein	P	Copper chaperone CopZ
677454	700658	23204	Predicted by at least one method	WP_078819786.1		BTV58_RS03285	688996	691368	1	hypothetical protein	D	Chromosome segregation ATPase
677454	700658	23204	Predicted by at least one method	WP_014391491.1		BTV58_RS03290	691368	691715	1	tail protein	X	Phage-related protein
677454	700658	23204	Predicted by at least one method	WP_078819667.1		BTV58_RS03295	691787	692353	1	hypothetical protein	S	Uncharacterized conserved protein, contains ParB-like and HNH nuclease domains
677454	700658	23204	Predicted by at least one method	WP_078819787.1		BTV58_RS03300	692507	693211	1	phage minor tail protein L	X	Phage-related protein
677454	700658	23204	Predicted by at least one method	WP_078801829.1		BTV58_RS03305	693216	693959	1	phage tail protein	O	Proteasome lid subunit RPN8/RPN11, contains Jab1/MPN domain metalloenzyme (JAMM) motif
677454	700658	23204	Predicted by at least one method	WP_078819797.1		BTV58_RS03310	693902	694522	1	phage tail protein	X	Phage-related protein, tail component
677454	700658	23204	Predicted by at least one method	WP_078819788.1		BTV58_RS03315	694526	698638	1	host specificity protein	X	Phage-related protein, tail component
677454	700658	23204	Predicted by at least one method	WP_014667801.1		BTV58_RS03320	698686	699009	1	hypothetical protein	V	CRISPR/Cas system endoribonuclease Cas6, RAMP superfamily
677454	700658	23204	Predicted by at least one method	WP_014390762.1		BTV58_RS03325	699400	700146	-1	hypothetical protein	R	Uncharacterized conserved protein YurZ, alkylhydroperoxidase/carboxymuconolactone decarboxylase family
677454	700658	23204	Predicted by at least one method	WP_014390763.1		BTV58_RS03330	700146	700658	-1	hypothetical protein	C	Malic enzyme
892187	905082	12895	Predicted by at least one method	WP_014667880.1		BTV58_RS04210	892187	893401	1	membrane protein	M	Uncharacterized protein involved in outer membrane biogenesis	PAI
892187	905082	12895	Predicted by at least one method	WP_010906939.1		BTV58_RS04215	893405	894619	1	MFS transporter	G	Predicted arabinose efflux permease, MFS family
892187	905082	12895	Predicted by at least one method	WP_014667881.1		BTV58_RS04220	895250	897460	-1	hypothetical protein	S	Uncharcterized protein, DUF927 family
892187	905082	12895	Predicted by at least one method	WP_014667882.1		BTV58_RS04225	897473	897787	-1	hypothetical protein	KX	Predicted DNA-binding transcriptional regulator AlpA
892187	905082	12895	Predicted by at least one method	WP_041423220.1		BTV58_RS04230	897780	898001	-1	hypothetical protein	C	TPP-dependent pyruvate or acetoin dehydrogenase subunit alpha
892187	905082	12895	Predicted by at least one method	WP_014667883.1		BTV58_RS04235	898001	898195	-1	hypothetical protein; Pathogen-associated gene(PAG)	V	8-oxo-dGTP pyrophosphatase MutT and related house-cleaning NTP pyrophosphohydrolases, NUDIX family
892187	905082	12895	Predicted by at least one method	WP_014667884.1		BTV58_RS04240	898189	898512	-1	hypothetical protein	K	DNA-binding transcriptional regulator, XRE family
892187	905082	12895	Predicted by at least one method	WP_078819798.1		BTV58_RS04245	898505	899110	-1	hypothetical protein	C	Pyruvate/2-oxoglutarate dehydrogenase complex, dihydrolipoamide dehydrogenase (E3) component or related enzyme
892187	905082	12895	Predicted by at least one method	WP_014667886.1		BTV58_RS04250	899175	899405	-1	hypothetical protein; Pathogen-associated gene(PAG)	O	DnaJ-class molecular chaperone with C-terminal Zn finger domain
892187	905082	12895	Predicted by at least one method	WP_014667887.1		BTV58_RS04255	899414	899608	-1	phage protein	KX	Predicted DNA-binding transcriptional regulator AlpA
892187	905082	12895	Predicted by at least one method	WP_078819794.1		BTV58_RS04260	899776	900984	-1	hypothetical protein	NT	Methyl-accepting chemotaxis protein
892187	905082	12895	Predicted by at least one method	WP_014667889.1		BTV58_RS04265	901030	901245	-1	stability protein StbD	V	Antitoxin component YafN of the YafNO toxin-antitoxin module, PHD/YefM family
892187	905082	12895	Predicted by at least one method	WP_014667890.1		BTV58_RS04270	901357	902346	-1	phage capsid protein	V	Beta-lactamase class A
892187	905082	12895	Predicted by at least one method	WP_014667891.1		BTV58_RS04275	902356	903024	-1	hypothetical protein	T	Signal transduction histidine kinase, nitrogen specific
892187	905082	12895	Predicted by at least one method	WP_014667892.1		BTV58_RS04280	903029	903235	-1	DNA-binding protein	KX	Predicted DNA-binding transcriptional regulator AlpA
892187	905082	12895	Predicted by at least one method	WP_016534465.1		BTV58_RS04285	903865	905082	-1	integrase	LX	Integrase
1952570	1963680	11110	Predicted by at least one method	WP_078801755.1		BTV58_RS01180	1952570	1952689	-1	Com family DNA-binding transcriptional regulator	X	Mu-like prophage FluMu protein Com	RGI
1952570	1963680	11110	Predicted by at least one method	WP_016570130.1		BTV58_RS01185	1952835	1953014	-1	hypothetical protein	M	Glycosyltransferase involved in cell wall bisynthesis
1952570	1963680	11110	Predicted by at least one method			BTV58_RS01190	1953417	1953650	-1	hypothetical protein
1952570	1963680	11110	Predicted by at least one method			BTV58_RS01195	1953672	1953851	-1	hypothetical protein
1952570	1963680	11110	Predicted by at least one method			BTV58_RS01200	1953852	1954865	-1	hypothetical protein
1952570	1963680	11110	Predicted by at least one method			BTV58_RS01205	1955133	1955360	-1	hypothetical protein
1952570	1963680	11110	Predicted by at least one method	WP_078801754.1		BTV58_RS01210	1955607	1956194	-1	hypothetical protein	X	Uncharacterized protein YmfQ in lambdoid prophage, DUF2313 family
1952570	1963680	11110	Predicted by at least one method	WP_071523816.1		BTV58_RS01215	1956194	1957258	-1	baseplate J protein	X	Uncharacterized phage protein gp47/JayE
1952570	1963680	11110	Predicted by at least one method	WP_016533278.1		BTV58_RS01220	1957273	1957623	-1	hypothetical protein	X	Mu-like prophage protein gp46
1952570	1963680	11110	Predicted by at least one method	WP_016533279.1		BTV58_RS01225	1957699	1958355	-1	phage baseplate assembly protein V	X	Mu-like prophage protein gp45
1952570	1963680	11110	Predicted by at least one method	WP_071523818.1		BTV58_RS01230	1958358	1959470	-1	phage tail protein	X	Mu-like prophage tail protein gpP
1952570	1963680	11110	Predicted by at least one method	WP_078801753.1		BTV58_RS01235	1959472	1960797	-1	phage morphogenesis protein	X	Mu-like prophage DNA circulation protein
1952570	1963680	11110	Predicted by at least one method	WP_075266155.1		BTV58_RS01240	1960800	1963055	-1	phage tail tape measure protein	X	Phage-related tail protein
1952570	1963680	11110	Predicted by at least one method	WP_016570034.1		BTV58_RS01245	1963103	1963282	-1	hypothetical protein	G	Myo-inositol catabolism protein IolC
1952570	1963680	11110	Predicted by at least one method	WP_016533381.1		BTV58_RS01250	1963339	1963680	-1	hypothetical protein	V	ABC-type multidrug transport system, ATPase and permease component
1975390	1985299	9909	Predicted by at least one method	WP_078801746.1		BTV58_RS01320	1975390	1975887	-1	DNA-binding protein	Q	Acyl transferase domain in polyketide synthase (PKS) enzymes	Symbiosis Island
1975390	1985299	9909	Predicted by at least one method	WP_016533265.1		BTV58_RS01325	1975891	1976139	-1	hypothetical protein	NT	Methyl-accepting chemotaxis protein
1975390	1985299	9909	Predicted by at least one method	WP_016533266.1		BTV58_RS01330	1976139	1976393	-1	hypothetical protein	D	Chromosome segregation ATPase
1975390	1985299	9909	Predicted by at least one method	WP_078801745.1		BTV58_RS01335	1976377	1976565	-1	hypothetical protein	R	WD40 repeat
1975390	1985299	9909	Predicted by at least one method	WP_016570037.1		BTV58_RS01340	1976507	1976764	-1	hypothetical protein	K	Predicted DNA-binding transcriptional regulator, contains HTH domain
1975390	1985299	9909	Predicted by at least one method	WP_016533402.1		BTV58_RS01345	1976761	1976997	-1	hypothetical protein	E	V8-like Glu-specific endopeptidase
1975390	1985299	9909	Predicted by at least one method	WP_078801743.1		BTV58_RS01350	1977150	1977635	-1	N-acetylmuramoyl-L-alanine amidase	M	N-acetyl-anhydromuramyl-L-alanine amidase AmpD
1975390	1985299	9909	Predicted by at least one method	WP_016533404.1		BTV58_RS01355	1977726	1978154	-1	hypothetical protein	K	Transcriptional regulator, Middle operon regulator (Mor) family
1975390	1985299	9909	Predicted by at least one method	WP_016533405.1		BTV58_RS01360	1978283	1978618	-1	hypothetical protein	P	ABC-type Mn2+/Zn2+ transport system, ATPase component
1975390	1985299	9909	Predicted by at least one method	WP_078801742.1		BTV58_RS01365	1978655	1979119	-1	GemA protein	X	Mu-like prophage protein gp16
1975390	1985299	9909	Predicted by at least one method	WP_078801741.1		BTV58_RS01370	1979106	1979486	-1	hypothetical protein	L	Rad3-related DNA helicase
1975390	1985299	9909	Predicted by at least one method	WP_016533408.1		BTV58_RS01375	1979479	1979952	-1	hypothetical protein	R	Predicted ATPase, AAA+ superfamily
1975390	1985299	9909	Predicted by at least one method	WP_016570039.1		BTV58_RS01380	1980028	1980510	-1	phage protein	L	Excinuclease UvrABC ATPase subunit
1975390	1985299	9909	Predicted by at least one method	WP_016533354.1		BTV58_RS01385	1980554	1980829	-1	hypothetical protein	F	Hypoxanthine-guanine phosphoribosyltransferase
1975390	1985299	9909	Predicted by at least one method			BTV58_RS01390	1980854	1981554	-1	hypothetical protein
1975390	1985299	9909	Predicted by at least one method	WP_016533352.1		BTV58_RS01395	1981796	1982344	-1	metal-dependent phosphohydrolase	FR	5'-deoxynucleotidase YfbR and related HD superfamily hydrolases
1975390	1985299	9909	Predicted by at least one method	WP_016533351.1		BTV58_RS01400	1982680	1982889	-1	hypothetical protein	C	Phosphoenolpyruvate carboxykinase, ATP-dependent
1975390	1985299	9909	Predicted by at least one method	WP_016533350.1		BTV58_RS01405	1983047	1983664	-1	hypothetical protein	L	Superfamily II DNA helicase RecQ
1975390	1985299	9909	Predicted by at least one method	WP_016533349.1		BTV58_RS01410	1983667	1983855	-1	hypothetical protein	K	Predicted DNA-binding transcriptional regulator, ArsR family
1975390	1985299	9909	Predicted by at least one method	WP_016533348.1		BTV58_RS01415	1983864	1984073	-1	hypothetical protein	O	Thiol-disulfide isomerase or thioredoxin
1975390	1985299	9909	Predicted by at least one method	WP_016533347.1		BTV58_RS01420	1984090	1984410	-1	hypothetical protein	H	Ubiquinone biosynthesis protein UbiJ, contains SCP2 domain
1975390	1985299	9909	Predicted by at least one method	WP_016533346.1		BTV58_RS01425	1984424	1985299	-1	hypothetical protein	X	Bacteriophage DNA transposition protein, AAA+ family ATPase
2008155	2021605	13450	Predicted by at least one method	WP_014668239.1		BTV58_RS01515	2008155	2010944	-1	phage tail protein	X	Phage-related protein, tail component	PAI
2008155	2021605	13450	Predicted by at least one method	WP_014668240.1		BTV58_RS01520	2010944	2011144	-1	hypothetical protein	R	Predicted nucleotide-binding protein, sugar kinase/HSP70/actin superfamily
2008155	2021605	13450	Predicted by at least one method	WP_005755565.1		BTV58_RS01525	2011148	2011399	-1	hypothetical protein	NT	Methyl-accepting chemotaxis protein
2008155	2021605	13450	Predicted by at least one method	WP_014668241.1		BTV58_RS01530	2011416	2012225	-1	phage tail protein	S	Uncharacterized protein
2008155	2021605	13450	Predicted by at least one method	WP_014668242.1		BTV58_RS01535	2012239	2013918	-1	hypothetical protein	T	Bacteriophytochrome (light-regulated signal transduction histidine kinase)
2008155	2021605	13450	Predicted by at least one method	WP_005755570.1		BTV58_RS01540	2013926	2014888	-1	hypothetical protein	H	6-pyruvoyl-tetrahydropterin synthase
2008155	2021605	13450	Predicted by at least one method	WP_014668243.1		BTV58_RS01545	2014890	2015882	-1	hypothetical protein	J	tRNA U34 2-thiouridine synthase MnmA/TrmU, contains the PP-loop ATPase domain
2008155	2021605	13450	Predicted by at least one method	WP_014668244.1		BTV58_RS01550	2015892	2019239	-1	tail protein	X	Phage-related minor tail protein
2008155	2021605	13450	Predicted by at least one method	WP_014668245.1		BTV58_RS01555	2019252	2019467	1	hypothetical protein	P	Mn2+ and Fe2+ transporters of the NRAMP family
2008155	2021605	13450	Predicted by at least one method	WP_014668246.1		BTV58_RS01560	2019677	2020102	-1	hypothetical protein	K	DNA-directed RNA polymerase specialized sigma subunit, sigma24 family
2008155	2021605	13450	Predicted by at least one method	WP_005755580.1		BTV58_RS01565	2020163	2020909	-1	hypothetical protein	P	Copper chaperone CopZ
2008155	2021605	13450	Predicted by at least one method	WP_014668247.1		BTV58_RS01570	2020902	2021162	-1	hypothetical protein	M	Glycosyltransferase involved in cell wall bisynthesis
2008155	2021605	13450	Predicted by at least one method	WP_014668248.1		BTV58_RS01575	2021159	2021605	-1	hypothetical protein	W	Pilus assembly protein TadC
2030199	2043830	13631	Predicted by at least one method	WP_005755593.1		BTV58_RS01625	2030199	2030504	-1	hypothetical protein	S	Uncharacterized conserved protein	PAI
2030199	2043830	13631	Predicted by at least one method	WP_005755594.1		BTV58_RS01630	2030506	2030856	-1	hypothetical protein	T	Bacteriophytochrome (light-regulated signal transduction histidine kinase)
2030199	2043830	13631	Predicted by at least one method	WP_014668257.1		BTV58_RS01635	2030953	2031399	-1	hypothetical protein	F	Ribonucleotide reductase beta subunit, ferritin-like domain
2030199	2043830	13631	Predicted by at least one method	WP_014668258.1		BTV58_RS01640	2031384	2031983	-1	murein transglycosylase	M	Soluble lytic murein transglycosylase and related regulatory proteins (some contain LysM/invasin domains)
2030199	2043830	13631	Predicted by at least one method	WP_014668259.1		BTV58_RS01645	2031985	2032356	-1	membrane protein	E	ABC-type amino acid transport system, permease component
2030199	2043830	13631	Predicted by at least one method	WP_014668260.1		BTV58_RS01650	2032598	2032837	-1	hypothetical protein	Q	Non-ribosomal peptide synthetase component F
2030199	2043830	13631	Predicted by at least one method	WP_014668261.1		BTV58_RS01655	2032895	2033485	-1	hypothetical protein; Pathogen-associated gene(PAG)	O	Thiol-disulfide isomerase or thioredoxin
2030199	2043830	13631	Predicted by at least one method	WP_025248437.1		BTV58_RS01660	2033498	2034025	-1	hypothetical protein	E	Dihydrodipicolinate reductase
2030199	2043830	13631	Predicted by at least one method	WP_005755617.1		BTV58_RS01665	2034056	2034466	-1	transcriptional regulator	K	Transcriptional regulator, contains XRE-family HTH domain
2030199	2043830	13631	Predicted by at least one method	WP_005755620.1		BTV58_RS01670	2034935	2035171	1	DNA-binding protein	R	Predicted DNA-binding protein, XRE-type HTH domain
2030199	2043830	13631	Predicted by at least one method	WP_014668263.1		BTV58_RS01675	2035251	2035436	1	hypothetical protein	T	K+-sensing histidine kinase KdpD
2030199	2043830	13631	Predicted by at least one method	WP_005755623.1		BTV58_RS01680	2035449	2035763	1	hypothetical protein	K	DNA-binding transcriptional regulator, IclR family
2030199	2043830	13631	Predicted by at least one method	WP_014668264.1		BTV58_RS01685	2035774	2036718	1	hypothetical protein	K	DNA-binding transcriptional regulator, MerR family
2030199	2043830	13631	Predicted by at least one method	WP_014668265.1		BTV58_RS01690	2036730	2038499	1	transposase	X	Transposase
2030199	2043830	13631	Predicted by at least one method	WP_014668266.1		BTV58_RS01695	2038511	2039689	1	phage protein	U	Type II secretory pathway, component ExeA (predicted ATPase)
2030199	2043830	13631	Predicted by at least one method	WP_014668267.1		BTV58_RS01700	2039692	2040015	1	hypothetical protein	G	Predicted glycosyl hydrolase, contains GH57 and DUF1957 domains
2030199	2043830	13631	Predicted by at least one method	WP_005755632.1		BTV58_RS01705	2040025	2040246	1	hypothetical protein	LX	Integrase
2030199	2043830	13631	Predicted by at least one method	WP_032851712.1		BTV58_RS01710	2040221	2040475	1	hypothetical protein	C	FAD/FMN-containing dehydrogenase
2030199	2043830	13631	Predicted by at least one method	WP_005755634.1		BTV58_RS01715	2040495	2041115	1	sulfate transporter	J	Ribosomal protein S13
2030199	2043830	13631	Predicted by at least one method	WP_005755637.1		BTV58_RS01720	2041285	2041512	1	hypothetical protein	N	Flagellar motor switch protein FliG
2030199	2043830	13631	Predicted by at least one method	WP_014668269.1		BTV58_RS01725	2041509	2042054	1	hypothetical protein; Pathogen-associated gene(PAG)	F	nanoRNase/pAp phosphatase, hydrolyzes c-di-AMP and oligoRNAs
2030199	2043830	13631	Predicted by at least one method	WP_014668270.1		BTV58_RS01730	2042064	2042624	1	hypothetical protein; Pathogen-associated gene(PAG)	M	Membrane carboxypeptidase (penicillin-binding protein)
2030199	2043830	13631	Predicted by at least one method	WP_014668271.1		BTV58_RS01735	2042628	2042951	1	hypothetical protein	R	Putative Zn-dependent protease, contains TPR repeats
2030199	2043830	13631	Predicted by at least one method	WP_025248435.1		BTV58_RS01740	2043022	2043483	1	GemA protein	X	Mu-like prophage protein gp16
2030199	2043830	13631	Predicted by at least one method	WP_014668273.1		BTV58_RS01745	2043483	2043830	1	DNA-binding protein	K	Transcriptional regulator, Middle operon regulator (Mor) family
