# Supplementary material for: Comparative analysis reveals the Genomic Islands in Pasteurella multocida population genetics: on Symbiosis and adaptability
Source: BMC Genomics. 2019 Jan 18;20:63. doi: 10.1186/s12864-018-5366-6 (PMC6339346; doi:10.1186/s12864-018-5366-6)
Supplement: Supplementary file 6 — File S1. Detailed information on GI of each strain (ZIP 1360 kb). [file 12864_2018_5366_MOESM6_ESM.zip › File. S1. Detailed information on GI of each strain/Detailed information on GIs of 97 whole genomes strains/CIRMBP-0827.xls]

## Sheet: Islandviewer Results
Island start	Island end	Length	Method	Gene name	Gene ID	Locus	Gene start	Gene end	Strand	Product	COG		External Annotations
2053072	2067180	14108	Predicted by at least one method	WP_010907420.1		BTV59_RS01065	2053072	2055903	-1	excinuclease ABC subunit A	L	Excinuclease UvrABC ATPase subunit	RGI
2053072	2067180	14108	Predicted by at least one method	WP_010907419.1		BTV59_RS01060	2056075	2056575	1	single-stranded DNA-binding protein	L	Single-stranded DNA-binding protein
2053072	2067180	14108	Predicted by at least one method	WP_016533798.1		BTV59_RS01055	2056725	2058005	1	hypothetical protein	LX	Integrase
2053072	2067180	14108	Predicted by at least one method	WP_032854426.1		BTV59_RS01050	2058190	2059512	1	integrase	LX	Integrase
2053072	2067180	14108	Predicted by at least one method	WP_010907417.1		BTV59_RS01045	2059515	2061551	1	integrase	S	Uncharacterized protein
2053072	2067180	14108	Predicted by at least one method	WP_010907416.1		BTV59_RS01040	2061553	2061963	1	hypothetical protein	GER	Permease of the drug/metabolite transporter (DMT) superfamily
2053072	2067180	14108	Predicted by at least one method			BTV59_RS01035	2062165	2062505	-1	LysR family transcriptional regulator
2053072	2067180	14108	Predicted by at least one method	WP_014550505.1		BTV59_RS01030	2062630	2062932	1	transcriptional regulator	K	DNA-binding transcriptional regulator, ArsR family
2053072	2067180	14108	Predicted by at least one method	WP_010907414.1		BTV59_RS01025	2062997	2063401	1	arsenate reductase (glutaredoxin)	P	Arsenate reductase and related proteins, glutaredoxin family
2053072	2067180	14108	Predicted by at least one method	WP_078737742.1		BTV59_RS01020	2063405	2064415	1	arsenical-resistance protein	P	Arsenite efflux pump ArsB, ACR3 family
2053072	2067180	14108	Predicted by at least one method	WP_010907412.1		BTV59_RS01015	2064499	2065113	-1	cation transporter	P	Co/Zn/Cd efflux system component
2053072	2067180	14108	Predicted by at least one method	WP_010907411.1		BTV59_RS01010	2065186	2065584	1	MerR family transcriptional regulator	K	DNA-binding transcriptional regulator, MerR family
2053072	2067180	14108	Predicted by at least one method			BTV59_RS01005	2065623	2065958	1	hypothetical protein
2053072	2067180	14108	Predicted by at least one method	WP_010907410.1		BTV59_RS01000	2066011	2066721	-1	alcohol dehydrogenase	CR	NADPH:quinone reductase or related Zn-dependent oxidoreductase
2053072	2067180	14108	Predicted by at least one method	WP_010907409.1		BTV59_RS00995	2066725	2067180	1	metal-binding protein	S	Uncharacterized conserved protein
2238953	2244050	5097	Predicted by at least one method	WP_005757973.1		BTV59_RS00195	2238634	2238960	-1	hypothetical protein	MDT	AAA+-type ATPase, SpoVK/Ycf46/Vps4 family	RGI
2238953	2244050	5097	Predicted by at least one method	WP_032854130.1		BTV59_RS00190	2238953	2239342	-1	hypothetical protein	O	Predicted Zn-dependent protease
2238953	2244050	5097	Predicted by at least one method	WP_078737731.1		BTV59_RS00185	2239335	2239895	-1	Ash-like/host cell division inhibitor Icd-like protein	P	Truncated hemoglobin YjbI
2238953	2244050	5097	Predicted by at least one method			BTV59_RS00180	2240072	2240365	-1	hypothetical protein
2238953	2244050	5097	Predicted by at least one method	WP_032854128.1		BTV59_RS00175	2240830	2241105	-1	hypothetical protein	X	Phage-related tail protein
2238953	2244050	5097	Predicted by at least one method	WP_005757965.1		BTV59_RS00170	2241297	2241575	-1	hypothetical protein	E	Dipeptidyl aminopeptidase/acylaminoacyl peptidase
2238953	2244050	5097	Predicted by at least one method	WP_078819702.1		BTV59_RS00165	2241568	2242278	-1	hypothetical protein	X	Phage regulatory protein Rha
2238953	2244050	5097	Predicted by at least one method	WP_005757961.1		BTV59_RS00160	2242299	2242721	-1	hypothetical protein	K	Curved DNA-binding protein CbpA, contains a DnaJ-like domain
2238953	2244050	5097	Predicted by at least one method	WP_005757959.1		BTV59_RS00155	2242731	2242928	-1	helix-turn-helix domain-containing protein	KX	Predicted DNA-binding transcriptional regulator AlpA
2238953	2244050	5097	Predicted by at least one method	WP_005757957.1		BTV59_RS00150	2243092	2243658	-1	hypothetical protein	V	ABC-type multidrug transport system, ATPase component
2238953	2244050	5097	Predicted by at least one method	WP_005757955.1		BTV59_RS00145	2243670	2244050	-1	hypothetical protein	V	Alkyl hydroperoxide reductase subunit AhpF
