# Supplementary material for: Comparative analysis reveals the Genomic Islands in Pasteurella multocida population genetics: on Symbiosis and adaptability
Source: BMC Genomics. 2019 Jan 18;20:63. doi: 10.1186/s12864-018-5366-6 (PMC6339346; doi:10.1186/s12864-018-5366-6)
Supplement: Supplementary file 6 — File S1. Detailed information on GI of each strain (ZIP 1360 kb). [file 12864_2018_5366_MOESM6_ESM.zip › File. S1. Detailed information on GI of each strain/Detailed information on GIs of 97 whole genomes strains/CIRMBP-0835.xls]

## Sheet: Islandviewer Results
Island start	Island end	Length	Method	Gene name	Gene ID	Locus	Gene start	Gene end	Strand	Product	COG		External Annotations
1358076	1363126	5050	Predicted by at least one method	WP_014390987.1		BTV60_RS00145	1358076	1358348	1	hypothetical protein	E	Asp/Glu/hydantoin racemase	Symbiosis Island
1358076	1363126	5050	Predicted by at least one method	WP_010906681.1		BTV60_RS00150	1358449	1358859	1	hypothetical protein	O	Serine protease, subtilisin family
1358076	1363126	5050	Predicted by at least one method			BTV60_RS00155	1359672	1360631	1	hypothetical protein
1358076	1363126	5050	Predicted by at least one method	WP_010906684.1		BTV60_RS00160	1360631	1361140	1	hypothetical protein	E	5,10-methylenetetrahydrofolate reductase
1358076	1363126	5050	Predicted by at least one method	WP_010906685.1		BTV60_RS00165	1361324	1361830	1	hypothetical protein	T	CheY chemotaxis protein or a CheY-like REC (receiver) domain
1358076	1363126	5050	Predicted by at least one method	WP_010906686.1		BTV60_RS00170	1362092	1362568	1	hypothetical protein	E	Dipeptidyl aminopeptidase/acylaminoacyl peptidase
1358076	1363126	5050	Predicted by at least one method	WP_010906687.1		BTV60_RS00175	1362740	1363126	1	hypothetical protein	V	ABC-type antimicrobial peptide transport system, permease component
