# Supplementary material for: Comparative analysis reveals the Genomic Islands in Pasteurella multocida population genetics: on Symbiosis and adaptability
Source: BMC Genomics. 2019 Jan 18;20:63. doi: 10.1186/s12864-018-5366-6 (PMC6339346; doi:10.1186/s12864-018-5366-6)
Supplement: Supplementary file 6 — File S1. Detailed information on GI of each strain (ZIP 1360 kb). [file 12864_2018_5366_MOESM6_ESM.zip › File. S1. Detailed information on GI of each strain/Detailed information on GIs of 97 whole genomes strains/CIRMBP-0872.xls]

## Sheet: Islandviewer Results
Island start	Island end	Length	Method	Gene name	Gene ID	Locus	Gene start	Gene end	Strand	Product	COG		External Annotations
1999264	2015562	16298	Predicted by at least one method	WP_010907421.1		BTV61_RS01070	1999264	1999824	-1	superoxide dismutase [Cu-Zn]	P	Cu/Zn superoxide dismutase	RGI
1999264	2015562	16298	Predicted by at least one method	WP_010907420.1		BTV61_RS01065	1999895	2002726	-1	excinuclease ABC subunit A	L	Excinuclease UvrABC ATPase subunit
1999264	2015562	16298	Predicted by at least one method	WP_010907419.1		BTV61_RS01060	2002898	2003398	1	single-stranded DNA-binding protein	L	Single-stranded DNA-binding protein
1999264	2015562	16298	Predicted by at least one method	WP_016533798.1		BTV61_RS01055	2003548	2004828	1	hypothetical protein	LX	Integrase
1999264	2015562	16298	Predicted by at least one method	WP_032854426.1		BTV61_RS01050	2005013	2006335	1	integrase	LX	Integrase
1999264	2015562	16298	Predicted by at least one method	WP_010907417.1		BTV61_RS01045	2006338	2008374	1	integrase	S	Uncharacterized protein
1999264	2015562	16298	Predicted by at least one method	WP_010907416.1		BTV61_RS01040	2008376	2008786	1	hypothetical protein	GER	Permease of the drug/metabolite transporter (DMT) superfamily
1999264	2015562	16298	Predicted by at least one method			BTV61_RS01035	2008988	2009328	-1	LysR family transcriptional regulator
1999264	2015562	16298	Predicted by at least one method	WP_014550505.1		BTV61_RS01030	2009453	2009755	1	transcriptional regulator	K	DNA-binding transcriptional regulator, ArsR family
1999264	2015562	16298	Predicted by at least one method	WP_010907414.1		BTV61_RS01025	2009820	2010224	1	arsenate reductase (glutaredoxin)	P	Arsenate reductase and related proteins, glutaredoxin family
1999264	2015562	16298	Predicted by at least one method	WP_078737742.1		BTV61_RS01020	2010228	2011238	1	arsenical-resistance protein	P	Arsenite efflux pump ArsB, ACR3 family
1999264	2015562	16298	Predicted by at least one method	WP_010907412.1		BTV61_RS01015	2011322	2011936	-1	cation transporter	P	Co/Zn/Cd efflux system component
1999264	2015562	16298	Predicted by at least one method	WP_010907411.1		BTV61_RS01010	2012009	2012407	1	MerR family transcriptional regulator	K	DNA-binding transcriptional regulator, MerR family
1999264	2015562	16298	Predicted by at least one method			BTV61_RS01005	2012446	2012781	1	hypothetical protein
1999264	2015562	16298	Predicted by at least one method	WP_010907410.1		BTV61_RS01000	2012834	2013544	-1	alcohol dehydrogenase	CR	NADPH:quinone reductase or related Zn-dependent oxidoreductase
1999264	2015562	16298	Predicted by at least one method	WP_010907409.1		BTV61_RS00995	2013548	2014003	1	metal-binding protein	S	Uncharacterized conserved protein
1999264	2015562	16298	Predicted by at least one method	WP_010907408.1		BTV61_RS00990	2014015	2015562	1	bilirubin oxidase	DPM	Multicopper oxidase with three cupredoxin domains (includes cell division protein FtsP and spore coat protein CotA)
2178500	2194014	15514	Predicted by at least one method	WP_010907337.1		BTV61_RS00220	2178500	2179009	1	molybdopterin-guanine dinucleotide biosynthesis protein MobB	H	Molybdopterin-guanine dinucleotide biosynthesis protein	RGI
2178500	2194014	15514	Predicted by at least one method	WP_005718967.1		BTV61_RS00215	2179019	2180404	1	MFS transporter	G	Predicted arabinose efflux permease, MFS family
2178500	2194014	15514	Predicted by at least one method	WP_010907336.1		BTV61_RS00210	2180928	2181878	-1	abortive infection protein	V	Abortive infection bacteriophage resistance protein
2178500	2194014	15514	Predicted by at least one method	WP_078737732.1		BTV61_RS00205	2182933	2185110	-1	DNA primase	S	Uncharcterized protein, DUF927 family
2178500	2194014	15514	Predicted by at least one method	WP_032854133.1		BTV61_RS00200	2185103	2185537	-1	hypothetical protein	TK	Two-component response regulator, PleD family, consists of two REC domains and a diguanylate cyclase (GGDEF) domain
2178500	2194014	15514	Predicted by at least one method	WP_005757973.1		BTV61_RS00195	2185534	2185860	-1	hypothetical protein	MDT	AAA+-type ATPase, SpoVK/Ycf46/Vps4 family
2178500	2194014	15514	Predicted by at least one method	WP_032854130.1		BTV61_RS00190	2185853	2186242	-1	hypothetical protein	O	Predicted Zn-dependent protease
2178500	2194014	15514	Predicted by at least one method	WP_078737731.1		BTV61_RS00185	2186235	2186795	-1	Ash-like/host cell division inhibitor Icd-like protein	P	Truncated hemoglobin YjbI
2178500	2194014	15514	Predicted by at least one method			BTV61_RS00180	2186972	2187265	-1	hypothetical protein
2178500	2194014	15514	Predicted by at least one method	WP_032854128.1		BTV61_RS00175	2187681	2187956	-1	hypothetical protein	X	Phage-related tail protein
2178500	2194014	15514	Predicted by at least one method	WP_005757965.1		BTV61_RS00170	2188148	2188426	-1	hypothetical protein	E	Dipeptidyl aminopeptidase/acylaminoacyl peptidase
2178500	2194014	15514	Predicted by at least one method	WP_005757963.1		BTV61_RS00165	2188419	2189138	-1	hypothetical protein	X	Phage regulatory protein Rha
2178500	2194014	15514	Predicted by at least one method	WP_005757961.1		BTV61_RS00160	2189159	2189581	-1	hypothetical protein	K	Curved DNA-binding protein CbpA, contains a DnaJ-like domain
2178500	2194014	15514	Predicted by at least one method	WP_005757959.1		BTV61_RS00155	2189591	2189788	-1	helix-turn-helix domain-containing protein	KX	Predicted DNA-binding transcriptional regulator AlpA
2178500	2194014	15514	Predicted by at least one method	WP_005757957.1		BTV61_RS00150	2189952	2190518	-1	hypothetical protein	V	ABC-type multidrug transport system, ATPase component
2178500	2194014	15514	Predicted by at least one method	WP_005757955.1		BTV61_RS00145	2190530	2190910	-1	hypothetical protein	V	Alkyl hydroperoxide reductase subunit AhpF
2178500	2194014	15514	Predicted by at least one method	WP_005757953.1		BTV61_RS00140	2191441	2192589	-1	hypothetical protein	K	Fic family protein
2178500	2194014	15514	Predicted by at least one method	WP_005757951.1		BTV61_RS00135	2192761	2194014	-1	hypothetical protein	LX	Integrase
