# Supplementary material for: Comparative analysis reveals the Genomic Islands in Pasteurella multocida population genetics: on Symbiosis and adaptability
Source: BMC Genomics. 2019 Jan 18;20:63. doi: 10.1186/s12864-018-5366-6 (PMC6339346; doi:10.1186/s12864-018-5366-6)
Supplement: Supplementary file 6 — File S1. Detailed information on GI of each strain (ZIP 1360 kb). [file 12864_2018_5366_MOESM6_ESM.zip › File. S1. Detailed information on GI of each strain/Detailed information on GIs of 97 whole genomes strains/CIRMBP-0873.xls]

## Sheet: Islandviewer Results
Island start	Island end	Length	Method	Gene name	Gene ID	Locus	Gene start	Gene end	Strand	Product	COG		External Annotations
463898	475629	11731	Predicted by at least one method	ARA89779.1		BTV66_09395	463898	465046	1	cell filamentation protein Fic	K	Fic family protein	RGI
463898	475629	11731	Predicted by at least one method	ARA89778.1		BTV66_09390	465598	465978	1	hypothetical protein	V	Alkyl hydroperoxide reductase subunit AhpF
463898	475629	11731	Predicted by at least one method	ARA89777.1		BTV66_09385	465990	466556	1	hypothetical protein	V	ABC-type multidrug transport system, ATPase component
463898	475629	11731	Predicted by at least one method	ARA89776.1		BTV66_09380	466720	466917	1	helix-turn-helix domain-containing protein	KX	Predicted DNA-binding transcriptional regulator AlpA
463898	475629	11731	Predicted by at least one method	ARA89775.1		BTV66_09375	466927	467349	1	hypothetical protein	K	Curved DNA-binding protein CbpA, contains a DnaJ-like domain
463898	475629	11731	Predicted by at least one method	ARA89774.1		BTV66_09370	467370	468089	1	hypothetical protein	X	Phage regulatory protein Rha
463898	475629	11731	Predicted by at least one method	ARA89773.1		BTV66_09365	468082	468360	1	hypothetical protein	E	Dipeptidyl aminopeptidase/acylaminoacyl peptidase
463898	475629	11731	Predicted by at least one method	ARA89772.1		BTV66_09360	468552	468827	1	hypothetical protein	X	Phage-related tail protein
463898	475629	11731	Predicted by at least one method			BTV66_09355	469292	469585	1	hypothetical protein
463898	475629	11731	Predicted by at least one method	ARA89771.1		BTV66_09350	469762	470322	1	Ash-like/host cell division inhibitor Icd-like protein	P	Truncated hemoglobin YjbI
463898	475629	11731	Predicted by at least one method	ARA89770.1		BTV66_09345	470315	470704	1	hypothetical protein	O	Predicted Zn-dependent protease
463898	475629	11731	Predicted by at least one method	ARA89769.1		BTV66_09340	470697	471023	1	hypothetical protein	MDT	AAA+-type ATPase, SpoVK/Ycf46/Vps4 family
463898	475629	11731	Predicted by at least one method	ARA89768.1		BTV66_09335	471020	471454	1	hypothetical protein	TK	Two-component response regulator, PleD family, consists of two REC domains and a diguanylate cyclase (GGDEF) domain
463898	475629	11731	Predicted by at least one method	ARA89767.1		BTV66_09330	471447	473624	1	DNA primase	S	Uncharcterized protein, DUF927 family
463898	475629	11731	Predicted by at least one method	ARA89766.1		BTV66_09325	474679	475629	1	abortive phage infection protein	V	Abortive infection bacteriophage resistance protein
640846	657149	16303	Predicted by at least one method	ARA89624.1		BTV66_08545	640846	642393	-1	bilirubin oxidase	DPM	Multicopper oxidase with three cupredoxin domains (includes cell division protein FtsP and spore coat protein CotA)	RGI
640846	657149	16303	Predicted by at least one method	ARA89623.1		BTV66_08540	642405	642860	-1	metal-binding protein	S	Uncharacterized conserved protein
640846	657149	16303	Predicted by at least one method	ARA89622.1		BTV66_08535	642864	643574	1	alcohol dehydrogenase	CR	NADPH:quinone reductase or related Zn-dependent oxidoreductase
640846	657149	16303	Predicted by at least one method			BTV66_08530	643627	643962	-1	hypothetical protein
640846	657149	16303	Predicted by at least one method	ARA89621.1		BTV66_08525	644001	644399	-1	MerR family transcriptional regulator	K	DNA-binding transcriptional regulator, MerR family
640846	657149	16303	Predicted by at least one method	ARA89620.1		BTV66_08520	644472	645086	1	cobalt transporter	P	Co/Zn/Cd efflux system component
640846	657149	16303	Predicted by at least one method	ARA89619.1		BTV66_08515	645170	646186	-1	arsenical-resistance protein	P	Arsenite efflux pump ArsB, ACR3 family
640846	657149	16303	Predicted by at least one method	ARA89618.1		BTV66_08510	646190	646594	-1	arsenate reductase (glutaredoxin)	P	Arsenate reductase and related proteins, glutaredoxin family
640846	657149	16303	Predicted by at least one method	ARA90257.1		BTV66_08505	646659	646961	-1	transcriptional regulator	K	DNA-binding transcriptional regulator, ArsR family
640846	657149	16303	Predicted by at least one method			BTV66_08500	647086	647426	1	LysR family transcriptional regulator
640846	657149	16303	Predicted by at least one method	ARA89617.1		BTV66_08495	647628	648038	-1	hypothetical protein	GER	Permease of the drug/metabolite transporter (DMT) superfamily
640846	657149	16303	Predicted by at least one method	ARA89616.1		BTV66_08490	648040	650076	-1	integrase	S	Uncharacterized protein
640846	657149	16303	Predicted by at least one method	ARA90255.1		BTV66_08485	650079	651401	-1	integrase	LX	Integrase
640846	657149	16303	Predicted by at least one method	ARA90256.1		BTV66_08480	651586	652866	-1	integrase	LX	Integrase
640846	657149	16303	Predicted by at least one method	ARA89615.1		BTV66_08475	653015	653515	-1	single-stranded DNA-binding protein	L	Single-stranded DNA-binding protein
640846	657149	16303	Predicted by at least one method	ARA89614.1		BTV66_08470	653687	656518	1	excinuclease ABC subunit A	L	Excinuclease UvrABC ATPase subunit
640846	657149	16303	Predicted by at least one method	ARA89613.1		BTV66_08465	656589	657149	1	superoxide dismutase [Cu-Zn]	P	Cu/Zn superoxide dismutase
1129657	1165628	35971	Predicted by at least one method	ARA89216.1		BTV66_06285	1129657	1130529	-1	hypothetical protein	S	Uncharacterized conserved protein related to pyruvate formate-lyase activating enzyme	Symbiosis Island
1129657	1165628	35971	Predicted by at least one method	ARA89215.1		BTV66_06280	1130585	1131010	-1	hypothetical protein	K	DNA-binding transcriptional regulator YiaG, XRE-type HTH domain
1129657	1165628	35971	Predicted by at least one method	ARA89214.1		BTV66_06275	1131028	1131264	-1	hypothetical protein	R	Uncharacterized pyridoxal phosphate-containing protein, affects Ilv metabolism, UPF0001 family
1129657	1165628	35971	Predicted by at least one method	ARA89213.1		BTV66_06270	1131893	1132108	-1	hypothetical protein	P	Nitrogenase subunit NifH, an ATPase
1129657	1165628	35971	Predicted by at least one method	ARA89212.1		BTV66_06265	1132105	1133706	-1	hypothetical protein	UXR	Uncharacterized conserved protein, implicated in type VI secretion and phage assembly
1129657	1165628	35971	Predicted by at least one method			BTV66_06260	1133703	1134274	-1	hypothetical protein
1129657	1165628	35971	Predicted by at least one method	ARA89211.1		BTV66_06255	1134261	1135025	-1	hypothetical protein	M	N-acetylmuramic acid 6-phosphate (MurNAc-6-P) etherase
1129657	1165628	35971	Predicted by at least one method	ARA89210.1		BTV66_06250	1135036	1137891	-1	hypothetical protein	X	Phage-related tail fibre protein
1129657	1165628	35971	Predicted by at least one method	ARA89209.1		BTV66_06245	1137929	1138525	-1	phage tail protein	X	Bacteriophage P2-related tail formation protein
1129657	1165628	35971	Predicted by at least one method	ARA89208.1		BTV66_06240	1138522	1139688	-1	hypothetical protein	X	Uncharacterized phage protein gp47/JayE
1129657	1165628	35971	Predicted by at least one method	ARA89207.1		BTV66_06235	1139681	1140019	-1	hypothetical protein	F	Orotate phosphoribosyltransferase
1129657	1165628	35971	Predicted by at least one method			BTV66_06230	1140023	1142142	-1	phage tail tape measure protein
1129657	1165628	35971	Predicted by at least one method	ARA89206.1		BTV66_06225	1142335	1142643	-1	hypothetical protein	D	Cell division GTPase FtsZ
1129657	1165628	35971	Predicted by at least one method	ARA89205.1		BTV66_06220	1142777	1143163	-1	hypothetical protein	JO	Protein N-acetyltransferase, RimJ/RimL family
1129657	1165628	35971	Predicted by at least one method	ARA89204.1		BTV66_06215	1143160	1143717	-1	lysozyme	M	Phage-related lysozyme (muramidase), GH24 family
1129657	1165628	35971	Predicted by at least one method	ARA89203.1		BTV66_06210	1143704	1143913	-1	hypothetical protein	C	Na+/H+ antiporter NhaC
1129657	1165628	35971	Predicted by at least one method	ARA89202.1		BTV66_06205	1143994	1144446	-1	phage tail protein	C	Acyl-CoA reductase or other NAD-dependent aldehyde dehydrogenase
1129657	1165628	35971	Predicted by at least one method	ARA89201.1		BTV66_06200	1144451	1145581	-1	phage tail protein	K	Predicted transcriptional regulator
1129657	1165628	35971	Predicted by at least one method	ARA89200.1		BTV66_06195	1145600	1146289	-1	hypothetical protein	O	Molecular chaperone GrpE (heat shock protein)
1129657	1165628	35971	Predicted by at least one method	ARA89199.1		BTV66_06190	1146286	1146819	-1	hypothetical protein	TK	Two-component response regulator, PleD family, consists of two REC domains and a diguanylate cyclase (GGDEF) domain
1129657	1165628	35971	Predicted by at least one method	ARA89198.1		BTV66_06185	1146816	1147268	-1	head stabilization protein	E	Arginine decarboxylase (spermidine biosynthesis)
1129657	1165628	35971	Predicted by at least one method	ARA89197.1		BTV66_06180	1147241	1148107	-1	terminase	S	Uncharacterized conserved protein YbcC, UPF0753/DUF2309 family
1129657	1165628	35971	Predicted by at least one method	ARA89196.1		BTV66_06175	1148128	1149135	-1	phage major capsid protein, P2 family	L	Superfamily II DNA helicase RecQ
1129657	1165628	35971	Predicted by at least one method	ARA89195.1		BTV66_06170	1149139	1150026	-1	capsid protein	R	Predicted acetyltransferase
1129657	1165628	35971	Predicted by at least one method	ARA89194.1		BTV66_06165	1150232	1152040	1	terminase	X	Mu-like prophage FluMu protein gp28
1129657	1165628	35971	Predicted by at least one method	ARA89193.1		BTV66_06160	1152045	1153076	1	phage portal protein	X	Phage portal protein BeeE
1129657	1165628	35971	Predicted by at least one method	ARA89192.1		BTV66_06155	1153152	1153427	1	transcriptional regulator	NW	Tfp pilus assembly protein PilW
1129657	1165628	35971	Predicted by at least one method	ARA89191.1		BTV66_06150	1153470	1154006	-1	phage N-6-adenine-methyltransferase	T	CheY chemotaxis protein or a CheY-like REC (receiver) domain
1129657	1165628	35971	Predicted by at least one method	ARA89190.1		BTV66_06145	1153979	1154233	-1	hypothetical protein	J	Valyl-tRNA synthetase
1129657	1165628	35971	Predicted by at least one method	ARA89189.1		BTV66_06140	1154247	1154519	-1	hypothetical protein	T	Signal transduction histidine kinase
1129657	1165628	35971	Predicted by at least one method	ARA89188.1		BTV66_06135	1154522	1154773	-1	hypothetical protein	K	DNA-binding transcriptional regulator, IscR family
1129657	1165628	35971	Predicted by at least one method	ARA89187.1		BTV66_06130	1154787	1157192	-1	replication protein	F	Uracil phosphoribosyltransferase
1129657	1165628	35971	Predicted by at least one method	ARA89186.1		BTV66_06125	1157207	1157482	-1	hypothetical protein	G	Transketolase, N-terminal subunit
1129657	1165628	35971	Predicted by at least one method	ARA89185.1		BTV66_06120	1157488	1157739	-1	hypothetical protein	J	Ribosomal protein S18 acetylase RimI and related acetyltransferases
1129657	1165628	35971	Predicted by at least one method	ARA89184.1		BTV66_06115	1157753	1157962	-1	hypothetical protein	R	Periplasmic TolA-binding protein (function unknown)
1129657	1165628	35971	Predicted by at least one method	ARA89183.1		BTV66_06110	1157943	1158278	-1	hypothetical protein	C	Methanogenic corrinoid protein MtbC1
1129657	1165628	35971	Predicted by at least one method	ARA89182.1		BTV66_06105	1158271	1158453	-1	hypothetical protein	O	Cysteine protease, C1A family
1129657	1165628	35971	Predicted by at least one method	ARA90244.1		BTV66_06100	1158419	1158604	-1	hypothetical protein	HI	Deoxyxylulose-5-phosphate synthase
1129657	1165628	35971	Predicted by at least one method	ARA89181.1		BTV66_06095	1158846	1159058	-1	hypothetical protein	L	DNA polymerase III, alpha subunit (gram-positive type)
1129657	1165628	35971	Predicted by at least one method	ARA89180.1		BTV66_06090	1159183	1159758	1	phage repressor protein CI	X	Phage repressor protein C, contains Cro/C1-type HTH and peptisase s24 domains
1129657	1165628	35971	Predicted by at least one method	ARA89179.1		BTV66_06085	1159758	1160210	1	hypothetical protein	P	Putative copper export protein
1129657	1165628	35971	Predicted by at least one method	ARA89178.1		BTV66_06080	1160213	1161235	1	integrase	LX	Integrase
1129657	1165628	35971	Predicted by at least one method	ARA89177.1		BTV66_06075	1162400	1162624	1	fimbrial protein	UW	Flp pilus assembly protein, pilin Flp
1129657	1165628	35971	Predicted by at least one method	ARA90243.1		BTV66_06070	1162728	1162907	1	pilus assembly protein	UW	Flp pilus assembly protein, pilin Flp
1129657	1165628	35971	Predicted by at least one method	ARA90242.1		BTV66_06065	1162972	1163364	1	flp operon protein B	OT	Flp pilus assembly protein, protease CpaA
1129657	1165628	35971	Predicted by at least one method	ARA89176.1		BTV66_06060	1163407	1164219	1	flp operon protein C	P	Trk K+ transport system, NAD-binding component
1129657	1165628	35971	Predicted by at least one method	ARA89175.1		BTV66_06055	1164216	1165628	1	secretin	UW	Flp pilus assembly protein, secretin CpaC
1129657	1165628	35971	Predicted by at least one method	ARA89174.1		BTV66_06050	1165625	1166128	1	protein RcpB	T	K+-sensing histidine kinase KdpD
1591012	1597461	6449	Predicted by at least one method			BTV66_04240	1591012	1591217	-1	hypothetical protein			Symbiosis Island
1591012	1597461	6449	Predicted by at least one method			BTV66_04235	1591383	1591609	-1	hypothetical protein
1591012	1597461	6449	Predicted by at least one method	ARA88854.1		BTV66_04230	1591786	1592301	-1	SMI1/KNR4 family protein	R	Tetratricopeptide (TPR) repeat
1591012	1597461	6449	Predicted by at least one method	ARA88853.1		BTV66_04225	1592412	1592798	-1	hypothetical protein	V	ABC-type antimicrobial peptide transport system, permease component
1591012	1597461	6449	Predicted by at least one method	ARA88852.1		BTV66_04220	1592970	1593446	-1	hypothetical protein	E	Dipeptidyl aminopeptidase/acylaminoacyl peptidase
1591012	1597461	6449	Predicted by at least one method	ARA88851.1		BTV66_04215	1593708	1594214	-1	hypothetical protein	T	CheY chemotaxis protein or a CheY-like REC (receiver) domain
1591012	1597461	6449	Predicted by at least one method	ARA88850.1		BTV66_04210	1594398	1594907	-1	hypothetical protein	E	5,10-methylenetetrahydrofolate reductase
1591012	1597461	6449	Predicted by at least one method			BTV66_04205	1594907	1595866	-1	hypothetical protein
1591012	1597461	6449	Predicted by at least one method	ARA88849.1		BTV66_04200	1596678	1597088	-1	hypothetical protein	O	Serine protease, subtilisin family
1591012	1597461	6449	Predicted by at least one method	ARA90229.1		BTV66_04195	1597189	1597461	-1	hypothetical protein	E	Asp/Glu/hydantoin racemase
1731058	1743373	12315	Predicted by at least one method	ARA88734.1		BTV66_03540	1731058	1731324	1	DNA-binding protein	K	Predicted transcriptional regulator, lambda repressor-like DNA-binding domain	Symbiosis Island
1731058	1743373	12315	Predicted by at least one method	ARA88733.1		BTV66_03535	1731369	1733333	1	transposase	X	Transposase InsO and inactivated derivatives
1731058	1743373	12315	Predicted by at least one method	ARA88732.1		BTV66_03530	1733464	1734339	1	transcriptional regulator	X	Bacteriophage DNA transposition protein, AAA+ family ATPase
1731058	1743373	12315	Predicted by at least one method	ARA88731.1		BTV66_03525	1734353	1734673	1	hypothetical protein	H	Ubiquinone biosynthesis protein UbiJ, contains SCP2 domain
1731058	1743373	12315	Predicted by at least one method	ARA88730.1		BTV66_03520	1734690	1734899	1	hypothetical protein	O	Thiol-disulfide isomerase or thioredoxin
1731058	1743373	12315	Predicted by at least one method	ARA88729.1		BTV66_03515	1734908	1735096	1	hypothetical protein	K	Predicted DNA-binding transcriptional regulator, ArsR family
1731058	1743373	12315	Predicted by at least one method	ARA88728.1		BTV66_03510	1735099	1735716	1	sulfate transporter	L	Superfamily II DNA helicase RecQ
1731058	1743373	12315	Predicted by at least one method	ARA88727.1		BTV66_03505	1735874	1736083	1	hypothetical protein	C	Phosphoenolpyruvate carboxykinase, ATP-dependent
1731058	1743373	12315	Predicted by at least one method	ARA88726.1		BTV66_03500	1736419	1736931	1	phosphohydrolase	FR	5'-deoxynucleotidase YfbR and related HD superfamily hydrolases
1731058	1743373	12315	Predicted by at least one method			BTV66_03495	1737209	1737909	1	hypothetical protein
1731058	1743373	12315	Predicted by at least one method	ARA88725.1		BTV66_03490	1737934	1738209	1	hypothetical protein	F	Hypoxanthine-guanine phosphoribosyltransferase
1731058	1743373	12315	Predicted by at least one method	ARA88724.1		BTV66_03485	1738253	1738735	1	hypothetical protein	L	Excinuclease UvrABC ATPase subunit
1731058	1743373	12315	Predicted by at least one method	ARA88723.1		BTV66_03480	1738811	1739284	1	hypothetical protein	R	Predicted ATPase, AAA+ superfamily
1731058	1743373	12315	Predicted by at least one method	ARA88722.1		BTV66_03475	1739277	1739657	1	hypothetical protein	L	Rad3-related DNA helicase
1731058	1743373	12315	Predicted by at least one method	ARA88721.1		BTV66_03470	1739644	1740108	1	GemA protein	X	Mu-like prophage protein gp16
1731058	1743373	12315	Predicted by at least one method	ARA88720.1		BTV66_03465	1740145	1740480	1	hypothetical protein	P	ABC-type Mn2+/Zn2+ transport system, ATPase component
1731058	1743373	12315	Predicted by at least one method	ARA88719.1		BTV66_03460	1740609	1741037	1	mor transcription activator family protein	K	Transcriptional regulator, Middle operon regulator (Mor) family
1731058	1743373	12315	Predicted by at least one method	ARA88718.1		BTV66_03455	1741128	1741613	1	N-acetylmuramoyl-L-alanine amidase	M	N-acetyl-anhydromuramyl-L-alanine amidase AmpD
1731058	1743373	12315	Predicted by at least one method	ARA88717.1		BTV66_03450	1741766	1742002	1	hypothetical protein	E	V8-like Glu-specific endopeptidase
1731058	1743373	12315	Predicted by at least one method	ARA88716.1		BTV66_03445	1741999	1742256	1	hypothetical protein	K	Predicted DNA-binding transcriptional regulator, contains HTH domain
1731058	1743373	12315	Predicted by at least one method	ARA88715.1		BTV66_03440	1742198	1742386	1	hypothetical protein	R	WD40 repeat
1731058	1743373	12315	Predicted by at least one method	ARA88714.1		BTV66_03435	1742370	1742624	1	hypothetical protein	D	Chromosome segregation ATPase
1731058	1743373	12315	Predicted by at least one method	ARA88713.1		BTV66_03430	1742624	1742872	1	hypothetical protein	NT	Methyl-accepting chemotaxis protein
1731058	1743373	12315	Predicted by at least one method	ARA88712.1		BTV66_03425	1742876	1743373	1	DNA-binding protein	Q	Acyl transferase domain in polyketide synthase (PKS) enzymes
2024040	2074716	50676	Predicted by at least one method	ARA88450.1		BTV66_01945	2024040	2024495	-1	pyruvate kinase	O	Periplasmic serine protease, S1-C subfamily, contain C-terminal PDZ domain	RGI & PAI
2024040	2074716	50676	Predicted by at least one method	ARA88449.1		BTV66_01940	2024540	2024893	-1	hypothetical protein	M	Rare lipoprotein A, peptidoglycan hydrolase digesting "naked" glycans, contains C-terminal SPOR domain
2024040	2074716	50676	Predicted by at least one method	ARA88448.1		BTV66_01935	2024902	2025429	-1	hypothetical protein	D	Chromosome segregation ATPase
2024040	2074716	50676	Predicted by at least one method			BTV66_01930	2025573	2026475	-1	recombination-associated protein RdgC
2024040	2074716	50676	Predicted by at least one method	ARA88447.1		BTV66_01925	2026478	2026861	-1	hypothetical protein	TK	DNA-binding response regulator, NarL/FixJ family, contains REC and HTH domains
2024040	2074716	50676	Predicted by at least one method	ARA88446.1		BTV66_01920	2026940	2027251	-1	hypothetical protein	K	DNA-binding transcriptional regulator, GntR family
2024040	2074716	50676	Predicted by at least one method	ARA88445.1		BTV66_01915	2027251	2027772	-1	hypothetical protein	V	NTP pyrophosphatase, house-cleaning of non-canonical NTPs
2024040	2074716	50676	Predicted by at least one method	ARA88444.1		BTV66_01910	2027839	2028291	-1	single-stranded DNA-binding protein	L	Single-stranded DNA-binding protein
2024040	2074716	50676	Predicted by at least one method	ARA90221.1		BTV66_01905	2028291	2028950	-1	translocation protein TolB precursor	L	DNA anti-recombination protein (rearrangement mutator) RmuC
2024040	2074716	50676	Predicted by at least one method	ARA88443.1		BTV66_01900	2028937	2029890	-1	recombinase	L	Recombinational DNA repair protein RecT
2024040	2074716	50676	Predicted by at least one method	ARA88442.1		BTV66_01895	2029892	2030179	-1	hypothetical protein	T	Diadenosine tetraphosphatase ApaH/serine/threonine protein phosphatase, PP2A family
2024040	2074716	50676	Predicted by at least one method	ARA88441.1		BTV66_01890	2030192	2030428	-1	hypothetical protein	CHR	Lactate dehydrogenase or related 2-hydroxyacid dehydrogenase
2024040	2074716	50676	Predicted by at least one method	ARA88440.1		BTV66_01885	2030400	2030699	-1	hypothetical protein	MV	Multidrug efflux pump subunit AcrA (membrane-fusion protein)
2024040	2074716	50676	Predicted by at least one method	ARA88439.1		BTV66_01880	2030766	2031077	1	hypothetical protein	S	Small basic protein (function unknown)
2024040	2074716	50676	Predicted by at least one method	ARA88438.1		BTV66_01875	2031140	2031781	-1	hypothetical protein	X	Prophage antirepressor
2024040	2074716	50676	Predicted by at least one method	ARA88437.1		BTV66_01870	2032063	2032605	-1	DUF4760 domain-containing protein	G	Predicted arabinose efflux permease, MFS family
2024040	2074716	50676	Predicted by at least one method	ARA88436.1		BTV66_01865	2033249	2033443	1	hypothetical protein	HC	2-polyprenyl-6-methoxyphenol hydroxylase and related FAD-dependent oxidoreductases
2024040	2074716	50676	Predicted by at least one method	ARA88435.1		BTV66_01860	2033607	2033837	-1	hypothetical protein	T	Periplasmic ligand-binding sensor domain
2024040	2074716	50676	Predicted by at least one method	ARA88434.1		BTV66_01855	2034079	2034288	-1	hypothetical protein	M	Basic membrane lipoprotein Med, periplasmic binding protein (PBP1-ABC) superfamily
2024040	2074716	50676	Predicted by at least one method	ARA88433.1		BTV66_01850	2034301	2034468	1	DUF1508 domain-containing protein	S	Uncharacterized conserved protein YegP, UPF0339 family
2024040	2074716	50676	Predicted by at least one method	ARA88432.1		BTV66_01845	2034824	2035648	-1	hypothetical protein	NW	Tfp pilus assembly protein, tip-associated adhesin PilY1
2024040	2074716	50676	Predicted by at least one method	ARA88431.1		BTV66_01840	2035645	2036382	-1	toxin HipA	H	Cobalamin biosynthesis protein CobN, Mg-chelatase
2024040	2074716	50676	Predicted by at least one method	ARA88430.1		BTV66_01835	2036458	2037144	-1	transcriptional regulator	X	Phage repressor protein C, contains Cro/C1-type HTH and peptisase s24 domains
2024040	2074716	50676	Predicted by at least one method	ARA88429.1		BTV66_01830	2037272	2037481	1	transcriptional regulator	K	DNA-binding transcriptional regulator, XRE-family HTH domain
2024040	2074716	50676	Predicted by at least one method	ARA88428.1		BTV66_01825	2037530	2037982	1	hypothetical protein	MO	Periplasmic chaperone for outer membrane proteins, Skp family
2024040	2074716	50676	Predicted by at least one method	ARA88427.1		BTV66_01820	2038041	2038742	1	DNA-binding protein	X	Phage regulatory protein Rha
2024040	2074716	50676	Predicted by at least one method	ARA88426.1		BTV66_01815	2038739	2039092	1	HNH endonuclease	V	5-methylcytosine-specific restriction endonuclease McrA
2024040	2074716	50676	Predicted by at least one method	ARA88425.1		BTV66_01810	2039094	2040065	1	hypothetical protein	L	DNA replication protein DnaD
2024040	2074716	50676	Predicted by at least one method	ARA88424.1		BTV66_01805	2040065	2040760	1	replication protein P	T	Signal transduction histidine kinase regulating C4-dicarboxylate transport system
2024040	2074716	50676	Predicted by at least one method	ARA88423.1		BTV66_01800	2040753	2041283	1	DNA methyltransferase	J	N6-adenosine-specific RNA methylase IME4
2024040	2074716	50676	Predicted by at least one method	ARA90220.1		BTV66_01795	2041292	2041729	1	hypothetical protein	R	Predicted acyltransferase, LPLAT superfamily
2024040	2074716	50676	Predicted by at least one method	ARA88422.1		BTV66_01790	2041889	2042104	1	hypothetical protein	R	Predicted oxidoreductase (related to aryl-alcohol dehydrogenase)
2024040	2074716	50676	Predicted by at least one method	ARA88421.1		BTV66_01785	2042097	2042699	1	recombinase NinG	V	5-methylcytosine-specific restriction endonuclease McrA
2024040	2074716	50676	Predicted by at least one method	ARA88420.1		BTV66_01780	2042701	2043162	1	antitermination protein	Q	Acyl transferase domain in polyketide synthase (PKS) enzymes
2024040	2074716	50676	Predicted by at least one method	ARA88419.1		BTV66_01770	2043489	2043749	1	hypothetical protein	I	Phospholipid biosynthesis protein PlsY, probable glycerol-3-phosphate acyltransferase
2024040	2074716	50676	Predicted by at least one method	ARA88418.1		BTV66_01765	2043746	2044276	1	glycoside hydrolase	M	Phage-related lysozyme (muramidase), GH24 family
2024040	2074716	50676	Predicted by at least one method	ARA88417.1		BTV66_01760	2044249	2044572	1	hypothetical protein	S	Uncharacterized conserved protein HemX (no evidence of involvement in heme biosynthesis)
2024040	2074716	50676	Predicted by at least one method	ARA88416.1		BTV66_01755	2044478	2044759	1	hypothetical protein	O	Protein-L-isoaspartate O-methyltransferase
2024040	2074716	50676	Predicted by at least one method	ARA88415.1		BTV66_01750	2044794	2045228	-1	CopG family transcriptional regulator	K	Transcriptional regulator, contains Arc/MetJ-type RHH (ribbon-helix-helix) DNA-binding domain
2024040	2074716	50676	Predicted by at least one method	ARA88414.1		BTV66_01745	2045257	2045439	-1	addiction module toxin, HicA family	R	Predicted RNA binding protein YcfA, dsRBD-like fold, HicA-like mRNA interferase family
2024040	2074716	50676	Predicted by at least one method	ARA88413.1		BTV66_01740	2045522	2046019	1	terminase	X	Transposase and inactivated derivatives
2024040	2074716	50676	Predicted by at least one method	ARA88412.1		BTV66_01735	2046003	2047229	1	terminase	X	Phage terminase large subunit
2024040	2074716	50676	Predicted by at least one method	ARA88411.1		BTV66_01730	2047244	2048689	1	DUF1073 domain-containing protein	S	Uncharacterized protein
2024040	2074716	50676	Predicted by at least one method	ARA88410.1		BTV66_01725	2048643	2049614	1	hypothetical protein	S	Uncharacterized conserved protein, contains phage Mu gpF-like domain
2024040	2074716	50676	Predicted by at least one method			BTV66_01720	2049629	2050974	1	DUF2213 domain-containing protein
2024040	2074716	50676	Predicted by at least one method	ARA88409.1		BTV66_01715	2050974	2051408	1	hypothetical protein	V	Nitroimidazol reductase NimA or a related FMN-containing flavoprotein, pyridoxamine 5'-phosphate oxidase superfamily
2024040	2074716	50676	Predicted by at least one method	ARA88408.1		BTV66_01710	2051420	2052418	1	encapsulating for peroxidase	S	Uncharacterized protein, linocin/CFP29 family
2024040	2074716	50676	Predicted by at least one method			BTV66_01705	2052429	2052665	1	hypothetical protein
2024040	2074716	50676	Predicted by at least one method	ARA88407.1		BTV66_01700	2052850	2053218	1	hypothetical protein	J	16S rRNA C967 or C1407 C5-methylase, RsmB/RsmF family
2024040	2074716	50676	Predicted by at least one method	ARA88406.1		BTV66_01695	2053221	2053565	1	hypothetical protein	I	Lysophospholipase, alpha-beta hydrolase superfamily
2024040	2074716	50676	Predicted by at least one method	ARA88405.1		BTV66_01690	2053570	2053941	1	hypothetical protein	O	Formylglycine-generating enzyme, required for sulfatase activity, contains SUMF1/FGE domain
2024040	2074716	50676	Predicted by at least one method	ARA88404.1		BTV66_01685	2053938	2054309	1	hypothetical protein	P	Na+/H+ antiporter NhaD or related arsenite permease
2024040	2074716	50676	Predicted by at least one method	ARA88403.1		BTV66_01680	2054321	2054803	1	phage tail protein	R	Uncharacterized conserved protein YjdB, contains Ig-like domain
2024040	2074716	50676	Predicted by at least one method	ARA88402.1		BTV66_01675	2054857	2055528	1	hypothetical protein	M	Outer membrane protein TolC
2024040	2074716	50676	Predicted by at least one method	ARA88401.1		BTV66_01670	2055700	2055960	1	hypothetical protein	S	Uncharacterized membrane protein YozV, TM2 domain
2024040	2074716	50676	Predicted by at least one method			BTV66_01665	2056036	2056853	-1	hypothetical protein
2024040	2074716	50676	Predicted by at least one method	ARA88400.1		BTV66_01660	2057192	2058016	1	hypothetical protein	X	Phage- or plasmid-associated DNA primase
2024040	2074716	50676	Predicted by at least one method	ARA88399.1		BTV66_01655	2058068	2060512	1	tail length tape measure protein	D	Chromosome segregation ATPase
2024040	2074716	50676	Predicted by at least one method	ARA88398.1		BTV66_01650	2060515	2060844	1	hypothetical protein	X	Phage-related protein
2024040	2074716	50676	Predicted by at least one method	ARA88397.1		BTV66_01645	2060973	2061677	1	phage minor tail protein L	X	Phage-related protein
2024040	2074716	50676	Predicted by at least one method	ARA88396.1		BTV66_01640	2061682	2062425	1	phage tail protein	O	Proteasome lid subunit RPN8/RPN11, contains Jab1/MPN domain metalloenzyme (JAMM) motif
2024040	2074716	50676	Predicted by at least one method	ARA88395.1		BTV66_01635	2062368	2062988	1	phage tail protein	X	Phage-related protein, tail component
2024040	2074716	50676	Predicted by at least one method	ARA88394.1		BTV66_01630	2062992	2068886	1	host specificity protein	X	Phage-related protein, tail component
2024040	2074716	50676	Predicted by at least one method	ARA88393.1		BTV66_01625	2068934	2069257	1	hypothetical protein	V	CRISPR/Cas system endoribonuclease Cas6, RAMP superfamily
2024040	2074716	50676	Predicted by at least one method	ARA88392.1		BTV66_01620	2069648	2070394	-1	hypothetical protein	R	Uncharacterized conserved protein YurZ, alkylhydroperoxidase/carboxymuconolactone decarboxylase family
2024040	2074716	50676	Predicted by at least one method	ARA88391.1		BTV66_01615	2070394	2070906	-1	hypothetical protein	C	Malic enzyme
2024040	2074716	50676	Predicted by at least one method	ARA88390.1		BTV66_01610	2071592	2073736	1	polyribonucleotide nucleotidyltransferase	J	Polyribonucleotide nucleotidyltransferase (polynucleotide phosphorylase)
2024040	2074716	50676	Predicted by at least one method	ARA88389.1		BTV66_01605	2073820	2074716	1	lipoprotein NlpI-like protein	M	Lipoprotein NlpI, contains TPR repeats
