# Supplementary material for: Comparative analysis reveals the Genomic Islands in Pasteurella multocida population genetics: on Symbiosis and adaptability
Source: BMC Genomics. 2019 Jan 18;20:63. doi: 10.1186/s12864-018-5366-6 (PMC6339346; doi:10.1186/s12864-018-5366-6)
Supplement: Supplementary file 6 — File S1. Detailed information on GI of each strain (ZIP 1360 kb). [file 12864_2018_5366_MOESM6_ESM.zip › File. S1. Detailed information on GI of each strain/Detailed information on GIs of 97 whole genomes strains/CIRMBP-0877.xls]

## Sheet: Islandviewer Results
Island start	Island end	Length	Method	Gene name	Gene ID	Locus	Gene start	Gene end	Strand	Product	COG		External Annotations
390417	397627	7210	Predicted by at least one method	WP_079157939.1		BTV62_RS09640	390417	390971	-1	hypothetical protein	R	Predicted ATPase	Symbiosis Island
390417	397627	7210	Predicted by at least one method	WP_079157940.1		BTV62_RS09645	390958	391506	-1	hypothetical protein	X	Mu-like prophage protein gp16
390417	397627	7210	Predicted by at least one method	WP_079157941.1		BTV62_RS09650	391636	392058	-1	hypothetical protein	P	Arylsulfatase A or related enzyme
390417	397627	7210	Predicted by at least one method	WP_079157942.1		BTV62_RS09655	392068	393024	-1	hypothetical protein	G	Alpha-galactosidase/6-phospho-beta-glucosidase, family 4 of glycosyl hydrolase
390417	397627	7210	Predicted by at least one method	WP_005752512.1		BTV62_RS09660	393026	393211	-1	hypothetical protein	J	Asp-tRNAAsn/Glu-tRNAGln amidotransferase A subunit or related amidase
390417	397627	7210	Predicted by at least one method	WP_005752513.1		BTV62_RS09665	393211	393429	-1	hypothetical protein	X	Mu-like prophage host-nuclease inhibitor protein Gam
390417	397627	7210	Predicted by at least one method	WP_005825936.1		BTV62_RS09670	393498	394019	-1	host-nuclease inhibitor protein Gam	X	Mu-like prophage host-nuclease inhibitor protein Gam
390417	397627	7210	Predicted by at least one method	WP_005825938.1		BTV62_RS09675	394044	394361	-1	hypothetical protein	M	LysM repeat
390417	397627	7210	Predicted by at least one method	WP_079157943.1		BTV62_RS09680	394364	395281	-1	DNA transposition protein	X	Bacteriophage DNA transposition protein, AAA+ family ATPase
390417	397627	7210	Predicted by at least one method	WP_079157944.1		BTV62_RS09685	395412	397403	-1	transposase	X	Transposase InsO and inactivated derivatives
390417	397627	7210	Predicted by at least one method	WP_079157945.1		BTV62_RS09690	397415	397627	-1	DNA-binding protein	K	Predicted transcriptional regulator, lambda repressor-like DNA-binding domain
681195	687966	6771	Predicted by at least one method	WP_014668548.1		BTV62_RS08960	681195	681929	1	multi-copper polyphenol oxidoreductase	P	Copper oxidase (laccase) domain	PAI
681195	687966	6771	Predicted by at least one method	WP_014668547.1		BTV62_RS08965	682056	682469	1	hypothetical protein	J	Ribonuclease G or E
681195	687966	6771	Predicted by at least one method	WP_014668546.1		BTV62_RS08970	682480	682920	-1	hypothetical protein; Pathogen-associated gene(PAG)	D	Chromosome segregation ATPase
681195	687966	6771	Predicted by at least one method	WP_014668545.1		BTV62_RS08975	682968	683339	-1	hypothetical protein	X	Transposase
681195	687966	6771	Predicted by at least one method	WP_014668544.1		BTV62_RS08980	683308	683943	-1	DDE transposase	X	Transposase
681195	687966	6771	Predicted by at least one method	WP_014668543.1		BTV62_RS08985	684090	684434	1	transcriptional regulator	X	Phage repressor protein C, contains Cro/C1-type HTH and peptisase s24 domains
681195	687966	6771	Predicted by at least one method	WP_014668542.1		BTV62_RS08990	684529	685842	1	ABC transporter ATP-binding protein	R	Predicted ATP-binding protein involved in virulence
681195	687966	6771	Predicted by at least one method	WP_079157908.1		BTV62_RS08995	685845	686336	1	hypothetical protein	T	Bacteriophytochrome (light-regulated signal transduction histidine kinase)
681195	687966	6771	Predicted by at least one method			BTV62_RS09000	686552	686872	1	hypothetical protein
681195	687966	6771	Predicted by at least one method			BTV62_RS09005	687032	687625	1	DDE transposase
681195	687966	6771	Predicted by at least one method	WP_014668539.1		BTV62_RS09010	687628	687966	1	transposase	X	Transposase
