# Supplementary material for: Comparative analysis reveals the Genomic Islands in Pasteurella multocida population genetics: on Symbiosis and adaptability
Source: BMC Genomics. 2019 Jan 18;20:63. doi: 10.1186/s12864-018-5366-6 (PMC6339346; doi:10.1186/s12864-018-5366-6)
Supplement: Supplementary file 6 — File S1. Detailed information on GI of each strain (ZIP 1360 kb). [file 12864_2018_5366_MOESM6_ESM.zip › File. S1. Detailed information on GI of each strain/Detailed information on GIs of 97 whole genomes strains/CIRMBP-0906.xls]

## Sheet: Islandviewer Results
Island start	Island end	Length	Method	Gene name	Gene ID	Locus	Gene start	Gene end	Strand	Product	COG		External Annotations
1260838	1318948	58110	Predicted by at least one method	WP_010906768.1		BTV63_RS03795	1260838	1261680	1	patatin family protein	I	Predicted phospholipase, patatin/cPLA2 family	PAI & Metabiolic Island
1260838	1318948	58110	Predicted by at least one method	WP_078737783.1		BTV63_RS03800	1261967	1262227	-1	DNA helicase UvrD	P	Ferric iron reductase protein FhuF, involved in iron transport
1260838	1318948	58110	Predicted by at least one method	WP_078737784.1		BTV63_RS03805	1262214	1262804	-1	hypothetical protein	G	ABC-type sugar transport system, ATPase component
1260838	1318948	58110	Predicted by at least one method	WP_078737785.1		BTV63_RS03810	1262815	1263894	-1	hypothetical protein	S	Microcystin-dependent protein (function unknown)
1260838	1318948	58110	Predicted by at least one method	WP_078737786.1		BTV63_RS03815	1263908	1267555	-1	phage tail protein	X	Phage-related protein, tail component
1260838	1318948	58110	Predicted by at least one method	WP_078737857.1		BTV63_RS03820	1267559	1268185	-1	tail assembly protein	X	Phage-related protein, tail component
1260838	1318948	58110	Predicted by at least one method	WP_078737787.1		BTV63_RS03825	1268223	1268930	-1	hypothetical protein	O	Proteasome lid subunit RPN8/RPN11, contains Jab1/MPN domain metalloenzyme (JAMM) motif
1260838	1318948	58110	Predicted by at least one method	WP_078737788.1		BTV63_RS03830	1268932	1269582	-1	phage minor tail protein L	X	Phage-related protein
1260838	1318948	58110	Predicted by at least one method	WP_078737789.1		BTV63_RS03835	1269610	1270134	-1	hypothetical protein	X	Phage regulatory protein Rha
1260838	1318948	58110	Predicted by at least one method	WP_078737790.1		BTV63_RS03840	1270332	1271150	-1	hypothetical protein	X	Phage regulatory protein Rha
1260838	1318948	58110	Predicted by at least one method	WP_078737791.1		BTV63_RS03845	1271406	1271603	-1	hypothetical protein	L	DNA polymerase III, alpha subunit
1260838	1318948	58110	Predicted by at least one method	WP_005756570.1		BTV63_RS03850	1272002	1272973	1	hypothetical protein	P	Enterochelin esterase or related enzyme
1260838	1318948	58110	Predicted by at least one method	WP_032854005.1		BTV63_RS03855	1273066	1273560	-1	hypothetical protein	G	Fucose permease
1260838	1318948	58110	Predicted by at least one method	WP_005756575.1		BTV63_RS03860	1273562	1274080	-1	hypothetical protein	O	ATP-dependent Zn proteases
1260838	1318948	58110	Predicted by at least one method	WP_078737792.1		BTV63_RS03865	1274083	1274271	-1	hypothetical protein	HI	Polyprenyltransferase (heme O synthase)
1260838	1318948	58110	Predicted by at least one method	WP_005756579.1		BTV63_RS03870	1274561	1275115	-1	hypothetical protein	P	ABC-type metal ion transport system, periplasmic component/surface antigen
1260838	1318948	58110	Predicted by at least one method	WP_078737793.1		BTV63_RS03875	1275212	1278475	-1	phage tail protein	X	Phage-related minor tail protein
1260838	1318948	58110	Predicted by at least one method	WP_015691082.1		BTV63_RS03880	1278493	1278819	-1	tail protein	X	Phage-related protein
1260838	1318948	58110	Predicted by at least one method	WP_078737794.1		BTV63_RS03885	1278827	1279156	-1	hypothetical protein	T	K+-sensing histidine kinase KdpD
1260838	1318948	58110	Predicted by at least one method	WP_078737795.1		BTV63_RS03890	1279165	1279569	-1	hypothetical protein	J	Methionyl-tRNA synthetase
1260838	1318948	58110	Predicted by at least one method	WP_078737796.1		BTV63_RS03895	1279695	1280711	-1	hypothetical protein	C	Cytochrome bd-type quinol oxidase, subunit 1
1260838	1318948	58110	Predicted by at least one method	WP_078737797.1		BTV63_RS03900	1280724	1281116	-1	hypothetical protein	P	ABC-type molybdate transport system, permease component
1260838	1318948	58110	Predicted by at least one method	WP_078737798.1		BTV63_RS03905	1281116	1281517	-1	hypothetical protein	E	Glycine/D-amino acid oxidase (deaminating)
1260838	1318948	58110	Predicted by at least one method	WP_078737799.1		BTV63_RS03910	1281519	1281905	-1	hypothetical protein	G	Galactose-1-phosphate uridylyltransferase
1260838	1318948	58110	Predicted by at least one method	WP_078737800.1		BTV63_RS03915	1281907	1282374	-1	hypothetical protein	T	Predicted NTPase, NACHT family domain
1260838	1318948	58110	Predicted by at least one method	WP_078737801.1		BTV63_RS03920	1282391	1282627	-1	hypothetical protein	I	4-hydroxy-3-methylbut-2-en-1-yl diphosphate synthase IspG/GcpE
1260838	1318948	58110	Predicted by at least one method	WP_078737802.1		BTV63_RS03925	1282684	1283841	-1	P22 coat - protein 5 family protein	P	Phosphate-selective porin
1260838	1318948	58110	Predicted by at least one method	WP_078737803.1		BTV63_RS03930	1283859	1284644	-1	hypothetical protein	CR	NADPH:quinone reductase or related Zn-dependent oxidoreductase
1260838	1318948	58110	Predicted by at least one method	WP_005756601.1		BTV63_RS03935	1284980	1285414	-1	guanosine-3',5'-bis(diphosphate) 3'-pyrophosphohydrolase	TK	(p)ppGpp synthase/hydrolase, HD superfamily
1260838	1318948	58110	Predicted by at least one method	WP_078737804.1		BTV63_RS03940	1285389	1285607	-1	hypothetical protein	Q	Carotenoid cleavage dioxygenase or a related enzyme
1260838	1318948	58110	Predicted by at least one method	WP_078737858.1		BTV63_RS03945	1285610	1287211	-1	phage head morphogenesis protein	S	Uncharacterized conserved protein, contains phage Mu gpF-like domain
1260838	1318948	58110	Predicted by at least one method	WP_078737805.1		BTV63_RS03950	1287201	1288604	-1	hypothetical protein	D	Chromosome partitioning ATPase, Mrp family, contains Fe-S cluster
1260838	1318948	58110	Predicted by at least one method	WP_078737806.1		BTV63_RS03955	1288614	1289846	-1	terminase	X	Phage terminase large subunit
1260838	1318948	58110	Predicted by at least one method	WP_078737807.1		BTV63_RS03960	1289830	1290366	-1	terminase	X	Phage terminase, small subunit
1260838	1318948	58110	Predicted by at least one method	WP_016533497.1		BTV63_RS03965	1290449	1290631	1	addiction module toxin, HicA family	R	Predicted RNA binding protein YcfA, dsRBD-like fold, HicA-like mRNA interferase family
1260838	1318948	58110	Predicted by at least one method	WP_078737808.1		BTV63_RS03970	1290660	1291094	1	CopG family transcriptional regulator	K	Transcriptional regulator, contains Arc/MetJ-type RHH (ribbon-helix-helix) DNA-binding domain
1260838	1318948	58110	Predicted by at least one method	WP_078737809.1		BTV63_RS03975	1291129	1291410	-1	hypothetical protein	O	Protein-L-isoaspartate O-methyltransferase
1260838	1318948	58110	Predicted by at least one method	WP_078737810.1		BTV63_RS03980	1291316	1291639	-1	hypothetical protein	S	Uncharacterized conserved protein HemX (no evidence of involvement in heme biosynthesis)
1260838	1318948	58110	Predicted by at least one method	WP_078737811.1		BTV63_RS03985	1291612	1292142	-1	glycoside hydrolase	M	Phage-related lysozyme (muramidase), GH24 family
1260838	1318948	58110	Predicted by at least one method	WP_014391475.1		BTV63_RS03990	1292139	1292399	-1	hypothetical protein	I	Phospholipid biosynthesis protein PlsY, probable glycerol-3-phosphate acyltransferase
1260838	1318948	58110	Predicted by at least one method	WP_078737859.1		BTV63_RS04000	1292652	1293098	-1	antitermination protein	J	Ribosome-binding factor A
1260838	1318948	58110	Predicted by at least one method	WP_078737812.1		BTV63_RS04005	1293152	1293733	-1	protein NinG	V	5-methylcytosine-specific restriction endonuclease McrA
1260838	1318948	58110	Predicted by at least one method	WP_078737813.1		BTV63_RS04010	1293807	1294232	-1	protein ninB	S	Uncharacterized conserved protein YgfB, UPF0149 family
1260838	1318948	58110	Predicted by at least one method	WP_078737814.1		BTV63_RS04015	1294236	1295675	-1	helicase DnaB	L	Replicative DNA helicase
1260838	1318948	58110	Predicted by at least one method	WP_078737815.1		BTV63_RS04020	1295675	1296481	-1	hypothetical protein	K	DNA-binding transcriptional regulator, ArsR family
1260838	1318948	58110	Predicted by at least one method	WP_064964928.1		BTV63_RS04025	1296471	1297262	-1	HNH endonuclease	V	5-methylcytosine-specific restriction endonuclease McrA
1260838	1318948	58110	Predicted by at least one method	WP_078737816.1		BTV63_RS04030	1297259	1297942	-1	hypothetical protein	X	Phage regulatory protein Rha
1260838	1318948	58110	Predicted by at least one method	WP_014390720.1		BTV63_RS04035	1297994	1298446	-1	hypothetical protein; Pathogen-associated gene(PAG)	MO	Periplasmic chaperone for outer membrane proteins, Skp family
1260838	1318948	58110	Predicted by at least one method	WP_014390719.1		BTV63_RS04040	1298496	1298693	-1	hypothetical protein	IQ	Acyl-CoA synthetase (AMP-forming)/AMP-acid ligase II
1260838	1318948	58110	Predicted by at least one method	WP_014390718.1		BTV63_RS04045	1298817	1299494	1	transcriptional regulator	X	Phage repressor protein C, contains Cro/C1-type HTH and peptisase s24 domains
1260838	1318948	58110	Predicted by at least one method	WP_078737817.1		BTV63_RS04050	1299627	1300553	1	hypothetical protein	T	Anti-sigma regulatory factor (Ser/Thr protein kinase)
1260838	1318948	58110	Predicted by at least one method	WP_078737818.1		BTV63_RS04055	1300528	1300881	1	hypothetical protein	H	FMN phosphatase YigB, HAD superfamily
1260838	1318948	58110	Predicted by at least one method	WP_078737819.1		BTV63_RS04060	1300881	1301273	1	hypothetical protein	L	Superfamily I DNA and/or RNA helicase
1260838	1318948	58110	Predicted by at least one method	WP_078737820.1		BTV63_RS04065	1301266	1301523	-1	hypothetical protein	T	Signal transduction histidine kinase
1260838	1318948	58110	Predicted by at least one method	WP_005756653.1		BTV63_RS04070	1301914	1302081	-1	DUF1508 domain-containing protein	S	Uncharacterized conserved protein YegP, UPF0339 family
1260838	1318948	58110	Predicted by at least one method	WP_005756656.1		BTV63_RS04075	1302094	1302303	1	hypothetical protein	M	Basic membrane lipoprotein Med, periplasmic binding protein (PBP1-ABC) superfamily
1260838	1318948	58110	Predicted by at least one method	WP_078737821.1		BTV63_RS04080	1302545	1302775	1	hypothetical protein	T	Periplasmic ligand-binding sensor domain
1260838	1318948	58110	Predicted by at least one method	WP_078737822.1		BTV63_RS04085	1302939	1303133	-1	hypothetical protein	HC	2-polyprenyl-6-methoxyphenol hydroxylase and related FAD-dependent oxidoreductases
1260838	1318948	58110	Predicted by at least one method	WP_078737823.1		BTV63_RS04095	1303865	1304407	1	DUF4760 domain-containing protein	G	Predicted arabinose efflux permease, MFS family
1260838	1318948	58110	Predicted by at least one method	WP_078737824.1		BTV63_RS04100	1304689	1305372	1	hypothetical protein	X	Prophage antirepressor
1260838	1318948	58110	Predicted by at least one method	WP_078737825.1		BTV63_RS04105	1305458	1305706	1	hypothetical protein	K	DNA-binding transcriptional regulator, LysR family
1260838	1318948	58110	Predicted by at least one method	WP_078737826.1		BTV63_RS04110	1305672	1305869	1	hypothetical protein	R	Predicted nucleotidyltransferase
1260838	1318948	58110	Predicted by at least one method	WP_078737827.1		BTV63_RS04115	1306207	1306794	1	hypothetical protein	Q	Phytoene dehydrogenase-related protein
1260838	1318948	58110	Predicted by at least one method	WP_078737828.1		BTV63_RS04120	1306797	1307489	1	ribonuclease H	L	DNA polymerase elongation subunit (family B)
1260838	1318948	58110	Predicted by at least one method	WP_071522863.1		BTV63_RS04125	1307486	1307755	-1	hypothetical protein	M	UDP-N-acetylmuramyl pentapeptide synthase
1260838	1318948	58110	Predicted by at least one method	WP_078737829.1		BTV63_RS04130	1308050	1308427	1	death-on-curing protein	X	Prophage maintenance system killer protein
1260838	1318948	58110	Predicted by at least one method	WP_078737830.1		BTV63_RS04135	1308673	1309335	1	hypothetical protein	J	tRNA(Ile)-lysidine synthase TilS/MesJ
1260838	1318948	58110	Predicted by at least one method	WP_078737831.1		BTV63_RS04140	1309531	1310151	1	single-stranded DNA-binding protein	U	Preprotein translocase subunit SecF
1260838	1318948	58110	Predicted by at least one method	WP_078737832.1		BTV63_RS04145	1310162	1310701	1	hypothetical protein	V	5-methylcytosine-specific restriction endonuclease McrA
1260838	1318948	58110	Predicted by at least one method	WP_078737833.1		BTV63_RS04150	1310701	1311153	1	single-stranded DNA-binding protein	L	Single-stranded DNA-binding protein
1260838	1318948	58110	Predicted by at least one method	WP_078737834.1		BTV63_RS04155	1311254	1312261	1	hypothetical protein	S	Uncharacterized conserved protein, contains a C-terminal beta-barrel porin domain
1260838	1318948	58110	Predicted by at least one method	WP_078737835.1		BTV63_RS04160	1312482	1312793	1	hypothetical protein	S	Uncharacterized conserved protein, DUF1800 family
1260838	1318948	58110	Predicted by at least one method	WP_078737836.1		BTV63_RS04165	1312872	1313255	1	hypothetical protein	P	ABC-type molybdate transport system, ATPase component
1260838	1318948	58110	Predicted by at least one method	WP_078737837.1		BTV63_RS04170	1313258	1314163	1	recombination-associated protein RdgC	L	DNA recombination-dependent growth factor C
1260838	1318948	58110	Predicted by at least one method	WP_078737838.1		BTV63_RS04175	1314156	1314437	1	hypothetical protein	S	Uncharacterized membrane protein
1260838	1318948	58110	Predicted by at least one method	WP_078737839.1		BTV63_RS04180	1314476	1314919	1	hypothetical protein	M	Sialic acid synthase SpsE, contains C-terminal SAF domain
1260838	1318948	58110	Predicted by at least one method	WP_078737840.1		BTV63_RS04185	1314979	1315464	1	methyltransferase	J	23S rRNA G2069 N7-methylase RlmK or C1962 C5-methylase RlmI
1260838	1318948	58110	Predicted by at least one method	WP_078737841.1		BTV63_RS04190	1315467	1315973	1	hypothetical protein	D	Chromosome segregation ATPase
1260838	1318948	58110	Predicted by at least one method	WP_041423219.1		BTV63_RS04195	1315982	1316335	1	hypothetical protein	G	Beta-glucanase, GH16 family
1260838	1318948	58110	Predicted by at least one method			BTV63_RS04200	1316599	1317192	1	hypothetical protein
1260838	1318948	58110	Predicted by at least one method	WP_042742798.1		BTV63_RS04205	1317228	1317479	1	hypothetical protein	I	Methylmalonyl-CoA mutase, C-terminal domain/subunit (cobalamin-binding)
1260838	1318948	58110	Predicted by at least one method	WP_078737842.1		BTV63_RS04210	1317481	1318512	1	integrase	LX	Integrase
1260838	1318948	58110	Predicted by at least one method	WP_005716009.1		BTV63_RS04215	1318664	1318948	-1	50S ribosomal protein L25	J	Ribosomal protein L25 (general stress protein Ctc)
2052529	2068827	16298	Predicted by at least one method	WP_010907421.1		BTV63_RS01070	2052529	2053089	-1	superoxide dismutase [Cu-Zn]	P	Cu/Zn superoxide dismutase	RGI
2052529	2068827	16298	Predicted by at least one method	WP_010907420.1		BTV63_RS01065	2053160	2055991	-1	excinuclease ABC subunit A	L	Excinuclease UvrABC ATPase subunit
2052529	2068827	16298	Predicted by at least one method	WP_010907419.1		BTV63_RS01060	2056163	2056663	1	single-stranded DNA-binding protein	L	Single-stranded DNA-binding protein
2052529	2068827	16298	Predicted by at least one method	WP_016533798.1		BTV63_RS01055	2056813	2058093	1	hypothetical protein	LX	Integrase
2052529	2068827	16298	Predicted by at least one method	WP_032854426.1		BTV63_RS01050	2058278	2059600	1	integrase	LX	Integrase
2052529	2068827	16298	Predicted by at least one method	WP_010907417.1		BTV63_RS01045	2059603	2061639	1	integrase	S	Uncharacterized protein
2052529	2068827	16298	Predicted by at least one method	WP_010907416.1		BTV63_RS01040	2061641	2062051	1	hypothetical protein	GER	Permease of the drug/metabolite transporter (DMT) superfamily
2052529	2068827	16298	Predicted by at least one method			BTV63_RS01035	2062253	2062593	-1	LysR family transcriptional regulator
2052529	2068827	16298	Predicted by at least one method	WP_014550505.1		BTV63_RS01030	2062718	2063020	1	transcriptional regulator	K	DNA-binding transcriptional regulator, ArsR family
2052529	2068827	16298	Predicted by at least one method	WP_010907414.1		BTV63_RS01025	2063085	2063489	1	arsenate reductase (glutaredoxin)	P	Arsenate reductase and related proteins, glutaredoxin family
2052529	2068827	16298	Predicted by at least one method	WP_078737742.1		BTV63_RS01020	2063493	2064503	1	arsenical-resistance protein	P	Arsenite efflux pump ArsB, ACR3 family
2052529	2068827	16298	Predicted by at least one method	WP_010907412.1		BTV63_RS01015	2064587	2065201	-1	cation transporter	P	Co/Zn/Cd efflux system component
2052529	2068827	16298	Predicted by at least one method	WP_010907411.1		BTV63_RS01010	2065274	2065672	1	MerR family transcriptional regulator	K	DNA-binding transcriptional regulator, MerR family
2052529	2068827	16298	Predicted by at least one method			BTV63_RS01005	2065711	2066046	1	hypothetical protein
2052529	2068827	16298	Predicted by at least one method	WP_010907410.1		BTV63_RS01000	2066099	2066809	-1	alcohol dehydrogenase	CR	NADPH:quinone reductase or related Zn-dependent oxidoreductase
2052529	2068827	16298	Predicted by at least one method	WP_010907409.1		BTV63_RS00995	2066813	2067268	1	metal-binding protein	S	Uncharacterized conserved protein
2052529	2068827	16298	Predicted by at least one method	WP_010907408.1		BTV63_RS00990	2067280	2068827	1	bilirubin oxidase	DPM	Multicopper oxidase with three cupredoxin domains (includes cell division protein FtsP and spore coat protein CotA)
2231705	2247219	15514	Predicted by at least one method	WP_010907337.1		BTV63_RS00220	2231705	2232214	1	molybdopterin-guanine dinucleotide biosynthesis protein MobB	H	Molybdopterin-guanine dinucleotide biosynthesis protein	RGI
2231705	2247219	15514	Predicted by at least one method	WP_005718967.1		BTV63_RS00215	2232224	2233609	1	MFS transporter	G	Predicted arabinose efflux permease, MFS family
2231705	2247219	15514	Predicted by at least one method	WP_010907336.1		BTV63_RS00210	2234133	2235083	-1	abortive infection protein	V	Abortive infection bacteriophage resistance protein
2231705	2247219	15514	Predicted by at least one method	WP_078737732.1		BTV63_RS00205	2236138	2238315	-1	DNA primase	S	Uncharcterized protein, DUF927 family
2231705	2247219	15514	Predicted by at least one method	WP_032854133.1		BTV63_RS00200	2238308	2238742	-1	hypothetical protein	TK	Two-component response regulator, PleD family, consists of two REC domains and a diguanylate cyclase (GGDEF) domain
2231705	2247219	15514	Predicted by at least one method	WP_005757973.1		BTV63_RS00195	2238739	2239065	-1	hypothetical protein	MDT	AAA+-type ATPase, SpoVK/Ycf46/Vps4 family
2231705	2247219	15514	Predicted by at least one method	WP_032854130.1		BTV63_RS00190	2239058	2239447	-1	hypothetical protein	O	Predicted Zn-dependent protease
2231705	2247219	15514	Predicted by at least one method	WP_078737731.1		BTV63_RS00185	2239440	2240000	-1	Ash-like/host cell division inhibitor Icd-like protein	P	Truncated hemoglobin YjbI
2231705	2247219	15514	Predicted by at least one method			BTV63_RS00180	2240177	2240470	-1	hypothetical protein
2231705	2247219	15514	Predicted by at least one method	WP_032854128.1		BTV63_RS00175	2240886	2241161	-1	hypothetical protein	X	Phage-related tail protein
2231705	2247219	15514	Predicted by at least one method	WP_005757965.1		BTV63_RS00170	2241353	2241631	-1	hypothetical protein	E	Dipeptidyl aminopeptidase/acylaminoacyl peptidase
2231705	2247219	15514	Predicted by at least one method	WP_005757963.1		BTV63_RS00165	2241624	2242343	-1	hypothetical protein	X	Phage regulatory protein Rha
2231705	2247219	15514	Predicted by at least one method	WP_005757961.1		BTV63_RS00160	2242364	2242786	-1	hypothetical protein	K	Curved DNA-binding protein CbpA, contains a DnaJ-like domain
2231705	2247219	15514	Predicted by at least one method	WP_005757959.1		BTV63_RS00155	2242796	2242993	-1	helix-turn-helix domain-containing protein	KX	Predicted DNA-binding transcriptional regulator AlpA
2231705	2247219	15514	Predicted by at least one method	WP_005757957.1		BTV63_RS00150	2243157	2243723	-1	hypothetical protein	V	ABC-type multidrug transport system, ATPase component
2231705	2247219	15514	Predicted by at least one method	WP_005757955.1		BTV63_RS00145	2243735	2244115	-1	hypothetical protein	V	Alkyl hydroperoxide reductase subunit AhpF
2231705	2247219	15514	Predicted by at least one method	WP_005757953.1		BTV63_RS00140	2244646	2245794	-1	hypothetical protein	K	Fic family protein
2231705	2247219	15514	Predicted by at least one method	WP_005757951.1		BTV63_RS00135	2245966	2247219	-1	hypothetical protein	LX	Integrase
