# Supplementary material for: Comparative analysis reveals the Genomic Islands in Pasteurella multocida population genetics: on Symbiosis and adaptability
Source: BMC Genomics. 2019 Jan 18;20:63. doi: 10.1186/s12864-018-5366-6 (PMC6339346; doi:10.1186/s12864-018-5366-6)
Supplement: Supplementary file 6 — File S1. Detailed information on GI of each strain (ZIP 1360 kb). [file 12864_2018_5366_MOESM6_ESM.zip › File. S1. Detailed information on GI of each strain/Detailed information on GIs of 97 whole genomes strains/CIRMBP-0922.xls]

## Sheet: Islandviewer Results
Island start	Island end	Length	Method	Gene name	Gene ID	Locus	Gene start	Gene end	Strand	Product	COG		External Annotations
160803	176317	15514	Predicted by at least one method	WP_010907337.1		BTV64_RS06050	160803	161312	1	molybdopterin-guanine dinucleotide biosynthesis protein MobB	H	Molybdopterin-guanine dinucleotide biosynthesis protein	RGI
160803	176317	15514	Predicted by at least one method	WP_005718967.1		BTV64_RS06055	161322	162707	1	MFS transporter	G	Predicted arabinose efflux permease, MFS family
160803	176317	15514	Predicted by at least one method	WP_010907336.1		BTV64_RS06060	163231	164181	-1	abortive infection protein	V	Abortive infection bacteriophage resistance protein
160803	176317	15514	Predicted by at least one method	WP_078737732.1		BTV64_RS06065	165236	167413	-1	DNA primase	S	Uncharcterized protein, DUF927 family
160803	176317	15514	Predicted by at least one method	WP_032854133.1		BTV64_RS06070	167406	167840	-1	hypothetical protein	TK	Two-component response regulator, PleD family, consists of two REC domains and a diguanylate cyclase (GGDEF) domain
160803	176317	15514	Predicted by at least one method	WP_005757973.1		BTV64_RS06075	167837	168163	-1	hypothetical protein	MDT	AAA+-type ATPase, SpoVK/Ycf46/Vps4 family
160803	176317	15514	Predicted by at least one method	WP_032854130.1		BTV64_RS06080	168156	168545	-1	hypothetical protein	O	Predicted Zn-dependent protease
160803	176317	15514	Predicted by at least one method	WP_078737731.1		BTV64_RS06085	168538	169098	-1	Ash-like/host cell division inhibitor Icd-like protein	P	Truncated hemoglobin YjbI
160803	176317	15514	Predicted by at least one method			BTV64_RS06090	169275	169568	-1	hypothetical protein
160803	176317	15514	Predicted by at least one method	WP_032854128.1		BTV64_RS06095	169984	170259	-1	hypothetical protein	X	Phage-related tail protein
160803	176317	15514	Predicted by at least one method	WP_005757965.1		BTV64_RS06100	170451	170729	-1	hypothetical protein	E	Dipeptidyl aminopeptidase/acylaminoacyl peptidase
160803	176317	15514	Predicted by at least one method	WP_005757963.1		BTV64_RS06105	170722	171441	-1	hypothetical protein	X	Phage regulatory protein Rha
160803	176317	15514	Predicted by at least one method	WP_005757961.1		BTV64_RS06110	171462	171884	-1	hypothetical protein	K	Curved DNA-binding protein CbpA, contains a DnaJ-like domain
160803	176317	15514	Predicted by at least one method	WP_005757959.1		BTV64_RS06115	171894	172091	-1	helix-turn-helix domain-containing protein	KX	Predicted DNA-binding transcriptional regulator AlpA
160803	176317	15514	Predicted by at least one method	WP_005757957.1		BTV64_RS06120	172255	172821	-1	hypothetical protein	V	ABC-type multidrug transport system, ATPase component
160803	176317	15514	Predicted by at least one method	WP_005757955.1		BTV64_RS06125	172833	173213	-1	hypothetical protein	V	Alkyl hydroperoxide reductase subunit AhpF
160803	176317	15514	Predicted by at least one method	WP_005757953.1		BTV64_RS06130	173744	174892	-1	hypothetical protein	K	Fic family protein
160803	176317	15514	Predicted by at least one method	WP_005757951.1		BTV64_RS06135	175064	176317	-1	hypothetical protein	LX	Integrase
