# Supplementary material for: Comparative analysis reveals the Genomic Islands in Pasteurella multocida population genetics: on Symbiosis and adaptability
Source: BMC Genomics. 2019 Jan 18;20:63. doi: 10.1186/s12864-018-5366-6 (PMC6339346; doi:10.1186/s12864-018-5366-6)
Supplement: Supplementary file 6 — File S1. Detailed information on GI of each strain (ZIP 1360 kb). [file 12864_2018_5366_MOESM6_ESM.zip › File. S1. Detailed information on GI of each strain/Detailed information on GIs of 97 whole genomes strains/CIRMBP-0927.xls]

## Sheet: Islandviewer Results
Island start	Island end	Length	Method	Gene name	Gene ID	Locus	Gene start	Gene end	Strand	Product	COG		External Annotations
1998835	2015133	16298	Predicted by at least one method	WP_010907421.1		BTV65_RS01070	1998835	1999395	-1	superoxide dismutase [Cu-Zn]	P	Cu/Zn superoxide dismutase	RGI
1998835	2015133	16298	Predicted by at least one method	WP_010907420.1		BTV65_RS01065	1999466	2002297	-1	excinuclease ABC subunit A	L	Excinuclease UvrABC ATPase subunit
1998835	2015133	16298	Predicted by at least one method	WP_010907419.1		BTV65_RS01060	2002469	2002969	1	single-stranded DNA-binding protein	L	Single-stranded DNA-binding protein
1998835	2015133	16298	Predicted by at least one method	WP_016533798.1		BTV65_RS01055	2003119	2004399	1	hypothetical protein	LX	Integrase
1998835	2015133	16298	Predicted by at least one method	WP_032854426.1		BTV65_RS01050	2004584	2005906	1	integrase	LX	Integrase
1998835	2015133	16298	Predicted by at least one method	WP_010907417.1		BTV65_RS01045	2005909	2007945	1	integrase	S	Uncharacterized protein
1998835	2015133	16298	Predicted by at least one method	WP_010907416.1		BTV65_RS01040	2007947	2008357	1	hypothetical protein	GER	Permease of the drug/metabolite transporter (DMT) superfamily
1998835	2015133	16298	Predicted by at least one method			BTV65_RS01035	2008559	2008899	-1	LysR family transcriptional regulator
1998835	2015133	16298	Predicted by at least one method	WP_014550505.1		BTV65_RS01030	2009024	2009326	1	transcriptional regulator	K	DNA-binding transcriptional regulator, ArsR family
1998835	2015133	16298	Predicted by at least one method	WP_010907414.1		BTV65_RS01025	2009391	2009795	1	arsenate reductase (glutaredoxin)	P	Arsenate reductase and related proteins, glutaredoxin family
1998835	2015133	16298	Predicted by at least one method	WP_078737742.1		BTV65_RS01020	2009799	2010809	1	arsenical-resistance protein	P	Arsenite efflux pump ArsB, ACR3 family
1998835	2015133	16298	Predicted by at least one method	WP_010907412.1		BTV65_RS01015	2010893	2011507	-1	cation transporter	P	Co/Zn/Cd efflux system component
1998835	2015133	16298	Predicted by at least one method	WP_010907411.1		BTV65_RS01010	2011580	2011978	1	MerR family transcriptional regulator	K	DNA-binding transcriptional regulator, MerR family
1998835	2015133	16298	Predicted by at least one method			BTV65_RS01005	2012017	2012352	1	hypothetical protein
1998835	2015133	16298	Predicted by at least one method	WP_010907410.1		BTV65_RS01000	2012405	2013115	-1	alcohol dehydrogenase	CR	NADPH:quinone reductase or related Zn-dependent oxidoreductase
1998835	2015133	16298	Predicted by at least one method	WP_010907409.1		BTV65_RS00995	2013119	2013574	1	metal-binding protein	S	Uncharacterized conserved protein
1998835	2015133	16298	Predicted by at least one method	WP_010907408.1		BTV65_RS00990	2013586	2015133	1	bilirubin oxidase	DPM	Multicopper oxidase with three cupredoxin domains (includes cell division protein FtsP and spore coat protein CotA)
2177951	2193465	15514	Predicted by at least one method	WP_010907337.1		BTV65_RS00220	2177951	2178460	1	molybdopterin-guanine dinucleotide biosynthesis protein MobB	H	Molybdopterin-guanine dinucleotide biosynthesis protein	RGI
2177951	2193465	15514	Predicted by at least one method	WP_005718967.1		BTV65_RS00215	2178470	2179855	1	MFS transporter	G	Predicted arabinose efflux permease, MFS family
2177951	2193465	15514	Predicted by at least one method	WP_010907336.1		BTV65_RS00210	2180379	2181329	-1	abortive infection protein	V	Abortive infection bacteriophage resistance protein
2177951	2193465	15514	Predicted by at least one method	WP_078737732.1		BTV65_RS00205	2182384	2184561	-1	DNA primase	S	Uncharcterized protein, DUF927 family
2177951	2193465	15514	Predicted by at least one method	WP_032854133.1		BTV65_RS00200	2184554	2184988	-1	hypothetical protein	TK	Two-component response regulator, PleD family, consists of two REC domains and a diguanylate cyclase (GGDEF) domain
2177951	2193465	15514	Predicted by at least one method	WP_005757973.1		BTV65_RS00195	2184985	2185311	-1	hypothetical protein	MDT	AAA+-type ATPase, SpoVK/Ycf46/Vps4 family
2177951	2193465	15514	Predicted by at least one method	WP_032854130.1		BTV65_RS00190	2185304	2185693	-1	hypothetical protein	O	Predicted Zn-dependent protease
2177951	2193465	15514	Predicted by at least one method	WP_078737731.1		BTV65_RS00185	2185686	2186246	-1	Ash-like/host cell division inhibitor Icd-like protein	P	Truncated hemoglobin YjbI
2177951	2193465	15514	Predicted by at least one method			BTV65_RS00180	2186423	2186716	-1	hypothetical protein
2177951	2193465	15514	Predicted by at least one method	WP_032854128.1		BTV65_RS00175	2187132	2187407	-1	hypothetical protein	X	Phage-related tail protein
2177951	2193465	15514	Predicted by at least one method	WP_005757965.1		BTV65_RS00170	2187599	2187877	-1	hypothetical protein	E	Dipeptidyl aminopeptidase/acylaminoacyl peptidase
2177951	2193465	15514	Predicted by at least one method	WP_005757963.1		BTV65_RS00165	2187870	2188589	-1	hypothetical protein	X	Phage regulatory protein Rha
2177951	2193465	15514	Predicted by at least one method	WP_005757961.1		BTV65_RS00160	2188610	2189032	-1	hypothetical protein	K	Curved DNA-binding protein CbpA, contains a DnaJ-like domain
2177951	2193465	15514	Predicted by at least one method	WP_005757959.1		BTV65_RS00155	2189042	2189239	-1	helix-turn-helix domain-containing protein	KX	Predicted DNA-binding transcriptional regulator AlpA
2177951	2193465	15514	Predicted by at least one method	WP_005757957.1		BTV65_RS00150	2189403	2189969	-1	hypothetical protein	V	ABC-type multidrug transport system, ATPase component
2177951	2193465	15514	Predicted by at least one method	WP_005757955.1		BTV65_RS00145	2189981	2190361	-1	hypothetical protein	V	Alkyl hydroperoxide reductase subunit AhpF
2177951	2193465	15514	Predicted by at least one method	WP_005757953.1		BTV65_RS00140	2190892	2192040	-1	hypothetical protein	K	Fic family protein
2177951	2193465	15514	Predicted by at least one method	WP_005757951.1		BTV65_RS00135	2192212	2193465	-1	hypothetical protein	LX	Integrase
