# Supplementary material for: Comparative analysis reveals the Genomic Islands in Pasteurella multocida population genetics: on Symbiosis and adaptability
Source: BMC Genomics. 2019 Jan 18;20:63. doi: 10.1186/s12864-018-5366-6 (PMC6339346; doi:10.1186/s12864-018-5366-6)
Supplement: Supplementary file 6 — File S1. Detailed information on GI of each strain (ZIP 1360 kb). [file 12864_2018_5366_MOESM6_ESM.zip › File. S1. Detailed information on GI of each strain/Detailed information on GIs of 97 whole genomes strains/DY120818.xls]

## Sheet: Islandviewer Results
Island start	Island end	Length	Method	Gene name	Gene ID	Locus	Gene start	Gene end	Strand	Product	COG		External Annotations
387281	407266	19985	Predicted by at least one method	WP_035689396.1		A0R64_RS08110	387281	388033	1	integrating conjugative element protein	E	Dipeptidyl aminopeptidase/acylaminoacyl peptidase	PAI (ICE)
387281	407266	19985	Predicted by at least one method	WP_065189235.1		A0R64_RS08115	388074	388586	1	hypothetical protein	M	Alanine racemase
387281	407266	19985	Predicted by at least one method	WP_065189236.1		A0R64_RS08120	388704	388886	1	hypothetical protein	J	Aspartyl-tRNA synthetase
387281	407266	19985	Predicted by at least one method	WP_065189237.1		A0R64_RS08125	388887	389579	1	hypothetical protein	H	3-polyprenyl-4-hydroxybenzoate decarboxylase
387281	407266	19985	Predicted by at least one method	WP_065189238.1		A0R64_RS08130	389583	389834	1	hypothetical protein	M	ABC-type transporter Mla maintaining outer membrane lipid asymmetry, periplasmic component MlaD
387281	407266	19985	Predicted by at least one method	WP_065189239.1		A0R64_RS08135	389822	390013	-1	hypothetical protein	K	Transcriptional antiterminator
387281	407266	19985	Predicted by at least one method	WP_065189240.1		A0R64_RS08140	390191	390703	1	single-stranded DNA-binding protein	L	Single-stranded DNA-binding protein
387281	407266	19985	Predicted by at least one method	WP_065189241.1		A0R64_RS08145	390786	391265	1	hypothetical protein	T	Mlc titration factor MtfA, regulates ptsG expression
387281	407266	19985	Predicted by at least one method	WP_065189242.1		A0R64_RS08150	391405	391698	1	hypothetical protein	H	Outer membrane cobalamin receptor protein
387281	407266	19985	Predicted by at least one method	WP_065189243.1		A0R64_RS08155	391676	392302	-1	hypothetical protein	J	Translation elongation factor EF-G, a GTPase
387281	407266	19985	Predicted by at least one method	WP_065189244.1		A0R64_RS08160	392434	394464	1	DNA topoisomerase III	L	DNA topoisomerase IA
387281	407266	19985	Predicted by at least one method	WP_065189293.1		A0R64_RS08165	395214	395681	1	hypothetical protein	O	Thioredoxin reductase
387281	407266	19985	Predicted by at least one method	WP_065189245.1		A0R64_RS08170	395762	396160	1	hypothetical protein	S	Uncharacterized conserved protein YvlB, contains DUF4097 and DUF4098 domains
387281	407266	19985	Predicted by at least one method			A0R64_RS08175	396258	396455	1	hypothetical protein
387281	407266	19985	Predicted by at least one method	WP_065189247.1		A0R64_RS08180	396789	397436	1	hypothetical protein	L	Antirestriction protein ArdC
387281	407266	19985	Predicted by at least one method	WP_065189248.1		A0R64_RS08185	397821	398468	1	hypothetical protein	D	Cell division protein DamX, binds to the septal ring, contains C-terminal SPOR domain
387281	407266	19985	Predicted by at least one method	WP_065189249.1		A0R64_RS08190	398461	399216	1	integrating conjugative element protein	O	Glutaredoxin
387281	407266	19985	Predicted by at least one method	WP_065189250.1		A0R64_RS08195	399195	399905	1	hypothetical protein	M	Soluble lytic murein transglycosylase and related regulatory proteins (some contain LysM/invasin domains)
387281	407266	19985	Predicted by at least one method	WP_065189251.1		A0R64_RS08200	399915	400268	1	hypothetical protein	G	Predicted arabinose efflux permease, MFS family
387281	407266	19985	Predicted by at least one method	WP_065189252.1		A0R64_RS08205	400258	400521	1	hypothetical protein	T	Signal transducer regulating beta-lactamase production, contains metallopeptidase domain
387281	407266	19985	Predicted by at least one method	WP_065189253.1		A0R64_RS08210	400522	400764	1	hypothetical protein	U	Type VI protein secretion system component VasK
387281	407266	19985	Predicted by at least one method	WP_081274293.1		A0R64_RS08215	400765	401274	1	integrating conjugative element protein	KT	DNA-binding response regulator, LytR/AlgR family
387281	407266	19985	Predicted by at least one method	WP_065189254.1		A0R64_RS08220	401274	403502	1	conjugative coupling factor TraD, PFGI-1 class	U	Type IV secretory pathway, VirD4 component, TraG/TraD family ATPase
387281	407266	19985	Predicted by at least one method	WP_065189255.1		A0R64_RS08225	403499	403837	1	hypothetical protein	G	Predicted glycosyl hydrolase, GH43/DUF377 family
387281	407266	19985	Predicted by at least one method	WP_065189256.1		A0R64_RS08230	403834	404523	1	integrating conjugative element membrane protein	V	Aminoglycoside N3'-acetyltransferase
387281	407266	19985	Predicted by at least one method	WP_065189257.1		A0R64_RS08235	404842	405051	-1	hypothetical protein	IQR	NAD(P)-dependent dehydrogenase, short-chain alcohol dehydrogenase family
387281	407266	19985	Predicted by at least one method	WP_065189258.1		A0R64_RS08240	405221	405544	1	hypothetical protein	V	Type I restriction-modification system, DNA methylase subunit
387281	407266	19985	Predicted by at least one method	WP_065189259.1		A0R64_RS08245	405555	405803	1	hypothetical protein
387281	407266	19985	Predicted by at least one method	WP_065189260.1		A0R64_RS08250	405806	406216	1	hypothetical protein	R	Predicted amidohydrolase
387281	407266	19985	Predicted by at least one method	WP_065189261.1		A0R64_RS08255	406259	406627	1	hypothetical protein	M	ADP-heptose:LPS heptosyltransferase
387281	407266	19985	Predicted by at least one method	WP_065189262.1		A0R64_RS08260	406628	407266	1	integrating conjugative element protein	E	Aspartate-semialdehyde dehydrogenase
422160	441766	19606	Predicted by at least one method	WP_065189278.1		A0R64_RS08345	422160	423128	1	antirestriction protein	L	Antirestriction protein ArdC	RGI
422160	441766	19606	Predicted by at least one method	WP_065189279.1		A0R64_RS08350	423284	424036	1	hypothetical protein	G	Fructose/tagatose bisphosphate aldolase
422160	441766	19606	Predicted by at least one method	WP_065189280.1		A0R64_RS08355	424084	424599	-1	N-acetyltransferase	J	Ribosomal protein S18 acetylase RimI and related acetyltransferases
422160	441766	19606	Predicted by at least one method	WP_065189281.1		A0R64_RS08360	424599	424868	-1	hypothetical protein	S	Uncharacterized conserved protein, DUF1778 family
422160	441766	19606	Predicted by at least one method	WP_065189282.1		A0R64_RS08365	424961	425434	-1	hypothetical protein	S	Uncharacterized protein, DUF2075 family
422160	441766	19606	Predicted by at least one method	WP_065189283.1		A0R64_RS08370	425464	426105	-1	hypothetical protein	L	Site-specific DNA recombinase related to the DNA invertase Pin
422160	441766	19606	Predicted by at least one method	WP_065189284.1		A0R64_RS08375	426361	426594	1	hypothetical protein	G	Exo-beta-1,3-glucanase, GH17 family
422160	441766	19606	Predicted by at least one method	WP_065189285.1		A0R64_RS08380	426748	427011	1	hypothetical protein	J	NADPH-dependent 7-cyano-7-deazaguanine reductase QueF, C-terminal domain, T-fold superfamily
422160	441766	19606	Predicted by at least one method			A0R64_RS10780	427190	427843	-1	IS1595 family transposase
422160	441766	19606	Predicted by at least one method	WP_065189287.1		A0R64_RS08395	427900	428232	1	hypothetical protein	G	ABC-type sugar transport system, permease component
422160	441766	19606	Predicted by at least one method			A0R64_RS08400	428436	428646	-1	hypothetical protein
422160	441766	19606	Predicted by at least one method	WP_081274295.1		A0R64_RS08405	429600	429938	-1	TnpV protein	L	Replication-associated recombination protein RarA (DNA-dependent ATPase)
422160	441766	19606	Predicted by at least one method	WP_000460651.1		A0R64_RS08410	429940	430326	1	hypothetical protein	S	Uncharacterized conserved protein, contains tandem ACT domains
422160	441766	19606	Predicted by at least one method	WP_065189289.1		A0R64_RS08415	430334	430933	1	transcriptional regulator	K	DNA-binding transcriptional regulator, ArsR family
422160	441766	19606	Predicted by at least one method			A0R64_RS08420	431727	432304	1	tetracycline resistance MFS efflux pump
422160	441766	19606	Predicted by at least one method			A0R64_RS10785	433503	433614	-1	transposase
422160	441766	19606	Predicted by at least one method	WP_000275180.1		A0R64_RS08425	433702	434118	1	transposase	K	Transcriptional regulator GlxA family, contains an amidase domain and an AraC-type DNA-binding HTH domain
422160	441766	19606	Predicted by at least one method	WP_000275180.1		A0R64_RS10790	435691	435990	1	transposon DNA-invertase	K	Transcriptional regulator GlxA family, contains an amidase domain and an AraC-type DNA-binding HTH domain
422160	441766	19606	Predicted by at least one method	WP_065189290.1		A0R64_RS08430	436044	436657	-1	IS6 family transposase	X	Transposase (or an inactivated derivative)
422160	441766	19606	Predicted by at least one method	WP_000689410.1		A0R64_RS08435	441296	441766	1	hypothetical protein	L	Endonuclease YncB, thermonuclease family
1175415	1181515	6100	Predicted by at least one method	WP_061405983.1		A0R64_RS04920	1175415	1175780	1	hypothetical protein	E	Acetylornithine deacetylase/Succinyl-diaminopimelate desuccinylase or related deacylase	PAI
1175415	1181515	6100	Predicted by at least one method			A0R64_RS04915	1175777	1176039	1	hypothetical protein
1175415	1181515	6100	Predicted by at least one method	WP_081106264.1		A0R64_RS04910	1176471	1176800	1	hypothetical protein	I	Hydroxymethylglutaryl-CoA reductase
1175415	1181515	6100	Predicted by at least one method	WP_061405985.1		A0R64_RS04905	1176809	1177240	1	hypothetical protein	C	Pyruvate dehydrogenase complex, dehydrogenase (E1) component
1175415	1181515	6100	Predicted by at least one method	WP_064661084.1		A0R64_RS04900	1178055	1179020	1	hypothetical protein	U	Large exoprotein involved in heme utilization or adhesion
1175415	1181515	6100	Predicted by at least one method	WP_061405988.1		A0R64_RS04895	1179023	1179529	1	hypothetical protein	N	Cellulose biosynthesis protein BcsQ
1175415	1181515	6100	Predicted by at least one method	WP_061405989.1		A0R64_RS04890	1179713	1180219	1	hypothetical protein	S	Uncharacterized conserved protein, contains CHAT domain
1175415	1181515	6100	Predicted by at least one method	WP_061405990.1		A0R64_RS04885	1180481	1180957	1	hypothetical protein	E	Dipeptidyl aminopeptidase/acylaminoacyl peptidase
1175415	1181515	6100	Predicted by at least one method	WP_061405991.1		A0R64_RS04880	1181129	1181515	1	hypothetical protein	V	ABC-type antimicrobial peptide transport system, permease component
