# Supplementary material for: Comparative analysis reveals the Genomic Islands in Pasteurella multocida population genetics: on Symbiosis and adaptability
Source: BMC Genomics. 2019 Jan 18;20:63. doi: 10.1186/s12864-018-5366-6 (PMC6339346; doi:10.1186/s12864-018-5366-6)
Supplement: Supplementary file 6 — File S1. Detailed information on GI of each strain (ZIP 1360 kb). [file 12864_2018_5366_MOESM6_ESM.zip › File. S1. Detailed information on GI of each strain/Detailed information on GIs of 97 whole genomes strains/Faisal.xls]

## Sheet: Islandviewer Results
Island start	Island end	Length	Method	Gene name	Gene ID	Locus	Gene start	Gene end	Strand	Product	COG		External Annotations
868808	884693	15885	Predicted by at least one method	WP_016534135.1		FAISAL_RS08765	868808	870019	1	hypothetical protein	X	Phage portal protein BeeE	Symbiosis Island
868808	884693	15885	Predicted by at least one method	WP_005753109.1		FAISAL_RS08760	870012	870359	1	phage head-tail adapter protein	X	Bacteriophage head-tail adaptor
868808	884693	15885	Predicted by at least one method	WP_005737947.1		FAISAL_RS08755	870346	870672	1	bacteriophage protein	EH	Anthranilate/para-aminobenzoate synthases component I
868808	884693	15885	Predicted by at least one method	WP_005737945.1		FAISAL_RS08750	870681	871037	1	HNH endonuclease	V	5-methylcytosine-specific restriction endonuclease McrA
868808	884693	15885	Predicted by at least one method	WP_016534136.1		FAISAL_RS11265	871095	873824	1	tape measure domain-containing protein	X	Phage-related minor tail protein
868808	884693	15885	Predicted by at least one method	WP_005737917.1		FAISAL_RS08740	873999	874367	1	bacteriophage protein	X	Phage terminase, small subunit
868808	884693	15885	Predicted by at least one method	WP_016534137.1		FAISAL_RS08735	874367	876034	1	phage d3 terminase-like protein	X	Phage terminase-like protein, large subunit, contains N-terminal HTH domain
868808	884693	15885	Predicted by at least one method	WP_016534138.1		FAISAL_RS08730	876046	876510	1	hypothetical protein	T	Sensor histidine kinase YesM
868808	884693	15885	Predicted by at least one method	WP_005752845.1		FAISAL_RS08725	876713	877306	1	hypothetical protein	E	Aspartate/methionine/tyrosine aminotransferase
868808	884693	15885	Predicted by at least one method	WP_005752847.1		FAISAL_RS08720	877460	877663	1	AlpA family phage regulatory protein	KX	Predicted DNA-binding transcriptional regulator AlpA
868808	884693	15885	Predicted by at least one method	WP_005752851.1		FAISAL_RS08715	878149	878367	1	host cell division inhibitor Icd-like protein	T	Signal transduction histidine kinase
868808	884693	15885	Predicted by at least one method	WP_016534278.1		FAISAL_RS08710	878360	878575	1	hypothetical protein	C	Succinyl-CoA synthetase, alpha subunit
868808	884693	15885	Predicted by at least one method			FAISAL_RS08705	878568	878889	1	hypothetical protein
868808	884693	15885	Predicted by at least one method	WP_016534279.1		FAISAL_RS08700	878894	879319	1	hypothetical protein	V	Type I restriction-modification system, DNA methylase subunit
868808	884693	15885	Predicted by at least one method	WP_005752837.1		FAISAL_RS08695	879303	880907	1	DNA primase	X	Phage- or plasmid-associated DNA primase
868808	884693	15885	Predicted by at least one method	WP_017350204.1		FAISAL_RS08690	881083	882282	-1	preprotein translocase	LX	Integrase
868808	884693	15885	Predicted by at least one method	WP_005752188.1		FAISAL_RS08680	882856	884136	-1	C4-dicarboxylate ABC transporter permease	G	TRAP-type C4-dicarboxylate transport system, large permease component
868808	884693	15885	Predicted by at least one method	WP_016534271.1		FAISAL_RS08675	884133	884693	-1	TRAP transporter small permease protein	G	TRAP-type C4-dicarboxylate transport system, small permease component
1105333	1113361	8028	Predicted by at least one method	WP_005752508.1		FAISAL_RS05495	1104792	1105346	-1	hypothetical protein	R	Predicted ATPase	Symbiosis Island
1105333	1113361	8028	Predicted by at least one method	WP_005752510.1		FAISAL_RS05490	1105333	1105881	-1	hypothetical protein	X	Mu-like prophage protein gp16
1105333	1113361	8028	Predicted by at least one method	WP_005752512.1		FAISAL_RS05485	1106092	1106277	-1	hypothetical protein	J	Asp-tRNAAsn/Glu-tRNAGln amidotransferase A subunit or related amidase
1105333	1113361	8028	Predicted by at least one method	WP_005752513.1		FAISAL_RS05480	1106277	1106495	-1	hypothetical protein	X	Mu-like prophage host-nuclease inhibitor protein Gam
1105333	1113361	8028	Predicted by at least one method	WP_005752514.1		FAISAL_RS05475	1106564	1106758	-1	hypothetical protein	E	ABC-type polar amino acid transport system, ATPase component
1105333	1113361	8028	Predicted by at least one method	WP_005752515.1		FAISAL_RS05470	1106758	1107282	-1	host-nuclease inhibitor protein Gam	X	Mu-like prophage host-nuclease inhibitor protein Gam
1105333	1113361	8028	Predicted by at least one method	WP_005752517.1		FAISAL_RS05465	1107307	1107624	-1	hypothetical protein	M	LysM repeat
1105333	1113361	8028	Predicted by at least one method	WP_005752518.1		FAISAL_RS05460	1107627	1108544	-1	transposase	X	Bacteriophage DNA transposition protein, AAA+ family ATPase
1105333	1113361	8028	Predicted by at least one method	WP_005752519.1		FAISAL_RS05455	1108580	1109056	1	hypothetical protein	Q	Acyl transferase domain in polyketide synthase (PKS) enzymes
1105333	1113361	8028	Predicted by at least one method	WP_005752521.1		FAISAL_RS05450	1109275	1111266	-1	transposase	X	Transposase InsO and inactivated derivatives
1105333	1113361	8028	Predicted by at least one method	WP_005752523.1		FAISAL_RS05445	1111286	1111501	-1	DNA-binding protein	K	Predicted transcriptional regulator, lambda repressor-like DNA-binding domain
1105333	1113361	8028	Predicted by at least one method	WP_005752524.1		FAISAL_RS05440	1111699	1112244	1	DNA-binding protein	X	Phage repressor protein C, contains Cro/C1-type HTH and peptisase s24 domains
1105333	1113361	8028	Predicted by at least one method	WP_005739261.1		FAISAL_RS05435	1112376	1112723	-1	hypothetical protein	L	Exonuclease V gamma subunit
1105333	1113361	8028	Predicted by at least one method	WP_016534216.1		FAISAL_RS05430	1112840	1113361	-1	MltR family transcriptional regulator	K	DNA-binding transcriptional regulator, MltR family
1735519	1781296	45777	Predicted by at least one method	WP_005751520.1		FAISAL_RS03170	1735519	1736235	1	SAM-dependent methyltransferase	H	Ubiquinone/menaquinone biosynthesis C-methylase UbiE	Symbiosis Island
1735519	1781296	45777	Predicted by at least one method	WP_005752819.1		FAISAL_RS03175	1736386	1737576	1	hypothetical protein	LX	Integrase
1735519	1781296	45777	Predicted by at least one method	WP_005752817.1		FAISAL_RS03180	1737570	1737791	-1	hypothetical protein	F	Folate-dependent phosphoribosylglycinamide formyltransferase PurN
1735519	1781296	45777	Predicted by at least one method	WP_016534088.1		FAISAL_RS03185	1737784	1738464	-1	hypothetical protein	K	RNase H-fold protein, predicted Holliday junction resolvase in Firmicutes and mycoplasms, involved in anti-termination at Rho-dependent terminators
1735519	1781296	45777	Predicted by at least one method	WP_017350724.1		FAISAL_RS03190	1738442	1739125	-1	hypothetical protein	J	tRNA U55 pseudouridine synthase TruB, may also work on U342 of tmRNA
1735519	1781296	45777	Predicted by at least one method	WP_005752604.1		FAISAL_RS03195	1739128	1739694	-1	hypothetical protein	K	DNA-binding transcriptional regulator, AcrR family
1735519	1781296	45777	Predicted by at least one method	WP_017351077.1		FAISAL_RS03200	1739848	1740123	-1	hypothetical protein	V	ABC-type antimicrobial peptide transport system, permease component
1735519	1781296	45777	Predicted by at least one method	WP_005752603.1		FAISAL_RS03205	1740120	1740353	-1	phage protein	P	ABC-type phosphate transport system, periplasmic component
1735519	1781296	45777	Predicted by at least one method	WP_005752602.1		FAISAL_RS03210	1740343	1740654	-1	hypothetical protein	L	DNA repair exonuclease SbcCD ATPase subunit
1735519	1781296	45777	Predicted by at least one method	WP_077175873.1		FAISAL_RS11305	1740731	1740928	-1	hypothetical protein	KX	Predicted DNA-binding transcriptional regulator AlpA
1735519	1781296	45777	Predicted by at least one method	WP_005752599.1		FAISAL_RS03215	1740953	1741561	-1	transcriptional regulator	KT	SOS-response transcriptional repressor LexA (RecA-mediated autopeptidase)
1735519	1781296	45777	Predicted by at least one method	WP_005752597.1		FAISAL_RS03220	1741661	1742065	-1	hypothetical protein	K	DNA-binding transcriptional regulator, LysR family
1735519	1781296	45777	Predicted by at least one method	WP_005752596.1		FAISAL_RS03225	1742126	1742833	-1	hypothetical protein	L	RecG-like helicase
1735519	1781296	45777	Predicted by at least one method	WP_005752595.1		FAISAL_RS03230	1742935	1743303	-1	hypothetical protein	D	Chromosome segregation protein Spo0J, contains ParB-like nuclease domain
1735519	1781296	45777	Predicted by at least one method	WP_047918477.1		FAISAL_RS03235	1743300	1743629	-1	hypothetical protein	L	DNA repair ATPase RecN
1735519	1781296	45777	Predicted by at least one method	WP_047924377.1		FAISAL_RS03240	1743651	1744893	-1	hypothetical protein	KL	Superfamily II DNA or RNA helicase, SNF2 family
1735519	1781296	45777	Predicted by at least one method	WP_005752590.1		FAISAL_RS03245	1745038	1746045	-1	hypothetical protein	EG	Putative aminopeptidase FrvX
1735519	1781296	45777	Predicted by at least one method	WP_005752588.1		FAISAL_RS03250	1746035	1747519	-1	hypothetical protein	L	Reverse gyrase
1735519	1781296	45777	Predicted by at least one method	WP_005752587.1		FAISAL_RS03255	1747606	1748430	-1	hypothetical protein	L	RecB family exonuclease
1735519	1781296	45777	Predicted by at least one method	WP_005752585.1		FAISAL_RS03260	1748417	1750918	-1	hypothetical protein	S	Uncharacterized protein, contains Primase-polymerase (Primpol) domain
1735519	1781296	45777	Predicted by at least one method	WP_005752583.1		FAISAL_RS03265	1750929	1751141	-1	DUF2116 family Zn-ribbon domain-containing protein	R	Predicted nucleic acid-binding protein, contains Zn-ribbon domain
1735519	1781296	45777	Predicted by at least one method	WP_030017546.1		FAISAL_RS03270	1751205	1751600	-1	hypothetical protein	L	DNA polymerase I - 3'-5' exonuclease and polymerase domains
1735519	1781296	45777	Predicted by at least one method	WP_005752580.1		FAISAL_RS03275	1751611	1752213	-1	phage-related DNA polymerase	L	DNA polymerase I - 3'-5' exonuclease and polymerase domains
1735519	1781296	45777	Predicted by at least one method	WP_005752577.1		FAISAL_RS03280	1752431	1753771	-1	DNA-directed DNA polymerase I	L	DNA polymerase I - 3'-5' exonuclease and polymerase domains
1735519	1781296	45777	Predicted by at least one method	WP_005752575.1		FAISAL_RS03285	1753768	1754064	-1	hypothetical protein	J	Methionyl-tRNA formyltransferase
1735519	1781296	45777	Predicted by at least one method	WP_005752574.1		FAISAL_RS03290	1754068	1754451	-1	hypothetical protein	C	L-lactate utilization protein LutB, contains a ferredoxin-type domain
1735519	1781296	45777	Predicted by at least one method	WP_005752572.1		FAISAL_RS03295	1754448	1754678	-1	hypothetical protein	M	Membrane carboxypeptidase (penicillin-binding protein)
1735519	1781296	45777	Predicted by at least one method	WP_005739684.1		FAISAL_RS03300	1754794	1755027	-1	hypothetical protein	K	DNA-binding transcriptional regulator, HxlR family
1735519	1781296	45777	Predicted by at least one method	WP_005752571.1		FAISAL_RS03305	1755002	1755283	-1	hypothetical protein	P	Arylsulfatase A or related enzyme
1735519	1781296	45777	Predicted by at least one method	WP_005752569.1		FAISAL_RS03310	1755283	1755714	-1	hypothetical protein	K	DNA-binding transcriptional regulator, AcrR family
1735519	1781296	45777	Predicted by at least one method	WP_005752568.1		FAISAL_RS03315	1755720	1755992	-1	hypothetical protein	E	Zn-dependent peptidase ImmA, M78 family
1735519	1781296	45777	Predicted by at least one method	WP_005752566.1		FAISAL_RS03320	1756005	1756916	-1	protease regulator protein HflK	O	Regulator of protease activity HflC, stomatin/prohibitin superfamily
1735519	1781296	45777	Predicted by at least one method	WP_005752562.1		FAISAL_RS03325	1757040	1757372	-1	hypothetical protein	G	Glucose-6-phosphate 1-dehydrogenase
1735519	1781296	45777	Predicted by at least one method	WP_017350129.1		FAISAL_RS03330	1757369	1757899	-1	hypothetical protein	E	Protease II
1735519	1781296	45777	Predicted by at least one method			FAISAL_RS03335	1758150	1758647	-1	hypothetical protein
1735519	1781296	45777	Predicted by at least one method	WP_005752555.1		FAISAL_RS03340	1758730	1759341	-1	hypothetical protein	R	GrpB domain, predicted nucleotidyltransferase, UPF0157 family
1735519	1781296	45777	Predicted by at least one method	WP_005752553.1		FAISAL_RS03345	1759341	1759745	-1	hypothetical protein	J	Ribosomal protein S4 or related protein
1735519	1781296	45777	Predicted by at least one method	WP_017350126.1		FAISAL_RS03350	1759736	1760101	-1	hypothetical protein	KR	N-acetyltransferase, GNAT superfamily (includes histone acetyltransferase HPA2)
1735519	1781296	45777	Predicted by at least one method	WP_005752547.1		FAISAL_RS03355	1760410	1760622	-1	hypothetical protein	P	Rhodanese-related sulfurtransferase
1735519	1781296	45777	Predicted by at least one method			FAISAL_RS03360	1761350	1761632	-1	hypothetical protein
1735519	1781296	45777	Predicted by at least one method	WP_005752542.1		FAISAL_RS03365	1762153	1762809	-1	cell filamentation protein Fic	K	Fic family protein
1735519	1781296	45777	Predicted by at least one method	WP_005752540.1		FAISAL_RS03370	1762862	1764157	-1	hypothetical protein	P	ABC-type molybdate transport system, periplasmic component
1735519	1781296	45777	Predicted by at least one method	WP_005738118.1		FAISAL_RS03375	1764312	1764494	1	hypothetical protein	G	Transketolase
1735519	1781296	45777	Predicted by at least one method	WP_005738116.1		FAISAL_RS03380	1764484	1764711	-1	hypothetical protein	Q	Surfactin synthase thioesterase subunit
1735519	1781296	45777	Predicted by at least one method	WP_005752536.1		FAISAL_RS03385	1765335	1765700	1	hypothetical protein	X	IS4 transposase
1735519	1781296	45777	Predicted by at least one method	WP_005752534.1		FAISAL_RS03390	1765765	1766016	1	ArsR family transcriptional regulator	K	DNA-binding transcriptional regulator, ArsR family
1735519	1781296	45777	Predicted by at least one method			FAISAL_RS03400	1767308	1767972	-1	IS1595 family transposase
1735519	1781296	45777	Predicted by at least one method	WP_005752627.1		FAISAL_RS03405	1768140	1770434	-1	TonB-dependent receptor	P	Outer membrane receptor for ferrienterochelin and colicins
1735519	1781296	45777	Predicted by at least one method	WP_005752626.1		FAISAL_RS03410	1770666	1773281	1	hypothetical protein	J	Ribosomal protein S18 acetylase RimI and related acetyltransferases
1735519	1781296	45777	Predicted by at least one method	WP_005750783.1		FAISAL_RS03415	1773348	1773638	1	hypothetical protein	C	Cytochrome c551/c552
1735519	1781296	45777	Predicted by at least one method	WP_005752624.1		FAISAL_RS03420	1773635	1775278	1	hypothetical protein	G	Sugar or nucleoside kinase, ribokinase family
1735519	1781296	45777	Predicted by at least one method	WP_005752622.1		FAISAL_RS03425	1775275	1776396	1	hypothetical protein	X	Phage-related protein, tail component
1735519	1781296	45777	Predicted by at least one method	WP_005738629.1		FAISAL_RS03430	1776386	1776775	1	hypothetical protein	K	DNA-directed RNA polymerase, beta' subunit/160 kD subunit
1735519	1781296	45777	Predicted by at least one method	WP_005752620.1		FAISAL_RS03435	1776762	1777958	1	hypothetical protein	E	Argininosuccinate lyase
1735519	1781296	45777	Predicted by at least one method	WP_005752618.1		FAISAL_RS03440	1777958	1778287	1	hypothetical protein	M	Uncharacterized protein involved in outer membrane biogenesis
1735519	1781296	45777	Predicted by at least one method	WP_050491500.1		FAISAL_RS11260	1778287	1779351	1	collagen-like protein	D	Cell division protein DamX, binds to the septal ring, contains C-terminal SPOR domain
1735519	1781296	45777	Predicted by at least one method	WP_017350415.1		FAISAL_RS03450	1779360	1779959	1	hypothetical protein	C	Acyl-CoA reductase or other NAD-dependent aldehyde dehydrogenase
1735519	1781296	45777	Predicted by at least one method	WP_005750803.1		FAISAL_RS03455	1779962	1780219	1	hypothetical protein	R	Predicted dehydrogenase
1735519	1781296	45777	Predicted by at least one method	WP_005752614.1		FAISAL_RS03460	1780232	1780936	1	hypothetical protein	X	Phage-related tail protein
1735519	1781296	45777	Predicted by at least one method	WP_030017348.1		FAISAL_RS11310	1781096	1781296	1	hypothetical protein	O	Predicted ATP-dependent Lon-type protease
2316636	2369078	52442	Predicted by at least one method	WP_047918242.1		FAISAL_RS10780	2316636	2317460	-1	antirepressor	X	Phage- or plasmid-associated DNA primase	Symbiosis Island
2316636	2369078	52442	Predicted by at least one method	WP_080959866.1		FAISAL_RS11425	2317755	2318063	-1	hypothetical protein	R	Uncharacterized conserved protein YgiM, contains N-terminal SH3 domain, DUF1202 family
2316636	2369078	52442	Predicted by at least one method	WP_047918237.1		FAISAL_RS10790	2318563	2319138	-1	hypothetical protein	X	Phage portal protein BeeE
2316636	2369078	52442	Predicted by at least one method	WP_047918234.1		FAISAL_RS10795	2319572	2320333	-1	hypothetical protein	T	Signal transduction histidine kinase
2316636	2369078	52442	Predicted by at least one method	WP_047918232.1		FAISAL_RS10800	2320333	2320851	-1	hypothetical protein	S	Uncharacterized membrane protein YfbV, UPF0208 family
2316636	2369078	52442	Predicted by at least one method	WP_047918229.1		FAISAL_RS10805	2320860	2322206	-1	hypothetical protein	H	Hydroxyethylthiazole kinase, sugar kinase family
2316636	2369078	52442	Predicted by at least one method	WP_047918226.1		FAISAL_RS10810	2322214	2322558	-1	hypothetical protein	K	DNA-binding transcriptional regulator, GntR family
2316636	2369078	52442	Predicted by at least one method	WP_047918224.1		FAISAL_RS10815	2322562	2323275	-1	hypothetical protein	V	CRISPR/Cas system-associated endonuclease/helicase Cas3
2316636	2369078	52442	Predicted by at least one method	WP_047918222.1		FAISAL_RS10820	2323285	2323545	-1	hypothetical protein	S	Uncharacterized conserved protein, Alpha-E superfamily
2316636	2369078	52442	Predicted by at least one method	WP_053007185.1		FAISAL_RS10825	2323532	2324122	-1	hypothetical protein	T	GAF domain
2316636	2369078	52442	Predicted by at least one method	WP_053007184.1		FAISAL_RS11270	2324132	2326492	-1	hypothetical protein	S	Microcystin-dependent protein (function unknown)
2316636	2369078	52442	Predicted by at least one method	WP_047918321.1		FAISAL_RS10840	2326485	2328416	-1	hypothetical protein	C	Phosphoglycolate phosphatase, HAD superfamily
2316636	2369078	52442	Predicted by at least one method	WP_047918219.1		FAISAL_RS10845	2328460	2328846	-1	hypothetical protein	H	Ubiquinone/menaquinone biosynthesis C-methylase UbiE
2316636	2369078	52442	Predicted by at least one method	WP_047918217.1		FAISAL_RS10850	2328846	2329277	-1	hypothetical protein	P	ABC-type enterochelin transport system, periplasmic component
2316636	2369078	52442	Predicted by at least one method	WP_047918214.1		FAISAL_RS10855	2329329	2330327	-1	N4-gp56 family major capsid protein	P	ABC-type phosphate transport system, ATPase component
2316636	2369078	52442	Predicted by at least one method	WP_047918210.1		FAISAL_RS10860	2330358	2331236	-1	hypothetical protein	D	Chromosome segregation ATPase
2316636	2369078	52442	Predicted by at least one method	WP_047918205.1		FAISAL_RS10875	2331720	2340245	-1	hypothetical protein	J	Ribosomal protein S18 acetylase RimI and related acetyltransferases
2316636	2369078	52442	Predicted by at least one method	WP_047918202.1		FAISAL_RS10880	2340311	2342494	-1	hypothetical protein	O	Molecular chaperone DnaK (HSP70)
2316636	2369078	52442	Predicted by at least one method	WP_047918199.1		FAISAL_RS10885	2342496	2344034	-1	TerL	X	Phage terminase large subunit
2316636	2369078	52442	Predicted by at least one method	WP_047918320.1		FAISAL_RS10890	2344037	2344756	-1	hypothetical protein	X	Phage terminase, small subunit
2316636	2369078	52442	Predicted by at least one method	WP_047918196.1		FAISAL_RS10895	2344797	2345048	-1	hypothetical protein	R	Predicted transcriptional regulator fused phosphomethylpyrimidine kinase (thiamin biosynthesis)
2316636	2369078	52442	Predicted by at least one method	WP_080959865.1		FAISAL_RS11430	2345061	2345342	-1	hypothetical protein	O	Protein-L-isoaspartate O-methyltransferase
2316636	2369078	52442	Predicted by at least one method	WP_047918192.1		FAISAL_RS10900	2345248	2345571	-1	hypothetical protein	O	Peroxiredoxin
2316636	2369078	52442	Predicted by at least one method	WP_047918190.1		FAISAL_RS10905	2345574	2346158	-1	hypothetical protein	R	Predicted chitinase
2316636	2369078	52442	Predicted by at least one method	WP_047918317.1		FAISAL_RS10910	2346130	2346495	-1	phage holin, lambda family	T	Bacteriophytochrome (light-regulated signal transduction histidine kinase)
2316636	2369078	52442	Predicted by at least one method	WP_047918187.1		FAISAL_RS10915	2346663	2347352	-1	hypothetical protein	O	DnaJ-class molecular chaperone with C-terminal Zn finger domain
2316636	2369078	52442	Predicted by at least one method	WP_047918184.1		FAISAL_RS10920	2347349	2347708	-1	endodeoxyribonuclease RusA	L	Holliday junction resolvase RusA (prophage-encoded endonuclease)
2316636	2369078	52442	Predicted by at least one method	WP_047918181.1		FAISAL_RS10925	2347705	2347989	-1	phage protein	K	Alkylated DNA nucleotide flippase Atl1, participates in nucleotide excision repair, Ada-like DNA-binding domain
2316636	2369078	52442	Predicted by at least one method	WP_047918175.1		FAISAL_RS10930	2348077	2348289	-1	hypothetical protein	R	Predicted oxidoreductase (related to aryl-alcohol dehydrogenase)
2316636	2369078	52442	Predicted by at least one method	WP_047918172.1		FAISAL_RS10935	2348363	2348821	-1	NinB protein	I	Biotin carboxylase
2316636	2369078	52442	Predicted by at least one method	WP_047918169.1		FAISAL_RS10940	2348824	2350182	-1	DNA helicase	L	Replicative DNA helicase
2316636	2369078	52442	Predicted by at least one method	WP_047918166.1		FAISAL_RS10945	2350179	2350997	-1	hypothetical protein	K	DNA-binding transcriptional regulator, ArsR family
2316636	2369078	52442	Predicted by at least one method	WP_047918163.1		FAISAL_RS10950	2351082	2351765	-1	antirepressor	X	Phage regulatory protein Rha
2316636	2369078	52442	Predicted by at least one method	WP_047918160.1		FAISAL_RS10955	2351817	2352269	-1	hypothetical protein	PH	ABC-type cobalamin/Fe3+-siderophores transport system, ATPase component
2316636	2369078	52442	Predicted by at least one method	WP_005720263.1		FAISAL_RS10960	2352318	2352527	-1	transcriptional regulator	K	DNA-binding transcriptional regulator, XRE-family HTH domain
2316636	2369078	52442	Predicted by at least one method	WP_005720261.1		FAISAL_RS10965	2352655	2353344	1	transcriptional regulator	X	Phage repressor protein C, contains Cro/C1-type HTH and peptisase s24 domains
2316636	2369078	52442	Predicted by at least one method	WP_047918155.1		FAISAL_RS10970	2353444	2353974	1	hypothetical protein	R	Predicted metal-dependent hydrolase, phosphotriesterase family
2316636	2369078	52442	Predicted by at least one method	WP_047918151.1		FAISAL_RS10975	2353967	2354854	1	hypothetical protein	G	D-arabinose 1-dehydrogenase, Zn-dependent alcohol dehydrogenase family
2316636	2369078	52442	Predicted by at least one method	WP_047918148.1		FAISAL_RS10980	2354876	2355166	-1	transcriptional regulator	X	DNA-binding prophage protein
2316636	2369078	52442	Predicted by at least one method	WP_047918145.1		FAISAL_RS10985	2355171	2355476	-1	hypothetical protein	V	Putative component of the toxin-antitoxin plasmid stabilization module
2316636	2369078	52442	Predicted by at least one method	WP_047918143.1		FAISAL_RS10990	2355937	2356164	1	hypothetical protein	T	Periplasmic ligand-binding sensor domain
2316636	2369078	52442	Predicted by at least one method	WP_053007183.1		FAISAL_RS11275	2356486	2357022	1	DUF4760 domain-containing protein	G	Predicted arabinose efflux permease, MFS family
2316636	2369078	52442	Predicted by at least one method	WP_047918140.1		FAISAL_RS11000	2357305	2357931	1	antirepressor	X	Prophage antirepressor
2316636	2369078	52442	Predicted by at least one method	WP_047918137.1		FAISAL_RS11005	2358016	2358300	1	hypothetical protein	D	Cell division ATPase FtsA
2316636	2369078	52442	Predicted by at least one method	WP_047918134.1		FAISAL_RS11010	2358287	2358523	1	hypothetical protein	O	Sulfatase maturation enzyme AslB, radical SAM superfamily
2316636	2369078	52442	Predicted by at least one method	WP_047918131.1		FAISAL_RS11015	2358536	2358823	1	hypothetical protein	T	Diadenosine tetraphosphatase ApaH/serine/threonine protein phosphatase, PP2A family
2316636	2369078	52442	Predicted by at least one method	WP_080959864.1		FAISAL_RS11020	2358765	2359778	1	recombinase	L	Recombinational DNA repair protein RecT
2316636	2369078	52442	Predicted by at least one method	WP_047918312.1		FAISAL_RS11025	2359765	2360424	1	translocation protein TolB precursor	C	Formate hydrogenlyase subunit 6/NADH:ubiquinone oxidoreductase 23 kD subunit (chain I)
2316636	2369078	52442	Predicted by at least one method	WP_047918127.1		FAISAL_RS11030	2360424	2360870	1	single-stranded DNA-binding protein	L	Single-stranded DNA-binding protein
2316636	2369078	52442	Predicted by at least one method	WP_047918125.1		FAISAL_RS11035	2360881	2361087	1	hypothetical protein	P	Magnesium-transporting ATPase (P-type)
2316636	2369078	52442	Predicted by at least one method	WP_047918121.1		FAISAL_RS11040	2361116	2361343	1	hypothetical protein	E	5-enolpyruvylshikimate-3-phosphate synthase
2316636	2369078	52442	Predicted by at least one method	WP_047918119.1		FAISAL_RS11045	2361346	2361723	1	hypothetical protein	KL	Superfamily II DNA or RNA helicase, SNF2 family
2316636	2369078	52442	Predicted by at least one method	WP_047918308.1		FAISAL_RS11050	2361728	2362192	1	hypothetical protein	V	NTP pyrophosphatase, house-cleaning of non-canonical NTPs
2316636	2369078	52442	Predicted by at least one method	WP_047918116.1		FAISAL_RS11055	2362343	2362675	1	hypothetical protein	P	Superoxide dismutase
2316636	2369078	52442	Predicted by at least one method	WP_047918113.1		FAISAL_RS11060	2362703	2363446	1	DNA methyltransferase	L	Site-specific DNA-cytosine methylase
2316636	2369078	52442	Predicted by at least one method	WP_047918110.1		FAISAL_RS11065	2363480	2364382	1	recombination-associated protein RdgC	L	DNA recombination-dependent growth factor C
2316636	2369078	52442	Predicted by at least one method	WP_080959863.1		FAISAL_RS11435	2364526	2365056	1	hypothetical protein	D	Chromosome segregation ATPase
2316636	2369078	52442	Predicted by at least one method	WP_047918107.1		FAISAL_RS11080	2365139	2365357	1	hypothetical protein	U	Biopolymer transport protein ExbD
2316636	2369078	52442	Predicted by at least one method	WP_047918104.1		FAISAL_RS11085	2365354	2365791	1	hypothetical protein	M	Glycosyltransferase involved in cell wall bisynthesis
2316636	2369078	52442	Predicted by at least one method	WP_047918101.1		FAISAL_RS11090	2365796	2366092	1	hypothetical protein	D	Cell division protein FtsX
2316636	2369078	52442	Predicted by at least one method	WP_047918098.1		FAISAL_RS11095	2366130	2366411	1	hypothetical protein	KX	Predicted DNA-binding transcriptional regulator AlpA
2316636	2369078	52442	Predicted by at least one method	WP_047918094.1		FAISAL_RS11100	2366408	2367397	-1	integrase	LX	Integrase
