# Supplementary material for: Comparative analysis reveals the Genomic Islands in Pasteurella multocida population genetics: on Symbiosis and adaptability
Source: BMC Genomics. 2019 Jan 18;20:63. doi: 10.1186/s12864-018-5366-6 (PMC6339346; doi:10.1186/s12864-018-5366-6)
Supplement: Supplementary file 6 — File S1. Detailed information on GI of each strain (ZIP 1360 kb). [file 12864_2018_5366_MOESM6_ESM.zip › File. S1. Detailed information on GI of each strain/Detailed information on GIs of 97 whole genomes strains/FDAARGOS_217.xls]

## Sheet: Islandviewer Results
Island start	Island end	Length	Method	Gene name	Gene ID	Locus	Gene start	Gene end	Strand	Product	COG		External Annotations
27350	47685	20335	Predicted by at least one method	WP_005752513.1		A6J56_RS00215	27350	27568	-1	hypothetical protein	X	Mu-like prophage host-nuclease inhibitor protein Gam	Symbiosis Island
27350	47685	20335	Predicted by at least one method	WP_005752514.1		A6J56_RS00210	27637	27831	-1	hypothetical protein	E	ABC-type polar amino acid transport system, ATPase component
27350	47685	20335	Predicted by at least one method	WP_005752515.1		A6J56_RS00205	27831	28355	-1	host-nuclease inhibitor protein Gam	X	Mu-like prophage host-nuclease inhibitor protein Gam
27350	47685	20335	Predicted by at least one method	WP_005752517.1		A6J56_RS00200	28380	28697	-1	hypothetical protein	M	LysM repeat
27350	47685	20335	Predicted by at least one method	WP_005752518.1		A6J56_RS00195	28700	29617	-1	transposase	X	Bacteriophage DNA transposition protein, AAA+ family ATPase
27350	47685	20335	Predicted by at least one method	WP_005752519.1		A6J56_RS00190	29653	30129	1	hypothetical protein	Q	Acyl transferase domain in polyketide synthase (PKS) enzymes
27350	47685	20335	Predicted by at least one method	WP_083007961.1		A6J56_RS00185	30348	32339	-1	transposase	X	Transposase InsO and inactivated derivatives
27350	47685	20335	Predicted by at least one method	WP_005752523.1		A6J56_RS00180	32359	32574	-1	DNA-binding protein	K	Predicted transcriptional regulator, lambda repressor-like DNA-binding domain
27350	47685	20335	Predicted by at least one method	WP_005752524.1		A6J56_RS00175	32772	33317	1	DNA-binding protein	X	Phage repressor protein C, contains Cro/C1-type HTH and peptisase s24 domains
27350	47685	20335	Predicted by at least one method	WP_083007962.1		A6J56_RS00170	33449	33796	-1	hypothetical protein	L	Exonuclease V gamma subunit
27350	47685	20335	Predicted by at least one method	WP_083007964.1		A6J56_RS00165	33913	34434	-1	MltR family transcriptional regulator	K	DNA-binding transcriptional regulator, MltR family
27350	47685	20335	Predicted by at least one method	WP_005717381.1		A6J56_RS00160	34477	35634	-1	mannitol-1-phosphate 5-dehydrogenase	G	Mannitol-1-phosphate/altronate dehydrogenases
27350	47685	20335	Predicted by at least one method	WP_083007963.1		A6J56_RS00155	35701	37575	-1	PTS mannitol transporter subunit IICBA	G	Mannitol/fructose-specific phosphotransferase system, IIA domain
27350	47685	20335	Predicted by at least one method	WP_005717374.1		A6J56_RS00150	37858	38079	1	YceK/YidQ family lipoprotein	S	Uncharacterized conserved protein YceK
27350	47685	20335	Predicted by at least one method	WP_005751788.1		A6J56_RS00145	38087	40102	1	DNA helicase Rep	L	Superfamily I DNA or RNA helicase
27350	47685	20335	Predicted by at least one method	WP_005733288.1		A6J56_RS00130	40576	40956	-1	hypothetical protein	K	Transcriptional antiterminator
27350	47685	20335	Predicted by at least one method			A6J56_RS00125	41080	41589	1	hypothetical protein
27350	47685	20335	Predicted by at least one method	WP_083007962.1		A6J56_RS00120	41720	42067	1	hypothetical protein	L	Exonuclease V gamma subunit
27350	47685	20335	Predicted by at least one method	WP_005752524.1		A6J56_RS00115	42199	42744	-1	DNA-binding protein	X	Phage repressor protein C, contains Cro/C1-type HTH and peptisase s24 domains
27350	47685	20335	Predicted by at least one method	WP_005752523.1		A6J56_RS00110	42942	43157	1	DNA-binding protein	K	Predicted transcriptional regulator, lambda repressor-like DNA-binding domain
27350	47685	20335	Predicted by at least one method	WP_083007961.1		A6J56_RS00105	43177	45168	1	transposase	X	Transposase InsO and inactivated derivatives
27350	47685	20335	Predicted by at least one method	WP_005752519.1		A6J56_RS00100	45387	45863	-1	hypothetical protein	Q	Acyl transferase domain in polyketide synthase (PKS) enzymes
27350	47685	20335	Predicted by at least one method	WP_005752518.1		A6J56_RS00095	45899	46816	1	transposase	X	Bacteriophage DNA transposition protein, AAA+ family ATPase
27350	47685	20335	Predicted by at least one method	WP_005752517.1		A6J56_RS00090	46819	47136	1	hypothetical protein	M	LysM repeat
27350	47685	20335	Predicted by at least one method	WP_005752515.1		A6J56_RS00085	47161	47685	1	host-nuclease inhibitor protein Gam	X	Mu-like prophage host-nuclease inhibitor protein Gam
308034	325783	17749	Predicted by at least one method	WP_005718532.1		A6J56_RS01730	308034	309038	-1	dihydroxyacetone kinase subunit DhaK	G	Dihydroxyacetone kinase	Symbiosis Island
308034	325783	17749	Predicted by at least one method	WP_005718533.1		A6J56_RS01735	309059	310072	-1	4-hydroxythreonine-4-phosphate dehydrogenase	H	4-hydroxy-L-threonine phosphate dehydrogenase PdxA
308034	325783	17749	Predicted by at least one method	WP_005718535.1		A6J56_RS01740	310425	311414	1	C4-dicarboxylate ABC transporter	G	TRAP-type C4-dicarboxylate transport system, periplasmic component
308034	325783	17749	Predicted by at least one method	WP_016534271.1		A6J56_RS01745	311438	311998	1	TRAP transporter small permease protein	G	TRAP-type C4-dicarboxylate transport system, small permease component
308034	325783	17749	Predicted by at least one method			A6J56_RS01750	311995	313274	1	C4-dicarboxylate ABC transporter permease
308034	325783	17749	Predicted by at least one method	WP_017350204.1		A6J56_RS01760	313848	315047	1	preprotein translocase	LX	Integrase
308034	325783	17749	Predicted by at least one method	WP_005752837.1		A6J56_RS01765	315223	316827	-1	DNA primase	X	Phage- or plasmid-associated DNA primase
308034	325783	17749	Predicted by at least one method	WP_016534279.1		A6J56_RS01770	316811	317236	-1	hypothetical protein	V	Type I restriction-modification system, DNA methylase subunit
308034	325783	17749	Predicted by at least one method	WP_083007992.1		A6J56_RS01775	317241	317561	-1	hypothetical protein	CO	Cytochrome c biogenesis protein ResB
308034	325783	17749	Predicted by at least one method	WP_016534278.1		A6J56_RS01780	317554	317769	-1	hypothetical protein	C	Succinyl-CoA synthetase, alpha subunit
308034	325783	17749	Predicted by at least one method	WP_005752851.1		A6J56_RS01785	317762	317980	-1	host cell division inhibitor Icd-like protein	T	Signal transduction histidine kinase
308034	325783	17749	Predicted by at least one method	WP_005752847.1		A6J56_RS01790	318466	318669	-1	AlpA family phage regulatory protein	KX	Predicted DNA-binding transcriptional regulator AlpA
308034	325783	17749	Predicted by at least one method	WP_005752845.1		A6J56_RS01795	318823	319416	-1	hypothetical protein	E	Aspartate/methionine/tyrosine aminotransferase
308034	325783	17749	Predicted by at least one method	WP_016534138.1		A6J56_RS01800	319619	320083	-1	hypothetical protein	T	Sensor histidine kinase YesM
308034	325783	17749	Predicted by at least one method	WP_016534137.1		A6J56_RS01805	320095	321762	-1	phage d3 terminase-like protein	X	Phage terminase-like protein, large subunit, contains N-terminal HTH domain
308034	325783	17749	Predicted by at least one method	WP_005737917.1		A6J56_RS01810	321762	322130	-1	bacteriophage protein	X	Phage terminase, small subunit
308034	325783	17749	Predicted by at least one method	WP_016534136.1		A6J56_RS01815	322305	325034	-1	tape measure domain-containing protein	X	Phage-related minor tail protein
308034	325783	17749	Predicted by at least one method	WP_005737945.1		A6J56_RS01820	325092	325448	-1	HNH endonuclease	V	5-methylcytosine-specific restriction endonuclease McrA
308034	325783	17749	Predicted by at least one method	WP_005737947.1		A6J56_RS01825	325457	325783	-1	bacteriophage protein	EH	Anthranilate/para-aminobenzoate synthases component I
308034	325783	17749	Predicted by at least one method	WP_005753109.1		A6J56_RS01830	325770	326117	-1	phage head-tail adapter protein	X	Bacteriophage head-tail adaptor
2149799	2156427	6628	Predicted by at least one method	WP_005752512.1		A6J56_RS11470	2149799	2149984	-1	hypothetical protein	J	Asp-tRNAAsn/Glu-tRNAGln amidotransferase A subunit or related amidase	Symbiosis Island
2149799	2156427	6628	Predicted by at least one method	WP_005752513.1		A6J56_RS11465	2149984	2150202	-1	hypothetical protein	X	Mu-like prophage host-nuclease inhibitor protein Gam
2149799	2156427	6628	Predicted by at least one method	WP_005752514.1		A6J56_RS11460	2150270	2150464	-1	hypothetical protein	E	ABC-type polar amino acid transport system, ATPase component
2149799	2156427	6628	Predicted by at least one method	WP_083008159.1		A6J56_RS11455	2150427	2150987	-1	host-nuclease inhibitor protein Gam	X	Mu-like prophage host-nuclease inhibitor protein Gam
2149799	2156427	6628	Predicted by at least one method			A6J56_RS11450	2151012	2151328	-1	hypothetical protein
2149799	2156427	6628	Predicted by at least one method	WP_005752518.1		A6J56_RS11445	2151331	2152248	-1	transposase	X	Bacteriophage DNA transposition protein, AAA+ family ATPase
2149799	2156427	6628	Predicted by at least one method	WP_005752519.1		A6J56_RS11440	2152284	2152760	1	hypothetical protein	Q	Acyl transferase domain in polyketide synthase (PKS) enzymes
2149799	2156427	6628	Predicted by at least one method	WP_083007961.1		A6J56_RS11435	2152979	2154970	-1	transposase	X	Transposase InsO and inactivated derivatives
2149799	2156427	6628	Predicted by at least one method	WP_005752523.1		A6J56_RS11430	2154990	2155205	-1	DNA-binding protein	K	Predicted transcriptional regulator, lambda repressor-like DNA-binding domain
2149799	2156427	6628	Predicted by at least one method	WP_005752524.1		A6J56_RS11425	2155403	2155948	1	DNA-binding protein	X	Phage repressor protein C, contains Cro/C1-type HTH and peptisase s24 domains
2149799	2156427	6628	Predicted by at least one method	WP_083007962.1		A6J56_RS11420	2156080	2156427	-1	hypothetical protein	L	Exonuclease V gamma subunit
2408581	2423610	15029	Predicted by at least one method	WP_005752513.1		A6J56_RS00595	2408581	2408799	-1	hypothetical protein	G	ABC-type sugar transport system, periplasmic component, contains N-terminal xre family HTH domain	Symbiosis Island
2408581	2423610	15029	Predicted by at least one method	WP_005752514.1		A6J56_RS00590	2408868	2409062	-1	hypothetical protein	L	Exonuclease V gamma subunit
2408581	2423610	15029	Predicted by at least one method	WP_005752515.1		A6J56_RS00585	2409062	2409586	-1	host-nuclease inhibitor protein Gam	X	Phage repressor protein C, contains Cro/C1-type HTH and peptisase s24 domains
2408581	2423610	15029	Predicted by at least one method	WP_005752517.1		A6J56_RS00580	2409611	2409928	-1	hypothetical protein	K	Predicted transcriptional regulator, lambda repressor-like DNA-binding domain
2408581	2423610	15029	Predicted by at least one method	WP_005752518.1		A6J56_RS00575	2409931	2410848	-1	transposase	X	Transposase InsO and inactivated derivatives
2408581	2423610	15029	Predicted by at least one method	WP_005752519.1		A6J56_RS00570	2410884	2411360	1	hypothetical protein	Q	Acyl transferase domain in polyketide synthase (PKS) enzymes
2408581	2423610	15029	Predicted by at least one method	WP_083007961.1		A6J56_RS00565	2411579	2413570	-1	transposase	X	Bacteriophage DNA transposition protein, AAA+ family ATPase
2408581	2423610	15029	Predicted by at least one method	WP_005752523.1		A6J56_RS00560	2413590	2413805	-1	DNA-binding protein	M	LysM repeat
2408581	2423610	15029	Predicted by at least one method	WP_005752524.1		A6J56_RS00555	2414003	2414548	1	DNA-binding protein	X	Mu-like prophage host-nuclease inhibitor protein Gam
2408581	2423610	15029	Predicted by at least one method	WP_083007962.1		A6J56_RS00550	2414680	2415027	-1	hypothetical protein	X	Mu-like prophage host-nuclease inhibitor protein Gam
2408581	2423610	15029	Predicted by at least one method			A6J56_RS00545	2415159	2415443	-1	sugar ABC transporter ATP-binding protein
2408581	2423610	15029	Predicted by at least one method	WP_005751770.1		A6J56_RS00540	2415516	2416508	-1	galactose ABC transporter substrate-binding protein	E	ABC-type polar amino acid transport system, ATPase component
2408581	2423610	15029	Predicted by at least one method			A6J56_RS00535	2416789	2417520	-1	DNA-binding transcriptional regulator GalS
2408581	2423610	15029	Predicted by at least one method	WP_083007962.1		A6J56_RS00530	2417645	2417992	1	hypothetical protein	X	Mu-like prophage host-nuclease inhibitor protein Gam
2408581	2423610	15029	Predicted by at least one method	WP_005752524.1		A6J56_RS00525	2418124	2418669	-1	DNA-binding protein	M	LysM repeat
2408581	2423610	15029	Predicted by at least one method	WP_005752523.1		A6J56_RS00520	2418867	2419082	1	DNA-binding protein	X	Bacteriophage DNA transposition protein, AAA+ family ATPase
2408581	2423610	15029	Predicted by at least one method	WP_083007961.1		A6J56_RS00515	2419102	2421093	1	transposase	Q	Acyl transferase domain in polyketide synthase (PKS) enzymes
2408581	2423610	15029	Predicted by at least one method	WP_005752519.1		A6J56_RS00510	2421312	2421788	-1	hypothetical protein	X	Transposase InsO and inactivated derivatives
2408581	2423610	15029	Predicted by at least one method	WP_005752518.1		A6J56_RS00505	2421824	2422741	1	transposase	K	Predicted transcriptional regulator, lambda repressor-like DNA-binding domain
2408581	2423610	15029	Predicted by at least one method	WP_005752517.1		A6J56_RS00500	2422744	2423061	1	hypothetical protein	X	Phage repressor protein C, contains Cro/C1-type HTH and peptisase s24 domains
2408581	2423610	15029	Predicted by at least one method	WP_005752515.1		A6J56_RS00495	2423086	2423610	1	host-nuclease inhibitor protein Gam	L	Exonuclease V gamma subunit
