# Supplementary material for: Comparative analysis reveals the Genomic Islands in Pasteurella multocida population genetics: on Symbiosis and adaptability
Source: BMC Genomics. 2019 Jan 18;20:63. doi: 10.1186/s12864-018-5366-6 (PMC6339346; doi:10.1186/s12864-018-5366-6)
Supplement: Supplementary file 6 — File S1. Detailed information on GI of each strain (ZIP 1360 kb). [file 12864_2018_5366_MOESM6_ESM.zip › File. S1. Detailed information on GI of each strain/Detailed information on GIs of 97 whole genomes strains/FDAARGOS_219.xls]

## Sheet: Islandviewer Results
Island start	Island end	Length	Method	Gene name	Gene ID	Locus	Gene start	Gene end	Strand	Product	COG		External Annotations
311576	326296	14720	Predicted by at least one method	OQV85496.1		A6J58_01965	311576	312829	1	integrase	LX	Integrase	RGI
311576	326296	14720	Predicted by at least one method	OQV85497.1		A6J58_01970	313001	314149	1	cell filamentation protein Fic	K	Fic family protein
311576	326296	14720	Predicted by at least one method	OQV85498.1		A6J58_01975	314680	315060	1	hypothetical protein	V	Alkyl hydroperoxide reductase subunit AhpF
311576	326296	14720	Predicted by at least one method	OQV85499.1		A6J58_01980	315072	315638	1	hypothetical protein	V	ABC-type multidrug transport system, ATPase component
311576	326296	14720	Predicted by at least one method	OQV85500.1		A6J58_01985	315802	315999	1	helix-turn-helix domain-containing protein	KX	Predicted DNA-binding transcriptional regulator AlpA
311576	326296	14720	Predicted by at least one method	OQV85501.1		A6J58_01990	316009	316431	1	hypothetical protein	K	Curved DNA-binding protein CbpA, contains a DnaJ-like domain
311576	326296	14720	Predicted by at least one method	OQV85502.1		A6J58_01995	316452	317171	1	hypothetical protein	X	Phage regulatory protein Rha
311576	326296	14720	Predicted by at least one method	OQV85503.1		A6J58_02000	317164	317442	1	hypothetical protein	E	Dipeptidyl aminopeptidase/acylaminoacyl peptidase
311576	326296	14720	Predicted by at least one method	OQV85504.1		A6J58_02005	317634	317909	1	hypothetical protein	X	Phage-related tail protein
311576	326296	14720	Predicted by at least one method	OQV85505.1		A6J58_02010	318325	318687	1	hypothetical protein	U	Type VI protein secretion system component VasK
311576	326296	14720	Predicted by at least one method	OQV85506.1		A6J58_02015	318810	319424	1	Ash-like/host cell division inhibitor Icd-like protein	M	Peptidoglycan/LPS O-acetylase OafA/YrhL, contains acyltransferase and SGNH-hydrolase domains
311576	326296	14720	Predicted by at least one method	OQV85507.1		A6J58_02020	319417	319800	1	hypothetical protein	F	Purine nucleoside phosphorylase
311576	326296	14720	Predicted by at least one method	OQV85508.1		A6J58_02025	319793	320119	1	hypothetical protein	MDT	AAA+-type ATPase, SpoVK/Ycf46/Vps4 family
311576	326296	14720	Predicted by at least one method	OQV85509.1		A6J58_02030	320116	320550	1	hypothetical protein	TK	Two-component response regulator, PleD family, consists of two REC domains and a diguanylate cyclase (GGDEF) domain
311576	326296	14720	Predicted by at least one method	OQV85510.1		A6J58_02035	320543	322720	1	DNA primase	S	Uncharcterized protein, DUF927 family
311576	326296	14720	Predicted by at least one method	OQV85511.1		A6J58_02040	323733	324017	1	ADP-ribosyl-(dinitrogen reductase) hydrolase	S	Uncharacterized conserved protein, DUF497 family
311576	326296	14720	Predicted by at least one method	OQV85512.1		A6J58_02045	324031	324363	1	hypothetical protein	K	Predicted DNA binding protein, CopG/RHH family
311576	326296	14720	Predicted by at least one method	OQV85513.1		A6J58_02050	324911	326296	-1	MFS transporter	G	Predicted arabinose efflux permease, MFS family
1434490	1446851	12361	Predicted by at least one method	OQV86416.1		A6J58_06900	1434490	1434915	-1	hypothetical protein	P	Mg2+ and Co2+ transporter CorB, contains DUF21, CBS pair, and CorC-HlyC domains	Symbiosis Island
1434490	1446851	12361	Predicted by at least one method	OQV86417.1		A6J58_06905	1434912	1435199	-1	hypothetical protein	T	K+-sensing histidine kinase KdpD
1434490	1446851	12361	Predicted by at least one method	OQV86418.1		A6J58_06910	1435395	1435799	-1	hypothetical protein	TK	DNA-binding response regulator, OmpR family, contains REC and winged-helix (wHTH) domain
1434490	1446851	12361	Predicted by at least one method	OQV86419.1		A6J58_06915	1435978	1436421	-1	hypothetical protein	K	DNA-binding transcriptional regulator, AcrR family
1434490	1446851	12361	Predicted by at least one method	OQV86420.1		A6J58_06920	1436906	1437292	-1	hypothetical protein	G	Predicted glycosyl hydrolase, contains GH57 and DUF1957 domains
1434490	1446851	12361	Predicted by at least one method	OQV86421.1		A6J58_06925	1437535	1438041	-1	SMI1/KNR4 family protein	R	Tetratricopeptide (TPR) repeat
1434490	1446851	12361	Predicted by at least one method	OQV86422.1		A6J58_06930	1438043	1438273	-1	hypothetical protein	R	Uncharacterized conserved protein RhaS, contains 28 RHS repeats
1434490	1446851	12361	Predicted by at least one method			A6J58_06935	1438375	1438580	-1	hypothetical protein
1434490	1446851	12361	Predicted by at least one method			A6J58_06940	1438747	1438973	-1	hypothetical protein
1434490	1446851	12361	Predicted by at least one method	OQV86423.1		A6J58_06945	1439149	1439664	-1	SMI1/KNR4 family protein	R	Tetratricopeptide (TPR) repeat
1434490	1446851	12361	Predicted by at least one method	OQV86424.1		A6J58_06950	1439997	1440368	-1	hypothetical protein	F	Uridine kinase
1434490	1446851	12361	Predicted by at least one method	OQV86425.1		A6J58_06955	1440958	1441206	-1	hypothetical protein	P	Uncharacterized protein involved in copper resistance
1434490	1446851	12361	Predicted by at least one method	OQV86426.1		A6J58_06960	1441219	1441416	-1	hypothetical protein	R	Uncharacterized conserved protein RhaS, contains 28 RHS repeats
1434490	1446851	12361	Predicted by at least one method	OQV86427.1		A6J58_06965	1441429	1441647	-1	hypothetical protein	C	Phosphoenolpyruvate carboxylase
1434490	1446851	12361	Predicted by at least one method	OQV86428.1		A6J58_06970	1441684	1442190	-1	hypothetical protein	N	Cellulose biosynthesis protein BcsQ
1434490	1446851	12361	Predicted by at least one method	OQV86429.1		A6J58_06975	1442290	1442472	-1	hypothetical protein	G	Predicted trehalose synthase
1434490	1446851	12361	Predicted by at least one method	OQV86430.1		A6J58_06980	1442469	1442900	-1	hypothetical protein	C	Pyruvate dehydrogenase complex, dehydrogenase (E1) component
1434490	1446851	12361	Predicted by at least one method	OQV86431.1		A6J58_06985	1442909	1443226	-1	hypothetical protein	M	Membrane protein involved in colicin uptake
1434490	1446851	12361	Predicted by at least one method	OQV86432.1		A6J58_06990	1443411	1443920	-1	SMI1/KNR4 family protein	R	Tetratricopeptide (TPR) repeat
1434490	1446851	12361	Predicted by at least one method	OQV86884.1		A6J58_06995	1443907	1444413	-1	hypothetical protein	H	Thiamine monophosphate synthase
1434490	1446851	12361	Predicted by at least one method			A6J58_07000	1444873	1445316	-1	heme utilization protein
1434490	1446851	12361	Predicted by at least one method	OQV86433.1		A6J58_07005	1445652	1446158	-1	hypothetical protein	T	CheY chemotaxis protein or a CheY-like REC (receiver) domain
1434490	1446851	12361	Predicted by at least one method	OQV86434.1		A6J58_07010	1446342	1446851	-1	hypothetical protein	E	5,10-methylenetetrahydrofolate reductase
1725045	1735947	10902	Predicted by at least one method	OQV86655.1		A6J58_08270	1725045	1725251	1	DNA-binding protein	KX	Predicted DNA-binding transcriptional regulator AlpA	Symbiosis Island
1725045	1735947	10902	Predicted by at least one method	OQV86656.1		A6J58_08275	1725256	1725924	1	hypothetical protein	T	Signal transduction histidine kinase regulating C4-dicarboxylate transport system
1725045	1735947	10902	Predicted by at least one method	OQV86657.1		A6J58_08280	1725934	1726926	1	phage capsid protein	V	Beta-lactamase class A
1725045	1735947	10902	Predicted by at least one method	OQV86658.1		A6J58_08285	1727038	1727253	1	stability protein StbD	V	Antitoxin component YafN of the YafNO toxin-antitoxin module, PHD/YefM family
1725045	1735947	10902	Predicted by at least one method	OQV86659.1		A6J58_08290	1727289	1728380	1	hypothetical protein	R	NAD(P)H-dependent flavin oxidoreductase YrpB, nitropropane dioxygenase family
1725045	1735947	10902	Predicted by at least one method	OQV86660.1		A6J58_08295	1728540	1728734	1	DNA-binding protein	KX	Predicted DNA-binding transcriptional regulator AlpA
1725045	1735947	10902	Predicted by at least one method	OQV86661.1		A6J58_08300	1728743	1728973	1	hypothetical protein	O	DnaJ-class molecular chaperone with C-terminal Zn finger domain
1725045	1735947	10902	Predicted by at least one method	OQV86662.1		A6J58_08305	1729036	1729638	1	hypothetical protein	C	Pyruvate/2-oxoglutarate dehydrogenase complex, dihydrolipoamide dehydrogenase (E3) component or related enzyme
1725045	1735947	10902	Predicted by at least one method	OQV86663.1		A6J58_08310	1729631	1729954	1	hypothetical protein	K	DNA-binding transcriptional regulator, XRE family
1725045	1735947	10902	Predicted by at least one method	OQV86664.1		A6J58_08315	1729948	1730142	1	hypothetical protein	V	8-oxo-dGTP pyrophosphatase MutT and related house-cleaning NTP pyrophosphohydrolases, NUDIX family
1725045	1735947	10902	Predicted by at least one method	OQV86665.1		A6J58_08320	1730142	1730357	1	hypothetical protein	R	Predicted Zn-dependent peptidase
1725045	1735947	10902	Predicted by at least one method	OQV86666.1		A6J58_08325	1730357	1730671	1	hypothetical protein	KX	Predicted DNA-binding transcriptional regulator AlpA
1725045	1735947	10902	Predicted by at least one method	OQV86667.1		A6J58_08330	1730684	1732885	1	hypothetical protein	S	Uncharcterized protein, DUF927 family
1725045	1735947	10902	Predicted by at least one method	OQV86668.1		A6J58_08335	1733515	1734729	-1	MFS transporter	G	Predicted arabinose efflux permease, MFS family
1725045	1735947	10902	Predicted by at least one method	OQV86669.1		A6J58_08340	1734733	1735947	-1	hypothetical protein	M	Uncharacterized protein involved in outer membrane biogenesis
2064457	2079996	15539	Predicted by at least one method	OQV84710.1		A6J58_09940	2064457	2065446	1	C4-dicarboxylate ABC transporter	G	TRAP-type C4-dicarboxylate transport system, periplasmic component	Symbiosis Island
2064457	2079996	15539	Predicted by at least one method	OQV84711.1		A6J58_09945	2065470	2066030	1	TRAP transporter permease DctQ	G	TRAP-type C4-dicarboxylate transport system, small permease component
2064457	2079996	15539	Predicted by at least one method	OQV84712.1		A6J58_09950	2066027	2067307	1	C4-dicarboxylate ABC transporter permease	G	TRAP-type C4-dicarboxylate transport system, large permease component
2064457	2079996	15539	Predicted by at least one method	OQV84713.1		A6J58_09960	2067883	2069082	1	preprotein translocase	LX	Integrase
2064457	2079996	15539	Predicted by at least one method	OQV84714.1		A6J58_09965	2069257	2071038	-1	DNA primase	X	Phage- or plasmid-associated DNA primase
2064457	2079996	15539	Predicted by at least one method	OQV84715.1		A6J58_09970	2071022	2071447	-1	hypothetical protein	O	Peroxiredoxin
2064457	2079996	15539	Predicted by at least one method	OQV84716.1		A6J58_09975	2071452	2071772	-1	hypothetical protein	CO	Cytochrome c biogenesis protein ResB
2064457	2079996	15539	Predicted by at least one method	OQV84717.1		A6J58_09980	2071765	2071980	-1	hypothetical protein	C	Succinyl-CoA synthetase, alpha subunit
2064457	2079996	15539	Predicted by at least one method	OQV84718.1		A6J58_09985	2071973	2072191	-1	host cell division inhibitor Icd-like protein	S	Uncharacterized conserved protein YbgA, DUF1722 family
2064457	2079996	15539	Predicted by at least one method	OQV84719.1		A6J58_09990	2072676	2072879	-1	AlpA family transcriptional regulator	KX	Predicted DNA-binding transcriptional regulator AlpA
2064457	2079996	15539	Predicted by at least one method	OQV84720.1		A6J58_09995	2073015	2073665	-1	hypothetical protein	O	Zn-dependent amino- or carboxypeptidase, M28 family
2064457	2079996	15539	Predicted by at least one method	OQV84721.1		A6J58_10000	2073836	2074300	-1	hypothetical protein	T	Sensor histidine kinase YesM
2064457	2079996	15539	Predicted by at least one method	OQV84722.1		A6J58_10005	2074309	2075976	-1	terminase	X	Phage terminase-like protein, large subunit, contains N-terminal HTH domain
2064457	2079996	15539	Predicted by at least one method	OQV84723.1		A6J58_10010	2075976	2076344	-1	terminase	X	Phage terminase, small subunit
2064457	2079996	15539	Predicted by at least one method	OQV84724.1		A6J58_10015	2076518	2079247	-1	hypothetical protein	X	Phage-related minor tail protein
2064457	2079996	15539	Predicted by at least one method	OQV84725.1		A6J58_10020	2079305	2079661	-1	HNH endonuclease	V	5-methylcytosine-specific restriction endonuclease McrA
2064457	2079996	15539	Predicted by at least one method	OQV84726.1		A6J58_10025	2079670	2079996	-1	hypothetical protein	EH	Anthranilate/para-aminobenzoate synthases component I
2064457	2079996	15539	Predicted by at least one method	OQV84971.1		A6J58_10030	2079983	2080330	-1	phage head-tail adapter protein	X	Bacteriophage head-tail adaptor
