# Supplementary material for: Comparative analysis reveals the Genomic Islands in Pasteurella multocida population genetics: on Symbiosis and adaptability
Source: BMC Genomics. 2019 Jan 18;20:63. doi: 10.1186/s12864-018-5366-6 (PMC6339346; doi:10.1186/s12864-018-5366-6)
Supplement: Supplementary file 6 — File S1. Detailed information on GI of each strain (ZIP 1360 kb). [file 12864_2018_5366_MOESM6_ESM.zip › File. S1. Detailed information on GI of each strain/Detailed information on GIs of 97 whole genomes strains/FDAARGOS_220.xls]

## Sheet: Islandviewer Results
Island start	Island end	Length	Method	Gene name	Gene ID	Locus	Gene start	Gene end	Strand	Product	COG		External Annotations
647571	659212	11641	Predicted by at least one method	WP_061405988.1		A6J59_RS03025	647571	648077	1	hypothetical protein	N	Cellulose biosynthesis protein BcsQ	Symbiosis Island
647571	659212	11641	Predicted by at least one method	WP_032853977.1		A6J59_RS03030	648261	648767	1	hypothetical protein	T	CheY chemotaxis protein or a CheY-like REC (receiver) domain
647571	659212	11641	Predicted by at least one method			A6J59_RS03035	649103	649546	1	heme utilization protein
647571	659212	11641	Predicted by at least one method	WP_064973210.1		A6J59_RS03040	650006	650512	1	hypothetical protein	G	Altronate dehydratase
647571	659212	11641	Predicted by at least one method	WP_064968996.1		A6J59_RS03045	650499	651008	1	SMI1/KNR4 family protein	R	Tetratricopeptide (TPR) repeat
647571	659212	11641	Predicted by at least one method	WP_083042095.1		A6J59_RS03050	651188	651478	1	hypothetical protein	R	Protein containing a metal-binding domain shared with formylmethanofuran dehydrogenase subunit E
647571	659212	11641	Predicted by at least one method	WP_081273770.1		A6J59_RS03055	651653	651928	1	hypothetical protein	K	DNA-directed RNA polymerase specialized sigma subunit, sigma24 family
647571	659212	11641	Predicted by at least one method	WP_083042068.1		A6J59_RS03060	652739	653704	1	hypothetical protein	U	Large exoprotein involved in heme utilization or adhesion
647571	659212	11641	Predicted by at least one method	WP_010906684.1		A6J59_RS03065	653704	654213	1	hypothetical protein	E	5,10-methylenetetrahydrofolate reductase
647571	659212	11641	Predicted by at least one method	WP_032853977.1		A6J59_RS03070	654397	654903	1	hypothetical protein	T	CheY chemotaxis protein or a CheY-like REC (receiver) domain
647571	659212	11641	Predicted by at least one method	WP_032853978.1		A6J59_RS03075	655166	655642	1	hypothetical protein	E	Dipeptidyl aminopeptidase/acylaminoacyl peptidase
647571	659212	11641	Predicted by at least one method	WP_014325945.1		A6J59_RS03080	655842	656228	1	hypothetical protein	G	Predicted glycosyl hydrolase, contains GH57 and DUF1957 domains
647571	659212	11641	Predicted by at least one method	WP_064972916.1		A6J59_RS03085	656715	657158	1	hypothetical protein	O	ATP-dependent protease ClpP, protease subunit
647571	659212	11641	Predicted by at least one method	WP_064972915.1		A6J59_RS03090	657337	657741	1	hypothetical protein	O	Transglutaminase-like enzyme, putative cysteine protease
647571	659212	11641	Predicted by at least one method	WP_080527706.1		A6J59_RS03095	657881	658201	1	hypothetical protein	M	Phosphoethanolamine transferase for periplasmic glucans (OPG), alkaline phosphatase superfamily
647571	659212	11641	Predicted by at least one method	WP_032851724.1		A6J59_RS03100	658358	658633	1	hypothetical protein	DM	Cell division protein FtsI/penicillin-binding protein 2
647571	659212	11641	Predicted by at least one method	WP_064972914.1		A6J59_RS03105	658784	659212	1	hypothetical protein	P	Mg2+ and Co2+ transporter CorB, contains DUF21, CBS pair, and CorC-HlyC domains
859437	894851	35414	Predicted by at least one method	WP_005716086.1		A6J59_RS03945	859437	859934	1	ferritin	P	Ferritin	PAI
859437	894851	35414	Predicted by at least one method			A6J59_RS03950	860222	860716	1	transcriptional regulator FNR
859437	894851	35414	Predicted by at least one method	WP_064972868.1		A6J59_RS03955	860855	861694	-1	hypothetical protein	L	Adenine-specific DNA methylase
859437	894851	35414	Predicted by at least one method	WP_081273760.1		A6J59_RS03960	861753	861872	-1	hypothetical protein	X	Mu-like prophage FluMu protein Com
859437	894851	35414	Predicted by at least one method	WP_083042071.1		A6J59_RS03965	862056	864845	-1	phage tail protein	X	Phage-related protein, tail component
859437	894851	35414	Predicted by at least one method	WP_064972866.1		A6J59_RS03970	864838	865047	-1	hypothetical protein	J	Ribosome-associated translation inhibitor RaiA
859437	894851	35414	Predicted by at least one method	WP_005755565.1		A6J59_RS03975	865051	865302	-1	hypothetical protein	NT	Methyl-accepting chemotaxis protein
859437	894851	35414	Predicted by at least one method	WP_005755567.1		A6J59_RS03980	865319	866128	-1	phage tail protein	S	Uncharacterized protein
859437	894851	35414	Predicted by at least one method	WP_064972865.1		A6J59_RS03985	866153	867835	-1	phage tail protein	C	Archaeal/vacuolar-type H+-ATPase subunit D/Vma8
859437	894851	35414	Predicted by at least one method	WP_064972864.1		A6J59_RS03990	867843	868802	-1	hypothetical protein	NW	Outer membrane usher protein FimD/PapC
859437	894851	35414	Predicted by at least one method	WP_064972863.1		A6J59_RS03995	868805	869800	-1	hypothetical protein	J	tRNA U34 2-thiouridine synthase MnmA/TrmU, contains the PP-loop ATPase domain
859437	894851	35414	Predicted by at least one method	WP_064972862.1		A6J59_RS04000	869809	873147	-1	phage tail protein	X	Phage-related minor tail protein
859437	894851	35414	Predicted by at least one method	WP_005755576.1		A6J59_RS04005	873160	873375	1	hypothetical protein	H	Nicotinamide riboside transporter PnuC
859437	894851	35414	Predicted by at least one method	WP_080539648.1		A6J59_RS04010	873407	873586	-1	hypothetical protein	O	Sulfatase maturation enzyme AslB, radical SAM superfamily
859437	894851	35414	Predicted by at least one method	WP_005755578.1		A6J59_RS04015	873586	874011	-1	hypothetical protein	K	DNA-directed RNA polymerase specialized sigma subunit, sigma24 family
859437	894851	35414	Predicted by at least one method	WP_005755580.1		A6J59_RS04020	874072	874818	-1	hypothetical protein	P	Copper chaperone CopZ
859437	894851	35414	Predicted by at least one method	WP_064972861.1		A6J59_RS04025	874966	875412	-1	hypothetical protein	R	Metal-dependent hydrolase, beta-lactamase superfamily II
859437	894851	35414	Predicted by at least one method	WP_064972860.1		A6J59_RS04030	875409	875792	-1	hypothetical protein	X	Mu-like prophage protein gp36
859437	894851	35414	Predicted by at least one method	WP_064972934.1		A6J59_RS04035	875796	876032	-1	hypothetical protein	H	Cobalamin biosynthesis protein CbiG
859437	894851	35414	Predicted by at least one method	WP_064972859.1		A6J59_RS04040	876363	877283	-1	head protein	X	Mu-like prophage major head subunit gpT
859437	894851	35414	Predicted by at least one method	WP_064972858.1		A6J59_RS04045	877283	878338	-1	hypothetical protein	X	Mu-like prophage I protein
859437	894851	35414	Predicted by at least one method	WP_064972857.1		A6J59_RS04050	878588	879070	-1	phage virion morphogenesis protein	X	Mu-like prophage protein gpG
859437	894851	35414	Predicted by at least one method	WP_064972856.1		A6J59_RS04055	879182	880459	-1	phage head morphogenesis protein	S	Uncharacterized conserved protein, contains phage Mu gpF-like domain
859437	894851	35414	Predicted by at least one method	WP_064972855.1		A6J59_RS04060	880446	882050	-1	hypothetical protein	X	Mu-like prophage protein gp29
859437	894851	35414	Predicted by at least one method	WP_064972854.1		A6J59_RS04065	882051	883679	-1	hypothetical protein	X	Phage terminase large subunit
859437	894851	35414	Predicted by at least one method	WP_064972853.1		A6J59_RS04070	883783	884283	-1	DNA-binding protein	Q	Acyl transferase domain in polyketide synthase (PKS) enzymes
859437	894851	35414	Predicted by at least one method	WP_016533265.1		A6J59_RS04075	884287	884535	-1	hypothetical protein	NT	Methyl-accepting chemotaxis protein
859437	894851	35414	Predicted by at least one method	WP_064972852.1		A6J59_RS04080	884535	884789	-1	hypothetical protein	D	Chromosome segregation ATPase
859437	894851	35414	Predicted by at least one method	WP_081273759.1		A6J59_RS04085	884773	884961	-1	hypothetical protein	X	Predicted transposase YbfD/YdcC associated with H repeats
859437	894851	35414	Predicted by at least one method	WP_064972851.1		A6J59_RS04090	884903	885160	-1	hypothetical protein	O	Protein-S-isoprenylcysteine O-methyltransferase Ste14
859437	894851	35414	Predicted by at least one method	WP_064972850.1		A6J59_RS04095	885157	885393	-1	hypothetical protein	T	CheY chemotaxis protein or a CheY-like REC (receiver) domain
859437	894851	35414	Predicted by at least one method	WP_064972849.1		A6J59_RS04100	885546	886031	-1	N-acetylmuramoyl-L-alanine amidase	M	N-acetyl-anhydromuramyl-L-alanine amidase AmpD
859437	894851	35414	Predicted by at least one method	WP_064972848.1		A6J59_RS04105	886121	886552	-1	mor transcription activator family protein	K	Transcriptional regulator, Middle operon regulator (Mor) family
859437	894851	35414	Predicted by at least one method	WP_064972847.1		A6J59_RS04110	886699	887334	1	hypothetical protein	J	Protein chain release factor B
859437	894851	35414	Predicted by at least one method	WP_064972846.1		A6J59_RS04115	887337	887990	1	hypothetical protein	O	Cytoplasmic chaperone TorD involved in molybdoenzyme TorA maturation
859437	894851	35414	Predicted by at least one method	WP_064972845.1		A6J59_RS04120	887987	888208	1	hypothetical protein	S	Uncharacterized conserved protein, DUF4415 family
859437	894851	35414	Predicted by at least one method	WP_064972844.1		A6J59_RS04125	888289	888546	1	hypothetical protein	O	Molecular chaperone, HSP90 family
859437	894851	35414	Predicted by at least one method	WP_064972843.1		A6J59_RS04130	888549	888845	1	hypothetical protein	P	Outer membrane receptor for ferrienterochelin and colicins
859437	894851	35414	Predicted by at least one method	WP_081273758.1		A6J59_RS04135	888879	889292	-1	GemA protein	X	Mu-like prophage protein gp16
859437	894851	35414	Predicted by at least one method	WP_081273757.1		A6J59_RS04140	889279	889659	-1	hypothetical protein	C	Electron transfer flavoprotein, alpha subunit
859437	894851	35414	Predicted by at least one method			A6J59_RS04145	889655	890125	-1	hypothetical protein
859437	894851	35414	Predicted by at least one method	WP_064972842.1		A6J59_RS04150	890203	890478	-1	hypothetical protein	KT	Transcriptional regulator containing PAS, AAA-type ATPase, and DNA-binding Fis domains
859437	894851	35414	Predicted by at least one method	WP_064972841.1		A6J59_RS04155	890502	891203	-1	hypothetical protein	R	Predicted metal-dependent hydrolase
859437	894851	35414	Predicted by at least one method	WP_064972840.1		A6J59_RS04160	891206	891763	-1	phosphohydrolase	FR	5'-deoxynucleotidase YfbR and related HD superfamily hydrolases
859437	894851	35414	Predicted by at least one method	WP_064972839.1		A6J59_RS04165	892099	892308	-1	hypothetical protein	C	Phosphoenolpyruvate carboxykinase, ATP-dependent
859437	894851	35414	Predicted by at least one method	WP_064972838.1		A6J59_RS04170	892466	893083	-1	sulfate transporter	O	Predicted metalloendopeptidase
859437	894851	35414	Predicted by at least one method	WP_064972837.1		A6J59_RS04175	893086	893274	-1	hypothetical protein	K	Predicted DNA-binding transcriptional regulator, ArsR family
859437	894851	35414	Predicted by at least one method	WP_064972836.1		A6J59_RS04180	893283	893492	-1	hypothetical protein	O	Thiol-disulfide isomerase or thioredoxin
859437	894851	35414	Predicted by at least one method	WP_064972835.1		A6J59_RS04185	893506	894381	-1	transcriptional regulator	X	Bacteriophage DNA transposition protein, AAA+ family ATPase
859437	894851	35414	Predicted by at least one method	WP_064972834.1		A6J59_RS04190	894408	894851	-1	hypothetical protein	J	16S rRNA U516 pseudouridylate synthase RsuA and related 23S rRNA U2605, pseudouridylate synthases
1561356	1576895	15539	Predicted by at least one method	WP_064969137.1		A6J59_RS07325	1561356	1562345	1	C4-dicarboxylate ABC transporter	G	TRAP-type C4-dicarboxylate transport system, periplasmic component	Symbiosis Island
1561356	1576895	15539	Predicted by at least one method	WP_005724517.1		A6J59_RS07330	1562369	1562929	1	TRAP transporter permease DctQ	G	TRAP-type C4-dicarboxylate transport system, small permease component
1561356	1576895	15539	Predicted by at least one method	WP_005755251.1		A6J59_RS07335	1562926	1564206	1	C4-dicarboxylate ABC transporter permease	G	TRAP-type C4-dicarboxylate transport system, large permease component
1561356	1576895	15539	Predicted by at least one method	WP_064969138.1		A6J59_RS07345	1564781	1565980	1	preprotein translocase	LX	Integrase
1561356	1576895	15539	Predicted by at least one method	WP_064969139.1		A6J59_RS07350	1566155	1567936	-1	DNA primase	X	Phage- or plasmid-associated DNA primase
1561356	1576895	15539	Predicted by at least one method	WP_064969140.1		A6J59_RS07355	1567920	1568345	-1	hypothetical protein	O	Peroxiredoxin
1561356	1576895	15539	Predicted by at least one method	WP_064969141.1		A6J59_RS07360	1568350	1568670	-1	hypothetical protein	CO	Cytochrome c biogenesis protein ResB
1561356	1576895	15539	Predicted by at least one method	WP_016534278.1		A6J59_RS07365	1568663	1568878	-1	hypothetical protein	C	Succinyl-CoA synthetase, alpha subunit
1561356	1576895	15539	Predicted by at least one method	WP_064969142.1		A6J59_RS07370	1568871	1569089	-1	hypothetical protein	S	Uncharacterized conserved protein YbgA, DUF1722 family
1561356	1576895	15539	Predicted by at least one method	WP_064969143.1		A6J59_RS07375	1569574	1569777	-1	AlpA family transcriptional regulator	KX	Predicted DNA-binding transcriptional regulator AlpA
1561356	1576895	15539	Predicted by at least one method	WP_064969144.1		A6J59_RS07380	1569913	1570563	-1	hypothetical protein	O	Zn-dependent amino- or carboxypeptidase, M28 family
1561356	1576895	15539	Predicted by at least one method	WP_064969145.1		A6J59_RS07385	1570734	1571198	-1	hypothetical protein	T	Sensor histidine kinase YesM
1561356	1576895	15539	Predicted by at least one method	WP_064969146.1		A6J59_RS07390	1571207	1572874	-1	terminase	X	Phage terminase-like protein, large subunit, contains N-terminal HTH domain
1561356	1576895	15539	Predicted by at least one method	WP_046333234.1		A6J59_RS07395	1572874	1573242	-1	terminase	X	Phage terminase, small subunit
1561356	1576895	15539	Predicted by at least one method	WP_064973167.1		A6J59_RS07400	1573417	1576146	-1	hypothetical protein	X	Phage-related minor tail protein
1561356	1576895	15539	Predicted by at least one method	WP_064969148.1		A6J59_RS07405	1576204	1576560	-1	HNH endonuclease	V	5-methylcytosine-specific restriction endonuclease McrA
1561356	1576895	15539	Predicted by at least one method	WP_064969149.1		A6J59_RS07410	1576569	1576895	-1	hypothetical protein	EH	Anthranilate/para-aminobenzoate synthases component I
1561356	1576895	15539	Predicted by at least one method	WP_081273769.1		A6J59_RS07415	1576882	1577229	-1	phage head-tail adapter protein	X	Bacteriophage head-tail adaptor
2137983	2149843	11860	Predicted by at least one method	WP_083042090.1		A6J59_RS10175	2137983	2139266	1	integrase	LX	Integrase	PAI
2137983	2149843	11860	Predicted by at least one method	WP_064972607.1		A6J59_RS10180	2139435	2140352	1	hypothetical protein	S	Uncharacterized coiled-coil protein, contains DUF342 domain
2137983	2149843	11860	Predicted by at least one method	WP_005757959.1		A6J59_RS10185	2140541	2140738	1	helix-turn-helix domain-containing protein	KX	Predicted DNA-binding transcriptional regulator AlpA
2137983	2149843	11860	Predicted by at least one method	WP_064972608.1		A6J59_RS10190	2140748	2141170	1	hypothetical protein	J	Alanyl-tRNA synthetase
2137983	2149843	11860	Predicted by at least one method	WP_064972609.1		A6J59_RS10195	2141191	2141910	1	hypothetical protein	X	Phage regulatory protein Rha
2137983	2149843	11860	Predicted by at least one method			A6J59_RS10200	2141924	2142199	1	hypothetical protein
2137983	2149843	11860	Predicted by at least one method	WP_064972610.1		A6J59_RS10205	2142322	2142882	1	hypothetical protein	M	Peptidoglycan/LPS O-acetylase OafA/YrhL, contains acyltransferase and SGNH-hydrolase domains
2137983	2149843	11860	Predicted by at least one method	WP_064972611.1		A6J59_RS10210	2142875	2143264	1	hypothetical protein	V	CRISPR/Cas system-associated protein Csm6, COG1517 family
2137983	2149843	11860	Predicted by at least one method	WP_064972612.1		A6J59_RS10215	2143257	2143583	1	hypothetical protein	R	Predicted exporter protein, RND superfamily
2137983	2149843	11860	Predicted by at least one method	WP_064972613.1		A6J59_RS10220	2143580	2144008	1	hypothetical protein	TK	Two-component response regulator, PleD family, consists of two REC domains and a diguanylate cyclase (GGDEF) domain
2137983	2149843	11860	Predicted by at least one method			A6J59_RS10225	2144001	2146180	1	DNA primase
2137983	2149843	11860	Predicted by at least one method	WP_064972614.1		A6J59_RS10230	2147081	2147563	1	hypothetical protein	R	Predicted Zn-dependent peptidase
2137983	2149843	11860	Predicted by at least one method	WP_064972615.1		A6J59_RS10235	2147567	2148031	1	hypothetical protein	F	dGTP triphosphohydrolase
2137983	2149843	11860	Predicted by at least one method	WP_064972616.1		A6J59_RS10240	2148442	2149491	1	acetyltransferase	J	Ribosomal protein S18 acetylase RimI and related acetyltransferases
2137983	2149843	11860	Predicted by at least one method	WP_005764193.1		A6J59_RS10245	2149469	2149843	1	hypothetical protein	K	Predicted transcriptional regulator, contains an HTH and PUA-like domains
