# Supplementary material for: Comparative analysis reveals the Genomic Islands in Pasteurella multocida population genetics: on Symbiosis and adaptability
Source: BMC Genomics. 2019 Jan 18;20:63. doi: 10.1186/s12864-018-5366-6 (PMC6339346; doi:10.1186/s12864-018-5366-6)
Supplement: Supplementary file 6 — File S1. Detailed information on GI of each strain (ZIP 1360 kb). [file 12864_2018_5366_MOESM6_ESM.zip › File. S1. Detailed information on GI of each strain/Detailed information on GIs of 97 whole genomes strains/FDAARGOS_261.xls]

## Sheet: Islandviewer Results
Island start	Island end	Length	Method	Gene name	Gene ID	Locus	Gene start	Gene end	Strand	Product	COG		External Annotations
156370	181890	25520	Predicted by at least one method	WP_064702795.1		A6J89_RS00695	156370	156630	1	hypothetical protein	V	mRNA-degrading endonuclease RelE, toxin component of the RelBE toxin-antitoxin system	Symbiosis Island
156370	181890	25520	Predicted by at least one method	WP_014391478.1		A6J89_RS00700	156666	157034	1	XRE family transcriptional regulator	K	Transcriptional regulator, contains XRE-family HTH domain
156370	181890	25520	Predicted by at least one method	WP_083002287.1		A6J89_RS00705	157057	157338	-1	hypothetical protein	V	Predicted nucleotidyltransferase component of viral defense system
156370	181890	25520	Predicted by at least one method	WP_083002289.1		A6J89_RS00710	157244	157567	-1	hypothetical protein	S	Uncharacterized conserved protein HemX (no evidence of involvement in heme biosynthesis)
156370	181890	25520	Predicted by at least one method	WP_083002292.1		A6J89_RS00715	157540	158070	-1	glycoside hydrolase	M	Phage-related lysozyme (muramidase), GH24 family
156370	181890	25520	Predicted by at least one method	WP_081273045.1		A6J89_RS00720	158067	158363	-1	hypothetical protein	V	CubicO group peptidase, beta-lactamase class C family
156370	181890	25520	Predicted by at least one method	WP_083002295.1		A6J89_RS00725	158481	159044	1	hypothetical protein	C	Formate hydrogenlyase subunit 6/NADH:ubiquinone oxidoreductase 23 kD subunit (chain I)
156370	181890	25520	Predicted by at least one method	WP_083002297.1		A6J89_RS00730	159169	159630	-1	antitermination protein	QC	Carboxysome shell and ethanolamine utilization microcompartment protein CcmL/EutN
156370	181890	25520	Predicted by at least one method	WP_083002299.1		A6J89_RS00735	159631	160233	-1	recombinase NinG	V	5-methylcytosine-specific restriction endonuclease McrA
156370	181890	25520	Predicted by at least one method	WP_083002302.1		A6J89_RS00740	160307	160732	-1	protein ninB	I	Biotin carboxylase
156370	181890	25520	Predicted by at least one method	WP_083002304.1		A6J89_RS00745	160736	161794	-1	hypothetical protein	L	Replicative DNA helicase
156370	181890	25520	Predicted by at least one method	WP_083002307.1		A6J89_RS00750	161846	162175	-1	hypothetical protein	L	Replicative DNA helicase
156370	181890	25520	Predicted by at least one method	WP_083002309.1		A6J89_RS00755	162175	163035	-1	DNA replication protein	K	DNA-binding transcriptional regulator, ArsR family
156370	181890	25520	Predicted by at least one method	WP_083002312.1		A6J89_RS00760	163128	163358	-1	hypothetical protein	G	Mannose-6-phosphate isomerase, class I
156370	181890	25520	Predicted by at least one method	WP_083002315.1		A6J89_RS00765	163362	163877	1	hypothetical protein	F	Ribonucleotide reductase alpha subunit
156370	181890	25520	Predicted by at least one method	WP_083002318.1		A6J89_RS00770	163880	164332	-1	hypothetical protein	MO	Periplasmic chaperone for outer membrane proteins, Skp family
156370	181890	25520	Predicted by at least one method	WP_005720263.1		A6J89_RS00775	164381	164590	-1	transcriptional regulator	K	DNA-binding transcriptional regulator, XRE-family HTH domain
156370	181890	25520	Predicted by at least one method	WP_083002321.1		A6J89_RS00780	164718	165404	1	transcriptional regulator	X	Phage repressor protein C, contains Cro/C1-type HTH and peptisase s24 domains
156370	181890	25520	Predicted by at least one method	WP_083002324.1		A6J89_RS00785	165496	166335	1	DNA replication protein DnaD	X	Phage antirepressor protein YoqD, KilAC domain
156370	181890	25520	Predicted by at least one method	WP_083002326.1		A6J89_RS00790	166361	166651	-1	putative addiction module antidote protein	X	DNA-binding prophage protein
156370	181890	25520	Predicted by at least one method	WP_083002329.1		A6J89_RS00795	166648	166962	-1	hypothetical protein	V	Putative component of the toxin-antitoxin plasmid stabilization module
156370	181890	25520	Predicted by at least one method	WP_005756653.1		A6J89_RS00800	167271	167438	-1	DUF1508 domain-containing protein	S	Uncharacterized conserved protein YegP, UPF0339 family
156370	181890	25520	Predicted by at least one method	WP_005756656.1		A6J89_RS00805	167451	167660	1	hypothetical protein	M	Basic membrane lipoprotein Med, periplasmic binding protein (PBP1-ABC) superfamily
156370	181890	25520	Predicted by at least one method	WP_083002331.1		A6J89_RS00810	167902	168129	1	hypothetical protein	R	Predicted glycosyl transferase
156370	181890	25520	Predicted by at least one method	WP_083002334.1		A6J89_RS00815	169141	169452	1	transcriptional regulator	K	Transcriptional regulator, contains XRE-family HTH domain
156370	181890	25520	Predicted by at least one method	WP_083002337.1		A6J89_RS00820	169427	170395	1	hypothetical protein	X	Retron-type reverse transcriptase
156370	181890	25520	Predicted by at least one method	WP_083002339.1		A6J89_RS00825	170480	171505	1	hypothetical protein	NT	Methyl-accepting chemotaxis protein
156370	181890	25520	Predicted by at least one method	WP_083002342.1		A6J89_RS00830	171593	172420	1	damage-inducible protein D	X	Phage antirepressor protein YoqD, KilAC domain
156370	181890	25520	Predicted by at least one method	WP_083002345.1		A6J89_RS00835	172690	173301	1	DNA-binding protein	R	Predicted ATP-binding protein involved in virulence
156370	181890	25520	Predicted by at least one method	WP_083002348.1		A6J89_RS00840	173386	173628	1	hypothetical protein	K	Transcriptional regulator of acetoin/glycerol metabolism
156370	181890	25520	Predicted by at least one method	WP_083002350.1		A6J89_RS00845	173972	174622	1	ribonuclease H	L	DNA polymerase elongation subunit (family B)
156370	181890	25520	Predicted by at least one method	WP_083002352.1		A6J89_RS00850	174665	175366	1	single-stranded DNA-binding protein	U	Preprotein translocase subunit SecF
156370	181890	25520	Predicted by at least one method	WP_083002355.1		A6J89_RS00855	175377	175826	1	single-stranded DNA-binding protein	L	Single-stranded DNA-binding protein
156370	181890	25520	Predicted by at least one method	WP_083002357.1		A6J89_RS00860	175928	176953	1	hypothetical protein	E	Imidazole glycerol phosphate synthase subunit HisF
156370	181890	25520	Predicted by at least one method	WP_014391107.1		A6J89_RS00865	177013	177210	1	hypothetical protein	KX	Predicted DNA-binding transcriptional regulator AlpA
156370	181890	25520	Predicted by at least one method	WP_083002359.1		A6J89_RS00870	177519	178730	1	preprotein translocase	LX	Integrase
156370	181890	25520	Predicted by at least one method			A6J89_RS00875	178834	179268	-1	antitermination protein
156370	181890	25520	Predicted by at least one method	WP_005716039.1		A6J89_RS00880	179352	179561	-1	cold-shock protein	K	Cold shock protein, CspA family
156370	181890	25520	Predicted by at least one method	WP_083002362.1		A6J89_RS00885	179910	180770	1	tellurite resistance methyltransferase TehB	S	Uncharacterized protein/domain, possibly involved in tellurite resistance
156370	181890	25520	Predicted by at least one method	WP_083002365.1		A6J89_RS00890	180808	181890	-1	hypothetical protein	N	Flagellar motor switch protein FliM
285647	291079	5432	Predicted by at least one method	WP_083002496.1		A6J89_RS01325	285647	287635	1	DDE endonuclease	X	Transposase InsO and inactivated derivatives	Symbiosis Island
285647	291079	5432	Predicted by at least one method	WP_083002499.1		A6J89_RS01330	287646	288563	1	DNA transposition protein	X	Bacteriophage DNA transposition protein, AAA+ family ATPase
285647	291079	5432	Predicted by at least one method	WP_083002501.1		A6J89_RS01335	288563	288766	1	hypothetical protein	PC	Hydroxylamine reductase (hybrid-cluster protein)
285647	291079	5432	Predicted by at least one method	WP_083002503.1		A6J89_RS01340	288786	289304	1	host-nuclease inhibitor protein Gam	X	Mu-like prophage host-nuclease inhibitor protein Gam
285647	291079	5432	Predicted by at least one method	WP_083002506.1		A6J89_RS01345	289381	289569	1	hypothetical protein	X	Mu-like prophage host-nuclease inhibitor protein Gam
285647	291079	5432	Predicted by at least one method	WP_083002508.1		A6J89_RS01350	289580	289795	1	hypothetical protein	V	Na+-driven multidrug efflux pump
285647	291079	5432	Predicted by at least one method	WP_083002510.1		A6J89_RS01355	289804	290505	1	hypothetical protein	R	Predicted metal-dependent hydrolase
285647	291079	5432	Predicted by at least one method	WP_083002513.1		A6J89_RS01360	290573	291079	1	hypothetical protein	X	Mu-like prophage protein gp16
285647	291079	5432	Predicted by at least one method	WP_083002515.1		A6J89_RS01365	291076	291621	1	hypothetical protein	H	Glutamyl-tRNA reductase
312219	318346	6127	Predicted by at least one method	WP_083005732.1		A6J89_RS01515	312219	312584	1	phage baseplate protein	X	Phage baseplate assembly protein W	Symbiosis Island
312219	318346	6127	Predicted by at least one method	WP_083002570.1		A6J89_RS01520	312574	313686	1	phage baseplate protein	X	Phage-related baseplate assembly protein
312219	318346	6127	Predicted by at least one method	WP_083002573.1		A6J89_RS01525	313679	314245	1	phage tail protein	X	Bacteriophage P2-related tail formation protein
312219	318346	6127	Predicted by at least one method	WP_083002575.1		A6J89_RS01530	314260	315900	1	phage tail protein	S	Microcystin-dependent protein (function unknown)
312219	318346	6127	Predicted by at least one method	WP_083002577.1		A6J89_RS01535	315909	316508	1	hypothetical protein	V	Type I restriction-modification system, DNA methylase subunit
312219	318346	6127	Predicted by at least one method	WP_083002580.1		A6J89_RS01540	316505	316999	1	enoyl-CoA hydratase	X	Transposase
312219	318346	6127	Predicted by at least one method	WP_083002581.1		A6J89_RS01545	317003	317182	1	hypothetical protein	MU	Lipoprotein signal peptidase
312219	318346	6127	Predicted by at least one method	WP_083002584.1		A6J89_RS01550	317328	317447	1	hypothetical protein	X	Mu-like prophage FluMu protein Com
312219	318346	6127	Predicted by at least one method	WP_083002586.1		A6J89_RS01555	317510	318346	1	hypothetical protein	L	Adenine-specific DNA methylase
568052	577770	9718	Predicted by at least one method	WP_083002919.1		A6J89_RS02700	568052	568258	1	DNA-binding protein	KX	Predicted DNA-binding transcriptional regulator AlpA	Symbiosis Island
568052	577770	9718	Predicted by at least one method	WP_083002922.1		A6J89_RS02705	568263	568931	1	hypothetical protein	D	Chromosome segregation ATPase
568052	577770	9718	Predicted by at least one method	WP_083002924.1		A6J89_RS02710	568941	569930	1	phage capsid protein	R	Radical SAM superfamily enzyme YgiQ, UPF0313 family
568052	577770	9718	Predicted by at least one method	WP_083002927.1		A6J89_RS02715	570042	570257	1	stability protein StbD	V	Antitoxin component YafN of the YafNO toxin-antitoxin module, PHD/YefM family
568052	577770	9718	Predicted by at least one method	WP_083002929.1		A6J89_RS02720	570293	571396	1	hypothetical protein	S	Uncharacterized conserved protein, contains von Willebrand factor type A (vWA) domain
568052	577770	9718	Predicted by at least one method	WP_083002931.1		A6J89_RS02725	571557	571751	1	hypothetical protein	KX	Predicted DNA-binding transcriptional regulator AlpA
568052	577770	9718	Predicted by at least one method	WP_083002934.1		A6J89_RS02730	571761	571997	1	hypothetical protein	S	Uncharacterized conserved protein YbaR, Trm112 family
568052	577770	9718	Predicted by at least one method	WP_083005743.1		A6J89_RS02735	572153	572668	1	hypothetical protein	C	Pyruvate/2-oxoglutarate dehydrogenase complex, dihydrolipoamide dehydrogenase (E3) component or related enzyme
568052	577770	9718	Predicted by at least one method	WP_083002936.1		A6J89_RS02740	572661	572984	1	hypothetical protein	C	Electron transfer flavoprotein, alpha and beta subunits
568052	577770	9718	Predicted by at least one method	WP_083002938.1		A6J89_RS02745	572978	573172	1	hypothetical protein	V	8-oxo-dGTP pyrophosphatase MutT and related house-cleaning NTP pyrophosphohydrolases, NUDIX family
568052	577770	9718	Predicted by at least one method	WP_083002941.1		A6J89_RS02750	573172	573381	1	hypothetical protein	R	Predicted Zn-dependent peptidase
568052	577770	9718	Predicted by at least one method	WP_083002943.1		A6J89_RS02755	573381	573695	1	hypothetical protein	J	Alanyl-tRNA synthetase
568052	577770	9718	Predicted by at least one method	WP_083002945.1		A6J89_RS02760	573707	575914	1	hypothetical protein	S	Uncharcterized protein, DUF927 family
568052	577770	9718	Predicted by at least one method	WP_083002948.1		A6J89_RS02765	576022	576333	-1	hypothetical protein	E	Uncharacterized protein involved in cysteine biosynthesis
568052	577770	9718	Predicted by at least one method	WP_083002949.1		A6J89_RS02770	576556	577770	-1	sugar transporter	G	Predicted arabinose efflux permease, MFS family
901733	908450	6717	Predicted by at least one method	WP_083003438.1		A6J89_RS04375	901733	901924	1	DNA-binding protein	KX	Predicted DNA-binding transcriptional regulator AlpA	Symbiosis Island
901733	908450	6717	Predicted by at least one method	WP_083005770.1		A6J89_RS04380	902005	902571	1	Ash-like/host cell division inhibitor Icd-like protein	IQ	3-oxoacyl-(acyl-carrier-protein) synthase
901733	908450	6717	Predicted by at least one method	WP_083003441.1		A6J89_RS04385	902564	902857	1	hypothetical protein	E	ABC-type branched-chain amino acid transport system, periplasmic component
901733	908450	6717	Predicted by at least one method	WP_083003444.1		A6J89_RS04390	902857	903045	1	hypothetical protein	L	Excinuclease UvrABC, nuclease subunit
901733	908450	6717	Predicted by at least one method	WP_083003447.1		A6J89_RS04395	903035	904828	1	D5 N like family protein	X	Phage- or plasmid-associated DNA primase
901733	908450	6717	Predicted by at least one method	WP_083003450.1		A6J89_RS04400	905222	905557	1	DNA-binding protein	K	Transcriptional regulator, Middle operon regulator (Mor) family
901733	908450	6717	Predicted by at least one method	WP_083003453.1		A6J89_RS04405	905554	906129	1	hypothetical protein	X	Mu-like prophage I protein
901733	908450	6717	Predicted by at least one method	WP_005725342.1		A6J89_RS04410	906141	906581	1	hypothetical protein	X	Mu-like prophage I protein
901733	908450	6717	Predicted by at least one method	WP_083003456.1		A6J89_RS04415	906581	907498	1	inorganic pyrophosphatase	T	Signal transduction histidine kinase regulating C4-dicarboxylate transport system
901733	908450	6717	Predicted by at least one method	WP_083003457.1		A6J89_RS04420	907986	908450	1	IntA	LX	Integrase
1517463	1551229	33766	Predicted by at least one method	WP_083004266.1		A6J89_RS07415	1517463	1520252	-1	phage tail protein	X	Phage-related protein, tail component	Symbiosis Island
1517463	1551229	33766	Predicted by at least one method	WP_005755563.1		A6J89_RS07420	1520252	1520452	-1	hypothetical protein	R	Predicted nucleotide-binding protein, sugar kinase/HSP70/actin superfamily
1517463	1551229	33766	Predicted by at least one method	WP_083004269.1		A6J89_RS07425	1520456	1520707	-1	hypothetical protein	T	Signal transduction histidine kinase regulating C4-dicarboxylate transport system
1517463	1551229	33766	Predicted by at least one method	WP_083004271.1		A6J89_RS07430	1520717	1521526	-1	phage tail protein	S	Uncharacterized protein
1517463	1551229	33766	Predicted by at least one method	WP_083004273.1		A6J89_RS07435	1521551	1523233	-1	phage tail protein	H	2-polyprenyl-3-methyl-5-hydroxy-6-metoxy-1,4-benzoquinol methylase
1517463	1551229	33766	Predicted by at least one method	WP_083004276.1		A6J89_RS07440	1523241	1524200	-1	hypothetical protein	NW	Outer membrane usher protein FimD/PapC
1517463	1551229	33766	Predicted by at least one method	WP_083004278.1		A6J89_RS07445	1524203	1525198	-1	hypothetical protein	J	tRNA U34 2-thiouridine synthase MnmA/TrmU, contains the PP-loop ATPase domain
1517463	1551229	33766	Predicted by at least one method	WP_083004281.1		A6J89_RS07450	1525210	1528548	-1	phage tail protein	X	Phage-related minor tail protein
1517463	1551229	33766	Predicted by at least one method	WP_083004282.1		A6J89_RS07455	1528561	1528776	1	hypothetical protein	P	Mn2+ and Fe2+ transporters of the NRAMP family
1517463	1551229	33766	Predicted by at least one method	WP_083004285.1		A6J89_RS07460	1528987	1529412	-1	hypothetical protein	S	Uncharacterized conserved protein YjbJ, UPF0337 family
1517463	1551229	33766	Predicted by at least one method	WP_083004286.1		A6J89_RS07465	1529473	1530219	-1	hypothetical protein	P	Copper chaperone CopZ
1517463	1551229	33766	Predicted by at least one method	WP_083004289.1		A6J89_RS07470	1530367	1530813	-1	hypothetical protein	K	DNA-binding transcriptional regulator, HxlR family
1517463	1551229	33766	Predicted by at least one method	WP_083004291.1		A6J89_RS07475	1530810	1531193	-1	hypothetical protein	X	Mu-like prophage protein gp36
1517463	1551229	33766	Predicted by at least one method	WP_083004293.1		A6J89_RS07480	1531197	1531565	-1	hypothetical protein	S	Uncharacterized conserved protein, contains Saccharopine dehydrogenase N-terminal (SDHN) domain
1517463	1551229	33766	Predicted by at least one method	WP_083004295.1		A6J89_RS07485	1531608	1532528	-1	head protein	X	Mu-like prophage major head subunit gpT
1517463	1551229	33766	Predicted by at least one method	WP_083004298.1		A6J89_RS07490	1532528	1533583	-1	hypothetical protein	X	Mu-like prophage I protein
1517463	1551229	33766	Predicted by at least one method	WP_005725731.1		A6J89_RS07495	1533833	1534315	-1	hypothetical protein	X	Mu-like prophage protein gpG
1517463	1551229	33766	Predicted by at least one method	WP_083004300.1		A6J89_RS07500	1534427	1535704	-1	phage head morphogenesis protein	S	Uncharacterized conserved protein, contains phage Mu gpF-like domain
1517463	1551229	33766	Predicted by at least one method	WP_083004303.1		A6J89_RS07505	1535691	1537295	-1	hypothetical protein	X	Mu-like prophage protein gp29
1517463	1551229	33766	Predicted by at least one method	WP_083004305.1		A6J89_RS07510	1537296	1538924	-1	hypothetical protein	X	Phage terminase large subunit
1517463	1551229	33766	Predicted by at least one method	WP_083004307.1		A6J89_RS07515	1539028	1539528	-1	DNA-binding protein	Q	Acyl transferase domain in polyketide synthase (PKS) enzymes
1517463	1551229	33766	Predicted by at least one method	WP_083004310.1		A6J89_RS07520	1539532	1539780	-1	hypothetical protein	NW	Tfp pilus assembly protein FimV
1517463	1551229	33766	Predicted by at least one method	WP_083004312.1		A6J89_RS07525	1539780	1540034	-1	hypothetical protein	D	Chromosome segregation ATPase
1517463	1551229	33766	Predicted by at least one method	WP_083004315.1		A6J89_RS07530	1540018	1540206	-1	hypothetical protein	D	Chromosome partitioning ATPase, Mrp family, contains Fe-S cluster
1517463	1551229	33766	Predicted by at least one method	WP_083004317.1		A6J89_RS07535	1540148	1540405	-1	hypothetical protein	T	K+-sensing histidine kinase KdpD
1517463	1551229	33766	Predicted by at least one method	WP_083004320.1		A6J89_RS07540	1540402	1540638	-1	hypothetical protein	T	CheY chemotaxis protein or a CheY-like REC (receiver) domain
1517463	1551229	33766	Predicted by at least one method	WP_064972849.1		A6J89_RS07545	1540792	1541277	-1	N-acetylmuramoyl-L-alanine amidase	M	N-acetyl-anhydromuramyl-L-alanine amidase AmpD
1517463	1551229	33766	Predicted by at least one method	WP_083004321.1		A6J89_RS07550	1541367	1541798	-1	mor transcription activator family protein	K	Transcriptional regulator, Middle operon regulator (Mor) family
1517463	1551229	33766	Predicted by at least one method	WP_083004324.1		A6J89_RS07555	1541943	1542596	1	hypothetical protein	R	SAM-dependent methyltransferase, MidA family
1517463	1551229	33766	Predicted by at least one method	WP_083004326.1		A6J89_RS07560	1542602	1544287	1	hypothetical protein	KL	Superfamily II DNA or RNA helicase
1517463	1551229	33766	Predicted by at least one method	WP_083004329.1		A6J89_RS07565	1544284	1544919	1	hypothetical protein	L	DNA modification methylase
1517463	1551229	33766	Predicted by at least one method	WP_005725436.1		A6J89_RS07570	1544916	1545113	1	hypothetical protein	K	Metal-responsive transcriptional regulator, contains CopG/Arc/MetJ DNA-binding domain
1517463	1551229	33766	Predicted by at least one method	WP_083004332.1		A6J89_RS07575	1545174	1545854	1	hypothetical protein	C	Periplasmic DMSO/TMAO reductase YedYZ, molybdopterin-dependent catalytic subunit
1517463	1551229	33766	Predicted by at least one method	WP_083004334.1		A6J89_RS07580	1545881	1546291	-1	GemA protein	X	Mu-like prophage protein gp16
1517463	1551229	33766	Predicted by at least one method	WP_083004337.1		A6J89_RS07585	1546278	1546658	-1	hypothetical protein	R	Putative Zn-dependent protease, contains TPR repeats
1517463	1551229	33766	Predicted by at least one method	WP_083004339.1		A6J89_RS07590	1546651	1547124	-1	hypothetical protein	T	GAF domain
1517463	1551229	33766	Predicted by at least one method	WP_083004342.1		A6J89_RS07595	1547201	1547707	-1	hypothetical protein	D	Chromosome segregation ATPase
1517463	1551229	33766	Predicted by at least one method	WP_083004344.1		A6J89_RS07600	1547754	1548062	-1	hypothetical protein	F	Phosphoribosylamine-glycine ligase
1517463	1551229	33766	Predicted by at least one method	WP_083004347.1		A6J89_RS07605	1548065	1548622	-1	phosphohydrolase	FR	5'-deoxynucleotidase YfbR and related HD superfamily hydrolases
1517463	1551229	33766	Predicted by at least one method	WP_005725240.1		A6J89_RS07610	1548976	1549158	-1	hypothetical protein	X	Mu-like prophage host-nuclease inhibitor protein Gam
1517463	1551229	33766	Predicted by at least one method	WP_083004349.1		A6J89_RS07615	1549314	1549931	-1	sulfate transporter	O	Predicted metalloendopeptidase
1517463	1551229	33766	Predicted by at least one method	WP_075266202.1		A6J89_RS07620	1549934	1550122	-1	hypothetical protein	K	Predicted DNA-binding transcriptional regulator, ArsR family
1517463	1551229	33766	Predicted by at least one method	WP_064972836.1		A6J89_RS07625	1550131	1550340	-1	hypothetical protein	O	Thiol-disulfide isomerase or thioredoxin
1517463	1551229	33766	Predicted by at least one method	WP_083004352.1		A6J89_RS07630	1550354	1551229	-1	transcriptional regulator	X	Bacteriophage DNA transposition protein, AAA+ family ATPase
1668100	1681758	13658	Predicted by at least one method	WP_083004530.1		A6J89_RS08225	1668100	1668228	1	arsenical resistance-3 family transporter	P	Arsenite efflux pump ArsB, ACR3 family	Symbiosis Island
1668100	1681758	13658	Predicted by at least one method	WP_083004532.1		A6J89_RS08230	1668298	1669845	-1	bilirubin oxidase	DPM	Multicopper oxidase with three cupredoxin domains (includes cell division protein FtsP and spore coat protein CotA)
1668100	1681758	13658	Predicted by at least one method	WP_083004535.1		A6J89_RS08235	1669857	1670312	-1	metal-binding protein	S	Uncharacterized conserved protein
1668100	1681758	13658	Predicted by at least one method			A6J89_RS08240	1670316	1671092	1	alcohol dehydrogenase
1668100	1681758	13658	Predicted by at least one method			A6J89_RS08245	1671145	1671480	-1	hypothetical protein
1668100	1681758	13658	Predicted by at least one method	WP_010907411.1		A6J89_RS08250	1671519	1671917	-1	MerR family transcriptional regulator	K	DNA-binding transcriptional regulator, MerR family
1668100	1681758	13658	Predicted by at least one method	WP_083004536.1		A6J89_RS08255	1671989	1672603	1	cobalt transporter	P	Co/Zn/Cd efflux system component
1668100	1681758	13658	Predicted by at least one method			A6J89_RS08260	1672687	1673429	-1	arsenic transporter
1668100	1681758	13658	Predicted by at least one method	WP_083004539.1		A6J89_RS08265	1673478	1673867	-1	Cu(I)-responsive transcriptional regulator	K	DNA-binding transcriptional regulator, MerR family
1668100	1681758	13658	Predicted by at least one method	WP_083004541.1		A6J89_RS08270	1674209	1674403	1	hypothetical protein	S	Uncharacterized conserved protein, YHS domain
1668100	1681758	13658	Predicted by at least one method			A6J89_RS08275	1674882	1675106	-1	carboxymuconolactone decarboxylase
1668100	1681758	13658	Predicted by at least one method	WP_083004543.1		A6J89_RS08280	1675099	1675296	-1	hypothetical protein	R	Predicted dehydrogenase
1668100	1681758	13658	Predicted by at least one method			A6J89_RS08285	1675245	1675675	1	hypothetical protein
1668100	1681758	13658	Predicted by at least one method	WP_010907416.1		A6J89_RS08290	1675869	1676279	-1	hypothetical protein	GER	Permease of the drug/metabolite transporter (DMT) superfamily
1668100	1681758	13658	Predicted by at least one method	WP_010907417.1		A6J89_RS08295	1676281	1678317	-1	integrase	S	Uncharacterized protein
1668100	1681758	13658	Predicted by at least one method	WP_077583176.1		A6J89_RS08300	1678320	1679642	-1	integrase	LX	Integrase
1668100	1681758	13658	Predicted by at least one method	WP_083004546.1		A6J89_RS08305	1679827	1681107	-1	integrase	LX	Integrase
1668100	1681758	13658	Predicted by at least one method	WP_083004547.1		A6J89_RS08310	1681258	1681758	-1	single-stranded DNA-binding protein	L	Single-stranded DNA-binding protein
2084521	2122167	37646	Predicted by at least one method	WP_083005212.1		A6J89_RS10160	2084521	2085366	-1	hypothetical protein	G	TRAP-type C4-dicarboxylate transport system, large permease component	PAI
2084521	2122167	37646	Predicted by at least one method			A6J89_RS10190	2091523	2092022	-1	hypothetical protein
2084521	2122167	37646	Predicted by at least one method	WP_083005215.1		A6J89_RS10195	2092763	2093773	-1	phage portal protein	X	Phage portal protein BeeE
2084521	2122167	37646	Predicted by at least one method			A6J89_RS10200	2093787	2095570	-1	terminase
2084521	2122167	37646	Predicted by at least one method	WP_083005217.1		A6J89_RS10205	2095720	2096571	1	capsid scaffolding protein	T	Signal transducer regulating beta-lactamase production, contains metallopeptidase domain
2084521	2122167	37646	Predicted by at least one method	WP_083005220.1		A6J89_RS10210	2096588	2097634	1	phage major capsid protein, P2 family	ET	ABC-type amino acid transport/signal transduction system, periplasmic component/domain
2084521	2122167	37646	Predicted by at least one method	WP_083005222.1		A6J89_RS10215	2097638	2098309	1	terminase	C	Cytochrome c, mono- and diheme variants
2084521	2122167	37646	Predicted by at least one method	WP_083005224.1		A6J89_RS10220	2098412	2098918	1	phage head protein	R	Predicted regulatory domain of a methyltransferase
2084521	2122167	37646	Predicted by at least one method	WP_083005227.1		A6J89_RS10225	2098918	2099121	1	phage tail protein	X	P2-like prophage tail protein X
2084521	2122167	37646	Predicted by at least one method	WP_083005229.1		A6J89_RS10230	2099132	2099359	1	hypothetical protein	R	Uncharacterized conserved protein YyaL, SSP411 family, contains thoiredoxin and six-hairpin glycosidase-like domains
2084521	2122167	37646	Predicted by at least one method	WP_083005231.1		A6J89_RS10235	2099349	2099870	1	glycoside hydrolase	M	Phage-related lysozyme (muramidase), GH24 family
2084521	2122167	37646	Predicted by at least one method	WP_083005234.1		A6J89_RS10240	2099855	2100238	1	hypothetical protein	E	Na+/proline symporter
2084521	2122167	37646	Predicted by at least one method	WP_083005815.1		A6J89_RS10245	2100168	2100374	1	hypothetical protein	IQR	NAD(P)-dependent dehydrogenase, short-chain alcohol dehydrogenase family
2084521	2122167	37646	Predicted by at least one method	WP_005725192.1		A6J89_RS10250	2100378	2100590	1	molecular chaperone DnaK	J	RNA polymerase-binding transcription factor DksA
2084521	2122167	37646	Predicted by at least one method	WP_083005235.1		A6J89_RS10255	2100587	2101081	1	phage tail protein	P	Periplasmic deferrochelatase/peroxidase EfeB
2084521	2122167	37646	Predicted by at least one method	WP_083005238.1		A6J89_RS10260	2101068	2101523	1	phage virion morphogenesis protein	X	Mu-like prophage protein gpG
2084521	2122167	37646	Predicted by at least one method	WP_083005239.1		A6J89_RS10265	2101538	2104219	1	phage tail tape measure protein	X	Phage-related tail protein
2084521	2122167	37646	Predicted by at least one method	WP_083005242.1		A6J89_RS10270	2104339	2104962	1	baseplate assembly protein	X	Phage P2 baseplate assembly protein gpV
2084521	2122167	37646	Predicted by at least one method	WP_005725200.1		A6J89_RS10275	2104962	2105300	1	hypothetical protein	X	Phage baseplate assembly protein W
2084521	2122167	37646	Predicted by at least one method	WP_083005245.1		A6J89_RS10280	2105297	2106211	1	baseplate assembly protein	X	Phage-related baseplate assembly protein
2084521	2122167	37646	Predicted by at least one method	WP_083005247.1		A6J89_RS10285	2106201	2106737	1	phage tail protein I	X	Bacteriophage P2-related tail formation protein
2084521	2122167	37646	Predicted by at least one method	WP_083005249.1		A6J89_RS10290	2106753	2108627	1	hypothetical protein	X	Phage-related tail fibre protein
2084521	2122167	37646	Predicted by at least one method	WP_083005251.1		A6J89_RS10295	2108638	2109240	1	hypothetical protein	R	Predicted phosphoribosyltransferase
2084521	2122167	37646	Predicted by at least one method	WP_083005254.1		A6J89_RS10300	2109216	2109488	1	DNA helicase UvrD	O	Gamma-glutamyl:cysteine ligase YbdK, ATP-grasp superfamily
2084521	2122167	37646	Predicted by at least one method	WP_083005257.1		A6J89_RS10305	2109619	2110809	1	phage tail protein	X	Phage tail sheath protein FI
2084521	2122167	37646	Predicted by at least one method	WP_083005258.1		A6J89_RS10310	2110820	2111326	1	phage major tail tube protein	X	Phage tail tube protein FII
2084521	2122167	37646	Predicted by at least one method	WP_083005261.1		A6J89_RS10315	2111394	2111690	1	phage tail protein	K	Transcriptional regulator of acetoin/glycerol metabolism
2084521	2122167	37646	Predicted by at least one method	WP_075284902.1		A6J89_RS10320	2111714	2111830	1	GpE family phage tail protein	G	Sugar phosphate isomerase/epimerase
2084521	2122167	37646	Predicted by at least one method	WP_075284901.1		A6J89_RS10325	2111899	2112336	1	oxidoreductase	X	Phage protein U
2084521	2122167	37646	Predicted by at least one method	WP_083005264.1		A6J89_RS10330	2112333	2113490	1	phage tail protein	X	Phage protein D
2084521	2122167	37646	Predicted by at least one method	WP_083005267.1		A6J89_RS10335	2113509	2114336	-1	hypothetical protein	T	CheY chemotaxis protein or a CheY-like REC (receiver) domain
2084521	2122167	37646	Predicted by at least one method	WP_083005270.1		A6J89_RS10340	2114397	2115089	-1	hypothetical protein	L	NAD-dependent DNA ligase
2084521	2122167	37646	Predicted by at least one method	WP_083005272.1		A6J89_RS10345	2115101	2115778	-1	LexA family transcriptional repressor	X	Phage repressor protein C, contains Cro/C1-type HTH and peptisase s24 domains
2084521	2122167	37646	Predicted by at least one method	WP_083005274.1		A6J89_RS10350	2115899	2116117	1	Cro/Cl family transcriptional regulator	K	DNA-binding transcriptional regulator YdaS, prophage-encoded, Cro superfamily
2084521	2122167	37646	Predicted by at least one method	WP_083005276.1		A6J89_RS10355	2116132	2116605	1	hypothetical protein	J	Threonyl-tRNA synthetase
2084521	2122167	37646	Predicted by at least one method	WP_083005279.1		A6J89_RS10360	2116605	2116853	1	hypothetical protein	R	C4-type Zn-finger protein
2084521	2122167	37646	Predicted by at least one method	WP_016533189.1		A6J89_RS10365	2116946	2117218	1	hypothetical protein	M	Outer membrane protein TolC
2084521	2122167	37646	Predicted by at least one method	WP_005725273.1		A6J89_RS10370	2117240	2117572	1	hypothetical protein	N	Archaeal flagellin (archaellin), FlaG/FlaF family
2084521	2122167	37646	Predicted by at least one method	WP_083005282.1		A6J89_RS10375	2117556	2117783	1	hypothetical protein	L	Superfamily II DNA and RNA helicase
2084521	2122167	37646	Predicted by at least one method	WP_083005285.1		A6J89_RS10380	2117873	2118205	1	ABC transporter ATP-binding protein	V	Type I site-specific restriction endonuclease, part of a restriction-modification system
2084521	2122167	37646	Predicted by at least one method	WP_083005287.1		A6J89_RS10385	2118205	2118684	1	hypothetical protein	I	3-hydroxyacyl-CoA dehydrogenase
2084521	2122167	37646	Predicted by at least one method	WP_083005290.1		A6J89_RS10390	2118684	2120858	1	replication protein	HC	2-polyprenyl-6-methoxyphenol hydroxylase and related FAD-dependent oxidoreductases
2084521	2122167	37646	Predicted by at least one method	WP_083005292.1		A6J89_RS10395	2120851	2121213	1	hypothetical protein	O	Thiol-disulfide isomerase or thioredoxin
2084521	2122167	37646	Predicted by at least one method	WP_005725287.1		A6J89_RS10400	2121218	2121895	1	site-specific DNA-methyltransferase	L	Adenine specific DNA methylase Mod
2084521	2122167	37646	Predicted by at least one method	WP_083005294.1		A6J89_RS10405	2121880	2122167	1	hypothetical protein	G	Alpha-glucosidase, glycosyl hydrolase family GH31
