# Supplementary material for: Comparative analysis reveals the Genomic Islands in Pasteurella multocida population genetics: on Symbiosis and adaptability
Source: BMC Genomics. 2019 Jan 18;20:63. doi: 10.1186/s12864-018-5366-6 (PMC6339346; doi:10.1186/s12864-018-5366-6)
Supplement: Supplementary file 6 — File S1. Detailed information on GI of each strain (ZIP 1360 kb). [file 12864_2018_5366_MOESM6_ESM.zip › File. S1. Detailed information on GI of each strain/Detailed information on GIs of 97 whole genomes strains/HN141014.xls]

## Sheet: Islandviewer Results
Island start	Island end	Length	Method	Gene name	Gene ID	Locus	Gene start	Gene end	Strand	Product	COG		External Annotations
387233	407218	19985	Predicted by at least one method	WP_035689396.1		A0R66_RS08110	387233	387985	1	integrating conjugative element protein	E	Dipeptidyl aminopeptidase/acylaminoacyl peptidase	PAI (ICE)
387233	407218	19985	Predicted by at least one method	WP_065189235.1		A0R66_RS08115	388026	388538	1	hypothetical protein	M	Alanine racemase
387233	407218	19985	Predicted by at least one method	WP_065189236.1		A0R66_RS08120	388656	388838	1	hypothetical protein	J	Aspartyl-tRNA synthetase
387233	407218	19985	Predicted by at least one method	WP_065189237.1		A0R66_RS08125	388839	389531	1	hypothetical protein	H	3-polyprenyl-4-hydroxybenzoate decarboxylase
387233	407218	19985	Predicted by at least one method	WP_065189238.1		A0R66_RS08130	389535	389786	1	hypothetical protein	M	ABC-type transporter Mla maintaining outer membrane lipid asymmetry, periplasmic component MlaD
387233	407218	19985	Predicted by at least one method	WP_065189239.1		A0R66_RS08135	389774	389965	-1	hypothetical protein	K	Transcriptional antiterminator
387233	407218	19985	Predicted by at least one method	WP_065189240.1		A0R66_RS08140	390143	390655	1	single-stranded DNA-binding protein	L	Single-stranded DNA-binding protein
387233	407218	19985	Predicted by at least one method	WP_065189241.1		A0R66_RS08145	390738	391217	1	hypothetical protein	T	Mlc titration factor MtfA, regulates ptsG expression
387233	407218	19985	Predicted by at least one method	WP_065189242.1		A0R66_RS08150	391357	391650	1	hypothetical protein	H	Outer membrane cobalamin receptor protein
387233	407218	19985	Predicted by at least one method	WP_065189243.1		A0R66_RS08155	391628	392254	-1	hypothetical protein	J	Translation elongation factor EF-G, a GTPase
387233	407218	19985	Predicted by at least one method	WP_065189244.1		A0R66_RS08160	392386	394416	1	DNA topoisomerase III	L	DNA topoisomerase IA
387233	407218	19985	Predicted by at least one method	WP_065189293.1		A0R66_RS08165	395166	395633	1	hypothetical protein	O	Thioredoxin reductase
387233	407218	19985	Predicted by at least one method	WP_065189245.1		A0R66_RS08170	395714	396112	1	hypothetical protein	S	Uncharacterized conserved protein YvlB, contains DUF4097 and DUF4098 domains
387233	407218	19985	Predicted by at least one method			A0R66_RS08175	396210	396407	1	hypothetical protein
387233	407218	19985	Predicted by at least one method	WP_065189247.1		A0R66_RS08180	396741	397388	1	hypothetical protein	L	Antirestriction protein ArdC
387233	407218	19985	Predicted by at least one method	WP_065189248.1		A0R66_RS08185	397773	398420	1	hypothetical protein	D	Cell division protein DamX, binds to the septal ring, contains C-terminal SPOR domain
387233	407218	19985	Predicted by at least one method	WP_065189249.1		A0R66_RS08190	398413	399168	1	integrating conjugative element protein	O	Glutaredoxin
387233	407218	19985	Predicted by at least one method	WP_065189250.1		A0R66_RS08195	399147	399857	1	hypothetical protein	M	Soluble lytic murein transglycosylase and related regulatory proteins (some contain LysM/invasin domains)
387233	407218	19985	Predicted by at least one method	WP_065189251.1		A0R66_RS08200	399867	400220	1	hypothetical protein	G	Predicted arabinose efflux permease, MFS family
387233	407218	19985	Predicted by at least one method	WP_065189252.1		A0R66_RS08205	400210	400473	1	hypothetical protein	T	Signal transducer regulating beta-lactamase production, contains metallopeptidase domain
387233	407218	19985	Predicted by at least one method	WP_065189253.1		A0R66_RS08210	400474	400716	1	hypothetical protein	U	Type VI protein secretion system component VasK
387233	407218	19985	Predicted by at least one method	WP_081274293.1		A0R66_RS08215	400717	401226	1	integrating conjugative element protein	KT	DNA-binding response regulator, LytR/AlgR family
387233	407218	19985	Predicted by at least one method	WP_065189254.1		A0R66_RS08220	401226	403454	1	conjugative coupling factor TraD, PFGI-1 class	U	Type IV secretory pathway, VirD4 component, TraG/TraD family ATPase
387233	407218	19985	Predicted by at least one method	WP_065189255.1		A0R66_RS08225	403451	403789	1	hypothetical protein	G	Predicted glycosyl hydrolase, GH43/DUF377 family
387233	407218	19985	Predicted by at least one method	WP_065189256.1		A0R66_RS08230	403786	404475	1	integrating conjugative element membrane protein	V	Aminoglycoside N3'-acetyltransferase
387233	407218	19985	Predicted by at least one method	WP_065189257.1		A0R66_RS08235	404794	405003	-1	hypothetical protein	IQR	NAD(P)-dependent dehydrogenase, short-chain alcohol dehydrogenase family
387233	407218	19985	Predicted by at least one method	WP_065189258.1		A0R66_RS08240	405173	405496	1	hypothetical protein	V	Type I restriction-modification system, DNA methylase subunit
387233	407218	19985	Predicted by at least one method	WP_065189259.1		A0R66_RS08245	405507	405755	1	hypothetical protein
387233	407218	19985	Predicted by at least one method	WP_065189260.1		A0R66_RS08250	405758	406168	1	hypothetical protein	R	Predicted amidohydrolase
387233	407218	19985	Predicted by at least one method	WP_065189261.1		A0R66_RS08255	406211	406579	1	hypothetical protein	M	ADP-heptose:LPS heptosyltransferase
387233	407218	19985	Predicted by at least one method	WP_065189262.1		A0R66_RS08260	406580	407218	1	integrating conjugative element protein	E	Aspartate-semialdehyde dehydrogenase
422112	441718	19606	Predicted by at least one method	WP_065189278.1		A0R66_RS08345	422112	423080	1	antirestriction protein	L	Antirestriction protein ArdC	RGI (ICE)
422112	441718	19606	Predicted by at least one method	WP_065189279.1		A0R66_RS08350	423236	423988	1	hypothetical protein	G	Fructose/tagatose bisphosphate aldolase
422112	441718	19606	Predicted by at least one method	WP_065189280.1		A0R66_RS08355	424036	424551	-1	N-acetyltransferase	J	Ribosomal protein S18 acetylase RimI and related acetyltransferases
422112	441718	19606	Predicted by at least one method	WP_065189281.1		A0R66_RS08360	424551	424820	-1	hypothetical protein	S	Uncharacterized conserved protein, DUF1778 family
422112	441718	19606	Predicted by at least one method	WP_065189282.1		A0R66_RS08365	424913	425386	-1	hypothetical protein	S	Uncharacterized protein, DUF2075 family
422112	441718	19606	Predicted by at least one method	WP_065189283.1		A0R66_RS08370	425416	426057	-1	hypothetical protein	L	Site-specific DNA recombinase related to the DNA invertase Pin
422112	441718	19606	Predicted by at least one method	WP_065189284.1		A0R66_RS08375	426313	426546	1	hypothetical protein	G	Exo-beta-1,3-glucanase, GH17 family
422112	441718	19606	Predicted by at least one method	WP_065189285.1		A0R66_RS08380	426700	426963	1	hypothetical protein	J	NADPH-dependent 7-cyano-7-deazaguanine reductase QueF, C-terminal domain, T-fold superfamily
422112	441718	19606	Predicted by at least one method			A0R66_RS10785	427142	427795	-1	IS1595 family transposase
422112	441718	19606	Predicted by at least one method	WP_065189287.1		A0R66_RS08395	427852	428184	1	hypothetical protein	G	ABC-type sugar transport system, permease component
422112	441718	19606	Predicted by at least one method	WP_065189892.1		A0R66_RS08400	428388	428582	-1	hypothetical protein	J	23S rRNA pseudoU1915 N3-methylase RlmH
422112	441718	19606	Predicted by at least one method	WP_081274295.1		A0R66_RS08405	429552	429890	-1	TnpV protein	L	Replication-associated recombination protein RarA (DNA-dependent ATPase)
422112	441718	19606	Predicted by at least one method	WP_000460651.1		A0R66_RS08410	429892	430278	1	hypothetical protein	S	Uncharacterized conserved protein, contains tandem ACT domains
422112	441718	19606	Predicted by at least one method	WP_065189289.1		A0R66_RS08415	430286	430885	1	transcriptional regulator	K	DNA-binding transcriptional regulator, ArsR family
422112	441718	19606	Predicted by at least one method			A0R66_RS10790	433455	433566	-1	transposase
422112	441718	19606	Predicted by at least one method	WP_000275180.1		A0R66_RS08425	433654	434070	1	transposase; Resistance gene(CARD)	K	Transcriptional regulator GlxA family, contains an amidase domain and an AraC-type DNA-binding HTH domain
422112	441718	19606	Predicted by at least one method			A0R66_RS10795	435643	435942	1	transposon DNA-invertase
422112	441718	19606	Predicted by at least one method	WP_065189290.1		A0R66_RS08430	435996	436609	-1	IS6 family transposase	X	Transposase (or an inactivated derivative)
422112	441718	19606	Predicted by at least one method	WP_000689410.1		A0R66_RS08435	441248	441718	1	hypothetical protein	L	Endonuclease YncB, thermonuclease family
1176284	1182384	6100	Predicted by at least one method	WP_061405983.1		A0R66_RS04920	1176284	1176649	1	hypothetical protein	E	Acetylornithine deacetylase/Succinyl-diaminopimelate desuccinylase or related deacylase	PAI
1176284	1182384	6100	Predicted by at least one method			A0R66_RS04915	1176646	1176908	1	hypothetical protein
1176284	1182384	6100	Predicted by at least one method	WP_081106264.1		A0R66_RS04910	1177340	1177669	1	hypothetical protein	I	Hydroxymethylglutaryl-CoA reductase
1176284	1182384	6100	Predicted by at least one method	WP_061405985.1		A0R66_RS04905	1177678	1178109	1	hypothetical protein	C	Pyruvate dehydrogenase complex, dehydrogenase (E1) component
1176284	1182384	6100	Predicted by at least one method	WP_064661084.1		A0R66_RS04900	1178924	1179889	1	hypothetical protein	U	Large exoprotein involved in heme utilization or adhesion
1176284	1182384	6100	Predicted by at least one method	WP_061405988.1		A0R66_RS04895	1179892	1180398	1	hypothetical protein	N	Cellulose biosynthesis protein BcsQ
1176284	1182384	6100	Predicted by at least one method	WP_061405989.1		A0R66_RS04890	1180582	1181088	1	hypothetical protein	S	Uncharacterized conserved protein, contains CHAT domain
1176284	1182384	6100	Predicted by at least one method	WP_061405990.1		A0R66_RS04885	1181350	1181826	1	hypothetical protein	E	Dipeptidyl aminopeptidase/acylaminoacyl peptidase
1176284	1182384	6100	Predicted by at least one method	WP_061405991.1		A0R66_RS04880	1181998	1182384	1	hypothetical protein	V	ABC-type antimicrobial peptide transport system, permease component
