# Supplementary material for: Comparative analysis reveals the Genomic Islands in Pasteurella multocida population genetics: on Symbiosis and adaptability
Source: BMC Genomics. 2019 Jan 18;20:63. doi: 10.1186/s12864-018-5366-6 (PMC6339346; doi:10.1186/s12864-018-5366-6)
Supplement: Supplementary file 6 — File S1. Detailed information on GI of each strain (ZIP 1360 kb). [file 12864_2018_5366_MOESM6_ESM.zip › File. S1. Detailed information on GI of each strain/Detailed information on GIs of 97 whole genomes strains/HS SKN01.xls]

## Sheet: Islandviewer Results
Island start	Island end	Length	Method	Gene name	Gene ID	Locus	Gene start	Gene end	Strand	Product	COG		External Annotations
530457	545784	15327	Predicted by at least one method	WP_016534135.1		BGC42_RS00405	530457	531668	1	hypothetical protein	X	Phage portal protein BeeE	Symbiosis Island
530457	545784	15327	Predicted by at least one method	WP_005753109.1		BGC42_RS00410	531661	532008	1	phage head-tail adapter protein	X	Bacteriophage head-tail adaptor
530457	545784	15327	Predicted by at least one method	WP_005737947.1		BGC42_RS00415	531995	532321	1	bacteriophage protein	EH	Anthranilate/para-aminobenzoate synthases component I
530457	545784	15327	Predicted by at least one method	WP_005737945.1		BGC42_RS00420	532330	532686	1	HNH endonuclease	V	5-methylcytosine-specific restriction endonuclease McrA
530457	545784	15327	Predicted by at least one method	WP_016534136.1		BGC42_RS00425	532744	535473	1	tape measure domain-containing protein	X	Phage-related minor tail protein
530457	545784	15327	Predicted by at least one method	WP_005737917.1		BGC42_RS00430	535647	536015	1	bacteriophage protein	X	Phage terminase, small subunit
530457	545784	15327	Predicted by at least one method	WP_016534137.1		BGC42_RS00435	536015	537682	1	phage d3 terminase-like protein	X	Phage terminase-like protein, large subunit, contains N-terminal HTH domain
530457	545784	15327	Predicted by at least one method	WP_016534138.1		BGC42_RS00440	537694	538158	1	hypothetical protein	T	Sensor histidine kinase YesM
530457	545784	15327	Predicted by at least one method	WP_005752845.1		BGC42_RS00445	538361	538954	1	hypothetical protein	E	Aspartate/methionine/tyrosine aminotransferase
530457	545784	15327	Predicted by at least one method	WP_005752847.1		BGC42_RS00450	539108	539311	1	AlpA family phage regulatory protein	KX	Predicted DNA-binding transcriptional regulator AlpA
530457	545784	15327	Predicted by at least one method	WP_005752851.1		BGC42_RS00455	539797	540015	1	host cell division inhibitor Icd-like protein	T	Signal transduction histidine kinase
530457	545784	15327	Predicted by at least one method	WP_016534278.1		BGC42_RS00460	540008	540223	1	hypothetical protein	C	Succinyl-CoA synthetase, alpha subunit
530457	545784	15327	Predicted by at least one method			BGC42_RS00465	540216	540537	1	hypothetical protein
530457	545784	15327	Predicted by at least one method	WP_016534279.1		BGC42_RS00470	540542	540967	1	hypothetical protein	V	Type I restriction-modification system, DNA methylase subunit
530457	545784	15327	Predicted by at least one method	WP_005752837.1		BGC42_RS00475	540951	542555	1	DNA primase	X	Phage- or plasmid-associated DNA primase
530457	545784	15327	Predicted by at least one method	WP_017350204.1		BGC42_RS00480	542731	543930	-1	preprotein translocase	LX	Integrase
530457	545784	15327	Predicted by at least one method	WP_005752188.1		BGC42_RS00490	544504	545784	-1	C4-dicarboxylate ABC transporter permease	G	TRAP-type C4-dicarboxylate transport system, large permease component
530457	545784	15327	Predicted by at least one method	WP_016534271.1		BGC42_RS00495	545781	546341	-1	TRAP transporter small permease protein	G	TRAP-type C4-dicarboxylate transport system, small permease component
835105	906995	71890	Predicted by at least one method	WP_005751751.1		BGC42_RS03105	835105	835707	-1	sugar transferase	M	Sugar transferase involved in LPS biosynthesis (colanic, teichoic acid)	PAI & RGI
835105	906995	71890	Predicted by at least one method	WP_005723092.1		BGC42_RS03110	835751	836971	-1	glycosyltransferase WbuB	M	Glycosyltransferase involved in cell wall bisynthesis
835105	906995	71890	Predicted by at least one method	WP_005751750.1		BGC42_RS03115	836971	838101	-1	UDP-N-acetylglucosamine 2-epimerase (non-hydrolyzing)	M	UDP-N-acetylglucosamine 2-epimerase
835105	906995	71890	Predicted by at least one method	WP_005751749.1		BGC42_RS03120	838114	839235	-1	UDP-2-acetamido-2,6-dideoxy-beta-L-talose 4-dehydrogenase	M	dTDP-4-dehydrorhamnose 3,5-epimerase or related enzyme
835105	906995	71890	Predicted by at least one method			BGC42_RS03125	839238	840271	-1	UDP-glucose 4-epimerase
835105	906995	71890	Predicted by at least one method	WP_021734322.1		BGC42_RS03130	840295	841467	-1	glycoside hydrolase	M	Glycosyltransferase involved in cell wall bisynthesis
835105	906995	71890	Predicted by at least one method	WP_021734321.1		BGC42_RS03135	841467	842660	-1	hypothetical protein	M	ABC-type lipoprotein export system, ATPase component
835105	906995	71890	Predicted by at least one method	WP_032851253.1		BGC42_RS03140	842657	843895	-1	hypothetical protein	M	Membrane protein involved in the export of O-antigen and teichoic acid
835105	906995	71890	Predicted by at least one method	WP_005751740.1		BGC42_RS03145	843906	845180	-1	nucleotide sugar dehydrogenase	M	UDP-N-acetyl-D-mannosaminuronate dehydrogenase
835105	906995	71890	Predicted by at least one method	WP_005751739.1	ubiF	BGC42_RS03150	845998	847173	-1	2-octaprenyl-3-methyl-6-methoxy-1,4-benzoquinol hydroxylase	HC	2-polyprenyl-6-methoxyphenol hydroxylase and related FAD-dependent oxidoreductases
835105	906995	71890	Predicted by at least one method	WP_005717221.1		BGC42_RS03155	847319	848743	1	tRNA (N6-isopentenyl adenosine(37)-C2)-methylthiotransferase MiaB	J	tRNA A37 methylthiotransferase MiaB
835105	906995	71890	Predicted by at least one method	WP_021734319.1		BGC42_RS03160	849157	852324	1	sialidase B	GM	Neuraminidase (sialidase)
835105	906995	71890	Predicted by at least one method	WP_005751734.1		BGC42_RS03165	852546	853934	1	nicotinate phosphoribosyltransferase	H	Nicotinic acid phosphoribosyltransferase
835105	906995	71890	Predicted by at least one method	WP_005751733.1		BGC42_RS03170	854428	855201	1	hypothetical protein	M	Outer membrane scaffolding protein for murein synthesis, MipA/OmpV family
835105	906995	71890	Predicted by at least one method	WP_005751732.1		BGC42_RS03175	855290	856417	1	hemolysin D; Resistance gene(RGI)	MV	Multidrug efflux pump subunit AcrA (membrane-fusion protein)
835105	906995	71890	Predicted by at least one method			BGC42_RS03180	856417	858362	1	macrolide ABC transporter permease/ATP-binding protein MacB
835105	906995	71890	Predicted by at least one method	WP_005751730.1		BGC42_RS03200	859275	860384	1	cystathionine gamma-synthase	E	Cystathionine beta-lyase/cystathionine gamma-synthase
835105	906995	71890	Predicted by at least one method	WP_005717197.1		BGC42_RS03205	860499	860819	1	thiol reductase thioredoxin	O	Negative regulator of GroEL, contains thioredoxin-like and TPR-like domains
835105	906995	71890	Predicted by at least one method	WP_005751729.1		BGC42_RS03210	860872	861576	-1	NAD-dependent deacylase	O	NAD-dependent protein deacetylase, SIR2 family
835105	906995	71890	Predicted by at least one method	WP_005751728.1		BGC42_RS03215	861657	862637	-1	ribosomal large subunit pseudouridine synthase C	J	Pseudouridylate synthase, 23S rRNA- or tRNA-specific
835105	906995	71890	Predicted by at least one method			BGC42_RS03220	863054	866067	1	ribonuclease E
835105	906995	71890	Predicted by at least one method	WP_071171077.1		BGC42_RS03230	866335	867426	-1	integrase	LX	Integrase
835105	906995	71890	Predicted by at least one method	WP_077175865.1		BGC42_RS11735	867324	867635	-1	DNA-binding protein	KX	Predicted DNA-binding transcriptional regulator AlpA
835105	906995	71890	Predicted by at least one method	WP_071171078.1		BGC42_RS03235	867620	867817	-1	hypothetical protein	H	Uroporphyrinogen-III decarboxylase
835105	906995	71890	Predicted by at least one method	WP_071171079.1		BGC42_RS03240	867896	868699	-1	hypothetical protein	K	DNA-directed RNA polymerase, alpha subunit/40 kD subunit
835105	906995	71890	Predicted by at least one method	WP_071171080.1		BGC42_RS03245	868703	869164	-1	pyruvate kinase	K	DNA-binding transcriptional regulator, ArsR family
835105	906995	71890	Predicted by at least one method	WP_071171081.1		BGC42_RS03250	869223	869453	-1	hypothetical protein	J	D-tyrosyl-tRNA(Tyr) deacylase
835105	906995	71890	Predicted by at least one method	WP_071171082.1		BGC42_RS03255	869463	869993	-1	hypothetical protein	E	Isopropylmalate/homocitrate/citramalate synthases
835105	906995	71890	Predicted by at least one method	WP_071171083.1		BGC42_RS03260	870038	870421	-1	hypothetical protein	P	ABC-type molybdate transport system, ATPase component
835105	906995	71890	Predicted by at least one method	WP_071171084.1		BGC42_RS03265	870431	870724	-1	hypothetical protein	Q	3-phenylpropionate/cinnamic acid dioxygenase, small subunit
835105	906995	71890	Predicted by at least one method	WP_071171085.1		BGC42_RS03270	870803	871114	-1	hypothetical protein	J	ssRNA-specific RNase YbeY, 16S rRNA maturation enzyme
835105	906995	71890	Predicted by at least one method	WP_071171086.1		BGC42_RS03275	871114	871638	-1	pyrophosphatase	V	NTP pyrophosphatase, house-cleaning of non-canonical NTPs
835105	906995	71890	Predicted by at least one method	WP_071171087.1		BGC42_RS03280	871695	872147	-1	single-stranded DNA-binding protein	L	Single-stranded DNA-binding protein
835105	906995	71890	Predicted by at least one method	WP_077175866.1		BGC42_RS11740	872147	872464	-1	hypothetical protein	V	5-methylcytosine-specific restriction endonuclease McrA
835105	906995	71890	Predicted by at least one method	WP_071171090.1		BGC42_RS03295	872702	873016	-1	hypothetical protein	Q	Acetaldehyde dehydrogenase (acetylating)
835105	906995	71890	Predicted by at least one method	WP_071171091.1		BGC42_RS03300	873009	873623	-1	exonuclease	X	Phage-related protein, predicted endonuclease
835105	906995	71890	Predicted by at least one method	WP_071171092.1		BGC42_RS03305	873620	874402	-1	phage recombination protein Bet	L	Recombinational DNA repair protein RecT
835105	906995	71890	Predicted by at least one method	WP_071171093.1		BGC42_RS03310	874412	875365	-1	hypothetical protein	M	Uncharacterized protein involved in exopolysaccharide biosynthesis
835105	906995	71890	Predicted by at least one method	WP_071171094.1		BGC42_RS03315	875542	875778	-1	hypothetical protein	O	Sulfatase maturation enzyme AslB, radical SAM superfamily
835105	906995	71890	Predicted by at least one method	WP_071171095.1		BGC42_RS03320	875765	876052	-1	hypothetical protein	S	Uncharacterized protein
835105	906995	71890	Predicted by at least one method	WP_071171096.1		BGC42_RS03325	876273	876485	1	hypothetical protein	M	4-amino-4-deoxy-L-arabinose transferase or related glycosyltransferase of PMT family
835105	906995	71890	Predicted by at least one method	WP_005720517.1		BGC42_RS03330	876454	876684	-1	hypothetical protein	Q	Protocatechuate 3,4-dioxygenase beta subunit
835105	906995	71890	Predicted by at least one method	WP_071171097.1		BGC42_RS03335	877067	877264	-1	hypothetical protein	J	Valyl-tRNA synthetase
835105	906995	71890	Predicted by at least one method	WP_071171098.1		BGC42_RS03340	877587	878537	-1	hypothetical protein	V	S-formylglutathione hydrolase FrmB
835105	906995	71890	Predicted by at least one method	WP_071171099.1		BGC42_RS03345	878587	879276	-1	transcriptional regulator	X	Phage repressor protein C, contains Cro/C1-type HTH and peptisase s24 domains
835105	906995	71890	Predicted by at least one method	WP_005720263.1		BGC42_RS03350	879404	879613	1	transcriptional regulator	K	DNA-binding transcriptional regulator, XRE-family HTH domain
835105	906995	71890	Predicted by at least one method	WP_071171100.1		BGC42_RS03355	879662	880114	1	hypothetical protein	PH	ABC-type cobalamin/Fe3+-siderophores transport system, ATPase component
835105	906995	71890	Predicted by at least one method	WP_071171101.1		BGC42_RS03360	880166	880426	1	hypothetical protein	X	Phage regulatory protein Rha
835105	906995	71890	Predicted by at least one method	WP_014390722.1		BGC42_RS03365	880423	880776	1	HNH endonuclease	V	5-methylcytosine-specific restriction endonuclease McrA
835105	906995	71890	Predicted by at least one method	WP_071171102.1		BGC42_RS03370	880778	881674	1	hypothetical protein	L	DNA replication protein DnaD
835105	906995	71890	Predicted by at least one method	WP_071171103.1		BGC42_RS03375	881671	882369	1	replication protein P	H	Biotin-(acetyl-CoA carboxylase) ligase
835105	906995	71890	Predicted by at least one method	WP_071171104.1		BGC42_RS03380	882362	882892	1	DNA methyltransferase	J	N6-adenosine-specific RNA methylase IME4
835105	906995	71890	Predicted by at least one method	WP_077175870.1		BGC42_RS03385	882901	883338	1	hypothetical protein	Q	TRAP-type mannitol/chloroaromatic compound transport system, periplasmic component
835105	906995	71890	Predicted by at least one method	WP_071171106.1		BGC42_RS03390	883438	883722	1	hypothetical protein	K	AraC-type DNA-binding domain and AraC-containing proteins
835105	906995	71890	Predicted by at least one method	WP_071171107.1		BGC42_RS03395	883719	884078	1	hypothetical protein	L	Holliday junction resolvase RusA (prophage-encoded endonuclease)
835105	906995	71890	Predicted by at least one method	WP_077175871.1		BGC42_RS03400	884138	884584	1	antitermination protein	D	Chromosome partitioning ATPase, Mrp family, contains Fe-S cluster
835105	906995	71890	Predicted by at least one method	WP_077175867.1		BGC42_RS03410	884837	885133	1	hypothetical protein	G	Fucose permease
835105	906995	71890	Predicted by at least one method	WP_071171109.1		BGC42_RS03415	885130	885660	1	glycoside hydrolase	M	Phage-related lysozyme (muramidase), GH24 family
835105	906995	71890	Predicted by at least one method	WP_071171129.1		BGC42_RS03420	885633	885956	1	hypothetical protein	S	Uncharacterized conserved protein HemX (no evidence of involvement in heme biosynthesis)
835105	906995	71890	Predicted by at least one method	WP_071171110.1		BGC42_RS03425	885862	886143	1	hypothetical protein	O	Protein-L-isoaspartate O-methyltransferase
835105	906995	71890	Predicted by at least one method	WP_071171111.1		BGC42_RS03430	886176	886592	-1	antitoxin	V	Predicted nuclease of the RNAse H fold, HicB family
835105	906995	71890	Predicted by at least one method	WP_016533221.1		BGC42_RS03435	886640	886816	-1	addiction module toxin, HicA family	R	Predicted RNA binding protein YcfA, dsRBD-like fold, HicA-like mRNA interferase family
835105	906995	71890	Predicted by at least one method	WP_071171112.1		BGC42_RS03440	887076	887552	1	terminase	P	ABC-type phosphate transport system, ATPase component
835105	906995	71890	Predicted by at least one method	WP_071171113.1		BGC42_RS03445	887555	889663	1	DNA packaging protein	X	Phage terminase, large subunit GpA
835105	906995	71890	Predicted by at least one method	WP_014391481.1		BGC42_RS03450	889660	889881	1	hypothetical protein; Pathogen-associated gene(PAG)	IQ	Acyl-CoA synthetase (AMP-forming)/AMP-acid ligase II
835105	906995	71890	Predicted by at least one method	WP_071171114.1		BGC42_RS03455	889878	891416	1	phage portal protein	X	Bacteriophage capsid protein
835105	906995	71890	Predicted by at least one method	WP_071171115.1		BGC42_RS03460	891352	893367	1	peptidase S14	X	Mu-like prophage major head subunit gpT
835105	906995	71890	Predicted by at least one method	WP_005719720.1		BGC42_RS03465	893440	893766	1	hypothetical protein	X	Predicted phage recombinase, RecA/RadA family
835105	906995	71890	Predicted by at least one method	WP_071171116.1		BGC42_RS03470	893759	894052	1	hypothetical protein	IQR	NAD(P)-dependent dehydrogenase, short-chain alcohol dehydrogenase family
835105	906995	71890	Predicted by at least one method	WP_071171117.1		BGC42_RS03475	894052	894603	1	phage tail protein	MV	Multidrug efflux pump subunit AcrA (membrane-fusion protein)
835105	906995	71890	Predicted by at least one method	WP_071171118.1		BGC42_RS03480	894600	895007	1	phage tail protein	V	Multidrug efflux pump subunit AcrB
835105	906995	71890	Predicted by at least one method	WP_071171119.1		BGC42_RS03485	895004	895513	1	phage tail protein	R	Uncharacterized conserved protein YjdB, contains Ig-like domain
835105	906995	71890	Predicted by at least one method	WP_071171120.1		BGC42_RS03490	895516	895905	1	phage tail protein	NW	Tfp pilus assembly protein, ATPase PilM
835105	906995	71890	Predicted by at least one method	WP_005725471.1		BGC42_RS03495	896033	896227	1	hypothetical protein	L	RecB family exonuclease
835105	906995	71890	Predicted by at least one method	WP_071171121.1		BGC42_RS03500	896214	898586	1	hypothetical protein	D	Chromosome segregation ATPase
835105	906995	71890	Predicted by at least one method	WP_071171122.1		BGC42_RS03505	898586	898933	1	phage tail protein	X	Phage-related protein
835105	906995	71890	Predicted by at least one method	WP_071171123.1		BGC42_RS03510	898971	899621	1	phage minor tail protein L	X	Phage-related protein
835105	906995	71890	Predicted by at least one method	WP_071171124.1		BGC42_RS03515	899623	900330	1	hypothetical protein	O	Proteasome lid subunit RPN8/RPN11, contains Jab1/MPN domain metalloenzyme (JAMM) motif
835105	906995	71890	Predicted by at least one method	WP_071171130.1		BGC42_RS03520	900320	900988	1	tail assembly protein	X	Phage-related protein, tail component
835105	906995	71890	Predicted by at least one method	WP_071171125.1		BGC42_RS03525	900992	904639	1	phage tail protein	X	Phage-related protein, tail component
835105	906995	71890	Predicted by at least one method	WP_071171126.1		BGC42_RS03530	904653	906395	1	hypothetical protein	X	Phage-related tail fibre protein
835105	906995	71890	Predicted by at least one method	WP_077175869.1		BGC42_RS03535	906405	906995	1	hypothetical protein	T	GAF domain
835105	906995	71890	Predicted by at least one method	WP_071171127.1		BGC42_RS03540	906982	907242	1	DNA helicase UvrD	PQ	Ferredoxin subunit of nitrite reductase or a ring-hydroxylating dioxygenase
1643005	1737582	94577	Predicted by at least one method	WP_001883756.1		BGC42_RS09030	1656662	1656931	-1	hypothetical protein	L	Nucleotidyltransferase/DNA polymerase involved in DNA repair	PAI & RGI (ICE)
1643005	1737582	94577	Predicted by at least one method	WP_000116661.1		BGC42_RS09025	1656939	1657388	-1	peptidase	KT	SOS-response transcriptional repressor LexA (RecA-mediated autopeptidase)
1643005	1737582	94577	Predicted by at least one method	WP_000182836.1		BGC42_RS09020	1657387	1657644	1	hypothetical protein	P	ABC-type Fe3+ transport system, permease component
1643005	1737582	94577	Predicted by at least one method	WP_000196208.1		BGC42_RS09015	1658027	1658932	1	DNA polymerase III subunit epsilon	L	DNA polymerase III, alpha subunit (gram-positive type)
1643005	1737582	94577	Predicted by at least one method	WP_000284113.1		BGC42_RS09010	1659020	1659334	1	hypothetical protein	X	Predicted phage phi-C31 gp36 major capsid-like protein
1643005	1737582	94577	Predicted by at least one method	WP_001901419.1		BGC42_RS09005	1659442	1660329	1	WYL domain-containing protein	K	Predicted DNA-binding transcriptional regulator YafY, contains an HTH and WYL domains
1643005	1737582	94577	Predicted by at least one method			BGC42_RS09000	1660339	1660937	1	hypothetical protein
1643005	1737582	94577	Predicted by at least one method	WP_000645939.1		BGC42_RS08995	1660934	1661518	1	hypothetical protein	M	Peptidoglycan-binding (PGRP) domain of peptidoglycan hydrolases
1643005	1737582	94577	Predicted by at least one method	WP_000687848.1		BGC42_RS08990	1661537	1665214	1	hypothetical protein	L	DNA repair ATPase RecN
1643005	1737582	94577	Predicted by at least one method	WP_000283752.1		BGC42_RS08985	1665231	1666994	1	hypothetical protein	S	Uncharacterized conserved protein, contains ParB-like and HNH nuclease domains
1643005	1737582	94577	Predicted by at least one method	WP_001095580.1		BGC42_RS08980	1667010	1670636	1	hypothetical protein	V	Type II restriction/modification system, DNA methylase subunit YeeA
1643005	1737582	94577	Predicted by at least one method	WP_001167231.1		BGC42_RS08975	1670636	1673293	1	TIGR02687 family protein	R	Predicted pyrophosphatase or phosphodiesterase, AlkP superfamily
1643005	1737582	94577	Predicted by at least one method	WP_000205527.1		BGC42_RS08970	1673310	1675385	1	ATP-dependent Lon protease	O	Predicted ATP-dependent Lon-type protease
1643005	1737582	94577	Predicted by at least one method	WP_000494310.1		BGC42_RS08965	1675429	1678080	1	hypothetical protein	L	DNA repair ATPase RecN
1643005	1737582	94577	Predicted by at least one method	WP_000475921.1		BGC42_RS08960	1678235	1680385	1	phosphohydrolase	J	3'-5' exoribonuclease YhaM, can participate in 23S rRNA maturation, HD superfamily
1643005	1737582	94577	Predicted by at least one method	WP_000661885.1		BGC42_RS08955	1680434	1682254	1	hypothetical protein	L	Archaeal DNA helicase HerA or a related bacterial ATPase, contains HAS-barrel and ATPase domains
1643005	1737582	94577	Predicted by at least one method	WP_000546513.1		BGC42_RS08950	1682264	1682824	1	hypothetical protein	R	Predicted oxidoreductase of the aldo/keto reductase family
1643005	1737582	94577	Predicted by at least one method	WP_000033754.1		BGC42_RS08945	1682811	1683446	1	conjugation coupling factor	L	Archaeal DNA helicase HerA or a related bacterial ATPase, contains HAS-barrel and ATPase domains
1643005	1737582	94577	Predicted by at least one method	WP_001167483.1		BGC42_RS08940	1683473	1684060	-1	hypothetical protein	L	Replicative DNA helicase
1643005	1737582	94577	Predicted by at least one method	WP_001145758.1		BGC42_RS08935	1684074	1684313	-1	hypothetical protein	K	Transcriptional regulator, contains XRE-family HTH domain
1643005	1737582	94577	Predicted by at least one method	WP_000433889.1		BGC42_RS08930	1684349	1684630	1	conjugal transfer protein TraL	S	Uncharacterized integral membrane protein
1643005	1737582	94577	Predicted by at least one method	WP_000667167.1		BGC42_RS08925	1684627	1685253	1	hypothetical protein	M	Glucosamine 6-phosphate synthetase, contains amidotransferase and phosphosugar isomerase domains
1643005	1737582	94577	Predicted by at least one method	WP_001901416.1		BGC42_RS08920	1685237	1686136	1	conjugal transfer protein TraK	U	Type II secretory pathway component GspD/PulD (secretin)
1643005	1737582	94577	Predicted by at least one method	WP_000647307.1		BGC42_RS08915	1686136	1687425	1	conjugal transfer protein TraB	R	Possible nuclease of RNase H fold, RuvC/YqgF family
1643005	1737582	94577	Predicted by at least one method	WP_001910862.1		BGC42_RS08910	1687422	1688072	1	conjugal transfer protein TraV	S	Uncharacterized conserved protein YbcC, UPF0753/DUF2309 family
1643005	1737582	94577	Predicted by at least one method	WP_000180225.1		BGC42_RS08905	1688069	1688455	1	hypothetical protein	X	Phage-related tail protein
1643005	1737582	94577	Predicted by at least one method	WP_071171174.1		BGC42_RS08900	1688675	1689466	1	hypothetical protein	V	Transcriptional regulator, predicted component of viral defense system
1643005	1737582	94577	Predicted by at least one method	WP_000356586.1		BGC42_RS08895	1689459	1690397	1	hypothetical protein	V	Predicted nucleotidyltransferase component of viral defense system
1643005	1737582	94577	Predicted by at least one method	WP_001901413.1		BGC42_RS08890	1690962	1693691	1	heavy metal transporter CzcA	L	Superfamily I DNA and/or RNA helicase
1643005	1737582	94577	Predicted by at least one method	WP_000076135.1		BGC42_RS08885	1693688	1694797	1	hypothetical protein	R	DNA-binding beta-propeller fold protein YncE
1643005	1737582	94577	Predicted by at least one method	WP_001048895.1		BGC42_RS08880	1694810	1696342	1	hypothetical protein	I	Phosphatidylserine/phosphatidylglycerophosphate/cardiolipin synthase or related enzyme
1643005	1737582	94577	Predicted by at least one method	WP_000369162.1		BGC42_RS08875	1696345	1697790	1	ATPase AAA	KT	Transcriptional regulator containing PAS, AAA-type ATPase, and DNA-binding Fis domains
1643005	1737582	94577	Predicted by at least one method	WP_001228924.1		BGC42_RS08870	1697935	1698627	1	disulfide isomerase	O	Protein-disulfide isomerase
1643005	1737582	94577	Predicted by at least one method	WP_071171171.1		BGC42_RS08865	1698627	1701026	1	type-IV secretion system protein TraC	U	Type IV secretory pathway, VirB4 component
1643005	1737582	94577	Predicted by at least one method	WP_005737892.1		BGC42_RS08860	1701019	1701366	1	hypothetical protein	T	K+-sensing histidine kinase KdpD
1643005	1737582	94577	Predicted by at least one method	WP_071171173.1		BGC42_RS08855	1701443	1701862	1	S26 family signal peptidase	OU	Type IV secretory pathway, protease TraF
1643005	1737582	94577	Predicted by at least one method	WP_071171170.1		BGC42_RS08850	1701873	1702997	1	pilus assembly protein	X	Phage protein D
1643005	1737582	94577	Predicted by at least one method	WP_004249369.1		BGC42_RS08845	1702981	1704009	1	conjugal transfer protein TraU	I	NADPH-dependent 2,4-dienoyl-CoA reductase, sulfur reductase, or a related oxidoreductase
1643005	1737582	94577	Predicted by at least one method	WP_071171169.1		BGC42_RS08840	1704012	1707704	1	conjugal transfer protein TraN	MN	Flagellum-specific peptidoglycan hydrolase FlgJ
1643005	1737582	94577	Predicted by at least one method	WP_071171168.1		BGC42_RS08835	1707787	1708884	-1	hypothetical protein	L	DNA uptake protein ComE and related DNA-binding proteins
1643005	1737582	94577	Predicted by at least one method	WP_071171167.1		BGC42_RS08830	1708936	1709622	-1	deoxyribonuclease I	L	Endonuclease I
1643005	1737582	94577	Predicted by at least one method	WP_071171166.1		BGC42_RS08825	1709731	1710333	-1	hypothetical protein	G	TRAP-type C4-dicarboxylate transport system, large permease component
1643005	1737582	94577	Predicted by at least one method	WP_005738102.1		BGC42_RS08820	1710701	1711027	1	hypothetical protein	C	Pyruvate/2-oxoglutarate dehydrogenase complex, dihydrolipoamide acyltransferase (E2) component
1643005	1737582	94577	Predicted by at least one method	WP_005738100.1		BGC42_RS08815	1711043	1711462	1	single-stranded DNA-binding protein	L	Single-stranded DNA-binding protein
1643005	1737582	94577	Predicted by at least one method	WP_071171165.1		BGC42_RS08810	1711542	1712360	1	phage recombination protein Bet	L	Recombinational DNA repair protein RecT
1643005	1737582	94577	Predicted by at least one method	WP_071171164.1		BGC42_RS08805	1712646	1713662	1	endonuclease	X	Phage-related protein, predicted endonuclease
1643005	1737582	94577	Predicted by at least one method	WP_071171163.1		BGC42_RS08800	1713872	1714831	1	CbbQ/NirQ/NorQ/GpvN family protein	R	MoxR-like ATPase
1643005	1737582	94577	Predicted by at least one method	WP_071171162.1		BGC42_RS08795	1714831	1715598	1	hypothetical protein	K	WGR domain, predicted DNA-binding domain in MolR
1643005	1737582	94577	Predicted by at least one method	WP_071171161.1		BGC42_RS08790	1715697	1716650	1	cobalamin biosynthesis protein	K	DNA-binding transcriptional regulator, MurR/RpiR family, contains HTH and SIS domains
1643005	1737582	94577	Predicted by at least one method	WP_071171160.1		BGC42_RS08785	1716712	1717152	1	hypothetical protein	K	DNA-binding protein H-NS
1643005	1737582	94577	Predicted by at least one method	WP_071171159.1		BGC42_RS08780	1717222	1718877	1	hypothetical protein	R	Secreted protein containing bacterial Ig-like domain and vWFA domain
1643005	1737582	94577	Predicted by at least one method	WP_071171158.1		BGC42_RS08775	1718960	1719457	1	DNA repair protein RadC	L	DNA repair protein RadC, contains a helix-hairpin-helix DNA-binding motif
1643005	1737582	94577	Predicted by at least one method	WP_071171157.1		BGC42_RS08770	1719457	1719798	1	plasmid-related protein	D	Chromosome segregation ATPase
1643005	1737582	94577	Predicted by at least one method	WP_071171156.1		BGC42_RS08765	1719889	1720962	1	DNA primase	X	Uncharacterized domain associated with phage/plasmid primase
1643005	1737582	94577	Predicted by at least one method	WP_071171155.1		BGC42_RS08760	1721052	1721756	1	hypothetical protein	I	Crotonobetainyl-CoA:carnitine CoA-transferase CaiB and related acyl-CoA transferases
1643005	1737582	94577	Predicted by at least one method	WP_071171154.1		BGC42_RS08755	1721963	1722925	-1	integrase	L	Site-specific recombinase XerD
1643005	1737582	94577	Predicted by at least one method	WP_000777554.1		BGC42_RS08750	1723289	1723762	1	trimethoprim-resistant dihydrofolate reductase DfrA1; Resistance gene(CARD)	H	Dihydrofolate reductase
1643005	1737582	94577	Predicted by at least one method	WP_021734295.1		BGC42_RS08745	1723882	1724154	1	hypothetical protein	O	ABC-type transport system involved in multi-copper enzyme maturation, permease component
1643005	1737582	94577	Predicted by at least one method	WP_021734296.1		BGC42_RS08740	1724319	1724855	1	hypothetical protein	T	Periplasmic ligand-binding sensor domain
1643005	1737582	94577	Predicted by at least one method	WP_021734297.1		BGC42_RS08735	1724852	1725238	1	hypothetical protein	M	Curli biogenesis system outer membrane secretion channel CsgG
1643005	1737582	94577	Predicted by at least one method	WP_021734298.1		BGC42_RS08730	1725318	1725944	1	hypothetical protein	PR	Phenylpropionate dioxygenase or related ring-hydroxylating dioxygenase, large terminal subunit
1643005	1737582	94577	Predicted by at least one method	WP_021734299.1		BGC42_RS08725	1726055	1728346	1	hypothetical protein	J	Wobble nucleotide-excising tRNase
1643005	1737582	94577	Predicted by at least one method	WP_021734300.1		BGC42_RS08720	1728381	1728626	-1	hypothetical protein	E	Ornithine carbamoyltransferase
1643005	1737582	94577	Predicted by at least one method	WP_021734301.1		BGC42_RS08715	1729134	1730078	1	conjugal transfer protein TraF	O	Thiol-disulfide isomerase or thioredoxin
1643005	1737582	94577	Predicted by at least one method	WP_021734302.1		BGC42_RS08710	1730081	1731469	1	TraH family protein	L	dsDNA-specific endonuclease/ATPase MutS2
1643005	1737582	94577	Predicted by at least one method	WP_021734303.1		BGC42_RS08705	1731473	1735048	1	conjugal transfer protein TraG	MX	Muramidase (phage lambda lysozyme)
1643005	1737582	94577	Predicted by at least one method	WP_021734304.1		BGC42_RS08700	1735073	1735504	-1	hypothetical protein	M	Membrane protein involved in the export of O-antigen and teichoic acid
1643005	1737582	94577	Predicted by at least one method	WP_021734305.1		BGC42_RS08695	1735559	1736092	-1	transcriptional activator	H	NH3-dependent NAD+ synthetase
1643005	1737582	94577	Predicted by at least one method	WP_000210563.1		BGC42_RS08690	1736089	1736388	-1	hypothetical protein	Q	Catechol 2,3-dioxygenase or other lactoylglutathione lyase family enzyme
1643005	1737582	94577	Predicted by at least one method	WP_021734306.1		BGC42_RS08685	1736385	1736933	-1	lytic transglycosylase catalytic	M	Soluble lytic murein transglycosylase and related regulatory proteins (some contain LysM/invasin domains)
1643005	1737582	94577	Predicted by at least one method	WP_021734307.1		BGC42_RS08680	1736920	1737582	-1	hypothetical protein	C	2-Methylaconitate cis-trans-isomerase PrpF (2-methyl citrate pathway)
1643005	1737582	94577	Predicted by at least one method	WP_021734308.1		BGC42_RS08675	1737569	1738438	-1	hypothetical protein	L	DNA replication protein DnaD
