# Supplementary material for: Comparative analysis reveals the Genomic Islands in Pasteurella multocida population genetics: on Symbiosis and adaptability
Source: BMC Genomics. 2019 Jan 18;20:63. doi: 10.1186/s12864-018-5366-6 (PMC6339346; doi:10.1186/s12864-018-5366-6)
Supplement: Supplementary file 6 — File S1. Detailed information on GI of each strain (ZIP 1360 kb). [file 12864_2018_5366_MOESM6_ESM.zip › File. S1. Detailed information on GI of each strain/Detailed information on GIs of 97 whole genomes strains/Islm.xls]

## Sheet: Islandviewer Results
Island start	Island end	Length	Method	Gene name	Gene ID	Locus	Gene start	Gene end	Strand	Product	COG		External Annotations
525740	541625	15885	Predicted by at least one method	WP_016534135.1		ISLM_RS10445	525740	526951	1	hypothetical protein	X	Phage portal protein BeeE	Symbiosis Island
525740	541625	15885	Predicted by at least one method	WP_005753109.1		ISLM_RS10440	526944	527291	1	phage head-tail adapter protein	X	Bacteriophage head-tail adaptor
525740	541625	15885	Predicted by at least one method	WP_005737947.1		ISLM_RS10435	527278	527604	1	bacteriophage protein	EH	Anthranilate/para-aminobenzoate synthases component I
525740	541625	15885	Predicted by at least one method	WP_005737945.1		ISLM_RS10430	527613	527969	1	HNH endonuclease	V	5-methylcytosine-specific restriction endonuclease McrA
525740	541625	15885	Predicted by at least one method	WP_016534136.1		ISLM_RS11175	528027	530756	1	tape measure domain-containing protein	X	Phage-related minor tail protein
525740	541625	15885	Predicted by at least one method	WP_005737917.1		ISLM_RS10420	530931	531299	1	bacteriophage protein	X	Phage terminase, small subunit
525740	541625	15885	Predicted by at least one method	WP_016534137.1		ISLM_RS10415	531299	532966	1	phage d3 terminase-like protein	X	Phage terminase-like protein, large subunit, contains N-terminal HTH domain
525740	541625	15885	Predicted by at least one method	WP_016534138.1		ISLM_RS10410	532978	533442	1	hypothetical protein	T	Sensor histidine kinase YesM
525740	541625	15885	Predicted by at least one method	WP_005752845.1		ISLM_RS10405	533645	534238	1	hypothetical protein	E	Aspartate/methionine/tyrosine aminotransferase
525740	541625	15885	Predicted by at least one method	WP_005752847.1		ISLM_RS10400	534392	534595	1	AlpA family phage regulatory protein	KX	Predicted DNA-binding transcriptional regulator AlpA
525740	541625	15885	Predicted by at least one method	WP_005752851.1		ISLM_RS10395	535081	535299	1	host cell division inhibitor Icd-like protein	T	Signal transduction histidine kinase
525740	541625	15885	Predicted by at least one method	WP_016534278.1		ISLM_RS10390	535292	535507	1	hypothetical protein	C	Succinyl-CoA synthetase, alpha subunit
525740	541625	15885	Predicted by at least one method			ISLM_RS10385	535500	535821	1	hypothetical protein
525740	541625	15885	Predicted by at least one method	WP_016534279.1		ISLM_RS10380	535826	536251	1	hypothetical protein	V	Type I restriction-modification system, DNA methylase subunit
525740	541625	15885	Predicted by at least one method	WP_005752837.1		ISLM_RS10375	536235	537839	1	DNA primase	X	Phage- or plasmid-associated DNA primase
525740	541625	15885	Predicted by at least one method	WP_017350204.1		ISLM_RS10370	538015	539214	-1	preprotein translocase	LX	Integrase
525740	541625	15885	Predicted by at least one method	WP_005752188.1		ISLM_RS10360	539788	541068	-1	C4-dicarboxylate ABC transporter permease	G	TRAP-type C4-dicarboxylate transport system, large permease component
525740	541625	15885	Predicted by at least one method	WP_016534271.1		ISLM_RS10355	541065	541625	-1	TRAP transporter small permease protein	G	TRAP-type C4-dicarboxylate transport system, small permease component
763730	771758	8028	Predicted by at least one method	WP_005752508.1		ISLM_RS07170	763189	763743	-1	hypothetical protein	R	Predicted ATPase	Symbiosis Island
763730	771758	8028	Predicted by at least one method	WP_005752510.1		ISLM_RS07165	763730	764278	-1	hypothetical protein	X	Mu-like prophage protein gp16
763730	771758	8028	Predicted by at least one method	WP_005752512.1		ISLM_RS07160	764489	764674	-1	hypothetical protein	J	Asp-tRNAAsn/Glu-tRNAGln amidotransferase A subunit or related amidase
763730	771758	8028	Predicted by at least one method	WP_005752513.1		ISLM_RS07155	764674	764892	-1	hypothetical protein	X	Mu-like prophage host-nuclease inhibitor protein Gam
763730	771758	8028	Predicted by at least one method	WP_005752514.1		ISLM_RS07150	764961	765155	-1	hypothetical protein	E	ABC-type polar amino acid transport system, ATPase component
763730	771758	8028	Predicted by at least one method	WP_005752515.1		ISLM_RS07145	765155	765679	-1	host-nuclease inhibitor protein Gam	X	Mu-like prophage host-nuclease inhibitor protein Gam
763730	771758	8028	Predicted by at least one method	WP_005752517.1		ISLM_RS07140	765704	766021	-1	hypothetical protein	M	LysM repeat
763730	771758	8028	Predicted by at least one method	WP_005752518.1		ISLM_RS07135	766024	766941	-1	transposase	X	Bacteriophage DNA transposition protein, AAA+ family ATPase
763730	771758	8028	Predicted by at least one method	WP_005752519.1		ISLM_RS07130	766977	767453	1	hypothetical protein	Q	Acyl transferase domain in polyketide synthase (PKS) enzymes
763730	771758	8028	Predicted by at least one method	WP_005752521.1		ISLM_RS07125	767672	769663	-1	transposase	X	Transposase InsO and inactivated derivatives
763730	771758	8028	Predicted by at least one method	WP_005752523.1		ISLM_RS07120	769683	769898	-1	DNA-binding protein	K	Predicted transcriptional regulator, lambda repressor-like DNA-binding domain
763730	771758	8028	Predicted by at least one method	WP_005752524.1		ISLM_RS07115	770096	770641	1	DNA-binding protein	X	Phage repressor protein C, contains Cro/C1-type HTH and peptisase s24 domains
763730	771758	8028	Predicted by at least one method	WP_005739261.1		ISLM_RS07110	770773	771120	-1	hypothetical protein	L	Exonuclease V gamma subunit
763730	771758	8028	Predicted by at least one method	WP_016534216.1		ISLM_RS07105	771237	771758	-1	MltR family transcriptional regulator	K	DNA-binding transcriptional regulator, MltR family
1792342	1846560	54218	Predicted by at least one method	WP_005751162.1		ISLM_RS02610	1792342	1793262	1	hypothetical protein	S	Uncharacterized conserved protein, UPF0276 family	Symbiosis Island
1792342	1846560	54218	Predicted by at least one method	WP_005751161.1		ISLM_RS02605	1793252	1793971	1	DUF2063 domain-containing protein	S	Uncharacterized protein
1792342	1846560	54218	Predicted by at least one method	WP_005751160.1		ISLM_RS02600	1794038	1794238	-1	hypothetical protein	T	Signal transduction histidine kinase, nitrate/nitrite-specific
1792342	1846560	54218	Predicted by at least one method	WP_005720711.1		ISLM_RS02595	1794239	1794790	-1	RNA polymerase sigma factor	K	DNA-directed RNA polymerase specialized sigma subunit, sigma24 family
1792342	1846560	54218	Predicted by at least one method	WP_047918242.1		ISLM_RS02590	1795162	1795986	-1	antirepressor	X	Phage- or plasmid-associated DNA primase
1792342	1846560	54218	Predicted by at least one method	WP_080959866.1		ISLM_RS11210	1796281	1796589	-1	hypothetical protein	R	Uncharacterized conserved protein YgiM, contains N-terminal SH3 domain, DUF1202 family
1792342	1846560	54218	Predicted by at least one method	WP_047918237.1		ISLM_RS02580	1797089	1797664	-1	hypothetical protein	X	Phage portal protein BeeE
1792342	1846560	54218	Predicted by at least one method	WP_047918234.1		ISLM_RS02575	1798098	1798859	-1	hypothetical protein	T	Signal transduction histidine kinase
1792342	1846560	54218	Predicted by at least one method	WP_047918232.1		ISLM_RS02570	1798859	1799377	-1	hypothetical protein	S	Uncharacterized membrane protein YfbV, UPF0208 family
1792342	1846560	54218	Predicted by at least one method	WP_047918229.1		ISLM_RS02565	1799386	1800732	-1	hypothetical protein	H	Hydroxyethylthiazole kinase, sugar kinase family
1792342	1846560	54218	Predicted by at least one method	WP_047918226.1		ISLM_RS02560	1800740	1801084	-1	hypothetical protein	K	DNA-binding transcriptional regulator, GntR family
1792342	1846560	54218	Predicted by at least one method	WP_047918224.1		ISLM_RS02555	1801088	1801801	-1	hypothetical protein	V	CRISPR/Cas system-associated endonuclease/helicase Cas3
1792342	1846560	54218	Predicted by at least one method	WP_047918222.1		ISLM_RS02550	1801811	1802071	-1	hypothetical protein	S	Uncharacterized conserved protein, Alpha-E superfamily
1792342	1846560	54218	Predicted by at least one method	WP_053007185.1		ISLM_RS02545	1802058	1802648	-1	hypothetical protein	T	GAF domain
1792342	1846560	54218	Predicted by at least one method	WP_053007184.1		ISLM_RS11160	1802658	1805018	-1	hypothetical protein	S	Microcystin-dependent protein (function unknown)
1792342	1846560	54218	Predicted by at least one method	WP_047918321.1		ISLM_RS02530	1805011	1806942	-1	hypothetical protein	C	Phosphoglycolate phosphatase, HAD superfamily
1792342	1846560	54218	Predicted by at least one method	WP_047918219.1		ISLM_RS02525	1806986	1807372	-1	hypothetical protein	H	Ubiquinone/menaquinone biosynthesis C-methylase UbiE
1792342	1846560	54218	Predicted by at least one method	WP_047918217.1		ISLM_RS02520	1807372	1807803	-1	hypothetical protein	P	ABC-type enterochelin transport system, periplasmic component
1792342	1846560	54218	Predicted by at least one method	WP_047918214.1		ISLM_RS02515	1807855	1808853	-1	N4-gp56 family major capsid protein	P	ABC-type phosphate transport system, ATPase component
1792342	1846560	54218	Predicted by at least one method	WP_047918210.1		ISLM_RS02510	1808884	1809762	-1	hypothetical protein	D	Chromosome segregation ATPase
1792342	1846560	54218	Predicted by at least one method	WP_047918205.1		ISLM_RS02495	1810246	1818771	-1	hypothetical protein	J	Ribosomal protein S18 acetylase RimI and related acetyltransferases
1792342	1846560	54218	Predicted by at least one method	WP_047918202.1		ISLM_RS02490	1818837	1821020	-1	hypothetical protein	O	Molecular chaperone DnaK (HSP70)
1792342	1846560	54218	Predicted by at least one method	WP_047918199.1		ISLM_RS02485	1821022	1822560	-1	TerL	X	Phage terminase large subunit
1792342	1846560	54218	Predicted by at least one method	WP_047918320.1		ISLM_RS02480	1822563	1823282	-1	hypothetical protein	X	Phage terminase, small subunit
1792342	1846560	54218	Predicted by at least one method	WP_047918196.1		ISLM_RS02475	1823323	1823574	-1	hypothetical protein	R	Predicted transcriptional regulator fused phosphomethylpyrimidine kinase (thiamin biosynthesis)
1792342	1846560	54218	Predicted by at least one method	WP_080959865.1		ISLM_RS11205	1823587	1823868	-1	hypothetical protein	O	Protein-L-isoaspartate O-methyltransferase
1792342	1846560	54218	Predicted by at least one method	WP_047918192.1		ISLM_RS02470	1823774	1824097	-1	hypothetical protein	O	Peroxiredoxin
1792342	1846560	54218	Predicted by at least one method	WP_047918190.1		ISLM_RS02465	1824100	1824684	-1	hypothetical protein	R	Predicted chitinase
1792342	1846560	54218	Predicted by at least one method	WP_047918317.1		ISLM_RS02460	1824656	1825021	-1	phage holin, lambda family	T	Bacteriophytochrome (light-regulated signal transduction histidine kinase)
1792342	1846560	54218	Predicted by at least one method	WP_047918187.1		ISLM_RS02455	1825189	1825878	-1	hypothetical protein	O	DnaJ-class molecular chaperone with C-terminal Zn finger domain
1792342	1846560	54218	Predicted by at least one method	WP_047918184.1		ISLM_RS02450	1825875	1826234	-1	endodeoxyribonuclease RusA	L	Holliday junction resolvase RusA (prophage-encoded endonuclease)
1792342	1846560	54218	Predicted by at least one method	WP_047918181.1		ISLM_RS02445	1826231	1826515	-1	phage protein	K	Alkylated DNA nucleotide flippase Atl1, participates in nucleotide excision repair, Ada-like DNA-binding domain
1792342	1846560	54218	Predicted by at least one method	WP_047918175.1		ISLM_RS02440	1826603	1826815	-1	hypothetical protein	R	Predicted oxidoreductase (related to aryl-alcohol dehydrogenase)
1792342	1846560	54218	Predicted by at least one method	WP_047918172.1		ISLM_RS02435	1826889	1827347	-1	NinB protein	I	Biotin carboxylase
1792342	1846560	54218	Predicted by at least one method	WP_047918169.1		ISLM_RS02430	1827350	1828708	-1	DNA helicase	L	Replicative DNA helicase
1792342	1846560	54218	Predicted by at least one method	WP_047918166.1		ISLM_RS02425	1828705	1829523	-1	hypothetical protein	K	DNA-binding transcriptional regulator, ArsR family
1792342	1846560	54218	Predicted by at least one method	WP_047918163.1		ISLM_RS02420	1829608	1830291	-1	antirepressor	X	Phage regulatory protein Rha
1792342	1846560	54218	Predicted by at least one method	WP_047918160.1		ISLM_RS02415	1830343	1830795	-1	hypothetical protein	PH	ABC-type cobalamin/Fe3+-siderophores transport system, ATPase component
1792342	1846560	54218	Predicted by at least one method	WP_005720263.1		ISLM_RS02410	1830844	1831053	-1	transcriptional regulator	K	DNA-binding transcriptional regulator, XRE-family HTH domain
1792342	1846560	54218	Predicted by at least one method	WP_005720261.1		ISLM_RS02405	1831181	1831870	1	transcriptional regulator	X	Phage repressor protein C, contains Cro/C1-type HTH and peptisase s24 domains
1792342	1846560	54218	Predicted by at least one method	WP_047918155.1		ISLM_RS02400	1831970	1832500	1	hypothetical protein	R	Predicted metal-dependent hydrolase, phosphotriesterase family
1792342	1846560	54218	Predicted by at least one method	WP_047918151.1		ISLM_RS02395	1832493	1833380	1	hypothetical protein	G	D-arabinose 1-dehydrogenase, Zn-dependent alcohol dehydrogenase family
1792342	1846560	54218	Predicted by at least one method	WP_047918148.1		ISLM_RS02390	1833402	1833692	-1	transcriptional regulator	X	DNA-binding prophage protein
1792342	1846560	54218	Predicted by at least one method	WP_047918145.1		ISLM_RS02385	1833697	1834002	-1	hypothetical protein	V	Putative component of the toxin-antitoxin plasmid stabilization module
1792342	1846560	54218	Predicted by at least one method	WP_047918143.1		ISLM_RS02380	1834463	1834690	1	hypothetical protein	T	Periplasmic ligand-binding sensor domain
1792342	1846560	54218	Predicted by at least one method	WP_053007183.1		ISLM_RS11155	1835012	1835548	1	DUF4760 domain-containing protein	G	Predicted arabinose efflux permease, MFS family
1792342	1846560	54218	Predicted by at least one method	WP_047918140.1		ISLM_RS02370	1835831	1836457	1	antirepressor	X	Prophage antirepressor
1792342	1846560	54218	Predicted by at least one method	WP_047918137.1		ISLM_RS02365	1836542	1836826	1	hypothetical protein	D	Cell division ATPase FtsA
1792342	1846560	54218	Predicted by at least one method	WP_047918134.1		ISLM_RS02360	1836813	1837049	1	hypothetical protein	O	Sulfatase maturation enzyme AslB, radical SAM superfamily
1792342	1846560	54218	Predicted by at least one method	WP_047918131.1		ISLM_RS02355	1837062	1837349	1	hypothetical protein	T	Diadenosine tetraphosphatase ApaH/serine/threonine protein phosphatase, PP2A family
1792342	1846560	54218	Predicted by at least one method	WP_080959864.1		ISLM_RS02350	1837291	1838304	1	recombinase	L	Recombinational DNA repair protein RecT
1792342	1846560	54218	Predicted by at least one method	WP_047918312.1		ISLM_RS02345	1838291	1838950	1	translocation protein TolB precursor	C	Formate hydrogenlyase subunit 6/NADH:ubiquinone oxidoreductase 23 kD subunit (chain I)
1792342	1846560	54218	Predicted by at least one method	WP_047918127.1		ISLM_RS02340	1838950	1839396	1	single-stranded DNA-binding protein	L	Single-stranded DNA-binding protein
1792342	1846560	54218	Predicted by at least one method	WP_047918125.1		ISLM_RS02335	1839407	1839613	1	hypothetical protein	P	Magnesium-transporting ATPase (P-type)
1792342	1846560	54218	Predicted by at least one method	WP_047918121.1		ISLM_RS02330	1839642	1839869	1	hypothetical protein	E	5-enolpyruvylshikimate-3-phosphate synthase
1792342	1846560	54218	Predicted by at least one method	WP_047918119.1		ISLM_RS02325	1839872	1840249	1	hypothetical protein	KL	Superfamily II DNA or RNA helicase, SNF2 family
1792342	1846560	54218	Predicted by at least one method	WP_047918308.1		ISLM_RS02320	1840254	1840718	1	hypothetical protein	V	NTP pyrophosphatase, house-cleaning of non-canonical NTPs
1792342	1846560	54218	Predicted by at least one method	WP_047918116.1		ISLM_RS02315	1840869	1841201	1	hypothetical protein	P	Superoxide dismutase
1792342	1846560	54218	Predicted by at least one method	WP_047918113.1		ISLM_RS02310	1841229	1841972	1	DNA methyltransferase	L	Site-specific DNA-cytosine methylase
1792342	1846560	54218	Predicted by at least one method	WP_047918110.1		ISLM_RS02305	1842006	1842908	1	recombination-associated protein RdgC	L	DNA recombination-dependent growth factor C
1792342	1846560	54218	Predicted by at least one method	WP_080959863.1		ISLM_RS11200	1843052	1843582	1	hypothetical protein	D	Chromosome segregation ATPase
1792342	1846560	54218	Predicted by at least one method	WP_047918107.1		ISLM_RS02290	1843665	1843883	1	hypothetical protein	U	Biopolymer transport protein ExbD
1792342	1846560	54218	Predicted by at least one method	WP_047918104.1		ISLM_RS02285	1843880	1844317	1	hypothetical protein	M	Glycosyltransferase involved in cell wall bisynthesis
1792342	1846560	54218	Predicted by at least one method	WP_047918101.1		ISLM_RS02280	1844322	1844618	1	hypothetical protein	D	Cell division protein FtsX
1792342	1846560	54218	Predicted by at least one method	WP_047918098.1		ISLM_RS02275	1844656	1844937	1	hypothetical protein	KX	Predicted DNA-binding transcriptional regulator AlpA
1792342	1846560	54218	Predicted by at least one method	WP_047918094.1		ISLM_RS02270	1844934	1845923	-1	integrase	LX	Integrase
1792342	1846560	54218	Predicted by at least one method	WP_005751159.1		ISLM_RS02260	1846213	1846560	-1	protein-export membrane protein SecG	U	Preprotein translocase subunit SecG
