# Supplementary material for: Comparative analysis reveals the Genomic Islands in Pasteurella multocida population genetics: on Symbiosis and adaptability
Source: BMC Genomics. 2019 Jan 18;20:63. doi: 10.1186/s12864-018-5366-6 (PMC6339346; doi:10.1186/s12864-018-5366-6)
Supplement: Supplementary file 6 — File S1. Detailed information on GI of each strain (ZIP 1360 kb). [file 12864_2018_5366_MOESM6_ESM.zip › File. S1. Detailed information on GI of each strain/Detailed information on GIs of 97 whole genomes strains/Karachi.xls]

## Sheet: Islandviewer Results
Island start	Island end	Length	Method	Gene name	Gene ID	Locus	Gene start	Gene end	Strand	Product	COG		External Annotations
525727	541612	15885	Predicted by at least one method	WP_016534135.1		KARACHI_RS10595	525727	526938	1	hypothetical protein	X	Phage portal protein BeeE	Symbiosis Island
525727	541612	15885	Predicted by at least one method	WP_005753109.1		KARACHI_RS10590	526931	527278	1	phage head-tail adapter protein	X	Bacteriophage head-tail adaptor
525727	541612	15885	Predicted by at least one method	WP_005737947.1		KARACHI_RS10585	527265	527591	1	bacteriophage protein	EH	Anthranilate/para-aminobenzoate synthases component I
525727	541612	15885	Predicted by at least one method	WP_005737945.1		KARACHI_RS10580	527600	527956	1	HNH endonuclease	V	5-methylcytosine-specific restriction endonuclease McrA
525727	541612	15885	Predicted by at least one method	WP_016534136.1		KARACHI_RS11335	528014	530743	1	tape measure domain-containing protein	X	Phage-related minor tail protein
525727	541612	15885	Predicted by at least one method	WP_005737917.1		KARACHI_RS10570	530918	531286	1	bacteriophage protein	X	Phage terminase, small subunit
525727	541612	15885	Predicted by at least one method	WP_016534137.1		KARACHI_RS10565	531286	532953	1	phage d3 terminase-like protein	X	Phage terminase-like protein, large subunit, contains N-terminal HTH domain
525727	541612	15885	Predicted by at least one method	WP_016534138.1		KARACHI_RS10560	532965	533429	1	hypothetical protein	T	Sensor histidine kinase YesM
525727	541612	15885	Predicted by at least one method	WP_005752845.1		KARACHI_RS10555	533632	534225	1	hypothetical protein	E	Aspartate/methionine/tyrosine aminotransferase
525727	541612	15885	Predicted by at least one method	WP_005752847.1		KARACHI_RS10550	534379	534582	1	AlpA family phage regulatory protein	KX	Predicted DNA-binding transcriptional regulator AlpA
525727	541612	15885	Predicted by at least one method	WP_005752851.1		KARACHI_RS10545	535068	535286	1	host cell division inhibitor Icd-like protein	T	Signal transduction histidine kinase
525727	541612	15885	Predicted by at least one method	WP_016534278.1		KARACHI_RS10540	535279	535494	1	hypothetical protein	C	Succinyl-CoA synthetase, alpha subunit
525727	541612	15885	Predicted by at least one method			KARACHI_RS10535	535487	535808	1	hypothetical protein
525727	541612	15885	Predicted by at least one method	WP_016534279.1		KARACHI_RS10530	535813	536238	1	hypothetical protein	V	Type I restriction-modification system, DNA methylase subunit
525727	541612	15885	Predicted by at least one method	WP_005752837.1		KARACHI_RS10525	536222	537826	1	DNA primase	X	Phage- or plasmid-associated DNA primase
525727	541612	15885	Predicted by at least one method	WP_017350204.1		KARACHI_RS10520	538002	539201	-1	preprotein translocase	LX	Integrase
525727	541612	15885	Predicted by at least one method	WP_005752188.1		KARACHI_RS10510	539775	541055	-1	C4-dicarboxylate ABC transporter permease	G	TRAP-type C4-dicarboxylate transport system, large permease component
525727	541612	15885	Predicted by at least one method	WP_016534271.1		KARACHI_RS10505	541052	541612	-1	TRAP transporter small permease protein	G	TRAP-type C4-dicarboxylate transport system, small permease component
762522	769606	7084	Predicted by at least one method	WP_005752513.1		KARACHI_RS07310	762522	762740	-1	hypothetical protein	X	Mu-like prophage host-nuclease inhibitor protein Gam	Symbiosis Island
762522	769606	7084	Predicted by at least one method	WP_005752514.1		KARACHI_RS07305	762809	763003	-1	hypothetical protein	E	ABC-type polar amino acid transport system, ATPase component
762522	769606	7084	Predicted by at least one method	WP_005752515.1		KARACHI_RS07300	763003	763527	-1	host-nuclease inhibitor protein Gam	X	Mu-like prophage host-nuclease inhibitor protein Gam
762522	769606	7084	Predicted by at least one method	WP_005752517.1		KARACHI_RS07295	763552	763869	-1	hypothetical protein	M	LysM repeat
762522	769606	7084	Predicted by at least one method	WP_005752518.1		KARACHI_RS07290	763872	764789	-1	transposase	X	Bacteriophage DNA transposition protein, AAA+ family ATPase
762522	769606	7084	Predicted by at least one method	WP_005752519.1		KARACHI_RS07285	764825	765301	1	hypothetical protein	Q	Acyl transferase domain in polyketide synthase (PKS) enzymes
762522	769606	7084	Predicted by at least one method	WP_005752521.1		KARACHI_RS07280	765520	767511	-1	transposase	X	Transposase InsO and inactivated derivatives
762522	769606	7084	Predicted by at least one method	WP_005752523.1		KARACHI_RS07275	767531	767746	-1	DNA-binding protein	K	Predicted transcriptional regulator, lambda repressor-like DNA-binding domain
762522	769606	7084	Predicted by at least one method	WP_005752524.1		KARACHI_RS07270	767944	768489	1	DNA-binding protein	X	Phage repressor protein C, contains Cro/C1-type HTH and peptisase s24 domains
762522	769606	7084	Predicted by at least one method	WP_005739261.1		KARACHI_RS07265	768621	768968	-1	hypothetical protein	L	Exonuclease V gamma subunit
762522	769606	7084	Predicted by at least one method	WP_016534216.1		KARACHI_RS07260	769085	769606	-1	MltR family transcriptional regulator	K	DNA-binding transcriptional regulator, MltR family
1811493	1865711	54218	Predicted by at least one method	WP_005751162.1		KARACHI_RS02610	1811493	1812413	1	hypothetical protein	S	Uncharacterized conserved protein, UPF0276 family	Symbiosis Island
1811493	1865711	54218	Predicted by at least one method	WP_005751161.1		KARACHI_RS02605	1812403	1813122	1	DUF2063 domain-containing protein	S	Uncharacterized protein
1811493	1865711	54218	Predicted by at least one method	WP_005751160.1		KARACHI_RS02600	1813189	1813389	-1	hypothetical protein	T	Signal transduction histidine kinase, nitrate/nitrite-specific
1811493	1865711	54218	Predicted by at least one method	WP_005720711.1		KARACHI_RS02595	1813390	1813941	-1	RNA polymerase sigma factor	K	DNA-directed RNA polymerase specialized sigma subunit, sigma24 family
1811493	1865711	54218	Predicted by at least one method	WP_047918242.1		KARACHI_RS02590	1814313	1815137	-1	antirepressor	X	Phage- or plasmid-associated DNA primase
1811493	1865711	54218	Predicted by at least one method	WP_080959866.1		KARACHI_RS11380	1815432	1815740	-1	hypothetical protein	R	Uncharacterized conserved protein YgiM, contains N-terminal SH3 domain, DUF1202 family
1811493	1865711	54218	Predicted by at least one method	WP_047918237.1		KARACHI_RS02580	1816240	1816815	-1	hypothetical protein	X	Phage portal protein BeeE
1811493	1865711	54218	Predicted by at least one method	WP_047918234.1		KARACHI_RS02575	1817249	1818010	-1	hypothetical protein	T	Signal transduction histidine kinase
1811493	1865711	54218	Predicted by at least one method	WP_047918232.1		KARACHI_RS02570	1818010	1818528	-1	hypothetical protein	S	Uncharacterized membrane protein YfbV, UPF0208 family
1811493	1865711	54218	Predicted by at least one method	WP_047918229.1		KARACHI_RS02565	1818537	1819883	-1	hypothetical protein	H	Hydroxyethylthiazole kinase, sugar kinase family
1811493	1865711	54218	Predicted by at least one method	WP_047918226.1		KARACHI_RS02560	1819891	1820235	-1	hypothetical protein	K	DNA-binding transcriptional regulator, GntR family
1811493	1865711	54218	Predicted by at least one method	WP_047918224.1		KARACHI_RS02555	1820239	1820952	-1	hypothetical protein	V	CRISPR/Cas system-associated endonuclease/helicase Cas3
1811493	1865711	54218	Predicted by at least one method	WP_047918222.1		KARACHI_RS02550	1820962	1821222	-1	hypothetical protein	S	Uncharacterized conserved protein, Alpha-E superfamily
1811493	1865711	54218	Predicted by at least one method	WP_053007185.1		KARACHI_RS02545	1821209	1821799	-1	hypothetical protein	T	GAF domain
1811493	1865711	54218	Predicted by at least one method	WP_053007184.1		KARACHI_RS11320	1821809	1824169	-1	hypothetical protein	S	Microcystin-dependent protein (function unknown)
1811493	1865711	54218	Predicted by at least one method	WP_047918321.1		KARACHI_RS02530	1824162	1826093	-1	hypothetical protein	C	Phosphoglycolate phosphatase, HAD superfamily
1811493	1865711	54218	Predicted by at least one method	WP_047918219.1		KARACHI_RS02525	1826137	1826523	-1	hypothetical protein	H	Ubiquinone/menaquinone biosynthesis C-methylase UbiE
1811493	1865711	54218	Predicted by at least one method	WP_047918217.1		KARACHI_RS02520	1826523	1826954	-1	hypothetical protein	P	ABC-type enterochelin transport system, periplasmic component
1811493	1865711	54218	Predicted by at least one method	WP_047918214.1		KARACHI_RS02515	1827006	1828004	-1	N4-gp56 family major capsid protein	P	ABC-type phosphate transport system, ATPase component
1811493	1865711	54218	Predicted by at least one method	WP_047918210.1		KARACHI_RS02510	1828035	1828913	-1	hypothetical protein	D	Chromosome segregation ATPase
1811493	1865711	54218	Predicted by at least one method	WP_047918205.1		KARACHI_RS02495	1829397	1837922	-1	hypothetical protein	J	Ribosomal protein S18 acetylase RimI and related acetyltransferases
1811493	1865711	54218	Predicted by at least one method	WP_047918202.1		KARACHI_RS02490	1837988	1840171	-1	hypothetical protein	O	Molecular chaperone DnaK (HSP70)
1811493	1865711	54218	Predicted by at least one method	WP_047918199.1		KARACHI_RS02485	1840173	1841711	-1	TerL	X	Phage terminase large subunit
1811493	1865711	54218	Predicted by at least one method	WP_047918320.1		KARACHI_RS02480	1841714	1842433	-1	hypothetical protein	X	Phage terminase, small subunit
1811493	1865711	54218	Predicted by at least one method	WP_047918196.1		KARACHI_RS02475	1842474	1842725	-1	hypothetical protein	R	Predicted transcriptional regulator fused phosphomethylpyrimidine kinase (thiamin biosynthesis)
1811493	1865711	54218	Predicted by at least one method	WP_080959865.1		KARACHI_RS11375	1842738	1843019	-1	hypothetical protein	O	Protein-L-isoaspartate O-methyltransferase
1811493	1865711	54218	Predicted by at least one method	WP_047918192.1		KARACHI_RS02470	1842925	1843248	-1	hypothetical protein	O	Peroxiredoxin
1811493	1865711	54218	Predicted by at least one method	WP_047918190.1		KARACHI_RS02465	1843251	1843835	-1	hypothetical protein	R	Predicted chitinase
1811493	1865711	54218	Predicted by at least one method	WP_047918317.1		KARACHI_RS02460	1843807	1844172	-1	phage holin, lambda family	T	Bacteriophytochrome (light-regulated signal transduction histidine kinase)
1811493	1865711	54218	Predicted by at least one method	WP_047918187.1		KARACHI_RS02455	1844340	1845029	-1	hypothetical protein	O	DnaJ-class molecular chaperone with C-terminal Zn finger domain
1811493	1865711	54218	Predicted by at least one method	WP_047918184.1		KARACHI_RS02450	1845026	1845385	-1	endodeoxyribonuclease RusA	L	Holliday junction resolvase RusA (prophage-encoded endonuclease)
1811493	1865711	54218	Predicted by at least one method	WP_047918181.1		KARACHI_RS02445	1845382	1845666	-1	phage protein	K	Alkylated DNA nucleotide flippase Atl1, participates in nucleotide excision repair, Ada-like DNA-binding domain
1811493	1865711	54218	Predicted by at least one method	WP_047918175.1		KARACHI_RS02440	1845754	1845966	-1	hypothetical protein	R	Predicted oxidoreductase (related to aryl-alcohol dehydrogenase)
1811493	1865711	54218	Predicted by at least one method	WP_047918172.1		KARACHI_RS02435	1846040	1846498	-1	NinB protein	I	Biotin carboxylase
1811493	1865711	54218	Predicted by at least one method	WP_047918169.1		KARACHI_RS02430	1846501	1847859	-1	DNA helicase	L	Replicative DNA helicase
1811493	1865711	54218	Predicted by at least one method	WP_047918166.1		KARACHI_RS02425	1847856	1848674	-1	hypothetical protein	K	DNA-binding transcriptional regulator, ArsR family
1811493	1865711	54218	Predicted by at least one method	WP_047918163.1		KARACHI_RS02420	1848759	1849442	-1	antirepressor	X	Phage regulatory protein Rha
1811493	1865711	54218	Predicted by at least one method	WP_047918160.1		KARACHI_RS02415	1849494	1849946	-1	hypothetical protein	PH	ABC-type cobalamin/Fe3+-siderophores transport system, ATPase component
1811493	1865711	54218	Predicted by at least one method	WP_005720263.1		KARACHI_RS02410	1849995	1850204	-1	transcriptional regulator	K	DNA-binding transcriptional regulator, XRE-family HTH domain
1811493	1865711	54218	Predicted by at least one method	WP_005720261.1		KARACHI_RS02405	1850332	1851021	1	transcriptional regulator	X	Phage repressor protein C, contains Cro/C1-type HTH and peptisase s24 domains
1811493	1865711	54218	Predicted by at least one method	WP_047918155.1		KARACHI_RS02400	1851121	1851651	1	hypothetical protein	R	Predicted metal-dependent hydrolase, phosphotriesterase family
1811493	1865711	54218	Predicted by at least one method	WP_047918151.1		KARACHI_RS02395	1851644	1852531	1	hypothetical protein	G	D-arabinose 1-dehydrogenase, Zn-dependent alcohol dehydrogenase family
1811493	1865711	54218	Predicted by at least one method	WP_047918148.1		KARACHI_RS02390	1852553	1852843	-1	transcriptional regulator	X	DNA-binding prophage protein
1811493	1865711	54218	Predicted by at least one method	WP_047918145.1		KARACHI_RS02385	1852848	1853153	-1	hypothetical protein	V	Putative component of the toxin-antitoxin plasmid stabilization module
1811493	1865711	54218	Predicted by at least one method	WP_047918143.1		KARACHI_RS02380	1853614	1853841	1	hypothetical protein	T	Periplasmic ligand-binding sensor domain
1811493	1865711	54218	Predicted by at least one method	WP_053007183.1		KARACHI_RS11315	1854163	1854699	1	DUF4760 domain-containing protein	G	Predicted arabinose efflux permease, MFS family
1811493	1865711	54218	Predicted by at least one method	WP_047918140.1		KARACHI_RS02370	1854982	1855608	1	antirepressor	X	Prophage antirepressor
1811493	1865711	54218	Predicted by at least one method	WP_047918137.1		KARACHI_RS02365	1855693	1855977	1	hypothetical protein	D	Cell division ATPase FtsA
1811493	1865711	54218	Predicted by at least one method	WP_047918134.1		KARACHI_RS02360	1855964	1856200	1	hypothetical protein	O	Sulfatase maturation enzyme AslB, radical SAM superfamily
1811493	1865711	54218	Predicted by at least one method	WP_047918131.1		KARACHI_RS02355	1856213	1856500	1	hypothetical protein	T	Diadenosine tetraphosphatase ApaH/serine/threonine protein phosphatase, PP2A family
1811493	1865711	54218	Predicted by at least one method	WP_080959864.1		KARACHI_RS02350	1856442	1857455	1	recombinase	L	Recombinational DNA repair protein RecT
1811493	1865711	54218	Predicted by at least one method	WP_047918312.1		KARACHI_RS02345	1857442	1858101	1	translocation protein TolB precursor	C	Formate hydrogenlyase subunit 6/NADH:ubiquinone oxidoreductase 23 kD subunit (chain I)
1811493	1865711	54218	Predicted by at least one method	WP_047918127.1		KARACHI_RS02340	1858101	1858547	1	single-stranded DNA-binding protein	L	Single-stranded DNA-binding protein
1811493	1865711	54218	Predicted by at least one method	WP_047918125.1		KARACHI_RS02335	1858558	1858764	1	hypothetical protein	P	Magnesium-transporting ATPase (P-type)
1811493	1865711	54218	Predicted by at least one method	WP_047918121.1		KARACHI_RS02330	1858793	1859020	1	hypothetical protein	E	5-enolpyruvylshikimate-3-phosphate synthase
1811493	1865711	54218	Predicted by at least one method	WP_047918119.1		KARACHI_RS02325	1859023	1859400	1	hypothetical protein	KL	Superfamily II DNA or RNA helicase, SNF2 family
1811493	1865711	54218	Predicted by at least one method	WP_047918308.1		KARACHI_RS02320	1859405	1859869	1	hypothetical protein	V	NTP pyrophosphatase, house-cleaning of non-canonical NTPs
1811493	1865711	54218	Predicted by at least one method	WP_047918116.1		KARACHI_RS02315	1860020	1860352	1	hypothetical protein	P	Superoxide dismutase
1811493	1865711	54218	Predicted by at least one method	WP_047918113.1		KARACHI_RS02310	1860380	1861123	1	DNA methyltransferase	L	Site-specific DNA-cytosine methylase
1811493	1865711	54218	Predicted by at least one method	WP_047918110.1		KARACHI_RS02305	1861157	1862059	1	recombination-associated protein RdgC	L	DNA recombination-dependent growth factor C
1811493	1865711	54218	Predicted by at least one method	WP_080959863.1		KARACHI_RS11370	1862203	1862733	1	hypothetical protein	D	Chromosome segregation ATPase
1811493	1865711	54218	Predicted by at least one method	WP_047918107.1		KARACHI_RS02290	1862816	1863034	1	hypothetical protein	U	Biopolymer transport protein ExbD
1811493	1865711	54218	Predicted by at least one method	WP_047918104.1		KARACHI_RS02285	1863031	1863468	1	hypothetical protein	M	Glycosyltransferase involved in cell wall bisynthesis
1811493	1865711	54218	Predicted by at least one method	WP_047918101.1		KARACHI_RS02280	1863473	1863769	1	hypothetical protein	D	Cell division protein FtsX
1811493	1865711	54218	Predicted by at least one method	WP_047918098.1		KARACHI_RS02275	1863807	1864088	1	hypothetical protein	KX	Predicted DNA-binding transcriptional regulator AlpA
1811493	1865711	54218	Predicted by at least one method	WP_047918094.1		KARACHI_RS02270	1864085	1865074	-1	integrase	LX	Integrase
1811493	1865711	54218	Predicted by at least one method	WP_005751159.1		KARACHI_RS02260	1865364	1865711	-1	protein-export membrane protein SecG	U	Preprotein translocase subunit SecG
