# Supplementary material for: Comparative analysis reveals the Genomic Islands in Pasteurella multocida population genetics: on Symbiosis and adaptability
Source: BMC Genomics. 2019 Jan 18;20:63. doi: 10.1186/s12864-018-5366-6 (PMC6339346; doi:10.1186/s12864-018-5366-6)
Supplement: Supplementary file 6 — File S1. Detailed information on GI of each strain (ZIP 1360 kb). [file 12864_2018_5366_MOESM6_ESM.zip › File. S1. Detailed information on GI of each strain/Detailed information on GIs of 97 whole genomes strains/P-1062.xls]

## Sheet: Islandviewer Results
Island start	Island end	Length	Method	Gene name	Gene ID	Locus	Gene start	Gene end	Strand	Product	COG		External Annotations
136126	167352	31226	Predicted by at least one method	WP_042743275.1		P1062_RS00725	135131	136129	1	integrase	LX	Integrase	PAI
136126	167352	31226	Predicted by at least one method	WP_016569957.1		P1062_RS00730	136126	136407	-1	hypothetical protein	KX	Predicted DNA-binding transcriptional regulator AlpA
136126	167352	31226	Predicted by at least one method	WP_016569958.1		P1062_RS00735	136392	137069	-1	site-specific DNA-methyltransferase	L	Adenine specific DNA methylase Mod
136126	167352	31226	Predicted by at least one method	WP_016569959.1		P1062_RS00740	137074	137436	-1	hypothetical protein	H	Coproporphyrinogen III oxidase
136126	167352	31226	Predicted by at least one method	WP_016569960.1		P1062_RS00745	137436	139604	-1	replication protein	F	Xanthine dehydrogenase, iron-sulfur cluster and FAD-binding subunit A
136126	167352	31226	Predicted by at least one method	WP_016569961.1		P1062_RS12090	139604	140083	-1	hypothetical protein	L	Holliday junction resolvasome RuvABC, ATP-dependent DNA helicase subunit
136126	167352	31226	Predicted by at least one method	WP_052329010.1		P1062_RS00755	140099	140416	-1	hypothetical protein	P	ABC-type nitrate/sulfonate/bicarbonate transport system, periplasmic component
136126	167352	31226	Predicted by at least one method			P1062_RS00760	140507	140742	-1	hypothetical protein
136126	167352	31226	Predicted by at least one method			P1062_RS00765	140726	141060	-1	hypothetical protein
136126	167352	31226	Predicted by at least one method	WP_016569966.1		P1062_RS00770	141082	141354	-1	hypothetical protein	EH	3'-phosphoadenosine 5'-phosphosulfate sulfotransferase (PAPS reductase)/FAD synthetase or related enzyme
136126	167352	31226	Predicted by at least one method	WP_016569967.1		P1062_RS00775	141447	141734	-1	hypothetical protein	L	Site-specific DNA recombinase related to the DNA invertase Pin
136126	167352	31226	Predicted by at least one method	WP_016569968.1		P1062_RS00780	141731	142201	-1	hypothetical protein	E	Diaminopimelate decarboxylase
136126	167352	31226	Predicted by at least one method	WP_016533192.1		P1062_RS00785	142215	142760	-1	hypothetical protein	J	Seryl-tRNA synthetase
136126	167352	31226	Predicted by at least one method	WP_016533193.1		P1062_RS00790	142775	142990	-1	hypothetical protein	K	DNA-binding transcriptional regulator YdaS, prophage-encoded, Cro superfamily
136126	167352	31226	Predicted by at least one method	WP_016533194.1		P1062_RS00795	143141	143812	1	LexA family transcriptional repressor	X	Phage repressor protein C, contains Cro/C1-type HTH and peptisase s24 domains
136126	167352	31226	Predicted by at least one method	WP_051127934.1		P1062_RS00800	143842	144345	1	hypothetical protein	L	NAD-dependent DNA ligase
136126	167352	31226	Predicted by at least one method	WP_016533196.1		P1062_RS00805	144805	145962	-1	hypothetical protein	X	Phage protein D
136126	167352	31226	Predicted by at least one method	WP_016533197.1		P1062_RS00810	145959	146396	-1	phage-related tail protein	X	Phage protein U
136126	167352	31226	Predicted by at least one method	WP_016569969.1		P1062_RS12140	146465	146566	-1	GpE family phage tail protein	C	Pyruvate/2-oxoglutarate dehydrogenase complex, dihydrolipoamide acyltransferase (E2) component
136126	167352	31226	Predicted by at least one method	WP_016533198.1		P1062_RS00815	146605	146907	-1	hypothetical protein	M	Nucleoside-diphosphate-sugar epimerase
136126	167352	31226	Predicted by at least one method	WP_016533199.1		P1062_RS00820	146965	147471	-1	phage major tail tube protein	X	Phage tail tube protein FII
136126	167352	31226	Predicted by at least one method	WP_016569970.1		P1062_RS00825	147482	148672	-1	tail sheath protein	X	Phage tail sheath protein FI
136126	167352	31226	Predicted by at least one method			P1062_RS12145	148987	149175	-1	enoyl-CoA hydratase
136126	167352	31226	Predicted by at least one method			P1062_RS00830	150002	151015	-1	hypothetical protein
136126	167352	31226	Predicted by at least one method			P1062_RS00835	151286	152038	-1	phage tail protein
136126	167352	31226	Predicted by at least one method	WP_016533149.1		P1062_RS00840	152055	152591	-1	phage tail protein I	X	Bacteriophage P2-related tail formation protein
136126	167352	31226	Predicted by at least one method	WP_016533148.1		P1062_RS00845	152581	153495	-1	phage baseplate-assembly protein J	X	Phage-related baseplate assembly protein
136126	167352	31226	Predicted by at least one method	WP_016533147.1		P1062_RS00850	153492	153830	-1	baseplate assembly protein W	X	Phage baseplate assembly protein W
136126	167352	31226	Predicted by at least one method	WP_016533146.1		P1062_RS00855	153830	154471	-1	phage-related baseplate assembly protein	X	Phage P2 baseplate assembly protein gpV
136126	167352	31226	Predicted by at least one method	WP_016533145.1		P1062_RS00860	154591	157362	-1	phage tail tape measure protein	X	Phage-related tail protein
136126	167352	31226	Predicted by at least one method	WP_016533144.1		P1062_RS00865	157377	157832	-1	phage tail protein	X	Mu-like prophage protein gpG
136126	167352	31226	Predicted by at least one method	WP_016533143.1		P1062_RS00870	157819	158313	-1	bacteriophage tail completion protein	G	Broad specificity phosphatase PhoE
136126	167352	31226	Predicted by at least one method	WP_016533142.1		P1062_RS00875	158310	158522	-1	molecular chaperone DnaK	J	RNA polymerase-binding transcription factor DksA
136126	167352	31226	Predicted by at least one method	WP_042743126.1		P1062_RS00880	158526	158732	-1	hypothetical protein	J	Ribosome-interacting GTPase 1
136126	167352	31226	Predicted by at least one method	WP_016533140.1		P1062_RS12150	158662	159045	-1	hypothetical protein	E	Na+/proline symporter
136126	167352	31226	Predicted by at least one method	WP_016533139.1		P1062_RS00885	159030	159551	-1	bacteriophage lysozyme	M	Phage-related lysozyme (muramidase), GH24 family
136126	167352	31226	Predicted by at least one method	WP_016533138.1		P1062_RS00890	159541	159768	-1	hypothetical protein	P	Outer membrane receptor for ferrienterochelin and colicins
136126	167352	31226	Predicted by at least one method	WP_016533137.1		P1062_RS00895	159779	159982	-1	phage tail X family protein	X	P2-like prophage tail protein X
136126	167352	31226	Predicted by at least one method	WP_016533136.1		P1062_RS00900	159982	160488	-1	phage capsid completion protein	K	DNA-binding transcriptional regulator, HxlR family
136126	167352	31226	Predicted by at least one method	WP_016533135.1		P1062_RS00905	160590	161261	-1	phage small terminase subunit	C	Cytochrome c, mono- and diheme variants
136126	167352	31226	Predicted by at least one method	WP_016533134.1		P1062_RS00910	161265	162311	-1	phage capsid protein	R	Short-chain dehydrogenase
136126	167352	31226	Predicted by at least one method	WP_016533133.1		P1062_RS00915	162327	163178	-1	phage capsid scaffolding protein	S	Uncharacterized protein
136126	167352	31226	Predicted by at least one method	WP_016569974.1		P1062_RS00920	163328	165121	1	oxidoreductase	S	Uncharacterized protein YjcR
136126	167352	31226	Predicted by at least one method	WP_016569975.1		P1062_RS00925	165134	166129	1	portal vertex protein	X	Phage portal protein BeeE
136126	167352	31226	Predicted by at least one method	WP_005718542.1		P1062_RS00930	167089	167352	1	GlsB/YeaQ/YmgE family stress response membrane protein	R	Uncharacterized membrane protein YeaQ/YmgE, transglycosylase-associated protein family
239495	285228	45733	Predicted by at least one method	WP_015702671.1		P1062_RS01285	239495	240664	1	FAD-dependent 2-octaprenylphenol hydroxylase	HC	2-polyprenyl-6-methoxyphenol hydroxylase and related FAD-dependent oxidoreductases	PAI & RGI
239495	285228	45733	Predicted by at least one method	WP_016569978.1		P1062_RS01290	241316	241639	-1	hypothetical protein	V	CRISPR/Cas system endoribonuclease Cas6, RAMP superfamily
239495	285228	45733	Predicted by at least one method	WP_016569979.1		P1062_RS01295	241687	246675	-1	host specificity protein J	X	Phage-related protein, tail component
239495	285228	45733	Predicted by at least one method	WP_014667799.1		P1062_RS01300	246679	247299	-1	tail protein	X	Phage-related protein, tail component
239495	285228	45733	Predicted by at least one method	WP_016569980.1		P1062_RS01305	247242	247985	-1	phage tail protein	O	Proteasome lid subunit RPN8/RPN11, contains Jab1/MPN domain metalloenzyme (JAMM) motif
239495	285228	45733	Predicted by at least one method	WP_023430089.1		P1062_RS01310	247990	248703	-1	phage minor tail protein L	X	Phage-related protein
239495	285228	45733	Predicted by at least one method	WP_014390756.1		P1062_RS01315	248793	249122	-1	Gifsy-1 prophage VmtM	X	Phage-related protein
239495	285228	45733	Predicted by at least one method	WP_042743193.1		P1062_RS01320	249125	251569	-1	tail length tape measure protein	D	Chromosome segregation ATPase
239495	285228	45733	Predicted by at least one method	WP_016533322.1		P1062_RS01325	251628	252023	-1	hypothetical protein	J	Glutamyl- or glutaminyl-tRNA synthetase
239495	285228	45733	Predicted by at least one method	WP_016533321.1		P1062_RS01330	252091	252555	-1	hypothetical protein	PR	Phenylpropionate dioxygenase or related ring-hydroxylating dioxygenase, large terminal subunit
239495	285228	45733	Predicted by at least one method	WP_016533320.1		P1062_RS01335	252586	253257	-1	hypothetical protein	S	Uncharacterized membrane protein YdfJ, MMPL/SSD domain
239495	285228	45733	Predicted by at least one method	WP_014390749.1		P1062_RS01340	253311	253793	-1	phage tail protein	R	Uncharacterized conserved protein YjdB, contains Ig-like domain
239495	285228	45733	Predicted by at least one method	WP_016533319.1		P1062_RS01345	253805	254176	-1	hypothetical protein	V	Multidrug efflux pump subunit AcrB
239495	285228	45733	Predicted by at least one method	WP_014390747.1		P1062_RS01350	254173	254544	-1	hypothetical protein	O	Formylglycine-generating enzyme, required for sulfatase activity, contains SUMF1/FGE domain
239495	285228	45733	Predicted by at least one method	WP_014390746.1		P1062_RS01355	254549	254893	-1	hypothetical protein	I	Lysophospholipase, alpha-beta hydrolase superfamily
239495	285228	45733	Predicted by at least one method	WP_042743192.1		P1062_RS01360	254896	255264	-1	hypothetical protein	H	Uroporphyrinogen-III decarboxylase
239495	285228	45733	Predicted by at least one method			P1062_RS12165	255449	255685	-1	hypothetical protein
239495	285228	45733	Predicted by at least one method	WP_016533288.1		P1062_RS01365	255696	256694	-1	hypothetical protein	S	Uncharacterized protein, linocin/CFP29 family
239495	285228	45733	Predicted by at least one method	WP_016533289.1		P1062_RS01370	256706	257140	-1	hypothetical protein	V	Nitroimidazol reductase NimA or a related FMN-containing flavoprotein, pyridoxamine 5'-phosphate oxidase superfamily
239495	285228	45733	Predicted by at least one method	WP_016533290.1		P1062_RS01375	257140	258486	-1	hypothetical protein	S	Uncharacterized protein
239495	285228	45733	Predicted by at least one method	WP_014390740.1		P1062_RS01380	258501	259472	-1	hypothetical protein	S	Uncharacterized conserved protein, contains phage Mu gpF-like domain
239495	285228	45733	Predicted by at least one method	WP_016533291.1		P1062_RS01385	259426	260871	-1	phage protein	S	Uncharacterized protein
239495	285228	45733	Predicted by at least one method	WP_016533292.1		P1062_RS01390	260886	262112	-1	phage terminase large subunit pbsx family	X	Phage terminase large subunit
239495	285228	45733	Predicted by at least one method	WP_014390737.1		P1062_RS01395	262096	262593	-1	terminase	X	Transposase and inactivated derivatives
239495	285228	45733	Predicted by at least one method	WP_016533497.1		P1062_RS12170	262676	262858	1	addiction module toxin, HicA family	R	Predicted RNA binding protein YcfA, dsRBD-like fold, HicA-like mRNA interferase family
239495	285228	45733	Predicted by at least one method	WP_014390736.1		P1062_RS01400	262887	263321	1	CopG family transcriptional regulator	K	Transcriptional regulator, contains Arc/MetJ-type RHH (ribbon-helix-helix) DNA-binding domain
239495	285228	45733	Predicted by at least one method	WP_080673116.1		P1062_RS12175	263356	263637	-1	hypothetical protein	E	Threonine aldolase
239495	285228	45733	Predicted by at least one method	WP_016569983.1		P1062_RS01405	263543	263866	-1	hypothetical protein	J	Alanyl-tRNA synthetase
239495	285228	45733	Predicted by at least one method	WP_016533462.1		P1062_RS01410	263869	264453	-1	phage lysozyme	R	Predicted chitinase
239495	285228	45733	Predicted by at least one method	WP_016533461.1		P1062_RS01415	264425	264790	-1	phage holin, lambda family	T	Bacteriophytochrome (light-regulated signal transduction histidine kinase)
239495	285228	45733	Predicted by at least one method	WP_016533470.1		P1062_RS01420	265379	265744	-1	hypothetical protein	F	Dihydroorotase or related cyclic amidohydrolase
239495	285228	45733	Predicted by at least one method	WP_016533469.1		P1062_RS01425	265744	266346	-1	bacteriophage Lambda NinG protein	V	5-methylcytosine-specific restriction endonuclease McrA
239495	285228	45733	Predicted by at least one method	WP_016533468.1		P1062_RS01430	266434	266646	-1	hypothetical protein	R	Predicted oxidoreductase (related to aryl-alcohol dehydrogenase)
239495	285228	45733	Predicted by at least one method	WP_016569985.1		P1062_RS01435	266720	267178	-1	protein ninB	I	Biotin carboxylase
239495	285228	45733	Predicted by at least one method	WP_041423202.1		P1062_RS01440	267168	267698	-1	adenine methyltransferase	D	Chromosome segregation ATPase
239495	285228	45733	Predicted by at least one method	WP_016533441.1		P1062_RS01445	267708	268397	-1	replication protein P	T	Signal transduction histidine kinase regulating C4-dicarboxylate transport system
239495	285228	45733	Predicted by at least one method	WP_016533442.1		P1062_RS01450	268397	269299	-1	hypothetical protein	L	DNA replication protein DnaD
239495	285228	45733	Predicted by at least one method	WP_014390722.1		P1062_RS01455	269301	269654	-1	HNH endonuclease	V	5-methylcytosine-specific restriction endonuclease McrA
239495	285228	45733	Predicted by at least one method	WP_016569986.1		P1062_RS01460	269651	269911	-1	hypothetical protein	X	Phage regulatory protein Rha
239495	285228	45733	Predicted by at least one method	WP_016569988.1		P1062_RS01465	270164	270616	-1	hypothetical protein	O	DnaJ-class molecular chaperone with C-terminal Zn finger domain
239495	285228	45733	Predicted by at least one method	WP_014390719.1		P1062_RS01470	270665	270862	-1	hypothetical protein	IQ	Acyl-CoA synthetase (AMP-forming)/AMP-acid ligase II
239495	285228	45733	Predicted by at least one method	WP_016569989.1		P1062_RS01475	270986	271663	1	transcriptional regulator	X	Phage repressor protein C, contains Cro/C1-type HTH and peptisase s24 domains
239495	285228	45733	Predicted by at least one method	WP_016533478.1		P1062_RS01480	271846	272109	1	HicA protein	R	Predicted RNA binding protein YcfA, dsRBD-like fold, HicA-like mRNA interferase family
239495	285228	45733	Predicted by at least one method	WP_016533477.1		P1062_RS01485	272112	272591	1	toxin-antitoxin system HicB family antitoxin	R	Predicted nuclease of the RNAse H fold, HicB family
239495	285228	45733	Predicted by at least one method	WP_016533476.1		P1062_RS01490	272588	272971	1	hypothetical protein	O	Folate-binding Fe-S cluster repair protein YgfZ, possible role in tRNA modification
239495	285228	45733	Predicted by at least one method	WP_016533507.1		P1062_RS01495	273582	273812	1	hypothetical protein	M	UDP-N-acetylmuramate-alanine ligase
239495	285228	45733	Predicted by at least one method	WP_014391456.1		P1062_RS01500	274037	274300	1	hypothetical protein	C	2,4-dienoyl-CoA reductase or related NADH-dependent reductase, Old Yellow Enzyme (OYE) family
239495	285228	45733	Predicted by at least one method	WP_014391102.1		P1062_RS01505	274388	274921	1	hypothetical protein; Pathogen-associated gene(PAG)	G	Predicted arabinose efflux permease, MFS family
239495	285228	45733	Predicted by at least one method	WP_016569990.1		P1062_RS01510	275383	276018	1	antirepressor	X	Prophage antirepressor
239495	285228	45733	Predicted by at least one method	WP_014390710.1		P1062_RS01515	276080	276391	-1	hypothetical protein	S	Small basic protein (function unknown)
239495	285228	45733	Predicted by at least one method	WP_014391453.1		P1062_RS01520	276458	276757	1	hypothetical protein	MV	Multidrug efflux pump subunit AcrA (membrane-fusion protein)
239495	285228	45733	Predicted by at least one method	WP_016569991.1		P1062_RS01525	276729	276965	1	hypothetical protein	O	Sulfatase maturation enzyme AslB, radical SAM superfamily
239495	285228	45733	Predicted by at least one method	WP_016533471.1		P1062_RS01530	277313	277957	1	hypothetical protein	L	DNA polymerase elongation subunit (family B)
239495	285228	45733	Predicted by at least one method	WP_016533472.1		P1062_RS01535	278000	278701	1	hypothetical protein	L	Single-stranded DNA-specific exonuclease, DHH superfamily, may be involved in archaeal DNA replication intiation
239495	285228	45733	Predicted by at least one method	WP_016569994.1		P1062_RS01540	278712	279140	1	single-stranded DNA-binding protein	L	Single-stranded DNA-binding protein
239495	285228	45733	Predicted by at least one method			P1062_RS01545	279202	279560	1	hypothetical protein
239495	285228	45733	Predicted by at least one method			P1062_RS01550	279632	280421	1	hypothetical protein
239495	285228	45733	Predicted by at least one method	WP_016569996.1		P1062_RS01555	280474	281073	1	hypothetical protein	FR	5'-deoxynucleotidase YfbR and related HD superfamily hydrolases
239495	285228	45733	Predicted by at least one method	WP_016569997.1		P1062_RS01560	281070	281360	1	hypothetical protein	U	Preprotein translocase subunit SecA (ATPase, RNA helicase)
239495	285228	45733	Predicted by at least one method	WP_016569998.1		P1062_RS01565	281394	281876	1	methyltransferase	J	23S rRNA G2069 N7-methylase RlmK or C1962 C5-methylase RlmI
239495	285228	45733	Predicted by at least one method	WP_016569999.1		P1062_RS01570	281879	282112	1	hypothetical protein	ER	Threonine dehydrogenase or related Zn-dependent dehydrogenase
239495	285228	45733	Predicted by at least one method	WP_080637896.1		P1062_RS12180	282100	282312	1	hypothetical protein	U	Periplasmic component of the Tol biopolymer transport system
239495	285228	45733	Predicted by at least one method	WP_042743266.1		P1062_RS01575	282373	282813	1	hypothetical protein	G	ABC-type sugar transport system, periplasmic component, contains N-terminal xre family HTH domain
239495	285228	45733	Predicted by at least one method	WP_016570001.1		P1062_RS12095	283068	283745	1	antirepressor	X	Prophage antirepressor
239495	285228	45733	Predicted by at least one method	WP_015691045.1		P1062_RS12185	283934	284266	1	DNA-binding protein	KX	Predicted DNA-binding transcriptional regulator AlpA
239495	285228	45733	Predicted by at least one method	WP_016533473.1		P1062_RS01585	284263	285228	1	integrase	LX	Integrase
498763	509039	10276	Predicted by at least one method	WP_005718316.1		P1062_RS02640	498763	499215	1	transcriptional regulator AsnC	K	DNA-binding transcriptional regulator, Lrp family	PAI
498763	509039	10276	Predicted by at least one method	WP_005718315.1		P1062_RS02645	499238	499996	1	uridine phosphorylase	F	Uridine phosphorylase
498763	509039	10276	Predicted by at least one method	WP_015702583.1	rimO	P1062_RS02650	500192	501532	1	30S ribosomal protein S12 methylthiotransferase RimO	J	tRNA A37 methylthiotransferase MiaB
498763	509039	10276	Predicted by at least one method	WP_015702581.1		P1062_RS02655	501712	505452	1	autotransporter adhesin	UW	Autotransporter adhesin
498763	509039	10276	Predicted by at least one method	WP_005755156.1		P1062_RS02660	505567	506037	1	protein-tyrosine-phosphatase	T	Protein-tyrosine-phosphatase
498763	509039	10276	Predicted by at least one method	WP_005718289.1		P1062_RS02665	506134	506346	1	hypothetical protein	S	Uncharacterized conserved protein YdcH, DUF465 family
498763	509039	10276	Predicted by at least one method	WP_014325726.1		P1062_RS02670	506461	506925	-1	IS200/IS605 family transposase	X	REP element-mobilizing transposase RayT
498763	509039	10276	Predicted by at least one method	WP_005724401.1		P1062_RS02675	507118	507717	-1	FKBP-type peptidyl-prolyl cis-trans isomerase	O	FKBP-type peptidyl-prolyl cis-trans isomerase 2
498763	509039	10276	Predicted by at least one method	WP_005724400.1		P1062_RS02680	507781	508494	-1	hypothetical protein	S	Predicted secreted (periplasmic) protein
498763	509039	10276	Predicted by at least one method	WP_005735662.1		P1062_RS02685	508614	509039	-1	ribonuclease E inhibitor RraB	J	Regulator of RNase E activity RraB
750985	778780	27795	Predicted by at least one method	WP_016533278.1		P1062_RS03875	750985	751335	-1	hypothetical protein	X	Mu-like prophage protein gp46	PAI
750985	778780	27795	Predicted by at least one method	WP_016533279.1		P1062_RS03880	751411	752067	-1	phage baseplate assembly protein V	X	Mu-like prophage protein gp45
750985	778780	27795	Predicted by at least one method	WP_042743186.1		P1062_RS03885	752070	753182	-1	tail protein	X	Mu-like prophage tail protein gpP
750985	778780	27795	Predicted by at least one method	WP_016533281.1		P1062_RS03890	753184	754509	-1	phage virion protein	X	Mu-like prophage DNA circulation protein
750985	778780	27795	Predicted by at least one method	WP_016570033.1		P1062_RS03895	754512	756767	-1	hypothetical protein	X	Phage-related tail protein
750985	778780	27795	Predicted by at least one method	WP_016570034.1		P1062_RS12100	756815	756994	-1	hypothetical protein	G	Myo-inositol catabolism protein IolC
750985	778780	27795	Predicted by at least one method	WP_016533381.1		P1062_RS03905	757051	757392	-1	hypothetical protein	V	ABC-type multidrug transport system, ATPase and permease component
750985	778780	27795	Predicted by at least one method	WP_016533261.1		P1062_RS03955	764192	765493	-1	phage head morphogenesis protein	S	Uncharacterized conserved protein, contains phage Mu gpF-like domain
750985	778780	27795	Predicted by at least one method	WP_016533262.1		P1062_RS03960	765486	767120	-1	hypothetical protein	X	Mu-like prophage protein gp29
750985	778780	27795	Predicted by at least one method	WP_016533263.1		P1062_RS03965	767124	768764	-1	hypothetical protein	X	Phage terminase large subunit
750985	778780	27795	Predicted by at least one method	WP_016533264.1		P1062_RS03970	768868	769368	-1	hypothetical protein	K	DNA-binding transcriptional regulator, FadR family
750985	778780	27795	Predicted by at least one method	WP_016533265.1		P1062_RS03975	769372	769620	-1	hypothetical protein	NT	Methyl-accepting chemotaxis protein
750985	778780	27795	Predicted by at least one method	WP_016533266.1		P1062_RS03980	769620	769874	-1	hypothetical protein	D	Chromosome segregation ATPase
750985	778780	27795	Predicted by at least one method	WP_078801745.1		P1062_RS12235	769858	770046	-1	hypothetical protein	R	WD40 repeat
750985	778780	27795	Predicted by at least one method	WP_016570037.1		P1062_RS03985	769988	770245	-1	hypothetical protein	K	Predicted DNA-binding transcriptional regulator, contains HTH domain
750985	778780	27795	Predicted by at least one method	WP_016533402.1		P1062_RS03990	770242	770478	-1	hypothetical protein	E	V8-like Glu-specific endopeptidase
750985	778780	27795	Predicted by at least one method	WP_016533403.1		P1062_RS03995	770631	771116	-1	N-acetyl-anhydromuranmyl-L-alanine amidase	M	N-acetyl-anhydromuramyl-L-alanine amidase AmpD
750985	778780	27795	Predicted by at least one method	WP_016533404.1		P1062_RS04000	771207	771635	-1	hypothetical protein	K	Transcriptional regulator, Middle operon regulator (Mor) family
750985	778780	27795	Predicted by at least one method	WP_016533405.1		P1062_RS04005	771764	772099	-1	hypothetical protein	P	ABC-type Mn2+/Zn2+ transport system, ATPase component
750985	778780	27795	Predicted by at least one method	WP_016533406.1		P1062_RS04010	772136	772600	-1	GemA protein	X	Mu-like prophage protein gp16
750985	778780	27795	Predicted by at least one method	WP_016533407.1		P1062_RS04015	772587	772967	-1	hypothetical protein	L	Rad3-related DNA helicase
750985	778780	27795	Predicted by at least one method	WP_016533408.1		P1062_RS04020	772960	773433	-1	hypothetical protein	R	Predicted ATPase, AAA+ superfamily
750985	778780	27795	Predicted by at least one method	WP_016570039.1		P1062_RS04025	773509	773991	-1	phage protein	L	Excinuclease UvrABC ATPase subunit
750985	778780	27795	Predicted by at least one method	WP_016533354.1		P1062_RS04030	774035	774310	-1	hypothetical protein	F	Hypoxanthine-guanine phosphoribosyltransferase
750985	778780	27795	Predicted by at least one method			P1062_RS04035	774335	775035	-1	hypothetical protein
750985	778780	27795	Predicted by at least one method	WP_016533353.1		P1062_RS04040	775032	775268	-1	hypothetical protein	E	Shikimate 5-dehydrogenase
750985	778780	27795	Predicted by at least one method	WP_016533352.1		P1062_RS04045	775277	775825	-1	metal-dependent phosphohydrolase	FR	5'-deoxynucleotidase YfbR and related HD superfamily hydrolases
750985	778780	27795	Predicted by at least one method	WP_016533351.1		P1062_RS04050	776161	776370	-1	hypothetical protein	C	Phosphoenolpyruvate carboxykinase, ATP-dependent
750985	778780	27795	Predicted by at least one method	WP_016533350.1		P1062_RS04055	776528	777145	-1	hypothetical protein	L	Superfamily II DNA helicase RecQ
750985	778780	27795	Predicted by at least one method	WP_016533349.1		P1062_RS04060	777148	777336	-1	hypothetical protein	K	Predicted DNA-binding transcriptional regulator, ArsR family
750985	778780	27795	Predicted by at least one method	WP_016533348.1		P1062_RS04065	777345	777554	-1	hypothetical protein	O	Thiol-disulfide isomerase or thioredoxin
750985	778780	27795	Predicted by at least one method	WP_016533347.1		P1062_RS04070	777571	777891	-1	hypothetical protein	H	Ubiquinone biosynthesis protein UbiJ, contains SCP2 domain
750985	778780	27795	Predicted by at least one method	WP_016533346.1		P1062_RS04075	777905	778780	-1	hypothetical protein	X	Bacteriophage DNA transposition protein, AAA+ family ATPase
1181674	1224337	42663	Predicted by at least one method	WP_005722568.1		P1062_RS05850	1181674	1181943	1	N-acetyltransferase	R	Predicted acetyltransferase, GNAT superfamily	PAI & RGI
1181674	1224337	42663	Predicted by at least one method	WP_014390695.1		P1062_RS05860	1182450	1183622	-1	integrase	LX	Integrase
1181674	1224337	42663	Predicted by at least one method	WP_051127937.1		P1062_RS12105	1183998	1184270	-1	hypothetical protein	J	Methylase of polypeptide chain release factors
1181674	1224337	42663	Predicted by at least one method	WP_016533427.1		P1062_RS05870	1184569	1184868	-1	hypothetical protein	R	Predicted carbamoyl transferase, NodU family
1181674	1224337	42663	Predicted by at least one method	WP_016570062.1		P1062_RS05875	1184878	1185411	-1	phage protein	T	Signal transduction histidine kinase
1181674	1224337	42663	Predicted by at least one method	WP_016570063.1		P1062_RS05880	1185616	1186146	-1	hypothetical protein	FR	5'-deoxynucleotidase YfbR and related HD superfamily hydrolases
1181674	1224337	42663	Predicted by at least one method	WP_014391448.1		P1062_RS05885	1186199	1186987	-1	hypothetical protein	S	Uncharacterized conserved protein YfdQ, DUF2303 family
1181674	1224337	42663	Predicted by at least one method	WP_016570064.1		P1062_RS05890	1187059	1187412	-1	hypothetical protein	T	Signal transduction histidine kinase regulating C4-dicarboxylate transport system
1181674	1224337	42663	Predicted by at least one method	WP_016533530.1		P1062_RS05895	1187455	1187646	-1	hypothetical protein	V	Type II restriction/modification system, DNA methylase subunit YeeA
1181674	1224337	42663	Predicted by at least one method	WP_016570065.1		P1062_RS05900	1187658	1188122	-1	single-stranded DNA-binding protein	L	Single-stranded DNA-binding protein
1181674	1224337	42663	Predicted by at least one method			P1062_RS05905	1188126	1188738	-1	exonuclease
1181674	1224337	42663	Predicted by at least one method	WP_016533454.1		P1062_RS05910	1188731	1189582	-1	phage recombination protein Bet	L	Recombinational DNA repair protein RecT
1181674	1224337	42663	Predicted by at least one method	WP_016570067.1		P1062_RS05915	1189586	1190572	-1	hypothetical protein	M	Uncharacterized protein involved in exopolysaccharide biosynthesis
1181674	1224337	42663	Predicted by at least one method	WP_016570068.1		P1062_RS05920	1190750	1190986	-1	hypothetical protein	O	Sulfatase maturation enzyme AslB, radical SAM superfamily
1181674	1224337	42663	Predicted by at least one method	WP_016570069.1		P1062_RS05925	1190973	1191257	-1	hypothetical protein	R	Predicted acyl esterase
1181674	1224337	42663	Predicted by at least one method	WP_014390710.1		P1062_RS05930	1191324	1191635	1	hypothetical protein	S	Small basic protein (function unknown)
1181674	1224337	42663	Predicted by at least one method	WP_016570070.1		P1062_RS05935	1191697	1192344	-1	hypothetical protein	X	Prophage antirepressor
1181674	1224337	42663	Predicted by at least one method			P1062_RS05940	1192610	1193156	-1	integrase
1181674	1224337	42663	Predicted by at least one method			P1062_RS12255	1193295	1193523	-1	hypothetical protein
1181674	1224337	42663	Predicted by at least one method	WP_016533507.1		P1062_RS05950	1193749	1193979	-1	hypothetical protein	M	UDP-N-acetylmuramate-alanine ligase
1181674	1224337	42663	Predicted by at least one method	WP_016570073.1		P1062_RS05955	1194554	1194868	1	addiction module protein	V	Putative component of the toxin-antitoxin plasmid stabilization module
1181674	1224337	42663	Predicted by at least one method	WP_016570074.1		P1062_RS05960	1194865	1195155	1	transcriptional regulator	X	DNA-binding prophage protein
1181674	1224337	42663	Predicted by at least one method	WP_080673118.1		P1062_RS05965	1195180	1195644	-1	hypothetical protein	S	Uncharacterized conserved protein, contains DUF3084 domain
1181674	1224337	42663	Predicted by at least one method	WP_016570076.1		P1062_RS05970	1195655	1196050	-1	hypothetical protein	GEPR	MFS family permease
1181674	1224337	42663	Predicted by at least one method	WP_016570077.1		P1062_RS05975	1196118	1196774	-1	phage repressor protein	KT	SOS-response transcriptional repressor LexA (RecA-mediated autopeptidase)
1181674	1224337	42663	Predicted by at least one method	WP_016570078.1		P1062_RS05980	1196905	1197111	1	transcriptional regulator	K	DNA-binding transcriptional regulator, XRE-family HTH domain
1181674	1224337	42663	Predicted by at least one method	WP_016570079.1		P1062_RS05985	1197160	1197612	1	hypothetical protein	PH	ABC-type cobalamin/Fe3+-siderophores transport system, ATPase component
1181674	1224337	42663	Predicted by at least one method	WP_014391467.1		P1062_RS05990	1197670	1197930	1	hypothetical protein	X	Phage regulatory protein Rha
1181674	1224337	42663	Predicted by at least one method	WP_015691057.1		P1062_RS05995	1198015	1198833	1	hypothetical protein	K	DNA-binding transcriptional regulator, ArsR family
1181674	1224337	42663	Predicted by at least one method	WP_015691058.1		P1062_RS06000	1198830	1200194	1	DNA helicase	L	Replicative DNA helicase
1181674	1224337	42663	Predicted by at least one method	WP_015691059.1		P1062_RS06005	1200191	1200559	1	site-specific DNA-methyltransferase (adenine-specific)	J	N6-adenosine-specific RNA methylase IME4
1181674	1224337	42663	Predicted by at least one method	WP_015691060.1		P1062_RS06010	1200569	1200919	1	hypothetical protein	R	Predicted ATPase, archaeal AAA+ ATPase superfamily
1181674	1224337	42663	Predicted by at least one method	WP_015691061.1		P1062_RS06015	1200941	1201447	1	hypothetical protein	R	Predicted acyltransferase, LPLAT superfamily
1181674	1224337	42663	Predicted by at least one method	WP_016570080.1		P1062_RS06020	1201598	1202200	1	protein ninG	V	5-methylcytosine-specific restriction endonuclease McrA
1181674	1224337	42663	Predicted by at least one method	WP_016533470.1		P1062_RS06025	1202200	1202565	1	hypothetical protein	F	Dihydroorotase or related cyclic amidohydrolase
1181674	1224337	42663	Predicted by at least one method	WP_015691066.1		P1062_RS06030	1202774	1202989	-1	hypothetical protein	S	Uncharacterized protein
1181674	1224337	42663	Predicted by at least one method	WP_014390733.1		P1062_RS06035	1203367	1203663	1	hypothetical protein	V	CubicO group peptidase, beta-lactamase class C family
1181674	1224337	42663	Predicted by at least one method	WP_016533452.1		P1062_RS06040	1203660	1204190	1	lysozyme	M	Phage-related lysozyme (muramidase), GH24 family
1181674	1224337	42663	Predicted by at least one method	WP_075269227.1		P1062_RS12260	1204163	1204486	1	hypothetical protein	S	Uncharacterized conserved protein HemX (no evidence of involvement in heme biosynthesis)
1181674	1224337	42663	Predicted by at least one method	WP_016570081.1		P1062_RS06045	1204392	1204673	1	hypothetical protein	M	UDP-N-acetylenolpyruvoylglucosamine reductase
1181674	1224337	42663	Predicted by at least one method	WP_016533220.1		P1062_RS06050	1204711	1205127	-1	hypothetical protein	V	Predicted nuclease of the RNAse H fold, HicB family
1181674	1224337	42663	Predicted by at least one method	WP_016533221.1		P1062_RS06055	1205175	1205351	-1	addiction module toxin, HicA family	R	Predicted RNA binding protein YcfA, dsRBD-like fold, HicA-like mRNA interferase family
1181674	1224337	42663	Predicted by at least one method			P1062_RS06060	1205611	1206088	1	terminase
1181674	1224337	42663	Predicted by at least one method			P1062_RS06065	1206091	1208201	1	DNA packaging protein
1181674	1224337	42663	Predicted by at least one method	WP_014391481.1		P1062_RS06070	1208198	1208419	1	hypothetical protein; Pathogen-associated gene(PAG)	IQ	Acyl-CoA synthetase (AMP-forming)/AMP-acid ligase II
1181674	1224337	42663	Predicted by at least one method			P1062_RS06075	1208416	1209956	1	phage portal protein
1181674	1224337	42663	Predicted by at least one method			P1062_RS06080	1209892	1211899	1	peptidase S14
1181674	1224337	42663	Predicted by at least one method	WP_016570083.1		P1062_RS06085	1211972	1212298	1	hypothetical protein	X	Predicted phage recombinase, RecA/RadA family
1181674	1224337	42663	Predicted by at least one method	WP_014391484.1		P1062_RS06090	1212291	1212584	1	hypothetical protein	IQR	NAD(P)-dependent dehydrogenase, short-chain alcohol dehydrogenase family
1181674	1224337	42663	Predicted by at least one method	WP_016533227.1		P1062_RS06095	1212584	1213135	1	tail component of prophage	MV	Multidrug efflux pump subunit AcrA (membrane-fusion protein)
1181674	1224337	42663	Predicted by at least one method	WP_016533228.1		P1062_RS06100	1213132	1213539	1	phage tail protein	E	ABC-type proline/glycine betaine transport system, permease component
1181674	1224337	42663	Predicted by at least one method	WP_016570084.1		P1062_RS06105	1213564	1214043	1	tail protein	R	Uncharacterized conserved protein YjdB, contains Ig-like domain
1181674	1224337	42663	Predicted by at least one method	WP_016533230.1		P1062_RS06110	1214049	1214438	1	hypothetical protein	O	Sulfur transfer protein SufE, Fe-S center assembly
1181674	1224337	42663	Predicted by at least one method	WP_075269217.1		P1062_RS06115	1214501	1214761	1	hypothetical protein	P	Copper chaperone CopZ
1181674	1224337	42663	Predicted by at least one method			P1062_RS06120	1214748	1216903	1	hypothetical protein
1181674	1224337	42663	Predicted by at least one method	WP_014391491.1		P1062_RS06125	1216903	1217250	1	tail protein	X	Phage-related protein
1181674	1224337	42663	Predicted by at least one method	WP_023430122.1		P1062_RS06130	1217338	1218051	1	phage minor tail protein L	X	Phage-related protein
1181674	1224337	42663	Predicted by at least one method	WP_016570088.1		P1062_RS06135	1218054	1218794	1	tail protein	O	Proteasome lid subunit RPN8/RPN11, contains Jab1/MPN domain metalloenzyme (JAMM) motif
1181674	1224337	42663	Predicted by at least one method	WP_042743292.1		P1062_RS06140	1218737	1219327	1	tail protein	X	Phage-related protein, tail component
1181674	1224337	42663	Predicted by at least one method	WP_016570090.1		P1062_RS06145	1219331	1224337	1	host specificity protein J	X	Phage-related protein, tail component
2421353	2459047	37694	Predicted by at least one method	WP_016533283.1		P1062_RS11065	2421353	2424373	-1	ribonuclease E	J	Ribonuclease G or E	Symbiosis Island
2421353	2459047	37694	Predicted by at least one method	WP_005754466.1		P1062_RS11070	2424790	2425770	1	23S rRNA pseudouridine(955/2504/2580) synthase	J	Pseudouridylate synthase, 23S rRNA- or tRNA-specific
2421353	2459047	37694	Predicted by at least one method			P1062_RS11075	2425851	2426554	1	NAD-dependent protein deacylase
2421353	2459047	37694	Predicted by at least one method	WP_005717197.1		P1062_RS11080	2426608	2426928	-1	thiol reductase thioredoxin	O	Negative regulator of GroEL, contains thioredoxin-like and TPR-like domains
2421353	2459047	37694	Predicted by at least one method	WP_014325777.1		P1062_RS11085	2427043	2428152	-1	cystathionine gamma-synthase	E	Cystathionine beta-lyase/cystathionine gamma-synthase
2421353	2459047	37694	Predicted by at least one method	WP_016533392.1		P1062_RS11105	2429140	2429364	-1	hypothetical protein	F	NAD kinase
2421353	2459047	37694	Predicted by at least one method	WP_016533393.1		P1062_RS11110	2429859	2431460	-1	hypothetical protein	UXR	Uncharacterized conserved protein, implicated in type VI secretion and phage assembly
2421353	2459047	37694	Predicted by at least one method	WP_016533394.1		P1062_RS11115	2431457	2432029	-1	hypothetical protein	D	Cell division GTPase FtsZ
2421353	2459047	37694	Predicted by at least one method	WP_016533395.1		P1062_RS11120	2432016	2432780	-1	hypothetical protein	M	N-acetylmuramic acid 6-phosphate (MurNAc-6-P) etherase
2421353	2459047	37694	Predicted by at least one method	WP_016570161.1		P1062_RS12345	2432791	2435646	-1	hypothetical protein	X	Phage-related tail fibre protein
2421353	2459047	37694	Predicted by at least one method	WP_015982002.1		P1062_RS11135	2435684	2436280	-1	hypothetical protein	X	Bacteriophage P2-related tail formation protein
2421353	2459047	37694	Predicted by at least one method	WP_016533249.1		P1062_RS11140	2436277	2437443	-1	hypothetical protein	X	Uncharacterized phage protein gp47/JayE
2421353	2459047	37694	Predicted by at least one method	WP_005725175.1		P1062_RS11145	2437436	2437774	-1	hypothetical protein	F	Orotate phosphoribosyltransferase
2421353	2459047	37694	Predicted by at least one method	WP_016533248.1		P1062_RS11150	2437778	2439901	-1	phage tail tape measure protein	X	Phage-related tail protein
2421353	2459047	37694	Predicted by at least one method	WP_015981998.1		P1062_RS11155	2440094	2440402	-1	hypothetical protein	H	Ubiquinone/menaquinone biosynthesis C-methylase UbiE
2421353	2459047	37694	Predicted by at least one method	WP_016533246.1		P1062_RS11160	2440536	2440922	-1	hypothetical protein	JO	Protein N-acetyltransferase, RimJ/RimL family
2421353	2459047	37694	Predicted by at least one method	WP_015981996.1		P1062_RS11165	2440919	2441470	-1	short-chain dehydrogenase/reductase	M	Phage-related lysozyme (muramidase), GH24 family
2421353	2459047	37694	Predicted by at least one method	WP_016533245.1		P1062_RS11170	2441457	2441669	-1	hypothetical protein	E	Branched-chain amino acid ABC-type transport system, permease component
2421353	2459047	37694	Predicted by at least one method	WP_016533244.1		P1062_RS11175	2441749	2442201	-1	phage protein	E	5-enolpyruvylshikimate-3-phosphate synthase
2421353	2459047	37694	Predicted by at least one method	WP_016533243.1		P1062_RS11180	2442206	2443336	-1	tail sheath phage protein	K	Predicted transcriptional regulator
2421353	2459047	37694	Predicted by at least one method	WP_016570162.1		P1062_RS11185	2443355	2444044	-1	hypothetical protein	T	Protein-tyrosine-phosphatase
2421353	2459047	37694	Predicted by at least one method	WP_016533337.1		P1062_RS11190	2444041	2444574	-1	hypothetical protein	TK	Two-component response regulator, PleD family, consists of two REC domains and a diguanylate cyclase (GGDEF) domain
2421353	2459047	37694	Predicted by at least one method	WP_016533336.1		P1062_RS11195	2444571	2445023	-1	phage protein	E	Arginine decarboxylase (spermidine biosynthesis)
2421353	2459047	37694	Predicted by at least one method	WP_016533335.1		P1062_RS11200	2444996	2445868	-1	terminase endonuclease subunit	S	Uncharacterized conserved protein YbcC, UPF0753/DUF2309 family
2421353	2459047	37694	Predicted by at least one method	WP_016533334.1		P1062_RS11205	2445875	2446903	-1	phage capsid protein	M	Glycosyltransferase involved in cell wall bisynthesis
2421353	2459047	37694	Predicted by at least one method	WP_016533333.1		P1062_RS11210	2446908	2447792	-1	phage capsid scaffolding protein	R	Predicted acetyltransferase
2421353	2459047	37694	Predicted by at least one method	WP_016533332.1		P1062_RS11215	2447997	2449805	1	terminase ATPase subunit	X	Mu-like prophage FluMu protein gp28
2421353	2459047	37694	Predicted by at least one method	WP_016570163.1		P1062_RS11220	2449810	2450850	1	phage portal protein	X	Phage portal protein BeeE
2421353	2459047	37694	Predicted by at least one method	WP_005725620.1		P1062_RS11225	2450917	2451192	1	transcriptional regulator	NW	Tfp pilus assembly protein PilW
2421353	2459047	37694	Predicted by at least one method	WP_016533342.1		P1062_RS11230	2451289	2451825	-1	hypothetical protein	L	Site-specific DNA-adenine methylase
2421353	2459047	37694	Predicted by at least one method	WP_015981983.1		P1062_RS11235	2451794	2452048	-1	hypothetical protein	J	Valyl-tRNA synthetase
2421353	2459047	37694	Predicted by at least one method	WP_016533341.1		P1062_RS11240	2452062	2452334	-1	hypothetical protein	T	Signal transduction histidine kinase
2421353	2459047	37694	Predicted by at least one method	WP_016533340.1		P1062_RS11245	2452337	2452588	-1	hypothetical protein	K	DNA-binding transcriptional regulator, IscR family
2421353	2459047	37694	Predicted by at least one method	WP_016533339.1		P1062_RS11250	2452602	2455007	-1	bacteriophage replication gene A	Q	Non-ribosomal peptide synthetase component F
2421353	2459047	37694	Predicted by at least one method	WP_005725397.1		P1062_RS11255	2455025	2455294	-1	hypothetical protein	E	ABC-type proline/glycine betaine transport system, ATPase component
2421353	2459047	37694	Predicted by at least one method	WP_016570164.1		P1062_RS11260	2455300	2455551	-1	hypothetical protein	M	ABC-type lipoprotein export system, ATPase component
2421353	2459047	37694	Predicted by at least one method	WP_016533533.1		P1062_RS11265	2455565	2455774	-1	hypothetical protein	S	Uncharacterized membrane-anchored protein
2421353	2459047	37694	Predicted by at least one method	WP_016570165.1		P1062_RS11270	2455755	2456090	-1	hypothetical protein	H	Ubiquinone/menaquinone biosynthesis C-methylase UbiE
2421353	2459047	37694	Predicted by at least one method	WP_016533510.1		P1062_RS11275	2456083	2456265	-1	hypothetical protein	GEPR	MFS family permease
2421353	2459047	37694	Predicted by at least one method	WP_015981974.1		P1062_RS12350	2456231	2456416	-1	hypothetical protein	HI	Deoxyxylulose-5-phosphate synthase
2421353	2459047	37694	Predicted by at least one method	WP_016533458.1		P1062_RS11285	2456658	2456870	-1	hypothetical protein	L	DNA polymerase III, alpha subunit (gram-positive type)
2421353	2459047	37694	Predicted by at least one method	WP_005725712.1		P1062_RS11290	2456995	2457570	1	phage repressor protein CI	X	Phage repressor protein C, contains Cro/C1-type HTH and peptisase s24 domains
2421353	2459047	37694	Predicted by at least one method	WP_016533457.1		P1062_RS11295	2457570	2458022	1	hypothetical protein	P	Putative copper export protein
2421353	2459047	37694	Predicted by at least one method	WP_015981969.1		P1062_RS11300	2458025	2459047	1	integrase	LX	Integrase
2637344	2665739	28395	Predicted by at least one method	WP_005723319.1		P1062_RS11915	2637344	2639488	-1	polyribonucleotide nucleotidyltransferase	J	Polyribonucleotide nucleotidyltransferase (polynucleotide phosphorylase)	Metabolic Island & PAI
2637344	2665739	28395	Predicted by at least one method	WP_014390761.1		P1062_RS11920	2640163	2640486	-1	hypothetical protein	V	CRISPR/Cas system endoribonuclease Cas6, RAMP superfamily
2637344	2665739	28395	Predicted by at least one method	WP_016570175.1		P1062_RS11925	2640534	2644631	-1	host specificity protein J	X	Phage-related protein, tail component
2637344	2665739	28395	Predicted by at least one method	WP_016570176.1		P1062_RS11930	2644635	2645258	-1	tail assembly protein	X	Phage-related protein, tail component
2637344	2665739	28395	Predicted by at least one method	WP_016570177.1		P1062_RS11935	2645201	2645944	-1	phage tail protein	O	Proteasome lid subunit RPN8/RPN11, contains Jab1/MPN domain metalloenzyme (JAMM) motif
2637344	2665739	28395	Predicted by at least one method	WP_016570178.1		P1062_RS11940	2645948	2646652	-1	phage minor tail protein L	X	Phage-related protein
2637344	2665739	28395	Predicted by at least one method	WP_016570179.1		P1062_RS12125	2646649	2649363	-1	tape measure domain-containing protein	X	Phage-related protein
2637344	2665739	28395	Predicted by at least one method	WP_016533098.1		P1062_RS12130	2649487	2650182	-1	hypothetical protein	J	tRNA G18 (ribose-2'-O)-methylase SpoU
2637344	2665739	28395	Predicted by at least one method	WP_016533099.1		P1062_RS11955	2650360	2650815	-1	hypothetical protein	H	Archaeal CTP-dependent riboflavin kinase
2637344	2665739	28395	Predicted by at least one method	WP_016533100.1		P1062_RS11960	2650812	2651414	-1	hypothetical protein	G	Beta-galactosidase/beta-glucuronidase
2637344	2665739	28395	Predicted by at least one method	WP_016533101.1		P1062_RS11965	2651426	2652238	-1	hypothetical protein	K	Exoribonuclease R
2637344	2665739	28395	Predicted by at least one method	WP_016533102.1		P1062_RS11970	2652342	2652671	-1	phage tail protein	X	Phage-related protein
2637344	2665739	28395	Predicted by at least one method	WP_080637888.1		P1062_RS12360	2652711	2653040	-1	hypothetical protein	G	Glycosyltransferase, GT2 family
2637344	2665739	28395	Predicted by at least one method	WP_016533103.1		P1062_RS11975	2653040	2653456	-1	hypothetical protein	J	tRNA(Ile)-lysidine synthase TilS/MesJ
2637344	2665739	28395	Predicted by at least one method	WP_016533104.1		P1062_RS11980	2653529	2654545	-1	hypothetical protein	R	Uncharacterized conserved protein YjdB, contains Ig-like domain
2637344	2665739	28395	Predicted by at least one method	WP_015691079.1		P1062_RS11985	2654558	2654950	-1	hypothetical protein	P	ABC-type molybdate transport system, permease component
2637344	2665739	28395	Predicted by at least one method	WP_016533105.1		P1062_RS11990	2654950	2655351	-1	bacteriophage protein	K	DNA-directed RNA polymerase, beta subunit/140 kD subunit
2637344	2665739	28395	Predicted by at least one method	WP_016533106.1		P1062_RS11995	2655353	2655727	-1	hypothetical protein	J	Translation elongation factor P (EF-P)/translation initiation factor 5A (eIF-5A)
2637344	2665739	28395	Predicted by at least one method	WP_016533107.1		P1062_RS12000	2655729	2656196	-1	hypothetical protein	KE	DNA-binding transcriptional regulator, MocR family, contains an aminotransferase domain
2637344	2665739	28395	Predicted by at least one method	WP_016533108.1		P1062_RS12005	2656213	2656449	-1	hypothetical protein	K	Transcription termination factor Rho
2637344	2665739	28395	Predicted by at least one method	WP_016570181.1		P1062_RS12010	2656507	2657664	-1	hypothetical protein	P	Phosphate-selective porin
2637344	2665739	28395	Predicted by at least one method	WP_016533110.1		P1062_RS12015	2657682	2658467	-1	hypothetical protein	CIR	FMN-dependent dehydrogenase, includes L-lactate dehydrogenase and type II isopentenyl diphosphate isomerase
2637344	2665739	28395	Predicted by at least one method	WP_015691071.1		P1062_RS12020	2658802	2659236	-1	hypothetical protein	TK	(p)ppGpp synthase/hydrolase, HD superfamily
2637344	2665739	28395	Predicted by at least one method	WP_015691070.1		P1062_RS12025	2659211	2659429	-1	hypothetical protein; Pathogen-associated gene(PAG)	E	ABC-type proline/glycine betaine transport system, periplasmic component
2637344	2665739	28395	Predicted by at least one method	WP_016533112.1		P1062_RS12030	2659432	2661033	-1	phage head morphogenesis protein	S	Uncharacterized conserved protein, contains phage Mu gpF-like domain
2637344	2665739	28395	Predicted by at least one method	WP_016533113.1		P1062_RS12035	2661023	2662426	-1	bacteriophage protein	D	Chromosome partitioning ATPase, Mrp family, contains Fe-S cluster
2637344	2665739	28395	Predicted by at least one method	WP_016533114.1		P1062_RS12040	2662436	2663707	-1	phage terminase	X	Phage terminase large subunit
2637344	2665739	28395	Predicted by at least one method	WP_016533115.1		P1062_RS12045	2663710	2664303	-1	hypothetical protein	M	Periplasmic glucans biosynthesis protein
2637344	2665739	28395	Predicted by at least one method	WP_016533416.1		P1062_RS12050	2664623	2665051	-1	hypothetical protein	N	Flagellar basal body rod protein FlgG
2637344	2665739	28395	Predicted by at least one method	WP_016533415.1		P1062_RS12055	2665038	2665739	-1	phosphoadenosine phosphosulfate reductase	EH	3'-phosphoadenosine 5'-phosphosulfate sulfotransferase (PAPS reductase)/FAD synthetase or related enzyme
