# Supplementary material for: Comparative analysis reveals the Genomic Islands in Pasteurella multocida population genetics: on Symbiosis and adaptability
Source: BMC Genomics. 2019 Jan 18;20:63. doi: 10.1186/s12864-018-5366-6 (PMC6339346; doi:10.1186/s12864-018-5366-6)
Supplement: Supplementary file 6 — File S1. Detailed information on GI of each strain (ZIP 1360 kb). [file 12864_2018_5366_MOESM6_ESM.zip › File. S1. Detailed information on GI of each strain/Detailed information on GIs of 97 whole genomes strains/P-1662.xls]

## Sheet: Islandviewer Results
Island start	Island end	Length	Method	Gene name	Gene ID	Locus	Gene start	Gene end	Strand	Product	COG		External Annotations
520833	537911	17078	Predicted by at least one method	WP_064965240.1		A0R65_RS07075	520833	522044	1	phage portal protein	X	Phage portal protein BeeE	Symbiosis Island
520833	537911	17078	Predicted by at least one method	WP_081273769.1		A0R65_RS07070	522037	522384	1	phage head-tail adapter protein	X	Bacteriophage head-tail adaptor
520833	537911	17078	Predicted by at least one method	WP_064969149.1		A0R65_RS07065	522371	522697	1	hypothetical protein	EH	Anthranilate/para-aminobenzoate synthases component I
520833	537911	17078	Predicted by at least one method	WP_064969148.1		A0R65_RS07060	522706	523062	1	HNH endonuclease	V	5-methylcytosine-specific restriction endonuclease McrA
520833	537911	17078	Predicted by at least one method	WP_064969147.1		A0R65_RS07055	523120	525849	1	hypothetical protein	X	Phage-related minor tail protein
520833	537911	17078	Predicted by at least one method	WP_046333234.1		A0R65_RS07050	526024	526392	1	terminase	X	Phage terminase, small subunit
520833	537911	17078	Predicted by at least one method	WP_064969146.1		A0R65_RS07045	526392	528059	1	terminase	X	Phage terminase-like protein, large subunit, contains N-terminal HTH domain
520833	537911	17078	Predicted by at least one method	WP_064969145.1		A0R65_RS07040	528068	528532	1	hypothetical protein	T	Sensor histidine kinase YesM
520833	537911	17078	Predicted by at least one method	WP_064969144.1		A0R65_RS07035	528703	529353	1	hypothetical protein	O	Zn-dependent amino- or carboxypeptidase, M28 family
520833	537911	17078	Predicted by at least one method	WP_064969143.1		A0R65_RS07030	529489	529692	1	AlpA family transcriptional regulator	KX	Predicted DNA-binding transcriptional regulator AlpA
520833	537911	17078	Predicted by at least one method	WP_064969142.1		A0R65_RS07025	530177	530395	1	hypothetical protein	S	Uncharacterized conserved protein YbgA, DUF1722 family
520833	537911	17078	Predicted by at least one method	WP_016534278.1		A0R65_RS07020	530388	530603	1	hypothetical protein	C	Succinyl-CoA synthetase, alpha subunit
520833	537911	17078	Predicted by at least one method	WP_064969141.1		A0R65_RS07015	530596	530916	1	hypothetical protein	CO	Cytochrome c biogenesis protein ResB
520833	537911	17078	Predicted by at least one method	WP_064969140.1		A0R65_RS07010	530921	531346	1	hypothetical protein	O	Peroxiredoxin
520833	537911	17078	Predicted by at least one method	WP_064969139.1		A0R65_RS07005	531330	533111	1	DNA primase	X	Phage- or plasmid-associated DNA primase
520833	537911	17078	Predicted by at least one method	WP_064969138.1		A0R65_RS07000	533286	534485	-1	preprotein translocase	LX	Integrase
520833	537911	17078	Predicted by at least one method	WP_005752188.1		A0R65_RS06990	535061	536341	-1	C4-dicarboxylate ABC transporter permease	G	TRAP-type C4-dicarboxylate transport system, large permease component
520833	537911	17078	Predicted by at least one method	WP_005724517.1		A0R65_RS06985	536338	536898	-1	TRAP transporter permease DctQ	G	TRAP-type C4-dicarboxylate transport system, small permease component
520833	537911	17078	Predicted by at least one method	WP_064969137.1		A0R65_RS06980	536922	537911	-1	C4-dicarboxylate ABC transporter	G	TRAP-type C4-dicarboxylate transport system, periplasmic component
858029	870773	12744	Predicted by at least one method	WP_064969030.1		A0R65_RS05415	858029	859243	1	hypothetical protein	M	Uncharacterized protein involved in outer membrane biogenesis	PAI
858029	870773	12744	Predicted by at least one method	WP_010906939.1		A0R65_RS05410	859247	860461	1	MFS transporter	G	Predicted arabinose efflux permease, MFS family
858029	870773	12744	Predicted by at least one method	WP_064969029.1		A0R65_RS05405	861091	863292	-1	hypothetical protein	S	Uncharcterized protein, DUF927 family
858029	870773	12744	Predicted by at least one method	WP_064969028.1		A0R65_RS05400	863305	863619	-1	hypothetical protein	KX	Predicted DNA-binding transcriptional regulator AlpA
858029	870773	12744	Predicted by at least one method	WP_016534467.1		A0R65_RS05395	863619	863834	-1	hypothetical protein	R	Predicted Zn-dependent peptidase
858029	870773	12744	Predicted by at least one method	WP_014667883.1		A0R65_RS05390	863834	864028	-1	hypothetical protein; (PAG)	V	8-oxo-dGTP pyrophosphatase MutT and related house-cleaning NTP pyrophosphohydrolases, NUDIX family
858029	870773	12744	Predicted by at least one method	WP_014667884.1		A0R65_RS05385	864022	864345	-1	hypothetical protein	K	DNA-binding transcriptional regulator, XRE family
858029	870773	12744	Predicted by at least one method	WP_081274311.1		A0R65_RS10615	864338	864940	-1	hypothetical protein	C	Pyruvate/2-oxoglutarate dehydrogenase complex, dihydrolipoamide dehydrogenase (E3) component or related enzyme
858029	870773	12744	Predicted by at least one method	WP_064969026.1		A0R65_RS05375	865003	865233	-1	hypothetical protein	O	DnaJ-class molecular chaperone with C-terminal Zn finger domain
858029	870773	12744	Predicted by at least one method	WP_064969025.1		A0R65_RS05370	865242	865436	-1	DNA-binding protein	KX	Predicted DNA-binding transcriptional regulator AlpA
858029	870773	12744	Predicted by at least one method	WP_064969024.1		A0R65_RS05365	865596	866687	-1	hypothetical protein	R	NAD(P)H-dependent flavin oxidoreductase YrpB, nitropropane dioxygenase family
858029	870773	12744	Predicted by at least one method	WP_064969023.1		A0R65_RS05360	866723	866938	-1	stability protein StbD	V	Antitoxin component YafN of the YafNO toxin-antitoxin module, PHD/YefM family
858029	870773	12744	Predicted by at least one method	WP_064969022.1		A0R65_RS05355	867050	868042	-1	phage capsid protein	V	Beta-lactamase class A
858029	870773	12744	Predicted by at least one method	WP_064969021.1		A0R65_RS05350	868052	868720	-1	hypothetical protein	T	Signal transduction histidine kinase regulating C4-dicarboxylate transport system
858029	870773	12744	Predicted by at least one method	WP_064969020.1		A0R65_RS05345	868725	868931	-1	DNA-binding protein	KX	Predicted DNA-binding transcriptional regulator AlpA
858029	870773	12744	Predicted by at least one method	WP_016534465.1		A0R65_RS05340	869556	870773	-1	integrase	LX	Integrase
1134339	1147279	12940	Predicted by at least one method	WP_064968997.1		A0R65_RS05035	1134339	1134848	1	hypothetical protein	E	5,10-methylenetetrahydrofolate reductase	PAI
1134339	1147279	12940	Predicted by at least one method	WP_032853977.1		A0R65_RS05030	1135032	1135538	1	hypothetical protein	T	CheY chemotaxis protein or a CheY-like REC (receiver) domain
1134339	1147279	12940	Predicted by at least one method			A0R65_RS05025	1135874	1136317	1	heme utilization protein
1134339	1147279	12940	Predicted by at least one method	WP_064969010.1		A0R65_RS05020	1136777	1137283	1	hypothetical protein	H	Thiamine monophosphate synthase
1134339	1147279	12940	Predicted by at least one method	WP_064968996.1		A0R65_RS05015	1137270	1137779	1	SMI1/KNR4 family protein	R	Tetratricopeptide (TPR) repeat
1134339	1147279	12940	Predicted by at least one method	WP_064968995.1		A0R65_RS05010	1137964	1138281	1	hypothetical protein	M	Membrane protein involved in colicin uptake
1134339	1147279	12940	Predicted by at least one method	WP_064968994.1		A0R65_RS05005	1138290	1138721	1	hypothetical protein	C	Pyruvate dehydrogenase complex, dehydrogenase (E1) component
1134339	1147279	12940	Predicted by at least one method	WP_064968993.1		A0R65_RS05000	1138718	1138900	1	hypothetical protein	G	Predicted trehalose synthase
1134339	1147279	12940	Predicted by at least one method	WP_061405988.1		A0R65_RS04995	1139000	1139506	1	hypothetical protein	N	Cellulose biosynthesis protein BcsQ
1134339	1147279	12940	Predicted by at least one method	WP_064968992.1		A0R65_RS04990	1139543	1139761	1	hypothetical protein	C	Phosphoenolpyruvate carboxylase
1134339	1147279	12940	Predicted by at least one method	WP_081274307.1		A0R65_RS10600	1139774	1139971	1	hypothetical protein	R	Uncharacterized conserved protein RhaS, contains 28 RHS repeats
1134339	1147279	12940	Predicted by at least one method	WP_064968991.1		A0R65_RS04985	1139984	1140232	1	hypothetical protein	P	Uncharacterized protein involved in copper resistance
1134339	1147279	12940	Predicted by at least one method	WP_064968990.1		A0R65_RS04980	1140822	1141193	1	hypothetical protein	F	Uridine kinase
1134339	1147279	12940	Predicted by at least one method			A0R65_RS04970	1142217	1142443	1	hypothetical protein
1134339	1147279	12940	Predicted by at least one method			A0R65_RS04965	1142610	1142815	1	hypothetical protein
1134339	1147279	12940	Predicted by at least one method	WP_050547906.1		A0R65_RS04960	1142917	1143147	1	hypothetical protein	R	Uncharacterized conserved protein RhaS, contains 28 RHS repeats
1134339	1147279	12940	Predicted by at least one method	WP_064968988.1		A0R65_RS04955	1143149	1143655	1	SMI1/KNR4 family protein	R	Tetratricopeptide (TPR) repeat
1134339	1147279	12940	Predicted by at least one method	WP_064968987.1		A0R65_RS04950	1143898	1144284	1	hypothetical protein	G	Predicted glycosyl hydrolase, contains GH57 and DUF1957 domains
1134339	1147279	12940	Predicted by at least one method	WP_064968986.1		A0R65_RS04945	1144769	1145212	1	hypothetical protein	K	DNA-binding transcriptional regulator, AcrR family
1134339	1147279	12940	Predicted by at least one method	WP_032853990.1		A0R65_RS04940	1145391	1145795	1	hypothetical protein	TK	DNA-binding response regulator, OmpR family, contains REC and winged-helix (wHTH) domain
1134339	1147279	12940	Predicted by at least one method	WP_064965074.1		A0R65_RS04935	1145991	1146278	1	hypothetical protein	T	K+-sensing histidine kinase KdpD
1134339	1147279	12940	Predicted by at least one method	WP_005756383.1		A0R65_RS04930	1146275	1146700	1	hypothetical protein	P	Mg2+ and Co2+ transporter CorB, contains DUF21, CBS pair, and CorC-HlyC domains
1134339	1147279	12940	Predicted by at least one method	WP_064968985.1		A0R65_RS04925	1146851	1147279	1	hypothetical protein	P	Arylsulfatase A or related enzyme
2234306	2249545	15239	Predicted by at least one method	WP_005757980.1		A0R65_RS02640	2234306	2234815	1	molybdopterin-guanine dinucleotide biosynthesis protein MobB	H	Molybdopterin-guanine dinucleotide biosynthesis protein	RGI
2234306	2249545	15239	Predicted by at least one method	WP_005718967.1		A0R65_RS02645	2234825	2236210	1	MFS transporter	G	Predicted arabinose efflux permease, MFS family
2234306	2249545	15239	Predicted by at least one method	WP_064968788.1		A0R65_RS02650	2236758	2237090	-1	hypothetical protein	K	Predicted DNA binding protein, CopG/RHH family
2234306	2249545	15239	Predicted by at least one method	WP_064968789.1		A0R65_RS02655	2237104	2237388	-1	ADP-ribosyl-(dinitrogen reductase) hydrolase	S	Uncharacterized conserved protein, DUF497 family
2234306	2249545	15239	Predicted by at least one method	WP_064968790.1		A0R65_RS02660	2238401	2240578	-1	DNA primase	S	Uncharcterized protein, DUF927 family
2234306	2249545	15239	Predicted by at least one method	WP_032854133.1		A0R65_RS02665	2240571	2241005	-1	hypothetical protein	TK	Two-component response regulator, PleD family, consists of two REC domains and a diguanylate cyclase (GGDEF) domain
2234306	2249545	15239	Predicted by at least one method	WP_064968791.1		A0R65_RS02670	2241002	2241328	-1	hypothetical protein	MDT	AAA+-type ATPase, SpoVK/Ycf46/Vps4 family
2234306	2249545	15239	Predicted by at least one method	WP_064968792.1		A0R65_RS02675	2241321	2241704	-1	hypothetical protein	F	Purine nucleoside phosphorylase
2234306	2249545	15239	Predicted by at least one method	WP_064968793.1		A0R65_RS02680	2241697	2242311	-1	hypothetical protein	M	Peptidoglycan/LPS O-acetylase OafA/YrhL, contains acyltransferase and SGNH-hydrolase domains
2234306	2249545	15239	Predicted by at least one method	WP_064968794.1		A0R65_RS02685	2242434	2242796	-1	hypothetical protein	U	Type VI protein secretion system component VasK
2234306	2249545	15239	Predicted by at least one method	WP_032854128.1		A0R65_RS02690	2243212	2243487	-1	hypothetical protein	X	Phage-related tail protein
2234306	2249545	15239	Predicted by at least one method	WP_005757965.1		A0R65_RS02695	2243679	2243957	-1	hypothetical protein	E	Dipeptidyl aminopeptidase/acylaminoacyl peptidase
2234306	2249545	15239	Predicted by at least one method	WP_005757963.1		A0R65_RS02700	2243950	2244669	-1	hypothetical protein	X	Phage regulatory protein Rha
2234306	2249545	15239	Predicted by at least one method	WP_005757961.1		A0R65_RS02705	2244690	2245112	-1	hypothetical protein	K	Curved DNA-binding protein CbpA, contains a DnaJ-like domain
2234306	2249545	15239	Predicted by at least one method	WP_005757959.1		A0R65_RS02710	2245122	2245319	-1	helix-turn-helix domain-containing protein	KX	Predicted DNA-binding transcriptional regulator AlpA
2234306	2249545	15239	Predicted by at least one method	WP_005757957.1		A0R65_RS02715	2245483	2246049	-1	hypothetical protein	V	ABC-type multidrug transport system, ATPase component
2234306	2249545	15239	Predicted by at least one method	WP_005757955.1		A0R65_RS02720	2246061	2246441	-1	hypothetical protein	V	Alkyl hydroperoxide reductase subunit AhpF
2234306	2249545	15239	Predicted by at least one method	WP_005757953.1		A0R65_RS02725	2246972	2248120	-1	hypothetical protein	K	Fic family protein
2234306	2249545	15239	Predicted by at least one method	WP_064968795.1		A0R65_RS02730	2248292	2249545	-1	integrase	LX	Integrase
