# Supplementary material for: Comparative analysis reveals the Genomic Islands in Pasteurella multocida population genetics: on Symbiosis and adaptability
Source: BMC Genomics. 2019 Jan 18;20:63. doi: 10.1186/s12864-018-5366-6 (PMC6339346; doi:10.1186/s12864-018-5366-6)
Supplement: Supplementary file 6 — File S1. Detailed information on GI of each strain (ZIP 1360 kb). [file 12864_2018_5366_MOESM6_ESM.zip › File. S1. Detailed information on GI of each strain/Detailed information on GIs of 97 whole genomes strains/P-1702.xls]

## Sheet: Islandviewer Results
Island start	Island end	Length	Method	Gene name	Gene ID	Locus	Gene start	Gene end	Strand	Product	COG		External Annotations
524170	541248	17078	Predicted by at least one method	WP_064965240.1		A0R69_RS09780	524170	525381	1	phage portal protein	X	Phage portal protein BeeE	Symbiosis Island
524170	541248	17078	Predicted by at least one method	WP_081273769.1		A0R69_RS09785	525374	525721	1	phage head-tail adapter protein	X	Bacteriophage head-tail adaptor
524170	541248	17078	Predicted by at least one method	WP_064969149.1		A0R69_RS09790	525708	526034	1	hypothetical protein	EH	Anthranilate/para-aminobenzoate synthases component I
524170	541248	17078	Predicted by at least one method	WP_064969148.1		A0R69_RS09795	526043	526399	1	HNH endonuclease	V	5-methylcytosine-specific restriction endonuclease McrA
524170	541248	17078	Predicted by at least one method	WP_064973167.1		A0R69_RS09800	526457	529186	1	hypothetical protein	X	Phage-related minor tail protein
524170	541248	17078	Predicted by at least one method	WP_046333234.1		A0R69_RS09805	529362	529730	1	terminase	X	Phage terminase, small subunit
524170	541248	17078	Predicted by at least one method	WP_064969146.1		A0R69_RS09810	529730	531397	1	terminase	X	Phage terminase-like protein, large subunit, contains N-terminal HTH domain
524170	541248	17078	Predicted by at least one method	WP_064969145.1		A0R69_RS09815	531406	531870	1	hypothetical protein	T	Sensor histidine kinase YesM
524170	541248	17078	Predicted by at least one method	WP_064969144.1		A0R69_RS09820	532041	532691	1	hypothetical protein	O	Zn-dependent amino- or carboxypeptidase, M28 family
524170	541248	17078	Predicted by at least one method	WP_064969143.1		A0R69_RS09825	532827	533030	1	AlpA family transcriptional regulator	KX	Predicted DNA-binding transcriptional regulator AlpA
524170	541248	17078	Predicted by at least one method	WP_064969142.1		A0R69_RS09830	533515	533733	1	hypothetical protein	S	Uncharacterized conserved protein YbgA, DUF1722 family
524170	541248	17078	Predicted by at least one method	WP_016534278.1		A0R69_RS09835	533726	533941	1	hypothetical protein	C	Succinyl-CoA synthetase, alpha subunit
524170	541248	17078	Predicted by at least one method	WP_064969141.1		A0R69_RS09840	533934	534254	1	hypothetical protein	CO	Cytochrome c biogenesis protein ResB
524170	541248	17078	Predicted by at least one method	WP_064969140.1		A0R69_RS09845	534259	534684	1	hypothetical protein	O	Peroxiredoxin
524170	541248	17078	Predicted by at least one method	WP_064973168.1		A0R69_RS09850	534668	536449	1	DNA primase	X	Phage- or plasmid-associated DNA primase
524170	541248	17078	Predicted by at least one method	WP_064969138.1		A0R69_RS09855	536624	537823	-1	preprotein translocase	LX	Integrase
524170	541248	17078	Predicted by at least one method	WP_005755251.1		A0R69_RS09865	538398	539678	-1	C4-dicarboxylate ABC transporter permease	G	TRAP-type C4-dicarboxylate transport system, large permease component
524170	541248	17078	Predicted by at least one method	WP_005724517.1		A0R69_RS09870	539675	540235	-1	TRAP transporter permease DctQ	G	TRAP-type C4-dicarboxylate transport system, small permease component
524170	541248	17078	Predicted by at least one method	WP_064969137.1		A0R69_RS09875	540259	541248	-1	C4-dicarboxylate ABC transporter	G	TRAP-type C4-dicarboxylate transport system, periplasmic component
1351816	1387230	35414	Predicted by at least one method	WP_005716086.1		A0R69_RS04310	1351816	1352313	1	ferritin	P	Ferritin	Symbiosis Island
1351816	1387230	35414	Predicted by at least one method			A0R69_RS04305	1352601	1353095	1	transcriptional regulator FNR
1351816	1387230	35414	Predicted by at least one method	WP_064972868.1		A0R69_RS04300	1353234	1354073	-1	hypothetical protein	L	Adenine-specific DNA methylase
1351816	1387230	35414	Predicted by at least one method	WP_081273760.1		A0R69_RS10895	1354132	1354251	-1	hypothetical protein	X	Mu-like prophage FluMu protein Com
1351816	1387230	35414	Predicted by at least one method	WP_064972867.1		A0R69_RS04295	1354435	1357224	-1	phage tail protein	X	Phage-related protein, tail component
1351816	1387230	35414	Predicted by at least one method	WP_064972866.1		A0R69_RS04290	1357217	1357426	-1	hypothetical protein	J	Ribosome-associated translation inhibitor RaiA
1351816	1387230	35414	Predicted by at least one method	WP_005755565.1		A0R69_RS04285	1357430	1357681	-1	hypothetical protein	NT	Methyl-accepting chemotaxis protein
1351816	1387230	35414	Predicted by at least one method	WP_005755567.1		A0R69_RS04280	1357698	1358507	-1	phage tail protein	S	Uncharacterized protein
1351816	1387230	35414	Predicted by at least one method	WP_064972865.1		A0R69_RS04275	1358532	1360214	-1	phage tail protein	C	Archaeal/vacuolar-type H+-ATPase subunit D/Vma8
1351816	1387230	35414	Predicted by at least one method	WP_064972864.1		A0R69_RS04270	1360222	1361181	-1	hypothetical protein	NW	Outer membrane usher protein FimD/PapC
1351816	1387230	35414	Predicted by at least one method	WP_064972863.1		A0R69_RS04265	1361184	1362179	-1	hypothetical protein	J	tRNA U34 2-thiouridine synthase MnmA/TrmU, contains the PP-loop ATPase domain
1351816	1387230	35414	Predicted by at least one method	WP_064972862.1		A0R69_RS04260	1362188	1365526	-1	phage tail protein	X	Phage-related minor tail protein
1351816	1387230	35414	Predicted by at least one method	WP_005755576.1		A0R69_RS04255	1365539	1365754	1	hypothetical protein	H	Nicotinamide riboside transporter PnuC
1351816	1387230	35414	Predicted by at least one method	WP_080539648.1		A0R69_RS10890	1365786	1365965	-1	hypothetical protein	O	Sulfatase maturation enzyme AslB, radical SAM superfamily
1351816	1387230	35414	Predicted by at least one method	WP_005755578.1		A0R69_RS04250	1365965	1366390	-1	hypothetical protein	K	DNA-directed RNA polymerase specialized sigma subunit, sigma24 family
1351816	1387230	35414	Predicted by at least one method	WP_005755580.1		A0R69_RS04245	1366451	1367197	-1	hypothetical protein	P	Copper chaperone CopZ
1351816	1387230	35414	Predicted by at least one method	WP_064972861.1		A0R69_RS04240	1367345	1367791	-1	hypothetical protein	R	Metal-dependent hydrolase, beta-lactamase superfamily II
1351816	1387230	35414	Predicted by at least one method	WP_064972860.1		A0R69_RS04235	1367788	1368171	-1	hypothetical protein	X	Mu-like prophage protein gp36
1351816	1387230	35414	Predicted by at least one method	WP_064972934.1		A0R69_RS04230	1368175	1368411	-1	hypothetical protein	H	Cobalamin biosynthesis protein CbiG
1351816	1387230	35414	Predicted by at least one method	WP_064972859.1		A0R69_RS04225	1368742	1369662	-1	head protein	X	Mu-like prophage major head subunit gpT
1351816	1387230	35414	Predicted by at least one method	WP_064972858.1		A0R69_RS04220	1369662	1370717	-1	hypothetical protein	X	Mu-like prophage I protein
1351816	1387230	35414	Predicted by at least one method	WP_064972857.1		A0R69_RS04215	1370967	1371449	-1	phage virion morphogenesis protein	X	Mu-like prophage protein gpG
1351816	1387230	35414	Predicted by at least one method	WP_064972856.1		A0R69_RS04210	1371561	1372838	-1	phage head morphogenesis protein	S	Uncharacterized conserved protein, contains phage Mu gpF-like domain
1351816	1387230	35414	Predicted by at least one method	WP_064972855.1		A0R69_RS04205	1372825	1374429	-1	hypothetical protein	X	Mu-like prophage protein gp29
1351816	1387230	35414	Predicted by at least one method	WP_064972854.1		A0R69_RS04200	1374430	1376058	-1	hypothetical protein	X	Phage terminase large subunit
1351816	1387230	35414	Predicted by at least one method	WP_064972853.1		A0R69_RS04195	1376162	1376662	-1	DNA-binding protein	Q	Acyl transferase domain in polyketide synthase (PKS) enzymes
1351816	1387230	35414	Predicted by at least one method	WP_016533265.1		A0R69_RS04190	1376666	1376914	-1	hypothetical protein	NT	Methyl-accepting chemotaxis protein
1351816	1387230	35414	Predicted by at least one method	WP_064972852.1		A0R69_RS04185	1376914	1377168	-1	hypothetical protein	D	Chromosome segregation ATPase
1351816	1387230	35414	Predicted by at least one method	WP_081273759.1		A0R69_RS10885	1377152	1377340	-1	hypothetical protein	X	Predicted transposase YbfD/YdcC associated with H repeats
1351816	1387230	35414	Predicted by at least one method	WP_064972851.1		A0R69_RS04180	1377282	1377539	-1	hypothetical protein	O	Protein-S-isoprenylcysteine O-methyltransferase Ste14
1351816	1387230	35414	Predicted by at least one method	WP_064972850.1		A0R69_RS04175	1377536	1377772	-1	hypothetical protein	T	CheY chemotaxis protein or a CheY-like REC (receiver) domain
1351816	1387230	35414	Predicted by at least one method	WP_064972849.1		A0R69_RS04170	1377925	1378410	-1	N-acetylmuramoyl-L-alanine amidase	M	N-acetyl-anhydromuramyl-L-alanine amidase AmpD
1351816	1387230	35414	Predicted by at least one method	WP_064972848.1		A0R69_RS04165	1378500	1378931	-1	mor transcription activator family protein	K	Transcriptional regulator, Middle operon regulator (Mor) family
1351816	1387230	35414	Predicted by at least one method	WP_064972847.1		A0R69_RS04160	1379078	1379713	1	hypothetical protein	J	Protein chain release factor B
1351816	1387230	35414	Predicted by at least one method	WP_064972846.1		A0R69_RS04155	1379716	1380369	1	hypothetical protein	O	Cytoplasmic chaperone TorD involved in molybdoenzyme TorA maturation
1351816	1387230	35414	Predicted by at least one method	WP_064972845.1		A0R69_RS04150	1380366	1380587	1	hypothetical protein	S	Uncharacterized conserved protein, DUF4415 family
1351816	1387230	35414	Predicted by at least one method	WP_064972844.1		A0R69_RS04145	1380668	1380925	1	hypothetical protein	O	Molecular chaperone, HSP90 family
1351816	1387230	35414	Predicted by at least one method	WP_064972843.1		A0R69_RS04140	1380928	1381224	1	hypothetical protein	P	Outer membrane receptor for ferrienterochelin and colicins
1351816	1387230	35414	Predicted by at least one method	WP_081273758.1		A0R69_RS04135	1381258	1381671	-1	GemA protein	X	Mu-like prophage protein gp16
1351816	1387230	35414	Predicted by at least one method	WP_081273757.1		A0R69_RS10880	1381658	1382038	-1	hypothetical protein	C	Electron transfer flavoprotein, alpha subunit
1351816	1387230	35414	Predicted by at least one method			A0R69_RS04130	1382034	1382504	-1	hypothetical protein
1351816	1387230	35414	Predicted by at least one method	WP_064972842.1		A0R69_RS04125	1382582	1382857	-1	hypothetical protein	KT	Transcriptional regulator containing PAS, AAA-type ATPase, and DNA-binding Fis domains
1351816	1387230	35414	Predicted by at least one method	WP_064972841.1		A0R69_RS04120	1382881	1383582	-1	hypothetical protein	R	Predicted metal-dependent hydrolase
1351816	1387230	35414	Predicted by at least one method	WP_064972840.1		A0R69_RS04115	1383585	1384142	-1	phosphohydrolase	FR	5'-deoxynucleotidase YfbR and related HD superfamily hydrolases
1351816	1387230	35414	Predicted by at least one method	WP_064972839.1		A0R69_RS04110	1384478	1384687	-1	hypothetical protein	C	Phosphoenolpyruvate carboxykinase, ATP-dependent
1351816	1387230	35414	Predicted by at least one method	WP_064972838.1		A0R69_RS04105	1384845	1385462	-1	sulfate transporter	O	Predicted metalloendopeptidase
1351816	1387230	35414	Predicted by at least one method	WP_064972837.1		A0R69_RS04100	1385465	1385653	-1	hypothetical protein	K	Predicted DNA-binding transcriptional regulator, ArsR family
1351816	1387230	35414	Predicted by at least one method	WP_064972836.1		A0R69_RS04095	1385662	1385871	-1	hypothetical protein	O	Thiol-disulfide isomerase or thioredoxin
1351816	1387230	35414	Predicted by at least one method	WP_064972835.1		A0R69_RS04090	1385885	1386760	-1	transcriptional regulator	X	Bacteriophage DNA transposition protein, AAA+ family ATPase
1351816	1387230	35414	Predicted by at least one method	WP_064972834.1		A0R69_RS04085	1386787	1387230	-1	hypothetical protein	J	16S rRNA U516 pseudouridylate synthase RsuA and related 23S rRNA U2605, pseudouridylate synthases
