# Supplementary material for: Comparative analysis reveals the Genomic Islands in Pasteurella multocida population genetics: on Symbiosis and adaptability
Source: BMC Genomics. 2019 Jan 18;20:63. doi: 10.1186/s12864-018-5366-6 (PMC6339346; doi:10.1186/s12864-018-5366-6)
Supplement: Supplementary file 6 — File S1. Detailed information on GI of each strain (ZIP 1360 kb). [file 12864_2018_5366_MOESM6_ESM.zip › File. S1. Detailed information on GI of each strain/Detailed information on GIs of 97 whole genomes strains/P-2095.xls]

## Sheet: Islandviewer Results
Island start	Island end	Length	Method	Gene name	Gene ID	Locus	Gene start	Gene end	Strand	Product	COG		External Annotations
524834	535391	10557	Predicted by at least one method	WP_081274345.1		A0R74_RS07475	524500	524847	1	phage head-tail adapter protein	X	Bacteriophage head-tail adaptor	Symbiosis Island
524834	535391	10557	Predicted by at least one method	WP_064965238.1		A0R74_RS07470	524834	525160	1	hypothetical protein	EH	Anthranilate/para-aminobenzoate synthases component I
524834	535391	10557	Predicted by at least one method	WP_064965237.1		A0R74_RS07465	525169	525525	1	HNH endonuclease	V	5-methylcytosine-specific restriction endonuclease McrA
524834	535391	10557	Predicted by at least one method	WP_046333234.1		A0R74_RS07460	525708	526076	1	terminase	X	Phage terminase, small subunit
524834	535391	10557	Predicted by at least one method	WP_064965236.1		A0R74_RS07455	526076	527743	1	terminase	X	Phage terminase-like protein, large subunit, contains N-terminal HTH domain
524834	535391	10557	Predicted by at least one method	WP_064965235.1		A0R74_RS07450	527740	528198	1	hypothetical protein	P	Outer membrane receptor proteins, mostly Fe transport
524834	535391	10557	Predicted by at least one method	WP_064965234.1		A0R74_RS07445	528527	529555	1	hypothetical protein	J	Seryl-tRNA synthetase
524834	535391	10557	Predicted by at least one method	WP_064965233.1		A0R74_RS07440	529714	529920	1	AlpA family transcriptional regulator	KX	Predicted DNA-binding transcriptional regulator AlpA
524834	535391	10557	Predicted by at least one method	WP_064965250.1		A0R74_RS07435	529932	530267	1	hypothetical protein	DM	Cell division protein FtsI/penicillin-binding protein 2
524834	535391	10557	Predicted by at least one method	WP_046333230.1		A0R74_RS07430	530264	530587	1	hypothetical protein	O	Negative regulator of GroEL, contains thioredoxin-like and TPR-like domains
524834	535391	10557	Predicted by at least one method	WP_064965232.1		A0R74_RS07425	531093	531311	1	hypothetical protein	T	Signal transduction histidine kinase
524834	535391	10557	Predicted by at least one method	WP_064965231.1		A0R74_RS07420	531304	531519	1	hypothetical protein	T	K+-sensing histidine kinase KdpD
524834	535391	10557	Predicted by at least one method	WP_064965230.1		A0R74_RS07415	531512	531832	1	hypothetical protein	R	Predicted exporter protein, RND superfamily
524834	535391	10557	Predicted by at least one method	WP_064965229.1		A0R74_RS07410	531837	532262	1	hypothetical protein	GM	Peptidoglycan/xylan/chitin deacetylase, PgdA/CDA1 family
524834	535391	10557	Predicted by at least one method	WP_064965228.1		A0R74_RS07405	532246	534018	1	DNA primase	X	Phage- or plasmid-associated DNA primase
524834	535391	10557	Predicted by at least one method	WP_064965227.1		A0R74_RS07400	534192	535391	-1	preprotein translocase	LX	Integrase
639426	648774	9348	Predicted by at least one method	WP_064965204.1		A0R74_RS06835	639426	639968	-1	dTDP-4-dehydrorhamnose 3,5-epimerase	M	dTDP-4-dehydrorhamnose 3,5-epimerase or related enzyme	PAI
639426	648774	9348	Predicted by at least one method	WP_064965203.1		A0R74_RS06830	639965	640849	-1	dTDP-4-dehydrorhamnose reductase	M	dTDP-4-dehydrorhamnose reductase
639426	648774	9348	Predicted by at least one method	WP_064965202.1		A0R74_RS06825	640842	641720	-1	glucose-1-phosphate thymidylyltransferase	M	dTDP-glucose pyrophosphorylase
639426	648774	9348	Predicted by at least one method	WP_064965201.1		A0R74_RS06820	641865	643733	1	acyltransferase	M	Peptidoglycan/LPS O-acetylase OafA/YrhL, contains acyltransferase and SGNH-hydrolase domains
639426	648774	9348	Predicted by at least one method	WP_081274342.1		A0R74_RS11025	643739	644587	1	hypothetical protein	R	Acetyltransferase (isoleucine patch superfamily)
639426	648774	9348	Predicted by at least one method	WP_064965200.1		A0R74_RS06810	644592	645707	1	aminotransferase	M	dTDP-4-amino-4,6-dideoxygalactose transaminase
639426	648774	9348	Predicted by at least one method	WP_064965199.1		A0R74_RS06805	645722	646699	1	hypothetical protein	N	Glycosyltransferase, catalytic subunit of cellulose synthase and poly-beta-1,6-N-acetylglucosamine synthase
639426	648774	9348	Predicted by at least one method	WP_064965198.1		A0R74_RS06800	646704	647759	1	hypothetical protein	N	Glycosyltransferase, catalytic subunit of cellulose synthase and poly-beta-1,6-N-acetylglucosamine synthase
639426	648774	9348	Predicted by at least one method	WP_064965197.1		A0R74_RS06795	647770	648774	1	hypothetical protein	D	Spore maturation protein CgeB
1150996	1158582	7586	Predicted by at least one method	WP_059245927.1		A0R74_RS03350	1150996	1151343	1	hypothetical protein	G	Glycosyltransferase, GT2 family	PAI
1150996	1158582	7586	Predicted by at least one method	WP_059245928.1		A0R74_RS03355	1151764	1152129	1	hypothetical protein	E	Acetylornithine deacetylase/Succinyl-diaminopimelate desuccinylase or related deacylase
1150996	1158582	7586	Predicted by at least one method	WP_059245929.1		A0R74_RS03360	1152126	1152389	1	hypothetical protein	C	Cytochrome c, mono- and diheme variants
1150996	1158582	7586	Predicted by at least one method	WP_059245937.1		A0R74_RS03365	1152739	1153011	1	hypothetical protein	E	Asp/Glu/hydantoin racemase
1150996	1158582	7586	Predicted by at least one method	WP_059245930.1		A0R74_RS03370	1153112	1153522	1	hypothetical protein	U	Type IV secretory pathway, VirB4 component
1150996	1158582	7586	Predicted by at least one method	WP_059245932.1		A0R74_RS03380	1153800	1154306	1	hypothetical protein	N	Cellulose biosynthesis protein BcsQ
1150996	1158582	7586	Predicted by at least one method	WP_032853977.1		A0R74_RS03385	1154490	1154996	1	hypothetical protein	T	CheY chemotaxis protein or a CheY-like REC (receiver) domain
1150996	1158582	7586	Predicted by at least one method	WP_032853978.1		A0R74_RS03390	1155258	1155734	1	hypothetical protein	E	Dipeptidyl aminopeptidase/acylaminoacyl peptidase
1150996	1158582	7586	Predicted by at least one method	WP_059245933.1		A0R74_RS03395	1155906	1156292	1	hypothetical protein	V	ABC-type antimicrobial peptide transport system, permease component
1150996	1158582	7586	Predicted by at least one method	WP_081274338.1		A0R74_RS10975	1156333	1156557	1	hypothetical protein	R	Uncharacterized conserved protein RhaS, contains 28 RHS repeats
1150996	1158582	7586	Predicted by at least one method	WP_064965067.1		A0R74_RS03400	1156562	1157071	1	SMI1/KNR4 family protein	R	Tetratricopeptide (TPR) repeat
1150996	1158582	7586	Predicted by at least one method	WP_081274332.1		A0R74_RS03405	1157250	1157624	1	hypothetical protein	H	Thiamine monophosphate synthase
1150996	1158582	7586	Predicted by at least one method	WP_064965068.1		A0R74_RS03410	1157611	1158123	1	SMI1/KNR4 family protein	J	Protein chain release factor A
1150996	1158582	7586	Predicted by at least one method	WP_064965069.1		A0R74_RS03415	1158268	1158582	1	hypothetical protein	R	Protein containing a metal-binding domain shared with formylmethanofuran dehydrogenase subunit E
1756858	1815732	58874	Predicted by at least one method	WP_016534453.1		A0R74_RS02710	1756858	1757778	1	hypothetical protein	S	Uncharacterized conserved protein, UPF0276 family	Symbiosis Island
1756858	1815732	58874	Predicted by at least one method	WP_005753514.1		A0R74_RS02705	1757768	1758487	1	DUF2063 domain-containing protein	S	Uncharacterized protein
1756858	1815732	58874	Predicted by at least one method	WP_005720712.1		A0R74_RS02700	1758554	1758754	-1	hypothetical protein	T	Signal transduction histidine kinase, nitrate/nitrite-specific
1756858	1815732	58874	Predicted by at least one method	WP_005720711.1		A0R74_RS02695	1758755	1759306	-1	RNA polymerase sigma factor	K	DNA-directed RNA polymerase specialized sigma subunit, sigma24 family
1756858	1815732	58874	Predicted by at least one method	WP_064965054.1		A0R74_RS02690	1759734	1759934	1	hypothetical protein	P	Outer membrane receptor for ferrienterochelin and colicins
1756858	1815732	58874	Predicted by at least one method	WP_081274327.1		A0R74_RS02685	1759909	1760124	1	hypothetical protein	N	Glycosyltransferase, catalytic subunit of cellulose synthase and poly-beta-1,6-N-acetylglucosamine synthase
1756858	1815732	58874	Predicted by at least one method	WP_064965052.1		A0R74_RS02680	1760279	1760599	1	hypothetical protein	H	Nicotinic acid phosphoribosyltransferase
1756858	1815732	58874	Predicted by at least one method	WP_064965051.1		A0R74_RS02675	1760651	1761871	1	hypothetical protein	E	Diaminopimelate epimerase
1756858	1815732	58874	Predicted by at least one method	WP_064965050.1		A0R74_RS02670	1762303	1762533	1	hypothetical protein	F	Formate-dependent phosphoribosylglycinamide formyltransferase (GAR transformylase)
1756858	1815732	58874	Predicted by at least one method	WP_064965049.1		A0R74_RS02665	1762574	1763020	1	hypothetical protein	K	DNA-binding transcriptional regulator, XRE-family HTH domain
1756858	1815732	58874	Predicted by at least one method	WP_064965048.1		A0R74_RS02660	1763035	1763358	-1	hypothetical protein	V	CRISPR/Cas system endoribonuclease Cas6, RAMP superfamily
1756858	1815732	58874	Predicted by at least one method			A0R74_RS02655	1764040	1766748	-1	host specificity protein
1756858	1815732	58874	Predicted by at least one method	WP_064965047.1		A0R74_RS02650	1766752	1767375	-1	phage tail protein	X	Phage-related protein, tail component
1756858	1815732	58874	Predicted by at least one method	WP_064965063.1		A0R74_RS02645	1767318	1768061	-1	phage tail protein	O	Proteasome lid subunit RPN8/RPN11, contains Jab1/MPN domain metalloenzyme (JAMM) motif
1756858	1815732	58874	Predicted by at least one method	WP_064965046.1		A0R74_RS02640	1768065	1768769	-1	phage minor tail protein L	X	Phage-related protein
1756858	1815732	58874	Predicted by at least one method	WP_064965045.1		A0R74_RS02635	1768766	1771480	-1	hypothetical protein	X	Phage-related minor tail protein
1756858	1815732	58874	Predicted by at least one method	WP_064965044.1		A0R74_RS02630	1771604	1772299	-1	hypothetical protein	J	tRNA G18 (ribose-2'-O)-methylase SpoU
1756858	1815732	58874	Predicted by at least one method	WP_064965043.1		A0R74_RS02625	1772477	1772932	-1	enoyl-CoA hydratase	L	Archaea-specific RecJ-like exonuclease, contains DnaJ-type Zn finger domain
1756858	1815732	58874	Predicted by at least one method	WP_064965042.1		A0R74_RS02620	1772929	1773531	-1	hypothetical protein	E	Histidinol dehydrogenase
1756858	1815732	58874	Predicted by at least one method	WP_064965041.1		A0R74_RS02615	1773540	1774364	-1	collagen-like protein	R	Predicted DNA-binding protein with PD1-like DNA-binding motif
1756858	1815732	58874	Predicted by at least one method			A0R74_RS02610	1774471	1774797	-1	phage tail protein
1756858	1815732	58874	Predicted by at least one method	WP_081274326.1		A0R74_RS10955	1774837	1775166	-1	hypothetical protein	G	Glycosyltransferase, GT2 family
1756858	1815732	58874	Predicted by at least one method	WP_016533103.1		A0R74_RS02605	1775166	1775582	-1	hypothetical protein	J	tRNA(Ile)-lysidine synthase TilS/MesJ
1756858	1815732	58874	Predicted by at least one method	WP_064965040.1		A0R74_RS02600	1775655	1776671	-1	hypothetical protein	J	Ribosomal protein S12 methylthiotransferase accessory factor YcaO
1756858	1815732	58874	Predicted by at least one method	WP_064965039.1		A0R74_RS02595	1776684	1777076	-1	hypothetical protein	LX	Integrase
1756858	1815732	58874	Predicted by at least one method	WP_016533105.1		A0R74_RS02590	1777076	1777477	-1	bacteriophage protein	K	DNA-directed RNA polymerase, beta subunit/140 kD subunit
1756858	1815732	58874	Predicted by at least one method	WP_064965038.1		A0R74_RS02585	1777479	1777853	-1	hypothetical protein	G	Galactose-1-phosphate uridylyltransferase
1756858	1815732	58874	Predicted by at least one method	WP_015691076.1		A0R74_RS02580	1777855	1778322	-1	hypothetical protein	KE	DNA-binding transcriptional regulator, MocR family, contains an aminotransferase domain
1756858	1815732	58874	Predicted by at least one method	WP_064965037.1		A0R74_RS02575	1778339	1778575	-1	hypothetical protein	I	4-hydroxy-3-methylbut-2-en-1-yl diphosphate synthase IspG/GcpE
1756858	1815732	58874	Predicted by at least one method	WP_064965036.1		A0R74_RS02570	1778632	1779789	-1	P22 coat - protein 5 family protein	P	Phosphate-selective porin
1756858	1815732	58874	Predicted by at least one method	WP_064965035.1		A0R74_RS02565	1779807	1780592	-1	hypothetical protein	CIR	FMN-dependent dehydrogenase, includes L-lactate dehydrogenase and type II isopentenyl diphosphate isomerase
1756858	1815732	58874	Predicted by at least one method	WP_064965034.1		A0R74_RS02560	1780770	1781168	-1	hypothetical protein	E	ABC-type transport system, periplasmic component
1756858	1815732	58874	Predicted by at least one method	WP_064965033.1		A0R74_RS02555	1781205	1781639	-1	guanosine-3',5'-bis(diphosphate) 3'-pyrophosphohydrolase	TK	(p)ppGpp synthase/hydrolase, HD superfamily
1756858	1815732	58874	Predicted by at least one method	WP_064965032.1		A0R74_RS02550	1781614	1781832	-1	hypothetical protein	M	Phospholipase C
1756858	1815732	58874	Predicted by at least one method	WP_064965031.1		A0R74_RS02545	1781835	1783436	-1	phage head morphogenesis protein	S	Uncharacterized conserved protein, contains phage Mu gpF-like domain
1756858	1815732	58874	Predicted by at least one method	WP_064965030.1		A0R74_RS02540	1783426	1784829	-1	hypothetical protein	D	Chromosome partitioning ATPase, Mrp family, contains Fe-S cluster
1756858	1815732	58874	Predicted by at least one method	WP_064965029.1		A0R74_RS02535	1784839	1786110	-1	terminase	X	Phage terminase large subunit
1756858	1815732	58874	Predicted by at least one method	WP_081273988.1		A0R74_RS02530	1786113	1786703	-1	hypothetical protein	M	Periplasmic glucans biosynthesis protein
1756858	1815732	58874	Predicted by at least one method	WP_016533416.1		A0R74_RS02525	1787019	1787447	-1	hypothetical protein	N	Flagellar basal body rod protein FlgG
1756858	1815732	58874	Predicted by at least one method	WP_064965028.1		A0R74_RS02520	1787434	1788135	-1	phosphoadenosine phosphosulfate reductase	EH	3'-phosphoadenosine 5'-phosphosulfate sulfotransferase (PAPS reductase)/FAD synthetase or related enzyme
1756858	1815732	58874	Predicted by at least one method	WP_064965027.1		A0R74_RS02515	1788269	1788565	1	hypothetical protein	M	LysM repeat
1756858	1815732	58874	Predicted by at least one method	WP_081274325.1		A0R74_RS10950	1788562	1788798	1	hypothetical protein	K	DNA-binding transcriptional regulator, AcrR family
1756858	1815732	58874	Predicted by at least one method	WP_064965026.1		A0R74_RS02510	1788922	1789299	-1	hypothetical protein	T	Sensor histidine kinase YesM
1756858	1815732	58874	Predicted by at least one method	WP_081274324.1		A0R74_RS10945	1789408	1789965	-1	hypothetical protein	G	Exopolysaccharide biosynthesis protein related to N-acetylglucosamine-1-phosphodiester alpha-N-acety...
1756858	1815732	58874	Predicted by at least one method	WP_081274323.1		A0R74_RS10940	1789978	1790259	-1	hypothetical protein	R	Secreted protein containing bacterial Ig-like domain and vWFA domain
1756858	1815732	58874	Predicted by at least one method	WP_081274330.1		A0R74_RS10935	1790165	1790488	-1	hypothetical protein	S	Uncharacterized conserved protein HemX (no evidence of involvement in heme biosynthesis)
1756858	1815732	58874	Predicted by at least one method	WP_005725607.1		A0R74_RS02490	1790461	1790991	-1	glycoside hydrolase	M	Phage-related lysozyme (muramidase), GH24 family
1756858	1815732	58874	Predicted by at least one method	WP_014391475.1		A0R74_RS02485	1790988	1791248	-1	hypothetical protein	I	Phospholipid biosynthesis protein PlsY, probable glycerol-3-phosphate acyltransferase
1756858	1815732	58874	Predicted by at least one method	WP_081274329.1		A0R74_RS02475	1791501	1791947	-1	antitermination protein	J	Ribosome-binding factor A
1756858	1815732	58874	Predicted by at least one method	WP_064965024.1		A0R74_RS02470	1792001	1792579	-1	NinG recombination protein	V	5-methylcytosine-specific restriction endonuclease McrA
1756858	1815732	58874	Predicted by at least one method	WP_064965023.1		A0R74_RS02465	1792605	1792811	-1	hypothetical protein
1756858	1815732	58874	Predicted by at least one method	WP_064965022.1		A0R74_RS02460	1792896	1793114	-1	hypothetical protein	T	Predicted NTPase, NACHT family domain
1756858	1815732	58874	Predicted by at least one method	WP_064965021.1		A0R74_RS02455	1793263	1793517	-1	hypothetical protein	G	Beta-galactosidase/beta-glucuronidase
1756858	1815732	58874	Predicted by at least one method	WP_064965020.1		A0R74_RS02450	1793514	1793714	-1	hypothetical protein	E	Di- or tripeptidase
1756858	1815732	58874	Predicted by at least one method	WP_064965019.1		A0R74_RS02445	1793788	1794438	-1	serine/threonine-protein phosphatase	T	Diadenosine tetraphosphatase ApaH/serine/threonine protein phosphatase, PP2A family
1756858	1815732	58874	Predicted by at least one method	WP_064965060.1		A0R74_RS02440	1794526	1794963	-1	hypothetical protein	R	Predicted acyltransferase, LPLAT superfamily
1756858	1815732	58874	Predicted by at least one method	WP_064965018.1		A0R74_RS02435	1794972	1795502	-1	DNA methyltransferase	J	N6-adenosine-specific RNA methylase IME4
1756858	1815732	58874	Predicted by at least one method	WP_064965017.1		A0R74_RS02430	1795495	1796193	-1	replication protein P	R	Uncharacterized pyridoxal phosphate-containing protein, affects Ilv metabolism, UPF0001 family
1756858	1815732	58874	Predicted by at least one method	WP_064965016.1		A0R74_RS02425	1796190	1797002	-1	hypothetical protein	S	Uncharacterized conserved protein YdaU, DUF1376 family
1756858	1815732	58874	Predicted by at least one method	WP_064965015.1		A0R74_RS02420	1796999	1797682	-1	antirepressor	X	Phage regulatory protein Rha
1756858	1815732	58874	Predicted by at least one method	WP_064965014.1		A0R74_RS02415	1797740	1798189	-1	hypothetical protein	K	DNA-binding transcriptional regulator YdaS, prophage-encoded, Cro superfamily
1756858	1815732	58874	Predicted by at least one method	WP_064965013.1		A0R74_RS02410	1798238	1798444	-1	transcriptional regulator	K	DNA-binding transcriptional regulator, XRE-family HTH domain
1756858	1815732	58874	Predicted by at least one method	WP_064965012.1		A0R74_RS02405	1798582	1799214	1	phage repressor protein	X	Phage repressor protein C, contains Cro/C1-type HTH and peptisase s24 domains
1756858	1815732	58874	Predicted by at least one method	WP_064965011.1		A0R74_RS02400	1799257	1799547	-1	putative addiction module antidote protein	X	DNA-binding prophage protein
1756858	1815732	58874	Predicted by at least one method	WP_064965010.1		A0R74_RS02395	1799544	1799858	-1	hypothetical protein	V	Putative component of the toxin-antitoxin plasmid stabilization module
1756858	1815732	58874	Predicted by at least one method	WP_064965009.1		A0R74_RS02375	1801959	1802600	1	hypothetical protein	L	Adenine-specific DNA methylase
1756858	1815732	58874	Predicted by at least one method	WP_064965008.1		A0R74_RS02370	1802645	1802926	1	hypothetical protein	S	Osmotically-inducible protein OsmY, contains BON domain
1756858	1815732	58874	Predicted by at least one method	WP_064965007.1		A0R74_RS02365	1802913	1803140	1	hypothetical protein	M	dTDP-glucose pyrophosphorylase
1756858	1815732	58874	Predicted by at least one method	WP_064965006.1		A0R74_RS02360	1803317	1804273	1	hypothetical protein	M	Uncharacterized protein involved in exopolysaccharide biosynthesis
1756858	1815732	58874	Predicted by at least one method	WP_081274322.1		A0R74_RS02355	1804284	1805042	1	phage recombination protein Bet	L	Recombinational DNA repair protein RecT
1756858	1815732	58874	Predicted by at least one method	WP_064965005.1		A0R74_RS02350	1805064	1805675	1	exonuclease	X	Phage-related protein, predicted endonuclease
1756858	1815732	58874	Predicted by at least one method	WP_064965004.1		A0R74_RS02345	1805679	1806125	1	single-stranded DNA-binding protein	L	Single-stranded DNA-binding protein
1756858	1815732	58874	Predicted by at least one method	WP_064965003.1		A0R74_RS02340	1806134	1806445	1	hypothetical protein	R	Metal-dependent hydrolase, endonuclease/exonuclease/phosphatase family
1756858	1815732	58874	Predicted by at least one method	WP_064965002.1		A0R74_RS02335	1806474	1806737	1	hypothetical protein	I	Enoyl-CoA hydratase/carnithine racemase
1756858	1815732	58874	Predicted by at least one method	WP_064965001.1		A0R74_RS02330	1806768	1807442	1	hypothetical protein	KG	DNA-binding transcriptional regulator of sugar metabolism, DeoR/GlpR family
1756858	1815732	58874	Predicted by at least one method	WP_064965000.1		A0R74_RS02325	1807429	1807773	1	hypothetical protein	P	Superoxide dismutase
1756858	1815732	58874	Predicted by at least one method	WP_064964999.1		A0R74_RS02320	1807804	1808331	1	hypothetical protein	K	DNA-directed RNA polymerase, beta' subunit/160 kD subunit
1756858	1815732	58874	Predicted by at least one method	WP_064964998.1		A0R74_RS02315	1808395	1808994	1	hypothetical protein	FR	5'-deoxynucleotidase YfbR and related HD superfamily hydrolases
1756858	1815732	58874	Predicted by at least one method	WP_064964997.1		A0R74_RS02310	1808991	1809263	1	hypothetical protein	CP	Na+/H+ antiporter NhaA
1756858	1815732	58874	Predicted by at least one method	WP_064964996.1		A0R74_RS02305	1809339	1810625	1	DNA (cytosine-5-)-methyltransferase	L	Site-specific DNA-cytosine methylase
1756858	1815732	58874	Predicted by at least one method	WP_064964995.1		A0R74_RS02300	1810660	1811043	1	hypothetical protein	P	ABC-type molybdate transport system, ATPase component
1756858	1815732	58874	Predicted by at least one method	WP_064964994.1		A0R74_RS02295	1811046	1811954	1	recombination-associated protein RdgC	L	DNA recombination-dependent growth factor C
1756858	1815732	58874	Predicted by at least one method	WP_064964993.1		A0R74_RS02290	1812098	1812625	1	hypothetical protein	D	Chromosome segregation ATPase
1756858	1815732	58874	Predicted by at least one method	WP_064964992.1		A0R74_RS02285	1812711	1813004	1	hypothetical protein	T	Serine/threonine protein kinase HipA, toxin component of the HipAB toxin-antitoxin module
1756858	1815732	58874	Predicted by at least one method	WP_064964991.1		A0R74_RS02280	1813005	1813460	1	pyruvate kinase	V	CRISPR/Cas system-associated exonuclease Cas4, RecB family
1756858	1815732	58874	Predicted by at least one method	WP_064964990.1		A0R74_RS02275	1813464	1813790	1	hypothetical protein	O	C-terminal processing protease CtpA/Prc, contains a PDZ domain
1756858	1815732	58874	Predicted by at least one method	WP_064964989.1		A0R74_RS02270	1813828	1814109	1	hypothetical protein	KX	Predicted DNA-binding transcriptional regulator AlpA
1756858	1815732	58874	Predicted by at least one method	WP_064964988.1		A0R74_RS02265	1814106	1815095	-1	integrase	LX	Integrase
1756858	1815732	58874	Predicted by at least one method	WP_005756026.1		A0R74_RS02255	1815385	1815732	-1	preprotein translocase subunit SecG	U	Preprotein translocase subunit SecG
