# Supplementary material for: Comparative analysis reveals the Genomic Islands in Pasteurella multocida population genetics: on Symbiosis and adaptability
Source: BMC Genomics. 2019 Jan 18;20:63. doi: 10.1186/s12864-018-5366-6 (PMC6339346; doi:10.1186/s12864-018-5366-6)
Supplement: Supplementary file 6 — File S1. Detailed information on GI of each strain (ZIP 1360 kb). [file 12864_2018_5366_MOESM6_ESM.zip › File. S1. Detailed information on GI of each strain/Detailed information on GIs of 97 whole genomes strains/P-2100.xls]

## Sheet: Islandviewer Results
Island start	Island end	Length	Method	Gene name	Gene ID	Locus	Gene start	Gene end	Strand	Product	COG		External Annotations
2230	10242	8012	Predicted by at least one method	WP_014390716.1		A0R72_RS11155	1409	2233	-1	hypothetical protein	NW	Tfp pilus assembly protein, tip-associated adhesin PilY1	Symbiosis Island
2230	10242	8012	Predicted by at least one method	WP_014390717.1		A0R72_RS11150	2230	2967	-1	hypothetical protein	H	Cobalamin biosynthesis protein CobN, Mg-chelatase
2230	10242	8012	Predicted by at least one method	WP_014391464.1		A0R72_RS11145	3043	3729	-1	transcriptional regulator	X	Phage repressor protein C, contains Cro/C1-type HTH and peptisase s24 domains
2230	10242	8012	Predicted by at least one method	WP_005720263.1		A0R72_RS11140	3857	4066	1	transcriptional regulator	K	DNA-binding transcriptional regulator, XRE-family HTH domain
2230	10242	8012	Predicted by at least one method	WP_014391466.1		A0R72_RS11135	4115	4567	1	hypothetical protein	MO	Periplasmic chaperone for outer membrane proteins, Skp family
2230	10242	8012	Predicted by at least one method	WP_014667788.1		A0R72_RS11130	4626	5327	1	phage antirepressor protein	X	Phage regulatory protein Rha
2230	10242	8012	Predicted by at least one method	WP_064964922.1		A0R72_RS11125	5324	6136	1	hypothetical protein	S	Uncharacterized conserved protein YdaU, DUF1376 family
2230	10242	8012	Predicted by at least one method	WP_064964921.1		A0R72_RS11120	6133	6831	1	replication protein P	P	Phosphodiesterase/alkaline phosphatase D
2230	10242	8012	Predicted by at least one method	WP_064964920.1		A0R72_RS11115	6824	7354	1	DNA methyltransferase	J	N6-adenosine-specific RNA methylase IME4
2230	10242	8012	Predicted by at least one method	WP_015691060.1		A0R72_RS11110	7364	7714	1	hypothetical protein	R	Predicted ATPase, archaeal AAA+ ATPase superfamily
2230	10242	8012	Predicted by at least one method	WP_015691061.1		A0R72_RS11105	7736	8242	1	hypothetical protein	R	Predicted acyltransferase, LPLAT superfamily
2230	10242	8012	Predicted by at least one method	WP_015691062.1		A0R72_RS11100	8327	8977	1	serine/threonine protein phosphatase	T	Diadenosine tetraphosphatase ApaH/serine/threonine protein phosphatase, PP2A family
2230	10242	8012	Predicted by at least one method	WP_014667790.1		A0R72_RS11095	9051	9266	1	hypothetical protein	R	Predicted oxidoreductase (related to aryl-alcohol dehydrogenase)
2230	10242	8012	Predicted by at least one method	WP_014667791.1		A0R72_RS11090	9259	9861	1	recombinase NinG	V	5-methylcytosine-specific restriction endonuclease McrA
2230	10242	8012	Predicted by at least one method	WP_064964919.1		A0R72_RS11085	9862	10242	1	antitermination protein	Q	Acyl transferase domain in polyketide synthase (PKS) enzymes
668456	674366	5910	Predicted by at least one method	WP_014668547.1		A0R72_RS09335	668456	668869	1	hypothetical protein	J	Ribonuclease G or E	PAI
668456	674366	5910	Predicted by at least one method	WP_014668546.1		A0R72_RS09330	668880	669320	-1	hypothetical protein; Pathogen-associated gene(PAG)	D	Chromosome segregation ATPase
668456	674366	5910	Predicted by at least one method	WP_014668545.1		A0R72_RS09325	669368	669739	-1	hypothetical protein	X	Transposase
668456	674366	5910	Predicted by at least one method	WP_014668544.1		A0R72_RS09320	669708	670343	-1	DDE transposase	X	Transposase
668456	674366	5910	Predicted by at least one method	WP_014668543.1		A0R72_RS09315	670490	670834	1	transcriptional regulator	X	Phage repressor protein C, contains Cro/C1-type HTH and peptisase s24 domains
668456	674366	5910	Predicted by at least one method	WP_014668542.1		A0R72_RS09310	670929	672242	1	ABC transporter ATP-binding protein	R	Predicted ATP-binding protein involved in virulence
668456	674366	5910	Predicted by at least one method	WP_015691098.1		A0R72_RS09305	672245	672736	1	hypothetical protein	T	Signal transduction histidine kinase regulating C4-dicarboxylate transport system
668456	674366	5910	Predicted by at least one method			A0R72_RS11550	672952	673272	1	hypothetical protein
668456	674366	5910	Predicted by at least one method			A0R72_RS11545	673432	674025	1	DDE transposase
668456	674366	5910	Predicted by at least one method	WP_014668539.1		A0R72_RS09295	674028	674366	1	transposase	X	Transposase
874010	879636	5626	Predicted by at least one method	WP_014390696.1		A0R72_RS05575	874010	874465	-1	hypothetical protein; Pathogen-associated gene(PAG)	O	Periplasmic serine protease, S1-C subfamily, contain C-terminal PDZ domain	PAI
874010	879636	5626	Predicted by at least one method	WP_041423219.1		A0R72_RS05570	874510	874863	-1	hypothetical protein	G	Beta-glucanase, GH16 family
874010	879636	5626	Predicted by at least one method	WP_014391445.1		A0R72_RS05565	874872	875369	-1	phage protein	D	Chromosome segregation ATPase
874010	879636	5626	Predicted by at least one method	WP_014667784.1		A0R72_RS05560	875513	876415	-1	recombination-associated protein RdgC	L	DNA recombination-dependent growth factor C
874010	879636	5626	Predicted by at least one method	WP_014390700.1		A0R72_RS05555	876418	876801	-1	hypothetical protein	T	GAF domain
874010	879636	5626	Predicted by at least one method	WP_014390701.1		A0R72_RS05550	876880	877191	-1	hypothetical protein	K	DNA-binding transcriptional regulator, GntR family
874010	879636	5626	Predicted by at least one method	WP_014390702.1		A0R72_RS05545	877191	877712	-1	hypothetical protein	V	NTP pyrophosphatase, house-cleaning of non-canonical NTPs
874010	879636	5626	Predicted by at least one method	WP_014390703.1		A0R72_RS05540	877779	878231	-1	single-stranded DNA-binding protein	L	Single-stranded DNA-binding protein
874010	879636	5626	Predicted by at least one method	WP_014390704.1		A0R72_RS05535	878242	878943	-1	single-stranded DNA-binding protein	NT	Methyl-accepting chemotaxis protein
874010	879636	5626	Predicted by at least one method	WP_014390705.1		A0R72_RS05530	878986	879636	-1	ribonuclease H	L	DNA polymerase elongation subunit (family B)
1074145	1087040	12895	Predicted by at least one method	WP_014667880.1		A0R72_RS03810	1074145	1075359	1	membrane protein	M	Uncharacterized protein involved in outer membrane biogenesis	PAI
1074145	1087040	12895	Predicted by at least one method	WP_010906939.1		A0R72_RS03805	1075363	1076577	1	MFS transporter	G	Predicted arabinose efflux permease, MFS family
1074145	1087040	12895	Predicted by at least one method	WP_014667881.1		A0R72_RS03800	1077208	1079418	-1	hypothetical protein	S	Uncharcterized protein, DUF927 family
1074145	1087040	12895	Predicted by at least one method	WP_014667882.1		A0R72_RS03795	1079431	1079745	-1	hypothetical protein	KX	Predicted DNA-binding transcriptional regulator AlpA
1074145	1087040	12895	Predicted by at least one method	WP_041423220.1		A0R72_RS03790	1079738	1079959	-1	hypothetical protein	C	TPP-dependent pyruvate or acetoin dehydrogenase subunit alpha
1074145	1087040	12895	Predicted by at least one method	WP_014667883.1		A0R72_RS03785	1079959	1080153	-1	hypothetical protein; Pathogen-associated gene(PAG)	V	8-oxo-dGTP pyrophosphatase MutT and related house-cleaning NTP pyrophosphohydrolases, NUDIX family
1074145	1087040	12895	Predicted by at least one method	WP_014667884.1		A0R72_RS03780	1080147	1080470	-1	hypothetical protein	K	DNA-binding transcriptional regulator, XRE family
1074145	1087040	12895	Predicted by at least one method	WP_078819798.1		A0R72_RS03775	1080463	1081068	-1	hypothetical protein	C	Pyruvate/2-oxoglutarate dehydrogenase complex, dihydrolipoamide dehydrogenase (E3) component or related enzyme
1074145	1087040	12895	Predicted by at least one method	WP_014667886.1		A0R72_RS03770	1081133	1081363	-1	hypothetical protein; Pathogen-associated gene(PAG)	O	DnaJ-class molecular chaperone with C-terminal Zn finger domain
1074145	1087040	12895	Predicted by at least one method	WP_014667887.1		A0R72_RS03765	1081372	1081566	-1	phage protein	KX	Predicted DNA-binding transcriptional regulator AlpA
1074145	1087040	12895	Predicted by at least one method	WP_014667888.1		A0R72_RS03760	1081734	1082942	-1	hypothetical protein; Pathogen-associated gene(PAG)	NT	Methyl-accepting chemotaxis protein
1074145	1087040	12895	Predicted by at least one method	WP_014667889.1		A0R72_RS03755	1082988	1083203	-1	stability protein StbD	V	Antitoxin component YafN of the YafNO toxin-antitoxin module, PHD/YefM family
1074145	1087040	12895	Predicted by at least one method	WP_014667890.1		A0R72_RS03750	1083315	1084304	-1	phage capsid protein	V	Beta-lactamase class A
1074145	1087040	12895	Predicted by at least one method	WP_014667891.1		A0R72_RS03745	1084314	1084982	-1	hypothetical protein	T	Signal transduction histidine kinase, nitrogen specific
1074145	1087040	12895	Predicted by at least one method	WP_014667892.1		A0R72_RS03740	1084987	1085193	-1	DNA-binding protein	KX	Predicted DNA-binding transcriptional regulator AlpA
1074145	1087040	12895	Predicted by at least one method	WP_016534465.1		A0R72_RS03735	1085823	1087040	-1	integrase	LX	Integrase
2171781	2185412	13631	Predicted by at least one method	WP_005755593.1		A0R72_RS00820	2171781	2172086	-1	hypothetical protein	S	Uncharacterized conserved protein	PAI
2171781	2185412	13631	Predicted by at least one method	WP_005755594.1		A0R72_RS00815	2172088	2172438	-1	hypothetical protein	T	Bacteriophytochrome (light-regulated signal transduction histidine kinase)
2171781	2185412	13631	Predicted by at least one method	WP_014668257.1		A0R72_RS11440	2172535	2172981	-1	hypothetical protein	F	Ribonucleotide reductase beta subunit, ferritin-like domain
2171781	2185412	13631	Predicted by at least one method	WP_014668258.1		A0R72_RS00805	2172966	2173565	-1	murein transglycosylase	M	Soluble lytic murein transglycosylase and related regulatory proteins (some contain LysM/invasin domains)
2171781	2185412	13631	Predicted by at least one method	WP_014668259.1		A0R72_RS00800	2173567	2173938	-1	membrane protein	E	ABC-type amino acid transport system, permease component
2171781	2185412	13631	Predicted by at least one method	WP_014668260.1		A0R72_RS00795	2174180	2174419	-1	hypothetical protein	Q	Non-ribosomal peptide synthetase component F
2171781	2185412	13631	Predicted by at least one method	WP_014668261.1		A0R72_RS00790	2174477	2175067	-1	hypothetical protein; Pathogen-associated gene(PAG)	O	Thiol-disulfide isomerase or thioredoxin
2171781	2185412	13631	Predicted by at least one method	WP_025248437.1		A0R72_RS00785	2175080	2175607	-1	hypothetical protein	E	Dihydrodipicolinate reductase
2171781	2185412	13631	Predicted by at least one method	WP_005755617.1		A0R72_RS00780	2175638	2176048	-1	transcriptional regulator	K	Transcriptional regulator, contains XRE-family HTH domain
2171781	2185412	13631	Predicted by at least one method	WP_005755620.1		A0R72_RS00770	2176517	2176753	1	DNA-binding protein	R	Predicted DNA-binding protein, XRE-type HTH domain
2171781	2185412	13631	Predicted by at least one method	WP_014668263.1		A0R72_RS00765	2176833	2177018	1	hypothetical protein	T	K+-sensing histidine kinase KdpD
2171781	2185412	13631	Predicted by at least one method	WP_005755623.1		A0R72_RS00760	2177031	2177345	1	hypothetical protein	K	DNA-binding transcriptional regulator, IclR family
2171781	2185412	13631	Predicted by at least one method	WP_014668264.1		A0R72_RS00755	2177356	2178300	1	hypothetical protein	K	DNA-binding transcriptional regulator, MerR family
2171781	2185412	13631	Predicted by at least one method	WP_014668265.1		A0R72_RS00750	2178312	2180081	1	transposase	X	Transposase
2171781	2185412	13631	Predicted by at least one method	WP_014668266.1		A0R72_RS00745	2180093	2181271	1	phage protein	U	Type II secretory pathway, component ExeA (predicted ATPase)
2171781	2185412	13631	Predicted by at least one method	WP_014668267.1		A0R72_RS00740	2181274	2181597	1	hypothetical protein	G	Predicted glycosyl hydrolase, contains GH57 and DUF1957 domains
2171781	2185412	13631	Predicted by at least one method	WP_005755632.1		A0R72_RS00735	2181607	2181828	1	hypothetical protein	LX	Integrase
2171781	2185412	13631	Predicted by at least one method	WP_032851712.1		A0R72_RS00730	2181803	2182057	1	hypothetical protein	C	FAD/FMN-containing dehydrogenase
2171781	2185412	13631	Predicted by at least one method	WP_005755634.1		A0R72_RS00725	2182077	2182697	1	sulfate transporter	J	Ribosomal protein S13
2171781	2185412	13631	Predicted by at least one method	WP_005755637.1		A0R72_RS00720	2182867	2183094	1	hypothetical protein	N	Flagellar motor switch protein FliG
2171781	2185412	13631	Predicted by at least one method	WP_014668269.1		A0R72_RS00715	2183091	2183636	1	hypothetical protein; Pathogen-associated gene(PAG)	F	nanoRNase/pAp phosphatase, hydrolyzes c-di-AMP and oligoRNAs
2171781	2185412	13631	Predicted by at least one method	WP_014668270.1		A0R72_RS00710	2183646	2184206	1	hypothetical protein; Pathogen-associated gene(PAG)	M	Membrane carboxypeptidase (penicillin-binding protein)
2171781	2185412	13631	Predicted by at least one method	WP_014668271.1		A0R72_RS00705	2184210	2184533	1	hypothetical protein	R	Putative Zn-dependent protease, contains TPR repeats
2171781	2185412	13631	Predicted by at least one method	WP_014668272.1		A0R72_RS00700	2184604	2185065	1	GemA protein	X	Mu-like prophage protein gp16
2171781	2185412	13631	Predicted by at least one method	WP_014668273.1		A0R72_RS00695	2185065	2185412	1	DNA-binding protein	K	Transcriptional regulator, Middle operon regulator (Mor) family
