# Supplementary material for: Comparative analysis reveals the Genomic Islands in Pasteurella multocida population genetics: on Symbiosis and adaptability
Source: BMC Genomics. 2019 Jan 18;20:63. doi: 10.1186/s12864-018-5366-6 (PMC6339346; doi:10.1186/s12864-018-5366-6)
Supplement: Supplementary file 6 — File S1. Detailed information on GI of each strain (ZIP 1360 kb). [file 12864_2018_5366_MOESM6_ESM.zip › File. S1. Detailed information on GI of each strain/Detailed information on GIs of 97 whole genomes strains/P52VAC.xls]

## Sheet: Islandviewer Results
Island start	Island end	Length	Method	Gene name	Gene ID	Locus	Gene start	Gene end	Strand	Product	COG		External Annotations
2275066	2281031	5965	Predicted by at least one method	EJS83495.1		KCU_10561	2275066	2275413	1	hypothetical protein	L	Exonuclease V gamma subunit	Symbiosis Island
2275066	2281031	5965	Predicted by at least one method	EJS83494.1		KCU_10556	2275545	2276090	-1	Mu DNA-binding domain protein	X	Phage repressor protein C, contains Cro/C1-type HTH and peptisase s24 domains
2275066	2281031	5965	Predicted by at least one method	EJS83493.1		KCU_10551	2276288	2276503	1	Ner	K	Predicted transcriptional regulator, lambda repressor-like DNA-binding domain
2275066	2281031	5965	Predicted by at least one method	EJS83492.1		KCU_10546	2276523	2278514	1	Bacteriophage Mu transposase	X	Transposase InsO and inactivated derivatives
2275066	2281031	5965	Predicted by at least one method	EJS83491.1		KCU_10541	2278733	2279209	-1	hypothetical protein	Q	Acyl transferase domain in polyketide synthase (PKS) enzymes
2275066	2281031	5965	Predicted by at least one method	EJS83490.1		KCU_10536	2279245	2280162	1	Mu phage DNA transposition protein B	X	Bacteriophage DNA transposition protein, AAA+ family ATPase
2275066	2281031	5965	Predicted by at least one method	EJS83489.1		KCU_10531	2280165	2280482	1	hypothetical protein	M	LysM repeat
2275066	2281031	5965	Predicted by at least one method	EJS83488.1		KCU_10526	2280507	2281031	1	host-nuclease inhibitor protein	X	Mu-like prophage host-nuclease inhibitor protein Gam
