# Supplementary material for: Comparative analysis reveals the Genomic Islands in Pasteurella multocida population genetics: on Symbiosis and adaptability
Source: BMC Genomics. 2019 Jan 18;20:63. doi: 10.1186/s12864-018-5366-6 (PMC6339346; doi:10.1186/s12864-018-5366-6)
Supplement: Supplementary file 6 — File S1. Detailed information on GI of each strain (ZIP 1360 kb). [file 12864_2018_5366_MOESM6_ESM.zip › File. S1. Detailed information on GI of each strain/Detailed information on GIs of 97 whole genomes strains/Pesh.xls]

## Sheet: Islandviewer Results
Island start	Island end	Length	Method	Gene name	Gene ID	Locus	Gene start	Gene end	Strand	Product	COG		External Annotations
525835	541720	15885	Predicted by at least one method	WP_016534135.1		PESH_RS10600	525835	527046	1	hypothetical protein	X	Phage portal protein BeeE	Symbiosis Island
525835	541720	15885	Predicted by at least one method	WP_005753109.1		PESH_RS10595	527039	527386	1	phage head-tail adapter protein	X	Bacteriophage head-tail adaptor
525835	541720	15885	Predicted by at least one method	WP_005737947.1		PESH_RS10590	527373	527699	1	bacteriophage protein	EH	Anthranilate/para-aminobenzoate synthases component I
525835	541720	15885	Predicted by at least one method	WP_005737945.1		PESH_RS10585	527708	528064	1	HNH endonuclease	V	5-methylcytosine-specific restriction endonuclease McrA
525835	541720	15885	Predicted by at least one method	WP_016534136.1		PESH_RS11190	528122	530851	1	tape measure domain-containing protein	X	Phage-related minor tail protein
525835	541720	15885	Predicted by at least one method	WP_005737917.1		PESH_RS10575	531026	531394	1	bacteriophage protein	X	Phage terminase, small subunit
525835	541720	15885	Predicted by at least one method	WP_016534137.1		PESH_RS10570	531394	533061	1	phage d3 terminase-like protein	X	Phage terminase-like protein, large subunit, contains N-terminal HTH domain
525835	541720	15885	Predicted by at least one method	WP_016534138.1		PESH_RS10565	533073	533537	1	hypothetical protein	T	Sensor histidine kinase YesM
525835	541720	15885	Predicted by at least one method	WP_005752845.1		PESH_RS10560	533740	534333	1	hypothetical protein	E	Aspartate/methionine/tyrosine aminotransferase
525835	541720	15885	Predicted by at least one method	WP_005752847.1		PESH_RS10555	534487	534690	1	AlpA family phage regulatory protein	KX	Predicted DNA-binding transcriptional regulator AlpA
525835	541720	15885	Predicted by at least one method	WP_005752851.1		PESH_RS10550	535176	535394	1	host cell division inhibitor Icd-like protein	T	Signal transduction histidine kinase
525835	541720	15885	Predicted by at least one method	WP_016534278.1		PESH_RS10545	535387	535602	1	hypothetical protein	C	Succinyl-CoA synthetase, alpha subunit
525835	541720	15885	Predicted by at least one method			PESH_RS10540	535595	535916	1	hypothetical protein
525835	541720	15885	Predicted by at least one method	WP_016534279.1		PESH_RS10535	535921	536346	1	hypothetical protein	V	Type I restriction-modification system, DNA methylase subunit
525835	541720	15885	Predicted by at least one method	WP_005752837.1		PESH_RS10530	536330	537934	1	DNA primase	X	Phage- or plasmid-associated DNA primase
525835	541720	15885	Predicted by at least one method	WP_017350204.1		PESH_RS10525	538110	539309	-1	preprotein translocase	LX	Integrase
525835	541720	15885	Predicted by at least one method	WP_005752188.1		PESH_RS10515	539883	541163	-1	C4-dicarboxylate ABC transporter permease	G	TRAP-type C4-dicarboxylate transport system, large permease component
525835	541720	15885	Predicted by at least one method	WP_016534271.1		PESH_RS10510	541160	541720	-1	TRAP transporter small permease protein	G	TRAP-type C4-dicarboxylate transport system, small permease component
762575	770603	8028	Predicted by at least one method	WP_005752508.1		PESH_RS07325	762034	762588	-1	hypothetical protein	R	Predicted ATPase	Symbiosis Island
762575	770603	8028	Predicted by at least one method	WP_005752510.1		PESH_RS07320	762575	763123	-1	hypothetical protein	X	Mu-like prophage protein gp16
762575	770603	8028	Predicted by at least one method	WP_005752512.1		PESH_RS07315	763334	763519	-1	hypothetical protein	J	Asp-tRNAAsn/Glu-tRNAGln amidotransferase A subunit or related amidase
762575	770603	8028	Predicted by at least one method	WP_005752513.1		PESH_RS07310	763519	763737	-1	hypothetical protein	X	Mu-like prophage host-nuclease inhibitor protein Gam
762575	770603	8028	Predicted by at least one method	WP_005752514.1		PESH_RS07305	763806	764000	-1	hypothetical protein	E	ABC-type polar amino acid transport system, ATPase component
762575	770603	8028	Predicted by at least one method	WP_005752515.1		PESH_RS07300	764000	764524	-1	host-nuclease inhibitor protein Gam	X	Mu-like prophage host-nuclease inhibitor protein Gam
762575	770603	8028	Predicted by at least one method	WP_005752517.1		PESH_RS07295	764549	764866	-1	hypothetical protein	M	LysM repeat
762575	770603	8028	Predicted by at least one method	WP_005752518.1		PESH_RS07290	764869	765786	-1	transposase	X	Bacteriophage DNA transposition protein, AAA+ family ATPase
762575	770603	8028	Predicted by at least one method	WP_005752519.1		PESH_RS07285	765822	766298	1	hypothetical protein	Q	Acyl transferase domain in polyketide synthase (PKS) enzymes
762575	770603	8028	Predicted by at least one method	WP_005752521.1		PESH_RS07280	766517	768508	-1	transposase	X	Transposase InsO and inactivated derivatives
762575	770603	8028	Predicted by at least one method	WP_005752523.1		PESH_RS07275	768528	768743	-1	DNA-binding protein	K	Predicted transcriptional regulator, lambda repressor-like DNA-binding domain
762575	770603	8028	Predicted by at least one method	WP_005752524.1		PESH_RS07270	768941	769486	1	DNA-binding protein	X	Phage repressor protein C, contains Cro/C1-type HTH and peptisase s24 domains
762575	770603	8028	Predicted by at least one method	WP_005739261.1		PESH_RS07265	769618	769965	-1	hypothetical protein	L	Exonuclease V gamma subunit
762575	770603	8028	Predicted by at least one method	WP_016534216.1		PESH_RS07260	770082	770603	-1	MltR family transcriptional regulator	K	DNA-binding transcriptional regulator, MltR family
1812497	1866715	54218	Predicted by at least one method	WP_005751162.1		PESH_RS02610	1812497	1813417	1	hypothetical protein	S	Uncharacterized conserved protein, UPF0276 family	Symbiosis Island
1812497	1866715	54218	Predicted by at least one method	WP_005751161.1		PESH_RS02605	1813407	1814126	1	DUF2063 domain-containing protein	S	Uncharacterized protein
1812497	1866715	54218	Predicted by at least one method	WP_005751160.1		PESH_RS02600	1814193	1814393	-1	hypothetical protein	T	Signal transduction histidine kinase, nitrate/nitrite-specific
1812497	1866715	54218	Predicted by at least one method	WP_005720711.1		PESH_RS02595	1814394	1814945	-1	RNA polymerase sigma factor	K	DNA-directed RNA polymerase specialized sigma subunit, sigma24 family
1812497	1866715	54218	Predicted by at least one method	WP_047918242.1		PESH_RS02590	1815317	1816141	-1	antirepressor	X	Phage- or plasmid-associated DNA primase
1812497	1866715	54218	Predicted by at least one method	WP_080959866.1		PESH_RS11225	1816436	1816744	-1	hypothetical protein	R	Uncharacterized conserved protein YgiM, contains N-terminal SH3 domain, DUF1202 family
1812497	1866715	54218	Predicted by at least one method	WP_047918237.1		PESH_RS02580	1817244	1817819	-1	hypothetical protein	X	Phage portal protein BeeE
1812497	1866715	54218	Predicted by at least one method	WP_047918234.1		PESH_RS02575	1818253	1819014	-1	hypothetical protein	T	Signal transduction histidine kinase
1812497	1866715	54218	Predicted by at least one method	WP_047918232.1		PESH_RS02570	1819014	1819532	-1	hypothetical protein	S	Uncharacterized membrane protein YfbV, UPF0208 family
1812497	1866715	54218	Predicted by at least one method	WP_047918229.1		PESH_RS02565	1819541	1820887	-1	hypothetical protein	H	Hydroxyethylthiazole kinase, sugar kinase family
1812497	1866715	54218	Predicted by at least one method	WP_047918226.1		PESH_RS02560	1820895	1821239	-1	hypothetical protein	K	DNA-binding transcriptional regulator, GntR family
1812497	1866715	54218	Predicted by at least one method	WP_047918224.1		PESH_RS02555	1821243	1821956	-1	hypothetical protein	V	CRISPR/Cas system-associated endonuclease/helicase Cas3
1812497	1866715	54218	Predicted by at least one method	WP_047918222.1		PESH_RS02550	1821966	1822226	-1	hypothetical protein	S	Uncharacterized conserved protein, Alpha-E superfamily
1812497	1866715	54218	Predicted by at least one method	WP_053007185.1		PESH_RS02545	1822213	1822803	-1	hypothetical protein	T	GAF domain
1812497	1866715	54218	Predicted by at least one method	WP_053007184.1		PESH_RS11175	1822813	1825173	-1	hypothetical protein	S	Microcystin-dependent protein (function unknown)
1812497	1866715	54218	Predicted by at least one method	WP_047918321.1		PESH_RS02530	1825166	1827097	-1	hypothetical protein	C	Phosphoglycolate phosphatase, HAD superfamily
1812497	1866715	54218	Predicted by at least one method	WP_047918219.1		PESH_RS02525	1827141	1827527	-1	hypothetical protein	H	Ubiquinone/menaquinone biosynthesis C-methylase UbiE
1812497	1866715	54218	Predicted by at least one method	WP_047918217.1		PESH_RS02520	1827527	1827958	-1	hypothetical protein	P	ABC-type enterochelin transport system, periplasmic component
1812497	1866715	54218	Predicted by at least one method	WP_047918214.1		PESH_RS02515	1828010	1829008	-1	N4-gp56 family major capsid protein	P	ABC-type phosphate transport system, ATPase component
1812497	1866715	54218	Predicted by at least one method	WP_047918210.1		PESH_RS02510	1829039	1829917	-1	hypothetical protein	D	Chromosome segregation ATPase
1812497	1866715	54218	Predicted by at least one method	WP_047918205.1		PESH_RS02495	1830401	1838926	-1	hypothetical protein	J	Ribosomal protein S18 acetylase RimI and related acetyltransferases
1812497	1866715	54218	Predicted by at least one method	WP_047918202.1		PESH_RS02490	1838992	1841175	-1	hypothetical protein	O	Molecular chaperone DnaK (HSP70)
1812497	1866715	54218	Predicted by at least one method	WP_047918199.1		PESH_RS02485	1841177	1842715	-1	TerL	X	Phage terminase large subunit
1812497	1866715	54218	Predicted by at least one method	WP_047918320.1		PESH_RS02480	1842718	1843437	-1	hypothetical protein	X	Phage terminase, small subunit
1812497	1866715	54218	Predicted by at least one method	WP_047918196.1		PESH_RS02475	1843478	1843729	-1	hypothetical protein	R	Predicted transcriptional regulator fused phosphomethylpyrimidine kinase (thiamin biosynthesis)
1812497	1866715	54218	Predicted by at least one method	WP_080959865.1		PESH_RS11220	1843742	1844023	-1	hypothetical protein	O	Protein-L-isoaspartate O-methyltransferase
1812497	1866715	54218	Predicted by at least one method	WP_047918192.1		PESH_RS02470	1843929	1844252	-1	hypothetical protein	O	Peroxiredoxin
1812497	1866715	54218	Predicted by at least one method	WP_047918190.1		PESH_RS02465	1844255	1844839	-1	hypothetical protein	R	Predicted chitinase
1812497	1866715	54218	Predicted by at least one method	WP_047918317.1		PESH_RS02460	1844811	1845176	-1	phage holin, lambda family	T	Bacteriophytochrome (light-regulated signal transduction histidine kinase)
1812497	1866715	54218	Predicted by at least one method	WP_047918187.1		PESH_RS02455	1845344	1846033	-1	hypothetical protein	O	DnaJ-class molecular chaperone with C-terminal Zn finger domain
1812497	1866715	54218	Predicted by at least one method	WP_047918184.1		PESH_RS02450	1846030	1846389	-1	endodeoxyribonuclease RusA	L	Holliday junction resolvase RusA (prophage-encoded endonuclease)
1812497	1866715	54218	Predicted by at least one method	WP_047918181.1		PESH_RS02445	1846386	1846670	-1	phage protein	K	Alkylated DNA nucleotide flippase Atl1, participates in nucleotide excision repair, Ada-like DNA-binding domain
1812497	1866715	54218	Predicted by at least one method	WP_047918175.1		PESH_RS02440	1846758	1846970	-1	hypothetical protein	R	Predicted oxidoreductase (related to aryl-alcohol dehydrogenase)
1812497	1866715	54218	Predicted by at least one method	WP_047918172.1		PESH_RS02435	1847044	1847502	-1	NinB protein	I	Biotin carboxylase
1812497	1866715	54218	Predicted by at least one method	WP_047918169.1		PESH_RS02430	1847505	1848863	-1	DNA helicase	L	Replicative DNA helicase
1812497	1866715	54218	Predicted by at least one method	WP_047918166.1		PESH_RS02425	1848860	1849678	-1	hypothetical protein	K	DNA-binding transcriptional regulator, ArsR family
1812497	1866715	54218	Predicted by at least one method	WP_047918163.1		PESH_RS02420	1849763	1850446	-1	antirepressor	X	Phage regulatory protein Rha
1812497	1866715	54218	Predicted by at least one method	WP_047918160.1		PESH_RS02415	1850498	1850950	-1	hypothetical protein	PH	ABC-type cobalamin/Fe3+-siderophores transport system, ATPase component
1812497	1866715	54218	Predicted by at least one method	WP_005720263.1		PESH_RS02410	1850999	1851208	-1	transcriptional regulator	K	DNA-binding transcriptional regulator, XRE-family HTH domain
1812497	1866715	54218	Predicted by at least one method	WP_005720261.1		PESH_RS02405	1851336	1852025	1	transcriptional regulator	X	Phage repressor protein C, contains Cro/C1-type HTH and peptisase s24 domains
1812497	1866715	54218	Predicted by at least one method	WP_047918155.1		PESH_RS02400	1852125	1852655	1	hypothetical protein	R	Predicted metal-dependent hydrolase, phosphotriesterase family
1812497	1866715	54218	Predicted by at least one method	WP_047918151.1		PESH_RS02395	1852648	1853535	1	hypothetical protein	G	D-arabinose 1-dehydrogenase, Zn-dependent alcohol dehydrogenase family
1812497	1866715	54218	Predicted by at least one method	WP_047918148.1		PESH_RS02390	1853557	1853847	-1	transcriptional regulator	X	DNA-binding prophage protein
1812497	1866715	54218	Predicted by at least one method	WP_047918145.1		PESH_RS02385	1853852	1854157	-1	hypothetical protein	V	Putative component of the toxin-antitoxin plasmid stabilization module
1812497	1866715	54218	Predicted by at least one method	WP_047918143.1		PESH_RS02380	1854618	1854845	1	hypothetical protein	T	Periplasmic ligand-binding sensor domain
1812497	1866715	54218	Predicted by at least one method	WP_053007183.1		PESH_RS11170	1855167	1855703	1	DUF4760 domain-containing protein	G	Predicted arabinose efflux permease, MFS family
1812497	1866715	54218	Predicted by at least one method	WP_047918140.1		PESH_RS02370	1855986	1856612	1	antirepressor	X	Prophage antirepressor
1812497	1866715	54218	Predicted by at least one method	WP_047918137.1		PESH_RS02365	1856697	1856981	1	hypothetical protein	D	Cell division ATPase FtsA
1812497	1866715	54218	Predicted by at least one method	WP_047918134.1		PESH_RS02360	1856968	1857204	1	hypothetical protein	O	Sulfatase maturation enzyme AslB, radical SAM superfamily
1812497	1866715	54218	Predicted by at least one method	WP_047918131.1		PESH_RS02355	1857217	1857504	1	hypothetical protein	T	Diadenosine tetraphosphatase ApaH/serine/threonine protein phosphatase, PP2A family
1812497	1866715	54218	Predicted by at least one method	WP_080959864.1		PESH_RS02350	1857446	1858459	1	recombinase	L	Recombinational DNA repair protein RecT
1812497	1866715	54218	Predicted by at least one method	WP_047918312.1		PESH_RS02345	1858446	1859105	1	translocation protein TolB precursor	C	Formate hydrogenlyase subunit 6/NADH:ubiquinone oxidoreductase 23 kD subunit (chain I)
1812497	1866715	54218	Predicted by at least one method	WP_047918127.1		PESH_RS02340	1859105	1859551	1	single-stranded DNA-binding protein	L	Single-stranded DNA-binding protein
1812497	1866715	54218	Predicted by at least one method	WP_047918125.1		PESH_RS02335	1859562	1859768	1	hypothetical protein	P	Magnesium-transporting ATPase (P-type)
1812497	1866715	54218	Predicted by at least one method	WP_047918121.1		PESH_RS02330	1859797	1860024	1	hypothetical protein	E	5-enolpyruvylshikimate-3-phosphate synthase
1812497	1866715	54218	Predicted by at least one method	WP_047918119.1		PESH_RS02325	1860027	1860404	1	hypothetical protein	KL	Superfamily II DNA or RNA helicase, SNF2 family
1812497	1866715	54218	Predicted by at least one method	WP_047918308.1		PESH_RS02320	1860409	1860873	1	hypothetical protein	V	NTP pyrophosphatase, house-cleaning of non-canonical NTPs
1812497	1866715	54218	Predicted by at least one method	WP_047918116.1		PESH_RS02315	1861024	1861356	1	hypothetical protein	P	Superoxide dismutase
1812497	1866715	54218	Predicted by at least one method	WP_047918113.1		PESH_RS02310	1861384	1862127	1	DNA methyltransferase	L	Site-specific DNA-cytosine methylase
1812497	1866715	54218	Predicted by at least one method	WP_047918110.1		PESH_RS02305	1862161	1863063	1	recombination-associated protein RdgC	L	DNA recombination-dependent growth factor C
1812497	1866715	54218	Predicted by at least one method	WP_080959863.1		PESH_RS11215	1863207	1863737	1	hypothetical protein	D	Chromosome segregation ATPase
1812497	1866715	54218	Predicted by at least one method	WP_047918107.1		PESH_RS02290	1863820	1864038	1	hypothetical protein	U	Biopolymer transport protein ExbD
1812497	1866715	54218	Predicted by at least one method	WP_047918104.1		PESH_RS02285	1864035	1864472	1	hypothetical protein	M	Glycosyltransferase involved in cell wall bisynthesis
1812497	1866715	54218	Predicted by at least one method	WP_047918101.1		PESH_RS02280	1864477	1864773	1	hypothetical protein	D	Cell division protein FtsX
1812497	1866715	54218	Predicted by at least one method	WP_047918098.1		PESH_RS02275	1864811	1865092	1	hypothetical protein	KX	Predicted DNA-binding transcriptional regulator AlpA
1812497	1866715	54218	Predicted by at least one method	WP_047918094.1		PESH_RS02270	1865089	1866078	-1	integrase	LX	Integrase
1812497	1866715	54218	Predicted by at least one method	WP_005751159.1		PESH_RS02260	1866368	1866715	-1	protein-export membrane protein SecG	U	Preprotein translocase subunit SecG
