# Supplementary material for: Comparative analysis reveals the Genomic Islands in Pasteurella multocida population genetics: on Symbiosis and adaptability
Source: BMC Genomics. 2019 Jan 18;20:63. doi: 10.1186/s12864-018-5366-6 (PMC6339346; doi:10.1186/s12864-018-5366-6)
Supplement: Supplementary file 6 — File S1. Detailed information on GI of each strain (ZIP 1360 kb). [file 12864_2018_5366_MOESM6_ESM.zip › File. S1. Detailed information on GI of each strain/Detailed information on GIs of 97 whole genomes strains/PVAcc.xls]

## Sheet: Islandviewer Results
Island start	Island end	Length	Method	Gene name	Gene ID	Locus	Gene start	Gene end	Strand	Product	COG		External Annotations
525740	541625	15885	Predicted by at least one method	WP_016534135.1		PVACC_RS10595	525740	526951	1	hypothetical protein	X	Phage portal protein BeeE	Symbiosis Island
525740	541625	15885	Predicted by at least one method	WP_005753109.1		PVACC_RS10590	526944	527291	1	phage head-tail adapter protein	X	Bacteriophage head-tail adaptor
525740	541625	15885	Predicted by at least one method	WP_005737947.1		PVACC_RS10585	527278	527604	1	bacteriophage protein	EH	Anthranilate/para-aminobenzoate synthases component I
525740	541625	15885	Predicted by at least one method	WP_005737945.1		PVACC_RS10580	527613	527969	1	HNH endonuclease	V	5-methylcytosine-specific restriction endonuclease McrA
525740	541625	15885	Predicted by at least one method	WP_016534136.1		PVACC_RS11185	528027	530756	1	tape measure domain-containing protein	X	Phage-related minor tail protein
525740	541625	15885	Predicted by at least one method	WP_005737917.1		PVACC_RS10570	530931	531299	1	bacteriophage protein	X	Phage terminase, small subunit
525740	541625	15885	Predicted by at least one method	WP_016534137.1		PVACC_RS10565	531299	532966	1	phage d3 terminase-like protein	X	Phage terminase-like protein, large subunit, contains N-terminal HTH domain
525740	541625	15885	Predicted by at least one method	WP_016534138.1		PVACC_RS10560	532978	533442	1	hypothetical protein	T	Sensor histidine kinase YesM
525740	541625	15885	Predicted by at least one method	WP_005752845.1		PVACC_RS10555	533645	534238	1	hypothetical protein	E	Aspartate/methionine/tyrosine aminotransferase
525740	541625	15885	Predicted by at least one method	WP_005752847.1		PVACC_RS10550	534392	534595	1	AlpA family phage regulatory protein	KX	Predicted DNA-binding transcriptional regulator AlpA
525740	541625	15885	Predicted by at least one method	WP_005752851.1		PVACC_RS10545	535081	535299	1	host cell division inhibitor Icd-like protein	T	Signal transduction histidine kinase
525740	541625	15885	Predicted by at least one method	WP_016534278.1		PVACC_RS10540	535292	535507	1	hypothetical protein	C	Succinyl-CoA synthetase, alpha subunit
525740	541625	15885	Predicted by at least one method			PVACC_RS10535	535500	535821	1	hypothetical protein
525740	541625	15885	Predicted by at least one method	WP_016534279.1		PVACC_RS10530	535826	536251	1	hypothetical protein	V	Type I restriction-modification system, DNA methylase subunit
525740	541625	15885	Predicted by at least one method	WP_005752837.1		PVACC_RS10525	536235	537839	1	DNA primase	X	Phage- or plasmid-associated DNA primase
525740	541625	15885	Predicted by at least one method	WP_017350204.1		PVACC_RS10520	538015	539214	-1	preprotein translocase	LX	Integrase
525740	541625	15885	Predicted by at least one method	WP_005752188.1		PVACC_RS10510	539788	541068	-1	C4-dicarboxylate ABC transporter permease	G	TRAP-type C4-dicarboxylate transport system, large permease component
525740	541625	15885	Predicted by at least one method	WP_016534271.1		PVACC_RS10505	541065	541625	-1	TRAP transporter small permease protein	G	TRAP-type C4-dicarboxylate transport system, small permease component
763729	771757	8028	Predicted by at least one method	WP_005752508.1		PVACC_RS07320	763188	763742	-1	hypothetical protein	R	Predicted ATPase	Symbiosis Island
763729	771757	8028	Predicted by at least one method	WP_005752510.1		PVACC_RS07315	763729	764277	-1	hypothetical protein	X	Mu-like prophage protein gp16
763729	771757	8028	Predicted by at least one method	WP_005752512.1		PVACC_RS07310	764488	764673	-1	hypothetical protein	J	Asp-tRNAAsn/Glu-tRNAGln amidotransferase A subunit or related amidase
763729	771757	8028	Predicted by at least one method	WP_005752513.1		PVACC_RS07305	764673	764891	-1	hypothetical protein	X	Mu-like prophage host-nuclease inhibitor protein Gam
763729	771757	8028	Predicted by at least one method	WP_005752514.1		PVACC_RS07300	764960	765154	-1	hypothetical protein	E	ABC-type polar amino acid transport system, ATPase component
763729	771757	8028	Predicted by at least one method	WP_005752515.1		PVACC_RS07295	765154	765678	-1	host-nuclease inhibitor protein Gam	X	Mu-like prophage host-nuclease inhibitor protein Gam
763729	771757	8028	Predicted by at least one method	WP_005752517.1		PVACC_RS07290	765703	766020	-1	hypothetical protein	M	LysM repeat
763729	771757	8028	Predicted by at least one method	WP_005752518.1		PVACC_RS07285	766023	766940	-1	transposase	X	Bacteriophage DNA transposition protein, AAA+ family ATPase
763729	771757	8028	Predicted by at least one method	WP_005752519.1		PVACC_RS07280	766976	767452	1	hypothetical protein	Q	Acyl transferase domain in polyketide synthase (PKS) enzymes
763729	771757	8028	Predicted by at least one method	WP_005752521.1		PVACC_RS07275	767671	769662	-1	transposase	X	Transposase InsO and inactivated derivatives
763729	771757	8028	Predicted by at least one method	WP_005752523.1		PVACC_RS07270	769682	769897	-1	DNA-binding protein	K	Predicted transcriptional regulator, lambda repressor-like DNA-binding domain
763729	771757	8028	Predicted by at least one method	WP_005752524.1		PVACC_RS07265	770095	770640	1	DNA-binding protein	X	Phage repressor protein C, contains Cro/C1-type HTH and peptisase s24 domains
763729	771757	8028	Predicted by at least one method	WP_005739261.1		PVACC_RS07260	770772	771119	-1	hypothetical protein	L	Exonuclease V gamma subunit
763729	771757	8028	Predicted by at least one method	WP_016534216.1		PVACC_RS07255	771236	771757	-1	MltR family transcriptional regulator	K	DNA-binding transcriptional regulator, MltR family
1389984	1435690	45706	Predicted by at least one method	WP_005751520.1		PVACC_RS04990	1389984	1390700	1	SAM-dependent methyltransferase	H	Ubiquinone/menaquinone biosynthesis C-methylase UbiE	PAI & RGI
1389984	1435690	45706	Predicted by at least one method	WP_005752819.1		PVACC_RS04995	1390851	1392041	1	hypothetical protein	LX	Integrase
1389984	1435690	45706	Predicted by at least one method	WP_005752817.1		PVACC_RS05000	1392035	1392256	-1	hypothetical protein	F	Folate-dependent phosphoribosylglycinamide formyltransferase PurN
1389984	1435690	45706	Predicted by at least one method	WP_016534088.1		PVACC_RS05005	1392249	1392929	-1	hypothetical protein	K	RNase H-fold protein, predicted Holliday junction resolvase in Firmicutes and mycoplasms, involved in anti-termination at Rho-dependent terminators
1389984	1435690	45706	Predicted by at least one method	WP_017350724.1		PVACC_RS05010	1392907	1393590	-1	hypothetical protein	J	tRNA U55 pseudouridine synthase TruB, may also work on U342 of tmRNA
1389984	1435690	45706	Predicted by at least one method	WP_005752604.1		PVACC_RS05015	1393593	1394159	-1	hypothetical protein	K	DNA-binding transcriptional regulator, AcrR family
1389984	1435690	45706	Predicted by at least one method	WP_005752603.1		PVACC_RS05020	1394585	1394818	-1	phage protein	P	ABC-type phosphate transport system, periplasmic component
1389984	1435690	45706	Predicted by at least one method	WP_005752602.1		PVACC_RS05025	1394808	1395119	-1	hypothetical protein	L	DNA repair exonuclease SbcCD ATPase subunit
1389984	1435690	45706	Predicted by at least one method	WP_077175873.1		PVACC_RS11255	1395196	1395393	-1	hypothetical protein	KX	Predicted DNA-binding transcriptional regulator AlpA
1389984	1435690	45706	Predicted by at least one method	WP_005752599.1		PVACC_RS05030	1395418	1396026	-1	transcriptional regulator	KT	SOS-response transcriptional repressor LexA (RecA-mediated autopeptidase)
1389984	1435690	45706	Predicted by at least one method	WP_005752597.1		PVACC_RS05035	1396126	1396530	-1	hypothetical protein	K	DNA-binding transcriptional regulator, LysR family
1389984	1435690	45706	Predicted by at least one method	WP_005752596.1		PVACC_RS05040	1396591	1397298	-1	hypothetical protein	L	RecG-like helicase
1389984	1435690	45706	Predicted by at least one method	WP_005752595.1		PVACC_RS05045	1397400	1397768	-1	hypothetical protein	D	Chromosome segregation protein Spo0J, contains ParB-like nuclease domain
1389984	1435690	45706	Predicted by at least one method	WP_047918477.1		PVACC_RS05050	1397765	1398094	-1	hypothetical protein	L	DNA repair ATPase RecN
1389984	1435690	45706	Predicted by at least one method	WP_047918479.1		PVACC_RS05055	1398116	1399117	-1	hypothetical protein	KL	Superfamily II DNA or RNA helicase, SNF2 family
1389984	1435690	45706	Predicted by at least one method	WP_005752590.1		PVACC_RS05060	1399463	1400470	-1	hypothetical protein	EG	Putative aminopeptidase FrvX
1389984	1435690	45706	Predicted by at least one method	WP_005752588.1		PVACC_RS05065	1400460	1401944	-1	hypothetical protein	L	Reverse gyrase
1389984	1435690	45706	Predicted by at least one method	WP_005752587.1		PVACC_RS05070	1402031	1402855	-1	hypothetical protein	L	RecB family exonuclease
1389984	1435690	45706	Predicted by at least one method	WP_005752585.1		PVACC_RS05075	1402842	1405343	-1	hypothetical protein	S	Uncharacterized protein, contains Primase-polymerase (Primpol) domain
1389984	1435690	45706	Predicted by at least one method	WP_005752583.1		PVACC_RS05080	1405354	1405566	-1	DUF2116 family Zn-ribbon domain-containing protein	R	Predicted nucleic acid-binding protein, contains Zn-ribbon domain
1389984	1435690	45706	Predicted by at least one method	WP_030017546.1		PVACC_RS05085	1405630	1406025	-1	hypothetical protein	L	DNA polymerase I - 3'-5' exonuclease and polymerase domains
1389984	1435690	45706	Predicted by at least one method	WP_005752580.1		PVACC_RS05090	1406036	1406638	-1	phage-related DNA polymerase	L	DNA polymerase I - 3'-5' exonuclease and polymerase domains
1389984	1435690	45706	Predicted by at least one method	WP_005752577.1		PVACC_RS05095	1406856	1408196	-1	DNA-directed DNA polymerase I	L	DNA polymerase I - 3'-5' exonuclease and polymerase domains
1389984	1435690	45706	Predicted by at least one method	WP_005752575.1		PVACC_RS05100	1408193	1408489	-1	hypothetical protein	J	Methionyl-tRNA formyltransferase
1389984	1435690	45706	Predicted by at least one method	WP_005752574.1		PVACC_RS05105	1408493	1408876	-1	hypothetical protein	C	L-lactate utilization protein LutB, contains a ferredoxin-type domain
1389984	1435690	45706	Predicted by at least one method	WP_005752572.1		PVACC_RS05110	1408873	1409103	-1	hypothetical protein	M	Membrane carboxypeptidase (penicillin-binding protein)
1389984	1435690	45706	Predicted by at least one method	WP_005739684.1		PVACC_RS05115	1409219	1409452	-1	hypothetical protein	K	DNA-binding transcriptional regulator, HxlR family
1389984	1435690	45706	Predicted by at least one method	WP_005752571.1		PVACC_RS05120	1409427	1409708	-1	hypothetical protein	P	Arylsulfatase A or related enzyme
1389984	1435690	45706	Predicted by at least one method	WP_005752569.1		PVACC_RS05125	1409708	1410139	-1	hypothetical protein	K	DNA-binding transcriptional regulator, AcrR family
1389984	1435690	45706	Predicted by at least one method	WP_005752568.1		PVACC_RS05130	1410145	1410417	-1	hypothetical protein	E	Zn-dependent peptidase ImmA, M78 family
1389984	1435690	45706	Predicted by at least one method	WP_005752566.1		PVACC_RS05135	1410430	1411341	-1	protease regulator protein HflK	O	Regulator of protease activity HflC, stomatin/prohibitin superfamily
1389984	1435690	45706	Predicted by at least one method	WP_005752562.1		PVACC_RS05140	1411465	1411797	-1	hypothetical protein	G	Glucose-6-phosphate 1-dehydrogenase
1389984	1435690	45706	Predicted by at least one method	WP_017350129.1		PVACC_RS05145	1411794	1412324	-1	hypothetical protein	E	Protease II
1389984	1435690	45706	Predicted by at least one method			PVACC_RS05150	1412575	1413072	-1	hypothetical protein
1389984	1435690	45706	Predicted by at least one method	WP_005752555.1		PVACC_RS05155	1413155	1413766	-1	hypothetical protein	R	GrpB domain, predicted nucleotidyltransferase, UPF0157 family
1389984	1435690	45706	Predicted by at least one method	WP_005752553.1		PVACC_RS05160	1413766	1414170	-1	hypothetical protein	J	Ribosomal protein S4 or related protein
1389984	1435690	45706	Predicted by at least one method	WP_017350126.1		PVACC_RS05165	1414161	1414526	-1	hypothetical protein	KR	N-acetyltransferase, GNAT superfamily (includes histone acetyltransferase HPA2)
1389984	1435690	45706	Predicted by at least one method	WP_005752547.1		PVACC_RS05170	1414835	1415047	-1	hypothetical protein	P	Rhodanese-related sulfurtransferase
1389984	1435690	45706	Predicted by at least one method			PVACC_RS05175	1415775	1416057	-1	hypothetical protein
1389984	1435690	45706	Predicted by at least one method	WP_005752542.1		PVACC_RS05180	1416578	1417234	-1	cell filamentation protein Fic	K	Fic family protein
1389984	1435690	45706	Predicted by at least one method	WP_005752540.1		PVACC_RS05185	1417287	1418582	-1	hypothetical protein	P	ABC-type molybdate transport system, periplasmic component
1389984	1435690	45706	Predicted by at least one method	WP_005738118.1		PVACC_RS05190	1418737	1418919	1	hypothetical protein	G	Transketolase
1389984	1435690	45706	Predicted by at least one method	WP_005738116.1		PVACC_RS05195	1418909	1419136	-1	hypothetical protein	Q	Surfactin synthase thioesterase subunit
1389984	1435690	45706	Predicted by at least one method	WP_005752536.1		PVACC_RS05200	1419760	1420125	1	hypothetical protein	X	IS4 transposase
1389984	1435690	45706	Predicted by at least one method	WP_005752534.1		PVACC_RS05205	1420190	1420441	1	ArsR family transcriptional regulator	K	DNA-binding transcriptional regulator, ArsR family
1389984	1435690	45706	Predicted by at least one method			PVACC_RS05215	1421763	1422427	-1	IS1595 family transposase
1389984	1435690	45706	Predicted by at least one method	WP_005752627.1		PVACC_RS05220	1422595	1424889	-1	TonB-dependent receptor	P	Outer membrane receptor for ferrienterochelin and colicins
1389984	1435690	45706	Predicted by at least one method	WP_005752626.1		PVACC_RS05225	1425121	1427736	1	hypothetical protein	J	Ribosomal protein S18 acetylase RimI and related acetyltransferases
1389984	1435690	45706	Predicted by at least one method	WP_005750783.1		PVACC_RS05230	1427803	1428093	1	hypothetical protein	C	Cytochrome c551/c552
1389984	1435690	45706	Predicted by at least one method	WP_005752624.1		PVACC_RS05235	1428090	1429733	1	hypothetical protein	G	Sugar or nucleoside kinase, ribokinase family
1389984	1435690	45706	Predicted by at least one method	WP_005752622.1		PVACC_RS05240	1429730	1430851	1	hypothetical protein	X	Phage-related protein, tail component
1389984	1435690	45706	Predicted by at least one method	WP_005738629.1		PVACC_RS05245	1430841	1431230	1	hypothetical protein	K	DNA-directed RNA polymerase, beta' subunit/160 kD subunit
1389984	1435690	45706	Predicted by at least one method	WP_005752620.1		PVACC_RS05250	1431217	1432413	1	hypothetical protein	E	Argininosuccinate lyase
1389984	1435690	45706	Predicted by at least one method	WP_005752618.1		PVACC_RS05255	1432413	1432742	1	hypothetical protein	M	Uncharacterized protein involved in outer membrane biogenesis
1389984	1435690	45706	Predicted by at least one method	WP_050548429.1		PVACC_RS11180	1432742	1433878	1	collagen-like protein	D	Cell division protein DamX, binds to the septal ring, contains C-terminal SPOR domain
1389984	1435690	45706	Predicted by at least one method	WP_017350415.1		PVACC_RS05265	1433887	1434486	1	hypothetical protein	C	Acyl-CoA reductase or other NAD-dependent aldehyde dehydrogenase
1389984	1435690	45706	Predicted by at least one method	WP_005750803.1		PVACC_RS05270	1434489	1434746	1	hypothetical protein	R	Predicted dehydrogenase
1389984	1435690	45706	Predicted by at least one method	WP_005752614.1		PVACC_RS05275	1434759	1435463	1	hypothetical protein	X	Phage-related tail protein
1389984	1435690	45706	Predicted by at least one method	WP_005737865.1		PVACC_RS05280	1435463	1435690	1	hypothetical protein	S	Uncharacterized conserved protein YlxW, UPF0749 family
1813642	1867860	54218	Predicted by at least one method	WP_005751162.1		PVACC_RS02610	1813642	1814562	1	hypothetical protein	S	Uncharacterized conserved protein, UPF0276 family	Symbiosis Island
1813642	1867860	54218	Predicted by at least one method	WP_005751161.1		PVACC_RS02605	1814552	1815271	1	DUF2063 domain-containing protein	S	Uncharacterized protein
1813642	1867860	54218	Predicted by at least one method	WP_005751160.1		PVACC_RS02600	1815338	1815538	-1	hypothetical protein	T	Signal transduction histidine kinase, nitrate/nitrite-specific
1813642	1867860	54218	Predicted by at least one method	WP_005720711.1		PVACC_RS02595	1815539	1816090	-1	RNA polymerase sigma factor	K	DNA-directed RNA polymerase specialized sigma subunit, sigma24 family
1813642	1867860	54218	Predicted by at least one method	WP_047918242.1		PVACC_RS02590	1816462	1817286	-1	antirepressor	X	Phage- or plasmid-associated DNA primase
1813642	1867860	54218	Predicted by at least one method	WP_080959866.1		PVACC_RS11225	1817581	1817889	-1	hypothetical protein	R	Uncharacterized conserved protein YgiM, contains N-terminal SH3 domain, DUF1202 family
1813642	1867860	54218	Predicted by at least one method	WP_047918237.1		PVACC_RS02580	1818389	1818964	-1	hypothetical protein	X	Phage portal protein BeeE
1813642	1867860	54218	Predicted by at least one method	WP_047918234.1		PVACC_RS02575	1819398	1820159	-1	hypothetical protein	T	Signal transduction histidine kinase
1813642	1867860	54218	Predicted by at least one method	WP_047918232.1		PVACC_RS02570	1820159	1820677	-1	hypothetical protein	S	Uncharacterized membrane protein YfbV, UPF0208 family
1813642	1867860	54218	Predicted by at least one method	WP_047918229.1		PVACC_RS02565	1820686	1822032	-1	hypothetical protein	H	Hydroxyethylthiazole kinase, sugar kinase family
1813642	1867860	54218	Predicted by at least one method	WP_047918226.1		PVACC_RS02560	1822040	1822384	-1	hypothetical protein	K	DNA-binding transcriptional regulator, GntR family
1813642	1867860	54218	Predicted by at least one method	WP_047918224.1		PVACC_RS02555	1822388	1823101	-1	hypothetical protein	V	CRISPR/Cas system-associated endonuclease/helicase Cas3
1813642	1867860	54218	Predicted by at least one method	WP_047918222.1		PVACC_RS02550	1823111	1823371	-1	hypothetical protein	S	Uncharacterized conserved protein, Alpha-E superfamily
1813642	1867860	54218	Predicted by at least one method	WP_053007185.1		PVACC_RS02545	1823358	1823948	-1	hypothetical protein	T	GAF domain
1813642	1867860	54218	Predicted by at least one method	WP_053007184.1		PVACC_RS11170	1823958	1826318	-1	hypothetical protein	S	Microcystin-dependent protein (function unknown)
1813642	1867860	54218	Predicted by at least one method	WP_047918321.1		PVACC_RS02530	1826311	1828242	-1	hypothetical protein	C	Phosphoglycolate phosphatase, HAD superfamily
1813642	1867860	54218	Predicted by at least one method	WP_047918219.1		PVACC_RS02525	1828286	1828672	-1	hypothetical protein	H	Ubiquinone/menaquinone biosynthesis C-methylase UbiE
1813642	1867860	54218	Predicted by at least one method	WP_047918217.1		PVACC_RS02520	1828672	1829103	-1	hypothetical protein	P	ABC-type enterochelin transport system, periplasmic component
1813642	1867860	54218	Predicted by at least one method	WP_047918214.1		PVACC_RS02515	1829155	1830153	-1	N4-gp56 family major capsid protein	P	ABC-type phosphate transport system, ATPase component
1813642	1867860	54218	Predicted by at least one method	WP_047918210.1		PVACC_RS02510	1830184	1831062	-1	hypothetical protein	D	Chromosome segregation ATPase
1813642	1867860	54218	Predicted by at least one method	WP_047918205.1		PVACC_RS02495	1831546	1840071	-1	hypothetical protein	J	Ribosomal protein S18 acetylase RimI and related acetyltransferases
1813642	1867860	54218	Predicted by at least one method	WP_047918202.1		PVACC_RS02490	1840137	1842320	-1	hypothetical protein	O	Molecular chaperone DnaK (HSP70)
1813642	1867860	54218	Predicted by at least one method	WP_047918199.1		PVACC_RS02485	1842322	1843860	-1	TerL	X	Phage terminase large subunit
1813642	1867860	54218	Predicted by at least one method	WP_047918320.1		PVACC_RS02480	1843863	1844582	-1	hypothetical protein	X	Phage terminase, small subunit
1813642	1867860	54218	Predicted by at least one method	WP_047918196.1		PVACC_RS02475	1844623	1844874	-1	hypothetical protein	R	Predicted transcriptional regulator fused phosphomethylpyrimidine kinase (thiamin biosynthesis)
1813642	1867860	54218	Predicted by at least one method	WP_080959865.1		PVACC_RS11220	1844887	1845168	-1	hypothetical protein	O	Protein-L-isoaspartate O-methyltransferase
1813642	1867860	54218	Predicted by at least one method	WP_047918192.1		PVACC_RS02470	1845074	1845397	-1	hypothetical protein	O	Peroxiredoxin
1813642	1867860	54218	Predicted by at least one method	WP_047918190.1		PVACC_RS02465	1845400	1845984	-1	hypothetical protein	R	Predicted chitinase
1813642	1867860	54218	Predicted by at least one method	WP_047918317.1		PVACC_RS02460	1845956	1846321	-1	phage holin, lambda family	T	Bacteriophytochrome (light-regulated signal transduction histidine kinase)
1813642	1867860	54218	Predicted by at least one method	WP_047918187.1		PVACC_RS02455	1846489	1847178	-1	hypothetical protein	O	DnaJ-class molecular chaperone with C-terminal Zn finger domain
1813642	1867860	54218	Predicted by at least one method	WP_047918184.1		PVACC_RS02450	1847175	1847534	-1	endodeoxyribonuclease RusA	L	Holliday junction resolvase RusA (prophage-encoded endonuclease)
1813642	1867860	54218	Predicted by at least one method	WP_047918181.1		PVACC_RS02445	1847531	1847815	-1	phage protein	K	Alkylated DNA nucleotide flippase Atl1, participates in nucleotide excision repair, Ada-like DNA-binding domain
1813642	1867860	54218	Predicted by at least one method	WP_047918175.1		PVACC_RS02440	1847903	1848115	-1	hypothetical protein	R	Predicted oxidoreductase (related to aryl-alcohol dehydrogenase)
1813642	1867860	54218	Predicted by at least one method	WP_047918172.1		PVACC_RS02435	1848189	1848647	-1	NinB protein	I	Biotin carboxylase
1813642	1867860	54218	Predicted by at least one method	WP_047918169.1		PVACC_RS02430	1848650	1850008	-1	DNA helicase	L	Replicative DNA helicase
1813642	1867860	54218	Predicted by at least one method	WP_047918166.1		PVACC_RS02425	1850005	1850823	-1	hypothetical protein	K	DNA-binding transcriptional regulator, ArsR family
1813642	1867860	54218	Predicted by at least one method	WP_047918163.1		PVACC_RS02420	1850908	1851591	-1	antirepressor	X	Phage regulatory protein Rha
1813642	1867860	54218	Predicted by at least one method	WP_047918160.1		PVACC_RS02415	1851643	1852095	-1	hypothetical protein	PH	ABC-type cobalamin/Fe3+-siderophores transport system, ATPase component
1813642	1867860	54218	Predicted by at least one method	WP_005720263.1		PVACC_RS02410	1852144	1852353	-1	transcriptional regulator	K	DNA-binding transcriptional regulator, XRE-family HTH domain
1813642	1867860	54218	Predicted by at least one method	WP_005720261.1		PVACC_RS02405	1852481	1853170	1	transcriptional regulator	X	Phage repressor protein C, contains Cro/C1-type HTH and peptisase s24 domains
1813642	1867860	54218	Predicted by at least one method	WP_047918155.1		PVACC_RS02400	1853270	1853800	1	hypothetical protein	R	Predicted metal-dependent hydrolase, phosphotriesterase family
1813642	1867860	54218	Predicted by at least one method	WP_047918151.1		PVACC_RS02395	1853793	1854680	1	hypothetical protein	G	D-arabinose 1-dehydrogenase, Zn-dependent alcohol dehydrogenase family
1813642	1867860	54218	Predicted by at least one method	WP_047918148.1		PVACC_RS02390	1854702	1854992	-1	transcriptional regulator	X	DNA-binding prophage protein
1813642	1867860	54218	Predicted by at least one method	WP_047918145.1		PVACC_RS02385	1854997	1855302	-1	hypothetical protein	V	Putative component of the toxin-antitoxin plasmid stabilization module
1813642	1867860	54218	Predicted by at least one method	WP_047918143.1		PVACC_RS02380	1855763	1855990	1	hypothetical protein	T	Periplasmic ligand-binding sensor domain
1813642	1867860	54218	Predicted by at least one method	WP_053007183.1		PVACC_RS11165	1856312	1856848	1	DUF4760 domain-containing protein	G	Predicted arabinose efflux permease, MFS family
1813642	1867860	54218	Predicted by at least one method	WP_047918140.1		PVACC_RS02370	1857131	1857757	1	antirepressor	X	Prophage antirepressor
1813642	1867860	54218	Predicted by at least one method	WP_047918137.1		PVACC_RS02365	1857842	1858126	1	hypothetical protein	D	Cell division ATPase FtsA
1813642	1867860	54218	Predicted by at least one method	WP_047918134.1		PVACC_RS02360	1858113	1858349	1	hypothetical protein	O	Sulfatase maturation enzyme AslB, radical SAM superfamily
1813642	1867860	54218	Predicted by at least one method	WP_047918131.1		PVACC_RS02355	1858362	1858649	1	hypothetical protein	T	Diadenosine tetraphosphatase ApaH/serine/threonine protein phosphatase, PP2A family
1813642	1867860	54218	Predicted by at least one method	WP_080959864.1		PVACC_RS02350	1858591	1859604	1	recombinase	L	Recombinational DNA repair protein RecT
1813642	1867860	54218	Predicted by at least one method	WP_047918312.1		PVACC_RS02345	1859591	1860250	1	translocation protein TolB precursor	C	Formate hydrogenlyase subunit 6/NADH:ubiquinone oxidoreductase 23 kD subunit (chain I)
1813642	1867860	54218	Predicted by at least one method	WP_047918127.1		PVACC_RS02340	1860250	1860696	1	single-stranded DNA-binding protein	L	Single-stranded DNA-binding protein
1813642	1867860	54218	Predicted by at least one method	WP_047918125.1		PVACC_RS02335	1860707	1860913	1	hypothetical protein	P	Magnesium-transporting ATPase (P-type)
1813642	1867860	54218	Predicted by at least one method	WP_047918121.1		PVACC_RS02330	1860942	1861169	1	hypothetical protein	E	5-enolpyruvylshikimate-3-phosphate synthase
1813642	1867860	54218	Predicted by at least one method	WP_047918119.1		PVACC_RS02325	1861172	1861549	1	hypothetical protein	KL	Superfamily II DNA or RNA helicase, SNF2 family
1813642	1867860	54218	Predicted by at least one method	WP_047918308.1		PVACC_RS02320	1861554	1862018	1	hypothetical protein	V	NTP pyrophosphatase, house-cleaning of non-canonical NTPs
1813642	1867860	54218	Predicted by at least one method	WP_047918116.1		PVACC_RS02315	1862169	1862501	1	hypothetical protein	P	Superoxide dismutase
1813642	1867860	54218	Predicted by at least one method	WP_047918113.1		PVACC_RS02310	1862529	1863272	1	DNA methyltransferase	L	Site-specific DNA-cytosine methylase
1813642	1867860	54218	Predicted by at least one method	WP_047918110.1		PVACC_RS02305	1863306	1864208	1	recombination-associated protein RdgC	L	DNA recombination-dependent growth factor C
1813642	1867860	54218	Predicted by at least one method	WP_080959863.1		PVACC_RS11215	1864352	1864882	1	hypothetical protein	D	Chromosome segregation ATPase
1813642	1867860	54218	Predicted by at least one method	WP_047918107.1		PVACC_RS02290	1864965	1865183	1	hypothetical protein	U	Biopolymer transport protein ExbD
1813642	1867860	54218	Predicted by at least one method	WP_047918104.1		PVACC_RS02285	1865180	1865617	1	hypothetical protein	M	Glycosyltransferase involved in cell wall bisynthesis
1813642	1867860	54218	Predicted by at least one method	WP_047918101.1		PVACC_RS02280	1865622	1865918	1	hypothetical protein	D	Cell division protein FtsX
1813642	1867860	54218	Predicted by at least one method	WP_047918098.1		PVACC_RS02275	1865956	1866237	1	hypothetical protein	KX	Predicted DNA-binding transcriptional regulator AlpA
1813642	1867860	54218	Predicted by at least one method	WP_047918094.1		PVACC_RS02270	1866234	1867223	-1	integrase	LX	Integrase
1813642	1867860	54218	Predicted by at least one method	WP_005751159.1		PVACC_RS02260	1867513	1867860	-1	protein-export membrane protein SecG	U	Preprotein translocase subunit SecG
