# Supplementary material for: Comparative analysis reveals the Genomic Islands in Pasteurella multocida population genetics: on Symbiosis and adaptability
Source: BMC Genomics. 2019 Jan 18;20:63. doi: 10.1186/s12864-018-5366-6 (PMC6339346; doi:10.1186/s12864-018-5366-6)
Supplement: Supplementary file 6 — File S1. Detailed information on GI of each strain (ZIP 1360 kb). [file 12864_2018_5366_MOESM6_ESM.zip › File. S1. Detailed information on GI of each strain/Detailed information on GIs of 97 whole genomes strains/Razi0002.xls]

## Sheet: Islandviewer Results
Island start	Island end	Length	Method	Gene name	Gene ID	Locus	Gene start	Gene end	Strand	Product	COG		External Annotations
1574139	1584529	10390	Predicted by at least one method			BV212_07510	1574139	1574659	1	SMI1/KNR4 family protein			PAI
1574139	1584529	10390	Predicted by at least one method			BV212_07515	1575248	1575612	1	hypothetical protein
1574139	1584529	10390	Predicted by at least one method			BV212_07520	1575609	1575871	1	hypothetical protein
1574139	1584529	10390	Predicted by at least one method	APW57986.1		BV212_07525	1576303	1576632	1	hypothetical protein	I	Hydroxymethylglutaryl-CoA reductase
1574139	1584529	10390	Predicted by at least one method	APW57987.1		BV212_07530	1576641	1577072	1	hypothetical protein	C	Pyruvate dehydrogenase complex, dehydrogenase (E1) component
1574139	1584529	10390	Predicted by at least one method	APW57988.1		BV212_07535	1577886	1578851	1	hypothetical protein	U	Large exoprotein involved in heme utilization or adhesion
1574139	1584529	10390	Predicted by at least one method			BV212_07540	1578854	1579359	1	hypothetical protein
1574139	1584529	10390	Predicted by at least one method			BV212_07545	1579543	1580048	1	hypothetical protein
1574139	1584529	10390	Predicted by at least one method			BV212_07550	1580310	1580785	1	hypothetical protein
1574139	1584529	10390	Predicted by at least one method	APW57989.1		BV212_07555	1580957	1581343	1	hypothetical protein	V	ABC-type antimicrobial peptide transport system, permease component
1574139	1584529	10390	Predicted by at least one method	APW57990.1		BV212_07560	1581454	1581966	1	SMI1/KNR4 family protein	R	Tetratricopeptide (TPR) repeat
1574139	1584529	10390	Predicted by at least one method	APW57991.1		BV212_07565	1582215	1582601	1	hypothetical protein	G	Predicted glycosyl hydrolase, contains GH57 and DUF1957 domains
1574139	1584529	10390	Predicted by at least one method	APW57992.1		BV212_07570	1583038	1583481	1	hypothetical protein	C	Pyruvate carboxylase
1574139	1584529	10390	Predicted by at least one method	APW57993.1		BV212_07575	1583660	1583845	1	hypothetical protein	E	Aspartate-semialdehyde dehydrogenase
1574139	1584529	10390	Predicted by at least one method	APW57994.1		BV212_07580	1583845	1584066	1	hypothetical protein	L	Lhr-like helicase
1574139	1584529	10390	Predicted by at least one method	APW58582.1		BV212_07585	1584173	1584529	1	hypothetical protein	R	Predicted DNA binding protein, contains HTH domain
1740039	1774076	34037	Predicted by at least one method	APW58110.1		BV212_08260	1739792	1740049	-1	DNA helicase UvrD	P	Ferric iron reductase protein FhuF, involved in iron transport	PAI & RGI
1740039	1774076	34037	Predicted by at least one method	APW58585.1		BV212_08265	1740039	1740482	-1	hypothetical protein	G	ABC-type sugar transport system, ATPase component
1740039	1774076	34037	Predicted by at least one method	APW58111.1		BV212_08270	1740637	1742361	-1	hypothetical protein	X	Phage-related tail fibre protein
1740039	1774076	34037	Predicted by at least one method			BV212_08275	1742375	1746020	-1	phage tail protein
1740039	1774076	34037	Predicted by at least one method	APW58586.1		BV212_08280	1746024	1746692	-1	tail assembly protein	X	Phage-related protein, tail component
1740039	1774076	34037	Predicted by at least one method	APW58112.1		BV212_08285	1746682	1747389	-1	hypothetical protein	O	Proteasome lid subunit RPN8/RPN11, contains Jab1/MPN domain metalloenzyme (JAMM) motif
1740039	1774076	34037	Predicted by at least one method	APW58113.1		BV212_08290	1747391	1748041	-1	phage minor tail protein L	X	Phage-related protein
1740039	1774076	34037	Predicted by at least one method	APW58587.1		BV212_08295	1748090	1748623	-1	UDP-N-acetylglucosamine acyltransferase	E	Leucyl aminopeptidase
1740039	1774076	34037	Predicted by at least one method	APW58114.1		BV212_08300	1748719	1749066	-1	phage tail protein	X	Phage-related protein
1740039	1774076	34037	Predicted by at least one method	APW58115.1		BV212_08305	1749066	1751462	-1	hypothetical protein	D	Chromosome segregation ATPase
1740039	1774076	34037	Predicted by at least one method	APW58116.1		BV212_08310	1751449	1751709	-1	hypothetical protein	G	ABC-type sugar transport system, permease component
1740039	1774076	34037	Predicted by at least one method	APW58117.1		BV212_08315	1751772	1752161	-1	phage tail protein	M	Outer membrane protein assembly factor BamA
1740039	1774076	34037	Predicted by at least one method			BV212_08320	1752164	1752286	-1	phage tail protein
1740039	1774076	34037	Predicted by at least one method	APW58118.1		BV212_08325	1752265	1753737	-1	phage portal protein	X	Bacteriophage capsid protein
1740039	1774076	34037	Predicted by at least one method	APW58588.1		BV212_08330	1753734	1753955	-1	hypothetical protein	T	HPt (histidine-containing phosphotransfer) domain
1740039	1774076	34037	Predicted by at least one method	APW58119.1		BV212_08335	1753952	1756060	-1	DNA packaging protein	X	Phage terminase, large subunit GpA
1740039	1774076	34037	Predicted by at least one method	APW58120.1		BV212_08340	1756063	1756539	-1	terminase	P	ABC-type phosphate transport system, ATPase component
1740039	1774076	34037	Predicted by at least one method	APW58121.1		BV212_08345	1756830	1757090	1	hypothetical protein	V	mRNA-degrading endonuclease RelE, toxin component of the RelBE toxin-antitoxin system
1740039	1774076	34037	Predicted by at least one method	APW58122.1		BV212_08350	1757127	1757495	1	transcriptional regulator	K	Transcriptional regulator, contains XRE-family HTH domain
1740039	1774076	34037	Predicted by at least one method	APW58123.1		BV212_08355	1757518	1757691	-1	lytic protein Rz1	R	Predicted GTPases
1740039	1774076	34037	Predicted by at least one method	APW58124.1		BV212_08360	1757705	1758028	-1	hypothetical protein	S	Uncharacterized conserved protein HemX (no evidence of involvement in heme biosynthesis)
1740039	1774076	34037	Predicted by at least one method	APW58125.1		BV212_08365	1758001	1758531	-1	glycoside hydrolase	M	Phage-related lysozyme (muramidase), GH24 family
1740039	1774076	34037	Predicted by at least one method	APW58589.1		BV212_08370	1758528	1758782	-1	hypothetical protein	I	Phospholipid biosynthesis protein PlsY, probable glycerol-3-phosphate acyltransferase
1740039	1774076	34037	Predicted by at least one method	APW58126.1		BV212_08375	1758906	1759316	1	hypothetical protein	P	NhaP-type Na+/H+ or K+/H+ antiporter
1740039	1774076	34037	Predicted by at least one method	APW58127.1		BV212_08380	1759411	1760031	-1	DNA-binding protein	X	Prophage antirepressor
1740039	1774076	34037	Predicted by at least one method	APW58128.1		BV212_08385	1760345	1760893	-1	hypothetical protein	G	ABC-type sugar transport system, permease component
1740039	1774076	34037	Predicted by at least one method	APW58129.1		BV212_08390	1760903	1761703	-1	hypothetical protein	K	AraC-type DNA-binding domain and AraC-containing proteins
1740039	1774076	34037	Predicted by at least one method	APW58130.1		BV212_08395	1761957	1762322	-1	hypothetical protein	K	DNA-directed RNA polymerase specialized sigma subunit, sigma24 family
1740039	1774076	34037	Predicted by at least one method			BV212_08400	1762322	1762920	-1	recombinase NinG
1740039	1774076	34037	Predicted by at least one method	APW58131.1		BV212_08405	1763003	1763419	-1	protein ninB	S	Uncharacterized conserved protein YgfB, UPF0149 family
1740039	1774076	34037	Predicted by at least one method	APW58132.1		BV212_08410	1763422	1764780	-1	DNA helicase	L	Replicative DNA helicase
1740039	1774076	34037	Predicted by at least one method	APW58133.1		BV212_08415	1764777	1765595	-1	DNA replication protein	K	DNA-binding transcriptional regulator, ArsR family
1740039	1774076	34037	Predicted by at least one method	APW58134.1		BV212_08420	1765673	1765918	-1	hypothetical protein	T	Phosphohistidine swiveling domain of PEP-utilizing enzymes
1740039	1774076	34037	Predicted by at least one method	APW58135.1		BV212_08425	1765962	1766237	-1	hypothetical protein	K	DNA-binding transcriptional regulator, AcrR family
1740039	1774076	34037	Predicted by at least one method	APW58136.1		BV212_08430	1766257	1766463	-1	transcriptional regulator	K	DNA-binding transcriptional regulator, XRE-family HTH domain
1740039	1774076	34037	Predicted by at least one method	APW58137.1		BV212_08435	1766602	1767237	1	LexA family transcriptional repressor	X	Phage repressor protein C, contains Cro/C1-type HTH and peptisase s24 domains
1740039	1774076	34037	Predicted by at least one method	APW58138.1		BV212_08440	1767383	1767991	1	hypothetical protein	V	Multidrug efflux pump subunit AcrB
1740039	1774076	34037	Predicted by at least one method	APW58139.1		BV212_08445	1767994	1768896	1	hypothetical protein	O	Protein-disulfide isomerase
1740039	1774076	34037	Predicted by at least one method	APW58140.1		BV212_08450	1769150	1769686	-1	hypothetical protein	P	Outer membrane receptor for Fe3+-dicitrate
1740039	1774076	34037	Predicted by at least one method	APW58141.1		BV212_08455	1769944	1770171	1	hypothetical protein	J	Ribosomal protein S18 acetylase RimI and related acetyltransferases
1740039	1774076	34037	Predicted by at least one method	APW58142.1		BV212_08460	1770487	1771371	-1	hypothetical protein	S	Uncharacterized conserved protein, DUF1330 family
1740039	1774076	34037	Predicted by at least one method	APW58143.1		BV212_08465	1771546	1771809	1	hypothetical protein	Q	Phenylpyruvate tautomerase PptA, 4-oxalocrotonate tautomerase family
1740039	1774076	34037	Predicted by at least one method	APW58144.1		BV212_08470	1771899	1772435	-1	hypothetical protein	K	Predicted DNA-binding transcriptional regulator YafY, contains an HTH and WYL domains
1740039	1774076	34037	Predicted by at least one method	APW58145.1		BV212_08475	1772780	1773415	1	hypothetical protein	X	Prophage antirepressor
1740039	1774076	34037	Predicted by at least one method	APW58146.1		BV212_08480	1773476	1773727	1	hypothetical protein	I	Methylmalonyl-CoA mutase, C-terminal domain/subunit (cobalamin-binding)
1740039	1774076	34037	Predicted by at least one method	APW58147.1		BV212_08485	1773729	1774076	1	hypothetical protein	LX	Integrase
