# Supplementary material for: Comparative analysis reveals the Genomic Islands in Pasteurella multocida population genetics: on Symbiosis and adaptability
Source: BMC Genomics. 2019 Jan 18;20:63. doi: 10.1186/s12864-018-5366-6 (PMC6339346; doi:10.1186/s12864-018-5366-6)
Supplement: Supplementary file 6 — File S1. Detailed information on GI of each strain (ZIP 1360 kb). [file 12864_2018_5366_MOESM6_ESM.zip › File. S1. Detailed information on GI of each strain/Detailed information on GIs of 97 whole genomes strains/RCAD0276.xls]

## Sheet: Islandviewer Results
Island start	Island end	Length	Method	Gene name	Gene ID	Locus	Gene start	Gene end	Strand	Product	COG		External Annotations
1108894	1114994	6100	Predicted by at least one method	WP_061405983.1		A0R70_RS04915	1108894	1109259	1	hypothetical protein	E	Acetylornithine deacetylase/Succinyl-diaminopimelate desuccinylase or related deacylase	PAI
1108894	1114994	6100	Predicted by at least one method			A0R70_RS04910	1109256	1109518	1	hypothetical protein
1108894	1114994	6100	Predicted by at least one method	WP_081106264.1		A0R70_RS04905	1109950	1110279	1	hypothetical protein	I	Hydroxymethylglutaryl-CoA reductase
1108894	1114994	6100	Predicted by at least one method	WP_061405985.1		A0R70_RS04900	1110288	1110719	1	hypothetical protein	C	Pyruvate dehydrogenase complex, dehydrogenase (E1) component
1108894	1114994	6100	Predicted by at least one method	WP_064661084.1		A0R70_RS04895	1111534	1112499	1	hypothetical protein	U	Large exoprotein involved in heme utilization or adhesion
1108894	1114994	6100	Predicted by at least one method	WP_061405988.1		A0R70_RS04890	1112502	1113008	1	hypothetical protein	N	Cellulose biosynthesis protein BcsQ
1108894	1114994	6100	Predicted by at least one method	WP_061405989.1		A0R70_RS04885	1113192	1113698	1	hypothetical protein	S	Uncharacterized conserved protein, contains CHAT domain
1108894	1114994	6100	Predicted by at least one method	WP_061405990.1		A0R70_RS04880	1113960	1114436	1	hypothetical protein	E	Dipeptidyl aminopeptidase/acylaminoacyl peptidase
1108894	1114994	6100	Predicted by at least one method	WP_061405991.1		A0R70_RS04875	1114608	1114994	1	hypothetical protein	V	ABC-type antimicrobial peptide transport system, permease component
