# Supplementary material for: Comparative analysis reveals the Genomic Islands in Pasteurella multocida population genetics: on Symbiosis and adaptability
Source: BMC Genomics. 2019 Jan 18;20:63. doi: 10.1186/s12864-018-5366-6 (PMC6339346; doi:10.1186/s12864-018-5366-6)
Supplement: Supplementary file 6 — File S1. Detailed information on GI of each strain (ZIP 1360 kb). [file 12864_2018_5366_MOESM6_ESM.zip › File. S1. Detailed information on GI of each strain/Detailed information on GIs of 97 whole genomes strains/SMC1.xls]

## Sheet: Islandviewer Results
Island start	Island end	Length	Method	Gene name	Gene ID	Locus	Gene start	Gene end	Strand	Product	COG		External Annotations
524843	535049	10206	Predicted by at least one method	WP_005718542.1		ASV60_RS10500	524843	525106	-1	GlsB/YeaQ/YmgE family stress response membrane protein	R	Uncharacterized membrane protein YeaQ/YmgE, transglycosylase-associated protein family	Symbiosis Island
524843	535049	10206	Predicted by at least one method	WP_059246475.1		ASV60_RS10505	525881	526801	-1	hypothetical protein	L	NAD-dependent DNA ligase
524843	535049	10206	Predicted by at least one method	WP_059246476.1		ASV60_RS10510	526804	527247	-1	hypothetical protein	X	Mu-like prophage I protein
524843	535049	10206	Predicted by at least one method	WP_059246477.1		ASV60_RS10515	527259	527825	-1	hypothetical protein	X	Mu-like prophage I protein
524843	535049	10206	Predicted by at least one method	WP_059246478.1		ASV60_RS10520	527822	528124	-1	hypothetical protein	K	Transcriptional regulator, Middle operon regulator (Mor) family
524843	535049	10206	Predicted by at least one method	WP_059246479.1		ASV60_RS10525	528427	530232	-1	D5 N like family protein	X	Phage- or plasmid-associated DNA primase
524843	535049	10206	Predicted by at least one method	WP_059246480.1		ASV60_RS10530	530222	530569	-1	hypothetical protein	H	5,10-methylene-tetrahydrofolate dehydrogenase/Methenyl tetrahydrofolate cyclohydrolase
524843	535049	10206	Predicted by at least one method	WP_059246485.1		ASV60_RS10535	530562	531128	-1	hypothetical protein	LX	Integrase
524843	535049	10206	Predicted by at least one method	WP_059246481.1		ASV60_RS10540	531209	531397	-1	DNA-binding protein	KX	Predicted DNA-binding transcriptional regulator AlpA
524843	535049	10206	Predicted by at least one method	WP_059246482.1		ASV60_RS10545	531969	533204	-1	preprotein translocase	LX	Integrase
524843	535049	10206	Predicted by at least one method	WP_005752188.1		ASV60_RS10555	533769	535049	-1	C4-dicarboxylate ABC transporter permease	G	TRAP-type C4-dicarboxylate transport system, large permease component
524843	535049	10206	Predicted by at least one method	WP_005724517.1		ASV60_RS10560	535046	535606	-1	TRAP transporter permease DctQ	G	TRAP-type C4-dicarboxylate transport system, small permease component
