# Supplementary material for: Comparative analysis reveals the Genomic Islands in Pasteurella multocida population genetics: on Symbiosis and adaptability
Source: BMC Genomics. 2019 Jan 18;20:63. doi: 10.1186/s12864-018-5366-6 (PMC6339346; doi:10.1186/s12864-018-5366-6)
Supplement: Supplementary file 6 — File S1. Detailed information on GI of each strain (ZIP 1360 kb). [file 12864_2018_5366_MOESM6_ESM.zip › File. S1. Detailed information on GI of each strain/Detailed information on GIs of 97 whole genomes strains/THA.xls]

## Sheet: Islandviewer Results
Island start	Island end	Length	Method	Gene name	Gene ID	Locus	Gene start	Gene end	Strand	Product	COG		External Annotations
525986	542884	16898	Predicted by at least one method	WP_016534135.1		PMTHA_RS10295	525986	527197	1	hypothetical protein	X	Phage portal protein BeeE	Symbiosis Island
525986	542884	16898	Predicted by at least one method	WP_005753109.1		PMTHA_RS10290	527190	527537	1	phage head-tail adapter protein	X	Bacteriophage head-tail adaptor
525986	542884	16898	Predicted by at least one method	WP_005737947.1		PMTHA_RS10285	527524	527850	1	bacteriophage protein	EH	Anthranilate/para-aminobenzoate synthases component I
525986	542884	16898	Predicted by at least one method	WP_005737945.1		PMTHA_RS10280	527859	528215	1	HNH endonuclease	V	5-methylcytosine-specific restriction endonuclease McrA
525986	542884	16898	Predicted by at least one method	WP_016534136.1		PMTHA_RS10850	528273	531002	1	tape measure domain-containing protein	X	Phage-related minor tail protein
525986	542884	16898	Predicted by at least one method	WP_005737917.1		PMTHA_RS10270	531177	531545	1	bacteriophage protein	X	Phage terminase, small subunit
525986	542884	16898	Predicted by at least one method	WP_016534137.1		PMTHA_RS10265	531545	533212	1	phage d3 terminase-like protein	X	Phage terminase-like protein, large subunit, contains N-terminal HTH domain
525986	542884	16898	Predicted by at least one method	WP_016534138.1		PMTHA_RS10260	533224	533688	1	hypothetical protein	T	Sensor histidine kinase YesM
525986	542884	16898	Predicted by at least one method	WP_005752845.1		PMTHA_RS10255	533891	534484	1	hypothetical protein	E	Aspartate/methionine/tyrosine aminotransferase
525986	542884	16898	Predicted by at least one method	WP_005752847.1		PMTHA_RS10250	534638	534841	1	AlpA family phage regulatory protein	KX	Predicted DNA-binding transcriptional regulator AlpA
525986	542884	16898	Predicted by at least one method	WP_005752851.1		PMTHA_RS10245	535327	535545	1	host cell division inhibitor Icd-like protein	T	Signal transduction histidine kinase
525986	542884	16898	Predicted by at least one method	WP_016534278.1		PMTHA_RS10240	535538	535753	1	hypothetical protein	C	Succinyl-CoA synthetase, alpha subunit
525986	542884	16898	Predicted by at least one method			PMTHA_RS10235	535746	536067	1	hypothetical protein
525986	542884	16898	Predicted by at least one method	WP_016534279.1		PMTHA_RS10230	536072	536497	1	hypothetical protein	V	Type I restriction-modification system, DNA methylase subunit
525986	542884	16898	Predicted by at least one method	WP_005752837.1		PMTHA_RS10225	536481	538085	1	DNA primase	X	Phage- or plasmid-associated DNA primase
525986	542884	16898	Predicted by at least one method	WP_017350204.1		PMTHA_RS10220	538261	539460	-1	preprotein translocase	LX	Integrase
525986	542884	16898	Predicted by at least one method	WP_005752188.1		PMTHA_RS10210	540034	541314	-1	C4-dicarboxylate ABC transporter permease	G	TRAP-type C4-dicarboxylate transport system, large permease component
525986	542884	16898	Predicted by at least one method	WP_016534271.1		PMTHA_RS10205	541311	541871	-1	TRAP transporter small permease protein	G	TRAP-type C4-dicarboxylate transport system, small permease component
525986	542884	16898	Predicted by at least one method	WP_016534272.1		PMTHA_RS10200	541895	542884	-1	hypothetical protein	G	TRAP-type C4-dicarboxylate transport system, periplasmic component
762240	770268	8028	Predicted by at least one method	WP_005752508.1		PMTHA_RS07000	761699	762253	-1	hypothetical protein	R	Predicted ATPase	Symbiosis Island
762240	770268	8028	Predicted by at least one method	WP_005752510.1		PMTHA_RS06995	762240	762788	-1	hypothetical protein	X	Mu-like prophage protein gp16
762240	770268	8028	Predicted by at least one method	WP_005752512.1		PMTHA_RS06990	762999	763184	-1	hypothetical protein	J	Asp-tRNAAsn/Glu-tRNAGln amidotransferase A subunit or related amidase
762240	770268	8028	Predicted by at least one method	WP_005752513.1		PMTHA_RS06985	763184	763402	-1	hypothetical protein	X	Mu-like prophage host-nuclease inhibitor protein Gam
762240	770268	8028	Predicted by at least one method	WP_005752514.1		PMTHA_RS06980	763471	763665	-1	hypothetical protein	E	ABC-type polar amino acid transport system, ATPase component
762240	770268	8028	Predicted by at least one method	WP_005752515.1		PMTHA_RS06975	763665	764189	-1	host-nuclease inhibitor protein Gam	X	Mu-like prophage host-nuclease inhibitor protein Gam
762240	770268	8028	Predicted by at least one method	WP_005752517.1		PMTHA_RS06970	764214	764531	-1	hypothetical protein	M	LysM repeat
762240	770268	8028	Predicted by at least one method	WP_005752518.1		PMTHA_RS06965	764534	765451	-1	transposase	X	Bacteriophage DNA transposition protein, AAA+ family ATPase
762240	770268	8028	Predicted by at least one method	WP_005752519.1		PMTHA_RS06960	765487	765963	1	hypothetical protein	Q	Acyl transferase domain in polyketide synthase (PKS) enzymes
762240	770268	8028	Predicted by at least one method	WP_005752521.1		PMTHA_RS06955	766182	768173	-1	transposase	X	Transposase InsO and inactivated derivatives
762240	770268	8028	Predicted by at least one method	WP_005752523.1		PMTHA_RS06950	768193	768408	-1	DNA-binding protein	K	Predicted transcriptional regulator, lambda repressor-like DNA-binding domain
762240	770268	8028	Predicted by at least one method	WP_005752524.1		PMTHA_RS06945	768606	769151	1	DNA-binding protein	X	Phage repressor protein C, contains Cro/C1-type HTH and peptisase s24 domains
762240	770268	8028	Predicted by at least one method	WP_005739261.1		PMTHA_RS06940	769283	769630	-1	hypothetical protein	L	Exonuclease V gamma subunit
762240	770268	8028	Predicted by at least one method	WP_016534216.1		PMTHA_RS06935	769747	770268	-1	MltR family transcriptional regulator	K	DNA-binding transcriptional regulator, MltR family
