# Supplementary material for: Comparative analysis reveals the Genomic Islands in Pasteurella multocida population genetics: on Symbiosis and adaptability
Source: BMC Genomics. 2019 Jan 18;20:63. doi: 10.1186/s12864-018-5366-6 (PMC6339346; doi:10.1186/s12864-018-5366-6)
Supplement: Supplementary file 6 — File S1. Detailed information on GI of each strain (ZIP 1360 kb). [file 12864_2018_5366_MOESM6_ESM.zip › File. S1. Detailed information on GI of each strain/Detailed information on GIs of 97 whole genomes strains/THD.xls]

## Sheet: Islandviewer Results
Island start	Island end	Length	Method	Gene name	Gene ID	Locus	Gene start	Gene end	Strand	Product	COG		External Annotations
525877	542776	16899	Predicted by at least one method	WP_016534135.1		PMTHD_RS10285	525877	527088	1	hypothetical protein	X	Phage portal protein BeeE	Symbiosis Island
525877	542776	16899	Predicted by at least one method	WP_005753109.1		PMTHD_RS10280	527081	527428	1	phage head-tail adapter protein	X	Bacteriophage head-tail adaptor
525877	542776	16899	Predicted by at least one method	WP_005737947.1		PMTHD_RS10275	527415	527741	1	bacteriophage protein	EH	Anthranilate/para-aminobenzoate synthases component I
525877	542776	16899	Predicted by at least one method	WP_005737945.1		PMTHD_RS10270	527750	528106	1	HNH endonuclease	V	5-methylcytosine-specific restriction endonuclease McrA
525877	542776	16899	Predicted by at least one method	WP_016534136.1		PMTHD_RS10840	528164	530893	1	tape measure domain-containing protein	X	Phage-related minor tail protein
525877	542776	16899	Predicted by at least one method	WP_005737917.1		PMTHD_RS10260	531068	531436	1	bacteriophage protein	X	Phage terminase, small subunit
525877	542776	16899	Predicted by at least one method	WP_016534137.1		PMTHD_RS10255	531436	533103	1	phage d3 terminase-like protein	X	Phage terminase-like protein, large subunit, contains N-terminal HTH domain
525877	542776	16899	Predicted by at least one method	WP_016534138.1		PMTHD_RS10250	533115	533579	1	hypothetical protein	T	Sensor histidine kinase YesM
525877	542776	16899	Predicted by at least one method	WP_005752845.1		PMTHD_RS10245	533782	534375	1	hypothetical protein	E	Aspartate/methionine/tyrosine aminotransferase
525877	542776	16899	Predicted by at least one method	WP_005752847.1		PMTHD_RS10240	534529	534732	1	AlpA family phage regulatory protein	KX	Predicted DNA-binding transcriptional regulator AlpA
525877	542776	16899	Predicted by at least one method	WP_005752851.1		PMTHD_RS10235	535218	535436	1	host cell division inhibitor Icd-like protein	T	Signal transduction histidine kinase
525877	542776	16899	Predicted by at least one method	WP_016534278.1		PMTHD_RS10230	535429	535644	1	hypothetical protein	C	Succinyl-CoA synthetase, alpha subunit
525877	542776	16899	Predicted by at least one method			PMTHD_RS10975	535637	535959	1	hypothetical protein
525877	542776	16899	Predicted by at least one method	WP_016534279.1		PMTHD_RS10225	535964	536389	1	hypothetical protein	V	Type I restriction-modification system, DNA methylase subunit
525877	542776	16899	Predicted by at least one method	WP_005752837.1		PMTHD_RS10220	536373	537977	1	DNA primase	X	Phage- or plasmid-associated DNA primase
525877	542776	16899	Predicted by at least one method	WP_017350204.1		PMTHD_RS10215	538153	539352	-1	preprotein translocase	LX	Integrase
525877	542776	16899	Predicted by at least one method	WP_005752188.1		PMTHD_RS10205	539926	541206	-1	C4-dicarboxylate ABC transporter permease	G	TRAP-type C4-dicarboxylate transport system, large permease component
525877	542776	16899	Predicted by at least one method	WP_016534271.1		PMTHD_RS10200	541203	541763	-1	TRAP transporter small permease protein	G	TRAP-type C4-dicarboxylate transport system, small permease component
525877	542776	16899	Predicted by at least one method	WP_016534272.1		PMTHD_RS10195	541787	542776	-1	hypothetical protein	G	TRAP-type C4-dicarboxylate transport system, periplasmic component
761788	769816	8028	Predicted by at least one method	WP_005752508.1		PMTHD_RS06995	761247	761801	-1	hypothetical protein	R	Predicted ATPase	Symbiosis Island
761788	769816	8028	Predicted by at least one method	WP_005752510.1		PMTHD_RS06990	761788	762336	-1	hypothetical protein	X	Mu-like prophage protein gp16
761788	769816	8028	Predicted by at least one method	WP_005752512.1		PMTHD_RS06985	762547	762732	-1	hypothetical protein	J	Asp-tRNAAsn/Glu-tRNAGln amidotransferase A subunit or related amidase
761788	769816	8028	Predicted by at least one method	WP_005752513.1		PMTHD_RS06980	762732	762950	-1	hypothetical protein	X	Mu-like prophage host-nuclease inhibitor protein Gam
761788	769816	8028	Predicted by at least one method	WP_005752514.1		PMTHD_RS06975	763019	763213	-1	hypothetical protein	E	ABC-type polar amino acid transport system, ATPase component
761788	769816	8028	Predicted by at least one method	WP_047921867.1		PMTHD_RS06970	763213	763737	-1	host-nuclease inhibitor protein Gam	X	Mu-like prophage host-nuclease inhibitor protein Gam
761788	769816	8028	Predicted by at least one method	WP_005752517.1		PMTHD_RS06965	763762	764079	-1	hypothetical protein	M	LysM repeat
761788	769816	8028	Predicted by at least one method	WP_005752518.1		PMTHD_RS06960	764082	764999	-1	transposase	X	Bacteriophage DNA transposition protein, AAA+ family ATPase
761788	769816	8028	Predicted by at least one method	WP_005752519.1		PMTHD_RS06955	765035	765511	1	hypothetical protein	Q	Acyl transferase domain in polyketide synthase (PKS) enzymes
761788	769816	8028	Predicted by at least one method	WP_005752521.1		PMTHD_RS06950	765730	767721	-1	transposase	X	Transposase InsO and inactivated derivatives
761788	769816	8028	Predicted by at least one method	WP_005752523.1		PMTHD_RS06945	767741	767956	-1	DNA-binding protein	K	Predicted transcriptional regulator, lambda repressor-like DNA-binding domain
761788	769816	8028	Predicted by at least one method	WP_005752524.1		PMTHD_RS06940	768154	768699	1	DNA-binding protein	X	Phage repressor protein C, contains Cro/C1-type HTH and peptisase s24 domains
761788	769816	8028	Predicted by at least one method	WP_005739261.1		PMTHD_RS06935	768831	769178	-1	hypothetical protein	L	Exonuclease V gamma subunit
761788	769816	8028	Predicted by at least one method	WP_016534216.1		PMTHD_RS06930	769295	769816	-1	MltR family transcriptional regulator	K	DNA-binding transcriptional regulator, MltR family
