# Supplementary material for: Comparative analysis reveals the Genomic Islands in Pasteurella multocida population genetics: on Symbiosis and adaptability
Source: BMC Genomics. 2019 Jan 18;20:63. doi: 10.1186/s12864-018-5366-6 (PMC6339346; doi:10.1186/s12864-018-5366-6)
Supplement: Supplementary file 6 — File S1. Detailed information on GI of each strain (ZIP 1360 kb). [file 12864_2018_5366_MOESM6_ESM.zip › File. S1. Detailed information on GI of each strain/Detailed information on GIs of 97 whole genomes strains/THF.xls]

## Sheet: Islandviewer Results
Island start	Island end	Length	Method	Gene name	Gene ID	Locus	Gene start	Gene end	Strand	Product	COG		External Annotations
525772	542670	16898	Predicted by at least one method	WP_016534135.1		PMTHF_RS10300	525772	526983	1	hypothetical protein	X	Phage portal protein BeeE	Symbiosis Island
525772	542670	16898	Predicted by at least one method	WP_005753109.1		PMTHF_RS10295	526976	527323	1	phage head-tail adapter protein	X	Bacteriophage head-tail adaptor
525772	542670	16898	Predicted by at least one method	WP_005737947.1		PMTHF_RS10290	527310	527636	1	bacteriophage protein	EH	Anthranilate/para-aminobenzoate synthases component I
525772	542670	16898	Predicted by at least one method	WP_005737945.1		PMTHF_RS10285	527645	528001	1	HNH endonuclease	V	5-methylcytosine-specific restriction endonuclease McrA
525772	542670	16898	Predicted by at least one method	WP_016534136.1		PMTHF_RS10855	528059	530788	1	tape measure domain-containing protein	X	Phage-related minor tail protein
525772	542670	16898	Predicted by at least one method	WP_005737917.1		PMTHF_RS10275	530963	531331	1	bacteriophage protein	X	Phage terminase, small subunit
525772	542670	16898	Predicted by at least one method	WP_016534137.1		PMTHF_RS10270	531331	532998	1	phage d3 terminase-like protein	X	Phage terminase-like protein, large subunit, contains N-terminal HTH domain
525772	542670	16898	Predicted by at least one method	WP_016534138.1		PMTHF_RS10265	533010	533474	1	hypothetical protein	T	Sensor histidine kinase YesM
525772	542670	16898	Predicted by at least one method	WP_005752845.1		PMTHF_RS10260	533677	534270	1	hypothetical protein	E	Aspartate/methionine/tyrosine aminotransferase
525772	542670	16898	Predicted by at least one method	WP_005752847.1		PMTHF_RS10255	534424	534627	1	AlpA family phage regulatory protein	KX	Predicted DNA-binding transcriptional regulator AlpA
525772	542670	16898	Predicted by at least one method	WP_005752851.1		PMTHF_RS10250	535113	535331	1	host cell division inhibitor Icd-like protein	T	Signal transduction histidine kinase
525772	542670	16898	Predicted by at least one method	WP_016534278.1		PMTHF_RS10245	535324	535539	1	hypothetical protein	C	Succinyl-CoA synthetase, alpha subunit
525772	542670	16898	Predicted by at least one method			PMTHF_RS10240	535532	535853	1	hypothetical protein
525772	542670	16898	Predicted by at least one method	WP_016534279.1		PMTHF_RS10235	535858	536283	1	hypothetical protein	V	Type I restriction-modification system, DNA methylase subunit
525772	542670	16898	Predicted by at least one method	WP_005752837.1		PMTHF_RS10230	536267	537871	1	DNA primase	X	Phage- or plasmid-associated DNA primase
525772	542670	16898	Predicted by at least one method	WP_017350204.1		PMTHF_RS10225	538047	539246	-1	preprotein translocase	LX	Integrase
525772	542670	16898	Predicted by at least one method	WP_005752188.1		PMTHF_RS10215	539820	541100	-1	C4-dicarboxylate ABC transporter permease	G	TRAP-type C4-dicarboxylate transport system, large permease component
525772	542670	16898	Predicted by at least one method	WP_016534271.1		PMTHF_RS10210	541097	541657	-1	TRAP transporter small permease protein	G	TRAP-type C4-dicarboxylate transport system, small permease component
525772	542670	16898	Predicted by at least one method	WP_016534272.1		PMTHF_RS10205	541681	542670	-1	hypothetical protein	G	TRAP-type C4-dicarboxylate transport system, periplasmic component
761497	769525	8028	Predicted by at least one method	WP_005752508.1		PMTHF_RS07005	760956	761510	-1	hypothetical protein	R	Predicted ATPase	Symbiosis Island
761497	769525	8028	Predicted by at least one method	WP_005752510.1		PMTHF_RS07000	761497	762045	-1	hypothetical protein	X	Mu-like prophage protein gp16
761497	769525	8028	Predicted by at least one method	WP_005752512.1		PMTHF_RS06995	762256	762441	-1	hypothetical protein	J	Asp-tRNAAsn/Glu-tRNAGln amidotransferase A subunit or related amidase
761497	769525	8028	Predicted by at least one method	WP_005752513.1		PMTHF_RS06990	762441	762659	-1	hypothetical protein	X	Mu-like prophage host-nuclease inhibitor protein Gam
761497	769525	8028	Predicted by at least one method	WP_005752514.1		PMTHF_RS06985	762728	762922	-1	hypothetical protein	E	ABC-type polar amino acid transport system, ATPase component
761497	769525	8028	Predicted by at least one method	WP_005752515.1		PMTHF_RS06980	762922	763446	-1	host-nuclease inhibitor protein Gam	X	Mu-like prophage host-nuclease inhibitor protein Gam
761497	769525	8028	Predicted by at least one method	WP_005752517.1		PMTHF_RS06975	763471	763788	-1	hypothetical protein	M	LysM repeat
761497	769525	8028	Predicted by at least one method	WP_005752518.1		PMTHF_RS06970	763791	764708	-1	transposase	X	Bacteriophage DNA transposition protein, AAA+ family ATPase
761497	769525	8028	Predicted by at least one method	WP_005752519.1		PMTHF_RS06965	764744	765220	1	hypothetical protein	Q	Acyl transferase domain in polyketide synthase (PKS) enzymes
761497	769525	8028	Predicted by at least one method	WP_005752521.1		PMTHF_RS06960	765439	767430	-1	transposase	X	Transposase InsO and inactivated derivatives
761497	769525	8028	Predicted by at least one method	WP_005752523.1		PMTHF_RS06955	767450	767665	-1	DNA-binding protein	K	Predicted transcriptional regulator, lambda repressor-like DNA-binding domain
761497	769525	8028	Predicted by at least one method	WP_005752524.1		PMTHF_RS06950	767863	768408	1	DNA-binding protein	X	Phage repressor protein C, contains Cro/C1-type HTH and peptisase s24 domains
761497	769525	8028	Predicted by at least one method	WP_005739261.1		PMTHF_RS06945	768540	768887	-1	hypothetical protein	L	Exonuclease V gamma subunit
761497	769525	8028	Predicted by at least one method	WP_016534216.1		PMTHF_RS06940	769004	769525	-1	MltR family transcriptional regulator	K	DNA-binding transcriptional regulator, MltR family
