# Supplementary material for: Comparative analysis reveals the Genomic Islands in Pasteurella multocida population genetics: on Symbiosis and adaptability
Source: BMC Genomics. 2019 Jan 18;20:63. doi: 10.1186/s12864-018-5366-6 (PMC6339346; doi:10.1186/s12864-018-5366-6)
Supplement: Supplementary file 6 — File S1. Detailed information on GI of each strain (ZIP 1360 kb). [file 12864_2018_5366_MOESM6_ESM.zip › File. S1. Detailed information on GI of each strain/Detailed information on GIs of 97 whole genomes strains/TX1.xls]

## Sheet: Islandviewer Results
Island start	Island end	Length	Method	Gene name	Gene ID	Locus	Gene start	Gene end	Strand	Product	COG		External Annotations
529466	543590	14124	Predicted by at least one method	WP_016534135.1		PMTX1_RS10655	528262	529473	1	hypothetical protein	X	Phage portal protein BeeE	Symbiosis Island
529466	543590	14124	Predicted by at least one method	WP_005753109.1		PMTX1_RS10650	529466	529813	1	phage head-tail adapter protein	X	Bacteriophage head-tail adaptor
529466	543590	14124	Predicted by at least one method	WP_005737947.1		PMTX1_RS10645	529800	530126	1	bacteriophage protein	EH	Anthranilate/para-aminobenzoate synthases component I
529466	543590	14124	Predicted by at least one method	WP_005737945.1		PMTX1_RS10640	530135	530491	1	HNH endonuclease	V	5-methylcytosine-specific restriction endonuclease McrA
529466	543590	14124	Predicted by at least one method	WP_016534136.1		PMTX1_RS11410	530549	533278	1	tape measure domain-containing protein	X	Phage-related minor tail protein
529466	543590	14124	Predicted by at least one method	WP_005737917.1		PMTX1_RS10630	533453	533821	1	bacteriophage protein	X	Phage terminase, small subunit
529466	543590	14124	Predicted by at least one method	WP_016534137.1		PMTX1_RS10625	533821	535488	1	phage d3 terminase-like protein	X	Phage terminase-like protein, large subunit, contains N-terminal HTH domain
529466	543590	14124	Predicted by at least one method	WP_016534138.1		PMTX1_RS10620	535500	535964	1	hypothetical protein	T	Sensor histidine kinase YesM
529466	543590	14124	Predicted by at least one method	WP_005752845.1		PMTX1_RS10615	536167	536760	1	hypothetical protein	E	Aspartate/methionine/tyrosine aminotransferase
529466	543590	14124	Predicted by at least one method	WP_005752847.1		PMTX1_RS10610	536914	537117	1	AlpA family phage regulatory protein	KX	Predicted DNA-binding transcriptional regulator AlpA
529466	543590	14124	Predicted by at least one method	WP_005752851.1		PMTX1_RS10605	537603	537821	1	host cell division inhibitor Icd-like protein	T	Signal transduction histidine kinase
529466	543590	14124	Predicted by at least one method	WP_016534278.1		PMTX1_RS10600	537814	538029	1	hypothetical protein	C	Succinyl-CoA synthetase, alpha subunit
529466	543590	14124	Predicted by at least one method			PMTX1_RS10595	538022	538343	1	hypothetical protein
529466	543590	14124	Predicted by at least one method	WP_016534279.1		PMTX1_RS10590	538348	538773	1	hypothetical protein	V	Type I restriction-modification system, DNA methylase subunit
529466	543590	14124	Predicted by at least one method	WP_005752837.1		PMTX1_RS10585	538757	540361	1	DNA primase	X	Phage- or plasmid-associated DNA primase
529466	543590	14124	Predicted by at least one method	WP_017350204.1		PMTX1_RS10580	540537	541736	-1	preprotein translocase	LX	Integrase
529466	543590	14124	Predicted by at least one method	WP_005752188.1		PMTX1_RS10570	542310	543590	-1	C4-dicarboxylate ABC transporter permease	G	TRAP-type C4-dicarboxylate transport system, large permease component
529466	543590	14124	Predicted by at least one method	WP_016534271.1		PMTX1_RS10565	543587	544147	-1	TRAP transporter small permease protein	G	TRAP-type C4-dicarboxylate transport system, small permease component
765060	772144	7084	Predicted by at least one method	WP_005752513.1		PMTX1_RS07355	765060	765278	-1	hypothetical protein	X	Mu-like prophage host-nuclease inhibitor protein Gam	Symbiosis Island
765060	772144	7084	Predicted by at least one method	WP_005752514.1		PMTX1_RS07350	765347	765541	-1	hypothetical protein	E	ABC-type polar amino acid transport system, ATPase component
765060	772144	7084	Predicted by at least one method	WP_005752515.1		PMTX1_RS07345	765541	766065	-1	host-nuclease inhibitor protein Gam	X	Mu-like prophage host-nuclease inhibitor protein Gam
765060	772144	7084	Predicted by at least one method	WP_005752517.1		PMTX1_RS07340	766090	766407	-1	hypothetical protein	M	LysM repeat
765060	772144	7084	Predicted by at least one method	WP_005752518.1		PMTX1_RS07335	766410	767327	-1	transposase	X	Bacteriophage DNA transposition protein, AAA+ family ATPase
765060	772144	7084	Predicted by at least one method	WP_005752519.1		PMTX1_RS07330	767363	767839	1	hypothetical protein	Q	Acyl transferase domain in polyketide synthase (PKS) enzymes
765060	772144	7084	Predicted by at least one method	WP_005752521.1		PMTX1_RS07325	768058	770049	-1	transposase	X	Transposase InsO and inactivated derivatives
765060	772144	7084	Predicted by at least one method	WP_005752523.1		PMTX1_RS07320	770069	770284	-1	DNA-binding protein	K	Predicted transcriptional regulator, lambda repressor-like DNA-binding domain
765060	772144	7084	Predicted by at least one method	WP_005752524.1		PMTX1_RS07315	770482	771027	1	DNA-binding protein	X	Phage repressor protein C, contains Cro/C1-type HTH and peptisase s24 domains
765060	772144	7084	Predicted by at least one method	WP_005739261.1		PMTX1_RS07310	771159	771506	-1	hypothetical protein	L	Exonuclease V gamma subunit
765060	772144	7084	Predicted by at least one method	WP_016534216.1		PMTX1_RS07305	771623	772144	-1	MltR family transcriptional regulator	K	DNA-binding transcriptional regulator, MltR family
851482	863265	11783	Predicted by at least one method	WP_005751732.1		PMTX1_RS06955	851482	852609	1	hemolysin D; Resistance gene(RGI)	MV	Multidrug efflux pump subunit AcrA (membrane-fusion protein)	RGI
851482	863265	11783	Predicted by at least one method	WP_021734318.1		PMTX1_RS06950	852609	854555	1	MacB family efflux pump subunit; Resistance gene(RGI)	M	ABC-type lipoprotein export system, ATPase component
851482	863265	11783	Predicted by at least one method	WP_042599689.1		PMTX1_RS06945	855289	856065	1	hypothetical protein	G	ABC-type glycerol-3-phosphate transport system, periplasmic component
851482	863265	11783	Predicted by at least one method	WP_080317073.1		PMTX1_RS06940	856060	856872	-1	integrase	L	Site-specific recombinase XerD
851482	863265	11783	Predicted by at least one method	WP_047922039.1		PMTX1_RS06935	856963	858870	-1	relaxase	J	3'-5' exoribonuclease YhaM, can participate in 23S rRNA maturation, HD superfamily
851482	863265	11783	Predicted by at least one method	WP_053007200.1		PMTX1_RS06930	859106	859810	1	hypothetical protein	H	Hypoxanthine phosphoribosyltransferase
851482	863265	11783	Predicted by at least one method	WP_012564949.1		PMTX1_RS06925	860061	860759	-1	ArsR family transcriptional regulator	K	DNA-binding transcriptional regulator, ArsR family
851482	863265	11783	Predicted by at least one method	WP_044509710.1		PMTX1_RS06920	861049	861336	-1	hypothetical protein	L	DNA polymerase III, alpha subunit
851482	863265	11783	Predicted by at least one method	WP_001235713.1		PMTX1_RS06915	861665	862222	1	transposase	L	Site-specific DNA recombinase related to the DNA invertase Pin
851482	863265	11783	Predicted by at least one method	WP_000027057.1		PMTX1_RS06910	862405	863265	1	class A broad-spectrum beta-lactamase TEM-1; Resistance gene(CARD)	V	Beta-lactamase class A
1989713	2032130	42417	Predicted by at least one method	WP_005751066.1		PMTX1_RS01725	1989713	1990063	1	hypothetical protein	S	Uncharacterized conserved protein YcfL	PAI & RGI (ICE)
1989713	2032130	42417	Predicted by at least one method	WP_005751065.1		PMTX1_RS01720	1990072	1991130	1	beta-N-acetylhexosaminidase	G	Periplasmic beta-glucosidase and related glycosidases
1989713	2032130	42417	Predicted by at least one method		rumB	PMTX1_RS01715	1991133	1992302	1	23S rRNA (uracil(747)-C(5))-methyltransferase
1989713	2032130	42417	Predicted by at least one method			PMTX1_RS01710	1992603	1992885	1	hypothetical protein
1989713	2032130	42417	Predicted by at least one method	WP_047926378.1		PMTX1_RS01705	1992926	1993546	1	SAM-dependent methyltransferase	H	Ubiquinone/menaquinone biosynthesis C-methylase UbiE
1989713	2032130	42417	Predicted by at least one method	WP_047926376.1		PMTX1_RS01700	1993652	1994431	1	replication initiation protein	KG	DNA-binding transcriptional regulator of sugar metabolism, DeoR/GlpR family
1989713	2032130	42417	Predicted by at least one method	WP_047926375.1		PMTX1_RS01695	1994428	1995279	1	nucleoside triphosphate hydrolase	L	DNA replication protein DnaC
1989713	2032130	42417	Predicted by at least one method	WP_047926373.1		PMTX1_RS01690	1995276	1995761	1	conjugal transfer protein
1989713	2032130	42417	Predicted by at least one method	WP_047926371.1		PMTX1_RS01685	1995758	1997542	1	conjugal transfer protein TraG	U	Type IV secretory pathway, VirD4 component, TraG/TraD family ATPase
1989713	2032130	42417	Predicted by at least one method	WP_047926369.1		PMTX1_RS01680	1997706	1998017	1	single-stranded DNA-binding protein	L	Single-stranded DNA-binding protein
1989713	2032130	42417	Predicted by at least one method	WP_012679256.1		PMTX1_RS01675	1998021	1998236	1	conjugative transfer protein	P	Phosphodiesterase/alkaline phosphatase D
1989713	2032130	42417	Predicted by at least one method	WP_047926365.1		PMTX1_RS01670	1998256	1999122	1	hypothetical protein	C	Phosphotransacetylase
1989713	2032130	42417	Predicted by at least one method	WP_047926364.1		PMTX1_RS01665	1999142	1999405	1	hypothetical protein	M	CMP-N-acetylneuraminic acid synthetase
1989713	2032130	42417	Predicted by at least one method	WP_047926362.1		PMTX1_RS01660	1999409	1999798	1	conjugal transfer protein	U	Type IV secretory pathway, VirB4 component
1989713	2032130	42417	Predicted by at least one method	WP_047926360.1		PMTX1_RS01655	1999710	2002139	1	conjugal transfer protein TraE	U	Type IV secretory pathway, VirB4 component
1989713	2032130	42417	Predicted by at least one method	WP_047926358.1		PMTX1_RS01650	2002143	2004275	1	cell wall hydrolase	M	Cell wall-associated hydrolase, NlpC family
1989713	2032130	42417	Predicted by at least one method	WP_047926356.1		PMTX1_RS01645	2004288	2004527	1	hypothetical protein	K	DNA-binding transcriptional regulator, XRE family
1989713	2032130	42417	Predicted by at least one method	WP_047926355.1		PMTX1_RS01640	2004502	2006058	1	cell surface protein	R	Possible nuclease of RNase H fold, RuvC/YqgF family
1989713	2032130	42417	Predicted by at least one method	WP_047926353.1		PMTX1_RS01635	2006153	2007859	1	DNA topoisomerase III	L	DNA topoisomerase IA
1989713	2032130	42417	Predicted by at least one method	WP_004804490.1		PMTX1_RS01630	2007943	2008122	1	AbrB family transcriptional regulator	KV	Bifunctional DNA-binding transcriptional regulator of stationary/sporulation/toxin gene expression and antitoxin component of the YhaV-PrlF toxin-antitoxin module
1989713	2032130	42417	Predicted by at least one method	WP_047926382.1		PMTX1_RS01625	2008140	2009558	1	ATP-dependent DNA helicase RecG	K	Predicted transcriptional regulator, contains HTH domain
1989713	2032130	42417	Predicted by at least one method	WP_047926350.1		PMTX1_RS01620	2009730	2018444	1	helicase	L	Adenine-specific DNA methylase, N12 class
1989713	2032130	42417	Predicted by at least one method	WP_047926349.1		PMTX1_RS01615	2018487	2019146	1	hypothetical protein	L	Single-stranded DNA-binding protein
1989713	2032130	42417	Predicted by at least one method	WP_047926346.1		PMTX1_RS01610	2019205	2019540	-1	HxlR family transcriptional regulator	K	DNA-binding transcriptional regulator, HxlR family
1989713	2032130	42417	Predicted by at least one method	WP_047926344.1		PMTX1_RS01605	2019678	2020070	1	polyketide cyclase	R	Ketosteroid isomerase-related protein
1989713	2032130	42417	Predicted by at least one method	WP_047926342.1		PMTX1_RS01600	2020086	2021417	-1	endonuclease	U	Type IV secretory pathway, VirD2 components (relaxase)
1989713	2032130	42417	Predicted by at least one method	WP_047926341.1		PMTX1_RS01595	2021423	2021773	-1	conjugal transfer protein	S	Uncharacterized conserved protein, DUF1778 family
1989713	2032130	42417	Predicted by at least one method	WP_024379006.1		PMTX1_RS01590	2022072	2022644	1	TetR family transcriptional regulator	K	DNA-binding transcriptional regulator, AcrR family
1989713	2032130	42417	Predicted by at least one method	WP_047926339.1		PMTX1_RS01585	2022782	2024521	1	ABC transporter ATP-binding protein	V	ABC-type multidrug transport system, ATPase and permease component
1989713	2032130	42417	Predicted by at least one method	WP_047926337.1		PMTX1_RS01580	2024514	2026223	1	ABC transporter	V	ABC-type multidrug transport system, ATPase and permease component
1989713	2032130	42417	Predicted by at least one method	WP_024379003.1		PMTX1_RS01575	2026226	2027695	1	cobalt ABC transporter	PR	Energy-coupling factor transporter ATP-binding protein EcfA2
1989713	2032130	42417	Predicted by at least one method	WP_024379002.1		PMTX1_RS01570	2027701	2028402	1	cobalt transporter	H	Energy-coupling factor transporter transmembrane protein EcfT
1989713	2032130	42417	Predicted by at least one method	WP_024379001.1		PMTX1_RS01565	2028427	2029035	1	membrane protein	P	Ca2+/H+ antiporter
1989713	2032130	42417	Predicted by at least one method	WP_024379000.1		PMTX1_RS01560	2029294	2029704	1	sigma factor	K	DNA-directed RNA polymerase specialized sigma subunit, sigma24 family
1989713	2032130	42417	Predicted by at least one method	WP_047926333.1		PMTX1_RS01550	2030454	2032130	1	serine recombinase	L	Site-specific DNA recombinase related to the DNA invertase Pin
