# Supplementary material for: Comparative analysis reveals the Genomic Islands in Pasteurella multocida population genetics: on Symbiosis and adaptability
Source: BMC Genomics. 2019 Jan 18;20:63. doi: 10.1186/s12864-018-5366-6 (PMC6339346; doi:10.1186/s12864-018-5366-6)
Supplement: Supplementary file 6 — File S1. Detailed information on GI of each strain (ZIP 1360 kb). [file 12864_2018_5366_MOESM6_ESM.zip › File. S1. Detailed information on GI of each strain/Detailed information on GIs of 97 whole genomes strains/unmsm.xls]

## Sheet: Islandviewer Results
Island start	Island end	Length	Method	Gene name	Gene ID	Locus	Gene start	Gene end	Strand	Product	COG		External Annotations
224779	235482	10703	Predicted by at least one method	WP_071523581.1		UR07_RS09140	224779	225702	1	site-specific DNA-methyltransferase	L	DNA modification methylase	Symbiosis Island
224779	235482	10703	Predicted by at least one method	WP_080166598.1		UR07_RS09145	226245	227093	-1	hypothetical protein	X	Phage repressor protein C, contains Cro/C1-type HTH and peptisase s24 domains
224779	235482	10703	Predicted by at least one method	WP_046339050.1		UR07_RS09150	227149	227334	1	Cro/Cl family transcriptional regulator	P	Multisubunit Na+/H+ antiporter, MnhC subunit
224779	235482	10703	Predicted by at least one method	WP_071523583.1		UR07_RS09155	227383	227832	1	hypothetical protein	K	DNA-binding transcriptional regulator YdaS, prophage-encoded, Cro superfamily
224779	235482	10703	Predicted by at least one method	WP_016569986.1		UR07_RS09160	227890	228150	1	hypothetical protein	X	Phage regulatory protein Rha
224779	235482	10703	Predicted by at least one method	WP_064964928.1		UR07_RS09165	228147	228938	1	HNH endonuclease	V	5-methylcytosine-specific restriction endonuclease McrA
224779	235482	10703	Predicted by at least one method	WP_071523584.1		UR07_RS09170	228928	229767	1	hypothetical protein	K	DNA-binding transcriptional regulator, ArsR family
224779	235482	10703	Predicted by at least one method	WP_071523585.1		UR07_RS09175	229767	230456	1	replication protein P	T	Signal transduction histidine kinase regulating C4-dicarboxylate transport system
224779	235482	10703	Predicted by at least one method	WP_041423202.1		UR07_RS09180	230466	230996	1	adenine methyltransferase	D	Chromosome segregation ATPase
224779	235482	10703	Predicted by at least one method	WP_014391471.1		UR07_RS09185	230986	231444	1	recombination protein NinB	S	Uncharacterized conserved protein YgfB, UPF0149 family
224779	235482	10703	Predicted by at least one method	WP_014391472.1		UR07_RS09190	231518	231733	1	hypothetical protein	G	5-deoxy-D-glucuronate isomerase
224779	235482	10703	Predicted by at least one method	WP_071523586.1		UR07_RS09195	231726	232328	1	recombinase NinG	V	5-methylcytosine-specific restriction endonuclease McrA
224779	235482	10703	Predicted by at least one method	WP_071523587.1		UR07_RS09200	232329	233018	1	hypothetical protein	O	DnaJ-class molecular chaperone with C-terminal Zn finger domain
224779	235482	10703	Predicted by at least one method	WP_071523588.1		UR07_RS09205	233015	233383	1	hypothetical protein	H	Ubiquinone/menaquinone biosynthesis C-methylase UbiE
224779	235482	10703	Predicted by at least one method	WP_081355580.1		UR07_RS09210	233592	233801	1	hypothetical protein	H	Precorrin isomerase
224779	235482	10703	Predicted by at least one method	WP_071523590.1		UR07_RS09215	233794	234207	1	peptidase M15	S	Uncharacterized conserved protein YcbK, DUF882 family
224779	235482	10703	Predicted by at least one method	WP_071523596.1		UR07_RS09220	234224	234547	1	hypothetical protein	T	K+-sensing histidine kinase KdpD
224779	235482	10703	Predicted by at least one method	WP_081355581.1		UR07_RS12325	234453	234734	1	hypothetical protein	O	Protein-L-isoaspartate O-methyltransferase
224779	235482	10703	Predicted by at least one method	WP_071523591.1		UR07_RS09225	234775	235482	1	terminase	X	Phage terminase, small subunit
496211	502431	6220	Predicted by at least one method	WP_016533373.1		UR07_RS08695	496211	496474	1	Nlp family transcriptional regulator	K	Predicted transcriptional regulator, lambda repressor-like DNA-binding domain	Symbiosis Island
496211	502431	6220	Predicted by at least one method	WP_016533374.1		UR07_RS08690	496490	498505	1	transposase	X	Transposase InsO and inactivated derivatives
496211	502431	6220	Predicted by at least one method	WP_071523541.1		UR07_RS08685	498532	499449	1	DNA transposition protein	X	Bacteriophage DNA transposition protein, AAA+ family ATPase
496211	502431	6220	Predicted by at least one method	WP_016533376.1		UR07_RS08680	499449	499652	1	hypothetical protein	C	NADH-FMN oxidoreductase RutF, flavin reductase (DIM6/NTAB) family
496211	502431	6220	Predicted by at least one method	WP_016533377.1		UR07_RS08675	499673	499924	1	hypothetical protein	E	Tryptophan synthase beta chain
496211	502431	6220	Predicted by at least one method	WP_016570137.1		UR07_RS08670	499899	500117	1	hypothetical protein	H	2-iminoacetate synthase ThiH (tyrosine cleavage enzyme, thamine biosynthesis)
496211	502431	6220	Predicted by at least one method	WP_071523540.1		UR07_RS08665	500128	500646	1	host-nuclease inhibitor protein Gam	X	Mu-like prophage host-nuclease inhibitor protein Gam
496211	502431	6220	Predicted by at least one method	WP_016533307.1		UR07_RS08660	500724	500915	1	hypothetical protein	X	Mu-like prophage host-nuclease inhibitor protein Gam
496211	502431	6220	Predicted by at least one method	WP_016533306.1		UR07_RS08655	500932	501147	1	hypothetical protein	K	Transcriptional regulator, contains XRE-family HTH domain
496211	502431	6220	Predicted by at least one method	WP_016533305.1		UR07_RS08650	501156	501857	1	hypothetical protein	R	Predicted metal-dependent hydrolase
496211	502431	6220	Predicted by at least one method	WP_016533304.1		UR07_RS08645	501925	502431	1	GemA protein	X	Mu-like prophage protein gp16
496211	502431	6220	Predicted by at least one method	WP_016533303.1		UR07_RS08640	502428	502973	1	hypothetical protein	H	Glutamyl-tRNA reductase
827353	832499	5146	Predicted by at least one method	WP_071523648.1		UR07_RS09815	827353	828525	-1	integrase	LX	Integrase	Symbiosis Island
827353	832499	5146	Predicted by at least one method	WP_071523651.1		UR07_RS09820	828827	829123	-1	hypothetical protein	CIR	FMN-dependent dehydrogenase, includes L-lactate dehydrogenase and type II isopentenyl diphosphate isomerase
827353	832499	5146	Predicted by at least one method	WP_071523649.1		UR07_RS09825	829128	829571	-1	hypothetical protein	R	Predicted flavin-nucleotide-binding protein, pyridoxine 5'-phosphate oxidase superfamily
827353	832499	5146	Predicted by at least one method	WP_071523650.1		UR07_RS09830	829817	830344	1	hypothetical protein	V	5-methylcytosine-specific restriction endonuclease McrA
827353	832499	5146	Predicted by at least one method	WP_016533452.1		UR07_RS08330	831486	832016	1	lysozyme	M	Phage-related lysozyme (muramidase), GH24 family
827353	832499	5146	Predicted by at least one method	WP_071523521.1		UR07_RS08325	831989	832312	1	hypothetical protein	S	Uncharacterized conserved protein HemX (no evidence of involvement in heme biosynthesis)
827353	832499	5146	Predicted by at least one method	WP_081355577.1		UR07_RS12300	832218	832499	1	hypothetical protein	J	16S rRNA C1402 (ribose-2'-O) methylase RsmI
966572	998714	32142	Predicted by at least one method	WP_071523195.1		UR07_RS03945	965662	966582	1	hypothetical protein	S	Uncharacterized conserved protein, UPF0276 family	RGI & PAI
966572	998714	32142	Predicted by at least one method	WP_071523143.1		UR07_RS03940	966572	967291	1	DUF2063 domain-containing protein	S	Uncharacterized protein
966572	998714	32142	Predicted by at least one method	WP_071523142.1		UR07_RS03935	967373	967558	-1	hypothetical protein	T	Signal transduction histidine kinase, nitrate/nitrite-specific
966572	998714	32142	Predicted by at least one method	WP_071523141.1		UR07_RS03930	967559	968110	-1	RNA polymerase subunit sigma	K	DNA-directed RNA polymerase specialized sigma subunit, sigma24 family
966572	998714	32142	Predicted by at least one method			UR07_RS03925	968808	969371	-1	hypothetical protein
966572	998714	32142	Predicted by at least one method	WP_005720405.1		UR07_RS03920	970180	970380	1	hypothetical protein	V	ABC-type antimicrobial peptide transport system, permease component
966572	998714	32142	Predicted by at least one method	WP_071523140.1		UR07_RS03915	970695	974552	-1	hypothetical protein	U	Large exoprotein involved in heme utilization or adhesion
966572	998714	32142	Predicted by at least one method			UR07_RS03910	974717	975793	-1	chromosome partitioning protein ParA
966572	998714	32142	Predicted by at least one method	WP_081355562.1		UR07_RS12235	976264	976929	1	glycosyltransferase	M	Glycosyltransferase involved in cell wall bisynthesis
966572	998714	32142	Predicted by at least one method	WP_071523138.1		UR07_RS03900	976926	977828	-1	glycosyl transferase family 8	M	Lipopolysaccharide biosynthesis protein, LPS:glycosyltransferase
966572	998714	32142	Predicted by at least one method			UR07_RS03895	977835	978200	-1	glycosyl transferase family 2
966572	998714	32142	Predicted by at least one method	WP_071523813.1		UR07_RS11515	979448	980575	1	efflux transporter periplasmic adaptor subunit	MV	Multidrug efflux pump subunit AcrA (membrane-fusion protein)
966572	998714	32142	Predicted by at least one method	WP_016533391.1		UR07_RS11520	980575	982521	1	macrolide ABC transporter permease/ATP-binding protein MacB; Resistance gene(RGI)	M	ABC-type lipoprotein export system, ATPase component
966572	998714	32142	Predicted by at least one method	WP_015981969.1		UR07_RS11525	983088	984110	-1	integrase	LX	Integrase
966572	998714	32142	Predicted by at least one method	WP_016533457.1		UR07_RS11530	984113	984565	-1	hypothetical protein	P	Putative copper export protein
966572	998714	32142	Predicted by at least one method	WP_005725712.1		UR07_RS11535	984565	985140	-1	phage repressor protein CI	X	Phage repressor protein C, contains Cro/C1-type HTH and peptisase s24 domains
966572	998714	32142	Predicted by at least one method	WP_016533458.1		UR07_RS11540	985265	985477	1	hypothetical protein	L	DNA polymerase III, alpha subunit (gram-positive type)
966572	998714	32142	Predicted by at least one method	WP_071523782.1		UR07_RS11160	986616	986798	1	hypothetical protein	R	Predicted dehydrogenase
966572	998714	32142	Predicted by at least one method	WP_005722999.1		UR07_RS11180	987445	988554	1	cystathionine gamma-synthase	E	Cystathionine beta-lyase/cystathionine gamma-synthase
966572	998714	32142	Predicted by at least one method	WP_005717197.1		UR07_RS11185	988669	988989	1	thiol reductase thioredoxin	O	Negative regulator of GroEL, contains thioredoxin-like and TPR-like domains
966572	998714	32142	Predicted by at least one method	WP_064973003.1		UR07_RS11190	989044	989748	-1	NAD-dependent protein deacylase	O	NAD-dependent protein deacetylase, SIR2 family
966572	998714	32142	Predicted by at least one method	WP_071523783.1		UR07_RS11195	989829	990809	-1	23S rRNA pseudouridine(955/2504/2580) synthase	J	Pseudouridylate synthase, 23S rRNA- or tRNA-specific
966572	998714	32142	Predicted by at least one method	WP_071523784.1		UR07_RS11200	991226	994240	1	ribonuclease E	J	Ribonuclease G or E
966572	998714	32142	Predicted by at least one method	WP_071523785.1		UR07_RS11210	994509	995600	-1	integrase	LX	Integrase
966572	998714	32142	Predicted by at least one method	WP_081355592.1		UR07_RS12435	995498	995806	-1	DNA-binding protein	KX	Predicted DNA-binding transcriptional regulator AlpA
966572	998714	32142	Predicted by at least one method			UR07_RS12440	995934	996050	-1	pyruvate kinase
966572	998714	32142	Predicted by at least one method			UR07_RS09995	997162	997947	1	hypothetical protein
966572	998714	32142	Predicted by at least one method	WP_005751723.1		UR07_RS10000	997989	998714	-1	carboxy-S-adenosyl-L-methionine synthase CmoA	C	Trans-aconitate methyltransferase
1396084	1407861	11777	Predicted by at least one method	WP_071523612.1		UR07_RS09390	1396084	1396344	-1	DNA helicase UvrD	L	DNA primase (bacterial type)	PAI
1396084	1407861	11777	Predicted by at least one method	WP_081355583.1		UR07_RS09395	1396331	1396921	-1	hypothetical protein	T	Serine/threonine protein kinase
1396084	1407861	11777	Predicted by at least one method			UR07_RS12330	1396930	1397211	-1	hypothetical protein
1396084	1407861	11777	Predicted by at least one method			UR07_RS09405	1397204	1398451	-1	phage tail protein
1396084	1407861	11777	Predicted by at least one method			UR07_RS09410	1398477	1398989	-1	phage minor tail protein L
1396084	1407861	11777	Predicted by at least one method	WP_014391488.1		UR07_RS09415	1399268	1399657	-1	phage tail protein	O	Sulfur transfer protein SufE, Fe-S center assembly
1396084	1407861	11777	Predicted by at least one method	WP_014391487.1		UR07_RS09420	1399660	1400169	-1	tail fiber protein	R	Uncharacterized conserved protein YjdB, contains Ig-like domain
1396084	1407861	11777	Predicted by at least one method	WP_071523614.1		UR07_RS09425	1400166	1400498	-1	phage tail protein	E	ABC-type proline/glycine betaine transport system, permease component
1396084	1407861	11777	Predicted by at least one method	WP_071523615.1		UR07_RS09430	1400441	1400758	1	HNH endonuclease	V	5-methylcytosine-specific restriction endonuclease McrA
1396084	1407861	11777	Predicted by at least one method	WP_071523616.1		UR07_RS09435	1400760	1401593	1	hypothetical protein	L	DNA replication protein DnaD
1396084	1407861	11777	Predicted by at least one method	WP_071523617.1		UR07_RS09440	1401593	1402324	1	replication protein P	T	Signal transduction histidine kinase regulating C4-dicarboxylate transport system
1396084	1407861	11777	Predicted by at least one method	WP_014391467.1		UR07_RS09445	1402351	1402611	-1	hypothetical protein	X	Phage regulatory protein Rha
1396084	1407861	11777	Predicted by at least one method	WP_016570079.1		UR07_RS09450	1402868	1403320	-1	hypothetical protein	PH	ABC-type cobalamin/Fe3+-siderophores transport system, ATPase component
1396084	1407861	11777	Predicted by at least one method	WP_071523618.1		UR07_RS09455	1403370	1403576	-1	transcriptional regulator	K	DNA-binding transcriptional regulator, XRE-family HTH domain
1396084	1407861	11777	Predicted by at least one method	WP_016570077.1		UR07_RS09460	1403707	1404363	1	phage repressor protein	KT	SOS-response transcriptional repressor LexA (RecA-mediated autopeptidase)
1396084	1407861	11777	Predicted by at least one method	WP_016570076.1		UR07_RS09465	1404431	1404826	1	hypothetical protein	GEPR	MFS family permease
1396084	1407861	11777	Predicted by at least one method	WP_081355584.1		UR07_RS09470	1404837	1405301	1	hypothetical protein	S	Uncharacterized conserved protein, contains DUF3084 domain
1396084	1407861	11777	Predicted by at least one method	WP_016570074.1		UR07_RS09475	1405326	1405616	-1	transcriptional regulator	X	DNA-binding prophage protein
1396084	1407861	11777	Predicted by at least one method	WP_071523620.1		UR07_RS09480	1406394	1407425	1	integrase	LX	Integrase
1396084	1407861	11777	Predicted by at least one method	WP_005716009.1		UR07_RS09485	1407577	1407861	-1	50S ribosomal protein L25	J	Ribosomal protein L25 (general stress protein Ctc)
