# Supplementary material for: Comparative analysis reveals the Genomic Islands in Pasteurella multocida population genetics: on Symbiosis and adaptability
Source: BMC Genomics. 2019 Jan 18;20:63. doi: 10.1186/s12864-018-5366-6 (PMC6339346; doi:10.1186/s12864-018-5366-6)
Supplement: Supplementary file 6 — File S1. Detailed information on GI of each strain (ZIP 1360 kb). [file 12864_2018_5366_MOESM6_ESM.zip › File. S1. Detailed information on GI of each strain/Detailed information on GIs of 97 whole genomes strains/V1.xls]

## Sheet: Islandviewer Results
Island start	Island end	Length	Method	Gene name	Gene ID	Locus	Gene start	Gene end	Strand	Product	COG		External Annotations
525835	541720	15885	Predicted by at least one method	WP_016534135.1		PMMV1_RS10590	525835	527046	1	hypothetical protein	X	Phage portal protein BeeE	Symbisosis Island
525835	541720	15885	Predicted by at least one method	WP_005753109.1		PMMV1_RS10585	527039	527386	1	phage head-tail adapter protein	X	Bacteriophage head-tail adaptor
525835	541720	15885	Predicted by at least one method	WP_005737947.1		PMMV1_RS10580	527373	527699	1	bacteriophage protein	EH	Anthranilate/para-aminobenzoate synthases component I
525835	541720	15885	Predicted by at least one method	WP_005737945.1		PMMV1_RS10575	527708	528064	1	HNH endonuclease	V	5-methylcytosine-specific restriction endonuclease McrA
525835	541720	15885	Predicted by at least one method	WP_016534136.1		PMMV1_RS11150	528122	530851	1	tape measure domain-containing protein	X	Phage-related minor tail protein
525835	541720	15885	Predicted by at least one method	WP_005737917.1		PMMV1_RS10565	531026	531394	1	bacteriophage protein	X	Phage terminase, small subunit
525835	541720	15885	Predicted by at least one method	WP_016534137.1		PMMV1_RS10560	531394	533061	1	phage d3 terminase-like protein	X	Phage terminase-like protein, large subunit, contains N-terminal HTH domain
525835	541720	15885	Predicted by at least one method	WP_016534138.1		PMMV1_RS10555	533073	533537	1	hypothetical protein	T	Sensor histidine kinase YesM
525835	541720	15885	Predicted by at least one method	WP_005752845.1		PMMV1_RS10550	533740	534333	1	hypothetical protein	E	Aspartate/methionine/tyrosine aminotransferase
525835	541720	15885	Predicted by at least one method	WP_005752847.1		PMMV1_RS10545	534487	534690	1	AlpA family phage regulatory protein	KX	Predicted DNA-binding transcriptional regulator AlpA
525835	541720	15885	Predicted by at least one method	WP_005752851.1		PMMV1_RS10540	535176	535394	1	host cell division inhibitor Icd-like protein	T	Signal transduction histidine kinase
525835	541720	15885	Predicted by at least one method	WP_016534278.1		PMMV1_RS10535	535387	535602	1	hypothetical protein	C	Succinyl-CoA synthetase, alpha subunit
525835	541720	15885	Predicted by at least one method			PMMV1_RS10530	535595	535916	1	hypothetical protein
525835	541720	15885	Predicted by at least one method	WP_016534279.1		PMMV1_RS10525	535921	536346	1	hypothetical protein	V	Type I restriction-modification system, DNA methylase subunit
525835	541720	15885	Predicted by at least one method	WP_005752837.1		PMMV1_RS10520	536330	537934	1	DNA primase	X	Phage- or plasmid-associated DNA primase
525835	541720	15885	Predicted by at least one method	WP_017350204.1		PMMV1_RS10515	538110	539309	-1	preprotein translocase	LX	Integrase
525835	541720	15885	Predicted by at least one method	WP_005752188.1		PMMV1_RS10505	539883	541163	-1	C4-dicarboxylate ABC transporter permease	G	TRAP-type C4-dicarboxylate transport system, large permease component
525835	541720	15885	Predicted by at least one method	WP_016534271.1		PMMV1_RS10500	541160	541720	-1	TRAP transporter small permease protein	G	TRAP-type C4-dicarboxylate transport system, small permease component
761715	769743	8028	Predicted by at least one method	WP_005752508.1		PMMV1_RS07325	761174	761728	-1	hypothetical protein	R	Predicted ATPase	Symbiosis Island
761715	769743	8028	Predicted by at least one method	WP_005752510.1		PMMV1_RS07320	761715	762263	-1	hypothetical protein	X	Mu-like prophage protein gp16
761715	769743	8028	Predicted by at least one method	WP_005752512.1		PMMV1_RS07315	762474	762659	-1	hypothetical protein	J	Asp-tRNAAsn/Glu-tRNAGln amidotransferase A subunit or related amidase
761715	769743	8028	Predicted by at least one method	WP_005752513.1		PMMV1_RS07310	762659	762877	-1	hypothetical protein	X	Mu-like prophage host-nuclease inhibitor protein Gam
761715	769743	8028	Predicted by at least one method	WP_005752514.1		PMMV1_RS07305	762946	763140	-1	hypothetical protein	E	ABC-type polar amino acid transport system, ATPase component
761715	769743	8028	Predicted by at least one method	WP_005752515.1		PMMV1_RS07300	763140	763664	-1	host-nuclease inhibitor protein Gam	X	Mu-like prophage host-nuclease inhibitor protein Gam
761715	769743	8028	Predicted by at least one method	WP_005752517.1		PMMV1_RS07295	763689	764006	-1	hypothetical protein	M	LysM repeat
761715	769743	8028	Predicted by at least one method	WP_005752518.1		PMMV1_RS07290	764009	764926	-1	transposase	X	Bacteriophage DNA transposition protein, AAA+ family ATPase
761715	769743	8028	Predicted by at least one method	WP_005752519.1		PMMV1_RS07285	764962	765438	1	hypothetical protein	Q	Acyl transferase domain in polyketide synthase (PKS) enzymes
761715	769743	8028	Predicted by at least one method	WP_005752521.1		PMMV1_RS07280	765657	767648	-1	transposase	X	Transposase InsO and inactivated derivatives
761715	769743	8028	Predicted by at least one method	WP_005752523.1		PMMV1_RS07275	767668	767883	-1	DNA-binding protein	K	Predicted transcriptional regulator, lambda repressor-like DNA-binding domain
761715	769743	8028	Predicted by at least one method	WP_005752524.1		PMMV1_RS07270	768081	768626	1	DNA-binding protein	X	Phage repressor protein C, contains Cro/C1-type HTH and peptisase s24 domains
761715	769743	8028	Predicted by at least one method	WP_005739261.1		PMMV1_RS07265	768758	769105	-1	hypothetical protein	L	Exonuclease V gamma subunit
761715	769743	8028	Predicted by at least one method	WP_016534216.1		PMMV1_RS07260	769222	769743	-1	MltR family transcriptional regulator	K	DNA-binding transcriptional regulator, MltR family
1811561	1865779	54218	Predicted by at least one method	WP_005751162.1		PMMV1_RS02610	1811561	1812481	1	hypothetical protein	S	Uncharacterized conserved protein, UPF0276 family	Symbiosis Island
1811561	1865779	54218	Predicted by at least one method	WP_005751161.1		PMMV1_RS02605	1812471	1813190	1	DUF2063 domain-containing protein	S	Uncharacterized protein
1811561	1865779	54218	Predicted by at least one method	WP_005751160.1		PMMV1_RS02600	1813257	1813457	-1	hypothetical protein	T	Signal transduction histidine kinase, nitrate/nitrite-specific
1811561	1865779	54218	Predicted by at least one method	WP_005720711.1		PMMV1_RS02595	1813458	1814009	-1	RNA polymerase sigma factor	K	DNA-directed RNA polymerase specialized sigma subunit, sigma24 family
1811561	1865779	54218	Predicted by at least one method	WP_047918242.1		PMMV1_RS02590	1814381	1815205	-1	antirepressor	X	Phage- or plasmid-associated DNA primase
1811561	1865779	54218	Predicted by at least one method	WP_080959866.1		PMMV1_RS11185	1815500	1815808	-1	hypothetical protein	R	Uncharacterized conserved protein YgiM, contains N-terminal SH3 domain, DUF1202 family
1811561	1865779	54218	Predicted by at least one method	WP_047918237.1		PMMV1_RS02580	1816308	1816883	-1	hypothetical protein	X	Phage portal protein BeeE
1811561	1865779	54218	Predicted by at least one method	WP_047918234.1		PMMV1_RS02575	1817317	1818078	-1	hypothetical protein	T	Signal transduction histidine kinase
1811561	1865779	54218	Predicted by at least one method	WP_047918232.1		PMMV1_RS02570	1818078	1818596	-1	hypothetical protein	S	Uncharacterized membrane protein YfbV, UPF0208 family
1811561	1865779	54218	Predicted by at least one method	WP_047918229.1		PMMV1_RS02565	1818605	1819951	-1	hypothetical protein	H	Hydroxyethylthiazole kinase, sugar kinase family
1811561	1865779	54218	Predicted by at least one method	WP_047918226.1		PMMV1_RS02560	1819959	1820303	-1	hypothetical protein	K	DNA-binding transcriptional regulator, GntR family
1811561	1865779	54218	Predicted by at least one method	WP_047918224.1		PMMV1_RS02555	1820307	1821020	-1	hypothetical protein	V	CRISPR/Cas system-associated endonuclease/helicase Cas3
1811561	1865779	54218	Predicted by at least one method	WP_047918222.1		PMMV1_RS02550	1821030	1821290	-1	hypothetical protein	S	Uncharacterized conserved protein, Alpha-E superfamily
1811561	1865779	54218	Predicted by at least one method	WP_053007185.1		PMMV1_RS02545	1821277	1821867	-1	hypothetical protein	T	GAF domain
1811561	1865779	54218	Predicted by at least one method	WP_053007184.1		PMMV1_RS11135	1821877	1824237	-1	hypothetical protein	S	Microcystin-dependent protein (function unknown)
1811561	1865779	54218	Predicted by at least one method	WP_047918321.1		PMMV1_RS02530	1824230	1826161	-1	hypothetical protein	C	Phosphoglycolate phosphatase, HAD superfamily
1811561	1865779	54218	Predicted by at least one method	WP_047918219.1		PMMV1_RS02525	1826205	1826591	-1	hypothetical protein	H	Ubiquinone/menaquinone biosynthesis C-methylase UbiE
1811561	1865779	54218	Predicted by at least one method	WP_047918217.1		PMMV1_RS02520	1826591	1827022	-1	hypothetical protein	P	ABC-type enterochelin transport system, periplasmic component
1811561	1865779	54218	Predicted by at least one method	WP_047918214.1		PMMV1_RS02515	1827074	1828072	-1	N4-gp56 family major capsid protein	P	ABC-type phosphate transport system, ATPase component
1811561	1865779	54218	Predicted by at least one method	WP_047918210.1		PMMV1_RS02510	1828103	1828981	-1	hypothetical protein	D	Chromosome segregation ATPase
1811561	1865779	54218	Predicted by at least one method	WP_047918205.1		PMMV1_RS02495	1829465	1837990	-1	hypothetical protein	J	Ribosomal protein S18 acetylase RimI and related acetyltransferases
1811561	1865779	54218	Predicted by at least one method	WP_047918202.1		PMMV1_RS02490	1838056	1840239	-1	hypothetical protein	O	Molecular chaperone DnaK (HSP70)
1811561	1865779	54218	Predicted by at least one method	WP_047918199.1		PMMV1_RS02485	1840241	1841779	-1	TerL	X	Phage terminase large subunit
1811561	1865779	54218	Predicted by at least one method	WP_047918320.1		PMMV1_RS02480	1841782	1842501	-1	hypothetical protein	X	Phage terminase, small subunit
1811561	1865779	54218	Predicted by at least one method	WP_047918196.1		PMMV1_RS02475	1842542	1842793	-1	hypothetical protein	R	Predicted transcriptional regulator fused phosphomethylpyrimidine kinase (thiamin biosynthesis)
1811561	1865779	54218	Predicted by at least one method	WP_080959865.1		PMMV1_RS11180	1842806	1843087	-1	hypothetical protein	O	Protein-L-isoaspartate O-methyltransferase
1811561	1865779	54218	Predicted by at least one method	WP_047918192.1		PMMV1_RS02470	1842993	1843316	-1	hypothetical protein	O	Peroxiredoxin
1811561	1865779	54218	Predicted by at least one method	WP_047918190.1		PMMV1_RS02465	1843319	1843903	-1	hypothetical protein	R	Predicted chitinase
1811561	1865779	54218	Predicted by at least one method	WP_047918317.1		PMMV1_RS02460	1843875	1844240	-1	phage holin, lambda family	T	Bacteriophytochrome (light-regulated signal transduction histidine kinase)
1811561	1865779	54218	Predicted by at least one method	WP_047918187.1		PMMV1_RS02455	1844408	1845097	-1	hypothetical protein	O	DnaJ-class molecular chaperone with C-terminal Zn finger domain
1811561	1865779	54218	Predicted by at least one method	WP_047918184.1		PMMV1_RS02450	1845094	1845453	-1	endodeoxyribonuclease RusA	L	Holliday junction resolvase RusA (prophage-encoded endonuclease)
1811561	1865779	54218	Predicted by at least one method	WP_047918181.1		PMMV1_RS02445	1845450	1845734	-1	phage protein	K	Alkylated DNA nucleotide flippase Atl1, participates in nucleotide excision repair, Ada-like DNA-binding domain
1811561	1865779	54218	Predicted by at least one method	WP_047918175.1		PMMV1_RS02440	1845822	1846034	-1	hypothetical protein	R	Predicted oxidoreductase (related to aryl-alcohol dehydrogenase)
1811561	1865779	54218	Predicted by at least one method	WP_047918172.1		PMMV1_RS02435	1846108	1846566	-1	NinB protein	I	Biotin carboxylase
1811561	1865779	54218	Predicted by at least one method	WP_047918169.1		PMMV1_RS02430	1846569	1847927	-1	DNA helicase	L	Replicative DNA helicase
1811561	1865779	54218	Predicted by at least one method	WP_047918166.1		PMMV1_RS02425	1847924	1848742	-1	hypothetical protein	K	DNA-binding transcriptional regulator, ArsR family
1811561	1865779	54218	Predicted by at least one method	WP_047918163.1		PMMV1_RS02420	1848827	1849510	-1	antirepressor	X	Phage regulatory protein Rha
1811561	1865779	54218	Predicted by at least one method	WP_047918160.1		PMMV1_RS02415	1849562	1850014	-1	hypothetical protein	PH	ABC-type cobalamin/Fe3+-siderophores transport system, ATPase component
1811561	1865779	54218	Predicted by at least one method	WP_005720263.1		PMMV1_RS02410	1850063	1850272	-1	transcriptional regulator	K	DNA-binding transcriptional regulator, XRE-family HTH domain
1811561	1865779	54218	Predicted by at least one method	WP_005720261.1		PMMV1_RS02405	1850400	1851089	1	transcriptional regulator	X	Phage repressor protein C, contains Cro/C1-type HTH and peptisase s24 domains
1811561	1865779	54218	Predicted by at least one method	WP_047918155.1		PMMV1_RS02400	1851189	1851719	1	hypothetical protein	R	Predicted metal-dependent hydrolase, phosphotriesterase family
1811561	1865779	54218	Predicted by at least one method	WP_047918151.1		PMMV1_RS02395	1851712	1852599	1	hypothetical protein	G	D-arabinose 1-dehydrogenase, Zn-dependent alcohol dehydrogenase family
1811561	1865779	54218	Predicted by at least one method	WP_047918148.1		PMMV1_RS02390	1852621	1852911	-1	transcriptional regulator	X	DNA-binding prophage protein
1811561	1865779	54218	Predicted by at least one method	WP_047918145.1		PMMV1_RS02385	1852916	1853221	-1	hypothetical protein	V	Putative component of the toxin-antitoxin plasmid stabilization module
1811561	1865779	54218	Predicted by at least one method	WP_047918143.1		PMMV1_RS02380	1853682	1853909	1	hypothetical protein	T	Periplasmic ligand-binding sensor domain
1811561	1865779	54218	Predicted by at least one method	WP_053007183.1		PMMV1_RS11130	1854231	1854767	1	DUF4760 domain-containing protein	G	Predicted arabinose efflux permease, MFS family
1811561	1865779	54218	Predicted by at least one method	WP_047918140.1		PMMV1_RS02370	1855050	1855676	1	antirepressor	X	Prophage antirepressor
1811561	1865779	54218	Predicted by at least one method	WP_047918137.1		PMMV1_RS02365	1855761	1856045	1	hypothetical protein	D	Cell division ATPase FtsA
1811561	1865779	54218	Predicted by at least one method	WP_047918134.1		PMMV1_RS02360	1856032	1856268	1	hypothetical protein	O	Sulfatase maturation enzyme AslB, radical SAM superfamily
1811561	1865779	54218	Predicted by at least one method	WP_047918131.1		PMMV1_RS02355	1856281	1856568	1	hypothetical protein	T	Diadenosine tetraphosphatase ApaH/serine/threonine protein phosphatase, PP2A family
1811561	1865779	54218	Predicted by at least one method	WP_080959864.1		PMMV1_RS02350	1856510	1857523	1	recombinase	L	Recombinational DNA repair protein RecT
1811561	1865779	54218	Predicted by at least one method	WP_047918312.1		PMMV1_RS02345	1857510	1858169	1	translocation protein TolB precursor	C	Formate hydrogenlyase subunit 6/NADH:ubiquinone oxidoreductase 23 kD subunit (chain I)
1811561	1865779	54218	Predicted by at least one method	WP_047918127.1		PMMV1_RS02340	1858169	1858615	1	single-stranded DNA-binding protein	L	Single-stranded DNA-binding protein
1811561	1865779	54218	Predicted by at least one method	WP_047918125.1		PMMV1_RS02335	1858626	1858832	1	hypothetical protein	P	Magnesium-transporting ATPase (P-type)
1811561	1865779	54218	Predicted by at least one method	WP_047918121.1		PMMV1_RS02330	1858861	1859088	1	hypothetical protein	E	5-enolpyruvylshikimate-3-phosphate synthase
1811561	1865779	54218	Predicted by at least one method	WP_047918119.1		PMMV1_RS02325	1859091	1859468	1	hypothetical protein	KL	Superfamily II DNA or RNA helicase, SNF2 family
1811561	1865779	54218	Predicted by at least one method	WP_047918308.1		PMMV1_RS02320	1859473	1859937	1	hypothetical protein	V	NTP pyrophosphatase, house-cleaning of non-canonical NTPs
1811561	1865779	54218	Predicted by at least one method	WP_047918116.1		PMMV1_RS02315	1860088	1860420	1	hypothetical protein	P	Superoxide dismutase
1811561	1865779	54218	Predicted by at least one method	WP_047918113.1		PMMV1_RS02310	1860448	1861191	1	DNA methyltransferase	L	Site-specific DNA-cytosine methylase
1811561	1865779	54218	Predicted by at least one method	WP_047918110.1		PMMV1_RS02305	1861225	1862127	1	recombination-associated protein RdgC	L	DNA recombination-dependent growth factor C
1811561	1865779	54218	Predicted by at least one method	WP_080959863.1		PMMV1_RS11175	1862271	1862801	1	hypothetical protein	D	Chromosome segregation ATPase
1811561	1865779	54218	Predicted by at least one method	WP_047918107.1		PMMV1_RS02290	1862884	1863102	1	hypothetical protein	U	Biopolymer transport protein ExbD
1811561	1865779	54218	Predicted by at least one method	WP_047918104.1		PMMV1_RS02285	1863099	1863536	1	hypothetical protein	M	Glycosyltransferase involved in cell wall bisynthesis
1811561	1865779	54218	Predicted by at least one method	WP_047918101.1		PMMV1_RS02280	1863541	1863837	1	hypothetical protein	D	Cell division protein FtsX
1811561	1865779	54218	Predicted by at least one method	WP_047918098.1		PMMV1_RS02275	1863875	1864156	1	hypothetical protein	KX	Predicted DNA-binding transcriptional regulator AlpA
1811561	1865779	54218	Predicted by at least one method	WP_047918094.1		PMMV1_RS02270	1864153	1865142	-1	integrase	LX	Integrase
1811561	1865779	54218	Predicted by at least one method	WP_005751159.1		PMMV1_RS02260	1865432	1865779	-1	protein-export membrane protein SecG	U	Preprotein translocase subunit SecG
