# Supplementary material for: Comparative analysis reveals the Genomic Islands in Pasteurella multocida population genetics: on Symbiosis and adaptability
Source: BMC Genomics. 2019 Jan 18;20:63. doi: 10.1186/s12864-018-5366-6 (PMC6339346; doi:10.1186/s12864-018-5366-6)
Supplement: Supplementary file 6 — File S1. Detailed information on GI of each strain (ZIP 1360 kb). [file 12864_2018_5366_MOESM6_ESM.zip › File. S1. Detailed information on GI of each strain/Detailed information on GIs of 97 whole genomes strains/VTCCBAA264.xls]

## Sheet: Islandviewer Results
Island start	Island end	Length	Method	Gene name	Gene ID	Locus	Gene start	Gene end	Strand	Product	COG		External Annotations
1068187	1076215	8028	Predicted by at least one method	WP_005752508.1		UQU_RS0201750	1067646	1068200	-1	hypothetical protein	R	Predicted ATPase	Symbiosis Island
1068187	1076215	8028	Predicted by at least one method	WP_005752510.1		UQU_RS0201755	1068187	1068735	-1	hypothetical protein	X	Mu-like prophage protein gp16
1068187	1076215	8028	Predicted by at least one method	WP_005752512.1		UQU_RS0201760	1068946	1069131	-1	hypothetical protein	J	Asp-tRNAAsn/Glu-tRNAGln amidotransferase A subunit or related amidase
1068187	1076215	8028	Predicted by at least one method	WP_005752513.1		UQU_RS0201765	1069131	1069349	-1	hypothetical protein	X	Mu-like prophage host-nuclease inhibitor protein Gam
1068187	1076215	8028	Predicted by at least one method	WP_005752514.1		UQU_RS0201770	1069418	1069612	-1	hypothetical protein	E	ABC-type polar amino acid transport system, ATPase component
1068187	1076215	8028	Predicted by at least one method	WP_005752515.1		UQU_RS0201775	1069612	1070136	-1	host-nuclease inhibitor protein Gam	X	Mu-like prophage host-nuclease inhibitor protein Gam
1068187	1076215	8028	Predicted by at least one method	WP_005752517.1		UQU_RS0201780	1070161	1070478	-1	hypothetical protein	M	LysM repeat
1068187	1076215	8028	Predicted by at least one method	WP_005752518.1		UQU_RS0201785	1070481	1071398	-1	transposase	X	Bacteriophage DNA transposition protein, AAA+ family ATPase
1068187	1076215	8028	Predicted by at least one method	WP_005752519.1		UQU_RS0201790	1071434	1071910	1	hypothetical protein	Q	Acyl transferase domain in polyketide synthase (PKS) enzymes
1068187	1076215	8028	Predicted by at least one method	WP_005752521.1		UQU_RS0201795	1072129	1074120	-1	transposase	X	Transposase InsO and inactivated derivatives
1068187	1076215	8028	Predicted by at least one method	WP_005752523.1		UQU_RS0201800	1074140	1074355	-1	DNA-binding protein	K	Predicted transcriptional regulator, lambda repressor-like DNA-binding domain
1068187	1076215	8028	Predicted by at least one method	WP_005752524.1		UQU_RS0201805	1074553	1075098	1	DNA-binding protein	X	Phage repressor protein C, contains Cro/C1-type HTH and peptisase s24 domains
1068187	1076215	8028	Predicted by at least one method	WP_005739261.1		UQU_RS0201810	1075230	1075577	-1	hypothetical protein	L	Exonuclease V gamma subunit
1068187	1076215	8028	Predicted by at least one method	WP_016534216.1		UQU_RS0201815	1075694	1076215	-1	MltR family transcriptional regulator	K	DNA-binding transcriptional regulator, MltR family
1698079	1729813	31734	Predicted by at least one method	WP_005751520.1		UQU_RS0205185	1698079	1698795	1	SAM-dependent methyltransferase	H	Ubiquinone/menaquinone biosynthesis C-methylase UbiE	Symbiosis Island
1698079	1729813	31734	Predicted by at least one method	WP_005752819.1		UQU_RS0205190	1698946	1700136	1	hypothetical protein	LX	Integrase
1698079	1729813	31734	Predicted by at least one method	WP_005752817.1		UQU_RS0205195	1700130	1700351	-1	hypothetical protein	F	Folate-dependent phosphoribosylglycinamide formyltransferase PurN
1698079	1729813	31734	Predicted by at least one method	WP_016534088.1		UQU_RS02000000211315	1700344	1701024	-1	hypothetical protein	K	RNase H-fold protein, predicted Holliday junction resolvase in Firmicutes and mycoplasms, involved in anti-termination at Rho-dependent terminators
1698079	1729813	31734	Predicted by at least one method	WP_017350724.1		UQU_RS0205205	1701002	1701685	-1	hypothetical protein	J	tRNA U55 pseudouridine synthase TruB, may also work on U342 of tmRNA
1698079	1729813	31734	Predicted by at least one method	WP_005752604.1		UQU_RS0205210	1701688	1702254	-1	hypothetical protein	K	DNA-binding transcriptional regulator, AcrR family
1698079	1729813	31734	Predicted by at least one method	WP_005752603.1		UQU_RS0205215	1702680	1702913	-1	phage protein	P	ABC-type phosphate transport system, periplasmic component
1698079	1729813	31734	Predicted by at least one method	WP_005752602.1		UQU_RS0205220	1702903	1703214	-1	hypothetical protein	L	DNA repair exonuclease SbcCD ATPase subunit
1698079	1729813	31734	Predicted by at least one method	WP_077175873.1		UQU_RS2000000211775	1703291	1703488	-1	hypothetical protein	KX	Predicted DNA-binding transcriptional regulator AlpA
1698079	1729813	31734	Predicted by at least one method	WP_005752599.1		UQU_RS0205230	1703513	1704121	-1	transcriptional regulator	KT	SOS-response transcriptional repressor LexA (RecA-mediated autopeptidase)
1698079	1729813	31734	Predicted by at least one method	WP_005752597.1		UQU_RS0205235	1704221	1704625	-1	hypothetical protein	K	DNA-binding transcriptional regulator, LysR family
1698079	1729813	31734	Predicted by at least one method	WP_005752596.1		UQU_RS0205240	1704686	1705393	-1	hypothetical protein	L	RecG-like helicase
1698079	1729813	31734	Predicted by at least one method	WP_005752595.1		UQU_RS0205245	1705495	1705863	-1	hypothetical protein	D	Chromosome segregation protein Spo0J, contains ParB-like nuclease domain
1698079	1729813	31734	Predicted by at least one method	WP_005752593.1		UQU_RS0205250	1705860	1706189	-1	hypothetical protein	L	DNA repair ATPase RecN
1698079	1729813	31734	Predicted by at least one method	WP_080705816.1		UQU_RS0205255	1706211	1707593	-1	hypothetical protein	KL	Superfamily II DNA or RNA helicase, SNF2 family
1698079	1729813	31734	Predicted by at least one method	WP_005752590.1		UQU_RS02000000211320	1707550	1708557	-1	hypothetical protein	EG	Putative aminopeptidase FrvX
1698079	1729813	31734	Predicted by at least one method	WP_005752588.1		UQU_RS0205265	1708547	1710031	-1	hypothetical protein	L	Reverse gyrase
1698079	1729813	31734	Predicted by at least one method	WP_005752587.1		UQU_RS0205270	1710118	1710942	-1	hypothetical protein	L	RecB family exonuclease
1698079	1729813	31734	Predicted by at least one method	WP_005752585.1		UQU_RS0205275	1710929	1713430	-1	hypothetical protein	S	Uncharacterized protein, contains Primase-polymerase (Primpol) domain
1698079	1729813	31734	Predicted by at least one method	WP_005752583.1		UQU_RS0205280	1713441	1713653	-1	DUF2116 family Zn-ribbon domain-containing protein	R	Predicted nucleic acid-binding protein, contains Zn-ribbon domain
1698079	1729813	31734	Predicted by at least one method	WP_030017546.1		UQU_RS0205285	1713717	1714112	-1	hypothetical protein	L	DNA polymerase I - 3'-5' exonuclease and polymerase domains
1698079	1729813	31734	Predicted by at least one method	WP_005752580.1		UQU_RS0205290	1714123	1714725	-1	phage-related DNA polymerase	L	DNA polymerase I - 3'-5' exonuclease and polymerase domains
1698079	1729813	31734	Predicted by at least one method	WP_005752577.1		UQU_RS0205295	1714943	1716283	-1	DNA-directed DNA polymerase I	L	DNA polymerase I - 3'-5' exonuclease and polymerase domains
1698079	1729813	31734	Predicted by at least one method	WP_005752575.1		UQU_RS0205300	1716280	1716576	-1	hypothetical protein	J	Methionyl-tRNA formyltransferase
1698079	1729813	31734	Predicted by at least one method	WP_005752574.1		UQU_RS0205305	1716580	1716963	-1	hypothetical protein	C	L-lactate utilization protein LutB, contains a ferredoxin-type domain
1698079	1729813	31734	Predicted by at least one method	WP_005752572.1		UQU_RS0205310	1716960	1717190	-1	hypothetical protein	M	Membrane carboxypeptidase (penicillin-binding protein)
1698079	1729813	31734	Predicted by at least one method	WP_005739684.1		UQU_RS0205315	1717306	1717539	-1	hypothetical protein	K	DNA-binding transcriptional regulator, HxlR family
1698079	1729813	31734	Predicted by at least one method	WP_005752571.1		UQU_RS0205320	1717514	1717795	-1	hypothetical protein	P	Arylsulfatase A or related enzyme
1698079	1729813	31734	Predicted by at least one method	WP_005752569.1		UQU_RS0205325	1717795	1718226	-1	hypothetical protein	K	DNA-binding transcriptional regulator, AcrR family
1698079	1729813	31734	Predicted by at least one method	WP_005752568.1		UQU_RS0205330	1718232	1718504	-1	hypothetical protein	E	Zn-dependent peptidase ImmA, M78 family
1698079	1729813	31734	Predicted by at least one method	WP_017350130.1		UQU_RS0205335	1718517	1719428	-1	hypothetical protein	O	Regulator of protease activity HflC, stomatin/prohibitin superfamily
1698079	1729813	31734	Predicted by at least one method	WP_005752562.1		UQU_RS0205345	1719552	1719884	-1	hypothetical protein	G	Glucose-6-phosphate 1-dehydrogenase
1698079	1729813	31734	Predicted by at least one method	WP_017350129.1		UQU_RS0205350	1719881	1720411	-1	hypothetical protein	E	Protease II
1698079	1729813	31734	Predicted by at least one method			UQU_RS0205360	1720662	1721159	-1	hypothetical protein
1698079	1729813	31734	Predicted by at least one method	WP_005752555.1		UQU_RS0205365	1721242	1721853	-1	hypothetical protein	R	GrpB domain, predicted nucleotidyltransferase, UPF0157 family
1698079	1729813	31734	Predicted by at least one method	WP_005752553.1		UQU_RS0205370	1721853	1722257	-1	hypothetical protein	J	Ribosomal protein S4 or related protein
1698079	1729813	31734	Predicted by at least one method	WP_017350126.1		UQU_RS0205375	1722248	1722613	-1	hypothetical protein	KR	N-acetyltransferase, GNAT superfamily (includes histone acetyltransferase HPA2)
1698079	1729813	31734	Predicted by at least one method	WP_005752547.1		UQU_RS0205385	1722922	1723134	-1	hypothetical protein	P	Rhodanese-related sulfurtransferase
1698079	1729813	31734	Predicted by at least one method			UQU_RS02000000211325	1723861	1724142	-1	hypothetical protein
1698079	1729813	31734	Predicted by at least one method	WP_005752542.1		UQU_RS0205400	1724663	1725319	-1	cell filamentation protein Fic	K	Fic family protein
1698079	1729813	31734	Predicted by at least one method	WP_005752540.1		UQU_RS0205405	1725372	1726667	-1	hypothetical protein	P	ABC-type molybdate transport system, periplasmic component
1698079	1729813	31734	Predicted by at least one method	WP_005738118.1		UQU_RS0205410	1726822	1727004	1	hypothetical protein	G	Transketolase
1698079	1729813	31734	Predicted by at least one method	WP_005738116.1		UQU_RS0205415	1726994	1727221	-1	hypothetical protein	Q	Surfactin synthase thioesterase subunit
1698079	1729813	31734	Predicted by at least one method	WP_005752536.1		UQU_RS0205425	1727845	1728210	1	hypothetical protein	X	IS4 transposase
1698079	1729813	31734	Predicted by at least one method	WP_005752534.1		UQU_RS0205430	1728275	1728526	1	ArsR family transcriptional regulator	K	DNA-binding transcriptional regulator, ArsR family
1698079	1729813	31734	Predicted by at least one method			UQU_RS2000000211780	1728678	1728782	1	thymidine kinase
1698079	1729813	31734	Predicted by at least one method	WP_030017550.1		UQU_RS0205440	1728870	1729813	-1	glutathione-disulfide reductase	C	Pyruvate/2-oxoglutarate dehydrogenase complex, dihydrolipoamide dehydrogenase (E3) component or related enzyme
1768472	1779174	10702	Predicted by at least one method	WP_005752626.1		UQU_RS0203070	1768472	1771087	1	hypothetical protein	J	Ribosomal protein S18 acetylase RimI and related acetyltransferases	Symbiosis Island
1768472	1779174	10702	Predicted by at least one method	WP_005750783.1		UQU_RS0203065	1771154	1771444	1	hypothetical protein	C	Cytochrome c551/c552
1768472	1779174	10702	Predicted by at least one method	WP_005752624.1		UQU_RS0203060	1771441	1773084	1	hypothetical protein	G	Sugar or nucleoside kinase, ribokinase family
1768472	1779174	10702	Predicted by at least one method	WP_005752622.1		UQU_RS0203055	1773081	1774202	1	hypothetical protein	X	Phage-related protein, tail component
1768472	1779174	10702	Predicted by at least one method	WP_005738629.1		UQU_RS0203050	1774192	1774581	1	hypothetical protein	K	DNA-directed RNA polymerase, beta' subunit/160 kD subunit
1768472	1779174	10702	Predicted by at least one method	WP_005752620.1		UQU_RS0203045	1774568	1775764	1	hypothetical protein	E	Argininosuccinate lyase
1768472	1779174	10702	Predicted by at least one method	WP_005752618.1		UQU_RS0203040	1775764	1776093	1	hypothetical protein	M	Uncharacterized protein involved in outer membrane biogenesis
1768472	1779174	10702	Predicted by at least one method	WP_050548429.1		UQU_RS2000000211670	1776093	1777229	1	collagen-like protein	D	Cell division protein DamX, binds to the septal ring, contains C-terminal SPOR domain
1768472	1779174	10702	Predicted by at least one method	WP_017350415.1		UQU_RS0203030	1777238	1777837	1	hypothetical protein	C	Acyl-CoA reductase or other NAD-dependent aldehyde dehydrogenase
1768472	1779174	10702	Predicted by at least one method	WP_005750803.1		UQU_RS0203025	1777840	1778097	1	hypothetical protein	R	Predicted dehydrogenase
1768472	1779174	10702	Predicted by at least one method	WP_005752614.1		UQU_RS0203020	1778110	1778814	1	hypothetical protein	X	Phage-related tail protein
1768472	1779174	10702	Predicted by at least one method	WP_030017348.1		UQU_RS2000000211745	1778974	1779174	1	hypothetical protein	O	Predicted ATP-dependent Lon-type protease
