# Supplementary material for: Comparative analysis reveals the Genomic Islands in Pasteurella multocida population genetics: on Symbiosis and adaptability
Source: BMC Genomics. 2019 Jan 18;20:63. doi: 10.1186/s12864-018-5366-6 (PMC6339346; doi:10.1186/s12864-018-5366-6)
Supplement: Supplementary file 6 — File S1. Detailed information on GI of each strain (ZIP 1360 kb). [file 12864_2018_5366_MOESM6_ESM.zip › File. S1. Detailed information on GI of each strain/Detailed information on GIs of 97 whole genomes strains/X-73.xls]

## Sheet: Islandviewer Results
Island start	Island end	Length	Method	Gene name	Gene ID	Locus	Gene start	Gene end	Strand	Product	COG		External Annotations
1988307	1997508	9201	Predicted by at least one method	WP_005755359.1		X73_RS01300	1988307	1989590	1	hypothetical protein	LX	Integrase	Symbiosis Island
1988307	1997508	9201	Predicted by at least one method	WP_005755362.1		X73_RS01295	1989759	1990895	1	hypothetical protein	H	Biotin synthase or related enzyme
1988307	1997508	9201	Predicted by at least one method	WP_005755364.1		X73_RS01290	1991056	1991253	1	helix-turn-helix domain-containing protein	K	DNA-binding transcriptional regulator, MerR family
1988307	1997508	9201	Predicted by at least one method	WP_005755367.1		X73_RS01285	1991271	1991690	1	hypothetical protein	K	DNA-binding transcriptional regulator, IclR family
1988307	1997508	9201	Predicted by at least one method	WP_005755371.1		X73_RS01280	1992760	1994379	1	hypothetical protein	R	ATPase/GTPase, AAA15 family
1988307	1997508	9201	Predicted by at least one method	WP_005755374.1		X73_RS01275	1994409	1995230	1	DNA methyltransferase	L	Site-specific DNA-adenine methylase
1988307	1997508	9201	Predicted by at least one method	WP_005718967.1		X73_RS01270	1995604	1996989	-1	MFS transporter	G	Predicted arabinose efflux permease, MFS family
1988307	1997508	9201	Predicted by at least one method	WP_005736263.1		X73_RS01265	1996999	1997508	-1	molybdopterin-guanine dinucleotide biosynthesis protein MobB	H	Molybdopterin-guanine dinucleotide biosynthesis protein
2158315	2171781	13466	Predicted by at least one method	WP_005755561.1		X73_RS00540	2158315	2161116	-1	phage tail protein	X	Phage-related protein, tail component	Symbiosis Island
2158315	2171781	13466	Predicted by at least one method	WP_005755563.1		X73_RS00535	2161116	2161316	-1	hypothetical protein	R	Predicted nucleotide-binding protein, sugar kinase/HSP70/actin superfamily
2158315	2171781	13466	Predicted by at least one method	WP_005755565.1		X73_RS00530	2161320	2161571	-1	hypothetical protein	NT	Methyl-accepting chemotaxis protein
2158315	2171781	13466	Predicted by at least one method	WP_005755567.1		X73_RS00525	2161588	2162397	-1	phage tail protein	S	Uncharacterized protein
2158315	2171781	13466	Predicted by at least one method	WP_005755569.1		X73_RS00520	2162422	2164101	-1	hypothetical protein	T	Bacteriophytochrome (light-regulated signal transduction histidine kinase)
2158315	2171781	13466	Predicted by at least one method	WP_005755570.1		X73_RS00515	2164109	2165071	-1	hypothetical protein	H	6-pyruvoyl-tetrahydropterin synthase
2158315	2171781	13466	Predicted by at least one method	WP_005755572.1		X73_RS00510	2165073	2166065	-1	hypothetical protein	J	tRNA U34 2-thiouridine synthase MnmA/TrmU, contains the PP-loop ATPase domain
2158315	2171781	13466	Predicted by at least one method	WP_005755574.1		X73_RS00505	2166076	2169414	-1	tail protein	X	Phage-related minor tail protein
2158315	2171781	13466	Predicted by at least one method	WP_005755576.1		X73_RS00500	2169427	2169642	1	hypothetical protein	H	Nicotinamide riboside transporter PnuC
2158315	2171781	13466	Predicted by at least one method	WP_080539648.1		X73_RS10690	2169674	2169853	-1	hypothetical protein	O	Sulfatase maturation enzyme AslB, radical SAM superfamily
2158315	2171781	13466	Predicted by at least one method	WP_005755578.1		X73_RS00495	2169853	2170278	-1	hypothetical protein	K	DNA-directed RNA polymerase specialized sigma subunit, sigma24 family
2158315	2171781	13466	Predicted by at least one method	WP_005755580.1		X73_RS00490	2170339	2171085	-1	hypothetical protein	P	Copper chaperone CopZ
2158315	2171781	13466	Predicted by at least one method	WP_005755582.1		X73_RS00485	2171078	2171338	-1	hypothetical protein	M	Glycosyltransferase involved in cell wall bisynthesis
2158315	2171781	13466	Predicted by at least one method	WP_005755583.1		X73_RS00480	2171335	2171781	-1	hypothetical protein	W	Pilus assembly protein TadC
2180638	2194821	14183	Predicted by at least one method	WP_005755594.1		X73_RS00425	2180638	2180988	-1	hypothetical protein	T	Bacteriophytochrome (light-regulated signal transduction histidine kinase)	PAI
2180638	2194821	14183	Predicted by at least one method	WP_005755597.1		X73_RS10695	2181085	2181522	-1	hypothetical protein	F	Ribonucleotide reductase beta subunit, ferritin-like domain
2180638	2194821	14183	Predicted by at least one method	WP_005755599.1		X73_RS00420	2181519	2182115	-1	murein transglycosylase	M	Soluble lytic murein transglycosylase and related regulatory proteins (some contain LysM/invasin domains)
2180638	2194821	14183	Predicted by at least one method	WP_005755602.1		X73_RS00415	2182117	2182488	-1	membrane protein	E	ABC-type amino acid transport system, permease component
2180638	2194821	14183	Predicted by at least one method	WP_005755605.1		X73_RS00410	2182708	2183886	-1	hypothetical protein	L	DNA polymerase III sliding clamp (beta) subunit, PCNA homolog
2180638	2194821	14183	Predicted by at least one method	WP_005755607.1		X73_RS00405	2183886	2184854	-1	hypothetical protein	S	Nucleoid-associated protein YejK (function unknown)
2180638	2194821	14183	Predicted by at least one method	WP_005755610.1		X73_RS00400	2184993	2185238	-1	hypothetical protein	H	Porphobilinogen deaminase
2180638	2194821	14183	Predicted by at least one method	WP_005755613.1		X73_RS00395	2185296	2185886	-1	hypothetical protein	O	Thiol-disulfide isomerase or thioredoxin
2180638	2194821	14183	Predicted by at least one method	WP_032851711.1		X73_RS10545	2185899	2186426	-1	hypothetical protein	CP	Formate hydrogenlyase subunit 3/Multisubunit Na+/H+ antiporter, MnhD subunit
2180638	2194821	14183	Predicted by at least one method	WP_005755617.1		X73_RS00390	2186457	2186867	-1	transcriptional regulator	K	Transcriptional regulator, contains XRE-family HTH domain
2180638	2194821	14183	Predicted by at least one method	WP_005755620.1		X73_RS00385	2187336	2187572	1	DNA-binding protein	R	Predicted DNA-binding protein, XRE-type HTH domain
2180638	2194821	14183	Predicted by at least one method	WP_005755622.1		X73_RS00380	2187652	2187837	1	hypothetical protein	T	K+-sensing histidine kinase KdpD
2180638	2194821	14183	Predicted by at least one method	WP_005755623.1		X73_RS00375	2187850	2188164	1	hypothetical protein	K	DNA-binding transcriptional regulator, IclR family
2180638	2194821	14183	Predicted by at least one method	WP_005755624.1		X73_RS00370	2188175	2189119	1	hypothetical protein	O	SOS response regulatory protein OraA/RecX, interacts with RecA
2180638	2194821	14183	Predicted by at least one method	WP_005755626.1		X73_RS00365	2189131	2190900	1	transposase	X	Transposase
2180638	2194821	14183	Predicted by at least one method	WP_005755628.1		X73_RS00360	2190912	2192090	1	hypothetical protein	U	Type II secretory pathway, component ExeA (predicted ATPase)
2180638	2194821	14183	Predicted by at least one method	WP_005755630.1		X73_RS00355	2192093	2192416	1	hypothetical protein	G	Predicted glycosyl hydrolase, contains GH57 and DUF1957 domains
2180638	2194821	14183	Predicted by at least one method	WP_005755632.1		X73_RS00350	2192426	2192647	1	hypothetical protein	LX	Integrase
2180638	2194821	14183	Predicted by at least one method	WP_032851712.1		X73_RS10555	2192622	2192876	1	hypothetical protein	C	FAD/FMN-containing dehydrogenase
2180638	2194821	14183	Predicted by at least one method	WP_005755634.1		X73_RS00345	2192896	2193516	1	sulfate transporter	J	Ribosomal protein S13
2180638	2194821	14183	Predicted by at least one method	WP_005755637.1		X73_RS00340	2193686	2193913	1	hypothetical protein	N	Flagellar motor switch protein FliG
2180638	2194821	14183	Predicted by at least one method	WP_005755639.1		X73_RS00335	2193960	2194520	1	hypothetical protein	HC	2-polyprenyl-6-methoxyphenol hydroxylase and related FAD-dependent oxidoreductases
2180638	2194821	14183	Predicted by at least one method	WP_005755641.1		X73_RS00330	2194522	2194821	1	hypothetical protein	U	Type IV secretory pathway ATPase VirB11/Archaellum biosynthesis ATPase
2180638	2194821	14183	Predicted by at least one method	WP_005755643.1		X73_RS00325	2194818	2195378	1	hypothetical protein	FR	5'-deoxynucleotidase YfbR and related HD superfamily hydrolases
