# Supplementary material for: Comparative analysis reveals the Genomic Islands in Pasteurella multocida population genetics: on Symbiosis and adaptability
Source: BMC Genomics. 2019 Jan 18;20:63. doi: 10.1186/s12864-018-5366-6 (PMC6339346; doi:10.1186/s12864-018-5366-6)
Supplement: Supplementary file 7 — Table S4. Specific information of the GIs on 17 complete genome. (XLSX 14 kb) [file 12864_2018_5366_MOESM7_ESM.xlsx]

## Sheet: (The CG) GI_Summary
strains	GI	Initiation and termination sites	Length	GC%	hypothetical protein	Phage	tRNA	DR	integrases /transposes /reconbimeses	CDD	Integrase family	insertion site	Product
Pm-3	GIPm-3_1	182820-214881	32062	0.41	Yes	Yes	NO	taaatctaaa	WP_064775731.1	Rve	Rve family	(intergenic spacer)	PAG
	GIPm-3_2	1177337-1209328	31992	0.4086	Yes	Yes	NO	aataaaaaa	WP_064775731.1	Rve	Rve family	(intergenic spacer)	PAG
	GIPm-3_3	1463323-1509494	46172	0.38	Yes	Yes	Yes	tggtggagataatcgggatcgaaccgacgacctcttgcatgccatg	WP_005720092.1	DNA breaking-rejoining enzyme	Tyrosine recombinase/integrase family	tRNA-Ala	PAG
Pm70	GIPm70_1	1994845-2008925	14081	0.37	Yes	Yes	Yes	aaaaatagtacta	WP_010907323.1	phage integrase	Tyrosine recombinase/integrase family	tRNA-SeC	PAG
36950	GIPm36950_1	273240-355373	82134	0.42	Yes	Yes	Yes	cggactcgaaccg	WP_012340803.1	DNA breaking-rejoining enzyme	Tyrosine recombinase/integrase family	tRNA-Leu(intergenic spacer)	RGI (ICE)
	GIPm36950_2	1679541-1691848	12308	0.38	Yes	Yes	Yes	aagattaatttatgga	WP_014326462.1	phage integrase	Tyrosine recombinase/integrase family	tRNA-SeC(intergenic spacer)	PAG
3480	GIPm3480_1	39700-88114	48415	0.38	Yes	Yes	Yes	catggcatgcaagaggtcgtcggttcgatcccgattatctccacca	WP_014390695.1	DNA breaking-rejoining enzyme	Tyrosine recombinase/integrase family	tRNA-Ala	PAG
	GIPm3480_2	281433-292090	10658	0.36	Yes	Yes	Yes	tggcggtgagagag	WP_014667894.1	phage integrase	Tyrosine recombinase/integrase family	tRNA-Ser	PAG
	GIPm3480_3	1378455-1389798	11344	0.37	Yes	Yes	NO	ctttttcacata	YP_006240199.1	Rve	Rve family	(intergenic spacer)	PAG
	GIPm3480_4	1690704-1703854	13151	0.38	Yes	Yes	Yes	atttatggattggcggaagatcatgggagtc	WP_014668362.1	phage integrase	Tyrosine recombinase/integrase family	tRNA-SeC	Metabolic Island
HN06	GIPmHN06_1	39680-89215	49536	0.38	Yes	Yes	Yes	catggcatgcaagaggtcgtcggttcgatcccgattatctccacca	WP_014390695.1	DNA breaking-rejoining enzyme	Tyrosine recombinase/integrase family	tRNA-Ala	PAG
	GIPmHN06_3	1483549-1525591	42043	0.39	Yes	Yes	Yes	cttctaagccgtaggtcattggttcgaatccaatagggcgtgccattaatt	WP_014391441.1	DNA breaking-rejoining enzyme	Tyrosine recombinase/integrase family	tRNA-Val	PAG
	GIPmHN06_4	2172910-2229004	56095	0.38	Yes	Yes	Yes	ggtctccaaaaccgggtgttgggagttcgagcctctccgcccctgccattatt	WP_041423178.1	DNA breaking-rejoining enzyme	Tyrosine recombinase/integrase family	tRNA-Arg	Metabolic Island
ATCC43137	GIPmATCC43137_1	1428938-1440281	11344	0.37	Yes	Yes	NO	tatgtgaaaaag	WP_014668265.1	Rve	Rve family	(intergenic spacer)	PAG
HB01	GIPmHB01_1	34887-81190	46340	0.38	Yes	Yes	Yes	catggcatgcaagaggtcgtcggttcgatcccgattatctccacca	WP_064775600.1	DNA breaking-rejoining enzyme	Tyrosine recombinase/integrase family	tRNA-Ala	PAG
	GIPmHB01_2	1470211-1521115	50905	0.39	Yes	Yes	Yes	cttctaagccgtaggtcattggttcgaatccaatagggcgtgccattaatt	WP_014391441.1	DNA breaking-rejoining enzyme	Tyrosine recombinase/integrase family	tRNA-Arg	PAG & Metabolic Island
HB03	GIPmHB03_1	361510-372835	11326	0.37	Yes	Yes	NO	tatgtgaaaaag	WP_014668265.1	Rve	Rve family	(intergenic spacer)	PAG
	GIPmHB03_2	1626295-1638648	12354	0.38	Yes	Yes	Yes	aagattaatttatgga	WP_014326462.1	phage integrase	Tyrosine recombinase/integrase family	(intergenic spacer)	PAG
	GIPmHB03_3	1842982-1865141	22160	0.38	Yes	Yes	Yes	tatttttta	WP_012478340.1	Rve	Rve family	tRNA-methyltransferase	RGI
OH1905	GIPmOH1905_1	221808-236297	14490	0.37	Yes	Yes	Yes	tagtaactacggcaa	WP_046333222.1	phage integrase	Tyrosine recombinase/integrase family	tRNA-Val(intergenic spacer)	PAG
TB2.1	GIPmTB2.1_1	568192-599845	31654	0.4	Yes	Yes	NO	ttttttatt	WP_061406047.1	Rve	Rve family	(intergenic spacer)	PAG
Razi_Pm0001	GIRazi_Pm0001_1	94235-117662	23428	0.43	Yes	Yes	Yes	tttaaaggag	WP_005752518.1	phage integrase	Tyrosine recombinase/integrase family	(intergenic spacer)	PAG
	GIRazi_Pm0001_2	318909-335279	16371	0.38	Yes	Yes	Yes	ttcaagtcctgttgggggcaccaaa/ttcaagtcctgtt-ggggcaccaaa	WP_017350204.1	phage integrase	Tyrosine recombinase/integrase family	(intergenic spacer)	PAG
	GIRazi_Pm0001_3	1921057-1967458	46402	0.43	Yes	Yes	NO	cggtatttttgacggtat	WP_005752819.1	phage integrase	Tyrosine recombinase/integrase family	(intergenic spacer)	Symbiosis Island
HN07	GIPmHN07_1	188705-243668	54964	0.38	Yes	Yes	Yes	atggtgcccgaggccagacttgaactggcacgcttcgaaaagcgagggattttaaatcccttgtgt/atggtgcccgaagccagacttgaactggcacgcctcgaaaggcgagggattttaaatcccttgtgt	WP_011271867.1	phage integrase	Tyrosine recombinase/integrase family	tRNA-Leu	RGI & PAG
	GIPmHN07_2	2218477-2232567	14091	0.37	Yes	Yes	Yes	tttggtgcccccaacaggacttgaa	WP_076090676.1	DNA breaking-rejoining enzyme	Tyrosine recombinase/integrase family	tRNA-Met	PAG
FDAARGOS_218	GIPmFDAARGOS_218_1	2046218-2106436	60219	0.37	Yes	Yes	N0	tcgatttcaaa	WP_005756705.1	Rve	Tyrosine recombinase/integrase family	(intergenic spacer)	PAG & Symbiosis Island
FDAARGOS_216	GIPmFDAARGOS_216_1	1734846-1750323	15478	0.37	Yes	Yes	Yes	tattaattcaata	WP_005755626.1	phage integrase	Rve family	tRNA-Arg(intergenic spacer)	Symbiosis Island
CIRMBP-0884	GIPmCIRMBP-0884_1	2280-28038	25759	0.42	Yes	Yes	N0	tttaaaatctattttaaa/tttaaaactattttaaa	WP_078801748.1	phage integrase	Tyrosine recombinase/integrase family	(intergenic spacer)	PAG
	GIPmCIRMBP-0884_2	522345-554379	32035	0.41	Yes	Yes	Yes	ggatttaaaatccctcg	WP_078801779.1	phage integrase	Tyrosine recombinase/integrase family	tRNA-Leu	Symbiosis Island
	GIPmCIRMBP-0884_3	696695-736049	39355	0.41	Yes	Yes	N0	aatgaaatcaacaac/aattaaatcaacaac	WP_080166573.1	DNA breaking-rejoining enzyme	Rve family	(intergenic spacer)	PAG
	GIPmCIRMBP-0884_4	1478746-1494969	16224	0.38	Yes	Yes	N0	acgttttctttca	WP_032854426.1	DNA breaking-rejoining enzyme	Tyrosine recombinase/integrase family	(intergenic spacer)	Symbiosis Island
FDAARGOS_384	GIFDAARGOS_384_1	30060-75602	45543	0.37	Yes	Yes	N0	attacactcttttgaaatcga	WP_096742964.1	DNA breaking-rejoining enzyme	Tyrosine recombinase/integrase family	(intergenic spacer)	PAG
	GIFDAARGOS_384_2	92576-114624	22049	0.37	Yes	Yes	N0	accaaaattgggg	WP_096742972.1	DNA breaking-rejoining enzyme	Tyrosine recombinase/integrase family	tRNA-Val(intergenic spacer)	Metabolic Island
FDAARGOS_385	CIFDAARGOS_385_1	99398-144940	45543	0.37	Yes	Yes	N0	attacactcttttgaaatcga	ATN16347.1	DNA breaking-rejoining enzyme	Tyrosine recombinase/integrase family	(intergenic spacer)	PAG
	GIFDAARGOS_385_2	161914-183962	22049	0.37	Yes	Yes	N0	accaaaatagggg	ATN16382.1	Rve	Tyrosine recombinase/integrase family	tRNA-Val(intergenic spacer)	PAG & Metabolic Island
