# Supplementary material for: Comparative analysis reveals the Genomic Islands in Pasteurella multocida population genetics: on Symbiosis and adaptability
Source: BMC Genomics. 2019 Jan 18;20:63. doi: 10.1186/s12864-018-5366-6 (PMC6339346; doi:10.1186/s12864-018-5366-6)
Supplement: Supplementary file 8 — Table S5. A summary of the number of the GIs of 97 whole genome. (XLSX 14 kb) [file 12864_2018_5366_MOESM8_ESM.xlsx]

## Sheet: （The WG) GI_Summary
Strain	The No. of GI		Function
			PAI	RGI	Symbiosis Island	others
	Sum	244	100	25	93	26
X73	3		1		2
Anand1_poultry	0
HB02	0
C48-1	2				1	1 PAI & RGI
HN141014	3		2(1 ICE)	1(ICE)
DY120818	3		2(1 ICE)	1
RCAD0276	1		1
P-1662	4		2	1	1
P-2095	4		2		2
P-1702	2				2
P-2100	5		4		1
ATCC15742	1		1
FDAARGOS_219	4			1	3
FDAARGOS_220	4		2		2
Razi 0002	2		1			1 PAI & RGI
P-1062	7		3		1	2 PAI & RGI, 1 PAI&Metabolic Island
ATCC 51689	3		2		1
P52VAC	1				1
VTCCBAA264	3				3
1500E	0
P1933	0
2000	0
671/90	4		4
1500C	0
93002	0
PVAcc	4				3	1 PAI & RGI
V1	3				3
TX1	4			1	2	1 PAI & RGI (ICE)
Islm	3				3
THA	2				2
Pesh	3				3
THD	2				2
THF	2				2
Karachi	3				3
BUKK	3				2	1 PAI & RGI
2213	2		1		1
3213	2			1	1
Faisal	4				4
ATTK	4		1		3
HS SKN01	3				1	1 PAI and RGI, 1 PAI and RGI (ICE)
FDAARGOS_217	4				4
2154PM	0
2320PM	1					1 PAI and RGI (ICE)
2403PM	4		3(1 ICE)		1
2450PM	2		2(1 ICE)
2512PM	2		2(1 ICE)
2578PM	2		2(1 ICE)
2633PM	2		2(1 ICE)
2612PM	3		2(1 ICE)			1 PAI and RGI
2930PM	2		2(1 ICE)
2125PM	2		2(1 ICE)
2165PM	2		2(1 ICE)
2267PM	0
2297PM	2		2(1 ICE)
2389PM	3		2(1 ICE)			1 PAI and RGI
2335PM	2		2(1 ICE)
2428PM	3		2(1 ICE)		1
2497PM	1		1
2526PM	1		1
2597PM	2		2(1 ICE)
2668PM	2		2(1 ICE)
2887PM	5		3(1 ICE)		2
3022PM	5		1		2	1 PAI and Metabolic Island, 1 PAI & RGI
3045PM	2		2(1 ICE)
3275PM	2		2(1 ICE)
3347PM	3		2(1 ICE)	1
3384PM	2		2(1 ICE)
3483PM	3		3(1 ICE)
68BPM	2		1			1 PAI and RGI
69APM	2		2(1 ICE)
654BPM	0
657BPM	0
8522APM	2		2(1 ICE)
2901PM	2		2(1 ICE)
2969PM	5		2(1 ICE)		1	1 Metabolic Island, 1 Metabolic Island and PAI
J1APM	0
RIIF	0
Anand1_goat	0
unmsm	5		1		3	1 PAI and RGI
CIRMBP-0747	2		1		1
CIRMBP-0749	5		1	1	2	1 PAI and RGI
CIRMBP-0758	3		2		1
CIRMBP-0760	2		2
CIRMBP-0782	3			2		1 PAI and Metaboic Island
CIRMBP-0783	6		1	3	2
CIRMBP-0812	6			2	2	2 PAI & RGI
CIRMBP-0817	7		4	1	1	1 PAI & RGI
CIRMBP-0827	2			2
CIRMBP-0835	1				1
CIRMBP-0872	2			2
CIRMBP-0873	6			2	3	1 PAI & RGI
CIRMBP-0877	2		1		1
CIRMBP-0906	3				2	1 PAI and Metabolic Island
CIRMBP-0922	1			1
CIRMBP-0927	2			2
FDAARGOS_261	8		1		7
SMC1	1				1
