# Supplementary material for: Comparative analysis reveals the Genomic Islands in Pasteurella multocida population genetics: on Symbiosis and adaptability
Source: BMC Genomics. 2019 Jan 18;20:63. doi: 10.1186/s12864-018-5366-6 (PMC6339346; doi:10.1186/s12864-018-5366-6)
Supplement: Supplementary file 9 — File S2. Detailed information on predicted phage of each strain (ZIP 5010 kb). [file 12864_2018_5366_MOESM9_ESM.zip]

Archive with 452 entries (338 files):
- File. S2. Detailed information on predicted phage of each strain/
- File. S2. Detailed information on predicted phage of each strain/1500C/
- File. S2. Detailed information on predicted phage of each strain/1500C/detail.txt
- File. S2. Detailed information on predicted phage of each strain/1500C/phage_regions.fna
- File. S2. Detailed information on predicted phage of each strain/1500C/summary.txt
- File. S2. Detailed information on predicted phage of each strain/1500E/
- File. S2. Detailed information on predicted phage of each strain/1500E/detail.txt
- File. S2. Detailed information on predicted phage of each strain/1500E/phage_regions.fna
- File. S2. Detailed information on predicted phage of each strain/1500E/summary.txt
- File. S2. Detailed information on predicted phage of each strain/2000/
- File. S2. Detailed information on predicted phage of each strain/2000/detail.txt
- File. S2. Detailed information on predicted phage of each strain/2000/phage_regions.fna
- File. S2. Detailed information on predicted phage of each strain/2000/summary.txt
- File. S2. Detailed information on predicted phage of each strain/2125PM/
- File. S2. Detailed information on predicted phage of each strain/2125PM/detail.txt
- File. S2. Detailed information on predicted phage of each strain/2125PM/phage_regions.fna
- File. S2. Detailed information on predicted phage of each strain/2125PM/summary.txt
- File. S2. Detailed information on predicted phage of each strain/2154PM/
- File. S2. Detailed information on predicted phage of each strain/2154PM/detail.txt
- File. S2. Detailed information on predicted phage of each strain/2154PM/phage_regions.fna
- File. S2. Detailed information on predicted phage of each strain/2154PM/summary.txt
- File. S2. Detailed information on predicted phage of each strain/2165PM/
- File. S2. Detailed information on predicted phage of each strain/2165PM/detail.txt
- File. S2. Detailed information on predicted phage of each strain/2165PM/phage_regions.fna
- File. S2. Detailed information on predicted phage of each strain/2165PM/summary.txt
- File. S2. Detailed information on predicted phage of each strain/2213/
- File. S2. Detailed information on predicted phage of each strain/2213/detail.txt
- File. S2. Detailed information on predicted phage of each strain/2213/phage_regions.fna
- File. S2. Detailed information on predicted phage of each strain/2213/summary.txt
- File. S2. Detailed information on predicted phage of each strain/2267PM/
- File. S2. Detailed information on predicted phage of each strain/2267PM/detail.txt
- File. S2. Detailed information on predicted phage of each strain/2267PM/phage_regions.fna
- File. S2. Detailed information on predicted phage of each strain/2267PM/summary.txt
- File. S2. Detailed information on predicted phage of each strain/2297PM/
- File. S2. Detailed information on predicted phage of each strain/2297PM/detail.txt
- File. S2. Detailed information on predicted phage of each strain/2297PM/phage_regions.fna
- File. S2. Detailed information on predicted phage of each strain/2297PM/summary.txt
- File. S2. Detailed information on predicted phage of each strain/2320PM/
- File. S2. Detailed information on predicted phage of each strain/2320PM/detail.txt
- File. S2. Detailed information on predicted phage of each strain/2320PM/phage_regions.fna
- File. S2. Detailed information on predicted phage of each strain/2320PM/summary.txt
- File. S2. Detailed information on predicted phage of each strain/2335PM/
- File. S2. Detailed information on predicted phage of each strain/2335PM/detail.txt
- File. S2. Detailed information on predicted phage of each strain/2335PM/phage_regions.fna
- File. S2. Detailed information on predicted phage of each strain/2335PM/summary.txt
- File. S2. Detailed information on predicted phage of each strain/2389PM/
- File. S2. Detailed information on predicted phage of each strain/2389PM/detail.txt
- File. S2. Detailed information on predicted phage of each strain/2389PM/phage_regions.fna
- File. S2. Detailed information on predicted phage of each strain/2389PM/summary.txt
- File. S2. Detailed information on predicted phage of each strain/2403PM/
- File. S2. Detailed information on predicted phage of each strain/2403PM/detail.txt
- File. S2. Detailed information on predicted phage of each strain/2403PM/phage_regions.fna
- File. S2. Detailed information on predicted phage of each strain/2403PM/summary.txt
- File. S2. Detailed information on predicted phage of each strain/2428PM/
- File. S2. Detailed information on predicted phage of each strain/2428PM/detail.txt
- File. S2. Detailed information on predicted phage of each strain/2428PM/phage_regions.fna
- File. S2. Detailed information on predicted phage of each strain/2428PM/summary.txt
- File. S2. Detailed information on predicted phage of each strain/2450PM/
- File. S2. Detailed information on predicted phage of each strain/2450PM/detail.txt
- File. S2. Detailed information on predicted phage of each strain/2450PM/phage_regions.fna
- File. S2. Detailed information on predicted phage of each strain/2450PM/summary.txt
- File. S2. Detailed information on predicted phage of each strain/2497PM/
- File. S2. Detailed information on predicted phage of each strain/2497PM/detail.txt
- File. S2. Detailed information on predicted phage of each strain/2497PM/phage_regions.fna
- File. S2. Detailed information on predicted phage of each strain/2497PM/summary.txt
- File. S2. Detailed information on predicted phage of each strain/2512PM/
- File. S2. Detailed information on predicted phage of each strain/2512PM/detail.txt
- File. S2. Detailed information on predicted phage of each strain/2512PM/phage_regions.fna
- File. S2. Detailed information on predicted phage of each strain/2512PM/summary.txt
- File. S2. Detailed information on predicted phage of each strain/2526PM/
- File. S2. Detailed information on predicted phage of each strain/2526PM/detail.txt
- File. S2. Detailed information on predicted phage of each strain/2526PM/phage_regions.fna
- File. S2. Detailed information on predicted phage of each strain/2526PM/summary.txt
- File. S2. Detailed information on predicted phage of each strain/2578PM/
- File. S2. Detailed information on predicted phage of each strain/2578PM/detail.txt
- File. S2. Detailed information on predicted phage of each strain/2578PM/phage_regions.fna
- File. S2. Detailed information on predicted phage of each strain/2578PM/summary.txt
- File. S2. Detailed information on predicted phage of each strain/2597PM/
- File. S2. Detailed information on predicted phage of each strain/2597PM/detail.txt
- File. S2. Detailed information on predicted phage of each strain/2597PM/phage_regions.fna
- File. S2. Detailed information on predicted phage of each strain/2597PM/summary.txt
- File. S2. Detailed information on predicted phage of each strain/2612PM/
- File. S2. Detailed information on predicted phage of each strain/2612PM/detail.txt
- File. S2. Detailed information on predicted phage of each strain/2612PM/phage_regions.fna
- File. S2. Detailed information on predicted phage of each strain/2612PM/summary.txt
- File. S2. Detailed information on predicted phage of each strain/2633PM/
- File. S2. Detailed information on predicted phage of each strain/2633PM/detail.txt
- File. S2. Detailed information on predicted phage of each strain/2633PM/phage_regions.fna
- File. S2. Detailed information on predicted phage of each strain/2633PM/summary.txt
- File. S2. Detailed information on predicted phage of each strain/2668PM/
- File. S2. Detailed information on predicted phage of each strain/2668PM/detail.txt
- File. S2. Detailed information on predicted phage of each strain/2668PM/phage_regions.fna
- File. S2. Detailed information on predicted phage of each strain/2668PM/summary.txt
- File. S2. Detailed information on predicted phage of each strain/2887PM/
- File. S2. Detailed information on predicted phage of each strain/2887PM/detail.txt
- File. S2. Detailed information on predicted phage of each strain/2887PM/phage_regions.fna
- File. S2. Detailed information on predicted phage of each strain/2887PM/summary.txt
- File. S2. Detailed information on predicted phage of each strain/2901PM/
- File. S2. Detailed information on predicted phage of each strain/2901PM/detail.txt
- File. S2. Detailed information on predicted phage of each strain/2901PM/phage_regions.fna
- File. S2. Detailed information on predicted phage of each strain/2901PM/summary.txt
- File. S2. Detailed information on predicted phage of each strain/2930PM/
- File. S2. Detailed information on predicted phage of each strain/2930PM/detail.txt
- File. S2. Detailed information on predicted phage of each strain/2930PM/phage_regions.fna
- File. S2. Detailed information on predicted phage of each strain/2930PM/summary.txt
- File. S2. Detailed information on predicted phage of each strain/2969PM/
- File. S2. Detailed information on predicted phage of each strain/2969PM/detail.txt
- File. S2. Detailed information on predicted phage of each strain/2969PM/phage_regions.fna
- File. S2. Detailed information on predicted phage of each strain/2969PM/summary.txt
- File. S2. Detailed information on predicted phage of each strain/3022PM/
- File. S2. Detailed information on predicted phage of each strain/3022PM/detail.txt
- File. S2. Detailed information on predicted phage of each strain/3022PM/phage_regions.fna
- File. S2. Detailed information on predicted phage of each strain/3022PM/summary.txt
- File. S2. Detailed information on predicted phage of each strain/3045PM/
- File. S2. Detailed information on predicted phage of each strain/3045PM/detail.txt
- File. S2. Detailed information on predicted phage of each strain/3045PM/phage_regions.fna
- File. S2. Detailed information on predicted phage of each strain/3045PM/summary.txt
- File. S2. Detailed information on predicted phage of each strain/3213/
- File. S2. Detailed information on predicted phage of each strain/3213/detail.txt
- File. S2. Detailed information on predicted phage of each strain/3213/phage_regions.fna
- File. S2. Detailed information on predicted phage of each strain/3213/summary.txt
- File. S2. Detailed information on predicted phage of each strain/3275PM/
- File. S2. Detailed information on predicted phage of each strain/3275PM/detail.txt
- File. S2. Detailed information on predicted phage of each strain/3275PM/phage_regions.fna
- File. S2. Detailed information on predicted phage of each strain/3275PM/summary.txt
- File. S2. Detailed information on predicted phage of each strain/3347PM/
- File. S2. Detailed information on predicted phage of each strain/3347PM/detail.txt
- File. S2. Detailed information on predicted phage of each strain/3347PM/phage_regions.fna
- File. S2. Detailed information on predicted phage of each strain/3347PM/summary.txt
- File. S2. Detailed information on predicted phage of each strain/3384PM/
- File. S2. Detailed information on predicted phage of each strain/3384PM/detail.txt
- File. S2. Detailed information on predicted phage of each strain/3384PM/phage_regions.fna
- File. S2. Detailed information on predicted phage of each strain/3384PM/summary.txt
- File. S2. Detailed information on predicted phage of each strain/3480/
- File. S2. Detailed information on predicted phage of each strain/3480/detail.txt
- File. S2. Detailed information on predicted phage of each strain/3480/phage_regions.fna
- File. S2. Detailed information on predicted phage of each strain/3480/summary.txt
- File. S2. Detailed information on predicted phage of each strain/3483PM/
- File. S2. Detailed information on predicted phage of each strain/3483PM/detail.txt
- File. S2. Detailed information on predicted phage of each strain/3483PM/phage_regions.fna
- File. S2. Detailed information on predicted phage of each strain/3483PM/summary.txt
- File. S2. Detailed information on predicted phage of each strain/36950/
- File. S2. Detailed information on predicted phage of each strain/36950/detail.txt
- File. S2. Detailed information on predicted phage of each strain/36950/phage_regions.fna
- File. S2. Detailed information on predicted phage of each strain/36950/summary.txt
- File. S2. Detailed information on predicted phage of each strain/654BPM/
- File. S2. Detailed information on predicted phage of each strain/654BPM/detail.txt
- File. S2. Detailed information on predicted phage of each strain/654BPM/phage_regions.fna
- File. S2. Detailed information on predicted phage of each strain/654BPM/summary.txt
- File. S2. Detailed information on predicted phage of each strain/657BPM/
- File. S2. Detailed information on predicted phage of each strain/657BPM/detail.txt
- File. S2. Detailed information on predicted phage of each strain/657BPM/phage_regions.fna
- File. S2. Detailed information on predicted phage of each strain/657BPM/summary.txt
- File. S2. Detailed information on predicted phage of each strain/671_90/
- File. S2. Detailed information on predicted phage of each strain/671_90/detail.txt
- File. S2. Detailed information on predicted phage of each strain/671_90/phage_regions.fna
- File. S2. Detailed information on predicted phage of each strain/671_90/summary.txt
- File. S2. Detailed information on predicted phage of each strain/68BPM/
- File. S2. Detailed information on predicted phage of each strain/68BPM/detail.txt
- File. S2. Detailed information on predicted phage of each strain/68BPM/phage_regions.fna
- File. S2. Detailed information on predicted phage of each strain/68BPM/summary.txt
- File. S2. Detailed information on predicted phage of each strain/69APM/
- File. S2. Detailed information on predicted phage of each strain/69APM/detail.txt
- File. S2. Detailed information on predicted phage of each strain/69APM/phage_regions.fna
- File. S2. Detailed information on predicted phage of each strain/69APM/summary.txt
- File. S2. Detailed information on predicted phage of each strain/8522APM/
- File. S2. Detailed information on predicted phage of each strain/8522APM/detail.txt
- File. S2. Detailed information on predicted phage of each strain/8522APM/phage_regions.fna
- File. S2. Detailed information on predicted phage of each strain/8522APM/summary.txt
- File. S2. Detailed information on predicted phage of each strain/Anand1_goat/
- File. S2. Detailed information on predicted phage of each strain/Anand1_goat/detail.txt
- File. S2. Detailed information on predicted phage of each strain/Anand1_goat/phage_regions.fna
- File. S2. Detailed information on predicted phage of each strain/Anand1_goat/summary.txt
- File. S2. Detailed information on predicted phage of each strain/Anand1_poultry/
- File. S2. Detailed information on predicted phage of each strain/Anand1_poultry/detail.txt
- File. S2. Detailed information on predicted phage of each strain/Anand1_poultry/phage_regions.fna
- File. S2. Detailed information on predicted phage of each strain/Anand1_poultry/summary.txt
- File. S2. Detailed information on predicted phage of each strain/ATCC15742/
- File. S2. Detailed information on predicted phage of each strain/ATCC15742/detail.txt
- File. S2. Detailed information on predicted phage of each strain/ATCC15742/phage_regions.fna
- File. S2. Detailed information on predicted phage of each strain/ATCC15742/summary.txt
- File. S2. Detailed information on predicted phage of each strain/ATCC43137/
- File. S2. Detailed information on predicted phage of each strain/ATCC43137/detail.txt
- File. S2. Detailed information on predicted phage of each strain/ATCC43137/phage_regions.fna
- File. S2. Detailed information on predicted phage of each strain/ATCC43137/summary.txt
- File. S2. Detailed information on predicted phage of each strain/ATTK/
- File. S2. Detailed information on predicted phage of each strain/ATTK/detail.txt
- File. S2. Detailed information on predicted phage of each strain/ATTK/phage_regions.fna
- File. S2. Detailed information on predicted phage of each strain/ATTK/summary.txt
- File. S2. Detailed information on predicted phage of each strain/BUKK/
- File. S2. Detailed information on predicted phage of each strain/BUKK/detail.txt
- File. S2. Detailed information on predicted phage of each strain/BUKK/phage_regions.fna
- File. S2. Detailed information on predicted phage of each strain/BUKK/summary.txt
- File. S2. Detailed information on predicted phage of each strain/C48-1/
- File. S2. Detailed information on predicted phage of each strain/C48-1/detail.txt
- File. S2. Detailed information on predicted phage of each strain/C48-1/phage_regions.fna
- File. S2. Detailed information on predicted phage of each strain/C48-1/summary.txt
- File. S2. Detailed information on predicted phage of each strain/CIRMBP-0747/
- File. S2. Detailed information on predicted phage of each strain/CIRMBP-0747/detail.txt
- File. S2. Detailed information on predicted phage of each strain/CIRMBP-0747/phage_regions.fna
- File. S2. Detailed information on predicted phage of each strain/CIRMBP-0747/summary.txt
- File. S2. Detailed information on predicted phage of each strain/CIRMBP-0749/
- File. S2. Detailed information on predicted phage of each strain/CIRMBP-0749/detail.txt
- File. S2. Detailed information on predicted phage of each strain/CIRMBP-0749/phage_regions.fna
- File. S2. Detailed information on predicted phage of each strain/CIRMBP-0749/summary.txt
- File. S2. Detailed information on predicted phage of each strain/CIRMBP-0758/
- File. S2. Detailed information on predicted phage of each strain/CIRMBP-0758/detail.txt
- File. S2. Detailed information on predicted phage of each strain/CIRMBP-0758/phage_regions.fna
- File. S2. Detailed information on predicted phage of each strain/CIRMBP-0758/summary.txt
- File. S2. Detailed information on predicted phage of each strain/CIRMBP-0760/
- File. S2. Detailed information on predicted phage of each strain/CIRMBP-0760/detail.txt
- File. S2. Detailed information on predicted phage of each strain/CIRMBP-0760/phage_regions.fna
- File. S2. Detailed information on predicted phage of each strain/CIRMBP-0760/summary.txt
- File. S2. Detailed information on predicted phage of each strain/CIRMBP-0782/
- File. S2. Detailed information on predicted phage of each strain/CIRMBP-0782/detail.txt
- File. S2. Detailed information on predicted phage of each strain/CIRMBP-0782/phage_regions.fna
- File. S2. Detailed information on predicted phage of each strain/CIRMBP-0782/summary.txt
- File. S2. Detailed information on predicted phage of each strain/CIRMBP-0783/
- File. S2. Detailed information on predicted phage of each strain/CIRMBP-0783/detail.txt
- File. S2. Detailed information on predicted phage of each strain/CIRMBP-0783/phage_regions.fna
- File. S2. Detailed information on predicted phage of each strain/CIRMBP-0783/summary.txt
- File. S2. Detailed information on predicted phage of each strain/CIRMBP-0812/
- File. S2. Detailed information on predicted phage of each strain/CIRMBP-0812/detail.txt
- File. S2. Detailed information on predicted phage of each strain/CIRMBP-0812/phage_regions.fna
- File. S2. Detailed information on predicted phage of each strain/CIRMBP-0812/summary.txt
- File. S2. Detailed information on predicted phage of each strain/CIRMBP-0817/
- File. S2. Detailed information on predicted phage of each strain/CIRMBP-0817/detail.txt
- File. S2. Detailed information on predicted phage of each strain/CIRMBP-0817/phage_regions.fna
- File. S2. Detailed information on predicted phage of each strain/CIRMBP-0817/summary.txt
- File. S2. Detailed information on predicted phage of each strain/CIRMBP-0827/
- File. S2. Detailed information on predicted phage of each strain/CIRMBP-0827/detail.txt
- File. S2. Detailed information on predicted phage of each strain/CIRMBP-0827/phage_regions.fna
- File. S2. Detailed information on predicted phage of each strain/CIRMBP-0827/summary.txt
- File. S2. Detailed information on predicted phage of each strain/CIRMBP-0835/
- File. S2. Detailed information on predicted phage of each strain/CIRMBP-0835/detail.txt
- File. S2. Detailed information on predicted phage of each strain/CIRMBP-0835/phage_regions.fna
- File. S2. Detailed information on predicted phage of each strain/CIRMBP-0835/summary.txt
- File. S2. Detailed information on predicted phage of each strain/CIRMBP-0872/
- File. S2. Detailed information on predicted phage of each strain/CIRMBP-0872/detail.txt
- File. S2. Detailed information on predicted phage of each strain/CIRMBP-0872/phage_regions.fna
- File. S2. Detailed information on predicted phage of each strain/CIRMBP-0872/summary.txt
- File. S2. Detailed information on predicted phage of each strain/CIRMBP-0873/
- File. S2. Detailed information on predicted phage of each strain/CIRMBP-0873/detail.txt
- File. S2. Detailed information on predicted phage of each strain/CIRMBP-0873/phage_regions.fna
- File. S2. Detailed information on predicted phage of each strain/CIRMBP-0873/summary.txt
- File. S2. Detailed information on predicted phage of each strain/CIRMBP-0877/
- File. S2. Detailed information on predicted phage of each strain/CIRMBP-0877/detail.txt
- File. S2. Detailed information on predicted phage of each strain/CIRMBP-0877/phage_regions.fna
- File. S2. Detailed information on predicted phage of each strain/CIRMBP-0877/summary.txt
- File. S2. Detailed information on predicted phage of each strain/CIRMBP-0884/
- File. S2. Detailed information on predicted phage of each strain/CIRMBP-0884/detail.txt
- File. S2. Detailed information on predicted phage of each strain/CIRMBP-0884/phage_regions.fna
- File. S2. Detailed information on predicted phage of each strain/CIRMBP-0884/summary.txt
- File. S2. Detailed information on predicted phage of each strain/CIRMBP-0906/
- File. S2. Detailed information on predicted phage of each strain/CIRMBP-0906/detail.txt
- File. S2. Detailed information on predicted phage of each strain/CIRMBP-0906/phage_regions.fna
- File. S2. Detailed information on predicted phage of each strain/CIRMBP-0906/summary.txt
- File. S2. Detailed information on predicted phage of each strain/CIRMBP-0922/
- File. S2. Detailed information on predicted phage of each strain/CIRMBP-0922/detail.txt
- File. S2. Detailed information on predicted phage of each strain/CIRMBP-0922/phage_regions.fna
- File. S2. Detailed information on predicted phage of each strain/CIRMBP-0922/summary.txt
- File. S2. Detailed information on predicted phage of each strain/CIRMBP-0927/
- File. S2. Detailed information on predicted phage of each strain/CIRMBP-0927/detail.txt
- File. S2. Detailed information on predicted phage of each strain/CIRMBP-0927/phage_regions.fna
- File. S2. Detailed information on predicted phage of each strain/CIRMBP-0927/summary.txt
- File. S2. Detailed information on predicted phage of each strain/DY120818/
- File. S2. Detailed information on predicted phage of each strain/DY120818/detail.txt
- File. S2. Detailed information on predicted phage of each strain/DY120818/phage_regions.fna
- File. S2. Detailed information on predicted phage of each strain/DY120818/summary.txt
- File. S2. Detailed information on predicted phage of each strain/Faisal/
- File. S2. Detailed information on predicted phage of each strain/Faisal/detail.txt
- File. S2. Detailed information on predicted phage of each strain/Faisal/phage_regions.fna
- File. S2. Detailed information on predicted phage of each strain/Faisal/summary.txt
- File. S2. Detailed information on predicted phage of each strain/FDAARGOS_216/
- File. S2. Detailed information on predicted phage of each strain/FDAARGOS_216/detail.txt
- File. S2. Detailed information on predicted phage of each strain/FDAARGOS_216/phage_regions.fna
- File. S2. Detailed information on predicted phage of each strain/FDAARGOS_216/summary.txt
- File. S2. Detailed information on predicted phage of each strain/FDAARGOS_217/
- File. S2. Detailed information on predicted phage of each strain/FDAARGOS_217/detail.txt
- File. S2. Detailed information on predicted phage of each strain/FDAARGOS_217/phage_regions.fna
- File. S2. Detailed information on predicted phage of each strain/FDAARGOS_217/summary.txt
- File. S2. Detailed information on predicted phage of each strain/FDAARGOS_218/
- File. S2. Detailed information on predicted phage of each strain/FDAARGOS_218/detail.txt
- File. S2. Detailed information on predicted phage of each strain/FDAARGOS_218/phage_regions.fna
- File. S2. Detailed information on predicted phage of each strain/FDAARGOS_218/summary.txt
- File. S2. Detailed information on predicted phage of each strain/FDAARGOS_219/
- File. S2. Detailed information on predicted phage of each strain/FDAARGOS_219/detail.txt
- File. S2. Detailed information on predicted phage of each strain/FDAARGOS_219/phage_regions.fna
- File. S2. Detailed information on predicted phage of each strain/FDAARGOS_219/summary.txt
- File. S2. Detailed information on predicted phage of each strain/FDAARGOS_220/
- File. S2. Detailed information on predicted phage of each strain/FDAARGOS_220/detail.txt
- File. S2. Detailed information on predicted phage of each strain/FDAARGOS_220/phage_regions.fna
- File. S2. Detailed information on predicted phage of each strain/FDAARGOS_220/summary.txt
- File. S2. Detailed information on predicted phage of each strain/FDAARGOS_261/
- File. S2. Detailed information on predicted phage of each strain/FDAARGOS_261/detail.txt
- File. S2. Detailed information on predicted phage of each strain/FDAARGOS_261/phage_regions.fna
- File. S2. Detailed information on predicted phage of each strain/FDAARGOS_261/summary.txt
- File. S2. Detailed information on predicted phage of each strain/FDAARGOS_384/
- File. S2. Detailed information on predicted phage of each strain/FDAARGOS_384/detail.txt
- File. S2. Detailed information on predicted phage of each strain/FDAARGOS_384/phage_regions.fna
[truncated: 152 more entries]
