# Supplementary material for: Comparative analysis reveals the Genomic Islands in Pasteurella multocida population genetics: on Symbiosis and adaptability
Source: BMC Genomics. 2019 Jan 18;20:63. doi: 10.1186/s12864-018-5366-6 (PMC6339346; doi:10.1186/s12864-018-5366-6)
Supplement: Supplementary file 9 — File S2. Detailed information on predicted phage of each strain (ZIP 5010 kb). [file 12864_2018_5366_MOESM9_ESM.zip › File. S2. Detailed information on predicted phage of each strain/1500C/detail.txt]

gi|00000000|ref|NC_000000|  [asmbl_id: NC_000000].2274086, gc%: 40.44%

CDS_POSITION                       BLAST_HIT                                                                            EVALUE              prophage_PRO_SEQ
---------------------------------------------------------------------------------------------------------------------------------------------------------------------------------------

#### region 1 ####
448282..448506                     PHAGE_Haemop_SuMu_NC_019455: hypothetical protein; -; phage(gi418489078)             1.61e-47            MMLELALVAVREEQRFTIDGSQYTLPNGRGQTFVYNLAFLDIRFIEDGRKDSVVQFTSTAPSAPPFYCLLSELD
complement(448547..449065)         PHAGE_Haemop_SuMu_NC_019455: hypothetical protein; -; phage(gi418489077)             5.06e-123           MQLIEIIEAFKGYKNPHILCSWLLFSGQQVKSLEELYTQDFWHCLRQSDYPSAEGYLDGVEIVCESFHQLVPRFSGKEKVLLVLDPPYLCTKQESYKQATYFDLIDFLRLINLTKPPYIFFSSTKSEFIRFIEYMREDKVDNWQAFDGAKRIVVNTSTSYSGKYEDNLVYKF
complement(449229..449513)         PHAGE_Mannhe_vB_MhM_587AP1_NC_028898: hypothetical protein; -; phage(gi971753886)     3.27e-30            MATSEPLNKWGYHVLIALDQLANALLRGASDETFSSRTYRGAVLAKQPKKRWKVMYRIIEGIFFWEKGKHCKTAFQSELKRKQYPASFRKKEIE
complement(449492..450040)         hypothetical protein; -                                                              N/A                 MANYQGQYVFRKSDKAMLMWTKEGELSPEFTAIPPPTADHEWQNNEWVLPKAVYLAQLAEAKSYLLHQLTDKADRFKAQILSGYSQAEIDSFYRQEREAREWKVNNQVKTPMLSQIVESRPEVPSLAVLVEKVIEKADAFSAVMGGIIGKKQAIETRIELAKNNEELTACEQEIEQWQLANH
complement(450043..452262)         PHAGE_Mannhe_vB_MhM_3927AP2_NC_028766: defective tail fiber protein; -; phage(gi971741549)     5.20e-48            MYHLDNESGVSTFALVPVKNTQRLWFTEGGHGNAISYPGADWFNMVQAELLSILDDAGIQPNKGQLNQISLAIRKLSENKIENFGQQLKQADGYKLVGRCKSIAELRTIRPTEHGQRILVDAYYEGGTTGGGEFVADLQDMITPDDSGLCFVVEGGNAGRWKRVFGSEISAFEFGAVADGVTDDSLAMNVAAAHCQKKWGKTLSLCGEFYLGSTVNLRHCKVDATRAKFIVGHNGIGVILGGAGNNANNPIQQIDEVIRTAGMQASTRRSPLVRIIGAKGQHISINRADYVQIYADATVGSSYNDNYSSAYSTFNFKYINTIELFGENGGWINENMFNLNRCHKIVLDGDYLHNHNVFNRGCMEGQGEIYCNGSSNQFIGFRFERRPSNSSDTLFITFTENAWNNHIEASWQSSKGYTNNPYGTHLITVIDDGLGNTINHIAAKNSQDVPIFSLTSQADMATAGTGTGGVVGLSNLSGVRNLKRLPNGKFEIMNNHTVIYESPLIDLAQSPIVWFRSSEPHFRVSVYYFNAQAQRLTNKSEVGEIFSGSLHWNDTEGFSFMQANAQNVNIHAKPNQARFAKVIISSGSSVAGLTFDAFALGIRQFNCFSKIDGFRLNTLTEQKLGNQPLIYQNQEIDMNKVTEGVVCYKSDLTEMRVNIQKMPLLMKSIVDKTITLAVPKMFLERGKGELLYKSDTDGSYKRIAVASGYHITITLTENAPADLSVNSEAYFIITKVKGL
complement(452265..452864)         PHAGE_Entero_Mu_NC_000929: hypothetical protein; -; phage(gi9633539)                 4.31e-25            MAMTHEQYLDAAVKLLPVGLAWKRALNSNLTKVLAVRCDQLVEVNNKSHQLIKERMPGKATLLLEEWEGFFGLPECGRKITGKTLEQRQQQVQEKENEVGSNCKLFLEEIAQKAGFKVRVLSHYPHHCLRDCTYPLYEQENHWRIFVYSPAVSIIRQATCLDDVLKNLVLFERNKELECLLKRCAYAHLEFVFIYEEEA
complement(452855..453922)         PHAGE_Entero_Mu_NC_000929: hypothetical protein; -; phage(gi9633538)                 6.27e-90            MSFNSPTLSSLIKQGEQQFQHRFPTLKRNNVLSVINRICAAMSAGEHMHLDWLARQIIPTTAEEEYLIEYCLYKGIVRKQATTASGYLTVTAAIDTTIPEGTVFEDSSSGLTYITTTEMSVKAGTTDIAVQCETDGADGNLSVGVSLSLTSAILGLQPTATVKSMTGGADIEPLSRLLARLIYRVQNPPAGGAPHDYVRWATEVAGVTRAWCFPRYFGGGTVGVAFACDDRSNILPTEDDIARVKNYITGHKNEATGQFEGMPANVELYVFAPQFQEINFSIRLAPNTETLRQAVKKSLQAYLINAGVGALLYLSQIRATVSNTAGEVDNSVMYPTADIRLPSNHIPVVGEITWL
complement(453922..454332)         PHAGE_Entero_Mu_NC_000929: hypothetical protein; -; phage(gi9633537)                 1.34e-23            MSDLALQWRDGEGDLVLDNESLLLDDTLTNAIVISLFTDLRVDGERGWWGNSFNSDDYQMGSKLWTLSRSKQLASVLDDAQRFATEALQWMLDDKVVRSYQVFASNPAPSVLLLEISCVMPNGSTEQRTFTANWSL
complement(454343..454891)         PHAGE_Entero_Mu_NC_000929: putative baseplate assembly protein; -; phage(gi9633536)     1.79e-43            MQALNRVIAPLKRGLQLLVSRAVVSVVNDAYARQNLQLRLQSDEVADDVERFQNYGHYSVPKAGEAIVVSVGGKRSHLVAIVVDDKSVRPAGLIAGDSVLYHLDGHQLRLTENGEAILSCKKFTIETETLDCKAQTVTFDSPQTTFKGDVAIMGTSTATDHMSGGISAKDHDHEQKVGKPVP
complement(454923..455402)         PHAGE_Entero_Mu_NC_000929: putative tail protein; -; phage(gi9633535)                5.08e-17            MSASGLKVEVADPVITRYRPTIIIADDNMTGASGYQRADWERKRRTAEGSKATAKVRGWFKPDGSLWLPNEVVVLDAPLFSINKVERLIIDCSYTLDDSGMVTVMTLMHRDAFDEPADETLDDVDGTSGKKSSKKGKKAKAKKAKKSNKDNVAEFTGFV
complement(455406..455774)         PHAGE_Entero_Mu_NC_000929: putative tail protein; -; phage(gi9633535)                1.19e-11            MTTAEANERIPVWQVEPGETAFDNLSKIARHKGVLVTSDVDGNLVFTEPSTAHVGELTLGVNLLELEQMDSWHQRFSLYRVIGDAEQGGEKGDVATKNKAVKGSSSSQSDKDNVTEFTGFVG
complement(455778..456173)         PHAGE_Entero_Mu_NC_000929: putative tail protein; -; phage(gi9633535)                1.38e-33            MAEEKNLPKIELYLNGKIFSGWKTVNIQRSLESMSGRFDLGIAVRPEDDISVLKVGSSLVLKVGGQTVITGYLDELKQSIAGTNKQIDISGRDKTCDLVDCAIIHNSYQFKNQTAKQIAEAICKPFGIKVV
complement(456173..457537)         PHAGE_Entero_Mu_NC_000929: putative DNA circulation protein; -; phage(gi9633534)     7.24e-47            MTKMTGKGSYRGVPFWIEDEQSQNGGRRVVTHEYPLRNDGLTEDLGKRLRHYSVSCLVIGDDHIDQAEALVDALEADGAGTLKHPYFGTLEVRVDDYRMRHSTAHQRVTRFDITFLPALDSNAPEIAEDTAYSVFTEYENVLNSLADGFAEMVEDVSGFIESMVDNPLFRLVDTTMGFIENVFEGVANTVSGLTAVKDKALSIKNRLYGLLLTPKVLARELQDLTKLNVKSAVNSQRQFVQHIVITDSIDTALSNLTSGKTEISKSTLDEMMAAKTNNVSESDILSRQFRNLHEQEIFDALMNKTTFLLKRLVLSTLAVEYGKAISDAVTESVAQKAVTESTVAGLIESKADVQRYITDVDEQLEAVILDNADAEQWKSYQVLETYRLILLKDLRVRGERLANAADITLKDTFPAVLLEYQHTGNAVTWKRLALRNGIAHPLFCLGGSTIEVLQ
457583..457729                     hypothetical protein; -                                                              N/A                 MHGNIHIVLFLFESHFLRHQILKTVSRLAYGFFLSLHLVFLLTIWFMM
complement(457911..458465)         Primosomal replication protein N''; -                                                N/A                 MKKTELIRILTNKITQLDHKQRTATEQPLKTRFAPHLFSENNQVFSFYFQELKQTLTQLENAPETDIALGAFFAEKLLSQYVALSEALTHTQIKTKTFTPTNKATHHVHQLPPRERLEKYYEALQALNEKLMSLQDSQQKTQAEQEKKLLGQKIQLTQQRKAKCLAAIETLEEYLVFKNTQDKK
complement(458516..459874)         Histidine permease YuiF; -                                                           N/A                 MLLTNPVVISIVVLLALSLLRINVVIALVISALVAGLTGNLGVSETIKTFTNGLGGGAEVAMNYAILGAFAVAISKSGITDLLAYKVIKRLGNTPSSRSMAGFKYFILTILTLFAVSSQNLLPVHIAFIPIVIPPLLAIFNKLKLDRRAVACVLTFGLTATYMLLPVGFGKIFIESILVKNINQAGATLGLQTSVAEVSLAMAVPVIGMILGLLTAIFISYRKPREYAMMRSEISTQDIESHVAQIKPFHVGASLVAIIVTFALQLFTSSTIIGGLAGLIIFAVCGIFKLKESNDIFQQGLRLMAMIGFVMIAASGFANVINTTGGVTALVETFSQGFGAENKGIAAFLMLLVGLFITMGIGSSFSTVPIIASIYVPLCLSLGFSPLATVSLIGVSAALGDAGSPASDSTLGPTSGLNADGKHDHIWDSVVPTFIHYNIPLILFGWLAAMYL
complement(459999..460661)         PHAGE_Paenib_Tripp_NC_028930: DNA polymerase III; -; phage(gi971757027)              1.10e-08            MTEIQAEATNTHLLKHRFRGYFPVIIDVETAGFNAKTDALLELAAITVKMNEEGLLVPDQTCHFHIEPFAGANINPESLQFNGIDIHNPLRGAVSETVAITELFKMVRKAQKAADCQRSIIVAHNAAFDQSFLMAAAERTGVKRNPFHPFGMFDTATLSGFMFGQTVLVKACQAAQIAFDGKQAHSALYDTERTAELFCYMVNHLKHLGGFPHQQANEKK

#### region 2 ####
1461449..1463332                   PHAGE_Flavob_1H_NC_031911: hypothetical protein; -; phage(gi100029)                  2.79e-13            MQLIVQFFRLCWRILNFVRELVMNIVFLFFVLLIAAVVGIFFHSNKIQHPMMLENEKYALLLNLDGYLADNREESMSWQKALKELDNQHVPRQISTFDIVYMIDHAKKDDRISGLVLDLNFFEGADLPALEYVGQTINAFKESQKPVIAFADNLGQSQYLLASYADEIYINPIGQVDITGLRQENLYFKSMLENLDVTAHIFRVGTYKSAVEPFLRDNMSPEAKTDLSEWLGAMWHNYKQIVAKNRQIDPDDVLPASSKYIQALKMLKGDSTAYTQQRQLVTGLANRLEIDEKLLERFGQDKNDNIRLIDYEDYLSLLPDRLSEEGQYKIAVVNVEGAIIDGESDEHEVGGDTIARLLRQAHDDDNVKAVILRVNSPGGSAFASEIIRQEVDNLQALGKPVVVSMGAMAASGGYWISSTADYIIADKNTITGSIGIFALFPTFEKTLKKVGISADGVSTSALSSSSRFSGLSSEMSDILQLEIESGYDKFLSVVSRGRGMTVEEVDKVAQGKIWLGEEAVKHNLVDELGHFNLAVEKASELANQLLDEKEKVDYFALQWMVEDEQNFLSDLLPTLKRKIQAWVGNTLLESIALPVEYREVRKQIGLLNKMNDPKGKYLYCLTCSTIN
1463411..1463767                   Soluble cytochrome b562; -                                                           N/A                 MHKLLKLLSITLIGLSVATGVQANVRAEMNQMKTVAATLTNAKDVAEFQESAKILREIAQQSSEKRPSSITNDADFKGYQEGMKEFITALDEADKLAQEGNLDAAKTAAMYKTIKTKK
1463870..1464217                   PHAGE_Vibrio_12B12_NC_021070: hypothetical protein; -; phage(gi481019196)            3.85e-16            MGRVSFLSDVPEEAIYELNQRIIEANYGDAQRLADWFKAQGYKTSKTAMHRYIKELKAINGHNGVSGSLRLYASLTASDSNLDLLYKELGRLEYRKQEILNLIREITEQQHNLRG
complement(1464349..1464894)       PHAGE_Vibrio_12B12_NC_021070: phage repressor; -; phage(gi481019195)                 1.05e-12            MKNSKEWFSVSELLSEQIEGLPTTDKGISKKADREKWEKRQRNGVKGKTFEYHYTSFPENVQQALGFIVSQTEHSNQTRDDFIVQTPSGGEFGLELKTRRLKGEAVNINELRQAITLIEEAVAQIGKARPSELNNIEWHLIQCFRSANEQGRVAILNIAETMAAIQDKEEASKLSEASKVA
1465092..1465307                   PHAGE_Escher_D108_NC_013594: Ner; -; phage(gi281199646)                              1.23e-22            MEKSKREDMHRADIVAAVRKAGTSISALSVKAGLKPTTLNNALERRYPKGERIIAEAIGKTPQEIWPSRYL
1465327..1467318                   PHAGE_Rhodov_vB_RhkS_P1_NC_031059: hypothetical protein; -; phage(gi100010)          9.72e-71            MKEWFSIQEIVGMQGLPSSDRGIMKKAEREQWHKQQKEGVRGKAFEYHISSLPPETQQALRLQAALAVVPIAEMTVQQPNLELSRKFNEASDKAREKAKAKAEACLQLKAFLDQGFPMMSAIEGAAKVKNVSAGSLKNWYYKVQPYPVHEWQAVLITQSGKAKKPSRKAFIEQEAWDCFLADYLRPEKPDLRECYRRTEQLAKHYGWEIASLQTFQRRVLEEIPYEVILLKREGANAVAKLVPALQRTVKDILAGEWINGDGYQHNVFVKWHNGEIVRPKTWFWQDVRTRRILGYRTAISENTDSIRHALMDVIFSYGIPKTITLDNTRAAANKAMTGGIENRYRFKHNELDPKGILPILGIEVHFTSVLYGEGHGQAKPIERAFGRGGIGEKVDKRPELAGFYTGKNVLEKPDNYNGGKDGVDYEIFLQALAAGVAEYNAQLDRKTELCQHDKTLSFDKVWERDYRPSNVRQASPEQLRLLFLQAETISIKRNGEFKLKAAGKLYGLTNTYWAETLIGITDKKVVARFDPDNLHGNVYVYDIEGSFLAVAECRDAKGFGDTSAAREQGRLYKQIVTSAKKQAESLELLQAHELASLQPQVEVPEPIEERVKTKLIDTVIQDRNALRVVQEEIEVEEVNELEQGWFEQGWEKGLTLMKKAKGL
complement(1467537..1468013)       hypothetical protein; -                                                              N/A                 MSFYSAPDRKEIHQIALRIAQQIFSNKSSKKKLSALKPLIWSLKPEFFDTIERHYHNHFHLFYIASEFNQEAIKISVKLGKAFNIKSSNAFMLILYAKWRYEVRRDTLLTMLESSRDLIQGEVISQPLQTFATAVIDFQLETFPQLPEWLHEFDAGDF
1468049..1468966                   PHAGE_Bacill_BalMu_1_NC_030945: hypothetical protein; bacteriophage; phage DNA transposition B protein; -(gi100007)     2.53e-34            MTLINQIKQHIADTQSSQAKIAKEAGINAGALSAYLNENYKGNIAEIEAKLTAFFAKKETAEREFVEAPAFIETATARQIFKTLEFAQIANCMATVYGASGVGKTKAIQQFAGSRANVWLVTASPSRLSLSEILYEIALELGISDAPRRKGTLSRLIARKIKGTEGLLIVDEADHLPYEALEELRIMQEEAGIGLVLVGNDKVYSRMKGGIHPAHEYARLWSRIAKNTSIQKTKQADTKAVATAWGLNEDEEALKVMQSITETGGGLRILTQTLRLAGMVAKGTNSLITADLIVKARQELLGKGE
1468969..1469286                   PHAGE_Mannhe_vB_MhM_3927AP2_NC_028766: hypothetical protein; -; phage(gi971741506)     3.47e-20            MKKQYNPLAGEMMTPHNSEVYMHLAMLELATLECEALGIEVEKVEWFDTGRPRLVARDNTTTRKMAQNQRAFNYGTEVKNGTRRYLMQMTIKGVKVIWSTDTIKH
1469311..1469835                   PHAGE_Pseudo_JBD93_NC_030918: hypothetical protein; -; phage(gi100012)               1.18e-56            MAKQPTKTRVKQPAKLRFTTEEQVQSAIKEIGDLSREHTRLTTEMNDIIAETSERYAPELKRLQAEIEPLQQAVQEYCEAHRDELTENGKSKTANFVTGEVQWRQRPPSVAIRGADAVLEFMQRMGFDRFIRTKNEINKEALLLEPEVAKGIAGVTIKQGVEDFVIKPFEQGGK
1469835..1470029                   hypothetical protein; -                                                              N/A                 MWKPTQGEYNMAEKLLQVHCISPKERETLNEIKYAYENPVELDWLQRAGLMALEQKYKGQLDEI
1470098..1470316                   PHAGE_Mannhe_vB_MhM_3927AP2_NC_028766: hypothetical protein; -; phage(gi971741510)     2.60e-06            MKTQKSTSEKVFNRYHYYATQAVEAEQNGKFNHAIKQWEVAKLSATGGNVAWCEARIAPCKYMLEHPSRWSK
1470316..1470501                   PHAGE_Haemop_SuMu_NC_019455: hypothetical protein; -; phage(gi418489045)             8.40e-30            MMTDSEKGQIKDRLYDLIEKLQGATELVEMDDLALAGVVLMDVAGQIQRVKLKLSTNQEEN
1470712..1471260                   PHAGE_Vibrio_12B12_NC_021070: hypothetical protein; -; phage(gi481019180)            6.04e-21            MKNDKSKLIQLIHIAKSQLNIDDFSYREILKRLTNKTSSTKCTVVELHKVLHELQGKGAKVKWFAKRGAKPTAYSPATSEVKVKSEIAHKIRAVWIMMGKHGFLREPSEKALNAYMRKVMNQGKTVLTLNVGALKDDEASRFLEILKKWHKRVMVKALNEKGYELHLKTNYDATVEFYNEVM
1471247..1471801                   PHAGE_Mannhe_vB_MhM_3927AP2_NC_028766: hypothetical protein; -; phage(gi971741514)     1.78e-64            MKLCRCPICHSDIHLEGLIEDEAGRELLVQISQLTHGVAKPMVAYLGLFKPQKSNLNNARALKILTDVLELYPCSLLLAQALTETVESIRKKRQQALQTGQKIEPLANHNYLKSVYETQKPHFAVIRTDKNQSEAVKAQQAEEKKTQDAILYVERFVQLGQEEFVKSSPEYQIWLQHKQQKQAL
1472005..1472439                   PHAGE_Escher_D108_NC_013594: late gene transcriptional activator; -; phage(gi281199664)     2.86e-32            MSQTLQQTGLFDDEHANIGALFDHLDHIPDMELQNRWPSLLVEVIDVMQAELIRQKFEEDSAKLTASKLVGVMAHYFGGKSFYLPAGDKIKEALRDVQIYAEFDGKNIPELIRKYRLSQTTIYAILRQQRALHRKRYQKELPLV
1472517..1472807                   PHAGE_Morgan_vB_MmoP_MP2_NC_031115: tail assembly protein; -; phage(gi100024)        1.04e-10            MSLPITKIVVHCSATTNGKSLAQQGKSSAQIIDSWHKARGFRRSANAVRHFNSHLPHIGYHFVIDVDGTVETGRQVGEIGAHVKGHNSNSRINATM

#### region 3 ####
1753955..1754611                   PHAGE_Bacill_G_NC_023719: gp245; -; phage(gi593777701)                               6.52e-08            MIKVENVSKRYLTRHGWTTILQDINFSLKKGEKVGILGRNGTGKSTLIRLLSGIEPVSSGHITRNMSISWPLGFSGAFQGSLTGMDNLRFICRIYGADINKVKAFTEEFAELGKYLYEPVKNYSSGMKARLAFALSLSVEFDCYLIDEVIAVGDSRFSDKCRYELFEKRKDRSLILVSHSPSIIREYCDNALVLHGRTIHHFDSIDSAYKFYNATLQK
complement(1754664..1754993)       PHAGE_Rhizob_vB_RleS_L338C_NC_023502: putative glutaredoxin; -; phage(gi588498654)     5.56e-06            METLDKIKKQISENPILIYMKGSPKFPSCGFSARAVEALMHCKVPFGYVDILQHPDIRAELPAYANWPTFPQLWVDGELVGGCDIILEMFQQGELQTLLADVAAKYPQE
complement(1755078..1755842)       Beta-propeller domains of methanol dehydrogenase type; -                             N/A                 MGKWLKSAVFFVTILCAMPVFSAHFPPVPNPFQYVNDYTHTLSDNDKAVLERKLRHYGQETSSQIAVVIIPSTQEYDISQYAFELGDKWGIGRKQLDNGVLMLVAKQDRKMFIAVGQGLEGVLPDAFLSQLIRNQITPHFKEEQYAMGIHQGLDYLIAASKGEFDASQVVEETWEEYIPFLMIAIFVAFILFNEFLPGDYVSPSRHQSTSRTSSLPRYRRRSGGNGGFGGFGGGGSGGGFGGGSFGGGGAGGSW
complement(1755835..1756284)       FIG014338: Hypothetical protein; -                                                   N/A                 MPLFSKIPIDKQQVEKAIFQLEKQTSAELRVYVERKIPRKAQVNTGFERALQIFDELGMQATEAHNGVLIYVAFRAHQCAIIGDQGIHQYVGDAFWQQQCDLMISHFRQNAYTQGIIVAIDNIAKELANYFPIQPDDKNELDNEVIING
complement(1756311..1756892)       PHAGE_Entero_EFDG1_NC_029009: putative repressor; -; phage(gi971765186)              2.00e-13            MKKWIILIIVAIVTGFTLIGSYNGLVKAEEEIESVWANVESSYQRRADLIPNLVNTVKGQADFEKNTLTQVIEARAKATQTKIDPANLSEEQLAKFQQNQNEVSSALSRLLVTVEQYPTLKANEGFMNLQAQLEGTENRINVARNKFNEAARAYNQKVRQFPTKLVAILFGFKEKPYFKSAEGAETAPVVNFN
complement(1756989..1758065)       Outer membrane protein A precursor; -                                                N/A                 MKKTAIALTIAALAAASVAQAAPQPNTFYVGAKAGWASFHDGLNQAKDLSSAANSGTFGFKRNSVTYGVFGGYQITDNFAVELGYDDFGRAKLRHSLPELKAATVAKHTNHGAHLSLKASYPVLEGLDVYARVGAALVRSDYKFYNDAKGEPVLDLQNYKRTHSTQVSPVFAGGLEYAFIPELALRVEYQWLNNVGKLKDAKGERVDYRPDIGSVTAGLSYRFGQSVYVPEVVSKTFTLNSDVTFGFDKADLKPAAQNVLDGIYGEIAQLKSASVAVAGYTDRLGSDAYNLKLSQRRADTVANYLVAKGVAQNAISATGHGEANPVTGNKCDSVKGRKALIACLADDRRVEIAVKGNK
1758530..1758748                   PHAGE_Haemop_SuMu_NC_019455: hypothetical protein; -; phage(gi418489053)             3.31e-36            MAKFSELITNDNGRLSTTAFIQFFGAILMAIILAYSVYLDRANVGELFTVFALFCGGQVATKGFANALQRKE
1758751..1759023                   PHAGE_Haemop_SuMu_NC_019455: hypothetical protein; -; phage(gi418489054)             9.07e-05            MIVEKIIPLALLAGSLASFVGYKSWQVAKARKENEKLNEQNHQLQTEKAVVETQVKNYEVRKQHEENISSSSRDSILDQLQQNGDLRGNE
1759001..1759159                   PHAGE_Haemop_SuMu_NC_019455: hypothetical protein; -; phage(gi418489055)             4.15e-08            MTYEVTNSSCAGFNLIKASRQDTTETLRQVLVHNNTYRQICVVGKKNEKQNE
1759152..1759379                   PHAGE_Yersin_L_413C_NC_004745: DksA-like zinc finger domain containing protein; -; phage(gi30065740)     5.02e-07            MSDDVDRITEQDEQLLSLQLAPHLENQLSDDEIDQIALSGRDCIECGLPIPIQRLRAVPFAVRCICCQQDYEDGK
1759376..1759705                   PHAGE_Entero_Mu_NC_000929: hypothetical protein; -; phage(gi9633516)                 1.39e-07            MIEVLDTLKAHWGIILTLAGLLASVFWLKMDSRYVKKSDFSELKETVTKTTHRVDEVENELLHLPSSKDVTDLRIAVVEMKGETQALRTEVKGLSHQVQLLIEKEVSKK
1759702..1759995                   PHAGE_Entero_Mu_NC_000929: hypothetical protein; -; phage(gi9633517)                 2.56e-34            MMKDIFTQDQRLVILRSLADAGYDANESILDDCLALYGHKISRDLVRNHLNWLEEQGLVQIERLQGNFMVAKITQRGLDVANGEAFVDGVKRPRPKI
1760029..1760598                   PHAGE_Entero_Mu_NC_000929: hypothetical protein; -; phage(gi9633518)                 2.12e-38            MIEKNTRGRASKVDLLPPNIKTQLAMMLRDKQYSQAEILAEINDLIRDCGLPEEMQLSKTGLNRYASRMEKMGAKIRQSREIAEIWTKQFSEAPQSDIGKMLMEIVKNIAFETSLGMSEEGTADLKSIALLSSAVQRLEQAESLSFKREQAIRKEVALQAAETAEKVVVQAGLSQATVAQLKAEILGIA
1760598..1762118                   PHAGE_Entero_Mu_NC_000929: putative portal protein; -; phage(gi9633519)              1.85e-180           MKLPDFIPFDPNELLLGYQKRWIADESQLKIAEKSRRTGLTWAEAADDVLIASRNKSDGGSDVFYIGSNKEMAREFIDACAMWASKFNRASGQIQEELFEDEDKDILTYVIYFASGFKIKALSSNPKNLRGMQGVVCIDEAAFHEKLAEVLKAALALTMWGAKVRLISTHNGVDNLFNQLIQDSRAGRKSYSIHTITLDDACREGLYQRICQVSKRPWSAELEEEWKSGLLRETATEEDALEEYYCVPKRSSGGYLPRPLVDRAADRNKVILRFECDARFMEWTEEEREILTLEWLLNEVLPELESLNKDYRHSFGVDFARSGDLSVFAVVATLPNTARNVEITLEIRNCPYNQQRQIMLFVLSKLPRFIGAAFDATGNGGYLAEAALIRYGSSMVETVQLNDKWYREWMPKYKALYESDLIRIPQNEEIILDQGHIVVINGVPKIDKNRTQGKSGKRHGDSAVAYCMAVRASYMTGGEIDFIPLPAKHSDDNKDDDSIFRSEWDY
1762121..1763680                   PHAGE_Entero_Mu_NC_000929: hypothetical protein; -; phage(gi9633520)                 0.0                 MKTSTILDIHGNPFRFEDRLQTENESRLAALQHHYSEHPASGLTPMKAARILRNAEQGDLVAQAELAEDMEEKDAHLQSELGKRRGAMLNVDWQIVPPANATPEEQRDAEMIEEILRDAVWFDDCIFDATDAILKGFSCQEIEWETHGNMTLIKGVHWRDPAWFMTPQFERNSLRLRDGSAHGVELQPFGWVKHIAKAKTGYLSRIGLVRTLVWPFIFKNYSLRDFAEFLEIYGLPLRLGKYPEGAGEKEKQTLLRAVMSIGHNAGGIIPRGMEIEFQKAADGSDATFMAMIDWAEKSMSKAILGGTLTSQADGATSTNALGNVHNDVRLEVRNADLKRLAATLTRDIVYPLYALNCKSFNDARRIPHLEFDIAESEDLNAFAEGLNKLVDIGFKIPKQWAHDKLQVPIAGENEEVLARNQPNPTAYLNSQSHQKMAVLSVQRDPDDLLDELEPSAEAYQAIIDPMLKPVVNALAEGGYEFAQEKLASLYADMDDSELEKILTRAIFVSDLLGRANAKR
1763667..1764485                   PHAGE_Entero_Mu_NC_000929: virion morphogenesis late F orf; -; phage(gi9633521)      6.76e-88            MPNDNNELDMGYVLRLEPELAVDYLKAKGVNITWDWHEQLAEAHARAFTVAKATRAEVLDTLRWATEKAIADGVPERDYIKNLEPMLKELGWWGKTVDENGNTVQLGSPRRLKTILRTNKSTAYHAARYASQMANVDEQPYWQYVAVKDSRTRASHLALHGKVYRADDPIWATMYPPNDWGCRCRVRALSEFALKKQGLSVSESAGKISSETAIAGINKDTGEEIRTSVSKIKTDQGEMKVGAGWNYNVGSAAFGTDVAANCSNSLVLQSRI
complement(1764607..1766475)       PHAGE_Synech_S_CBS3_NC_015465: group 2 RNA polymerase sigma factor; -; phage(gi331028036)     9.67e-35            MDQNPQSQLKLLIAQGKEQGYLTYAEVNDHLPEELVDAEQIEDIIQMINDMGIQVLESAPDADDLMLNETIADEDAVEEATQVLSSVEAEIGRTTDPVRMYMREMGSVELLTREGEIDIAKRIEEGINEVQSAIAFYPEAISYLLDQYALVEEGGVRLADLITGFVDPNAMTEGDVAEIEDTFDEDEDSDSVSATLNEEEEEEEESEEESTTDDSDSDNSIDPEVAREKFLELKTQHAKAVAMIEKHGRTSKKSKDQIQALADVFTQFRLVPKQFDTLVNLMSNMMKSVRLQERSIQKIVVDKAKMPKEQFQKVFIGHENKDTWLVKALSSGKTWSEKLAKHEEEIRYYIDNILEIERQTNLTVSQIREVCERISAGELKARRAKKEMVEANLRLVISIAKKYTNRGLQFLDLIQEGNIGLMKAVDKFEYRRGYKFSTYATWWIRQAITRSIADQARTIRIPVHMIETINKLNRISRQMLQEMGREASPEELAERMGMPEDKIRKVLKIAKEPISMETPIGDDDDSHLGDFIEDSTLELPLDSATAQSLKVATHEVLEGLTPREAKVLRMRFGIDMNTDHTLEEVGKQFDVTRERIRQIEAKALRKLRHPSRSETLRSFLDE
complement(1766551..1768299)       PHAGE_Helico_phiHP33_NC_016568: DNA primase; -; phage(gi371671350)                   2.76e-47            MKGSIPRTFIDDLLAKTDIVELVNSRVKLKKAGRDYQACCPFHHEKTPSFTVSQKKQFYHCFGCGAHGNAISFLMEYDKLEFVEAIEELAGMLGLEIPRENKPHFHGKQINLQTKRNLYELMQEIAQFYQQQLAQHIPAQSYLQQRGLSPEVISRFQIGFVPNSFDAVLQRFGQQKEDQQKLFDLGMLSRSEQGKIYDRFRHRIMFPIRDRRGRTIAFGGRVLGDEKPKYLNSPESATYHKGNELYGLYEALQANESPEMLLVVEGYMDVVALAQFGVDYAVASLGTATTAEQIQLLFRSTEQAICCYDGDRAGREAAWRAFENALPYLEDGRQLKFVFLPDGEDPDSFIRQHGKAGFEQYMQKALSLSEFLFTSLAPQVDFSSKEGKTKLAALAVPLIKKIPGDMLRLSLRNTLAQKLGILDQAQLESLIPSYSEMKITASPQPVKRTPMRVLIGLLLQNPELAQLVPDLSPLRTLNEPGLDLLEKLTALCQEKVGITTGQILEYWRDTEHSKALEILASWNHLVEDTQIEETFKSTLRYLYFQLIEHEIDLLIAKDRSEGLNMNERKKLTQLLVKKQQKA
complement(1768415..1768630)       SSU ribosomal protein S21p; -                                                        N/A                 MPVIKVRENESFDVALRRFKRSCEKAGILAEVRSREFYEKPTTIRKRENATRAKRHAKRVARENARNTRLY
1768849..1769880                   PROPHAGE_Escher_MG1655: glycation-binding protein, predicted protease/chaperone; essential for genome maintenance; -; phage(gi16130960)     0.0                 MRVLGIETSCDETGVAIYDEEKGLVANQLYTQVALHADYGGVVPELASRDHIRKTAPLIQAALAQANLTPDEIDGIAYTSGPGLVGALLVGSTIARSLAYAWNVPAIGVHHMEGHLLAPMLEDNPPTFPFVALLVSGGHTQLVRVDGVGRYQLLGESIDDAAGEAFDKTAKLLGLDYPGGAALARLAEKGDPKRFKFPRPMTDRPGLDFSFSGLKTFAANTLQQAIKEEEELTEQTKADIAYAFQQAVVETLVIKCRRALKETGFNRLVIAGGVSANKQLRQDLAQLMQQLKGEVFYPQPQFCTDNGAMIAYTGFLRLKQGESQPLAIQVKPRWAMTELSAID
1769901..1770137                   hypothetical protein; -                                                              N/A                 MSEQLKIKAMRAAAVGCVLMLMIIALVVFMLPTGILIDYLTLAGTWVGGGTTFGILMLAALPPLTGAIFYYFWKWVLK
1770139..1770651                   PHAGE_Entero_JSE_NC_012740: thymidine kinase; -; phage(gi238694967)                  3.98e-62            MAKLYFYYSTMNAGKSTTLLQSSYNYQERDMNTLVYTAAIDDRFGVGKVTSRIGISQEAQLFHKESDLFVEIAQHLQQQPLHCILVDEAQFLTKTQVYQLSEVVDKLKIPVLCYGLRTDFQAELFEGSKYLLAWADQLEELKTICYCGRKANFVLRLNEKGDVVRDGAQI
