# Supplementary material for: Comparative analysis reveals the Genomic Islands in Pasteurella multocida population genetics: on Symbiosis and adaptability
Source: BMC Genomics. 2019 Jan 18;20:63. doi: 10.1186/s12864-018-5366-6 (PMC6339346; doi:10.1186/s12864-018-5366-6)
Supplement: Supplementary file 9 — File S2. Detailed information on predicted phage of each strain (ZIP 5010 kb). [file 12864_2018_5366_MOESM9_ESM.zip › File. S2. Detailed information on predicted phage of each strain/1500C/phage_regions.fna]

>1	 448282-460661
ATGATGTTAGAGCTAGCCTTAGTTGCAGTAAGAGAAGAACAACGTTTTACCATTGACGGATCGCAATACA
CCTTACCAAATGGACGGGGACAAACCTTTGTGTATAACCTTGCATTCTTAGATATTCGTTTTATTGAAGA
TGGTCGCAAAGATAGCGTTGTACAATTTACCTCAACCGCCCCATCAGCACCGCCGTTTTATTGTTTATTA
TCTGAATTAGATTAAATTTAAACGCCCTTTAAACCAACTTTAAAGGGCGTTATTCTTAGAATTTATACAC
TAAGTTGTCTTCATATTTTCCGCTATAACTTGTAGATGTATTCACCACAATCCGCTTTGCTCCATCGAAC
GCTTGCCAATTATCTACTTTATCTTCCCGCATATACTCAATAAACCGAATAAACTCCGATTTTGTTGAAC
TGAAGAAAATATAAGGCGGTTTAGTTAGGTTGATAAGCCTTAGAAAGTCAATTAAATCAAAATAGGTTGC
CTGTTTGTAGCTTTCTTGCTTGGTGCAAAGATAGGGTGGGTCAAGCACAAGTAACACCTTTTCTTTACCT
GAAAAACGCGGCACTAATTGATGAAACGACTCGCAAACAATCTCTACACCATCAAGATAACCCTCTGCAC
TTGGATAATCGCTCTGCCGTAAGCAATGCCAGAAGTCTTGAGTATATAACTCCTCAAGACTCTTCACTTG
CTGACCGCTAAACAATAGCCAAGAACATAGAATATGTGGGTTTTTATATCCCTTAAACGCTTCAATAATC
TCAATTAGTTGCAATTTTTTCGTCTTATCTAACCGCTTACCTTTGGGGCAATCAGCAAGGGCAACAGCTA
ATTGTTGGCGTAGTTGATTAATGTCAGGGATATGTTGTAAACGCTCAGAATAGTTGTCAAAATCGTTGTA
AGCTTGCTTGCTTTATCAGCATGTTCCTTTTGTAATATCATTCAATCTCCTTTTTCCTAAAACTTGCTGG
ATATTGTTTTCTTTTTAACTCACTTTGAAATGCTGTTTTACAGTGTTTACCCTTTTCCCAAAAGAAAATA
CCCTCAATAATGCGATACATTACTTTCCAACGCTTTTTAGGCTGTTTGGCTAGCACCGCCCCTCGATAAG
TACGGCTTGAAAAGGTTTCGTCCGATGCCCCACGTAGTAGGGCGTTTGCTAGTTGGTCTAAGGCTATTAA
GACATGATAACCCCATTTGTTTAGTGGTTCGCTAGTTGCCATTGCTCAATCTCCTGTTCGCAAGCGGTTA
ATTCTTCGTTGTTTTTTGCAAGCTCAATACGGGTTTCAATCGCTTGTTTTTTACCGATAATGCCCCCCAT
CACTGCCGAAAAGGCATCAGCTTTTTCAATCACTTTTTCAACCAATACCGCAAGGCTCGGCACTTCAGGG
CGACTTTCGACAATTTGGCTTAACATCGGCGTTTTCACTTGATTGTTGACTTTCCATTCTCTTGCCTCAC
GCTCTTGGCGATAAAAACTGTCGATTTCTGCTTGGGAGTAGCCCGATAAAATCTGTGCTTTAAATCGGTC
TGCCTTGTCAGTTAACTGGTGTAATAAATAGCTTTTTGCCTCTGCTAATTGTGCTAAATAAACCGCTTTG
GGCAATACCCATTCATTATTTTGCCACTCGTGGTCAGCTGTCGGCGGGGGAATTGCCGTAAATTCGGGGC
TAAGCTCACCTTCTTTTGTCCACATCAACATCGCTTTGTCCGATTTGCGAAACACATATTGACCTTGATA
ATTTGCCATTTTTATAACCCTTTTACTTTAGTGATGATGAAATAGGCTTCGCTGTTTACGCTTAAATCTG
CTGGCGCATTTTCGGTTAGCGTGATAGTGATGTGATAACCCGATGCCACCGCAATGCGTTTGTAGCTGCC
GTCTGTATCTGATTTGTAAAGCAACTCGCCTTTGCCACGCTCTAAGAACATTTTGGGCACCGCAAGCGTG
ATAGTTTTATCCACGATAGATTTCATCAATAGCGGCATTTTCTGAATGTTCACGCGCATTTCGGTTAAGT
CAGATTTATAGCAAACCACGCCTTCTGTCACTTTATTCATATCAATTTCTTGATTTTGATAAATTAATGG
CTGATTACCGAGTTTCTGCTCAGTCAATGTGTTAAGACGAAAACCATCAATTTTAGAAAAACAGTTAAAC
TGACGAATACCCAAAGCAAAAGCATCAAACGTCAATCCAGCCACACTTGAACCAGATGAAATAATCACTT
TAGCAAATCGTGCTTGATTTGGTTTTGCATGAATATTGACATTCTGTGCATTTGCCTGCATAAAACTAAA
GCCTTCAGTATCGTTCCAATGCAGACTACCACTAAAAATCTCACCCACTTCCGACTTGTTAGTGAGACGT
TGTGCCTGTGCATTGAAATAGTACACACTCACTCGAAAATGCGGTTCAGAAGAGCGAAACCACACAATCG
GCGATTGAGCAAGATCAATGAGTGGCGATTCGTAAATTACAGTATGATTATTCATAATTTCGAATTTGCC
ATTTGGTAAACGTTTTAAATTTCGCACACCTGACAAATTACTTAATCCCACTACACCACCAGTCCCTGTG
CCTGCTGTAGCCATATCAGCTTGCGACGTTAGCGAAAATATAGGAACGTCTTGACTATTTTTTGCTGCAA
TATGATTTATAGTATTCCCCAAACCGTCATCAATCACCGTGATTAAATGCGTTCCATAAGGGTTATTCGT
GTATCCTTTTGAGGATTGCCAGCTTGCTTCAATATGGTTATTCCAAGCATTTTCTGTGAACGTAATGAAT
AATGTGTCGCTACTATTACTCGGTCTACGTTCAAAACGAAAACCTATAAACTGATTACTCGACCCGTTAC
AATAGATTTCACCTTGTCCTTCCATACAACCACGATTAAACACATTGTGGTTGTGAAGATAATCACCATC
AAGCACGATTTTATGGCATCGATTCAGATTAAACATATTCTCGTTAATCCAACCACCATTTTCGCCAAAA
AGTTCAATAGTATTAATATATTTAAAGTTAAAGGTGGAGTAAGCACTAGAATAGTTATCGTTATATGAAC
TACCGACAGTGGCATCCGCATAAATCTGCACATAATCCGCACGATTGATACTAATATGTTGTCCTTTTGC
CCCGATGATTCGTACCAAAGGCGAACGACGAGTGCTAGCTTGCATTCCTGCTGTGCGGATAACCTCATCT
ATTTGTTGTATCGGGTTGTTTGCATTGTTTCCTGCACCACCTAAAATCACACCAATGCCATTATGACCTA
CGATAAATTTCGCACGAGTAGCATCCACTTTACAATGGCGAAGATTAACTGTTGAACCGAGATAAAACTC
ACCACAAAGCGATAAGGTTTTACCCCATTTCTTTTGGCAATGTGCTGCAGCAACATTCATTGCTAGTGAA
TCATCAGTGACACCATCAGCTACAGCTCCAAACTCAAAGGCGGAAATTTCACTGCCGAAAACACGTTTCC
ATCGCCCTGCATTACCACCTTCAACCACAAAGCAAAGCCCACTATCATCAGGCGTAATCATATCCTGCAA
GTCAGCCACAAACTCACCACCGCCAGTTGTACCACCTTCATAGTACGCATCTACCAAGATTCGTTGCCCA
TGCTCTGTCGGGCGGATAGTGCGAAGTTCTGCGATAGATTTACAACGTCCCACGAGTTTGTAGCCATCAG
CTTGTTTGAGTTGTTGACCAAAATTTTCAATTTTATTTTCTGATAATTTACGAATAGCAAGCGAGATCTG
ATTTAATTGCCCTTTATTTGGTTGAATACCCGCATCATCTAAAATAGAGAGTAATTCCGCCTGAACCATA
TTAAACCAGTCAGCGCCAGGATAGCTGATAGCATTACCATGACCACCTTCAGTAAACCAAAGGCGTTGAG
TGTTTTTCACTGGTACTAATGCAAAAGTAGAAACACCTGATTCATTGTCTAAGTGATACATTATTAAGCT
TCCTCTTCGTAAATAAAAACAAATTCTAAATGAGCATATGCACAGCGTTTTAATAAACATTCCAACTCTT
TATTACGCTCAAATAACACTAAATTTTTCAACACATCATCTAAACAAGTCGCTTGCCGAATAATTGATAC
GGCAGGACTGTAAACAAAAATTCGCCAATGGTTTTCCTGCTCATAAAGTGGATAAGTACAATCCCTCAAA
CAATGATGAGGATAATGACTCAAAACTCTTACTTTAAATCCTGCTTTTTGTGCGATTTCTTCTAGAAATA
ACTTGCAATTCGAGCCAACTTCATTTTCTTTTTCTTGTACTTGCTGTTGTCGTTGTTCCAGTGTTTTACC
TGTGATTTTTCGTCCACACTCGGGCAAACCGAAAAAACCTTCCCATTCTTCAAGCAGAAGAGTAGCCTTC
CCTGGCATTCGCTCTTTAATCAGTTGGTGAGATTTATTGTTTACCTCAACAAGTTGGTCGCACCGCACTG
CAAGCACTTTAGTTAAATTACTATTTAAAGCTCTCTTCCAAGCTAATCCCACGGGTAGCAATTTCACCGC
AGCATCTAAATACTGCTCGTGTGTCATAGCCATGTAATTTCCCCTACTACTGGAATATGATTACTTGGCA
ACCGAATATCTGCTGTTGGATACATAACACTGTTATCGACCTCACCAGCTGTATTTGATACAGTTGCACG
AATTTGAGATAAATAAAGCAAGGCTCCTACACCAGCATTGATAAGATAGGCTTGCAGACTTTTTTTCACA
GCTTGCCGTAATGTTTCTGTATTAGGTGCAAGGCGAATACTGAAATTAATCTCTTGAAATTGTGGGGCAA
ATACATAAAGCTCCACATTCGCAGGCATACCTTCAAATTGTCCTGTCGCTTCATTTTTATGACCTGTAAT
ATAGTTTTTCACACGAGCAATATCGTCCTCTGTTGGTAAAATATTGCTCCGATCATCACAAGCAAATGCA
ACACCAACAGTCCCACCACCAAAATAACGGGGGAAACACCACGCACGAGTCACTCCAGCCACTTCTGTCG
CCCAGCGAACATAATCGTGTGGAGCGCCACCTGCGGGTGGGTTTTGTACTCGATATATCAAGCGAGCAAG
TAAGCGAGATAAAGGCTCAATATCCGCACCACCTGTCATTGATTTCACGGTTGCAGTAGGCTGTAAACCC
AAAATTGCTGAGGTTAATGAGAGAGACACACCTACCGATAAATTTCCATCAGCACCGTCCGTTTCGCATT
GCACGGCAATATCCGTCGTACCAGCTTTCACACTCATTTCGGTTGTTGTAATGTAAGTTAAGCCACTTGA
GCTATCTTCAAACACCGTACCTTCTGGAATAGTAGTATCAATGGCTGCGGTCACAGTGAGATACCCCGAA
GCAGTAGTTGCTTGCTTACGAACAATACCTTTATAAAGACAGTATTCAATTAAGTATTCTTCTTCAGCTG
TAGTCGGGATAATTTGACGAGCAAGCCAATCAAGGTGCATATGCTCCCCAGCACTCATTGCCGCACAAAT
ACGGTTGATCACGCTTAAAACATTGTTACGTTTAAGCGTTGGGAAGCGATGCTGAAATTGTTGCTCACCT
TGTTTGATTAAACTTGATAATGTCGGAGAGTTAAAAGACATTAAAGGCTCCAGTTTGCTGTGAAAGTACG
TTGTTCTGTGCTACCGTTTGGCATCACACACGAAATTTCTAACAACAGAACTGAAGGGGCTGGATTAGAA
GCAAAAACTTGATAACTGCGAACTACCTTATCATCAAGCATCCACTGCAAGGCTTCGGTAGCAAAGCGTT
GTGCATCATCAAGTACACTCGCTAATTGTTTAGAACGGCTCAATGTCCATAACTTTGAGCCCATTTGATA
ATCATCAGAATTAAAAGAATTACCCCACCAACCACGCTCGCCATCCACACGTAAATCAGTGAAAAGGCTA
ATGACAATGGCATTGGTAAGCGTATCATCTAATAAAAGCGACTCGTTATCTAAAACCAAGTCGCCTTCGC
CATCTCGCCATTGCAAGGCTAAATCTGACATTTACTGCTCCTTACGGAACAGGTTTACCCACTTTTTGCT
CGTGGTCGTGGTCTTTTGCACTGATTCCGCCCGACATATGATCTGTTGCTGTTGATGTTCCCATAATAGC
AACATCGCCTTTAAACGTTGTTTGCGGACTATCAAACGTAACTGTCTGAGCTTTGCAGTCAAGGGTTTCA
GTTTCAATCGTGAATTTTTTACAAGAAAGGATGGCTTCGCCATTTTCGGTGAGTCGGAGTTGATGACCAT
CTAAATGATACAACACAGAATCGCCTGCAATCAACCCAGCGGGACGCACACTTTTATCATCCACCACAAT
AGCAACTAAGTGAGATCGTTTCCCACCCACCGACACCACAATCGCTTCGCCAGCCTTTGGTACCGAATAA
TGTCCATAATTCTGGAACCGCTCCACATCATCGGCTACCTCGTCAGATTGTAAGCGGAGCTGTAAATTTT
GCCGAGCATAAGCATCATTAACAACTGACACTACCGCACGGCTCACTAATAACTGCAACCCTCGTTTAAG
TGGGGCAATCACACGATTTAAAGCTTGCATAAATCTCCTTTAAATAACGTTTAAATTCGTATTAGACAAA
GCCTGTAAATTCAGCTACGTTATCTTTATTAGATTTTTTCGCTTTCTTCGCTTTAGCTTTTTTGCCTTTT
TTCGATGATTTTTTACCGCTTGTACCGTCCACATCGTCCAATGTTTCATCGGCTGGTTCATCAAAGGCAT
CACGGTGCATTAATGTCATCACGGTCACCATACCGCTATCATCAAGGGTATAGCTGCAATCAATAATTAA
ACGCTCCACTTTGTTAATGCTAAACAGTGGGGCATCAAGTACCACGACCTCATTAGGTAGCCAAAGCGAA
CCATCAGGCTTAAACCAACCCCGAACCTTTGCTGTGGCTTTCGAGCCTTCTGCGGTACGTCGTTTACGTT
CCCAATCGGCACGCTGATAGCCACTTGCCCCAGTCATATTATCATCGGCAATAATAATGGTCGGACGATA
ACGAGTAATTACAGGATCTGCTACTTCAACTTTTAAACCACTTGCACTCATTCTTTACCCCACAAATCCT
GTAAACTCGGTCACGTTATCTTTATCTGATTGACTAGAACTAGAGCCTTTGACCGCTTTATTTTTAGTTG
CAACATCGCCTTTTTCACCACCTTGCTCTGCATCACCAATGACCCGATAAAGCGAAAAACGTTGGTGCCA
GCTATCCATCTGTTCTAACTCCAACAGGTTTACACCAAGCGTTAATTCACCCACGTGGGCAGTACTTGGT
TCAGTAAACACTAAATTGCCGTCCACATCGCTTGTGACTAATACACCTTTATGGCGAGCAATTTTGCTGA
GATTATCAAAAGCGGTTTCCCCTGGTTCGACTTGCCAAACAGGGATACGCTCATTAGCTTCTGCCGTGGT
CACATTTCACACCACCTTAATCCCAAACGGCTTGCAAATCGCTTCAGCAATCTGTTTTGCCGTTTGGTTT
TTGAATTGATAGCTATTATGGATAATCGCACAGTCCACCAAATCACAGGTTTTATCTCGACCACTAATAT
CAATCTGCTTATTAGTGCCTGCAATACTTTGTTTTAGCTCGTCCAAATAGCCTGTAATTACCGTTTGACC
GCCCACTTTCAACACTAAAGACGATCCAACTTTCAGTACCGATATATCATCCTCAGGACGTACTGCAATA
CCTAAATCAAAGCGACCGCTCATTGATTCAAGTGAACGTTGGATATTGACCGTTTTCCAACCAGAAAAGA
TTTTACCGTTTAAATACAACTCAATTTTAGGTAAGTTTTTTTCTTCTGCCATTATTGCAACACCTCAATG
GTTGAACCGCCCAAACAAAATAACGGATGAGCAATGCCATTTCGCAACGCCAAGCGTTTCCACGTTACCG
CATTACCTGTATGTTGGTATTCCAACAATACTGCAGGGAAGGTATCTTTTAACGTAATATCCGCCGCATT
TGCTAACCGTTCGCCACGCACTCGCAAGTCTTTTAACAAAATCAAACGATAAGTTTCAAGGACTTGATAA
CTTTTCCATTGTTCTGCATCGGCGTTATCCAAAATAACCGCTTCCAGTTGCTCATCGACATCAGTGATAT
AGCGTTGTACATCGGCTTTCGACTCAATTAACCCCGCTACCGTACTTTCTGTTACCGCTTTTTGTGCCAC
CGATTCCGTAACCGCATCGGAGATTGCCTTGCCATATTCAACCGCAAGCGTAGACAGCACCAAACGTTTC
AACAAGAAGGTGGTCTTATTCATTAAAGCATCAAAGATCTCTTGCTCGTGTAAATTACGAAACTGACGGC
TTAAAATATCACTTTCACTCACATTGTTCGTTTTCGCTGCCATCATCTCATCTAGGGTACTTTTGCTGAT
TTCCGTTTTCCCTGATGTGAGATTGCTTAATGCTGTGTCGATAGAGTCAGTAATAACAATATGCTGTACA
AATTGTCGCTGTGAATTTACCGCACTTTTTACATTAAGTTTGGTCAAATCTTGCAGTTCTCTAGCCAACA
CTTTAGGGGTAAGTAGCAACCCGTATAAACGATTTTTTATTGACAATGCCTTATCTTTTACTGCGGTCAA
GCCACTTACTGTATTTGCCACACCCTCAAAGACATTTTCAATAAACCCCATTGTAGTATCGACCAAACGG
AATAGCGGATTGTCCACCATTGACTCAATAAAGCCCGATACATCCTCCACCATTTCCGCAAACCCGTCTG
CAAGGCTATTCAGCACATTTTCATATTCCGTGAAGACCGAATAGGCGGTATCTTCCGCAATTTCAGGGGC
ATTACTATCTAGTGCAGGTAAAAAAGTAATATCAAAACGGGTAACACGCTGATGAGCAGTGGAGTGACGC
ATCCGATAATCATCAACACGCACTTCAAGTGTACCAAAATAAGGATGTTTTAACGTACCGGCACCATCTG
CTTCTAGCGCATCGACTAAAGCTTCCGCTTGGTCTATATGGTCATCCCCAATCACAAGACAACTTACCGA
ATAATGACGTAGGCGTTTGCCCAAATCTTCTGTTAAACCATCATTGCGTAAAGGATATTCGTGCGTAACA
ACACGACGTCCACCATTTTGACTCTGCTCATCTTCAATCCAAAACGGTACGCCACGATAACTACCTTTGC
CTGTCATCTTTGTCATTCATTACTCCTACCACATCCCCATACCAGGCCCAAGCGTCCCCATTTGCACGGC
AATATTCATATTGTCTTGTTTTTGTTCGAATCTCACTTCCTCCGCCATCAAATTTTGAAAACCGTAAGTC
GTTTGGCTTACGGTTTTTTCTTATCTTTACATCTTGTTTTCTTATTAACTATCTGGTTTATGATGTGATG
TTGTACGAAAAGTATAATGGTATTATCTTTGAGTGCGATCACAAAAGGTATCGCATAGTTCCTCCTAAAT
GTTTAGTTGAGGAGGCGTACAATGAGCTATATTTTAGACCGTAAGAAATTTACGGGGGAGAGAAATGATA
TGCTGAATGATGAGGACAGTGTTTATCTCAGTAGGTTAATTACTTTTTATCTTGTGTATTTTTGAATACT
AAATATTCTTCTAACGTTTCAATGGCTGCCAGACACTTTGCTTTTCGTTGCTGAGTTAGTTGGATTTTTT
GTCCTAACAGTTTTTTTTCTTGCTCTGCTTGTGTTTTTTGTTGGCTATCTTGTAGTGACATCAATTTTTC
ATTTAATGCTTGTAATGCCTCATAATATTTTTCTAAACGTTCTCTAGGTGGGAGTTGATGAACATGATGT
GTTGCTTTATTGGTCGGAGTGAAGGTTTTTGTTTTGATTTGAGTATGAGTTAAGGCTTCAGATAAAGCAA
CATACTGTGATAGTAACTTTTCTGCAAAAAAGGCGCCGAGTGCAATGTCCGTTTCCGGTGCATTTTCTAG
TTGTGTTAGCGTTTGCTTTAGTTCTTGAAAATAAAAAGAAAAGACTTGGTTATTTTCACTAAATAAATGA
GGGGCAAAACGCGTTTTTAATGGCTGTTCTGTCGCTGTACGCTGTTTGTGATCAAGTTGCGTGATCTTGT
TTGTTAAGATTCGAATAAGTTCTGTTTTTTTCATAGGTGGTGATAAACAATCAATCCTCCCTAGTAGGAG
GATTGATGTGGATATTACAGATACATGGCGGCTAACCAACCGAAAAGAATGAGTGGGATATTATAATGGA
TAAATGTCGGGACGACAGAATCCCAAATATGATCATGTTTACCATCTGCATTTAAACCCGAGGTTGGTCC
TAATGTTGAGTCAGAGGCAGGCGAACCCGCATCACCAAGCGCAGCGGATACCCCAATAAGCGAAACCGTT
GCTAAAGGTGAGAAACCAAGAGAAAGACAAAGTGGTACATAAATAGAGGCAATAATAGGTACCGTTGAGA
ATGATGAGCCAATCCCCATAGTAATAAATAAGCCAACTAACAGCATTAAAAAGGCTGCAATCCCTTTATT
TTCTGCGCCAAAACCTTGACTGAAGGTTTCAACTAACGCCGTTACACCACCCGTTGTATTAATAACATTG
GCAAAGCCAGAAGCAGCGATCATCACAAAACCAATCATCGCCATTAAACGTAAGCCTTGTTGGAAAATGT
CATTACTTTCTTTTAATTTGAAAATACCACAAACAGCAAAAATAATCAGACCGGCTAATCCACCAATAAT
AGTTGAACTGGTAAAGAGCTGAAGGGCAAAAGTAACAATAATTGCCACTAAACTTGCGCCGACATGGAAC
GGCTTGATTTGAGCAACATGTGATTCAATATCTTGCGTGCTGATTTCGCTGCGCATCATGGCATATTCTC
TCGGTTTACGATAGCTAATAAAGATCGCTGTCAGTAAACCAAGAATCATGCCAATCACTGGGACTGCCAT
AGCTAATGACACTTCAGCCACAGATGTCTGTAAGCCTAAAGTCGCGCCGGCTTGGTTGATATTCTTAACG
AGGATACTTTCAATAAAAATTTTCCCAAACCCTACTGGTAATAACATATAAGTGGCGGTTAAACCAAAAG
TTAAAACACAAGCAACGGCACGACGATCCAATTTTAGTTTATTGAAAATCGCAAGAAGCGGTGGAATCAC
AATAGGAATAAACGCGATATGGACAGGTAATAAGTTTTGCGATGAAACGGCAAACAGCGTGAGGATTGTT
AAGATAAAATATTTAAAACCCGCCATTGAGCGACTGCTTGGTGTATTGCCCAAACGTTTAATGACTTTAT
AGGCAAGTAAATCAGTAATGCCTGATTTTGAAATGGCAACCGCAAACGCGCCTAAAATCGCATAATTCAT
GGCGACTTCTGCACCTCCGCCTAGTCCATTCGTAAACGTTTTTATTGTTTCACTGACGCCCAAATTGCCA
GTTAAACCTGCCACTAATGCGGAAATAACGAGTGCGATGACAACATTAATACGCAATAAACTGAGCGCAA
GTAGAACCACAATGGAAATCACGACAGGGTTAGTTAATAACATTGTATGTGTCCTTAGGTTATTAAGTTA
TGTTTTTTTAAAAGAGTTCTAAATTTACTTAAAAAAAATAATTTGTCTATCTTTTTGCATAAAAATGGTG
ATAAAACAGATTTTTTATGCAGAATAATCATTTCTTTTCGTTAGCTTGTTGATGTGGAAAACCACCTAAA
TGTTTTAAATGATTCACCATATAACAGAACAATTCAGCAGTCCGCTCTGTATCGTATAACGCAGAATGGG
CCTGTTTACCATCAAAAGCAATTTGAGCGGCTTGGCAAGCTTTAACCAAGACGGTTTGTCCAAACATAAA
ACCACTTAACGTTGCGGTATCAAACATACCAAAAGGATGAAATGGATTGCGTTTGACGCCTGTTCGTTCT
GCTGCGGCCATTAAGAAACTTTGATCAAAGGCCGCATTGTGTGCCACGATAATAGAGCGTTGGCAGTCTG
CTGCTTTTTGTGCTTTACGAACCATTTTGAAGAGCTCTGTGATAGCGACTGTTTCACTGACTGCCCCTCG
TAATGGATTGTGAATATCAATCCCATTAAACTGGAGTGACTCGGGGTTAATATTAGCACCCGCAAAAGGT
TCAATGTGAAAATGGCAAGTTTGATCGGGGACTAAAAGACCCTCTTCGTTCATTTTGACTGTAATGGCGG
CAAGTTCAAGTAATGCGTCAGTTTTCGCATTGAACCCTGCAGTTTCAACATCAATAATAACCGGGAAATA
ACCGCGAAAACGATGTTTTAATAAATGGGTATTTGTTGCTTCAGCTTGTATTTCTGTCAC


>2	 1461449-1472807
ATGCAATTAATTGTACAGTTTTTCCGTTTATGCTGGCGTATTTTAAATTTTGTTCGTGAGCTCGTCATGA
ATATTGTTTTTTTATTTTTTGTACTTCTTATCGCCGCAGTCGTTGGGATCTTTTTTCATTCAAATAAAAT
ACAACATCCTATGATGTTAGAGAATGAAAAATATGCCTTATTGTTAAATTTAGATGGCTATCTTGCGGAT
AATCGTGAAGAGAGTATGTCTTGGCAGAAGGCATTGAAAGAATTAGATAATCAACATGTGCCACGCCAAA
TTTCTACTTTTGATATTGTGTATATGATTGATCATGCGAAAAAGGATGATCGTATTAGTGGATTAGTGTT
AGATCTGAATTTCTTTGAGGGTGCAGATTTACCTGCATTAGAATACGTTGGTCAGACCATCAATGCCTTT
AAAGAAAGTCAAAAACCGGTCATTGCCTTTGCGGATAACCTAGGACAATCACAATATTTATTGGCGAGTT
ATGCAGATGAAATTTATATCAACCCAATTGGTCAGGTGGATATTACGGGATTACGTCAAGAAAATCTGTA
TTTTAAATCAATGCTAGAAAACTTAGATGTCACAGCGCATATTTTTAGAGTCGGCACCTATAAATCCGCT
GTTGAGCCGTTTCTACGCGATAATATGTCGCCAGAAGCGAAGACTGATCTGAGCGAGTGGCTCGGGGCAA
TGTGGCATAATTATAAGCAAATTGTGGCAAAAAACCGTCAAATTGATCCAGATGATGTGTTACCTGCGTC
TTCAAAATACATACAAGCCTTAAAAATGTTAAAAGGAGACAGTACGGCATATACACAGCAACGTCAGTTG
GTGACAGGTTTAGCCAATCGTTTAGAAATAGATGAAAAATTATTGGAACGTTTTGGACAAGACAAAAACG
ATAATATACGCTTAATTGATTATGAGGATTATTTGTCCTTGTTACCAGATCGACTTTCTGAAGAAGGACA
ATATAAAATTGCCGTTGTCAATGTTGAAGGTGCCATTATTGATGGTGAAAGTGATGAGCATGAAGTGGGA
GGAGATACGATTGCACGCCTTTTACGCCAAGCGCACGATGATGACAATGTAAAAGCAGTGATTCTTCGAG
TCAACAGTCCGGGTGGCAGTGCTTTTGCTTCTGAAATAATTCGTCAAGAAGTAGATAATTTACAAGCGCT
CGGAAAACCAGTTGTTGTTTCTATGGGGGCGATGGCGGCCTCTGGAGGCTATTGGATTTCTAGTACCGCA
GATTATATTATCGCAGATAAAAATACGATTACAGGCTCGATTGGTATTTTTGCACTGTTCCCAACATTTG
AAAAAACACTTAAGAAAGTGGGCATTTCGGCAGATGGCGTATCAACTTCAGCACTGAGTTCAAGTTCTCG
TTTTAGTGGATTATCCAGTGAAATGTCAGATATTCTTCAACTGGAAATTGAAAGTGGATACGATAAATTC
TTATCCGTTGTTAGCCGTGGTCGAGGCATGACAGTGGAAGAAGTCGATAAAGTAGCACAGGGTAAAATTT
GGTTAGGCGAAGAGGCGGTTAAACACAATCTTGTGGATGAACTCGGTCACTTTAATCTTGCCGTAGAGAA
AGCTTCGGAGCTCGCTAATCAATTACTCGATGAAAAAGAGAAAGTCGATTATTTTGCCCTTCAATGGATG
GTTGAAGACGAACAGAATTTCTTGAGTGATTTGTTGCCAACCCTTAAACGAAAAATACAAGCATGGGTAG
GGAATACATTGTTAGAAAGTATTGCACTCCCAGTAGAATATCGTGAAGTGAGAAAACAGATTGGGTTATT
AAATAAAATGAATGATCCAAAAGGGAAATATTTATATTGCCTCACTTGTAGCACAATAAACTAAGATTCG
TTAGAATAATCGAGCCATTATTGTGCGGTTAATGGTTCGATTTTTTTATAATTCATTGTGGGAGAATAAT
AAATGCATAAATTGCTAAAATTACTTTCTATTACCTTAATTGGCTTATCTGTGGCGACAGGAGTTCAAGC
AAATGTACGTGCAGAAATGAATCAAATGAAAACAGTTGCCGCCACCTTAACTAACGCAAAAGATGTCGCT
GAATTTCAAGAATCTGCGAAAATATTGCGTGAAATTGCGCAACAATCTAGTGAAAAAAGACCATCAAGTA
TTACAAATGATGCGGATTTTAAAGGTTATCAAGAGGGGATGAAAGAGTTTATCACTGCTCTTGATGAAGC
GGATAAACTGGCTCAAGAGGGAAATTTAGATGCAGCTAAAACCGCCGCGATGTATAAAACCATAAAAACT
AAGAAATAAAAACAAATAGGGATTTGGTTGAAATTTCCGAAATTTGGCGGGTCTTGTATTCGGGACAATA
TCGGGATAAAATGGGATTATCGAATACTAAGGGAGAAGTAAATGGGGCGAGTTTCATTTTTATCTGATGT
ACCTGAAGAAGCCATCTATGAATTAAACCAACGCATTATAGAAGCAAACTATGGCGATGCTCAGCGATTG
GCGGACTGGTTCAAAGCACAAGGCTATAAAACGTCAAAAACCGCTATGCACCGCTATATTAAGGAATTAA
AGGCTATTAATGGGCATAATGGCGTGTCAGGTTCATTGAGGCTATATGCAAGTTTAACGGCTTCGGATAG
TAATCTGGATTTATTATATAAAGAGCTTGGTCGGTTGGAATACCGCAAGCAAGAGATTTTAAACCTTATT
CGGGAAATAACGGAACAGCAACACAATTTAAGGGGCTAATCAGCCCCCTTTTTCATTGCCTGAAATTGCG
AAAATGCAAAACTACGAAAAAATGGCTAAAACTAACCACTTGCACCACTAAAACAACGAAAATAGAAAAC
AGATTTAAAAGCGTTTAAAAGCCGTTTAAATTAAGCTACTTTACTCGCCTCAGATAGCTTACTCGCCTCT
TCTTTATCTTGAATGGCAGCCATCGTTTCAGCTATATTCAGAATAGCCACACGTCCTTGCTCGTTTGCTG
AACGAAAACATTGTATCAAATGCCACTCAATATTATTTAGTTCACTCGGGCGAGCCTTGCCGATTTGTGC
AACAGCCTCCTCAATTAACGTAATGGCTTGTCGCAATTCATTAATGTTTACTGCTTCCCCCTTTAAACGC
CGAGTTTTCAATTCCAAGCCAAACTCACCGCCAGAGGGCGTTTGCACAATAAAATCATCACGAGTTTGAT
TTGAATGCTCTGTTTGGCTCACGATAAACCCTAACGCTTGTTGCACGTTTTCTGGGAATGAAGTGTAGTG
GTACTCAAATGTTTTTCCTTTCACACCGTTTCTTTGTCTTTTTTCCCATTTCTCTCTATCTGCTTTTTTA
CTTATCCCTTTGTCCGTTGTTGGCAATCCTTCAATTTGTTCTGAAAGTAATTCACTTACAGAAAACCATT
CTTTTGAGTTCTTCATAAAGCCACCTTGCAAGGAACTTTGTTCGTTAAAATTCTTTTTAACGTAACTGTT
TGATATATATAAAGAACCTAAAAAGAACTAAAAATAATTGAAAAGAACTCTTGAGTTCGTAACAAAATAG
GTTTATAGTTCGTTTCAAGTTACTTAAACAAGTAAATAATTTTAGTTAGTTAATCGTAAAGGATACCACT
GAAATGGAAAAAAGCAAAAGAGAAGATATGCACCGAGCAGATATTGTTGCTGCGGTTCGTAAAGCTGGTA
CGTCCATCTCTGCGTTATCAGTCAAGGCTGGATTGAAGCCAACGACACTTAATAATGCATTGGAAAGACG
TTATCCAAAAGGGGAAAGAATTATTGCAGAAGCCATTGGTAAAACTCCGCAAGAAATCTGGCCTTCTCGT
TATTTATAGAAACTAGAGAGGAACTGAAATGAAAGAGTGGTTTTCAATTCAGGAAATAGTGGGAATGCAA
GGACTGCCTAGTTCTGATCGTGGAATTATGAAAAAAGCGGAAAGGGAACAATGGCATAAGCAACAAAAAG
AAGGTGTGAGAGGCAAAGCCTTTGAATACCACATCTCCAGCCTTCCCCCTGAAACTCAACAAGCACTTAG
ATTGCAAGCCGCTTTAGCGGTTGTGCCAATCGCTGAAATGACGGTGCAGCAACCTAATTTAGAGCTTAGT
CGCAAATTTAATGAAGCAAGCGACAAAGCACGAGAAAAAGCCAAAGCAAAAGCCGAAGCGTGCTTACAGC
TTAAAGCCTTTCTCGACCAAGGCTTCCCAATGATGTCGGCAATTGAGGGAGCCGCAAAAGTCAAAAACGT
GTCGGCAGGCTCTTTAAAAAATTGGTACTACAAGGTTCAACCCTACCCTGTCCACGAATGGCAAGCGGTA
TTGATTACGCAATCAGGTAAAGCGAAAAAACCAAGTCGCAAAGCCTTTATCGAGCAGGAAGCGTGGGACT
GCTTTTTGGCGGATTATCTCCGCCCTGAAAAGCCTGATTTAAGGGAATGTTATCGCCGCACCGAGCAATT
AGCCAAGCATTACGGTTGGGAAATCGCGAGTTTGCAAACCTTTCAACGCCGTGTGCTTGAAGAAATTCCT
TACGAAGTGATTTTACTGAAACGAGAAGGGGCAAATGCGGTGGCGAAATTAGTGCCAGCATTACAACGGA
CGGTGAAAGATATTCTCGCAGGCGAATGGATCAACGGCGATGGTTATCAACATAACGTCTTTGTGAAATG
GCACAACGGCGAGATTGTCCGCCCGAAAACGTGGTTTTGGCAGGATGTGCGAACTCGCAGAATATTGGGC
TACCGCACGGCAATTTCGGAAAACACCGACAGTATTCGTCACGCTTTAATGGATGTGATTTTTAGCTACG
GCATACCGAAAACCATCACCTTAGATAACACCCGTGCGGCAGCGAATAAAGCAATGACGGGGGGCATTGA
AAACCGCTACCGCTTTAAACATAACGAACTTGACCCGAAAGGTATTCTGCCGATTTTGGGGATTGAAGTG
CATTTCACCAGTGTTTTATATGGTGAAGGACACGGGCAAGCGAAGCCGATTGAGCGTGCATTCGGACGTG
GTGGCATTGGCGAGAAAGTTGATAAACGCCCTGAACTTGCAGGTTTCTATACAGGTAAAAACGTATTAGA
GAAACCAGACAATTATAACGGCGGTAAAGACGGCGTGGACTATGAGATTTTCTTACAAGCCCTTGCCGCA
GGTGTGGCGGAGTACAACGCACAATTAGACCGTAAAACCGAGCTTTGCCAACACGACAAAACCTTGAGTT
TTGACAAAGTGTGGGAGCGAGATTACCGCCCAAGCAATGTAAGACAAGCCAGTCCTGAACAGTTACGACT
GCTATTTTTACAAGCCGAAACCATCAGTATTAAGCGTAACGGCGAATTTAAACTGAAAGCGGCAGGCAAA
CTTTACGGCTTAACCAACACTTACTGGGCAGAGACTTTAATCGGCATCACCGATAAAAAAGTGGTCGCAC
GTTTTGACCCTGACAATCTACACGGCAACGTGTACGTCTATGACATTGAAGGCAGTTTTTTAGCCGTAGC
AGAATGCCGTGATGCCAAAGGGTTTGGCGATACCAGTGCGGCACGAGAACAAGGCAGATTATATAAACAA
ATCGTCACAAGTGCTAAAAAACAAGCTGAGAGCTTGGAGCTACTGCAAGCGCACGAGTTGGCAAGTTTAC
AACCACAGGTTGAAGTACCAGAACCGATTGAAGAACGAGTGAAAACGAAGCTGATTGATACCGTTATTCA
AGACCGCAATGCATTACGAGTAGTGCAAGAAGAGATTGAAGTTGAAGAGGTCAATGAGTTAGAGCAAGGC
TGGTTTGAACAAGGCTGGGAAAAAGGCTTAACGCTAATGAAAAAGGCGAAAGGACTGTAACTACAAGCGG
TCAGATAATCGCAAAACTTTGCAAGTTTGACCGCAGAGAAAAACGGCTTAAAGCCTGAGTTAAACAGGCT
TTAAATGAAATTTAACCCCTCTTTAAAGGAGCAAAACAATGACATTAACAGGAAAAGCATACCGAGTAAT
TTTCAAGGAGCTCAAAGAGCAACAAGAGTGTGAATTTGAAAAAGCCTTTAACGCAGGTATTCAGCAACTT
AAAAATCGCCAGCATCAAACTCGTGAAGCCATTCAGGTAACTGCGGAAATGTTTCAAGCTGAAAGTCTAT
CACTGCTGTCGCAAAAGTTTGAAGCGGTTGAGAGATTACTTCGCCTTGAATTAGGTCACGAGAGCTTTCG
AGCATTGTTAATAGCGTATCACGACGCACTTCGTAACGCCATTTCGCATAAAGTATCAGCATAAAAGCGT
TAGACGATTTGATGTTAAAGGCTTTGCCAAGCTTTACGCTGATTTTAATCGCTTCCTGATTAAATTCAGA
TGCAATGTAAAACAGATGAAAGTGGTTGTGGTAATGCCGCTCAATAGTATCAAAAAATTCAGGTTTCAAT
GACCAAATTAAAGGCTTCAGCGCACTGAGTTTTTTCTTACTTGATTTATTTGAGAAGATTTGTTGAGCAA
TCCGCAGGGCAATTTGATGTATCTCTTTTCGATCAGGTGCAGAGTAAAAGGACATAAAACCTCCAAATTC
AAAAAAACAGGAACACTATTATGACACTAATTAACCAAATCAAACAACACATTGCCGACACCCAAAGCAG
TCAGGCAAAAATCGCCAAAGAAGCAGGCATTAACGCAGGGGCGTTAAGTGCTTACTTAAACGAAAACTAC
AAGGGCAATATTGCAGAAATTGAAGCAAAACTTACCGCTTTTTTTGCAAAGAAAGAAACCGCAGAGCGTG
AGTTTGTAGAAGCGCCTGCATTTATTGAAACCGCAACGGCTCGTCAAATTTTTAAAACCCTTGAGTTTGC
CCAAATCGCTAACTGTATGGCGACGGTTTATGGTGCAAGTGGCGTAGGTAAGACCAAAGCGATCCAACAG
TTCGCAGGCAGTCGTGCAAATGTGTGGCTAGTTACCGCAAGCCCAAGTCGTTTAAGCCTCAGTGAAATCT
TGTACGAAATCGCCTTAGAGCTTGGTATTAGTGATGCACCACGTCGCAAAGGCACGCTCTCACGCTTGAT
TGCTCGCAAAATCAAAGGTACGGAAGGTTTGCTGATTGTGGATGAAGCCGACCACTTACCGTACGAAGCG
CTTGAAGAGCTACGCATTATGCAAGAAGAAGCCGGCATTGGCTTAGTGTTAGTGGGCAATGACAAGGTAT
ACAGCCGAATGAAAGGCGGTATTCATCCTGCCCACGAATACGCAAGATTGTGGTCACGCATTGCTAAAAA
TACCAGCATTCAAAAAACCAAACAGGCAGATACCAAAGCAGTGGCAACAGCGTGGGGGCTAAATGAAGAT
GAAGAAGCCTTGAAAGTGATGCAAAGCATTACCGAAACAGGCGGTGGTTTGCGAATTTTAACTCAAACGC
TCCGCCTTGCAGGAATGGTGGCAAAAGGCACAAACAGCCTGATTACTGCTGATTTAATTGTTAAAGCACG
CCAAGAGTTATTAGGCAAAGGAGAGTAACGATGAAAAAACAATACAACCCACTGGCAGGCGAAATGATGA
CCCCACACAACAGCGAAGTTTATATGCACCTTGCAATGCTTGAGCTGGCGACCCTTGAATGTGAAGCCTT
GGGTATTGAGGTAGAAAAAGTGGAATGGTTCGACACCGGCAGACCTCGCTTAGTGGCAAGAGATAACACG
ACCACACGCAAAATGGCACAAAATCAACGTGCATTTAATTATGGCACAGAAGTTAAAAACGGTACCCGCC
GTTACTTAATGCAAATGACGATTAAAGGGGTGAAGGTGATTTGGAGCACTGACACCATTAAACATTAACC
CACGCCAATAAGGAGAATATCAATGGCAAAACAACCCACAAAAACCCGAGTAAAACAACCAGCAAAACTG
CGTTTTACCACGGAAGAGCAAGTGCAAAGTGCGATTAAAGAGATCGGGGATTTAAGTCGTGAACATACCC
GTTTAACGACGGAGATGAACGATATTATCGCTGAAACCAGTGAGCGTTACGCCCCCGAGTTGAAACGTTT
ACAGGCAGAGATTGAGCCGTTACAGCAAGCGGTGCAGGAATACTGCGAAGCACACCGTGATGAATTGACG
GAAAACGGCAAGAGTAAAACCGCTAACTTTGTGACAGGCGAAGTGCAATGGCGACAACGCCCACCTTCTG
TGGCAATTCGTGGGGCGGATGCGGTGCTTGAGTTTATGCAACGAATGGGCTTTGACCGCTTTATTCGTAC
CAAAAACGAGATCAACAAAGAAGCCCTACTTCTTGAGCCTGAAGTGGCAAAAGGGATTGCTGGGGTGACG
ATTAAGCAAGGAGTGGAAGATTTTGTGATTAAGCCGTTTGAGCAAGGGGGGAAGTGATGTGGAAACCAAC
ACAAGGCGAATACAACATGGCTGAAAAATTATTACAAGTCCACTGTATCTCACCAAAAGAGCGTGAAACG
TTAAATGAAATCAAATATGCCTACGAAAACCCTGTAGAACTAGATTGGTTGCAAAGAGCTGGATTGATGG
CTTTAGAACAAAAATATAAAGGTCAATTAGACGAAATTTAAAACCCATTTAAAAGCCCTTTAAACCTCGC
TTTGAGGGGCTTTAGTAATGTGTTTTAACGGAGGAAAGTATGAAAACGCAAAAATCAACATCAGAGAAAG
TTTTTAATCGCTATCACTATTATGCAACTCAAGCCGTAGAAGCGGAGCAAAATGGCAAATTTAACCATGC
GATTAAACAGTGGGAAGTAGCGAAGTTATCGGCAACAGGCGGTAATGTGGCGTGGTGTGAGGCTCGCATC
GCACCTTGTAAATATATGCTAGAGCATCCCTCACGTTGGAGCAAGTAATGATGACCGATAGCGAAAAAGG
ACAAATAAAAGACCGCTTGTATGACCTGATTGAAAAGTTACAAGGGGCGACTGAACTAGTCGAAATGGAC
GATTTGGCACTGGCTGGCGTGGTTTTGATGGACGTGGCAGGGCAAATTCAGAGAGTGAAGCTTAAATTAT
CAACTAACCAAGAGGAAAACTAAGATGAAAAACAGTGATTTTATTCAGATGACACTTTGTGTAAGGTAAT
TTAAAAGACAAGGAGGAAACTATGTAATCACTAACAAAACTCACACCGCCCCATTTCCGTTTTATGGTTG
AAATAACTAATTAGCCACGGGGCGGTGTTAGCCTAAAGTGAATAGTCAAAAGCGATAACGTTTTTGACTA
TTTATTTGATGACGGGAGGACAAATGAAAAACGACAAAAGCAAACTGATACAGCTGATCCATATTGCTAA
AAGTCAGTTGAATATCGACGACTTTAGCTATCGTGAAATACTCAAACGGCTGACGAATAAAACCAGTTCT
ACCAAGTGCACGGTGGTAGAACTCCACAAGGTACTACACGAACTGCAAGGCAAAGGTGCTAAAGTGAAAT
GGTTTGCAAAACGTGGGGCAAAACCGACCGCTTACAGCCCTGCCACCAGCGAGGTAAAAGTCAAAAGCGA
AATTGCTCATAAAATCCGAGCCGTGTGGATTATGATGGGTAAACACGGCTTTTTAAGAGAACCAAGCGAA
AAAGCGTTAAATGCTTATATGCGCAAAGTTATGAACCAAGGTAAAACGGTGCTGACGTTAAATGTGGGGG
CATTGAAGGACGATGAAGCCAGCCGATTTTTGGAAATTTTGAAAAAATGGCATAAACGTGTGATGGTCAA
AGCCCTGAACGAAAAAGGCTACGAACTACACCTAAAAACCAATTATGACGCAACAGTGGAGTTCTACAAT
GAAGTTATGTAGATGCCCCATTTGCCACAGTGATATCCATCTTGAAGGCTTGATTGAAGATGAAGCAGGA
AGAGAACTATTAGTCCAAATATCACAGCTCACGCACGGAGTCGCCAAGCCGATGGTCGCTTATTTAGGAC
TGTTCAAGCCACAAAAAAGCAACCTTAATAACGCTAGAGCTTTGAAGATTTTAACCGATGTACTGGAGTT
ATATCCTTGCTCATTATTACTGGCTCAAGCTTTAACAGAAACAGTGGAAAGTATCCGCAAAAAACGCCAA
CAAGCCTTGCAAACAGGGCAAAAGATTGAACCGCTTGCCAATCATAACTACCTCAAATCGGTGTATGAAA
CGCAAAAGCCGCACTTTGCTGTCATTCGCACCGATAAAAATCAGTCGGAAGCGGTCAAAGCCCAACAAGC
GGAAGAGAAGAAAACGCAAGATGCGATTTTATACGTTGAACGTTTTGTACAACTCGGACAGGAAGAATTT
GTGAAAAGCAGCCCCGAATATCAAATCTGGCTGCAACACAAACAGCAAAAACAAGCCCTTTAAACTCTCT
TTAAACTTTCCCCAAGGCGGTTCACGCCGCCTTTTTTCTTGCCTTAAATCTCCCTTTTCAAACTTTTTTA
TTTTTCGCTAAGCCTTGCTATATCAGGCTTTAAGCCACTTTTTACCTTACGTTAAGAAAAATTGTGCTAG
TGGGAAATTTTAGTTTTTGTACAATAGTCACATTGATAAATTGAATTGGGTACGCTATGTCGCAAACATT
ACAACAAACAGGCTTATTTGATGATGAACACGCCAATATTGGAGCGTTGTTCGACCATTTAGACCATATT
CCTGATATGGAATTACAAAATCGTTGGCCATCATTGCTTGTTGAGGTCATTGATGTTATGCAAGCGGAGC
TTATTCGTCAAAAATTTGAGGAAGATAGTGCAAAGCTTACTGCGTCTAAATTAGTGGGTGTAATGGCTCA
CTATTTTGGTGGAAAGTCGTTTTATTTGCCCGCAGGCGATAAAATCAAAGAAGCCTTGCGTGATGTACAA
ATTTATGCGGAATTTGATGGAAAAAATATTCCCGAATTAATTAGAAAATATCGCTTGTCGCAGACTACTA
TTTATGCGATCTTACGCCAACAACGGGCGTTACATCGCAAGCGTTATCAAAAAGAGTTACCTTTAGTTTG
AGTAGTCGCAAACTCAAATTTATCTTCAGATCATTAAACTCCAACTATCAACTTTAAATTGACAGTTGGA
GTTTTTTTATGTCCTTACCTATCACAAAAATTGTGGTGCATTGCTCTGCAACAACTAACGGCAAAAGCCT
TGCACAACAAGGCAAATCATCGGCACAAATCATTGACAGCTGGCATAAAGCACGAGGCTTCCGTCGTTCA
GCCAATGCGGTGCGTCATTTTAACTCTCATCTCCCGCATATTGGTTATCACTTTGTGATTGACGTAGATG
GCACGGTCGAAACGGGTCGTCAAGTTGGGGAAATTGGGGCTCACGTAAAAGGTCATAACAGCAATAGTCG
CATTAATGCGACTATGTGA


>3	 1753955-1770651
ATGATTAAAGTAGAAAATGTAAGCAAGAGATATCTAACAAGACATGGCTGGACTACAATACTACAAGATA
TTAACTTCTCACTTAAAAAGGGAGAGAAAGTAGGAATCCTCGGGCGTAATGGTACAGGGAAATCAACTCT
CATTCGTCTATTAAGTGGTATTGAACCCGTGAGCTCAGGTCACATTACTCGAAATATGAGTATATCTTGG
CCATTAGGTTTCAGTGGTGCTTTCCAGGGGAGTCTAACTGGCATGGACAACTTAAGATTTATCTGCAGGA
TCTATGGTGCAGATATTAATAAAGTTAAAGCGTTTACTGAAGAATTTGCTGAGTTAGGTAAATATCTTTA
TGAACCGGTAAAAAATTATTCATCTGGGATGAAAGCTCGCTTAGCTTTTGCTCTCTCTTTATCTGTTGAA
TTTGATTGTTATTTGATTGACGAAGTTATTGCTGTTGGAGACTCTCGTTTTAGTGATAAATGCAGATATG
AACTATTTGAAAAACGCAAAGATAGATCTCTGATTCTTGTTTCACACAGCCCATCAATAATTCGTGAATA
CTGTGACAATGCTCTGGTTTTACATGGTAGAACTATACACCATTTCGATTCTATAGATTCCGCATACAAA
TTCTATAACGCCACATTACAAAAATAAACATAATAAAGGAAACAAAAAAACCCGCTTATCGCGGGTTTTA
TTTTGACTTTTATTCCTGAGGATATTTTGCTGCAACATCAGCTAATAGCGTTTGTAACTCACCTTGTTGG
AACATTTCTAAAATAATGTCACAACCACCGACTAATTCTCCATCAACCCATAATTGTGGGAAAGTTGGCC
AATTTGCATAAGCTGGTAACTCAGCACGAATATCTGGATGTTGTAAGATATCCACATAACCAAAAGGCAC
TTTGCAATGCATAAGGGCTTCTACGGCACGTGCAGAGAAACCGCATGATGGGAATTTTGGTGAGCCTTTC
ATGTAAATAAGAATAGGGTTTTCACTGATTTGTTTTTTGATTTTATCTAAGGTTTCCATAATTTTCCTCA
AAAGTAATGAAACGGTGTTATTGTAGCATACAGAAAAAGCGCAACCAATAACCCGACTAAAATAATCAAC
TACTCACCAACTTCCACCGGCACCACCACCGCCAAAACTTCCTCCGCCGAATCCTCCACCAGATCCACCG
CCACCAAAGCCACCAAAACCACCGTTACCACCCGAGCGACGTCGGTAACGTGGTAAAGAAGATGTACGTG
ACGTCGACTGATGACGACTTGGACTCACATAATCACCGGGTAAGAATTCATTGAACAGGATAAACGCGAC
AAAAATAGCAATCATCAAGAAAGGAATATACTCTTCCCATGTTTCTTCCACTACTTGACTCGCATCAAAT
TCCCCTTTACTTGCGGCAATGAGATAATCTAATCCTTGATGAATTCCCATCGCGTATTGTTCTTCTTTAA
AGTGCGGTGTAATTTGGTTGCGAATTAATTGGGACAAGAAAGCATCGGGTAATACCCCCTCCAGACCTTG
TCCTACGGCAATAAACATTTTGCGGTCTTGCTTAGCTACGAGCATTAATACACCATTATCTAATTGCTTA
CGTCCAATACCCCACTTATCCCCTAATTCAAACGCATATTGTGAAATATCATACTCTTGTGTAGAAGGAA
TGATCACCACTGCAATCTGTGAACTAGTTTCTTGCCCATAATGACGCAGTTTACGCTCCAATACCGCCTT
ATCATTGTCTGATAATGTATGGGTATAATCATTCACATATTGAAATGGATTTGGTACGGGTGGAAAGTGT
GCTGAAAATACCGGCATAGCACACAAAATTGTGACAAAAAACACCGCACTTTTTAGCCATTTACCCATTG
ATAATTACCTCATTATCCAGTTCATTTTTATCATCTGGTTGAATAGGAAAATAGTTTGCTAATTCTTTAG
CGATATTGTCAATGGCGACAATAATTCCTTGCGTATACGCATTTTGGCGGAAATGGCTTATCATCAAATC
ACATTGTTGTTGCCAAAATGCATCACCAACGTATTGATGAATCCCTTGATCACCAATAATCGCACACTGA
TGCGCGCGAAAAGCCACGTAAATTAACACGCCATTATGGGCTTCTGTTGCTTGCATGCCGAGCTCATCAA
AAATCTGTAATGCTCGTTCAAACCCCGTGTTCACTTGTGCCTTACGAGGTATTTTACGTTCTACATATAC
CCTTAATTCAGCCGAAGTTTGCTTTTCAAGTTGAAAAATTGCTTTTTCAACTTGTTGTTTATCAATAGGA
ATCTTTGAAAATAACGGCATGTTTTGTCTTCTTTCGTAGAAATAAATTAATTAAAATTGACAACAGGCGC
AGTTTCAGCACCTTCAGCTGATTTAAAATACGGTTTTTCCTTGAAACCAAATAATATCGCAACTAATTTA
GTTGGGAATTGGCGTACTTTTTGATTATACGCGCGTGCTGCTTCGTTAAATTTATTACGTGCAACATTGA
TACGATTTTCTGTCCCTTCTAATTGCGCTTGTAAATTCATAAAACCTTCATTGGCTTTTAGCGTTGGATA
TTGCTCAACTGTCACTAATAAACGTGATAGTGCTGAACTCACTTCATTTTGATTTTGTTGGAATTTTGCA
AGCTGTTCTTCGGAAAGATTCGCCGGGTCAATTTTCGTTTGTGTCGCTTTGGCTCGCGCTTCTATCACTT
GCGTTAAGGTATTTTTTTCAAAATCAGCCTGACCTTTCACCGTATTGACTAAGTTGGGAATGAGATCCGC
TCGACGTTGATAAGATGATTCAACATTAGCCCAAACTGATTCGATTTCTTCCTCTGCTTTGACTAAACCA
TTGTAGCTCCCAATTAACGTAAAGCCCGTTACAATAGCCACGATGATGAGAATAATCCACTTTTTCATTT
TCCGTTCCTCAAATAAAATATCAATTTATAAAACAAAAGACCTAAACATAGGTTTAGGTCTTTTTATATT
CTTGCTATAAGTTTAACAAATTAATTATTTGTTACCTTTAACAGCGATTTCAACGCGACGATCGTCAGCT
AAACATGCGATAAGTGCTTTACGACCTTTAACTGAATCACATTTGTTACCAGTTACAGGGTTCGCTTCAC
CGTGACCTGTTGCGCTGATAGCGTTTTGTGCAACACCTTTCGCTACTAAGTAGTTAGCCACAGTGTCAGC
ACGACGTTGTGATAATTTTAAGTTGTATGCATCAGAACCTAAACGGTCTGTGTAGCCAGCGACTGCAACA
GAGGCAGATTTTAACTGAGCGATTTCACCATAGATACCATCTAACACGTTTTGTGCAGCTGGTTTTAAGT
CAGCTTTATCGAAACCGAATGTCACATCAGAGTTTAATGTGAATGTTTTGCTCACAACTTCTGGTACATA
AACAGATTGACCGAAACGGTAAGATAAACCAGCTGTTACAGAACCGATATCTGGTCTGTAATCTACGCGC
TCACCTTTAGCATCTTTCAATTTACCAACATTATTTAACCATTGGTACTCAACACGTAAAGCTAACTCAG
GAATGAATGCATACTCTAAACCACCCGCGAATACAGGAGAAACTTGAGTGCTATGCGTTCTTTTATAATT
TTGAAGATCTAGGACTGGTTCACCTTTAGCATCGTTATAAAACTTATAATCAGAACGAACTAATGCTGCA
CCAACACGTGCATACACATCTAACCCCTCTAATACTGGGTAACTTGCTTTTAGACTTAAATGTGCGCCGT
GATTAGTATGTTTAGCAACTGTCGCGGCTTTGAGCTCTGGTAAAGAATGACGAAGTTTTGCACGACCAAA
ATCGTCATAACCAAGCTCAACAGCAAAATTATCAGTGATTTGATAACCACCAAATACACCGTAAGTAACA
CTATTACGTTTAAAACCGAATGTACCACTATTAGCTGCGGAACTAAGATCTTTAGCTTGATTCAAGCCAT
CGTGGAAAGATGCCCAACCTGCTTTAGCACCTACATAGAATGTGTTAGGTTGTGGTGCAGCTTGTGCAAC
TGAAGCTGCGGCTAGTGCAGCGATAGTCAATGCGATTGCAGTTTTTTTCATTTGGATGATCCTCTTAATT
TAGTCATCTTTAAAATTAAAACCAAGTTTTAGCTAAAGCAATTTTAATTAAAACTTGGAACACAACAATT
TGTGTTCATTTTCATCTTAAACTTTTTCGACTTAAAAGTGAACTCTTTTTAATCTACTCAGTCTAATTCC
TTACATCAAGGTCATAACAGCAATTCTGTTGGTATCTGTTTAATCGGTGGCATTAGTGCAAGTGGTAAAA
ATCACGCTGAATACACTGAAGCACAGTGGCAATCATTACATAAGCTGTTACGTGAACTAGAAGCCAAGCA
TCCAAAAGCAAAAATCTATGGTCATCGTGACTTATCTCCAGACCTAAATAACGATGGCAAGATCACTAAA
AACGAATGGCTAAAAGACTGCCCGTGTTTTGACGTATGGGAATGGCTTGACCGTGGTGAAATCGTATTTG
TGGAGCATTTATTTAAGGAATAACAATGGCTAAGTTTTCTGAATTGATTACCAATGATAATGGCAGACTA
TCGACCACTGCTTTTATCCAGTTCTTTGGTGCCATTTTAATGGCAATTATCTTGGCGTATTCGGTGTATT
TAGATCGTGCCAACGTGGGCGAATTATTTACTGTATTTGCCTTGTTCTGCGGAGGACAAGTTGCGACCAA
GGGTTTTGCCAACGCATTACAACGTAAGGAATGACTATGATTGTAGAAAAGATTATCCCTCTCGCTTTAT
TGGCTGGTTCTTTGGCGAGTTTTGTGGGCTATAAAAGTTGGCAAGTAGCAAAAGCCCGTAAAGAAAATGA
GAAATTAAATGAGCAAAACCATCAGTTACAAACAGAAAAAGCAGTGGTAGAAACTCAAGTGAAAAATTAT
GAAGTGAGAAAACAGCATGAAGAAAACATTAGTAGCTCTAGCCGTGACAGCATTCTTGACCAGTTGCAGC
AAAACGGTGACTTACGAGGTAACGAATAGTAGTTGTGCTGGGTTTAATTTAATTAAAGCCAGTCGTCAGG
ATACAACCGAAACACTGCGTCAAGTCTTAGTGCATAACAATACTTATCGACAAATCTGTGTTGTTGGTAA
GAAAAATGAGAAACAAAATGAGTGATGATGTAGATCGTATTACGGAGCAGGACGAGCAACTGCTTTCGCT
CCAACTTGCCCCACATTTAGAAAATCAATTATCCGATGATGAAATTGATCAGATTGCGTTAAGTGGTCGT
GATTGCATTGAATGTGGCTTACCTATTCCTATTCAACGTTTACGAGCTGTGCCTTTTGCCGTGCGTTGTA
TCTGTTGCCAACAAGATTACGAGGACGGCAAATGATTGAAGTATTAGATACGCTGAAAGCCCACTGGGGC
ATTATTTTAACGCTGGCTGGACTGTTAGCGTCTGTCTTTTGGTTAAAAATGGACAGCCGCTATGTCAAAA
AAAGTGATTTTTCGGAGTTAAAAGAGACGGTGACGAAAACCACGCACCGAGTAGATGAAGTCGAAAATGA
GTTGTTACATTTGCCTAGCTCAAAGGATGTGACTGATTTACGCATTGCGGTAGTGGAGATGAAAGGGGAA
ACGCAAGCCTTACGCACTGAAGTAAAAGGCTTGTCGCACCAAGTACAGTTGTTGATTGAAAAGGAAGTAA
GTAAAAAATGATGAAAGATATTTTTACCCAAGACCAACGGCTTGTGATTTTGCGATCATTGGCTGACGCT
GGCTACGATGCAAACGAAAGCATTTTAGATGACTGCCTTGCTCTCTATGGGCATAAAATTAGCCGAGATC
TTGTCCGTAATCATTTAAACTGGCTTGAAGAACAAGGGCTAGTACAAATCGAACGTTTACAAGGCAATTT
TATGGTGGCTAAAATTACTCAGCGTGGTTTAGATGTGGCTAACGGTGAAGCTTTTGTAGATGGTGTTAAA
CGCCCTCGTCCAAAGATTTAAACGGTTTTTAAACGATATTTAAGGAGCGTTTAAATGATAGAAAAAAACA
CTCGTGGACGTGCCAGTAAGGTCGATTTATTACCACCGAATATTAAAACTCAGCTTGCGATGATGTTGCG
TGATAAGCAGTATTCGCAGGCTGAAATTTTAGCCGAAATCAATGACTTAATTCGTGATTGTGGCTTACCT
GAAGAAATGCAGTTGAGTAAAACAGGGTTAAACCGTTATGCCAGCCGAATGGAAAAAATGGGAGCCAAAA
TCCGACAAAGCCGTGAGATTGCGGAAATTTGGACGAAGCAATTTAGCGAAGCACCGCAGTCAGACATTGG
CAAAATGTTGATGGAAATCGTCAAAAACATTGCCTTTGAAACCTCGCTCGGAATGAGCGAAGAGGGCACG
GCAGACCTGAAATCTATCGCCTTGCTTTCTTCTGCTGTGCAACGTTTAGAGCAAGCGGAAAGTTTGAGCT
TTAAACGTGAACAAGCTATTCGGAAAGAAGTGGCGTTGCAAGCAGCAGAAACCGCAGAAAAAGTGGTGGT
ACAAGCTGGGTTATCGCAAGCAACAGTCGCACAACTGAAAGCCGAAATTTTGGGGATTGCATAATGAAAC
TGCCTGATTTTATCCCTTTTGACCCGAATGAATTGTTGCTTGGGTATCAAAAACGTTGGATTGCTGATGA
GAGCCAACTCAAGATTGCGGAAAAATCTCGCCGTACAGGTTTAACGTGGGCGGAAGCAGCTGATGATGTT
CTGATTGCAAGCCGAAATAAGTCTGATGGTGGCTCAGATGTGTTTTATATCGGCTCAAACAAAGAAATGG
CTCGTGAATTTATTGATGCTTGTGCAATGTGGGCAAGTAAATTCAATCGTGCAAGCGGTCAAATTCAAGA
AGAACTTTTCGAAGATGAAGACAAGGATATTTTAACTTACGTTATCTACTTTGCTTCAGGTTTCAAAATT
AAAGCATTGTCTTCAAACCCGAAGAACTTGCGTGGTATGCAAGGGGTGGTTTGTATTGATGAAGCCGCTT
TCCACGAGAAGCTTGCTGAAGTCTTGAAAGCTGCACTTGCACTAACAATGTGGGGAGCGAAAGTCCGTTT
AATCTCAACCCATAATGGTGTCGATAATCTCTTTAATCAGCTGATCCAAGATAGCCGTGCTGGGCGTAAA
AGTTACTCTATCCATACGATTACCCTTGATGATGCTTGCCGTGAAGGGCTTTATCAACGTATTTGTCAGG
TAAGTAAACGTCCGTGGTCAGCGGAATTAGAAGAGGAATGGAAATCAGGATTATTGCGTGAAACCGCAAC
GGAAGAAGATGCTCTCGAAGAGTATTACTGCGTGCCAAAACGCAGTTCAGGCGGTTATTTACCCCGTCCG
TTAGTCGATAGAGCTGCGGATAGAAACAAGGTAATTTTACGTTTTGAATGCGATGCTCGGTTTATGGAAT
GGACCGAAGAAGAGCGTGAAATCTTAACATTGGAATGGCTTTTAAATGAGGTTTTACCTGAGTTAGAAAG
CCTAAATAAAGATTATCGTCATAGTTTTGGTGTGGACTTTGCTCGCTCTGGAGACTTGAGTGTTTTCGCC
GTGGTAGCGACATTACCCAATACTGCTCGCAATGTGGAAATCACCCTAGAAATTCGTAATTGCCCATACA
ACCAACAACGGCAGATTATGTTGTTTGTGTTATCCAAATTGCCTCGTTTTATCGGTGCAGCATTTGACGC
GACAGGTAACGGAGGCTACTTAGCTGAGGCTGCCTTAATCCGTTATGGCTCGTCGATGGTGGAAACGGTG
CAATTAAATGATAAATGGTATCGGGAGTGGATGCCGAAATATAAAGCCTTATACGAGTCGGATTTAATCC
GTATTCCTCAAAATGAAGAGATCATCTTAGACCAAGGTCATATTGTTGTGATTAACGGTGTGCCGAAGAT
TGATAAAAACCGCACACAAGGCAAATCAGGTAAACGCCACGGCGATAGTGCGGTTGCTTATTGTATGGCA
GTAAGAGCGAGTTATATGACTGGGGGCGAGATTGATTTTATTCCGCTACCCGCTAAACACTCCGATGATA
ACAAAGATGATGACAGTATTTTTCGCTCAGAATGGGATTATTAACAATGAAAACCAGCACAATTTTAGAT
ATTCACGGTAATCCGTTTCGGTTTGAAGACAGGCTGCAAACAGAAAATGAGAGCCGTTTAGCTGCTTTAC
AACACCACTACAGTGAACACCCTGCCAGTGGTTTAACCCCGATGAAAGCGGCTCGTATTTTACGCAATGC
AGAGCAAGGAGATTTGGTCGCACAAGCAGAGCTTGCCGAGGATATGGAAGAAAAAGATGCCCATTTGCAA
TCTGAACTCGGTAAACGTCGAGGGGCAATGCTGAACGTAGATTGGCAAATTGTACCACCCGCTAATGCGA
CTCCCGAAGAACAGCGTGATGCGGAAATGATTGAAGAAATCTTGCGTGATGCCGTGTGGTTTGATGACTG
TATTTTTGATGCTACCGATGCCATTTTAAAAGGCTTTTCTTGCCAAGAAATTGAATGGGAAACGCACGGC
AATATGACCTTGATTAAAGGTGTACATTGGCGTGATCCTGCGTGGTTTATGACCCCACAATTTGAGCGTA
ACAGTTTACGTTTACGAGATGGATCCGCTCACGGTGTTGAATTACAGCCTTTTGGCTGGGTGAAACATAT
TGCTAAAGCCAAGACGGGTTATTTAAGTCGTATTGGCTTGGTACGTACTTTAGTGTGGCCGTTTATTTTT
AAAAATTATTCGTTGCGTGATTTTGCGGAGTTTTTAGAAATCTATGGCTTACCATTGCGTTTAGGCAAAT
ACCCCGAAGGGGCTGGTGAAAAGGAAAAGCAGACATTATTGCGAGCGGTGATGTCTATTGGGCATAACGC
AGGCGGTATTATTCCAAGAGGAATGGAGATCGAATTTCAGAAAGCGGCAGATGGTTCCGATGCTACTTTT
ATGGCAATGATTGACTGGGCAGAAAAGTCAATGAGTAAAGCGATTTTAGGCGGAACGCTCACCAGTCAAG
CAGACGGAGCAACATCTACCAACGCTTTAGGCAATGTGCATAACGATGTACGACTAGAGGTACGCAATGC
AGACCTAAAACGCCTTGCTGCTACCTTAACTCGTGATATTGTTTATCCGCTTTATGCCTTGAATTGTAAG
TCGTTTAATGATGCTCGCCGTATTCCACACTTAGAGTTTGATATTGCAGAAAGTGAAGATTTAAACGCTT
TTGCGGAGGGCTTAAATAAATTAGTGGATATTGGTTTTAAAATTCCTAAACAGTGGGCTCACGATAAATT
ACAAGTGCCGATTGCAGGCGAGAATGAAGAGGTGCTTGCAAGAAATCAACCAAATCCGACCGCTTATCTT
AATAGTCAATCTCATCAAAAAATGGCAGTGTTATCCGTACAACGTGATCCTGATGATTTACTTGATGAGT
TAGAGCCGTCAGCGGAAGCTTACCAAGCCATTATTGACCCAATGTTAAAACCAGTGGTGAATGCGTTAGC
CGAAGGCGGTTATGAATTTGCCCAAGAAAAATTAGCCAGCCTTTATGCCGATATGGACGATAGTGAGTTG
GAGAAAATCCTTACTCGTGCCATTTTTGTGAGCGATTTGTTAGGACGAGCCAATGCCAAACGATAATAAC
GAACTTGATATGGGGTATGTATTACGCCTTGAGCCTGAATTAGCCGTGGACTATTTAAAGGCAAAGGGCG
TGAATATTACTTGGGATTGGCACGAGCAATTAGCAGAAGCCCACGCACGGGCGTTTACAGTTGCAAAAGC
TACACGTGCGGAAGTGTTGGACACGCTGCGCTGGGCAACGGAAAAAGCGATTGCAGACGGTGTGCCAGAA
CGTGATTATATTAAAAACCTTGAGCCTATGTTAAAAGAGTTAGGTTGGTGGGGAAAAACCGTGGACGAAA
ACGGCAACACAGTGCAGTTAGGTAGCCCACGCCGTTTAAAAACCATTTTACGCACGAATAAATCGACGGC
TTACCACGCTGCTCGCTATGCCTCCCAAATGGCGAATGTTGATGAGCAACCTTACTGGCAGTATGTTGCC
GTTAAAGATAGCCGTACTCGTGCCAGCCATTTGGCTTTGCACGGTAAAGTTTATCGTGCTGATGATCCGA
TTTGGGCTACGATGTATCCGCCGAATGATTGGGGATGTCGTTGTCGAGTGCGAGCTTTGAGTGAGTTTGC
TCTTAAAAAGCAAGGATTAAGTGTGTCAGAAAGTGCTGGCAAAATTAGCTCAGAAACTGCTATTGCAGGC
ATAAATAAAGATACGGGAGAGGAAATCCGTACCTCTGTGAGTAAAATTAAAACCGACCAAGGTGAAATGA
AAGTTGGTGCAGGGTGGAATTATAACGTGGGGTCTGCTGCATTTGGTACTGATGTGGCTGCCAATTGTTC
AAACTCTTTGGTTTTACAGTCGAGAATATAGTCGAAAAAGCAAAAGCGATTTTATAATTCACATTATGTG
CTTAAATGAAAAGCCACTCGCTGACGAGTGGCTTTGATTGAATAGACTGGGAATAAATGAGATGCGTTTC
TCTTGGTTTCCATTATTCGTCTAAGAAACTACGCAAAGTTTCAGAGCGGCTAGGGTGACGTAATTTACGT
AAGGCTTTTGCTTCGATTTGACGAATACGCTCACGTGTGACATCAAATTGTTTACCTACTTCTTCTAAAG
TATGATCTGTGTTCATATCAATACCAAAGCGCATACGGAGTACTTTCGCTTCACGTGGGGTTAGCCCTTC
TAATACTTCGTGTGTCGCCACTTTCAAGCTTTGTGCTGTGGCAGAGTCTAATGGTAACTCAAGAGTTGAG
TCTTCGATAAAATCACCTAAATGTGAATCATCGTCATCACCAATAGGCGTTTCCATAGAAATCGGCTCTT
TGGCAATTTTCAAGACCTTACGGATTTTATCTTCTGGCATTCCCATACGTTCTGCTAACTCTTCTGGAGA
TGCCTCGCGCCCCATTTCTTGTAGCATTTGACGTGAAATGCGATTTAATTTATTAATCGTTTCAATCATA
TGTACAGGGATACGAATCGTTCTTGCTTGGTCTGCAATAGAACGCGTGATCGCTTGGCGGATCCACCAAG
TCGCATAAGTGGAGAATTTGTAACCACGACGGTATTCAAATTTATCCACTGCTTTCATAAGACCAATGTT
TCCTTCTTGGATTAAGTCTAAGAATTGTAAACCTCGGTTCGTGTATTTTTTAGCGATAGAAATCACAAGA
CGTAAGTTGGCTTCCACCATTTCTTTTTTCGCACGGCGCGCTTTGAGTTCGCCGGCAGAAATCCGTTCAC
AGACTTCGCGGATTTGCGAAACGGTTAAATTGGTTTGACGTTCAATTTCCAGAATATTATCAATGTAATA
ACGAATTTCTTCTTCATGTTTCGCTAATTTTTCAGACCAAGTTTTGCCTGATGATAGTGCTTTAACTAAC
CAAGTATCTTTGTTTTCATGCCCAATAAAGACTTTTTGGAATTGCTCTTTTGGCATTTTGGCCTTATCTA
CCACAATTTTTTGAATGCTACGCTCTTGTAAACGAACTGATTTCATCATATTGCTCATTAAATTGACTAG
CGTATCAAATTGTTTTGGCACCAAACGGAATTGGGTAAAGACATCTGCTAAGGCTTGGATTTGATCTTTT
GATTTTTTGCTGGTGCGACCGTGTTTTTCGATCATCGCAACCGCTTTGGCGTGTTGTGTCTTGAGTTCTA
GAAACTTCTCACGCGCCACTTCTGGATCGATGGAATTGTCTGAATCGCTATCGTCTGTCGTGCTTTCTTC
TTCGCTTTCTTCTTCCTCTTCCTCTTCTTCATTGAGCGTAGCACTTACAGAATCGCTGTCTTCGTCTTCA
TCAAAAGTGTCTTCAATTTCTGCAACATCGCCTTCTGTCATCGCATTTGGATCAACAAAGCCAGTGATTA
AGTCAGCTAAACGGACGCCACCTTCTTCGACTAATGCGTATTGATCAAGTAGATAAGAAATTGCTTCTGG
GTAAAAGGCAATCGCACTTTGAACTTCATTAATCCCTTCTTCAATGCGTTTTGCAATGTCGATTTCGCCT
TCGCGGGTAAGTAGTTCAACACTGCCCATTTCACGCATATACATGCGCACAGGATCAGTTGTACGTCCAA
TTTCTGCTTCAACGCTTGATAATACTTGCGTCGCTTCTTCAACCGCATCTTCATCAGCAATCGTTTCATT
TAACATCAGATCATCAGCATCAGGTGCACTTTCAAGTACTTGAATCCCCATGTCATTGATCATCTGAATA
ATATCTTCAATTTGTTCAGCATCAACAAGTTCTTCTGGCAAGTGGTCATTGACCTCTGCGTAAGTAAGAT
AACCTTGTTCTTTGCCTTGTGCGATTAACAATTTCAATTGAGATTGTGGATTTTGATCCATAATGTAATA
TCCGCCTTGCTTGAGTAGTTATGAAGATAAAATACGCCTGATTTTATCATTGTTATGCTAGATTAACTAT
GCCTTTTGTTGTTTTTTCACTAATAATTGTGTCAACTTTTTCCGCTCATTCATATTTAGCCCTTCTGAGC
GATCTTTGGCAATCAGTAAATCGATTTCATGTTCAATAAGTTGAAAGTACAAATAGCGTAGCGTGCTTTT
GAATGTTTCTTCAATTTGTGTGTCTTCTACTAAATGATTCCAACTTGCTAAAATTTCAAGGGCTTTGCTG
TGTTCAGTATCACGCCAATATTCAAGTATTTGACCGGTAGTAATGCCCACTTTTTCTTGACAAAGTGCGG
TCAGTTTTTCCAATAAATCCAGCCCTGGTTCATTCAGTGTTCGTAAGGGAGATAAGTCTGGTACCAATTG
CGCTAATTCTGGATTTTGCAATAACAGACCAATTAATACACGCATTGGCGTTCTTTTGACCGGTTGAGGC
GAGGCTGTTATTTTCATTTCAGAATAGCTTGGAATCAGACTTTCCAATTGGGCTTGGTCTAAAATGCCGA
GTTTTTGCGCGAGCGTATTGCGTAGAGATAAGCGTAACATATCGCCAGGGATTTTTTTGATTAATGGCAC
TGCCAGTGCGGCTAATTTTGTTTTCCCTTCTTTACTGGAAAAATCCACTTGTGGCGCGAGGCTAGTGAAT
AAAAACTCACTCAGCGAGAGGGCTTTTTGCATATATTGTTCAAAGCCGGCTTTTCCATGCTGACGAATAA
ATGAATCAGGGTCTTCACCATCAGGCAGAAAAACAAATTTTAATTGACGCCCGTCTTCTAAATAAGGAAG
GGCATTTTCAAACGCTCGCCAAGCTGCTTCTCGTCCCGCGCGATCCCCATCATAACAACAAATTGCTTGT
TCCGTAGAACGAAACAGGAGTTGAATTTGTTCTGCGGTAGTCGCTGTTCCGAGTGAGGCAACGGCATAAT
CAACACCAAATTGTGCTAATGCCACCACATCCATGTAACCTTCCACAACCAGTAACATCTCTGGTGATTC
ATTGGCTTGTAAGGCTTCATATAAACCATATAGTTCATTTCCTTTATGGTAGGTCGCGCTTTCTGGTGAG
TTTAAATATTTAGGTTTTTCATCACCAAGCACGCGTCCGCCAAACGCAATGGTTCTGCCACGTCGATCGC
GAATCGGGAACATGATCCGATGACGGAAGCGATCGTAGATCTTGCCTTGCTCGCTACGGGAAAGCATACC
AAGATCGAAGAGTTTTTGTTGATCTTCTTTCTGTTGCCCAAAACGTTGTAAAACTGCATCAAAACTATTC
GGTACGAAACCAATTTGAAAACGAGAAATCACCTCAGGAGACAAACCGCGTTGTTGTAAATAACTTTGTG
CAGGAATATGTTGTGCGAGTTGTTGTTGATAGAATTGGGCAATTTCTTGCATCAATTCATATAAATTACG
CTTAGTTTGCAGATTAATTTGTTTGCCATGAAAGTGCGGTTTATTTTCACGCGGAATCTCTAAACCGAGC
ATGCCTGCTAATTCTTCAATGGCTTCGACGAATTCAAGTTTGTCATATTCCATTAAAAACGAGATTGCAT
TACCGTGTGCACCACAGCCAAAGCAATGATAAAACTGTTTTTTTTGACTAACCGTAAAAGAAGGCGTCTT
TTCGTGATGGAATGGACAGCAAGCTTGGTAATCTCGCCCTGCTTTTTTGAGCTTCACTCTTGAATTGACA
AGCTCCACAATATCTGTCTTGGCTAACAGATCATCAATAAATGTGCGTGGAATTGAGCCTTTCATCAAGT
ATATGCCCCTGCTTTAACATAAAAATATGGCGCGATTGAATGAAACAAAACCGTGATACCTATCGGCTTC
ACGGTTTGTATAACTCGAGTTTTTAAATACGTATTTCGTATTAGTATAAGCGTGTATTACGTGCGTTTTC
ACGTGCAACACGTTTTGCGTGACGTTTAGCACGAGTCGCGTTTTCACGTTTACGGATTGTAGTTGGTTTT
TCGTAGAACTCACGGCTGCGAACTTCTGCTAAGATACCAGCTTTTTCGCAAGAGCGTTTAAAACGACGTA
ATGCAACGTCAAATGATTCGTTTTCACGTACTTTAATTACAGGCATAAGCCAATCACCTCAATGGAATTA
ATTTTGCAATTGCTAATTTATTTTACCGTTTGGAATAAACGGCTTATTCAATAAAGGTCGCAATTTTAAT
CTACTTTTCACGGAAAAGCAAAGGGAAGTTTGATCTTTTGTGTAAAAATGCGCTGTCAAACTGGTGAAAG
CGTGTTAAACAAGGTAAAATTCTGCCCCAATAATAATGACAAAGGAAGAGCAAAATGCGTGTGTTAGGCA
TTGAAACCTCCTGTGATGAAACAGGGGTCGCGATTTATGATGAAGAAAAAGGTTTAGTGGCAAACCAGTT
ATACACACAAGTTGCCTTACATGCTGATTACGGCGGGGTCGTGCCCGAATTAGCGTCGCGCGATCATATT
CGAAAAACCGCTCCTTTGATCCAAGCGGCGTTAGCACAAGCTAATTTAACGCCCGACGAGATCGATGGGA
TCGCGTATACCTCTGGTCCAGGCTTAGTCGGTGCATTATTAGTGGGATCCACTATTGCACGCTCTTTAGC
TTATGCTTGGAATGTGCCAGCTATTGGTGTACACCATATGGAAGGGCATTTGCTAGCACCAATGTTGGAA
GATAATCCACCGACATTCCCTTTTGTTGCGTTATTAGTCTCAGGGGGACACACGCAATTAGTCCGTGTCG
ATGGCGTAGGACGTTATCAGTTACTGGGTGAATCAATTGATGATGCGGCAGGCGAAGCGTTTGATAAAAC
AGCGAAATTATTAGGCTTAGATTATCCGGGTGGTGCCGCGTTGGCGCGTTTGGCGGAAAAAGGTGATCCT
AAACGTTTTAAGTTTCCACGTCCGATGACGGATCGTCCAGGTTTGGATTTTAGTTTCTCCGGTTTAAAAA
CTTTTGCTGCCAATACACTGCAGCAAGCGATAAAAGAAGAAGAGGAATTAACCGAACAAACCAAAGCAGA
TATTGCCTATGCTTTCCAACAAGCTGTGGTTGAAACCTTAGTGATTAAATGCCGCCGTGCGTTAAAGGAA
ACGGGATTTAACCGCCTCGTGATTGCGGGGGGCGTAAGCGCAAATAAGCAACTTCGTCAGGATTTAGCAC
AATTAATGCAACAGTTAAAAGGGGAAGTATTTTATCCACAACCACAATTTTGTACCGATAATGGAGCCAT
GATTGCCTATACTGGTTTTTTACGTTTAAAACAAGGGGAGTCACAACCGCTTGCGATTCAGGTAAAACCG
CGTTGGGCGATGACTGAGCTTTCTGCGATTGATTAATATTTAACAAGGAAATCACCATGAGTGAACAGCT
AAAAATAAAAGCCATGCGTGCAGCAGCTGTGGGTTGTGTTTTAATGTTAATGATAATTGCCTTAGTGGTG
TTTATGCTCCCAACGGGCATATTAATTGATTATTTAACGCTAGCGGGAACTTGGGTCGGTGGTGGAACCA
CTTTTGGTATTTTAATGTTGGCAGCCTTACCCCCTCTAACAGGCGCTATTTTTTATTATTTTTGGAAATG
GGTATTAAAGTAAGATGGCAAAACTTTATTTTTATTATTCAACGATGAATGCGGGGAAATCCACCACCTT
ATTACAATCGTCCTATAACTACCAAGAACGCGACATGAATACCTTAGTCTATACGGCAGCCATTGATGAT
CGGTTTGGTGTGGGAAAAGTAACCTCACGTATTGGGATTAGCCAAGAGGCACAACTGTTTCATAAAGAAA
GTGATCTTTTTGTTGAAATTGCACAACATCTTCAACAACAACCTTTACATTGTATTTTAGTCGATGAGGC
GCAATTTTTAACCAAAACACAAGTGTATCAGCTTAGCGAAGTGGTGGATAAATTAAAAATTCCTGTGCTG
TGTTACGGTTTACGCACAGATTTCCAAGCAGAATTGTTCGAGGGAAGTAAGTACCTTTTAGCGTGGGCAG
ATCAATTAGAAGAGCTCAAAACCATTTGTTATTGCGGACGTAAAGCAAACTTTGTATTGCGTTTAAATGA
AAAAGGAGATGTTGTACGTGACGGTGCGCAAATTTAA
