# Supplementary material for: Comparative analysis reveals the Genomic Islands in Pasteurella multocida population genetics: on Symbiosis and adaptability
Source: BMC Genomics. 2019 Jan 18;20:63. doi: 10.1186/s12864-018-5366-6 (PMC6339346; doi:10.1186/s12864-018-5366-6)
Supplement: Supplementary file 9 — File S2. Detailed information on predicted phage of each strain (ZIP 5010 kb). [file 12864_2018_5366_MOESM9_ESM.zip › File. S2. Detailed information on predicted phage of each strain/1500E/phage_regions.fna]

>1	 16859-23341
ATGTCATTGAACGGTTCAGATCAAGATCCTTGGGGCAAACCCGGACAGAAAAAACCTGAGAGTCAGCGTC
CTGATAATGAAGGCGGTCAGCCGAATTGGAATGATAACCAGTCAGGTCGTAAGCAAAACAATCAAGAGCA
ATCACCACCTGATATTGAAGAGATTTTTAATAATCTGCTGAAAAAATTAGGCGGTTCAGGGAATGGCGGT
AAACGCAATAACTCGCATTCTGGTGGATCGTTAAATCTTGGTAAATTATTGCCAATTGCAGCGGTGATTG
GTGCAATTGTCTGGGGCGTTAGCGGTTTTTATACTGTCAAAGAAGCAGAACGTGGCGTGGTGATGCGTTT
TGGTGAATTACACGCTATTGTTCAACCGGGTTTAAACTGGAAACCGACTTTTATTGACCGCGTGATTCCG
GTGAACGTTGAGCAAGTGAAAGAGTTAAGAACACAGGGTTCAATGTTAACGCAAGATGAAAACATGGTGA
AGGTAGAAATGACGGTGCAGTATCGTGTTCATGATCCAGCCAAGTATTTATTCAGTGTGACTAATGCGGA
TGATAGTTTAAATCAAGCCACAGACAGTGCATTACGTTATGTGATTGGTCATATGTCAATGGATGATATT
TTAACCACGGGGCGTTCAGTGGTGCGTGAAAACACGTGGAAAACTTTAAACACAATTATTGAGCCTTATA
ATATGGGACTCGAAGTGGTGGACGTGAACTTCCAATCTGCGCGCCCACCAGAAGAAGTGAAAGATGCGTT
CGATGATGCGATTAAAGCGCAAGAAGATGAACAGCGTTATATTCGTGAGGCGGAAGCCTATGCACGTGAG
CGTGAGCCAATTGCGCGAGGTGATGCACAGCGTATTCTAGAAGAAGCGACTGCCTATAAAGATCGTGTGG
TGTTAGATGCCAAAGGGGAAGTGGAACGTTTCGAACGTTTGCTGCCAGAGTTTAAAGCGGCACCGGAGTT
ATTACGTGAACGTTTGTATATTCAAACCATGGAAAAAGTGATGGCGAATACACCAAAAGTGATGTTGGAT
GGCAATAGTGGAAACAATTTGACGGTGTTGCCATTAGAGCAAATTTTGAAGGGACAACAAACGAAAGGGA
AGTCAACAAATGCGACCTCAGAGGAAGTGCGTCCAGTGTTCCGTGCCGAGACACCAAACGTGATGCCTAC
ACAAACATCAACATCGTCAACACGACAAGAAAATACTCGCCAAGGGAGATTTAACTAATGCGTAAATTTT
TAACCCCTGTCATCGTTGTGATTGCTGCAATTTTATATTCCAGCATTGTGATTGTCTCAGAAGGGACCCG
TGGCATTATGTTGCGTTTTAGTAAAGTCCATCGTGATGCTGATAATAAAGTGGTGGTGTATAATCCGGGT
TTACATTTTAAAATTCCATTTATTGATTCGATCAAAATTTTAGATGCACGTATTCGTACGCTTGATGGTC
AAGCGGATCGTTTTGTGACCGTTGAGAAGAAAGATCTACTTGTGGATTCTTATGTCAAATGGCGTATTAG
TGATTTTGGTCGTTTTTATACGGCGACAGGTGGTGGCGATTATGCCCAAGCGTCCAATTTATTACGCCGT
AAAGTCAATGACCGTTTACGTTCTGAAACGGGGTCGAGAACCATTAAAGACATTGTATCAGGCACACGTG
GTGAATTGATGGAGGGTGCGCGTAAAGCATTAAATACGGGACCGGACAGTACAGCAGAATTAGGCATTGA
AGTAGTGGATGTGCGTGTCAAACAAATCAACCTGCCTGATGAAGTGTCTTCATCGATTTATCAACGTATG
CGTGCAGAACGTGATGCGGTCGCGCGTGAACATCGTTCACAAGGTCGTGAAAAAGCTGCCTTTATTCAAG
CCGATGTGGATCGTAAAGTGACCCTTATTCTGGCAAATGCCAATCGTACTGCACAAGAATTGCGAGGTTC
AGGTGATGCGACCGCCGCAAAAGTATTTTCTGATGCCTTTTCACAAGAGCCGCAGTTCTATAGTTTTTTA
AGAAGTTTAAAAGCCTATGAAAGCAGTTTCGCGAATTCAGATAATATGATGATTTTGAAACCGGACAGTG
ATTTCTTCCGTTTCATGCAAGCACCGACGAAATAAGCGGGCAAAGAAAAAGGCGTGAGTTTCAACTCACG
CCTTTTTTCATGTGGAGGAGATTTAGTCTTCAAGCATGAAGTCTTTTAAGTATTGGAAAATTTCACGGTA
AGCTTTAGGCGGTTTATTTTGTGCTTTTTCTTTTTGCGCTGCCCGAACTAGATTACGTAAATGTTGGCGA
TCCGCATCGGGATGTTGTTCAAGAAATTGCGTGATTGCTTCAGGGGTGTCAATCAAGGTATCACGTAACA
TTTCGAGCTTATGTAACATCGCTTGTTGCTGTTGATGTTTATTTTCCAGTTTTTCTAAGGCATCTTGGAT
CGGCTCAACATCGATATTGCGAAGTAATTTGCCGATATATTGTAATTGGCGACGTCTTGCTTCTTTTTGT
AAACGTTGTGCAAGTTCAATTGCCTCAAGTAACTTCTCTTCAAGCGGAATCTTTTCTAATTTTGCTTTGG
TGAGGTCAACCAGTTTCTCACCGAGTTTTTTTAATGCTTCGGCATCGCGCTTAATTTCGCTTTTACTGAC
CCAAATGATTTCCTCTTCTTCTTGTTCCCAGTCAGTATTGTCCCACTCAATTTTATTTTTGCCGCGTTTT
GCCATACTCTTTCCTTTCATCTCATAAAAACAAGCGAACATTTTAGCATGAAAATCTAAAATAGGATAAA
ATGCCCAAAATTTGTTTGAAGGAATCAATATGCAAAATACAGAAAAATCGACCGCACTTTTGAAACAACA
AGAGCAAACATTGCGTGAAGCAGTGCATTATGCTGTGGATATGGCACAAAAAGCAGGAGCGACTGCAGAA
GTGGCGGTCACAAAGGTCAGTGGATTGTCCGTTTCTACCCGTTTACAAGAGATTGAAAATGTCGAATTTA
CTAACGATGGTGCGTTAGGGATTTCGGTTTATTTAGGAAATCAAAAAGGCAATGCTTCGACGTCGGATTT
AAGCCCTGAGGCGATCAAAAACACTGTCGAAGCGGCAATATCCATTGCCAAATATACGTCGCCAGATGAG
TGTGCGGGATTGGCGGATTATGACTTAATGGCATTTGATGCGCCTGATTTAGCCCTTTATCATGCAGCGG
ATATTGATGTGGAAAAGGCGACGGCATTAGCATTGGAAACTGAGCAGGCGGCGTTAAATTATGATAAACG
TATTGTCAACAGTGAAGGTGCTGCGTTTAATTCACATACTGGAGTGCGTGTTTATGGAAATACACACGGG
ATGTTACAAAGTTATTTATCCAGTCGCTATTCGTTATCTTGTTCTGTCATTGCTGGTGTAGAAGATCAGC
TAGAACGAGATTATGAATATACGATTTCTCGTGACTTGAATCAGTTAGAAAGTGCGAGTTGGGTAGGAGA
GCATTGTGCGAAGAAAACCCTGTCTCGTTTACAACCACAAAAAATGGCAACCCAGCAAGTTCCAGTCATT
TTTTTGAATGATGTAGCAACGGGGCTTATTAGTCATTTAACCGCCGCGATTAGTGGGGGGAACTTATACC
GTAAATCAAGTTTTCTGTTAGATCATTTAGGGAAGCAAGTGCTACCCGATTGGTTCCACATTAGTGAACA
ACCTCATTTAATCGGACAACTCGCCTCTTCGCCTTTTGATAGTGAAGGCGTGCGCACTCAATGTCGTGAA
ATTATTAAGCAAGGCACTTTACAAACTTATTTGTTGACCAGTTATAGTGGGAAAAAATTAGGCATGCGAA
GCACGGGACATGCTGGGGGCATTCATAACTGGTTAGTGAAGCCAAATACCACGGGCGGATTGACCACCTT
ATTACGCCAGATGGGAACCGGATTGCTGGTAACCGATTTAATGGGGCAAGGGGTAAATTTAGTTACTGGT
GATTATTCACGTGGTGCAGCTGGTTTCTGGGTAGAAAATGGCGAAATTCAATATCCTGTGGCAGAAATTA
CTATTGCGGGTCAATTGAAAGAGATGTTACGCAATATCGTTGCCGTTGGTGATGATATTGAACATCGCTC
GAATATCCAAACAGGATCAATTTTATTAGAGCATCTCAAAGTGTCTGGAAATTAATTTTTGCAAATGATA
ATAATTACTATTGACATGAGGTGATAATTTGCTAAGATAGCCACATCTGTTAGAGATAAAGGTGGGAATG
ATAGAGTAGATCGTTTTCAGTCTGAGTCATACTCCAAACAGGTAGAGTAGAAAGTAAATTCGTTAGGGTA
TTTATGGGCTGAAGGTTTAAACTTCAGCCTTTTTTTTGTAGAATACGCTTTTATAACCCGATATAAAAGG
TAAATTAGAATGAAAAAACATCATGTTGGTATTTTAATCTCGGAACAAGACGTACGTGCACGTATTCAAA
CGCTTGGTCGTGAAATTACGCAATATTACCAACAAAAAGCAGTCGAGAAAGTCATTGTTGTTGGGCTCTT
ACGTGGTTCGTTTATGTTTATGGCAGATTTAGTGCGTGAGCTGAATTTACCGGTAGAAATCGAATTTATG
ACCACCTCTAGTTATGGTTCAGGCATGACGACCAATCACGATGTAAAAATCAGTAAAGATCTGGATGGTG
ACATTAAAGGTGAGCATGTTTTAATTATCGAAGATATTATCGATACAGGTTACACCTTACAAAAAGTGCG
TGAGATTCTGAAATTACGTGAACCTGCCTCGCTGCGCATTTGTACCTTGTTAGATAAGCCGTCACGTAGA
GAAGTGGAAGTGCCGGTGGAATGGGTAGGATTTAGTATCCCTGATGAATTTGTGGTGGGTTATGGCATTG
ATTATGCACAACGTTATCGTAATTTAGGGTATATTGGCCATGTGGTCTTAGAAGAATAACCAATATGCTT
GATGGCTTAAAAGGAGAACAAATGTATCTAGAACAGATTAAAGCAGAGTTAAATGAAGCTGCGACAGTAT
TAAATAAGTTTATTAACGATGAAAATAATATGAAATTAATTCAGCAAGCCGCTTTATTAATTTCAGACAG
CTTTAAACAAGGCGGGAAAGTGCTTTCTTGCGGAAATGGGGGGTCACATTGTGACGCCATGCATTTTGCG
GAAGAATTAACGGGGCGTTATCGTGAAAATCGACCGGGCTATCCTGCGATTGCGATTTCTGATGTAAGTC
ATTTAAGTTGTGTCAGTAATGATTTTGGTTATGAATATGTCTTTTCACGTTACGTGGAAGCTGTCGGTCA
AAAAGGCGATGTGTTATTTGGCTTATCAACGTCGGGTAATTCAAAAAATATCTTAAATGCCATTAAAGCG
GCTAAAGAAAAAGGCATGAAAGTGATTGCGATGACTGGGAAAGACGGTGGACAAATGGCGGGCATTGCGG
ATATTGAAATTCGTGTGCCACATTTCGGTTATGCGGATCGTATCCAAGAAATCCATATTAAAGTTATTCA
TATTTTGATGATGTTAATTGAATTTGAAATGGCAAAAACAGAATAAACGAGGTTGGCTCGCATGAAAGTG
CGGTCAGTTTTTTCTTTTTTTATGAAGTCCTTGATCAGTGATGGTCGAGGGCTTTTTTCATGCAAGTATT
TTTTATCAAAATACATTTGCATAATTATGCAATAAATATTAATATTATTTCAGTTTTCGCAAAAAAGAGA
TTTTTTCAACCATGGCAATTCGTGTTAAAAATTTAAATTTTTTTTATGGTTCTTCCCAAGCGTTGTTTGA
CATTAATTTAAGTGCAGAAGAAGGCGACACTGTCGTATTATTGGGACCAAGTGGTGCTGGAAAAAGCACT
TTGATTCGTACCCTAAATTTACTCGAAGTGCCTGCATCGGGTGAACTGATTATCGCAAACAGTCAATTTG
ATTTGTCTGAAGCGAAGACCAATCCAAAACAAATTTGCCGTTTACGTCAAGATGTCGGTATGGTTTTTCA
GCAATATCACCTTTGGCCACATTTAACGGTAATTGAAAATTTAATTGAAGCCCCGAAGAAAGTGCTTAAG
TTAAGTGACGAACAAGCCAGATCTGAGGCGTTAGAATTATTAAAACGGTTACGTTTAGCACAATTTGCCG
ATCGTTTTCCGCTTCATTTGTCAGGCGGTCAACAACAACGTGTCGCAATTGCTCGTGCTTTAATGATGAA
ACCGCAAGTGTTACTGTTTGATGAACCAACGGCTGCCTTAGATCCAGAAATTACCGCACAAGTCGTGGAT
ATTATTAAAGAATTGCAGCAAACGGGCATTACGCAAGTGATTGTGACGCATGAAGTGGGCGTTGCGAAAA
AAGTCGCCACAAAAGTGGTGTACATGGAACAAGGTCATATTATTGAAATGGGTGATGCGAGCTGTTTTAC
CAACCCAAAAACAGAACAATTTAAACAATATTTATCACACTAA
