# Supplementary material for: Comparative analysis reveals the Genomic Islands in Pasteurella multocida population genetics: on Symbiosis and adaptability
Source: BMC Genomics. 2019 Jan 18;20:63. doi: 10.1186/s12864-018-5366-6 (PMC6339346; doi:10.1186/s12864-018-5366-6)
Supplement: Supplementary file 9 — File S2. Detailed information on predicted phage of each strain (ZIP 5010 kb). [file 12864_2018_5366_MOESM9_ESM.zip › File. S2. Detailed information on predicted phage of each strain/2000/detail.txt]

gi|00000000|ref|NC_000000|  [asmbl_id: NC_000000].2210534, gc%: 40.25%

CDS_POSITION                       BLAST_HIT                                                                            EVALUE              prophage_PRO_SEQ
---------------------------------------------------------------------------------------------------------------------------------------------------------------------------------------

#### region 1 ####
548885..549883                     PHAGE_Plankt_PaV_LD_NC_016564: ABC transporter; -; phage(gi371496158)                1.65e-18            MALLNVENLSVHFGDENAPFKAVDRLSYTVNEGEVLGIVGESGSGKSVSSLAIMGLIDYPGRVQAEQLLFNQSDLLALTEKQKQKIVGADVSMIFQDAMTSLNPSYTVGYQIMEALKVHQGGAKAWRKERAIELLTLVGIPDPRSRLDVYPHQLSGGMSQRVMIAMAIACNPKLLIADEPTTALDVTIQAQIIDLLLELQRKENMALILITHDLALVAEAAHRIIVMYAGQVVEEGRAEEIFKCPRHPYTQALLRALPEFAEGKSRLQSLPGVVPGKYDRPTGCLLNPRCPYATDRCREQEPETRLVNGHRVKCHTPLNAQGMPSYTEFAVS
549900..550880                     PHAGE_Plankt_PaV_LD_NC_016564: ABC transporter; -; phage(gi371496158)                1.02e-24            MQELERQAPLLDAVNLKKYYPVKKGILSKPKLVKAVDGVSFTLERGKTLAIVGESGCGKSTLGRMLTMIEAPTEGELFYKGQNFLENDTATQKLRRKKIQIVFQNPYASLNPRKKIGTILEEPLLINTDLNAKERKQQVLEMMEKVGLKPEFYDRYPHMFSGGQRQRIAIARGLMLRPDIVVADEPVSALDVSVRAQVLNLMMDLQEEMGLSYVFISHDLSVVEHIADEVMVMYLGRCVEQGETKAIFNHPRHPYTQALLSATPRLEAEHRRERIKLTGELPSPLSPPKGCAFHARCRFAMEKCALEKPALKQYEDGSKIACFMLD
complement(550957..551742)         Zinc ABC transporter, permease protein ZnuB; -                                       N/A                 MFEILFPAWLTGMLLSLITAPLGAFVVWRKMAYFGDTLAHSALLGVALGIFLDINPYLSIVLLTLILAILMVWLEGKTQFSVDTLLGIIAHSCLSLGVVTVGLLQNVRVDLMAYLFGDLLAMNYEDLVVIGIGVVFVLVTLLYFWHPLLSTTVSPELAQVEGVNVQKMRFILMILTALTIALSMKFVGALIITSLLIIPSATARRFAKTPESMVFIAILISMLSISLGLLLSAYYDTAAGPSVVICASLLFLLSLMKKEHN
complement(551751..552542)         PHAGE_Bacill_G_NC_023719: gp245; -; phage(gi593777701)                               9.31e-18            MHIHSIKLPLVELKNINVVFEQKKALQNINLTLYPNSIITIVGPNGGGKSTLLKVLLKLLPPTSGQVIYHKNLRIGYVPQKIHLDHSLPITVERFLSLKKGISRQAIQDALSLLSISHLHKNSLQKLSGGEMQRVLLARAILNKPNLLVLDEPTQGVDINGQAELYQLIQQTQQQLNCAILMVSHDLNIVMADTNEVLCINQHICCAGTPETVSNDPTFIHFFGDQFAKNVALYTHKHNHKHDIHGDICCTSDFQSQQCTHKE
552735..554330                     PHAGE_Clostr_phiZP2_NC_018084: putative lysozyme-peptidase; -; phage(gi392972703)     1.71e-20            MRHVKLARDRRRRKLQIKIAIFFSIILFIVLVVSLGKKEEGQDSSADSQTQTETQIEKQPALSTATVESPSSVQADSTLSPPSSAESVEKQAITEHHTESSAVSMDEKNSDTQVDASSQETTAKPAENTLDATSFYDDLEAKDDEVDEIKPDMLDELAAFPEPVRHALSDLFDVMDQAMRIKNQFSHTVVKGDSLKDVLELSGLDASVSERLIKAYPEFKNLKPGQQFYWILDNQGELEYLNWLVSEREEKIYEKTADGQYQREILKKQSVWKKEVLKGRIDGSFNTALRTLGLDIRQINQLANALQWQINLKRLKKGDKFAVLVTREYIEGKLTGQGNVDGIHIISAGKSYYAIQASNGRYYNRQGETLGKGFARYPLQRQARVSSHFNPYRRHPVTGRIAPHKGVDFAMPVGTPVIAPADGIVEKVAYQANGAGRYIVVRHGREYQTVYMHLSRALVKAGQNVKRGQRIALSGNTGRSTGPHLHYEFHINGRAVNPLTVKLPGTSSGMGTAERKQFLVKAKEIERQLRL
complement(554406..555353)         PHAGE_Entero_4MG_NC_022968: putative phosphoribosylpyrophosphate synthetase; -; phage(gi563397545)     1.69e-25            MPDIKLFTGNATPELAKRISERLYLSLGDATVGRFSDGEIQVQINENVRGSDVFIIQSTCAPTNDNLMELIVMVDALRRASAGRITAVIPYFGYARQDRRVRSARVPITAKVVADFLSSVGVDRVLTCDLHAEQIQGFFDVPVDNVFGSPVLVHDMLKKIDMQNPIVVSPDIGGVVRARAIAKLLNDTDMAIIDKRRPRANVAQVMHIIGDVAGRDCILVDDMIDTGGTLCKAAEALKERGAKRVFAYATHAVFSGSAAKNLASDALDEVVVTDTIPLSPEIKALNKVRVLTLSGMLAEAIRRISNEESISAMFT
complement(555423..556310)         4-diphosphocytidyl-2-C-methyl-D-erythritol kinase (EC 2.7.1.148); -                  N/A                 MQHYHFSHSLLAQQEKPYRFPCPAKLNLFLYINGKRQDGYHELQTLFQFVDFGDWLDIEVREDNEICLTPELPSLKNEDNLVYRAAKLLQQKTNCALGANLTLDKILPMGSGLGGGSSNAATALVALNYLWNTQLSTKQLAKLGLMLGADVPIFVHGHAAFAEGVGEKITYCEPKEKWYVVLKPNVSISTATVFSDPDLIRNTPKQSLEQLLNQKYTNDCEKVVLNHYPEVEEILHRLLQYAPSRLTGTGACVFAEFNDEESAQLAFQTIPKNYFGFVAQGLNKSPLHNMLAKIS
complement(556310..556927)         Outer membrane lipoprotein LolB; -                                                   N/A                 MKKQHFLLPIIASFFLFACTLDTERPTDVKYISHTDPTWQQHLSQLKKIRDYTNQGQLGYISQKERFSTRFDWQYQNPTNYRLTLSSTLSPTTLSIEVRHNVMHLSDNKGPLRSAQDAKRLLKEIVGMDLPLDQFALWLKGQPDESREYRVAENHLLAHFSYPIDNQQWTADYLSYHQLPLPLPKDILLKTEGQTLKIRIDNWTY
complement(556968..558242)         PHAGE_Sinorh_phiN3_NC_028945: tRNA nucleotidyltransferase; -; phage(gi971759164)     3.82e-115           MNNKIKIYLVGGAVRDQLLNLVVKDRDWVVVGATPDDLLSQGYQQVGKDFPVFLHPQTKEEYALARTERKAGSGYTGFICDFSPTISLEQDLSRRDLTINALAQDLDGKIYDFYGGLTDLKQRLLRHVSPAFAEDPLRVLRVARFAARYHTLGFTIASETCELMQQLSQSGELSNLTAERVWLETEKALLEPHPEVYFQTLQEVGALQVLFPELAALQGVPNPAKYHPEIDTFVHTMLVLQQAVLLTENTDSDKSAVRFAAICHDLGKALTPKEILPHHYGHEKAGVMPTRRLCQRFKLPHAIQDFAELCCEYHSHIHKAFELRAETILKLFNRLDVWRKPERFKALLLVCIADTRGRTGFEQVDYPQREFLWQLYQSALQVNVQDIIQQGFQQQAIRDELNRRRIIAIKQTRAEILPRFTNPC

#### region 2 ####
742224..743471                     PROPHAGE_Escher_Sakai: FtsH protease regulator HflK; -; phage(gi15834404)            4.19e-127           MSLNGSDQDPWGKPGQKKPESQRPDNEGGQPNWNDNQSGRKQNNQEQSPPDIEEIFNNLLKKLGGSGNGGKRNNSHSGGSLNLGKLLPIAAVIGAIVWGVSGFYTVKEAERGVVMRFGELHAIVQPGLNWKPTFIDRVIPVNVEQVKELRTQGSMLTQDENMVKVEMTVQYRVHDPAKYLFSVTNADDSLNQATDSALRYVIGHMSMDDILTTGRSVVRENTWKTLNTIIEPYNMGLEVVDVNFQSARPPEEVKDAFDDAIKAQEDEQRYIREAEAYAREREPIARGDAQRILEEATAYKDRVVLDAKGEVERFERLLPEFKAAPELLRERLYIQTMEKVMANTPKVMLDGNSGNNLTVLPLEQILKGQQTKGKSTNATSEEVRPVFRAETPNVMPTQTSTSSTRQENTRQGRFN
743471..744358                     PROPHAGE_Escher_Sakai: FtsH protease regulator HflC; -; phage(gi15834405)            8.96e-123           MRKFLTPVIVVIAAILYSSIVIVSEGTRGIMLRFSKVHRDADNKVVVYNPGLHFKIPFIDSIKILDARIRTLDGQADRFVTVEKKDLLVDSYVKWRISDFGRFYTATGGGDYAQASNLLRRKVNDRLRSETGSRTIKDIVSGTRGELMEGARKALNTGPDSTAELGIEVVDVRVKQINLPDEVSSSIYQRMRAERDAVAREHRSQGREKAAFIQADVDRKVTLILANANRTAQELRGSGDATAAKVFSDAFSQEPQFYSFLRSLKAYESSFANSDNMMILKPDSDFFRFMQAPTK
complement(744416..744958)         FIG138315: Putative alpha helix protein; -                                           N/A                 MAKRGKNKIEWDNTDWEQEEEEIIWVSKSEIKRDAEALKKLGEKLVDLTKAKLEKIPLEEKLLEAIELAQRLQKEARRRQLQYIGKLLRNIDVEPIQDALEKLENKHQQQQAMLHKLEMLRDTLIDTPEAITQFLEQHPDADRQHLRNLVRAAQKEKAQNKPPKAYREIFQYLKDFMLED
745053..746408                     PROPHAGE_Escher_Sakai: protease TldD; -; phage(gi15833371)                           1.15e-05            MQNTEKSTALLKQQEQTLREAVHYAVDMAQKAGATAEVAVTKVSGLSVSTRLQEIENVEFTNDGALGISVYLGNQKGNASTSDLSPEAIKNTVEAAISIAKYTSPDECAGLADYDLMAFDAPDLALYHAADIDVEKATALALETEQAALNYDKRIVNSEGAAFNSHTGVRVYGNTHGMLQSYLSSRYSLSCSVIAGVEDQLERDYEYTISRDLNQLESASWVGEHCAKKTLSRLQPQKMATQQVPVIFLNDVATGLISHLTAAISGGNLYRKSSFLLDHLGKQVLPDWFHISEQPHLIGQLASSPFDSEGVRTQCREIIKQGTLQTYLLTSYSGKKLGMRSTGHAGGIHNWLVKPNTTGGLTTLLRQMGTGLLVTDLMGQGVNLVTGDYSRGAAGFWVENGEIQYPVAEITIAGQLKEMLRNIVAVGDDIEHRSNIQTGSILLEHLKVSGN
746643..747182                     PHAGE_Cellul_phiST_NC_020842: hypothetical protein; -; phage(gi472339898)            6.66e-05            MKKHHVGILISEQDVRARIQTLGREITQYYQQKAVEKVIVVGLLRGSFMFMADLVRELNLPVEIEFMTTSSYGSGMTTNHDVKISKDLDGDIKGEHVLIIEDIIDTGYTLQKVREILKLREPASLRICTLLDKPSRREVEVPVEWVGFSIPDEFVVGYGIDYAQRYRNLGYIGHVVLEE
747188..747799                     PHAGE_Caulob_Cr30_NC_025422: phosphoheptose isomerase; -; phage(gi725949171)         4.51e-17            MLDGLKGEQMYLEQIKAELNEAATVLNKFINDENNMKLIQQAALLISDSFKQGGKVLSCGNGGSHCDAMHFAEELTGRYRENRPGYPAIAISDVSHLSCVSNDFGYEYVFSRYVEAVGQKGDVLFGLSTSGNSKNILNAIKAAKEKGMKVIAMTGKDGGQMAGIADIEIRVPHFGYADRIQEIHIKVIHILMMLIEFEMAKTE
747975..748706                     PHAGE_Plankt_PaV_LD_NC_016564: ABC transporter; -; phage(gi371496158)                1.26e-35            MAIRVKNLNFFYGSSQALFDINLSAEEGDTVVLLGPSGAGKSTLIRTLNLLEVPASGELIIANSQFDLSEAKTNPKQICRLRQDVGMVFQQYHLWPHLTVIENLIEAPKKVLKLSDEQARSEALELLKRLRLAQFADRFPLHLSGGQQQRVAIARALMMKPQVLLFDEPTAALDPEITAQVVDIIKELQQTGITQVIVTHEVGVAKKVATKVVYMEQGHIIEMGDASCFTNPKTEQFKQYLSH
