# Supplementary material for: Comparative analysis reveals the Genomic Islands in Pasteurella multocida population genetics: on Symbiosis and adaptability
Source: BMC Genomics. 2019 Jan 18;20:63. doi: 10.1186/s12864-018-5366-6 (PMC6339346; doi:10.1186/s12864-018-5366-6)
Supplement: Supplementary file 9 — File S2. Detailed information on predicted phage of each strain (ZIP 5010 kb). [file 12864_2018_5366_MOESM9_ESM.zip › File. S2. Detailed information on predicted phage of each strain/2000/phage_regions.fna]

>1	 548885-558242
ATGGCGTTATTAAATGTAGAAAATCTTTCGGTGCATTTTGGTGATGAAAATGCCCCTTTTAAAGCGGTGG
ATCGCCTCAGTTACACGGTCAATGAAGGTGAAGTATTAGGTATTGTTGGCGAATCAGGTTCAGGAAAATC
GGTGAGCTCACTCGCGATTATGGGCCTAATTGATTATCCAGGGCGTGTACAAGCGGAACAATTGCTGTTT
AATCAAAGTGATTTACTTGCCTTGACTGAAAAACAAAAGCAGAAAATTGTGGGAGCCGATGTGTCCATGA
TTTTCCAAGATGCGATGACCAGTTTAAACCCAAGTTATACGGTGGGTTATCAAATTATGGAAGCACTCAA
AGTTCATCAAGGTGGGGCTAAAGCATGGCGTAAAGAACGTGCTATCGAATTATTAACCTTAGTGGGCATT
CCTGATCCGCGTTCGCGTTTAGATGTGTATCCGCATCAATTATCGGGGGGTATGAGTCAACGTGTGATGA
TTGCGATGGCGATTGCCTGTAATCCGAAATTATTAATTGCAGATGAACCGACAACTGCGTTAGACGTGAC
GATTCAAGCACAGATTATTGATTTATTGCTGGAATTACAGCGTAAAGAAAATATGGCGTTAATCCTGATC
ACCCATGATCTTGCCTTAGTCGCGGAAGCAGCCCACCGCATTATTGTGATGTATGCAGGGCAAGTGGTTG
AAGAAGGACGAGCGGAGGAAATTTTTAAATGTCCACGCCATCCATATACTCAAGCGCTATTACGTGCGTT
ACCAGAATTTGCAGAAGGAAAATCACGTTTACAATCTTTACCGGGGGTTGTGCCGGGGAAATATGATCGC
CCAACAGGCTGTTTATTAAATCCACGTTGCCCATACGCCACAGATCGTTGTCGTGAGCAAGAACCAGAAA
CCCGTTTGGTGAATGGACATCGCGTCAAATGTCATACGCCGTTGAATGCGCAAGGTATGCCAAGTTATAC
AGAATTTGCAGTGTCATAATAAGAAAGAGAACAATATGCAAGAACTTGAGAGACAAGCACCTTTGTTGGA
TGCAGTGAATTTGAAAAAATACTATCCCGTTAAAAAAGGGATATTGAGTAAGCCGAAGTTAGTGAAAGCG
GTAGATGGGGTTTCATTTACCTTAGAGCGCGGTAAAACATTGGCGATCGTGGGGGAGTCAGGTTGTGGTA
AATCTACACTTGGTCGCATGCTAACCATGATTGAAGCCCCAACAGAAGGTGAACTTTTCTATAAAGGACA
AAACTTTTTGGAAAATGACACGGCCACACAAAAATTGCGTCGTAAGAAAATTCAAATTGTGTTTCAAAAT
CCTTATGCTTCTTTAAATCCACGCAAAAAAATTGGCACGATTTTAGAAGAGCCGTTGTTGATCAATACGG
ATTTGAATGCCAAAGAACGTAAGCAGCAAGTGTTGGAAATGATGGAAAAAGTGGGCTTAAAACCAGAGTT
TTACGATCGCTATCCACACATGTTCTCAGGGGGACAACGTCAACGTATCGCGATTGCGCGTGGGTTAATG
TTGCGTCCTGATATTGTGGTGGCGGATGAACCGGTTTCTGCGCTTGATGTGTCTGTCCGTGCCCAAGTAT
TAAACTTGATGATGGATCTGCAAGAAGAAATGGGATTATCTTATGTGTTTATTTCCCACGATCTTTCGGT
GGTGGAACACATTGCCGATGAAGTGATGGTTATGTATTTAGGGCGTTGTGTTGAACAAGGTGAAACGAAG
GCAATTTTTAACCATCCTCGTCATCCTTACACGCAAGCCTTACTTTCAGCTACACCGCGTTTGGAAGCTG
AACATCGTCGCGAAAGAATTAAACTGACAGGTGAGTTGCCGAGTCCATTAAGTCCACCTAAAGGCTGTGC
TTTCCATGCTCGTTGTCGTTTTGCTATGGAAAAATGTGCCCTCGAGAAACCAGCTTTAAAACAGTATGAG
GATGGCAGCAAGATTGCCTGTTTTATGCTAGATTAATGCAAATAAAAAGCGAACTTTGGTTCGCTTTTTC
ATGTTCGTGAAAAAAGTGTAAATGGGACCGCTCTTTAGCGGTTTAATTATGTTCTTTTTTCATTAATGAC
AACAAGAATAACAAACTAGCGCAGATGACCACAGAAGGACCTGCTGCGGTATCGTAGTAAGCGGAAAGTA
ATAAGCCCAAACTAATTGAAAGCATACTTATAAGAATTGCAATGAACACCATACTCTCTGGGGTTTTGGC
AAACCGCCTTGCCGTGGCGGAAGGAATAATCAGGAGTGAGGTGATAATTAAGGCACCAACAAATTTCATA
CTAAGTGCAATCGTCAGTGCGGTTAAGATCATTAAAATAAAACGCATTTTCTGCACATTTACCCCTTCAA
CTTGTGCAAGTTCTGGACTGACTGTGGTCGAAAGGAGCGGATGCCAGAAATACAATAATGTCACCAGCAC
AAATACAACACCTATACCAATCACCACTAAATCCTCATAGTTCATGGCTAATAGATCGCCAAAAAGATAA
GCCATTAAATCCACGCGGACATTTTGCAATAAGCCAACGGTGACCACACCCAGCGATAAACAACTGTGCG
CAATGATGCCAAGTAATGTATCCACCGAAAATTGTGTTTTCCCTTCTAGCCATACCATGAGGATGGCGAG
GATTAACGTCAGCAGCACAATCGAAAGGTAAGGGTTGATATCTAGGAAAATTCCCAATGCCACTCCAAGT
AATGCGGAATGAGCAAGTGTATCACCAAAGTAAGCCATTTTTCGCCAGACCACAAAAGCACCGAGTGGTG
CTGTAATCAGGGAAAGCAACATACCGGTCAGCCAAGCGGGAAAAAGAATTTCAAACATGATTTATCCTAT
TCTTTATGAGTACATTGTTGAGATTGGAAATCTGACGTACAGCAAATATCGCCATGTATGTCATGTTTAT
GGTTGTGTTTATGGGTATATAGTGCGACATTTTTGGCAAATTGGTCACCAAAGAAATGAATAAACGTGGG
ATCATTTGAAACCGTTTCTGGTGTTCCCGCACAGCAAATATGTTGATTAATACAGAGCACTTCATTGGTA
TCTGCCATCACAATATTGAGATCGTGAGAAACCATGAGAATGGCACAATTTAATTGTTGCTGTGTTTGTT
GAATTAACTGATAAAGTTCTGCTTGCCCATTGATATCGACGCCTTGCGTTGGTTCATCTAATACCAATAA
ATTTGGTTTATTCAAGATAGCGCGGGCTAAGAGTACCCGTTGCATCTCTCCACCAGATAATTTTTGTAGG
CTATTTTTATGTAAGTGACTAATTGACAATAATGACAAAGCGTCTTGGATAGCTTGGCGAGAAATCCCTT
TTTTGAGTGATAAAAAGCGTTCAACAGTAATCGGCAGACTATGATCTAAGTGAATTTTTTGCGGCACGTA
ACCAATACGTAAGTTTTTATGGTAAATAACTTGTCCCGAAGTAGGGGGAAGCAATTTGAGTAATACCTTT
AATAAGGTTGATTTTCCGCCACCATTAGGACCGACAATCGTAATGATCGAATTGGGATAAAGGGTTAAAT
TGATATTTTGTAATGCTTTTTTCTGTTCAAAAACAACATTGATGTTTTTTAATTCAACTAAGGGTAATTT
TATAGAATGAATGTGCATTATTTGCTAGACTTGACGGCTTAAAGTTGCAGTAAAAATAGCTTATTTTGAT
TCGTTTAACAAGTTTATCCAATGAAAATAAGTACGATGAATACAATTTGGGCATTCATATGCCTTTTTTA
ACATTCCGTTGAATTTTTTATTGTTTGCTTGGTCATAATTAAACGAATTGAGAAACAAAGGAATAGAAGC
GTGCGGCACGTTAAATTAGCAAGAGATAGACGAAGAAGAAAATTGCAGATTAAGATCGCAATTTTTTTTA
GCATTATTTTATTCATCGTTCTCGTTGTATCGTTGGGAAAAAAAGAAGAAGGGCAAGATTCAAGTGCAGA
TAGCCAAACACAAACAGAAACTCAAATTGAAAAGCAACCTGCCTTATCTACAGCCACGGTAGAATCGCCT
TCTTCGGTACAAGCGGATAGCACCCTTTCTCCTCCCTCATCCGCGGAATCAGTAGAAAAGCAAGCGATAA
CAGAACATCATACTGAGTCTTCCGCTGTCAGTATGGATGAAAAAAACAGTGACACTCAAGTAGATGCATC
GTCACAAGAAACGACAGCAAAACCCGCAGAAAATACACTAGATGCAACGTCTTTTTATGATGATTTAGAA
GCAAAAGATGATGAGGTTGATGAAATCAAACCCGATATGCTAGATGAATTGGCAGCCTTTCCTGAACCTG
TTCGTCATGCGCTGAGTGATTTGTTTGATGTTATGGATCAGGCAATGCGGATTAAAAATCAGTTCAGCCA
CACGGTGGTAAAAGGGGATTCCTTAAAAGATGTTTTAGAGTTGTCTGGCTTAGATGCCAGTGTAAGCGAG
CGCTTAATTAAAGCCTATCCTGAATTTAAAAACTTAAAGCCGGGTCAGCAATTTTATTGGATCTTAGATA
ACCAAGGCGAACTCGAATACCTTAATTGGTTGGTTTCAGAGAGAGAAGAAAAAATCTACGAAAAAACAGC
AGATGGTCAATATCAGCGTGAAATTTTAAAGAAACAAAGTGTTTGGAAAAAAGAGGTGTTAAAAGGCAGA
ATTGACGGTTCTTTTAATACCGCATTAAGAACATTAGGTTTAGATATCCGCCAAATTAATCAACTTGCGA
ATGCATTACAATGGCAAATTAATTTAAAACGGCTAAAAAAAGGCGATAAATTTGCGGTATTAGTGACACG
TGAATATATTGAAGGGAAGCTGACGGGACAAGGTAATGTGGATGGAATCCATATTATTTCAGCTGGCAAA
AGTTATTATGCGATTCAAGCGAGTAATGGGCGTTATTATAATCGCCAAGGCGAAACGCTAGGCAAAGGTT
TTGCTCGTTATCCTTTACAACGTCAGGCTCGCGTTTCTTCTCATTTTAATCCCTATCGACGCCACCCTGT
GACTGGGCGTATTGCACCACATAAAGGCGTGGATTTTGCTATGCCCGTTGGTACACCGGTCATTGCACCG
GCGGATGGTATTGTGGAAAAAGTCGCGTATCAAGCAAATGGCGCAGGACGTTATATTGTGGTACGACATG
GGCGTGAATATCAAACCGTTTATATGCACTTAAGCCGTGCTCTAGTCAAAGCAGGGCAAAATGTTAAACG
TGGTCAACGTATTGCTCTTTCGGGAAATACAGGGCGTTCGACAGGACCGCATTTACATTATGAATTTCAT
ATTAATGGTCGCGCGGTTAATCCATTGACTGTGAAATTACCGGGAACAAGTAGTGGTATGGGAACTGCTG
AGCGTAAACAATTCTTAGTGAAAGCGAAAGAAATTGAGCGGCAGCTCAGACTATAAAAGACGACGCTTAT
CGAGATAAAAAAGTGCGGTTAAAAATTCAATATTTTTAACCGCACTTTTTTTGTCATTTGACTAGGTGAA
CATTGCAGAAATTGATTCTTCGTTACTGATACGACGAATAGCTTCAGCCAACATACCTGAAAGGGTTAAT
ACGCGGACTTTGTTTAATGCTTTAATTTCTGGTGAAAGGGGGATCGTGTCTGTTACTACCACCTCATCTA
ATGCATCACTGGCAAGATTTTTCGCAGCCGAGCCAGAGAATACTGCGTGAGTCGCATAGGCAAAAACACG
TTTAGCCCCGCGTTCTTTTAAGGCTTCAGCCGCTTTACATAATGTCCCACCAGTATCAATCATATCATCC
ACAAGAATACAATCACGACCTGCAACATCCCCGATAATATGCATGACTTGTGCTACATTGGCACGTGGAC
GACGTTTATCAATAATTGCCATATCGGTATCATTCAGTAATTTTGCGATAGCGCGGGCACGTACGACGCC
TCCAATATCTGGTGAAACGACAATCGGATTTTGCATGTCGATTTTCTTTAACATATCATGCACTAATACA
GGTGAACCAAAGACGTTATCAACAGGCACATCAAAAAAACCTTGGATTTGTTCCGCGTGTAAATCACAAG
TTAACACGCGATCGACACCTACACTAGAAAGGAAGTCTGCCACGACTTTTGCTGTAATCGGTACACGAGC
AGAGCGGACACGACGATCTTGGCGTGCATAACCAAAATAAGGAATTACCGCGGTAATACGACCAGCAGAT
GCTCGACGTAACGCATCAACCATGACAATCAACTCCATTAGGTTATCGTTTGTTGGGGCACAAGTAGATT
GAATAATGAACACATCACTACCACGTACGTTTTCGTTGATCTGAACTTGAATTTCTCCATCACTGAAACG
ACCAACAGTCGCATCACCTAATGAGAGATATAAACGTTCAGAAATTCGTTTTGCTAGTTCTGGTGTTGCA
TTACCAGTAAAGAGTTTTATATCAGGCATTGTTAATTGAACCTCGAGGTTTAGATTGTAAAGAAATAAAA
ATGGTTGAGTAAATTCGTTATTATCGAGCTAGCTGATTTTCGCTAGCATATTATGTAAAGGTGATTTATT
TAATCCTTGTGCGACAAAACCAAAATAGTTTTTGGGTATTGTTTGAAATGCGAGTTGTGCACTTTCTTCG
TCATTAAATTCGGCAAATACACAAGCGCCGGTGCCTGTTAATCTTGATGGCGCATATTGTAACAATCTGT
GGAGTATTTCTTCAACCTCTGGATAATGATTTAACACAACTTTTTCACAATCGTTTGTATATTTTTGATT
GAGGAGTTGCTCCAGAGATTGCTTAGGGGTATTACGAATTAAATCTGGATCAGAAAAGACGGTCGCGGTT
GATATAGACACATTTGGCTTTAAAACCACATACCATTTCTCTTTTGGCTCACAATAAGTAATTTTTTCAC
CTACTCCTTCAGCAAATGCCGCGTGACCATGGACAAAAATTGGTACGTCTGCACCGAGCATTAATCCTAG
TTTAGCAAGTTGTTTTGTGCTGAGTTGCGTATTCCACAGGTAATTTAATGCGACTAATGCTGTTGCCGCA
TTAGACGAGCCTCCCCCGAGCCCACTTCCCATCGGTAGAATCTTATCAAGTGTCAGATTGGCGCCTAAAG
CACAATTGGTTTTTTGTTGCAGTAATTTTGCTGCGCGATAGACTAAATTATCTTCATTTTTTAGTGAGGG
GAGTTCTGGCGTTAGGCAGATTTCGTTATCTTCGCGAACCTCAATATCTAACCAATCACCAAAATCAACA
AATTGAAAAAGGGTTTGTAGTTCGTGATAACCATCTTGACGTTTCCCATTAATGTAGAGAAATAAGTTAA
GTTTAGCCGGACAAGGGAAACGATATGGTTTTTCTTGTTGTGCTAAAAGTGAGTGAGAAAAATGATAATG
TTGCATTAATAAGTCCAGTTATCGATACGAATCTTTAAAGTTTGCCCTTCTGTCTTCAACAAAATATCCT
TCGGTAAAGGAAGTGGAAGTTGATGATAGCTTAAGTAATCCGCTGTCCATTGTTGATTATCGATAGGATA
GCTAAAGTGGGCGAGTAAGTGATTTTCAGCGACTCGATATTCCCGACTCTCATCAGGCTGTCCTTTTAAC
CAAAGGGCGAATTGGTCAAGCGGTAAATCCATCCCAACAATCTCTTTCAGTAACCGCTTGGCATCCTGTG
CTGAGCGGAGAGGTCCTTTATTATCAGACAGGTGCATAACATTATGACGTACTTCAATAGATAGGGTTGT
TGGGCTCAGTGTGGAAGACAAGGTTAGACGGTAGTTGGTTGGATTTTGGTATTGCCAGTCAAAACGAGTA
GAAAATCGTTCTTTCTGACTGATATAACCTAACTGACCTTGGTTAGTGTAATCGCGAATCTTCTTAAGTT
GAGATAAATGTTGTTGCCACGTGGGATCGGTGTGACTGATATATTTCACATCCGTTGGACGTTCTGTATC
CAGGGTACAAGCAAATAAAAAGAAACTTGCAATGATAGGCAAAAGAAAATGTTGTTTTTTCATAACCAAT
AAAAGTACTCAAAATTGTGATTATTTTACGAGCTTAACACGGATTAGTAAAGCGCGGGAGGATTTCCGCG
CGTGTCTGTTTAATCGCGATTATACGACGGCGATTGAGTTCATCACGAATGGCTTGCTGCTGGAAACCTT
GTTGGATGATGTCTTGCACGTTGACCTGCAGAGCACTTTGATAAAGTTGCCAGAGAAATTCACGTTGTGG
ATAGTCAACTTGTTCAAATCCGGTCCTACCACGCGTGTCTGCAATACAGACTAACAAAAGTGCTTTAAAA
CGTTCCGGCTTACGCCAGACATCTAGACGATTGAATAATTTCAATATTGTCTCCGCACGTAATTCAAAGG
CTTTGTGTATGTGCGAATGATATTCACAACAAAGTTCTGCAAAATCTTGAATTGCGTGAGGTAATTTAAA
GCGCTGACATAAGCGTCTTGTCGGCATGACACCAGCTTTTTCATGTCCATAATGATGTGGCAATATTTCT
TTTGGTGTTAAGGCTTTTCCTAAATCATGACAAATTGCAGCAAAACGTACCGCACTTTTGTCACTGTCCG
TGTTTTCTGTCAACAAGACTGCTTGTTGTAGGACCAGCATAGTATGCACAAACGTATCTATTTCTGGATG
GTATTTCGCGGGATTGGGGACGCCCTGTAATGCAGCTAATTCAGGAAACAGTACTTGTAATGCGCCCACC
TCTTGTAGCGTTTGGAAATACACTTCAGGATGCGGTTCTAATAAGGCTTTTTCTGTTTCTAACCAGACAC
GTTCTGCGGTTAGGTTTGACAGCTCACCACTTTGTGATAACTGTTGCATCAATTCGCAGGTTTCAGATGC
AATAGTGAAGCCAAGAGTATGGTAGCGAGCAGCAAAACGTGCCACACGTAATACGCGTAGCGGATCTTCT
GCAAAGGCGGGGGAAACGTGGCGTAAAAGACGTTGTTTTAAATCCGTAAGACCACCATAAAAATCATAGA
TTTTTCCGTCAAGATCTTGAGCGAGCGCATTGATAGTTAAATCACGTCGACTTAAATCTTGTTCCAAAGA
AATTGTAGGTGAAAAATCACAAATGAAGCCAGTATAGCCGCTACCCGCTTTACGTTCTGTTCTAGCGAGA
GCATATTCTTCTTTTGTTTGGGGATGCAGAAAAACAGGAAAGTCTTTGCCGACTTGTTGATAGCCTTGTG
ATAGTAAATCATCTGGCGTTGCACCAACTACGACCCAATCACGATCTTTCACAACAAGATTGAGGAGCTG
ATCTCGCACAGCACCTCCAACTAAATAGATTTTTATCTTGTTGTTCAT


>2	 742224-748706
ATGTCATTGAACGGTTCAGATCAAGATCCTTGGGGCAAACCCGGACAGAAAAAACCTGAGAGTCAGCGTC
CTGATAATGAAGGCGGTCAGCCGAATTGGAATGATAACCAGTCAGGTCGTAAGCAAAACAATCAAGAGCA
ATCACCACCTGATATTGAAGAGATTTTTAATAATCTGCTGAAAAAATTAGGCGGTTCAGGGAATGGCGGT
AAACGCAATAACTCGCATTCTGGTGGATCGTTAAATCTTGGTAAATTATTGCCAATTGCAGCGGTGATTG
GTGCAATTGTCTGGGGCGTTAGCGGTTTTTATACTGTCAAAGAAGCAGAACGTGGCGTGGTGATGCGTTT
TGGTGAATTACACGCTATTGTTCAACCGGGTTTAAACTGGAAACCGACTTTTATTGACCGCGTGATTCCG
GTGAACGTTGAGCAAGTGAAAGAGTTAAGAACACAGGGTTCAATGTTAACGCAAGATGAAAACATGGTGA
AGGTAGAAATGACGGTGCAGTATCGTGTTCATGATCCAGCCAAGTATTTATTCAGTGTGACTAATGCGGA
TGATAGTTTAAATCAAGCCACAGACAGTGCATTACGTTATGTGATTGGTCATATGTCAATGGATGATATT
TTAACCACGGGGCGTTCAGTGGTGCGTGAAAACACGTGGAAAACTTTAAACACAATTATTGAGCCTTATA
ATATGGGACTCGAAGTGGTGGACGTGAACTTCCAATCTGCGCGCCCACCAGAAGAAGTGAAAGATGCGTT
CGATGATGCGATTAAAGCGCAAGAAGATGAACAGCGTTATATTCGTGAGGCGGAAGCCTATGCACGTGAG
CGTGAGCCAATTGCGCGAGGTGATGCACAGCGTATTCTAGAAGAAGCGACTGCCTATAAAGATCGTGTGG
TGTTAGATGCCAAAGGGGAAGTGGAACGTTTCGAACGTTTGCTGCCAGAGTTTAAAGCGGCACCGGAGTT
ATTACGTGAACGTTTGTATATTCAAACCATGGAAAAAGTGATGGCGAATACACCAAAAGTGATGTTGGAT
GGCAATAGTGGAAACAATTTGACGGTGTTGCCATTAGAGCAAATTTTGAAGGGACAACAAACGAAAGGGA
AGTCAACAAATGCGACCTCAGAGGAAGTGCGTCCAGTGTTCCGTGCCGAGACACCAAACGTGATGCCTAC
ACAAACATCAACATCGTCAACACGACAAGAAAATACTCGCCAAGGGAGATTTAACTAATGCGTAAATTTT
TAACCCCTGTCATCGTTGTGATTGCTGCAATTTTATATTCCAGCATTGTGATTGTCTCAGAAGGGACCCG
TGGCATTATGTTGCGTTTTAGTAAAGTCCATCGTGATGCTGATAATAAAGTGGTGGTGTATAATCCGGGT
TTACATTTTAAAATTCCATTTATTGATTCGATCAAAATTTTAGATGCACGTATTCGTACGCTTGATGGTC
AAGCGGATCGTTTTGTGACCGTTGAGAAGAAAGATCTACTTGTGGATTCTTATGTCAAATGGCGTATTAG
TGATTTTGGTCGTTTTTATACGGCGACAGGTGGTGGCGATTATGCCCAAGCGTCCAATTTATTACGCCGT
AAAGTCAATGACCGTTTACGTTCTGAAACGGGGTCGAGAACCATTAAAGACATTGTATCAGGCACACGTG
GTGAATTGATGGAGGGTGCGCGTAAAGCATTAAATACGGGACCGGACAGTACAGCAGAATTAGGCATTGA
AGTAGTGGATGTGCGTGTCAAACAAATCAACCTGCCTGATGAAGTGTCTTCATCGATTTATCAACGTATG
CGTGCAGAACGTGATGCGGTCGCGCGTGAACATCGTTCACAAGGTCGTGAAAAAGCTGCCTTTATTCAAG
CCGATGTGGATCGTAAAGTGACCCTTATTCTGGCAAATGCCAATCGTACTGCACAAGAATTGCGAGGTTC
AGGTGATGCGACCGCCGCAAAAGTATTTTCTGATGCCTTTTCACAAGAGCCGCAGTTCTATAGTTTTTTA
AGAAGTTTAAAAGCCTATGAAAGCAGTTTCGCGAATTCAGATAATATGATGATTTTGAAACCGGACAGTG
ATTTCTTCCGTTTCATGCAAGCACCGACGAAATAAGCGGGCAAAGAAAAAGGCGTGAGTTTCAACTCACG
CCTTTTTTCATGTGGAGGAGATTTAGTCTTCAAGCATGAAGTCTTTTAAGTATTGGAAAATTTCACGGTA
AGCTTTAGGCGGTTTATTTTGTGCTTTTTCTTTTTGCGCTGCCCGAACTAGATTACGTAAATGTTGGCGA
TCCGCATCGGGATGTTGTTCAAGAAATTGCGTGATTGCTTCAGGGGTGTCAATCAAGGTATCACGTAACA
TTTCGAGCTTATGTAACATCGCTTGTTGCTGTTGATGTTTATTTTCCAGTTTTTCTAAGGCATCTTGGAT
CGGCTCAACATCGATATTGCGAAGTAATTTGCCGATATATTGTAATTGGCGACGTCTTGCTTCTTTTTGT
AAACGTTGTGCAAGTTCAATTGCCTCAAGTAACTTCTCTTCAAGCGGAATCTTTTCTAATTTTGCTTTGG
TGAGGTCAACCAGTTTCTCACCGAGTTTTTTTAATGCTTCGGCATCGCGCTTAATTTCGCTTTTACTGAC
CCAAATGATTTCCTCTTCTTCTTGTTCCCAGTCAGTATTGTCCCACTCAATTTTATTTTTGCCGCGTTTT
GCCATACTCTTTCCTTTCATCTCATAAAAACAAGCGAACATTTTAGCATGAAAATCTAAAATAGGATAAA
ATGCCCAAAATTTGTTTGAAGGAATCAATATGCAAAATACAGAAAAATCGACCGCACTTTTGAAACAACA
AGAGCAAACATTGCGTGAAGCAGTGCATTATGCTGTGGATATGGCACAAAAAGCAGGAGCGACTGCAGAA
GTGGCGGTCACAAAGGTCAGTGGATTGTCCGTTTCTACCCGTTTACAAGAGATTGAAAATGTCGAATTTA
CTAACGATGGTGCGTTAGGGATTTCGGTTTATTTAGGAAATCAAAAAGGCAATGCTTCGACGTCGGATTT
AAGCCCTGAGGCGATCAAAAACACTGTCGAAGCGGCAATATCCATTGCCAAATATACGTCGCCAGATGAG
TGTGCGGGATTGGCGGATTATGACTTAATGGCATTTGATGCGCCTGATTTAGCCCTTTATCATGCAGCGG
ATATTGATGTGGAAAAGGCGACGGCATTAGCATTGGAAACTGAGCAGGCGGCGTTAAATTATGATAAACG
TATTGTCAACAGTGAAGGTGCTGCGTTTAATTCACATACTGGAGTGCGTGTTTATGGAAATACACACGGG
ATGTTACAAAGTTATTTATCCAGTCGCTATTCGTTATCTTGTTCTGTCATTGCTGGTGTAGAAGATCAGC
TAGAACGAGATTATGAATATACGATTTCTCGTGACTTGAATCAGTTAGAAAGTGCGAGTTGGGTAGGAGA
GCATTGTGCGAAGAAAACCCTGTCTCGTTTACAACCACAAAAAATGGCAACCCAGCAAGTTCCAGTCATT
TTTTTGAATGATGTAGCAACGGGGCTTATTAGTCATTTAACCGCCGCGATTAGTGGGGGGAACTTATACC
GTAAATCAAGTTTTCTGTTAGATCATTTAGGGAAGCAAGTGCTACCCGATTGGTTCCACATTAGTGAACA
ACCTCATTTAATCGGACAACTCGCCTCTTCGCCTTTTGATAGTGAAGGCGTGCGCACTCAATGTCGTGAA
ATTATTAAGCAAGGCACTTTACAAACTTATTTGTTGACCAGTTATAGTGGGAAAAAATTAGGCATGCGAA
GCACGGGACATGCTGGGGGCATTCATAACTGGTTAGTGAAGCCAAATACCACGGGCGGATTGACCACCTT
ATTACGCCAGATGGGAACCGGATTGCTGGTAACCGATTTAATGGGGCAAGGGGTAAATTTAGTTACTGGT
GATTATTCACGTGGTGCAGCTGGTTTCTGGGTAGAAAATGGCGAAATTCAATATCCTGTGGCAGAAATTA
CTATTGCGGGTCAATTGAAAGAGATGTTACGCAATATCGTTGCCGTTGGTGATGATATTGAACATCGCTC
GAATATCCAAACAGGATCAATTTTATTAGAGCATCTCAAAGTGTCTGGAAATTAATTTTTGCAAATGATA
ATAATTACTATTGACATGAGGTGATAATTTGCTAAGATAGCCACATCTGTTAGAGATAAAGGTGGGAATG
ATAGAGTAGATCGTTTTCAGTCTGAGTCATACTCCAAACAGGTAGAGTAGAAAGTAAATTCGTTAGGGTA
TTTATGGGCTGAAGGTTTAAACTTCAGCCTTTTTTTTGTAGAATACGCTTTTATAACCCGATATAAAAGG
TAAATTAGAATGAAAAAACATCATGTTGGTATTTTAATCTCGGAACAAGACGTACGTGCACGTATTCAAA
CGCTTGGTCGTGAAATTACGCAATATTACCAACAAAAAGCAGTCGAGAAAGTCATTGTTGTTGGGCTCTT
ACGTGGTTCGTTTATGTTTATGGCAGATTTAGTGCGTGAGCTGAATTTACCGGTAGAAATCGAATTTATG
ACCACCTCTAGTTATGGTTCAGGCATGACGACCAATCACGATGTAAAAATCAGTAAAGATCTGGATGGTG
ACATTAAAGGTGAGCATGTTTTAATTATCGAAGATATTATCGATACAGGTTACACCTTACAAAAAGTGCG
TGAGATTCTGAAATTACGTGAACCTGCCTCGCTGCGCATTTGTACCTTGTTAGATAAGCCGTCACGTAGA
GAAGTGGAAGTGCCGGTGGAATGGGTAGGATTTAGTATCCCTGATGAATTTGTGGTGGGTTATGGCATTG
ATTATGCACAACGTTATCGTAATTTAGGGTATATTGGCCATGTGGTCTTAGAAGAATAACCAATATGCTT
GATGGCTTAAAAGGAGAACAAATGTATCTAGAACAGATTAAAGCAGAGTTAAATGAAGCTGCGACAGTAT
TAAATAAGTTTATTAACGATGAAAATAATATGAAATTAATTCAGCAAGCCGCTTTATTAATTTCAGACAG
CTTTAAACAAGGCGGGAAAGTGCTTTCTTGCGGAAATGGGGGGTCACATTGTGACGCCATGCATTTTGCG
GAAGAATTAACGGGGCGTTATCGTGAAAATCGACCGGGCTATCCTGCGATTGCGATTTCTGATGTAAGTC
ATTTAAGTTGTGTCAGTAATGATTTTGGTTATGAATATGTCTTTTCACGTTACGTGGAAGCTGTCGGTCA
AAAAGGCGATGTGTTATTTGGCTTATCAACGTCGGGTAATTCAAAAAATATCTTAAATGCCATTAAAGCG
GCTAAAGAAAAAGGCATGAAAGTGATTGCGATGACTGGGAAAGACGGTGGACAAATGGCGGGCATTGCGG
ATATTGAAATTCGTGTGCCACATTTCGGTTATGCGGATCGTATCCAAGAAATCCATATTAAAGTTATTCA
TATTTTGATGATGTTAATTGAATTTGAAATGGCAAAAACAGAATAAACGAGGTTGGCTCGCATGAAAGTG
CGGTCAGTTTTTTCTTTTTTTATGAAGTCCTTGATCAGTGATGGTCGAGGGCTTTTTTCATGCAAGTATT
TTTTATCAAAATACATTTGCATAATTATGCAATAAATATTAATATTATTTCAGTTTTCGCAAAAAAGAGA
TTTTTTCAACCATGGCAATTCGTGTTAAAAATTTAAATTTTTTTTATGGTTCTTCCCAAGCGTTGTTTGA
CATTAATTTAAGTGCAGAAGAAGGCGACACTGTCGTATTATTGGGACCAAGTGGTGCTGGAAAAAGCACT
TTGATTCGTACCCTAAATTTACTCGAAGTGCCTGCATCGGGTGAACTGATTATCGCAAACAGTCAATTTG
ATTTGTCTGAAGCGAAGACCAATCCAAAACAAATTTGCCGTTTACGTCAAGATGTCGGTATGGTTTTTCA
GCAATATCACCTTTGGCCACATTTAACGGTAATTGAAAATTTAATTGAAGCCCCGAAGAAAGTGCTTAAG
TTAAGTGACGAACAAGCCAGATCTGAGGCGTTAGAATTATTAAAACGGTTACGTTTAGCACAATTTGCCG
ATCGTTTTCCGCTTCATTTGTCAGGCGGTCAACAACAACGTGTCGCAATTGCTCGTGCTTTAATGATGAA
ACCGCAAGTGTTACTGTTTGATGAACCAACGGCTGCCTTAGATCCAGAAATTACCGCACAAGTCGTGGAT
ATTATTAAAGAATTGCAGCAAACGGGCATTACGCAAGTGATTGTGACGCATGAAGTGGGCGTTGCGAAAA
AAGTCGCCACAAAAGTGGTGTACATGGAACAAGGTCATATTATTGAAATGGGTGATGCGAGCTGTTTTAC
CAACCCAAAAACAGAACAATTTAAACAATATTTATCACACTAA
