# Supplementary material for: Comparative analysis reveals the Genomic Islands in Pasteurella multocida population genetics: on Symbiosis and adaptability
Source: BMC Genomics. 2019 Jan 18;20:63. doi: 10.1186/s12864-018-5366-6 (PMC6339346; doi:10.1186/s12864-018-5366-6)
Supplement: Supplementary file 9 — File S2. Detailed information on predicted phage of each strain (ZIP 5010 kb). [file 12864_2018_5366_MOESM9_ESM.zip › File. S2. Detailed information on predicted phage of each strain/2213/detail.txt]

gi|00000000|ref|NC_000000|  [asmbl_id: NC_000000].2303803, gc%: 40.34%

CDS_POSITION                       BLAST_HIT                                                                            EVALUE              prophage_PRO_SEQ
---------------------------------------------------------------------------------------------------------------------------------------------------------------------------------------

#### region 1 ####
complement(462950..465742)         PHAGE_Bacill_SP_10_NC_019487: DNA polymerase; -; phage(gi418489633)                  4.54e-74            MAKIAENPLVLVDGSSYLYRAFHAFPPLTNSLNEPTGAMYGVLNMLKSLISQVQPSHIAVVFDAKGKTFRDEIFEQYKSHRPPMPEELRSQILPLHNIIRALGIPLLVVEGVEADDVIGTLAVQASRTGKKVLISTGDKDMAQLVDENIMLINTMNNTLLDREGVLEKYGLPPELIIDYLALMGDSSDNIPGIPGVGEKTALGLLQGIGSMAEIYANLDKVASLSLRGAKTLGAKLAEAKDLADLSYLLATIKTDVALDVSPEQLTFGVANKDALIEYFARYEFKRWLNEVMNGGESSVTNGSEQAVKINPYQATPSANERENTVSVQIDRSQYQCLLELSELKRWIDKLNQAKCIAIDTETDSLDYMVAHLVGVSFALENGEAAYLPLRHDYLGAPQQVDFQTALSLLKPVLENPEIHKVGQNIKYDLSIFARHGIEVQGVSYDTMLLSYVLDSTGRHNMDELAKRYLGHQTIHFEDIAGKGKAQLTFNQIPLEQAAEYAAEDADITMKLQQVLWEKVAAQPELVKLYQTMELPLASVLSRIERHGVLIDSDALFSQSQQIGVRLTALEQQAYELAGQQFNLASTKQLQEILFDKLSLPVLKKTPKGAPSTNEEVLEELAYEHALPKILVEHRGLSKLKSTYTDKLPLMVNKDTGRVHTSYHQAVTATGRLSSSDPNLQNIPIRNEEGRRIRQAFIAPEGYQIMAADYSQIELRIMAHLSQDKGLINAFNEGKDIHRSTAAEIFGIPLAQVSSEQRRSAKAINFGLIYGMSSFGLSRQLGIPRHEAQKYMDLYFQRYPGVQAFMHDIRETAKAQGYVTTLFDRRLYLPDIQSSNAIRRKAAERVAINAPMQGTAADIIKRAMITLDREIAGQPDIKMIMQVHDELVFEVRSDKIEHFRTIIKTTMEQAAQLVVPLIVDVGVGKNWDEAH
465833..465949                     hypothetical protein; -                                                              N/A                 MVDVAVADVKIITLNKKYVILVTFNALIYDNRRMNLLH
465989..466807                     Outer membrane lipoprotein e (P4) / NMN 5'-nucleotidase, extracellular (EC 3.1.3.5); -     N/A                 MKQFKLSVIAVSSLVLLAACSNQQAVEQANQAKLQQQVAMGLIWTQQSGEYAALAHQAFNSAKMAFDHAKAKKGKKKAVVVDLDETMIDNSAYAGWQVQSGQGFSPKTWTKWVDARQSAAIPGAVEFSNYVNANGGTMFFVSNRRDDVEKAGTVDDMKRLGFTGVNDKTLLLKKDKSNKSVRFKQVEDMGYDIVLFVGDNLNDFGDVTYKKSNAERRDFVAKNSKAFGKKFIVLPNTQYGDWEGGLDKNYFKGDSQSKLDVRAKAIHAWDGK
467136..467360                     PHAGE_Haemop_SuMu_NC_019455: hypothetical protein; -; phage(gi418489078)             1.94e-47            MMLELALVAVREEQRFTIDGSQYTLPNGRGQTFVYNLAFLDIRFIEDGRKDSVVQFTSTAPSAPPFYCLLSELD
complement(467401..467919)         PHAGE_Haemop_SuMu_NC_019455: hypothetical protein; -; phage(gi418489077)             5.06e-123           MQLIEIIEAFKGYKNPHILCSWLLFSGQQVKSLEELYTQDFWHCLRQSDYPSAEGYLDGVEIVCESFHQLVPRFSGKEKVLLVLDPPYLCTKQESYKQATYFDLIDFLRLINLTKPPYIFFSSTKSEFIRFIEYMREDKVDNWQAFDGAKRIVVNTSTSYSGKYEDNLVYKF
complement(468083..468367)         PHAGE_Mannhe_vB_MhM_587AP1_NC_028898: hypothetical protein; -; phage(gi971753886)     3.27e-30            MATSEPLNKWGYHVLIALDQLANALLRGASDETFSSRTYRGAVLAKQPKKRWKVMYRIIEGIFFWEKGKHCKTAFQSELKRKQYPASFRKKEIE
complement(468346..468894)         hypothetical protein; -                                                              N/A                 MANYQGQYVFRKSDKAMLMWTKEGELSPEFTAIPPPTADHEWQNNEWVLPKAVYLAQLAEAKSYLLHQLTDKADRFKAQILSGYSQAEIDSFYRQEREAREWKVNNQVKTPMLSQIVESRPEVPSLAVLVEKVIEKADAFSAVMGGIIGKKQAIETRIELAKNNEELTACEQEIEQWQLANH
complement(468897..471116)         PHAGE_Mannhe_vB_MhM_3927AP2_NC_028766: defective tail fiber protein; -; phage(gi971741549)     5.20e-48            MYHLDNESGVSTFALVPVKNTQRLWFTEGGHGNAISYPGADWFNMVQAELLSILDDAGIQPNKGQLNQISLAIRKLSENKIENFGQQLKQADGYKLVGRCKSIAELRTIRPTEHGQRILVDAYYEGGTTGGGEFVADLQDMITPDDSGLCFVVEGGNAGRWKRVFGSEISAFEFGAVADGVTDDSLAMNVAAAHCQKKWGKTLSLCGEFYLGSTVNLRHCKVDATRAKFIVGHNGIGVILGGAGNNANNPIQQIDEVIRTAGMQASTRRSPLVRIIGAKGQHISINRADYVQIYADATVGSSYNDNYSSAYSTFNFKYINTIELFGENGGWINENMFNLNRCHKIVLDGDYLHNHNVFNRGCMEGQGEIYCNGSSNQFIGFRFERRPSNSSDTLFITFTENAWNNHIEASWQSSKGYTNNPYGTHLITVIDDGLGNTINHIAAKNSQDVPIFSLTSQADMATAGTGTGGVVGLSNLSGVRNLKRLPNGKFEIMNNHTVIYESPLIDLAQSPIVWFRSSEPHFRVSVYYFNAQAQRLTNKSEVGEIFSGSLHWNDTEGFSFMQANAQNVNIHAKPNQARFAKVIISSGSSVAGLTFDAFALGIRQFNCFSKIDGFRLNTLTEQKLGNQPLIYQNQEIDMNKVTEGVVCYKSDLTEMRVNIQKMPLLMKSIVDKTITLAVPKMFLERGKGELLYKSDTDGSYKRIAVASGYHITITLTENAPADLSVNSEAYFIITKVKGL
complement(471119..471718)         PHAGE_Entero_Mu_NC_000929: hypothetical protein; -; phage(gi9633539)                 4.31e-25            MAMTHEQYLDAAVKLLPVGLAWKRALNSNLTKVLAVRCDQLVEVNNKSHQLIKERMPGKATLLLEEWEGFFGLPECGRKITGKTLEQRQQQVQEKENEVGSNCKLFLEEIAQKAGFKVRVLSHYPHHCLRDCTYPLYEQENHWRIFVYSPAVSIIRQATCLDDVLKNLVLFERNKELECLLKRCAYAHLEFVFIYEEEA
complement(471709..472776)         PHAGE_Entero_Mu_NC_000929: hypothetical protein; -; phage(gi9633538)                 6.27e-90            MSFNSPTLSSLIKQGEQQFQHRFPTLKRNNVLSVINRICAAMSAGEHMHLDWLARQIIPTTAEEEYLIEYCLYKGIVRKQATTASGYLTVTAAIDTTIPEGTVFEDSSSGLTYITTTEMSVKAGTTDIAVQCETDGADGNLSVGVSLSLTSAILGLQPTATVKSMTGGADIEPLSRLLARLIYRVQNPPAGGAPHDYVRWATEVAGVTRAWCFPRYFGGGTVGVAFACDDRSNILPTEDDIARVKNYITGHKNEATGQFEGMPANVELYVFAPQFQEINFSIRLAPNTETLRQAVKKSLQAYLINAGVGALLYLSQIRATVSNTAGEVDNSVMYPTADIRLPSNHIPVVGEITWL
complement(472776..473186)         PHAGE_Entero_Mu_NC_000929: hypothetical protein; -; phage(gi9633537)                 1.62e-23            MSDLALQWRDGEGDLVLDNESLLLDDTLTNAIVISLFTDLRVDGERGWWGNSFNSDDYQMGSKLWTLSRSKQLASVLDDAQRFATEALQWMLDDKVVRSYQVFASNPAPSVLLLEISCVMPNGSTEQRTFTANWSL
complement(473197..473745)         PHAGE_Entero_Mu_NC_000929: putative baseplate assembly protein; -; phage(gi9633536)     1.48e-43            MQALNRVIAPLKRGLQLLVSRAVVSVVNDAYARQNLQLRLQSDEVADDVERFQNYGHYSVPKAGEAIVVSVGGKRSHLVAIVVDDKSVRPAGLIAGDSVLYHLDGHQLRLTENGEAILSCKKFTIETETLDCKAQTVTFDSPQTTFKGDVAIMGTSTATDHMSGGISAKDHDHEQKVGKPVP
complement(473777..474256)         PHAGE_Entero_Mu_NC_000929: putative tail protein; -; phage(gi9633535)                5.08e-17            MSASGLKVEVADPVITRYRPTIIIADDNMTGASGYQRADWERKRRTAEGSKATAKVRGWFKPDGSLWLPNEVVVLDAPLFSINKVERLIIDCSYTLDDSGMVTVMTLMHRDAFDEPADETLDDVDGTSGKKSSKKGKKAKAKKAKKSNKDNVAEFTGFV
complement(474260..474628)         PHAGE_Entero_Mu_NC_000929: putative tail protein; -; phage(gi9633535)                1.19e-11            MTTAEANERIPVWQVEPGETAFDNLSKIARHKGVLVTSDVDGNLVFTEPSTAHVGELTLGVNLLELEQMDSWHQRFSLYRVIGDAEQGGEKGDVATKNKAVKGSSSSQSDKDNVTEFTGFVG
complement(474632..475027)         PHAGE_Entero_Mu_NC_000929: putative tail protein; -; phage(gi9633535)                1.38e-33            MAEEKNLPKIELYLNGKIFSGWKTVNIQRSLESMSGRFDLGIAVRPEDDISVLKVGSSLVLKVGGQTVITGYLDELKQSIAGTNKQIDISGRDKTCDLVDCAIIHNSYQFKNQTAKQIAEAICKPFGIKVV
complement(475027..476391)         PHAGE_Entero_Mu_NC_000929: putative DNA circulation protein; -; phage(gi9633534)     7.24e-47            MTKMTGKGSYRGVPFWIEDEQSQNGGRRVVTHEYPLRNDGLTEDLGKRLRHYSVSCLVIGDDHIDQAEALVDALEADGAGTLKHPYFGTLEVRVDDYRMRHSTAHQRVTRFDITFLPALDSNAPEIAEDTAYSVFTEYENVLNSLADGFAEMVEDVSGFIESMVDNPLFRLVDTTMGFIENVFEGVANTVSGLTAVKDKALSIKNRLYGLLLTPKVLARELQDLTKLNVKSAVNSQRQFVQHIVITDSIDTALSNLTSGKTEISKSTLDEMMAAKTNNVSESDILSRQFRNLHEQEIFDALMNKTTFLLKRLVLSTLAVEYGKAISDAVTESVAQKAVTESTVAGLIESKADVQRYITDVDEQLEAVILDNADAEQWKSYQVLETYRLILLKDLRVRGERLANAADITLKDTFPAVLLEYQHTGNAVTWKRLALRNGIAHPLFCLGGSTIEVLQ
complement(476401..478302)         PHAGE_Entero_Mu_NC_000929: putative tape measure protein; -; phage(gi9633533)        3.59e-21            MANNSTSFYVNLAGNVSSQASKFGNALSTMANKGVSNMNKLSNSVKKVGSGLASLSQKINNVGNIALPVLGVGIGAGAAAVSKSMIRVAADFEMANIRMKQTFGKRGDEAMAWLKKFATDTPMAFGDVQDASMRLMTAGIDPMNGSLQALVDYNAKVGGNADNLNGYISAISKGFIKGKLTMEEVNPLLERNVKVFDILAKQTGGKYTADQMQKMLEKGQLGRAAINALLKGMGEDAKGAAKEQMKTWDGLVSNLEDTWVSMQAQFMEHGAFDSLKKELGSFLEWLNSKIDDGTLDEFAKTVSETLTDALKQLKETANDVKPILEKVGSVMGWVSEQAGGYGNIAKFMGGFYLANKVANLGVTKNVVKGGWGLAKWGFGKFRKGKGGQGGAAEEVAGALGSVAGVTPVYVTNFPASFGGGYGGVEQDKRKNKRQNNKKGNGKNRVAGVTTAVASNAKKAVANKGVTQAVGNTVKSASQSLSATTKAATSAISRTATRAVPYLNVAASAVEGAMILMDEQSSTQDKSEAIGSIAGATAGAIVGQALIPIPVVGAAVGSYVGSWLGEWLGSEVGEYLSDPEPIKNELNGTIQVAVKASEHLIATATASKVQTNQKQDNMNIAVQMGTLGPGMGMW
complement(478392..478775)         PHAGE_Entero_Mu_NC_000929: hypothetical protein; -; phage(gi9633532)                 1.42e-28            MQLVLQTGLMFGDEPQTEVTLRELTTGDLLDAEVAAERMVMSPDGVPVLVKSPALFGYEILRRQIASIGKINGPISLKMLHSLTSEDLNRISVFAETWEATKATQVVERGRLDAADTETRKDVSAVS
complement(478778..479131)         PHAGE_Entero_Mu_NC_000929: hypothetical protein; -; phage(gi9633531)                 4.80e-27            MANQYQGVAYVRCNGTEYASADDATLTPGGVTRATVKGSRVYGYQETPEEATVEATFYNNAETDVLALKDITNATIEFETDVGQTYLLANAWVVDAVTLSSKGEIKIKFAAVQCKRV
complement(479142..480605)         PHAGE_Entero_Mu_NC_000929: major tail subunit; -; phage(gi9633530)                   7.39e-156           MAISFNHIPSAIRVPLTYIEFDNSKAVSGTPSALQKVLMLGTKLPTGTATAGQAVRVTAHSQAKTLFGRGSQLAEMVKTFKAHNNMLDLWCLPLDEAESGAKATGSVQLVGTATQAGTLSLMIAGTNYKQAVSSGDTAAMLASKLQKLIAADSDVPVTATVSDSTITLTCRFKGEAGNDIDVRCNYYSGETLPEGIKVNITAMQSGSVNPAMSEAITGFGAEWWHYVINPFTDTESLNLLRTELVNRWGPLKQIDGICFMAKRGTHGTVTTFAEQRNDYLFSMMPTSNSPEPAYIWAAAYGAVVAGSLSIDPARPVQTLVMDLLPPAMSDRWDLPERNTLLYSGLSTYTVNANSQPQIEAAVTMYRKNAFGDNDESYLYVETIATLSYIRYAIRTRITQKYPRHKLANDGTRVAPGQAIVTPKIIRSELLALFTKLEWAGLVEDFDAFAKTLLVERDDNNPCRLNVLSNENLVNQFRIYAHAIQFIL
complement(480605..480796)         PHAGE_Entero_Mu_NC_000929: hypothetical protein; -; phage(gi9633529)                 4.25e-09            MPTFKIRPKTGLIIRDPDTFEPLNDKGEEKTQSSYWLKHLKNGDVELVETKATKETKTKTENA
complement(480796..481308)         PHAGE_Entero_Mu_NC_000929: hypothetical protein; -; phage(gi9633528)                 2.62e-29            MWDYLREVETHPGQWDDSSIRRIVRNPPAVYVAWLGQMPNANARLVSARWGIFVVADVLNGQRKDDVGIYQIVEILTAGIHKQQISPSGMFELQTVQNLWSDTQSGMGVAVYGMFFNAAQPLPNAIDESVLADFKIYDHTFNQDTDERTIDGKTRLHIELPTQADEQRGN
complement(481358..481777)         PHAGE_Entero_Mu_NC_000929: hypothetical protein; -; phage(gi9633527)                 9.09e-22            MLYASQASLIKRYTLDVLLSIARNTDRTLDETKVQEALEDASQTIDSYLAGRYRLPLQTVPAVLERHCCYIARYFLEKNRATDQARLDYEDSIKFLEKVASGSIALGLSENDEAVETDNSAVMESAGSVWNREHSRGFI
complement(481777..482196)         FIG00698819: hypothetical protein; -                                                 N/A                 MGENEMEKEQRYQVVVHSKVQDGYRRAGFALQKGTNLLMDVTAAQIEQFKADPRLVFGSQDPMPTEPVDDLSKGLSQDDSDDKTQHRVDGGLVPTDLTVEQLKTKLNELNIAFTKDAKKSDLVALLETAMSSTTSKEGE
complement(482269..483192)         PHAGE_Entero_Mu_NC_000929: major head subunit; -; phage(gi9633525)                   1.54e-118           MANVTPELVKALFVGFGKNFKEGLAKAPSQYSKIATLVKSTTASNTYAWLGLMPGLTEWIGDRTLTAIQSHGYSIVNKDWASGVEIKKTDIEDDNVGVYSPLIEELGRAAAEKPDELVFGALKAGFTTVCYDGQYFFDTDHPVGANVDGTSPVSVSNITDDDTSVTADKAWYLLDCSRSLKPIIFQERKAPTPAQITDLNDEKVFMKNTFTYGVDSRSNVGYGFWQQAHAVKGALTAENLWKAISAMRAVRGDGDKRLGIKPTHIVVPPSLEKEATQLLEREFRVENGATVDNEFKGRLELIVADYL
complement(483192..484256)         PHAGE_Entero_Mu_NC_000929: putative protease protein; -; phage(gi9633523)            1.59e-96            MKVNKCPLAVLTAQLTSPDGWQQLLPKGEFRARDGRPTDVPHWFIDETIANRLIQQAKTLKQDILVDYDHATLLKAKKGLDEGNVVAAGWFSDEEIQWFDDDERQGLYIKPRWTPKAYQQIKEGEFAFLSAVFPYNEKGEPLEIRMAALTNDPGITGMQRLAVLSAMTDQQEKNQMPEQLRKLLAKLGVEIAEGAELTEEQAKTALDALEALQTDKAHADSQVAALSAAAKEVDLTAYVPKATYDAMVLQVAALSAKTDEVEIDNAIAKARQEGRAIESEVDYLKDFGKQQGAVALSAMLEKRPQIAALSAMQTQTTKVTKETQGEAVLSAADKEAAKLLGISEADYAKELEAK
complement(484486..484920)         PHAGE_Entero_Mu_NC_000929: putative virion morphogenesis protein; -; phage(gi9633522)     2.63e-21            MHLEFKFDTRAIQNKFKKLTETVEGRDITRKIAGVLMQEAETAFDKEQTPEGEAWAKLDERYKKYRHNRGYTGNILQISGDLVKSLNIDYGDSFAVIGASEPYGQFHQMGTEKMPARPFLGLGNDGVEEITAILNRELSKVAQA
484984..485064                     tRNA                                                                                 N/A                 TGCTATGTGGCGAAATGGTAACGCAGCATTCCCATTAAAAATGGCATATGTATATCGTGGGTTCGACCCCCACCATAGCAC
complement(485065..486396)         PHAGE_Entero_Mu_NC_000929: virion morphogenesis late F orf; -; phage(gi9633521)      1.37e-111           MPNDNNELDMGYVLRLEPELAVDYLKAKGVNITWDWHEQLAEAHARAFTVAKATRAEVLDTLRWATEKAIADGVPERDYIKNLEPMLKELGWWGKTVDENGNTVQLGSPRRLKTILRTNKSTAYHAARYASQMANVDEQPYWQYVAVKDSRTRASHLALHGKVYRADDPIWATMYPPNDWGCRCRVRALSEFALKKQGLSVSESAGKISSETAIAGINKDTGEEIRTSVSKIKTDQGEMKVGAGWNYNVGSAAFGTDVAVLRKLQQVKNRELRQQTIQAINNSEARHKAFAEWVFTHLGKRGASWRYISAGFVSTEISEKVAEITQNKLKPELVLVMAEKRLEHSNSNKHHQGGVGLSVEEYSELSRIVANPSLVLWDTLEGHNNLIYINQERTIQVIVDVPNNHPIKPKEKVDAIINAYKVNMDNVKRQVSGGNYIVIKGKL
complement(486383..487942)         PHAGE_Entero_Mu_NC_000929: hypothetical protein; -; phage(gi9633520)                 0.0                 MKTSTILDIHGNPFRFEDRLQTENESRLAALQHHYSEHPASGLTPMKAARILRNAEQGDLVAQAELAEDMEEKDAHLQSELGKRRGAMLNVDWQIVPPANATPEEQRDAEMIEEILRDAVWFDDCIFDATDAILKGFSCQEIEWETHGNMTLIKGVHWRDPAWFMTPQFERNSLRLRDGSAHGVELQPFGWVKHIAKAKTGYLSRIGLVRTLVWPFIFKNYSLRDFAEFLEIYGLPLRLGKYPEGAGEKEKQTLLRAVMSIGHNAGGIIPRGMEIEFQKAADGSDATFMAMIDWAEKSMSKAILGGTLTSQADGATSTNALGNVHNDVRLEVRNADLKRLAATLTRDIVYPLYALNCKSFNDARRIPHLEFDIAESEDLNAFAEGLNKLVDIGFKIPKQWAHDKLQVPIAGENEEVLARNQPNPTAYLNSQSHQKMAVLSVQRDPDDLLDELEPSAEAYQAIIDPMLKPVVNALAEGGYEFAQEKLASLYADMDDSELEKILTRAIFVSDLLGRANAKR
complement(487945..489465)         PHAGE_Entero_Mu_NC_000929: putative portal protein; -; phage(gi9633519)              1.85e-180           MKLPDFIPFDPNELLLGYQKRWIADESQLKIAEKSRRTGLTWAEAADDVLIASRNKSDGGSDVFYIGSNKEMAREFIDACAMWASKFNRASGQIQEELFEDEDKDILTYVIYFASGFKIKALSSNPKNLRGMQGVVCIDEAAFHEKLAEVLKAALALTMWGAKVRLISTHNGVDNLFNQLIQDSRAGRKSYSIHTITLDDACREGLYQRICQVSKRPWSAELEEEWKSGLLRETATEEDALEEYYCVPKRSSGGYLPRPLVDRAADRNKVILRFECDARFMEWTEEEREILTLEWLLNEVLPELESLNKDYRHSFGVDFARSGDLSVFAVVATLPNTARNVEITLEIRNCPYNQQRQIMLFVLSKLPRFIGAAFDATGNGGYLAEAALIRYGSSMVETVQLNDKWYREWMPKYKALYESDLIRIPQNEEIILDQGHIVVINGVPKIDKNRTQGKSGKRHGDSAVAYCMAVRASYMTGGEIDFIPLPAKHSDDNKDDDSIFRSEWDY
complement(489465..490034)         PHAGE_Entero_Mu_NC_000929: hypothetical protein; -; phage(gi9633518)                 2.12e-38            MIEKNTRGRASKVDLLPPNIKTQLAMMLRDKQYSQAEILAEINDLIRDCGLPEEMQLSKTGLNRYASRMEKMGAKIRQSREIAEIWTKQFSEAPQSDIGKMLMEIVKNIAFETSLGMSEEGTADLKSIALLSSAVQRLEQAESLSFKREQAIRKEVALQAAETAEKVVVQAGLSQATVAQLKAEILGIA
complement(490068..490361)         PHAGE_Entero_Mu_NC_000929: hypothetical protein; -; phage(gi9633517)                 2.56e-34            MMKDIFTQDQRLVILRSLADAGYDANESILDDCLALYGHKISRDLVRNHLNWLEEQGLVQIERLQGNFMVAKITQRGLDVANGEAFVDGVKRPRPKI
complement(490358..490687)         PHAGE_Entero_Mu_NC_000929: hypothetical protein; -; phage(gi9633516)                 1.39e-07            MIEVLDTLKAHWGIILTLAGLLASVFWLKMDSRYVKKSDFSELKETVTKTTHRVDEVENELLHLPSSKDVTDLRIAVVEMKGETQALRTEVKGLSHQVQLLIEKEVSKK
complement(490684..490911)         PHAGE_Yersin_L_413C_NC_004745: DksA-like zinc finger domain containing protein; -; phage(gi30065740)     4.15e-07            MSDDVDRITEQDEQLLSLQLAPHLENQLSDDEIDQIALSGRDCIECGLPIPIQRLRAVPFAVRCICCQQDYEDGK
complement(490904..491062)         PHAGE_Haemop_SuMu_NC_019455: hypothetical protein; -; phage(gi418489055)             4.15e-08            MTYEVTNSSCAGFNLIKASRQDTTETLRQVLVHNNTYRQICVVGKKNEKQNE
complement(491040..491312)         PHAGE_Haemop_SuMu_NC_019455: hypothetical protein; -; phage(gi418489054)             9.07e-05            MIVEKIIPLALLAGSLASFVGYKSWQVAKARKENEKLNEQNHQLQTEKAVVETQVKNYEVRKQHEENISSSSRDSILDQLQQNGDLRGNE
complement(491315..491533)         PHAGE_Haemop_SuMu_NC_019455: hypothetical protein; -; phage(gi418489053)             3.31e-36            MAKFSELITNDNGRLSTTAFIQFFGAILMAIILAYSVYLDRANVGELFTVFALFCGGQVATKGFANALQRKE
complement(491536..492081)         PHAGE_Haemop_SuMu_NC_019455: putative N-acetylmuramoyl-L-alanine amidase; -; phage(gi418489052)     2.10e-101           MSLPITKIVVHCSATTNGKSLAQQGKSSAQIIDSWHKARGFRRSANAVRHFNSHLPHIGYHFVIDVDGTVETGRQVGEIGAHVKGHNSNSVGICLIGGISASGKNHAEYTEAQWQSLHKLLRELEAKHPKAKIYGHRDLSPDLNNDGKITKNEWLKDCPCFDVWEWLDRGEIVFVEHLFKE
complement(492159..492593)         PHAGE_Entero_Mu_NC_000929: putative transcription regulator; -; phage(gi9633511)     3.29e-32            MSQTLQQTGLFDDEHANIGALFDHLDHIPDMELQNRWPSLLVEVIDVMQAELIRQKFEEDSAKLTASKLVGVMAHYFGGKSFYLPAGDKIKEALRDVQIYAEFDGKNIPELIRKYRLSQTTIYAILRQQRALHRKRYQKELPLV
complement(492797..493351)         PHAGE_Mannhe_vB_MhM_3927AP2_NC_028766: hypothetical protein; -; phage(gi971741514)     2.16e-64            MKLCRCPICHSDIHLEGLIEDEAGRELLVQISQLTHGVAKPMVAYLGLFKPQKSNLNNARALKILTDVLELYPCSLLLAQALTETVESIRKKRQQALQTGQKIEPLANHNYLKSVYETQKPHFAVIRTDKNQSEAVKAQQAEEKKTQDAILYVERFVQLGQEEFVKSSPEYQIWLQHKQQKQAL
complement(493338..493886)         PHAGE_Entero_Mu_NC_000929: hypothetical protein; -; phage(gi9633506)                 4.04e-15            MKNDKSKLIQLIHIAKSQLNIDDFSYREILKRLTNKTSSTKCTVVELHKVLHELQGKGAKVKWFAKRGAKPTAYSPATSEVKVKSEIAHKIRAVWIMMGKHGFLREPSEKALNAYMRKVMNQGKTVLTLNVGALKDDEASRFLEILKKWHKRVMVKALNEKGYELHLKTNYDATVEFYNEVM
complement(494097..494282)         PHAGE_Haemop_SuMu_NC_019455: hypothetical protein; -; phage(gi418489045)             8.40e-30            MMTDSEKGQIKDRLYDLIEKLQGATELVEMDDLALAGVVLMDVAGQIQRVKLKLSTNQEEN
complement(494282..494500)         PHAGE_Mannhe_vB_MhM_3927AP2_NC_028766: hypothetical protein; -; phage(gi971741510)     2.99e-06            MKTQKSTSEKVFNRYHYYATQAVEAEQNGKFNHAIKQWEVAKLSATGGNVAWCEARIAHCKYMLEHPSRWSK
complement(494569..494763)         hypothetical protein; -                                                              N/A                 MWKPTQGEYNMAEKLLQVHCISPKERETLNEIKYAYENPVELDWLQRAGLMALEQKYKGQLDEI
complement(494763..495287)         PHAGE_Entero_Mu_NC_000929: Gam; -; phage(gi9633500)                                  1.23e-62            MAKQPTKTRVKQPAKLRFTTEEQVQSAIKEIGDLSREHTRLTTEMNDIIAETSERYAPELKRLQAEIEPLQQAVQEYCEAHRDELTENGKSKTANFVTGEVQWRQRPPSVAIRGADAVLEFMQRMGFDRFIRTKNEINKEALLLEPEVAKGIAGVTIKQGVEDFVIKPFEQGGK
complement(495312..495629)         PHAGE_Mannhe_vB_MhM_3927AP2_NC_028766: hypothetical protein; -; phage(gi971741506)     3.47e-20            MKKQYNPLAGEMMTPHNSEVYMHLAMLELATLECEALGIEVEKVEWFDTGRPRLVARDNTTTRKMAQNQRAFNYGTEVKNGTRRYLMQMTIKGVKVIWSTDTIKH
complement(495632..496549)         PHAGE_Entero_Mu_NC_000929: DNA transposition protein; bacteriophage; phage DNA transposition B protein; -(gi9633513)     1.07e-82            MTLINQIKQHIADTQSSQAKIAKEAGINAGALSAYLNENYKGNIAEIEAKLTAFFAKKETAEREFVEAPAFIETATARQIFKTLEFAQIANCMATVYGASGVGKTKAIQQFAGSRANVWLVTASPSRLSLSEILYEIALELGISDAPRRKGTLSRLIARKIKGTEGLLIVDEADHLPYEALEELRIMQEEAGIGLVLVGNDKVYSRMKGGIHPAHEYARLWSRIAKNTSIQKTKQADTKAVATAWGLNEDEEALKVMQSITETGGGLRILTQTLRLAGMVAKGTNSLITADLIVKARQELLGKGE
496585..497061                     hypothetical protein; -                                                              N/A                 MSFYSAPDRKEIHQIALRIAQQIFSNKSSKKKLSALKPLIWSLKPEFFDTIERHYHNHFHLFYIASEFNQEAIKISVKLGKAFNIKSSNAFMLILYAKWRYEVRRDTLLTMLESSRDLIQGEVISQPLQTFATAVIDFQLETFPQLPEWLHEFDAGDF
complement(497280..499271)         PHAGE_Entero_Mu_NC_000929: transposase; -; phage(gi9633496)                          2.60e-177           MKEWFSIQEIVGMQGLPSSDRGIMKKAEREQWHKQQKEGVRGKAFEYHISSLPPETQQALRLQAALAVVPIAEMTVQQPNLELSRKFNEASDKAREKAKAKAEACLQLKAFLDQGFPMMSAIEGAAKVKNVSAGSLKNWYYKVQPYPVHEWQAVLITQSGKAKKPSRKAFIEQEAWDCFLADYLRPEKPDLRECYRRTEQLAKHYGWEIASLQTFQRRVLEEIPYEVILLKREGANAVAKLVPALQRTVKDILAGEWINGDGYQHNVFVKWHNGEIVRPKTWFWQDVRTRRILGYRTAISENTDSIRHALMDVIFSYGIPKTITLDNTRAAANKAMTGGIENRYRFKHNELDPKGILPILGIEVHFTSVLYGEGHGQAKPIERAFGRGGIGEKVDKRPELAGFYTGKNVLEKPDNYNGGKDGVDYEIFLQALAAGVAEYNAQLDRKTELCQHDKTLSFDKVWERDYRPSNVRQASPEQLRLLFLQAETISIKRNGEFKLKAAGKLYGLTNTYWAETLIGITDKKVVARFDPDNLHGNVYVYDIEGSFLAVAECRDAKGFGDTSAAREQGRLYKQIVTSAKKQAESLELLQAHELASLQPQVEVPEPIEERVKTKLIDTVIQDRNALRVVQEEIEVEEVNELEQGWFEQGWEKGLTLMKKAKGL
complement(499291..499506)         PHAGE_Entero_Mu_NC_000929: DNA binding protein ner; -; phage(gi9633495)              1.23e-20            MEKSKREDMHRADIVAAVRKAGTSISALSVKAGLKPTTLNNALERRYPKGERIIAEAIGKTPQEIWPSRYL
499704..500249                     PHAGE_Vibrio_12B12_NC_021070: phage repressor; -; phage(gi481019195)                 1.28e-12            MKNSKEWFSVSELLSEQIEGLPTTDKGISKKADREKWEKRQRNGVKGKTFEYHYTSFPENVQQALGFIVSQTEHSNQTRDDFIVQTPSGGEFGLELKTRRLKGEAVNINELRQAITLIEEAVAQIGKARPSELNNIEWHLIQCFRSANEQGRVAILNIAETMAAIQDKEEASKLSEASKVA
complement(500381..500728)         PHAGE_Vibrio_12B12_NC_021070: hypothetical protein; -; phage(gi481019196)            3.85e-16            MGRVSFLSDVPEEAIYELNQRIIEANYGDAQRLADWFKAQGYKTSKTAMHRYIKELKAINGHNGVSGSLRLYASLTASDSNLDLLYKELGRLEYRKQEILNLIREITEQQHNLRG

#### region 2 ####
1859804..1860211                   PHAGE_Salmon_Fels_1_NC_010391: putative bacteriophage minor tail protein; Lambda gpU homolog; -; phage(gi169257192)     7.32e-10            MLIHNQIRKEVIALIEERLPEVKGLHNGRVFFTDPKMQLPALSVYIEGAECEPVSIGHTHWESRLVIAIYIPFYSSEEKLDLLIEKIHNIISKHTYKNIDQVSPGYSFEYEYDFDNHVWLSGTLTYSIEYDFKEY
1860221..1861420                   PHAGE_Entero_phiP27_NC_003356: putative major capsid protein; -; phage(gi18249904)     4.07e-60            MFKKLLELRQKKAEHAAEMRALLESAEKENRSLNEEESGKFDKLKDSVKQMSEEIERYETVADEERSLGLQGGKPVETGGKAQLSNDELRYYIKTGELRTNTLSTTSKEDGGYSVIPQLDKEVMKRLTDDSVMRQICNVVRLPVGAKEYKKLVSAGGAVVAHGDEGQARNATNAPKLHEVSIALNPIYAYPKTTQEILDFSSIDILGWLTDEISESFTETEEADLTAGDGDKKAKGLLQYTRSTTADKTRTFGELQKIEVASADKIIADTLIDLFYTLHSKYRKNAVWVMSSTIAAALQKLKNKNGDFVWRDGLTVDAPSTLLGRPVYFLETMPASGANKAVIAFGDFKRGYFIVDHETGVRTRPDNLTEPGFYKVHTDKYLGGGVVDSNAIKFIETLA
1860296..1860307                   attL                                                                                 N/A                 GCAGAAAAAGAA
1861472..1862026                   PHAGE_Entero_IME_EF4_NC_023551: prohead protease; -; phage(gi589893040)              4.08e-31            MNKDFEIRSSELSAENEKLIGYVVKWNSPSELMWGEFVEQFSLGAFSETLLSGADVRALFEHDHTKLLGRTQANTLKLEEDGIGLRFELTPPETSLGKDLLVSVKRGDITGMSFGFRAKAESWNFDVTPCQRIVTSAELVEITVTSIPAYPESNVQIAQRSMAQAKLQSKTTALLDRWAELAEL
1862028..1863239                   PHAGE_Yersin_PY54_NC_005069: portal protein; -; phage(gi33770511)                    4.02e-60            MWPFKKKTEQRNSLIIEELLSYMGVANTGAGEFVTPTTAESLPAVMNAVTVIAEAVASMPCYLYQLKQDGRERVFDHPVDFLLNEMPSRSQTPYQFKYTMMRHCLLTGNAYAVIEWDKTGQPVSLTPYQPSAVNIFINPKGDYIYQITDLNGKVKNYLQDEILHLRHSSLDGFMGRSPIAICRETVGLGIAQQKHGASVMKNGLMASGLITTSEWLDEAKAQKAIKALERYKGAKNAGKTPVLEGSMEYKQLGMTNQDAEWLASRTFTISDIARIYNISPIFLQDYSNSTYSNFSEASRAFLSQTLRPWLTNFEQQLKDALMVDVTRQSKQRYLIEFDTSDLLHTSQNDRFNSYDTAIKAGIMNPNEVRRREGLAPYVGGEEFSQAWKQTVEVKKGGGNGEND
1863223..1863579                   PHAGE_Paenib_Harrison_NC_028746: head-tail adaptor protein; -; phage(gi971482318)     2.00e-14            MARMIRAGRYNKVITLQKRNYEKERESNTYGHHNPYWEDVATVRASIEPLQGREYFSGPFQLGENITRIRIRYMPEVTRKMRIKYGDKYFDIYSVIDSKEEHRELQLMCKDGEAYGGY
1863566..1863892                   PHAGE_Shigel_SfII_NC_021857: head-tail connector protein; -; phage(gi526244642)      1.05e-08            MADINNLIDLQEIKAHLNLADEFDLDDDLLRAYAVTALEVAQRHIGKTFGDKETDRTIPFNQSIKVGCLMYIAYLYANREAVTDLANLNPAPMTIKSLWDVYREPCVY
1863901..1864257                   PHAGE_Bacill_phi105_NC_004167: hypothetical protein; -; phage(gi22855043)            1.06e-24            MPYQPLKRCTSPGCRNKVKAGRCEDHKPKDNRVSASKRGYDHNWSKYRIQYLKQHPLCVMCLAQGKYTPATVIDHIKPVENGQADPLFWIESNHQALCRDCHSYKTRVIDKRGYGAKK
1864315..1867044                   PHAGE_Mannhe_vB_MhS_1152AP2_NC_028956: tail length tape measure protein; -; phage(gi971760502)     0.0                 MADFATLSVEFKSIGIDRTNKDLNKLQGSAGRAEKHIESLVKTIGRLKSLLAVGLGIQGISTIIQMTDKMTALNTQIKFVTSSTQEYKKVKPELFDIAQRTRGSLEATTTLYVRSSRALKDYKYSQKQVLVFTETLNKAMAVGGVGAQEQATALFQLSQALGSGRLQGDEFKSISESAPIILDVVAEYMGKSRAEVQKLASEGKITSKIIFESISGASEKISESFEKMPLTFGQSMTLLQNSVLKWVSEINTSTGIIGGLATLVSTLALNFDSFAKAAIYATSAYAAFNVISLASNFKSANDGVGLLSFGFRSLTGAVRGATVAMLANPIGMLTVAIIGAAYAFDQFISGMEVGASTMNATWGDVALGVWEDFKTVVGDVADWFVLTWNDATDTLGDIFGGVVNTVISFGGAVLDYFKSLINGILGAWNFGFDAIKIIWGNFPAVLTGYGKSAINGLLKIVEIGINKIIDFLKAPIEMLNYISEKFGNGNLVDTSDWKVDLSGFRLEVTQAEQDIKDRLGNALTEAFSQDYIKDAIDGTFSYLVGAGDRYLSKLKEQGDKSTESHRQNENLRTQISEKAAQERIKLLEKYMPEIKIRNELQKQLKEIEQLRSSGAISGDDAKYVSNKARWDSAYELADVAKEKAVSFEDRLKGTYDPAQDEMNKLQERLAFYKSFNEQKLLSDQELSERQKALWDEYNLNKKNQELDMYADSFSAMSSALMDTTELIGQAAGKQSGIYKAMFAASKAFAIAESIVKIQQGIANASALPWPQNLSAIASVISATSSIVSTISGTTMNLSGQAHSGIDNIPREGTWLLDKGERVVDSRTNQDLKKFLTSQSRTQNQGNRTAPVYVHVNNQGQPMKASVKAEDRIDGTHITVELTNLMDKIADERFYKNMGDQMRAGGMLAR
1867219..1867587                   PHAGE_Psychr_Psymv2_NC_023734: terminase small subunit; -; phage(gi593779760)        1.02e-15            MTRKKTYKTPDFLDDIAKSQWKARIKQLSERGDIMPEDLTNLEIYCENYAIWRHSVADLAKNGFVIINSQGTQSRNPALSAKADAEKVMIKMSTLLGFDPVSRKKNPVTIEGVDAIDELLTL
1867587..1869254                   PHAGE_Brucel_BiPBO1_NC_031264: hypothetical protein; -; phage(gi100002)              1.40e-97            MSIWHDYAEKVKSGEIIACKKVKLAVERYFQDLTNPDYYFDEKIVNQFLAFSRLCPHVKGHLRGKPIILSDWQVFLFANILGFKYTDTGLRKYRSAYIQVARKNAKSTVAAVLANWFLVMEKGQQDIYTAAVSRDQARIVFDDARQMCLLSPPLRKRVQIQQHKLIYPQNNSLMRPLAAKSSTIEGTNPSLAIVDEYHLHADNSVYSALELGQGARPEGLLFAITTAGSNTISACKQHYDYCSQILEGNEKNDSIFILIFELDDESEIDNPDTWIKANPNINQSIPLIDFENTIKKARGIPSEWVEMLTKRFNVWCQGTTPWLSEGSWTLCQRDYEESSLLHQDCYMGLDLSSTNDLTSICYTFPQGQKVRLITRHYLPEYQLNNVANKNRAIYRQWVRQGWLRITEGDCIDYDKIRDDILKDAERFNIKMIGFDVWNATHLRTQLQSAGLEVEPFPQTYQRFSPVAKSAEVLINRQVIEHNGDPVLAWALSNVVMETDANANIKPNKKKAANKIDPAIAFLMSFGTYQLEYGDLIFELSEEHQRALQEFNGVEL
1869266..1869730                   PHAGE_Bacill_phiCM3_NC_023599: head-tail joining protein; -; phage(gi589892720)      1.80e-09            MGEFSNQIALFVNKVKGALKEEKKAMRKALNTGAKVIEKEIKKDVPVLDKSTDFRQRATVKNNIRHTTKIYKDGSGGITKILVKRTKGRKMARVSDNTKDRTDPFYWFMLERGTKKMKARPFMEKGFNSAKARAKAEVLKVYMEEMRKALQNKR
1869933..1870526                   hypothetical protein; -                                                              N/A                 MNNTNKSIDDAELYIMENIKYLKEIDKDKYFNVIKSGGIRLDDHLSEAQALNCFAEMMEIRLKRDTEEKTQLIQDLLSYINEHNLGVKKDELLNEILEKDKELYNQIYFLRLKIYESSLILSKLMSISPKLERSIKGKTEKKKKEEQIVAEEWAKDIWEKDPTITQEDMAYQLKEKLDLEKTIQTIVRWIRPFQPKK
1870680..1870883                   PHAGE_Stenot_S1_NC_011589: putative repressor protein; -; phage(gi213163928)         6.29e-05            MSEAQTLSQKLIAGKEVTKIVGFGRTKLNLLVKAGKFPQPIRFSDNFIRWDLEEVNAWIEQQKASRT
complement(1871062..1871238)       hypothetical protein; -                                                              N/A                 MSTPQKEKRSPQYQMRLAEEFRQQLEEQAKKDGDTTLATWIKRILRKELASRGIEPKG
1871369..1871587                   PHAGE_Entero_P4_NC_001609: putative CI repressor; -; phage(gi9627516)                2.87e-05            MANLNYTGFTYIFIGILRTDLSNQLQKIRIPAESESQARKQLARDYVLVFAGKIPLKTHRTSTSDALEVDHA
1871580..1871795                   hypothetical protein; -                                                              N/A                 MRKAKTVKPFKPEYQPTFEQLAKAIKQAEIHLAFAKDYIRNDYLKGAADALKNIKTVVTQGLKENKGGKHV
1871788..1872006                   Uncharacterized protein PM1780; -                                                    N/A                 MCKYSVITYREDETVEGQPFIIATGKTYQEAAKIAREAMDNDPLVYGSTLRVERSSYEITVFDKQGGDCFCG
1871972..1872109                   Uncharacterized protein PM1780; -                                                    N/A                 MINKAEIAFVGEYPTYAQACEVSEHLKTTILYSEIRISHPEGLGE
1872114..1872539                   hypothetical protein; -                                                              N/A                 MTRDLDKPLDYSKYNAIEIKAISIAAQKQGLGYPYFGEALNVLAEEFGKFPLKSINGLKILHDELGTINKHLLELAPKPHSLDPEEMIKVLTNDEIIDGLLKLSVINSLVKTFQYLQENISMRIAELENAVTMEGANEQIN
1872523..1874127                   PHAGE_Entero_P4_NC_001609: DNA primase; -; phage(gi9627512)                          9.42e-80            MSKLTKAPYLKDQPKDFMSDLIVLVGQGGESAWKKGKGEEWLLLCQSLQHDSKQKPVILGEKQLEGISQIRIAHPEQQYIRLIQFGELSREEITALCLNIAKNTKAKIVLLCDMLGQTVENLSQYIERLRNDSDVVESAEMVSKTIEKAPKTKESDRTINSLLNTLKAQLPRMGDQANEFIAFNNGVLNRNTLAFEPHNRNHWLTSYIPHDYDEHAQNTLHFDDWLSFVANGCEKKQRNILAALYAILTNRYNWQLFFELTGKGGSGKSVFAHIATLLAGEQNTISAKLEDFDNAKDLEGFENKTLILCPEQSKYAGEGGGLKAISGGDLLRVNPKHKKPFFTKITALIMLINNEPCRFTERAGGVDRRRVIFDFQRVVPDEKKDPDFIHKVTLEAGGIIRKVLNAFTKPEEAKKALNEQMRSEEALSVKMESDVLTAFFNYFFTSRTLDGLYIGTRTMGDNRIQTHLYPAYVAYASAYNLKELGLNTFVAGIEQAIKQHGNEHPFRKQKKNEGVRTNIHFKNYNDFFNDVMKK
1874046..1874057                   attR                                                                                 N/A                 GCAGAAAAAGAA
complement(1874303..1875502)       PROPHAGE_Escher_MG1655: CP4-57 prophage; integrase; -; phage(gi16130540)             5.91e-109           MPKITRPLTNTEVEKAKPQAKEYTLTDGYGLFLLILPSGIKSWRFNYARPITQKRTKISLGIYPAVSLAQARAKREEYRALLAQGIDPQEHKEQEQKAAITKIENSLLFIAERWKAKKAQEVEALTLKKNWRRMEAYLFPVIGNMPVNEIVPKIAIESLEPLYNQGKGDTLRRVIRLLNEVLNFAVNYGLIPFNPCLQINEVFSFGKSNNNPAISPKELPELIKTVMYSSVAIQTKLLFQFQLLTMVRPSEASNATWSEIDLEKALWTIPAKRMKKRNPFVIPLSSQAIAILDKMKSIVPKGEYVFQSWIKPNKPMSSQTMNKMLSDLGYKDKQTAHGLRTIGRTYLAEQRIDYEVAEMCISHKTGTQTGKIYDRADFLEQRKPVMQLWGDYVEKCSPK
