# Supplementary material for: Comparative analysis reveals the Genomic Islands in Pasteurella multocida population genetics: on Symbiosis and adaptability
Source: BMC Genomics. 2019 Jan 18;20:63. doi: 10.1186/s12864-018-5366-6 (PMC6339346; doi:10.1186/s12864-018-5366-6)
Supplement: Supplementary file 9 — File S2. Detailed information on predicted phage of each strain (ZIP 5010 kb). [file 12864_2018_5366_MOESM9_ESM.zip › File. S2. Detailed information on predicted phage of each strain/2267PM/phage_regions.fna]

>1	 10283-42568
CAATTCAATTAAAGCAAGTAACAAGAAATAAAGCGATACAAATTGCTCGAGATTTGAAGGCTCAATTTGG
CGATAACGTATCACTAAAACCACAGATTAATAGAATGTATTTAACGGGGAGGGAGTAAAAAATGACAGCA
AATTTACCTGAAAACATTCAAACAGCATTAACTGATCGCAAGATTGATACAGCAACGTGGACAACATTAC
AAAATAGTGTTTTCCCGGGAGCTAAAGACGAAAGTATTTTACTTGCTATCGACTACTGCAAGGCTCGTAA
ATTGGATATTTTGAAGAAACCTTGTCACATCGTACCAATGAGTGTTAAAGACGCCAAAACAGGTCAATCA
CAATGGCGTGATGTGATTATGCCGGGTATTTACGAACAGCGGATAACAGCTTTTAGAACTGGACAGATGG
CTGGGCAAGATGAGCCAATTTTTGGCGAAACAATCTCACATCTTGGCATTGAAGCTCCTGAATGGTGCAA
GGTGACAGTTTATAGATTTATTGGTGGCGAACGTTGCGCATTTTCACACACAGAATACTTCTCAGAAGCT
TGCTCAACAACAAAAGATGGAAGAATAAATTCAATGTGGACGAAACGCCCACGCGGACAATTAGCAAAAT
GCGCCGAAGCTGGAGCGTTAAGAAAAGCATTCCCAGATGAGCTTGGTGGTGTGATAACAGCTGATGAAGT
TATTGAAGAACAAGCTCCTCAAGCAGAACAACATAAGACAACAGTAATTGACACAGTGGGCATTGAATTA
GCAACACCTGAGCAAGTGCATCAATTGCAACAGCTAATTCAACTAACTAACACAAATACATTGAAAGCCT
TTGCGTATTACGGTGTTAACACTCTTGAGCAGTTACCAAAAGAAAAAGCAGAACATTTCATCAGAACGTT
AAATCAACGTCTTGATGAACAATCAGCTAATGTTACAGAAAATTATGTAGATGAGGAAATTCCGCTTGAT
TGATAACTTAATTACGCTCGACTGCGAGCAAGGCACAGAGGAATGGTTAGTCGCAAGGCTAGGCATTCCT
ACTGCCACAGGAATTAAAAATATAGTAACACCAAGTGGTCAGAAGTCTGGAGGTTGGGTTTCCTATCTTG
CTGAACTTGTCGCAGAAAGCATTGAGGGTGTAACCGAAGGCTTTAAATCACAACATATGGAGCGAGGAAA
CGAGCTTGAGCCACTAGCACGCATGGCTTATGAATTTGAAACAGGTCATGATGTAACTCAAGTCGGTGGT
GTTTTTCTCAATGAGAAAAAAGAGCTAATGATAAGTCCTGACGGCTTAATTTTGAGCCGCCAAAAAGGCT
TAGAAATCAAGTGTCCGAAGATGAAAACGCATATCAAGTACATTCTTGAAGGTGGCGTACCATCTGAATA
CATCATTCAAGTTCAAGTAGCGATGTGGGTCACGGGTTATAAATCGTGGGATTTTGTTAGTTATTGTCCA
GAGTATAAAAAGCAAACGCTTTACTTGCACACAGCAACTAGAGACAAAAATCTAATGAAAGCATTTGATG
AATATATTCCGCAATTTTTAACATCATTAAAAGCACTTAAGGGGTAAATAATGGCTGGGGTAAATAAAGT
AATTATCGTCGGGAATTTGGGAAACGATCCTGATGTCCGCACAATGCCAAATGGCGACGCAGTGGCAAAA
ATTAGTGTGGCCACGAGCGAAAGTTGGATCGACAAAAACACGAACGAGCGAAAAACGCAGACAGAATGGC
ACTCTATCGTGTTTTATCGCCGCCAAGCAGAAATTTGCGGGCAGTATCTCAAAAAAGGATCGAAAGTGTA
TGTGGAAGGGCGTTTAAGAACTCGTAAATGGCAAGACCAAAACGGGCAAGACCGCTACACCACTGAAATC
CAAGGCGACGTATTGCAGATGTTAGACAGTCGCCAAGATTCACAAGCACAAGCTAACGCACAAGCTAACG
CACAAGCACCGCAAAACAATGCTTATGCCAATGCGAAAGCTGGAAAGCCAGTCGCGTAAATGTTTGGGTT
GGAAAACACCTTATGAAGTTTACTTCAAAAAAACGTTGCACTTGGTTTGACAATTCAAGCTTCCAAATTA
AAATTTTTAACAACAAAGTTTTTCCCATCGAAAGTTTTGTTTATGTTTTCTAGCTTTAATTTTAACATTT
AGCTTTTCCTTATCTGCCGTTTATCTATTTTCTGTTATTTTGCTTTCTATTTCTATGAATCTTTTCTAAA
CTAGACTCATGTTCTAACATTCTTTTATACGAATTGTTAACTAAAACTTTTTTATCCTTGCTTACCATGT
TCGAATTATAGAGTTTAAACATTTTTAGCCAAAATTCATAACTCCAATTACTTATATTTGAATCATCATT
AATTCGGCTTTCTTTTAAAATTATTTTTTGTTGCTTATAACTAAAAATTCGTTTTGTTTTTTCTTTAAAT
GTAACTCCCTTTTCTAAAAAGACAAAGGCTAAAAAATCTTTCCAAGCATGCCTGTCTTCAAGGTTTATAT
CTGTAAAGTCTTTATAAGAAAATTGGCCCAAAATAATGTTTGCGTTTGGAGCTGGCTTAAAATCAAATTT
GCTAAAGCTATGCAATATGTTAGTTTTGAAAAATGGTTTATATAATAAAGATTTATAAGACTCCTTGTAA
GATGGTGCACCCGCATACTTTAAAAAAGGTTCATATTGCATAATTAAAAAAGTATCTAAGGGTGGGTTCT
CACTATCTAACAATTTATTTAAAATACTTGCCGTTATGTTAAATGGAATGTTTGAAAAAACTTTATAATT
ATGGTCTGGTAAATTGTATTTTAAAAAATCGGCTTCAATAATAGACACATTTGAACTTTTAAATTCATGG
CTCAACTTATCAGCCAATACACTATCGAACTCAATAGCATTAACGGCTTTGCAGATTTTGCTTAATGCCT
TGGTTATTATGCCTTTTCCAGGCCCAATCTCAACAACAAAATCCTCCTTAGTTATATTGCTTTTAAAAAG
CAAATCTTCGACTAATTTAGTATTATGCAAAAAATTCTGTGAGTCTTTAATGTTGAAATTTTTGTTTTTT
ATTTTAGTGTTTTTATTCATATCCATATATTACAATTATAGACTGATTTTGTCAAGTAAGAATTGTTTTG
ATTTATGTATAATTCCTACAAGTTCGGAAATTTAAAAATGAAAGAAGCCTGAAATTATCAGGCTTCAAGC
TTGTAAGATTTTTAAGATTATATTTACACTGTTAGAATATTCTCTACTGACATGAGAAAAACCAACGTAT
AGGAAGAATAAACGCCCTTTTCACCCAAGTCCAACAGCTTTGGACCGCAGTTGACTCTTTCGACACCCCT
GCGATGCAACCCAATCCGGCTGACGGGGAGCCAGCAACGCTGAAAATTTACCCTCCTCTTTCCCACTAGC
GGCTCCTTTTCCGACAACCAGCACGGCGGATCCCTGCCGCGGCGCTGTGAACGCAGCATTTTGATTGGTA
TCGTTGGCCTTCAGGCTCGTCAGTCAAACAGACCCAGGAGCAGCTCAGCCGGTGGCGCCCGGCTTTCGGG
TAACGCCCTGGTCCCGCTGGTTTCGGCTTTGTGCTTCAGGTGATCAAGGATCTGCTTGATCACTATAGGG
TCTTCAATGCAGGCGATGACTTTCATGGCGCCGCCGCAGCCGCTGCAGGTCTCGATGTCGATATTGAAAA
CACGCTTGAGCCGTTGCGCCCATGTCATCGACGCTCGCCGTTGTGCTGGTGTTGCCGGTTCATCAGAATT
ATAGGAACTGTCATTTAAAGTCGCTAAGGCTACAGGTGCACGCCCCCAAATAAATAAATTATAGGAACTG
TCATTTCGGGTTTTTTGCGGTTTCGGGTCAAAATTCGGTTTTTTCCCCGAACTACGACTGTTTTCGCACC
CCGAACAACTAATCCAATCAGAATTTTCCGGCAACGCCGACTCCAAGAAGTGTAATTCCAGTCTATTTCT
GCCGTCAACCCCTGATTCGCGTTAATGCGACAAAGCTCAAACACATAACTCCCCCACGAAGCCATATAAA
CTCCGATTTCGAGGTGTTATCCTGTTCCGCATAAACTTCGTTTTTGGGTATTATACCTACACCAAAGCAA
GCTCAGGAGGTGAACGAGCACAGACGGCCACTGGCTGCTCCCGTTCCTGCTGCTTTGCCCAGTTAATAAT
CTTGGCAAGCTCCTTGGGATCCTCGATTATCGCCACAACCGACATTGTTCCCTGGCATTTTGGGCAAACA
AACGGGTCAACTTCATAGACTTTCTGTAACAACCGTGCCCAACTTTGTTTGCGCAACTTGGACCAGGCAT
CGGAAACTTGGACAGTTTCCGGTTTCTCCTGAGGTATGGCTGGAACAATTTTGGATTCGCGTGGATGACC
TTTTTGCCAACTTTCTGGGGCCAGGCTATAAATATTGGGGCGCTCTTGCCACTGCTTGCGGACTTTGCCC
GCATATACGCCATAGCGACGAAGCAATTGAACCCGCCTTGGTGGTAAATGGGCCACAAGCTGGTCGACGA
ATTCAAAGCCTTTGAAGGTCTCTGTTTTTCCTTTGTAGAATCCCTTTGGGCTAGCTGTCCAGATTATCGT
GTCGGAAGCTGGATCATACTGAATTTTTTCTGCACAGGTAGCGCCGCGAACGACATACTGGCCGAGGGCT
TCTCGATCGGCCTTGTTGAATAGTCTGGTTTCGCTCTCGATGCTAAAGCCGGAATGCTTCCAGTCTCTGA
GCATGTTCACTCGGGCTTGATCTATTAGTTCCTTTCGCAGAAACAAAGCCATAATCGCTGCTTGCCAGAC
CTTGAGCATCCCTTCGTCGGCTCCAATTGGTAAATATACAAAGCGGTCGTACTTGGTGAACCCACCTTCC
AGAACCAGAACATGCCAGTGCGGGTGGAATCGAGCGAATTCACCAAACGACTGATAGCTGACAACACAGG
CACATAGTAGTTCTTGACCGGCTGCCAGGGAGAAAAAATCAGAAAGCAAGGAGAATACCAGCCTGGACAC
CTCGCCAAACAGTCGCTTATCCGATTTAAAGTATGGTCTGAGAATCTTGGGAATCGTAAAAACAAATTGC
CGATGCGGTAGATCAAGGAGCAAATCCTCGGCCAGGTATTCAGCATAGAGTAAGGTCCGTTTTTGGTCAC
AGGATGGGCAAAGGTGGAAAACCTTGCACGAAAATGGCCTGAAGTACGAATGTCCACAATCATGGCAACG
TATTCGAACAACACCCTTGGTCCAATCGGCACATTCAGCAAAATGCTCAAGGCGGTCAAGGATAGTTTGC
GATGGACTTGCGTAGGCTTGGTACTGGGTTAGAGAATTGCGGACTATGGTCTGGATTATCCCTTCCCGAT
GGGGAATGTAAGTTCCCATACCTATACATACGCAGGAAAACGATCATTTGCTTGCAATTGCGAAGAAAAT
AATGGAAAATGTGGACTGGCGCCACCTAACAACCGGTTCGAGCGGACTCACGGGACAAGCCCGTTCGCAG
CTCAACCGAAAGTTAGGTTGACGCCTTCGGCGCGGAGGAAAATGGAATATACAAGTAAATCACAAATAGC
TCGAAATAAATCGCTCATCATTTTCGGCATCGTCAACATAACCTCGGACAGTTTCTCCGATGGAGGCCGG
TATCTGGCGCCAGACGCAGCCATTGCGCAGGCGCGTAAGCTGATGGCCGAGTATCGCGTAAATGTTTGGG
TTGGAAAACACCTTATGAAGTTTACTTCAAAAAAACGTTGCACTTGGTTTGACAATTCAAGACAATAATT
TTGTCACCCTTAGGAAAATTATTCATGGTCCTAAGATTCAGTAAAGATTGTGGAATAAATAAGTGATCGT
CATTTATCAATGTGAGAGCAAAGACTCTGGTTTTAGTTCTAAGAGCTTTATCAAAAGAAAGGTTTAAATA
AATTGCACCCGATGACAAAGTTATCTCTGGATTAATTAAAAAATCGGGGCTGACGTAGACTAGCATACTT
ACTAATCTACGTCAGTCCCTTATTTTATCTATGTAGCATCATTTCTACAACGAATTGACATGTTTTCTTA
GCATTTCAGGATCATTGTGAATATATGTTAGAGTTACAGTGAGATCTTTATGTCCAAGTAATTGCTTCAC
TGCATAGATATCCCCTGATTGCTTTAGGACTTCTGTTGCAGTTGTATGTCGGAATCGATGTGAAGTTACT
GTAAATCCTATAAATTCAGAAATATGGCGAAAAAAATGAACTAGTTGTCCTTCTGTCATTTTCTTATTTC
TTGATGTAGTAACTAATGAAAAGCGATTAATGTTAAATAACTGCTCATCTGAACTAGTGCTTCTAGCTCT
TGATTCTAATATCAATCTTTTTAGGTATGGATATAATTTATCTGAAATTGGAATTTCATGGTGTTCATGA
TTCTTATTGGTTTCAGCTCTTATATTTATAATTTTGCTTGTCATATCGATATCAGAAATTTTTAGCTGTA
ATAGCTGGGATTGTCTGATAGCTGTATATTTTAAAGTGTAGATTAAAGCTTTAGTAAAATAAGCAGGTTG
TAAATAATGAGGTAATTTCTCCTCATTTTCCAAAGAGATTTCTAAAAAATGGATTTGCCTTTCTGTTAGT
AGTTTTTTCTTTGGCTTATCAGGTCTTACCATAAGGCCTTTAAATAAATTTTTAGGGTACTCAAATAGCT
CATTATCTATAGCATAATTAAAAATAGCTTTAAGATGTCTGATATAACTATTCCAAGTAATTGGGCTCAT
TTTATTGAGGCAATACTTTCTCCATTCTAATAAGTCAAGCTTAGATATTTGTTCAGGTTCTTTATCTGGA
TAAAATTTAACAATCTGCGCTATTACATTTTGATAAGAACGTATAGTGGCAGGTCTATGATTCCGTTCTA
AGAAAAATAAATGCAATAATTGTTCAAAACTCATACAAAACCTCATTTAGATAAGCGATCTTCAAATAGC
ACTCAATTTAATGTAGACTAGATCTCCTTGAATTAGCCTTGATCTTTTAAGTTAAAGTTAATTCAATTTA
AGTTAAATTTAACTTAAATTTAAAATAAAGTCAATGAGGTAATATGAAAGAATGGTATACTCTTAAAGAG
CTTTTAGATGTAGGAGGGCTCCCTTCAACACCACAAGGTATAATCTTATATGCTAAAAAAGATAAATGGC
GTAGACGGCGTGTCTCTGGAGTGAAAGGTAATGTTTTTGAATACTACGTGTATGATATGCCAGAATCTGT
ACAAACTAGTTTAGGAGTAACTAAGGAAACTTTGGCATTGAAACAGGAATTGATAGATGATATTCAAAAA
GAAAATGAAAAATTTCTAAATCAAATACTTTCTGATATAAAAAATGTTTTGCTCAATAGTGGGGTATTGA
GAATTAGAGAAAGATTAAGCATTACTAAAGAAGAAGAAATTTTATTAAGCTATTATAGAAATAGCTCAGA
ACAAGATAAAACGACAATTCTTCATATGGTAGAAAGACTATCTAGAGCATCTAAAAATTAGATGTAAATC
CCTTAATACTATTAATGATAAAGCTCTGTATATCGCTAGAATAAATTTAGAATATTTTCCCCTATGTATT
CATAAGATAGTAAGATATGCTTCAAAATAAGCTAAAAGATATTTTTTAATATATTTCTAAGCAAGTAAGC
CTTTCTTAGGTACTATATAGATTTTGATATACCGCTGTTACTCAATTAATGAAGAAACCGGAAAATATCT
ATGTCATTCAGAAATTGTCAATGCATAATGATATTAGTATTAAGCTCTGATATATTGAGTATGACATAGA
AATGTTGAGAGAGTTTATTATTAGAGAGGATATCGCCCTTCTATACTTCATACTTATGGGATTATATCCT
CTGTATTTCGTAAATATAAACCGTGAATACGTCCATTATGATGATCAAAGTTATTCTTTATAAGATCGTA
AAATGAGCTATCATTATGTTCATAATGCCTAAATATGGCATAGGAAACCAAATCAGCTAATAAATTAATC
TTGATGACTTTGAGTCAAGAAACAGCGGAGCTTCTGAGAAGTTCCTGAGCTTCCCATAAGTATGATCACT
ATCCTTAAATGTTCTTGCAAGTGCCTTAATTGACTTCTCCGTTGATGATTTATCAAAGATTGAGCTCCTT
TGAGTATTGCCTTGATAATGCAAATGCCCAAGATTGTGAATTTACTCTGATAAAATAAAAATGGGAGAAT
ATAATTTCTCTTATTCTTTTTTCTATAAGTAGATGATTTCTGTTTTATCTTCTAAATGAACTGATTTTAT
ACCAATAATTTTGTTACCCTTAGGGAAATCATTCATGGTCCTAAGATTCAGTAAAGATTGTGGAATAAAT
AAGTGATTGTCATTTATCAATGTGAGAGCAAAGACTCTGGTTTTAGTTCTAAGAGCTTTATCAAAAGAAA
GGTTTAAATAAATTGCACCTGATGACAAAGTTATCTCTGGATTAATTAAAAAATCTATAGAACTTAAAAC
AGACAACTTTTGGAATGTTGTGCCATCATTTTTTATATAAACCTTATTTAGGTCTATTTGTTTTAATAAG
GCAAGATTAAAAAATTCACTCGCACCGGGTTCATAATATATTCCGCACAAGTGCATAAAATTGCTTCTTT
GAAAGATAACGGATGTACTTTCTTTTTCAGTACTATATATCATTTCTTTACTAAGAAAATGATCTTTGAA
AAAGATTGCGGCATTTCTTATATGCTCTAAATTATACTCAAATTTTTTCAAGTCATTAATGCTTAGTTTT
TTGTATCCAGTAAATTTATTAGTCATATTTGCTTCTTTCATAAAGTATTAAGCCCACAATTAAGTGGGCC
TAAATGTTGGTTTATTCTGGTGTCTGCCACCGCTAGGCCTTTACATCCTAGATTAGTATCAGAGTTTTCT
GGTGCCTGCCACCGCTAGGCCTTTACATCCTAGATTAATATCAGATTGACGATGAGCCAACAACTCATTG
CGTTATTAAGGTAACGCCACCTTGACAATCAGATTATAATGATTATCTCCTAAAGTCAAGCTAGTATATA
TTATATTTGTAATCTAACCTGTAAAAAATATACTATAAAATCATTATCAGGCTTTACAAACTTGAAAGAA
TGTGTAAGATCAGGATCGTCTGGAATTCGGACAGAAAATCCTAGTGGATGTATTGGCTGGATACATCGTA
GTAAGTGTGTATTTGCGAATATTATTTGAACAGTTCTACGCACTTGATTCAAAATCAACCGCCTTCGGGT
GTGCCGGTTCGAGTCCGGCCCTAGGCACCATTGATAAATAGCATTACAAAAAAGCCGACGTTAAGTCGGC
TTTTTCTTTATCTTTAATATTCCAAATATAAAATCCCCTACTTTCATAAAAACACACTGTTTTTGGATTC
ATCTCGGCATCGTTTATCGTGTTAGAGCTATTGCTTTTCTCATTACCAACTGACAACGGAAGAATGCTTT
ACCGTAAAAACAATATGTAGTAAATTTGGAATCAGGTATAACTTAATTCAGAGCCTAGGATCTTAGTAAG
GAGTGCTAAAATGAAAAAAACGCTTGTACTTTCTTGTTGCATCGTTGCGTTATGTGCATGTAAAGCAGAA
ATAGAAAAAGATATCTCATTAAAAGCCTTATTGAATGAGCCAATTAAAGTAGAAAGTGGTATCTTAAATG
TTGAAATTGCAACATGTTCTAGCCATGAAGACTCTAGAAAGCCCTCCGATGCCCTTATTCAAATTCAACA
AAAAATTCCTAATGTTTTTGATAATGCTGTTTATAAAGAATGCTATCAAAAAAACTTTAATTCTTTTGCA
AGTTTTGAAATCCCTATTGCTGTGGGGAAATTGGATGATAGCTCAGAGATAAAACATAACGTAAATATTT
ATAGCTATAAAAATCACTATTTAAATGTTCAAACAAGCGATAAATTAGCAAAAAATATCCGTGACTTTAT
GGATAGAGAATATCTCTCTGACCTCGCATTAAGCCTAACACTCAAGATAAATAATGATACAAATCAAGCT
CTGGATGTCACCTTCATTTCCGCCTATGTGAATGATTCCCCTGTTGATTTCTTACCCCTCACCTTTAAAC
AAGGGGAAAGTATTGAAGTGAAATTGTCTAATGCTTCATCAGATATGCTCTGGCAATATGAAGCATCTCC
TACTCTCACATGGGGAAGCCCCACACTACCATCGGCGTTACAGCGTTTCACTTCTAAGTTCGGCATGGAG
TTAGGTGGGTCCACTGCACTATCGCCGCCAAGATATTCGGTTGATGTCTTCTCTATTCTTCTGTTCTTCC
TTCGTGCTTTCTTCACTCTCGCACTTTAATCAAAAACAAGCTGTCTAAAGTAATTTTCTCTTCTTCGTCT
TCGTCTAACGTCTCACTCAACACCCAAAAACACTTGAGCGTTGTATGGTTAAGCCTCTCGGGCAATTAGT
ATTGGTTAGCTCAATGTATCACTACACTTACACACCCAACCTATCTACGTCGTAGTCTACAACAACCCTT
ACTGACTTAAAGTCAGGGATGACTCATCTCTTGGCAAGTTTCGTGCTTAGATGCTTTCAGCACTTATCTC
TTCCGCATTTAGCTACCCAGCAATGCCTCTGGCGAGACAACTGGAACACCAGTGATGCGTCCACTCCGGT
CCTCTCGTACTAGGAGCAGCCCCAATCAATCATCCAACGCCCACGGCAGATAGGGACCGAACTGTCTCAC
GACGTTCTAAACCCAGCTCGCGTACCACTTTAAATGGCGAACAGCCATACCCTTGGGACCTACTTCAGCC
CCAGGATGTGATGAGCCGACATCGAGGTGCCAAACACCGCCGTCGATATGAACTCTTGGGCGGTATCAGC
CTGTTATCCCCGGAGTACCTTTTATCCGTTGAGCGATGGCCCTTCCATTCAGAACCACCGGATCACTATG
ACCTGCTTTCGCACCTGCTCGACTTGTCTGTCTCGCAGTTAAGCTTGCTTATACCATTGCACTAACCTGA
CGATGTCCGACCGTCATTAGCAAACCTTCGTGCTCCTCCGTTACGCTTTGGGAGGAGACCGCCCCAGTCA
AACTACCCACCAGACACTGTCCGAGTACCCGTTTCAGGCACTTCGTTAGAACATCAAACGTTAAAGGGTG
GTATTTCAAGGTCGCCTCCACAATGACTGGCGTCACTGCTTCAAAGGCTCCCACCTATCCTACACATCAA
AATTCAATGTTCAGTGTCAAGCTATAGTAAAGGTTCACGGGGTCTTTCCGTCTAGCCGCGGGTACACCGC
ATCTTCACGGCGATTTCAATTTCACTGAGTCTCGGGTGGAGACAGCCTGGCCATCATTATGCCATTCGTG
CAGGTCGGAACTTACCCGACAAGGAATTTCGCTACCTTAGGACCGTTATAGTTACGGCCGCCGTTTACTG
GGGCTTCGATCAGGAGCTTCTCTTTCGATAACACCATCAATTAACCTTCCAGCACCGGGCAGGCATCACA
CCCTATACGTCCACTTTCGTGTTTGCAGAGTGCTGTGTTTTTAATAAACAGTTGCAGCCAGCTGGTATCT
TCGACTTACTTCACCTTCATCCGCGAGGGACTACAATTACTGTAAGCGCACCTTCTCCCGAAGTTACGGT
GCTATTTTGCCTAGTTCCTTCACCCGAGTTCTCTCAAGCGCCTGAGTATTCTCTACCTGACCACCTGTGT
CGGTTTTCAGTACGGTTTAGATAAACCNNNNNNNNNNNNNNNNNNNNNNNNNNNNNNNNNNNNNNNNNNN
NNNNNNNNNNNNNNNNNNNNNNNNNNNNNNNNNNNNNNNNNNNNNNNNNNNNNNNNNNNNNNNNNNNNNN
NNNNNNNNNNNNNNNNNNNNNNNNNNNNNNNNNNNNNNNNNNNNNNNNNNNNNNNNNNNNNNNNNNNNNN
NNNNNNNNNNNNNNNNNNNNNNNNNNNNNNNNNNNNNNNNNNNNNNNNNNNNNNNNNNNNNNNNNNCGCA
GTTTATCCAAGTACGGGAATATTAACCCGTTTCCCATCGACTACGCTTTTCAGCCTCGCCTTAGGGGCCG
ACTCACCCTGCCCCGATTAACGTTGGACAGGAACCCTTGGTCTTCCGGCGAACGAGTTTTTCACTCGTTT
TATCGTTACTTATGTCAGCATTCGCACTTGTGATACGTCCAGCAACCCTCTCGAGCCACCTTCATCCGCT
TACACAACGCTCCCCTACCCAACAGAATAAATTCTGATGCCGCAGCTTCGGTGCTATATTTGAGCCCCGT
TACATCTTCCGCGCAGGCCGACTCGACTAGTGAGCTATTACGCTTTCTTTAAATGATGGCTGCTTCTAAG
CCAACATCCTAGCTGTCTAAGCCTTCCCACTTCGTTTCCCACTTAATATAGACTTCGGGACCTTAGCTGG
CGGTCTGGGTTGTTTCCCTCTCCACGACGAACGTTAGCACCCGCCGTGTGTCTCCTGAGTATCACTCTTC
GGTATTCGCAGTTTGCATCGGGTTGGTAATCCGGGATGGACCCCTAGCCGAAACAGTGCTCTACCCCCGA
AGGTGTCCGCTCAAGGCTCTACCTAAATAGATTTCGGGGAGAACCAGCTATCTCCCGGTTTGATTGGCCT
TTCACCCCCAGCCACAAGTCATCCGCTAATTTTTCAACATTAGTCGGTTCGGTCCTCCAGTTAGTGTTAC
CCAACCTTCAACCTGCCCATGGCTAGATCACCGGGTTTCGGGTCTATACCTTGCAACTCAACGCCCAGTT
AAGACTCGGTTTCCCTTCGGCTCCCTTATTCAGTTAACCTCGCTACAAAATATAAGTCGCTGACCCATTA
TACAAAAGGTACGCAGTCACAAGGTTGCCCTCGCTCCTACTGCTTGTACGTACAGGGTTTCAGGTTCTAT
TTCACTCCCCTCACCGGGGTTCTTTTCGCCTTTCCTTCACAGTACTGGTTCACTATCGGTCAATCAGGAG
TATTTAGCCTTGGAGGATGGTCCCCCCATCTTCAAACAGGATTTCTCGTGTCCCGCCTTACTTATCGTAA
GCTTAGTTCCACTAACATACTTTCGAGTACGGGATTATCACCCTCTTTGATTTGGCTTCCCAGCCAATTC
CTCTAATATGCTAGCTAAAACTTACTGGCTCTTCCGCTTTCGCTCGCCGCTACTCACAGAATCTCGGTTG
ATTTCTTTTCCTCGGGGTACTTAGATGTTTCAGTTCTCCCGGTTCGCCTTTCATCGCTATGTATTCACCA
TGAAATGATGGATTCTTCATCCATCGGGTTTCCCCATTCGGACATCTTGGATTAAACGCCTCTTATCGAC
TCATCCAAGCTTTTCGCAGATTAGCACGTCCTTCATCGCCTCTGATTGCCAAGGCATCCGCCCTGTACGC
TTAGTCACTTAACCATACAACCTCAAGTATTCTTACTTAATCTCAATTAATCCATTAACCTTTGCTAATG
CATTAATCAAGTTTCATCACCTTGATGTTGTGTTTAAACGCTAAACACTTGCATGCCTTTTTTCATGCAA
GATTTTTTCTACTCAGACTTTCTTTCGAAAATCTCTTCAGTTTTTCAGCTTGTTTCCAATTTTTTAAAGA
ACAGTAAAGACANNNNNNNNNNNNNNNNNNNNNNNNNNNNNNNNNNNNNNNNNNNNNNNNNNNNNNNNNN
NNNNNNNNNNNNNNNNNNNNNNNNNNNNNNNNNNNNNNNNNNNNNNNNNNNNNNNNNNNNNNNNNNNNNN
NNNNNNNNNNNNNNNNNNNNNNNNNNNNNNNNNNNNNNNNNNNNNNNNNNNNNNNNNNNNNNNNNNNNNN
NNNNNNNNNNNNNNNNNNNNNNNNNNNNNNNNNNNNNNNNNNNNNNNNNNNNNNNNNNNNNNNNNNNNNN
NNNNNNNNNNNNNNNNNNNNNNNNNNNNNNNNNNNNNNNNNNNNNNNNNNNNNNNNNNNNNNNNNNNNNN
NNNNNNNNNNNNNNNNNNNNNNNNNNNNNNNNNNNNNNNNNNNNNNNNNNNNNNNNNNNNNNNNNNNNNN
NNNNNNNNNNNNNNNNNNNNNNNNNNNNNNNNNATCTAACTAAACAATCTGTGTGAACACTTGCAGTCGT
TCCATTTTAGGTAAGGAGGTGATCCAACCGCAGGTTCCCCTACGGTTACCTTGTTACGACTTCACCCCAG
TCATGAATCATACCGTGGTAAACGCCCCCCCGAAGGTTAAGCTATCTACTTCTGGTACAACCCACTCCCA
TGGTGTGACGGGCGGTGTGTACAAGGCCCGGGAACGTATTCACCGCAACATTCTGATTTGCGATTACTAG
CGATTCCGACTTCATGGAGTCGAGTTGCAGACTCCAATCCGGACTTAGATGCACTTTCTGAGATTCGCTC
AAGCTCGCACTCTCGCTGCCCTCTGTATGCACCATTGTAGCACGTGTGTAGCCCTACTCGTAAGGGCCAT
GATGACTTGACGTCATCCCCACCTTCCTCCAGTTTGTCACTGGCAGTCTCCTTTGAGTTCCCGACCGAAT
CGCTGGCAACAAAGGATAAGGGTTGCGCTCGTTGCGGGACTTAACCCAACATTTCACAACACGAGCTGAC
GACAGCCATGCAGCACCTGTCTCTAAGTTCCCGAAGGCACAAGCTCATCTCTGAGCTCTTCTTAGGATGT
CAAGAGTAGGTAAGGTTCTTCGCGTTGCATCGAATTAAACCACATGCTCCACCGCTTGTGCGGGCCCCCG
TCAATTCATTTGAGTTTTAACCTTGCGGCCGTACTCCCCAGGCGGTCGATTTATCACGTTAGCTTCGGGC
ACCAAGCATATAGCCCAATCCCCAAATCGACAGCGTTTACAGCGTGGACTACCAGGGTATCTAATCCTGT
TTGCTCCCCACGCTTTCGCACATGAGCGTCAGTACATTCCCAAGGGGCTGCCTTCGCCTTCGGTATTCCT
CCACATCTCTACGCATTTCACCGCTACACGTGGAATTCTACCCCTCCCTAAAGTACTCTAGACTCCCAGT
CTGAAATGCAGTTCCCAAGTTAAGCTCGGGGATTTCACATCTCACTTAAAAGTCCGCCTGCGTGCCCTTT
ACGCCCAGTTATTCCGATTAACGCTCGCACCCTCCGTATTACCGCGGCTGCTGGCACGGAGTTAGCCGGT
GCTTCTTCTGTAATTAACGTCAATGATGCTATCTATTTAATAACATCCCTTCCTCATTACCGAAAGAACT
TTACAACCCGAAGGCCTTCTTCATTCACGCGGCATGGCTGCGTCAGGGTTCCCCCCATTGCGCAATATTC
CCCACTGCTGCCTCCCGTAGGAGTCTGGACCGTGTCTCAGTTCCAGTGTGGCTGGTCATCCTCTCAGACC
AGCTAGAGATCGCAGGCTTGGTAGGCCTTTACCCCACCAACTACCTAATCCCACTTGGGCTCATCTTATG
GCAGGTGGCCCTAAGGTCCCACCCTTTCCTCCTCAGAGAATACGCGGTATTAGCTGCAGTTTCCCACAGT
TATCCCCCTCCATAAGCCAGATTCCCAAGCATTACTCACCCGTCCGCCACTCGTCAGCAAAGAAAGCAAG
CTTTCTTCCTGCTACCGTTCGACTTGCATGTGTTAAGCCTGCCGCCAGCGTTCAATCTGAGCCATGATCA
AACTCTTCAATTCAAAGTTCAATCGCTCAATAAACTGCTTAGCTAAAAGTTTACATTTACTTCAAAAGTA
TCATGAATTTTCAGTATTAAGCACCTATTAAGACTTCAATTTTAAAATTTTTTAAATGAAATCAATCAAC
AAGTAATCAGAAAGCTCACCACCGCATTTAGGGCATTTGTACTCCGTCTTCATAGAAAATCACCCTTCAA
CATACAGCCCAAAAACAACATTCCTAGTGACACAATTACAATTAAAAAATCTTCCATTATTTACCCCAAA
ATCCGTATCTGTCGTTAAATCTAACACCATGACTAATGCCATAAGCTGTTACATACTCAATTAGACTTGC
CATGCGTTTAACACTCATTTTTGCTGAGCTTTCACGAATGTTTACGAACTCACCCTCTAGACCTGGTACA
ACATCTGCTTTTTCATTGGTGGCCATCGCATGACCTGAAATAAACAGCACTTTCCATTGCTCCATCGTGA
GCTTTCTACCCATGAATTCAAGCTGATTAGCCACTTCTTGGCACATAGCATGGAATTTGGCGTTTTGCTC
GAGATTGCGTGTTCTTGGCTTAATATCAATCACTAATGGATTTGTTTCTATCTCATTGCCTTTCTCGTCT
TTTACGATTTTTGGTAAAGGTAACGTTTTAATGAATTCAATCGCATTTAACCGCACTTGTTCTGAGCGTA
AGAAGAATTGGTTTTTAATTTCCATAGCACCCTACCTCTTTTACAAAATCCAAAGAAACACTACGGGTAA
CAAAACCTTGCATTGTTGGATCAAACACAGCCACCATTGAACCTTTATTATTGCCTTTTATTTCTTCGCC
ACTAACAGGGTGTAAGAAGTTAATGCGACCGCCCACAATGTCGATCACTTCGGTGGCGTTATCCTGAATC
ACCTGATACCACTTTGTAGATTTGTCTGCTGGTAGCAACATCACTACTAAATTACCTTCTTTCATCAATT
CCGCTGCACGTTGAACAAAAGGTAATGGATTTGAATAAGGCGGATTGACAAAGAAACGCAAACTTGGTTC
TGCAAACTCAATAACTTGTTCAATATGATCAAAGTTCAAAAAGTCCTCAGCAATTGCATTCACACCATCA
CCAATGTAGTTAGGACAACGTGCGTTATGCTCACTGGCGCAGCCATCAATTAAGAAGTAAAAACGACGAT
CTAACCAGTTGAAAACATATTTTGGCGTTCTGTAATGGTCTTTGTTGAATTGAATTTCCATATTTTAAAA
ACCCCTTTTCAATGCTGCTCGTGCGAGTGCAATCCCGTTTAAGTTAATTTTTTTCTGTTCTTCTGGAGAG
ATAAAGCTAGCTTTTTGTGGTAGTGCTAACGCTAACTCTGGCAATTCTTCACCACGTGCTAGTTTGTCTG
CTGTCGCTTTTAAGAATGCTTTTGCGTGCTTTCTTAGTTCTTCCGCACTCCAGCCAAATTCTTTATTGCG
ACAATACAGGTCAAAGATGAGATATTGCTCAACGTTGTTTTTGAATTGAAATTCATGCTGATTATCAAAG
CCGTGATAGCGTGAATACGCTTTGATTCTCTCAAGTAATTCTTCAAGTGCTGGCATTCCCTGTGCTGCAA
GTGCACCGTCGTTACACCAAGCGACAAACTGACCCACACTCGGGAAAAACGGACTTTCAGATTTTCTAGC
GCGTTCCACACCAATTCTGATTTGAGCAACGCTTGTAATACGCTCATTGATCAGCGTTTCAAGCCAGTAC
TTTTTGGCTTCTTGATACTCTCTATCGCTTGAGAATGCTGACTTCCAAGCTGGGAAAATAGTTTTAAGCC
GAGTGAATAAGAAATCGATCGTTTTATTCATTTCTGCCGTCACTTCTGCTCTCACAATTTGCGGGGCTTT
GTAGTTTTTATCTGAGCCGATTAAGCCCATTGCGATTTGGTTTGCTGGCTTCATCACAGAACCACCTCAC
AATCGCGATCGACTACTCGAACCTTGCCGTCACCGTCTTGAACAATTACAGAATTTACCGCCCATGAACC
GTCATCTTGATAGCTGTCATTTGCTGGCTGACCGCCTTTGAATTGTGCTGGTTGCGTGTATTCATCCTCC
CAGCGTGCGTTGTTCAGGTATGTTGTCGGATGTAATTTATCGAATCCGAATTGACCAAGTGATAAGCGTT
TTTGAACATCACAAACAAGCATTTCTGCAAACTCTTGAGGAGCGGATTTTTGCGTTTTTTGAGAATATTT
CTTGTAAGCAGACTTGAAGCTTTTCAACGCACCAGATTTATTCAACTTGGCTTTGTAAACTTTCCAGAAC
ACATCAAACGCATTTTCAAGATCGTTTGAGTTTTCCACTTTAGGGGGTAAGGGGGTATTTTCTTCTGTAT
AGAAGTCTTTTCTTTGGTTATTGGTATGGTCATTTTGACCACATGACATCTGGTCATTTTGACTATATCG
ATCATCCCATTTTGACCTCATGGATGAACCGTTTTGGTCACATCGCATCTGGTCATTTTGACTAGTCAAT
TCTTCAATTTTTTCATAAGCAATTGAGTACCATTTTGTTTTATCCATTTTCATTTTGTTCAATTTGTTTG
TAGATAAAATCAAACCCATTTCCTCAAGCCTTTTAATTGTTCTCTGTATTGTTTTTTTCGACCAAAAAGG
AAATATTTCGCACCACTCATCAATAGTGTTATATATCCAAATACGATCTTCGTATTTGTGCTTGCTGATA
TTTAAGAAGTAATGGAGTTGTTGGACAAAAATAGCTTCGTTCAAACCAATAGCTTTTGCTAGCTCTGGCA
ATACTTGTAATGGCTGATCATCAATAAGTAACTTTCCTACACTCATACTAAAACCCCACCTCAAAGAAGA
ATTTAACCTTCTTAAAATCCCCAATTTGCTCTAGAACTCCTTTTTGACGTAAAAACTCCATTTGTGATTG
ATTAAATGTCATTTCTGGAACAGCATTACGGAACTCAATAAAAAACCGAAATTGCTCAAGTGTTTTCTTG
CCTTTTGTACTATTACAAGAAATACAGCTAGGCAGTAGATTGGATATATCATTTGAACCACCATCATATT
TAGGTATGACGTGATCTATAACGAGAGTTGAATGAGAAAGCTTCAATCCACAATAGGCGCAATGCCAATT
ACATTTTTCTGCAATTTTTAATCTCTTAGATTTGCTGAAAGTTGTACTCATAACATCAACTCCGAAGCGT
AACGTGACGCGATATATTCAATCCCTTTGCTTGTTACACGGGTTTGTGTGTAATTGTGACCGTGTTCTTG
AGGGTGGGTGTAAGCCATTGGCTGATACCCCCTAATTACGCCCTTTACCATTAATCTTTCGATTGAACGA
CATAGGTCGCTATGATTTTTATTAATTAATGACGCAATCTCACGACTGCTCATTGTGAGTGTTGCTTTTT
GTTCTGAAATGTTTAATAATTGATTCATAAATCACCTTGGTTTATATTTCCTAAATACCACTGCTCCAAC
AGTGGTTTTTTATTTGCCTTTCTTCTTTTTTCTCGCCAATTTCTTGGCTTTATCCAATAAATACGTCATC
ACATCAGGCTTAAACGAACTGCGCTGACGATACTCAAGAATGCACATCTCAACCGTGTTGTTGATCATCG
CCATGTCAGCCCCCCCCCTGCGTCAGTGCAGCTTTTAGTTCTTTACGGATAAAATCTTCTGCGTTCATCG
CTATTGCCCCAATTCCATCTTCAAACAGATAGCTTGCTCAATTAACTGCTCCACTTCTGCTAAGATTCTT
TGTTTTTCACGTTGAGATAAATTACGTCCAAGCTCTGAATCAGAACTCACCGCACTTTTAATCTCCTTGC
CAATTCGTCCGCTTGATTCCGCAATATCTAGAAATCTTGCTAGAACGTCTTGACCGCAATCAGCACATTT
CGGCATAGGTATAACGATGTGATCGATTTGTGCCGCTATTGCTGAGATCGTCTTCTTGCTTTGAACCATT
GCGATAAGCTCTATCGCTTCGATAAAGCCCAACTGGTTTTGTTCGAGATCAACATTTAGCTTATTACCGA
GAGTTTTTGGCGACTTCTCTAACGTATAAGCAAGAGAAGTAGTACCGCCTGAGCTGTTTTTACAATCTCG
GTGTAACAATCTCTGTATTTCTTTGCTATTCATGAAAAATAATTCCTTTTCTTGAAGATTGTTTATTAGT
TAGTTGGTAAGTTAATCCTGAAATTCAGGGAATAACTCGCTTTTAGGGAGACCAGTGACCTCTTTCCATT
TGTCGGCTGAAACGTCTTGAGTAGAAATTTTTCCCCCAGCTCTTTTCATTCGATAAATAAATTGAGATGT
CTTTCCTACTGCCTGAGCTAATTTGGCTTGAGAGCCAACAGCCTGAATTGCCTTTTCAATAGGTGTCATA
AATACCTCAATATTTAGTTGATTGAATCTGGCATTAATAATAAATCATAAATTTATATATGTAAATATTG
AGTTTATTGCAAAAGTAAATATTTTATTTACACTTCAATAATGGAGGATTATATGGATAACAGAGATAAA
CTTGTCGTTGAGCGATTACAGCAAATATTAGATGAGTCTGGAGTAAGTAAGGCGGAGTTAGCCAGAGTAT
CAAACAAAACTCCCCAAGCTGTAAATAATTGGTTTAAAAATGGGAAGATAGGTATTGATTCAGCTAGATT
GATTTGCGAAAAATACGGCTATTCAGTGAATTGGTTATTAGGTAGCGAAGACATTCTTGATAAAAATGAG
GTTGCAGTAATAGAAGATAAAGATTACAGCGATTCGCATATTGAGATTGATTTATATGATGTAAAACTAT
CCGCTGGCACTGGAAAGGGATGCATTGTGGAATGGATACCAAGAAAATCTGATGAGCCTTTATTATTTAG
AAAAGCTTGGTTTAAACAAAAAAATTTAACACCAGAAAGCTGTAAAGCGATGTTTGTTCGTGGGCATAGT
ATGTATCCAGTTTTAAAAGATTGGGACACTGTGATTGTGAATATTCACGATACAGATATTGTTGATGGTG
AGATCTACGCTTTAACGTATAAAAACAATTTCTATATCAAACAAGTTGTACGCAATGGCGACAAAATCAC
ACTGCTTAGTTTTAATCCTGAATATAAGCCTATTGAAGTAGGTGAAGAGCAATTGGGCGAATTAAAAATT
ATTGGTCGTCAAGTCTGGCGCGGCGGTTGATAGCAAAGTCTTCTGGTGGTCTGTGCTTTGTGATTAGTTG
GATTAGTAAATAAGCTGCTGTATTAGCTTTACATTTTATGTCCCCTTTGTTACTGATTCAAAAACACACT
TTTAGGTAAAAAATATTACATCATGAAGAAAAACTATGTTATGATTTATTTGCAACTAAAGGTTAGTTAC
AGATGAGTAAAATTACAAAACTTAGAGATAAACTTTATAAAACTCCTCCTCCCACAGACTTTACATGGGA
AAACTTGAAAACACTCTTAACTAGTTTAGGTTTTAATGAGGTTCAGGGGAATGGTTCTCGCGTTAAGTTT
ATTCATGATGTATTAGATTTTCCAATCATAATACACAAACCTCATCCGCAAAACACATTAAAACAATATT
CAATTAAGCAAATTAAAGAAGCATTGGACGAATTAAAAACACTCTTAGGTGAATAAATATGACGATTATG
CAATACAAAGGCTTTCTAGGAAGCGCAGAAATTTCCCAAGAAGATAAGATCTTGTTTGGCAAATTATTGC
ATATAAATGGGCTTATTACTTATGAAGCCGAGACTTTTCCAGATCTAGAAAGCGCATTTAGAGAATCCGT
AGATTATTATTTAAATGACTGCAAAGAACGCGGAATAAAACCACAAAAAAGCTGTTCTGGTACATTTAAC
ATTCGTACTACATCGGAAAAGCATCAAAAATTATCATTTTTAGCTACAGCATCAAACATTTCATTAAACT
CATTAATGAATGAAGCTGTTGATTTAATTATTGACAAATACTCGCATGAACTCTCAAAGAATTTGGCACG
CACTGTATTTGAATTTAATTGGAATCATAATGAAAGCTTTAGACATCAACTAACACAATGGACTTTTACT
AGCTCCCAATCAAGTAGCTCTAAAACATCAATACAGGAGTTATTATGAAATTTAAAATCATAGATCAAGC
TATAATTTCGTATTCATTTCAATTAAGTAGCTTTAAAAATAATGATACTAATGAAGAGGTCACGAATGAA
GGGAAAATTATTATTGGTGTTTCTATTCCTGATGAACTCTCTAAGGAAGAAAATATATCATTAATAACGG
ATTTAGAGCTTACTTCGCCAGAGTGTAAGTTAGAACTAAAGATGGCTTTTCATATAGAGAAAGGAAGCAT
TAAACTTAATTATCTAAAAGAAAAAGAAAAAGAGCTGTTAATGAGTTTTTTCCCTTACATTATAACCACA
GCAAAAAACTTATTATCTTTTTCAAACATTCCAGTATCTGGAATGCCATACTTGCCACTTGATCTAACGC
AAATATAAACCGCCGCCATGGCGGTTTTTCTTTACCCTAAATTCATTAGCTAATCAAATTGCCCAATTTT
TGATTCACTAATCCATTTGTGCTTTGTTTTTGACGCGCCCCCCTTCTTTTCTGTGACATAGCTCACAAAT
TCAGCAATTAATCAAAAAATTTCAAAAATATTTTTCTTTGAAAATCAACTATATATTTATAAATGAAATA
AATTTAATATTTATTTATTAAACTATATATTTACATTTGTATAAATATTTGATTTAATAACCACAACAAA
ACGAGATACACATCTCAACGCTCTTTAACAATCTAATTAAAAATACGCTTGGCGGTTATTAAGTGCGGTC
GCTGAAATAACAGATTGAAAGCCCTGTTAGCTTAATAAACGTTTAGTCTTAAGTGAAGAATTGCTGTGAT
AGCAAATCGGCAACTGAACCACAAGCGTGTACATATTCTGCAATCACTATCAGGCAGTGAATCGGATAGC
TTGCAGTTTAATGTAAAGAAGTTAGCAAACGTGGCTATAAGAACGTGACAATATCGGAGAGACGATAGCT
ATTCCAAAATTCATTTATTAAGTGTGTTATGGAATAGTAATAAACACGGAGAGAATATATGACAAACAAA
AATTACGAAATAATTAAGCAAGTCATTTTGAATGACCAACTAGGAAATCCTAAAGATTTAAATATTGTAG
TAGTAGAAAAAAACCTGTCTGATATCGATAAAGAGCGAATCAAACAGGCTATTTTAAAAAGTGCATCAAA
CACTACAGACGTTCCTTTAAAGGAATTTGCTGAATCTTTATGTGAGGCTATCCACCTGATTGATTCTTAT
AAGACTTAATGATATCTGATGATTGAATACCATCATCAAGGCTTTTTTGGAATTCTTCAGATAAAGATTC
TACTCACTATCGTCGACTATTATGTTTGTATGATTACATGATAAATAATACCGAACCATTGCTTTGAGGG
ACGTGTTGTGGGGATGAACAGTTTTGGTGAATCCGCACCAGCTGACCAATTGTTCAAACTCTTTGGTTTT
ACGGTCGAGAATATAGTCGAAAAAGCAAAAGCGATTTTATAATTCACATTATGTGCTTAAATGAAAAGCC
ACTCGCTGACGAGTGGCTTTGATTGAATAGACTGGGAATAAATGAGATGCGTTTCTCTTGGTTTCCATTA
TTCGTCTAAGAAACTACGTAAAGTTTCAGAACGGCTAGGGTGACGTAATTTACGTAAGGCTTTCGCTTCG
ATTTGACGAATACGCTCACGTGTGACATCAAATTGTTTACCTACTTCTTCTAAAGTATGATCTGTGTTCA
TATCTATACCAAAGCGCATACGGAGTACTTTCGCTTCACGTGGGGTTAGCCCTTCTAATACTTCGTGTGT
CGCCACTTTCAAGCTTTGTGCTGTGGCAGAGTCTAATGGTAACTCAAGAGTTGAGTCTTCGATAAAATCA
CCTAAATGTGAATCATCGTCATCACCAATAGGCGTTTCCATAGAAATCGGCTCTTTGGCAATTTTCAAGA
CCTTACGGATTTTATCTTCTGGCATTCCCATACGTTCTGCTAACTCTTCTGGAGATGCCTCACGCCCCAT
TTCTTGTAGCATTTGACGTGAAATGCGATTTAATTTATTAATCGTTTCAATCATATGGACAGGGATACGA
ATCGTTCTTGCTTGGTCTGCAATAGAGCGTGTGATCGCTTGGCGGATCCACCAAGTCGCATAAGTGGAGA
ATTTGTAACCACGACGGTATTCAAATTTATCCACTGCTTTCATAAGACCAATGTTTCCTTCTTGGATTAA
GTCTAAGAATTGTAAGCCTCGGTTCGTGTATTTTTTAGCGATAGAAATCACAAGACGTAAGTTGGCTTCC
ACCATTTCTTTTTTCGCACGGCGCGCTTTGAGTTCGCCGGCAGAAATCCGTTCACAGACTTCGCGGATTT
GCGAAACGGTTAAATTGGTTTGACGTTCAATTTCCAGAATATTATCAATGTAATAACGCATTTCTTCTTC
ATGTTTCGCTAATTTTTCAGACCAAGTTTTGCCTGATGATAGTGCTTTAACTAACCAAGTATCTTTGTTT
TCATGCCCAATAAAGACTTTTTGGAATTGCTCTTTTGGCATTTTGGCCTTATCTACCACAATTTTTTGAA
TGCTACGCTCTTGTAAACGAACTGATTTCATCATATTGCTCATTAAATTGACTAGCGTATCAAATTGTTT
TGGCGCCAAACGGAATTGGGTAAAGACATCTGCTAAGGCTTGGATTTGATCTTTTGATTTTTTGCTGGTG
CGACCGTGTTTTTCGATCATCGCAACCGCTTTGGCGTGTTGTGTCTTGAGTTCTAGAAACTTCTCACGCG
CCACTTCTGGATCGATGGAATTGTCTGAATCACTATCGTCTGTCGTGCTTTCTTCTTCGCTTTCTTCTTC
GCTTTCTTCTTCCTCTTCCTCTTCTTCATTGAGTGTAGCACTTACAGAATCGCTGTCTTCGTCTTCATCA
AAAGTGTCTTCAATTTCTGCAACATCGCCTTCTGTCATCGCATTTGGATCAACAAAGCCAGTGATTAAGT
CAGCTAAACGGACGCCACCTTCTTCGACTAATGCGTATTGATCAAGTAGATAAGAAATTGCTTCTGGGTA
AAAGGCAATCGCACTTTGAACTTCATTAATCCCTTCTTCAATGCGTTTTGCAATGTCGATTTCGCCTTCG
CGGGTAAGTAGTTCAACACTGCCCATTTCACGCATATACATGCGCACAGGATCGGTTGTACGTCCAATTT
CTGCTTCAACGCTTGATAATACTTGCGTCGCTTCTTCAACCGCATCTTCATCAGCAATCGTTTCATTTAA
CATCAGATCATCAGCATCAGGTGCACTTTCAAGTACTTGAATCCCCATGTCATTGATCATCTGAATAATA
TCTTCAATTTGTTCAGCATCAACAAGTTCTTCTGGCAAGTGGTCATTGACCTCTGCGTAAGTAAGATAAC
CTTGTTCTTTGCCTTGTGCGATTAACAATTTCAATTGAGATTGTGGATTTTGATCCATAATGTAATATCC
GCCTTGCTTGAGTAGTTATGAAGATAAAATACGCCTGATTTTATCACTGTTATGCTAGATTAACTATGCC
TTTTGTTGTTTTTTCACTAATAATTGTGTCAACTTTTTCCGCTCATTCATATTTAGCCCTTCTGAGCGAT
CTTTGGCAATCAGTAAATCGATTTCATGTTCAATAAGTTGAAAGTACAAATAGCGTAGCGTGCTTTTGAA
TGTTTCTTCAATTTGTGTGTCTTCTACTAAATGATTCCAACTTGCTAAAATTTCAAGGGCTTTGCTGTGT
TCAGTATCACGCCAATATTCAAGTATTTGACCGGTAGTAATGCCCACTTTTTCTTGACAAAGTGCGGTCA
GTTTTTCCAATAAATCCAGCCCTGGTTCATTCAGTGTTCGTAAGGGAGATAAGTCTGGTACCAATTGGGC
TAATTCTGGATTTTGCAATAACAGACCAATTAATACACGCATTGGCGTTCTTTTGACCGGTTGAGGCGAG
GCTGTTATTTTCATTTCAGAATAGCTTGGAATCAGACTTTCCAATTGGGCTTGGTCTAAAATGCCGAGTT
TTTGCGCGAGCGTATTGCGTAGAGATAAGCGTAACATATCGCCAGGGATTTTTTTGATTAATGGCACTGC
CAATGCGGCTAATTTTGTTTTCCCTTCTTTACTGGAAAAATCCACTTGTGGCGCGAGGCTAGTGAATAAA
AACTCACTCAGCGAGAGGGCTTTTTGCATATATTGTTCAAAGCCGGCTTTTCCATGCTGACGAATAAATG
AATCAGGGTCTTCACCATCAGGCAGAAAAACAAATTTTAATTGACGCCCGTCTTCTAAATAAGGAAGGGC
ATTTTCAAACGCTCGCCAAGCTGCTTCTCGTCCCGCGCGATCCCCATCATAACAACAAATTGCTTGTTCC
GTAGAACGAAACAGGAGTTGAATTTGTTCTGCGGTAGTCGCTGTTCCGAGTGAGGCAACGGCATAATCAA
CACCAAATTGTGCTAATGCCACCACATCCATGTAACCTTCCACAACCAGTAACATCTCTGGTGATTCATT
GGCTTGTAAGGCTTCATATAAACCATATAGTTCATTTCCTTTATGGTAGGTCGCGCTTTCTGGTGAGTTT
AAATATTTAGGTTTTTCATCACCAAGCACGCGTCCGCCAAACGCAATGGTTCTGCCACGTCGATCGCGAA
TCGGGAACATGATCCGATGACGGAAGCGATCGTAGATCTTGCCTTGCTCGCTACGGGAAAGCATACCAAG
ATCGAAGAGTTTTTGTTGATCTTCTTTCTGTTGCCCAAAACGTTGTAAAACTGCATCAAAACTATTCGGT
ACGAAACCAATTTGAAAACGAGAAATCACCTCAGGAGACAAACCGCGTTGTTGTAAATAACTTTGTGCAG
GAATATGTTGTGCGAGTTGTTGTTGATAGAATTGGGCAATTTCTTGCATCAATTCATATAAATTACGCTT
AGTTTGCAGATTAATTTGTTTGCCATGAAAGTGCGGTTTATTTTCACGCGGAATCTCTAAACCGAGCATG
CCTGCTAATTCTTCAATGGCTTCGACGAATTCAAGTTTGTCATATTCCATTAAAAACGAGATTGCATTAC
CGTGTGCACCACAGCCAAAGCAATGATAAAACTGTTTTTTTTGACTAACCGTAAAAGAAGGCGTCTTTTC
GTGATGGAATGGACAGCAAGCTTGGTAATCTCGCCCTGCTTTTTTGAGCTTCACTCTTGAATTGACAAGC
TCCACAATATCTGTCTTGGCTAACAGATCATCAATAAATGTGCGTGGAATTGAGCCTTTCATCAAGTATA
TGCCCCTGCTTTAACATAAAAATATGGCGCGATTGAATGAAACAAAACCGTGATACCTATCGGCTTCACG
GTTTGTATAACTCGAGTTTTTAAATACGTATTTCGTATTAGTATAAGCGTGTATTACGTGCGTTTTCACG
TGCAACACGTTTTGCGTGACGTTTAGCACGAGTCGCGTTTTCACGTTTACGGATTGTAGTTGGTTTTTCG
TAGAACTCACGGCTGCGAACTTCTGCTAAGATACCAGCTTTTTCGCAAGAGCGTTTAAAACGACGTAATG
CAACGTCAAATGATTCGTTTTCACGTACTTTAATTACAGGCATAAGCCAATCACCTCAATGGAATTAATT
TTGCAATTGCTAATTTATTTTACCGTTTGGAATAAACGGCTTATTCAATAAAGGTCGCAATTTTAATCTA
CTTTTCACGGAAAAGCAAAGGGAAGTTTGATCTTTTGTGTAAAAATGCGCTGTCAAACTGGTGAAAGCGT
GTTAAACAAGGTAAAATTCTGCCCCAATAATAATGACAAAGGAAGAGCAAAATGCGCGTGTTAGGCATTG
AAACCTCCTGTGATGAAACAGGGGTCGCGATTTATGATGAAGAAAAAGGTTTAGTGGCAAACCAGTTATA
CACACAAATTGCCTTACATGCTGATTACGGCGGGGTCGTGCCCGAATTAGCGTCGCGCGATCATATTCGA
AAAACCGCTCCTTTGATCCAAGCGGCGTTAGCACAAGCTAATTTAACGCCCGACGAGATCGATGGGATCG
CGTATACCTCTGGTCCAGGCTTAGTCGGTGCATTATTAGTGGGATCCACTATTGCACGCTCTTTAGCTTA
TGCTTGGAATGTGCCAGCTATTGGTGTACACCATATGGAAGGGCATTTGCTAGCACCAATGTTGGAAGAT
AATCCACCAACATTCCCTTTTGTTGCGTTATTAGTCTCAGGGGGACACACGCAATTAGTCCGTGTCGATG
GCGTAGGACGTTATCAGTTACTGGGTGAATCGATTGATGATGCGGCAGGCGAAGCCTTTGATAAAACAGC
GAAATTATTAGGCTTAGATTATCCGGGTGGTGCTGCGTTGGCGCGTTTGGCGGAAAAAGGTGATCCTAAA
CGTTTTAAGTTTCCACGTCCGATGACGGATCGTCCAGGTTTGGATTTTAGTTTCTCCGGTTTAAAAACCT
TTGCTGCCAATACACTGCAGCAAGCGATAAAAGAAGAAGGGGAATTAACCGAACAAACCAAAGCAGATAT
TGCCTATGCTTTCCAACAAGCTGTGGTTGAAACTTTAGTGATTAAATGCCGCCGTGCGTTAAAGGAAACG
GGATTTAACCGCCTCGTGATTGCGGGGGGGGTAAGCGCAAATAAGCAACTTCGTCAGGATTTAGCACAGT
TAATGCAACAGTTAAAAGGGGAAGTATTTTATCCACAACCACAATTTTGTACCGATAATGGAGCCATGAT
TGCCTATACTGGTTTTTTACGTTTAAAACAAGGGGAGTCACAACCGCTTGCGATTCAGGTAAAACCGCGT
TGGGCGATGACTGAGCTTTCTGCGATTGATTAATATTTAACAAGGAAATCACCATGAGTGAACAGCTAAA
AATAAAAGCCATGCGTGCAGCAGGTGTGGGTTGTGTCTTAATGTTAATGATAATTGCCTTAGTGGTGTTT
ATGCTCCCAACGGGCATATTAATTGATTATTTAACGCTAGCGGGTTCTTGGGTCGGTGGTGGAACCACTT
TTGGTATTTTAATGTTGGCAGCCTTACCCCCTCTAACAGGCGCTATTTTTTATTATTTTTGGAAATGGGT
ATTAAAGTAAGATGGCAAAACTTTATTTTTATTATTCAACGATGAATGCGGGGAAATCCACCACCTTATT
ACAATCGTCCTATAACTACCAAGAACGCGACATGAATACCTTAGTCTATACGGCAGCCATTGATGATCGG
TTTGGTGTGGGAAAAGTAACCTCACGTATTGGGATTAGCCAAGAGGCACAACTGTTTCATAAAGAAAGTG
ATCTTTTTGTTGAAATTGCACAACATCTTCAACAACAACCTTTACATTGTATTTTAGTCGATGAGGCGCA
ATTTTTAACCAAAACACAAGTGTATCAGCTTAGCGAAGTGGTGGATAAATTAAAGATTCCTGTGCTGTGT
TACGGTTTACGCACAGATTTCCAAGCAGAATTGTTCGAGGGAAGTAAGTACCTTTTAGCGTGGGCAGATC
AATTAGAAGAGCTCAAAACCATTTGTTATTGCGGACGTAAAGCAAACTTTGTATTACGTTTAAATGACAA
AGGGGAGGTTGTACGTGACGGTGCGCAAATTCAAATCGGTGGGAATGACAGTTATCTGTCGGTTTGTCGT
TTACATTACAAAGAGAAGATTGCTCTTTAAGCGTATTGACGCTGAAAAGTGCGGTCATTTTTAACGAAGT
TTTGTCAGAGAAAAGGCGGAAAATCACTCCGCCTTTTGGTGCACTGATTAACGCATCGTCACAAATTCTT
CTGACCCTGTTGGGTGAATTGCCACGGTATTATCGAAATCTGCTTTAGTGGCGCCCATTTTGATTGCCAC
AGCAAAACCTTGGATCATTTCATCGACACCAAAACCGATACCATGTAAGCCGACGATTTTCTCTTCTTTG
CCGACACAAACTAATTTCATGCGACAAGGCTGACGGCGTTGCGTCACGGCACTGTACATTGGCGTGAAAG
AGGATTTATACACTTTCACATTTTCTTCACCGTATTGCTCAATCGCTTTGGGTTCAGTTAAACCAATGGT
GCCGATAGGAGGGTGGCTGAATACTACGGTTGGCACCAGATTGTAATCTAAATGCTCATTGGGCTTGTTG
TTAAATAAACGCTCAGATAAACGACGTCCAGCAGCCACGGCAACTGGAGTGAGTTCAATTCCCCCTTCAA
TAATGTCACCCACCGCATAGATACCTTCCACATTGGTGTTTTGGTATTTATCCACTTTAACAAAACCACG
TGCGTTGGTTTCCACTCCGCTTGCTTCAAGGTTAATGGTATCGGTAGCTGGATGGCGACCTATTGCCCAG
ATCAAACAATCCACCTCTTGGCTACGTCCATCTTCGAGTTTAATCGTGAGTGAACCATCCGCATTTTTCA
CTACTTCTTGGGGGATCGCTTGAGTATGTAATTGAATGCCATCTTGTTGAATCACTTCTAATAGGGTATC
TACGATTAAGGGATCGAAGTGACGCAATGGGGCGTGTTGACGCACAAATAAATGGGTTTTTACACCAAAG
CTATTCATCACACCGGCAAGTTCAACCGCAATGTAGCCGGCACCGACTACTGCAACACGTTTTGGTAATT
CGGATAAGGCAAAGACGCCATCTGAATCAATGCCATATTCTGCGCCAGGAATGGCAGGACGACTTGGGCG
TCCACCAGTGGCAATCAGAATATGATCGGCGGTAATGTGTTCACCATTGACTTCAACGGTATTGGCATTC
ACAAATTTTGCAAAGCCTTGAATAACATCCACATTATTTTTGGCTAACACGTTGTGATAAGAGGTGTGAA
TGCGGCTAATATAGGCTTGACGACTTTCTACCAGTTTGGCGAAATCAAATTTATTCACTTGCAGATCAAA
ACCATAATCTGGCGCATACTGATGAATGGCTTCGGCAATTTGTGCGCCATACCACATGACTTTTTTTGGT
ACACACCCGACATTCACACAGGTGCCCCCTAACGCTTTTGCTTCAATAATGGCACATTTCTTGCCGTAGC
TTGCTGCACGGTTAATAGAAGCAATTCCGCCACTGCCGCCACCAATCGCCAGATAATCATAATGTTTTGT
CATTGTCTTGTTCCTTTTCATTCAGGGGAGGATGATAAAAATCTGTACTCTTTTCCAACGCTACCTATCA
AATACACGTTTTATGTTGTCGCTTTTATTTTACTCTGGGGTAATCCATTTTACTGTCCAGCTTCCCGTTC
CTTCTGGAACCAGGACATCAGTTAAATAAGGTAAGATGTTTTGCATTTGCTGTGTTAATGTCCAAGGTGG
ATTAATAACAATCATTCCACTTGCCGTCATGCCACGTTGGTCACTGTCAGGACGTACGGCAAGTTCAATT
TGTAAGATCTTACGGATCCCAGTCTTTTCTAATCCTTTAAGGATACGTTTTGTTTGTTGACGTAGCACCA
CAGGGTACCAAATGGCATAAATGCCAGTGGCAAAACGCTGCTCACCGCTTAAGCTTTTCTGTTCCATACG
CAAAGCGTATGGTTTTTATAGCTAGACTTTGTCTAGCTATAATATAAAAAAACCGCACTGTAAAGTGCGG
TTCTTTTTTATCAAATTTCTAGAATTAGTGCTTACAGCCACCGTTGCCACAACAGCCATCATGTGCATGA
TGCTCATGTTCATGATGGTGATGACTTCCACAGCCACAGCCATGTCCTTCTTCATCACTGTCGTGATGAT
GACCACCACAACATCCACCTTCTTGATGGATATGACCATGGGCGATTTCTTCTAATGTTGCTTCACGTGT
CGCCACGACTTCAACACTAAATAGTAACTCTTGACCTGCTAACATATGGTTACCGTCCACAACAACATCG
TTTTCTGCCACTTCGGTAATCACCACTGGTAATGGACCAATATCTGTGTCTGCAATAAAACGCATGCCCA
CAACAAGCTCATCTACGCCTTGGAAAACGTCTTTTGGTACACGTTGTACCATGTTTTCGTTGTATTCACC
GTATGCTTCTTCTGGTTTAACGCGAACTTCAAATTTATCACCGACTGCTTTACCTTCGAGTGCATTTTCT
AAACCAATCACTAAATTATTATGACCTTGTAAATATTCTAAAGGTTGGTTTACTGGCGCCTCATCAACTA
ATACACCGTCTTCTGTGCGCACTTGATAAGCAATGCTCACTACAACATTTTTTGCAATTTTCATTATTAC
TCCAATTTTTCGCGAATGAATTCGTGTATTGTATAAGAAATATCATTGCTTAGAAAGCTAATCGTTGATT
AATTCAATTTTCGCTTGCACAACGGCTCTTAATTTTGTTTTGCCACCTTCAAGGGCCATTTCGTGATCGG
CAGAAGAACTATAAAAAGCGTCTTTACTTTTCATCGATACCGCATAGCTTCTTGTTGAGCCCATCACATC
ATGAGGAGATAAATCC


>2	 574008-600322
TTAGTCGTTTTTTACTTGTCCACCAGCAAACATATACGGATTCACAGACTGTCCGTCATGCTGGTAATCT
TCTGGTTGTGGCTGCACTAACTGATTTAACACCCAGTCATGCGCACTTTCGCCACGTTCTGGAACTGAGT
TCAAGTAAAACGAATTAAAAGAAAGTGCTTTTTTATTTCCATCTTTCGCTTTTTTAGATACATAGCTCGC
TGTAGTCGAAGTCACGGAGCTGTTGTTGTAGTCAACGGTAAATGACACTAGCTCGTGATAGCTTGCGTTT
GCGCCAGTTTGTGAATCTTCAATTGTTTTTTCGATGTATTTCATTGTGTTTTCCTTTTAGTAAAAATAAA
GCCCTAGAAATAGGGCTTAAATTATGAGAAAGAAATTGTGCCAGTATCTGATAGGGCGTAGCTTATAATG
AGTAAGTTTTTGTCCGGATCGACTGGTGTGGCACGCTCATTGTTCTGTAAGTACGTACCGACTCTTTCAT
ATTTTTTAGTAAAAGCTTGATTTGCTTTTAATACAAAAGATAGTTCGTCGCCTATTTTTACATATCGATC
GACGGGATATGGATCAATGCTGATCGTTGTTGCATAAATTGGAACGTAAACAGTACCATATCGAGTTCTG
TCACCATCACGGTGGTAAACGCTATATGCGTATCTAACACTACGTGTCCCTGTCTTAGTCATTGTTGCAA
CGATTTGCTCAATAACACCACCGCCAATCAGTTTCGTTACTTCCAGCTCACCTTTAAATCGACCAGTCGC
ACCGTCTAATCTGCCACTGAATACGCCATTTTTGGCTGTTAAATTCCCGGCGCTATCAACAGTAAAGTTT
CCATTTCCGATGTCGATACTTCCGCCAGTAAACGAACCGCCATTCACTACACCGCCATTAATATTTGGAG
CTGTGATTGTGCTATTCGCTTGAATCTTGTTACCAGTGATTGAATCATCAACGATTAAATCGCCAGCCAA
AGCAACTTGTGAACGTCCGTTGTGTGTTGAAATGACAAATGGAGTTTTTAATGCGTTACTGTTCGGATCT
GCGATAGCGAACTTATTAGCAAAAATGATAACTTGTGATTCAGCAGTTTGACCGTCCGCACCAAGTGCGA
TGCCGGCAATCGCTTTACGACCGCCAGCGACAGTTTCAGTTTTCAACGTGTACATTGATTGCACTTTGCC
GTCAAGACTAGAGATTGCTTGACTTGACGATGTTATCAATGCTTTTGCGCCAACGATTTCCGCTTTGACT
GTGCTAACTTCTTGAGAGAATGCTTTCTCTTTCTCAGCCGTCGTATTTTTAAGCGAAGAGATACTCGCAT
TTACTTCTGAAAGAGTGCTGTCAACATCTTCGGGGGCTGGCGTCCAGTCCGTTGCGATGTTGCCGAGCTC
GAGTTTAGGTTTCTTAATATTGAAAACTGTACCATCTTTTTCATACGTTACAATCTCAACAATTAATCGC
GTTTGAATTTCCGATTTTTGATAGTCAAAGACTACTGAGTAACGCTTGTAGTCGCGTGAATCGACTGTTA
CATAAGCCGATATGTCAGAATAAGTACTGCCGGTATATCGTCTTAATCTAAGATTAAGCTTGCCACTTTT
GTTCGATAAAGCGTCAAACGAAAGCACGACTTTACCGTCCTTGACTTCCACCTGATCTTCAATGAGCACT
TGACTTAGTGCGACCAATCGACCGTTGGCAGTCAGTGTCGCAATGCCGTGATCCGTATCAAGCGTTACAC
CGCTATTTTTATTCCAACTGTTCAGCGTTCTAGTCTGTTTCAGTAGATTTCTGCCACCAATCTGCAACTG
ATTAAACTTAGCTTCAAGCGTTTCACTCTTGACTGCAAGCGACTTGTTTTCATTGCTAACCGTTTGCTCA
AGTGCTGTGATTTTGGATGTTAAATCTAACTTAGTTGCATTGACTTCATCAGTCCATTCTGACTTTAACT
CTTTTCTCGCAAGTGACGCCACTTCATCTTTGCTAGCTTTCGTTTCTTTTAAGTCAGAAATGCCACTAGT
ATTTTGCGCCACTTTAGAATCGAGCGTTTCTAGTTTTGTAGAGAAAGATTTGTCTTTTTCGCTAGCCGTT
TTTTGAATTAGCTGTATTTCACTTTCGCTCAATCCAACTCTAGCAGTTAGACTGTCTAGCTTGTCAGCAG
TAGATTTATTCACAGTCGCTTGTGATTGCTTGTGTTGAATAATATCCGCGCTTACTTCCGAGATAGCCAC
GTCAACATCTTCGGGGGCTGGCGTCCAGTCCGTTGCGATGTTGCCGAGCTCGAGTTTAGGTTTCTTAATA
TTGAAAACTGTACCATCTTTTTCATACGTTACAATCTCAACAATTAATCGCGTTTGACTTTCCAATTTTT
GATAGTCAAAGACTACTGAGTAACGCTTGTAGTCGCGTGAATCGACTGTTACATAAGCCGATATGTCAGA
ATAAGTACTGCCGGTATATCGTCTTAATCTAAGATTAAGCTTGCCACTTTTGTTCGATAAAGCGTCAAAC
GAAAGCACGACTTTACCGTCCTTGACTTCCACCTGATCTTCAATGAGCACTTGACTTAGTGCGACCAATC
GACCGTTGGCAGTCAGTGTCGCAATGCCGTGATCCGTATCAAGCGTTACACCGCCATTTTTTCCCCAGTT
TTTATTGAGCTTTTCACTATGTTTCAGTAAGTTTCTACCACCGATTTCTAGCTGATTAAACTTAGAATGA
ACGGTTGAGATTTGTAGTGCATGATCTTGCGTTGTTTTCTCTAGATTAGAGATTGCACTTGCGTTTTTCT
CATACTCTTTTCTAACGCTAGCTTTAATGCTTTCGCCTTCTTGCTTGATTTGTTCAGCGCGTGTTGTTGC
TTCACTATCAATACGTGAGAGTGCCATTTTTGCTGAATCGGTAGCTTCACTTGCTGTTGCTTGGATCTGC
GTGATTTCTTGTGCTAAATCTTTCGCAAGAGTGCTTTTTGTTACTTGTCCTTGAATGTACTCAACAAGCT
TTTTGCCTGATTTCTCAGACGTGCCGACGACTGATTTTGTAAATTCCCCAGCATTGCCATTTGCTGTGTC
AATCATTCGCACCCAAAAATAGTGTTTTTCATTGACGCCTAGACCGCTGAACAAATACTCGCTCGTAGGG
TAAGAAAGAGACACAAGCTTTCTCGCGTTCTCGAATTGATTGTCAGTACTCGTCCATATTTCAATCGCTG
AGTTAGGATTAGCAAAAACAGGATTTTTCCACTGCAACAATATGCCAAACACTTTCGATACTGTCGTTAA
TTCACTCACAGCAAAGCTGATATTGAATGACTTTGTAACGGCCTCTGATAGCTGTCCTTGCTCGTTTTTA
GCTCGGATTTCTGCGGTATATTCACCGTCTGGCAAACCTGTGAATTTGTAGTTAGGCGATGTTAAATCGT
CGAAAATCTTATAAAACGTTCCGGCTTTATATAATTTTATCTGGTATTTAACCATTGCGCTGTGCTTGAC
GACATAGTCAAAACTTAGTGCAACACCGTCACCATTAGCCTGCACGTTAACGTGACTAACTTTATCAAGT
CCGGCAGTAGAAAGCGTGGTTTCACGCGGTTCAAACACAGCACCGTTATCCACGATAGCCTCTTTTTGTG
GCTCATGTTGAAGTGCGACAATTGTGTATTGACCCTGTTCTTCTTCATTGATCGTCAACGCTCTAAATAA
CTGCACGTTGATTTCTTGCGTAGTCAAAGACCACACACCAAGCTCAGCTAGTCCTACTGGCTCAGATTCA
AGCATAACCTCTTTGCCGTTTTTACTGACAATACGAATATCTTTATGCTTCGCTTCACCGTCAATGTACG
TAAGATGGCTGTTTCCGTTGATTTCAATTTCACGATCAAGTGTGACTTTATTACCATTAATATCAAGAAC
ACGACCACCGATGTTAGTATCAGCATAATCACAGTCTGCAACACGAATAATATCGCCCGGGATGTGCATC
AGCCCCTCGGCACCAACCGCAAACGTTACTGTTTTTGTTTCTAACCGCTCTGTTTCAAGTGTCCATTTCC
CCGTTCTAAACGCTTGTCCACGCGACGTGCAAGCAAATGCCGTCACTTTTTTAACGTTTAAGCCGTGACG
ACGAATTAAATCATCATCAGAAACAACCTCGATCTTTCGTTCATAGCTATCATCCGCGTCGATATACTCG
ATGTGAATTTCATTATGTCGCGCTTTCTGTGCTGAACATTGATAAGAGAACTCCCCGCTAATTACATTAG
CATTTGTGTACGTCCACACAGGATCTGCCGGTCTGTCCATCACGACAGTGAACTCACGACCATTCCAAAC
AGGCATCGCGCGGAAGATTGAACAGATATCATTAATCACATCGTATGCTTTGCGCTGATCTGTTAACCAC
GCATTGCAAGTAAATCTTGGCTCTTGTCCACCAAAACCATCCGGCACCATTTGATCGCAGTATTGTGCAG
CTTGATATAACGCCCACTTATCAACGTTGAATTCACCTAAACGCCAGCCAAGACCATAGCGTTTATTTGT
CATCAAATCGTATAAAATCCAAGCCGGGTTATTGGTCCACGCGATCTTAAATGTACCGTCCCAAAATCCC
GTATAAGTGCGCTCAAATGGATCGTAATTGCTCGGCACTTTCATTTCGATACCGTAAATTTCATAGGTTC
GGTTCGGGATTGAACTGAAATATTCCGAATCAAAACGAATGCCCAGAATTGCAGTGTTCGGATACGCAAA
TTGCGTTTCGATGATTTCAGTGTAGCTCGCCCAGATCGTGTTATTCTGCAAACGCTGTGATTTACTGTCC
GCATTCACACGTTCAACTTTAACTTGAAATGGAACGGGTGGCAGGTCGCCAAATTCAACTTGTTTCAAGT
ATTGAGAGCTGTACTTTCCGCTTATTGATACAAGATGACTTCTTTCACCGATTGTTACTGTAAAATCAAC
TTTTGAGCCGTAAACATCACCTTTGTCGTTTTGATGAAAAAGCGACTGAACTCCGAGCGTCAACCGTAAA
CGGCTGACTTTTCTATCCGTGATCGTGCGTGTAATCGGTGTAAGCTTTTTTACTTGTGTACTGACCGCAA
TCTCTTTTTCAGAAGTGTTAAACCCTTCCATCACTTCTTGATCTTGCGTACCAATGCGCCCTTGCGCTTC
AACATTTTTAAAATTATAACTGTCGTCGCTGGCTTGTAGAGGTGTGTTGTTTAAATAAACAGATTTAACA
CCGTCAACCAAGCCTTTGATCTGACCTTCTGACACAATTTCAACAATTGAAACAAACTGCTTAGATTGTC
CGCTTTCCGGTGCCTCGTACGGTGTATGACCGCCCCCACCTTTTCTTCCACCCATAACTTATCCCTTTGA
AAACCCGGTATTTTGATTTTTCTCAACGATATTTACATCGAGCGTTTGAACACCTTGCGAAATAACAAGA
CTGCCACAACGAATCCGACCGTAAGCTAACGGCACCATCCGACCTTGCGCGGCCATGTTTGACAAATTCG
AAAACGAAGTGGATTGTTTCTTTTCTTTTTCATTGATTGCTGGCATTTTCGGCTGCGGTGTAAGTAACTG
CGCAACACCACCAAGAGCAAGTGCAGCTCCCATACCGAATAATCCCGCCCCCGGCACAAATATTGATGCA
ACCATCAAAGCAGCCCCGAGAATCACACTAAACACGCCTCCCCGTTTAGATCCTTTTAAAACAGGCGTAA
AATGAACCGTCATGCCTTCTTTTAGCTTGTAAAAAAGCCCTTTTTCTAGATAGCGGTTATCTATGTATTC
TTTTGCGATTCGTACTGTGAAGTAGCCTTTTTGAATAAATTCCCGCAGTTTTGGGATTTGAGAAGTGAGC
GCGCGAATGATTTCCGCCGTGTTTTCTGCATCTATTTTGAATGAAGTTCCAAACTGTCTAAGACTGCCGT
AAAATTTAACGTTGACCATTCTTTAAATCTCCAAATGCTGTGCGTGTGCTTGAGCCAATACCCGTCATAT
AGATCGCGCTTAGAAAGCCGTTTTGGGCTGTGATGTAATACTTGCTGATTACCGATATAGATCGCAGCGT
GATTCGGCACGTCGGCACCGACTTGCATCAAAATAACATCACCTACCTGGACCCCTTTTTCATCAAAAAC
ACGCTCAAAACCGTGCTTTTCCATGTTATCCAGATACAGATTCTGTCCATTTTCCCACCAGAAGTCGTCA
CGTTCGAAATCTGGGAAATCAATGCCAGCCAAGCGATAAAAATCGCGGAATAGCGTGTAGCAATCTGTTT
TTCCGTGAAGAAAATCTCGTCCGATAAGTGGCTGGATAACGGGGAACTCGTGGACCTCATCATGACAGAC
AAGCCAGAAATCAAGATTTGAGAACATCTGTGTTTGACGATCCATTGTTGATAAAAGCGGCTTGCCGTCA
GGGTGTGAATGAACAAGAGCGACAATGCCGTCGTATTGATTTGCTTTTAAGAAATCATCTGCTGAGATTT
CAAAGTGATTCTCTTTATCTTCAGCGATGTTTTCACAAGCGATGAAAATTTTTTCTTGACCGTTAAAAAC
AACAAAACCGCACATTTCGTGCGGCTCACATTGTTTTGCGTAGTCTGTTATTTGTCGTTTTAGTTTATCC
ATGTTTACCCAATTTTATTTACTGATACAAAGCCACCATAATTGCGCGTATTGTTCCTTAACTTGCAACC
GCTAATTAAACAACTGCATTTGTCTTTTTTGGGATCGCTTATTGGCTGATCTTTTTCATCGGCAACCGGT
GGCCCCATATAACCGCACTCTGAAGAACGATACAGCCAACCGCAATGAATGCCAATTGTTCGAGAAGAAA
TCAATGCATTGTCCGTTTCCGTTGGTAACGCAAGCACAAACACGGCAACGTCACGCTTTAATACAGATAG
CTGCTCAATGATAAAAAAACTAAGTACTTCTTGCGTTGGATCTGATTGTGTATTTCCATCTTTAAAATTT
ACTGCATCAAGATGTTGTACATAGACCTGTCGTCTGCGCACGATCGCGCCAAGACATTGATCAAACCGAT
TGGCAATTCCCGTCACAAACCCATTGAAGTTCGCGAGCGTTAATTGTGGGCGGTTTGACGGTCCTTTTCC
AGACAAAGAAAATCCCGTCGCGCTTGCCCCAAACGGTTGATAGGTGTTACCTTGCCACACAATGGGGTTG
AGCATTTCGTTCGTGCCCGCATAAAAGCGGTATAACTCACCATTCATGCCGTCTTTATCTTTCAGACCGC
GCAGATCCACTTCAAACAAGTCAATCATGGCGTTTTGCTCAAGCTTTGAAAGCTCAAGTTTTATTTCATT
TGAGATGTGTCTTAGCATAAATTAACCACTTGTTTAGATATCTGTCTATTGACATCCTCCCCTGCCTTTA
GGCAGGGGAGGATGTCAAATTATTTTATACTCACATTAATTAAAAACTTGTCTAAATGTGAGTTCAAAAT
CAATATATACGCCATTATCCGTTGTGGAATATTTATCACAAACAACGAGGATATTTACGCTGTTACCCGG
TGGGGTCCAGTAAAACGCATATAGCGATAGATGTTTTGCTAAAAACACTTTTAACTCGTTAATATCGTTT
TCTTGAACCCGTTTATTTAATCTGACAATAACATTGGATGTTTGAATAAGATCATTTAGTCCTTTTGATG
ATCGCTGTTCGTAACCATCACCAAACTTCACAACATCCACATTTCTTGTCATTTCAGATGTCATACCCCA
TTGTGATTTCCATTTGAATGTTTCAATTGTCATCATCTACCACCTAACATTCCACCAGAACGACTTTCAT
TTTTAAGCACTTCATACACAACCGCTTTTGTTTGTTTTGCTATCGACTTGGCGAGATCCAAATTATCCGA
ATTGCTAGAATCAAAGTTATTCGTTTGATTAATCACAACCGTTTTATTAGACCCACCACCGAGTGCTTTA
TTCAGATTTTCATTACTTGTAATCTGACCGCTTGCCCCCGGCACGAAAATTTCAGGACCTTTTTCACCAA
CAAGATATGCACGTCCACCACCTACTGGACCACCCATTGCACGCGCACCAGATAGGGTAACGCTTGTTAA
TTGGTTCAGTACATTTGCCCCCGCACTTGCCACTGTCGCCATTTTGGCAAGTCTTTCGGTGGTCGTCAGA
GAATCATCATCATTCATTGCTTTCATCACTGCAGCGTGTAAGTTTAAAAGTGATTGTGCAATCTGAAAAC
TTTTCGAAATCGCAAACATCGTTCTGTATGCAGAAGAATTTCTACCTGCAGTGGCTTCCATTAAGCCGGC
TAATCCGTCAAATAATGAAGCGGCGGCACCTAATTGTGCTATCGCAGATTCTCTATCTAAATCTTCTTTG
CGCTTTCTGTATGCATCTTCAATTGTTGCTTTCGCTTTTTCAAATTCTTCAACACTTAACAATTGCTGTT
TGTGCATTTCTTCTGCTTTCGCAAGTTGTTCATCACGAGTAATGTCATTTTGAACATAAGGATCATTCCC
GCTTCCACGAATTTCGTTAAAAAACGACCGCACTTTATCAGAACGCTCTTGTTCTTCACGTCTGATTTTC
TCTTTTTGATCAGTCATCGCTTTATCAAAAGCTTGATTCTCTAATGCGAGATAGTGCTTACGTAACTCAA
GCGCAGATGAAAAACCTTTCGCGCGCGCGTCTTTTTCAGAGATAGACATTTGCTGAATTTTTTTAATCTG
TAACTGATGATTTAATTCAATCTTTTGTGTTTCAGTTGCATAGCGAAGATCTAATGCAGAAAGATGATTT
TGATATGATGATTTTGCAGTAGCGACTTTTTTACTTTCTAACTTATCCAGTTCTGCTTTTTCATTTTGCT
GTTTAAGCTTTTCTGCTTCCTTCTCTTGTTCTTCTAGTTTAGCTCTAGCTTCCGCCAATATTCCTCTTTG
TCTAGCTAATCCATTTTCTAATCGCTGAATTTCCGCATTATTTGATGAGTTAGACCAATACTGAGTGCTT
GAAGCCAATAAAGCTTGTTGTTTTTTTAACTTTAATAACTCTTCATTTTTTTTAATAGATTGTTCGAGCT
CATTAACATAAGCTTTCATATCAGATGGGCCAGCAATTTTTTCCCTTAACCAGATAAATGCTTTTGCTAA
ACCATTTACAGATTTTTTAAAAATATCTGTAATGCCCGTTGCGGTTGCGAAAGCTTCTTTTAACTCATCT
GTCGCTTGACCGAGAGTATCAAGTGCGCCAGTTACTGTGTCGTTAGCTGCCGCTTGACCGGCACCGCCAA
CGCGTTTTTGTAATTCGTGCAAGATTAATTCTTGGGCTTTGGCTTTTTCGCCAGATTCAACGAATTTTTT
AATTAATTCTTGCTGTGATTCCGAGAGTTCGATCCCTTTTCTTTTCAGAATTGATACCGCTTCGGTTGGT
GTTTCTAACGCACGCCCAAGGTTTCTAGCTTCGCTCGCAACATCTGTTTTAAATACTTCCGCTAAGTCTT
GCGCAAGACTGATCGTCTGTTTAAAAATATCACCGGTTACGCTTTTGAACGTCATCAAAACAGACATCGC
ATTGCGAATGCCGTCTGTACTTGCAAGCGTATTCATCGCGACAGATCGAGCAAACTTATCTAATTCGCTC
GTAGTAAAACCGACAGCCGCGCCAGTCGCTTTTAGTTGCGCTTCGGTGCGTGCCATATAGCGTTCTGTTT
CCGCATAAATGCTAATTCCTTGCATTGCGGCAGCAGAAACCGCGGCAAATGCAGTAGCAACAACTCCTGC
AGTGACAGCTAAACCACGTAACGCGACTTTCGTTAAATCAATACCGCTTTTTGTTCTCGATAATCCACCA
AGCGAATTTCTCGCTTTGTTGATTTCTTCAGTGAATTTCGCTGTTTCAGCAGTCAACTTGATTTTTAAAT
TGCTAATCTGATTCAATTCTCAATACTCCTGCAGTTGCGCCGCTTGCGTCTTCAATTTGTTCATCTGTCA
TTTCACTATTTCTAACAACATGATTTAACACAGAAAAGTCTTGTGCACTTGAAATAGCTTTACCCGCAGC
AACGTTATAAGCTGAACTCACGATCGACGACTGCGCATAGTCGATCATCTCTAACATAAATGGTCTTTTT
CCGAAGTATTTGCACCAAAAAAAATACTCCGAAACAGACATATCTCGGAGCATTCTTTTAAAGTCTGGTC
GTCTAAACTCATGCGCTAACTTCAGAATAAAGTTGAGTTCAGCTTCTAAACGTTTTTTTGTTCACCACTT
TCCACTTCGTCATCTTCCGATTTTTCGACTTTCGGAAATTCACAAACATCTTGTACTTTATCAAGTAACG
TTAGAATGTCTGTGTGTGTGAAGTTATTCAGTAGATGATCTTGGATTTCATCAACTGTCTTTTCTTTTTC
TGCGTAAGACATAGAAATCGCAATCAAGCGAGTATTAACCAACAGATTTAACTTGTTCGCTTGATTTAGC
TTACGATGTAATTCTTTTTCTGTGTCCGATTCTGCAATATTTTCTGGCTTATCTAACTCGTTCATATACT
CAACATAATTGAGATAGTCTAGCGCAGAGATTGCGGACAACTGAATTGCCGCACCGTTTAGTGTGAACTC
AATTTTCTTCAACATGATTATTAATCCCCAGCGTTGTTGTTTTCTGCTAATGACGGTTTGCCGACGTTTG
TTAACTTGATCGTGCGTGTCATTGTTTCGTTTTGCGGCACTGTCTTACCAAGTGAAGATACCCATGCATA
ATAGACATCGCGTGTACCGTTAGGATATTTCACCATGTAGTAAGTTTTCTTGCCTGAATCGAAGTCGCCA
ACAATCGCTTGTTGTGCAGTATCACCCGGCAACCACGCAAGCGTGATTGATGTCTCACCGGCAGACTTAG
CACCTTGTGATGTACCTTTCCATTCTGCGTTGGCGTCGTCTAAGTAGTTATCTTCATAACTTTCCGCTGT
GATTTCGCCCGGTTGCAACTCTTTGATTTTCGCAATACGATCCCAGTTAGCGTCTTTTTTAACTTCGTTA
ACTTGCAACACACCGCCCGCAACCACAGTTGCTTCTTTTTCGCTTTTCAAACGATAGAATAGTGTGCCAG
CACCTTTCATCGGTGTGATTTTTTTATTTGTACTCATTCTTGATCTCCGAATGTGTAAGTAATAGTGAAT
TGAATATCAGCCGCGATCCACGTTCCGCTTTCTTCATCTTGATCGTAGTCAAAAGACGAGAAAACCACGC
TTTCATTTAGACTAGATAATGAAGATTCAACAATATTTGAATCGAGAATTTCTTGTGCTAACTTATCAAG
ACTGTCTTCACGCGCAGCGGATTTCATCATCAAATAGATGTGTAAAATCCCACTGTTTGTTTCATCAAGA
TAACCTGTTGGTGTTACGTTACTGATAAATACCGCCACCACCGGTGAGTTGTTTTCAATGTCAACAAACG
ACGGTTTACCATTGATCACTTCTTTCACTCTCTTGAAACGCTTTGAGATGTCAGCAACAAGTTTCTTTCT
GATCTCTGTATGAATTTTCATTTATTCTTCACCACAAGTGTAATTTGATGTTCCAGTGCCGCTTTCATCT
CTTTCGGCATTTCTGATTCGAGTGCTTTTTTTACTTCACTCTCGAAAGCTTCAGTGAGCGGCTTAACTAA
AGGAATTTTGACAACATCGATCGGATAGCGCGCTTTTCCTTTACGTTGCAAAACATGAACGCGACCATTC
GCTAATTTCTGAATAAAAGCGCGCTCATAAAAGCGTTTACCGACTTTTAATTGTCCGCGTCGCTTACCGC
GTGTTAAAAAAGGACTACTTTTACCAGCCACTAGCCTGATTACTGAAAGACTGCGACGGTTAACTTTAAT
GTACGCAGACAAACGAGATGGCTTGGCTTTTTCAAGTTCTGCACGCCCTTTAATTAACTTTTTCGGCACA
TCAGCTTCTTTTGCAGCAGTAGCAATACTGCGCACCAGCACTTTTGAGCCGACTTTGTTAATCGCCCTTG
CAGTCGCTTTCGGCACTGCTTTTTTATTCAGATTTTCAAGCTTTTTTTGCGCTTGTTTAATGTCATCTTC
AAAAGCCATTAGTATTTCGCATTCTCTTCTAATTGAAGAATGATCAATCCGTCATTGATCGTGAAACTTG
TAACAAGATATTCCACATCACCAATTTGTACGACATCATTCTTTCTCGGCTCATACCCTTGTTTTTTATA
CAAAGTGAGCGTGCGAACAACACCATTCATCGGTTCGAATTCTTTTGGCGTTTCGTCATAAACAGCTTGA
TATTCTTCATTGTTAATTAGATACGTTGACATCATCGTTTTTTCAATCGCTTGATCCGCTGATGCCAACG
CTTGATCGAATGGACTAGACATTGAGTTTTACATCAACTTCAGTAGATGATGTACCCGAATCGCTCCATG
CTTTACCTAGCACTTTACGCGAACCTTTCGTTGTAGTCGCTTCGCCGGCACTTTCATCCCAGTACAGGAC
CGCACCTTTTTCGATGTTGTCGGCTTGTTTCGCTTTCACTGTGAAAACGCCAGTAACACGTAAAACGCCT
TGTGCTTTGTTTTCAACATCAGTGATTGCCACACCGACCATTTCGCCCACAACTACTACATCGCCACTTT
TCACCGCTTTTTTAGCTGTAAAACGTAGCGTATCGCCATCTTGAATGTAATTTTTAGCCATGATTTTTAG
ATCCTATTTTTGAGAAAAAAGAAACCGCACTTTTTTTAGAGTGCGGCTTGAAATTACGCTTGATTAGCCT
TGGTTAGTCACTTTCACGATACCGCGCGGATCGATGACATCCACACCCGCGTCAATACGAACTTTACTTA
CTACGCCATCAACAGTGAAACCGTCTTGCTGTTCAAGATACGGTTGATCTGCACCGTCTAAGTAGTTCAC
TTCAATTGCTTGAGAATTGATTAAATACCAAGACACAGCATCGGCAACTTGTAAATGTTGCGATTTAATC
ACTTCTGCGAAGTTGTTAATTGGATTGATAATTCCAGAGTTAGTGTCTGCACCTTCTACACTTGTTGAGC
CAACAACTTGTTTTGCTTTTGTTGCAAGCGATGTTGGCGCAAGTAAGAATTCAGGCTCAATCAACAACGG
CTGTTTATCGCCATCCAAGTGACCATTCATTAATTGAATAGCCTTATCGATAGTTGTTACATCCATTTTA
GTGCCGGAACCAGTCAATAAGTTTTTACGATCTGCACTAAACAACTCTTTTCCGTCTTGCCATTTGCCGT
TTGACGTAATCAAGTTGTACACAAGTTTGGCAACCGTCGCACGAGCAGATTTACCCATCAAGAACGGAAT
ACGAGTTAACATGCTCATATCATCGTTGATGATTGCTTGGCGAGTGATAGAGAACAGCTTACCGTATGTT
GCAATAGCAACAGCAACTTGTTTATCACCAATTGTGCCGTATGTGTATTCTTCACCTTCACTCACAACTG
GAAGTGGTCCGAATTCAGTTAAGCCAACACGGTTATGTTTGCGGAAGTCTGATACAGATCCTTTCGTTGT
GAACTTGTCAAAGTTATCCGTTGCAACCGCCCAACCCTCTAACACTGATTTATGTGCCACATCTAACAAG
ATAGAACCGAAGTCACTAGAAGAATGAGTAAATGCCAACCCAACAATGCTCATCGCATTCATACCGCTGA
TACTCACGCCACGATCTGCGATTGACGCACGTGCTAATTCGCGTAATGTCATGCCGTTGTATGCGTTGTC
TTTCTCAATTTCTGCTTTACCAGCACGCGCTAACAATGAGTTTTTAACGCTATCGCCAACGATGTTACCG
TTACCAACATAACTGCTATTTGCACTTGGCGTAGTGTTCGAACCAAGTTTAGCCAGTAACTTATCTTTTG
CTTGTTCTGCAGTGATATTCAAATCAGACAAGCATTCGATAAGTAGATCTTGCTGATCTGCGAATGGTGC
AAATACCGCTTTAATGTCTGCAATGCGTTTTGCTGCTTGTGCTTTAATTTCCGTAGAATTATCTACTACA
TTATTTTCTGGTTGAGTAGTAGTTTTATCCGTTTTAGGTTCTGTTGTCTGAGCTTTTGGCGAGAACAACA
TGTTTTTAATTGCTTCTGGCATGTTTGAGAACTCCTTCATTCGTTGAGATTTAATTTTTGCCATTGCTTT
TACAGGCTCGGCAAGTTGATCTGCGAAACCATGTTCAACGCATTCTTGTCCGCTGAGCCAAGTTTCTTCT
GCTAGCATTTCTTCTATTTCTTCATTGCTTTTGCCTGTTTTTTTGGCATAAGCAGGAATAAGTACGTTTT
CTACTTGATCAAGTAAATCTGCATATTTACGCATATCATCTGCATCACCACCTTGAATTCCCCAAGGTTT
ATGAATCATCATCATTGCGTTTTCTGGCATAATTACTTTTTCACCAACCATTGCAATGAAGCTTGCAATT
GAAGCTGCAAGACCATCAATATAGACTGTCTTAGTTGCAGGATAATTATTAAGTAAGTTATAGATGGCAA
TTCCATCAAATACAGATCCACCCGGTGAGTGAATGTGAAGATTAATTTTTTTCACATTCCCAAGATCTTT
TAATTGTTTTGCGAATGCTTTCGCACTAATTCCCCAGCCACCGATCTCGTCATAAATTGAAATTTCGGCT
GTGTCATTTGCACCCGCTTTGATTGAAAACCAGCTCTGCGTATCGTTATTCATCTGAACGCTTGCCGCCG
CCATCGCCACTGTCAGTGCCATCGCTGTTTTTTTCTTCATGTTTATTTCCTTGTGATTGTGTATTAGTTA
AATCTGTGTCGAATTTCAAACCTTTCTCGCGGTTTTCTTGAACTTCCACCACACGTCTGCGTTTCACTTC
TGCCGGATTATGTCCGCTCGCTCTTACTGCTTGGCTTTCTGTTGCTAGACCGCCACGAATTCGCGTAGCC
CACGCTTGCGCCTCTTTCATCGGATCAATCCAAGGCATAACCGGACCTGAATAAACCGCATTGAATAGCA
TTGATTGATCGACTTCTAATGGCACTTTGATTTCACCGCACAAGATCGCCATTTTTAACCATTCGCGATA
AATCGGTCGTGAAATATGCGCGACAAAATGATCTTGTAAAACGGCATAGCCTTCAAAGCTTTCCACCAGC
TCTTGGCGTTGACTTGAGTATGTGCCGTTATAATCTCGCGCAATACTTGAATAACTTGAGCGTGTACCCG
CTGCCGTTGCTCTCAACTGACCATTGCGGAAGTTTTCAAGATTGACATTTGGACGATTAGAATTAATCAA
TCCGATATCTTCGCCCGGTTTTAAATCATCAATGATCGCACCGGGGGCAATTTCAAAATCGCGTTGCTCA
GAATCACTATTTCTATTATCAAATTCTTCAGAACCGTAAACTTGCGCATCACCTTTTTTGATATACATCG
TGAAAGCCGCGGCAATTCTTGCTGCAACACGTTCTGATTCTTCATAGTTTTTTAAATCAGCAAGTCGAAT
CATTACGCCGTGCAACATTGAAATACCACGCAACTGATGAAGTCGCTTACGAAATGCAAGATGCAACATA
TTTTCAGCTTGAACAGTTTTCACTTTGCCGTATGTTTTGACCGATTCTTGAGGATTATCAAGGAAGACTT
GATAAGCAATAGGCTTTCTCCAAGCGTTAAGATGTACACCTTGCACCAGTCTGCTAGATTGATCACTATT
CATAGGAATGAAATCAGGTTCTAATGCTTCAAGTGCAAACTGTGTTTTCGTGTTGTATTCCAATCCGTAG
ACTTTACCGCGCACTAACTGTAAAAACACTTCACCATCACGTAACCACGTACGCAACAACATCCGCTCTA
GCATTGGTCGCGTGTACATTCCCGTCACATCAGGCGATACGGACCATTCAGCCCACTTTGTTCGAATCTG
TTCCGCTAATTCTTCGTTTACTTCACCATCTAAATTAAGCGGTTGCGGTTCAATATGAATGCCTTTTGAA
CCAATTACACGTTCTTCCAGCTTATCTAAAATCCCGATAACAATATCGTGATCTTGATCTAATGCTCTGG
CTTGTTCGCGTAAACTGACCGCGCTTTGTTTAACGCTAGTATTTGCTGCGCTTTTCTCACGTTTTGCTTT
ATGCGTTCGGTTCGGCATAGCAGCTTCATAAGCATTAAACACCAAGCGAGATCGTGCACGTTGAGCCGCC
CAACCGGGTGAAATCTCTGCAATGATTTTTTCAATTAATTTCATACAAATCTCGCAAATTTAATTCGGTG
TTTTTTAGATCGTTGTCCTGTTTCTGCTAGTAGCTGTTCAAGCATTGCTTGATAACGATCTCTTTGTTTC
GATAATTCACTAATCTGAAAACTTACCGATCTACCGTTAAAACTCACTTGGCTTTGTGCGTTTTCGATCT
TTTCATCAAGTGCTTTTATCTTTTGTTTTAGTTCTTCTGCTGTGTAGATCACAACCACCCCCCAGATTTT
CCACCACCAAGAAAGCTACTTTTTTTCTTTGCTCGTGGTTTTGATTGCTTCGGTAAAACTTCTTCTACAA
TGTTGCTTTGCGCATTTCGTGAAACAGGATCATTGCGAATCACTTCGGAATTAATTTCAGGTAATCTCGC
CCAAGTCGGCACGTCTTTTTCATCGCCCCATTTGATACGCTCATAACCGCGTAAGATTGCTATTGCGTGC
GCATAACAGAACAGGTCGAACGCTTCGTTGTTACCTTTACCCGGTTTTCGCCACTTGCCGTCAGGTCCTC
TTTCTTCATACGTCAATTCATTAAAAAACCACTCACCAATCCATTCTGGAAAGTGAATATAATTGGCACC
TGGTGTTTCTCTCGCCAGTGCGTTATTAATTCGATCTTTTAACAAGTCAGTTTGAAGTAAATAAAGTGGC
ACATCTCCACGTGCGGACGCGCGACGATCTGAGCGCGTAGTATTATCCGGATAGCTTTTTGTAATTAATT
TCTGGCGTTTCGTTGAATCACCTTTAACAAGATAAACCTGTTTAGATTTGCCGTCACGTCTGCAACGTCG
CCAGAATTTATATGCATTGTCAGTTACACCTTCTTCACCACCACTATCCACCGCCATTGCTAAGATCGGC
ATTAGGTGATTCTTGTTATAAACAAGCGGGTATTTCTTTTCGAGCACATCAGAAATGAGAATGTCCCAGT
CTTCAGGAATCCGCGGATCAATCTCTTTCGTTTCACCGTGTTCATCAGGTCGAGTAAAAGAGATGTTGTA
ACGATCAATTAGCCAACGTTCACCACTTTCACCATAGCCCACGATCTGAACAACAAAGCGACGTTTTTTA
CCACCTTGTACGTCCACTGCAGCAATTAAAAACCGGCAATTTTCCGGCACTGTTTTTTCTTCGACTTCTT
CTCGACGTTCCATTAATTCATCAGACCGTCGTTGTTCAAGTGCGGAGCGTGGAAGATATGGTAATCCGCA
GTCAGTATTCGTCACTGCTTTTAATGTTTCTTCACTTCCTGTCATTTCGTATTCATGTTCTGCAGTTAAT
AACTTATATATTAATTGCTCCCATTTTTGATAAGCTGCCGCGGGACCTTCGATCCAAAAAGAAGCAATAC
GTGTATTCCTTCCTTTTCCTTTAATTTTCCCTTTCTTATCTATTGTTTGACCTTCTTTAAGCCAAACACC
TTTGATATTCAACTCGCGTTTTAGTGACGGTTCAATTAAGTTTTGACAATGCGGACATTGCAATCGTGCT
TTTTCGCTGGCTTTTACAAAGTCATCATCATCTCTATAACCAGTCATATTCGCCATGCTTGGTTCAAAGT
ATTCTTTACAATGTGGGCATGGCCAATAAAAGCGACGTCTGTCGCCACGGTTATATAAGCTTAAAATCCC
CGTTGTAGGTGGTGCTTCATGTGTTGATTTTGGATGATGTTTAAGATCAACAATGTCCTTTCCAGGCGAG
CTTTCAACAAGCGTCATTCCTGATGACATAAATGTCGTGGTACGTTTTGACGCAAGCGAAAAGCCGTCCC
CCTCACCGTCAACATCATCGGGCCATCGGTCGTAATCCGTCAATGCAACGTATTTGTAATCTGATGATGA
AAGTACGTTAATAGATGGCCAACCGATTTTTAATAAGTTTCCAGCACGAAAATATTTATCATGCACGTTA
TTATCGTTTTTGCGCGGACTTAGTCTTTTTGTGACTTCTGGAGAACAGCGGAAAGTACGATCCAACCTTT
TTCGGCTATGTTCACTCGCTTTTTCTTGCGTTAATTGAACAAGTAAAAAGTCTGACGGATCGCAGATAAT
TGAATAGGTGATCCAACCGTCAATTAATCCGATCGTTTTACCTGTTCGCGCAGGACCAACAAAAACAACC
GCGTCGTATTCGCGAGAACTTAAACAATCCATCGGCTCAATTAAATAACCTACGGTGTCTTTATCCCATT
TGATAGAATTTCCACCACCCATCGGAACACGCATATATTCATAGACTGCTTCAGATACTTTCATTCGACG
CGGTGCTTTCACTGAACTCGCTATATCTCGTCGAATATCTTTAGCAGATGCAAACATGGTTAATCCTCTG
AATCATCATGATTGTTGTTTTGAATATGTAATGCCATTTGATCTCTTAGATCATCAATAATTTGTTGTAC
TCGCATAAGTGCTTTCGGTTGAAGTGCCGCGTCACGTTCTAAAATATCCGGCAATGTTTCTAATGTTTGA
ACTACCGCTTTTGCTAAAGCACTCATTTCTTGTGCAACTTCAAATGCTGGAATTAACTCGCCAGTGTCTC
GTTCATACTTCAATCTTTCGTTCTCGGATTGCCAAAAAGCTTTACGATCAAGTGGCGTTAATGAACCGAC
ATCCGTCGACATCTTTTCAGTTAATCCCATTCTGATTAAATCAGATAGAGAATAGAGTTTTAATTTTGAA
TTACTGCCAATTGCTGGCTTTAAACTAGAAACACGTTGAGATACCGTCTGGCGGTGCATTCCAACCAGTT
CGGCTATCTGATTTATGTTTAACTTTATGTCGAATAAATTATCCATAATCTAAAAAACCCACTGATTAAA
AGTCTGAAAAAACTGATTAAAAATGCAACAAAAATCCAGATGATGATGATGACTGAAAATTCGAAAAACT
GCCGAAAACCGCGAGAGCCCAACCCCGTGGAAAGCCCACTCCCGTCAGGAGTACCTTTTACATTTTGTAA
CGAATAAAAAAATAAACATTTTTGCTTATTTTCCCTTGACAATGTAAACATTTTTGTTTATCATGAAACC
ATCTTAAAACAACACGGAGGAACAATGAAACAAAGTGAGTTTTTAAGATGGCTGAAAGCTCAAGGGGTAG
AAACTAAAGAAGGCTCAAACCACATTAAGCTCTACCTAAACGGCAACCAATCAGCTCTCCCAAGACATCC
AAGCAAAGAGATAGCCAAGGGAACTGAAATAGCAGTTAAAAAGCAATTAGGTCTAAAATAAAAAAATGCC
CTCGAATTAAGGGGGCATTTATTAAAATGAGGTGAGTTATGTTATATCCAGCAAAATTTGATAAAGAAGA
TAATGGGCTTTATGCTGTATCATTTCGTGATATACCTGAAGCCTTAACTTGTGGTGATAACTTCGACGAT
GCCGTCGCAATGGCAAAAGATGCCTTGGTTACATCAATGGATTTTTACTTTGAGGACTTCCGCAAAGTGC
CATTACCAACCGAGCCAGAGCAAGATGAGGTATTAATCGAGTTACCAGATAGTGTTTTTGCTAAAGTGCT
TTTATTAAATGAGATGGTTGAACAAAATATCTCTAATGCTGAATTAGCAAGAAGAATTAATGTTCGACCA
CAGGAAATGCAACGCATTACTAATATCTCGCATAGCACAAAAATCGACACAATAAGCCGTGCTTTGTCAG
CACTCGGTAAAAAACTACAACTTTCAGTCGTCTAATAAAAAGGCGTGGTATTCCTCCGCCACGCCTTTTA
TTTCACTTATTTAAATCTTCTTTCTGCCACTCTCGAATCTTGTCGATTCGGTTTAAGCAAACATCTCTTT
CGCGTTTGAGTATCACTGCGTACTTTGAAACGTCACCGTAAGTATTACCGTTAAAACCTGTTTTATCTAA
ATGCGCCAGAAGTGCTGCTGGAATTTGTGGGTATACTTGAACTACTGGCTTACTTGCGCAAGAACTCAAC
AATAGAACGAGGAGCGCTAGCATTGTAAGCGTCAGCACTCTTTTCATCATGTGAAATAGAATTAATTGCT
TCATCTGATTTACTCCGTGATTCACTTTCTAATCTGCTAATTTCAAGTGTGAGTTGTCTGTTTATTTCTT
CTTGCTGTTTGAGGTTTTTAATACTTTCGCTCTGTAGTGAAATGGTTTGGGCTTGAATGGTGTTTTTGGC
TTTTAAGTTAGAAATAGATTGGAACTGGAACCACAACGCGACACACAAGCCCAAAATTACGACGATCAAG
ATTTGTGTAAGTCGGCTAAACATAGCTCACGTTCCTTTTGTCTGCGGATTTCAAGTCCACGTAATACTTT
ACCGTTAGCGTATTTCCAGCGTGGAAATTGATCGCACATTGCTTGAATATCACCATTTTTAGCGTGCTTA
AACAACGTAGAATATTTAAGCTTAGAACATCCAACATTAAATGTGATTGATACGGTTGCCTCAAATGCAC
CTTGCGGCAAATTCTTCCCGTTTGCCCAGTTATTAACGCATTTTTCAGCCACTTTGATGTCATTTACCCA
GCGTTTCGCTATCTCTTCGTCTGAATATCTTTTACGTTCAATAGGTAGTCCGCTTAATTCCGTTGAACCA
ATACCAACTGTTAAAACGTCAGCAGGACATCTATAAGGTTCACGTGCGCACCCCTCGGCATTACCAATGA
TTTCTAGTCCACGCTCACTGGTGCGAATCTCAGTTGAGTGATCGGACATGACAACAGCGATAATCATTGC
AACAGAACAAGCTGTTATCTTCTTGGCGTGTTTCATTCGATATCAAGCCCTTTTTTTTAATCGCTCTACG
TGAAGCCTGTGAAGCTCTTCTTTTCGTTCTTCGTCGCGAATTCTAATTTTTCTTTCTTCTTCTCTCGTTT
TGAGTTTTCTGGCTTCTTCTCTAATTCGAACTCTTCGTTCATGAAATTTTGAGGATAGATTGACAAGGGC
GGTAACAATACCAATAGCAAGACTAACCATCATCAAGTTTTGTTGATCGCCAAGCCAAGCAAGTAAGCCA
CTAAATCCCGACCAGATATATGATTGCGTCCCAGCATCTTTCATTTTCATAATCTCCACCCCCTTGCTTT
TGGGGCAATAAAAAAGCCCACAACATAGTGCGGGCTGTATAAATTAATAGGCTGTGTTTTTTAACATAAA
AAATTGGATCTTTATACACATAAAGATCCTTGATTAAGATCTGATCCTTAAATATAATCCATACATCTTG
TGTTAAATTGCTTTAATTAACACTAGATATAGTAAACCCCTAATAGGGCCAACTATTAGGGGTTGATGTG
TAAAACCAAACAAGCATACTTTGCGAGAGTGCCCATTTGTCTTCAGATAGGCTTCGAAACCGTGTTCATT
ATTGCGGTTTTCAAGTCTATTTGCAAGATGATTTGTGTCCTTTTTATGCAAAAATGCTCTAATTATAAGG
ACTCAATATGAGAGAGAAAATCACTCTTTCCTGCCCTAAGTGCGGTAATACAACTTTCAAGACTAACAGT
AAAATAAGCTCTTCCAATAAATTCAACGGAGCCGTTTGCAATAGATGCAACACCAAAATTGATAGAGATT
ATCCTGTGCAAATTGTCAAAAAAGAAGTTGAGAAGATGATCAGAGATGCTTTCAAAGGAAATAAGTTTTT
CAAAATTAAATAAATCTTCTTCTATTTTATTAGTATCAATGGTTATTCTACATTTCATATAACCTCTCGA
TTACAATAGCCTATAGATTTAGGCTATTTTTTCAATAAAAAACCCCGTTCATCTTTGAACAGGGCTATTA
AATACATTTGCGTTTCTTTGCTTACAAATATCGCAAGGATATACCAAATATAAAGATTTAGTCCGAACTA
GTCAAGCTTTTTTAAGCATAAAAGTAAGCTACTATTTTCGCTCCATCAATTGCACCCTCTACATAACTTT
TGGCTTCTGCCAATTTACTAAAATAAGCAGTGCGACCAATGTTTAGAATTTTCCAAATCTGCTCATCATC
AATTCGTAAAGCGTACTTGGCCATAATGATGTCATAGCGCAAATCCTGTTTTTCTTTTAATCGCATAATC
TGCTCACCGATTAATATGCAAGTATCATCCGTCAGGTTGAAGATATTATAATCACTTGGTGGATCGACTG
CTAAACGCATACCAGCAGCAATACAAGGATATTCCGTGCCAATACGTGAATTGGCAAAACGTCCCCAAAC
CGTCAAAATTCTATCAATGTGTTGCATTAAAACCCCTTGCGCTTTTCCAACATTCTTGCTTTTTTATTGA
AGATTTTTTTAATCCGTCTCAAGTCATCTTTTGAATAGTGTCTTGGGACCGCTGCCGCCGTGCCTGCATC
TTTACCCGATAACAGTGCAACACCTGCACCTAATACCGCACCACCTGCGGCCCCCCATGCACAAGCATTC
CAACCTGAATCACTAAAGAACTCGGCTTCTTCGCCAGTAGAGAGGCTACTTTGCGAGCCAAAATAACTGC
CCCCGGTATTTTGACAACCGGCGAGCACTACGGCAGTTGAAAGCGTGAGTACACCTAAAATAGATTTACG
TGATTGTTTCATTTTCATCATATTAGTTCCCCTGTTTGACTTGAGTACATTTCTCTAACCATGCTTGACG
GCTGATCTTGTTATCTTGATAATATTGCTCAAGATGTCGCCAGTAAAGATTAACATATTGTGTTAAGTTT
GCTTTTCCACTACTGCTAACGATAGCATTCGTACGTGAAACCTGTGTTTCAATTGTTTGTTTATTATACG
TTGTTGAGCTTGCCACGATTGTATCAGCATAATACTTCAACACAAAATCCCGTGCGTTTTCTGATTCTGC
TAACCGATTTTTGGCATTCGTTTCTTTTTCACTGTTGGGATAAAGTGCGGTCATTGCCTCGAGAATTTTC
TTATTTTGCTCCACTTCGCCTTGTAAATCTGACACGTTGGCACACAAAAATGCCCCCAATTGTAAGGCAG
AACGCACGGCAGAATCCCGTTGTTCATCACGTTCTAAATTCGCCGCACGCAATTGCTCTTTAGTGTTATT
GAGCTCTTGTTTTAATTTTTCATCTACCGTGTTATTTGCCAGTTCTTCTAGCTTATCCACAATCTTGCTA
TTTTCCCCTTTTTCAGGTTGTTGATGATCTTTGCCCAATGCCTCCCACGCTTTTTCAACGGATTTAATAC
GCTCACTGGACGTGAGTAACGGTGCGGCAATCACCACACGGAAGCCCACATCTTTGGCTTTTTTTGCGCC
TTGTTGGTCATAAAAAGGCATTTCTAAGCGTAAGACATTATTCACATCAGCTTCTGATTTTAAATAGCTG
CCCCCCCGAACAATTACGCCCCCTTCTTGACCATGGTAGCGGCTTAATTTATTCATTTTGAAACTGTCAA
ACATCATTTCACTGGCATTGCCTAAAGTATCAAATAGCCCTAATGGATTCGGTTTTAAACGCCCAATCAC
TTGCAGGCGACCATTCGCCGATTTGGCATTATTAAACCAAGCATAATTGACTAAGCCGTCTTGCATTGGG
AAAGTATTTTCACGAAATTCCGATGGTGTCACGGCAACACCACCACGAGAAGCAAATTCCCATTCCACGT
TGGTCGGTAAACGCACAAAGCCTGCGACCCCATCTTCTGTCGGTAACGCGCCTTTCGCCTGTTTCAGTAA
CCATTCATTGTATTTCTGCGTAAACGTCATGGCATCAAACCAAGTGATATTGGTCATCGGCAACAATCCC
TTTAGTGTGGGCGTATTACATTTTTCCGTCATCACCGCTTGATACTGTGCTTCGGTCACTTCATATTTCG
CCATCAAAAAGAAACGCTCTTTGTCTTTATCGGCAAATCCACCCGCAATATAGTTTGGGGTGGCATATTC
TGCATAACCATCTTGTTCACGATTTCCCCCTAATGTCACTAAGGTGTCTTCTAAAGGTTGTTGCGTATTG
GTTCTCACCACGCGAAACACCATATTTCCCTCACAGGGCAACGGCAAAATGACATCATTCTCTAACGGCT
GAGGGTTATAAAATTTCTCTTCCCAAGCGGCTTGTGTTGCACTACTCACCACACACAAGCTCAATAAGGT
ATATACATATTTACACATCTCGTAAACTCTCCGCGGGCTGAATCCGAATGGCTCGTATTGCACCAATAGC
AGCGACGATCGCCGATAAAATAAAAGCAATCATAAACGCAAACACTAAATGCAATGGCTGCAAATGACTA
ATAAAAGGCGTATCCGCCAAATTGTTGGTTAAAATATGGTTAAACAATTGGCTTCCCACAACAAAAAATA
AGTAAGACATCAAAAAAGCCACACTGCTTAAAATCACTGCTTGTAAAATCAAAAAGCCCATCACGCCAAT
TGATTGAAATCCGAGCAAGCGTAGGACGGCAATTTCTTTTCTTTTGCGATCAATATTGGCTAAAAATGCC
CCCACCAAAGACAGAATACAGCCCATAATCGAGGTGACGGCAATAACAAGAAAAATCACATTTAAAACGG
CATCAATCGCTTTGACATTTTCAATGGCTTTAGCTTCTGTGCGTGTATCGATATTTTTCGCACGTAATTT
CAACGCCAACAACGCCACATCATCTAACTGTTTGGCATAAATACGCGCTCTCGCAAAGGTCTCTCTTGCC
TGCTCTCTCACTTGCCCTGACATAGCAGGAAAGACGTCTGTTTGAAAACCATCACGAAAATCCTCAATGC
CCACTACAGTTTCCAAATCCACAAAGGCAGCCGGGCGTGAGAAACGAGTTTCTGGTAGGATATTTTCCAC
AATCAGTTCGAGGTGCCCTTTTTCCGTCAACCCCGCATAGTTTCGCGTTGCCAGTAAGGTAATCTTATCT
CCCGATCTCACTTGTAATTTTTCAGCCGCTAAGGCCGTTAATACCGCCGCTTTTTTTTGTTGAAGCTGAA
GCGGGGCTAAAATAGGGTCATTGGGTGCGGTAGGTAAGAGTTCCACATCAGACACAAAATGGCGAGTATC
ACTACGCAAGTCAACAATCGTATTCAGTGAACGGGTTAAGGGGATCACGAACTGCGTTTCAGGTTGCTGT
TGTAGCCAAGCAAACCATTCTGAAGATAAATTCAAATTACCCACGATTTTGATTTCTAAGTGGCGGGGAT
CATTCATCAGCTGTGCACGTAATTGGGAAACCACGCCATATTTTAAGCTGAATAAAAGCAACAAGGGCGC
AATCACGGCAATCAAGGAAGCAATAATACAAAACGACACATTGCGATCATAGCGGAGATCACGCCATGCT
AATTGGCTTAATAAGTGGATTTTTTTCCCAAAAGAGATTGCTTGCATATTCATTCTCTCAGCCGATGTCG
GTAAAAATTGCGTGTTGTGGGGACAGTAAATTGGCACTTAAGGCTCGCAGCTGCTTACGTTTCACCAATT
CCCAGTCATGAGTAACCAATAACACAGAAATATTCTGTTGTGCTACCAGATCTAAAATCAAACTAAACAA
CACGTCAGCATGATGAGGATCTAACGCAGAAGTAGGTTCATCTGCCAATAAAACTAAGGGTTTATGTGCA
ACCGCGCGAATAAAAGCGACACGTTGACGCTCCCCAATCGACAGTTGTTTCGGGTACTTTGTTAAAAGAT
GTCCAATATTCAATTCTTGGCACAAGAAGGCAACCCATTGCTGATCGACGTAGCTCTGCAATAACGCGTT
CGGCAATTCAATATTTTGTGCAACAGTTAAAAAGGGCAGTAATCCGCCATTTTGTAGCATAAACCCGAGT
TTCTCTGCGCGAATTTGAGCCAACGCGGGTTGGTTTTGCTGTTGAATCAGACGATGAATGTCCAACAGTG
CTCCTTGCTTGCCCAATTGAAAACCGCTTAGCTGCTCAGGCTGAAGAATCAGACCGATCATTTCCAATAG
GGTGCTTTTGCCACAACCACTTGTGCCTTGAATCGCCAAGACGTCTCCATCCGCGAGATGCAGTGTCGGT
AAAGACACGGTGAAACGTTGTTCCCCTTTTCCTCGTGTCACAGACATATTTTCAATACAAAGCAC
