# Supplementary material for: Comparative analysis reveals the Genomic Islands in Pasteurella multocida population genetics: on Symbiosis and adaptability
Source: BMC Genomics. 2019 Jan 18;20:63. doi: 10.1186/s12864-018-5366-6 (PMC6339346; doi:10.1186/s12864-018-5366-6)
Supplement: Supplementary file 9 — File S2. Detailed information on predicted phage of each strain (ZIP 5010 kb). [file 12864_2018_5366_MOESM9_ESM.zip › File. S2. Detailed information on predicted phage of each strain/2403PM/detail.txt]

gi|00000000|ref||  [asmbl_id: NC_000000].2387582, gc%: 40.18%

CDS_POSITION                       BLAST_HIT                                                                            EVALUE              prophage_PRO_SEQ
---------------------------------------------------------------------------------------------------------------------------------------------------------------------------------------

#### region 1 ####
complement(114630..115454)         PHAGE_Staphy_phiN315_NC_004740: probable ss-1,3-N-acetylglucosaminyltransferase; -; phage(gi30043988)     1.84e-09            MMNFNKMSFSKIDVVIPCYNAEKTLIRAVNSVLNQELLNHLWIIDDCSTDNSFKLANQIAARFPEKVTVERLSRNGGVAKARNWGAVQSNAELIAFLDADDAYEPEALKVASCVFHFRPETVLVRLAMKPVGLSEEYTEHPDFESAWETVQMSLAGNVVFRRAFLLACGGFPQESLFNRLGGDDNALGEAVVKLGRVATLFEDVGVLYYCHEGMKAERLLDAVLFGKKPKNSLPNDIQVAEQVTENICKHVEQLKKLLDVQEVGVKPLVIERTE
complement(115451..116791)         16S rRNA (cytosine(967)-C(5))-methyltransferase (EC 2.1.1.176); -                    N/A                 MQKFVKNVKKQTVLLSTRAIAAQIILQVLDQGKSLSTLIPDTQHQVKTQDLPLLQEICFGVCRVLPRLELIIKQLVDKPLKGKTRIVHCLLLVGLYQLLYTRIPAHAAVDEVVNATTALKVEHFRGLVNGVLRRFLREQETLLVKVDKHWHTLHPDWLVNRLKEAYPNWREIVEANNHKPPMWLRVNQQKNSTETYRTLLAEQGIEAEKTDNPCALRLLQPVAVSQLPAFHEGAVSVQDVNAQWSALLLAPENGELILDACAAPGGKTTHILEQAPQAHVVALDVEATRLKRVHENLARMQQQATVICGDATQPAQWLKQLSESAVQFDRILLDAPCSATGVIRRHPDIKWLRQASDISALVALQKQILQALWTVLKPNGILLYATCSVLPEENALQIEQFLTNNVDAKLEPLPFTVVEGAVGYQFLPTENGGDGFYYAKLRKVVS
complement(116791..117744)         PHAGE_Burkho_phiE255_NC_009237: gp30, formyl transferase, putative; -; phage(gi134288807)     1.17e-10            MTSLKIIFAGTPAFAAQHLQALLNSHHQVVAVYTQPDKPAGRGKKLQASPVKQLAEQHNIPVYQPKSLRKVEAQEEMRAIDADVMVVVAYGLILPQTVLAMPRLGCLNVHGSLLPRWRGAAPIQRAIWAGDKQTGITIMQMDEGLDTGDMLYKVYCDIAQDETSTSLYAKLMEIAPPALLHVLDGLDKGKFVSEKQDDIESCYAEKLSKEEAELNWHVSAEQLERHIRAFNPWPVSYFSTRDLQGNTQVIKVYKAAVLPHVDKVAGTILSADKNGIQIATAEGVLNLLQLQPAGKKPMDARDLLNGRAEWFPVGKVL
complement(117807..118319)         PHAGE_Synech_S_CAM7_NC_031927: baseplate tail tube cap; -; phage(gi100216)           4.11e-13            MARLNVLVYPDERLKIIAKPVVEVNDEIREIVDNMFETMYLEEGIGLAATQVNIHQRIITIDVEGTKENQYVLINPEIIDSCGETGIEEGCLSLPGFRGFVPRKEKVTIKALDRHGEEYTLSAEGLLAICIQHEIDHLNGIVFADYLSPLKRQRMKEKLLKLQKQLARQK
complement(118899..119330)         PHAGE_Mannhe_vB_MhM_3927AP2_NC_028766: defective tail fiber protein; -; phage(gi971741549)     2.23e-08            MRDLLQKIQSNDGQFHNGNPATGEQGTRVTDTWLNDVQEHIRDFGEELKYLLQQAELEPNPAKKTQIYDAIEQIIENKRRAASLTQSGEVELDSSTDSTAEDKAATPKAVNAVKALVIAVRNALNNYIPNSKKSDDDNSSSSDT
complement(119334..119921)         PHAGE_Mannhe_vB_MhM_3927AP2_NC_028766: tail protein; -; phage(gi971741548)           2.50e-34            MMSHKHALSTLYPPISYNVNGKQFLIQCEVDGNVFDRVQQSAVDMLNAIEPATSGQMLADWERVCGIKTDLLKNYQERVKRVIIQLNAIGGLSIPYFKKLAESIGYQIEIKEFSPLQNDLPNLGDVNIFQSEPRESLIFMWRVTVINGDDNIIYFRAGSSVAGDHLVTFGDPIIEEFFRDLKPAHTYCYFAYQER
complement(119921..120985)         PHAGE_Mannhe_vB_MhM_3927AP2_NC_028766: baseplate J protein; -; phage(gi971741547)     6.77e-127           MLLVPTLEDIRNAILRDYQSLEPNADISEDSDNFARASALSAVAEGLYAHQKWIIKQFFPDTADTAFLEKHASLRGIRRRNATYASGRSAVIAGNEHSQIRIGLLIKTEDNRFYETTESAVIDSSGTVTVTVRSLETGSSQNITQATKASFMSAPVGVQTDVTLSNVVGGTDAESDTSLLERLLELIRRPPAGGNRYDYRNWALSVDGVDAVYVYPLRRGLGTVDIAITSNNDLPSSETIERCQAFIDDVRPVTAKESKVVKPDVTKVNFDIQVKISGITLAEIKVAIQKALSDYFNTLIPGDDLIVSQCEAVVNNLIGVVDRRFTTPTANKKADVVSKIEWFRLGTVTVTEMS
complement(121000..121350)         PHAGE_Mannhe_vB_MhM_3927AP2_NC_028766: hypothetical protein; -; phage(gi971741546)     3.18e-63            MDREISPLTGDYTSKQISTLQNAVYIRLTTPLGAYWADGRVGSLLHLIQREKDVERVGLLAQQYAEEALKPLLDDGRASEVTVSYKQPKNGILLLLISVKDNRGNAFEFKHPVKLI
complement(121426..122082)         PHAGE_Mannhe_vB_MhM_3927AP2_NC_028766: baseplate assembly protein; -; phage(gi971741545)     1.27e-95            MRNLTKKIQEKTGAMLADVRQVFRGVLNLVKSGDNIQKAQVSGLAGETLQDVELMQQFGFTSVPPAGTQVVVVPVGGKTTHSIVIATENGAFRVKNLKNGEVAIYDQSGSTIILRQGRLVEVDCDTFKLNCKTYQVNASRSADFTTPKLETSAVLTAQGKINGNGGMAVQGGSGASFSGDVEQSGGDFTTSGDVVANGKSLVSHTHPGDSGGNTGAPN
complement(122085..123209)         PHAGE_Mannhe_vB_MhM_3927AP2_NC_028766: tail protein P; -; phage(gi971741544)         3.11e-180           MQNEVNYNYPFENEIVVEIDGKQHKSWKSYDIDSDFLIAADAFRFDIGTPSTDTVIPNFTGKEVKVMINEQLVITGIVDTTQHSINKTNRTFHLTGRDKAAILVDCSAPITNVKGLTVLDAVKKIVAPLGIKNVELKAENNPTLDKVDIDIGETAWNAVKRCANSAGLHTWFDPKGVLIVGGADYSIPPVATLCCMKNGERNNFSSASLVFDVSQRFSEITFLAQRHGRSGDDNKNDLKWVYKDDSMQTYKPKTVVVPDVEDLISLKKWAKKYIADSILEGFTLTITIPDHKTQDGTLWQPGQRVHIICEEYDIDAIFFLMGRRFMLSRANGTQTELRFKQDGIWTPDAYKAKADKARKRKGKKNQGDLIVLDK
complement(123199..124524)         PHAGE_Mannhe_vB_MhM_3927AP2_NC_028766: DNA circularization protein; -; phage(gi971741543)     1.35e-113           MKGWTMPVQRASYRGVRFDVFNIEDSVERAVVEHAYPFVNGADIEDLGLNPLEVRLSAVFYGEGYYSDFKKFLEVLKKQGADVLTHPIRGRLQNMICTSANFYHDAEYTDYVTLNLIFREATPAKPIFLFNNALFGLIDDFLSAIEDFVDECLAFFSEIMEGISLAANFKARLLGTFGAIFGCYEHLRDLFTLDKAKFNTPASTTADKFKTQSSQACKDIFEMIEIGLTQIAQRQDLTQRAKFDEVLRTIDQIDEIPTILVTGKNASANRKANLKSLTSALSERDTREINAAMQLACTAALMKIAIDFIEDDTMLPSDIEYIATKVRLQILKNLNTVRAFAQEVTPSFTVTMPNTGIYTKLHLVSERLRNQGKKITKLALSAINRKPPLVIRTVEINGTLQQVAHEFYGDYRRANELLRLNPQIRYPNFITKGEVLNSYAK
complement(124527..126782)         PHAGE_Mannhe_vB_MhM_3927AP2_NC_028766: tail length tape measure protein; -; phage(gi971741542)     0.0                 MSSLNLSLMLKAQDFASRTVKSMRDNVNKSTKDIENQAKRSSSAQQNEVRKTARLTEQAYRQIQQQARTTATAREQLGMRSERSIQNEILRTEQAYRRLKNSGTASTRELARATEQHKRRIAELNAEMGKIATGQRLGNIGRGVAGAIAGVTAGAMVLAQPMNKQMTYDRQLAMVSNTAFSERDVDGRIAGKKELHSAVKNAVETGGGTKEDALSALDTLLASGAVSADIAMKLLPTLQKGAVATGASTQDLSKIAISAMQQFGMSENQIGEVLDKAVAAGQAGNFELADMARWLPQQMAAAKSAGLSGMSGFEALLVANQQARVTAGTSDQAGNNLANLLAKITSRETNDRFANLEIKDKDGKTHGVDFIKSMEAQKVKGKNSIEAFMAIMDQVIGEDKNYKELQEKLKTAKKEDQKALLEQMTNLVEGTAIGQIISDKEALLALIGMRNNVQLGQEVKNSVMNSAGAVESSHAVIADTNDFKTEQLKNSAEFAQMESLKGFNNMIGDVSAKLTDYASQYPGLTTAIAGATTGIAALSAGALVAAGSLRLLGGSTGLGLGGALGGLSKGGAVKGGLFKGGKVGSLLNVGSLAVAGLAIASDNHDDYFAQQEAIKEKREKAQEKANIAMSGHSVNKFQYTPTTSFKTSNVNYHGAYAIADIQRNQAIAKARLNQGTLTQAQYDARVESGNARIAELTQTDLQQFGNQIQSGLKQAVENQQHTIQTHITVELDGRAVAETVSENQYRQFNRE
complement(127066..127407)         PHAGE_Mannhe_vB_MhM_3927AP2_NC_028766: hypothetical protein; -; phage(gi971741540)     9.49e-19            MQGRLLLGVLFNGTRYFDFNVKILTLGLECQALEWIEEKGLAKDELNKAEQTLVDLAYLCQQLEISGIDKVSLTPEFLLDNLSTDDYVLITDLIGQLRKKCIDAGENQVLATA
complement(127407..127775)         PHAGE_Mannhe_vB_MhM_3927AP2_NC_028766: tail tube protein; -; phage(gi971741539)      3.45e-34            MAKEFASLGIIEVDGLEIDLTKCDVRVITGRKPVKTINRKARVKGFAKGITEYTLSLTVAVPLNSPEPDWDNVDDAKVTIEEENGQRISYRNCFTTEVGTSYTVDNEEVRDIQVVALDKVIE
complement(127785..129194)         PHAGE_Mannhe_vB_MhM_3927AP2_NC_028766: tail sheath protein; -; phage(gi971741538)     0.0                 MTNIEFDKIPTSIRKPGVYTEYNSRNAVSTLPTNEQEVLIVAPMIEGKTEFTAPVRIYSDYDAELAFGAGSWAHLMARIAIQNNSLLRLSIIGLKDNDAGVAATGTLTLSGTASAIGYLSTTIAGIEYKVSVAKAETANAVAARLAAVINISNTCPVNAQVSENTITLTAKCKGEIGNEIMLSASSHVSSMTLNAQALANGANNADLSKALASVAGTHYHVIISPFSDEKNAKALVNHLEMVSSPLEKKPAIAVISWRGTMASGTTYTSKINSERITCAWYKGAIESNALIAAGYGAVIAGEEDPAKPLNTLEIKGLTTVDATQTPILTEVNQALFHGLTPVTVVNHRVRIMRAITTYTKSATNTDDPSYLDLTTIRTLDYTRKALEQRIELRFPRSKLSNRTPPKVRSEILDVLYRLEHLEILENVDLHKAKLLVQRNEQDPNRLDTVIPADVVNGLHVVANRIDLIL
complement(129191..129358)         PHAGE_Mannhe_vB_MhM_3927AP2_NC_028766: hypothetical protein; -; phage(gi971741537)     1.91e-20            MKVKAAVGVKVPLENQPLAYIEQEPVEVENTIYYQRRIADGDLIEVKGNKKADKS
complement(129361..129774)         hypothetical protein; -                                                              N/A                 MKRFFTLIMIALLPVQVMSAASMFPIIAAVATTGTHSNQKNESEKADSQAQVIAVTQGGLTVDANSGHVIIRCLWVKGGLCKIPEGKKEGDGFFTRKTDLILTPQEFAEREGYKKVHRITLLPLYREDWLALDVSKE
complement(129778..130419)         PHAGE_Mannhe_vB_MhM_3927AP2_NC_028766: hypothetical protein; -; phage(gi971741536)     9.34e-61            MITKIENALVERLKKGLGKLANTVKSYGGELDDESIGTARLPAVLVTYGGSRIECKDLRRRRHKSTDTFVIILAVRSLKSNQVARQGGVDRREIGVHQLISAVRRLLDAQTLGNLVYPLNPKRVRTIFNNAQFRNEKITAYAVEYEIAYDDIPPLEDGLFPEATSDKTSPDYVFNAYEGMLSEQQPMLEQVVGKIVDPTTKDFVEFNVETQKG
complement(130403..130825)         PHAGE_Mannhe_vB_MhM_3927AP2_NC_028766: hypothetical protein; -; phage(gi971741535)     2.05e-55            MYATINDFISRVGEFQVMELTDRENIGEVNQAVLTIALLDSSSQIDGYLVGRYKLPLKTIPQNLTRICCDLTRYRLASMSDVSITEEIIERYKLSLRELEGIASGKVSLGIAEDEQASTGENTVIFTNVANRVFSRDNEN
complement(130828..131235)         PHAGE_Mannhe_vB_MhM_3927AP2_NC_028766: hypothetical protein; -; phage(gi971741534)     5.62e-21            MSKNKSKKETADVKPEDVKPEDVKQEDVKLEDVKLEDVKPEDVKPEDMKPEDMKPEDMKPEDVKLEGKGYLEAIHPVAFDIRLMSHHPHESYGRCGYRFNKENAVRIPAEELTGEQVSRLLGDPYLEVAPVTEED
complement(131274..132191)         PHAGE_Mannhe_vB_MhM_3927AP2_NC_028766: major head subunit T; -; phage(gi971741533)     4.19e-152           MAFKKSDVLNHINEQFKKDFAAGLGKIAPQWPEVAMEIGSNTDTNTYGFLGDFPKMKEWVSKRQIKNMQAQGTSIKNKTFEATVQVPRTNVEDDQVGLFRPMVQQAGQSAAELPDDEVFALLKKGESTLCYDGQNFFDTDHPCYAEVDGTGVNTQQSNLTTGSSGGKPTFYLLDTTNVIKPFIWQKRTAPEIETKFDASRSDTVFMEDVYIWGVRARGAAGFGFWQLAHCVKDTELTAENIMEVVAKMQTLKGDGGKLLNIRPSVILVPPALEFKARQICEAEVINGTTNVLKGRLKVMVSSQIL
complement(132191..133228)         PHAGE_Mannhe_vB_MhM_3927AP2_NC_028766: hypothetical protein; -; phage(gi971741532)     8.89e-78            MKLTLAACSFEINKAKYGRIQLLPYGEFRATDGRPTDVEAWYVTDTNGADVVALANSKRNPLPIDYEHQIIHSQKNGKEAPSAGWMEYLYFTPQGIFADVRWTDKAAEYIKNGEYRYISAVFAYDTEGYVRKIFHAALTNTPALDGMDEAMVAASVQLLNEEAQEMDKELLAMLCSLFGVASATETEIKEKVTALSQAKGESKVVLSDVYSALKEKEQSVAALSEKVNAFDPSKYVPVEQVVALQNDFNAFKDGVEKDKKSALIQTALSEGKLAPALKEWAEGLSVEALTGYLEKATPVAALSGEPQSKGDPNNNVVALSESEKAAAKALGMSESEFRKAHKEIN
complement(133471..133887)         PHAGE_Mannhe_vB_MhM_3927AP2_NC_028766: G protein 2; -; phage(gi971741531)            2.05e-70            MIDVDINDVEKIEAVLSDIAHKTQNRTSLMRSIAGTMESAVLQNFDEGGRPKWLGLKYRKGTPLVDTENLMGSITSRYNNDSAEVGTNEPYAAIHQFGGMAGRGRKVKIEARPFLILTQQDKDDILEDAQNYFRSIIE
complement(134028..135329)         PHAGE_Mannhe_vB_MhM_3927AP2_NC_028766: head morphogenesis protein; -; phage(gi971741530)     0.0                 MSKPLSFLFGLEPTQAIEFLHNKKLLATKVFKKSLHDSAIARATTIARLSSLEMTNDIYKSMEVAKKEGKSFTQWKKDLVSEFEKKGWVFGHDKSISRGIDGKLLADPKTGEYFGTPRRLNTIYRTNVQAAYSAARYQRMMDNIDHRPYWQYSAVSDERTRPSHLALNGRIYRYDDPFWSTFYPPNGFNCRCAVIALGERDLKRKGLDKADDSSEFLVKVKRPADKNGNQEITVGFKLPDGSIRVADKGFDYNIGRINYRPNLDLYPEKLAHQFAKTEMQGAEFKQDFLMFQRQFLKIKKQLGVNDKLTTEQMFNVRDKLSMNFKFTAGVLSTSSKRILESNVATVWFSDDSLIKQLNSRDGQDFDLDDYANIPDLIYTPDKIIKETTAYQFYKDIKGKKLLVVLKVLHDKNEIFIQSARRVSEKQWKKAFKK
complement(135322..136962)         PHAGE_Mannhe_vB_MhM_3927AP2_NC_028766: portal protein; -; phage(gi971741529)         0.0                 MAKKKKKLQQAKKVQVGLDTQTNEARVTETGRIISDHPSNKITPAKLKGILEDAEGGDITAQHELFMDIEERDSCIGANIQTRKRAILTLDWRIAEPRNATPQEEKLQVEIDELFYQFPMLEDLMVDMMDAVGHGFSALEIEWKQAESKWIPVNFIARPQSWFKLDKDDNLLLKTPDNQDGEPLRQYGWVVHTHKSRTVQLARMGLFRTLAWLYMFKHYSVHDFAEFLELYGMPIRIGKYPFGATNDEKRTLLRALAQIGHNAAGIMPEGMNVELHNVTNTTGSAGSNPFLQMVDWCEKSAARLILGQTLTSGADGKTSTNALGQVHNEVRRDLLVSDAKQIAQTITQQIILPYLQINIDPNILPSRVPYFEFDTKEYADLSVLADAIPKLVSVGVRIPENWVRDKAGIPEPQENETILSAVQHDFKTDLNDVENPKKQTALSVQNHVTGCQCDGCRGVALSANNNSSTAQGVLDGGLAQAFNEPDFNKQLNPMVKKAVAVLMACDSYDEAAEKLAEAYPEISSHEHEQYLSNALFLADLLGGTNV
complement(136966..138603)         PHAGE_Mannhe_vB_MhM_3927AP2_NC_028766: terminase large subunit; -; phage(gi971741528)     0.0                 MKSKEFFKELAVYGQQMRQKLEAAFDGWDDSPEAVLSRRTKVLDPASGFDFFVNNYFPHYVRSSSRSALHHFLFEQLPIALQKPTSVHMAVAAPRGEAKSTIVSQLFSLYCLVTQKKRYVLIVMDSIDQAYPMLEAIKVELEFNQRLRIDFPESTGQGRVWQAGTIVTSANQKVQVAGSGKKLRGLRHGAYRPDLVVLDDIENDEQVRSPEQRNKLHDWLKKTVLPLGSADGKLDIIYIGTILHYDSVLNRTLASKAWLTAKFKALIKMPDDMSLWDKWEAFYLNEGEAVADAFYYANKEAMDAGAIISWAARPLLVLMKIRARDGHSTFDSEYQNDPVSGDDAIFANSIQYWTELPDKLIYFGALDPSLGKAGASRDPSAILVGGYHRETGKLYVIEAQVKKRLPDLIIEDVIRLHKQYKCQRWFVETVQFQEFLKDELVKRSAQRGSPVPATAIKPNTDKMLRIESLQPHVANGLILLHSSQSTLIAQLRHFPKADHDDGPDALEMLWKNAVSSSAPIEFMTIDGDLGRDEFDDGDLYSIWRR
complement(138603..139100)         PHAGE_Mannhe_vB_MhM_3927AP2_NC_028766: DNA-binding protein; -; phage(gi971741526)     1.96e-55            MAFDEKTRAFVRRYYVFDFLSLEQSASKAGVSFNTARRWKKEAEKKGDDWDKARDVQVMAGDELADISKGLLSGFLMQYRATMDELQNSNLNVGEKVDRLSSLADSFTKMTAASKRILPEVSEIATALKTVKLLGSYIQENKPQLLGEFLDLLEGFGERLDKEFK
complement(139104..139352)         PHAGE_Mannhe_vB_MhM_3927AP2_NC_028766: hypothetical protein; -; phage(gi971741525)     5.70e-12            MRQKNKSTGEKLDAILDKLDGIADKVDKQNQEIADLQKQVQALQQDLSEMAKKNRNQALVAGGIGGGIVAVGIELIRLQFGG
complement(139352..139606)         PHAGE_Mannhe_vB_MhM_3927AP2_NC_028766: hypothetical protein; -; phage(gi971741524)     1.14e-12            MELQISGAMIFNFVVSIAVFFGGVWFKRLDADFKDLKAEINKIKESYQTKELANHVNKGFSDQLDRIFDKLDSIEGKLDKKADK
complement(139726..139983)         hypothetical protein; -                                                              N/A                 MSLQLILIATAFFLGFCGYVAFRLKRANSKIEELLNENKQLEQEKAVITTQRNNHRERKKNEETANNANRDELINRLHDSGDLRD
complement(139980..140132)         PHAGE_Haemop_SuMu_NC_019455: hypothetical protein; -; phage(gi418489053)             1.08e-12            MAAILIFCVWLDRSYVPELFMTFAIFCGGGAATKGFASAVERRRNRGNYE
complement(140209..140376)         hypothetical protein; -                                                              N/A                 MNKLHRLFGWLHTFFRKPINTCRPKCYSKKAWFYRAKGKPTLAQQLYLKIGVLND
complement(140369..140854)         PHAGE_Haemop_SuMu_NC_019455: putative N-acetylmuramoyl-L-alanine amidase; -; phage(gi418489052)     1.83e-45            MSIEKIIIHCAATQNGVRLAKRGKTAAQIIDDWHFDAHFQREINNKIAFNRHLHAIGYHFVIDTHGVVETGRKVGEIGAHCRGQNRNSIGICLVGTDRFTVAQWQALANLVRDLSRKYPNATLHGHREFARKICPGFDVAEWVDNDCQPLVEHVIMELEHE
complement(140944..141372)         PHAGE_Mannhe_vB_MhM_3927AP2_NC_028766: mor transcription activator family protein; -; phage(gi971741519)     4.31e-44            MSTDIENVAEYLPNVVHEMVNIAGFSDVEKIIKRFGGSRFRFSDGIHYFPKLKELVGKESAIKLRTHFQSEEIYIPRCDVALRVLRNQRLKADFDYLTQQEGKSGRMSMLELCHKYKISDRQAWDIVYSLQREPKAQQTTLF
141521..142162                     hypothetical protein; -                                                              N/A                 MLNLETKQKLNTIINVEKFENKDELLAVLAYVLLASKRKNELRSVEIAELSDAMCLSDVLNLRFRSRDYRLYGISLNTAGFLRDAQEELQDIEDVEEFLIKKAEELANNLDNISNVKLLQAIRNVELANEQVQKEIKALETAVLLENGEKAQQVAQEQGLPALSGSPKQIAWAEQIRTYCLANLPANKIGGAKRATTAKYWIDNFRQYLPRER
142165..142821                     hypothetical protein; -                                                              N/A                 MSRKNFKYHNINAPMSSLFNEESLLNDEYCRLLLDPDWIDHKTGDFCNDEKELFKKELLINNNDFLKKYYKKVKNKTLSISDIRQLQFSFSREKAYRQFEIEVRLRGYLAEHRIMTLSKYARFCGKKSAVDQAGQIRGSFIRNHVSTDVFNCVRYNEVLSDPFYWLDLTIEQFIHLEDNLELLIAATKKANEIGAGNEGYDEQLEIRQEIMQKIGFIK
142818..143039                     hypothetical protein; -                                                              N/A                 MNKTETNYTKLSEKSKKTICDNAKRYNKSNYKQINVRVKHDVHARFIKLCEEKGLSQPAMIEILINNCDVNHK
143120..143377                     hypothetical protein; -                                                              N/A                 MKLWFATIDGNMIDIFNTENEAKEWQQSNTGNVCFVTEVEYNENKDIVKFCGHDFNDFLEMNEEAGTDEFNEYKKYIETEYAYRG
143380..143676                     hypothetical protein; -                                                              N/A                 MNEKVKAVYNKLLDYDCFLLAGELEVHPELAISLRIVLGENIIKQVEKAYAEVYNMTDNQMQDVVFLDHKMKFTFQNKHYYIEYKTRKVFDSEGNQLN
complement(143711..144124)         PHAGE_Mannhe_vB_MhM_3927AP2_NC_028766: hypothetical protein; -; phage(gi971741515)     1.13e-30            MYENRKSIIAKIHIGKNALNMDDEVYRAFLANTVNKTSCKEMDIAELLNVLRAMRDKGFEPTATKFKRQRRPKPAEHKEMYLRKITALLTEHQLPPSYADGIAKRSFKVDFVHWLQVWQLKKVIQMLEVYNKRQHRT
complement(144111..144491)         hypothetical protein; -                                                              N/A                 MDEVWLRATIAKGLAGLVVLRLPGQPPEDMITKTAEIWVKAILHQKIFNGWNEQEDKWRIEEAFLTLYAECERFPSPKMLLERLPKRKVLALPEPKITVLTAEERERNLAFCQQFRKILGAARVRK
complement(144484..144957)         PHAGE_Mannhe_vB_MhM_3927AP2_NC_028766: hypothetical protein; -; phage(gi971741514)     1.22e-10            MKCKCPACGAVLSLDVLLQHEQASQAVMSALSLNGEFGRLAVQYLGLFRPEKTALTMDRVAKLLNQLLDDVKNQRIQRNGDVYNAPIECWIDSLAVVLNSRHNLKLPLSSHGYLYEVMTKWQPRNLVKNTPVHQNNNQTATNKTTKALQNLAEFANG
complement(145034..145540)         PHAGE_Mannhe_vB_MhS_587AP2_NC_028743: hypothetical protein; -; phage(gi970580048)     8.19e-41            MSNEKYFSVDVSNDIHIVNLHETLEQAKQSCLDGAIEAHDFADDMCDHEDFASNDLPNAVYGIVLGKAVCKEKQLSEEEKEDYCSDLVLEKPEIFAFPQDDGWIKCSERLPDEGERVIAFMPSQEVDPNYWMMFIGSFNSGWWIDTGNDLYNAMYVSHWKHLPQLPID
complement(145583..145858)         hypothetical protein; -                                                              N/A                 MDKHTRAALAFARNVSAERGEKTVEIGDFELTALRNDKKRLDFIEKEAVDIVVNEHGLNECTMWTPKGLITFPAADTVREAIDNAMALADK
complement(145893..146450)         PHAGE_Entero_SfV_NC_003444: hypothetical protein; -; phage(gi19549017)               5.75e-25            MAIYLTHSNRVINFQEPGKSDIHIDDVVHHLSMIPRFGGKLDRHYSVLDHSVYVGMIAKTFLKADDETAFAALMHDAQEAFLGDIPSPLKSLLPDYKEIEKSFEKVIQEKFNISMSETIKDLVKYADLLALKAEKEAFINTPIEQECHWQYLHELPLVPISPIDFCINSKELFFQAFDYYRKNRE
complement(146459..146629)         hypothetical protein; -                                                              N/A                 MTKHDIAQQIVEIQEILEIARDNVIEERRADAKVILQRAIAEIKKINWQITPINQI
complement(146626..146793)         hypothetical protein; -                                                              N/A                 MAKYVVRLYCLVEATVEADNIADVTERVCDLNQFDINQVPHQITEIDDVMEVEEL
complement(146786..146995)         PHAGE_Haemop_SuMu_NC_019455: hypothetical protein; -; phage(gi418489044)             1.14e-08            MAKKANKLSFKELSQLASEVERAGDYSYAAEIWRKAAELARKAVNKEWCNRRYAFLTKWALRFKEAENG
complement(147153..147770)         PHAGE_Mannhe_vB_MhM_3927AP2_NC_028766: hypothetical protein; -; phage(gi971741508)     1.86e-95            MSKVEMNGQVYWKNIKGNLVPDEMVKEIDKERDSLVRGFVEQALEKQKEVRVFKKQVFDDIDAFIQLSAEKYDVQLGGRKGNVTLLSYDGEYKLIIAVQDRLTFDERIQAAKQLIDECLHEWSADARPELRSIINDAFQVDKEGNLNTVRILSLRRVEIQDERWTKAMQAISDSIQIVDSKDYVRFYKRDENGNYQQISLDMARV
complement(147773..147961)         PHAGE_Mannhe_vB_MhM_3927AP2_NC_028766: hypothetical protein; -; phage(gi971741507)     3.66e-10            MARRQIYAVYRGEKNLGDGTAEELEKKLAISKKKIYALCSPYAHKRDKGQQLVVIKLGKEEV
complement(147970..148179)         hypothetical protein; -                                                              N/A                 MGELLQRVAYALRREGVQVLRIKDGRFPTMIILNPSERIIKKSVEVRVNNNGQRMTKYVANEQGVSLYW
complement(148193..149068)         PHAGE_Mannhe_vB_MhM_3927AP2_NC_028766: DNA transposition protein B; bacteriophage; phage DNA transposition B protein; -(gi971741505)     6.76e-112           MRQQLADYMTKNGMTQQQVANAIGKSVGTVSLYLRGAYNGKVEEVDQAVARLIGRHNDKVVERRFNSEFVSTHAAERCLDAIAIAHIEGEISVVVGAAGLGKTKALKQYVEMNPETIFIEVEPSCSPKVLLKTLCQQLGINDVGLNHDLFTRITNKLGEGRLIIVDEAELLSTKSLEYIRRIHDLTKCGVVLAGMPRLIVNLKGKYGELAQLYSRVGVCCDLGNALVVEDVALLAEKGLGTDEFNELLFKVSKGNARRLNKLMRGAVRLAELNKRVLDEALINRYAEMLIN
complement(149095..149538)         PHAGE_Haemop_SuMu_NC_019455: putative transposase; -; phage(gi418489039)             5.52e-13            MKVNKITTCNGQFNLTKLRHKNVSKFGYQYHTPAELKADLNFKQQHCCTVQFANGECFVLSLYMQRVSQTTDRKSRLLVDTLAHLQTHPEFDINNHQYYLQSLKNHAGLALQRLAISLLIGETIEQSTQTGDLLSALSKRGVEIYLA
complement(149550..151490)         PHAGE_Mannhe_vB_MhM_3927AP2_NC_028766: transposase; -; phage(gi971741504)            0.0                 MKLWFSAKELAGIAGLSIHPSNINRLAKRENWVSQPKKGVKGGGLEYAFSSLPAEVQIELQKQFAVVEKPKLPVVKKQIDLENITTKQREIADARMALVAYVQNLEQVKSRDAAIKFICSAAKNNQLPDELMALVERANCKNGKNCGRVLSHRTLYGWILDYNKAKTPEERLKALVPSQRKADRVEDIAWLPNFLAIYRNTNGVSVAEAYVEFAHKWQMEFADQPLRLALLPSIDRVRRALSKLPRHIKEIGRKTGAEMRALQTYVKRDWSCLLANDVWVGDGHSMKMQVQHPDHGRPFIPELTMVMDAPSRFIVGWSVSLSENALAVADAIRHGVENHGIPAIYYSDNGGGEKNWMLDGDITGMLPRLGINHQTGIPGNPQGRGIIERVNKTIALRIARQFDTYHGTGADRDTVRKTSTAVISLDKAIRKGATELTEKQRWAKGKLPTWQQFIDAVQVEIDRYNNHHIHREIGTTPARKRRELLAKAEIIYITAVEARDLFRPSVLRVAQRGWINLFNNVYFSQKLLDVDGQQVQVSIDIHDPSSVIIRLKDGTYVCEAMLDGNKRDAFPMSLVEKARKDRAQGRLKRKQEQVDEINAELNPVITIEHNQGAELLHGLRMNGLKKKEEVEEIAVFPSDLKRMKRA
complement(151503..151724)         PHAGE_Mannhe_vB_MhM_3927AP2_NC_028766: transcriptional regulatory protein; -; phage(gi971741503)     4.82e-33            MTEKKRNNDMHRADIRAELIKKGISLAQLGVQNGLAKTTLRNAFDKRYPRGEQIIAEVLGKHPSEIWPSRYQD
151934..152860                     PHAGE_Haemop_SuMu_NC_019455: transcription regulator; -; phage(gi418489036)          2.34e-30            MKSLKLWYSAKELEGLDGLPAHATNITRKAKNEDWQYREAKGVKGGGYEYHITSLPAATQRQLRELQNIEASDSQEKEQNDLDVDNVIGFSERLRILIGNKSGRAFAKEVGISYSTLHNYLSGLSLPTLDNLISLAKYAGVSIEWLALGENSSISLKENTQISHSAINNENDGFVDIRDYREISVSAGFGALNDEIEPKYTKVEASWLISRGLKPKDCGMFKLDGDSMYPVLKHGEDMVVDMSKHNLREGRIFIINHNGLMWVKKVQINFDGVDLISENPTYKPIKLTSDEANSLIVIGQVVRGYRDF

#### region 2 ####
249111..249124                     attL                                                                                 N/A                 CTAATCTACGTCAG
complement(249154..250053)         PROPHAGE_Salmon_CT18: phage integrase; -; phage(gi16763128)                          7.20e-51            MSFEQLLHLFFLERNHRPATIRSYQNVIAQIVKFYPDKEPEQISKLDLLEWRKYCLNKMSPITWNSYIRHLKAIFNYAIDNELFEYPKNLFKGLMVRPDKPKKKLLTERQIHFLEISLENEEKLPHYLQPAYFTKALIYTLKYTAIRQSQLLQLKISDIDMTSKIINIRAETNKNHEHHEIPISDKLYPYLKRLILESRARSTSSDEQLFNINRFSLVTTSRNKKMTEGQLVHFFRHISEFIGFTVTSHRFRHTTATEVLKQSGDIYAVKQLLGHKDLTVTLTYIHNDPEMLRKHVNSL
250203..250640                     PHAGE_Mannhe_vB_MhM_3927AP2_NC_028766: transposase; -; phage(gi971741504)            2.29e-10            MKEWYTLKELLDVGGLPSTPQGIILYAKKDKWRRRRVSGVKGNVFEYYVYDMPESVQTSLGVTKETLALKQELIDDIQKENEKFLNQILSDIKNVLLNSGVLRIRERLSITKEEEILLSYYRNSSEQDKTTILHMVERLSRASKN
complement(251372..251935)         PHAGE_Lactoc_50101_NC_031040: hypothetical protein; -; phage(gi100050)               1.67e-15            MTNKFTGYKKLSINDLKKFEYNLEHIRNAAIFFKDHFLSKEMIYSTEKESTSVIFQRSNFMHLCGIYYEPGASEFFNLALLKQIDLNKVYIKNDGTTFQKLSVLSSIDFLINPEITLSSGAIYLNLSFDKALRTKTRVFALTLINDNHLFIPQSLLNLRTMNDFPKGNKIIGIKSVHLEDKTEIIYL
252689..253687                     PHAGE_Mannhe_phiMHaA1_NC_008201: integrase; -; phage(gi109289985)                    3.56e-109           MATYTKIKSGWRCQVRKSGISKSQNFKTKAAAQMWAMQLETEIANGTFTDVPDIPFSAVIDRYIKEITPTKKGSRSEKSRLNMFKEMEIGKKSLIDLCEDDFNQLIEQRLKTVQSSSVLREFNILSNVITYAMKWKYINRNPIKLIDRPERGQDRTRRYTDEEIERLVYVSKYDFNYLPNTSRSRTGAAMLFAIETAMRAGEICKTTWENINFEKRTLFIPDSKNSHSRTVPLSSLAMKILNHLFLVKSDYDARVFRMSSDTLDKNFRTLKELAGLDDANLHFHDTRREALSRLAKKVDVMTLAKISGHRDIKILLNTYYAPNIEEVVDLLD
complement(253684..254160)         hypothetical protein; -                                                              N/A                 MNEKVTISKSLYEMLLANTKRMNFLERYRPSMTKDREEEGVEFSVDTHGIIDTLRYGSVAECIDGAINDMRELQTVFWVGEETEIYAARSLEELVISGLFSKDEMKEIKCEGSWGVIDDLNIEMNILDEETGKKEKKTIKQLLDDTYCFPDLLVTSYN
complement(254182..254499)         PHAGE_Mannhe_phiMHaA1_NC_008201: hypothetical protein; -; phage(gi109289983)         6.41e-21            MLLPRKVPQAKEKLITNEQLFAKLTALESLLAKQQINENSRELWSVSDIAKYFDYSDRHVRGAIICDPKFPKPVRVPSQRDINKPTTDARWFAGEVVRYAERRKV
complement(254509..254874)         hypothetical protein; -                                                              N/A                 MNKETVKLEIYAGTVEESLWAVQFCFFYDKEKWEEMTKNQQIIEIEKEVAKCVSVEQVMIENGPDFYRFEVVAEIGNQKKSVKYDVLKKLYSRLYSWQKKELMMIYANTLVDWDLNFELVD
complement(254874..257042)         PHAGE_Salmon_SEN5_NC_028701: replication protein; -; phage(gi966201551)              6.98e-131           MFDAVLDNINWIADPVKPVVNVEETKKEPFFQRSPMVKASRSLDGMTPHQIELFNFDELSFPHVNKYIAGLPDYLTKYFVKRYIRTFKAKSRRDANLWILEVMDNGILARVEGVMNRYPISKIINKDDGTIYTFNQFEGGKLKRKTVGLDEFSINDVENFSKSIAADIEELIMQFEEKYIKTEVQNARTEEEIDRIFTALYQKMAYYTHLKGVTPPFYHQFKEGLLDENRMNIAMEKMRCEKWWFRQLSTIRSRIREHLHIAVGAVQKKASPYASREAIAEWRLQKRKNTQYIKQMALVNEDDDEEIIGLDEMFYKTVSNPAVRRAELMVRMRGFEEVAKHLNYAGEFYTLTAPSSYHAVHSHGGFVKNWNFSSPADTQKYLCSVFAKIRASLKRQGINPFGFRVVEPHHDGTPHWHLLLFVEQDKVNAMRATFKRYALEEDGDEKGADEHRFTAKAIDWEKGSATGYIAKYIAKNIDGYACDEDVDLETGEKLKDMSRNVSAWARKWRIRQFQQIGGSPVTVWRELRRKRGGEVAGDEQLTKLVEAADRGDWAEYTLLQGAGMPTVKRDDLLARTCYENRKPNQYGEVSKKIIGFFNQKAIEFKTILTRTTVWKLIKKAVVDGALKNSGRRPPWSSVNNCTERKINTEDFSPDYQQSQLEKGELLTAIAKRKTWLEKNNIVLTPQDQMILLIGGKVRLKTDELLMFKHGALIKTGVMKWEA
complement(257042..257539)         PHAGE_Mannhe_vB_MhS_535AP2_NC_028853: pyruvate kinase; -; phage(gi971749627)         2.52e-17            MKGFDLQRALAGEPVRLRNGKKAFVAHRLPEGVINRVSEDGCIYDFALLGYTVQMMYSDEGRELGYRFSFEKAWKIDGRELSDGNIGDEDIVAMWNDNIVKVELPRPLEKAEVGQMVWYVSSERIDWLIYKANTTEVQMLEDARFFATWDDACAWEDLAKRVREM
complement(257539..257871)         hypothetical protein; -                                                              N/A                 MNMGNMVISLDCGTEVIIEHKDNKYQLFEVVEYIENHDTPWSKGMSLRPLGEEHKDINQALGELLYFVLNEYETLALNEMSEVVKTTMNKIEEWFKLHSEYLANLEKGVM
complement(257961..258188)         hypothetical protein; -                                                              N/A                 MLVINKKLTAQGIALVAQLHSEQSRAYTTLCEQYYHALEKGDIEKAKAVYQQMLEQHQKLFKSWFEMKTGEYQWN
complement(258172..258504)         hypothetical protein; -                                                              N/A                 MAFTDFPVFDKTSSEVNEQGIAEVRAKMHWETNPAVRQFNKFYRDNQATFIEISKRLGWEVKDSLEKYSLEERIEIAETIRLLKPFITAFSIPVRIQDFKNAEVKNVSHQ
complement(258526..258798)         hypothetical protein; -                                                              N/A                 MIKQKRNQKVTEKNKQRVNVFKLQQRVESLEKQLALQLRINANQVAFNDMRVLNEEVTYRNISELSNDVITLKQNIVKRAINRFWAFLGK
complement(258893..259147)         PHAGE_Mannhe_phiMHaA1_NC_008201: hypothetical protein; -; phage(gi109289973)         6.63e-08            MAQVDIRCPKCGSSNLKVRTSERMTMHSSKTLLFCHNCNACKIEVMSEITQVAIANYEINEDAMRVNKPLDQTDTRQIEIETET
complement(259147..259620)         hypothetical protein; -                                                              N/A                 MCKCQKQNPDNAGLIKIKSVVVSPVSAVLERTSQQPRRIRQACQGCGQQALLDVSTHFCVSCRLKQHLAHQEQAKAYLKSLASQSVDNLDELAIATSQSTVLQELQGVLQALTRHHERLYHFHLSSSACFPEVIQKGEQYIKALNGLINSLEKQEVK
complement(259634..260179)         hypothetical protein; -                                                              N/A                 MRTIPNNPEALAQLQSLVVSLCQHVGVDPVILADCSEIEDERQKALHQSIYVNTQLAKVVEWAHERAAMSASLQGLPEEQKKDALWGLPVCPVPFSVLVALLKDVSPELLDDKNYLIHQTYLTPVLLGIANHLGNLTFYSIKAILDQHQLMGIAKIEEANLPKDSELLDGINQFIKTFFIK
complement(260194..260409)         PHAGE_Mannhe_phiMHaA1_NC_008201: Cro repressor; -; phage(gi109289971)                6.10e-10            MSGIKRVIKICGNQKSLASICGVSQQAVNKWAKGGKMDVKYIPAIIKATNGKVTAEEIRPDVDWAVIKGVN
260560..261231                     PHAGE_Mannhe_phiMHaA1_NC_008201: CI repressor; -; phage(gi109289970)                 1.97e-39            MQNLSVRLRKVLSEKRLSQQWLAEQVGISQQAIGKILNGGNTTKILEIATALGVDAHWLKTGKGSRDTSLVVSEPSAEYKVKVDHLSVSAIAGYNGFSNADYPDVIRSIYFSENGLLEIVGKKTTQGLYLISVPTDSMSPTINKGDIVFVDVNVNAYIGEGVYVFDLNGETYIKRLQRIPTGVIRALSDNPLYPPFDITEKLFNTAVVRGKFIRVLPINPKDL
261234..261764                     PHAGE_Mannhe_phiMHaA1_NC_008201: hypothetical protein; -; phage(gi109289969)         9.65e-40            MHMDKCFVYINTHKEIKAYFIKNINQKNNGYFSGMSEDYQRYLTFRTDRVIKYFDTLLQAQEFVDNIPIEIKNKFFDLISSQCKTLSSQCKTLRTHSTTFCFTGFKKAQKDALIKLANENNLRVVGDVSPNVNYLVACENSKTIGPRKLAKAEQFGIKLIYEDQFFYMIETGEIPQ
261954..262214                     hypothetical protein; -                                                              N/A                 MNAQIKEFDLNHYAKSLEQVVEFINEHDESGVQGFDYLTNNFIAATYAFQCCEGYEFSLEAAEYHLDILEENGANFDKYKALELLK
262264..262491                     hypothetical protein; -                                                              N/A                 MKAKQITVISLTSYIEDKAAAEYINNAIASSIGATAFNAKDEERIIQALEDEIASCDESIKKNLKIEIEEVEIDE
262515..262721                     hypothetical protein; -                                                              N/A                 MGENMTYQKLTENTKNAIAKNAAKYTAKNYVQKNIKLKPEVAQKLDLLCKEKGLSCAAMIEKMIENQK
262840..263100                     hypothetical protein; -                                                              N/A                 MNAQIKEFDLNHYAKSLEQVVEFINEHDESGVQGFDYLTNNFIAATYAFQCCEGYEFSLEAAEYHLDILEENGANFDKYKALELLK
263152..264372                     hypothetical protein; -                                                              N/A                 MIGTHATKLFSSKVKQSALNVDIIAEIPKYYICSSTISMRQKYWALPLSAAEIGIYREMTTAEREKQPKKVPDIEDPRLVKQLLVPFKKSYVSVSPVPSCGVLHEISQRSFENKIFPIYRKTIQPTVAAWSTHGEMLLEQKGRIALLAKSLRHFPKNKKSISEYITIRCKVEKMNVSSGMAAVLFPSITAIGGAVHTIERAVNKKLDFALGFKNLDFTTSGSLGNALKGKKVIPQLILDEITATADVILLLKLGRGASEEEKKEVLQYLQNNPLHRIAGGTTWEYSSTLETYNDNYTFIVDCSKEVEKELEQSGIDVLDVAFDKYKNRGETNEKTGLFEITEKTSVIINHTGYAFLEKPRIRTNARNNYPHAWVEPVFSVVEQETFSRRAFWTRKEKKFGVVFSHR
complement(264607..265764)         PHAGE_Mannhe_phiMHaA1_NC_008201: tail protein; -; phage(gi109289965)                 2.62e-141           MIIDELINATNHRKPAFRIIVKTKDDKKDITQLVTDRLINLTLTDNRGFEADLLDLELSDHDGKLAIPQRNATIEVAIGWKGKGLIEKGEFSVDEIQFSGTPDKLNIRARSADLKSTLSEKKERSFHKIKLGELVKQIAADNKLKEICADKFKSQLIEHIDQQNESDINLLSRIAEQYDAISTVKNGALLFIERGKAKTASGKAIPQITITKKSGDSYTFTINESDNYKAVRAYWHNLDNGKKGEVIIDENTDVQRVNRTTKKGKQSKLKKNVLVQTQPLTSDSEQIKTLRHTYKTEASAIQGAKAAFDKMKRGTASFSLTMAYGEPELMPEMPAELKGFKTEIDSSDWIITSVIHNITDSGFTSTIEFELKPEEQEKQLKKKEN
complement(265761..266198)         PHAGE_Mannhe_phiMHaA1_NC_008201: tail protein U; -; phage(gi109289964)               1.31e-49            MLQNTALAILGMFVFARSTIPFQTFERESSWRHPTNSIVGGMPKTQFTGKEGEKVTIGGRLAPEITGGRFSIKMLELMADSGGSFPLIDGATFELVGFFVIESISESRSELFGDGAPRVIDFTMNLKRTDDPILIALADKVMSLL
complement(266407..266709)         PHAGE_Mannhe_phiMHaA1_NC_008201: tail protein E; -; phage(gi109289962)               1.86e-15            MTEKEKSTIKVIALSVAIQRGEQEIKEVQVMKPTVPALKGLKMFDVLQVDVNAMEILLPRITVPKLHKADFAQMAVEDFTELATAAVSFLGKNSTETEES
complement(266767..267273)         PHAGE_Mannhe_phiMHaA1_NC_008201: major tail tube protein; -; phage(gi109289961)      1.02e-67            MALPRKLKLMNLIIDGNKYLGEVTEVTQPKLAMKIEEFRAGGMIGSVDVNLGLEKLEAEFKAGGYMVELIKKFGGSINGIPLRFLGSYQRDDTEEVTSVELVMQGRFTEIDSGNSKVGDDTEQTFKVPLTYYKIIVDGKDLIEIDMLNSVFVVDGVDKLADHRAAIGI
complement(267284..268474)         PHAGE_Entero_fiAA91_ss_NC_022750: major tail sheath; -; phage(gi557307603)           3.99e-148           MSEEYLHGVKVTEINQAIRTIQSLSTAVIGIVCTANDADNETFPLNEPVLITNVAAAIGKAGKQGTLSRALDGISDVVNCKVIVVRVQESAQEDEETKASEMNTAIIGTITEEGQYTGLKALLIAKNKFGIKPRILCVPKFDTKEVATELASIAAKLNAFAYISCQGCKTKEQAVQYKRNFSQREVMLIMGDFLSFNVNTSKVEIDYAVTRAAAMRAYLDKEQGWHTSISNKGINGVSGVTQPLYFDINDSSTDVNYLNEQGITCCVNHNGFRFWGLRTTAEDPLFKFEVYTRTAQILKDTIAGAFDWAVDKDISVTLVKDIIEAINAKWRDYTTKGYLIGGNAWLNKELNSATNLKDAKLLISYDYHPVPPLEQLGFNQYISDEYLVDFSNRLAS
complement(268661..268801)         FIG00696884: hypothetical protein; -                                                 N/A                 MYERAKLAKEAGINSGALSAYLNENYKGNVAEIEAKLTAYFGRQAT
complement(269030..269092)         23S rRNA (adenine(2030)-N(6))-methyltransferase (EC 2.1.1.266); -                    N/A                 MLSYRHSFHAGNHADVLKHLV
complement(269614..269826)         PROPHAGE_Neisse_MC58: IS1016C2 transposase; -; phage(gi15677271)                     1.26e-24            MLAYKSKIIYCKLKKSIQKKLLEFFVLEVTARAATDLLGIQANSAILFYHKIREVISYHLALEADKIFDG
269832..269845                     attR                                                                                 N/A                 CTAATCTACGTCAG

#### region 3 ####
complement(1860267..1860953)       PHAGE_Haemop_Aaphi23_NC_004827: putative CI protein; -; phage(gi31544010)            4.92e-90            MNLDKNELTQVRRENLKKWFSDKVVPEKDRSYVSQLISGKTPSFGEKAARRLESENGMPAFYLDIKQGSIESNVKDIGSFDLWDRNTPLHDEDIEVPFLQDIRLAAGNGFADDIMDYNNFKLRFSKATLRRQGVQYENAVCVVAEGDSMEPAIPDGATVGVDMGNKVIRDNNIYAINHGGLLRIKILNKMPNEQVLIRSFNSTSYPDEIVNLDEIVVIGKVFWYSVLL
1861075..1861275                   PHAGE_Entero_SfV_NC_003444: repressor; -; phage(gi19549022)                          4.44e-09            MELKNYLSNRPRGFKAEFARKLGISKSFLCQVEKGYSKAPIELAKKIENLTSGVVKKADIRPDVWG
1861324..1861776                   PHAGE_Burkho_phi1026b_NC_005284: gp65; -; phage(gi38707955)                          2.45e-08            MNSKEIQRLLHRDCKNSSGGITSLAYTLEKSPNILSNKLNVDCEQNQLSFIEAIELIATVQSKKTLSAIAAQIDHIVVPMPRCADCGQDVLARFLDIAESSGRIGKEIKSAVSSDSELGRNLSQREKQRILAEVEQLIEQAICLKMELGQ
1861835..1862536                   PHAGE_Aggreg_S1249_NC_013597: hypothetical protein; -; phage(gi100047)               4.11e-41            MSKLLVIENTKIKQDSQGRYCLNDLHRASGGNPTQAPAQFFRNKSVNDFVQTLTDMQICTSPVNTIRGGVEQGTYVCRELVFKYAAWINPEFEVKVYQVFNAYTQGELQAVNQIPKSFSEALLLAAELQAEKERNAPKVAFVDHYVEVGTSKSLREVAKILKMPERAMIDRLIQDRLLYRQSGALLPYQTAHSRDLFTVKTGTAERGHNYTQTRVTSKGIEYIASRYASELML
1862533..1862634                   hypothetical protein; -                                                              N/A                 MRFNRPVRVDELIQYYLFQLLAELDEVIFDESE
1862621..1863439                   PHAGE_Haemop_Aaphi23_NC_004827: putative DNA replication protein O; -; phage(gi31544014)     3.27e-97            MRASEILKQTGRSIAYRPALAKLFGGVTAEIFFEQIFYWQDKAENQELGVYKTQAELEEETGLSRKEQETARKKLREIGVLIETHKRLEHRIYFKIDMEKLDEVLSTLADVQSEHSRMPESDIREEPKCTFVNTLDYNTRLHTNTPLTPQGESASADDVPVAENKKQRSLNIDYVGIGKAYNECVMESGKNLPMLADPENLSQERKRKIKKLADVMKKRFGSCDAETFRNYFLDFMRSATQFYFGENDRGWRADFEYILREKVMDKTIEGSL
1863436..1864800                   PHAGE_Mannhe_vB_MhS_1152AP2_NC_028956: helicase; -; phage(gi971760545)               1.11e-163           MKNTTYDLEYSLIGSFLAGGLTAQAREVMTWLEPEMFATYQLGSIYNNIRKQARKDNVIDIILLHQDFGEDFANLAEIMKNTITSANLTGYAHKVRSFWVNRTAQKTMLEMASELSKARDEQAEKITEKALSEMQKLLSSKVEVKPVVMGELVDEYIDVLEKRSKQDFNSRLLHTGIEAVDNILGGINPTDIVVIAGRPGMGKTEFALTLTRNIAEQKGAVLFFSLEMANQQLMDRILSANANVPVRKLRNPNSMDQTEFGRVGDGLGKIKDHHIYFVDRGGLSANEIVSITESHLSNTGPLSAICIDYLGLMNHGSLKNSNKSQLIEDSLSTLKTFAKNFNVPIILLSQLNREVDSRGDKRPQNSDLRDSGSIEQDASQIIMLYREKAYKKDSDNDYSEAIITKNRFGELGTAYMKFDKGHFVDCDQALAYQFANEKPAQQMEFKNYARRGAA
1864797..1865165                   PHAGE_Mannhe_vB_MhS_1152AP2_NC_028956: methyltransferase; -; phage(gi971760546)      3.31e-63            MSIQFNTNKKYQIIYADPPWRFKYKTIGFQWLKTNKKNKDTFFFGLGRGTRGNTECCLIATKGKPSRISNKVSQLVVEPIQHHSKKPDVVREKIVELMGDLPRIELFARNTTDGWDVWGNEV
1865175..1865525                   hypothetical protein; -                                                              N/A                 MRIKPVSVAFVVYQIVFNTTFYLAVFHGNDGVKELMNYIFRILTAICLASAIFIKRRECVESGVLISINRFYVNVISSLITSIVIASAGLSFIAVLYFISKSIGDAKLADIEEKYS
1865547..1866053                   PHAGE_Mannhe_vB_MhS_1152AP2_NC_028956: hypothetical protein; -; phage(gi971760548)     1.16e-105           MAHSVDDIVKAHGKRYKARLRIQVIKMAGGLLAPLDEREAEALQSLKNGEQYEIEIIRTRNPSFHRKVFAFFNFCFEHWSADKTDWKYFDERKQFDTFRKNLTVLAGFREVTYTIDGRVRVEAQSLSYGNMDQSEFEQCYKALINAALKEIFNNTTDENTINRLYSFF
1866204..1866416                   PHAGE_Mannhe_vB_MhS_1152AP2_NC_028956: hypothetical protein; -; phage(gi971760547)     1.82e-05            MKTEYKCPKCGGELSDLWDGEPVSAFIGEWSDDRFRCEGRVVAVGIMGPQRTKSCGYFGLEDLGIKYQED
1866504..1867106                   PHAGE_Salmon_SPN3UB_NC_019545: NinG; -; phage(gi423262439)                           7.80e-54            MTKKTKPLNRKCKICGEKFQTNFFNVQWCSPECGVKLARQRLEREKEKAAKKREKEEKKRIKETKERMKTTTTLLSETQSAVNKYIRLRDRNKSCISCEKSLVAEQLGGGFDAGHYRSRGSAPHLRFYTLNIHGQCKKCNHHLGGNYHQFRIGLIERLGIEKVEQIEADQRPRHYSKDDLRRIKKIFNKKARMLEKRKGF
1867107..1867796                   hypothetical protein; -                                                              N/A                 MRAIELLIKIMHPKHIDIEKTSRGFCGLDRDQIISLLNQAEKESVLGYHLLFTKYAGDSDSRKIISEYINQLFSDATESEKTGLNYVVDIISDIPLPTQIKRLKSLRNQHLRSKFSHIEAAKRASKIAKENSLEKNSLEARQIRIREFNDLRKSNMCPRCRGTGEIGRVQKTQCPSCEGRGRLIANISMIKKLVDCDESKLIEFEQLCYREMSKAETAIKDRLKKEIED
1868194..1868385                   hypothetical protein; -                                                              N/A                 MSKDFKEFLPWLLFIALLFAIAYVINLNDEVKAKENFQFEVEQCMKNLRKNYKECKEIIYESN
1868704..1869048                   PHAGE_Mannhe_vB_MhS_587AP2_NC_028743: holin; -; phage(gi970580079)                   6.32e-10            MPEKSPDVWAIIWNFIAFNANTIQGVFSAIFVSVLRIGFMRKKISVFHKLLDATLCASLAYATISAGSHFFGHSEYSQFIGTMIGFVGTEKIREFLFKFINKKVDNSSIGGGYE
1869041..1869454                   PHAGE_Edward_eiAU_183_NC_023555: hypothetical protein; -; phage(gi589889302)         7.18e-60            MNNFKFGKRSEQCLVGVKPELVKVVRLALTKSTVDFAVIEGVRTKQRQKELLAKGATKTMNSRHLTGHAVDLAPIIDGQIPWHDKSKFKEIAKAMFQAAKELNVTIRWGGDWNENGKSEDEKFYDGPHFELHRSVYP
1869700..1869981                   PHAGE_Mannhe_vB_MhS_1152AP2_NC_028956: lytic protein Rz1; -; phage(gi971760560)      1.30e-12            MKLSKAYQNKKRLLAVITVTLLAALLSSCASKPVIQACPQIPAALLAHLDKTGFTGQTYGDVSKYAVILKRERDVCLNRIDKIREWQTENAQN
1870022..1870729                   PHAGE_Entero_933W_NC_000924: putative small subunit terminase; -; phage(gi9632516)     2.65e-21            MARINWKALQIEYIRANAKTGVSVKDWCAKKGLNLSTAKRYIKKPETVFEQAEKCEQNCETANIEKQDKSKDYSENCETNCESNCETAKQEKISQINSQKARKHGGYSRYFKDDSDFGIVKDFSLKDEIDLMRQRAVSAVKSIEKYTALLEEAESTEDKEIYSKLIDSADKALERAITRIEALNYTDNTILNIKSQIEYRKAQTRKTLVEVDKLEQEIKTKSRGLKDSVVYNIEF
1870732..1872270                   PHAGE_Burkho_BcepC6B_NC_005887: putative TerL; -; phage(gi48697193)                  9.24e-92            MQINYKASATFKKIHRLNPFVLAIRGPIGSGKSVGCVMKMFQISLNQEPNAEGIRKTRWACIRNTYPQLKGTVIKTFQDWIPQSICPIKYDSPIVGVMRIPHPDGKTIVEAEFFFLSLDKPKDIDKLMSLELTGVWINEAQFMPLAIVNEAVSRTGRYPSMKEGVGATWSGMIMDTNSPDDDHWWYEFECGVDEETGEPLKPSNWEFITQPGALIDITGIPHDSLSKEVKAFIKQGLFVDYKGRRFVANPLAENVENHKKQYEYWFDNIQGKTLNWIKSRICNEFATVQTGKPVFIDHFNKELHVSKEKLVPVKSWETFIGLDFGLTPAAIIGQIAPIGQLRIVDEVVATGMGIERFITEQLSPLLRSKYADCSIRVIGDPAGVQRAQTDERTCFQLLEEYGFNAQPADTNNTTARLEAVRWWLSRLVGRGQPAMLISPHCKTLIKGYETGYAYRQLNVSGEEKYTETPDKNRYSHPHDANQYLCLGAMPTMFKQQIINVKSHNPISSKTGY
1872273..1874456                   PHAGE_Punice_HMO_2011_NC_021864: putative portal protein; -; phage(gi526244986)      9.94e-46            MSEQLVNAVESFGQTLQSRLMEQIKQRQPIVQRWVTDMHQYRNQYEKQSSTNKSKVFVGYTRSKTDAWSAQMTDMLFPSDDKNYGISPTPIPSIANLAKKPDSQDPMQMQQIQTARQIMLDAKERAEKMEKLIDDQLLECDYAAEARLALHYAAVLGTGILRGPVLETVEERSWKDDGLGNWSANSSIKNKPSVKVVLPWDFVPDMTAPNLKECQFVFERSYLTKKHLQALINNPYYFEEAIKELIETDAKDTHTSSSDLDGYLDTLRTLSGLEKATNDKRYEVWTYHGGIPVSVLEQAIQELESGEQLKITDAQKESGAEIDGIIVMSGNGKILSVNLNPVNASEFPYSVYTCEPDVACVFGFGIPYLCRDAQDILNTAWRGMIDNSVMTIGSQIVVNNSVLQPVDGSWEIAPNKIWRTSDRATANAQFEAQRAFGVFGFDSRQQEFANIIQLSKSFMDEESGLPMIAQGEQGQVTPTLGGMSMLMNAANAVRRRQVKEWDDAVTKPLIRRFYEYNMVMSEDNEVKGDMQVVARGTSALLVKETQTAQIIDIFQKFGQHPQLMHAFDWYDGAKTLMQSMSMGTQTMLIPKDEYEQKLQQMQQSESEQPQDPEILKAQMQMQLAQQKQQHEMQLEQMKIQHQLQLEQMKVAIKEKELEIKMLEIQSHQQSSQAKLDLDRELNTARISADIQKESGRQAVDMVKFKTEVQLKQTPVPETEVRNNIGLD
1874521..1881528                   PHAGE_Stx2_c_86_NC_008464: hypothetical protein; -; phage(gi116222027)               9.52e-16            MSAFKLSDDEYQYMKKTVFGDKDTQIPDLSSILMNSEPKAEEQGFMGDVVDSFQMGAWRGASHLARGLGTIFDSEWLNKAADWAASGADENMSTMSSKMREALGQSAFDGFNEDTGEGQGVLNAHWWAGNLGALLGEQLDTVLTLGAGKAATTGIKFAAKKLSKEAAEQIGEVAVKEAAKRGVPEHLQRAMGVTAVMSAMSAGNRASQVYDEVGQMSNEDLANLEGFKQTYWGLKESPKGQNLTHEELFEQAKQSFRNQVGRSAALDPATIATDIVSNSISGLGGGLWGLAKPGQTIKGGLLKGALLESTTEGVQGAAEQYAINKTAQEYYDSNRELTDGMKQNVADGMVLGSVFGGVMGGIDAIAHKSTMNKERKRILDTIETGNPEIDARIKLQVESINNFANDLDDLISNQRINALNAMGRKEARAIEVHSQMQKQQEDNQADNINDDLNALSEESGDLKLSRSQQEIPSFYETENRLGGQEAYQQAIKDGKTELSYRQWVQVRTPEFKAWFGDWENDPENASKVVNPKTGEPLLVYHGSSNYGFNTFKDERVRGIYFTDNQDIAKSYFDKNNSNGGYYGTFLNVRNPSESDFEGQSWNNYIDPKDNAIGDYFVLNQYDEVEARFIKESKANQYIQDNTDEDFELRVEHIDNVDPSLYDDSDDIKGVSTDYLTIDAKSRGYNGAIYHNVRDRYNGFTDKPNDTEANVFVAFKANQIKSATDNTGEFNVSNDDIRYSLNEDPNSDFARAVDTVSKGGKPSRQYVPMGATPAVLKMLGIKDTKVLISRDVLNKVMGNKHHVTPETLKQLPSQLNNPVAVMKSAPQATQQGYVVLTELVEKNPVTGQQEPIISALHLKTAKDGIEVINIASIYGKKLRGLQNMLNHDLLYWNKEKGSRFIDAFGLQLPSKIASNNVSQSNMNIKAEADLSQYIQNKKQPQSQNLTSIHNKISKFVGKHLSKHFEIVTAAEMGITDPTVEAGYNPKTGKIFIVADNIHASNTLTKDERLAWVAWHELAHRGLGVKFGTEFNDLMAKIDKNSTINKLANAIQKQRSETAQNRHLAVEEALAELHAAYVTGKLDELKSRYGIDIPKGHEKGLKSWFEMTAQRIREFIAKLFGKETADKFGHNDLISLLSDINKSAGGDVLSNNKFNNAKFSLNEEPSSSFAKAVDRIENAGPSNPKRYINMGTTPPVLKMLGLGEVKIAMRESVIKKALFEHSVTGDDLKRLPEQINNPVAIMRSNPSSMNPNGLVVLTELSEVVNGKDKPLIAALQLKRVGDKLEVINITSVYGRDWNTQIGNDLSRTIYWNKTKGYQFARSGGLQLPNMLTSVDNLSAFNIKTETDLSQYQNEQMKFSKTTPFSQGGNTSVLELSRGGNIEPEPKWWDIFTSRQKFKEAVNKSTAKLDEWLADSLRPVNDWIDEMKFSDDTGKTSSRDHEKRRLKDAMYTAKGKRDALNSELETNFLKPILSKIAQIAKKSNGKINEETAKRKAGFWVSARYSIEKNMELLKADEQVMLDAEKALEDVKANGTVDEVREAQKAFDKAEKQYLARKSDAWNKDFNNKNFKVGVAGGWSIPEAQEIMRNIEKDIPRSELESIGNLIADLNQARLEIDYRSGRYTTDEYNKFKANRHYVPLTGDPNAEADDFDFIGGAGANSLNIAKDKALKGRTSSEAEDAIDAVWKAVGKTTTYAGWSDFKSKIDDLFETEVSLLKDKGYTEKDAREQASKNIGISKRRMQGLTRSSDNVLIAKQGGLYYEYELPEKAMNALKSDNVEYANAFLKALSKPTSWYARGVTQWTLTFAPINMFRDTWEKSEFIRVQKVYDKNGKQIDSKTMDRIGRGIWNNVLNPSKEVWQATKRFGFGQELRDGIEGERLLKELLKNGGISNYGTYLDRTETDLIKKLKRENNPIANKLDKVAGVLESYNKMFDTVSALAAYKSLIDNGVDNKQAAAITLNLTNFRKTGSKMKGIKALYLFSQPTVMGAANLIRYLSTRKGQMRFLTYIAGMTALYTVLRSMDDEDEGGNKMDQLGDITRFIPIPIGNGDYLKMPVGFGMPQMAWNFATNLVKGTVSDISYVEAGVNMLSHSMKTFAPVSPSEISAAKYPLEKLTLTATPSILQPLMQNVLNRSAFGNKITTNFVRDDKLKAEQSKSTTAQFWKDLAIDIQQSTGIDMHPEQIKNLFDGYSAMLGSLRELNTIFIDNPNREQLGRNTRTPFLNQLYGAGNEFAVQSRYYEASEEAQSVFKEYTYRKENKQLNGWLTPERQKLIKFHERNAKAMGELRSEKAKLTRQLREGKISSMTYENRIRKYNQSMEKLQRKILTQYRRMEGLNTH
