# Supplementary material for: Comparative analysis reveals the Genomic Islands in Pasteurella multocida population genetics: on Symbiosis and adaptability
Source: BMC Genomics. 2019 Jan 18;20:63. doi: 10.1186/s12864-018-5366-6 (PMC6339346; doi:10.1186/s12864-018-5366-6)
Supplement: Supplementary file 9 — File S2. Detailed information on predicted phage of each strain (ZIP 5010 kb). [file 12864_2018_5366_MOESM9_ESM.zip › File. S2. Detailed information on predicted phage of each strain/2403PM/phage_regions.fna]

>1	 114630-152860
TTATTCTGTTCTCTCAATCACCAAAGGTTTAACACCCACCTCTTGTACATCCAATAGTTTCTTCAACTGT
TCCACATGTTTACAAATATTCTCCGTGACTTGTTCTGCAACTTGAATATCGTTTGGTAAACTATTTTTCG
GTTTTTTACCGAATAAAACAGCATCTAATAAACGTTCTGCTTTCATCCCTTCATGGCAATAATATAAAAC
GCCAACATCTTCAAAAAGCGTTGCAACACGTCCTAATTTCACCACTGCTTCACCAAGTGCATTATCATCA
CCGCCTAAACGGTTAAAGAGCGACTCTTGTGGAAAACCACCACATGCTAATAAAAAAGCGCGACGAAACA
CAACGTTCCCCGCTAATGACATTTGCACAGTTTCCCAAGCGCTTTCAAAGTCGGGGTGTTCCGTATATTC
TTCTGACAGACCAACTGGTTTCATAGCCAGTCTCACTAATACGGTTTCAGGACGGAAATGAAAAACGCAG
CTAGCCACTTTAAGCGCTTCAGGCTCATAAGCATCATCCGCATCTAAGAATGCAATTAGCTCCGCATTAC
TTTGAACAGCACCCCAGTTTCTGGCTTTAGCAACACCACCATTACGAGAGAGTCGCTCAACAGTCACTTT
TTCTGGGAAACGTGCAGCAATTTGATTGGCAAGCTTGAATGAATTGTCTGTAGAACAATCATCAATAATC
CATAAATGATTCAGTAATTCTTGATTTAAGACGGAGTTTACCGCACGAATGAGCGTTTTCTCCGCGTTAT
AACAAGGAATCACAACATCGATTTTTGAAAATGACATTTTATTAAAGTTCATCATGAAACTACCTTCCTT
AACTTAGCATAATAAAAACCGTCACCCCCATTCTCAGTTGGAAGAAACTGATACCCAACAGCCCCTTCTA
CAACCGTAAACGGGAGTGGCTCTAATTTCGCATCTACATTGTTCGTTAAAAATTGTTCAATTTGTAATGC
ATTTTCCTCTGGTAAAACCGAGCAAGTTGCATACAATAAAATTCCATTTGGTTTTAATACTGTCCAGAGC
GCTTGTAAAATTTGTTTTTGTAGTGCCACTAATGCACTAATATCCGATGCTTGTCTTAACCACTTAATAT
CGGGATGGCGTCGAATCACGCCGGTTGCCGAACAAGGTGCATCCAATAAAATTCGGTCAAATTGTACCGC
ACTTTCACTTAGTTGCTTTAACCATTGTGCTGGCTGTGTGGCATCACCACAAATCACCGTTGCCTGCTGT
TGCATTCGTGCTAAATTTTCATGCACACGTTTAAGGCGAGTAGCTTCAACATCTAGAGCAACCACATGCG
CTTGTGGGGCTTGCTCTAAAATATGCGTTGTTTTCCCACCGGGTGCCGCACAGGCATCTAAAATGAGCTC
ACCATTTTCTGGTGCCAATAACAAGGCTGACCATTGGGCATTCACATCTTGTACACTCACTGCACCTTCA
TGAAATGCTGGCAATTGAGATACTGCCACAGGCTGCAATAAACGTAATGCGCACGGATTATCCGTCTTTT
CCGCCTCAATTCCTTGTTCTGCCAATAAAGTGCGGTACGTTTCTGTGCTATTTTTTTGCTGATTGACACG
TAACCACATCGGCGGTTTGTGATTATTCGCTTCAACAATCTCACGCCAATTTGGATAAGCTTCTTTCAAA
CGATTAACTAACCAATCAGGGTGCAATGTGTGCCAATGTTTATCAACTTTCACTAATAAGGTTTCTTGTT
CACGTAAAAAACGACGTAACACGCCATTCACTAAACCACGGAAATGTTCCACTTTTAACGCGGTTGTTGC
ATTGACAACTTCATCAACTGCCGCGTGAGCAGGAATGCGAGTATAAAGGAGCTGATACAAGCCAACTAAT
AATAAGCAGTGGACAATGCGTGTTTTTCCTTTTAATGGCTTGTCCACAAGTTGCTTGATAATCAGTTCTA
AACGAGGTAATACACGACATACCCCAAAACAAATTTCTTGTAATAAAGGTAAATCTTGTGTTTTAACTTG
ATGTTGCGTGTCTGGAATCAAGGTTGATAGCGATTTACCTTGATCCAGAACTTGTAAAATGATTTGTGCA
GCAATGGCTCTTGTTGAAAGAAGTACAGTTTGCTTTTTCACGTTTTTTACGAATTTCTGCATCATAAAAC
CTTACCAACAGGAAACCATTCTGCACGCCCATTCAGCAAGTCCCGCGCATCCATTGGCTTTTTCCCCGCG
GGTTGTAATTGCAACAAATTTAATACACCTTCTGCAGTCGCAATTTGAATACCATTTTTATCCGCACTTA
AAATCGTCCCAGCCACTTTATCAACATGAGGTAAAACAGCGGCTTTATAGACTTTTATCACCTGGGTATT
GCCTTGGAGATCGCGTGTAGAAAAATAACTTACTGGCCAAGGATTAAACGCACGGATATGACGTTCTAAC
TGCTCTGCAGAGACATGCCAATTTAATTCTGCTTCTTCTTTAGACAATTTTTCTGCATAACATGATTCTA
TATCATCTTGTTTCTCAGATACAAATTTTCCTTTATCTAATCCATCGAGGACATGTAATAAGGCGGGGGG
GGCAATTTCCATTAATTTAGCATACAGACTAGTAGATGTTTCATCCTGCGCAATATCACAATACACTTTA
TACAGCATATCACCCGTATCCAATCCTTCATCCATTTGCATAATAGTGATACCCGTTTGTTTATCCCCAG
CCCAAATGGCACGTTGAATCGGCGCCGCCCCACGCCAACGCGGTAACAGCGATCCATGCACATTCAAACA
ACCTAAACGAGGCATAGCTAATACGGTCTGCGGTAAAATCAAACCATAAGCCACAACAACCATCACATCT
GCATCAATGGCTCGCATTTCTTCTTGTGCTTCTACTTTACGCAAGGATTTCGGTTGATAAACGGGAATAT
TATGCTGCTCTGCTAATTGTTTCACTGGACTGGCTTGTAACTTTTTGCCTCGCCCTGCAGGTTTGTCAGG
TTGCGTGTAAACAGCAACCACTTGATGATGAGAATTCAATAAAGCTTGTAAATGCTGGGCAGCAAACGCT
GGCGTACCCGCAAAGATAATTTTGAGTGATGTCATATAAAATAATGTTCTACGTTATGAATAAAACAACC
CACGCTAACTGACGTGGGTATCAATAATTACTTCTGTCTTGCTAATTGTTTTTGGAGTTTCAGCAATTTT
TCTTTCATACGTTGACGTTTCAACGGTGATAAATAATCAGCAAACACAATGCCATTTAAGTGATCGATTT
CATGTTGAATACAGATCGCCAATAGCCCCTCGGCGCTCAACGTATATTCTTCGCCATGACGATCCAACGC
TTTAATCGTGACTTTTTCTTTACGTGGCACAAAACCGCGGAATCCAGGTAAAGATAAACAGCCTTCCTCA
ATCCCTGTTTCACCACAGCTATCAATAATTTCAGGATTAATTAACACATACTGGTTTTCTTTCGTACCTT
CCACATCAATCGTAATAATACGTTGATGAATATTAACCTGTGTTGCTGCTAATCCAATCCCTTCTTCAAG
GTACATTGTTTCAAACATATTATCCACAATTTCACGAATTTCGTCATTTACCTCTACAACAGGTTTCGCA
ATGATTTTCAAACGTTCATCTGGATAAACAAGTACATTTAATCGCGCCATAATTTCTCTTTGTGTAAAAT
GCAATAAAAAAATTTTAATTATTCTACTCTTTTTTTGATTTTTTACAAAAACTTTCCCCAAACTAAAAAT
ATCAAATATGCTACCAAATTAGCCTTACTAAAGGGATTAAATCAGCTTTCTAGCTGACTGAAGATGCAAA
AAATAGAAAAAAACTATGTATTTTCACATTTCTCTCTTTCTCTGTATTGACTGTATTTGCTTTACTTGCT
GTATTGATTGTAGTTAACTGACATGCTATCACTTTCAACAACAAACTCGTTACCTTATACAGCCAATCAA
TCGGCTCTCATGCTTAATACCCCAATACACTGCAATCCTAATTTAGGTCTAATTCCAACACAAAGCGACG
ACTCCCCCAAACAACCTGCCTAATTGCCTCTTGACTGCTCATTAATTGCTGTTTCTTAATTGCTTCTTAA
TTACTGTATTACTGCTTAGTCCTGCTTGATTTTTGGGTAATGACTATACTTCTTGTTATGCGAATGACAC
TCTCCCCATATCCCCCAAACACAAAAAAACCTCAAGTATCTCTACTTGAGGTTTCTTCTCATTCAGAGCA
GTGTCTGAACTTGAGCTGTTATCATCATCTGATTTCTTGCTGTTTGGAATATAATTATTTAACGCATTTC
TCACAGCAATCACTAACGCTTTAACTGCATTCACTGCTTTCGGTGTAGCCGCTTTATCTTCAGCAGTTGA
ATCCGTGCTAGAATCAAGCTCAACTTCTCCACTTTGTGTTAAACTTGCCGCTCTGCGCTTATTCTCAATA
ATTTGTTCAATAGCATCATAAATTTGTGTTTTTTTAGCTGGATTTGGCTCAAGCTCGGCTTGTTGTAGTA
AGTATTTTAATTCTTCGCCGAAATCGCGAATATGTTCTTGCACATCATTGAGCCACGTGTCAGTGACTCG
CGTGCCCTGTTCGCCTGTGGCGGGGTTTCCATTGTGAAATTGCCCATCATTTGATTGAATTTTCTGTAAC
AAATCTCTCATGTTTTATCTCTCTTGATATGCAAAATAGCAGTAAGTGTGAGCGGGTTTTAAATCTCTAA
AAAACTCTTCAATGATGGGGTCTCCAAATGTCACTAAATGGTCGCCCGCGACTGAAGAACCTGCTCGAAA
ATAAATGATATTATCGTCGCCGTTAATGACCGTCACACGCCACATAAAGATTAGACTTTCTCTCGGTTCG
CTTTGAAATATATTCACATCACCGAGGTTCGGTAAGTCGTTCTGAAGTGGCGAGAACTCTTTAATCTCAA
TTTGATAACCGATACTTTCAGCAAGTTTTTTAAAATACGGAATTGAAAGCCCGCCGATAGCGTTTAATTG
AATAATGACGCGCTTAACGCGCTCTTGATAATTCTTTAACAAATCGGTTTTGATACCGCACACACGCTCC
CAGTCTGCCAGCATTTGCCCTGATGTGGCAGGTTCAATCGCATTTAACATATCAACTGCACTTTGTTGTA
CTCTATCAAATACGTTACCGTCCACTTCACATTGAATAAGAAATTGCTTGCCGTTTACGTTATACGAAAT
GGGTGGGTAGAGTGTGCTAAGTGCGTGTTTATGTGACATCATCAACTCATCTCCGTGACGGTCACCGTGC
CAAGTCTAAACCACTCAATTTTGCTCACCACATCCGCTTTTTTATTTGCCGTTGGTGTTGTAAAACGTCT
ATCAACAACACCAATTAAGTTATTCACAACAGCTTCGCATTGCGACACAATAAGATCGTCACCGGGAATA
AGCGTATTGAAGTAGTCTGAGAGAGCTTTTTGAATAGCGACTTTAATCTCGGCTAACGTAATGCCAGAAA
TTTTCACTTGAATATCGAAGTTCACTTTTGTCACATCCGGCTTAACAACTTTTGATTCTTTCGCAGTCAC
AGGTCGCACATCATCAATAAACGCTTGGCAGCGTTCAATTGTTTCACTGCTTGGCAAGTCGTTATTCGAT
GTAATAGCGATATCTACTGTGCCAAGCCCACGTCGTAGCGGATAAACATAAACCGCGTCCACACCGTCAA
CGGATAACGCCCAGTTACGGTAGTCATAACGATTTCCCCCTGCTGGTGGTCGTCTAATAAGTTCTAATAA
TCGCTCCAATAATGACGTATCACTTTCTGCATCTGTCCCGCCAACCACATTTGAAAGTGTGACATCAGTT
TGCACGCCAACTGGCGCAGACATAAAGCTTGCTTTTGTAGCTTGCGTGATATTTTGACTAGACCCTGTTT
CAAGCGAACGTACAGTAACAGTGACTGTCCCGCTTGAATCAATCACCGCACTTTCTGTCGTTTCATAAAA
GCGATTGTCTTCGGTTTTAATTAGAAGACCGATTCTAATTTGTGAATGCTCGTTTCCCGCAATCACTGCA
CTGCGCCCGCTTGCATAAGTTGCATTACGTCTGCGAATGCCACGTAAGCTTGCGTGCTTTTCTAAAAAAG
CAGTATCTGCGGTGTCTGGGAAAAATTGTTTAATAATCCATTTCTGATGCGCATATAACCCTTCAGCAAC
TGCACTTAATGCACTTGCGCGTGCGAAATTATCGCTGTCTTCGCTTATATCAGCATTGGGTTCTAACGAT
TGATAATCGCGTAAAATAGCGTTGCGGATGTCTTCAAGCGTCGGGACTAAAAGCATACTTTAAACACCTT
TTAAATGAGTTTTACGGGGTGTTTAAATTCAAAAGCATTACCCCGATTATCTTTAACTGAAATCAAAAGA
AGTAGAATGCCGTTTTTGGGTTGCTTGTAACTGACTGTAACTTCACTTGCACGTCCGTCATCGAGTAACG
GTTTTAACGCTTCTTCAGCGTATTGCTGTGCAAGCAAGCCCACGCGCTCTACATCTTTCTCTCTTTGAAT
TAGGTGGAGCAGAGAACCTACACGCCCATCTGCCCAATACGCGCCTAGTGGTGTTGTTAGTCTGATATAC
ACGGCATTTTGCAGTGTACTGATTTGCTTACTTGTGTAGTCGCCTGTAAGCGGGCTGATTTCTCTGTCCA
TGTTGCTAGCATATGAAAAAAAAGTAAAAAAAAAGCGGTGAGGGACTTCAACACCGCTTGCGTTATTTAA
ATATTATTAATTCGGTGCACCGGTATTGCCACCACTGTCACCCGGATGAGTGTGACTTACAAGTGATTTA
CCATTTGCGACAACATCACCGCTCGTTGTAAAGTCACCGCCAGATTGCTCAACATCTCCGCTAAATGACG
CACCACTTCCACCTTGGACCGCCATACCGCCATTACCATTAATTTTCCCTTGGGCTGTGAGAACAGCAGA
CGTCTCAAGCTTGGGCGTAGTAAAATCAGCTGACCTGCTTGCGTTGACTTGATATGTCTTGCAATTCAAT
TTAAACGTGTCACAATCCACTTCAACCAAGCGACCTTGTCTTAAAATAATTGTGCTGCCGCTTTGGTCGT
AAATTGCCACCTCACCATTTTTCAGATTTTTAACACGAAATGCACCGTTCTCTGTTGCAATCACAATGCT
ATGCGTGGTTTTACCGCCCACAGGCACGACAACTACTTGTGTGCCGGCAGGTGGCACAGACGTAAAACCG
AATTGTTGCATCAGCTCCACATCTTGTAACGTTTCGCCCGCAAGTCCTGACACCTGCGCTTTCTGAATGT
TATCACCACTTTTCACAAGATTAAGTACGCCGCGGAACACTTGTCGCACATCTGCTAGCATTGCGCCTGT
TTTTTCTTGAATTTTTTTTGTTAAATTACGCATGATTACTTATCCAATACAATGAGATCACCTTGATTTT
TTTTACCTTTACGCTTGCGAGCTTTATCTGCTTTTGCTTTGTATGCATCCGGTGTCCAAATTCCGTCTTG
TTTAAAACGTAACTCTGTCTGTGTGCCGTTTGCGCGAGAAAGCATAAATCGACGCCCCATTAAAAAGAAA
ATAGCATCAATATCGTACTCTTCACAGATAATATGTACACGTTGCCCCGGTTGCCACAGCGTGCCATCTT
GTGTTTTGTGGTCTGGTATTGTAATCGTCAGAGTAAAACCTTCTAAAATGCTGTCTGCGATGTATTTTTT
CGCCCATTTTTTAAGTGAAATTAAGTCCTCCACATCAGGCACAACAACGGTTTTTGGTTTGTAAGTCTGC
ATTGAATCGTCTTTATAAACCCATTTTAAATCGTTTTTATTATCATCCCCCGAACGCCCGTGGCGTTGTG
CTAGAAATGTAATCTCACTAAAACGCTGTGACACATCAAAGACTAAACTTGCACTTGAGAAGTTATTTCG
CTCACCGTTTTTCATACAACAAAGTGTAGCAACCGGCGGGATAGAATAATCTGCGCCACCTACGATCAGT
ACACCTTTTGGATCAAACCATGTATGTAAGCCTGCAGAGTTTGCACAACGCTTCACTGCATTCCAAGCCG
TTTCACCAATATCAATATCCACTTTATCAAGTGTTGGGTTATTTTCTGCTTTTAATTCCACATTTTTAAT
CCCCAGTGGCGCGACGATTTTTTTCACAGCATCAAGCACAGTTAACCCTTTAACATTAGTAATAGGTGCC
GAGCAATCGACTAAAATCGCCGCTTTATCACGTCCAGTTAAATGAAATGTGCGATTTGTTTTATTAATCG
AATGCTGAGTCGTATCTACAATACCTGTTATGACTAATTGCTCATTAATCATGACTTTCACTTCTTTACC
CGTAAAATTGGGGATCACCGTATCCGTTGACGGCGTGCCGATATCGAATCGAAAAGCGTCTGCCGCAATT
AAAAAATCACTATCAATATCGTAAGACTTCCAACTTTTATGCTGTTTTCCATCAATTTCAACCACAATTT
CATTTTCAAACGGGTAGTTATAATTCACTTCATTTTGCATAACTATTTAATACCTCGCCTTTCGTAATAA
AATTTGGATAGCGAATTTGTGGATTAAGTCGCAACAACTCATTTGCGCGTCGATAATCACCGTAAAACTC
GTGCGCGACTTGCTGAAGCGTGCCGTTGATTTCAACTGTACGAATCACCAACGGTGGCTTACGATTAATC
GCACTTAATGCAAGCTTCGTTATTTTTTTTCCTTGATTACGCAATCTCTCACTCACTAAATGCAACTTGG
TATAGATACCGGTATTAGGCATTGTCACCGTAAAGCTCGGAGTAACTTCTTGTGCAAATGCGCGAACAGT
ATTGAGATTTTTTAAAATCTGTAAGCGCACTTTTGTTGCGATATACTCGATATCACTTGGCAACATCGTG
TCATCTTCAATAAAGTCTATTGCAATTTTCATCAGTGCAGCTGTACAAGCAAGCTGCATTGCGGCGTTAA
TCTCTCTCGTATCTCGTTCACTTAACGCGCTAGTCAGCGATTTAAGATTCGCTTTTCTATTTGCACTGGC
GTTCTTGCCCGTTACTAAAATAGTCGGTATTTCGTCAATTTGATCAATTGTGCGTAACACTTCGTCAAAC
TTCGCACGTTGAGTTAAATCTTGACGCTGTGCAATCTGTGTTAGACCAATTTCAATCATCTCGAAAATAT
CTTTACAAGCTTGCGATGATTGCGTTTTAAACTTATCTGCAGTCGTGCTTGCGGGCGTGTTAAACTTCGC
TTTATCAAGCGTAAATAAGTCACGTAAATGCTCATAACATCCGAAAATCGCACCGAATGTACCAAGTAGT
CTTGCTTTAAAATTCGCTGCTAAACTAATCCCTTCCATGATCTCTGAGAAAAACGCGAGGCACTCATCTA
CGAAGTCTTCAATCGCTGACAAAAAGTCGTCAATCAAGCCAAAAAGAGCGTTATTAAACAAGAAAATCGG
CTTAGCAGGTGTTGCTTCACGGAAAATTAAATTCAATGTGACATAATCGGTATATTCTGCGTCGTGGTAG
AAATTAGCAGACGTACAAATCATATTTTGCAAACGCCCCCGAATTGGGTGTGTTAATACATCCGCCCCTT
GTTTTTTGAGTACTTCTAAAAACTTTTTAAAATCTGAATAATACCCTTCACCATAAAATACTGCACTAAG
TCTCACTTCAAGCGGATTTAAGCCTAAATCTTCAATATCTGCACCATTTACAAACGGGTAAGCGTGCTCA
ACCACGGCACGCTCAACACTGTCTTCAATATTAAACACATCAAAGCGCACACCGCGATATGACGCACGCT
GTACTGGCATAGTCCAACCTTTCATAGTTACTCCCGATTAAATTGTCTATATTGATTTTCTGATACGGTT
TCAGCCACGGCACGCCCATCTAGCTCTACTGTGATGTGCGTTTGAATCGTATGCTGTTGATTCTCTACTG
CTTGCTTTAATCCGCTTTGAATCTGATTGCCGAATTGCTGTAAGTCTGTTTGTGTCAGCTCTGCAATGCG
TGCATTACCACTTTCTACTCGCGCATCATATTGTGCTTGTGTTAGTGTACCTTGATTAAGTCTAGCCTTT
GCAATCGCTTGATTGCGTTGAATATCAGCAATTGCATAAGCCCCGTGATAGTTCACATTTGATGTTTTAA
ATGACGTTGTCGGCGTGTATTGAAATTTATTGACAGAATGCCCGCTCATCGCGATATTCGCTTTTTCTTG
CGCTTTCTCACGTTTTTCTTTGATTGCTTCTTGTTGTGCAAAATAGTCATCGTGATTATCTGATGCTATC
GCAAGCCCCGCGACTGCCAGAGAGCCAACATTTAATAAACTGCCCACTTTGCCGCCTTTAAACAACCCAC
CTTTAACCGCGCCACCTTTAGATAATCCACCTAATGCTCCCCCTAAACCTAAGCCTGTACTACCGCCCAG
CAAACGCAATGAGCCAGCCGCCACAAGTGCGCCCGCACTTAATGCGGCAATACCCGTTGTTGCCCCCGCA
ATCGCCGTCGTTAGTCCCGGGTATTGTGAGGCATAATCTGTCAACTTAGCACTGACATCGCCAATCATAT
TGTTAAACCCTTTTAAGCTTTCCATTTGCGCAAACTCTGCGCTATTTTTAAGCTGTTCGGTTTTAAAGTC
ATTTGTATCAGCAATCACAGCGTGCGAGCTTTCAACCGCGCCCGCACTATTCATCACGCTATTTTTCACT
TCTTGCCCGAGTTGCACATTGTTACGCATACCGATTAGCGCAAGCAGAGCCTCTTTATCTGAAATAATCT
GACCAATTGCCGTACCTTCAACTAAGTTTGTCATTTGCTCAAGCAAGGCTTTCTGATCTTCTTTTTTGGC
TGTTTTCAGTTTTTCTTGCAATTCTTTATAGTTTTTGTCTTCGCCAATCACTTGATCCATAATCGCCATG
AACGCTTCAATTGAGTTTTTCCCTTTAACTTTCTGTGCTTCCATCGACTTAATGAAGTCAACACCGTGCG
TTTTACCGTCCTTGTCCTTGATTTCTAAATTTGCAAAACGATCATTTGTTTCTCTAGATGTGATTTTAGC
CAACAAATTAGCCAAGTTATTACCAGCTTGGTCACTTGTACCCGCAGTTACTCGAGCTTGTTGGTTTGCC
ACAAGCAACGCCTCAAAGCCACTCATACCGCTTAAGCCTGCTGATTTAGCTGCTGCCATTTGTTGAGGCA
ACCAGCGTGCCATATCGGCAAGCTCAAAGTTCCCCGCTTGACCTGCTGCAACTGCTTTGTCTAATACTTC
ACCGATTTGATTTTCACTCATACCAAATTGTTGCATTGCGGAGATCGCAATTTTTGATAAGTCTTGCGTG
CTTGCCCCAGTTGCCACCGCGCCTTTTTGTAGTGTCGGTAATAACTTCATTGCAATATCAGCAGATACTG
CGCCAGAGGCGAGTAGTGTATCAAGCGCACTTAATGCATCTTCTTTTGTGCCACCGCCCGTCTCTACCGC
GTTTTTGACCGCACTGTGTAATTCTTTTTTCCCTGCAATTCTCCCGTCCACATCACGCTCTGAAAATGCC
GTATTGGACACCATCGCAAGTTGTCTGTCGTAAGTCATCTGTTTATTCATCGGTTGAGCTAATACCATTG
CGCCTGCTGTCACACCCGCAATAGCACCCGCCACACCGCGCCCGATATTCCCCAAGCGTTGACCTGTGGC
GATTTTGCCCATTTCTGCATTCAGCTCTGCAATTCGTCGCTTGTGCTGTTCTGTTGCGCGCGCAAGCTCT
CTTGTCGACGCTGTACCGCTATTTTTCAAACGACGATATGCTTGTTCTGTGCGTAAAATCTCATTTTGAA
TTGACCGTTCACTACGCATGCCAAGTTGTTCGCGTGCTGTCGCAGTCGTTCGAGCTTGTTGTTGAATTTG
TCGATAAGCTTGCTCTGTCAGTCGCGCCGTTTTTCTCACTTCATTTTGCTGCGCGCTACTTGAACGTTTG
GCTTGATTCTCAATGTCTTTCGTTGATTTATTGACATTATCACGCATAGATTTCACTGTGCGACTGGCGA
AATCTTGCGCTTTTAACATCAACGACAGATTTAAACTTGACATCTTTAAACCTCTTTTAAACTTTGTTTA
AATGCAAAATAAAAGGGGCATTACGCCCCCTTTTTTTCTTGACTTTTACGACGGCGGAAGACATAACTTG
TCACCGTCTCATCACTTCTTAGTGATTTTTTCTTAACACCATGTTGTATTAAATAACTTTCAATCCACGC
GTTAATTTCTGCATGTGACATATCCCAGACTTGCTGTGCGTTAAAGCCAATTTTACTCAATAAAACCACC
GCACTTCGGTAATTCTCATATACCTGCGGTAGAGTGAGTTTTTTTATTACGCTGTTGCTAAAACTTGGTT
TTCCCCAGCGTCGATGCACTTTTTTCTTAATTGACCGATTAAATCTGTGATTAAGACATAATCATCTGTT
GAGAGATTATCGAGTAAAAATTCAGGCGTTAAAGATACTTTATCAATGCCTGAAATCTCTAACTGCTGAC
ATAAATAAGCCAAGTCAACGAGCGTTTGTTCGGCTTTATTTAGTTCATCTTTCGCAAGTCCCTTTTCTTC
AATCCATTCTAACGCTTGGCACTCAAGCCCAAGGGTGAGAATTTTCACATTAAAATCGAAATATCGCGTG
CCGTTAAACAGCACGCCTAACAATAAACGTCCCTGCATTATTCAATCACCTTGTCTAATGCTACCACTTG
AATATCACGCACTTCTTCATTATCGACGGTATAGCTTGTCCCAACTTCCGTCGTAAAACAATTGCGATAC
GAAATACGCTGACCGTTTTCTTCTTCGATTGTGACTTTAGCGTCATCGACATTATCCCAGTCTGGTTCTG
GGCTATTTAGTGGCACGGCAACAGTTAAAGAAAGGGTATATTCAGTAATGCCTTTCGCAAAGCCTTTCAC
GCGAGCCTTACGATTGATTGTTTTAACTGGCTTGCGACCGGTAATCACACGCACGTCACACTTCGTCAAG
TCGATTTCTAACCCATCGACTTCAATAATGCCAAGACTGGCAAATTCTTTAGCCATTTATACCCCCTATA
AAATTAAATCAATGCGGTTTGCCACAACGTGCAAGCCATTAACTACATCCGCTGGAATAACCGTATCTAA
ACGATTCGGGTCTTGTTCATTACGTTGCACCAAGAGTTTTGCTTTGTGCAAATCAACGTTTTCCAGAATT
TCAAGATGTTCCAAGCGATAAAGCACATCTAAGATTTCTGAGCGCACCTTAGGTGGCGTGCGGTTAGACA
GTTTTGAGCGTGGGAAACGCAACTCAATACGCTGTTCTAGTGCTTTGCGCGTATAGTCAAGCGTGCGAAT
TGTGGTTAAATCTAAATAACTTGGGTCATCCGTATTTGTTGCTGATTTCGTGTACGTCGTAATCGCACGC
ATAATACGCACACGATGATTAACAACCGTAACCGGTGTTAAACCGTGGAATAAAGCTTGGTTTACTTCAG
TTAAAATTGGGGTTTGCGTGGCATCAACTGTCGTCAGACCTTTAATTTCAAGCGTGTTAAGTGGTTTTGC
TGGATCTTCTTCACCTGCAATCACCGCACCATAACCTGCTGCAATTAATGCATTAGATTCAATCGCCCCT
TTATACCAAGCACAAGTGATACGTTCTGAATTGATCTTACTGGTGTATGTCGTACCGCTTGCCATTGTTC
CGCGCCAGCTAATTACAGCGATTGCCGGTTTTTTCTCAAGCGGTGATGAGACCATTTCTAAGTGATTGAC
TAATGCTTTTGCGTTTTTCTCATCAGAAAACGGGGAGATAATCACGTGATAATGCGTCCCCGCGACACTG
GCCAGTGCTTTTGATAAATCTGCATTATTTGCGCCATTTGCTAATGCTTGTGCATTGAGTGTCATGCTTG
ATACATGACTCGATGCACTTAGCATGATCTCATTACCGATTTCGCCCTTACATTTTGCCGTGAGTGTAAT
TGTATTTTCTGAAACTTGCGCATTAACAGGACAAGTATTCGAGATATTGATCACTGCCGCTAAACGTGCC
GCCACCGCATTTGCGGTTTCTGCTTTCGCTACAGAAACTTTATATTCAATGCCTGCAATTGTTGTTGAAA
GATAACCGATAGCTGAAGCTGTACCAGAAAGTGTTAATGTTCCTGTTGCTGCCACCCCTGCATCATTATC
TTTTAAACCGATGATAGATAAGCGTAAAAGTGAGTTATTTTGAATTGCAATCCGCGCCATTAAATGTGCC
CACGAGCCTGCGCCAAATGCTAGTTCTGCATCATAATCAGAATAAATTCGAACTGGTGCTGTAAACTCTG
TTTTACCCTCTATCATTGGCGCAACAATCAATACTTCTTGTTCATTTGTTGGTAATGTACTCACCGCATT
TCTGCTGTTGTATTCAGTGTAAACACCGGGTTTACGAATTGATGTTGGGATTTTGTCAAATTCAATATTT
GTCATGATTTATCCGCCTTCTTGTTGCCTTTTACTTCGATTAAATCACCGTCTGCAATGCGACGTTGATA
GTAAATTGTGTTTTCAACTTCAACTGGCTCTTGCTCAATATATGCGAGCGGTTGATTCTCAAGTGGGACT
TTAACTCCCACAGCTGCTTTGACTTTCATATTTACTCCTTACTGACATCCAGTGCTAACCAATCTTCACG
ATAAAGCGGTAATAATGTGATTCGATGCACTTTTTTATACCCCTCCCGCTCGGCAAATTCCTGCGGTGTT
AAGATAAGATCTGTTTTTCTAGTGAAAAAACCATCCCCTTCTTTCTTGCCTTCCGGTATCTTACAAAGCC
CGCCTTTAACCCAGAGGCAACGAATAATCACGTGTCCCGAGTTGGCATCTACTGTCAAACCACCTTGTGT
GACAGCAATAACTTGCGCTTGAGAATCTGCTTTTTCACTCTCGTTTTTTTGATTGCTGTGTGTGCCTGTC
GTTGCTACTGCCGCAATAATGGGAAACATACTTGCTGCCGACATCACTTGAACTGGCAAGAGAGCAATCA
TAATAAGTGTAAAAAATCGTTTCATGTTTTATCCTTTTTGAGTTTCTACGTTAAATTCAACAAAATCCTT
GGTCGTTGGGTCAACAATTTTTCCGACAACTTGCTCAAGCATAGGCTGTTGTTCAGATAACATGCCTTCA
TACGCGTTAAAGACATAATCAGGTGAGGTTTTATCAGAAGTCGCCTCCGGAAATAACCCGTCTTCAAGTG
GCGGTATGTCGTCATAAGCGATTTCATATTCCACTGCGTATGCCGTGATTTTCTCGTTACGAAATTGCGC
GTTATTGAAAATCGTACGCACCCGTTTTGGATTAAGCGGATAAACCAGATTCCCCAATGTTTGCGCATCC
AGCAATCGGCGTACTGCTGAAATCAGTTGATGCACACCAATTTCACGCCTATCTACACCACCTTGGCGCG
CCACTTGATTACTTTTTAATGAACGGACAGCTAAAATAATCACAAAAGTATCAGTTGATTTATGACGACG
ACGTCGCAAGTCTTTACACTCAATACGTGAACCGCCATAAGTCACTAACACTGCTGGCAATCTTGCAGTA
CCGATACTTTCATCATCGAGCTCACCGCCATAGCTTTTGACCGTATTAGCAAGCTTACCCAAGCCTTTTT
TTAATCGCTCAACAAGCGCGTTCTCAATTTTCGTTATCACGACTAAATACCCGATTTGCTACGTTAGTAA
AAATCACCGTATTTTCTCCCGTGCTTGCTTGCTCATCTTCTGCAATACCAAGGGATACTTTGCCGCTCGC
AATGCCTTCTAATTCGCGCAGGCTTAACTTATAGCGTTCGATAATCTCTTCAGTGATTGATACATCAGAC
ATTGACGCCAAACGATAGCGTGTTAAGTCACAACAAATACGAGTGAGGTTTTGCGGAATAGTTTTTAACG
GCAACTTATAACGACCCACTAGATAGCCATCAATTTGACTTGAACTATCTAATAAAGCGATAGTTAAAAC
TGCCTGATTGACTTCGCCAATATTTTCCCGGTCAGTGAGCTCCATAACTTGGAATTCGCCGACACGCGAA
ATAAAATCGTTAATTGTTGCGTACATTACTAGTCCTCTTCGGTCACTGGGGCGACTTCTAAATACGGGTC
ACCTAATAAACGAGATACTTGCTCACCGGTTAATTCTTCAGCCGGAATGCGCACCGCATTTTCTTTGTTA
AAACGATAGCCACAGCGACCGTAGCTTTCATGCGGATGATGCGACATTAAGCGAATATCAAACGCAACCG
GATGGATTGCTTCTAAGTAGCCTTTGCCTTCCAGCTTCACGTCTTCCGGTTTCATATCTTCCGGTTTCAT
ATCTTCCGGTTTCATATCTTCCGGCTTCACATCTTCCGGCTTGACATCTTCCAGCTTGACATCTTCCAGC
TTGACATCTTCCTGCTTCACGTCTTCCGGTTTCACGTCTTCCGGTTTCACGTCTGCAGTTTCTTTTTTAG
ATTTGTTCTTTGACATATATTCCTCCACCCCCGCACAAGCGGGGCTATTAAAAGTTAAAGGATTTGAGAC
GACACCATCACTTTCAAGCGACCTTTTAACACGTTAGTTGTGCCATTGATCACTTCTGCTTCGCAGATTT
GGCGGGCTTTAAATTCCAATGCAGGTGGAACCAAAATAACGCTCGGTCGGATATTTAATAACTTACCGCC
GTCGCCTTTTAGTGTCTGCATTTTTGCCACAACTTCCATAATGTTTTCTGCAGTCAATTCAGTGTCTTTA
ACACAGTGTGCTAACTGCCAGAAACCAAAGCCAGCAGCACCACGAGCACGCACACCCCAAATGTACACAT
CTTCCATAAAAACAGTGTCGGATCTTGATGCGTCAAACTTTGTCTCAATTTCAGGTGCTGTGCGTTTTTG
CCAAATAAATGGCTTAATCACATTAGTGGTATCCAACAAATAGAATGTTGGCTTGCCACCGCTAGAACCA
GTGGTCAAGTTACTTTGTTGGGTATTAACGCCCGTACCGTCCACTTCTGCATAGCAAGGGTGATCGGTGT
CAAAGAAATTTTGACCATCATAGCAAAGCGTGCTTTCACCTTTTTTCAACAGTGCAAACACCTCATCATC
TGGCAACTCTGCTGCCGATTGTCCCGCTTGCTGCACCATTGGTCGGAATAAGCCCACTTGGTCATCTTCC
ACATTAGTACGTGGAACTTGAACAGTAGCTTCAAAAGTTTTATTTTTAATGCTAGTACCTTGGGCTTGCA
TATTTTTAATCTGGCGCTTGCTGACCCATTCTTTCATTTTTGGGAAATCGCCTAAAAAGCCGTAGGTGTT
GGTGTCGGTATTAGATCCGATTTCCATTGCAACTTCAGGCCATTGCGGGGCAATTTTGCCTAGACCGGCC
GCGAAGTCTTTTTTAAATTGTTCATTAATGTGATTTAACACATCTGATTTTTTAAATGCCATTAGTTGAT
CTCCTTATGTGCTTTTCTAAATTCTGATTCGCTCATCCCGAGAGCTTTTGCAGCAGCTTTCTCACTTTCG
GAAAGCGCAACAACGTTGTTATTTGGATCACCTTTTGATTGAGGTTCACCACTTAATGCAGCAACTGGTG
TTGCTTTTTCTAAATAACCAGTTAACGCTTCAACAGATAAACCCTCAGCCCATTCTTTGAGAGCAGGTGC
AAGCTTACCTTCTGATAATGCAGTTTGAATAAGTGCGCTTTTTTTATCTTTTTCAACACCATCTTTGAAT
GCGTTAAAATCGTTTTGAAGTGCAACAACTTGTTCAACTGGCACATATTTTGACGGATCAAACGCATTGA
CTTTCTCACTCAATGCTGCAACGGATTGCTCTTTTTCTTTAAGTGCACTATACACGTCAGATAACACCAC
TTTTGACTCACCTTTCGCTTGTGATAGTGCTGTTACTTTTTCTTTAATTTCGGTTTCAGTCGCAGATGCA
ACACCGAATAAAGAACAAAGCATTGCAAGTAATTCTTTGTCCATTTCTTGTGCTTCCTCATTTAATAATT
GAACACTTGCAGCCACCATTGCTTCATCCATGCCGTCAAGTGCAGGAGTATTCGTGAGTGCTGCGTGAAA
GATTTTGCGAACATAGCCCTCAGTGTCATAAGCAAACACTGCGGAGATATAACGATATTCGCCATTTTTG
ATATATTCCGCTGCCTTATCAGTCCAGCGGACATCAGCAAAAATCCCTTGTGGGGTGAAATAGAGATATT
CCATCCAACCCGCGCTCGGTGCTTCTTTGCCGTTTTTCTGTGAATGAATAATTTGATGTTCGTAGTCGAT
TGGAAGGGGGTTGCGTTTTGAATTTGCGAGCGCAACCACATCTGCACCATTTGTATCTGTTACATACCAA
GCCTCCACATCTGTTGGTCTGCCGTCTGTTGCTCTAAACTCACCGTACGGCAAAAGCTGAATACGACCGT
ATTTGGCTTTATTGATTTCAAAGCTACAAGCTGCAAGAGTGAGTTTCATTTCGTCATCCTCTTTAAAAAT
CCTAGGATTACAGAATAAAGGATGGCGTAATTTAAAAAGAGGTGAGCGACTTCAACATGGCTTATTTTGT
GATGAAGTGATTTTTGGGAATGAAATAAAAGACAAGACCGTTTTTAAAACTTTTTAAAACGCCTTTAATT
CTTTTTAAAAACTTTTAAATGATAAATTATACAAATAAAACAAAAAATCGCGCCACGCGCGATTTAGGCG
GATATTTTTAGCTATTCAATAATACTTCTAAAATAGTTCTGCGCATCTTCTAAGATGTCGTCTTTGTCTT
GTTGCGTTAAAATGAGAAACGGACGGGCTTCAATCTTCACTTTACGCCCACGACCTGCCATGCCACCGAA
TTGATGAATAGCCGCATACGGTTCATTTGTACCAACTTCGGCAGAATCATTATTGTAACGACTGGTGATG
CTTCCCATTAAATTTTCAGTATCGACTAGCGGCGTGCCTTTTCTGTATTTCAAGCCAAGCCATTTCGGAC
GACCACCTTCGTCAAAGTTTTGCAACACTGCCGATTCCATGGTGCCCGCAATACTACGCATTAAACTTGT
TCTGTTTTGCGTTTTGTGTGCAATGTCAGATAACACAGCTTCAATTTTTTCTACATCATTAATATCGACA
TCAATCATAATTACCCTTGTGTTGTTGATTTAATCATCAAATAGCGTTATATTGACTCTGCCGCTAGAAA
AGCGATGAATCTCGATATCGCAAGCGAAGAGTGTAAACTCGGGACTGTGTGCGGTGGGTTCGAGCCCCGC
CTAGCGGCTTATTTCTTAAATGCTTTTTTCCATTGTTTCTCACTGACTCTTCTCGCAGATTGAATAAAGA
TTTCGTTTTTATCATGTAAAACTTTCAAGACCACGAGTAACTTTTTCCCTTTAATGTCTTTATAGAATTG
ATACGCCGTTGTCTCTTTGATGATTTTATCGGGCGTATAAATCAAATCAGGAATATTTGCGTAATCGTCT
AAATCAAAGTCCTGCCCATCGCGACTATTTAACTGTTTGATCAATGAGTCATCGGAAAACCAAACCGTTG
CCACATTTGATTCTAATATGCGTTTAGAACTCGTTGATAAGACACCTGCTGTAAATTTAAAATTCATACT
TAACTTATCTCGCACATTGAACATCTGTTCAGTTGTGAGCTTATCATTGACACCCAATTGTTTTTTAATT
TTTAGAAATTGACGTTGAAACATTAAAAAATCTTGCTTAAATTCCGCCCCTTGCATTTCCGTTTTCGCAA
ATTGATGAGCAAGCTTTTCTGGATATAAATCAAGATTAGGGCGATAATTTATCCGCCCAATATTGTAATC
AAACCCTTTATCGGCTACGCGAATCGACCCATCTGGTAATTTAAAACCGACAGTTATTTCTTGATTACCA
TTTTTATCTGCAGGTCTCTTAACTTTTACAAGAAACTCACTGCTATCGTCGGCTTTATCTAGCCCTTTAC
GCTTTAAATCACGTTCACCAAGTGCAATCACCGCACAGCGGCAATTAAACCCATTAGGTGGGTAGAATGT
TGACCAAAACGGGTCATCATAGCGATAAATTCGACCGTTTAGTGCAAGATGAGAGGGTCGTGTACGCTCA
TCGCTGACAGCGGAATATTGCCAATAGGGGCGATGATCAATATTATCCATCATGCGCTGATAGCGCGCCG
CAGAATATGCGGCTTGCACGTTTGTACGATAAATTGTATTCAGCCGACGCGGTGTACCAAAATATTCGCC
TGTTTTCGGATCAGCCAACAGTTTTCCGTCGATACCGCGACTGATAGATTTATCATGCCCGAATACCCAG
CCTTTTTTCTCAAACTCACTTACCAAGTCTTTTTTCCATTGTGTAAAGCTCTTACCCTCTTTTTTGGCAA
CTTCCATTGATTTATAAATATCATTCGTCATCTCAAGACTAGATAATCTCGCGATTGTTGTAGCTCTTGC
GATGGCACTATCATGCAGTGATTTTTTAAACACTTTCGTTGCAAGTAATTTTTTATTATGTAAAAACTCA
ATGGCTTGCGTTGGTTCAAGTCCGAATAGAAAACTAAGCGGTTTAGACATTAGTTCCTCCAAGTAAATCA
GCTAAAAACAGCGCATTTGAGAGATACTGTTCGTGTTCGTGACTTGAAATTTCTGGGTATGCTTCAGCGA
GTTTTTCTGCCGCCTCATCGTAAGAGTCACATGCCATGAGTACCGCAACAGCTTTCTTTACCATTGGATT
TAATTGTTTATTAAAATCAGGCTCATTAAATGCTTGCGCAAGTCCACCATCTAGCACGCCCTGCGCAGTA
GAACTGTTATTATTCGCAGATAATGCAACACCACGACAGCCATCACACTGACAACCTGTCACGTGATTTT
GTACAGAAAGTGCGGTCTGTTTTTTCGGATTTTCAACATCGTTTAAATCTGTTTTAAAATCATGTTGAAC
CGCACTTAAAATCGTTTCATTTTCCTGCGGTTCTGGAATGCCCGCTTTATCACGCACCCAATTTTCAGGA
ATGCGCACTCCTACGCTCACAAGCTTAGGAATAGCATCCGCTAGGACACTTAAATCAGCATATTCTTTCG
TGTCAAACTCGAAATACGGCACACGAGAAGGCAAAATATTCGGATCAATGTTAATTTGAAGATATGGCAG
AATAATCTGTTGTGTAATAGTTTGTGCAATCTGTTTAGCATCAGACACAAGCAAGTCACGTCTGACTTCA
TTATGCACTTGTCCAAGGGCATTAGTTGAAGTTTTACCATCTGCACCGCTTGTTAATGTTTGCCCTAGAA
TCAAACGTGCGGCGGACTTTTCACACCAGTCCACCATTTGCAAAAACGGGTTGCTTCCAGCCGAGCCAGT
AGTGTTTGTCACATTATGCAACTCAACATTCATTCCTTCTGGCATAATCCCTGCTGCGTTATGTCCGATT
TGAGCAAGTGCACGCAATAATGTGCGCTTTTCGTCATTCGTTGCCCCAAATGGGTATTTACCAATACGAA
TCGGCATACCATAAAGCTCTAGAAATTCGGCAAAATCATGCACCGAGTAGTGTTTAAACATATAAAGCCA
TGCGAGCGTTCTAAATAAACCCATACGAGCAAGCTGTACTGTTCTTGATTTGTGGGTATGCACTACCCAG
CCATATTGTCTCAACGGCTCACCGTCTTGATTATCTGGCGTTTTAAGCAGTAAATTATCATCCTTGTCTA
GTTTAAACCACGACTGCGGACGTGCGATAAAATTAACTGGAATCCATTTACTTTCAGCTTGCTTCCATTC
AATTTCTAACGCCGAAAAACCATGTCCTACCGCATCCATCATATCCACCATTAAATCTTCTAGCATTGGG
AATTGATAGAAAAGCTCGTCAATTTCGACTTGCAGTTTTTCTTCTTGCGGTGTGGCATTACGTGGCTCTG
CAATGCGCCAGTCAAGGGTTAAAATCGCACGCTTACGGGTTTGAATATTTGCCCCGATGCAACTGTCGCG
TTCTTCAATATCCATGAAAAGCTCATGTTGCGCGGTAATATCACCACCTTCAGCATCTTCTAAAATCCCT
TTTAACTTTGCGGGGGTAATTTTATTGCTTGGGTGATCAGAAATAATTCTTCCTGTCTCCGTGACACGCG
CCTCATTTGTTTGTGTATCTAAGCCAACTTGTACTTTTTTCGCTTGTTGTAATTTTTTCTTTTTCTTCGC
CATTTTTTATCTCCGCCAAATACTGTATAAATCGCCGTCATCAAATTCATCACGCCCTAAATCGCCGTCA
ATTGTCATGAACTCAATCGGGGCAGAGCTGCTTACCGCATTTTTCCACAGCATCTCTAGCGCATCAGGTC
CATCATCATGATCAGCTTTCGGGAAATGCCTCAGCTGTGCGATGAGTGTTGACTGTGAGCTATGTAGTAA
AATCAAACCATTTGCAACGTGCGGCTGTAAGCTTTCAATACGTAACATTTTGTCTGTATTGGGCTTAATT
GCCGTTGCTGGAACAGGTGAGCCACGTTGTGCAGAACGCTTGACTAATTCATCTTTTAAAAACTCTTGAA
ATTGCACTGTTTCCACAAACCAACGTTGACACTTGTACTGTTTATGCAGTCTGATAACGTCTTCAATGAT
CAAATCCGGCAAGCGTTTTTTCACTTGTGCTTCGATGACATAGAGTTTGCCTGTTTCACGATGATACCCA
CCGACTAAAATCGCGGAAGGGTCACGACTTGCGCCCGCTTTACCAAGACTCGGGTCAAGCGCACCGAAAT
AAATTAATTTATCCGGCAATTCCGTCCAATATTGAATGCTGTTTGCAAAAATCGCGTCATCACCGCTCAC
GGGGTCGTTTTGATATTCGCTATCAAATGTTGAATGTCCATCTCGCGCACGAATTTTCATCAGCACTAAC
AGCGGTCGTGCCGCCCAACTAATAATTGCGCCCGCATCCATCGCCTCTTTATTCGCATAATAAAACGCAT
CAGCGACCGCCTCGCCCTCGTTTAAATAGAACGCCTCCCACTTATCCCACAGCGACATATCATCAGGCAT
TTTAATTAATGCTTTAAACTTCGCTGTCAACCACGCTTTGCTTGCTAATGTGCGGTTTAGCACGCTGTCA
TAGTGCAAAATTGTCCCGATGTAGATAATATCTAGCTTGCCGTCTGCCGAGCCGAGCGGTAGCACGGTTT
TCTTCAACCAGTCGTGCAACTTGTTGCGTTGCTCTGGACTTCTCACTTGCTCGTCGTTTTCAATATCATC
AAGAACAACTAAATCTGGACGATATGCACCATGACGCAAGCCACGTAGTTTTTTACCCGAACCCGCAACT
TGTACTTTCTGATTCGCGCTGGTCACAATCGTGCCCGCTTGCCACACGCGCCCTTGCCCTGTGCTTTCGG
GAAAGTCAATGCGTAGCCGCTGGTTAAATTCCAGCTCGACTTTGATTGCTTCTAACATCGGGTAAGCTTG
GTCGATACTGTCCATCACGATAAGTACGTAGCGTTTTTTCTGTGTGACTAGGCAATACAGCGAAAATAAC
TGCGAAACAATCGTTGATTTTGCCTCGCCACGTGGTGCGGCAACCGCCATGTGTACAGATGTCGGCTTTT
GTAGCGCAATGGGTAGTTGTTCAAATAAAAAGTGATGAAGTGCTGAGCGAGAAGACGAGCGAACATAGTG
CGGGAAGTAATTATTAACAAAAAAATCAAAGCCCGATGCTGGGTCAAGCACTTTTGTACGACGTGATAGC
ACTGCTTCTGGACTGTCATCCCAGCCATCAAATGCCGCTTCTAACTTCTGTCGCATTTGCTGTCCGTAAA
CAGCCAGCTCTTTGAAAAACTCTTTACTCTTCATTATTTGAACTCTTTATCTAGTCTTTCCCCAAACCCC
TCAAGCAAGTCTAAGAACTCACCAAGCAGTTGCGGTTTATTCTCTTGTATATACGACCCGAGCAATTTAA
CTGTTTTCAGCGCAGTAGCGATTTCAGACACTTCCGGCAAAATACGCTTGCTTGCAGCGGTCATCTTTGT
AAAGCTGTCAGCAAGTGAAGACAAACGATCTACTTTTTCCCCAACATTCAAGTTAGAGTTCTGTAGTTCG
TCCATTGTTGCGCGATACTGCATCAAAAAGCCCGACAATAAGCCTTTTGAAATATCCGCTAATTCGTCGC
CAGCCATCACTTGAACATCACGTGCCTTATCCCAGTCATCGCCTTTTTTCTCGGCTTCTTTCTTCCAACG
ACGAGCCGTATTAAATGACACGCCCGCTTTGCTTGCTGATTGCTCAAGCGAGAGAAAATCAAACACATAA
TAGCGACGTACAAACGCCCGAGTTTTTTCATCAAACGCCATTCACTAGCCCCCAAACTGCAAGCGGATTA
ACTCAATCCCAACCGCAACAATGCCACCACCAATGCCACCCGCAACTAATGCTTGATTGCGGTTTTTCTT
TGCCATTTCGCTTAAATCTTGCTGTAACGCTTGGACTTGTTTTTGCAAGTCCGCAATTTCCTGATTTTGT
TTATCGACTTTATCTGCGATTCCGTCTAGCTTATCCAAGATTGCATCAAGTTTTTCACCCGTTGATTTGT
TTTTTTGTCGCATTATTTATCTGCCTTCTTATCCAGTTTCCCTTCGATACTGTCTAACTTGTCAAAGATG
CGGTCGAGTTGATCACTAAACCCTTTGTTGACATGATTAGCCAATTCCTTTGTTTGATAGCTTTCTTTGA
TTTTGTTAATTTCCGCTTTTAAATCTTTAAAATCAGCGTCCAGTCTCTTAAACCAAACACCGCCAAAAAA
TACTGCAATAGAAACAACAAAATTGAAAATCATCGCACCACTAATTTGCAGTTCCATGCTGTACATCCTT
TTTACAGATTGCGCGATAGGTGTCGTTATGCGCTTTGATTTGTCGCAGCGTTTCTGTTGTGTCTTTGCGA
CTGGCTTTAATTATCGAAAAGCCGTCGCAACTGGTATTAATCACGTAAGTCGCCGGAGTCGTGCAAGCGA
TTAATAAGCTCGTCACGATTAGCATTATTAGCTGTTTCTTCATTCTTCTTACGCTCCCGATGATTATTTC
GTTGTGTAGTGATAACCGCTTTTTCTTGTTCAAGCTGTTTATTCTCGTTTAAAAGCTCTTCAATCTTGCT
ATTCGCTCGTTTTAATCGAAAAGCAACATAGCCGCAGAAGCCGAGGAAAAACGCCGTTGCAATCAAAATT
AACTGTAAACTCATTCGTAGTTCCCTCGATTTCTACGTCGCTCAACCGCACTTGCGAAGCCTTTTGTTGC
TGCACCGCCGCCACAAAAAATGGCAAACGTCATAAAAAGCTCAGGCACATAAGAGCGGTCAAGCCAAACA
CAGAAAATAAGAATTGCTGCCATTAACAACGCTCCGAAAAACTGAATAAAGCCAGTTGTAGACAACCGTC
CGTCATGATTTGTGATAAGTTCAGAGAGTTTAGTCATTTAACACCCCGATTTTTAAATAGAGTTGTTGTG
CTAGTGTAGGCTTGCCTTTTGCACGATAAAACCACGCCTTTTTGCTGTAGCATTTTGGGCGACATGTATT
TATTGGTTTACGAAAAAATGTATGTAACCAGCCAAATAAACGATGTAATTTATTCATGTTCAAGCTCCAT
GATGACGTGTTCAACTAACGGTTGACAATCATTATCAACCCATTCTGCGACATCAAACCCCGGGCAGATT
TTACGTGCAAATTCACGATGTCCGTGCAGTGTGGCATTTGGGTATTTACGTGATAAATCTCGCACCAAAT
TTGCTAATGCTTGCCATTGTGCGACAGTGAAGCGGTCAGTACCGACTAGACAAATGCCAATTGAATTGCG
ATTTTGACCGCGACAATGTGCACCGATTTCGCCTACTTTTCGCCCTGTTTCAACAACCCCATGTGTATCA
ATCACGAAGTGATAACCGATAGCATGTAAATGACGATTAAACGCAATTTTGTTATTGATTTCGCGCTGAA
AATGCGCGTCAAAATGCCAGTCATCAATGATTTGCGCCGCAGTTTTACCGCGCTTTGCAAGTCGCACGCC
GTTTTGCGTGGCGGCACAATGGATGATAATTTTTTCGATAGACATAAAAAACTCCCAATAAATTAAGTGA
TTTATTGAGAGTATTTTGATTTAAAATGGATTTTAAAAAGCGGTGAACGACTTCAACACAGCTCTTAAAA
GAGAGTAGTCTGTTGTGCTTTCGGTTCACGCTGAAGACTGTACACAATATCCCACGCTTGTCTGTCTGAT
ATTTTATATTTATGACAAAGCTCAAGCATTGACATTCTCCCAGATTTTCCCTCTTGCTGTGTTAAATAGT
CAAAATCAGCTTTTAAACGTTGATTGCGTAACACACGTAAAGCAACATCGCAACGCGGAATATAGATTTC
TTCACTTTGAAAATGTGTACGTAATTTAATTGCACTTTCTTTCCCGACCAACTCTTTTAATTTCGGAAAA
TAATGTATGCCATCTGAGAATCGAAATCTTGAACCACCGAACCTTTTAATAATTTTTTCAACATCAGAAA
AACCCGCGATATTCACCATTTCATGTACAACGTTGGGTAAATATTCTGCAACATTTTCAATATCTGTACT
CATAACGCCCCCTTTCTTGCGATTTTTTCGGCAATCTATCACGAGATTTTTAAAAAGTGAGTGTTTTTTG
AAAAAAATTTAAAAAAGTGCTTGCTAATTTAATTTTATATGCTAGTATATAAAACATAGAGAGCCAAGAG
GAGAAATCAAAATGTTAAATTTAGAAACTAAACAAAAATTAAACACTATTATCAATGTTGAAAAATTTGA
AAACAAAGACGAATTATTAGCTGTGCTAGCATACGTCTTGTTAGCGTCAAAAAGAAAAAACGAATTACGC
TCTGTAGAAATCGCAGAATTAAGCGATGCAATGTGCTTATCTGACGTCTTAAACTTGAGATTTCGTTCAA
GAGACTACCGTTTATATGGTATTTCTTTAAATACAGCTGGTTTTTTACGTGATGCGCAAGAAGAATTACA
AGACATCGAAGATGTCGAAGAATTTTTAATCAAGAAAGCGGAAGAATTAGCAAATAATCTAGACAACATC
TCCAATGTTAAGTTATTACAAGCAATCCGTAATGTCGAACTTGCAAATGAGCAAGTTCAAAAAGAAATCA
AAGCATTAGAAACGGCAGTTTTACTTGAAAATGGCGAGAAAGCGCAACAAGTAGCGCAAGAGCAGGGCTT
GCCTGCATTATCTGGCTCACCGAAACAAATTGCGTGGGCTGAACAAATCAGAACTTATTGCTTAGCTAAC
TTACCTGCTAATAAAATTGGTGGAGCAAAACGTGCGACAACGGCAAAATACTGGATTGATAACTTTAGAC
AATATTTACCAAGAGAAAGATAATTATGAGTAGAAAGAACTTTAAATATCACAACATAAACGCACCGATG
AGCAGTCTTTTTAATGAGGAGTCGCTATTAAATGACGAATACTGCAGACTTCTCTTGGATCCTGATTGGA
TTGACCACAAAACTGGTGATTTTTGCAATGATGAGAAAGAGTTATTTAAGAAAGAACTATTAATTAACAA
CAATGATTTTCTTAAAAAATATTACAAGAAAGTTAAGAACAAAACGCTATCAATATCTGATATACGTCAA
CTTCAATTTTCGTTCTCAAGAGAAAAAGCGTACCGACAATTTGAAATCGAAGTTAGACTAAGGGGATACC
TTGCCGAGCATAGAATTATGACTCTATCAAAATATGCTAGATTCTGCGGTAAAAAATCTGCTGTAGATCA
AGCTGGACAGATAAGAGGTTCATTTATTAGAAATCACGTTAGCACTGACGTTTTCAACTGTGTGAGATAT
AACGAAGTCTTAAGCGATCCTTTTTACTGGCTTGATTTAACAATCGAGCAATTTATTCATCTTGAAGATA
ATCTCGAACTGTTAATTGCTGCAACGAAAAAAGCCAATGAAATTGGTGCAGGCAACGAGGGTTATGATGA
ACAACTAGAAATCAGACAAGAAATTATGCAAAAAATAGGGTTCATAAAATGAATAAAACAGAAACGAATT
ACACTAAATTAAGTGAGAAAAGCAAGAAAACAATTTGCGATAACGCAAAGCGTTATAACAAGTCAAATTA
TAAACAAATCAATGTGCGTGTAAAACATGATGTGCACGCACGTTTTATCAAGCTGTGTGAAGAAAAAGGA
CTTTCTCAACCTGCCATGATTGAAATTTTAATTAATAATTGTGATGTAAATCACAAATAAAATAAAAAAA
CACTTGTATATTTCATTTTATATGCTAGTATATAAACAAGTTAAACAAATAAATAAAAAAGGGTGGCAAT
ATGAAACTATGGTTTGCAACAATAGACGGAAATATGATAGACATTTTCAATACTGAAAATGAGGCAAAAG
AATGGCAACAATCAAACACTGGTAATGTTTGCTTTGTTACTGAAGTTGAATATAACGAAAATAAAGACAT
CGTTAAATTCTGCGGTCATGACTTCAATGACTTTTTAGAAATGAATGAAGAAGCAGGAACAGATGAATTC
AATGAGTATAAAAAATACATCGAAACTGAATATGCATATCGGGGATAATTATGAATGAGAAAGTAAAAGC
CGTTTATAATAAGCTACTTGATTATGATTGTTTTTTGCTTGCGGGTGAACTTGAGGTTCACCCGGAGCTT
GCAATTAGCCTTCGCATAGTGCTAGGTGAAAACATCATCAAGCAAGTCGAAAAAGCGTACGCTGAAGTGT
ATAACATGACAGATAATCAAATGCAGGATGTTGTGTTTTTAGATCACAAAATGAAATTCACGTTTCAAAA
CAAGCATTATTATATTGAGTATAAGACAAGAAAAGTCTTTGATAGTGAAGGAAATCAATTGAATTAAAAA
AAGCCCCGGTTTTATCCGGGGCTTTCTGTATTTATGTTCTGTGTTGCCTTTTATTATACACTTCCAGCAT
TTGTATCACTTTTTTTAACTGCCAAACTTGTAACCAGTGCACAAAATCCACTTTAAAAGACCTTTTTGCA
ATGCCGTCTGCGTATGATGGCGGTAGCTGATGTTCAGTTAAAAGTGCGGTAATTTTTCTTAAATACATCT
CTTTATGCTCGGCGGGTTTAGGTCTGCGCTGACGTTTAAATTTAGTCGCCGTTGGCTCAAATCCCTTATC
TCTCATCGCTCGGAGCACATTTAACAGTTCTGCAATATCCATTTCTTTACAGCTTGTTTTGTTGACTGTG
TTTGCTAAAAACGCTCTGTACACTTCATCATCCATGTTTAATGCATTTTTACCGATGTGAATTTTAGCAA
TAATACTTTTTCTATTTTCGTACACGTGCTGCTCCTAATATTTTTCTAAACTGTTGGCAAAAAGCGAGGT
TTCTTTCTCGTTCTTCTGCCGTTAAAACTGTGATTTTTGGCTCGGGTAATGCTAAAACCTTGCGTTTTGG
CAGACGTTCTAACAGCATTTTAGGGCTTGGGAAACGCTCACATTCTGCATAAAGCGTTAAAAACGCTTCT
TCTATTCGCCATTTGTCCTCTTGCTCATTCCAGCCATTGAAAATTTTCTGATGAAGTATTGCTTTGACCC
AAATCTCGGCTGTTTTTGTGATCATATCTTCCGGCGGTTGTCCCGGTAGCCTTAGCACAACTAACCCCGC
AAGCCCTTTTGCGATTGTTGCTCGTAACCACACCTCATCCATTGGCAAACTCCGCTAAATTTTGTAACGC
TTTTGTTGTTTTATTAGTCGCAGTTTGATTATTGTTTTGATGAACGGGCGTATTTTTAACCAAATTTCTC
GGCTGCCACTTCGTCATCACTTCATACAAATAGCCGTGGCTGCTAAGCGGTAACTTTAAATTGTGACGAC
TATTTAAAACCACCGCAAGACTATCAATCCAACACTCAATCGGGGCATTATAAACGTCACCGTTGCGCTG
TATGCGTTGATTTTTTACATCATCTAACAATTGATTAAGTAACTTTGCCACGCGGTCCATAGTTAAAGCT
GTTTTTTCAGGTCTAAAAAGCCCTAGATATTGCACAGCAAGGCGTCCAAATTCGCCATTTAGTGAGAGGG
CTGACATCACTGCTTGACTTGCTTGTTCGTGTTGTAATAACACATCAAGCGATAACACAGCTCCACAAGC
GGGGCATTTACACTTCATTTTTAAACTCCTTTTAACATCGTTTAAAACACATTATTCAGCCCACTTTTAC
GAGGAAATGGGCTGTAAATAGGTTTTAGTCGATTGGTAGTTGCGGTAGATGTTTCCAATGTGAAACATAC
ATAGCATTATATAAATCGTTTCCTGTATCAATCCACCAACCACTATTGAAGCTACCTATGAACATCATCC
AGTAATTTGGATCAACTTCTTGCGAAGGCATAAATGCAATCACCCTTTCACCTTCATCAGGAAGTCGCTC
TGAACACTTAATCCAGCCGTCATCTTGCGGAAATGCAAAAATCTCTGGCTTTTCAAGCACTAAATCAGAG
CAGTAGTCTTCTTTTTCTTCTTCGCTTAACTGTTTTTCCTTACATACAGCTTTTCCAAGTACAATGCCGT
AAACAGCGTTTGGCAAATCATTCGACGCAAAATCCTCATGATCACACATGTCATCTGCAAAATCATGAGC
CTCGATTGCACCATCCAAACAACTTTGTTTAGCTTGTTCTAATGTTTCGTGTAAGTTAACAATATGAATG
TCATTAGATACATCTACTGAGAAATATTTTTCATTACTCATTTTTTTATCTCCTGTTTATATTTAATTTC
TGAAAAATGGGTTTTATTTATCTGCTAATGCCATTGCATTATCAATCGCTTCTCGCACAGTATCAGCCGC
AGGAAAAGTGATTAAACCTTTTGGCGTCCACATTGTACATTCATTAAGTCCATGTTCATTAACAACAATA
TCTACTGCCTCTTTTTCAATGAAATCTAGCCGTTTCTTGTCATTTCTTAATGCAGTTAACTCAAAATCGC
CAATTTCTACCGTTTTTTCGCCTCTTTCTGCACTTACATTTCTAGCAAATGCAAGTGCTGCTCTTGTGTG
TTTATCCATTTTTTACTCCTGCTTTGGTTAGATTGACTCATATTCATTCCCTATTTTTTCTATAATAATC
AAACGCCTGAAAAAACAATTCTTTACTATTTATACAAAAATCAATCGGTGATATCGGCACAAGCGGTAAT
TCATGCAAATATTGCCAATGGCACTCTTGCTCAATCGGCGTATTGATAAACGCTTCTTTTTCTGCTTTTA
GAGCGAGTAAATCTGCATATTTCACTAAATCTTTAATCGTTTCACTCATGCTAATATTGAATTTTTCTTG
TATGACTTTCTCAAAAGATTTTTCAATTTCCTTGTAATCAGGAAGCAGACTTTTTAACGGACTCGGGATA
TCACCAAGAAAAGCTTCTTGCGCGTCATGCATGAGCGCAGCAAACGCAGTTTCGTCATCCGCTTTTAAAA
ATGTTTTAGCAATCATTCCAACATAAACACTGTGATCCAACACAGAGTAATGCCGGTCTAATTTGCCCCC
GAATCGAGGTATCATTGAGAGATGATGAACGACATCGTCGATATGAATATCGCTTTTTCCCGGTTCTTGA
AAGTTAATCACTCTGTTTGAGTGTGTAAGATAAATAGCCATTGTTTACCTCAAATTTGATTTATCGGCGT
TATTTGCCAGTTTATTTTTTTAATTTCTGCAATTGCACGTTGCAAAATCACTTTTGCGTCCGCGCGACGT
TCTTCAATCACGTTATCTCTCGCGATTTCGAGTATTTCTTGTATTTCAACAATCTGTTGTGCGATATCGT
GTTTTGTCATAGTTCCTCGACCTCCATCACATCGTCAATTTCGGTTATTTGATGTGGCACTTGATTAATA
TCGAATTGATTCAAGTCACACACTCGCTCAGTTACATCAGCAATATTGTCTGCTTCGACTGTTGCTTCTA
CTAAGCAATATAAACGGACTACATATTTAGCCATTTTCTGCCTCTTTAAAACGCAATGCCCATTTTGTTA
AAAAGGCGTAACGACGATTGCACCACTCTTTATTAACTGCCTTTCTTGCTAGCTCTGCTGCTTTCCTCCA
GATTTCAGCCGCGTAGCTATAGTCGCCCGCTCGTTCAACTTCACTCGCGAGTTGCGAGAGTTCTTTAAAA
CTTAATTTGTTTGCTTTTTTTGCCATTTTTTTGCTCCTTATCGTTGTTAAAACACTTTATAAAAGCCCCT
TTAATACAAGTTAAAAGAGCTTTGAAAAGCGTTTTACTTGCGATAAATCAACCAAGCTATCCAACCGAAC
AAGATTAATAACGCGACAGTCGGGATATAGTGGTTACACATCATTAAACTCTCGCCATATCTAAGCTAAT
TTGTTGATAGTTGCCGTTCTCATCGCGTTTATAAAAACGCACATAGTCTTTACTATCGACGATTTGAATA
CTGTCGCTAATTGCTTGCATTGCTTTCGTCCAGCGCTCGTCTTGGATTTCTACACGGCGAAGTGAAAGAA
TACGCACTGTGTTTAAGTTCCCTTCTTTATCGACTTGGAATGCGTCATTAATGATTGAGCGAAGCTCTGG
ACGCGCATCTGCGGACCATTCATGCAAACATTCATCAATCAATTGTTTAGCCGCTTGAATACGCTCATCA
AACGTTAAGCGGTCTTGCACTGCGATAATTAGCTTGTATTCGCCGTCATAGCTCAATAGCGTGACGTTTC
CTTTACGACCGCCTAATTGCACATCATATTTTTCAGCTGAAAGCTGAATAAACGCGTCGATGTCATCAAA
TACTTGCTTTTTAAATACACGTACTTCTTTCTGTTTTTCTAGTGCTTGTTCAACAAAACCACGCACCAGA
GAGTCACGTTCTTTATCAATCTCTTTCACCATTTCATCCGGCACTAAATTACCTTTAATATTTTTCCAGT
AGACCTGTCCGTTCATTTCAACTTTACTCATACTTAAACCTCTTCTTTACCTAGTTTGATCACAACTAAC
TGTTGCCCTTTATCTCGTTTATGCGCATAAGGCGAACAAAGCGCATAAATTTTCTTTTTTGATATTGCTA
ATTTTTTTTCTAATTCTTCCGCTGTGCCGTCACCCAAATTCTTCTCTCCGCGGTAAACGGCGTAGATTTG
ACGACGCGCCATTCAACCCCCTACCAATAAAGGCTGACGCCTTGTTCGTTGGCGACGTATTTCGTCATAC
GTTGCCCATTGTTATTAACTCGGACTTCCACTGACTTTTTAATGATCCGTTCACTCGGATTTAAGATAAT
CATCGTCGGGAAACGCCCGTCTTTAATACGTAATACTTGAACCCCTTCGCGGCGTAACGCATACGCCACA
CGTTGTAATAATTCGCCCATATTTCACCCCTAATTAGTTAATTAACATCTCTGCATAACGATTGATTAAC
GCCTCATCTAGCACACGTTTATTAAGTTCTGCTAAACGCACTGCACCGCGCATAAGTTTATTTAAACGTC
TTGCGTTGCCTTTGCTCACTTTGAATAAAAGCTCGTTAAATTCGTCTGTGCCCAAGCCTTTTTCTGCAAG
CAGTGCGACATCCTCTACAACAAGCGCATTGCCTAGGTCACAACACACGCCGACACGGCTATATAACTGC
GCAAGCTCGCCGTATTTACCCTTTAAATTCACGATAAGACGTGGCATACCAGCAAGCACCACACCGCATT
TAGTCAAGTCATGAATACGTCTGATATATTCAAGACTTTTAGTGCTTAAAAGCTCGGCTTCATCGACGAT
AATCAAGCGACCCTCCCCAAGCTTGTTAGTGATACGTGTGAATAGATCGTGATTTAGACCGACATCGTTA
ATGCCCAACTGTTGACAGAGTGTTTTTAGTAAAACTTTTGGTGAGCAGCTTGGCTCAACTTCGATAAAAA
TCGTCTCTGGGTTCATCTCAACATACTGTTTTAATGCTTTAGTTTTACCTAAGCCTGCCGCACCCACGAC
CACACTAATTTCGCCCTCTATATGCGCAATTGCGATAGCATCTAAACAGCGTTCTGCCGCATGGGTTGAT
ACAAATTCACTGTTAAAGCGACGCTCAACCACTTTGTCGTTGTGACGACCAATTAAGCGCGCTACTGCTT
GGTCGACTTCTTCAACTTTACCGTTGTACGCGCCGCGCAAATACAGGCTGACTGTACCGACAGATTTACC
GATGGCATTTGCTACCTGTTGTTGCGTCATGCCGTTTTTTGTCATATAGTCTGCTAGTTGCTGTCTCATT
TTCTTACCTCTTTTAATAGTTAAATTTATGCCAAATAAATTTCCACACCCCGCTTACTTAATGCTGAAAG
CAGGTCTCCAGTCTGAGTTGATTGTTCTATTGTTTCACCAATTAGCAAGCTTATCGCCAGACGCTGCAGG
GCAAGTCCTGCATGATTTTTCAACGATTGCAGATAATATTGATGATTATTTATGTCAAACTCTGGATGAG
TCTGCAGGTGAGCTAACGTATCAACTAGCAAACGAGATTTTCGATCAGTTGTTTGAGATACTCTCTGCAT
ATAAAGAGAAAGCACAAAGCACTCCCCATTAGCAAACTGCACAGTGCAGCAATGTTGCTGTTTAAAGTTT
AAATCTGCTTTAAGTTCCGCTGGTGTGTGATATTGATACCCAAATTTACTTACATTTTTGTGTCTCAACT
TTGTTAAATTGAACTGTCCGTTGCACGTTGTTATTTTGTTCACTTTCATATTTTTATTCCTTACGCACGT
TTCATTCGTTTTAAATCACTTGGAAATACTGCGATTTCTTCCACTTCTTCTTTCTTTTTGAGCCCGTTCA
TACGCAAACCGTGTAACAGCTCTGCGCCTTGATTGTGTTCAATCGTAATAACGGGATTAAGCTCTGCGTT
AATCTCATCAACTTGCTCTTGCTTGCGTTTTAATCTGCCTTGCGCTCTGTCTTTACGTGCTTTTTCAACT
AAGCTCATTGGGAATGCATCACGCTTATTGCCATCTAACATTGCTTCACAAACGTATGTGCCATCTTTGA
GTCTGATAATCACTGAACTTGGGTCGTGAATATCAATCGATACTTGGACTTGTTGACCATCAACATCTAA
TAGCTTCTGGCTGAAGTAGACATTGTTAAACAAGTTAATCCAGCCGCGTTGTGCAACGCGTAAAACACTT
GGTCTAAACAAGTCTCTTGCTTCAACAGCAGTGATATAAATAATCTCTGCTTTTGCGAGCAATTCGCGTC
TTTTTCTGGCGGGTGTTGTGCCAATTTCTCTATGAATGTGATGATTGTTATAGCGGTCAATCTCGACTTG
TACTGCGTCGATAAATTGCTGCCATGTTGGTAACTTACCTTTTGCCCATCTTTGCTTTTCAGTTAATTCC
GTTGCGCCTTTTCTGATAGCTTTGTCTAACGAAATAACAGCAGTAGAGGTTTTACGGACTGTATCGCGGT
CTGCGCCCGTTCCGTGGTATGTGTCAAACTGACGAGCGATGCGTAGTGCGATTGTTTTATTCACACGTTC
AATAATGCCTCGTCCCTGCGGGTTGCCTGGAATACCTGTTTGATGATTTATCCCCAAGCGTGGCAACATC
CCCGTAATGTCACCATCAAGCATCCAGTTTTTCTCACCGCCACCGTTATCGGAGTAGTAGATAGCGGGTA
TGCCGTGGTTTTCCACGCCGTGACGAATTGCATCAGCGACCGCTAAGGCGTTTTCTGAAAGACTGACAGA
CCAGCCGACAATAAAGCGACTCGGGGCATCCATCACCATCGTGAGTTCTGGAATAAACGGACGTCCGTGG
TCAGGATGCTGCACTTGCATTTTCATTGAGTGACCGTCACCGACCCATACGTCATTAGCCAGTAAACAAG
ACCAATCACGTTTGACATAGGTCTGTAATGCCCGCATTTCTGCGCCAGTTTTGCGTCCGATTTCTTTGAT
GTGGCGTGGTAATTTGCTTAAAGCTCTACGCACGCGGTCAATGCTCGGTAGCAAGGCAAGGCGAAGTGGC
TGATCTGCAAATTCCATTTGCCATTTATGGGCAAACTCAACATAAGCTTCTGCAACAGAGACGCCATTAG
TGTTGCGATAAATCGCCAAGAAATTAGGTAACCATGCAATATCTTCCACGCGATCTGCCTTGCGCTGGCT
CGGCACTAACGCTTTTAAACGCTCTTCCGGTGTTTTTGCTTTGTTGTAGTCTAAAATCCAGCCATACAAC
GTTCTGTGAGATAGTACACGTCCACAATTCTTACCGTTTTTGCAGTTAGCTCTCTCAACTAGCGCCATTA
GTTCATCGGGTAGTTGATTGTTTTTCGCTGCACTGCAGATAAACTTAATCGCAGCATCTCTGCTTTTTAC
TTGTTCCAAATTCTGGACATAAGCGACTAAAGCCATTCTTGCATCAGCGATTTCACGCTGTTTTGTAGTG
ATGTTTTCTAAATCAATTTGCTTTTTAACAACCGGTAGTTTCGGTTTTTCAACGACCGCAAATTGTTTTT
GTAATTCAATCTGTACTTCAGCGGGTAAAGATGAAAATGCATACTCTAAACCGCCACCTTTTACGCCTTT
TTTCGGCTGTGAAACCCAGTTTTCTCTTTTTGCCAAGCGGTTGATATTGCTTGGATGGATAGATAATCCA
GCAATTCCCGCAAGTTCTTTTGCACTAAACCATAGTTTCATCTTCAACCACCTTTAATCCTGATAACGAC
TAGGCCATATTTCACTCGGGTGTTTACCTAGTACTTCTGCAATAATTTGTTCGCCTCGTGGGTAACGTTT
ATCAAAAGCATTTCTTAATGTTGTTTTAGCTAATCCGTTTTGAACCCCTAGTTGTGCTAATGAAATTCCT
TTCTTAATCAGCTCGGCACGAATATCTGCACGGTGCATATCATTATTTCTTTTCTTTTCTGTCATTTTGT
GCAATCCTTGTAGGTTAGTTAATCGACTACGCCAAGATGTACTTAATCATCTATGATTTAGAATATATTA
TGAAATCACTTCTAAATCAATAGGTGATTTGATAAAAATTTACAAAATCTTTAACTTGATCATTTAAGTT
ATTGATTTTATTAAACTTAATCATTTTAACTTTTTAAATCATTTTTGATTAAGAAAGGAAATTTATGAAA
TCACTAAAACTATGGTACAGCGCGAAAGAATTAGAGGGGTTAGACGGTCTTCCAGCGCACGCCACAAACA
TCACTAGAAAAGCCAAAAATGAGGACTGGCAATACAGAGAAGCTAAAGGGGTTAAGGGCGGAGGTTATGA
ATACCATATCACCAGCCTTCCTGCAGCCACACAGCGCCAGTTAAGAGAATTACAGAATATTGAGGCATCA
GATTCACAAGAAAAGGAACAAAACGATCTGGATGTTGATAATGTTATTGGATTCAGTGAAAGATTAAGAA
TACTGATCGGAAATAAGAGCGGCAGGGCTTTTGCAAAAGAAGTTGGCATATCTTACAGCACGCTACACAA
CTACTTATCGGGTTTAAGTCTTCCAACGCTGGATAACTTAATTTCACTGGCGAAGTATGCCGGAGTAAGT
ATTGAATGGCTTGCACTGGGTGAAAATAGCAGTATATCACTTAAAGAAAATACTCAGATTTCACATAGCG
CAATCAATAATGAAAATGATGGCTTTGTAGATATCAGAGATTACCGAGAAATTAGCGTATCTGCAGGTTT
CGGTGCGTTAAATGATGAAATAGAACCAAAATACACGAAGGTTGAGGCTTCATGGTTAATATCACGCGGG
TTAAAGCCTAAAGATTGTGGAATGTTCAAACTTGACGGCGACAGCATGTATCCAGTATTAAAACATGGTG
AAGATATGGTGGTTGACATGTCTAAACATAATTTAAGAGAAGGTAGAATTTTTATCATTAATCATAATGG
ATTAATGTGGGTGAAAAAGGTTCAAATAAACTTTGATGGAGTTGATCTGATTAGTGAAAATCCAACATAT
AAACCAATCAAATTAACATCTGATGAAGCAAACAGCTTAATTGTTATCGGTCAGGTGGTTCGTGGTTATC
GTGATTTCTAG


>2	 249111-269832
CTAATCTACGTCAGTCCCTTATTTTATCTATGTAGCATCATTTCTACAACGAATTGACATGTTTTCTTAG
CATTTCAGGATCATTGTGAATATATGTTAGAGTTACAGTGAGATCTTTATGTCCAAGTAATTGCTTCACT
GCATAGATATCCCCTGATTGCTTTAGGACTTCTGTTGCAGTTGTATGTCGGAATCGATGTGAAGTTACTG
TAAATCCTATAAATTCAGAAATATGGCGAAAAAAATGAACTAGTTGTCCTTCTGTCATTTTCTTATTTCT
TGATGTAGTAACTAATGAAAAGCGATTAATGTTAAATAACTGCTCATCTGAACTAGTGCTTCTAGCTCTT
GATTCTAATATCAATCTTTTTAGGTATGGATATAATTTATCTGAAATTGGAATTTCATGGTGTTCATGAT
TCTTATTGGTTTCAGCTCTTATATTTATAATTTTGCTTGTCATATCGATATCAGAAATTTTTAGCTGTAA
TAGCTGGGATTGTCTGATAGCTGTATATTTTAAAGTGTAGATTAAAGCTTTAGTAAAATAAGCAGGTTGT
AAATAATGAGGTAATTTCTCCTCATTTTCCAAAGAGATTTCTAAAAAATGGATTTGCCTTTCTGTTAGTA
GTTTTTTCTTTGGCTTATCAGGTCTTACCATAAGGCCTTTAAATAAATTTTTAGGGTACTCAAATAGCTC
ATTATCTATAGCATAATTAAAAATAGCTTTAAGATGTCTGATATAACTATTCCAAGTAATTGGGCTCATT
TTATTGAGGCAATACTTTCTCCATTCTAATAAGTCAAGCTTAGATATTTGTTCAGGTTCTTTATCTGGAT
AAAATTTAACAATCTGCGCTATTACATTTTGATAAGAACGTATAGTGGCAGGTCTATGATTCCGTTCTAA
GAAAAATAAATGCAATAATTGTTCAAAACTCATACAAAACCTCATTTAGATAAGCGATCTTCAAATAGCA
CTCAATTTAATGTAGACTAGATCTCCTTGAATTAGCCTTGATCTTTTAAGTTAAAGTTAATTCAATTTAA
GTTAAATTTAACTTAAATTTAAAATAAAGTCAATGAGGTAATATGAAAGAATGGTATACTCTTAAAGAGC
TTTTAGATGTAGGAGGGCTCCCTTCAACACCACAAGGTATAATCTTATATGCTAAAAAAGATAAATGGCG
TAGACGGCGTGTCTCTGGAGTGAAAGGTAATGTTTTTGAATACTACGTGTATGATATGCCAGAATCTGTA
CAAACTAGTTTAGGAGTAACTAAGGAAACTTTGGCATTGAAACAGGAATTGATAGATGATATTCAAAAAG
AAAATGAAAAATTTCTAAATCAAATACTTTCTGATATAAAAAATGTTTTGCTCAATAGTGGGGTATTGAG
AATTAGAGAAAGATTAAGCATTACTAAAGAAGAAGAAATTTTATTAAGCTATTATAGAAATAGCTCAGAA
CAAGATAAAACGACAATTCTTCATATGGTAGAAAGACTATCTAGAGCATCTAAAAATTAGATGTAAATCC
CTTAATACTATTAATGATAAAGCTCTGTATATCGCTAGAATAAATTTAGAATATTTTCCCCTATGTATTC
ATAAGATAGTAAGATATGCTTCAAAATAAGCTAAAAGATATTTTTTAATATATTTCTAAGCAAGTAAGCC
TTTCTTAGGTACTATATAGATTTTGATATACCGCTGTTACTCAATTAATGAAGAAACCGGAAAATATCTA
TGTCATTCAGAAATTGTCAATGCATAATGATATTAGTATTAAGCTCTGATATATTGAGTATGACATAGAA
ATGTTGAGAGAGTTTATTATTAGAGAGGATATCGCCCTTCTATACTTCATACTTATGGGATTATATCCTC
TGTATTTCGTAAATATAAACCGTGAATACGTCCATTATGATGATCAAAGTTATTCTTTATAAGATCGTAA
AATGAGCTATCATTATGTTCATAATGCCTAAATATGGCATAGGAAACCAAATCAGCTAATAAATTAATCT
TGATGACTTTGAGTCAAGAAACAGCGGAGCTTCTGAGAAGTTCCTGAGCTTCCCATAAGTATGATCACTA
TCCTTAAATGTTCTTGCAAGTGCCTTAATTGACTTCTCCGTTGATGATTTATCAAAGATTGAGCTCCTTT
GAGTATTGCCTTGATAATGCAAATGCCCAAGATTGTGAATTTACTCTGATAAAATAAAAATGGGAGAATA
TAATTTCTCTTATTCTTTTTTCTATAAGTAGATGATTTCTGTTTTATCTTCTAAATGAACTGATTTTATA
CCAATAATTTTGTTACCCTTAGGGAAATCATTCATGGTCCTAAGATTCAGTAAAGATTGTGGAATAAATA
AGTGATTGTCATTTATCAATGTGAGAGCAAAGACTCTGGTTTTAGTTCTAAGAGCTTTATCAAAAGAAAG
GTTTAAATAAATTGCACCTGATGACAAAGTTATCTCTGGATTAATTAAAAAATCTATAGAACTTAAAACA
GACAACTTTTGGAATGTTGTGCCATCATTTTTTATATAAACCTTATTTAGGTCTATTTGTTTTAATAAGG
CAAGATTAAAAAATTCACTCGCACCGGGTTCATAATATATTCCGCACAAGTGCATAAAATTGCTTCTTTG
AAAGATAACGGATGTACTTTCTTTTTCAGTACTATATATCATTTCTTTACTAAGAAAATGATCTTTGAAA
AAGATTGCGGCATTTCTTATATGCTCTAAATTATACTCAAATTTTTTCAAGTCATTAATGCTTAGTTTTT
TGTATCCAGTAAATTTATTAGTCATATTTGCTTCTTTCATAAAGTATTAAGCCCACAATTAAGTGGGCCT
AAATGTTGGTTTATTCTGGTGTCTGCCACCGCTAGGCCTTTACATCCTAGATTAGTATCAGAGTTTTCTG
GTGCCTGCCACCGCTAGGCCTTTACATCCTAGATTAATATCAGATTGACGATGAGCCAACAACTCATTGC
GTTATTAAGGTAACGCCACCTTGACAATCAGATTATAATGATTATCTCCTAAAGTCAAGCTAGTATATAT
TATATTTGTAATCTAACCTGTAAAAAATATACTATAAAATCATTATCAGGCTTTACAAACTTGAAAGAAT
GTGTAAGATCAGGATCGTCTGGAATTCGGACAGAAAATCCTAGTGGATGTATTGGCTGGATACATCGTAG
TAAGTGTGTATTTGCGAATATTATTTGAACAGTTCTACGCACTTGATTCAAAATCAACCGCCTTCGGGTG
TGCCGGTTCGAGTCCGGCCCTAGGCACCATTGATAAATAGCATTAAAAAAGAAAGCCGGCTTTTAAGTCG
GCTTTTTTCTATTCTTTTAATATATAAATCAATCACTTATAATCTAATTTTCCATTCCTCCCTCTTTCGC
TTACCTGTTTTTATTTACAGTATTTTTCTTGTTTTCTGGTTCATATATGATCTAAAATGATCTCACATGA
AAACTTTTTGCACCAAAATTGCACTACGAATTGCACCAAATTGCGCTATATGTTTTTTAGATAGAATTTA
GGTTAAAAATGGCTACTTATACAAAAATAAAATCTGGTTGGCGTTGTCAAGTTCGCAAATCGGGCATTTC
AAAATCACAAAATTTTAAAACGAAAGCTGCAGCACAAATGTGGGCTATGCAACTTGAAACAGAAATTGCA
AACGGCACATTCACTGATGTTCCTGACATTCCTTTTTCAGCTGTGATTGATAGATATATTAAAGAGATTA
CGCCCACCAAAAAAGGCTCTCGCTCTGAAAAATCACGATTGAATATGTTCAAAGAAATGGAGATAGGCAA
AAAAAGTTTAATTGATCTCTGTGAAGATGATTTTAATCAACTTATTGAACAACGACTAAAAACGGTGCAA
TCAAGCAGTGTCTTGCGTGAATTCAATATCTTATCAAACGTCATCACTTATGCGATGAAATGGAAATATA
TAAACAGAAACCCGATTAAATTAATCGACCGACCTGAACGCGGGCAAGATAGAACGCGACGTTACACTGA
TGAAGAAATTGAAAGGCTTGTTTATGTTTCAAAATATGACTTCAATTATCTGCCCAATACTTCACGTTCA
AGAACTGGTGCGGCAATGTTATTTGCAATTGAAACCGCCATGCGAGCAGGGGAAATATGCAAAACGACGT
GGGAAAATATCAACTTTGAAAAAAGAACATTATTTATTCCCGATTCTAAAAACTCACATTCTCGCACTGT
TCCGCTGTCTAGTTTAGCAATGAAGATCTTAAATCATTTGTTTTTAGTCAAATCAGATTATGATGCACGT
GTATTTCGTATGTCTTCTGATACGCTAGACAAGAATTTTAGAACATTAAAAGAACTGGCTGGGCTTGATG
ATGCTAATCTTCATTTTCATGATACACGCAGAGAAGCTTTATCTAGATTAGCAAAAAAAGTTGATGTGAT
GACGCTAGCTAAAATTTCGGGGCATCGTGATATTAAGATTTTGCTTAATACATACTATGCCCCGAATATA
GAAGAAGTGGTTGATTTACTTGATTAGTTATAACTGGTTACTAATAAATCTGGAAAACAATAAGTATCAT
CCAATAATTGTTTTATTGTTTTCTTTTCTTTTTTTCCAGTTTCTTCATCTAAGATATTCATTTCAATATT
TAAATCATCAATGACTCCCCAACTTCCCTCACATTTAATTTCTTTCATTTCATCTTTGCTAAACAATCCA
CTGATAACAAGCTCCTCAAGTGAACGAGCAGCATATATTTCAGTTTCTTCACCGACCCAAAACACTGTTT
GAAGCTCTCGCATATCATTGATTGCACCATCAATGCATTCTGCTACGCTACCGTAGCGCAAAGTATCAAT
TATTCCGTGTGTATCAACTGAAAATTCAACTCCTTCTTCTTCCCTGTCTTTTGTCATCGACGGTCGATAA
CGCTCAAGAAAATTCATTCTCTTTGTATTAGCTAATAACATTTCATAAAGTGATTTAGATATTGTTACTT
TTTCATTCATAGTATTTTTCCTTTTGTTGAGTTAAACCTTTCTTCTTTCCGCATATCTCACCACTTCCCC
CGCAAACCAGCGGGCATCAGTCGTGGGTTTATTTATGTCACGTTGTGACGGCACACGCACGGGCTTTGGG
AATTTTGGATCACAGATAATTGCACCTCGCACATGTCTGTCTGAATAATCGAAGTATTTCGCAATATCAC
TCACAGACCACAATTCACGACTGTTTTCGTTAATCTGTTGCTTTGCAAGTAGTGATTCAAGTGCTGTCAA
CTTTGCAAAGAGTTGTTCATTTGTGATTAATTTTTCTTTAGCTTGTGGTACTTTTCTTGGTAACAACATA
AATTCTCCTTAATCCACCAATTCAAAATTCAAATCCCAATCAACTAACGTGTTCGCATAAATCATCATCA
GTTCTTTCTTCTGCCACGAATAAAGCCGACTATATAACTTTTTCAACACATCATATTTAACCGATTTTTT
CTGATTCCCGATTTCTGCCACGACTTCAAAACGATAAAAATCAGGACCATTCTCAATCATTACTTGCTCA
ACGCTCACACACTTTGCGACTTCTTTCTCAATCTCAATTATCTGTTGATTTTTCGTCATTTCTTCCCACT
TTTCTTTGTCGTAAAAAAAGCAAAACTGCACCGCCCACAAACTTTCTTCAACTGTTCCCGCGTAGATTTC
TAACTTCACCGTTTCTTTATTCATCACGCCTCCCACTTCATCACGCCAGTTTTAATCAATGCGCCATGTT
TAAACATTAAAAGCTCGTCAGTTTTTAACCGCACTTTGCCGCCGATTAATAAAATCATCTGGTCTTGCGG
GGTTAAAACAATGTTATTTTTCTCTAACCACGTTTTACGTTTCGCAATTGCGGTTAATAATTCGCCTTTT
TCTAATTGTGATTGCTGATAATCCGGTGAAAAATCCTCTGTGTTGATTTTTCGTTCCGTACAGTTATTGA
CAGAACTCCAAGGCGGTCTGCGACCGCTATTTTTTAAAGCCCCATCAACAACGGCTTTCTTAATCAACTT
CCAAACCGTTGTTCTTGTTAAAATAGTTTTGAACTCAATTGCTTTCTGATTAAAGAAACCGATGATTTTT
TTACTTACTTCACCATACTGATTTGGTTTTCTGTTTTCATAGCAAGTACGGGCCAGCAAGTCATCACGTT
TTACTGTCGGCATTCCCGCTCCTTGTAATAATGTATATTCAGCCCAGTCCCCACGGTCTGCCGCTTCAAC
TAACTTTGTTAATTGCTCATCGCCCGCAACTTCGCCACCGCGTTTGCGACGTAGCTCACGCCACACTGTC
ACTGGTGAACCGCCAATTTGTTGGAATTGACGAATGCGCCATTTTCTCGCCCACGCTGATACATTTCGGC
TCATGTCTTTTAACTTCTCACCAGTTTCTAAATCCACGTCTTCATCACACGCATAGCCGTCGATGTTTTT
CGCAATGTATTTCGCAATGTAGCCTGTTGCCGAACCTTTCTCCCAGTCGATTGCTTTCGCTGTAAAACGG
TGTTCATCTGCGCCTTTTTCATCCCCGTCTTCTTCCAGTGCATAGCGTTTAAACGTTGCACGCATGGCAT
TTACTTTGTCTTGTTCAACAAATAGCAACAAGTGCCAGTGTGGCGTGCCGTCGTGGTGCGGTTCAACAAC
ACGGAAACCAAAAGGGTTAATGCCTTGGCGTTTCAAACTTGCACGAATTTTTGCGAATACCGAACACAAA
TATTTTTGTGTGTCTGCTGGGCTTGAGAAATTCCAGTTTTTCACAAAGCCACCGTGCGAATGTACTGCGT
GATAAGAAGATGGGGCGGTTAATGTGTAGAACTCGCCCGCATAGTTAAGATGTTTTGCCACTTCTTCAAA
GCCACGCATACGCACCATTAATTCGGCACGTCTGACGGCTGGATTTGAAACCGTTTTGTAAAACATTTCA
TCAAGCCCGATGATTTCCTCGTCATCGTCTTCATTCACTAACGCCATTTGTTTGATGTACTGCGTATTTT
TTCGTTTTTGCAAACGCCATTCTGCGATTGCCTCACGGCTCGCGTATGGGCTAGCTTTTTTCTGTACTGC
ACCAACGGCAATATGTAAATGCTCACGAATACGCGAGCGAATAGTCGAAAGCTGACGAAACCACCATTTT
TCACAACGCATCTTTTCCATTGCGATGTTCATTCTGTTTTCGTCAAGCAAGCCTTCTTTGAATTGATGAT
AAAAAGGCGGGGTTACGCCTTTCAAGTGCGTGTAATACGCCATTTTTTGATAAAGTGCGGTAAAAATGCG
GTCAATTTCTTCTTCTGTTCTCGCATTTTGCACTTCTGTTTTGATGTACTTTTCTTCAAACTGCATGATT
AATTCTTCGATATCTGCAGCAATAGACTTGGAAAAATTCTCTACATCATTAATAGAAAACTCATCTAAGC
CCACTGTTTTTCTTTTGAGTTTGCCACCCTCAAATTGATTAAATGTATAAATTGTGCCGTCATCTTTATT
GATAATTTTTGAGATCGGGTAACGATTCATCACGCCCTCGACGCGCGCCAAAATCCCGTTATCCATTACC
TCAAGGATCCACAAATTTGCATCACGACGGCTTTTTGCTTTGAATGTGCGAATGTAGCGTTTAACAAAAT
ATTTCGTTAAATAATCCGGCAAACCGGCTATGTATTTGTTCACATGCGGGAATGACAACTCATCAAAATT
GAATAACTCAATCTGATGAGGTGTCATACCGTCAAGTGATCTTGATGCTTTTACCATTGGCGAACGTTGA
AAAAACGGCTCTTTCTTCGTTTCTTCAACGTTCACCACTGGTTTAACCGGATCAGCTATCCAGTTAATAT
TGTCTAACACGGCATCAAACATTACATCTCTCGCACACGTTTTGCTAAATCTTCCCACGCGCAAGCATCG
TCCCATGTTGCAAAAAAGCGGGCATCTTCAAGCATTTGCACTTCAGTTGTGTTTGCTTTATAAATTAGCC
AATCAATACGCTCACTACTAACGTACCAAACCATCTGACCAACCTCTGCTTTCTCTAACGGTCTCGGCAG
CTCAACTTTTACGATGTTGTCATTCCACATCGCTACAATATCTTCATCACCAATATTTCCATCAGAGAGT
TCACGTCCATCTATCTTCCAAGCTTTTTCAAAACTAAAACGATAACCAAGCTCACGACCTTCATCCGAAT
ACATCATTTGCACTGTGTAGCCAAGTAACGCAAAGTCATATATACAACCGTCTTCACTAACACGGTTAAT
CACGCCCTCTGGCAAACGGTGAGCAACAAATGCTTTTTTACCATTACGCAAACGCACTGGCTCACCGGCT
AATGCTCTCTGTAAATCAAACCCTTTCATCACATCACCCCTTTTTCTAAATTCGCTAAATATTCACTATG
CAACTTGAACCATTCTTCAATCTTGTTCATCGTTGTTTTCACGACTTCGCTCATTTCATTTAACGCAAGC
GTTTCGTATTCGTTCAATACAAAATAAAGCAATTCACCCAGTGCCTGATTAATGTCTTTGTGTTCTTCGC
CAAGCGGTCTTAATGACATTCCTTTACTCCAAGGTGTATCGTGATTTTCGATATACTCAACGACTTCAAA
TAACTGATACTTGTTATCTTTATGCTCAATTATCACTTCTGTTCCGCAATCCAAACTGATCACCATGTTT
CCCATATTCATCGCTTACTCTCCCATCTTCTCAATCACATACATCACATAAACAATTCCCAAAACTAACG
CGCTAATAAAAAGCACTCTGATGACACCCTCTAATTCCACTGATACTCTCCTGTTTTCATTTCAAACCAG
CTTTTAAAAAGTTTTTGATGCTGCTCTAACATTTGCTGATAAACCGCTTTTGCTTTCTCAATATCGCCCT
TTTCTAATGCGTGATAATATTGCTCACAAAGGGTTGTATAAGCGCGTGATTGTTCACTGTGTAATTGCGC
AACTAACGCAATGCCTTGCGCTGTTAATTTCTTATTGATGACTAACATTCTTCACCTCGGCATTTTTAAA
ATCTTGTATTCTCACGGGAATAGAAAAAGCGGTAATAAACGGCTTTAATAAACGAATGGTTTCTGCAATC
TCAATGCGTTCTTCAAGACTGTATTTTTCAAGACTGTCTTTCACTTCCCACCCCAAACGCTTTGAGATTT
CAATAAATGTCGCCTGATTATCGCGATAGAATTTATTGAACTGGCGCACGGCTGGGTTAGTTTCCCAATG
CATTTTTGCCCGCACTTCTGCAATGCCTTGTTCGTTGACTTCTGAACTTGTTTTGTCAAATACAGGAAAA
TCGGTGAAAGCCATATTTGCCCCCTTTTCTCTTTCTTACTTACCTAAAAACGCCCAAAAACGATTGATTG
CGCGTTTCACAATGTTTTGTTTTAACGTGATAACATCGTTACTAAGCTCACTAATGTTTCTATAAGTCAC
TTCTTCGTTAAGCACTCTCATATCATTAAATGCCACTTGATTTGCGTTAATGCGAAGTTGTAGTGCTAAC
TGCTTTTCTAAACTCTCAACACGTTGTTGTAGCTTGAAAACATTTACTCTTTGCTTGTTTTTCTCTGTCA
CTTTCTGATTTCTTTTTTGCTTAATCATTGTGCAATTCCTCAAATTTAGGTTGAAAAAATCCCACCGTTT
TTTATTTTTGAAAAAAAACGGTGACTGGTTTATGAATGAAAATTAATGATGTTTATGTTTCTGTTTCGAT
TTCGATTTGACGTGTGTCTGTCTGATCTAAAGGTTTATTCACTCTCATGGCATCTTCGTTGATCTCATAA
TTGGCAATTGCCACTTGTGTGATTTCACTCATCACTTCAATCTTGCAAGCGTTGCAGTTATGACAGAACA
ACAATGTTTTTGAACTGTGCATTGTCATTCTTTCTGATGTGCGAACTTTCAAATTAGAAGAACCACATTT
TGGGCAACGAATATCCACCTGCGCCATTACTTCACCTCTTGTTTTTCTAATGAGTTGATCAATCCATTTA
ATGCTTTAATATATTGCTCACCTTTTTGAATAACTTCTGGGAAACACGCAGATGAACTTAAATGAAAATG
ATATAAACGCTCGTGATGACGAGTTAACGCTTGAAGAACGCCTTGCAATTCTTGAAGAACAGTACTTTGA
CTTGTCGCAATTGCTAATTCGTCAAGATTATCAACTGACTGCGACGCAAGTGATTTTAAATACGCTTTTG
CTTGTTCTTGGTGAGCAAGATGCTGCTTTAAGCGACAAGATACGCAAAAATGCGTTGACACATCTAGCAA
GGCTTGCTGACCACAACCCTGACATGCTTGACGAATTCGGCGAGGTTGTTGAGATGTTCTTTCCAGAACA
GCAGAAACAGGACTAACAACCACGCTTTTGATTTTGATAAGCCCCGCATTGTCGGGGTTTTGTTTTTGAC
ATTTACACATACACACACCTTGTTTATTTAATAAAAAACGTTTTAATGAATTGATTAATACCGTCTAATA
GCTCACTATCTTTTGGTAAATTTGCCTCTTCAATTTTGGCTATCCCCATAAGTTGATGCTGATCCAAAAT
AGCTTTAATAGAATAAAACGTTAAATTCCCTAAATGATTGGCTATCCCTAACAACACAGGAGTTAAATAT
GTTTGATGAATTAGATAATTTTTATCATCCAGCAATTCAGGACTTACATCTTTTAGCAGAGCAACAAGAA
CAGAAAAAGGCACAGGACAAACAGGCAAACCCCACAAGGCATCTTTTTTCTGTTCTTCTGGCAACCCTTG
CAGACTCGCCGACATGGCGGCTCTCTCGTGCGCCCATTCAACAACTTTTGCAAGTTGCGTATTCACATAA
ATTGATTGATGTAACGCTTTTTGCCGCTCATCTTCAATCTCACTACAATCTGCTAAAATCACAGGGTCAA
CACCAACATGCTGACATAATGAAACAACTAGCGATTGCAATTGAGCCAAAGCTTCGGGATTATTTGGAAT
AGTTCGCATACACACACCTTTCACTAATTCACGCCTTTAATCACTGCCCAATCAACATCAGGGCGAATTT
CTTCTGCTGTCACCTTGCCATTTGTGGCTTTAATGATTGCAGGGATATATTTCACATCCATTTTTCCACC
TTTAGCCCACTTATTTACCGCTTGTTGACTCACGCCACAGATACTAGCTAGTGATTTTTGGTTTCCACAA
ATTTTAATAACTCTTTTGATTCCTGACATACTTTCCCCTTTTATGGAAAAAAAACAACTAAAAATGTAAA
TAACAACCAGAATGGTTGTAATTTACAACCAATTTTACCAAAAATCAACAACTGCTGTTGATTTTATTTA
TACTGCTTAGGTTGTAAAATACAAAAAAGAGTAATTTTTATGCAAAATTTATCTGTTCGTCTTCGTAAAG
TTTTATCTGAAAAGCGCTTATCTCAACAGTGGTTAGCTGAACAAGTTGGAATTTCCCAACAAGCAATAGG
TAAAATTTTAAATGGAGGCAATACTACAAAAATTTTAGAAATAGCAACTGCACTAGGTGTTGATGCTCAT
TGGTTAAAAACGGGCAAGGGTTCACGTGATACTTCGCTTGTTGTCAGTGAACCTAGCGCAGAATATAAAG
TGAAAGTAGACCACTTATCTGTGTCTGCGATTGCGGGGTATAACGGTTTTAGCAATGCTGATTATCCAGA
TGTTATTCGTTCAATTTATTTTTCAGAAAACGGCTTACTTGAAATTGTAGGTAAAAAAACAACTCAAGGA
CTTTATTTAATCAGTGTACCAACTGACAGCATGTCGCCAACAATTAATAAAGGTGATATTGTCTTTGTTG
ATGTGAATGTTAATGCTTATATTGGCGAGGGGGTTTATGTATTTGACTTGAACGGTGAAACTTACATTAA
ACGATTACAACGCATTCCAACAGGTGTCATTCGTGCATTATCAGATAACCCACTTTACCCACCTTTTGAT
ATAACAGAAAAATTATTTAATACCGCAGTTGTTCGAGGTAAGTTTATAAGAGTACTACCAATTAATCCGA
AGGATTTGTAGGAATGCATATGGATAAATGCTTTGTTTACATAAATACACATAAAGAAATTAAGGCATAT
TTTATTAAAAACATTAACCAGAAAAATAATGGCTATTTTTCTGGCATGAGTGAGGATTATCAACGATACT
TAACTTTTAGAACAGATAGAGTCATCAAATATTTTGATACGTTACTACAAGCTCAAGAATTTGTTGATAA
TATTCCTATTGAGATTAAAAACAAATTCTTTGATTTAATTAGTTCCCAGTGTAAGACTTTAAGCTCCCAG
TGTAAGACTTTAAGAACTCATTCTACAACATTCTGTTTTACTGGTTTTAAGAAAGCACAAAAAGATGCGC
TTATAAAATTAGCAAATGAAAATAATTTACGCGTTGTTGGTGACGTATCACCTAATGTTAATTACCTTGT
CGCCTGCGAAAATTCAAAAACAATTGGTCCCCGTAAATTAGCCAAAGCAGAACAATTTGGCATAAAATTA
ATCTATGAAGATCAATTTTTTTATATGATAGAAACGGGTGAAATACCGCAATAATCGCCTCCCAAAGCAC
TCTGATGAAAAGAGTGCTTTTTTATGCTCAAAATTTAAATTTGTGAAGTAAGTCACAAAATAAAACAAAA
ATAATTAAAAAAAAGTGTTGACCTTTAATTATTATATGGTACCATATAAACAACTTAAAGGGATAAGCCC
TTAAGTTTAACAAACTAAAAAGGAAAACAAATTATGAACGCACAAATTAAAGAATTCGATTTAAACCACT
ACGCAAAAAGCCTAGAACAAGTAGTAGAGTTCATCAACGAACACGACGAAAGCGGAGTGCAAGGGTTCGA
CTACTTAACAAATAACTTTATCGCAGCAACTTATGCGTTTCAATGTTGTGAAGGTTATGAGTTTAGCTTG
GAGGCTGCCGAATATCATTTAGATATTTTAGAAGAAAACGGCGCAAACTTTGACAAATACAAAGCATTAG
AATTATTAAAATAAGCAATTAACAACGCCCGCGAAAGCGGGCTAATAAGAAAGGAAAAATAAAATGAAAG
CAAAACAAATCACAGTAATCAGTCTAACGTCTTATATTGAAGATAAAGCCGCCGCGGAATATATAAACAA
CGCAATAGCCAGCAGCATCGGCGCGACAGCGTTCAATGCAAAAGATGAGGAAAGAATTATCCAAGCGTTA
GAAGATGAGATTGCGTCTTGTGATGAATCAATTAAAAAGAATTTAAAAATTGAAATTGAAGAAGTAGAAA
TTGATGAATAAAAAAGCCCCTCGGGGCTTTCTTTATGGGAGAAAATATGACATATCAAAAATTAACCGAA
AATACAAAAAATGCAATCGCTAAAAACGCCGCTAAATATACTGCCAAAAACTATGTGCAGAAAAATATTA
AGTTAAAGCCTGAAGTTGCACAAAAGTTGGATCTTTTGTGCAAAGAAAAGGGACTTTCATGCGCTGCAAT
GATTGAAAAAATGATAGAAAATCAAAAATGAGAAGTGGATCACAAAAATAATTAAAAAAAGTGTTGACCT
TTAATTATTATATGGTACCATATAAACAACTTAAAGGGATAAGCCCTTAAGTTTAACAAACTAAAAAGGA
AAACAAATTATGAACGCACAAATTAAAGAATTCGATTTAAACCACTACGCAAAAAGCCTAGAACAAGTAG
TAGAGTTCATCAACGAACACGACGAAAGCGGAGTGCAAGGGTTCGACTACTTAACAAATAACTTTATCGC
AGCAACTTATGCGTTTCAATGTTGTGAAGGTTATGAGTTTAGCTTGGAGGCTGCCGAATATCATTTAGAT
ATTTTAGAAGAAAACGGCGCAAACTTTGACAAATACAAAGCGTTAGAATTATTAAAATAAATCACCATAG
CCCACAGTAGTGGGCTTTTGTCTTTGTTAAAGGGGTAAATCATGATCGGAACGCACGCAACAAAATTATT
TTCATCAAAAGTAAAACAGTCCGCACTAAATGTGGATATTATCGCAGAAATACCTAAATATTATATTTGT
TCAAGCACTATCAGCATGCGCCAAAAATATTGGGCATTACCATTGAGCGCCGCAGAAATTGGCATTTATC
GTGAAATGACAACCGCTGAACGAGAAAAACAACCAAAAAAAGTGCCAGATATTGAAGATCCACGATTAGT
AAAACAGCTACTAGTGCCATTTAAAAAATCTTATGTTTCTGTTTCGCCTGTGCCGTCTTGCGGGGTATTG
CACGAAATTAGCCAACGGAGTTTTGAAAACAAAATATTCCCAATTTATAGAAAGACTATACAGCCAACCG
TGGCGGCATGGTCAACACATGGAGAAATGCTATTAGAGCAAAAAGGCAGAATTGCACTATTAGCAAAGTC
TCTTCGGCATTTTCCGAAAAATAAAAAATCCATTTCGGAATATATAACAATTAGATGTAAAGTGGAGAAA
ATGAACGTATCAAGCGGCATGGCTGCCGTTCTCTTTCCTTCAATTACCGCGATTGGCGGTGCAGTTCACA
CGATAGAAAGAGCTGTTAATAAAAAACTAGATTTTGCACTAGGCTTTAAAAACTTAGACTTTACAACCTC
GGGCAGTCTTGGAAATGCGTTAAAAGGAAAAAAAGTCATCCCACAATTAATTCTTGATGAAATCACAGCG
ACAGCAGATGTGATTCTCTTGCTAAAGTTAGGGCGTGGAGCAAGTGAAGAAGAAAAAAAAGAAGTCTTGC
AATATTTACAGAACAATCCACTTCACCGCATTGCTGGCGGTACAACGTGGGAATATAGCTCAACACTAGA
AACTTATAATGACAATTACACTTTCATTGTTGACTGTTCAAAAGAAGTCGAGAAAGAGCTAGAGCAAAGC
GGAATTGACGTGCTAGATGTGGCGTTTGATAAATATAAAAACAGGGGCGAAACAAACGAAAAGACAGGGC
TTTTTGAGATAACAGAAAAAACAAGTGTGATAATTAATCACACTGGCTATGCGTTTTTAGAAAAACCACG
CATACGCACCAACGCTAGAAACAACTACCCTCATGCGTGGGTGGAGCCTGTTTTTAGTGTAGTAGAACAA
GAAACTTTTTCAAGACGAGCATTCTGGACTAGAAAAGAGAAAAAGTTTGGTGTAGTATTTAGTCACCGCT
GAATATAAGCGGCTAAACAATTTGTATTATTTTGCTTGTTAAAAAGTTTTACCGCTGAATAAGCGGCTTG
TGAAAGTTTAATTCTCTTTTTTCTAAAAGACTTCACCGCTGTATAAGCGGTTAAAAAAGTTATATTTTTA
TTTTTCTTTTAAAGTTCACCGCTGAATAAGTGGAAATGGAAAGCGATCTTCGGGTCGCTTTTTTATTTCT
AGAAAATAAAGGGCTATTAGCCTTTTTTAATTCTCTTTTTTCTTCAACTGCTTTTCTTGTTCTTCTGGCT
TTAACTCAAATTCAATTGTACTCGTAAAACCGCTGTCGGTAATGTTGTGTATCACGCTTGTGATAATCCA
ATCACTACTGTCAATTTCCGTCTTAAACCCTTTTAATTCTGCGGGCATTTCGGGCATTAATTCAGGTTCA
CCGTATGCCATTGTTAAGCTGAATGATGCAGTACCGCGTTTCATTTTGTCAAATGCCGCCTTTGCGCCTT
GAATTGCACTTGCTTCAGTTTTGTAGGTGTGGCGTAGCGTTTTAATCTGCTCACTGTCGCTAGTGAGCGG
TTGTGTTTGCACAAGTACGTTTTTCTTTAACTTGCTTTGTTTGCCTTTTTTCGTCGTGCGATTGACTCGT
TGCACGTCAGTATTTTCATCAATAATCACTTCGCCTTTTTTGCCGTTGTCGAGATTGTGCCAGTACGCCC
GCACGGCTTTGTAGTTGTCACTTTCGTTGATGGTGAACGTGTAGCTGTCGCCACTTTTCTTCGTGATAGT
GATCTGCGGTATTGCTTTCCCGCTTGCTGTTTTTGCTTTGCCGCGTTCTATGAAAAGCAATGCCCCATTC
TTCACAGTGCTGATTGCATCATATTGTTCGGCGATTCTACTCAATAAATTAATGTCGCTTTCGTTTTGCT
GGTCGATGTGTTCGATAAGCTGTGACTTGAATTTGTCGGCACAAATCTCTTTCAGCTTGTTATCTGCGGC
AATCTGTTTCACTAACTCACCGAGTTTGATTTTGTGAAATGACCGCTCTTTTTTCTCGCTCAATGTACTT
TTTAAGTCAGCACTACGGGCCCGAATATTCAATTTATCAGGCGTACCGCTAAACTGAATTTCATCAACTG
AAAATTCGCCTTTTTCAATTAATCCTTTCCCTTTCCAACCAATCGCAACCTCAATTGTGGCATTGCGTTG
CGGGATTGCGAGTTTGCCGTCGTGGTCGCTCAATTCTAAGTCTAACAAATCGGCTTCAAATCCTCGGTTG
TCAGTCAACGTCAGATTGATTAGTCGGTCAGTGACAAGCTGTGTAATGTCTTTCTTATCGTCTTTTGTCT
TGACGATAATTCTAAATGCGGGCTTTCTGTGATTTGTTGCGTTGATTAATTCATCAATTATCATAATAAA
CTCATTACTTTGTCTGCGAGTGCAATCAAAATCGGATCATCTGTGCGTTTCAAGTTCATTGTGAAGTCAA
TCACCCGTGGCGCACCGTCACCGAATAGCTCACTTCTGCTTTCACTTATGCTTTCAATCACGAAAAAACC
GACTAATTCAAACGTAGCCCCATCAATGAGCGGGAAACTTCCCCCGCTGTCTGCCATTAACTCAAGCATT
TTAATGCTAAACCGACCGCCTGTGATTTCAGGCGCAAGCCGTCCGCCAATTGTGACCTTTTCACCCTCTT
TGCCTGTAAATTGCGTTTTCGGCATACCGCCCACAATGCTATTTGTCGGATGTCGCCAACTGCTTTCACG
CTCAAATGTTTGAAAAGGAATTGTTGACCGTGCAAAGACGAACATTCCTAATATTGCTAGTGCTGTGTTT
TGTAACATTCTCACCCCTAAAAAAACAAAAAGTGCGGTCAATTTTGTTCAAATCTCACCGCACTTTGTTT
CATTCTTTAACTCTCAACTTCAACCCGCTGACGTGCTTTTTCCCGCCATTCCATCAATTCACTAAACGTC
ATGTCATCAAATGCCGAGGGTTGCCAGTGAAAGACCATTGCGACATCAGCGATTGCATCCTCAACGCTTG
GTGCGATTAAGATTCTTCCGTTTCCGTCGAGTTCTTCCCTAAAAAACTCACTGCCGCCGTCGCAAGTTCG
GTGAAGTCTTCAACTGCCATTTGTGCAAAGTCCGCTTTGTGCAATTTCGGCACGGTAATGCGTGGCAATA
AGATTTCCATTGCGTTGACGTCAACTTGCAACACATCAAACATTTTTAAGCCTTTGAGTGCTGGCACAGT
CGGTTTCATCACTTGTACTTCTTTGATTTCTTGCTCACCACGTTGAATTGCAACGGATAACGCAATCACT
TTAATTGTTGATTTTTCTTTTTCTGTCATATTTTTTTACCTTTAAAAAATGCCCCTCTCGGGGCGTGGTG
TGTATGTGTTCTTTAATTAAATGCCAATTGCGGCACGATGGTCTGCGAGTTTATCTACACCGTCTACAAC
AAACACGCTGTTTAACATATCAATTTCGATTAAATCTTTGCCGTCAACAATGATTTTGTAATACGTTAAA
GGCACTTTGAATGTTTGTTCGGTGTCATCGCCCACTTTGCTGTTTCCGCTGTCAATTTCCGTAAATCGAC
CTTGCATCACAAGTTCAACAGATGTAACCTCTTCTGTGTCATCACGCTGATATGAGCCAAGAAAACGCAA
TGGAATGCCGTTGATTGACCCGCCGAATTTTTTAATTAATTCGACCATGTAGCCACCGGCTTTAAATTCC
GCTTCGAGCTTTTCAAGCCCGAGATTGACATCCACCGAACCAATCATACCGCCCGCGCGAAATTCTTCGA
TTTTCATTGCTAATTTTGGTTGAGTCACTTCCGTGACTTCGCCGAGATATTTGTTACCGTCGATGATTAA
ATTCATCAATTTAAGTTTGCGTGGTAAAGCCATTTTCTACCCCTTACGATGCTAAACGATTTGAAAAATC
AACAAGGTATTCATCAGAAATGTACTGATTAAAGCCTAGCTGTTCGAGCGGTGGTACTGGGTGATAATCA
TAAGAGATCAACAACTTCGCATCTTTTAAATTCGTTGCACTGTTAAGCTCTTTATTAAGCCACGCGTTAC
CGCCAATTAAGTAGCCTTTTGTGGTGTAATCACGCCACTTCGCATTGATTGCTTCAATAATATCTTTCAC
TAGCGTGACAGAAATATCTTTATCCACTGCCCAATCAAACGCCCCTGCAATCGTATCTTTTAAGATTTGT
GCAGTGCGGGTGTACACTTCAAACTTGAATAATGGATCTTCTGCAGTCGTGCGTAAGCCCCAAAAACGAA
AGCCATTATGATTCACGCAACACGTGATGCCTTGTTCATTGAGATAGTTCACATCAGTCGAGCTGTCGTT
AATGTCAAAATAGAGTGGTTGTGTGACACCGCTCACGCCATTAATGCCTTTATTTGAAATAGACGTATGC
CAGCCCTGTTCTTTATCAAGATATGCACGCATTGCCGCCGCACGAGTGACGGCATAGTCAATCTCAACTT
TTGATGTGTTGACATTAAATGACAGAAAATCGCCCATGATCAGCATGACTTCACGTTGTGAGAAGTTGCG
TTTATATTGCACCGCTTGTTCTTTCGTTTTACACCCTTGACATGAAATGTAAGCAAATGCGTTGAGTTTG
GCGGCGATACTTGCAAGCTCTGTGGCCACTTCTTTTGTGTCGAATTTTGGCACACATAAAATACGTGGTT
TGATACCGAATTTGTTTTTCGCAATCAATAACGCCTTCAAGCCTGTGTACTGCCCTTCTTCTGTGATTGT
GCCAATAATTGCCGTGTTCATTTCACTTGCTTTTGTTTCTTCGTCTTCTTGCGCACTTTCTTGCACTCGC
ACAACAATCACTTTGCAATTGACTACATCAGAAATCCCGTCAAGCGCACGTGAAAGCGTGCCTTGTTTTC
CAGCCTTGCCAATTGCCGCTGCCACGTTTGTGATGAGAACGGGTTCATTGAGTGGGAATGTTTCATTGTC
TGCGTCATTTGCAGTACAGACAATACCGATGACTGCGGTTGATAGACTTTGAATTGTGCGAATTGCTTGA
TTGATTTCTGTGACTTTGACACCATGTAGATATTCTTCAGACATAGATCGCCCTTTTTGTGTATGTGTTG
TAAATTGACGTCTATTGTTTAAAGAAAGTGCGCTTGTGTCTAACTGTTGCCGTTGTGAATATGTAATATA
CAAAACCGCACTTGTAGCCAGCCGCTGTTGCGAGCCATTAAAACTGCGAAAAATTATGCCTTCAAAAAAT
TCTTAGTTTTAGTGGTTTATTTAGGTTGCTTGTCGCCCAAAGTAAGCGGTCAGTTTCGCTTCAATTTCTG
CAACATTGCCTTTGTAGTTTTCGTTTAAGTAAGCACTTAATGCCCCTGAATTGATGCCTGCTTCTTTAGC
AAGCTTGGCCCTTTCGTACAATTGAAATAGTGTTTTACTTGTGCTTCCGTAACATCAGTTAGCTCGATTA
AATCCCACTTCAAGCTATCAGAAACATCAATTTCTTTACAACGCACGCCACCGTCACGAATTGAAGACGA
ATAACACTCGTACGTCACTTCTGTTTCATAGTGATGCCCACTAACAAATCTTTTTTTAGGGCCCCCTCTT
TATACCTTTAGCATGCCAAATACATGCGTTCCATCGTCAAACAAGGTGTTTTAACACATCAGCATGGTTG
CCCGCATGGAAACTGTGACGATAACTCAGCATAATAGCGCCTTTCGAATACAACTAAGTAAATCGGTATT
ATAAAGATTTTAGGGCTGACGTAGATTATCCCTAAATATCACACTATTTTCGCAGTGTTTTTAACTGCTC
TTTCGGTGTCCCAAAGTTAAACCGAAATTCACATTCCTTCAAGAATCAAGGAAAATTTTTTCGGTCAATT
CCGTTGTATTTTCGGAGTATCCGTTTTGCTTGGCTCCAGAAATTTTCTATGCCGTTGATGTGGTTTTGTT
TTACCGCAAACAGTTCAGAATGATTGCTCCGTTCGTGATGAAATTGGCTCATATCCAGAGCATCATAGCT
TCAGTATCTGTATAAACCCAGCTGCCAGGCTTGATTTTCCTAGTAATTACAGGCATTAGCCTCTCTGCTT
TGGTATTTTCTACCACCACAGTAAATACCTTCACTTGTCGTTTTAATAATCCAAAAACAGCCACTTTTCC
ACCAGCTCCACGCCCCCTTTTTCCTTTGCGATGACCACTAAAATAACTCTCATCAAGCTCAATTTATCCA
TCAAAAATTTTATCAGCTTCAAGTGCTAAATGGTAACTAATGACTTCACGAATTTTGTGGTAAAACAAAA
TTGCTGAATTAGCCTGAATGCCAAGTAAATCAGTTGCTGCTCGGGCTGTAACTTCTAATACAAAAAATTC
AAGGAGCTTTTTCTGTATAGATTTCTTTAATTTACAATAGATTATTTTACTTTTGTAGGCTAGCATATTT
GC


>3	 1860267-1881528
CTACAACAAAACCGAATACCAAAATACTTTCCCAATCACTACAATTTCATCTAGGTTTACTATTTCATCT
GGGTATGATGTTGAGTTAAAACTTCTGATCAATACTTGCTCATTTGGCATTTTGTTTAAAATTTTAATGC
GCAATAATCCGCCATGATTGATTGCATAGATATTGTTATCACGAATAACTTTATTCCCCATATCTACACC
AACAGTTGCTCCATCTGGTATTGCAGGTTCCATTGAGTCACCTTCTGCCACAACACAGACTGCATTTTCA
TATTGCACACCTTGTCTACGTAATGTTGCTTTAGAAAAGCGCAATTTAAAATTGTTATAGTCCATGATGT
CATCTGCAAATCCATTACCAGCTGCAAGCCTAATATCTTGTAAAAATGGTACTTCGATATCTTCGTCATG
AAGTGGGGTATTGCGATCCCATAAATCAAATGAACCAATATCTTTTACGTTAGATTCAATACTGCCTTGT
TTTATATCTAGGTAAAACGCTGGCATTCCATTTTCACTTTCTAATCTTCTTGCTGCCTTTTCACCAAATG
ATGGCGTCTTCCCACTAATTAACTGAGATACATAACTTCTATCTTTTTCAGGCACAACTTTGTCTGAAAA
CCATTTTTTTAGATTTTCTCTTCTTACCTGTGTTAGTTCGTTTTTGTCTAGATTCATAAAGTACCCCTAT
TCAGTTTAATGATATTTAGTAATAACTAAACTAGCAAATACTAAATAATGTTTACTTTTGTATTTATTAA
ATGCTAAACTATATTTAGTTTTTAATGCTGGAGGTGAAATGGAACTTAAAAACTACTTATCAAATCGCCC
CCGCGGATTCAAAGCTGAGTTTGCTAGAAAGCTAGGCATTTCAAAGTCATTTCTTTGCCAGGTCGAAAAA
GGATATTCAAAAGCCCCTATTGAGCTAGCTAAGAAAATCGAAAACCTAACTAGTGGGGTAGTAAAGAAAG
CAGATATCCGCCCTGACGTATGGGGTTAACTTACCAACTAACTAAAAAACAATCTTCAAGAAAAGGAATT
ATTTTTCATGAATAGCAAAGAGATACAGAGATTGTTACACCGAGATTGTAAGAACAGCTCGGGTGGTATC
ACTTCTCTTGCTTATACGTTAGAGAAGTCACCAAACATTCTTAGCAACAAACTCAATGTGGATTGCGAGC
AGAACCAGCTGAGCTTTATCGAAGCGATCGAACTTATCGCCACCGTTCAAAGCAAGAAAACACTCTCCGC
TATTGCAGCACAAATCGATCATATCGTTGTGCCTATGCCTAGATGTGCTGATTGCGGTCAAGACGTTCTA
GCAAGATTTCTAGACATCGCGGAATCAAGCGGAAGAATTGGCAAGGAGATTAAAAGTGCGGTGAGTTCTG
ATTCAGAGCTTGGACGTAATTTATCTCAACGTGAGAAACAAAGAATCTTAGCAGAAGTGGAGCAGTTAAT
TGAGCAAGCTATCTGTTTGAAGATGGAACTAGGGCAATAAAAATGCCACTGCGGCAACAGTGGCTTCTTA
AATCAATCAAAAAATACAGGAGTATTTAATGAGTAAATTACTAGTTATAGAGAATACAAAAATTAAGCAA
GATAGTCAAGGTAGATACTGCTTAAATGATTTACATCGTGCGAGTGGTGGAAATCCCACACAGGCACCTG
CTCAATTTTTTAGAAATAAATCAGTTAATGATTTTGTTCAAACCTTGACCGATATGCAAATTTGCACATC
GCCTGTAAACACCATTAGAGGTGGTGTTGAGCAAGGTACTTATGTTTGTCGTGAACTTGTTTTCAAGTAT
GCAGCTTGGATTAATCCAGAATTTGAGGTGAAAGTGTATCAAGTATTTAACGCTTATACACAAGGTGAAC
TTCAAGCAGTAAATCAAATCCCCAAAAGCTTTTCTGAAGCGTTGCTTTTAGCGGCTGAATTACAAGCTGA
GAAAGAACGCAATGCTCCAAAAGTTGCCTTTGTCGATCACTACGTGGAAGTTGGCACTAGTAAATCACTT
CGTGAAGTCGCCAAGATTCTAAAAATGCCAGAAAGAGCAATGATAGACCGCCTTATTCAAGATCGCCTTT
TATATCGCCAATCAGGCGCGTTACTGCCATATCAAACCGCTCACTCACGTGATTTATTTACCGTGAAAAC
AGGCACAGCAGAACGCGGTCACAATTACACACAAACCCGTGTAACAAGCAAAGGGATTGAATATATCGCG
TCACGTTACGCTTCGGAGTTGATGTTATGAGATTTAACAGACCTGTTCGAGTAGATGAATTAATTCAGTA
TTACCTATTTCAATTGTTAGCAGAGTTAGACGAGGTGATTTTCGATGAGAGCGAGTGAAATTTTAAAACA
AACTGGTCGTTCTATCGCCTATCGACCAGCGTTAGCCAAGCTATTTGGTGGCGTAACCGCAGAGATTTTC
TTTGAACAAATTTTTTATTGGCAAGACAAAGCCGAAAATCAAGAATTGGGCGTTTATAAAACGCAAGCTG
AGCTTGAAGAAGAAACGGGATTAAGCCGTAAAGAGCAAGAAACAGCACGTAAAAAACTGCGTGAAATTGG
GGTATTAATCGAAACGCATAAACGTCTTGAACACCGCATTTATTTCAAAATTGACATGGAAAAACTTGAT
GAAGTTTTATCAACATTGGCTGATGTACAAAGTGAACATTCCCGAATGCCCGAAAGTGACATTCGGGAAG
AACCGAAATGTACATTCGTTAATACACTAGATTACAACACTAGATTACATACAAATACACCCCTTACCCC
TCAAGGTGAATCAGCTAGCGCTGATGATGTGCCAGTTGCTGAAAATAAAAAACAACGTTCACTGAATATC
GACTATGTGGGAATTGGAAAAGCGTATAACGAGTGCGTTATGGAATCTGGGAAAAACTTACCAATGCTTG
CAGACCCTGAAAATTTAAGTCAGGAAAGAAAACGCAAAATCAAAAAATTGGCTGATGTCATGAAAAAACG
CTTTGGTTCTTGTGATGCAGAAACATTCAGAAATTATTTCCTCGATTTCATGAGGTCCGCAACACAATTT
TACTTTGGTGAGAACGATCGTGGCTGGCGTGCTGATTTTGAATATATCTTGCGTGAAAAAGTTATGGATA
AAACAATCGAGGGATCGCTATGAAAAACACGACGTATGATCTTGAATACAGTTTAATTGGTTCATTTCTT
GCTGGTGGGTTAACAGCTCAAGCTCGTGAAGTGATGACATGGTTAGAGCCTGAGATGTTCGCCACTTATC
AACTCGGTTCGATATATAACAACATTCGCAAACAAGCACGCAAAGACAATGTAATCGATATTATTTTATT
ACACCAAGATTTTGGCGAAGACTTTGCCAATTTAGCGGAGATTATGAAAAACACAATCACATCCGCAAAT
CTTACGGGTTACGCACATAAAGTGCGGTCGTTTTGGGTCAATCGTACTGCACAAAAAACGATGCTTGAGA
TGGCATCAGAATTATCAAAAGCAAGAGATGAGCAAGCAGAAAAAATTACAGAAAAAGCACTTTCTGAAAT
GCAAAAGCTTTTAAGCAGCAAAGTTGAAGTTAAGCCTGTCGTTATGGGTGAGTTAGTTGATGAATATATT
GATGTTTTAGAAAAACGTAGTAAACAAGACTTCAACTCAAGACTTCTTCATACAGGCATTGAGGCTGTAG
ATAACATTTTAGGTGGTATTAATCCGACCGATATTGTTGTCATTGCTGGTCGTCCTGGAATGGGTAAAAC
CGAGTTTGCTTTAACGCTCACTCGCAATATTGCGGAGCAAAAAGGTGCAGTCTTATTTTTTAGCTTAGAA
ATGGCAAATCAACAATTGATGGACCGTATTTTAAGTGCCAATGCAAATGTTCCAGTTAGAAAACTCCGCA
ATCCAAATAGCATGGATCAAACTGAATTTGGTCGAGTAGGTGATGGGCTAGGGAAAATCAAAGATCACCA
CATTTACTTTGTCGATCGTGGTGGTTTATCAGCAAATGAGATTGTATCTATCACAGAAAGTCATTTAAGC
AACACAGGACCACTTTCCGCAATCTGTATTGACTATCTTGGATTAATGAATCACGGCTCGCTTAAAAATT
CGAACAAAAGCCAATTAATTGAGGATTCATTAAGTACGCTTAAAACGTTCGCTAAAAACTTTAATGTACC
AATCATCTTACTAAGTCAACTAAACCGTGAGGTTGATTCTCGTGGTGATAAACGTCCTCAGAACTCTGAT
TTAAGAGATAGCGGTTCAATCGAACAGGATGCCAGCCAAATCATTATGCTTTACAGAGAAAAGGCATACA
AAAAAGACAGTGATAACGATTATTCAGAGGCAATTATCACTAAAAATCGTTTTGGTGAACTTGGAACGGC
TTATATGAAGTTTGATAAAGGGCATTTTGTAGATTGCGATCAAGCGTTGGCATATCAATTTGCTAATGAA
AAGCCAGCACAGCAGATGGAATTTAAGAATTATGCTCGCAGAGGTGCCGCATGAGTATTCAATTCAACAC
GAATAAAAAATATCAAATCATCTACGCCGACCCGCCGTGGAGATTTAAATATAAAACGATTGGTTTTCAG
TGGTTAAAAACAAATAAGAAAAACAAAGATACATTCTTTTTTGGTCTTGGTCGAGGGACCCGTGGAAATA
CGGAGTGCTGCCTGATCGCAACAAAAGGAAAACCTAGCCGAATTAGTAATAAAGTTAGCCAATTAGTCGT
TGAGCCAATCCAGCACCATAGTAAAAAGCCTGACGTTGTGCGCGAAAAGATCGTTGAGTTAATGGGTGAC
TTACCACGCATTGAATTGTTCGCACGTAACACGACTGATGGTTGGGATGTATGGGGAAATGAAGTTTAAG
GAGTAAATATGAGAATAAAACCAGTTAGCGTAGCTTTTGTTGTGTATCAAATTGTATTTAATACGACATT
TTATCTTGCTGTGTTTCACGGCAATGACGGTGTAAAAGAGCTAATGAATTATATCTTTAGAATTTTAACT
GCAATCTGCCTTGCATCTGCCATCTTTATAAAAAGAAGGGAATGTGTAGAGAGTGGTGTTTTAATCTCAA
TAAATCGTTTTTATGTGAATGTCATTTCTTCACTTATCACATCTATTGTCATTGCTAGCGCAGGGTTGAG
TTTTATTGCTGTGCTGTATTTCATTTCTAAGTCTATAGGAGATGCAAAACTCGCAGATATAGAAGAAAAA
TACAGTTAATGCATTAAAAGGAATTTTAAAGTGGCTCATAGTGTAGATGACATCGTAAAAGCTCACGGCA
AGCGTTATAAAGCCAGACTTCGTATTCAGGTCATTAAGATGGCTGGTGGATTACTTGCACCGCTTGATGA
GCGTGAAGCAGAAGCTTTGCAGTCATTAAAGAATGGTGAGCAGTACGAGATCGAAATCATCCGCACGCGT
AATCCATCATTTCACAGAAAAGTCTTCGCATTTTTTAACTTCTGTTTTGAACACTGGTCCGCAGATAAAA
CGGACTGGAAATACTTTGATGAGAGAAAGCAGTTTGACACTTTTCGTAAAAATCTCACTGTGCTTGCGGG
TTTCCGTGAGGTCACTTACACGATTGATGGCAGAGTGAGAGTAGAGGCTCAAAGTTTGAGTTATGGAAAC
ATGGATCAGAGTGAGTTTGAGCAATGTTACAAGGCGTTGATTAACGCCGCATTGAAAGAGATTTTTAATA
ATACGACGGACGAAAATACGATCAATAGACTTTACTCATTTTTCTAGTTTTAAGTTATTGATTGTATAGG
ATTTTAAATTTTAGGGTGGGTCAAAATAGCAAAAATACGATCACCCCTCAGGAGATAAATAATGGAAGAT
TTTTTTTATATCGCTAGGTATGTTGTTTCTGGGCTGTATGTTGAAGGGTGATTTTCTATGAAGACGGAGT
ACAAATGCCCTAAATGCGGTGGTGAGCTTTCTGATTTGTGGGATGGTGAGCCTGTAAGTGCTTTTATCGG
TGAGTGGAGTGACGATCGTTTTCGCTGTGAGGGTAGAGTTGTCGCAGTGGGAATTATGGGGCCACAACGC
ACGAAATCTTGTGGGTATTTTGGTTTAGAGGATTTAGGCATTAAGTATCAAGAAGATTAGAGAAAGGAGA
ATAAAAAATGAGAAAAACAGCACTGGCACTACTTGTTGAAATGTATGTTTTAGGTCTTAGAGAGGGCTTG
GACGGTAATGACTAAAAAAACAAAGCCATTAAATCGCAAATGTAAAATCTGTGGCGAAAAATTCCAAACC
AACTTCTTTAATGTGCAATGGTGCAGCCCAGAATGTGGCGTTAAGTTAGCAAGACAGCGATTAGAAAGAG
AGAAAGAAAAAGCAGCCAAAAAACGTGAAAAGGAAGAGAAAAAACGAATTAAAGAAACTAAAGAGAGAAT
GAAAACCACAACAACATTGCTCTCTGAAACACAAAGTGCAGTTAATAAGTACATCCGACTAAGAGATAGA
AATAAGAGTTGTATTTCGTGCGAGAAATCGCTTGTAGCGGAGCAATTGGGTGGCGGGTTTGATGCTGGGC
ATTATCGCAGTCGAGGTAGTGCGCCACACTTACGGTTTTACACATTGAATATTCACGGTCAATGCAAGAA
ATGCAATCACCATCTAGGAGGAAATTATCATCAATTCAGAATTGGCTTAATTGAACGGCTTGGAATAGAA
AAAGTCGAGCAAATAGAAGCAGACCAAAGACCAAGACACTATTCAAAAGATGACTTGAGACGGATTAAAA
AAATCTTCAATAAAAAAGCAAGAATGTTGGAAAAGCGTAAGGGGTTTTAAATGAGAGCTATTGAGTTGTT
AATTAAAATTATGCACCCAAAACATATAGACATTGAAAAAACAAGTCGAGGGTTTTGCGGATTAGATCGA
GATCAAATTATTTCATTGTTAAATCAAGCGGAGAAAGAGAGTGTGTTAGGTTATCACTTACTCTTTACTA
AATATGCTGGCGATAGCGATTCTAGAAAGATTATATCGGAATATATTAATCAGTTATTTTCAGATGCAAC
AGAAAGCGAGAAAACGGGATTAAATTATGTTGTTGATATCATTTCAGACATTCCCTTGCCAACACAAATA
AAACGCCTAAAATCGCTCAGAAATCAACATTTACGCTCAAAATTTTCACATATCGAAGCTGCTAAGAGAG
CAAGTAAGATAGCAAAAGAGAACAGTCTAGAAAAAAACAGTCTCGAAGCTCGTCAGATCCGAATTCGTGA
ATTTAACGACCTAAGAAAATCAAATATGTGCCCTCGCTGTCGTGGCACAGGTGAGATCGGAAGAGTGCAA
AAAACACAATGCCCGTCTTGTGAGGGTAGGGGTAGATTAATCGCCAACATAAGCATGATAAAAAAATTGG
TTGATTGTGACGAATCAAAACTTATTGAGTTTGAACAGCTTTGTTATCGTGAAATGAGTAAAGCTGAAAC
TGCGATTAAGGATAGATTAAAAAAAGAAATAGAGGATTAGATCACAAATTAAAAATCTTACACTAGGAAT
CATTATTGACATCCTCCCCTGCCTAAAGGCAGGGGATTCCTACTAGCTCCCACAGCAAGCTGTGGGCTAC
TCTCGGTGGGTTTCTACTGCTGATCTCTAATAAAACATTATCATACGGTAGTAAGCCACGTTTTGATACT
ATAATGAAAATTACGCAAGCACTAGGTATTAAACTTGTCCCCATGCACATCTAAAAAACCGCCTGTGTGG
CGGTTTATTGTATTGATTGGTGATTTTAAAGAGTGAATATTGGAACATTCACAGAACCATATCCCCCATT
TGACAATGTGGAAATAATAAACGCTCTTGAATAAGGATATAAAACTCTGTAAATTAGCGTAGATATTAAT
CTAGTTATGGAGTTTTTATGAGTAAAGATTTTAAAGAATTCTTACCTTGGCTTTTATTCATCGCGCTACT
TTTTGCGATTGCATATGTAATTAATTTAAATGATGAAGTGAAAGCAAAAGAAAATTTTCAATTTGAAGTT
GAGCAATGCATGAAGAATTTGCGTAAAAACTACAAAGAATGTAAAGAAATAATTTACGAAAGTAACTAAA
AGTTTTTAAGCCCCTTGACCTAGAGGGGCTTTTTATATTTAGAGATTAAAATGTTAAACATCGTATAGGC
AGCTTAGAAAAAACTCGAGAGTTCCTGTACCAGAAACAACTGTTAACTGCCGTATAGATGGCTTAGAAAA
ATACTGCAAAATTTGACTTTTACTATTTTTAGGGTAAAATCTCTAATAATAGCCAAATTGTAATGTATTT
TACTTTTTTGGCTTTTTTATTACCTCAATTCAACCAACCAATCACCCCAAAAGGTTTTACTTTTTTGGGG
TTTTTATTACCCAAAAACAGCATGTAAGGAAATGTTTATGCCCGAGAAAAGTCCTGATGTTTGGGCAATT
ATTTGGAATTTTATTGCATTCAATGCTAATACGATTCAAGGTGTTTTTTCTGCCATTTTTGTTTCTGTTT
TGCGTATAGGGTTTATGCGTAAAAAGATATCTGTCTTCCACAAATTACTTGATGCAACACTCTGTGCCTC
TCTGGCATATGCAACGATATCAGCAGGAAGTCATTTCTTTGGACATTCTGAATACTCCCAATTCATCGGA
ACTATGATCGGTTTTGTTGGGACAGAAAAGATCCGAGAGTTTTTATTTAAATTCATCAATAAAAAAGTTG
ATAACAGTTCAATTGGTGGTGGATATGAATAACTTTAAATTTGGTAAACGTAGTGAGCAATGTCTTGTTG
GCGTTAAACCTGAGTTAGTAAAAGTCGTTCGTTTAGCCCTTACAAAAAGCACGGTAGATTTTGCAGTAAT
CGAAGGTGTTCGTACAAAGCAACGACAAAAAGAACTCTTAGCCAAAGGTGCGACTAAGACAATGAATAGC
CGCCACTTAACGGGTCACGCTGTAGATTTAGCCCCCATCATTGACGGACAAATCCCATGGCACGATAAAT
CTAAATTTAAAGAAATCGCTAAGGCAATGTTTCAAGCGGCGAAAGAACTAAATGTCACTATTCGCTGGGG
TGGTGATTGGAATGAAAATGGTAAATCAGAAGACGAGAAATTTTATGATGGTCCACATTTTGAACTTCAT
CGTTCAGTTTATCCGTAAGAAAGTATTTGGCTTTTTGTTTAATAGTCAAACCAAAATCTTAATCACGCTA
ATTGTCCTACTTACTATTATTATCGGTTTCCAATATTTTTCAATCATCAAGTTGGAAACTAAAACGATCG
AACAAGAAAAAACAATCTCAAGCCAAAATACCACAATCAAAACACTCAAACAGCAAGAAGAAATAAACAG
ACAACTCACATTTGAAATCAGCAGATTAGAAAGTGAATCACGGAGTAAATCTTATGAAGTTATCGAAAGC
ATATCAGAACAAGAAAAGACTTCTAGCGGTTATAACAGTAACGCTCCTCGCAGCATTATTGAGTTCTTGC
GCAAGTAAGCCAGTTATTCAGGCTTGCCCGCAGATTCCAGCGGCACTTCTTGCGCACTTAGATAAAACAG
GTTTCACAGGACAGACGTATGGTGACGTTTCTAAATACGCTGTCATTCTTAAACGTGAAAGAGATGTTTG
CTTAAATCGTATTGACAAGATCCGAGAGTGGCAAACAGAAAATGCACAAAATTAATTAGGTGCCCGCATT
AAGTGGGCTTTTTTATATCTCGTTTATGGCAAGAATTAATTGGAAAGCACTACAAATAGAATATATCAGA
GCAAATGCTAAAACTGGTGTATCTGTAAAAGACTGGTGCGCTAAAAAAGGACTTAATCTTTCAACTGCGA
AACGCTATATAAAAAAGCCTGAAACTGTTTTTGAACAAGCAGAAAAGTGCGAACAAAATTGCGAAACTGC
GAACATAGAAAAGCAAGATAAATCAAAAGATTACAGTGAAAACTGCGAAACAAATTGCGAATCAAACTGC
GAAACTGCGAAACAAGAAAAAATTTCGCAAATTAATTCGCAAAAAGCTCGAAAACACGGCGGTTATTCTC
GTTATTTTAAAGATGATTCTGATTTTGGCATTGTTAAAGATTTTAGTTTAAAAGATGAAATCGACTTAAT
GCGACAAAGAGCGGTAAGCGCGGTTAAGAGTATTGAGAAATACACAGCACTTTTAGAGGAAGCAGAAAGC
ACAGAGGATAAAGAGATTTACTCAAAATTAATTGATTCTGCTGATAAAGCATTAGAACGGGCAATTACAA
GAATTGAAGCATTAAATTACACAGATAACACCATTCTCAATATCAAAAGCCAAATTGAATATAGAAAAGC
GCAGACGAGAAAAACACTTGTTGAAGTAGATAAGCTTGAGCAAGAGATTAAAACGAAATCTCGCGGACTT
AAAGATTCAGTCGTTTACAACATCGAATTCTAATAATGCAAATCAACTACAAAGCATCAGCGACGTTTAA
GAAAATCCATCGCTTAAATCCGTTCGTGCTTGCTATTCGTGGTCCTATCGGTAGTGGGAAATCAGTTGGT
TGCGTAATGAAGATGTTCCAAATAAGCCTAAATCAAGAACCAAATGCCGAAGGCATTAGAAAAACACGCT
GGGCTTGTATCAGAAACACTTATCCGCAGCTAAAGGGGACTGTAATTAAGACATTCCAAGATTGGATTCC
ACAAAGTATTTGTCCGATTAAATACGATTCACCCATTGTTGGTGTAATGAGAATTCCACATCCTGACGGT
AAGACAATTGTTGAGGCAGAATTCTTTTTTCTTTCACTCGATAAGCCGAAAGATATCGACAAATTAATGT
CATTGGAATTAACAGGTGTTTGGATCAACGAAGCGCAATTTATGCCATTGGCCATAGTTAACGAAGCAGT
GAGCCGTACAGGTCGTTATCCATCTATGAAAGAGGGTGTAGGTGCTACTTGGTCAGGAATGATTATGGAT
ACCAACTCGCCTGATGATGATCATTGGTGGTATGAGTTTGAATGCGGAGTTGATGAAGAAACAGGAGAGC
CATTAAAACCATCTAATTGGGAATTTATCACGCAACCAGGTGCGTTAATTGATATCACAGGCATTCCACA
TGACAGTTTAAGTAAGGAAGTAAAAGCCTTTATTAAACAAGGTTTGTTTGTTGATTATAAAGGTCGTCGC
TTTGTCGCCAATCCGCTTGCTGAGAACGTTGAGAATCACAAAAAACAATATGAGTACTGGTTCGATAACA
TTCAGGGCAAAACGTTAAACTGGATTAAATCACGCATCTGTAATGAGTTTGCAACAGTACAAACAGGAAA
ACCAGTGTTCATAGATCACTTCAACAAAGAATTACACGTTTCAAAAGAAAAACTTGTACCAGTCAAATCG
TGGGAAACATTTATCGGTTTGGACTTTGGACTCACTCCAGCCGCAATCATCGGGCAAATTGCACCGATCG
GACAACTTCGTATTGTTGATGAAGTAGTAGCAACAGGAATGGGGATTGAGCGATTTATTACAGAACAACT
TTCCCCTCTTTTAAGAAGTAAATACGCTGATTGCAGTATTCGCGTGATTGGCGATCCTGCTGGTGTGCAA
CGTGCTCAAACTGATGAGCGTACTTGTTTTCAGTTATTGGAAGAGTATGGATTTAACGCACAACCAGCAG
ATACGAATAATACAACAGCGCGATTAGAAGCAGTGCGTTGGTGGCTTTCTCGTTTAGTCGGCAGAGGGCA
GCCAGCAATGCTAATTAGCCCACACTGCAAAACACTTATTAAAGGTTATGAAACAGGCTACGCATACCGT
CAATTAAACGTAAGTGGTGAAGAAAAATATACCGAAACGCCAGATAAAAACCGCTATTCACATCCACACG
ATGCAAACCAATATTTATGTCTAGGCGCAATGCCAACAATGTTCAAGCAACAAATCATCAACGTCAAATC
ACATAATCCAATCAGCTCGAAAACAGGATATTAGAAATGTCAGAACAACTTGTAAATGCAGTAGAAAGCT
TTGGGCAAACGCTACAAAGCCGATTAATGGAGCAAATCAAACAACGCCAACCCATAGTTCAACGATGGGT
AACTGATATGCATCAATATCGCAATCAATATGAAAAGCAATCTAGCACAAATAAATCAAAAGTATTTGTG
GGTTATACGAGATCGAAAACTGACGCATGGTCTGCTCAAATGACAGATATGCTATTTCCGAGTGATGATA
AAAACTATGGTATTTCACCAACACCAATTCCATCCATTGCTAACCTTGCCAAAAAGCCTGATTCGCAAGA
TCCAATGCAAATGCAACAAATCCAAACCGCGCGCCAAATAATGCTAGATGCAAAAGAGCGCGCAGAGAAG
ATGGAAAAACTCATTGACGATCAGTTGTTAGAATGCGATTACGCAGCAGAAGCACGTTTAGCTTTGCATT
ATGCTGCGGTACTTGGAACGGGCATTTTACGCGGTCCAGTTCTTGAAACAGTGGAGGAAAGAAGTTGGAA
AGATGACGGCTTGGGGAATTGGTCAGCTAATTCTTCAATTAAAAACAAACCATCAGTGAAAGTCGTCTTG
CCGTGGGATTTTGTGCCAGATATGACTGCACCTAACTTAAAAGAGTGCCAATTTGTGTTTGAGCGATCTT
ATCTTACTAAAAAACACTTGCAGGCATTAATTAATAACCCTTATTACTTTGAAGAAGCAATTAAAGAATT
AATCGAAACGGATGCAAAAGATACACATACTTCTAGTTCTGATTTAGACGGTTATTTAGACACGTTACGC
ACATTGTCAGGATTAGAAAAAGCAACAAATGACAAGCGGTATGAGGTGTGGACTTATCATGGCGGTATTC
CTGTATCAGTGCTTGAACAGGCGATCCAAGAGCTAGAAAGTGGCGAACAACTCAAAATTACAGATGCACA
AAAAGAAAGTGGTGCAGAGATTGATGGCATTATTGTGATGTCTGGGAATGGTAAGATTTTAAGTGTGAAC
CTTAATCCTGTAAATGCATCTGAATTCCCATATTCTGTCTATACTTGTGAGCCTGATGTTGCTTGTGTGT
TTGGTTTTGGCATTCCTTACCTTTGCCGTGATGCACAAGATATTCTCAATACCGCTTGGCGTGGAATGAT
TGATAACAGTGTGATGACAATCGGATCGCAAATTGTCGTGAACAATTCTGTATTGCAACCAGTTGATGGT
AGTTGGGAAATCGCACCGAATAAAATTTGGCGAACCAGTGATAGAGCGACAGCAAACGCACAGTTTGAAG
CGCAAAGAGCGTTTGGGGTATTTGGTTTCGATAGTCGTCAACAGGAATTTGCTAATATCATTCAGCTTTC
TAAGTCATTTATGGATGAGGAAAGTGGGTTGCCGATGATTGCTCAAGGTGAACAAGGGCAAGTGACACCA
ACGCTTGGTGGTATGTCTATGCTGATGAATGCGGCAAATGCAGTTCGCAGACGACAAGTAAAAGAATGGG
ATGATGCTGTCACTAAGCCACTAATTAGACGTTTCTATGAATATAACATGGTTATGAGCGAAGACAATGA
AGTGAAAGGCGACATGCAAGTGGTGGCTCGTGGTACGTCTGCGTTGTTGGTGAAAGAAACCCAAACCGCA
CAGATTATCGACATTTTCCAGAAGTTTGGTCAGCATCCACAACTGATGCACGCTTTCGATTGGTACGACG
GTGCTAAAACGCTAATGCAGTCTATGAGCATGGGGACACAAACGATGCTTATCCCTAAAGATGAGTATGA
GCAGAAATTACAGCAAATGCAACAGTCAGAAAGTGAGCAACCGCAAGATCCAGAAATTCTAAAAGCACAA
ATGCAAATGCAGTTAGCACAACAGAAACAACAGCACGAAATGCAATTAGAGCAAATGAAAATCCAACATC
AATTGCAGTTGGAGCAAATGAAAGTCGCAATCAAAGAGAAAGAGTTGGAAATTAAAATGTTAGAAATCCA
ATCTCACCAACAATCCTCACAAGCCAAACTCGATCTCGATAGAGAGTTAAATACAGCACGCATTTCTGCT
GATATTCAGAAAGAAAGCGGAAGACAGGCGGTTGATATGGTGAAGTTTAAGACAGAAGTTCAACTTAAAC
AAACGCCGGTGCCAGAGACCGAAGTGCGTAACAACATTGGATTAGATTAACCGAACATAGAGAAGAAGAT
AGGCCGAAAGGTCTTTTTTTATGCCCAGAGAAAAGGAAATAAACATGTCAGCATTCAAACTCTCAGATGA
CGAATATCAATATATGAAAAAAACGGTCTTTGGCGATAAAGATACGCAAATTCCTGATTTATCATCAATC
CTGATGAATAGCGAACCAAAAGCAGAAGAACAAGGCTTCATGGGGGATGTGGTTGATAGTTTTCAAATGG
GAGCTTGGCGTGGTGCAAGCCATCTTGCACGCGGACTAGGAACGATTTTCGATAGTGAATGGCTTAATAA
GGCAGCAGATTGGGCAGCAAGTGGCGCGGATGAGAATATGTCCACTATGTCATCTAAAATGCGTGAAGCG
TTAGGACAAAGTGCTTTCGATGGGTTTAATGAAGATACAGGCGAGGGGCAAGGTGTTCTAAATGCGCATT
GGTGGGCTGGTAATTTAGGGGCTTTACTTGGCGAACAATTGGACACTGTTCTAACACTTGGTGCTGGTAA
AGCTGCGACCACTGGAATTAAATTTGCAGCCAAAAAACTTTCAAAAGAAGCAGCAGAGCAAATTGGTGAA
GTGGCCGTAAAAGAAGCAGCTAAAAGAGGCGTGCCAGAACATCTACAACGTGCAATGGGTGTTACTGCGG
TAATGTCTGCTATGTCAGCAGGTAATCGCGCAAGTCAAGTTTATGATGAAGTCGGTCAAATGAGCAATGA
AGATTTGGCTAATTTAGAGGGATTTAAACAAACATATTGGGGATTAAAAGAAAGTCCAAAAGGGCAGAAC
TTAACGCACGAAGAATTGTTTGAACAAGCCAAACAGTCATTTAGAAATCAGGTTGGACGCAGTGCTGCAT
TAGATCCAGCCACTATTGCCACTGATATTGTATCGAACTCAATTAGCGGTCTTGGTGGTGGTCTATGGGG
TCTGGCTAAACCAGGTCAAACAATCAAAGGTGGGTTACTTAAAGGTGCATTGCTTGAATCAACAACAGAG
GGTGTGCAGGGTGCAGCAGAGCAATATGCAATTAATAAGACGGCGCAAGAATATTATGATTCGAATCGAG
AACTTACCGATGGAATGAAACAGAATGTTGCTGATGGTATGGTGCTTGGTAGTGTATTTGGTGGTGTGAT
GGGCGGTATTGATGCAATCGCTCATAAAAGCACAATGAACAAAGAGCGCAAGCGTATTCTTGATACAATC
GAAACAGGCAATCCAGAAATTGATGCAAGAATCAAGCTACAAGTTGAGTCAATTAATAACTTTGCTAATG
ACTTAGACGATCTCATTTCTAACCAAAGAATCAACGCACTTAATGCAATGGGCAGAAAAGAGGCGAGAGC
GATAGAAGTTCATTCGCAAATGCAAAAACAGCAAGAGGATAATCAAGCGGATAATATCAATGATGATCTT
AATGCACTTTCAGAAGAAAGCGGTGATTTGAAATTAAGTCGTTCACAACAAGAAATACCATCTTTCTATG
AAACAGAAAACAGATTAGGTGGACAAGAAGCATATCAACAAGCAATAAAAGACGGTAAAACAGAATTGAG
CTATCGCCAATGGGTGCAGGTCCGCACACCTGAGTTTAAGGCGTGGTTCGGTGATTGGGAAAACGATCCT
GAAAATGCAAGTAAGGTAGTGAACCCGAAAACTGGGGAGCCGTTGTTGGTATATCATGGTTCATCCAATT
ATGGATTTAACACTTTCAAAGATGAGAGGGTTAGAGGTATTTACTTTACTGATAATCAAGATATTGCTAA
GAGTTACTTTGATAAAAATAATTCTAATGGCGGTTATTATGGAACATTTCTAAATGTTCGTAATCCATCA
GAAAGTGATTTTGAGGGTCAGTCTTGGAATAATTATATCGACCCTAAAGACAACGCAATCGGTGATTATT
TTGTATTAAACCAATATGATGAAGTTGAAGCTAGATTTATCAAAGAATCCAAAGCAAATCAATACATACA
AGATAACACCGATGAAGATTTTGAATTAAGAGTGGAGCACATTGATAATGTTGACCCTAGTTTATATGAT
GATTCTGATGATATAAAAGGTGTATCAACGGATTATTTAACCATAGATGCAAAATCAAGAGGGTATAATG
GTGCGATATACCATAATGTAAGAGACCGATATAATGGTTTTACTGATAAACCTAATGATACAGAAGCAAA
TGTATTTGTAGCATTCAAAGCAAACCAAATCAAATCCGCTACCGACAACACGGGCGAGTTTAATGTGAGT
AACGATGACATTCGTTATTCTCTAAATGAAGATCCTAATTCTGATTTTGCTAGAGCGGTTGATACTGTTT
CTAAAGGCGGGAAGCCATCACGGCAATATGTTCCAATGGGGGCGACTCCAGCGGTATTAAAAATGTTGGG
CATTAAGGACACAAAAGTACTGATCAGTCGTGATGTGCTAAATAAGGTAATGGGTAATAAACACCATGTT
ACACCAGAAACGTTAAAGCAGTTACCTAGCCAACTTAACAATCCTGTTGCTGTGATGAAATCAGCTCCAC
AAGCTACTCAACAAGGATATGTGGTTTTAACGGAGTTGGTAGAAAAAAATCCAGTAACGGGACAGCAAGA
GCCCATAATCAGTGCGTTGCATTTGAAAACAGCAAAAGATGGTATTGAGGTAATCAATATTGCTAGTATC
TATGGAAAAAAATTACGTGGATTGCAGAATATGCTTAACCACGACTTACTCTATTGGAATAAAGAAAAAG
GCTCACGATTCATTGATGCTTTCGGGCTCCAATTGCCCTCAAAAATCGCATCAAATAATGTGAGCCAATC
TAATATGAATATTAAAGCCGAAGCCGATCTAAGTCAATACATTCAGAACAAAAAACAACCTCAAAGCCAA
AATCTTACATCTATCCATAATAAAATTTCTAAATTCGTTGGAAAACACCTTTCCAAACACTTTGAAATAG
TAACTGCTGCTGAAATGGGTATTACAGATCCAACGGTAGAAGCTGGCTACAATCCTAAAACAGGTAAAAT
CTTTATCGTGGCTGATAATATCCACGCTAGCAATACCTTAACAAAAGATGAACGTTTGGCTTGGGTGGCA
TGGCACGAATTAGCGCACAGAGGATTAGGGGTTAAATTTGGTACGGAGTTTAACGATCTTATGGCGAAGA
TTGATAAGAACAGCACCATTAATAAACTTGCTAACGCCATTCAAAAACAACGCTCAGAAACCGCACAGAA
TCGTCACTTAGCAGTAGAAGAAGCATTAGCCGAGCTACACGCAGCCTATGTAACAGGTAAGCTAGACGAG
CTTAAAAGTCGCTATGGAATTGATATTCCAAAAGGACATGAAAAAGGGCTTAAATCTTGGTTTGAAATGA
CCGCACAAAGAATCCGTGAGTTTATTGCAAAGTTATTTGGTAAAGAAACGGCGGATAAGTTCGGTCATAA
TGATTTAATTAGTCTATTAAGTGATATCAATAAAAGTGCTGGTGGAGATGTTCTAAGTAATAATAAATTT
AATAACGCCAAATTCAGTTTAAACGAGGAACCAAGTTCGAGTTTTGCAAAGGCGGTTGATCGTATTGAAA
ATGCAGGACCGTCCAATCCAAAACGTTATATTAATATGGGAACAACACCGCCTGTATTGAAAATGTTAGG
ACTAGGTGAGGTAAAAATTGCAATGCGTGAAAGCGTCATTAAAAAAGCCCTTTTTGAACATAGTGTTACA
GGGGATGATTTAAAACGTTTGCCAGAGCAAATCAATAATCCAGTCGCTATTATGCGTTCAAATCCAAGTT
CAATGAACCCAAACGGATTAGTAGTTTTAACTGAATTAAGTGAAGTCGTAAATGGAAAAGATAAACCTCT
AATTGCTGCACTACAATTAAAGCGTGTCGGCGATAAGCTAGAAGTAATCAATATTACCAGTGTTTATGGA
CGTGATTGGAATACTCAAATCGGAAATGATTTATCAAGAACAATATATTGGAACAAAACAAAAGGCTATC
AATTTGCTAGAAGTGGCGGGCTTCAATTGCCCAATATGCTAACTAGCGTTGATAACCTTTCTGCGTTCAA
TATTAAAACCGAAACTGATCTAAGTCAATATCAGAATGAGCAAATGAAGTTTTCTAAAACTACCCCATTT
TCTCAAGGTGGAAATACATCCGTCCTAGAATTATCTCGCGGTGGCAATATTGAGCCAGAACCTAAATGGT
GGGATATCTTTACTTCTCGTCAAAAATTCAAAGAAGCAGTAAATAAAAGCACCGCAAAATTAGATGAATG
GTTAGCTGATAGCTTGCGCCCTGTTAATGACTGGATTGATGAAATGAAATTCAGTGATGACACAGGAAAA
ACATCTAGTCGAGATCACGAAAAACGTAGACTAAAAGATGCGATGTACACTGCAAAAGGTAAGCGTGATG
CATTAAATTCTGAATTAGAAACTAACTTCCTTAAACCAATCCTTTCTAAAATTGCACAAATTGCCAAAAA
GTCTAATGGCAAAATCAATGAAGAAACAGCCAAGCGCAAAGCGGGATTCTGGGTGTCTGCCCGATATTCT
ATTGAAAAAAATATGGAATTGCTGAAAGCTGATGAGCAAGTAATGTTAGATGCTGAGAAAGCGCTAGAAG
ATGTGAAGGCGAATGGCACTGTTGATGAAGTAAGAGAAGCACAAAAAGCTTTCGATAAAGCAGAAAAACA
ATACCTTGCTAGAAAATCTGATGCGTGGAATAAGGATTTTAATAACAAGAATTTCAAGGTTGGTGTTGCT
GGTGGTTGGTCCATTCCAGAAGCACAAGAAATTATGCGCAACATTGAAAAGGATATTCCACGCAGTGAGC
TAGAAAGTATTGGTAATTTAATTGCAGACTTAAACCAAGCACGGCTTGAAATTGACTATCGTAGTGGTCG
TTACACCACTGATGAATATAACAAGTTCAAAGCTAACCGCCATTATGTGCCATTAACAGGCGATCCAAAT
GCAGAAGCAGACGACTTTGATTTTATCGGTGGTGCCGGTGCTAATTCTTTAAATATTGCCAAGGATAAAG
CCTTAAAAGGTCGTACATCATCTGAGGCTGAAGATGCTATTGACGCAGTATGGAAAGCAGTAGGGAAAAC
GACAACTTATGCCGGTTGGTCTGATTTTAAGAGCAAGATCGATGATTTGTTTGAAACAGAAGTAAGTCTG
TTAAAAGATAAAGGCTATACCGAGAAAGATGCTAGAGAACAAGCAAGCAAAAATATTGGTATCAGTAAGC
GTAGAATGCAAGGTCTAACGCGTAGTAGTGATAATGTATTAATCGCGAAACAAGGTGGATTGTATTATGA
ATATGAACTACCAGAAAAAGCGATGAATGCACTTAAAAGCGATAACGTAGAATATGCTAATGCATTCTTA
AAAGCACTTTCTAAACCTACCAGTTGGTATGCTCGAGGTGTAACGCAGTGGACGCTAACCTTTGCCCCAA
TCAATATGTTCCGAGATACTTGGGAAAAATCAGAATTTATAAGAGTGCAAAAGGTTTATGATAAGAATGG
CAAGCAGATCGATAGTAAAACAATGGATCGGATTGGTCGTGGAATATGGAATAATGTACTTAATCCAAGC
AAAGAAGTCTGGCAAGCAACAAAACGCTTTGGTTTTGGTCAAGAGTTGAGAGATGGTATAGAGGGTGAAA
GGCTGCTTAAAGAGCTATTAAAAAATGGCGGTATTTCTAACTATGGTACTTATCTTGATAGAACGGAAAC
GGATTTGATTAAGAAACTAAAACGTGAGAATAATCCAATTGCCAATAAACTAGATAAAGTGGCTGGTGTT
TTAGAATCTTACAATAAGATGTTTGATACTGTATCAGCATTAGCAGCGTATAAATCACTTATTGATAATG
GTGTAGATAATAAGCAAGCGGCCGCAATTACTTTAAACCTAACAAACTTCCGTAAGACTGGGTCTAAGAT
GAAAGGGATTAAGGCACTTTACCTATTCTCACAACCAACAGTAATGGGTGCAGCTAACTTGATTAGATAT
TTATCTACCCGTAAGGGACAAATGCGATTCTTAACTTATATTGCTGGCATGACCGCACTTTATACCGTCT
TACGTTCAATGGATGATGAAGATGAAGGCGGAAATAAAATGGATCAACTTGGTGATATTACTCGTTTTAT
TCCGATTCCAATTGGAAATGGTGATTACCTCAAAATGCCAGTCGGTTTTGGTATGCCACAAATGGCATGG
AACTTTGCTACTAATCTTGTGAAAGGAACGGTAAGCGACATTTCTTATGTTGAAGCTGGTGTAAATATGC
TTTCTCACTCAATGAAAACATTTGCGCCCGTTTCACCGTCAGAAATTTCCGCTGCTAAATATCCATTAGA
AAAATTAACATTGACAGCAACGCCAAGCATTCTCCAGCCGTTAATGCAAAATGTACTTAATCGATCCGCT
TTCGGTAACAAGATTACAACCAATTTCGTGCGTGACGATAAATTAAAAGCAGAGCAGTCTAAATCAACCA
CTGCACAATTCTGGAAAGATTTAGCGATTGATATACAGCAATCCACTGGTATTGATATGCACCCAGAACA
GATTAAAAACTTGTTTGATGGTTACAGTGCAATGCTTGGTTCGTTAAGAGAGTTAAACACTATCTTTATT
GATAATCCAAATCGTGAGCAATTAGGCAGAAATACTCGTACACCTTTCCTAAATCAGCTTTATGGCGCAG
GTAATGAGTTTGCAGTACAAAGCCGATATTACGAGGCAAGCGAAGAAGCACAGTCTGTTTTCAAAGAGTA
CACTTACCGCAAAGAGAATAAACAGCTTAATGGATGGCTGACACCTGAAAGACAGAAGTTGATTAAATTC
CATGAGAGAAACGCTAAAGCAATGGGTGAGTTAAGAAGTGAAAAAGCCAAACTCACTCGTCAATTGCGTG
AAGGCAAGATTAGTTCTATGACTTACGAAAACAGAATCAGAAAATACAATCAATCTATGGAGAAATTACA
GCGTAAAATATTAACCCAATACAGACGAATGGAAGGGCTAAATACACATTAA
