# Supplementary material for: Comparative analysis reveals the Genomic Islands in Pasteurella multocida population genetics: on Symbiosis and adaptability
Source: BMC Genomics. 2019 Jan 18;20:63. doi: 10.1186/s12864-018-5366-6 (PMC6339346; doi:10.1186/s12864-018-5366-6)
Supplement: Supplementary file 9 — File S2. Detailed information on predicted phage of each strain (ZIP 5010 kb). [file 12864_2018_5366_MOESM9_ESM.zip › File. S2. Detailed information on predicted phage of each strain/2450PM/detail.txt]

gi|00000000|ref||  [asmbl_id: NC_000000].2294932, gc%: 40.24%

CDS_POSITION                       BLAST_HIT                                                                            EVALUE              prophage_PRO_SEQ
---------------------------------------------------------------------------------------------------------------------------------------------------------------------------------------

#### region 1 ####
1231436..1232710                   PHAGE_Sinorh_phiN3_NC_028945: tRNA nucleotidyltransferase; -; phage(gi971759164)     4.38e-115           MNNKIKIYLVGGAVRDQLLNLVVKDRDWVVVGATPDDLLSQGYQQVGKDFPVFLHPQTKEEYALARTERKAGSGYTGFICDFSPTISLEQDLSRRDLTINALAQDLDGKIYDFYGGLTDLKQRLLRHVSPAFAEDPLRVLRVARFAARYHTLGFTIASETCELMQQLSQSGELSNLTAERVWLETEKALLEPHPEVYFQTLQEVGALQVLFPELAALQGVPNPAKYHPEIDTFVHTMLVLQQAVLLTENTDSDKSAVRFAAICHDLGKALTPKEILPHHYGHEKAGVMPTRRLCQRFKLPHAIQDFAELCCEYHSHIHKAFELRAETILKLFNRLDVWRKPERFKALLLVCIADTRGRTGFEQVDYPQREFLWQLYQSALQVNVQDIIQQGFQQQAIRDELNRRRIIAIKQTRAEILPRFTNPC
1232751..1233368                   Outer membrane lipoprotein component of lipoprotein transport system LolB; -         N/A                 MKKQHFLLPIIASFFLFACTLDTERPTDVKYISHTDPTWQQHLSQLKKIRDYTNQGQLGYISQKERFSTRFDWQYQNPTNYRLTLSSTLSPTTLSIEVRHNVMHLSDNKGPLRSAQDAKRLLKEIVGMDLPLDQFALWLKGQPDESREYRVAENHLLAHFSYPIDNQQWTADYLSYHQLPLPLPKDILLKTEGQTLKIRIDNWTY
1233368..1234255                   4-diphosphocytidyl-2-C-methyl-D-erythritol kinase (EC 2.7.1.148); -                  N/A                 MQHYHFSHSLLAQQEKPYRFPCPAKLNLFLYINGKRQDGYHELQTLFQFVDFGDWLDIEVREDNEICLTPELPSLKNEDNLVYRAAKLLQQKTNCALGANLTLDKILPMGSGLGGGSSNAATALVALNYLWNTQLSTKQLAKLGLMLGADVPIFVHGHAAFAEGVGEKITYCEPKEKWYVVLKPNVSISTATVFSDPDLIRNTPKQSLEQLLNQKYTNDCEKVVLNHYPEVEEILHRLLQYAPSRLTGTGACVFAEFNDEESAQLAFQTIPKNYFGFVAQGLNKSPLHNMLAKIS
1234325..1235272                   PHAGE_Entero_4MG_NC_022968: putative phosphoribosylpyrophosphate synthetase; -; phage(gi563397545)     1.93e-25            MPDIKLFTGNATPELAKRISERLYLSLGDATVGRFSDGEIQVQINENVRGSDVFIIQSTCAPTNDNLMELIVMVDALRRASAGRITAVIPYFGYARQDRRVRSARVPITAKVVADFLSSVGVDRVLTCDLHAEQIQGFFDVPVDNVFGSPVLVHDMLKKIDMQNPIVVSPDIGGVVRARAIAKLLNDTDMAIIDKRRPRANVAQVMHIIGDVAGRDCILVDDMIDTGGTLCKAAEALKERGAKRVFAYATHAVFSGSAAKNLASDALDEVVVTDTIPLSPEIKALNKVRVLTLSGMLAEAIRRISNEESISAMFT
complement(1235348..1236943)       PHAGE_Clostr_phiZP2_NC_018084: putative lysozyme-peptidase; -; phage(gi392972703)     1.96e-20            MRHVKLARDRRRRKLQIKIAIFFSIILFIVLVVSLGKKEEGQDSSADSQTQTETQIEKQPALSTATVESPSSVQADSTLSPPSSAESVEKQAITEHHTESSAVSMDEKNSDTQVDASSQETTAKPAENTLDATSFYDDLEAKDDEVDEIKPDMLDELAAFPEPVRHALSDLFDVMDQAMRIKNQFSHTVVKGDSLKDVLELSGLDASVSERLIKAYPEFKNLKPGQQFYWILDNQGELEYLNWLVSEREEKIYEKTADGQYQREILKKQSVWKKEVLKGRIDGSFNTALRTLGLDIRQINQLANALQWQINLKRLKKGDKFAVLVTREYIEGKLTGQGNVDGIHIISAGKSYYAIQASNGRYYNRQGETLGKGFARYPLQRQARVSSHFNPYRRHPVTGRIAPHKGVDFAMPVGTPVIAPADGIVEKVAYQANGAGRYIVVRHGREYQTVYMHLSRALVKAGQNVKRGQRIALSGNTGRSTGPHLHYEFHINGRAVNPLTVKLPGTSSGMGTAERKQFLVKAKEIERQLRL
1237136..1237927                   PHAGE_Bacill_G_NC_023719: gp245; -; phage(gi593777701)                               1.29e-17            MHIHSIKLPLVELKNINVVFEQKKALQNINLTLYPNSIITIVGPNGGGKSTLLKVLLKLLPPTSGQVIYHKNLRIGYVPQKIHLDHSLPITVERFLSLKKGISRQAIQDALSLLSISHLHKNSLQKLSGGEMQRVLLARAILNKPNLLVLDEPTQGVDINGQAELYQLIQQTQQQLNCAILMVSHDLNIVMADTNEVLCINQHICCAGTPETVSNDPTFIHFFGDQFAKNVALYTHKHNHKHDIHGDICCTSDFQSQQCTHKE
1237936..1238721                   Zinc ABC transporter, permease protein ZnuB; -                                       N/A                 MFEILFPAWLTGMLLSLITAPLGAFVVWRKMAYFGDTLAHSALLGVALGIFLDINPYLSIVLLTLILAILMVWLEGKTQFSVDTLLGIIAHSCLSLGVVTVGLLQNVRVDLMAYLFGDLLAMNYEDLVVIGIGVVFVLVTLLYFWHPLLSTTVSPELAQVEGVNVQKMRFILMILTALTIALSMKFVGALIITSLLIIPSATARRFAKTPESMVFIAILISMLSISLGLLLSAYYDTAAGPSVVICASLLFLLSLMKKEHN
complement(1238798..1239778)       PHAGE_Plankt_PaV_LD_NC_016564: ABC transporter; -; phage(gi371496158)                1.17e-24            MQELERQAPLLDAVNLKKYYPVKKGILSKPKLVKAVDGVSFTLERGKTLAIVGESGCGKSTLGRMLTMIEAPTEGELFYKGQNFLENDTATQKLRRKKIQIVFQNPYASLNPRKKIGTILEEPLLINTDLNAKERKQQVLEMMEKVGLKPEFYDRYPHMFSGGQRQRIAIARGLMLRPDIVVADEPVSALDVSVRAQVLNLMMDLQEEMGLSYVFISHDLSVVEHIADEVMVMYLGRCVEQGETKAIFNHPRHPYTQALLSATPRLEAEHRRERIKLTGELPSPLSPPKGCAFHARCRFAMEKCALEKPALKQYEDGSKIACFMLD
complement(1239795..1240793)       PHAGE_Plankt_PaV_LD_NC_016564: ABC transporter; -; phage(gi371496158)                1.89e-18            MALLNVENLSVHFGDENAPFKAVDRLSYTVNEGEVLGIVGESGSGKSVSSLAIMGLIDYPGRVQAEQLLFNQSDLLALTEKQKQKIVGADVSMIFQDAMTSLNPSYTVGYQIMEALKVHQGGAKAWRKERAIELLTLVGIPDPRSRLDVYPHQLSGGMSQRVMIAMAIACNPKLLIADEPTTALDVTIQAQIIDLLLELQRKENMALILITHDLALVAEAAHRIIVMYAGQVVEEGRAEEIFKCPRHPYTQALLRALPEFAEGKSRLQSLPGVVPGKYDRPTGCLLNPRCPYATDRCREQEPETRLVNGHRVKCHTPLNAQGMPSYTEFAVS

#### region 2 ####
complement(1362416..1363147)       PHAGE_Plankt_PaV_LD_NC_016564: ABC transporter; -; phage(gi371496158)                1.45e-35            MAIRVKNLNFFYGSSQALFDINLSAEEGDTVVLLGPSGAGKSTLIRTLNLLEVPASGELIIANSQFDLSEAKTNPKQICRLRQDVGMVFQQYHLWPHLTVIENLIEAPKKVLKLSDEQARSEALELLKRLRLAQFADRFPLHLSGGQQQRVAIARALMMKPQVLLFDEPTAALDPEITAQVVDIIKELQQTGITQVIVTHEVGVAKKVATKVVYMEQGHIIEMGDASCFTNPKTEQFKQYLSH
complement(1363323..1363934)       PHAGE_Caulob_Cr30_NC_025422: phosphoheptose isomerase; -; phage(gi725949171)         6.27e-17            MLDGLKGEQMYLEQIKAELNEAATVLNKFINDENNMKLIQQAALLISDSFKQGGKVLSCGNGGSHCDAMHFAEELTGRYRENRPGYPAIAISDVSHLSCVSNDFGYEYVFSRYVEAVGQKGDVLFGLSTSGNSKNILNAIKAAKEKGMKVIAMTGKDGGQMAGIADIEIRVPHFGYADRIQEIHIKVIHILMMLIEFEMAKTE
complement(1363940..1364479)       PHAGE_Cellul_phiST_NC_020842: hypothetical protein; -; phage(gi472339898)            7.64e-05            MKKHHVGILISEQDVRARIQTLGREITQYYQQKAVEKVIVVGLLRGSFMFMADLVRELNLPVEIEFMTTSSYGSGMTTNHDVKISKDLDGDIKGEHVLIIEDIIDTGYTLQKVREILKLREPASLRICTLLDKPSRREVEVPVEWVGFSIPDEFVVGYGIDYAQRYRNLGYIGHVVLEE
complement(1364714..1366069)       PROPHAGE_Escher_Sakai: protease TldD; -; phage(gi15833371)                           1.32e-05            MQNTEKSTALLKQQEQTLREAVHYAVDMAQKAGATAEVAVTKVSGLSVSTRLQEIENVEFTNDGALGISVYLGNQKGNASTSDLSPEAIKNTVEAAISIAKYTSPDECAGLADYDLMAFDAPDLALYHAADIDVEKATALALETEQAALNYDKRIVNSEGAAFNSHTGVRVYGNTHGMLQSYLSSRYSLSCSVIAGVEDQLERDYEYTISRDLNQLESASWVGEHCAKKTLSRLQPQKMATQQVPVIFLNDVATGLISHLTAAISGGNLYRKSSFLLDHLGKQVLPDWFHISEQPHLIGQLASSPFDSEGVRTQCREIIKQGTLQTYLLTSYSGKKLGMRSTGHAGGIHNWLVKPNTTGGLTTLLRQMGTGLLVTDLMGQGVNLVTGDYSRGAAGFWVENGEIQYPVAEITIAGQLKEMLRNIVAVGDDIEHRSNIQTGSILLEHLKVSGN
1366164..1366706                   UPF0307 protein YjgA; -                                                              N/A                 MAKRGKNKIEWDNTDWEQEEEEIIWVSKSEIKRDAEALKKLGEKLVDLTKAKLEKIPLEEKLLEAIELAQRLQKEARRRQLQYIGKLLRNIDVEPIQDALEKLENKHQQQQAMLHKLEMLRDTLIDTPEAITQFLEQHPDADRQHLRNLVRAAQKEKAQNKPPKAYREIFQYLKDFMLED
complement(1366764..1367651)       PROPHAGE_Escher_Sakai: FtsH protease regulator HflC; -; phage(gi15834405)            1.03e-122           MRKFLTPVIVVIAAILYSSIVIVSEGTRGIMLRFSKVHRDADNKVVVYNPGLHFKIPFIDSIKILDARIRTLDGQADRFVTVEKKDLLVDSYVKWRISDFGRFYTATGGGDYAQASNLLRRKVNDRLRSETGSRTIKDIVSGTRGELMEGARKALNTGPDSTAELGIEVVDVRVKQINLPDEVSSSIYQRMRAERDAVAREHRSQGREKAAFIQADVDRKVTLILANANRTAQELRGSGDATAAKVFSDAFSQEPQFYSFLRSLKAYESSFANSDNMMILKPDSDFFRFMQAPTK
complement(1367651..1368898)       PROPHAGE_Escher_Sakai: FtsH protease regulator HflK; -; phage(gi15834404)            4.80e-127           MSLNGSDQDPWGKPGQKKPESQRPDNEGGQPNWNDNQSGRKQNNQEQSPPDIEEIFNNLLKKLGGSGNGGKRNNSHSGGSLNLGKLLPIAAVIGAIVWGVSGFYTVKEAERGVVMRFGELHAIVQPGLNWKPTFIDRVIPVNVEQVKELRTQGSMLTQDENMVKVEMTVQYRVHDPAKYLFSVTNADDSLNQATDSALRYVIGHMSMDDILTTGRSVVRENTWKTLNTIIEPYNMGLEVVDVNFQSARPPEEVKDAFDDAIKAQEDEQRYIREAEAYAREREPIARGDAQRILEEATAYKDRVVLDAKGEVERFERLLPEFKAAPELLRERLYIQTMEKVMANTPKVMLDGNSGNNLTVLPLEQILKGQQTKGKSTNATSEEVRPVFRAETPNVMPTQTSTSSTRQENTRQGRFN

#### region 3 ####
complement(2103705..2104529)       PHAGE_Staphy_phiN315_NC_004740: probable ss-1,3-N-acetylglucosaminyltransferase; -; phage(gi30043988)     1.84e-09            MMNFNKMSFSKIDVVIPCYNAEKTLIRAVNSVLNQELLNHLWIIDDCSTDNSFKLANQIAARFPEKVTVERLSRNGGVAKARNWGAVQSNAELIAFLDADDAYEPEALKVASCVFHFRPETVLVRLAMKPVGLSEEYTEHPDFESAWETVQMSLAGNVVFRRAFLLACGGFPQESLFNRLGGDDNALGEAVVKLGRVATLFEDVGVLYYCHEGMKAERLLDAVLFGKKPKNSLPNDIQVAEQVTENICKHVEQLKKLLDVQEVGVKPLVIERTE
complement(2104526..2105866)       16S rRNA (cytosine(967)-C(5))-methyltransferase (EC 2.1.1.176); -                    N/A                 MQKFVKNVKKQTVLLSTRAIAAQIILQVLDQGKSLSTLIPDTQHQVKTQDLPLLQEICFGVCRVLPRLELIIKQLVDKPLKGKTRIVHCLLLVGLYQLLYTRIPAHAAVDEVVNATTALKVEHFRGLVNGVLRRFLREQETLLVKVDKHWHTLHPDWLVNRLKEAYPNWREIVEANNHKPPMWLRVNQQKNSTETYRTLLAEQGIEAEKTDNPCALRLLQPVAVSQLPAFHEGAVSVQDVNAQWSALLLAPENGELILDACAAPGGKTTHILEQAPQAHVVALDVEATRLKRVHENLARMQQQATVICGDATQPAQWLKQLSESAVQFDRILLDAPCSATGVIRRHPDIKWLRQASDISALVALQKQILQALWTVLKPNGILLYATCSVLPEENALQIEQFLTNNVDAKLEPLPFTVVEGAVGYQFLPTENGGDGFYYAKLRKVVS
complement(2105866..2106819)       PHAGE_Burkho_phiE255_NC_009237: gp30, formyl transferase, putative; -; phage(gi134288807)     1.17e-10            MTSLKIIFAGTPAFAAQHLQALLNSHHQVVAVYTQPDKPAGRGKKLQASPVKQLAEQHNIPVYQPKSLRKVEAQEEMRAIDADVMVVVAYGLILPQTVLAMPRLGCLNVHGSLLPRWRGAAPIQRAIWAGDKQTGITIMQMDEGLDTGDMLYKVYCDIAQDETSTSLYAKLMEIAPPALLHVLDGLDKGKFVSEKQDDIESCYAEKLSKEEAELNWHVSAEQLERHIRAFNPWPVSYFSTRDLQGNTQVIKVYKAAVLPHVDKVAGTILSADKNGIQIATAEGVLNLLQLQPAGKKPMDARDLLNGRAEWFPVGKVL
complement(2106882..2107394)       PHAGE_Synech_S_CAM7_NC_031927: baseplate tail tube cap; -; phage(gi100216)           4.11e-13            MARLNVLVYPDERLKIIAKPVVEVNDEIREIVDNMFETMYLEEGIGLAATQVNIHQRIITIDVEGTKENQYVLINPEIIDSCGETGIEEGCLSLPGFRGFVPRKEKVTIKALDRHGEEYTLSAEGLLAICIQHEIDHLNGIVFADYLSPLKRQRMKEKLLKLQKQLARQK
2108343..2109125                   PHAGE_Prochl_P_TIM68_NC_028955: hypothetical protein; -; phage(gi971760361)          5.52e-07            MNNGYILITGASSGIGYQLAKTYAQKGNKLILVARTLAPLVALQQQYVGNIEIIQADLSCLEETRNVYTFTQQRGWFIHTLINNAGVGLLGDFTQTTLEDEIAMVNLNIQSLMILSKLYLQDMMKMNQGHILNVSSVAGEMPGGPQMSVYYATKAFVTSFSQGLSYELRHTGIKVSILAPGPTLTNFVKTATRTENATLFDMLTFQTAETVARYTEKHLAHKKLIIPGVWNKLMVYSHRFLPRTFVIALVSRIQHLKKEK
complement(2109128..2109925)       PHAGE_Bacill_G_NC_023719: gp245; -; phage(gi593777701)                               5.90e-17            MALLQVEDLSKSFTDTMSLFGASQFNAVERISFRLDKKQTLAIIGKNGSGKSTLAKMIVGIIPPTSGRILFNGQPLLFGDYQYRAKHIRMIFQDPNTAFNPRLNVGQILDAPLRLVTHLDNQDRNQKIFNTLKLVGLYPDHANVKINTMSASQKQRVALARALILDPQIIITDDALGSLDATVKTQLTNLMLHLQDKLGISYIYVGQHLGIIKHMADNVLVMDEGKMIEYGQTKSLFTHPQTEVTKRLVESHFGRLLDEGSWATK
complement(2109938..2110987)       PHAGE_Plankt_PaV_LD_NC_016564: ABC transporter; -; phage(gi371496158)                3.97e-10            MALLDIRNLCIEIETSQGRIKVVDNVNLTLNEGEICGLVGESGSGKSLIAKVICNVFRDSWIVTADRFRFDNIELLKLPPKKRRKLIGQEISMIFQDPLTCLDPSKTIGKQIIQNIPSWTFKGRWWQWFGWKKRRAIELLHKVGIKEHEDIMQSYPEEITEGEGQKVMIAIAVANQPRLLIADEPTNSVESITKAQIFRLLSSMNQNQGTSILLTSNDIKSISEWCDTFSVLYCGQNAESGPKEEILEHPHHPYTQALLHSIPDFSQPLPLKSRLNTLKGTVPLLEQMPIGCRLGPRCPFAQKKCIVKPTRYRIKQHEFSCHYPLNLREKQFKEKQVSAPLILQNAKSE
