# Supplementary material for: Comparative analysis reveals the Genomic Islands in Pasteurella multocida population genetics: on Symbiosis and adaptability
Source: BMC Genomics. 2019 Jan 18;20:63. doi: 10.1186/s12864-018-5366-6 (PMC6339346; doi:10.1186/s12864-018-5366-6)
Supplement: Supplementary file 9 — File S2. Detailed information on predicted phage of each strain (ZIP 5010 kb). [file 12864_2018_5366_MOESM9_ESM.zip › File. S2. Detailed information on predicted phage of each strain/2526PM/detail.txt]

gi|00000000|ref||  [asmbl_id: NC_000000].2293506, gc%: 40.25%

CDS_POSITION                       BLAST_HIT                                                                            EVALUE              prophage_PRO_SEQ
---------------------------------------------------------------------------------------------------------------------------------------------------------------------------------------

#### region 1 ####
2003851..2005125                   PHAGE_Sinorh_phiN3_NC_028945: tRNA nucleotidyltransferase; -; phage(gi971759164)     4.38e-115           MNNKIKIYLVGGAVRDQLLNLVVKDRDWVVVGATPDDLLSQGYQQVGKDFPVFLHPQTKEEYALARTERKAGSGYTGFICDFSPTISLEQDLSRRDLTINALAQDLDGKIYDFYGGLTDLKQRLLRHVSPAFAEDPLRVLRVARFAARYHTLGFTIASETCELMQQLSQSGELSNLTAERVWLETEKALLEPHPEVYFQTLQEVGALQVLFPELAALQGVPNPAKYHPEIDTFVHTMLVLQQAVLLTENTDSDKSAVRFAAICHDLGKALTPKEILPHHYGHEKAGVMPTRRLCQRFKLPHAIQDFAELCCEYHSHIHKAFELRAETILKLFNRLDVWRKPERFKALLLVCIADTRGRTGFEQVDYPQREFLWQLYQSALQVNVQDIIQQGFQQQAIRDELNRRRIIAIKQTRAEILPRFTNPC
2005166..2005783                   Outer membrane lipoprotein component of lipoprotein transport system LolB; -         N/A                 MKKQHFLLPIIASFFLFACTLDTERPTDVKYISHTDPTWQQHLSQLKKIRDYTNQGQLGYISQKERFSTRFDWQYQNPTNYRLTLSSTLSPTTLSIEVRHNVMHLSDNKGPLRSAQDAKRLLKEIVGMDLPLDQFALWLKGQPDESREYRVAENHLLAHFSYPIDNQQWTADYLSYHQLPLPLPKDILLKTEGQTLKIRIDNWTY
2005783..2006670                   4-diphosphocytidyl-2-C-methyl-D-erythritol kinase (EC 2.7.1.148); -                  N/A                 MQHYHFSHSLLAQQEKPYRFPCPAKLNLFLYINGKRQDGYHELQTLFQFVDFGDWLDIEVREDNEICLTPELPSLKNEDNLVYRAAKLLQQKTNCALGANLTLDKILPMGSGLGGGSSNAATALVALNYLWNTQLSTKQLAKLGLMLGADVPIFVHGHAAFAEGVGEKITYCEPKEKWYVVLKPNVSISTATVFSDPDLIRNTPKQSLEQLLNQKYTNDCEKVVLNHYPEVEEILHRLLQYAPSRLTGTGACVFAEFNDEESAQLAFQTIPKNYFGFVAQGLNKSPLHNMLAKIS
2006740..2007687                   PHAGE_Entero_4MG_NC_022968: putative phosphoribosylpyrophosphate synthetase; -; phage(gi563397545)     1.93e-25            MPDIKLFTGNATPELAKRISERLYLSLGDATVGRFSDGEIQVQINENVRGSDVFIIQSTCAPTNDNLMELIVMVDALRRASAGRITAVIPYFGYARQDRRVRSARVPITAKVVADFLSSVGVDRVLTCDLHAEQIQGFFDVPVDNVFGSPVLVHDMLKKIDMQNPIVVSPDIGGVVRARAIAKLLNDTDMAIIDKRRPRANVAQVMHIIGDVAGRDCILVDDMIDTGGTLCKAAEALKERGAKRVFAYATHAVFSGSAAKNLASDALDEVVVTDTIPLSPEIKALNKVRVLTLSGMLAEAIRRISNEESISAMFT
complement(2007763..2009358)       PHAGE_Clostr_phiZP2_NC_018084: putative lysozyme-peptidase; -; phage(gi392972703)     1.96e-20            MRHVKLARDRRRRKLQIKIAIFFSIILFIVLVVSLGKKEEGQDSSADSQTQTETQIEKQPALSTATVESPSSVQADSTLSPPSSAESVEKQAITEHHTESSAVSMDEKNSDTQVDASSQETTAKPAENTLDATSFYDDLEAKDDEVDEIKPDMLDELAAFPEPVRHALSDLFDVMDQAMRIKNQFSHTVVKGDSLKDVLELSGLDASVSERLIKAYPEFKNLKPGQQFYWILDNQGELEYLNWLVSEREEKIYEKTADGQYQREILKKQSVWKKEVLKGRIDGSFNTALRTLGLDIRQINQLANALQWQINLKRLKKGDKFAVLVTREYIEGKLTGQGNVDGIHIISAGKSYYAIQASNGRYYNRQGETLGKGFARYPLQRQARVSSHFNPYRRHPVTGRIAPHKGVDFAMPVGTPVIAPADGIVEKVAYQANGAGRYIVVRHGREYQTVYMHLSRALVKAGQNVKRGQRIALSGNTGRSTGPHLHYEFHINGRAVNPLTVKLPGTSSGMGTAERKQFLVKAKEIERQLRL
2009551..2010342                   PHAGE_Bacill_G_NC_023719: gp245; -; phage(gi593777701)                               1.29e-17            MHIHSIKLPLVELKNINVVFEQKKALQNINLTLYPNSIITIVGPNGGGKSTLLKVLLKLLPPTSGQVIYHKNLRIGYVPQKIHLDHSLPITVERFLSLKKGISRQAIQDALSLLSISHLHKNSLQKLSGGEMQRVLLARAILNKPNLLVLDEPTQGVDINGQAELYQLIQQTQQQLNCAILMVSHDLNIVMADTNEVLCINQHICCAGTPETVSNDPTFIHFFGDQFAKNVALYTHKHNHKHDIHGDICCTSDFQSQQCTHKE
2010351..2011136                   Zinc ABC transporter, permease protein ZnuB; -                                       N/A                 MFEILFPAWLTGMLLSLITAPLGAFVVWRKMAYFGDTLAHSALLGVALGIFLDINPYLSIVLLTLILAILMVWLEGKTQFSVDTLLGIIAHSCLSLGVVTVGLLQNVRVDLMAYLFGDLLAMNYEDLVVIGIGVVFVLVTLLYFWHPLLSTTVSPELAQVEGVNVQKMRFILMILTALTIALSMKFVGALIITSLLIIPSATARRFAKTPESMVFIAILISMLSISLGLLLSAYYDTAAGPSVVICASLLFLLSLMKKEHN
complement(2011213..2012193)       PHAGE_Plankt_PaV_LD_NC_016564: ABC transporter; -; phage(gi371496158)                1.17e-24            MQELERQAPLLDAVNLKKYYPVKKGILSKPKLVKAVDGVSFTLERGKTLAIVGESGCGKSTLGRMLTMIEAPTEGELFYKGQNFLENDTATQKLRRKKIQIVFQNPYASLNPRKKIGTILEEPLLINTDLNAKERKQQVLEMMEKVGLKPEFYDRYPHMFSGGQRQRIAIARGLMLRPDIVVADEPVSALDVSVRAQVLNLMMDLQEEMGLSYVFISHDLSVVEHIADEVMVMYLGRCVEQGETKAIFNHPRHPYTQALLSATPRLEAEHRRERIKLTGELPSPLSPPKGCAFHARCRFAMEKCALEKPALKQYEDGSKIACFMLD
complement(2012210..2013208)       PHAGE_Plankt_PaV_LD_NC_016564: ABC transporter; -; phage(gi371496158)                1.89e-18            MALLNVENLSVHFGDENAPFKAVDRLSYTVNEGEVLGIVGESGSGKSVSSLAIMGLIDYPGRVQAEQLLFNQSDLLALTEKQKQKIVGADVSMIFQDAMTSLNPSYTVGYQIMEALKVHQGGAKAWRKERAIELLTLVGIPDPRSRLDVYPHQLSGGMSQRVMIAMAIACNPKLLIADEPTTALDVTIQAQIIDLLLELQRKENMALILITHDLALVAEAAHRIIVMYAGQVVEEGRAEEIFKCPRHPYTQALLRALPEFAEGKSRLQSLPGVVPGKYDRPTGCLLNPRCPYATDRCREQEPETRLVNGHRVKCHTPLNAQGMPSYTEFAVS

#### region 2 ####
complement(2134831..2135562)       PHAGE_Plankt_PaV_LD_NC_016564: ABC transporter; -; phage(gi371496158)                1.45e-35            MAIRVKNLNFFYGSSQALFDINLSAEEGDTVVLLGPSGAGKSTLIRTLNLLEVPASGELIIANSQFDLSEAKTNPKQICRLRQDVGMVFQQYHLWPHLTVIENLIEAPKKVLKLSDEQARSEALELLKRLRLAQFADRFPLHLSGGQQQRVAIARALMMKPQVLLFDEPTAALDPEITAQVVDIIKELQQTGITQVIVTHEVGVAKKVATKVVYMEQGHIIEMGDASCFTNPKTEQFKQYLSH
complement(2135738..2136349)       PHAGE_Caulob_Cr30_NC_025422: phosphoheptose isomerase; -; phage(gi725949171)         6.27e-17            MLDGLKGEQMYLEQIKAELNEAATVLNKFINDENNMKLIQQAALLISDSFKQGGKVLSCGNGGSHCDAMHFAEELTGRYRENRPGYPAIAISDVSHLSCVSNDFGYEYVFSRYVEAVGQKGDVLFGLSTSGNSKNILNAIKAAKEKGMKVIAMTGKDGGQMAGIADIEIRVPHFGYADRIQEIHIKVIHILMMLIEFEMAKTE
complement(2136355..2136894)       PHAGE_Cellul_phiST_NC_020842: hypothetical protein; -; phage(gi472339898)            7.64e-05            MKKHHVGILISEQDVRARIQTLGREITQYYQQKAVEKVIVVGLLRGSFMFMADLVRELNLPVEIEFMTTSSYGSGMTTNHDVKISKDLDGDIKGEHVLIIEDIIDTGYTLQKVREILKLREPASLRICTLLDKPSRREVEVPVEWVGFSIPDEFVVGYGIDYAQRYRNLGYIGHVVLEE
complement(2137129..2138484)       PROPHAGE_Escher_Sakai: protease TldD; -; phage(gi15833371)                           1.32e-05            MQNTEKSTALLKQQEQTLREAVHYAVDMAQKAGATAEVAVTKVSGLSVSTRLQEIENVEFTNDGALGISVYLGNQKGNASTSDLSPEAIKNTVEAAISIAKYTSPDECAGLADYDLMAFDAPDLALYHAADIDVEKATALALETEQAALNYDKRIVNSEGAAFNSHTGVRVYGNTHGMLQSYLSSRYSLSCSVIAGVEDQLERDYEYTISRDLNQLESASWVGEHCAKKTLSRLQPQKMATQQVPVIFLNDVATGLISHLTAAISGGNLYRKSSFLLDHLGKQVLPDWFHISEQPHLIGQLASSPFDSEGVRTQCREIIKQGTLQTYLLTSYSGKKLGMRSTGHAGGIHNWLVKPNTTGGLTTLLRQMGTGLLVTDLMGQGVNLVTGDYSRGAAGFWVENGEIQYPVAEITIAGQLKEMLRNIVAVGDDIEHRSNIQTGSILLEHLKVSGN
2138579..2139121                   UPF0307 protein YjgA; -                                                              N/A                 MAKRGKNKIEWDNTDWEQEEEEIIWVSKSEIKRDAEALKKLGEKLVDLTKAKLEKIPLEEKLLEAIELAQRLQKEARRRQLQYIGKLLRNIDVEPIQDALEKLENKHQQQQAMLHKLEMLRDTLIDTPEAITQFLEQHPDADRQHLRNLVRAAQKEKAQNKPPKAYREIFQYLKDFMLED
complement(2139179..2140066)       PROPHAGE_Escher_Sakai: FtsH protease regulator HflC; -; phage(gi15834405)            1.03e-122           MRKFLTPVIVVIAAILYSSIVIVSEGTRGIMLRFSKVHRDADNKVVVYNPGLHFKIPFIDSIKILDARIRTLDGQADRFVTVEKKDLLVDSYVKWRISDFGRFYTATGGGDYAQASNLLRRKVNDRLRSETGSRTIKDIVSGTRGELMEGARKALNTGPDSTAELGIEVVDVRVKQINLPDEVSSSIYQRMRAERDAVAREHRSQGREKAAFIQADVDRKVTLILANANRTAQELRGSGDATAAKVFSDAFSQEPQFYSFLRSLKAYESSFANSDNMMILKPDSDFFRFMQAPTK
complement(2140066..2141313)       PROPHAGE_Escher_Sakai: FtsH protease regulator HflK; -; phage(gi15834404)            4.80e-127           MSLNGSDQDPWGKPGQKKPESQRPDNEGGQPNWNDNQSGRKQNNQEQSPPDIEEIFNNLLKKLGGSGNGGKRNNSHSGGSLNLGKLLPIAAVIGAIVWGVSGFYTVKEAERGVVMRFGELHAIVQPGLNWKPTFIDRVIPVNVEQVKELRTQGSMLTQDENMVKVEMTVQYRVHDPAKYLFSVTNADDSLNQATDSALRYVIGHMSMDDILTTGRSVVRENTWKTLNTIIEPYNMGLEVVDVNFQSARPPEEVKDAFDDAIKAQEDEQRYIREAEAYAREREPIARGDAQRILEEATAYKDRVVLDAKGEVERFERLLPEFKAAPELLRERLYIQTMEKVMANTPKVMLDGNSGNNLTVLPLEQILKGQQTKGKSTNATSEEVRPVFRAETPNVMPTQTSTSSTRQENTRQGRFN
