# Supplementary material for: Comparative analysis reveals the Genomic Islands in Pasteurella multocida population genetics: on Symbiosis and adaptability
Source: BMC Genomics. 2019 Jan 18;20:63. doi: 10.1186/s12864-018-5366-6 (PMC6339346; doi:10.1186/s12864-018-5366-6)
Supplement: Supplementary file 9 — File S2. Detailed information on predicted phage of each strain (ZIP 5010 kb). [file 12864_2018_5366_MOESM9_ESM.zip › File. S2. Detailed information on predicted phage of each strain/2597PM/phage_regions.fna]

>1	 1473679-1483036
ATGAACAACAAGATAAAAATCTATTTAGTTGGAGGTGCTGTGCGAGATCAGCTCCTCAATCTTGTTGTGA
AAGATCGTGATTGGGTCGTAGTTGGTGCAACGCCAGATGATTTACTATCACAAGGCTATCAACAAGTCGG
CAAAGACTTTCCTGTTTTTCTGCATCCCCAAACAAAAGAAGAATATGCTCTCGCTAGAACAGAACGTAAA
GCGGGTAGCGGCTATACTGGCTTCATTTGTGATTTTTCACCTACAATTTCTTTGGAACAAGATTTAAGTC
GACGTGATTTAACTATCAATGCGCTCGCTCAAGATCTTGACGGAAAAATCTATGATTTTTATGGTGGTCT
TACGGATTTAAAACAACGTCTTTTACGCCACGTTTCCCCCGCCTTTGCAGAAGATCCGCTACGCGTATTA
CGTGTGGCACGTTTTGCTGCTCGCTACCATACTCTTGGCTTCACTATTGCATCTGAAACCTGCGAATTGA
TGCAACAGTTATCACAAAGTGGTGAGCTGTCAAACCTAACCGCAGAACGTGTCTGGTTAGAAACAGAAAA
AGCCTTATTAGAACCGCATCCTGAAGTGTATTTCCAAACGCTACAAGAGGTGGGCGCATTACAAGTACTG
TTTCCTGAATTAGCTGCATTACAGGGCGTCCCCAATCCCGCGAAATACCATCCAGAAATAGATACGTTTG
TGCATACTATGCTGGTCCTACAACAAGCAGTCTTGTTGACAGAAAACACGGACAGTGACAAAAGTGCGGT
ACGTTTTGCTGCAATTTGTCATGATTTAGGAAAAGCCTTAACACCAAAAGAAATATTGCCACATCATTAT
GGACATGAAAAAGCTGGTGTCATGCCGACAAGACGCTTATGTCAGCGCTTTAAATTACCTCACGCAATTC
AAGATTTTGCAGAACTTTGTTGTGAATATCATTCGCACATACACAAAGCCTTTGAATTACGTGCGGAGAC
AATATTGAAATTATTCAATCGTCTAGATGTCTGGCGTAAGCCGGAACGTTTTAAAGCACTTTTGTTAGTC
TGTATTGCAGACACGCGTGGTAGGACCGGATTTGAACAAGTTGACTATCCACAACGTGAATTTCTCTGGC
AACTTTATCAAAGTGCTCTGCAGGTCAACGTGCAAGACATCATCCAACAAGGTTTCCAGCAGCAAGCCAT
TCGTGATGAACTCAATCGCCGTCGTATAATCGCGATTAAACAGACACGCGCGGAAATCCTCCCGCGCTTT
ACTAATCCGTGTTAAGCTCGTAAAATAATCACAATTTTGAGTACTTTTATTGGTTATGAAAAAACAACAT
TTTCTTTTGCCTATCATTGCAAGTTTCTTTTTATTTGCTTGTACCCTGGATACAGAACGTCCAACGGATG
TGAAATATATCAGTCACACCGATCCCACGTGGCAACAACATTTATCTCAACTTAAGAAGATTCGCGATTA
CACTAACCAAGGTCAGTTAGGTTATATCAGTCAGAAAGAACGATTTTCTACTCGTTTTGACTGGCAATAC
CAAAATCCAACCAACTACCGTCTAACCTTGTCTTCCACACTGAGCCCAACAACCCTATCTATTGAAGTAC
GTCATAATGTTATGCACCTGTCTGATAATAAAGGACCTCTCCGCTCAGCACAGGATGCCAAGCGGTTACT
GAAAGAGATTGTTGGGATGGATTTACCGCTTGACCAATTCGCCCTTTGGTTAAAAGGACAGCCTGATGAG
AGTCGGGAATATCGAGTCGCTGAAAATCACTTACTCGCCCACTTTAGCTATCCTATCGATAATCAACAAT
GGACAGCGGATTACTTAAGCTATCATCAACTTCCACTTCCTTTACCGAAGGATATTTTGTTGAAGACAGA
AGGGCAAACTTTAAAGATTCGTATCGATAACTGGACTTATTAATGCAACATTATCATTTTTCTCACTCAC
TTTTAGCACAACAAGAAAAACCATATCGTTTCCCTTGTCCGGCTAAACTTAACTTATTTCTCTACATTAA
TGGGAAACGTCAAGATGGTTATCACGAACTACAAACCCTTTTTCAATTTGTTGATTTTGGTGATTGGTTA
GATATTGAGGTTCGCGAAGATAACGAAATCTGCCTAACGCCAGAACTCCCCTCACTAAAAAATGAAGATA
ATTTAGTCTATCGCGCAGCAAAATTACTGCAACAAAAAACCAATTGTGCTTTAGGCGCCAATCTGACACT
TGATAAGATTCTACCGATGGGAAGTGGGCTCGGGGGAGGCTCGTCTAATGCGGCAACAGCATTAGTCGCA
TTAAATTACCTGTGGAATACGCAACTCAGCACAAAACAACTTGCTAAACTAGGATTAATGCTCGGTGCAG
ACGTACCAATTTTTGTCCATGGTCACGCGGCATTTGCTGAAGGAGTAGGTGAAAAAATTACTTATTGTGA
GCCAAAAGAGAAATGGTATGTGGTTTTAAAGCCAAATGTGTCTATATCAACCGCGACCGTCTTTTCTGAT
CCAGATTTAATTCGTAATACCCCTAAGCAATCTCTGGAGCAACTCCTCAATCAAAAATATACAAACGATT
GTGAAAAAGTTGTGTTAAATCATTATCCAGAGGTTGAAGAAATACTCCACAGATTGTTACAATATGCGCC
ATCAAGATTAACAGGCACCGGCGCTTGTGTATTTGCCGAATTTAATGACGAAGAAAGTGCACAACTCGCA
TTTCAAACAATACCCAAAAACTATTTTGGTTTTGTCGCACAAGGATTAAATAAATCACCTTTACATAATA
TGCTAGCGAAAATCAGCTAGCTCGATAATAACGAATTTACTCAACCATTTTTATTTCTTTACAATCTAAA
CCTCGAGGTTCAATTAACAATGCCTGATATAAAACTCTTTACTGGTAATGCAACACCAGAACTAGCAAAA
CGAATTTCTGAACGTTTATATCTCTCATTAGGTGATGCGACTGTTGGTCGTTTCAGTGATGGAGAAATTC
AAGTTCAGATCAACGAAAACGTACGTGGTAGTGATGTGTTCATTATTCAATCTACTTGTGCCCCAACAAA
CGATAACCTAATGGAGTTGATTGTCATGGTTGATGCGTTACGTCGAGCATCTGCTGGTCGTATTACCGCG
GTAATTCCTTATTTTGGTTATGCACGCCAAGATCGTCGTGTCCGCTCTGCTCGTGTACCGATTACAGCAA
AAGTCGTGGCAGACTTCCTTTCTAGTGTAGGTGTCGATCGCGTGTTAACTTGTGATTTACACGCGGAACA
AATCCAAGGTTTTTTTGATGTGCCTGTTGATAACGTCTTTGGTTCACCTGTATTAGTGCATGATATGTTA
AAGAAAATCGACATGCAAAATCCGATTGTCGTTTCACCAGATATTGGAGGCGTCGTACGTGCCCGCGCTA
TCGCAAAATTACTGAATGATACCGATATGGCAATTATTGATAAACGTCGTCCACGTGCCAATGTAGCACA
AGTCATGCATATTATCGGGGATGTTGCAGGTCGTGATTGTATTCTTGTGGATGATATGATTGATACTGGT
GGGACATTATGTAAAGCGGCTGAAGCCTTAAAAGAACGCGGGGCTAAACGTGTTTTTGCCTATGCGACTC
ACGCAGTATTCTCTGGCTCGGCTGCGAAAAATCTTGCCAGTGATGCATTAGATGAGGTGGTAGTAACAGA
CACGATCCCCCTTTCACCAGAAATTAAAGCATTAAACAAAGTCCGCGTATTAACCCTTTCAGGTATGTTG
GCTGAAGCTATTCGTCGTATCAGTAACGAAGAATCAATTTCTGCAATGTTCACCTAGTCAAATGACAAAA
AAAGTGCGGTTAAAAATATTGAATTTTTAACCGCACTTTTTTATCTCGATAAGCGTCGTCTTTTATAGTC
TGAGCTGCCGCTCAATTTCTTTCGCTTTCACTAAGAATTGTTTACGCTCAGCAGTTCCCATACCACTACT
TGTTCCCGGTAATTTCACAGTCAATGGATTAACCGCGCGACCATTAATATGAAATTCATAATGTAAATGC
GGTCCTGTCGAACGCCCTGTATTTCCCGAAAGAGCAATACGTTGACCACGTTTAACATTTTGCCCTGCTT
TGACTAGAGCACGGCTTAAGTGCATATAAACGGTTTGATATTCACGCCCATGTCGTACCACAATATAACG
TCCTGCGCCATTTGCTTGATACGCGACTTTTTCCACAATACCATCCGCCGGTGCAATGACCGGTGTACCA
ACGGGCATAGCAAAATCCACGCCTTTATGTGGTGCAATACGCCCAGTCACAGGGTGGCGTCGATAGGGAT
TAAAATGAGAAGAAACGCGAGCCTGACGTTGTAAAGGATAACGAGCAAAACCTTTGCCTAGCGTTTCGCC
TTGGCGATTATAATAACGCCCATTACTCGCTTGAATCGCATAATAACTTTTGCCAGCTGAAATAATATGG
ATTCCATCCACATTACCTTGTCCCGTCAGCTTCCCTTCAATATATTCACGTGTCACTAATACCGCAAATT
TATCGCCTTTTTTTAGCCGTTTTAAATTAATTTGCCATTGTAATGCATTCGCAAGTTGATTAATTTGGCG
GATATCTAAACCTAATGTTCTTAATGCGGTATTAAAAGAACCGTCAATTCTGCCTTTTAACACCTCTTTT
TTCCAAACACTTTGTTTCTTTAAAATTTCACGCTGATATTGACCATCTGCTGTTTTTTCGTAGATTTTTT
CTTCTCTCTCTGAAACCAACCAATTAAGGTATTCGAGTTCGCCTTGGTTATCTAAGATCCAATAAAATTG
CTGACCCGGCTTTAAGTTTTTAAATTCAGGATAGGCTTTAATTAAGCGCTCGCTTACACTGGCATCTAAG
CCAGACAACTCTAAAACATCTTTTAAGGAATCCCCTTTTACCACCGTGTGGCTGAACTGATTTTTAATCC
GCATTGCCTGATCCATAACATCAAACAAATCACTCAGCGCATGACGAACAGGTTCAGGAAAGGCTGCCAA
TTCATCTAGCATATCGGGTTTGATTTCATCAACCTCATCATCTTTTGCTTCTAAATCATCATAAAAAGAC
GTTGCATCTAGTGTATTTTCTGCGGGTTTTGCTGTCGTTTCTTGTGACGATGCATCTACTTGAGTGTCAC
TGTTTTTTTCATCCATACTGACAGCGGAAGACTCAGTATGATGTTCTGTTATCGCTTGCTTTTCTACTGA
TTCCGCGGATGAGGGAGGAGAAAGGGTGCTATCCGCTTGTACCGAAGAAGGCGATTCTACCGTGGCTGTA
GATAAGGCAGGTTGCTTTTCAATTTGAGTTTCTGTTTGTGTTTGGCTATCTGCACTTGAATCTTGCCCTT
CTTCTTTTTTTCCCAACGATACAACGAGAACGATGAATAAAATAATGCTAAAAAAAATTGCGATCTTAAT
CTGCAATTTTCTTCTTCGTCTATCTCTTGCTAATTTAACGTGCCGCACGCTTCTATTCCTTTGTTTCTCA
ATTCGTTTAATTATGACCAAGCAAACAATAAAAAATTCAACGGAATGTTAAAAAAGGCATATGAATGCCC
AAATTGTATTCATCGTACTTATTTTCATTGGATAAACTTGTTAAACGAATCAAAATAAGCTATTTTTACT
GCAACTTTAAGCCGTCAAGTCTAGCAAATAATGCACATTCATTCTATAAAATTACCCTTAGTTGAATTAA
AAAACATCAATGTTGTTTTTGAACAGAAAAAAGCATTACAAAATATCAATTTAACCCTTTATCCCAATTC
GATCATTACGATTGTCGGTCCTAATGGTGGCGGAAAATCAACCTTATTAAAGGTATTACTCAAATTGCTT
CCCCCTACTTCGGGACAAGTTATTTACCATAAAAACTTACGTATTGGTTACGTGCCGCAAAAAATTCACT
TAGATCATAGTCTGCCGATTACTGTTGAACGCTTTTTATCACTCAAAAAAGGGATTTCTCGCCAAGCTAT
CCAAGACGCTTTGTCATTATTGTCAATTAGTCACTTACATAAAAATAGCCTACAAAAATTATCTGGTGGA
GAGATGCAACGGGTACTCTTAGCCCGCGCTATCTTGAATAAACCAAATTTATTGGTATTAGATGAACCAA
CGCAAGGCGTCGATATCAATGGGCAAGCAGAACTTTATCAGTTAATTCAACAAACACAGCAACAATTAAA
TTGTGCCATTCTCATGGTTTCTCACGATCTCAATATTGTGATGGCAGATACCAATGAAGTGCTCTGTATT
AATCAACATATTTGCTGTGCGGGAACACCAGAAACGGTTTCAAATGATCCCACGTTTATTCATTTCTTTG
GTGACCAATTTGCCAAAAATGTCGCACTATATACCCATAAACACAACCATAAACATGACATACATGGCGA
TATTTGCTGTACGTCAGATTTCCAATCTCAACAATGTACTCATAAAGAATAGGATAAATCATGTTTGAAA
TTCTTTTTCCCGCTTGGCTGACCGGTATGTTGCTTTCCCTGATTACAGCACCACTCGGTGCTTTTGTGGT
CTGGCGAAAAATGGCTTACTTTGGTGATACACTTGCTCATTCCGCATTACTTGGAGTGGCATTGGGAATT
TTCCTAGATATCAACCCTTACCTTTCGATTGTGCTGCTGACGTTAATCCTCGCCATCCTCATGGTATGGC
TAGAAGGGAAAACACAATTTTCGGTGGATACATTACTTGGCATCATTGCGCACAGTTGTTTATCGCTGGG
TGTGGTCACCGTTGGCTTATTGCAAAATGTCCGCGTGGATTTAATGGCTTATCTTTTTGGCGATCTATTA
GCCATGAACTATGAGGATTTAGTGGTGATTGGTATAGGTGTTGTATTTGTGCTGGTGACATTATTGTATT
TCTGGCATCCGCTCCTTTCGACCACAGTCAGTCCAGAACTTGCACAAGTTGAAGGGGTAAATGTGCAGAA
AATGCGTTTTATTTTAATGATCTTAACCGCACTGACGATTGCACTTAGTATGAAATTTGTTGGTGCCTTA
ATTATCACCTCACTCCTGATTATTCCTTCCGCCACGGCAAGGCGGTTTGCCAAAACCCCAGAGAGTATGG
TGTTCATTGCAATTCTTATAAGTATGCTTTCAATTAGTTTGGGCTTATTACTTTCCGCTTACTACGATAC
CGCAGCAGGTCCTTCTGTGGTCATCTGCGCTAGTTTGTTATTCTTGTTGTCATTAATGAAAAAAGAACAT
AATTAAACCGCTAAAGAGCGGTCCCATTTACACTTTTTTCACGAACATGAAAAAGCGAACCAAAGTTCGC
TTTTTATTTGCATTAATCTAGCATAAAACAGGCAATCTTGCTGCCATCCTCATACTGTTTTAAAGCTGGT
TTCTCGAGGGCACATTTTTCCATAGCAAAACGACAACGAGCATGGAAAGCACAGCCTTTAGGTGGACTTA
ATGGACTCGGCAACTCACCTGTCAGTTTAATTCTTTCGCGACGATGTTCAGCTTCCAAACGCGGTGTAGC
TGAAAGTAAGGCTTGCGTGTAAGGATGACGAGGATGGTTAAAAATTGCCTTCGTTTCACCTTGTTCAACA
CAACGCCCTAAATACATAACCATCACTTCATCGGCAATGTGTTCCACCACCGAAAGATCGTGGGAAATAA
ACACATAAGATAATCCCATTTCTTCTTGCAGATCCATCATCAAGTTTAATACTTGGGCACGGACAGACAC
ATCAAGCGCAGAAACCGGTTCATCCGCCACCACAATATCAGGACGCAACATTAACCCACGCGCAATCGCG
ATACGTTGACGTTGTCCCCCTGAGAACATGTGTGGATAGCGATCGTAAAACTCTGGTTTTAAGCCCACTT
TTTCCATCATTTCCAACACTTGCTGCTTACGTTCTTTGGCATTCAAATCCGTATTGATCAACAACGGCTC
TTCTAAAATCGTGCCAATTTTTTTGCGTGGATTTAAAGAAGCATAAGGATTTTGAAACACAATTTGAATT
TTCTTACGACGCAATTTTTGTGTGGCCGTGTCATTTTCCAAAAAGTTTTGTCCTTTATAGAAAAGTTCAC
CTTCTGTTGGGGCTTCAATCATGGTTAGCATGCGACCAAGTGTAGATTTACCACAACCTGACTCCCCCAC
GATCGCCAATGTTTTACCGCGCTCTAAGGTAAATGAAACCCCATCTACCGCTTTCACTAACTTCGGCTTA
CTCAATATCCCTTTTTTAACGGGATAGTATTTTTTCAAATTCACTGCATCCAACAAAGGTGCTTGTCTCT
CAAGTTCTTGCATATTGTTCTCTTTCTTATTATGACACTGCAAATTCTGTATAACTTGGCATACCTTGCG
CATTCAACGGCGTATGACATTTGACGCGATGTCCATTCACCAAACGGGTTTCTGGTTCTTGCTCACGACA
ACGATCTGTGGCGTATGGGCAACGTGGATTTAATAAACAGCCTGTTGGGCGATCATATTTCCCCGGCACA
ACCCCCGGTAAAGATTGTAAACGTGATTTTCCTTCTGCAAATTCTGGTAACGCACGTAATAGCGCTTGAG
TATATGGATGGCGTGGACATTTAAAAATTTCCTCCGCTCGTCCTTCTTCAACCACTTGCCCTGCATACAT
CACAATAATGCGGTGGGCTGCTTCCGCGACTAAGGCAAGATCATGGGTGATCAGGATTAACGCCATATTT
TCTTTACGCTGTAATTCCAGCAATAAATCAATAATCTGTGCTTGAATCGTCACGTCTAACGCAGTTGTCG
GTTCATCTGCAATTAATAATTTCGGATTACAGGCAATCGCCATCGCAATCATCACACGTTGACTCATACC
CCCCGATAATTGATGCGGATACACATCTAAACGCGAACGCGGATCAGGAATGCCCACTAAGGTTAATAAT
TCGATAGCACGTTCTTTACGCCATGCTTTAGCCCCACCTTGATGAACTTTGAGTGCTTCCATAATTTGAT
AACCCACCGTATAACTTGGGTTTAAACTGGTCATCGCATCTTGGAAAATCATGGACACATCGGCTCCCAC
AATTTTCTGCTTTTGTTTTTCAGTCAAGGCAAGTAAATCACTTTGATTAAACAGCAATTGTTCCGCTTGT
ACACGCCCTGGATAATCAATTAGGCCCATAATCGCGAGTGAGCTCACCGATTTTCCTGAACCTGATTCGC
CAACAATACCTAATACTTCACCTTCATTGACCGTGTAACTGAGGCGATCCACCGCTTTAAAAGGGGCATT
TTCATCACCAAAATGCACCGAAAGATTTTCTACATTTAATAACGCCAT


>2	 1604659-1611141
TTAGTGTGATAAATATTGTTTAAATTGTTCTGTTTTTGGGTTGGTAAAACAGCTCGCATCACCCATTTCA
ATAATATGACCTTGTTCCATGTACACCACTTTTGTGGCGACTTTTTTCGCAACGCCCACTTCATGCGTCA
CAATCACTTGCGTAATGCCCGTTTGCTGCAATTCTTTAATAATATCCACGACTTGTGCGGTAATTTCTGG
ATCTAAGGCAGCCGTTGGTTCATCAAACAGTAACACTTGCGGTTTCATCATTAAAGCACGAGCAATTGCG
ACACGTTGTTGTTGACCGCCTGACAAATGAAGCGGAAAACGATCGGCAAATTGTGCTAAACGTAACCGTT
TTAATAATTCTAACGCCTCAGATCTGGCTTGTTCGTCACTTAACTTAAGCACTTTCTTCGGGGCTTCAAT
TAAATTTTCAATTACCGTTAAATGTGGCCAAAGGTGATATTGCTGAAAAACCATACCGACATCTTGACGT
AAACGGCAAATTTGTTTTGGATTGGTCTTCGCTTCAGACAAATCAAATTGACTGTTTGCGATAATCAGTT
CACCCGATGCAGGCACTTCGAGTAAATTTAGGGTACGAATCAAAGTGCTTTTTCCAGCACCACTTGGTCC
CAATAATACGACAGTGTCGCCTTCTTCTGCACTTAAATTAATGTCAAACAACGCTTGGGAAGAACCATAA
AAAAAATTTAAATTTTTAACACGAATTGCCATGGTTGAAAAAATCTCTTTTTTGCGAAAACTGAAATAAT
ATTAATATTTATTGCATAATTATGCAAATGTATTTTGATAAAAAATACTTGCATGAAAAAAGCCCTCGAC
CATCACTGATCAAGGACTTCATAAAAAAAGAAAAAACTGACCGCACTTTCATGCGAGCCAACCTCGTTTA
TTCTGTTTTTGCCATTTCAAATTCAATTAACATCATCAAAATATGAATAACTTTAATATGGATTTCTTGG
ATACGATCCGCATAACCGAAATGTGGCACACGAATTTCAATATCCGCAATGCCCGCCATTTGTCCACCGT
CTTTCCCAGTCATCGCAATCACTTTCATGCCTTTTTCTTTAGCCGCTTTAATGGCATTTAAGATATTTTT
TGAATTACCCGACGTTGATAAGCCAAATAACACATCGCCTTTTTGACCGACAGCTTCCACGTAACGTGAA
AAGACATATTCATAACCAAAATCATTACTGACACAACTTAAATGACTTACATCAGAAATCGCAATCGCAG
GATAGCCCGGTCGATTTTCACGATAACGCCCCGTTAATTCTTCCGCAAAATGCATGGCGTCACAATGTGA
CCCCCCATTTCCGCAAGAAAGCACTTTCCCGCCTTGTTTAAAGCTGTCTGAAATTAATAAAGCGGCTTGC
TGAATTAATTTCATATTATTTTCATCGTTAATAAACTTATTTAATACTGTCGCAGCTTCATTTAACTCTG
CTTTAATCTGTTCTAGATACATTTGTTCTCCTTTTAAGCCATCAAGCATATTGGTTATTCTTCTAAGACC
ACATGGCCAATATACCCTAAATTACGATAACGTTGTGCATAATCAATGCCATAACCCACCACAAATTCAT
CAGGGATACTAAATCCTACCCATTCCACCGGCACTTCCACTTCTCTACGTGACGGCTTATCTAACAAGGT
ACAAATGCGCAGCGAGGCAGGTTCACGTAATTTCAGAATCTCACGCACTTTTTGTAAGGTGTAACCTGTA
TCGATAATATCTTCGATAATTAAAACATGCTCACCTTTAATGTCACCATCCAGATCTTTACTGATTTTTA
CATCGTGATTGGTCGTCATGCCTGAACCATAACTAGAGGTGGTCATAAATTCGATTTCTACCGGTAAATT
CAGCTCACGCACTAAATCTGCCATAAACATAAACGAACCACGTAAGAGCCCAACAACAATGACTTTCTCG
ACTGCTTTTTGTTGGTAATATTGCGTAATTTCACGACCAAGCGTTTGAATACGTGCACGTACGTCTTGTT
CCGAGATTAAAATACCAACATGATGTTTTTTCATTCTAATTTACCTTTTATATCGGGTTATAAAAGCGTA
TTCTACAAAAAAAAGGCTGAAGTTTAAACCTTCAGCCCATAAATACCCTAACGAATTTACTTTCTACTCT
ACCTGTTTGGAGTATGACTCAGACTGAAAACGATCTACTCTATCATTCCCACCTTTATCTCTAACAGATG
TGGCTATCTTAGCAAATTATCACCTCATGTCAATAGTAATTATTATCATTTGCAAAAATTAATTTCCAGA
CACTTTGAGATGCTCTAATAAAATTGATCCTGTTTGGATATTCGAGCGATGTTCAATATCATCACCAACG
GCAACGATATTGCGTAACATCTCTTTCAATTGACCCGCAATAGTAATTTCTGCCACAGGATATTGAATTT
CGCCATTTTCTACCCAGAAACCAGCTGCACCACGTGAATAATCACCAGTAACTAAATTTACCCCTTGCCC
CATTAAATCGGTTACCAGCAATCCGGTTCCCATCTGGCGTAATAAGGTGGTCAATCCGCCCGTGGTATTT
GGCTTCACTAACCAGTTATGAATGCCCCCAGCATGTCCCGTGCTTCGCATGCCTAATTTTTTCCCACTAT
AACTGGTCAACAAATAAGTTTGTAAAGTGCCTTGCTTAATAATTTCACGACATTGAGTGCGCACGCCTTC
ACTATCAAAAGGCGAAGAGGCGAGTTGTCCGATTAAATGAGGTTGTTCACTAATGTGGAACCAATCGGGT
AGCACTTGCTTCCCTAAATGATCTAACAGAAAACTTGATTTACGGTATAAGTTCCCCCCACTAATCGCGG
CGGTTAAATGACTAATAAGCCCCGTTGCTACATCATTCAAAAAAATGACTGGAACTTGCTGGGTTGCCAT
TTTTTGTGGTTGTAAACGAGACAGGGTTTTCTTCGCACAATGCTCTCCTACCCAACTCGCACTTTCTAAC
TGATTCAAGTCACGAGAAATCGTATATTCATAATCTCGTTCTAGCTGATCTTCTACACCAGCAATGACAG
AACAAGATAACGAATAGCGACTGGATAAATAACTTTGTAACATCCCGTGTGTATTTCCATAAACACGCAC
TCCAGTATGTGAATTAAACGCAGCACCTTCACTGTTGACAATACGTTTATCATAATTTAACGCCGCCTGC
TCAGTTTCCAATGCTAATGCCGTCGCCTTTTCCACATCAATATCCGCTGCATGATAAAGGGCTAAATCAG
GCGCATCAAATGCCATTAAGTCATAATCCGCCAATCCCGCACACTCATCTGGCGACGTATATTTGGCAAT
GGATATTGCCGCTTCGACAGTGTTTTTGATCGCCTCAGGGCTTAAATCCGACGTCGAAGCATTGCCTTTT
TGATTTCCTAAATAAACCGAAATCCCTAACGCACCATCGTTAGTAAATTCGACATTTTCAATCTCTTGTA
AACGGGTAGAAACGGACAATCCACTGACCTTTGTGACCGCCACTTCTGCAGTCGCTCCTGCTTTTTGTGC
CATATCCACAGCATAATGCACTGCTTCACGCAATGTTTGCTCTTGTTGTTTCAAAAGTGCGGTCGATTTT
TCTGTATTTTGCATATTGATTCCTTCAAACAAATTTTGGGCATTTTATCCTATTTTAGATTTTCATGCTA
AAATGTTCGCTTGTTTTTATGAGATGAAAGGAAAGAGTATGGCAAAACGCGGCAAAAATAAAATTGAGTG
GGACAATACTGACTGGGAACAAGAAGAAGAGGAAATCATTTGGGTCAGTAAAAGCGAAATTAAGCGCGAT
GCCGAAGCATTAAAAAAACTCGGTGAGAAACTGGTTGACCTCACCAAAGCAAAATTAGAAAAGATTCCGC
TTGAAGAGAAGTTACTTGAGGCAATTGAACTTGCACAACGTTTACAAAAAGAAGCAAGACGTCGCCAATT
ACAATATATCGGCAAATTACTTCGCAATATCGATGTTGAGCCGATCCAAGATGCCTTAGAAAAACTGGAA
AATAAACATCAACAGCAACAAGCGATGTTACATAAGCTCGAAATGTTACGTGATACCTTGATTGACACCC
CTGAAGCAATCACGCAATTTCTTGAACAACATCCCGATGCGGATCGCCAACATTTACGTAATCTAGTTCG
GGCAGCGCAAAAAGAAAAAGCACAAAATAAACCGCCTAAAGCTTACCGTGAAATTTTCCAATACTTAAAA
GACTTCATGCTTGAAGACTAAATCTCCTCCACATGAAAAAAGGCGTGAGTTGAAACTCACGCCTTTTTCT
TTGCCCGCTTATTTCGTCGGTGCTTGCATGAAACGGAAGAAATCACTGTCCGGTTTCAAAATCATCATAT
TATCTGAATTCGCGAAACTGCTTTCATAGGCTTTTAAACTTCTTAAAAAACTATAGAACTGCGGCTCTTG
TGAAAAGGCATCAGAAAATACTTTTGCGGCGGTCGCATCACCTGAACCTCGCAATTCTTGTGCAGTACGA
TTGGCATTTGCCAGAATAAGGGTCACTTTACGATCCACATCGGCTTGAATAAAGGCAGCTTTTTCACGAC
CTTGTGAACGATGTTCACGCGCGACCGCATCACGTTCTGCACGCATACGTTGATAAATCGATGAAGACAC
TTCATCAGGCAGGTTGATTTGTTTGACACGCACATCCACTACTTCAATGCCTAATTCTGCTGTACTGTCC
GGTCCCGTATTTAATGCTTTACGCGCACCCTCCATCAATTCACCACGTGTGCCTGATACAATGTCTTTAA
TGGTTCTCGACCCCGTTTCAGAACGTAAACGGTCATTGACTTTACGGCGTAATAAATTGGACGCTTGGGC
ATAATCGCCACCACCTGTCGCCGTATAAAAACGACCAAAATCACTAATACGCCATTTGACATAAGAATCC
ACAAGTAGATCTTTCTTCTCAACGGTCACAAAACGATCCGCTTGACCATCAAGCGTACGAATACGTGCAT
CTAAAATTTTGATCGAATCAATAAATGGAATTTTAAAATGTAAACCCGGATTATACACCACCACTTTATT
ATCAGCATCACGATGGACTTTACTAAAACGCAACATAATGCCACGGGTCCCTTCTGAGACAATCACAATG
CTGGAATATAAAATTGCAGCAATCACAACGATGACAGGGGTTAAAAATTTACGCATTAGTTAAATCTCCC
TTGGCGAGTATTTTCTTGTCGTGTTGACGATGTTGATGTTTGTGTAGGCATCACGTTTGGTGTCTCGGCA
CGGAACACTGGACGCACTTCCTCTGAGGTCGCATTTGTTGACTTCCCTTTCGTTTGTTGTCCCTTCAAAA
TTTGCTCTAATGGCAACACCGTCAAATTGTTTCCACTATTGCCATCCAACATCACTTTTGGTGTATTCGC
CATCACTTTTTCCATGGTTTGAATATACAAACGTTCACGTAATAACTCCGGTGCCGCTTTAAACTCTGGC
AGCAAACGTTCGAAACGTTCCACTTCCCCTTTGGCATCTAACACCACACGATCTTTATAGGCAGTCGCTT
CTTCTAGAATACGCTGTGCATCACCTCGCGCAATTGGCTCACGCTCACGTGCATAGGCTTCCGCCTCACG
AATATAACGCTGTTCATCTTCTTGCGCTTTAATCGCATCATCGAACGCATCTTTCACTTCTTCTGGTGGG
CGCGCAGATTGGAAGTTCACGTCCACCACTTCGAGTCCCATATTATAAGGCTCAATAATTGTGTTTAAAG
TTTTCCACGTGTTTTCACGCACCACTGAACGCCCCGTGGTTAAAATATCATCCATTGACATATGACCAAT
CACATAACGTAATGCACTGTCTGTGGCTTGATTTAAACTATCATCCGCATTAGTCACACTGAATAAATAC
TTGGCTGGATCATGAACACGATACTGCACCGTCATTTCTACCTTCACCATGTTTTCATCTTGCGTTAACA
TTGAACCCTGTGTTCTTAACTCTTTCACTTGCTCAACGTTCACCGGAATCACGCGGTCAATAAAAGTCGG
TTTCCAGTTTAAACCCGGTTGAACAATAGCGTGTAATTCACCAAAACGCATCACCACGCCACGTTCTGCT
TCTTTGACAGTATAAAAACCGCTAACGCCCCAGACAATTGCACCAATCACCGCTGCAATTGGCAATAATT
TACCAAGATTTAACGATCCACCAGAATGCGAGTTATTGCGTTTACCGCCATTCCCTGAACCGCCTAATTT
TTTCAGCAGATTATTAAAAATCTCTTCAATATCAGGTGGTGATTGCTCTTGATTGTTTTGCTTACGACCT
GACTGGTTATCATTCCAATTCGGCTGACCGCCTTCATTATCAGGACGCTGACTCTCAGGTTTTTTCTGTC
CGGGTTTGCCCCAAGGATCTTGATCTGAACCGTTCAATGACAT
