# Supplementary material for: Comparative analysis reveals the Genomic Islands in Pasteurella multocida population genetics: on Symbiosis and adaptability
Source: BMC Genomics. 2019 Jan 18;20:63. doi: 10.1186/s12864-018-5366-6 (PMC6339346; doi:10.1186/s12864-018-5366-6)
Supplement: Supplementary file 9 — File S2. Detailed information on predicted phage of each strain (ZIP 5010 kb). [file 12864_2018_5366_MOESM9_ESM.zip › File. S2. Detailed information on predicted phage of each strain/2887PM/detail.txt]

gi|00000000|ref||  [asmbl_id: NC_000000].2424893, gc%: 40.23%

CDS_POSITION                       BLAST_HIT                                                                            EVALUE              prophage_PRO_SEQ
---------------------------------------------------------------------------------------------------------------------------------------------------------------------------------------

#### region 1 ####
complement(230395..231105)         PHAGE_Haemop_SuMu_NC_019455: transcription regulator; -; phage(gi418489036)          7.83e-66            MSKPNIYDKDFSERMSLIAKTLFKDNYSEFARAVGVVQPSLVRWVKGEADTSRTNLIKIAEVTNVSVEWLLTGKGEMFKSAENTIKKNATSVSEPSNVVMIPSYSSIQVSAGFGSFNDGVTKPDDYIPYPTSLLQKLGVKPQFAAVFWANGTSMRPTIDDKDQMLVDLARKEIKGNNIYLVQSESSVWVKRVKMNWNSIELISDNQEEYKPIILSKDEAEKLQVIGLVTHIGKNMI
231084..231096                     attL                                                                                 N/A                 CGTAAATGTTTGG
231281..231547                     PHAGE_Haemop_SuMu_NC_019455: Mu-like prophage FluMu DNA-binding protein Ner; -; phage(gi418489037)     6.58e-28            MGVLNETKKAATDWHRADIIAALKKNGWSLRSLAEECELSYSTLKSALDKSYPKCERIIANAIGVPPEVIWAERFAQRNFRPKLIDKF
231592..233577                     PHAGE_Vibrio_12B12_NC_021070: transposase; -; phage(gi481019193)                     0.0                 MSNLKIKTHYSAMEIASFKLNSAPHAHKNVQEKAKRECWIARKRESRGGGLEYAFESLPQEIQAEILLKHSESKGSEPTRGVAHKNYLPEVIWAPFDKASEKQRAEAQQKLTLLHKIDDLTRNNIKLMDALEMVATEFNVAKGSLKRWYYKVKTFERSDWLPLLLDKHGTNRKSAEAEFTPEAWESFKADYFRNERPQFGSCYERLKRAAREQGWTIPSASSVKRKIEREIPKVQQVFLRDGEHALSQYYPTMQRSVADLEALEWINGDGYQHNVFVQWHNGDIVRPKTWIWQDIRTRKILAYRVDLSENSDTIRLSLMDLIWKYGIPKKCTIDNTRAAANKWMTGGVKNRYRFKVKEDDVKGIIPLLGIELFWTSIQFGKGHGQAKPVERAFSHGGLGELVDKHPKLAGFYAGENIYNKPDNYNGGKAGVDYDTFILALEDGIRTFNEREGRETEICQGVYSFSQVFERDYAKARVRKASQEQMRFLMLMSEATTLKKDGTFELDVGGKVHNRRNRYLCTDLIGSHHKKVIVKFDPQDLHSKVWVYSTEMIYLGEAECTERVAFGDKAAGREHDKARKKWVKAQKQAAKAQQTMNAQEVARFLPEPTFEEEIQQPKIIELFHTQGNAVKKAEVVLDDEENSFEQGWRKGLEMIKQEKGIK
233588..234505                     PHAGE_Haemop_SuMu_NC_019455: phage transposase; -; phage(gi418489040)                7.83e-31            MSLINQINAIKASGNISQRDIAQQIGISAGALSAYLKGNYAGNIDNIESALTNWLATQEKKEKVFVEAPHFIEIPTAKKVFGALDMARILPTMVTVYGASGVGKTKACQEYKKHNQNVWMITASPARATLSSILYELALELGINDAPRRKDRLSRLITKKIKGTQGLVIIDESDHLPYDALEEIRIIQEEAEVGFALIGNDKVYTRIQGGVNQAHEYARLWSRIGNNCGLKASTKGDIKAIAQAWELDVTDNDLMTVLYDIGGKAGGLRALTQYLRLAGMTAKGQGKVITLDLILTAQAQMKGAN
234508..234804                     PHAGE_Haemop_SuMu_NC_019455: hypothetical protein; -; phage(gi418489042)             3.41e-09            MMNGQQQTTLNHNNEVMSKYLKQVQKAINKLDEIGLSVINVHFEKIRPTLRVQPCFNTERLESENKAFVFITGSDGKRYQEAQMTVEGIRVIWRKYLN
234818..235045                     hypothetical protein; -                                                              N/A                 MKKSIVIFSQLALVGCGEIQKVSRDKTYIGIVGQISEVCINGVTYLVMSKGGITPKINEEFYPYTCTTKTNDIPQ
235060..235581                     PHAGE_Haemop_SuMu_NC_019455: host-nuclease inhibitor protein; -; phage(gi418489043)     1.05e-62            MAKKATRMKSATQTAIYQSRDEVQIAIKEIGDKQRELQRLATEMNDELAAISERYAPLLDSVKEELKPMQKGVQMWCEVHRNELTDNGKCKTGSFVTGEVQWRIKPPSVSVRNAEAVIELLESFGLYQFIRTKSEVNKEAVLADPQAVSAIEGINIKSGEEEFIIKPFEQEVK
235667..235855                     PHAGE_Haemop_SuMu_NC_019455: hypothetical protein; -; phage(gi418489044)             3.22e-06            MVIPKFNRFIHWSNIAANAERSKDYEQASKAWEVASLNASQLNKEWCKNRKAFCDRVAVKPF
235866..236033                     hypothetical protein; -                                                              N/A                 MNKQSIAQQIVDIQTMLEVAKDNVIEEHNEDARVILQRVVREIKQIHWRMKPVNQ
236063..236977                     hypothetical protein; -                                                              N/A                 MNYSDYIKMTQCGVYSITFPTENIVETLENAVLAERNQEKFEIVKNLITGKKVITFDDGGLFFSIRAEFKHLTKEQIAFKAFEFKNVTSEKDAVHLAKVELFKVLPPSSEIYNVFYNPNTQILVINSNSKRSKIALMQLVEVFGLVGVKSIIVSEEKLGINTKFNRLLNDNVPLFNSIGFDYEATLRRETEDDKTHRTCRHLDTEEGKYNALDALNNGFIVQSLSMRYEDENGFIVRFKLDEYLRIRAMKFRDFAETARMLRSASPAKYGILTEYLNCQYHVLNRIIKNTLLEFTKDTQLQQFA
237047..237547                     PHAGE_Burkho_BcepMu_NC_005882: gp02; -; phage(gi48696912)                            3.91e-15            MRYTREKLIQLIHIAKHKLAIDDITYKQMLSQLTGEESCSKLKVAQLTLVYTEMEKKGFKPTSKGKKSNNFYSPSTENATVRHDIAHKIRAVWIDMYKSGFIRDGSESALNQFVRNTANAVMKEKCSTLIFLNAGSLDYETGAIVLERLKQWRKREVNKLRKGTSE
237544..238086                     PHAGE_Mannhe_vB_MhM_3927AP2_NC_028766: hypothetical protein; -; phage(gi971741514)     8.53e-53            MKLCRCPVCHSDINLDQLLEDDAGRELLTILTQLKYGIARPLVSYIALFRPAKSALNNARAVKLINDVLSLFPQSHLLAHALSETVNAVQNKRREYKNTAPLVNHNYLKQVYETNKPHFSGVGERSTGEEQENKTTFQQIDKEKEDAILYIDRIYRLGQTVEKLEGYDIWLEWKKQRGEL
238086..238448                     PHAGE_Burkho_BcepMu_NC_005882: gp01; -; phage(gi48696911)                            4.42e-34            MDKDIVEVFEDKAPEILLELAKYIELTLVKKIEIEAENARQIGIEIAQTISKNWGGSVVYIPRNLIFILNERDRKIFNEFNGTNHRDLAKKYGVSMQWVYTIVKRINKEEIAKRQFNMFE
238567..238989                     hypothetical protein; -                                                              N/A                 MKRLGLILLLSGVLIAGCSEEKGKPTYQEMEAIKLAFFKITPPNTDLAAQCDSKKIGERYYAACNFMGVGKRTNLNIFLYNNEKDSAKRFYALNGPAMTTYDNHFKNETVLGSYKDTFGLPMEQDINLSTVNEQFNHLMK
239114..239650                     PHAGE_Haemop_SuMu_NC_019455: putative N-acetylmuramoyl-L-alanine amidase; -; phage(gi418489052)     1.73e-91            MAINHIVIHCSATTNGKPLRTSSQSAAERIDQWHQKRGFKRNLAHIKRFNTHLKHVGYHFIIDIDGTVETGREVGETGAHVKGHNQNSIGICLVGGITGMGKNHGEYTREQWNALHKLLRELESRFPSAVICGHRDLSPDLNGDGTITPNEWLKDCPCFDVWEWLDSEQVINDEHLFE
239661..239888                     PHAGE_Haemop_SuMu_NC_019455: hypothetical protein; -; phage(gi418489053)             3.77e-29            MGLKELITNDNGRLSTTGTIQFGGAVLMAMILAICVYLDRSYVPELFMTFAIFCGGGVATKGFANAMERRQGGRE
239885..240145                     hypothetical protein; -                                                              N/A                 MNLQVIVVCTIFFILLCGYVVFRLKQAQRRVEKLIEENAQLQTEKAVAETQVKHHQVRKQHEENTLGNSRDDIIKRLHAQGDLRDE
240135..240266                     PHAGE_Haemop_SuMu_NC_019455: hypothetical protein; -; phage(gi418489055)             4.79e-07            MTNNSCAGFSIIKASKQDSTETLRQILVHNRTYREICTQEQHK
240263..240592                     PHAGE_Entero_SfMu_NC_027382: hypothetical protein; -; phage(gi849255255)             1.17e-08            MNDILDFIQKHWAIVMAIGGSVWTYFWLTMDSKYARKSDVSDLRKAIAENEKNLSEIKGELRHLPTTADVADLRLSISEMKGETKALNATVRSLIHQVELLVEKEVTKE
240589..240891                     PHAGE_Escher_D108_NC_013594: hypothetical protein; -; phage(gi281199669)             8.88e-35            MSNDIFTKDQRLVILRSLVEAGYDANESILDDCLALYGHNISRDLVRNHLNWLEEQGLVQIERLQSGFMVATITQRGLDVASGASVVEGVKRPNPRLKLN
240914..241486                     PHAGE_Vibrio_12B12_NC_021070: hypothetical protein; -; phage(gi481019171)            6.33e-47            MSDKTTRGRASKVDLLPPNIKTQLAMMLRDKQYSQAQILEEINDLIRDCGLDESHLLSRTGLNRYANRMEKMASKIRNAREVAEIWTKQFGEAPQSDIGKLLMEIVKNLAFETSIGMSESEHAADPKSLALLASAVQRLEQAESLSFKREQAIRQETIKRAAEAVEEAGKQQGVSLEDVQQMVKAVYGIE
241473..242780                     PHAGE_Burkho_BcepMu_NC_005882: gp28; -; phage(gi48696938)                            3.33e-23            MASNNTILYDYQKRWLNDKNRFKVAMFARQTGKTFTTTLEIVLDCLAAEAKGEKARWVILSRGERQAKEAMNEGVKLHLEAMGIACEVLEVPFSPTINALEVILPNGSKITALPANPDTARGFSANVFLDEFAFHQDSREIWKALFPVISAGWKLRVVSTPNGKGNKFYELMTDLNNTEWSRHTVDIYQAVADGLPRNIEQLRKGLNDEDAWAQEFELKWLDEASSWLSYDLIDGVEHANAGLPELYTGNPCFVGMDIAVRGDLTVIWVIELVGDVYWTREVITLKRVALREQLAELDRVFNQYHVITCYLDQTGMGEKMVEDAQYSHGKRRVQGVLFNVATKLNMATIGKNAFEDRQIRIPQGDTDLREDLHKLKKVTGSNGVPRFIAESDSKGHADRTWACFLALTAAKEGVTTPTKAQSRKPRTSLKMTQGY
242782..244197                     PHAGE_Burkho_BcepMu_NC_005882: gp29; -; phage(gi48696939)                            1.37e-144           MAKKFDLVKEIAVRSHAIDYFSMGQYLPNPDPVLKKMGRDISAYREVLSDSHVAGCVRRRKAAIKGLEWRITPTGNDKTDEILNTLFERLPLPQIITEMLDAALFGYQVLEVMWENQNGLWLPMEVIGKPQEWFVFDEQNQLMLRDKENRNGKLVPEKKFLLTTQEANYTNPYGRPDLALCFWAATFKRGGFKFWLEFTEKYGSPWLVGKHPRQAQTHEIEDLLDSLEQMIGTAVAAIPDDSSISMLESASKGGSSQVFDEFLKYCKSEIAIALLGQNQTTEQESNRASATAGLEVTKEIRNEDITLVESGFNQLLSWICELNFNVDTLPKFELYEQESIDKVQVERDQILSQMGVKFTAQYLHRTYGFEDGDIELINNNTEKTAEFNEPTLPPNIADGIVEQLEVEGELYVEEWMQNIKDRLSQAESLEDFRNQLDSLIPELNFAEYGELMAWASTTAFLAGRQSVVEEK
244198..245469                     PHAGE_Pseudo_vB_PaeS_PM105_NC_028667: putative head morphogenesis protein; -; phage(gi966198712)     1.40e-48            MSKFTFQEQSRYFEKKLNLKTNSYLDIVGEEHDYFFVVAGANRNEVINAFREAVDQAIHHGETLESFRQRFDEIVEKTGWDYNGGRNWRTRIIYDTNVYSAYNRGRLQQHLDLADVMPYWEYQHNDNSHPRPEHVVLDGTIRPATDPFWKYYYPIKAYGCHCTVIAHDEHDLKAMGKQVSPPVEIEYEDKLVGVRSGSPRLVTLPKGYDVGFAPYNFDNLTSNRNVEIDSILFQKLTTAEPRFASLLIQDVMKNTATVALLNHSMKEMIETVSNEKIARGKMKYVGVIHDEVIGKLTAMDKAPQTAVIAVRDEDILHALRESKQAKGINLPVEFWQQLPEKLRHPKAILLDEQHKQPTLLFVYETEQGKVAVKMDYEIKLKDVLTNKKLPHKLNMIRTASAIKSDVEWRDFKKSYALLWGELD
245598..246062                     PHAGE_Burkho_BcepMu_NC_005882: gp31; -; phage(gi48696941)                            3.66e-15            MLKIDINDQQVGIKLQQIAIQLQHPRKLYGVLGETLKKTHKERFKQEVDPEGKKWQALSPVTLALKAKRRKSPKILRQDGYLSDKTAYNYDDKGLEFGSAAKYARLHQFGGQAGRGRKVTIPQRKWLGISQNDETLLLAKATSLLQRQISQIVG
246313..247416                     PHAGE_Burkho_BcepMu_NC_005882: gp32; -; phage(gi48696942)                            1.01e-98            MELIEIFKAGKRVDANGQIVEITTGDLQQAVEAYDPAFHESPVVIGHPKDNHPAYAWVKSLQLEGDILKAELSQVDPEFAEMVEKGRYKKVSASFYLANSQANPKQGSLYLRHVGFLGAVPPAVKGLRNPEFAEGEEGVVDFSDWTEATLWRRLRDWFIGKHGQDEADKVLPDYLVGSVQEEAVRNSLQPQKAESPIFNEPTQPQGEPEMSVEEKAELERLKVENQQLKDEKAQAEAQKAEAQLNQTKADNADFAESLVSAGKLAPVAKEKAIELLNCAAVQSAGGVVEFGEGENILTAIKAFLDAQPQIIQFGEVATKDNATTAEDNTVEYAEGTSAEAIDMDKRVRAYMKEHNVSYVTAFNAMHS
247435..248361                     PHAGE_Burkho_BcepMu_NC_005882: gp34; -; phage(gi48696944)                            1.38e-94            MSDLSKHRVVDPVLTELAQGYYNGNMISEVLFPIAETQKEGGKIPTFGRLAFRLQTTKRELRAASNRLTPEDIGSLTVVLEENDIEYPIDIREVNEAEGVYPLRQYATGVTQDVIVLNREKACADLALNEDNYDASNKITLSGTSQFTDKNSDPISVIKAGIRAIKRATGRKPNVCAISGDVWEVLSEHPKVLEKIKYVATAVLTPEDFAKLVKIDKVIIGEAVYEQSSELKDIWSKAIVLAYVAAASKEKKQNIYEPSYGYTVRRKNGLYVDTYTEVGGKVEIVRTTDINKPYIVGKAAGYLIKGCI
248427..248744                     hypothetical protein; -                                                              N/A                 MNKKMLYAVIGTMAILHNGKRYEKGDKIELTAEEAENLSLYIQLDQSELEKRKEERRLAEEKAEQERLAAEKAQKEAEEKAEKERLAAEKAQKKAEEKTKEKADK
248744..249178                     PHAGE_Burkho_BcepMu_NC_005882: gp36; -; phage(gi48696946)                            7.55e-27            MYIAAKDLTEVLSERSLIELSNDHSRATEYNPLVLDKACQYATETVDGYLRSRYLLPLKTVPTIVRNICLQLARFWLYSRRPEGKGFPENVKETYAQALKDLERIQNGKLHIGLAELNENGTNALPDVPKFKTRANKKMDLSGY
249190..249687                     PHAGE_Burkho_BcepMu_NC_005882: gp37; -; phage(gi48696947)                            4.17e-28            MSATQPILNSIQTHLLSQIDRFAIELFPDNPSEYFLRDESGAILIQYAGSKFERVNSTDIIQQRRTVTIALTVIARSQHNDDGALAILDQVRLAIVGFRPENCLACALISEEFAGEAGGLWQYQLLVQTETWQVEQTKIVDLPKLATVYSRKPSDPLNPILKSKS
249697..251082                     PHAGE_Burkho_BcepMu_NC_005882: major tail sheath protein; -; phage(gi48696949)       3.03e-122           MAFHHGTETKRVTGGSVAVETVDGAIIGIIGTAPIGPLNELTLCQTKKDFAKFGTILNQGFTLPDAFDVLARYAAGQVYVVNVLDVSKHKSEIQDESITLDETTLLAYTQKQGLLSLTLKSNSTPLTLNEDYWVDMQTGEIRLKMSKASLTATYTYADPSKVTEEDIKGGIESSTGKRKGFELLRDGFNLYGADAKILICPEFDKTASCASALGTLAEQLKAVAYVQLPKGTSLSKAIQGRGPQGTINAKDSSERVRHFFPYALGSSNQLESLAVHAAGLRMKVDVEKGYWHSTSNHQLLGVIGMELPLTARVDDIQSETNRLNAVGITTIFNSFGTGFRLWGNRSSNYPTVTHIINFETALRTGDLIDESIRMAELQYIDRPIDDALIDSLTETVDTYLRALPSIVGYSLGLDYDYDLVDAFSKGQVPIKYDYTPKLPAERITNTSVMTRKYLVNLVSQK
251093..251611                     PHAGE_Burkho_BcepMu_NC_005882: gp40; -; phage(gi48696950)                            2.26e-48            MSVAINQIVNANVYMDGNSLLGKAKEFKLPDIEFEQIEHKGLGLVGTIKLPAGIAALEGEVTWDSFYPEVRAKAYNPMKNIQLMARSNLQVFDARGLVAEEPMVTIMNVSFSKTTGGSLKNKESTEHADTFQVYSIKQTVGGKEIFFYDAFANILRVNGQDVLQKYRTNIGQ
251704..251973                     PHAGE_Burkho_BcepMu_NC_005882: gp41; -; phage(gi48696951)                            4.09e-10            MSHQIQIYRSIPLQFPIKDGEGKDITELKIRRAKVADIKQMSNFKGTDADKEIYMLSLLTGLVPEDFDAMDIADYAKVQAALADMQKGK
251994..252128                     FIG00697479: hypothetical protein; -                                                 N/A                 MVADVAWWFGWNVSEIEQMTLDELSTWLEQANRQIKAGYSKATL
complement(252144..252377)         hypothetical protein; -                                                              N/A                 MKTTASFDFLESLIVLSCLVGFGYTLYSFLTFAASQLDFMQIIFAVFIWVIAWQIIGAVLFFAYRLGSGRLFSKANK
252412..254760                     PHAGE_Escher_vB_EcoM_ECO1230_10_NC_027995: putative phage tail protein; -; phage(gi937533289)     1.66e-71            MSSNLAISLVIGASVGGAIAGIKNLRNSLKLFKDESQSVGSRMLGLGKNVALGTSSLISLGTAATTSMLAIAQPAIKFESAMADVKKVVNFDSPAQFKEMEQDILRLTRTIPMASEEIAAIVAAGGQAGIARENLLGYAEDAAKMGVAFDMAAGDAGTAMATMANVLGKPISEMAKFGDAINHLSDNANAKAADIVNVIARAGSDTRMLGLTENQAAALGSTFLSMGKAPEVAAQAIKGMSSAFAELKAGKHAKELQMLGLTPKSFAKAMNKDAQGAISDFIARVKKLPKDKQYPILAKMFGKQYADDIMLLAQNTAEYNRQLGLLEERDENGNLKYMGSMQREFENRSATTENNLQLLKNSFNEIGIAIGAKFLPPINLLVNKLKPVIYNILEWMHANPELVNQFVQIGGGLVATIGGFVALKTVLSLGLMAILPFWSGGKKLFSLFKFLTPVLMKLAYGFGYTLGLIAKGALFLGKLLSGVLVKGLMLVGKAMMFAGRAMLMNPLGLLITGIAVGAFLIYEYWEPISAFFSTLWADVTVIFDNVCQFVTNIWNDVQGIWSAVWDGVTSWFTDLWESIKGLFNGNFTELGNIILAFNPLSLFQTIFSSVLNYFGVELSAEFTNFGKNIIDGLVNGIGNAWNSAKETVSELGTSVKDWFAEKLGIHSPSRVFMGFGENTVQGLAIGVNKSLGLAEKASDEMSNAVGISPHSNYQSLQTTFAQQQSEQAQHGGMTIHFNPTINVNGLSNNQVLNDVKEGLNISLREFETMLARVLDQQKRRAY
254760..255692                     PHAGE_Burkho_BcepMu_NC_005882: gp45; -; phage(gi48696955)                            3.97e-26            MYLMLGTIALEPIDVTDFSEIQSARFAEHQVLKGKPRLQAMGESLAELNLSVRLHHKIGGVERRYQSLLSAKAKQDALALIWGRGKFKGNFVITDIHSTTLFTDKYGNVLCRELTISLKEYVGELKNNLLGAALNIGKGSLLSSILPPEFFAGMNAAKEALIKGIDLYNQGKRIVDEVQNTIAIMKQFSQDPAAALAYLPSVLGNLDGALGSFGELTGMRELFNGVRSVLPVVSEFSQEVAEIQSGLMAIQSDFQQGTNGSDLSEWFPSANRTMSEVAESFDFLAPRVAEMTAWIVLRNDDEVNHDTDRA
255673..255903                     PHAGE_Burkho_BcepMu_NC_005882: gp46; -; phage(gi48696956)                            1.19e-18            MTQTVLKHIVKQGERWDNLAYHYYGDALEYSRIIDANPHLSFYEVLPTGATVFIPVLQVKPTNNEDMPPWLRGDNE
255896..256960                     PHAGE_Burkho_BcepMu_NC_005882: tail protein; -; phage(gi48696957)                    2.74e-85            MSNIAQPDFSLFYEKTNITADIEPHLIELSYTDYLEGQSDELVVQFEDIRGKWIRAWFPTQGDKLRGAIGYKGEQLVDIGAFEIDEVEYQYRPSNITLRALSTGVSKNQRTLKPKAYEHTTLAQVIAVVAKRLKLKVVGEIKHIPIARITQYQERDLEFLARLGREYHHSFKVVNDQLVFTAKEKLGESESVLTIEEQDTISISLRDRISSTAKEVNISGYDANGKKVIKKSKKAKAKREDVAQAAKSSEDSLQIVTRGESQEQIDARGEAALAEQNDDQQSGTIKLWGNPKLVAGNTILLRNLGVFSGKYLIKSSRHTIYRNQGYTTTIDVRLLEFIADDLVTQSMEKHNANP
256947..257516                     PHAGE_Burkho_BcepMu_NC_005882: gp48; -; phage(gi48696958)                            6.10e-16            MQTHNFTATYQEGIISAVDSTKHKVKCKIPALDDLETAWLSYLTPNSGGNQFYCLPDEGELVAILLDARGEGGCVLGTIYNDQDPTPTQDNNIWMKKFKNGTVISHNRNTGDVVVSTSGQVKVTAATAIVNAESTINGNTTINGDVAVNGEFSATGAVSSSTSVDAPSVTSNGVSLDSHTHNNGPRPDK
257571..257936                     PHAGE_Burkho_BcepMu_NC_005882: gp49; -; phage(gi48696959)                            2.46e-17            MNTHTHLTTHWQLAPNDKTQSVIQGIDDIHLCIANILNTIRGTDILRPEFGSDHFRYIDQPEDIAVPHFVREITFALSLWEKRINVDEIKVSGNAPHFSFTIFWSLKEDIYHEIYSTEVKG
257936..259042                     PHAGE_Burkho_BcepMu_NC_005882: gp50; -; phage(gi48696960)                            9.14e-76            MKVDDVKIVSEDVKQILADTIADYEKRTGKTLQPAHIERSIIQSYAYRELLVRKGINEAFLNTFPQFARGLALDLCGEPMGCYRLQDKPARCILRFSISASHPSILIPKGTRVAVDEKLEFITLNDDVITSLITYVEIEAQANLSGAIGNGWEIGRVKTLKSPLMTSLEVKVSNIDVPSGGLVQESDDDYRKRILSAPEAFSTCGSVAAYDYHVRAVSQAIADVNVATPKGGLVRITVLTKEGIPDSRLLNDIKQYVSGEKRRPLCDTVEVKAPTQRDYQITATLKLLEGFREDIVKTKARDALQLYLSDKTKKLGLDVVPSALISALRVEGVYDVTLTSPQKIVVAENEWANCTAISVEVESERTNG
259035..259604                     PHAGE_Burkho_BcepMu_NC_005882: gp51; -; phage(gi48696961)                            1.55e-51            MARLRYPDIIARDVKYTTLAELGQRLPQFKLSPIMTTLVDLLDDRFIEVLAEKWSATGYDGLFLATTQESKKGLIKKSVELHRHKGTPWSVREVIRQLGFGEIEIDEGLKNRDYSANTFVNKIPSDERWAYYGIQLSKPVTNEQAIEIRKILRNFVPARCLLGVLDYKAAPVLYNNKARYNGQYNHGSV
259635..260048                     PHAGE_Burkho_BcepMu_NC_005882: gp52; -; phage(gi48696962)                            1.12e-11            MAGLKETEKWENEIYRIEENDPVHGGEDGITNKPLKQLANRTKYLKTEVEKRYIAKDASTTQKGLVQLDSSIDSDAEDKAATPKAVNAVKALVIAVRSTLNNYIPNSKKSDAYNSSSSDTIATSYAVKKVRDIVENRF
260186..261109                     PHAGE_Staphy_StauST398_4_NC_023499: putative transposase; -; phage(gi588498272)      3.74e-61            MILLAQGKKQAEIAKALGRSSSTISRELKRHALESYSATNAQNSYLKHRQNSKAQRKLEQPEYFNLVQEKFLTENWSPEQISARLKLEKPELSISYSTIYRGIYSGLFDIGERKASRKLRHKGKTRHTKNHHEKRGKIQISNHLNDRPISAQNRSRFGHWKADTVLGKAGGACLLTLTERKSRFELVKKIPAKKAEAVQKAMIELLDSHILRSITPDRGKEFAQHRLVTEALGVEFYFPEPHQPWTRGTNENTNGLLREYFPKHQDINQWSEVDIQQVVNKLNLRPRKCLGWKTPYEVYFKKTLHLV
261121..261133                     attR                                                                                 N/A                 CGTAAATGTTTGG
complement(261459..262358)         PROPHAGE_Salmon_CT18: phage integrase; -; phage(gi16763128)                          7.20e-51            MSFEQLLHLFFLERNHRPATIRSYQNVIAQIVKFYPDKEPEQISKLDLLEWRKYCLNKMSPITWNSYIRHLKAIFNYAIDNELFEYPKNLFKGLMVRPDKPKKKLLTERQIHFLEISLENEEKLPHYLQPAYFTKALIYTLKYTAIRQSQLLQLKISDIDMTSKIINIRAETNKNHEHHEIPISDKLYPYLKRLILESRARSTSSDEQLFNINRFSLVTTSRNKKMTEGQLVHFFRHISEFIGFTVTSHRFRHTTATEVLKQSGDIYAVKQLLGHKDLTVTLTYIHNDPEMLRKHVNSL
262508..262945                     PHAGE_Mannhe_vB_MhM_3927AP2_NC_028766: transposase; -; phage(gi971741504)            2.29e-10            MKEWYTLKELLDVGGLPSTPQGIILYAKKDKWRRRRVSGVKGNVFEYYVYDMPESVQTSLGVTKETLALKQELIDDIQKENEKFLNQILSDIKNVLLNSGVLRIRERLSITKEEEILLSYYRNSSEQDKTTILHMVERLSRASKN
complement(263677..264240)         PHAGE_Lactoc_50101_NC_031040: hypothetical protein; -; phage(gi100050)               1.67e-15            MTNKFTGYKKLSINDLKKFEYNLEHIRNAAIFFKDHFLSKEMIYSTEKESTSVIFQRSNFMHLCGIYYEPGASEFFNLALLKQIDLNKVYIKNDGTTFQKLSVLSSIDFLINPEITLSSGAIYLNLSFDKALRTKTRVFALTLINDNHLFIPQSLLNLRTMNDFPKGNKIIGIKSVHLEDKTEIIYL

#### region 2 ####
complement(1018978..1020507)       PHAGE_Bacill_phBC6A51_NC_004820: hypothetical protein; -; phage(gi31415804)          2.51e-38            MLNELRKMNINDFIKSYKNHPVFFIGTGFSLRYLENSYSWDALLKYVAETIDNTDEQYLELKVEHQHKHFDKIATILEKRFTEFLQKDRNHSTLKPVNDTFFELAKQHKEVSRFKIFLSQTLSDLIRRKSPKLDDEITLLKKARKNIGSIITTNYDQFIESIFEFNPLIGNDILLSNPYGSLYKIHGCVTAPESMIITEQDYEKFNKRYELIRAQLLSLFIHNPIIFIGYSISDENIKSLLKTIFTYVQPNSEQAQQIRDNFLLVEYQSDSNSSEVCEHDIDLEGYSTIRINKIKTDNYAQIYKAISELRLPVSAMDIRKVQNVMADIVTGNDIQVSITEDIDLLRNDEKILVIGSKEKIKYEYQKATEMMKNYFSIIEEENVPLIKLLDHQRIRSSDFFPIHSFSNICPELQKIEQYKQYQKNKLTKFISRNQDKHTTFNTSVGAVFDDSDISTTAKEGAIFIEVYRRNISLDECKQYLENHSDKDSTHYRRLLCLYDYMINNTEPLL
complement(1020786..1020862)       tRNA                                                                                 N/A                 GACTGGGTAAGCAAGAGGATATGCTAAGGAATTTTAAATTCCCGAGTATGTGGGTTCGAGTCCCACCCTAGTCGCCT
complement(1020874..1021170)       hypothetical protein; -                                                              N/A                 MKMSILNHSDSSIFIEEGDKYQLIENYDLKTGVVLADKKTNHSVIIEFSIDDKGFFRISHNGDSLENWFFSKEKTVEGDDCLNIECPDEVVICRFKKE
complement(1021184..1021411)       hypothetical protein; -                                                              N/A                 MKVSKMLKQAKRLGERQKQLCSKKQSNRVNAALIDVPVKAKKLTDIANYNCNRGQSGVNTVRAVQKRRLGCRELV
complement(1021937..1023073)       PHAGE_Oenoco_phiS11_NC_023571: putative type II restriction endonuclease; -; phage(gi589286655)     9.49e-36            MFINSNLITKTQLDKYETLLKVISLLSKLSSTQEKIPYLYYRHAEKIFCNAFYATDLSRNDISIDAKIKDTGFGLKTFLYKNGNNLEKIAEFNKDRDLYNSLDDKNMIYKISELRNKRIIASSEIAGVNRDKLIYHSVVRDQNKLLINENSINTINIESIGNIKSKGNIISFCDGTNNYSFNKSKSTLYQRFEISPIHQIDIKIADDPFSLLEEMYLNFKGNEDKSNKILDYVILPLYSIKDGKKVVHEKSGLNQWNAGGRPRDPNEIYIPVPAIIHRIKPLFFPPKDSSFTLTLPAGRALLVKICQQNSKALMSCPNQSLGNLVLRDILKLPEGHLVTYNDLKNIGIDSVQINKYEDKTFDITFKKIGAYEEFISYR
complement(1023074..1024018)       PHAGE_Oenoco_phiS11_NC_023571: DNA-cytosine methyltransferase; -; phage(gi589286656)     1.20e-112           MSFRVAELFAGIGGIGLGFINAGFEVVWANELDKNACETYRANFKHTIINADMKELSTDIIPDIDILTGGFPCQAFSIAGYQKGFDDDRGNIFFDIMRYIRSKRPAVVFLENVKNLSSHDKGKTFRIIQEALQSEGYFIKSSVLNTSKVSKIPQNRERIYIVGFRNTEHCENFKFPEELEESAIYNIRQMLEEKVDDYYYYDNSKYIDELKKEITDPDAIYQWRRIYVRKNKSGLCPTLTANMGTGGHNVPLIYDHGRIRKLTPRECIRFQGFPDDFILPDNLPKSALYKQIGNSVSVPVIELIAKNIKQALEK
complement(1024156..1024842)       PHAGE_Haemop_Aaphi23_NC_004827: putative CI protein; -; phage(gi31544010)            4.92e-90            MNLDKNELTQVRRENLKKWFSDKVVPEKDRSYVSQLISGKTPSFGEKAARRLESENGMPAFYLDIKQGSIESNVKDIGSFDLWDRNTPLHDEDIEVPFLQDIRLAAGNGFADDIMDYNNFKLRFSKATLRRQGVQYENAVCVVAEGDSMEPAIPDGATVGVDMGNKVIRDNNIYAINHGGLLRIKILNKMPNEQVLIRSFNSTSYPDEIVNLDEIVVIGKVFWYSVLL
1024964..1025164                   PHAGE_Entero_SfV_NC_003444: repressor; -; phage(gi19549022)                          4.44e-09            MELKNYLSNRPRGFKAEFARKLGISKSFLCQVEKGYSKAPIELAKKIENLTSGVVKKADIRPDVWG
1025213..1025665                   PHAGE_Burkho_phi1026b_NC_005284: gp65; -; phage(gi38707955)                          2.45e-08            MNSKEIQRLLHRDCKNSSGGITSLAYTLEKSPNILSNKLNVDCEQNQLSFIEAIELIATVQSKKTLSAIAAQIDHIVVPMPRCADCGQDVLARFLDIAESSGRIGKEIKSAVSSDSELGRNLSQREKQRILAEVEQLIEQAICLKMELGQ
1025724..1026425                   PHAGE_Aggreg_S1249_NC_013597: hypothetical protein; -; phage(gi100047)               4.11e-41            MSKLLVIENTKIKQDSQGRYCLNDLHRASGGNPTQAPAQFFRNKSVNDFVQTLTDMQICTSPVNTIRGGVEQGTYVCRELVFKYAAWINPEFEVKVYQVFNAYTQGELQAVNQIPKSFSEALLLAAELQAEKERNAPKVAFVDHYVEVGTSKSLREVAKILKMPERAMIDRLIQDRLLYRQSGALLPYQTAHSRDLFTVKTGTAERGHNYTQTRVTSKGIEYIASRYASELML
1026422..1026523                   hypothetical protein; -                                                              N/A                 MRFNRPVRVDELIQYYLFQLLAELDEVIFDESE
1026510..1027328                   PHAGE_Haemop_Aaphi23_NC_004827: putative DNA replication protein O; -; phage(gi31544014)     3.27e-97            MRASEILKQTGRSIAYRPALAKLFGGVTAEIFFEQIFYWQDKAENQELGVYKTQAELEEETGLSRKEQETARKKLREIGVLIETHKRLEHRIYFKIDMEKLDEVLSTLADVQSEHSRMPESDIREEPKCTFVNTLDYNTRLHTNTPLTPQGESASADDVPVAENKKQRSLNIDYVGIGKAYNECVMESGKNLPMLADPENLSQERKRKIKKLADVMKKRFGSCDAETFRNYFLDFMRSATQFYFGENDRGWRADFEYILREKVMDKTIEGSL
1027325..1028689                   PHAGE_Mannhe_vB_MhS_1152AP2_NC_028956: helicase; -; phage(gi971760545)               1.11e-163           MKNTTYDLEYSLIGSFLAGGLTAQAREVMTWLEPEMFATYQLGSIYNNIRKQARKDNVIDIILLHQDFGEDFANLAEIMKNTITSANLTGYAHKVRSFWVNRTAQKTMLEMASELSKARDEQAEKITEKALSEMQKLLSSKVEVKPVVMGELVDEYIDVLEKRSKQDFNSRLLHTGIEAVDNILGGINPTDIVVIAGRPGMGKTEFALTLTRNIAEQKGAVLFFSLEMANQQLMDRILSANANVPVRKLRNPNSMDQTEFGRVGDGLGKIKDHHIYFVDRGGLSANEIVSITESHLSNTGPLSAICIDYLGLMNHGSLKNSNKSQLIEDSLSTLKTFAKNFNVPIILLSQLNREVDSRGDKRPQNSDLRDSGSIEQDASQIIMLYREKAYKKDSDNDYSEAIITKNRFGELGTAYMKFDKGHFVDCDQALAYQFANEKPAQQMEFKNYARRGAA
1028686..1029054                   PHAGE_Mannhe_vB_MhS_1152AP2_NC_028956: methyltransferase; -; phage(gi971760546)      3.31e-63            MSIQFNTNKKYQIIYADPPWRFKYKTIGFQWLKTNKKNKDTFFFGLGRGTRGNTECCLIATKGKPSRISNKVSQLVVEPIQHHSKKPDVVREKIVELMGDLPRIELFARNTTDGWDVWGNEV
1029064..1029414                   hypothetical protein; -                                                              N/A                 MRIKPVSVAFVVYQIVFNTTFYLAVFHGNDGVKELMNYIFRILTAICLASAIFIKRRECVESGVLISINRFYVNVISSLITSIVIASAGLSFIAVLYFISKSIGDAKLADIEEKYS
1029436..1029942                   PHAGE_Mannhe_vB_MhS_1152AP2_NC_028956: hypothetical protein; -; phage(gi971760548)     1.16e-105           MAHSVDDIVKAHGKRYKARLRIQVIKMAGGLLAPLDEREAEALQSLKNGEQYEIEIIRTRNPSFHRKVFAFFNFCFEHWSADKTDWKYFDERKQFDTFRKNLTVLAGFREVTYTIDGRVRVEAQSLSYGNMDQSEFEQCYKALINAALKEIFNNTTDENTINRLYSFF
1030093..1030305                   PHAGE_Mannhe_vB_MhS_1152AP2_NC_028956: hypothetical protein; -; phage(gi971760547)     1.82e-05            MKTEYKCPKCGGELSDLWDGEPVSAFIGEWSDDRFRCEGRVVAVGIMGPQRTKSCGYFGLEDLGIKYQED
1030393..1030995                   PHAGE_Salmon_SPN3UB_NC_019545: NinG; -; phage(gi423262439)                           7.80e-54            MTKKTKPLNRKCKICGEKFQTNFFNVQWCSPECGVKLARQRLEREKEKAAKKREKEEKKRIKETKERMKTTTTLLSETQSAVNKYIRLRDRNKSCISCEKSLVAEQLGGGFDAGHYRSRGSAPHLRFYTLNIHGQCKKCNHHLGGNYHQFRIGLIERLGIEKVEQIEADQRPRHYSKDDLRRIKKIFNKKARMLEKRKGF
1030996..1031685                   hypothetical protein; -                                                              N/A                 MRAIELLIKIMHPKHIDIEKTSRGFCGLDRDQIISLLNQAEKESVLGYHLLFTKYAGDSDSRKIISEYINQLFSDATESEKTGLNYVVDIISDIPLPTQIKRLKSLRNQHLRSKFSHIEAAKRASKIAKENSLEKNSLEARQIRIREFNDLRKSNMCPRCRGTGEIGRVQKTQCPSCEGRGRLIANISMIKKLVDCDESKLIEFEQLCYREMSKAETAIKDRLKKEIED
1032083..1032274                   hypothetical protein; -                                                              N/A                 MSKDFKEFLPWLLFIALLFAIAYVINLNDEVKAKENFQFEVEQCMKNLRKNYKECKEIIYESN
1032593..1032937                   PHAGE_Mannhe_vB_MhS_587AP2_NC_028743: holin; -; phage(gi970580079)                   6.32e-10            MPEKSPDVWAIIWNFIAFNANTIQGVFSAIFVSVLRIGFMRKKISVFHKLLDATLCASLAYATISAGSHFFGHSEYSQFIGTMIGFVGTEKIREFLFKFINKKVDNSSIGGGYE
1032930..1033343                   PHAGE_Edward_eiAU_183_NC_023555: hypothetical protein; -; phage(gi589889302)         7.18e-60            MNNFKFGKRSEQCLVGVKPELVKVVRLALTKSTVDFAVIEGVRTKQRQKELLAKGATKTMNSRHLTGHAVDLAPIIDGQIPWHDKSKFKEIAKAMFQAAKELNVTIRWGGDWNENGKSEDEKFYDGPHFELHRSVYP
1033589..1033870                   PHAGE_Mannhe_vB_MhS_1152AP2_NC_028956: lytic protein Rz1; -; phage(gi971760560)      1.30e-12            MKLSKAYQNKKRLLAVITVTLLAALLSSCASKPVIQACPQIPAALLAHLDKTGFTGQTYGDVSKYAVILKRERDVCLNRIDKIREWQTENAQN
1033911..1034618                   PHAGE_Entero_933W_NC_000924: putative small subunit terminase; -; phage(gi9632516)     2.65e-21            MARINWKALQIEYIRANAKTGVSVKDWCAKKGLNLSTAKRYIKKPETVFEQAEKCEQNCETANIEKQDKSKDYSENCETNCESNCETAKQEKISQINSQKARKHGGYSRYFKDDSDFGIVKDFSLKDEIDLMRQRAVSAVKSIEKYTALLEEAESTEDKEIYSKLIDSADKALERAITRIEALNYTDNTILNIKSQIEYRKAQTRKTLVEVDKLEQEIKTKSRGLKDSVVYNIEF
1034621..1036159                   PHAGE_Burkho_BcepC6B_NC_005887: putative TerL; -; phage(gi48697193)                  9.24e-92            MQINYKASATFKKIHRLNPFVLAIRGPIGSGKSVGCVMKMFQISLNQEPNAEGIRKTRWACIRNTYPQLKGTVIKTFQDWIPQSICPIKYDSPIVGVMRIPHPDGKTIVEAEFFFLSLDKPKDIDKLMSLELTGVWINEAQFMPLAIVNEAVSRTGRYPSMKEGVGATWSGMIMDTNSPDDDHWWYEFECGVDEETGEPLKPSNWEFITQPGALIDITGIPHDSLSKEVKAFIKQGLFVDYKGRRFVANPLAENVENHKKQYEYWFDNIQGKTLNWIKSRICNEFATVQTGKPVFIDHFNKELHVSKEKLVPVKSWETFIGLDFGLTPAAIIGQIAPIGQLRIVDEVVATGMGIERFITEQLSPLLRSKYADCSIRVIGDPAGVQRAQTDERTCFQLLEEYGFNAQPADTNNTTARLEAVRWWLSRLVGRGQPAMLISPHCKTLIKGYETGYAYRQLNVSGEEKYTETPDKNRYSHPHDANQYLCLGAMPTMFKQQIINVKSHNPISSKTGY
1036162..1038345                   PHAGE_Punice_HMO_2011_NC_021864: putative portal protein; -; phage(gi526244986)      9.94e-46            MSEQLVNAVESFGQTLQSRLMEQIKQRQPIVQRWVTDMHQYRNQYEKQSSTNKSKVFVGYTRSKTDAWSAQMTDMLFPSDDKNYGISPTPIPSIANLAKKPDSQDPMQMQQIQTARQIMLDAKERAEKMEKLIDDQLLECDYAAEARLALHYAAVLGTGILRGPVLETVEERSWKDDGLGNWSANSSIKNKPSVKVVLPWDFVPDMTAPNLKECQFVFERSYLTKKHLQALINNPYYFEEAIKELIETDAKDTHTSSSDLDGYLDTLRTLSGLEKATNDKRYEVWTYHGGIPVSVLEQAIQELESGEQLKITDAQKESGAEIDGIIVMSGNGKILSVNLNPVNASEFPYSVYTCEPDVACVFGFGIPYLCRDAQDILNTAWRGMIDNSVMTIGSQIVVNNSVLQPVDGSWEIAPNKIWRTSDRATANAQFEAQRAFGVFGFDSRQQEFANIIQLSKSFMDEESGLPMIAQGEQGQVTPTLGGMSMLMNAANAVRRRQVKEWDDAVTKPLIRRFYEYNMVMSEDNEVKGDMQVVARGTSALLVKETQTAQIIDIFQKFGQHPQLMHAFDWYDGAKTLMQSMSMGTQTMLIPKDEYEQKLQQMQQSESEQPQDPEILKAQMQMQLAQQKQQHEMQLEQMKIQHQLQLEQMKVAIKEKELEIKMLEIQSHQQSSQAKLDLDRELNTARISADIQKESGRQAVDMVKFKTEVQLKQTPVPETEVRNNIGLD
1038410..1045417                   PHAGE_Stx2_c_86_NC_008464: hypothetical protein; -; phage(gi116222027)               9.52e-16            MSAFKLSDDEYQYMKKTVFGDKDTQIPDLSSILMNSEPKAEEQGFMGDVVDSFQMGAWRGASHLARGLGTIFDSEWLNKAADWAASGADENMSTMSSKMREALGQSAFDGFNEDTGEGQGVLNAHWWAGNLGALLGEQLDTVLTLGAGKAATTGIKFAAKKLSKEAAEQIGEVAVKEAAKRGVPEHLQRAMGVTAVMSAMSAGNRASQVYDEVGQMSNEDLANLEGFKQTYWGLKESPKGQNLTHEELFEQAKQSFRNQVGRSAALDPATIATDIVSNSISGLGGGLWGLAKPGQTIKGGLLKGALLESTTEGVQGAAEQYAINKTAQEYYDSNRELTDGMKQNVADGMVLGSVFGGVMGGIDAIAHKSTMNKERKRILDTIETGNPEIDARIKLQVESINNFANDLDDLISNQRINALNAMGRKEARAIEVHSQMQKQQEDNQADNINDDLNALSEESGDLKLSRSQQEIPSFYETENRLGGQEAYQQAIKDGKTELSYRQWVQVRTPEFKAWFGDWENDPENASKVVNPKTGEPLLVYHGSSNYGFNTFKDERVRGIYFTDNQDIAKSYFDKNNSNGGYYGTFLNVRNPSESDFEGQSWNNYIDPKDNAIGDYFVLNQYDEVEARFIKESKANQYIQDNTDEDFELRVEHIDNVDPSLYDDSDDIKGVSTDYLTIDAKSRGYNGAIYHNVRDRYNGFTDKPNDTEANVFVAFKANQIKSATDNTGEFNVSNDDIRYSLNEDPNSDFARAVDTVSKGGKPSRQYVPMGATPAVLKMLGIKDTKVLISRDVLNKVMGNKHHVTPETLKQLPSQLNNPVAVMKSAPQATQQGYVVLTELVEKNPVTGQQEPIISALHLKTAKDGIEVINIASIYGKKLRGLQNMLNHDLLYWNKEKGSRFIDAFGLQLPSKIASNNVSQSNMNIKAEADLSQYIQNKKQPQSQNLTSIHNKISKFVGKHLSKHFEIVTAAEMGITDPTVEAGYNPKTGKIFIVADNIHASNTLTKDERLAWVAWHELAHRGLGVKFGTEFNDLMAKIDKNSTINKLANAIQKQRSETAQNRHLAVEEALAELHAAYVTGKLDELKSRYGIDIPKGHEKGLKSWFEMTAQRIREFIAKLFGKETADKFGHNDLISLLSDINKSAGGDVLSNNKFNNAKFSLNEEPSSSFAKAVDRIENAGPSNPKRYINMGTTPPVLKMLGLGEVKIAMRESVIKKALFEHSVTGDDLKRLPEQINNPVAIMRSNPSSMNPNGLVVLTELSEVVNGKDKPLIAALQLKRVGDKLEVINITSVYGRDWNTQIGNDLSRTIYWNKTKGYQFARSGGLQLPNMLTSVDNLSAFNIKTETDLSQYQNEQMKFSKTTPFSQGGNTSVLELSRGGNIEPEPKWWDIFTSRQKFKEAVNKSTAKLDEWLADSLRPVNDWIDEMKFSDDTGKTSSRDHEKRRLKDAMYTAKGKRDALNSELETNFLKPILSKIAQIAKKSNGKINEETAKRKAGFWVSARYSIEKNMELLKADEQVMLDAEKALEDVKANGTVDEVREAQKAFDKAEKQYLARKSDAWNKDFNNKNFKVGVAGGWSIPEAQEIMRNIEKDIPRSELESIGNLIADLNQARLEIDYRSGRYTTDEYNKFKANRHYVPLTGDPNAEADDFDFIGGAGANSLNIAKDKALKGRTSSEAEDAIDAVWKAVGKTTTYAGWSDFKSKIDDLFETEVSLLKDKGYTEKDAREQASKNIGISKRRMQGLTRSSDNVLIAKQGGLYYEYELPEKAMNALKSDNVEYANAFLKALSKPTSWYARGVTQWTLTFAPINMFRDTWEKSEFIRVQKVYDKNGKQIDSKTMDRIGRGIWNNVLNPSKEVWQATKRFGFGQELRDGIEGERLLKELLKNGGISNYGTYLDRTETDLIKKLKRENNPIANKLDKVAGVLESYNKMFDTVSALAAYKSLIDNGVDNKQAAAITLNLTNFRKTGSKMKGIKALYLFSQPTVMGAANLIRYLSTRKGQMRFLTYIAGMTALYTVLRSMDDEDEGGNKMDQLGDITRFIPIPIGNGDYLKMPVGFGMPQMAWNFATNLVKGTVSDISYVEAGVNMLSHSMKTFAPVSPSEISAAKYPLEKLTLTATPSILQPLMQNVLNRSAFGNKITTNFVRDDKLKAEQSKSTTAQFWKDLAIDIQQSTGIDMHPEQIKNLFDGYSAMLGSLRELNTIFIDNPNREQLGRNTRTPFLNQLYGAGNEFAVQSRYYEASEEAQSVFKEYTYRKENKQLNGWLTPERQKLIKFHERNAKAMGELRSEKAKLTRQLREGKISSMTYENRIRKYNQSMEKLQRKILTQYRRMEGLNTH

#### region 3 ####
complement(2379572..2380255)       PHAGE_Mannhe_vB_MhM_3927AP2_NC_028766: transcriptional regulatory protein; -; phage(gi971741502)     1.82e-37            MKPKFKNEHSIGTRIKECREGLNLSRNFVCEKLDGLALSTLQKWENNEREPSAGMIIKLSQILQTTPTYLLTGDDPVGALIYVNRSGTDDNLIDIPEYDVNVSAGNGSFNEGLFAPTNLITFSKEWLKRMHIYEKKLAIFWASGDSMSPTIENGDMLLVDLNNKHLREGGIFIVQNSDSMWVKRVREDWNAIELLSDNAIYKPIRINAEDAEHLQIVGRVIHIGHKI
2380430..2380693                   PHAGE_Mannhe_vB_MhM_3927AP2_NC_028766: transcriptional regulatory protein; -; phage(gi971741503)     7.34e-16            MSTFNESKKTAQDWHRADIIAALHKSGWSLRQLSLQHGYSQGSTLKNALDRPWLKGERIIANAIGIPAEVIWAGRFAHRNNKKFADK
2380712..2382676                   PHAGE_Mannhe_vB_MhM_3927AP2_NC_028766: transposase; -; phage(gi971741504)            0.0                 MSTNSLKTHYSAKELLELSLSCLPNSVQGIIYQAKKQGWESQKRVARGGGSEFALVSLPKEIQNEVYSKFTESIVQRKPTLPAVKQIDLDDVTSKQRDIADARMALVAYVQNLEQVKTRDAAIKFICSSAKSGQLSDEVMALVERANCKNGKNCGRVLSHRTLYGWILDYNKAKTPEERLKALVPSQRKADRVEDIAWLPDFLAIYRNTNGVSVAEAYAEFAHKWKEEFSDQPLRLAMLPSIDRVRRALSKLPRHIKEIGRKTGAEMRALQTYVKRDWSCLLANDVWVGDGHSMKMKVQHPDHGRPFIPELTMVMDAPSRFIVGWSVSLSENALAVADAIRHGVENHGIPAIYYSDNGGGEKNWMLDGDITGMLPRLGINHQTGIPGNPQGRGIIERVNQTIALRIARQFDTYHGTGADRETARKTSTAVISLDKAIRKGATELTEKQKWAKGKLPTWQQFIDAVQVEIDRYNNHHIHREIGTTPARKRRELLAKAEIIYITAVEARDLFRPSVLRVAQRGWINLFNNVYFSQKLLDVDGQQVQVSIDIHDPTSVIIRLKDGTYVCEAILDGNKRDAFPLSLVEKARKDRAQGRLKRKQEQVDEINAELNPVITIEHNQGAELLHGLRMNGLKKKEEMEEIAVFPSDLKRMKRA
2382688..2383131                   PHAGE_Haemop_SuMu_NC_019455: putative transposase; -; phage(gi418489039)             5.52e-13            MKVNKITTCNGQFNLTKLRHKNVSKFGYQYHTPAELKADLNFKQQHCCTVQFANGECFVLSLYMQRVSQTTDRKSRLLVDTLAHLQTHPEFDINNHQYYLQSLKNHAGLALQRLAISLLIGETIEQSTQTGDLLSALSKRGVEIYLA
2383158..2384033                   PHAGE_Mannhe_vB_MhM_3927AP2_NC_028766: DNA transposition protein B; bacteriophage; phage DNA transposition B protein; -(gi971741505)     6.76e-112           MRQQLADYMTKNGMTQQQVANAIGKSVGTVSLYLRGAYNGKVEEVDQAVARLIGRHNDKVVERRFNSEFVSTHAAERCLDAIAIAHIEGEISVVVGAAGLGKTKALKQYVEMNPETIFIEVEPSCSPKVLLKTLCQQLGINDVGLNHDLFTRITNKLGEGRLIIVDEAELLSTKSLEYIRRIHDLTKCGVVLAGMPRLIVNLKGKYGELAQLYSRVGVCCDLGNALVVEDVALLAEKGLGTDEFNELLFKVSKGNARRLNKLMRGAVRLAELNKRVLDEALINRYAEMLIN
2384047..2384256                   hypothetical protein; -                                                              N/A                 MGELLQRVAYALRREGVQVLRIKDGRFPTMIILNPSERIIKKSVEVRVNNNGQRMTKYVANEQGVSLYW
2384265..2384453                   PHAGE_Mannhe_vB_MhM_3927AP2_NC_028766: hypothetical protein; -; phage(gi971741507)     3.66e-10            MARRQIYAVYRGEKNLGDGTAEELEKKLAISKKKIYALCSPYAHKRDKGQQLVVIKLGKEEV
2384456..2385073                   PHAGE_Mannhe_vB_MhM_3927AP2_NC_028766: hypothetical protein; -; phage(gi971741508)     1.86e-95            MSKVEMNGQVYWKNIKGNLVPDEMVKEIDKERDSLVRGFVEQALEKQKEVRVFKKQVFDDIDAFIQLSAEKYDVQLGGRKGNVTLLSYDGEYKLIIAVQDRLTFDERIQAAKQLIDECLHEWSADARPELRSIINDAFQVDKEGNLNTVRILSLRRVEIQDERWTKAMQAISDSIQIVDSKDYVRFYKRDENGNYQQISLDMARV
2385231..2385440                   PHAGE_Haemop_SuMu_NC_019455: hypothetical protein; -; phage(gi418489044)             1.14e-08            MAKKANKLSFKELSQLASEVERAGDYSYAAEIWRKAAELARKAVNKEWCNRRYAFLTKWALRFKEAENG
2385433..2385600                   hypothetical protein; -                                                              N/A                 MAKYVVRLYCLVEATVEADNIADVTERVCDLNQFDINQVPHQITEIDDVMEVEEL
2385597..2385767                   hypothetical protein; -                                                              N/A                 MTKHDIAQQIVEIQEILEIARDNVIEERRADAKVILQRAIAEIKKINWQITPINQI
2385776..2386333                   PHAGE_Entero_SfV_NC_003444: hypothetical protein; -; phage(gi19549017)               5.75e-25            MAIYLTHSNRVINFQEPGKSDIHIDDVVHHLSMIPRFGGKLDRHYSVLDHSVYVGMIAKTFLKADDETAFAALMHDAQEAFLGDIPSPLKSLLPDYKEIEKSFEKVIQEKFNISMSETIKDLVKYADLLALKAEKEAFINTPIEQECHWQYLHELPLVPISPIDFCINSKELFFQAFDYYRKNRE
2386368..2386643                   hypothetical protein; -                                                              N/A                 MDKHTRAALAFARNVSAERGEKTVEIGDFELTALRNDKKRLDFIEKEAVDIVVNEHGLNECTMWTPKGLITFPAADTVREAIDNAMALADK
2386686..2387192                   PHAGE_Mannhe_vB_MhS_587AP2_NC_028743: hypothetical protein; -; phage(gi970580048)     8.19e-41            MSNEKYFSVDVSNDIHIVNLHETLEQAKQSCLDGAIEAHDFADDMCDHEDFASNDLPNAVYGIVLGKAVCKEKQLSEEEKEDYCSDLVLEKPEIFAFPQDDGWIKCSERLPDEGERVIAFMPSQEVDPNYWMMFIGSFNSGWWIDTGNDLYNAMYVSHWKHLPQLPID
2387269..2387742                   PHAGE_Mannhe_vB_MhM_3927AP2_NC_028766: hypothetical protein; -; phage(gi971741514)     1.22e-10            MKCKCPACGAVLSLDVLLQHEQASQAVMSALSLNGEFGRLAVQYLGLFRPEKTALTMDRVAKLLNQLLDDVKNQRIQRNGDVYNAPIECWIDSLAVVLNSRHNLKLPLSSHGYLYEVMTKWQPRNLVKNTPVHQNNNQTATNKTTKALQNLAEFANG
2387735..2388115                   hypothetical protein; -                                                              N/A                 MDEVWLRATIAKGLAGLVVLRLPGQPPEDMITKTAEIWVKAILHQKIFNGWNEQEDKWRIEEAFLTLYAECERFPSPKMLLERLPKRKVLALPEPKITVLTAEERERNLAFCQQFRKILGAARVRK
2388102..2388515                   PHAGE_Mannhe_vB_MhM_3927AP2_NC_028766: hypothetical protein; -; phage(gi971741515)     1.13e-30            MYENRKSIIAKIHIGKNALNMDDEVYRAFLANTVNKTSCKEMDIAELLNVLRAMRDKGFEPTATKFKRQRRPKPAEHKEMYLRKITALLTEHQLPPSYADGIAKRSFKVDFVHWLQVWQLKKVIQMLEVYNKRQHRT
complement(2388550..2388846)       hypothetical protein; -                                                              N/A                 MNEKVKAVYNKLLDYDCFLLAGELEVHPELAISLRIVLGENIIKQVEKAYAEVYNMTDNQMQDVVFLDHKMKFTFQNKHYYIEYKTRKVFDSEGNQLN
complement(2388849..2389106)       hypothetical protein; -                                                              N/A                 MKLWFATIDGNMIDIFNTENEAKEWQQSNTGNVCFVTEVEYNENKDIVKFCGHDFNDFLEMNEEAGTDEFNEYKKYIETEYAYRG
complement(2389187..2389408)       hypothetical protein; -                                                              N/A                 MNKTETNYTKLSEKSKKTICDNAKRYNKSNYKQINVRVKHDVHARFIKLCEEKGLSQPAMIEILINNCDVNHK
complement(2389405..2390061)       hypothetical protein; -                                                              N/A                 MSRKNFKYHNINAPMSSLFNEESLLNDEYCRLLLDPDWIDHKTGDFCNDEKELFKKELLINNNDFLKKYYKKVKNKTLSISDIRQLQFSFSREKAYRQFEIEVRLRGYLAEHRIMTLSKYARFCGKKSAVDQAGQIRGSFIRNHVSTDVFNCVRYNEVLSDPFYWLDLTIEQFIHLEDNLELLIAATKKANEIGAGNEGYDEQLEIRQEIMQKIGFIK
complement(2390064..2390705)       hypothetical protein; -                                                              N/A                 MLNLETKQKLNTIINVEKFENKDELLAVLAYVLLASKRKNELRSVEIAELSDAMCLSDVLNLRFRSRDYRLYGISLNTAGFLRDAQEELQDIEDVEEFLIKKAEELANNLDNISNVKLLQAIRNVELANEQVQKEIKALETAVLLENGEKAQQVAQEQGLPALSGSPKQIAWAEQIRTYCLANLPANKIGGAKRATTAKYWIDNFRQYLPRER
2390854..2391282                   PHAGE_Mannhe_vB_MhM_3927AP2_NC_028766: mor transcription activator family protein; -; phage(gi971741519)     4.31e-44            MSTDIENVAEYLPNVVHEMVNIAGFSDVEKIIKRFGGSRFRFSDGIHYFPKLKELVGKESAIKLRTHFQSEEIYIPRCDVALRVLRNQRLKADFDYLTQQEGKSGRMSMLELCHKYKISDRQAWDIVYSLQREPKAQQTTLF
2391372..2391857                   PHAGE_Haemop_SuMu_NC_019455: putative N-acetylmuramoyl-L-alanine amidase; -; phage(gi418489052)     1.83e-45            MSIEKIIIHCAATQNGVRLAKRGKTAAQIIDDWHFDAHFQREINNKIAFNRHLHAIGYHFVIDTHGVVETGRKVGEIGAHCRGQNRNSIGICLVGTDRFTVAQWQALANLVRDLSRKYPNATLHGHREFARKICPGFDVAEWVDNDCQPLVEHVIMELEHE
2391850..2392017                   hypothetical protein; -                                                              N/A                 MNKLHRLFGWLHTFFRKPINTCRPKCYSKKAWFYRAKGKPTLAQQLYLKIGVLND
2392094..2392246                   PHAGE_Haemop_SuMu_NC_019455: hypothetical protein; -; phage(gi418489053)             1.08e-12            MAAILIFCVWLDRSYVPELFMTFAIFCGGGAATKGFASAVERRRNRGNYE
2392243..2392500                   hypothetical protein; -                                                              N/A                 MSLQLILIATAFFLGFCGYVAFRLKRANSKIEELLNENKQLEQEKAVITTQRNNHRERKKNEETANNANRDELINRLHDSGDLRD
2392620..2392874                   PHAGE_Mannhe_vB_MhM_3927AP2_NC_028766: hypothetical protein; -; phage(gi971741524)     1.14e-12            MELQISGAMIFNFVVSIAVFFGGVWFKRLDADFKDLKAEINKIKESYQTKELANHVNKGFSDQLDRIFDKLDSIEGKLDKKADK
2392874..2393122                   PHAGE_Mannhe_vB_MhM_3927AP2_NC_028766: hypothetical protein; -; phage(gi971741525)     5.70e-12            MRQKNKSTGEKLDAILDKLDGIADKVDKQNQEIADLQKQVQALQQDLSEMAKKNRNQALVAGGIGGGIVAVGIELIRLQFGG
2393126..2393623                   PHAGE_Mannhe_vB_MhM_3927AP2_NC_028766: DNA-binding protein; -; phage(gi971741526)     1.96e-55            MAFDEKTRAFVRRYYVFDFLSLEQSASKAGVSFNTARRWKKEAEKKGDDWDKARDVQVMAGDELADISKGLLSGFLMQYRATMDELQNSNLNVGEKVDRLSSLADSFTKMTAASKRILPEVSEIATALKTVKLLGSYIQENKPQLLGEFLDLLEGFGERLDKEFK
2393623..2395260                   PHAGE_Mannhe_vB_MhM_3927AP2_NC_028766: terminase large subunit; -; phage(gi971741528)     0.0                 MKSKEFFKELAVYGQQMRQKLEAAFDGWDDSPEAVLSRRTKVLDPASGFDFFVNNYFPHYVRSSSRSALHHFLFEQLPIALQKPTSVHMAVAAPRGEAKSTIVSQLFSLYCLVTQKKRYVLIVMDSIDQAYPMLEAIKVELEFNQRLRIDFPESTGQGRVWQAGTIVTSANQKVQVAGSGKKLRGLRHGAYRPDLVVLDDIENDEQVRSPEQRNKLHDWLKKTVLPLGSADGKLDIIYIGTILHYDSVLNRTLASKAWLTAKFKALIKMPDDMSLWDKWEAFYLNEGEAVADAFYYANKEAMDAGAIISWAARPLLVLMKIRARDGHSTFDSEYQNDPVSGDDAIFANSIQYWTELPDKLIYFGALDPSLGKAGASRDPSAILVGGYHRETGKLYVIEAQVKKRLPDLIIEDVIRLHKQYKCQRWFVETVQFQEFLKDELVKRSAQRGSPVPATAIKPNTDKMLRIESLQPHVANGLILLHSSQSTLIAQLRHFPKADHDDGPDALEMLWKNAVSSSAPIEFMTIDGDLGRDEFDDGDLYSIWRR
2395264..2396904                   PHAGE_Mannhe_vB_MhM_3927AP2_NC_028766: portal protein; -; phage(gi971741529)         0.0                 MAKKKKKLQQAKKVQVGLDTQTNEARVTETGRIISDHPSNKITPAKLKGILEDAEGGDITAQHELFMDIEERDSCIGANIQTRKRAILTLDWRIAEPRNATPQEEKLQVEIDELFYQFPMLEDLMVDMMDAVGHGFSALEIEWKQAESKWIPVNFIARPQSWFKLDKDDNLLLKTPDNQDGEPLRQYGWVVHTHKSRTVQLARMGLFRTLAWLYMFKHYSVHDFAEFLELYGMPIRIGKYPFGATNDEKRTLLRALAQIGHNAAGIMPEGMNVELHNVTNTTGSAGSNPFLQMVDWCEKSAARLILGQTLTSGADGKTSTNALGQVHNEVRRDLLVSDAKQIAQTITQQIILPYLQINIDPNILPSRVPYFEFDTKEYADLSVLADAIPKLVSVGVRIPENWVRDKAGIPEPQENETILSAVQHDFKTDLNDVENPKKQTALSVQNHVTGCQCDGCRGVALSANNNSSTAQGVLDGGLAQAFNEPDFNKQLNPMVKKAVAVLMACDSYDEAAEKLAEAYPEISSHEHEQYLSNALFLADLLGGTNV
2396897..2398198                   PHAGE_Mannhe_vB_MhM_3927AP2_NC_028766: head morphogenesis protein; -; phage(gi971741530)     0.0                 MSKPLSFLFGLEPTQAIEFLHNKKLLATKVFKKSLHDSAIARATTIARLSSLEMTNDIYKSMEVAKKEGKSFTQWKKDLVSEFEKKGWVFGHDKSISRGIDGKLLADPKTGEYFGTPRRLNTIYRTNVQAAYSAARYQRMMDNIDHRPYWQYSAVSDERTRPSHLALNGRIYRYDDPFWSTFYPPNGFNCRCAVIALGERDLKRKGLDKADDSSEFLVKVKRPADKNGNQEITVGFKLPDGSIRVADKGFDYNIGRINYRPNLDLYPEKLAHQFAKTEMQGAEFKQDFLMFQRQFLKIKKQLGVNDKLTTEQMFNVRDKLSMNFKFTAGVLSTSSKRILESNVATVWFSDDSLIKQLNSRDGQDFDLDDYANIPDLIYTPDKIIKETTAYQFYKDIKGKKLLVVLKVLHDKNEIFIQSARRVSEKQWKKAFKK
2398339..2398755                   PHAGE_Mannhe_vB_MhM_3927AP2_NC_028766: G protein 2; -; phage(gi971741531)            2.05e-70            MIDVDINDVEKIEAVLSDIAHKTQNRTSLMRSIAGTMESAVLQNFDEGGRPKWLGLKYRKGTPLVDTENLMGSITSRYNNDSAEVGTNEPYAAIHQFGGMAGRGRKVKIEARPFLILTQQDKDDILEDAQNYFRSIIE
2398998..2400035                   PHAGE_Mannhe_vB_MhM_3927AP2_NC_028766: hypothetical protein; -; phage(gi971741532)     8.89e-78            MKLTLAACSFEINKAKYGRIQLLPYGEFRATDGRPTDVEAWYVTDTNGADVVALANSKRNPLPIDYEHQIIHSQKNGKEAPSAGWMEYLYFTPQGIFADVRWTDKAAEYIKNGEYRYISAVFAYDTEGYVRKIFHAALTNTPALDGMDEAMVAASVQLLNEEAQEMDKELLAMLCSLFGVASATETEIKEKVTALSQAKGESKVVLSDVYSALKEKEQSVAALSEKVNAFDPSKYVPVEQVVALQNDFNAFKDGVEKDKKSALIQTALSEGKLAPALKEWAEGLSVEALTGYLEKATPVAALSGEPQSKGDPNNNVVALSESEKAAAKALGMSESEFRKAHKEIN
2400035..2400952                   PHAGE_Mannhe_vB_MhM_3927AP2_NC_028766: major head subunit T; -; phage(gi971741533)     4.19e-152           MAFKKSDVLNHINEQFKKDFAAGLGKIAPQWPEVAMEIGSNTDTNTYGFLGDFPKMKEWVSKRQIKNMQAQGTSIKNKTFEATVQVPRTNVEDDQVGLFRPMVQQAGQSAAELPDDEVFALLKKGESTLCYDGQNFFDTDHPCYAEVDGTGVNTQQSNLTTGSSGGKPTFYLLDTTNVIKPFIWQKRTAPEIETKFDASRSDTVFMEDVYIWGVRARGAAGFGFWQLAHCVKDTELTAENIMEVVAKMQTLKGDGGKLLNIRPSVILVPPALEFKARQICEAEVINGTTNVLKGRLKVMVSSQIL
2400991..2401398                   PHAGE_Mannhe_vB_MhM_3927AP2_NC_028766: hypothetical protein; -; phage(gi971741534)     5.62e-21            MSKNKSKKETADVKPEDVKPEDVKQEDVKLEDVKLEDVKPEDVKPEDMKPEDMKPEDMKPEDVKLEGKGYLEAIHPVAFDIRLMSHHPHESYGRCGYRFNKENAVRIPAEELTGEQVSRLLGDPYLEVAPVTEED
2401401..2401823                   PHAGE_Mannhe_vB_MhM_3927AP2_NC_028766: hypothetical protein; -; phage(gi971741535)     2.05e-55            MYATINDFISRVGEFQVMELTDRENIGEVNQAVLTIALLDSSSQIDGYLVGRYKLPLKTIPQNLTRICCDLTRYRLASMSDVSITEEIIERYKLSLRELEGIASGKVSLGIAEDEQASTGENTVIFTNVANRVFSRDNEN
2401807..2402448                   PHAGE_Mannhe_vB_MhM_3927AP2_NC_028766: hypothetical protein; -; phage(gi971741536)     9.34e-61            MITKIENALVERLKKGLGKLANTVKSYGGELDDESIGTARLPAVLVTYGGSRIECKDLRRRRHKSTDTFVIILAVRSLKSNQVARQGGVDRREIGVHQLISAVRRLLDAQTLGNLVYPLNPKRVRTIFNNAQFRNEKITAYAVEYEIAYDDIPPLEDGLFPEATSDKTSPDYVFNAYEGMLSEQQPMLEQVVGKIVDPTTKDFVEFNVETQKG
2402452..2402865                   hypothetical protein; -                                                              N/A                 MKRFFTLIMIALLPVQVMSAASMFPIIAAVATTGTHSNQKNESEKADSQAQVIAVTQGGLTVDANSGHVIIRCLWVKGGLCKIPEGKKEGDGFFTRKTDLILTPQEFAEREGYKKVHRITLLPLYREDWLALDVSKE
2402868..2403035                   PHAGE_Mannhe_vB_MhM_3927AP2_NC_028766: hypothetical protein; -; phage(gi971741537)     1.91e-20            MKVKAAVGVKVPLENQPLAYIEQEPVEVENTIYYQRRIADGDLIEVKGNKKADKS
2403032..2404441                   PHAGE_Mannhe_vB_MhM_3927AP2_NC_028766: tail sheath protein; -; phage(gi971741538)     0.0                 MTNIEFDKIPTSIRKPGVYTEYNSRNAVSTLPTNEQEVLIVAPMIEGKTEFTAPVRIYSDYDAELAFGAGSWAHLMARIAIQNNSLLRLSIIGLKDNDAGVAATGTLTLSGTASAIGYLSTTIAGIEYKVSVAKAETANAVAARLAAVINISNTCPVNAQVSENTITLTAKCKGEIGNEIMLSASSHVSSMTLNAQALANGANNADLSKALASVAGTHYHVIISPFSDEKNAKALVNHLEMVSSPLEKKPAIAVISWRGTMASGTTYTSKINSERITCAWYKGAIESNALIAAGYGAVIAGEEDPAKPLNTLEIKGLTTVDATQTPILTEVNQALFHGLTPVTVVNHRVRIMRAITTYTKSATNTDDPSYLDLTTIRTLDYTRKALEQRIELRFPRSKLSNRTPPKVRSEILDVLYRLEHLEILENVDLHKAKLLVQRNEQDPNRLDTVIPADVVNGLHVVANRIDLIL
2404451..2404819                   PHAGE_Mannhe_vB_MhM_3927AP2_NC_028766: tail tube protein; -; phage(gi971741539)      3.45e-34            MAKEFASLGIIEVDGLEIDLTKCDVRVITGRKPVKTINRKARVKGFAKGITEYTLSLTVAVPLNSPEPDWDNVDDAKVTIEEENGQRISYRNCFTTEVGTSYTVDNEEVRDIQVVALDKVIE
2404819..2405160                   PHAGE_Mannhe_vB_MhM_3927AP2_NC_028766: hypothetical protein; -; phage(gi971741540)     9.49e-19            MQGRLLLGVLFNGTRYFDFNVKILTLGLECQALEWIEEKGLAKDELNKAEQTLVDLAYLCQQLEISGIDKVSLTPEFLLDNLSTDDYVLITDLIGQLRKKCIDAGENQVLATA
2405444..2407699                   PHAGE_Mannhe_vB_MhM_3927AP2_NC_028766: tail length tape measure protein; -; phage(gi971741542)     0.0                 MSSLNLSLMLKAQDFASRTVKSMRDNVNKSTKDIENQAKRSSSAQQNEVRKTARLTEQAYRQIQQQARTTATAREQLGMRSERSIQNEILRTEQAYRRLKNSGTASTRELARATEQHKRRIAELNAEMGKIATGQRLGNIGRGVAGAIAGVTAGAMVLAQPMNKQMTYDRQLAMVSNTAFSERDVDGRIAGKKELHSAVKNAVETGGGTKEDALSALDTLLASGAVSADIAMKLLPTLQKGAVATGASTQDLSKIAISAMQQFGMSENQIGEVLDKAVAAGQAGNFELADMARWLPQQMAAAKSAGLSGMSGFEALLVANQQARVTAGTSDQAGNNLANLLAKITSRETNDRFANLEIKDKDGKTHGVDFIKSMEAQKVKGKNSIEAFMAIMDQVIGEDKNYKELQEKLKTAKKEDQKALLEQMTNLVEGTAIGQIISDKEALLALIGMRNNVQLGQEVKNSVMNSAGAVESSHAVIADTNDFKTEQLKNSAEFAQMESLKGFNNMIGDVSAKLTDYASQYPGLTTAIAGATTGIAALSAGALVAAGSLRLLGGSTGLGLGGALGGLSKGGAVKGGLFKGGKVGSLLNVGSLAVAGLAIASDNHDDYFAQQEAIKEKREKAQEKANIAMSGHSVNKFQYTPTTSFKTSNVNYHGAYAIADIQRNQAIAKARLNQGTLTQAQYDARVESGNARIAELTQTDLQQFGNQIQSGLKQAVENQQHTIQTHITVELDGRAVAETVSENQYRQFNRE
2407702..2409027                   PHAGE_Mannhe_vB_MhM_3927AP2_NC_028766: DNA circularization protein; -; phage(gi971741543)     1.35e-113           MKGWTMPVQRASYRGVRFDVFNIEDSVERAVVEHAYPFVNGADIEDLGLNPLEVRLSAVFYGEGYYSDFKKFLEVLKKQGADVLTHPIRGRLQNMICTSANFYHDAEYTDYVTLNLIFREATPAKPIFLFNNALFGLIDDFLSAIEDFVDECLAFFSEIMEGISLAANFKARLLGTFGAIFGCYEHLRDLFTLDKAKFNTPASTTADKFKTQSSQACKDIFEMIEIGLTQIAQRQDLTQRAKFDEVLRTIDQIDEIPTILVTGKNASANRKANLKSLTSALSERDTREINAAMQLACTAALMKIAIDFIEDDTMLPSDIEYIATKVRLQILKNLNTVRAFAQEVTPSFTVTMPNTGIYTKLHLVSERLRNQGKKITKLALSAINRKPPLVIRTVEINGTLQQVAHEFYGDYRRANELLRLNPQIRYPNFITKGEVLNSYAK
2409017..2410141                   PHAGE_Mannhe_vB_MhM_3927AP2_NC_028766: tail protein P; -; phage(gi971741544)         3.11e-180           MQNEVNYNYPFENEIVVEIDGKQHKSWKSYDIDSDFLIAADAFRFDIGTPSTDTVIPNFTGKEVKVMINEQLVITGIVDTTQHSINKTNRTFHLTGRDKAAILVDCSAPITNVKGLTVLDAVKKIVAPLGIKNVELKAENNPTLDKVDIDIGETAWNAVKRCANSAGLHTWFDPKGVLIVGGADYSIPPVATLCCMKNGERNNFSSASLVFDVSQRFSEITFLAQRHGRSGDDNKNDLKWVYKDDSMQTYKPKTVVVPDVEDLISLKKWAKKYIADSILEGFTLTITIPDHKTQDGTLWQPGQRVHIICEEYDIDAIFFLMGRRFMLSRANGTQTELRFKQDGIWTPDAYKAKADKARKRKGKKNQGDLIVLDK
2410144..2410800                   PHAGE_Mannhe_vB_MhM_3927AP2_NC_028766: baseplate assembly protein; -; phage(gi971741545)     1.27e-95            MRNLTKKIQEKTGAMLADVRQVFRGVLNLVKSGDNIQKAQVSGLAGETLQDVELMQQFGFTSVPPAGTQVVVVPVGGKTTHSIVIATENGAFRVKNLKNGEVAIYDQSGSTIILRQGRLVEVDCDTFKLNCKTYQVNASRSADFTTPKLETSAVLTAQGKINGNGGMAVQGGSGASFSGDVEQSGGDFTTSGDVVANGKSLVSHTHPGDSGGNTGAPN
2410876..2411226                   PHAGE_Mannhe_vB_MhM_3927AP2_NC_028766: hypothetical protein; -; phage(gi971741546)     3.18e-63            MDREISPLTGDYTSKQISTLQNAVYIRLTTPLGAYWADGRVGSLLHLIQREKDVERVGLLAQQYAEEALKPLLDDGRASEVTVSYKQPKNGILLLLISVKDNRGNAFEFKHPVKLI
2411241..2412305                   PHAGE_Mannhe_vB_MhM_3927AP2_NC_028766: baseplate J protein; -; phage(gi971741547)     6.77e-127           MLLVPTLEDIRNAILRDYQSLEPNADISEDSDNFARASALSAVAEGLYAHQKWIIKQFFPDTADTAFLEKHASLRGIRRRNATYASGRSAVIAGNEHSQIRIGLLIKTEDNRFYETTESAVIDSSGTVTVTVRSLETGSSQNITQATKASFMSAPVGVQTDVTLSNVVGGTDAESDTSLLERLLELIRRPPAGGNRYDYRNWALSVDGVDAVYVYPLRRGLGTVDIAITSNNDLPSSETIERCQAFIDDVRPVTAKESKVVKPDVTKVNFDIQVKISGITLAEIKVAIQKALSDYFNTLIPGDDLIVSQCEAVVNNLIGVVDRRFTTPTANKKADVVSKIEWFRLGTVTVTEMS
2412305..2412892                   PHAGE_Mannhe_vB_MhM_3927AP2_NC_028766: tail protein; -; phage(gi971741548)           2.50e-34            MMSHKHALSTLYPPISYNVNGKQFLIQCEVDGNVFDRVQQSAVDMLNAIEPATSGQMLADWERVCGIKTDLLKNYQERVKRVIIQLNAIGGLSIPYFKKLAESIGYQIEIKEFSPLQNDLPNLGDVNIFQSEPRESLIFMWRVTVINGDDNIIYFRAGSSVAGDHLVTFGDPIIEEFFRDLKPAHTYCYFAYQER
2412896..2413381                   PHAGE_Mannhe_vB_MhM_3927AP2_NC_028766: defective tail fiber protein; -; phage(gi971741549)     2.22e-08            MRDLLQKIQSNDGQFHNGNPATGEQGTRVTDTWLNDVQEHIRDFGEELKYLLQQAELEPNPAKKTQIYDAIEQIIENKRRAASLTQSGEVELDSSTDSTAEDKAATPKAVNAVKALVIAVRNALNNYIPNSKKSDDDNSSSSDTIATSYAVKKVRDIVENRF
2413384..2414565                   PHAGE_Vibrio_12B8_NC_021073: hypothetical protein; -; phage(gi481019673)             2.49e-08            SKEKFERTKPHVNVGTIGHVDHGKTTLTAAITTVLAKHYGGAARAFDQIDNAPEEKARGITINTSHVEYDTPTRHYAHVDCPGHADYVKNMITGAAQMDGAILVVAATDGPMPQTREHILLGRQVGVPYIIVFLNKCDMVDDEELLELVEMEVRELLSQYDFPGDDTPIVRGSALQALNGVAEWEEKILELANHLDTYIPEPQRAIDQPFLLPIEDVFSISGRGTVVTGRVERGIIRTGEEVEIVGIKATTKTTVTGVEMFRKLLDEGRAGENVGALLRGTKREEIERGQVLAKPGSITPHTDFESEVYVLSKEEGGRHTPFFKGYRPQFYFRTTDVTGTIELPEGVEMVMPGDNIKMTVSLIHPIAMDQGLRFAIREGGRTVGAGVVAKIIK
complement(2414781..2415626)       PHAGE_Mycoba_Bactobuster_NC_031279: prohead core protein protease; -; phage(gi100061)     1.68e-08            MKEKIIKTNGIELCTESFGNKKNPAILLVAGATVSMLYWDTEFCQQLSEKGFFVIRYDNRDVGKSTNYEPGSTPYDIVDLTNDAISILDGYKIDKAHFVGISLGGLISQIASIKFADRVNSLTLMSSGPWGDSDPTIPEMDTSILDFHSKAGTVNWTNEDSVVNYLIQGAELMSGKKQFDKQRSEKLIRAEFNRANNYISMFNHAALQGGGEEYWNRLNEIKQPTLIIHGTDDKIWHYKNAGFLLEKIKGSNLITLEGTGHELHVDDWKSIIDGIEKHIND
2415831..2417768                   Transketolase (EC 2.2.1.1); -                                                        N/A                 NAIRFLSMDAVQKAKSGHPGAPMGMADIAEVLWRDFLKHNPSNPHWADRDRFILSNGHGSMLIYSLLHLSGYDLSIEDLKQFRQLHSKTPGHPEYGYAPGVETTTGPLGQGITNAVGFAIAEKTLAHQFNRPGHEIVDHHTYVFLGDGCLMEGISHEACSLAGTLGLGKLIAFYDDNNISIDGHVDGWFTDDTQKRFEAYGWHVIPAVDGHNPEQILEAVKQAQAETTKPTLIICKTIIGYGSPNKANSHDCHGAPLGDDEIAAAREFLKWEHAPFEIPAEIYAQWDAKEKGQVAEKAWEEKLAAYAKAYPELAAEFTRRVNAELPANWAAESQAFIEHLQANPASIASRKASQNAIEAYAKLLPEFLGGSADLASSNLTLWSGSKPIRAVENADGNYINYGVREFGMSAIMNGIALHGGFIPYGATFLMFMEYAHNAVRMAALMKQRSLFVYTHDSIGLGEDGPTHQPVEQTSALRLIPNLETWRPCDQVESAVAWKAAVERKEGPSALIFTRQNLAQMDRTAEQLANVARGGYVLRHCCENQNCPDLILIATGSEVELAMKAADVLDAEGVKVRVVSMPSTNVFDKQDAAYRESVLPSHVTKRVAIEAGIADFWYKYVGFEGRVVGMNSFGESAPADQLFKLFG
2417949..2418137                   hypothetical protein; -                                                              N/A                 MSYDANDALNEIEEALSELERVAEDLINNNPNKESELRGQGVHQATKHLRFRIRNIRRGEAI
2418178..2418480                   hypothetical protein; -                                                              N/A                 MKIKLYFPDESIATIKRMGLRQMSPETLRWTADHPSSSYGMGALLRGKSGEILDGKSFAAMVHAFGAWIETDSEDTSRRVHNALVTAATGTEESVKVAKE
2418480..2419790                   PHAGE_Burkho_Bcep22_NC_005262: ISL3 family transposase; -; phage(gi38640338)         2.08e-91            MSNILNWPDYKVLQVSELEHDYQVHAEVSEPPTQCPHCNHPEIVGFGRRDEVIMDTPVHGRRTGIMLNRRRYRCQSCRKTFLEPVPHKDEKRQMTNRLIQYIERESLRRTFSSVAEDVGVDEKTVRNIFNDYCERLEKTLNFEMPQWLGIDEIHIIKPRCVITNIQQQTIVDMLDNRNKTTVTRYLSKRTDRDLVRYVAMDMWRPYRQAVETMIPDATVIIDKFHVVRMANESLERARKAIRSALTPQQRRGLMRDRFVLLKRRHELTDAEYMRFSGWTLNYPEIGQAYELKEAFFEIWDCQTRHQAQEAYYSWLRQITPEMKAHYDPLIKAMGNWHDDIFAYFDHPITNAYTESLNNLIRVVNRVGRGYSFEALRAKILFTEGFQKIKKPRYQRQRIPEGAMGRMPFYGVAEAGPSTNYGADISTLVREIEAGRL
