# Supplementary material for: Comparative analysis reveals the Genomic Islands in Pasteurella multocida population genetics: on Symbiosis and adaptability
Source: BMC Genomics. 2019 Jan 18;20:63. doi: 10.1186/s12864-018-5366-6 (PMC6339346; doi:10.1186/s12864-018-5366-6)
Supplement: Supplementary file 9 — File S2. Detailed information on predicted phage of each strain (ZIP 5010 kb). [file 12864_2018_5366_MOESM9_ESM.zip › File. S2. Detailed information on predicted phage of each strain/2887PM/phage_regions.fna]

>1	 230395-264240
TTAAATCATATTTTTTCCAATATGGGTGACTAGCCCAATAACTTGAAGTTTTTCAGCTTCATCTTTTGAA
AGAATAATTGGCTTGTACTCTTCTTGGTTGTCTGAAATCAATTCTATACTGTTCCAATTCATTTTTACAC
GCTTCACCCAAACGCTGGACTCACTCTGAACCAAATAAATGTTATTGCCCTTGATTTCCTTTCTAGCTAA
ATCCACTAACATTTGATCTTTATCATCTATGGTTGGGCGCATAGATGTACCATTCGCCCAAAATACCGCA
GCAAATTGTGGTTTAACGCCCAGTTTTTGTAATAATGACGTTGGGTAAGGGATATAATCATCAGGCTTAG
TTACGCCATCATTAAAACTCCCAAAGCCAGCAGAAACCTGAATGGACGAGTAACTTGGTATCATCACCAC
ATTTGATGGCTCAGATACAGATGTTGCGTTTTTCTTTATAGTGTTTTCAGCGCTTTTAAACATTTCTCCT
TTTCCTGTCAGTAACCATTCAACACTTACGTTGGTTACTTCTGCAATTTTTATCAAATTGGTTCGGCTCG
TGTCAGCTTCTCCCTTGACCCATCTAACAAGTGATGGCTGTACAACTCCTACTGCTCTTGCAAATTCACT
GTAGTTATCTTTAAACAGTGTTTTTGCAATTAAAGACATTCTCTCAGAAAAGTCTTTATCGTAAATGTTT
GGTTTGCTCATCTTTTACCTTTTACCACGCAAAGATTTACGCATAAATGCTTGCTTTAAGTGTTTGTTTT
TTATATACAATTGAACTTTTACATAAAATAATTCAAATATTTAAACATTTACGCTTGATTTAATTAAACT
TTTACGTTTTAATACACTCATTAAGACAGCTCAAAGGGTGTATAAAATGGGTGTATTAAACGAAACTAAA
AAAGCCGCAACAGACTGGCATCGTGCGGATATCATCGCAGCCTTAAAAAAAAATGGCTGGTCATTACGTT
CCTTAGCAGAAGAATGTGAGCTGAGCTACAGCACACTCAAATCTGCGTTAGACAAATCTTATCCAAAATG
TGAACGAATCATTGCGAATGCAATTGGCGTACCGCCTGAAGTTATATGGGCTGAGCGATTTGCACAACGT
AATTTTCGTCCAAAATTAATTGATAAGTTTTAATCATAAACAACTTTTACGTTAAATGAAAGAGAAAAGG
AACGTTTATGAGTAACTTAAAAATAAAAACGCACTACTCTGCAATGGAGATTGCATCATTTAAGTTAAAT
TCTGCCCCACACGCACACAAAAATGTACAAGAAAAAGCAAAACGTGAGTGTTGGATCGCACGTAAACGTG
AAAGTCGTGGTGGTGGACTTGAATATGCATTTGAGAGTTTACCGCAAGAAATTCAAGCTGAAATTTTATT
AAAACACTCAGAAAGCAAAGGTTCCGAGCCAACTCGTGGTGTAGCGCACAAAAACTACTTACCTGAAGTC
ATTTGGGCACCGTTTGACAAAGCCAGCGAAAAACAACGTGCAGAAGCACAACAAAAGCTCACTTTGTTAC
ACAAAATTGATGATTTAACTCGCAATAACATCAAGTTAATGGATGCATTAGAGATGGTGGCGACCGAGTT
TAATGTTGCCAAAGGCTCACTAAAAAGATGGTACTACAAAGTGAAAACGTTTGAACGCTCAGACTGGTTG
CCATTGTTATTAGATAAGCATGGCACAAACAGAAAAAGTGCAGAAGCTGAGTTCACGCCTGAAGCGTGGG
AATCCTTCAAAGCAGATTATTTCCGCAATGAACGCCCACAATTCGGTTCTTGCTACGAAAGATTAAAACG
TGCCGCACGTGAACAGGGTTGGACTATCCCTTCTGCAAGTAGCGTGAAACGCAAAATTGAACGTGAAATT
CCAAAAGTGCAACAAGTGTTTTTAAGAGATGGCGAGCATGCTCTCAGCCAGTACTACCCAACCATGCAAC
GCAGTGTGGCTGACTTAGAAGCCCTTGAATGGATCAATGGTGATGGCTATCAGCACAACGTGTTTGTTCA
ATGGCATAACGGCGACATTGTTCGTCCAAAAACTTGGATTTGGCAAGACATTAGAACACGAAAAATCTTA
GCGTACCGCGTCGATTTAAGTGAAAACAGCGACACCATTCGCCTAAGCCTAATGGATTTAATCTGGAAAT
ACGGCATACCGAAAAAATGCACGATTGATAACACAAGGGCTGCAGCGAATAAATGGATGACAGGTGGCGT
GAAAAACCGCTACCGCTTCAAAGTAAAAGAAGATGACGTGAAAGGGATCATTCCTCTGCTAGGTATCGAA
TTGTTCTGGACTTCTATACAGTTTGGTAAAGGTCACGGACAAGCAAAACCAGTTGAACGTGCATTTTCTC
ATGGGGGGCTTGGTGAGTTAGTCGATAAACACCCTAAATTAGCAGGGTTCTACGCAGGGGAAAATATCTA
CAACAAACCCGACAACTACAATGGTGGGAAAGCAGGTGTGGACTATGACACCTTTATCTTAGCGTTAGAA
GATGGCATCCGTACCTTTAACGAACGAGAAGGTCGTGAAACCGAAATCTGTCAAGGCGTTTACAGTTTCA
GCCAAGTGTTTGAACGTGACTATGCAAAAGCGAGAGTGCGTAAAGCCAGTCAAGAACAAATGCGTTTCTT
AATGCTCATGAGTGAAGCAACAACCCTTAAAAAAGACGGCACTTTTGAGCTAGATGTAGGGGGAAAAGTG
CATAACCGCCGTAACCGTTATCTCTGTACAGATTTAATTGGTTCACATCATAAAAAAGTCATTGTGAAGT
TTGACCCGCAAGATTTGCATAGCAAAGTCTGGGTATATAGCACTGAGATGATTTATTTAGGTGAAGCTGA
ATGTACTGAACGTGTTGCCTTTGGTGATAAAGCTGCAGGACGTGAACACGACAAAGCCCGCAAAAAATGG
GTGAAAGCACAAAAACAAGCAGCTAAAGCACAACAAACGATGAACGCTCAAGAAGTAGCACGTTTTCTAC
CAGAACCAACTTTTGAAGAGGAAATCCAACAACCCAAAATTATTGAACTCTTCCACACACAGGGCAATGC
AGTGAAAAAGGCAGAAGTCGTTCTTGATGATGAGGAAAATTCATTCGAGCAAGGCTGGCGGAAAGGTCTT
GAAATGATTAAACAGGAAAAAGGCATTAAATAGGAGAAATCAAATGAGCTTAATTAACCAAATCAATGCA
ATTAAAGCATCAGGAAATATTAGTCAACGTGATATTGCACAGCAAATTGGCATTTCAGCAGGTGCATTGA
GTGCTTATTTAAAGGGTAATTATGCAGGCAATATCGACAACATCGAGAGTGCACTCACGAACTGGCTTGC
GACACAAGAAAAGAAAGAAAAAGTCTTCGTAGAAGCACCGCACTTTATCGAAATTCCAACTGCTAAGAAA
GTATTTGGTGCGTTAGATATGGCACGCATTTTACCCACAATGGTCACTGTTTACGGTGCTTCAGGTGTGG
GTAAGACAAAAGCCTGCCAAGAATACAAAAAGCATAATCAAAACGTGTGGATGATTACCGCAAGCCCAGC
AAGAGCAACGCTAAGTTCAATTTTATACGAACTTGCATTAGAGCTTGGTATTAATGATGCACCACGTCGT
AAAGACCGCTTAAGTCGCCTTATCACCAAGAAAATTAAAGGTACGCAAGGTTTAGTCATTATTGATGAAA
GCGATCACCTTCCTTATGACGCTTTAGAGGAAATCCGAATTATTCAAGAAGAGGCTGAAGTGGGCTTTGC
ATTAATTGGCAATGACAAAGTCTATACACGCATTCAAGGTGGCGTAAACCAAGCTCACGAATACGCCCGT
TTATGGTCTCGTATAGGTAATAACTGCGGCTTAAAAGCTAGCACAAAGGGCGATATTAAAGCGATTGCGC
AAGCGTGGGAGCTAGATGTAACAGACAACGATTTAATGACAGTGCTTTACGACATTGGCGGCAAAGCAGG
TGGTTTGAGAGCCTTAACACAATATCTACGTCTTGCGGGCATGACAGCTAAGGGACAAGGAAAAGTGATC
ACATTAGATCTGATTTTAACGGCACAAGCACAAATGAAGGGAGCGAACTAAATATGATGAACGGACAGCA
ACAAACAACGCTCAATCACAATAATGAAGTGATGAGCAAATACCTAAAACAAGTACAAAAAGCAATTAAC
AAGCTAGATGAAATAGGGCTTAGCGTGATTAACGTTCATTTTGAAAAAATCCGTCCTACCTTACGTGTAC
AACCTTGCTTTAACACTGAACGGTTAGAGAGTGAAAACAAAGCTTTTGTTTTCATCACTGGTTCAGACGG
TAAGCGCTATCAAGAAGCCCAAATGACAGTTGAAGGTATTCGTGTGATTTGGCGTAAGTATCTTAACTAG
CGAGGTAAAGAAAATGAAAAAAAGCATCGTGATTTTCAGTCAGCTTGCTCTAGTCGGATGTGGCGAAATA
CAAAAAGTCAGTCGAGATAAAACATATATAGGGATAGTAGGGCAAATTTCAGAAGTATGTATAAACGGTG
TGACTTACTTAGTAATGAGTAAAGGCGGTATCACGCCGAAGATTAATGAAGAATTCTATCCATACACTTG
TACAACCAAAACTAATGATATTCCACAATAAATAGGAGAAAAACAATGGCTAAGAAAGCAACCAGAATGA
AAAGTGCAACTCAAACGGCAATCTACCAAAGTCGTGATGAAGTGCAAATTGCAATTAAAGAAATCGGTGA
TAAACAACGCGAATTACAACGTTTAGCAACGGAAATGAATGATGAACTCGCCGCTATTTCTGAACGTTAC
GCCCCACTTTTAGATAGTGTGAAAGAAGAACTAAAACCGATGCAAAAAGGTGTCCAGATGTGGTGTGAAG
TACATAGAAATGAATTGACCGATAACGGCAAATGCAAAACTGGTTCATTCGTAACAGGTGAGGTGCAATG
GCGTATTAAGCCACCTTCAGTCAGTGTCAGAAATGCTGAAGCAGTCATTGAACTACTTGAAAGTTTTGGT
TTATATCAATTCATCAGAACGAAATCAGAAGTGAATAAAGAAGCTGTATTAGCAGACCCACAAGCTGTTT
CTGCTATTGAGGGAATAAATATCAAATCAGGTGAAGAAGAATTTATTATCAAACCTTTCGAACAGGAGGT
GAAGTAATCAGATTAGAACCCATTTAAACGCCCTTTAAACCTCGTTTGAGGGGCGTTCAGAATGTGTTTT
ACAAACAAGCAAAGGAGCAAATATGGTCATTCCAAAATTTAATAGGTTCATTCACTGGAGTAACATTGCA
GCAAATGCTGAACGGAGCAAAGACTATGAACAAGCGAGTAAGGCGTGGGAGGTGGCAAGTCTTAATGCCT
CACAACTTAACAAAGAATGGTGCAAAAATCGCAAAGCATTTTGTGACCGTGTGGCAGTTAAGCCGTTTTA
AGGGGGGAAGTATGAACAAACAAAGCATAGCACAGCAAATAGTTGATATTCAGACAATGCTTGAAGTGGC
GAAAGATAATGTGATTGAAGAACACAACGAAGATGCAAGAGTGATACTGCAACGTGTAGTCAGAGAGATT
AAACAAATTCACTGGCGAATGAAGCCTGTAAATCAATAACAAATCTATTAACAAATAAGGAGCATAAAAT
GAACTATTCAGACTATATTAAAATGACACAATGTGGCGTTTATAGCATTACTTTCCCAACAGAGAATATT
GTGGAAACGTTAGAAAATGCGGTACTTGCGGAACGAAATCAAGAAAAATTTGAGATTGTGAAAAATCTCA
TTACAGGTAAAAAAGTGATCACCTTTGATGACGGTGGGCTGTTTTTCTCTATTAGGGCTGAATTCAAACA
CCTCACTAAAGAACAAATAGCCTTTAAAGCCTTTGAGTTTAAAAATGTAACAAGTGAAAAAGATGCTGTT
CATCTTGCTAAGGTGGAATTATTTAAAGTGTTGCCACCGTCCAGTGAAATCTACAATGTTTTTTATAACC
CTAACACGCAGATTTTAGTGATTAATAGCAATTCGAAACGTAGCAAAATAGCATTAATGCAACTGGTAGA
GGTTTTCGGCTTAGTGGGTGTGAAATCCATTATTGTGTCAGAAGAAAAACTAGGTATTAACACAAAATTT
AACAGATTATTAAATGATAATGTCCCATTGTTTAACTCTATCGGTTTTGATTACGAAGCAACGTTAAGAC
GCGAAACCGAAGATGATAAAACTCACCGTACTTGCCGTCACTTAGACACAGAAGAAGGTAAATATAATGC
GTTGGATGCACTAAACAATGGTTTTATAGTCCAGTCTCTTTCTATGCGATATGAAGATGAAAATGGGTTT
ATTGTGCGGTTTAAACTTGATGAATATTTGCGTATTCGTGCAATGAAATTTCGCGACTTTGCGGAAACTG
CCAGAATGTTACGTTCTGCCTCACCAGCAAAATACGGCATTTTGACGGAATATTTAAACTGTCAATATCA
TGTGTTAAATCGCATTATCAAAAATACTTTATTGGAATTTACTAAAGACACTCAACTACAACAGTTTGCA
TAAAACCCATTTACAGCCCATTTCCCACAAAAGTGGGCTGAATAATGTGTTTTAACCATCGGAAGTCAAT
CAATGCGATACACAAGAGAAAAACTGATTCAATTAATCCACATTGCAAAACACAAACTTGCAATAGATGA
CATCACTTATAAACAAATGCTTTCACAATTAACGGGTGAAGAGAGCTGCTCAAAGCTCAAAGTGGCACAA
CTTACGCTGGTTTATACAGAGATGGAAAAAAAAGGATTTAAGCCTACAAGCAAAGGGAAAAAATCAAACA
ATTTCTATTCACCAAGCACTGAAAATGCCACGGTTCGTCACGATATCGCACACAAAATCCGAGCTGTTTG
GATTGATATGTATAAATCAGGCTTTATTCGTGATGGTTCTGAAAGTGCATTAAATCAATTCGTGCGAAAT
ACAGCGAATGCGGTGATGAAAGAAAAATGCAGTACGCTGATCTTTTTAAACGCAGGAAGCCTTGACTATG
AAACAGGGGCAATCGTGTTAGAAAGGCTTAAACAATGGCGTAAACGTGAAGTGAATAAACTAAGAAAAGG
AACAAGCGAATGAAATTATGTCGTTGCCCCGTGTGCCACTCTGATATCAATTTAGATCAGTTACTTGAGG
ACGACGCTGGACGTGAATTACTCACAATTTTAACTCAATTGAAATACGGTATTGCTCGTCCTCTGGTTAG
TTATATTGCTCTCTTTCGCCCTGCCAAATCTGCATTAAATAATGCAAGAGCGGTAAAGCTAATTAATGAT
GTATTAAGTTTATTTCCTCAATCTCATTTGTTAGCCCATGCATTAAGCGAAACTGTGAACGCAGTACAAA
ATAAACGCCGTGAATATAAAAACACTGCTCCATTGGTGAACCATAATTACTTAAAGCAAGTTTATGAAAC
TAATAAACCGCACTTTTCAGGCGTTGGAGAACGTAGTACAGGAGAAGAACAGGAAAATAAAACCACATTT
CAGCAAATAGACAAAGAAAAAGAGGATGCGATTTTATATATAGATCGTATATATCGATTGGGGCAAACAG
TTGAAAAATTAGAAGGCTATGACATTTGGTTAGAATGGAAAAAACAGAGAGGAGAATTGTAATGGATAAA
GATATTGTTGAGGTATTTGAAGATAAAGCACCCGAAATTCTTCTTGAACTTGCAAAATATATTGAGCTTA
CACTCGTCAAAAAAATAGAGATTGAAGCAGAAAATGCACGTCAAATTGGCATTGAAATTGCTCAAACGAT
CTCAAAAAACTGGGGCGGTTCTGTGGTGTATATTCCTCGCAATTTGATTTTCATACTGAACGAGCGTGAT
AGAAAAATTTTCAATGAATTTAACGGCACAAATCACCGAGATTTGGCTAAAAAATACGGTGTTTCAATGC
AATGGGTATATACTATTGTAAAACGTATCAATAAAGAGGAAATTGCCAAACGCCAGTTCAATATGTTTGA
GTGAAGTAGAATTGTGAATTAATGCACAAAAATCATAAAAAAAACGTCCGTCAGGGCGTTTTTTTATGGG
AAAAATTCTGTTTTCAAAGTAGTATGCGAGAATTTATAACACAGGAGTTGATATGAAACGTTTAGGATTA
ATTTTATTATTAAGTGGTGTGCTAATTGCTGGTTGTTCAGAAGAAAAAGGAAAGCCAACATACCAAGAAA
TGGAAGCGATAAAACTGGCATTCTTTAAAATCACACCGCCAAACACTGACCTTGCAGCACAATGTGACTC
AAAGAAAATTGGAGAACGTTATTATGCAGCTTGTAATTTTATGGGAGTTGGGAAAAGAACTAACTTAAAT
ATTTTCTTATACAATAACGAAAAAGATAGTGCCAAACGTTTTTATGCACTTAATGGTCCTGCAATGACCA
CATACGATAATCATTTCAAAAATGAAACAGTATTAGGCTCATATAAAGACACATTCGGCTTACCAATGGA
ACAAGACATTAATTTATCTACAGTGAATGAGCAATTTAATCACTTAATGAAGTAAAAAGTCATCAATATA
TTTGCCATATCATTGCTTTAATTATTCTTTAAACCACTTTAAAATCAATTTAAACCCCATTTTACTATAC
TCCAGTTATTAAGAATTACTTGATAACTGGAGTTTTTTTATGGCTATTAACCACATCGTTATTCACTGTT
CTGCCACCACCAATGGCAAACCTCTCCGAACAAGTTCACAAAGTGCAGCTGAGCGCATCGACCAATGGCA
TCAAAAACGAGGATTTAAACGAAATCTAGCGCATATCAAACGCTTTAACACGCACTTAAAACACGTGGGC
TATCACTTCATCATTGACATTGACGGCACAGTTGAGACAGGACGTGAAGTGGGTGAAACAGGTGCACACG
TTAAAGGACATAATCAAAATTCTATTGGCATTTGTCTTGTGGGTGGCATTACGGGTATGGGTAAAAACCA
TGGTGAATATACACGTGAACAATGGAACGCATTACACAAACTCTTACGTGAATTAGAAAGTCGATTTCCC
AGTGCTGTCATTTGTGGACATCGTGATTTAAGCCCAGATTTAAACGGTGACGGTACAATCACCCCTAACG
AATGGCTAAAGGATTGTCCTTGTTTTGATGTTTGGGAATGGCTCGACAGTGAGCAAGTGATTAATGATGA
ACACTTATTTGAATAAGGAGTATTACATGGGACTCAAAGAACTCATCACAAATGATAATGGACGCCTTTC
TACAACAGGCACAATTCAATTTGGTGGTGCGGTTTTAATGGCAATGATTCTAGCGATTTGTGTGTATTTA
GACAGATCTTATGTACCAGAGCTATTCATGACATTTGCAATCTTTTGTGGTGGAGGCGTCGCCACAAAAG
GCTTTGCAAATGCGATGGAAAGACGACAAGGAGGACGTGAATGAACTTACAAGTGATTGTTGTCTGCACA
ATATTTTTTATTTTGTTATGTGGTTATGTTGTCTTCAGGTTAAAGCAAGCACAACGACGAGTTGAAAAGC
TGATAGAAGAAAATGCACAACTTCAAACAGAAAAAGCTGTTGCAGAAACACAGGTTAAACATCATCAAGT
GAGAAAACAACATGAAGAAAACACTCTTGGCAATAGCCGTGATGACATCATTAAACGCCTGCACGCCCAA
GGCGATTTACGTGACGAATAATAGCTGTGCAGGCTTTAGCATTATTAAAGCGAGTAAACAAGATAGTACA
GAAACTTTACGTCAAATTTTAGTGCATAACAGAACATACCGTGAGATTTGTACACAGGAACAACATAAAT
GAATGACATTTTAGATTTTATTCAGAAACACTGGGCAATTGTCATGGCAATTGGTGGCTCTGTGTGGACG
TATTTTTGGCTAACTATGGACAGTAAATATGCGCGTAAATCTGACGTTTCAGACTTACGAAAAGCGATTG
CTGAAAATGAAAAAAATCTTTCTGAAATTAAAGGTGAACTTCGTCATCTTCCCACTACAGCAGATGTTGC
AGATTTACGTCTTTCTATTTCAGAAATGAAAGGCGAAACGAAAGCACTGAATGCAACTGTACGTAGTTTA
ATTCATCAAGTGGAATTATTAGTAGAAAAAGAGGTAACAAAAGAATGAGCAACGATATTTTTACTAAAGA
TCAGCGTCTTGTGATTTTACGTTCACTTGTAGAGGCAGGATATGATGCAAATGAGTCTATTTTAGACGAT
TGCCTTGCATTATACGGTCACAATATTAGTCGTGACCTTGTACGTAATCATCTTAATTGGTTGGAAGAAC
AGGGACTTGTACAAATTGAACGCTTACAAAGCGGTTTTATGGTAGCAACTATCACTCAACGTGGGCTTGA
TGTAGCTAGTGGTGCTTCTGTTGTTGAGGGTGTCAAGCGTCCCAATCCACGCTTAAAACTCAATTAAATC
ATGTTTTAAGGAGGATTAAATGAGCGATAAAACTACACGTGGACGAGCGAGTAAAGTCGACTTATTACCA
CCAAATATCAAGACGCAACTCGCGATGATGTTACGCGACAAACAATACTCTCAAGCGCAAATCCTAGAGG
AAATTAATGACTTGATTAGAGATTGTGGTCTAGATGAAAGTCATTTATTAAGCCGCACGGGTTTGAATCG
CTATGCCAATCGTATGGAGAAAATGGCAAGTAAAATCCGCAATGCGCGTGAAGTAGCGGAAATTTGGACG
AAACAATTCGGCGAAGCACCACAAAGTGACATCGGAAAATTGCTGATGGAAATTGTGAAGAACCTTGCGT
TTGAAACGTCTATTGGCATGAGTGAAAGCGAACACGCTGCTGATCCAAAATCACTTGCTTTATTAGCAAG
TGCAGTGCAACGGTTAGAACAGGCGGAAAGTTTGAGTTTTAAACGTGAACAAGCCATTCGCCAAGAAACG
ATTAAACGTGCAGCAGAAGCCGTGGAAGAAGCAGGCAAACAGCAAGGCGTAAGTTTAGAAGATGTTCAAC
AAATGGTAAAAGCAGTATATGGCATCGAATAATACGATTCTTTATGACTATCAGAAGCGTTGGTTGAACG
ACAAAAACCGATTCAAAGTAGCTATGTTTGCCCGACAAACCGGTAAAACCTTCACCACCACGCTTGAAAT
CGTGTTGGACTGTCTTGCTGCGGAAGCTAAAGGTGAAAAAGCCCGTTGGGTGATTCTAAGTCGCGGGGAA
CGTCAGGCAAAAGAAGCCATGAATGAAGGGGTAAAACTGCACTTGGAAGCGATGGGTATTGCTTGCGAAG
TGCTGGAAGTACCATTCAGTCCGACGATTAACGCCCTCGAAGTGATTTTACCGAATGGCTCAAAAATCAC
CGCCCTTCCTGCGAACCCTGACACTGCTCGTGGTTTCTCTGCCAATGTGTTCTTAGACGAATTTGCCTTC
CATCAGGACAGCCGAGAAATCTGGAAAGCACTATTCCCTGTTATCTCAGCAGGTTGGAAATTGCGAGTGG
TGAGCACCCCAAACGGCAAAGGCAACAAGTTTTATGAACTAATGACCGACCTTAATAATACAGAATGGTC
ACGTCATACCGTGGATATTTATCAAGCCGTTGCAGACGGCTTACCTCGTAACATTGAACAGCTACGCAAG
GGTTTAAATGATGAGGATGCTTGGGCACAAGAATTTGAGCTGAAATGGTTAGATGAGGCAAGTAGCTGGT
TATCTTACGACTTAATTGATGGTGTTGAACACGCTAATGCAGGACTGCCCGAGCTTTATACAGGCAATCC
TTGCTTTGTGGGGATGGATATTGCTGTTCGGGGTGACTTAACTGTGATTTGGGTCATTGAGTTAGTGGGT
GATGTGTACTGGACAAGAGAAGTGATCACGCTCAAACGGGTTGCCTTGCGAGAACAGCTCGCAGAATTAG
ACCGAGTATTTAATCAATACCACGTCATCACCTGTTATCTCGACCAAACAGGTATGGGCGAAAAAATGGT
GGAAGATGCTCAATACAGCCACGGCAAACGCCGAGTGCAAGGTGTGTTATTTAATGTAGCCACCAAGCTG
AATATGGCGACTATTGGCAAAAACGCCTTTGAAGATCGTCAAATTCGCATACCCCAAGGCGACACCGATT
TGCGAGAAGATTTGCACAAACTCAAAAAGGTGACTGGCTCAAATGGCGTGCCACGCTTTATCGCTGAAAG
CGATTCAAAAGGACACGCTGACCGCACTTGGGCGTGCTTTCTTGCACTCACTGCCGCTAAAGAAGGTGTG
ACGACTCCCACAAAAGCCCAAAGCCGAAAACCAAGAACAAGCCTAAAAATGACACAAGGATATTAATATG
GCGAAGAAATTTGATTTAGTGAAAGAAATAGCGGTGCGTTCTCACGCCATTGATTATTTCAGCATGGGGC
AATACCTCCCTAATCCTGACCCCGTTTTAAAGAAAATGGGGCGTGATATTTCTGCTTATCGTGAAGTCTT
GTCAGATAGTCACGTAGCAGGTTGTGTCCGACGTCGTAAAGCGGCTATCAAAGGCTTAGAGTGGCGAATC
ACACCGACAGGCAATGACAAAACCGACGAAATCCTGAACACACTTTTTGAGCGTCTTCCCCTACCTCAAA
TTATTACTGAAATGTTAGATGCCGCTTTGTTTGGTTATCAAGTGCTCGAAGTGATGTGGGAAAACCAAAA
TGGCTTGTGGTTGCCTATGGAAGTTATTGGTAAGCCACAAGAATGGTTTGTCTTTGATGAGCAGAATCAA
CTGATGTTACGAGATAAAGAAAACCGTAACGGCAAACTCGTTCCCGAAAAAAAGTTTTTGCTGACAACCC
AAGAGGCAAATTATACCAACCCTTACGGAAGACCCGATCTCGCTTTGTGCTTTTGGGCTGCCACCTTTAA
GCGTGGCGGCTTTAAGTTTTGGTTAGAGTTTACTGAAAAATACGGTTCGCCTTGGTTGGTCGGTAAACAT
CCTCGACAAGCACAAACACACGAAATCGAAGATTTGTTAGATAGTCTTGAACAAATGATTGGTACTGCTG
TTGCTGCAATCCCTGATGATAGCTCCATTTCAATGCTAGAAAGTGCAAGCAAAGGCGGCTCTTCACAGGT
CTTTGATGAATTTTTGAAATATTGTAAGTCTGAAATTGCCATTGCTTTGCTAGGGCAAAATCAAACCACC
GAACAAGAAAGTAATCGTGCGTCAGCTACCGCTGGGCTTGAAGTGACAAAAGAAATCCGCAATGAAGATA
TTACCCTAGTTGAAAGTGGTTTTAATCAGTTATTGAGTTGGATTTGTGAACTCAATTTCAATGTTGACAC
CTTGCCTAAATTTGAGCTGTATGAGCAAGAAAGCATTGATAAAGTTCAAGTAGAACGCGACCAAATTTTA
TCTCAAATGGGTGTGAAATTTACCGCTCAATATCTTCACCGCACCTATGGTTTTGAAGATGGTGATATTG
AATTAATCAACAATAACACCGAAAAAACCGCAGAGTTTAATGAGCCCACGTTGCCACCGAATATCGCAGA
TGGGATCGTTGAACAGTTAGAAGTAGAGGGTGAGCTTTATGTAGAAGAATGGATGCAGAATATTAAAGAT
AGATTGAGTCAAGCCGAGAGTTTGGAAGATTTTCGCAATCAGCTTGACAGTCTCATTCCTGAGTTAAATT
TTGCTGAATACGGTGAGTTGATGGCTTGGGCAAGTACTACAGCATTTTTAGCAGGTCGCCAATCTGTTGT
GGAAGAAAAATAAATGAGTAAGTTTACATTTCAAGAGCAATCTCGTTACTTTGAGAAAAAACTCAATTTA
AAAACCAATAGTTATTTAGATATTGTGGGTGAGGAGCACGACTATTTTTTCGTTGTTGCGGGCGCAAATC
GTAATGAAGTTATCAATGCATTTCGTGAGGCAGTAGATCAAGCAATTCATCATGGGGAAACATTAGAAAG
TTTCCGTCAGCGATTTGATGAGATTGTCGAAAAAACAGGTTGGGATTATAACGGCGGAAGAAATTGGCGA
ACACGTATTATTTACGACACAAATGTTTATAGCGCATATAACCGAGGGCGCTTACAACAACATTTAGACT
TAGCAGATGTTATGCCCTACTGGGAATATCAACATAACGATAACAGTCACCCTCGTCCAGAACACGTTGT
CTTGGATGGCACAATCCGTCCAGCGACAGATCCATTTTGGAAATACTATTACCCAATCAAAGCATATGGT
TGTCATTGCACAGTCATTGCCCATGATGAGCATGATTTAAAAGCAATGGGGAAACAAGTTAGCCCTCCCG
TTGAGATTGAATATGAAGATAAATTAGTCGGTGTTCGTTCAGGCTCTCCGCGTTTAGTCACACTCCCCAA
AGGCTATGATGTTGGATTTGCACCTTATAATTTTGATAATTTGACCTCAAACAGAAATGTTGAGATTGAT
AGCATTTTGTTTCAAAAACTCACAACAGCAGAACCTCGCTTTGCCAGTTTATTAATTCAAGATGTGATGA
AAAATACGGCAACGGTTGCATTATTAAATCACTCAATGAAAGAGATGATAGAAACGGTATCTAATGAAAA
AATCGCAAGAGGAAAAATGAAGTACGTTGGGGTCATTCATGACGAAGTGATTGGTAAGCTAACTGCAATG
GATAAAGCCCCTCAAACCGCGGTGATAGCAGTGCGAGATGAAGACATTCTACACGCTCTGCGAGAGAGTA
AACAAGCAAAAGGGATTAACTTGCCTGTTGAATTTTGGCAACAGTTACCCGAAAAGCTACGCCATCCAAA
AGCCATTTTATTAGATGAACAACACAAGCAACCAACACTTTTGTTCGTATATGAAACAGAACAAGGCAAA
GTAGCAGTAAAAATGGACTACGAAATCAAACTAAAAGATGTATTAACTAACAAAAAACTACCGCATAAAT
TAAATATGATACGTACTGCAAGTGCAATTAAAAGCGATGTAGAATGGAGAGACTTTAAAAAAAGTTATGC
ATTATTATGGGGAGAGCTTGATTAAGCGGTGGTTTGCCTGATTCGAACAGGATAATGACGGATGTAGCAT
TGCCGCCAACCTTTCCAGTAGGAAACCCCCACCGCACTTTCACTATACGCCTAAACAATTTTTTAATCAA
CAAGGAAAAGCCTGTGCTTAAAATTGATATTAATGACCAGCAAGTTGGGATTAAGCTACAACAGATTGCA
ATACAACTACAGCACCCTCGCAAGCTTTATGGTGTGTTAGGTGAAACATTGAAGAAAACGCATAAAGAAC
GTTTTAAGCAAGAAGTTGATCCTGAGGGTAAAAAATGGCAAGCGCTCTCACCTGTCACTCTCGCATTGAA
AGCAAAACGTAGAAAAAGTCCTAAAATCCTACGTCAAGATGGTTATCTTTCAGATAAGACAGCCTATAAT
TATGATGATAAAGGTCTTGAGTTTGGTAGCGCTGCAAAATATGCAAGGCTACATCAATTTGGTGGGCAAG
CAGGAAGAGGACGTAAAGTGACTATTCCACAGCGTAAATGGCTTGGTATTAGCCAAAATGATGAAACATT
ATTATTGGCAAAAGCTACCTCGTTATTACAACGACAAATCAGCCAAATTGTAGGATAACCACTAGAAATC
AAAATAACGCCACAAATTAGCCCTGTGGCGTTAAAATCTAAAAGTAATACAATTTAACTACATCTAAAAT
TTAAAGCGAATTAAAGCGATTTAAACCGCATTTAAAGCACTTTAAGTTTTTATATAAAACTCAACTCTCT
CTTAATAATGTTTTCCTCATCAAATCTTTAAAGCACTTTAAAATCTTTTTTTCTCTTCACAGCCTATTCT
AGAACTATTCAAACAACAGGAATAGCGTATGGAATTAATCGAAATTTTCAAAGCGGGTAAACGTGTTGAT
GCAAACGGGCAAATTGTTGAAATCACGACAGGTGATTTACAACAAGCCGTTGAAGCTTATGACCCAGCCT
TTCACGAATCCCCCGTGGTGATCGGTCACCCGAAAGATAATCACCCTGCCTATGCTTGGGTGAAGTCATT
GCAATTAGAGGGCGATATTCTCAAGGCAGAATTAAGCCAAGTTGATCCTGAATTTGCCGAAATGGTGGAA
AAAGGGCGCTATAAAAAAGTTTCTGCTTCATTCTATCTTGCCAACAGTCAAGCTAATCCTAAACAAGGCT
CACTTTATTTACGTCACGTCGGATTTTTAGGTGCAGTGCCTCCTGCTGTAAAAGGTTTGCGTAATCCTGA
ATTTGCTGAGGGCGAAGAAGGTGTAGTGGATTTTTCTGACTGGACAGAAGCCACACTGTGGCGACGTTTG
CGTGACTGGTTTATTGGTAAGCACGGGCAGGATGAAGCGGATAAAGTCTTACCCGATTATTTAGTGGGTA
GCGTGCAAGAAGAAGCCGTACGCAACTCGCTACAACCGCAAAAAGCGGAATCTCCGATTTTTAATGAACC
CACTCAACCACAAGGAGAACCTGAAATGAGTGTAGAAGAAAAAGCCGAGCTTGAGCGTCTGAAAGTTGAA
AACCAACAGCTAAAAGACGAAAAAGCCCAAGCTGAAGCCCAAAAAGCTGAGGCGCAATTAAATCAAACGA
AAGCCGACAACGCTGATTTTGCAGAAAGTTTAGTCAGTGCTGGAAAACTTGCTCCTGTGGCAAAAGAAAA
AGCCATTGAGTTGCTGAACTGTGCTGCTGTGCAATCAGCTGGTGGCGTAGTTGAATTTGGCGAAGGGGAA
AACATCCTGACTGCAATTAAAGCATTTTTAGATGCGCAACCTCAAATTATTCAATTTGGTGAAGTGGCAA
CGAAAGATAATGCCACAACAGCTGAAGATAATACGGTTGAATATGCGGAAGGCACAAGCGCAGAGGCTAT
TGATATGGACAAGCGTGTACGTGCTTATATGAAAGAACACAATGTGTCTTATGTCACCGCATTCAATGCA
ATGCATTCATAAATCAAGGGAGAAAATCAAATGTCTGATTTATCAAAACATCGTGTTGTTGACCCTGTAT
TAACAGAGTTAGCACAGGGTTATTACAACGGGAATATGATTTCTGAAGTGTTATTCCCGATTGCAGAAAC
ACAAAAAGAAGGGGGCAAAATCCCAACTTTTGGGCGCTTAGCATTCCGCTTACAAACAACAAAGCGTGAA
CTTCGAGCCGCATCAAATCGTTTAACACCTGAAGATATTGGTTCATTGACTGTTGTGTTAGAAGAAAACG
ACATTGAATATCCAATTGATATTCGTGAAGTGAATGAAGCGGAAGGCGTTTATCCACTTCGTCAGTACGC
AACAGGTGTCACTCAAGATGTGATTGTATTAAATCGTGAAAAAGCCTGTGCGGATTTAGCATTAAACGAA
GACAACTATGATGCAAGCAATAAAATCACGTTAAGTGGTACTTCTCAATTTACGGATAAAAACTCTGATC
CAATTTCTGTTATTAAAGCAGGTATTCGTGCAATTAAACGTGCGACAGGTCGTAAGCCGAATGTTTGTGC
AATTTCTGGTGATGTATGGGAAGTATTAAGTGAACATCCCAAAGTACTAGAAAAAATCAAATATGTGGCA
ACGGCAGTATTAACGCCTGAAGATTTTGCAAAGTTAGTCAAAATTGACAAAGTCATCATTGGGGAAGCGG
TGTATGAGCAAAGTAGTGAATTAAAAGATATTTGGTCAAAAGCTATCGTTCTTGCTTATGTTGCAGCTGC
ATCAAAAGAGAAAAAACAAAATATCTATGAGCCATCTTATGGTTATACCGTACGTCGTAAAAATGGCTTA
TATGTGGATACCTATACTGAAGTTGGGGGCAAAGTTGAAATTGTGCGTACAACAGATATCAATAAGCCAT
ACATTGTTGGTAAAGCGGCTGGTTACTTAATCAAGGGCTGTATTTAAATCTAATTTAAGCCGTATTTAAA
CGAGTTTTAAGTGCGGTTTACTCACTTTTTTGGGAGAGAAAAATGAATAAAAAAATGTTATATGCCGTCA
TTGGCACAATGGCAATTCTTCACAACGGCAAACGTTATGAAAAGGGCGACAAAATCGAATTGACTGCTGA
AGAAGCGGAAAACTTATCGCTTTATATTCAGCTAGACCAATCTGAATTGGAAAAGCGAAAAGAAGAACGA
CGTCTTGCTGAAGAAAAAGCAGAGCAAGAGCGTTTAGCCGCTGAAAAAGCACAAAAAGAAGCTGAAGAAA
AGGCAGAAAAAGAACGTTTAGCGGCTGAAAAAGCGCAGAAGAAAGCGGAAGAAAAAACCAAAGAAAAGGC
AGATAAATAATGTACATTGCGGCAAAGGATTTAACAGAAGTATTGAGTGAACGCAGTCTGATTGAACTAT
CCAATGATCATTCTAGAGCGACTGAGTATAACCCATTAGTGCTTGACAAGGCTTGTCAGTATGCCACGGA
AACGGTGGACGGTTATTTACGTTCTCGCTATTTGTTGCCGTTAAAAACTGTGCCGACTATTGTACGTAAT
ATCTGTTTACAACTTGCTCGTTTTTGGCTTTACTCGCGCCGTCCCGAAGGGAAAGGCTTTCCTGAAAATG
TCAAAGAGACTTACGCTCAAGCCTTAAAAGATCTGGAGCGTATTCAAAACGGCAAGCTCCATATCGGTTT
AGCTGAATTGAATGAAAATGGCACAAATGCCTTACCTGATGTGCCGAAGTTCAAAACCAGAGCAAATAAA
AAAATGGATTTATCTGGTTATTGAGGGAGATTGTTATGAGTGCGACACAGCCAATTTTAAACAGCATACA
AACGCACCTTCTATCACAGATTGACCGTTTTGCTATTGAACTCTTCCCTGACAATCCGAGTGAATATTTC
CTGAGAGATGAGTCGGGGGCAATTCTTATTCAATACGCTGGGTCAAAGTTTGAACGTGTTAATAGCACCG
ATATTATTCAACAACGACGTACTGTGACAATTGCATTAACGGTCATTGCACGCAGTCAACACAATGATGA
TGGTGCGTTAGCAATTTTAGATCAAGTGCGGTTGGCTATTGTTGGATTTCGTCCAGAAAATTGTCTCGCT
TGTGCATTAATCAGTGAGGAGTTTGCAGGTGAAGCAGGTGGGCTTTGGCAATATCAGCTCTTAGTACAAA
CCGAAACGTGGCAAGTTGAACAAACAAAAATAGTGGATTTACCTAAATTGGCAACCGTCTATTCTCGCAA
GCCAAGTGATCCGCTTAACCCCATTTTAAAATCTAAATCATAGGAGAACTATATGGCATTTCATCACGGC
ACAGAAACCAAACGTGTTACAGGTGGCTCCGTTGCAGTCGAAACGGTTGATGGTGCAATTATTGGCATTA
TCGGCACAGCACCAATAGGTCCACTTAATGAGTTAACACTGTGTCAAACTAAGAAAGACTTTGCCAAATT
TGGTACGATTTTAAATCAAGGTTTCACCTTACCTGATGCATTTGATGTGCTTGCTCGTTATGCAGCAGGT
CAGGTTTATGTAGTGAACGTCTTAGATGTATCAAAACACAAAAGCGAAATTCAAGATGAAAGTATTACGC
TGGATGAAACCACGTTACTTGCATATACGCAAAAACAAGGCTTATTAAGCCTAACATTAAAGTCCAATAG
CACACCATTAACCTTAAATGAAGACTATTGGGTGGATATGCAAACGGGCGAAATTCGTTTAAAAATGAGC
AAGGCATCATTGACTGCGACTTATACCTACGCTGACCCAAGCAAAGTCACTGAAGAAGATATCAAGGGTG
GCATTGAAAGTTCAACAGGTAAACGTAAAGGCTTTGAATTGTTGCGCGATGGTTTCAACTTGTATGGTGC
GGATGCAAAAATTCTGATTTGCCCCGAGTTTGACAAAACAGCGAGCTGTGCTTCTGCACTTGGTACACTT
GCAGAACAATTAAAAGCAGTGGCTTATGTGCAGTTGCCGAAAGGCACGAGCCTTTCTAAAGCTATCCAAG
GTCGTGGTCCACAAGGCACGATTAATGCGAAAGACTCAAGTGAGCGAGTGCGCCATTTCTTTCCTTATGC
ATTAGGTTCAAGTAATCAATTAGAAAGTTTAGCTGTTCACGCCGCAGGGCTACGTATGAAAGTGGACGTA
GAGAAAGGTTATTGGCATAGTACCTCAAACCACCAATTACTCGGTGTAATCGGTATGGAGTTACCATTGA
CAGCACGTGTTGATGATATCCAATCGGAAACGAACCGTTTAAATGCGGTGGGTATCACCACCATTTTCAA
CAGTTTTGGCACAGGTTTCCGACTTTGGGGGAACCGTTCGTCAAACTATCCAACCGTCACGCATATCATC
AATTTTGAAACCGCACTTCGCACGGGGGACTTAATTGATGAAAGTATTCGTATGGCCGAATTGCAATATA
TTGACCGCCCAATTGATGACGCATTAATTGATAGCCTTACTGAAACGGTAGACACTTATTTGCGTGCCTT
ACCTTCAATTGTCGGATATAGCTTAGGGCTAGATTATGACTATGATTTAGTGGACGCCTTCAGCAAAGGG
CAAGTACCGATTAAATACGATTACACACCGAAATTACCAGCGGAACGTATTACCAACACGTCAGTAATGA
CACGTAAATACTTGGTTAATTTGGTGTCACAGAAATAAGGAGTAATAAATGAGCGTAGCAATTAATCAGA
TTGTCAATGCAAATGTGTATATGGACGGGAACTCATTACTTGGCAAAGCAAAAGAGTTTAAATTGCCAGA
TATTGAATTTGAGCAAATTGAACATAAAGGTTTAGGATTAGTAGGCACTATTAAACTGCCTGCAGGTATC
GCTGCTTTAGAAGGTGAGGTGACTTGGGATAGCTTTTATCCTGAAGTAAGAGCTAAAGCCTACAACCCGA
TGAAAAATATACAGTTGATGGCTCGTTCTAATCTACAGGTATTCGATGCTCGTGGTTTGGTGGCAGAAGA
ACCAATGGTTACCATTATGAATGTGAGCTTTAGTAAAACTACTGGTGGTAGCTTGAAAAACAAGGAATCG
ACCGAGCACGCAGACACATTCCAAGTGTACTCTATCAAGCAAACTGTTGGCGGTAAGGAGATCTTCTTCT
ATGATGCCTTTGCTAATATCTTGCGTGTAAACGGGCAAGATGTATTGCAAAAATACCGCACGAATATTGG
GCAGTAGTTAAAAATCTTTAAAGCGCTTTAAAAGCACTTTAAATCACATTTAATTAAACTCCTTAATGAA
GTTAAACAATACCATTAAGGAGTTTTTTTATGTCTCATCAAATCCAAATTTATCGCAGTATTCCACTCCA
ATTTCCAATTAAAGACGGGGAAGGTAAAGATATTACCGAATTAAAGATTCGCCGTGCAAAAGTGGCAGAT
ATTAAACAAATGAGTAATTTTAAAGGCACTGATGCAGATAAAGAAATCTATATGCTATCACTTCTCACAG
GGCTGGTACCTGAGGATTTTGATGCCATGGATATTGCGGATTATGCCAAAGTCCAAGCAGCGTTAGCGGA
TATGCAAAAGGGAAAGTAAGTATTGAACAGCTCAATGCTATGGTTGCTGATGTGGCGTGGTGGTTTGGTT
GGAATGTTAGTGAAATTGAACAAATGACATTAGATGAATTATCAACTTGGCTAGAACAAGCTAACCGGCA
AATTAAAGCAGGATACAGTAAAGCCACGCTATAACGTGGCTTTATTACTTTATTTGTTCGCTTTTGAAAA
CAAGCGTCCTGAACCTAGCCGATAGGCAAAAAATAAAACAGCACCGATTATTTGCCAAGCAATAACCCAG
ATAAAAACAGCAAAAATAATTTGCATAAAATCCAGTTGTGATGCTGCAAAAGTTAAAAATGAATACAGGG
TATAGCCAAAGCCTACAAGACAGCTCAATACAATGAGGCTTTCTAAAAAATCAAAGCTAGCAGTGGTTTT
CATATCTACCCCCTTAGTAATGAGAGAAATATAAACGATGTCTTCAAATTTAGCAATATCTTTAGTTATC
GGCGCATCCGTCGGTGGTGCGATAGCTGGAATTAAGAATTTAAGAAATAGCCTGAAGCTTTTTAAAGACG
AAAGTCAAAGCGTTGGGAGCCGCATGCTAGGCTTGGGTAAAAATGTTGCGCTTGGAACCAGTTCATTAAT
CTCGTTAGGTACTGCCGCAACAACATCCATGCTTGCTATAGCACAACCTGCAATTAAATTTGAAAGTGCA
ATGGCAGATGTAAAAAAAGTAGTGAATTTTGATAGTCCTGCTCAATTCAAAGAGATGGAGCAAGATATCC
TTAGGCTCACACGCACTATCCCTATGGCAAGTGAAGAAATCGCTGCTATTGTTGCTGCAGGTGGTCAAGC
GGGTATTGCTAGAGAGAATTTACTTGGTTATGCCGAAGATGCCGCAAAAATGGGAGTGGCATTCGATATG
GCAGCAGGTGATGCGGGTACTGCGATGGCAACCATGGCGAACGTATTGGGCAAGCCGATTAGTGAAATGG
CAAAATTTGGTGATGCGATAAACCATCTATCAGATAACGCTAACGCAAAGGCTGCTGATATTGTCAATGT
CATTGCGCGAGCAGGGTCAGATACAAGAATGTTGGGTTTAACAGAAAACCAAGCGGCAGCATTAGGTTCA
ACATTCCTGTCCATGGGTAAAGCGCCCGAAGTTGCGGCACAAGCGATTAAAGGCATGAGTTCGGCATTTG
CAGAGCTTAAAGCTGGTAAGCATGCTAAAGAGTTACAAATGCTTGGGCTTACCCCAAAATCATTTGCTAA
AGCAATGAATAAGGACGCACAGGGGGCAATTTCTGACTTTATTGCAAGAGTGAAGAAATTACCAAAAGAT
AAACAGTACCCAATCTTAGCTAAAATGTTTGGTAAGCAATATGCTGATGACATTATGTTGCTTGCTCAAA
ATACGGCGGAATATAACAGACAACTCGGGTTACTCGAAGAGCGTGATGAAAACGGTAATCTCAAATACAT
GGGCTCTATGCAGCGTGAATTTGAGAACCGAAGCGCAACGACTGAAAACAATCTTCAGCTTTTGAAAAAT
AGCTTTAATGAAATTGGTATCGCAATTGGTGCTAAATTCCTTCCTCCTATTAATTTATTAGTGAATAAAT
TAAAACCTGTCATTTACAACATTTTAGAATGGATGCATGCCAACCCAGAACTTGTCAATCAATTTGTTCA
AATTGGGGGTGGTTTAGTAGCAACAATTGGTGGATTTGTTGCATTAAAAACAGTGCTGTCACTTGGCTTA
ATGGCAATCTTGCCGTTTTGGTCGGGGGGTAAAAAGTTATTTTCTCTATTCAAATTCTTGACACCTGTAT
TGATGAAACTTGCCTATGGATTTGGTTATACACTTGGATTGATTGCTAAAGGTGCATTGTTCTTGGGTAA
ATTGCTTTCAGGTGTTCTAGTGAAAGGCTTGATGTTAGTTGGCAAAGCAATGATGTTTGCTGGACGTGCA
ATGTTGATGAATCCTCTTGGCTTGCTGATTACGGGTATTGCTGTTGGTGCGTTCTTAATTTATGAGTACT
GGGAGCCTATCTCAGCATTCTTTTCTACCCTCTGGGCAGACGTTACGGTTATTTTTGATAATGTTTGTCA
ATTCGTGACTAATATCTGGAATGATGTGCAAGGTATTTGGTCTGCAGTTTGGGATGGAGTAACAAGCTGG
TTTACAGATTTATGGGAAAGCATTAAAGGGCTATTTAACGGCAACTTTACAGAGCTAGGCAATATTATTC
TTGCATTTAATCCGCTGTCATTATTCCAGACTATTTTTAGTTCAGTATTAAATTATTTTGGCGTTGAGCT
TTCTGCTGAATTTACTAATTTTGGTAAAAATATCATTGATGGATTAGTGAATGGTATTGGCAATGCTTGG
AATAGCGCAAAGGAAACGGTAAGTGAGCTTGGCACCAGTGTCAAAGACTGGTTTGCAGAAAAACTCGGTA
TTCACTCCCCGAGCCGTGTATTTATGGGGTTCGGTGAAAATACAGTACAAGGACTAGCAATTGGTGTTAA
TAAATCCTTGGGATTAGCAGAAAAAGCAAGTGATGAAATGAGTAATGCGGTAGGTATTTCCCCCCACTCC
AATTATCAATCATTACAAACCACTTTTGCACAACAACAAAGCGAGCAAGCTCAACATGGCGGAATGACGA
TTCATTTTAATCCCACTATTAATGTAAATGGTTTATCTAATAACCAAGTGTTAAATGATGTTAAAGAGGG
GTTAAACATCTCTTTAAGAGAATTTGAAACCATGCTTGCGCGTGTATTAGATCAACAAAAACGGAGAGCA
TACTAATGTATTTAATGTTGGGCACAATTGCACTTGAGCCTATTGATGTCACTGATTTTTCAGAAATCCA
ATCTGCAAGATTTGCAGAACATCAAGTGTTAAAAGGTAAACCTCGTTTACAAGCGATGGGTGAAAGTTTA
GCTGAATTGAATTTATCTGTCCGCTTGCATCACAAAATTGGTGGAGTTGAACGTCGTTATCAATCTTTAC
TCTCTGCCAAAGCGAAACAAGATGCTTTGGCACTCATTTGGGGACGTGGCAAATTTAAAGGGAATTTTGT
GATCACAGATATTCATTCAACTACGCTATTTACAGATAAATACGGTAATGTGCTGTGTCGGGAGCTAACA
ATTAGCTTAAAAGAATATGTTGGTGAATTAAAAAATAATTTATTAGGTGCGGCATTAAATATTGGTAAAG
GCTCATTATTAAGTTCGATACTACCACCAGAATTTTTTGCAGGAATGAATGCAGCAAAAGAAGCCTTAAT
AAAAGGGATTGACCTTTATAACCAAGGTAAACGCATTGTTGATGAGGTGCAAAATACCATTGCAATTATG
AAACAATTTTCACAAGACCCTGCTGCTGCGTTAGCTTATTTACCCAGTGTGTTAGGTAATCTTGATGGTG
CACTGGGTAGCTTCGGTGAGCTAACAGGAATGAGAGAGTTATTTAATGGCGTGCGTTCAGTATTGCCTGT
TGTTAGTGAGTTCAGTCAAGAGGTGGCTGAAATACAAAGTGGTCTAATGGCGATTCAATCGGATTTTCAA
CAAGGCACAAACGGTTCAGATTTGTCAGAGTGGTTTCCCTCTGCAAATAGAACCATGTCTGAGGTTGCAG
AAAGCTTTGATTTCTTAGCCCCTAGAGTGGCTGAAATGACCGCTTGGATTGTGTTACGCAATGATGATGA
GGTGAATCATGACACAGACCGTGCTTAAACACATCGTTAAACAAGGCGAACGCTGGGATAACCTTGCATA
TCATTATTACGGTGATGCGCTAGAGTATTCTCGTATTATTGACGCTAATCCGCATCTCAGTTTTTACGAA
GTATTACCTACTGGAGCAACCGTATTTATTCCCGTGTTGCAAGTGAAACCTACGAATAATGAAGATATGC
CGCCATGGTTAAGGGGAGATAATGAGTAATATTGCCCAACCTGATTTTTCACTATTTTATGAAAAAACAA
ATATTACCGCAGACATTGAGCCACACTTAATTGAATTAAGTTATACGGATTATTTAGAAGGTCAAAGTGA
TGAACTTGTGGTGCAATTTGAAGATATTCGCGGAAAATGGATTCGAGCGTGGTTTCCCACACAAGGTGAT
AAGCTAAGAGGCGCAATTGGCTATAAAGGTGAACAACTTGTTGATATCGGTGCATTTGAAATTGATGAAG
TCGAATACCAATACCGCCCTTCTAACATTACATTGCGTGCATTAAGTACTGGGGTGTCTAAAAATCAGCG
TACGCTCAAACCCAAAGCCTATGAACACACAACCCTTGCACAAGTCATTGCCGTTGTAGCAAAACGTTTA
AAATTAAAAGTGGTGGGTGAGATAAAACATATTCCCATTGCTCGCATAACACAATATCAGGAGCGTGATT
TAGAGTTTTTGGCACGCCTTGGACGTGAATACCATCACAGTTTTAAGGTAGTAAATGATCAGCTTGTCTT
TACAGCAAAAGAAAAATTGGGCGAAAGTGAGTCTGTTCTCACTATTGAAGAACAAGACACTATCAGTATT
AGTCTTCGTGACCGTATTAGCTCTACCGCAAAAGAAGTGAATATTAGTGGTTATGATGCGAATGGTAAAA
AAGTGATTAAAAAAAGTAAAAAAGCAAAGGCAAAACGTGAAGATGTTGCTCAAGCGGCGAAATCTAGTGA
AGATAGCTTGCAAATTGTGACACGTGGCGAAAGCCAAGAGCAAATTGATGCAAGAGGTGAAGCGGCACTT
GCAGAACAAAATGACGACCAGCAATCTGGCACGATTAAATTATGGGGAAACCCAAAACTTGTGGCGGGTA
ATACGATCTTATTACGCAATTTAGGCGTTTTCTCGGGTAAATATTTGATTAAATCATCACGCCATACGAT
TTATCGCAATCAAGGCTACACAACGACAATAGACGTGAGATTGCTAGAGTTCATTGCTGATGACCTAGTG
ACACAATCAATGGAGAAACACAATGCAAACCCATAATTTCACTGCAACCTATCAAGAAGGTATTATAAGT
GCGGTGGATAGTACAAAACACAAAGTAAAATGTAAAATTCCTGCACTTGATGATTTAGAAACAGCGTGGC
TTTCTTATCTCACGCCCAATTCAGGAGGTAATCAATTTTATTGTTTGCCAGATGAAGGCGAGCTTGTGGC
AATTCTGCTGGATGCACGTGGCGAGGGAGGGTGTGTATTAGGTACAATTTACAATGACCAAGACCCTACA
CCGACTCAAGATAATAATATCTGGATGAAAAAATTTAAGAATGGCACTGTAATCTCTCATAACCGTAATA
CAGGTGATGTAGTTGTCAGTACTTCTGGACAGGTCAAAGTGACTGCTGCAACAGCGATAGTGAATGCAGA
AAGTACAATTAATGGCAACACAACAATTAATGGTGATGTGGCTGTGAATGGCGAATTTTCGGCAACGGGC
GCTGTGAGTTCATCAACGTCGGTGGATGCGCCAAGTGTCACATCGAATGGTGTTTCTCTTGATAGCCATA
CACATAACAACGGTCCACGCCCAGATAAATAATTCTTTAAAGCACTTTAAAATCAATTTCCCCTCCTGCC
CTGTAATATCAGGGCTATGAATACACATACTCACTTAACGACACATTGGCAACTTGCCCCAAATGATAAA
ACACAATCCGTCATTCAGGGCATTGATGATATTCATCTTTGTATTGCCAACATTCTCAACACCATAAGAG
GCACTGATATTTTACGCCCTGAGTTCGGTAGTGATCATTTTCGTTATATTGACCAACCTGAAGATATCGC
GGTGCCTCACTTTGTGCGTGAAATTACCTTTGCCCTTTCTCTCTGGGAAAAACGCATTAATGTGGACGAG
ATAAAAGTCAGCGGAAATGCACCGCACTTTTCTTTCACTATTTTTTGGTCGTTAAAAGAGGATATCTATC
ATGAAATCTATTCAACAGAGGTCAAGGGATAATGAAAGTGGATGATGTAAAAATTGTGTCTGAAGATGTG
AAACAAATCCTTGCAGATACCATTGCAGATTATGAAAAACGCACTGGCAAAACATTGCAACCAGCACATA
TTGAACGCTCAATTATTCAGTCTTATGCCTACCGAGAATTATTAGTACGTAAAGGGATTAATGAAGCCTT
TCTAAATACTTTTCCTCAGTTTGCACGAGGCTTAGCGCTAGACTTATGCGGTGAGCCAATGGGCTGTTAT
CGCTTACAAGACAAGCCTGCACGTTGTATTTTACGTTTCAGTATTTCCGCCTCACATCCTTCCATTTTAA
TCCCGAAAGGTACTCGTGTTGCAGTGGATGAAAAACTGGAATTTATCACTCTGAATGATGATGTGATCAC
ATCTCTTATCACGTACGTGGAAATTGAGGCGCAAGCAAATCTATCTGGCGCCATTGGTAATGGCTGGGAA
ATTGGGCGAGTGAAAACCTTAAAAAGCCCATTAATGACCTCCCTTGAAGTTAAAGTGAGCAACATTGATG
TGCCAAGTGGCGGTCTTGTGCAAGAAAGTGATGATGACTATCGCAAGCGTATTTTGAGCGCCCCTGAAGC
ATTCTCAACCTGTGGTTCAGTGGCTGCTTATGATTACCACGTGCGTGCAGTTTCGCAAGCTATTGCAGAT
GTGAATGTAGCAACACCCAAAGGTGGTTTAGTCCGCATTACGGTGCTGACAAAAGAAGGCATCCCTGATA
GCCGATTGCTTAATGACATCAAGCAATATGTCAGTGGTGAAAAACGCCGTCCGCTTTGCGATACCGTTGA
AGTGAAAGCCCCTACGCAGCGTGATTATCAAATAACAGCAACATTAAAACTGCTTGAAGGGTTTCGTGAG
GATATTGTGAAAACCAAAGCTCGTGATGCACTTCAATTGTACCTTTCCGACAAAACGAAAAAACTAGGGC
TGGATGTAGTGCCGTCAGCATTAATCAGTGCTTTGCGTGTTGAGGGTGTCTATGACGTCACCCTCACTTC
ACCGCAAAAAATTGTGGTGGCAGAAAATGAATGGGCAAACTGTACTGCAATTAGCGTAGAAGTCGAAAGT
GAGAGAACAAATGGCTAGATTACGTTACCCCGATATTATCGCTCGAGATGTAAAATACACAACACTCGCT
GAACTTGGACAAAGACTACCTCAGTTTAAGCTCTCGCCTATTATGACTACGCTCGTCGATTTACTCGACG
ACCGTTTTATTGAAGTGCTTGCGGAGAAATGGAGTGCCACAGGCTATGACGGATTATTTCTCGCGACAAC
ACAAGAATCTAAAAAAGGGTTGATTAAGAAATCTGTTGAATTACATCGACACAAAGGCACGCCTTGGTCG
GTTCGTGAAGTAATTCGCCAACTTGGATTTGGAGAGATTGAAATTGATGAGGGGCTAAAAAATCGTGATT
ACAGCGCAAATACCTTCGTCAATAAAATTCCATCAGATGAGAGATGGGCATATTACGGCATTCAATTAAG
TAAGCCTGTGACGAATGAACAGGCTATCGAAATTAGAAAAATATTACGTAATTTTGTGCCAGCACGTTGT
TTGCTGGGTGTACTTGACTATAAGGCTGCACCAGTACTCTACAACAATAAAGCACGATACAACGGGCAAT
ATAATCACGGTTCTGTATAAATTTTAAAGGCATTTAAAGAGGGTTTTAAAATGGCAGGTTTGAAAGAAAC
CGAAAAATGGGAAAACGAAATTTATCGCATAGAAGAAAACGACCCTGTTCATGGGGGTGAAGACGGCATT
ACGAATAAGCCACTCAAGCAATTAGCAAATAGAACTAAATATCTGAAAACCGAAGTAGAAAAACGCTACA
TCGCAAAAGATGCAAGTACAACACAAAAGGGACTCGTTCAACTTGACTCAAGCATAGACTCAGATGCAGA
AGATAAAGCAGCAACGCCAAAAGCTGTAAATGCGGTAAAAGCGTTAGTGATTGCTGTGAGAAGTACGCTA
AATAACTATATTCCAAACAGCAAGAAATCAGATGCTTATAACAGCTCAAGTTCAGACACTATTGCGACGA
GTTATGCTGTTAAAAAGGTACGTGATATTGTAGAAAATCGATTTGCTGAATTTACAATCCAAGTGCAACA
AAAAAAGAAGTACTCATCAACTAGAATATAATTTTGTTTCCACACAAAAACCACTTCCAAATGATGAGTA
CTTCCTACCGACATCTTACAATAAACGAGCGAGAAAAGATAATGATTTTACTCGCACAGGGCAAAAAACA
AGCAGAAATTGCCAAAGCACTGGGACGTAGCTCCAGCACCATTTCTCGCGAGCTGAAACGACACGCTCTA
GAAAGCTACAGTGCAACGAACGCACAAAACAGCTATTTGAAGCATCGTCAAAATAGCAAAGCACAGCGCA
AATTAGAGCAGCCTGAATATTTCAATTTGGTGCAAGAAAAGTTTCTGACAGAAAACTGGTCGCCCGAACA
AATCAGCGCACGATTAAAATTGGAAAAACCTGAATTATCCATTAGTTATTCAACCATTTATCGTGGTATT
TATTCAGGGTTGTTTGATATAGGCGAACGCAAAGCCAGTCGCAAACTGCGCCACAAAGGCAAAACACGGC
ATACAAAAAATCATCATGAAAAACGTGGCAAAATTCAGATATCCAACCATTTGAACGACCGTCCCATTTC
GGCGCAAAATCGCAGTCGCTTTGGACATTGGAAAGCCGATACCGTACTGGGTAAAGCGGGTGGAGCTTGT
TTGCTGACGCTGACGGAACGCAAAAGTCGTTTTGAGTTGGTGAAGAAAATTCCTGCCAAAAAAGCCGAAG
CAGTCCAAAAAGCCATGATTGAATTGCTGGATTCACATATATTGCGGTCAATTACGCCAGACCGTGGTAA
AGAATTTGCCCAACATCGTTTGGTAACAGAAGCACTGGGTGTAGAATTTTACTTCCCCGAGCCGCATCAA
CCGTGGACACGGGGAACGAATGAAAATACAAATGGGTTACTTCGTGAATACTTTCCGAAGCACCAAGACA
TCAATCAGTGGAGCGAAGTTGATATTCAACAGGTGGTCAATAAACTGAATTTACGACCGCGTAAATGTTT
GGGTTGGAAAACACCTTATGAAGTTTACTTCAAAAAAACGTTGCACTTGGTTTGACAATTCAAGCGCGTA
AATGTTTGGGTTGGAAAACACCTTATGAAGTTTACTTCAAAAAAACGTTGCACTTGGTTTGACAATTCAA
GACAATAATTTTGTCACCCTTAGGAAAATTATTCATGGTCCTAAGATTCAGTAAAGATTGTGGAATAAAT
AAGTGATCGTCATTTATCAATGTGAGAGCAAAGACTCTGGTTTTAGTTCTAAGAGCTTTATCAAAAGAAA
GGTTTAAATAAATTGCACCCGATGACAAAGTTATCTCTGGATTAATTAAAAAATCGGGGCTGACGTAGAC
TAGCATACTTACTAATCTACGTCAGTCCCTTATTTTATCTATGTAGCATCATTTCTACAACGAATTGACA
TGTTTTCTTAGCATTTCAGGATCATTGTGAATATATGTTAGAGTTACAGTGAGATCTTTATGTCCAAGTA
ATTGCTTCACTGCATAGATATCCCCTGATTGCTTTAGGACTTCTGTTGCAGTTGTATGTCGGAATCGATG
TGAAGTTACTGTAAATCCTATAAATTCAGAAATATGGCGAAAAAAATGAACTAGTTGTCCTTCTGTCATT
TTCTTATTTCTTGATGTAGTAACTAATGAAAAGCGATTAATGTTAAATAACTGCTCATCTGAACTAGTGC
TTCTAGCTCTTGATTCTAATATCAATCTTTTTAGGTATGGATATAATTTATCTGAAATTGGAATTTCATG
GTGTTCATGATTCTTATTGGTTTCAGCTCTTATATTTATAATTTTGCTTGTCATATCGATATCAGAAATT
TTTAGCTGTAATAGCTGGGATTGTCTGATAGCTGTATATTTTAAAGTGTAGATTAAAGCTTTAGTAAAAT
AAGCAGGTTGTAAATAATGAGGTAATTTCTCCTCATTTTCCAAAGAGATTTCTAAAAAATGGATTTGCCT
TTCTGTTAGTAGTTTTTTCTTTGGCTTATCAGGTCTTACCATAAGGCCTTTAAATAAATTTTTAGGGTAC
TCAAATAGCTCATTATCTATAGCATAATTAAAAATAGCTTTAAGATGTCTGATATAACTATTCCAAGTAA
TTGGGCTCATTTTATTGAGGCAATACTTTCTCCATTCTAATAAGTCAAGCTTAGATATTTGTTCAGGTTC
TTTATCTGGATAAAATTTAACAATCTGCGCTATTACATTTTGATAAGAACGTATAGTGGCAGGTCTATGA
TTCCGTTCTAAGAAAAATAAATGCAATAATTGTTCAAAACTCATACAAAACCTCATTTAGATAAGCGATC
TTCAAATAGCACTCAATTTAATGTAGACTAGATCTCCTTGAATTAGCCTTGATCTTTTAAGTTAAAGTTA
ATTCAATTTAAGTTAAATTTAACTTAAATTTAAAATAAAGTCAATGAGGTAATATGAAAGAATGGTATAC
TCTTAAAGAGCTTTTAGATGTAGGAGGGCTCCCTTCAACACCACAAGGTATAATCTTATATGCTAAAAAA
GATAAATGGCGTAGACGGCGTGTCTCTGGAGTGAAAGGTAATGTTTTTGAATACTACGTGTATGATATGC
CAGAATCTGTACAAACTAGTTTAGGAGTAACTAAGGAAACTTTGGCATTGAAACAGGAATTGATAGATGA
TATTCAAAAAGAAAATGAAAAATTTCTAAATCAAATACTTTCTGATATAAAAAATGTTTTGCTCAATAGT
GGGGTATTGAGAATTAGAGAAAGATTAAGCATTACTAAAGAAGAAGAAATTTTATTAAGCTATTATAGAA
ATAGCTCAGAACAAGATAAAACGACAATTCTTCATATGGTAGAAAGACTATCTAGAGCATCTAAAAATTA
GATGTAAATCCCTTAATACTATTAATGATAAAGCTCTGTATATCGCTAGAATAAATTTAGAATATTTTCC
CCTATGTATTCATAAGATAGTAAGATATGCTTCAAAATAAGCTAAAAGATATTTTTTAATATATTTCTAA
GCAAGTAAGCCTTTCTTAGGTACTATATAGATTTTGATATACCGCTGTTACTCAATTAATGAAGAAACCG
GAAAATATCTATGTCATTCAGAAATTGTCAATGCATAATGATATTAGTATTAAGCTCTGATATATTGAGT
ATGACATAGAAATGTTGAGAGAGTTTATTATTAGAGAGGATATCGCCCTTCTATACTTCATACTTATGGG
ATTATATCCTCTGTATTTCGTAAATATAAACCGTGAATACGTCCATTATGATGATCAAAGTTATTCTTTA
TAAGATCGTAAAATGAGCTATCATTATGTTCATAATGCCTAAATATGGCATAGGAAACCAAATCAGCTAA
TAAATTAATCTTGATGACTTTGAGTCAAGAAACAGCGGAGCTTCTGAGAAGTTCCTGAGCTTCCCATAAG
TATGATCACTATCCTTAAATGTTCTTGCAAGTGCCTTAATTGACTTCTCCGTTGATGATTTATCAAAGAT
TGAGCTCCTTTGAGTATTGCCTTGATAATGCAAATGCCCAAGATTGTGAATTTACTCTGATAAAATAAAA
ATGGGAGAATATAATTTCTCTTATTCTTTTTTCTATAAGTAGATGATTTCTGTTTTATCTTCTAAATGAA
CTGATTTTATACCAATAATTTTGTTACCCTTAGGGAAATCATTCATGGTCCTAAGATTCAGTAAAGATTG
TGGAATAAATAAGTGATTGTCATTTATCAATGTGAGAGCAAAGACTCTGGTTTTAGTTCTAAGAGCTTTA
TCAAAAGAAAGGTTTAAATAAATTGCACCTGATGACAAAGTTATCTCTGGATTAATTAAAAAATCTATAG
AACTTAAAACAGACAACTTTTGGAATGTTGTGCCATCATTTTTTATATAAACCTTATTTAGGTCTATTTG
TTTTAATAAGGCAAGATTAAAAAATTCACTCGCACCGGGTTCATAATATATTCCGCACAAGTGCATAAAA
TTGCTTCTTTGAAAGATAACGGATGTACTTTCTTTTTCAGTACTATATATCATTTCTTTACTAAGAAAAT
GATCTTTGAAAAAGATTGCGGCATTTCTTATATGCTCTAAATTATACTCAAATTTTTTCAAGTCATTAAT
GCTTAGTTTTTTGTATCCAGTAAATTTATTAGTCAT


>2	 1018978-1045417
CTAGAGCAATGGTTCGGTATTATTTATCATGTAATCATACAAACATAATAGTCGACGATAGTGAGTAGAA
TCTTTATCTGAATGATTTTCAAGATATTGTTTGCATTCATCTAGAGAAATATTACGTCTGTATACTTCAA
TAAAAATAGCTCCTTCCTTAGCTGTTGTGGATATATCAGAATCATCAAATACAGCACCAACAGACGTATT
AAATGTTGTGTGTTTATCTTGATTTCTAGAGATAAATTTAGTTAATTTATTTTTCTGATATTGTTTGTAT
TGTTCAATCTTTTGTAATTCTGGACATATATTACTAAAGGAATGGATAGGGAAAAAATCACTGCTTCTAA
TCCTTTGATGATCTAATAGTTTAATTAAAGGTACATTTTCTTCTTCAATGATAGAAAAATAATTTTTCAT
CATTTCTGTTGCTTTTTGATATTCATATTTAATTTTTTCTTTTGACCCAATAACAAGAATTTTTTCATCG
TTTCTTAATAAATCAATATCCTCAGTTATACTGACTTGAATATCATTTCCAGTAACAATATCAGCCATTA
CATTTTGAACTTTTCTTATATCCATTGCTGAGACAGGTAGCCTCAATTCTGAAATTGCTTTATAGATTTG
AGCGTAATTATCTGTTTTTATTTTATTAATACGGATAGTCGAATATCCCTCTAAATCTATATCGTGTTCA
CAGACTTCTGATGAATTAGAATCTGATTGATACTCCACAAGTAAGAAGTTGTCTCTTATCTGTTGGGCTT
GTTCTGAATTTGGTTGAACATAAGTAAAAATGGTTTTTAATAAAGACTTTATATTTTCATCGCTAATACT
ATAGCCAATAAAGATTATTGGGTTATGTATAAATAGAGAAAGTAGCTGTGCTCTAATAAGTTCATAACGC
TTATTAAATTTTTCGTAATCTTGCTCAGTAATAATCATACTTTCAGGTGCGGTAACACAGCCGTGAATTT
TGTAAAGAGAGCCATAAGGATTACTTAATAGAATGTCGTTTCCAATAAGCGGATTGAATTCAAATATACT
TTCAATAAATTGATCGTAATTAGTTGTAATAATTGACCCTATATTTTTTCTAGCTTTTTTCAATAAGGTT
ATTTCATCATCAAGTTTTGGACTTTTTCTTCTTATTAAGTCAGATAGCGTTTGAGAGAGAAAAATTTTAA
AACGAGACACCTCTTTATGCTGTTTAGCCAACTCAAAAAAAGTGTCATTTACTGGTTTCAATGTTGAATG
GTTACGATCTTTTTGTAAAAATTCAGTAAATCGCTTCTCAAGAATAGTAGCGATTTTATCGAAATGTTTG
TGTTGATGCTCTACCTTTAACTCTAAATATTGCTCATCAGTATTGTCAATTGTTTCAGCAACATATTTTA
GTAAGGCGTCCCAGCTATAGGAGTTTTCTAAGTAACGCAAACTAAATCCAGTACCTATGAAGAATACAGG
GTGATTTTTATATGATTTGATGAAGTCATTGATGTTCATTTTTCGGAGTTCGTTAAGCATACGGTATCTC
TAGTCTATCAATTAGTATCGATAAGATCGATATGATTTTTTGTACATAGAAGCCCACCTATTACAGTGGG
CAAATAACCTAAGGAATTATTGCCTTTCTTTATCTAATCGTGCCGTAAAACCACGTCCTTTAGGGCGTGG
ATATAAATCCATTAATAAAGCACACTCACTCGATTCATTAATTCAGTTAATTTGTCATTCAGTCGGTACT
TTGTACTTCAGAAATCAATTTCACATTATTAATAGTCTGGTTAAATATGCTTTATTAAAGGCGACTAGGG
TGGGACTCGAACCCACATACTCGGGAATTTAAAATTCCTTAGCATATCCTCTTGCTTACCCAGTCGTTAT
TATTTTCTATTCTTTCTTAAATCGACAAATTACGACTTCATCTGGGCACTCTATATTCAAACAATCGTCA
CCTTCGACTGTTTTCTCTTTAGAGAAGAACCAATTTTCAAGAGAATCACCGTTATGTGAGATTCTGAAGA
ATCCCTTATCATCAATTGAAAACTCAATAATTACAGAATGATTTGTTTTTTTATCAGCAAGAACAACTCC
TGTTTTTAAATCATAGTTTTCTATTAATTGATACTTATCTCCTTCTTCAATAAAAATTGAACTATCTGAA
TGATTTAGTATGCTCATTTTCATATTAAGTTTTCCTTTAAACCAGCTCTCTACAACCCAATCTGCGTTTC
TGTACAGCTCTTACTGTATTAACGCCTGACTGACCTCTATTGCAGTTATAATTCGCAATATCCGTTAACT
TTTTAGCCTTAACGGGAACATCTATTAAAGCCGCATTAACGCGATTAGACTGCTTTTTACTGCATAACTG
CTTTTGTCTTTCACCAAGACGCTTTGCTTGTTTTAGCATTTTTGATACTTTCATATCGTTTGCTCCTTTC
TCTCTCATTTGAAAGCGTATTCTTATTATTTAAATGCGCTTTAAAATAAGTCTTGATTTGTGTCGCTAGC
ACGTGGAGGTCTTAATCAAGTAACCTTAGTCCACTTAACCAAATTGTGTCGCAATCACAGACTACTTAAT
CAATAAGGCTATATTTGATTAACTTGTGATATGTAGATTTTTAAAGAGCAGTGAGATGTGTATCTCGTTT
TGTTGGATATAATTTAGCAAATGCTAAATATTTAGTAAAGTGATTATTTAGTAAAATTTAGTTAAAATCT
GCTTAATGTTTAGTAAAAGATTGATTTCCAAAGAAAAATATTTTTGAAATTTTTTGATTAATTGCTGAGT
TTGTGAGCTATGTCACAGAAAAAGAGAGGGGTTAGTGCGTCAAAAACAAAGCACAAATGGATTAGTGAAT
CAAAAATTGGGGAATTTGATTGGCTAGTGAATTGAGGGTAAAGAAAAACCGCTCGAATAGAGCGGTATTG
GGAGGATTTTGTTAATAATTTATCTGTAACTTATGAACTCTTCGTATGCGCCAATTTTTTTGAAAGTAAT
GTCAAAGGTTTTGTCTTCATACTTATTTATTTGAACAGAATCTATACCAATATTTTTTAAATCATTATAT
GTTACTAAATGACCTTCTGGTAATTTTAATATATCTCTTAATACTAAGTTGCCTAAAGATTGATTTGGGC
AACTCATAAGAGCTTTGCTATTTTGTTGACAAATTTTTACTAGTAGAGCTCGTCCTGCTGGAAGTGTTAA
AGTAAAACTGGAGTCTTTTGGAGGAAAAAATAGTGGCTTGATTCTGTGTATTATTGCAGGAACAGGGATG
TAAATTTCATTTGGATCTCTTGGTCGACCTCCTGCATTCCATTGATTTAGCCCACTTTTCTCATGTACAA
CCTTCTTCCCATCCTTAATAGAATATAATGGTAAGATAACATAATCTAAAATTTTATTTGACTTATCTTC
ATTTCCTTTGAAGTTAAGATACATCTCTTCCAAGAGTGAAAATGGATCATCCGCAATTTTTATATCAATT
TGATGAATTGGTGATATTTCAAATCTTTGATATAAAGTACTTTTAGATTTGTTAAAGGAGTAGTTATTAG
TTCCATCACAAAAAGATATAATATTACCTTTGGATTTTATATTTCCTATGCTTTCTATATTTATAGTGTT
TATGGAATTTTCATTTATCAATAGTTTATTTTGATCTCTAACAACAGAATGGTATATAAGCTTGTCGCGA
TTAACTCCCGCAATTTCGGAGGATGCAATGATCCGTTTATTCCTTAACTCGCTGATTTTATAGATCATAT
TTTTATCATCTAAAGAATTGTATAAATCTCTATCTTTATTAAATTCAGCTATTTTTTCTAGATTATTTCC
ATTTTTATATAAAAATGTTTTTAATCCAAAACCAGTATCTTTTATTTTCGCATCTATAGATATATCATTT
CTAGATAAATCTGTTGCATAAAAAGCATTACAAAATATTTTTTCTGCGTGTCTGTAATATAAGTATGGGA
TTTTTTCTTGAGTTGAGGATAGTTTTGATAATAAACTTATTACTTTTAACAATGTTTCATACTTATCTAA
TTGAGTTTTAGTTATAAGATTTGAGTTTATAAACATTTATTTTTCTAAAGCCTGTTTTATATTTTTTGCA
ATTAATTCTATTACGGGCACAGAAACACTATTACCTATTTGTTTATATAGAGCAGATTTTGGCAAGTTAT
CTGGCAAAATAAAATCATCGGGAAACCCTTGAAATCTTATACATTCCCGAGGCGTAAGTTTTCTTATTCT
CCCATGGTCATATATCAATGGAACATTATGCCCACCAGTCCCCATATTTGCTGTTAAGGTAGGGCATAAT
CCACTTTTATTTTTTCTAACATAAATTCGTCTCCATTGATATATTGCATCAGGATCGGTTATTTCTTTTT
TTAGTTCATCGATATACTTGCTGTTATCATAATAATAATAGTCATCAACTTTTTCTTCCAACATTTGACG
GATATTATATATAGCACTTTCTTCCAATTCTTCTGGGAACTTAAAGTTTTCACAATGTTCTGTATTTCTA
AAGCCAACAATATATATCCTTTCTCTATTTTGAGGAATTTTAGAAACTTTACTTGTGTTTAAAACAGATG
ATTTGATAAAATATCCCTCTGATTGCAAAGCTTCTTGTATTATTCTAAATGTTTTACCTTTATCATGCGA
TGATAAATTTTTTACATTTTCAAGAAAAACAACCGCAGGTCTTTTTGATCTAATATATCTCATTATATCA
AAGAATATATTACCCCTATCATCATCGAAGCCCTTTTGATAACCAGCGATAGAAAAGGCTTGGCAAGGGA
AACCACCTGTTAAGATGTCAATATCTGGAATTATGTCAGTTGATAGTTCTTTCATATCTGCATTGATAAT
TGTATGTTTGAAATTTGCTCTATAAGTCTCACAAGCATTTTTATCCAACTCGTTAGCCCAAACAACCTCA
AAGCCCGCATTTATAAAGCCAAGACCTATTCCGCCTATACCTGCAAATAATTCTGCAACTCTAAAACTCA
TATCTTCACCCAATATACTGATCTAATTTACAGTATATATTACAAGAAAAACTGCTATTATAAAAATATT
TTTGATGTTTTTTTAGGAGCAAGCTCGTGGTAATCCAACTAATCACAAAGCACAGACCACCAGAAGACCT
ACAACAAAACCGAATACCAAAATACTTTCCCAATCACTACAATTTCATCTAGGTTTACTATTTCATCTGG
GTATGATGTTGAGTTAAAACTTCTGATCAATACTTGCTCATTTGGCATTTTGTTTAAAATTTTAATGCGC
AATAATCCGCCATGATTGATTGCATAGATATTGTTATCACGAATAACTTTATTCCCCATATCTACACCAA
CAGTTGCTCCATCTGGTATTGCAGGTTCCATTGAGTCACCTTCTGCCACAACACAGACTGCATTTTCATA
TTGCACACCTTGTCTACGTAATGTTGCTTTAGAAAAGCGCAATTTAAAATTGTTATAGTCCATGATGTCA
TCTGCAAATCCATTACCAGCTGCAAGCCTAATATCTTGTAAAAATGGTACTTCGATATCTTCGTCATGAA
GTGGGGTATTGCGATCCCATAAATCAAATGAACCAATATCTTTTACGTTAGATTCAATACTGCCTTGTTT
TATATCTAGGTAAAACGCTGGCATTCCATTTTCACTTTCTAATCTTCTTGCTGCCTTTTCACCAAATGAT
GGCGTCTTCCCACTAATTAACTGAGATACATAACTTCTATCTTTTTCAGGCACAACTTTGTCTGAAAACC
ATTTTTTTAGATTTTCTCTTCTTACCTGTGTTAGTTCGTTTTTGTCTAGATTCATAAAGTACCCCTATTC
AGTTTAATGATATTTAGTAATAACTAAACTAGCAAATACTAAATAATGTTTACTTTTGTATTTATTAAAT
GCTAAACTATATTTAGTTTTTAATGCTGGAGGTGAAATGGAACTTAAAAACTACTTATCAAATCGCCCCC
GCGGATTCAAAGCTGAGTTTGCTAGAAAGCTAGGCATTTCAAAGTCATTTCTTTGCCAGGTCGAAAAAGG
ATATTCAAAAGCCCCTATTGAGCTAGCTAAGAAAATCGAAAACCTAACTAGTGGGGTAGTAAAGAAAGCA
GATATCCGCCCTGACGTATGGGGTTAACTTACCAACTAACTAAAAAACAATCTTCAAGAAAAGGAATTAT
TTTTCATGAATAGCAAAGAGATACAGAGATTGTTACACCGAGATTGTAAGAACAGCTCGGGTGGTATCAC
TTCTCTTGCTTATACGTTAGAGAAGTCACCAAACATTCTTAGCAACAAACTCAATGTGGATTGCGAGCAG
AACCAGCTGAGCTTTATCGAAGCGATCGAACTTATCGCCACCGTTCAAAGCAAGAAAACACTCTCCGCTA
TTGCAGCACAAATCGATCATATCGTTGTGCCTATGCCTAGATGTGCTGATTGCGGTCAAGACGTTCTAGC
AAGATTTCTAGACATCGCGGAATCAAGCGGAAGAATTGGCAAGGAGATTAAAAGTGCGGTGAGTTCTGAT
TCAGAGCTTGGACGTAATTTATCTCAACGTGAGAAACAAAGAATCTTAGCAGAAGTGGAGCAGTTAATTG
AGCAAGCTATCTGTTTGAAGATGGAACTAGGGCAATAAAAATGCCACTGCGGCAACAGTGGCTTCTTAAA
TCAATCAAAAAATACAGGAGTATTTAATGAGTAAATTACTAGTTATAGAGAATACAAAAATTAAGCAAGA
TAGTCAAGGTAGATACTGCTTAAATGATTTACATCGTGCGAGTGGTGGAAATCCCACACAGGCACCTGCT
CAATTTTTTAGAAATAAATCAGTTAATGATTTTGTTCAAACCTTGACCGATATGCAAATTTGCACATCGC
CTGTAAACACCATTAGAGGTGGTGTTGAGCAAGGTACTTATGTTTGTCGTGAACTTGTTTTCAAGTATGC
AGCTTGGATTAATCCAGAATTTGAGGTGAAAGTGTATCAAGTATTTAACGCTTATACACAAGGTGAACTT
CAAGCAGTAAATCAAATCCCCAAAAGCTTTTCTGAAGCGTTGCTTTTAGCGGCTGAATTACAAGCTGAGA
AAGAACGCAATGCTCCAAAAGTTGCCTTTGTCGATCACTACGTGGAAGTTGGCACTAGTAAATCACTTCG
TGAAGTCGCCAAGATTCTAAAAATGCCAGAAAGAGCAATGATAGACCGCCTTATTCAAGATCGCCTTTTA
TATCGCCAATCAGGCGCGTTACTGCCATATCAAACCGCTCACTCACGTGATTTATTTACCGTGAAAACAG
GCACAGCAGAACGCGGTCACAATTACACACAAACCCGTGTAACAAGCAAAGGGATTGAATATATCGCGTC
ACGTTACGCTTCGGAGTTGATGTTATGAGATTTAACAGACCTGTTCGAGTAGATGAATTAATTCAGTATT
ACCTATTTCAATTGTTAGCAGAGTTAGACGAGGTGATTTTCGATGAGAGCGAGTGAAATTTTAAAACAAA
CTGGTCGTTCTATCGCCTATCGACCAGCGTTAGCCAAGCTATTTGGTGGCGTAACCGCAGAGATTTTCTT
TGAACAAATTTTTTATTGGCAAGACAAAGCCGAAAATCAAGAATTGGGCGTTTATAAAACGCAAGCTGAG
CTTGAAGAAGAAACGGGATTAAGCCGTAAAGAGCAAGAAACAGCACGTAAAAAACTGCGTGAAATTGGGG
TATTAATCGAAACGCATAAACGTCTTGAACACCGCATTTATTTCAAAATTGACATGGAAAAACTTGATGA
AGTTTTATCAACATTGGCTGATGTACAAAGTGAACATTCCCGAATGCCCGAAAGTGACATTCGGGAAGAA
CCGAAATGTACATTCGTTAATACACTAGATTACAACACTAGATTACATACAAATACACCCCTTACCCCTC
AAGGTGAATCAGCTAGCGCTGATGATGTGCCAGTTGCTGAAAATAAAAAACAACGTTCACTGAATATCGA
CTATGTGGGAATTGGAAAAGCGTATAACGAGTGCGTTATGGAATCTGGGAAAAACTTACCAATGCTTGCA
GACCCTGAAAATTTAAGTCAGGAAAGAAAACGCAAAATCAAAAAATTGGCTGATGTCATGAAAAAACGCT
TTGGTTCTTGTGATGCAGAAACATTCAGAAATTATTTCCTCGATTTCATGAGGTCCGCAACACAATTTTA
CTTTGGTGAGAACGATCGTGGCTGGCGTGCTGATTTTGAATATATCTTGCGTGAAAAAGTTATGGATAAA
ACAATCGAGGGATCGCTATGAAAAACACGACGTATGATCTTGAATACAGTTTAATTGGTTCATTTCTTGC
TGGTGGGTTAACAGCTCAAGCTCGTGAAGTGATGACATGGTTAGAGCCTGAGATGTTCGCCACTTATCAA
CTCGGTTCGATATATAACAACATTCGCAAACAAGCACGCAAAGACAATGTAATCGATATTATTTTATTAC
ACCAAGATTTTGGCGAAGACTTTGCCAATTTAGCGGAGATTATGAAAAACACAATCACATCCGCAAATCT
TACGGGTTACGCACATAAAGTGCGGTCGTTTTGGGTCAATCGTACTGCACAAAAAACGATGCTTGAGATG
GCATCAGAATTATCAAAAGCAAGAGATGAGCAAGCAGAAAAAATTACAGAAAAAGCACTTTCTGAAATGC
AAAAGCTTTTAAGCAGCAAAGTTGAAGTTAAGCCTGTCGTTATGGGTGAGTTAGTTGATGAATATATTGA
TGTTTTAGAAAAACGTAGTAAACAAGACTTCAACTCAAGACTTCTTCATACAGGCATTGAGGCTGTAGAT
AACATTTTAGGTGGTATTAATCCGACCGATATTGTTGTCATTGCTGGTCGTCCTGGAATGGGTAAAACCG
AGTTTGCTTTAACGCTCACTCGCAATATTGCGGAGCAAAAAGGTGCAGTCTTATTTTTTAGCTTAGAAAT
GGCAAATCAACAATTGATGGACCGTATTTTAAGTGCCAATGCAAATGTTCCAGTTAGAAAACTCCGCAAT
CCAAATAGCATGGATCAAACTGAATTTGGTCGAGTAGGTGATGGGCTAGGGAAAATCAAAGATCACCACA
TTTACTTTGTCGATCGTGGTGGTTTATCAGCAAATGAGATTGTATCTATCACAGAAAGTCATTTAAGCAA
CACAGGACCACTTTCCGCAATCTGTATTGACTATCTTGGATTAATGAATCACGGCTCGCTTAAAAATTCG
AACAAAAGCCAATTAATTGAGGATTCATTAAGTACGCTTAAAACGTTCGCTAAAAACTTTAATGTACCAA
TCATCTTACTAAGTCAACTAAACCGTGAGGTTGATTCTCGTGGTGATAAACGTCCTCAGAACTCTGATTT
AAGAGATAGCGGTTCAATCGAACAGGATGCCAGCCAAATCATTATGCTTTACAGAGAAAAGGCATACAAA
AAAGACAGTGATAACGATTATTCAGAGGCAATTATCACTAAAAATCGTTTTGGTGAACTTGGAACGGCTT
ATATGAAGTTTGATAAAGGGCATTTTGTAGATTGCGATCAAGCGTTGGCATATCAATTTGCTAATGAAAA
GCCAGCACAGCAGATGGAATTTAAGAATTATGCTCGCAGAGGTGCCGCATGAGTATTCAATTCAACACGA
ATAAAAAATATCAAATCATCTACGCCGACCCGCCGTGGAGATTTAAATATAAAACGATTGGTTTTCAGTG
GTTAAAAACAAATAAGAAAAACAAAGATACATTCTTTTTTGGTCTTGGTCGAGGGACCCGTGGAAATACG
GAGTGCTGCCTGATCGCAACAAAAGGAAAACCTAGCCGAATTAGTAATAAAGTTAGCCAATTAGTCGTTG
AGCCAATCCAGCACCATAGTAAAAAGCCTGACGTTGTGCGCGAAAAGATCGTTGAGTTAATGGGTGACTT
ACCACGCATTGAATTGTTCGCACGTAACACGACTGATGGTTGGGATGTATGGGGAAATGAAGTTTAAGGA
GTAAATATGAGAATAAAACCAGTTAGCGTAGCTTTTGTTGTGTATCAAATTGTATTTAATACGACATTTT
ATCTTGCTGTGTTTCACGGCAATGACGGTGTAAAAGAGCTAATGAATTATATCTTTAGAATTTTAACTGC
AATCTGCCTTGCATCTGCCATCTTTATAAAAAGAAGGGAATGTGTAGAGAGTGGTGTTTTAATCTCAATA
AATCGTTTTTATGTGAATGTCATTTCTTCACTTATCACATCTATTGTCATTGCTAGCGCAGGGTTGAGTT
TTATTGCTGTGCTGTATTTCATTTCTAAGTCTATAGGAGATGCAAAACTCGCAGATATAGAAGAAAAATA
CAGTTAATGCATTAAAAGGAATTTTAAAGTGGCTCATAGTGTAGATGACATCGTAAAAGCTCACGGCAAG
CGTTATAAAGCCAGACTTCGTATTCAGGTCATTAAGATGGCTGGTGGATTACTTGCACCGCTTGATGAGC
GTGAAGCAGAAGCTTTGCAGTCATTAAAGAATGGTGAGCAGTACGAGATCGAAATCATCCGCACGCGTAA
TCCATCATTTCACAGAAAAGTCTTCGCATTTTTTAACTTCTGTTTTGAACACTGGTCCGCAGATAAAACG
GACTGGAAATACTTTGATGAGAGAAAGCAGTTTGACACTTTTCGTAAAAATCTCACTGTGCTTGCGGGTT
TCCGTGAGGTCACTTACACGATTGATGGCAGAGTGAGAGTAGAGGCTCAAAGTTTGAGTTATGGAAACAT
GGATCAGAGTGAGTTTGAGCAATGTTACAAGGCGTTGATTAACGCCGCATTGAAAGAGATTTTTAATAAT
ACGACGGACGAAAATACGATCAATAGACTTTACTCATTTTTCTAGTTTTAAGTTATTGATTGTATAGGAT
TTTAAATTTTAGGGTGGGTCAAAATAGCAAAAATACGATCACCCCTCAGGAGATAAATAATGGAAGATTT
TTTTTATATCGCTAGGTATGTTGTTTCTGGGCTGTATGTTGAAGGGTGATTTTCTATGAAGACGGAGTAC
AAATGCCCTAAATGCGGTGGTGAGCTTTCTGATTTGTGGGATGGTGAGCCTGTAAGTGCTTTTATCGGTG
AGTGGAGTGACGATCGTTTTCGCTGTGAGGGTAGAGTTGTCGCAGTGGGAATTATGGGGCCACAACGCAC
GAAATCTTGTGGGTATTTTGGTTTAGAGGATTTAGGCATTAAGTATCAAGAAGATTAGAGAAAGGAGAAT
AAAAAATGAGAAAAACAGCACTGGCACTACTTGTTGAAATGTATGTTTTAGGTCTTAGAGAGGGCTTGGA
CGGTAATGACTAAAAAAACAAAGCCATTAAATCGCAAATGTAAAATCTGTGGCGAAAAATTCCAAACCAA
CTTCTTTAATGTGCAATGGTGCAGCCCAGAATGTGGCGTTAAGTTAGCAAGACAGCGATTAGAAAGAGAG
AAAGAAAAAGCAGCCAAAAAACGTGAAAAGGAAGAGAAAAAACGAATTAAAGAAACTAAAGAGAGAATGA
AAACCACAACAACATTGCTCTCTGAAACACAAAGTGCAGTTAATAAGTACATCCGACTAAGAGATAGAAA
TAAGAGTTGTATTTCGTGCGAGAAATCGCTTGTAGCGGAGCAATTGGGTGGCGGGTTTGATGCTGGGCAT
TATCGCAGTCGAGGTAGTGCGCCACACTTACGGTTTTACACATTGAATATTCACGGTCAATGCAAGAAAT
GCAATCACCATCTAGGAGGAAATTATCATCAATTCAGAATTGGCTTAATTGAACGGCTTGGAATAGAAAA
AGTCGAGCAAATAGAAGCAGACCAAAGACCAAGACACTATTCAAAAGATGACTTGAGACGGATTAAAAAA
ATCTTCAATAAAAAAGCAAGAATGTTGGAAAAGCGTAAGGGGTTTTAAATGAGAGCTATTGAGTTGTTAA
TTAAAATTATGCACCCAAAACATATAGACATTGAAAAAACAAGTCGAGGGTTTTGCGGATTAGATCGAGA
TCAAATTATTTCATTGTTAAATCAAGCGGAGAAAGAGAGTGTGTTAGGTTATCACTTACTCTTTACTAAA
TATGCTGGCGATAGCGATTCTAGAAAGATTATATCGGAATATATTAATCAGTTATTTTCAGATGCAACAG
AAAGCGAGAAAACGGGATTAAATTATGTTGTTGATATCATTTCAGACATTCCCTTGCCAACACAAATAAA
ACGCCTAAAATCGCTCAGAAATCAACATTTACGCTCAAAATTTTCACATATCGAAGCTGCTAAGAGAGCA
AGTAAGATAGCAAAAGAGAACAGTCTAGAAAAAAACAGTCTCGAAGCTCGTCAGATCCGAATTCGTGAAT
TTAACGACCTAAGAAAATCAAATATGTGCCCTCGCTGTCGTGGCACAGGTGAGATCGGAAGAGTGCAAAA
AACACAATGCCCGTCTTGTGAGGGTAGGGGTAGATTAATCGCCAACATAAGCATGATAAAAAAATTGGTT
GATTGTGACGAATCAAAACTTATTGAGTTTGAACAGCTTTGTTATCGTGAAATGAGTAAAGCTGAAACTG
CGATTAAGGATAGATTAAAAAAAGAAATAGAGGATTAGATCACAAATTAAAAATCTTACACTAGGAATCA
TTATTGACATCCTCCCCTGCCTAAAGGCAGGGGATTCCTACTAGCTCCCACAGCAAGCTGTGGGCTACTC
TCGGTGGGTTTCTACTGCTGATCTCTAATAAAACATTATCATACGGTAGTAAGCCACGTTTTGATACTAT
AATGAAAATTACGCAAGCACTAGGTATTAAACTTGTCCCCATGCACATCTAAAAAACCGCCTGTGTGGCG
GTTTATTGTATTGATTGGTGATTTTAAAGAGTGAATATTGGAACATTCACAGAACCATATCCCCCATTTG
ACAATGTGGAAATAATAAACGCTCTTGAATAAGGATATAAAACTCTGTAAATTAGCGTAGATATTAATCT
AGTTATGGAGTTTTTATGAGTAAAGATTTTAAAGAATTCTTACCTTGGCTTTTATTCATCGCGCTACTTT
TTGCGATTGCATATGTAATTAATTTAAATGATGAAGTGAAAGCAAAAGAAAATTTTCAATTTGAAGTTGA
GCAATGCATGAAGAATTTGCGTAAAAACTACAAAGAATGTAAAGAAATAATTTACGAAAGTAACTAAAAG
TTTTTAAGCCCCTTGACCTAGAGGGGCTTTTTATATTTAGAGATTAAAATGTTAAACATCGTATAGGCAG
CTTAGAAAAAACTCGAGAGTTCCTGTACCAGAAACAACTGTTAACTGCCGTATAGATGGCTTAGAAAAAT
ACTGCAAAATTTGACTTTTACTATTTTTAGGGTAAAATCTCTAATAATAGCCAAATTGTAATGTATTTTA
CTTTTTTGGCTTTTTTATTACCTCAATTCAACCAACCAATCACCCCAAAAGGTTTTACTTTTTTGGGGTT
TTTATTACCCAAAAACAGCATGTAAGGAAATGTTTATGCCCGAGAAAAGTCCTGATGTTTGGGCAATTAT
TTGGAATTTTATTGCATTCAATGCTAATACGATTCAAGGTGTTTTTTCTGCCATTTTTGTTTCTGTTTTG
CGTATAGGGTTTATGCGTAAAAAGATATCTGTCTTCCACAAATTACTTGATGCAACACTCTGTGCCTCTC
TGGCATATGCAACGATATCAGCAGGAAGTCATTTCTTTGGACATTCTGAATACTCCCAATTCATCGGAAC
TATGATCGGTTTTGTTGGGACAGAAAAGATCCGAGAGTTTTTATTTAAATTCATCAATAAAAAAGTTGAT
AACAGTTCAATTGGTGGTGGATATGAATAACTTTAAATTTGGTAAACGTAGTGAGCAATGTCTTGTTGGC
GTTAAACCTGAGTTAGTAAAAGTCGTTCGTTTAGCCCTTACAAAAAGCACGGTAGATTTTGCAGTAATCG
AAGGTGTTCGTACAAAGCAACGACAAAAAGAACTCTTAGCCAAAGGTGCGACTAAGACAATGAATAGCCG
CCACTTAACGGGTCACGCTGTAGATTTAGCCCCCATCATTGACGGACAAATCCCATGGCACGATAAATCT
AAATTTAAAGAAATCGCTAAGGCAATGTTTCAAGCGGCGAAAGAACTAAATGTCACTATTCGCTGGGGTG
GTGATTGGAATGAAAATGGTAAATCAGAAGACGAGAAATTTTATGATGGTCCACATTTTGAACTTCATCG
TTCAGTTTATCCGTAAGAAAGTATTTGGCTTTTTGTTTAATAGTCAAACCAAAATCTTAATCACGCTAAT
TGTCCTACTTACTATTATTATCGGTTTCCAATATTTTTCAATCATCAAGTTGGAAACTAAAACGATCGAA
CAAGAAAAAACAATCTCAAGCCAAAATACCACAATCAAAACACTCAAACAGCAAGAAGAAATAAACAGAC
AACTCACATTTGAAATCAGCAGATTAGAAAGTGAATCACGGAGTAAATCTTATGAAGTTATCGAAAGCAT
ATCAGAACAAGAAAAGACTTCTAGCGGTTATAACAGTAACGCTCCTCGCAGCATTATTGAGTTCTTGCGC
AAGTAAGCCAGTTATTCAGGCTTGCCCGCAGATTCCAGCGGCACTTCTTGCGCACTTAGATAAAACAGGT
TTCACAGGACAGACGTATGGTGACGTTTCTAAATACGCTGTCATTCTTAAACGTGAAAGAGATGTTTGCT
TAAATCGTATTGACAAGATCCGAGAGTGGCAAACAGAAAATGCACAAAATTAATTAGGTGCCCGCATTAA
GTGGGCTTTTTTATATCTCGTTTATGGCAAGAATTAATTGGAAAGCACTACAAATAGAATATATCAGAGC
AAATGCTAAAACTGGTGTATCTGTAAAAGACTGGTGCGCTAAAAAAGGACTTAATCTTTCAACTGCGAAA
CGCTATATAAAAAAGCCTGAAACTGTTTTTGAACAAGCAGAAAAGTGCGAACAAAATTGCGAAACTGCGA
ACATAGAAAAGCAAGATAAATCAAAAGATTACAGTGAAAACTGCGAAACAAATTGCGAATCAAACTGCGA
AACTGCGAAACAAGAAAAAATTTCGCAAATTAATTCGCAAAAAGCTCGAAAACACGGCGGTTATTCTCGT
TATTTTAAAGATGATTCTGATTTTGGCATTGTTAAAGATTTTAGTTTAAAAGATGAAATCGACTTAATGC
GACAAAGAGCGGTAAGCGCGGTTAAGAGTATTGAGAAATACACAGCACTTTTAGAGGAAGCAGAAAGCAC
AGAGGATAAAGAGATTTACTCAAAATTAATTGATTCTGCTGATAAAGCATTAGAACGGGCAATTACAAGA
ATTGAAGCATTAAATTACACAGATAACACCATTCTCAATATCAAAAGCCAAATTGAATATAGAAAAGCGC
AGACGAGAAAAACACTTGTTGAAGTAGATAAGCTTGAGCAAGAGATTAAAACGAAATCTCGCGGACTTAA
AGATTCAGTCGTTTACAACATCGAATTCTAATAATGCAAATCAACTACAAAGCATCAGCGACGTTTAAGA
AAATCCATCGCTTAAATCCGTTCGTGCTTGCTATTCGTGGTCCTATCGGTAGTGGGAAATCAGTTGGTTG
CGTAATGAAGATGTTCCAAATAAGCCTAAATCAAGAACCAAATGCCGAAGGCATTAGAAAAACACGCTGG
GCTTGTATCAGAAACACTTATCCGCAGCTAAAGGGGACTGTAATTAAGACATTCCAAGATTGGATTCCAC
AAAGTATTTGTCCGATTAAATACGATTCACCCATTGTTGGTGTAATGAGAATTCCACATCCTGACGGTAA
GACAATTGTTGAGGCAGAATTCTTTTTTCTTTCACTCGATAAGCCGAAAGATATCGACAAATTAATGTCA
TTGGAATTAACAGGTGTTTGGATCAACGAAGCGCAATTTATGCCATTGGCCATAGTTAACGAAGCAGTGA
GCCGTACAGGTCGTTATCCATCTATGAAAGAGGGTGTAGGTGCTACTTGGTCAGGAATGATTATGGATAC
CAACTCGCCTGATGATGATCATTGGTGGTATGAGTTTGAATGCGGAGTTGATGAAGAAACAGGAGAGCCA
TTAAAACCATCTAATTGGGAATTTATCACGCAACCAGGTGCGTTAATTGATATCACAGGCATTCCACATG
ACAGTTTAAGTAAGGAAGTAAAAGCCTTTATTAAACAAGGTTTGTTTGTTGATTATAAAGGTCGTCGCTT
TGTCGCCAATCCGCTTGCTGAGAACGTTGAGAATCACAAAAAACAATATGAGTACTGGTTCGATAACATT
CAGGGCAAAACGTTAAACTGGATTAAATCACGCATCTGTAATGAGTTTGCAACAGTACAAACAGGAAAAC
CAGTGTTCATAGATCACTTCAACAAAGAATTACACGTTTCAAAAGAAAAACTTGTACCAGTCAAATCGTG
GGAAACATTTATCGGTTTGGACTTTGGACTCACTCCAGCCGCAATCATCGGGCAAATTGCACCGATCGGA
CAACTTCGTATTGTTGATGAAGTAGTAGCAACAGGAATGGGGATTGAGCGATTTATTACAGAACAACTTT
CCCCTCTTTTAAGAAGTAAATACGCTGATTGCAGTATTCGCGTGATTGGCGATCCTGCTGGTGTGCAACG
TGCTCAAACTGATGAGCGTACTTGTTTTCAGTTATTGGAAGAGTATGGATTTAACGCACAACCAGCAGAT
ACGAATAATACAACAGCGCGATTAGAAGCAGTGCGTTGGTGGCTTTCTCGTTTAGTCGGCAGAGGGCAGC
CAGCAATGCTAATTAGCCCACACTGCAAAACACTTATTAAAGGTTATGAAACAGGCTACGCATACCGTCA
ATTAAACGTAAGTGGTGAAGAAAAATATACCGAAACGCCAGATAAAAACCGCTATTCACATCCACACGAT
GCAAACCAATATTTATGTCTAGGCGCAATGCCAACAATGTTCAAGCAACAAATCATCAACGTCAAATCAC
ATAATCCAATCAGCTCGAAAACAGGATATTAGAAATGTCAGAACAACTTGTAAATGCAGTAGAAAGCTTT
GGGCAAACGCTACAAAGCCGATTAATGGAGCAAATCAAACAACGCCAACCCATAGTTCAACGATGGGTAA
CTGATATGCATCAATATCGCAATCAATATGAAAAGCAATCTAGCACAAATAAATCAAAAGTATTTGTGGG
TTATACGAGATCGAAAACTGACGCATGGTCTGCTCAAATGACAGATATGCTATTTCCGAGTGATGATAAA
AACTATGGTATTTCACCAACACCAATTCCATCCATTGCTAACCTTGCCAAAAAGCCTGATTCGCAAGATC
CAATGCAAATGCAACAAATCCAAACCGCGCGCCAAATAATGCTAGATGCAAAAGAGCGCGCAGAGAAGAT
GGAAAAACTCATTGACGATCAGTTGTTAGAATGCGATTACGCAGCAGAAGCACGTTTAGCTTTGCATTAT
GCTGCGGTACTTGGAACGGGCATTTTACGCGGTCCAGTTCTTGAAACAGTGGAGGAAAGAAGTTGGAAAG
ATGACGGCTTGGGGAATTGGTCAGCTAATTCTTCAATTAAAAACAAACCATCAGTGAAAGTCGTCTTGCC
GTGGGATTTTGTGCCAGATATGACTGCACCTAACTTAAAAGAGTGCCAATTTGTGTTTGAGCGATCTTAT
CTTACTAAAAAACACTTGCAGGCATTAATTAATAACCCTTATTACTTTGAAGAAGCAATTAAAGAATTAA
TCGAAACGGATGCAAAAGATACACATACTTCTAGTTCTGATTTAGACGGTTATTTAGACACGTTACGCAC
ATTGTCAGGATTAGAAAAAGCAACAAATGACAAGCGGTATGAGGTGTGGACTTATCATGGCGGTATTCCT
GTATCAGTGCTTGAACAGGCGATCCAAGAGCTAGAAAGTGGCGAACAACTCAAAATTACAGATGCACAAA
AAGAAAGTGGTGCAGAGATTGATGGCATTATTGTGATGTCTGGGAATGGTAAGATTTTAAGTGTGAACCT
TAATCCTGTAAATGCATCTGAATTCCCATATTCTGTCTATACTTGTGAGCCTGATGTTGCTTGTGTGTTT
GGTTTTGGCATTCCTTACCTTTGCCGTGATGCACAAGATATTCTCAATACCGCTTGGCGTGGAATGATTG
ATAACAGTGTGATGACAATCGGATCGCAAATTGTCGTGAACAATTCTGTATTGCAACCAGTTGATGGTAG
TTGGGAAATCGCACCGAATAAAATTTGGCGAACCAGTGATAGAGCGACAGCAAACGCACAGTTTGAAGCG
CAAAGAGCGTTTGGGGTATTTGGTTTCGATAGTCGTCAACAGGAATTTGCTAATATCATTCAGCTTTCTA
AGTCATTTATGGATGAGGAAAGTGGGTTGCCGATGATTGCTCAAGGTGAACAAGGGCAAGTGACACCAAC
GCTTGGTGGTATGTCTATGCTGATGAATGCGGCAAATGCAGTTCGCAGACGACAAGTAAAAGAATGGGAT
GATGCTGTCACTAAGCCACTAATTAGACGTTTCTATGAATATAACATGGTTATGAGCGAAGACAATGAAG
TGAAAGGCGACATGCAAGTGGTGGCTCGTGGTACGTCTGCGTTGTTGGTGAAAGAAACCCAAACCGCACA
GATTATCGACATTTTCCAGAAGTTTGGTCAGCATCCACAACTGATGCACGCTTTCGATTGGTACGACGGT
GCTAAAACGCTAATGCAGTCTATGAGCATGGGGACACAAACGATGCTTATCCCTAAAGATGAGTATGAGC
AGAAATTACAGCAAATGCAACAGTCAGAAAGTGAGCAACCGCAAGATCCAGAAATTCTAAAAGCACAAAT
GCAAATGCAGTTAGCACAACAGAAACAACAGCACGAAATGCAATTAGAGCAAATGAAAATCCAACATCAA
TTGCAGTTGGAGCAAATGAAAGTCGCAATCAAAGAGAAAGAGTTGGAAATTAAAATGTTAGAAATCCAAT
CTCACCAACAATCCTCACAAGCCAAACTCGATCTCGATAGAGAGTTAAATACAGCACGCATTTCTGCTGA
TATTCAGAAAGAAAGCGGAAGACAGGCGGTTGATATGGTGAAGTTTAAGACAGAAGTTCAACTTAAACAA
ACGCCGGTGCCAGAGACCGAAGTGCGTAACAACATTGGATTAGATTAACCGAACATAGAGAAGAAGATAG
GCCGAAAGGTCTTTTTTTATGCCCAGAGAAAAGGAAATAAACATGTCAGCATTCAAACTCTCAGATGACG
AATATCAATATATGAAAAAAACGGTCTTTGGCGATAAAGATACGCAAATTCCTGATTTATCATCAATCCT
GATGAATAGCGAACCAAAAGCAGAAGAACAAGGCTTCATGGGGGATGTGGTTGATAGTTTTCAAATGGGA
GCTTGGCGTGGTGCAAGCCATCTTGCACGCGGACTAGGAACGATTTTCGATAGTGAATGGCTTAATAAGG
CAGCAGATTGGGCAGCAAGTGGCGCGGATGAGAATATGTCCACTATGTCATCTAAAATGCGTGAAGCGTT
AGGACAAAGTGCTTTCGATGGGTTTAATGAAGATACAGGCGAGGGGCAAGGTGTTCTAAATGCGCATTGG
TGGGCTGGTAATTTAGGGGCTTTACTTGGCGAACAATTGGACACTGTTCTAACACTTGGTGCTGGTAAAG
CTGCGACCACTGGAATTAAATTTGCAGCCAAAAAACTTTCAAAAGAAGCAGCAGAGCAAATTGGTGAAGT
GGCCGTAAAAGAAGCAGCTAAAAGAGGCGTGCCAGAACATCTACAACGTGCAATGGGTGTTACTGCGGTA
ATGTCTGCTATGTCAGCAGGTAATCGCGCAAGTCAAGTTTATGATGAAGTCGGTCAAATGAGCAATGAAG
ATTTGGCTAATTTAGAGGGATTTAAACAAACATATTGGGGATTAAAAGAAAGTCCAAAAGGGCAGAACTT
AACGCACGAAGAATTGTTTGAACAAGCCAAACAGTCATTTAGAAATCAGGTTGGACGCAGTGCTGCATTA
GATCCAGCCACTATTGCCACTGATATTGTATCGAACTCAATTAGCGGTCTTGGTGGTGGTCTATGGGGTC
TGGCTAAACCAGGTCAAACAATCAAAGGTGGGTTACTTAAAGGTGCATTGCTTGAATCAACAACAGAGGG
TGTGCAGGGTGCAGCAGAGCAATATGCAATTAATAAGACGGCGCAAGAATATTATGATTCGAATCGAGAA
CTTACCGATGGAATGAAACAGAATGTTGCTGATGGTATGGTGCTTGGTAGTGTATTTGGTGGTGTGATGG
GCGGTATTGATGCAATCGCTCATAAAAGCACAATGAACAAAGAGCGCAAGCGTATTCTTGATACAATCGA
AACAGGCAATCCAGAAATTGATGCAAGAATCAAGCTACAAGTTGAGTCAATTAATAACTTTGCTAATGAC
TTAGACGATCTCATTTCTAACCAAAGAATCAACGCACTTAATGCAATGGGCAGAAAAGAGGCGAGAGCGA
TAGAAGTTCATTCGCAAATGCAAAAACAGCAAGAGGATAATCAAGCGGATAATATCAATGATGATCTTAA
TGCACTTTCAGAAGAAAGCGGTGATTTGAAATTAAGTCGTTCACAACAAGAAATACCATCTTTCTATGAA
ACAGAAAACAGATTAGGTGGACAAGAAGCATATCAACAAGCAATAAAAGACGGTAAAACAGAATTGAGCT
ATCGCCAATGGGTGCAGGTCCGCACACCTGAGTTTAAGGCGTGGTTCGGTGATTGGGAAAACGATCCTGA
AAATGCAAGTAAGGTAGTGAACCCGAAAACTGGGGAGCCGTTGTTGGTATATCATGGTTCATCCAATTAT
GGATTTAACACTTTCAAAGATGAGAGGGTTAGAGGTATTTACTTTACTGATAATCAAGATATTGCTAAGA
GTTACTTTGATAAAAATAATTCTAATGGCGGTTATTATGGAACATTTCTAAATGTTCGTAATCCATCAGA
AAGTGATTTTGAGGGTCAGTCTTGGAATAATTATATCGACCCTAAAGACAACGCAATCGGTGATTATTTT
GTATTAAACCAATATGATGAAGTTGAAGCTAGATTTATCAAAGAATCCAAAGCAAATCAATACATACAAG
ATAACACCGATGAAGATTTTGAATTAAGAGTGGAGCACATTGATAATGTTGACCCTAGTTTATATGATGA
TTCTGATGATATAAAAGGTGTATCAACGGATTATTTAACCATAGATGCAAAATCAAGAGGGTATAATGGT
GCGATATACCATAATGTAAGAGACCGATATAATGGTTTTACTGATAAACCTAATGATACAGAAGCAAATG
TATTTGTAGCATTCAAAGCAAACCAAATCAAATCCGCTACCGACAACACGGGCGAGTTTAATGTGAGTAA
CGATGACATTCGTTATTCTCTAAATGAAGATCCTAATTCTGATTTTGCTAGAGCGGTTGATACTGTTTCT
AAAGGCGGGAAGCCATCACGGCAATATGTTCCAATGGGGGCGACTCCAGCGGTATTAAAAATGTTGGGCA
TTAAGGACACAAAAGTACTGATCAGTCGTGATGTGCTAAATAAGGTAATGGGTAATAAACACCATGTTAC
ACCAGAAACGTTAAAGCAGTTACCTAGCCAACTTAACAATCCTGTTGCTGTGATGAAATCAGCTCCACAA
GCTACTCAACAAGGATATGTGGTTTTAACGGAGTTGGTAGAAAAAAATCCAGTAACGGGACAGCAAGAGC
CCATAATCAGTGCGTTGCATTTGAAAACAGCAAAAGATGGTATTGAGGTAATCAATATTGCTAGTATCTA
TGGAAAAAAATTACGTGGATTGCAGAATATGCTTAACCACGACTTACTCTATTGGAATAAAGAAAAAGGC
TCACGATTCATTGATGCTTTCGGGCTCCAATTGCCCTCAAAAATCGCATCAAATAATGTGAGCCAATCTA
ATATGAATATTAAAGCCGAAGCCGATCTAAGTCAATACATTCAGAACAAAAAACAACCTCAAAGCCAAAA
TCTTACATCTATCCATAATAAAATTTCTAAATTCGTTGGAAAACACCTTTCCAAACACTTTGAAATAGTA
ACTGCTGCTGAAATGGGTATTACAGATCCAACGGTAGAAGCTGGCTACAATCCTAAAACAGGTAAAATCT
TTATCGTGGCTGATAATATCCACGCTAGCAATACCTTAACAAAAGATGAACGTTTGGCTTGGGTGGCATG
GCACGAATTAGCGCACAGAGGATTAGGGGTTAAATTTGGTACGGAGTTTAACGATCTTATGGCGAAGATT
GATAAGAACAGCACCATTAATAAACTTGCTAACGCCATTCAAAAACAACGCTCAGAAACCGCACAGAATC
GTCACTTAGCAGTAGAAGAAGCATTAGCCGAGCTACACGCAGCCTATGTAACAGGTAAGCTAGACGAGCT
TAAAAGTCGCTATGGAATTGATATTCCAAAAGGACATGAAAAAGGGCTTAAATCTTGGTTTGAAATGACC
GCACAAAGAATCCGTGAGTTTATTGCAAAGTTATTTGGTAAAGAAACGGCGGATAAGTTCGGTCATAATG
ATTTAATTAGTCTATTAAGTGATATCAATAAAAGTGCTGGTGGAGATGTTCTAAGTAATAATAAATTTAA
TAACGCCAAATTCAGTTTAAACGAGGAACCAAGTTCGAGTTTTGCAAAGGCGGTTGATCGTATTGAAAAT
GCAGGACCGTCCAATCCAAAACGTTATATTAATATGGGAACAACACCGCCTGTATTGAAAATGTTAGGAC
TAGGTGAGGTAAAAATTGCAATGCGTGAAAGCGTCATTAAAAAAGCCCTTTTTGAACATAGTGTTACAGG
GGATGATTTAAAACGTTTGCCAGAGCAAATCAATAATCCAGTCGCTATTATGCGTTCAAATCCAAGTTCA
ATGAACCCAAACGGATTAGTAGTTTTAACTGAATTAAGTGAAGTCGTAAATGGAAAAGATAAACCTCTAA
TTGCTGCACTACAATTAAAGCGTGTCGGCGATAAGCTAGAAGTAATCAATATTACCAGTGTTTATGGACG
TGATTGGAATACTCAAATCGGAAATGATTTATCAAGAACAATATATTGGAACAAAACAAAAGGCTATCAA
TTTGCTAGAAGTGGCGGGCTTCAATTGCCCAATATGCTAACTAGCGTTGATAACCTTTCTGCGTTCAATA
TTAAAACCGAAACTGATCTAAGTCAATATCAGAATGAGCAAATGAAGTTTTCTAAAACTACCCCATTTTC
TCAAGGTGGAAATACATCCGTCCTAGAATTATCTCGCGGTGGCAATATTGAGCCAGAACCTAAATGGTGG
GATATCTTTACTTCTCGTCAAAAATTCAAAGAAGCAGTAAATAAAAGCACCGCAAAATTAGATGAATGGT
TAGCTGATAGCTTGCGCCCTGTTAATGACTGGATTGATGAAATGAAATTCAGTGATGACACAGGAAAAAC
ATCTAGTCGAGATCACGAAAAACGTAGACTAAAAGATGCGATGTACACTGCAAAAGGTAAGCGTGATGCA
TTAAATTCTGAATTAGAAACTAACTTCCTTAAACCAATCCTTTCTAAAATTGCACAAATTGCCAAAAAGT
CTAATGGCAAAATCAATGAAGAAACAGCCAAGCGCAAAGCGGGATTCTGGGTGTCTGCCCGATATTCTAT
TGAAAAAAATATGGAATTGCTGAAAGCTGATGAGCAAGTAATGTTAGATGCTGAGAAAGCGCTAGAAGAT
GTGAAGGCGAATGGCACTGTTGATGAAGTAAGAGAAGCACAAAAAGCTTTCGATAAAGCAGAAAAACAAT
ACCTTGCTAGAAAATCTGATGCGTGGAATAAGGATTTTAATAACAAGAATTTCAAGGTTGGTGTTGCTGG
TGGTTGGTCCATTCCAGAAGCACAAGAAATTATGCGCAACATTGAAAAGGATATTCCACGCAGTGAGCTA
GAAAGTATTGGTAATTTAATTGCAGACTTAAACCAAGCACGGCTTGAAATTGACTATCGTAGTGGTCGTT
ACACCACTGATGAATATAACAAGTTCAAAGCTAACCGCCATTATGTGCCATTAACAGGCGATCCAAATGC
AGAAGCAGACGACTTTGATTTTATCGGTGGTGCCGGTGCTAATTCTTTAAATATTGCCAAGGATAAAGCC
TTAAAAGGTCGTACATCATCTGAGGCTGAAGATGCTATTGACGCAGTATGGAAAGCAGTAGGGAAAACGA
CAACTTATGCCGGTTGGTCTGATTTTAAGAGCAAGATCGATGATTTGTTTGAAACAGAAGTAAGTCTGTT
AAAAGATAAAGGCTATACCGAGAAAGATGCTAGAGAACAAGCAAGCAAAAATATTGGTATCAGTAAGCGT
AGAATGCAAGGTCTAACGCGTAGTAGTGATAATGTATTAATCGCGAAACAAGGTGGATTGTATTATGAAT
ATGAACTACCAGAAAAAGCGATGAATGCACTTAAAAGCGATAACGTAGAATATGCTAATGCATTCTTAAA
AGCACTTTCTAAACCTACCAGTTGGTATGCTCGAGGTGTAACGCAGTGGACGCTAACCTTTGCCCCAATC
AATATGTTCCGAGATACTTGGGAAAAATCAGAATTTATAAGAGTGCAAAAGGTTTATGATAAGAATGGCA
AGCAGATCGATAGTAAAACAATGGATCGGATTGGTCGTGGAATATGGAATAATGTACTTAATCCAAGCAA
AGAAGTCTGGCAAGCAACAAAACGCTTTGGTTTTGGTCAAGAGTTGAGAGATGGTATAGAGGGTGAAAGG
CTGCTTAAAGAGCTATTAAAAAATGGCGGTATTTCTAACTATGGTACTTATCTTGATAGAACGGAAACGG
ATTTGATTAAGAAACTAAAACGTGAGAATAATCCAATTGCCAATAAACTAGATAAAGTGGCTGGTGTTTT
AGAATCTTACAATAAGATGTTTGATACTGTATCAGCATTAGCAGCGTATAAATCACTTATTGATAATGGT
GTAGATAATAAGCAAGCGGCCGCAATTACTTTAAACCTAACAAACTTCCGTAAGACTGGGTCTAAGATGA
AAGGGATTAAGGCACTTTACCTATTCTCACAACCAACAGTAATGGGTGCAGCTAACTTGATTAGATATTT
ATCTACCCGTAAGGGACAAATGCGATTCTTAACTTATATTGCTGGCATGACCGCACTTTATACCGTCTTA
CGTTCAATGGATGATGAAGATGAAGGCGGAAATAAAATGGATCAACTTGGTGATATTACTCGTTTTATTC
CGATTCCAATTGGAAATGGTGATTACCTCAAAATGCCAGTCGGTTTTGGTATGCCACAAATGGCATGGAA
CTTTGCTACTAATCTTGTGAAAGGAACGGTAAGCGACATTTCTTATGTTGAAGCTGGTGTAAATATGCTT
TCTCACTCAATGAAAACATTTGCGCCCGTTTCACCGTCAGAAATTTCCGCTGCTAAATATCCATTAGAAA
AATTAACATTGACAGCAACGCCAAGCATTCTCCAGCCGTTAATGCAAAATGTACTTAATCGATCCGCTTT
CGGTAACAAGATTACAACCAATTTCGTGCGTGACGATAAATTAAAAGCAGAGCAGTCTAAATCAACCACT
GCACAATTCTGGAAAGATTTAGCGATTGATATACAGCAATCCACTGGTATTGATATGCACCCAGAACAGA
TTAAAAACTTGTTTGATGGTTACAGTGCAATGCTTGGTTCGTTAAGAGAGTTAAACACTATCTTTATTGA
TAATCCAAATCGTGAGCAATTAGGCAGAAATACTCGTACACCTTTCCTAAATCAGCTTTATGGCGCAGGT
AATGAGTTTGCAGTACAAAGCCGATATTACGAGGCAAGCGAAGAAGCACAGTCTGTTTTCAAAGAGTACA
CTTACCGCAAAGAGAATAAACAGCTTAATGGATGGCTGACACCTGAAAGACAGAAGTTGATTAAATTCCA
TGAGAGAAACGCTAAAGCAATGGGTGAGTTAAGAAGTGAAAAAGCCAAACTCACTCGTCAATTGCGTGAA
GGCAAGATTAGTTCTATGACTTACGAAAACAGAATCAGAAAATACAATCAATCTATGGAGAAATTACAGC
GTAAAATATTAACCCAATACAGACGAATGGAAGGGCTAAATACACATTAA


>3	 2379572-2419790
TTAGATTTTATGTCCAATGTGGATAACTCTGCCTACTATTTGTAGATGTTCGGCATCTTCTGCATTTATT
CTGATTGGTTTATATATAGCATTATCACTTAATAATTCTATTGCATTCCAATCTTCTCTAACTCTTTTTA
CCCACATTGAATCAGAGTTTTGAACAATAAAAATACCACCTTCTCTTAAATGTTTATTGTTAAGATCAAC
TAATAACATATCTCCATTTTCAATAGTGGGACTCATGCTATCCCCGCTAGCCCAAAATATTGCAAGTTTT
TTTTCATAAATATGCATTCTTTTAAGCCATTCTTTGCTGAATGTTATTAAGTTCGTTGGGGCGAATAGCC
CTTCATTAAAACTGCCGTTCCCTGCTGATACATTTACATCATATTCGGGGATATCTATTAAGTTATCATC
AGTACCACTCCTGTTGACGTAAATTAATGCTCCTACTGGATCGTCACCAGTTAGTAAGTAAGTTGGAGTG
GTTTGTAGTATTTGAGATAACTTGATAATCATTCCTGCAGATGGTTCTCTTTCGTTATTTTCCCATTTTT
GAAGGGTGGATAATGCTAAGCCATCCAGTTTTTCACAAACAAAATTTCGGCTTAAATTTAACCCTTCTCT
GCATTCTTTTATCCGAGTTCCTATTGAGTGTTCGTTTTTAAACTTAGGTTTCATAACTTTAAAGTTCCAA
TTAAATAAAAAAGATTTTTTAAACTTATTTAAAAACAATAATTTAGCTTTTAAAGACTTAATTTTTTAAA
AAATTAACTTTAAAAAGGCATTCTTTAAGCTTTACTTGTAGTTTAAAGAAGTATATTATTTCATTAGATT
AACAAGAGAGGTTAACTAATGAGTACATTTAATGAATCTAAAAAAACAGCTCAAGACTGGCATAGAGCCG
ACATCATAGCTGCATTACATAAATCTGGCTGGTCACTTAGACAGCTTTCTTTGCAACATGGATACAGCCA
AGGAAGCACTTTAAAAAATGCTCTTGATAGACCATGGCTAAAAGGTGAGCGGATTATTGCCAATGCAATA
GGTATTCCTGCTGAAGTTATATGGGCAGGGCGTTTTGCTCACCGCAATAATAAAAAATTTGCTGACAAAT
AGGTTTTAAAGAGGTTATTTATGAGTACCAACAGCTTAAAAACGCACTATTCAGCAAAAGAATTACTCGA
ATTAAGTTTATCCTGTTTGCCTAATTCAGTGCAAGGAATTATTTATCAAGCCAAAAAACAAGGTTGGGAA
AGTCAAAAAAGAGTTGCGCGCGGTGGTGGGAGTGAGTTTGCGCTTGTATCTTTACCAAAAGAAATTCAAA
ACGAAGTTTATAGCAAATTTACTGAATCAATTGTTCAACGCAAACCAACCTTACCTGCAGTTAAACAAAT
CGATCTTGATGATGTTACAAGTAAGCAACGAGATATCGCAGATGCTCGAATGGCATTAGTTGCTTATGTT
CAGAATCTAGAACAAGTCAAAACTAGAGATGCAGCGATTAAATTTATCTGTAGTTCCGCTAAATCTGGTC
AATTGTCCGATGAAGTAATGGCACTGGTTGAGCGTGCGAATTGTAAAAACGGTAAAAACTGCGGTCGAGT
TTTATCACACAGAACGTTGTACGGCTGGATTTTGGATTACAACAAAGCCAAAACACCAGAAGAACGCTTA
AAAGCGTTAGTGCCGAGCCAGCGCAAGGCAGATCGCGTGGAAGATATCGCGTGGTTGCCTGATTTCTTAG
CAATTTATCGCAACACCAATGGCGTCTCTGTTGCAGAAGCTTATGCCGAGTTTGCTCATAAATGGAAAGA
AGAATTCTCCGACCAACCACTCCGCCTTGCAATGCTCCCAAGCATTGACCGCGTGCGCAGAGCATTGAGT
AAGTTACCGCGCCATATTAAAGAAATTGGACGCAAAACTGGTGCAGAAATGCGCGCATTACAGACGTACG
TTAAGCGTGACTGGTCTTGTTTGTTAGCGAACGACGTGTGGGTGGGTGATGGTCATTCAATGAAAATGAA
AGTGCAACACCCAGACCATGGACGCCCGTTCATCCCTGAATTAACCATGGTGATGGATGCACCAAGTCGC
TTTATTGTTGGCTGGTCTGTCAGTCTTTCGGAAAACGCCTTAGCGGTCGCTGATGCAATTCGTCACGGCG
TAGAAAACCACGGTATTCCTGCTATCTACTACTCCGATAACGGGGGCGGTGAGAAAAACTGGATGCTCGA
CGGTGATATCACGGGGATGTTGCCACGTCTTGGTATTAACCATCAAACGGGGATTCCGGGCAACCCGCAG
GGTCGAGGCATTATCGAGCGTGTGAACCAGACTATTGCACTAAGAATTGCCCGTCAGTTTGATACTTACC
ACGGAACTGGGGCAGATCGCGAAACCGCCCGTAAAACCTCCACTGCCGTAATTTCACTAGATAAAGCCAT
CAGAAAAGGGGCGACTGAATTAACCGAGAAGCAAAAATGGGCAAAGGGCAAGTTACCTACGTGGCAGCAG
TTTATCGACGCAGTACAAGTCGAGATTGACCGCTATAACAATCATCACATTCATAGAGAAATTGGCACAA
CGCCCGCCAGAAAACGGCGCGAACTGCTCGCAAAAGCAGAGATTATTTATATCACTGCTGTTGAAGCAAG
AGACTTGTTTAGACCAAGTGTTTTACGCGTTGCACAACGTGGCTGGATTAACTTGTTTAACAATGTCTAC
TTCAGCCAGAAGCTGTTAGATGTTGATGGTCAACAAGTGCAAGTATCAATTGATATTCATGACCCAACTT
CAGTAATTATCAGACTCAAAGACGGCACATATGTGTGTGAAGCGATATTAGACGGTAACAAGCGTGACGC
ATTCCCATTAAGCCTTGTTGAAAAAGCACGTAAAGACCGTGCTCAAGGCAGATTAAAACGCAAGCAAGAG
CAAGTTGATGAGATTAACGCAGAGCTTAATCCAGTTATTACGATTGAGCACAACCAAGGCGCAGAGCTGT
TACACGGTTTGCGTATGAATGGGCTTAAAAAGAAAGAAGAGATGGAAGAAATTGCAGTATTTCCAAGTGA
TTTAAAACGAATGAAACGTGCGTAAGGAATAAAAATATGAAAGTGAACAAAATAACAACGTGCAACGGAC
AGTTCAATTTAACAAAGTTGAGACACAAAAATGTAAGTAAATTTGGGTATCAATATCACACACCAGCGGA
ACTTAAAGCAGATTTAAACTTTAAACAGCAACATTGCTGCACTGTGCAGTTTGCTAATGGGGAGTGCTTT
GTGCTTTCTCTTTATATGCAGAGAGTATCTCAAACAACTGATCGAAAATCTCGTTTGCTAGTTGATACGT
TAGCTCACCTGCAGACTCATCCAGAGTTTGACATAAATAATCATCAATATTATCTGCAATCGTTGAAAAA
TCATGCAGGACTTGCCCTGCAGCGTCTGGCGATAAGCTTGCTAATTGGTGAAACAATAGAACAATCAACT
CAGACTGGAGACCTGCTTTCAGCATTAAGTAAGCGGGGTGTGGAAATTTATTTGGCATAAATTTAACTAT
TAAAAGAGGTAAGAAAATGAGACAGCAACTAGCAGACTATATGACAAAAAACGGCATGACGCAACAACAG
GTAGCAAATGCCATCGGTAAATCTGTCGGTACAGTCAGCCTGTATTTGCGCGGCGCGTACAACGGTAAAG
TTGAAGAAGTCGACCAAGCAGTAGCGCGCTTAATTGGTCGTCACAACGACAAAGTGGTTGAGCGTCGCTT
TAACAGTGAATTTGTATCAACCCATGCGGCAGAACGCTGTTTAGATGCTATCGCAATTGCGCATATAGAG
GGCGAAATTAGTGTGGTCGTGGGTGCGGCAGGCTTAGGTAAAACTAAAGCATTAAAACAGTATGTTGAGA
TGAACCCAGAGACGATTTTTATCGAAGTTGAGCCAAGCTGCTCACCAAAAGTTTTACTAAAAACACTCTG
TCAACAGTTGGGCATTAACGATGTCGGTCTAAATCACGATCTATTCACACGTATCACTAACAAGCTTGGG
GAGGGTCGCTTGATTATCGTCGATGAAGCCGAGCTTTTAAGCACTAAAAGTCTTGAATATATCAGACGTA
TTCATGACTTGACTAAATGCGGTGTGGTGCTTGCTGGTATGCCACGTCTTATCGTGAATTTAAAGGGTAA
ATACGGCGAGCTTGCGCAGTTATATAGCCGTGTCGGCGTGTGTTGTGACCTAGGCAATGCGCTTGTTGTA
GAGGATGTCGCACTGCTTGCAGAAAAAGGCTTGGGCACAGACGAATTTAACGAGCTTTTATTCAAAGTGA
GCAAAGGCAACGCAAGACGTTTAAATAAACTTATGCGCGGTGCAGTGCGTTTAGCAGAACTTAATAAACG
TGTGCTAGATGAGGCGTTAATCAATCGTTATGCAGAGATGTTAATTAACTAATTAGGGGTGAAATATGGG
CGAATTATTACAACGTGTGGCGTATGCGTTACGCCGCGAAGGGGTTCAAGTATTACGTATTAAAGACGGG
CGTTTCCCGACGATGATTATCTTAAATCCGAGTGAACGGATCATTAAAAAGTCAGTGGAAGTCCGAGTTA
ATAACAATGGGCAACGTATGACGAAATACGTCGCCAACGAACAAGGCGTCAGCCTTTATTGGTAGGGGGT
TGAATGGCGCGTCGTCAAATCTACGCCGTTTACCGCGGAGAGAAGAATTTGGGTGACGGCACAGCGGAAG
AATTAGAAAAAAAATTAGCAATATCAAAAAAGAAAATTTATGCGCTTTGTTCGCCTTATGCGCATAAACG
AGATAAAGGGCAACAGTTAGTTGTGATCAAACTAGGTAAAGAAGAGGTTTAAGTATGAGTAAAGTTGAAA
TGAACGGACAGGTCTACTGGAAAAATATTAAAGGTAATTTAGTGCCGGATGAAATGGTGAAAGAGATTGA
TAAAGAACGTGACTCTCTGGTGCGTGGTTTTGTTGAACAAGCACTAGAAAAACAGAAAGAAGTACGTGTA
TTTAAAAAGCAAGTATTTGATGACATCGACGCGTTTATTCAGCTTTCAGCTGAAAAATATGATGTGCAAT
TAGGCGGTCGTAAAGGAAACGTCACGCTATTGAGCTATGACGGCGAATACAAGCTAATTATCGCAGTGCA
AGACCGCTTAACGTTTGATGAGCGTATTCAAGCGGCTAAACAATTGATTGATGAATGTTTGCATGAATGG
TCCGCAGATGCGCGTCCAGAGCTTCGCTCAATCATTAATGACGCATTCCAAGTCGATAAAGAAGGGAACT
TAAACACAGTGCGTATTCTTTCACTTCGCCGTGTAGAAATCCAAGACGAGCGCTGGACGAAAGCAATGCA
AGCAATTAGCGACAGTATTCAAATCGTCGATAGTAAAGACTATGTGCGTTTTTATAAACGCGATGAGAAC
GGCAACTATCAACAAATTAGCTTAGATATGGCGAGAGTTTAATGATGTGTAACCACTATATCCCGACTGT
CGCGTTATTAATCTTGTTCGGTTGGATAGCTTGGTTGATTTATCGCAAGTAAAACGCTTTTCAAAGCTCT
TTTAACTTGTATTAAAGGGGCTTTTATAAAGTGTTTTAACAACGATAAGGAGCAAAAAAATGGCAAAAAA
AGCAAACAAATTAAGTTTTAAAGAACTCTCGCAACTCGCGAGTGAAGTTGAACGAGCGGGCGACTATAGC
TACGCGGCTGAAATCTGGAGGAAAGCAGCAGAGCTAGCAAGAAAGGCAGTTAATAAAGAGTGGTGCAATC
GTCGTTACGCCTTTTTAACAAAATGGGCATTGCGTTTTAAAGAGGCAGAAAATGGCTAAATATGTAGTCC
GTTTATATTGCTTAGTAGAAGCAACAGTCGAAGCAGACAATATTGCTGATGTAACTGAGCGAGTGTGTGA
CTTGAATCAATTCGATATTAATCAAGTGCCACATCAAATAACCGAAATTGACGATGTGATGGAGGTCGAG
GAACTATGACAAAACACGATATCGCACAACAGATTGTTGAAATACAAGAAATACTCGAAATCGCGAGAGA
TAACGTGATTGAAGAACGTCGCGCGGACGCAAAAGTGATTTTGCAACGTGCAATTGCAGAAATTAAAAAA
ATAAACTGGCAAATAACGCCGATAAATCAAATTTGAGGTAAACAATGGCTATTTATCTTACACACTCAAA
CAGAGTGATTAACTTTCAAGAACCGGGAAAAAGCGATATTCATATCGACGATGTCGTTCATCATCTCTCA
ATGATACCTCGATTCGGGGGCAAATTAGACCGGCATTACTCTGTGTTGGATCACAGTGTTTATGTTGGAA
TGATTGCTAAAACATTTTTAAAAGCGGATGACGAAACTGCGTTTGCTGCGCTCATGCATGACGCGCAAGA
AGCTTTTCTTGGTGATATCCCGAGTCCGTTAAAAAGTCTGCTTCCTGATTACAAGGAAATTGAAAAATCT
TTTGAGAAAGTCATACAAGAAAAATTCAATATTAGCATGAGTGAAACGATTAAAGATTTAGTGAAATATG
CAGATTTACTCGCTCTAAAAGCAGAAAAAGAAGCGTTTATCAATACGCCGATTGAGCAAGAGTGCCATTG
GCAATATTTGCATGAATTACCGCTTGTGCCGATATCACCGATTGATTTTTGTATAAATAGTAAAGAATTG
TTTTTTCAGGCGTTTGATTATTATAGAAAAAATAGGGAATGAATATGAGTCAATCTAACCAAAGCAGGAG
TAAAAAATGGATAAACACACAAGAGCAGCACTTGCATTTGCTAGAAATGTAAGTGCAGAAAGAGGCGAAA
AAACGGTAGAAATTGGCGATTTTGAGTTAACTGCATTAAGAAATGACAAGAAACGGCTAGATTTCATTGA
AAAAGAGGCAGTAGATATTGTTGTTAATGAACATGGACTTAATGAATGTACAATGTGGACGCCAAAAGGT
TTAATCACTTTTCCTGCGGCTGATACTGTGCGAGAAGCGATTGATAATGCAATGGCATTAGCAGATAAAT
AAAACCCATTTTTCAGAAATTAAATATAAACAGGAGATAAAAAAATGAGTAATGAAAAATATTTCTCAGT
AGATGTATCTAATGACATTCATATTGTTAACTTACACGAAACATTAGAACAAGCTAAACAAAGTTGTTTG
GATGGTGCAATCGAGGCTCATGATTTTGCAGATGACATGTGTGATCATGAGGATTTTGCGTCGAATGATT
TGCCAAACGCTGTTTACGGCATTGTACTTGGAAAAGCTGTATGTAAGGAAAAACAGTTAAGCGAAGAAGA
AAAAGAAGACTACTGCTCTGATTTAGTGCTTGAAAAGCCAGAGATTTTTGCATTTCCGCAAGATGACGGC
TGGATTAAGTGTTCAGAGCGACTTCCTGATGAAGGTGAAAGGGTGATTGCATTTATGCCTTCGCAAGAAG
TTGATCCAAATTACTGGATGATGTTCATAGGTAGCTTCAATAGTGGTTGGTGGATTGATACAGGAAACGA
TTTATATAATGCTATGTATGTTTCACATTGGAAACATCTACCGCAACTACCAATCGACTAAAACCTATTT
ACAGCCCATTTCCTCGTAAAAGTGGGCTGAATAATGTGTTTTAAACGATGTTAAAAGGAGTTTAAAAATG
AAGTGTAAATGCCCCGCTTGTGGAGCTGTGTTATCGCTTGATGTGTTATTACAACACGAACAAGCAAGTC
AAGCAGTGATGTCAGCCCTCTCACTAAATGGCGAATTTGGACGCCTTGCTGTGCAATATCTAGGGCTTTT
TAGACCTGAAAAAACAGCTTTAACTATGGACCGCGTGGCAAAGTTACTTAATCAATTGTTAGATGATGTA
AAAAATCAACGCATACAGCGCAACGGTGACGTTTATAATGCCCCGATTGAGTGTTGGATTGATAGTCTTG
CGGTGGTTTTAAATAGTCGTCACAATTTAAAGTTACCGCTTAGCAGCCACGGCTATTTGTATGAAGTGAT
GACGAAGTGGCAGCCGAGAAATTTGGTTAAAAATACGCCCGTTCATCAAAACAATAATCAAACTGCGACT
AATAAAACAACAAAAGCGTTACAAAATTTAGCGGAGTTTGCCAATGGATGAGGTGTGGTTACGAGCAACA
ATCGCAAAAGGGCTTGCGGGGTTAGTTGTGCTAAGGCTACCGGGACAACCGCCGGAAGATATGATCACAA
AAACAGCCGAGATTTGGGTCAAAGCAATACTTCATCAGAAAATTTTCAATGGCTGGAATGAGCAAGAGGA
CAAATGGCGAATAGAAGAAGCGTTTTTAACGCTTTATGCAGAATGTGAGCGTTTCCCAAGCCCTAAAATG
CTGTTAGAACGTCTGCCAAAACGCAAGGTTTTAGCATTACCCGAGCCAAAAATCACAGTTTTAACGGCAG
AAGAACGAGAAAGAAACCTCGCTTTTTGCCAACAGTTTAGAAAAATATTAGGAGCAGCACGTGTACGAAA
ATAGAAAAAGTATTATTGCTAAAATTCACATCGGTAAAAATGCATTAAACATGGATGATGAAGTGTACAG
AGCGTTTTTAGCAAACACAGTCAACAAAACAAGCTGTAAAGAAATGGATATTGCAGAACTGTTAAATGTG
CTCCGAGCGATGAGAGATAAGGGATTTGAGCCAACGGCGACTAAATTTAAACGTCAGCGCAGACCTAAAC
CCGCCGAGCATAAAGAGATGTATTTAAGAAAAATTACCGCACTTTTAACTGAACATCAGCTACCGCCATC
ATACGCAGACGGCATTGCAAAAAGGTCTTTTAAAGTGGATTTTGTGCACTGGTTACAAGTTTGGCAGTTA
AAAAAAGTGATACAAATGCTGGAAGTGTATAATAAAAGGCAACACAGAACATAAATACAGAAAGCCCCGG
ATAAAACCGGGGCTTTTTTTAATTCAATTGATTTCCTTCACTATCAAAGACTTTTCTTGTCTTATACTCA
ATATAATAATGCTTGTTTTGAAACGTGAATTTCATTTTGTGATCTAAAAACACAACATCCTGCATTTGAT
TATCTGTCATGTTATACACTTCAGCGTACGCTTTTTCGACTTGCTTGATGATGTTTTCACCTAGCACTAT
GCGAAGGCTAATTGCAAGCTCCGGGTGAACCTCAAGTTCACCCGCAAGCAAAAAACAATCATAATCAAGT
AGCTTATTATAAACGGCTTTTACTTTCTCATTCATAATTATCCCCGATATGCATATTCAGTTTCGATGTA
TTTTTTATACTCATTGAATTCATCTGTTCCTGCTTCTTCATTCATTTCTAAAAAGTCATTGAAGTCATGA
CCGCAGAATTTAACGATGTCTTTATTTTCGTTATATTCAACTTCAGTAACAAAGCAAACATTACCAGTGT
TTGATTGTTGCCATTCTTTTGCCTCATTTTCAGTATTGAAAATGTCTATCATATTTCCGTCTATTGTTGC
AAACCATAGTTTCATATTGCCACCCTTTTTTATTTATTTGTTTAACTTGTTTATATACTAGCATATAAAA
TGAAATATACAAGTGTTTTTTTATTTTATTTGTGATTTACATCACAATTATTAATTAAAATTTCAATCAT
GGCAGGTTGAGAAAGTCCTTTTTCTTCACACAGCTTGATAAAACGTGCGTGCACATCATGTTTTACACGC
ACATTGATTTGTTTATAATTTGACTTGTTATAACGCTTTGCGTTATCGCAAATTGTTTTCTTGCTTTTCT
CACTTAATTTAGTGTAATTCGTTTCTGTTTTATTCATTTTATGAACCCTATTTTTTGCATAATTTCTTGT
CTGATTTCTAGTTGTTCATCATAACCCTCGTTGCCTGCACCAATTTCATTGGCTTTTTTCGTTGCAGCAA
TTAACAGTTCGAGATTATCTTCAAGATGAATAAATTGCTCGATTGTTAAATCAAGCCAGTAAAAAGGATC
GCTTAAGACTTCGTTATATCTCACACAGTTGAAAACGTCAGTGCTAACGTGATTTCTAATAAATGAACCT
CTTATCTGTCCAGCTTGATCTACAGCAGATTTTTTACCGCAGAATCTAGCATATTTTGATAGAGTCATAA
TTCTATGCTCGGCAAGGTATCCCCTTAGTCTAACTTCGATTTCAAATTGTCGGTACGCTTTTTCTCTTGA
GAACGAAAATTGAAGTTGACGTATATCAGATATTGATAGCGTTTTGTTCTTAACTTTCTTGTAATATTTT
TTAAGAAAATCATTGTTGTTAATTAATAGTTCTTTCTTAAATAACTCTTTCTCATCATTGCAAAAATCAC
CAGTTTTGTGGTCAATCCAATCAGGATCCAAGAGAAGTCTGCAGTATTCGTCATTTAATAGCGACTCCTC
ATTAAAAAGACTGCTCATCGGTGCGTTTATGTTGTGATATTTAAAGTTCTTTCTACTCATAATTATCTTT
CTCTTGGTAAATATTGTCTAAAGTTATCAATCCAGTATTTTGCCGTTGTCGCACGTTTTGCTCCACCAAT
TTTATTAGCAGGTAAGTTAGCTAAGCAATAAGTTCTGATTTGTTCAGCCCACGCAATTTGTTTCGGTGAG
CCAGATAATGCAGGCAAGCCCTGCTCTTGCGCTACTTGTTGCGCTTTCTCGCCATTTTCAAGTAAAACTG
CCGTTTCTAATGCTTTGATTTCTTTTTGAACTTGCTCATTTGCAAGTTCGACATTACGGATTGCTTGTAA
TAACTTAACATTGGAGATGTTGTCTAGATTATTTGCTAATTCTTCCGCTTTCTTGATTAAAAATTCTTCG
ACATCTTCGATGTCTTGTAATTCTTCTTGCGCATCACGTAAAAAACCAGCTGTATTTAAAGAAATACCAT
ATAAACGGTAGTCTCTTGAACGAAATCTCAAGTTTAAGACGTCAGATAAGCACATTGCATCGCTTAATTC
TGCGATTTCTACAGAGCGTAATTCGTTTTTTCTTTTTGACGCTAACAAGACGTATGCTAGCACAGCTAAT
AATTCGTCTTTGTTTTCAAATTTTTCAACATTGATAATAGTGTTTAATTTTTGTTTAGTTTCTAAATTTA
ACATTTTGATTTCTCCTCTTGGCTCTCTATGTTTTATATACTAGCATATAAAATTAAATTAGCAAGCACT
TTTTTAAATTTTTTTCAAAAAACACTCACTTTTTAAAAATCTCGTGATAGATTGCCGAAAAAATCGCAAG
AAAGGGGGCGTTATGAGTACAGATATTGAAAATGTTGCAGAATATTTACCCAACGTTGTACATGAAATGG
TGAATATCGCGGGTTTTTCTGATGTTGAAAAAATTATTAAAAGGTTCGGTGGTTCAAGATTTCGATTCTC
AGATGGCATACATTATTTTCCGAAATTAAAAGAGTTGGTCGGGAAAGAAAGTGCAATTAAATTACGTACA
CATTTTCAAAGTGAAGAAATCTATATTCCGCGTTGCGATGTTGCTTTACGTGTGTTACGCAATCAACGTT
TAAAAGCTGATTTTGACTATTTAACACAGCAAGAGGGAAAATCTGGGAGAATGTCAATGCTTGAGCTTTG
TCATAAATATAAAATATCAGACAGACAAGCGTGGGATATTGTGTACAGTCTTCAGCGTGAACCGAAAGCA
CAACAGACTACTCTCTTTTAAGAGCTGTGTTGAAGTCGTTCACCGCTTTTTAAAATCCATTTTAAATCAA
AATACTCTCAATAAATCACTTAATTTATTGGGAGTTTTTTATGTCTATCGAAAAAATTATCATCCATTGT
GCCGCCACGCAAAACGGCGTGCGACTTGCAAAGCGCGGTAAAACTGCGGCGCAAATCATTGATGACTGGC
ATTTTGACGCGCATTTTCAGCGCGAAATCAATAACAAAATTGCGTTTAATCGTCATTTACATGCTATCGG
TTATCACTTCGTGATTGATACACATGGGGTTGTTGAAACAGGGCGAAAAGTAGGCGAAATCGGTGCACAT
TGTCGCGGTCAAAATCGCAATTCAATTGGCATTTGTCTAGTCGGTACTGACCGCTTCACTGTCGCACAAT
GGCAAGCATTAGCAAATTTGGTGCGAGATTTATCACGTAAATACCCAAATGCCACACTGCACGGACATCG
TGAATTTGCACGTAAAATCTGCCCGGGGTTTGATGTCGCAGAATGGGTTGATAATGATTGTCAACCGTTA
GTTGAACACGTCATCATGGAGCTTGAACATGAATAAATTACATCGTTTATTTGGCTGGTTACATACATTT
TTTCGTAAACCAATAAATACATGTCGCCCAAAATGCTACAGCAAAAAGGCGTGGTTTTATCGTGCAAAAG
GCAAGCCTACACTAGCACAACAACTCTATTTAAAAATCGGGGTGTTAAATGACTAAACTCTCTGAACTTA
TCACAAATCATGACGGACGGTTGTCTACAACTGGCTTTATTCAGTTTTTCGGAGCGTTGTTAATGGCAGC
AATTCTTATTTTCTGTGTTTGGCTTGACCGCTCTTATGTGCCTGAGCTTTTTATGACGTTTGCCATTTTT
TGTGGCGGCGGTGCAGCAACAAAAGGCTTCGCAAGTGCGGTTGAGCGACGTAGAAATCGAGGGAACTACG
AATGAGTTTACAGTTAATTTTGATTGCAACGGCGTTTTTCCTCGGCTTCTGCGGCTATGTTGCTTTTCGA
TTAAAACGAGCGAATAGCAAGATTGAAGAGCTTTTAAACGAGAATAAACAGCTTGAACAAGAAAAAGCGG
TTATCACTACACAACGAAATAATCATCGGGAGCGTAAGAAGAATGAAGAAACAGCTAATAATGCTAATCG
TGACGAGCTTATTAATCGCTTGCACGACTCCGGCGACTTACGTGATTAATACCAGTTGCGACGGCTTTTC
GATAATTAAAGCCAGTCGCAAAGACACAACAGAAACGCTGCGACAAATCAAAGCGCATAACGACACCTAT
CGCGCAATCTGTAAAAAGGATGTACAGCATGGAACTGCAAATTAGTGGTGCGATGATTTTCAATTTTGTT
GTTTCTATTGCAGTATTTTTTGGCGGTGTTTGGTTTAAGAGACTGGACGCTGATTTTAAAGATTTAAAAG
CGGAAATTAACAAAATCAAAGAAAGCTATCAAACAAAGGAATTGGCTAATCATGTCAACAAAGGGTTTAG
TGATCAACTCGACCGCATCTTTGACAAGTTAGACAGTATCGAAGGGAAACTGGATAAGAAGGCAGATAAA
TAATGCGACAAAAAAACAAATCAACGGGTGAAAAACTTGATGCAATCTTGGATAAGCTAGACGGAATCGC
AGATAAAGTCGATAAACAAAATCAGGAAATTGCGGACTTGCAAAAACAAGTCCAAGCGTTACAGCAAGAT
TTAAGCGAAATGGCAAAGAAAAACCGCAATCAAGCATTAGTTGCGGGTGGCATTGGTGGTGGCATTGTTG
CGGTTGGGATTGAGTTAATCCGCTTGCAGTTTGGGGGCTAGTGAATGGCGTTTGATGAAAAAACTCGGGC
GTTTGTACGTCGCTATTATGTGTTTGATTTTCTCTCGCTTGAGCAATCAGCAAGCAAAGCGGGCGTGTCA
TTTAATACGGCTCGTCGTTGGAAGAAAGAAGCCGAGAAAAAAGGCGATGACTGGGATAAGGCACGTGATG
TTCAAGTGATGGCTGGCGACGAATTAGCGGATATTTCAAAAGGCTTATTGTCGGGCTTTTTGATGCAGTA
TCGCGCAACAATGGACGAACTACAGAACTCTAACTTGAATGTTGGGGAAAAAGTAGATCGTTTGTCTTCA
CTTGCTGACAGCTTTACAAAGATGACCGCTGCAAGCAAGCGTATTTTGCCGGAAGTGTCTGAAATCGCTA
CTGCGCTGAAAACAGTTAAATTGCTCGGGTCGTATATACAAGAGAATAAACCGCAACTGCTTGGTGAGTT
CTTAGACTTGCTTGAGGGGTTTGGGGAAAGACTAGATAAAGAGTTCAAATAATGAAGAGTAAAGAGTTTT
TCAAAGAGCTGGCTGTTTACGGACAGCAAATGCGACAGAAGTTAGAAGCGGCATTTGATGGCTGGGATGA
CAGTCCAGAAGCAGTGCTATCACGTCGTACAAAAGTGCTTGACCCAGCATCGGGCTTTGATTTTTTTGTT
AATAATTACTTCCCGCACTATGTTCGCTCGTCTTCTCGCTCAGCACTTCATCACTTTTTATTTGAACAAC
TACCCATTGCGCTACAAAAGCCGACATCTGTACACATGGCGGTTGCCGCACCACGTGGCGAGGCAAAATC
AACGATTGTTTCGCAGTTATTTTCGCTGTATTGCCTAGTCACACAGAAAAAACGCTACGTACTTATCGTG
ATGGACAGTATCGACCAAGCTTACCCGATGTTAGAAGCAATCAAAGTCGAGCTGGAATTTAACCAGCGGC
TACGCATTGACTTTCCCGAAAGCACAGGGCAAGGGCGCGTGTGGCAAGCGGGCACGATTGTGACCAGCGC
GAATCAGAAAGTACAAGTTGCGGGTTCGGGTAAAAAACTACGTGGCTTGCGTCATGGTGCATATCGTCCA
GATTTAGTTGTTCTTGATGATATTGAAAACGACGAGCAAGTGAGAAGTCCAGAGCAACGCAACAAGTTGC
ACGACTGGTTGAAGAAAACCGTGCTACCGCTCGGCTCGGCAGACGGCAAGCTAGATATTATCTACATCGG
GACAATTTTGCACTATGACAGCGTGCTAAACCGCACATTAGCAAGCAAAGCGTGGTTGACAGCGAAGTTT
AAAGCATTAATTAAAATGCCTGATGATATGTCGCTGTGGGATAAGTGGGAGGCGTTCTATTTAAACGAGG
GCGAGGCGGTCGCTGATGCGTTTTATTATGCGAATAAAGAGGCGATGGATGCGGGCGCAATTATTAGTTG
GGCGGCACGACCGCTGTTAGTGCTGATGAAAATTCGTGCGCGAGATGGACATTCAACATTTGATAGCGAA
TATCAAAACGACCCCGTGAGCGGTGATGACGCGATTTTTGCAAACAGCATTCAATATTGGACGGAATTGC
CGGATAAATTAATTTATTTCGGTGCGCTTGACCCGAGTCTTGGTAAAGCGGGCGCAAGTCGTGACCCTTC
CGCGATTTTAGTCGGTGGGTATCATCGTGAAACAGGCAAACTCTATGTCATCGAAGCACAAGTGAAAAAA
CGCTTGCCGGATTTGATCATTGAAGACGTTATCAGACTGCATAAACAGTACAAGTGTCAACGTTGGTTTG
TGGAAACAGTGCAATTTCAAGAGTTTTTAAAAGATGAATTAGTCAAGCGTTCTGCACAACGTGGCTCACC
TGTTCCAGCAACGGCAATTAAGCCCAATACAGACAAAATGTTACGTATTGAAAGCTTACAGCCGCACGTT
GCAAATGGTTTGATTTTACTACATAGCTCACAGTCAACACTCATCGCACAGCTGAGGCATTTCCCGAAAG
CTGATCATGATGATGGACCTGATGCGCTAGAGATGCTGTGGAAAAATGCGGTAAGCAGCTCTGCCCCGAT
TGAGTTCATGACAATTGACGGCGATTTAGGGCGTGATGAATTTGATGACGGCGATTTATACAGTATTTGG
CGGAGATAAAAAATGGCGAAGAAAAAGAAAAAATTACAACAAGCGAAAAAAGTACAAGTTGGCTTAGATA
CACAAACAAATGAGGCGCGTGTCACGGAGACAGGAAGAATTATTTCTGATCACCCAAGCAATAAAATTAC
CCCCGCAAAGTTAAAAGGGATTTTAGAAGATGCTGAAGGTGGTGATATTACCGCGCAACATGAGCTTTTC
ATGGATATTGAAGAACGCGACAGTTGCATCGGGGCAAATATTCAAACCCGTAAGCGTGCGATTTTAACCC
TTGACTGGCGCATTGCAGAGCCACGTAATGCCACACCGCAAGAAGAAAAACTGCAAGTCGAAATTGACGA
GCTTTTCTATCAATTCCCAATGCTAGAAGATTTAATGGTGGATATGATGGATGCGGTAGGACATGGTTTT
TCGGCGTTAGAAATTGAATGGAAGCAAGCTGAAAGTAAATGGATTCCAGTTAATTTTATCGCACGTCCGC
AGTCGTGGTTTAAACTAGACAAGGATGATAATTTACTGCTTAAAACGCCAGATAATCAAGACGGTGAGCC
GTTGAGACAATATGGCTGGGTAGTGCATACCCACAAATCAAGAACAGTACAGCTTGCTCGTATGGGTTTA
TTTAGAACGCTCGCATGGCTTTATATGTTTAAACACTACTCGGTGCATGATTTTGCCGAATTTCTAGAGC
TTTATGGTATGCCGATTCGTATTGGTAAATACCCATTTGGGGCAACGAATGACGAAAAGCGCACATTATT
GCGTGCACTTGCTCAAATCGGACATAACGCAGCAGGGATTATGCCAGAAGGAATGAATGTTGAGTTGCAT
AATGTGACAAACACTACTGGCTCGGCTGGAAGCAACCCGTTTTTGCAAATGGTGGACTGGTGTGAAAAGT
CCGCCGCACGTTTGATTCTAGGGCAAACATTAACAAGCGGTGCAGATGGTAAAACTTCAACTAATGCCCT
TGGACAAGTGCATAATGAAGTCAGACGTGACTTGCTTGTGTCTGATGCTAAACAGATTGCACAAACTATT
ACACAACAGATTATTCTGCCATATCTTCAAATTAACATTGATCCGAATATTTTGCCTTCTCGTGTGCCGT
ATTTCGAGTTTGACACGAAAGAATATGCTGATTTAAGTGTCCTAGCGGATGCTATTCCTAAGCTTGTGAG
CGTAGGAGTGCGCATTCCTGAAAATTGGGTGCGTGATAAAGCGGGCATTCCAGAACCGCAGGAAAATGAA
ACGATTTTAAGTGCGGTTCAACATGATTTTAAAACAGATTTAAACGATGTTGAAAATCCGAAAAAACAGA
CCGCACTTTCTGTACAAAATCACGTGACAGGTTGTCAGTGTGATGGCTGTCGTGGTGTTGCATTATCTGC
GAATAATAACAGTTCTACTGCGCAGGGCGTGCTAGATGGTGGACTTGCGCAAGCATTTAATGAGCCTGAT
TTTAATAAACAATTAAATCCAATGGTAAAGAAAGCTGTTGCGGTACTCATGGCATGTGACTCTTACGATG
AGGCGGCAGAAAAACTCGCTGAAGCATACCCAGAAATTTCAAGTCACGAACACGAACAGTATCTCTCAAA
TGCGCTGTTTTTAGCTGATTTACTTGGAGGAACTAATGTCTAAACCGCTTAGTTTTCTATTCGGACTTGA
ACCAACGCAAGCCATTGAGTTTTTACATAATAAAAAATTACTTGCAACGAAAGTGTTTAAAAAATCACTG
CATGATAGTGCCATCGCAAGAGCTACAACAATCGCGAGATTATCTAGTCTTGAGATGACGAATGATATTT
ATAAATCAATGGAAGTTGCCAAAAAAGAGGGTAAGAGCTTTACACAATGGAAAAAAGACTTGGTAAGTGA
GTTTGAGAAAAAAGGCTGGGTATTCGGGCATGATAAATCTATCAGTCGCGGTATCGACGGAAAACTGTTG
GCTGATCCGAAAACAGGCGAATATTTTGGTACACCGCGTCGGCTGAATACAATTTATCGTACAAACGTGC
AAGCCGCATATTCTGCGGCGCGCTATCAGCGCATGATGGATAATATTGATCATCGCCCCTATTGGCAATA
TTCCGCTGTCAGCGATGAGCGTACACGACCCTCTCATCTTGCACTAAACGGTCGAATTTATCGCTATGAT
GACCCGTTTTGGTCAACATTCTACCCACCTAATGGGTTTAATTGCCGCTGTGCGGTGATTGCACTTGGTG
AACGTGATTTAAAGCGTAAAGGGCTAGATAAAGCCGACGATAGCAGTGAGTTTCTTGTAAAAGTTAAGAG
ACCTGCAGATAAAAATGGTAATCAAGAAATAACTGTCGGTTTTAAATTACCAGATGGGTCGATTCGCGTA
GCCGATAAAGGGTTTGATTACAATATTGGGCGGATAAATTATCGCCCTAATCTTGATTTATATCCAGAAA
AGCTTGCTCATCAATTTGCGAAAACGGAAATGCAAGGGGCGGAATTTAAGCAAGATTTTTTAATGTTTCA
ACGTCAATTTCTAAAAATTAAAAAACAATTGGGTGTCAATGATAAGCTCACAACTGAACAGATGTTCAAT
GTGCGAGATAAGTTAAGTATGAATTTTAAATTTACAGCAGGTGTCTTATCAACGAGTTCTAAACGCATAT
TAGAATCAAATGTGGCAACGGTTTGGTTTTCCGATGACTCATTGATCAAACAGTTAAATAGTCGCGATGG
GCAGGACTTTGATTTAGACGATTACGCAAATATTCCTGATTTGATTTATACGCCCGATAAAATCATCAAA
GAGACAACGGCGTATCAATTCTATAAAGACATTAAAGGGAAAAAGTTACTCGTGGTCTTGAAAGTTTTAC
ATGATAAAAACGAAATCTTTATTCAATCTGCGAGAAGAGTCAGTGAGAAACAATGGAAAAAAGCATTTAA
GAAATAAGCCGCTAGGCGGGGCTCGAACCCACCGCACACAGTCCCGAGTTTACACTCTTCGCTTGCGATA
TCGAGATTCATCGCTTTTCTAGCGGCAGAGTCAATATAACGCTATTTGATGATTAAATCAACAACACAAG
GGTAATTATGATTGATGTCGATATTAATGATGTAGAAAAAATTGAAGCTGTGTTATCTGACATTGCACAC
AAAACGCAAAACAGAACAAGTTTAATGCGTAGTATTGCGGGCACCATGGAATCGGCAGTGTTGCAAAACT
TTGACGAAGGTGGTCGTCCGAAATGGCTTGGCTTGAAATACAGAAAAGGCACGCCGCTAGTCGATACTGA
AAATTTAATGGGAAGCATCACCAGTCGTTACAATAATGATTCTGCCGAAGTTGGTACAAATGAACCGTAT
GCGGCTATTCATCAATTCGGTGGCATGGCAGGTCGTGGGCGTAAAGTGAAGATTGAAGCCCGTCCGTTTC
TCATTTTAACGCAACAAGACAAAGACGACATCTTAGAAGATGCGCAGAACTATTTTAGAAGTATTATTGA
ATAGCTAAAAATATCCGCCTAAATCGCGCGTGGCGCGATTTTTTGTTTTATTTGTATAATTTATCATTTA
AAAGTTTTTAAAAAGAATTAAAGGCGTTTTAAAAAGTTTTAAAAACGGTCTTGTCTTTTATTTCATTCCC
AAAAATCACTTCATCACAAAATAAGCCATGTTGAAGTCGCTCACCTCTTTTTAAATTACGCCATCCTTTA
TTCTGTAATCCTAGGATTTTTAAAGAGGATGACGAAATGAAACTCACTCTTGCAGCTTGTAGCTTTGAAA
TCAATAAAGCCAAATACGGTCGTATTCAGCTTTTGCCGTACGGTGAGTTTAGAGCAACAGACGGCAGACC
AACAGATGTGGAGGCTTGGTATGTAACAGATACAAATGGTGCAGATGTGGTTGCGCTCGCAAATTCAAAA
CGCAACCCCCTTCCAATCGACTACGAACATCAAATTATTCATTCACAGAAAAACGGCAAAGAAGCACCGA
GCGCGGGTTGGATGGAATATCTCTATTTCACCCCACAAGGGATTTTTGCTGATGTCCGCTGGACTGATAA
GGCAGCGGAATATATCAAAAATGGCGAATATCGTTATATCTCCGCAGTGTTTGCTTATGACACTGAGGGC
TATGTTCGCAAAATCTTTCACGCAGCACTCACGAATACTCCTGCACTTGACGGCATGGATGAAGCAATGG
TGGCTGCAAGTGTTCAATTATTAAATGAGGAAGCACAAGAAATGGACAAAGAATTACTTGCAATGCTTTG
TTCTTTATTCGGTGTTGCATCTGCGACTGAAACCGAAATTAAAGAAAAAGTAACAGCACTATCACAAGCG
AAAGGTGAGTCAAAAGTGGTGTTATCTGACGTGTATAGTGCACTTAAAGAAAAAGAGCAATCCGTTGCAG
CATTGAGTGAGAAAGTCAATGCGTTTGATCCGTCAAAATATGTGCCAGTTGAACAAGTTGTTGCACTTCA
AAACGATTTTAACGCATTCAAAGATGGTGTTGAAAAAGATAAAAAAAGCGCACTTATTCAAACTGCATTA
TCAGAAGGTAAGCTTGCACCTGCTCTCAAAGAATGGGCTGAGGGTTTATCTGTTGAAGCGTTAACTGGTT
ATTTAGAAAAAGCAACACCAGTTGCTGCATTAAGTGGTGAACCTCAATCAAAAGGTGATCCAAATAACAA
CGTTGTTGCGCTTTCCGAAAGTGAGAAAGCTGCTGCAAAAGCTCTCGGGATGAGCGAATCAGAATTTAGA
AAAGCACATAAGGAGATCAACTAATGGCATTTAAAAAATCAGATGTGTTAAATCACATTAATGAACAATT
TAAAAAAGACTTCGCGGCCGGTCTAGGCAAAATTGCCCCGCAATGGCCTGAAGTTGCAATGGAAATCGGA
TCTAATACCGACACCAACACCTACGGCTTTTTAGGCGATTTCCCAAAAATGAAAGAATGGGTCAGCAAGC
GCCAGATTAAAAATATGCAAGCCCAAGGTACTAGCATTAAAAATAAAACTTTTGAAGCTACTGTTCAAGT
TCCACGTACTAATGTGGAAGATGACCAAGTGGGCTTATTCCGACCAATGGTGCAGCAAGCGGGACAATCG
GCAGCAGAGTTGCCAGATGATGAGGTGTTTGCACTGTTGAAAAAAGGTGAAAGCACGCTTTGCTATGATG
GTCAAAATTTCTTTGACACCGATCACCCTTGCTATGCAGAAGTGGACGGTACGGGCGTTAATACCCAACA
AAGTAACTTGACCACTGGTTCTAGCGGTGGCAAGCCAACATTCTATTTGTTGGATACCACTAATGTGATT
AAGCCATTTATTTGGCAAAAACGCACAGCACCTGAAATTGAGACAAAGTTTGACGCATCAAGATCCGACA
CTGTTTTTATGGAAGATGTGTACATTTGGGGTGTGCGTGCTCGTGGTGCTGCTGGCTTTGGTTTCTGGCA
GTTAGCACACTGTGTTAAAGACACTGAATTGACTGCAGAAAACATTATGGAAGTTGTGGCAAAAATGCAG
ACACTAAAAGGCGACGGCGGTAAGTTATTAAATATCCGACCGAGCGTTATTTTGGTTCCACCTGCATTGG
AATTTAAAGCCCGCCAAATCTGCGAAGCAGAAGTGATCAATGGCACAACTAACGTGTTAAAAGGTCGCTT
GAAAGTGATGGTGTCGTCTCAAATCCTTTAACTTTTAATAGCCCCGCTTGTGCGGGGGTGGAGGAATATA
TGTCAAAGAACAAATCTAAAAAAGAAACTGCAGACGTGAAACCGGAAGACGTGAAACCGGAAGACGTGAA
GCAGGAAGATGTCAAGCTGGAAGATGTCAAGCTGGAAGATGTCAAGCCGGAAGATGTGAAGCCGGAAGAT
ATGAAACCGGAAGATATGAAACCGGAAGATATGAAACCGGAAGACGTGAAGCTGGAAGGCAAAGGCTACT
TAGAAGCAATCCATCCGGTTGCGTTTGATATTCGCTTAATGTCGCATCATCCGCATGAAAGCTACGGTCG
CTGTGGCTATCGTTTTAACAAAGAAAATGCGGTGCGCATTCCGGCTGAAGAATTAACCGGTGAGCAAGTA
TCTCGTTTATTAGGTGACCCGTATTTAGAAGTCGCCCCAGTGACCGAAGAGGACTAGTAATGTACGCAAC
AATTAACGATTTTATTTCGCGTGTCGGCGAATTCCAAGTTATGGAGCTCACTGACCGGGAAAATATTGGC
GAAGTCAATCAGGCAGTTTTAACTATCGCTTTATTAGATAGTTCAAGTCAAATTGATGGCTATCTAGTGG
GTCGTTATAAGTTGCCGTTAAAAACTATTCCGCAAAACCTCACTCGTATTTGTTGTGACTTAACACGCTA
TCGTTTGGCGTCAATGTCTGATGTATCAATCACTGAAGAGATTATCGAACGCTATAAGTTAAGCCTGCGC
GAATTAGAAGGCATTGCGAGCGGCAAAGTATCCCTTGGTATTGCAGAAGATGAGCAAGCAAGCACGGGAG
AAAATACGGTGATTTTTACTAACGTAGCAAATCGGGTATTTAGTCGTGATAACGAAAATTGAGAACGCGC
TTGTTGAGCGATTAAAAAAAGGCTTGGGTAAGCTTGCTAATACGGTCAAAAGCTATGGCGGTGAGCTCGA
TGATGAAAGTATCGGTACTGCAAGATTGCCAGCAGTGTTAGTGACTTATGGCGGTTCACGTATTGAGTGT
AAAGACTTGCGACGTCGTCGTCATAAATCAACTGATACTTTTGTGATTATTTTAGCTGTCCGTTCATTAA
AAAGTAATCAAGTGGCGCGCCAAGGTGGTGTAGATAGGCGTGAAATTGGTGTGCATCAACTGATTTCAGC
AGTACGCCGATTGCTGGATGCGCAAACATTGGGGAATCTGGTTTATCCGCTTAATCCAAAACGGGTGCGT
ACGATTTTCAATAACGCGCAATTTCGTAACGAGAAAATCACGGCATACGCAGTGGAATATGAAATCGCTT
ATGACGACATACCGCCACTTGAAGACGGGTTATTTCCGGAGGCGACTTCTGATAAAACCTCACCTGATTA
TGTCTTTAACGCGTATGAAGGCATGTTATCTGAACAACAGCCTATGCTTGAGCAAGTTGTCGGAAAAATT
GTTGACCCAACGACCAAGGATTTTGTTGAATTTAACGTAGAAACTCAAAAAGGATAAAACATGAAACGAT
TTTTTACACTTATTATGATTGCTCTCTTGCCAGTTCAAGTGATGTCGGCAGCAAGTATGTTTCCCATTAT
TGCGGCAGTAGCAACGACAGGCACACACAGCAATCAAAAAAACGAGAGTGAAAAAGCAGATTCTCAAGCG
CAAGTTATTGCTGTCACACAAGGTGGTTTGACAGTAGATGCCAACTCGGGACACGTGATTATTCGTTGCC
TCTGGGTTAAAGGCGGGCTTTGTAAGATACCGGAAGGCAAGAAAGAAGGGGATGGTTTTTTCACTAGAAA
AACAGATCTTATCTTAACACCGCAGGAATTTGCCGAGCGGGAGGGGTATAAAAAAGTGCATCGAATCACA
TTATTACCGCTTTATCGTGAAGATTGGTTAGCACTGGATGTCAGTAAGGAGTAAATATGAAAGTCAAAGC
AGCTGTGGGAGTTAAAGTCCCACTTGAGAATCAACCGCTCGCATATATTGAGCAAGAGCCAGTTGAAGTT
GAAAACACAATTTACTATCAACGTCGCATTGCAGACGGTGATTTAATCGAAGTAAAAGGCAACAAGAAGG
CGGATAAATCATGACAAATATTGAATTTGACAAAATCCCAACATCAATTCGTAAACCCGGTGTTTACACT
GAATACAACAGCAGAAATGCGGTGAGTACATTACCAACAAATGAACAAGAAGTATTGATTGTTGCGCCAA
TGATAGAGGGTAAAACAGAGTTTACAGCACCAGTTCGAATTTATTCTGATTATGATGCAGAACTAGCATT
TGGCGCAGGCTCGTGGGCACATTTAATGGCGCGGATTGCAATTCAAAATAACTCACTTTTACGCTTATCT
ATCATCGGTTTAAAAGATAATGATGCAGGGGTGGCAGCAACAGGAACATTAACACTTTCTGGTACAGCTT
CAGCTATCGGTTATCTTTCAACAACAATTGCAGGCATTGAATATAAAGTTTCTGTAGCGAAAGCAGAAAC
CGCAAATGCGGTGGCGGCACGTTTAGCGGCAGTGATCAATATCTCGAATACTTGTCCTGTTAATGCGCAA
GTTTCAGAAAATACAATTACACTCACGGCAAAATGTAAGGGCGAAATCGGTAATGAGATCATGCTAAGTG
CATCGAGTCATGTATCAAGCATGACACTCAATGCACAAGCATTAGCAAATGGCGCAAATAATGCAGATTT
ATCAAAAGCACTGGCCAGTGTCGCGGGGACGCATTATCACGTGATTATCTCCCCGTTTTCTGATGAGAAA
AACGCAAAAGCATTAGTCAATCACTTAGAAATGGTCTCATCACCGCTTGAGAAAAAACCGGCAATCGCTG
TAATTAGCTGGCGCGGAACAATGGCAAGCGGTACGACATACACCAGTAAGATCAATTCAGAACGTATCAC
TTGTGCTTGGTATAAAGGGGCGATTGAATCTAATGCATTAATTGCAGCAGGTTATGGTGCGGTGATTGCA
GGTGAAGAAGATCCAGCAAAACCACTTAACACGCTTGAAATTAAAGGTCTGACGACAGTTGATGCCACGC
AAACCCCAATTTTAACTGAAGTAAACCAAGCTTTATTCCACGGTTTAACACCGGTTACGGTTGTTAATCA
TCGTGTGCGTATTATGCGTGCGATTACGACGTACACGAAATCAGCAACAAATACGGATGACCCAAGTTAT
TTAGATTTAACCACAATTCGCACGCTTGACTATACGCGCAAAGCACTAGAACAGCGTATTGAGTTGCGTT
TCCCACGCTCAAAACTGTCTAACCGCACGCCACCTAAGGTGCGCTCAGAAATCTTAGATGTGCTTTATCG
CTTGGAACATCTTGAAATTCTGGAAAACGTTGATTTGCACAAAGCAAAACTCTTGGTGCAACGTAATGAA
CAAGACCCGAATCGTTTAGATACGGTTATTCCAGCGGATGTAGTTAATGGCTTGCACGTTGTGGCAAACC
GCATTGATTTAATTTTATAGGGGGTATAAATGGCTAAAGAATTTGCCAGTCTTGGCATTATTGAAGTCGA
TGGGTTAGAAATCGACTTGACGAAGTGTGACGTGCGTGTGATTACCGGTCGCAAGCCAGTTAAAACAATC
AATCGTAAGGCTCGCGTGAAAGGCTTTGCGAAAGGCATTACTGAATATACCCTTTCTTTAACTGTTGCCG
TGCCACTAAATAGCCCAGAACCAGACTGGGATAATGTCGATGACGCTAAAGTCACAATCGAAGAAGAAAA
CGGTCAGCGTATTTCGTATCGCAATTGTTTTACGACGGAAGTTGGGACAAGCTATACCGTCGATAATGAA
GAAGTGCGTGATATTCAAGTGGTAGCATTAGACAAGGTGATTGAATAATGCAGGGACGTTTATTGTTAGG
CGTGCTGTTTAACGGCACGCGATATTTCGATTTTAATGTGAAAATTCTCACCCTTGGGCTTGAGTGCCAA
GCGTTAGAATGGATTGAAGAAAAGGGACTTGCGAAAGATGAACTAAATAAAGCCGAACAAACGCTCGTTG
ACTTGGCTTATTTATGTCAGCAGTTAGAGATTTCAGGCATTGATAAAGTATCTTTAACGCCTGAATTTTT
ACTCGATAATCTCTCAACAGATGATTATGTCTTAATCACAGATTTAATCGGTCAATTAAGAAAAAAGTGC
ATCGACGCTGGGGAAAACCAAGTTTTAGCAACAGCGTAATAAAAAAACTCACTCTACCGCAGGTATATGA
GAATTACCGAAGTGCGGTGGTTTTATTGAGTAAAATTGGCTTTAACGCACAGCAAGTCTGGGATATGTCA
CATGCAGAAATTAACGCGTGGATTGAAAGTTATTTAATACAACATGGTGTTAAGAAAAAATCACTAAGAA
GTGATGAGACGGTGACAAGTTATGTCTTCCGCCGTCGTAAAAGTCAAGAAAAAAAGGGGGCGTAATGCCC
CTTTTATTTTGCATTTAAACAAAGTTTAAAAGAGGTTTAAAGATGTCAAGTTTAAATCTGTCGTTGATGT
TAAAAGCGCAAGATTTCGCCAGTCGCACAGTGAAATCTATGCGTGATAATGTCAATAAATCAACGAAAGA
CATTGAGAATCAAGCCAAACGTTCAAGTAGCGCGCAGCAAAATGAAGTGAGAAAAACGGCGCGACTGACA
GAGCAAGCTTATCGACAAATTCAACAACAAGCTCGAACGACTGCGACAGCACGCGAACAACTTGGCATGC
GTAGTGAACGGTCAATTCAAAATGAGATTTTACGCACAGAACAAGCATATCGTCGTTTGAAAAATAGCGG
TACAGCGTCGACAAGAGAGCTTGCGCGCGCAACAGAACAGCACAAGCGACGAATTGCAGAGCTGAATGCA
GAAATGGGCAAAATCGCCACAGGTCAACGCTTGGGGAATATCGGGCGCGGTGTGGCGGGTGCTATTGCGG
GTGTGACAGCAGGCGCAATGGTATTAGCTCAACCGATGAATAAACAGATGACTTACGACAGACAACTTGC
GATGGTGTCCAATACGGCATTTTCAGAGCGTGATGTGGACGGGAGAATTGCAGGGAAAAAAGAATTACAC
AGTGCGGTCAAAAACGCGGTAGAGACGGGCGGTGGCACAAAAGAAGATGCATTAAGTGCGCTTGATACAC
TACTCGCCTCTGGCGCAGTATCTGCTGATATTGCAATGAAGTTATTACCGACACTACAAAAAGGCGCGGT
GGCAACTGGGGCAAGCACGCAAGACTTATCAAAAATTGCGATCTCCGCAATGCAACAATTTGGTATGAGT
GAAAATCAAATCGGTGAAGTATTAGACAAAGCAGTTGCAGCAGGTCAAGCGGGGAACTTTGAGCTTGCCG
ATATGGCACGCTGGTTGCCTCAACAAATGGCAGCAGCTAAATCAGCAGGCTTAAGCGGTATGAGTGGCTT
TGAGGCGTTGCTTGTGGCAAACCAACAAGCTCGAGTAACTGCGGGTACAAGTGACCAAGCTGGTAATAAC
TTGGCTAATTTGTTGGCTAAAATCACATCTAGAGAAACAAATGATCGTTTTGCAAATTTAGAAATCAAGG
ACAAGGACGGTAAAACGCACGGTGTTGACTTCATTAAGTCGATGGAAGCACAGAAAGTTAAAGGGAAAAA
CTCAATTGAAGCGTTCATGGCGATTATGGATCAAGTGATTGGCGAAGACAAAAACTATAAAGAATTGCAA
GAAAAACTGAAAACAGCCAAAAAAGAAGATCAGAAAGCCTTGCTTGAGCAAATGACAAACTTAGTTGAAG
GTACGGCAATTGGTCAGATTATTTCAGATAAAGAGGCTCTGCTTGCGCTAATCGGTATGCGTAACAATGT
GCAACTCGGGCAAGAAGTGAAAAATAGCGTGATGAATAGTGCGGGCGCGGTTGAAAGCTCGCACGCTGTG
ATTGCTGATACAAATGACTTTAAAACCGAACAGCTTAAAAATAGCGCAGAGTTTGCGCAAATGGAAAGCT
TAAAAGGGTTTAACAATATGATTGGCGATGTCAGTGCTAAGTTGACAGATTATGCCTCACAATACCCGGG
ACTAACGACGGCGATTGCGGGGGCAACAACGGGTATTGCCGCATTAAGTGCGGGCGCACTTGTGGCGGCT
GGCTCATTGCGTTTGCTGGGCGGTAGTACAGGCTTAGGTTTAGGGGGAGCATTAGGTGGATTATCTAAAG
GTGGCGCGGTTAAAGGTGGGTTGTTTAAAGGCGGCAAAGTGGGCAGTTTATTAAATGTTGGCTCTCTGGC
AGTCGCGGGGCTTGCGATAGCATCAGATAATCACGATGACTATTTTGCACAACAAGAAGCAATCAAAGAA
AAACGTGAGAAAGCGCAAGAAAAAGCGAATATCGCGATGAGCGGGCATTCTGTCAATAAATTTCAATACA
CGCCGACAACGTCATTTAAAACATCAAATGTGAACTATCACGGGGCTTATGCAATTGCTGATATTCAACG
CAATCAAGCGATTGCAAAGGCTAGACTTAATCAAGGTACACTAACACAAGCACAATATGATGCGCGAGTA
GAAAGTGGTAATGCACGCATTGCAGAGCTGACACAAACAGACTTACAGCAATTCGGCAATCAGATTCAAA
GCGGATTAAAGCAAGCAGTAGAGAATCAACAGCATACGATTCAAACGCACATCACAGTAGAGCTAGATGG
GCGTGCCGTGGCTGAAACCGTATCAGAAAATCAATATAGACAATTTAATCGGGAGTAACTATGAAAGGTT
GGACTATGCCAGTACAGCGTGCGTCATATCGCGGTGTGCGCTTTGATGTGTTTAATATTGAAGACAGTGT
TGAGCGTGCCGTGGTTGAGCACGCTTACCCGTTTGTAAATGGTGCAGATATTGAAGATTTAGGCTTAAAT
CCGCTTGAAGTGAGACTTAGTGCAGTATTTTATGGTGAAGGGTATTATTCAGATTTTAAAAAGTTTTTAG
AAGTACTCAAAAAACAAGGGGCGGATGTATTAACACACCCAATTCGGGGGCGTTTGCAAAATATGATTTG
TACGTCTGCTAATTTCTACCACGACGCAGAATATACCGATTATGTCACATTGAATTTAATTTTCCGTGAA
GCAACACCTGCTAAGCCGATTTTCTTGTTTAATAACGCTCTTTTTGGCTTGATTGACGACTTTTTGTCAG
CGATTGAAGACTTCGTAGATGAGTGCCTCGCGTTTTTCTCAGAGATCATGGAAGGGATTAGTTTAGCAGC
GAATTTTAAAGCAAGACTACTTGGTACATTCGGTGCGATTTTCGGATGTTATGAGCATTTACGTGACTTA
TTTACGCTTGATAAAGCGAAGTTTAACACGCCCGCAAGCACGACTGCAGATAAGTTTAAAACGCAATCAT
CGCAAGCTTGTAAAGATATTTTCGAGATGATTGAAATTGGTCTAACACAGATTGCACAGCGTCAAGATTT
AACTCAACGTGCGAAGTTTGACGAAGTGTTACGCACAATTGATCAAATTGACGAAATACCGACTATTTTA
GTAACGGGCAAGAACGCCAGTGCAAATAGAAAAGCGAATCTTAAATCGCTGACTAGCGCGTTAAGTGAAC
GAGATACGAGAGAGATTAACGCCGCAATGCAGCTTGCTTGTACAGCTGCACTGATGAAAATTGCAATAGA
CTTTATTGAAGATGACACGATGTTGCCAAGTGATATCGAGTATATCGCAACAAAAGTGCGCTTACAGATT
TTAAAAAATCTCAATACTGTTCGCGCATTTGCACAAGAAGTTACTCCGAGCTTTACGGTGACAATGCCTA
ATACCGGTATCTATACCAAGTTGCATTTAGTGAGTGAGAGATTGCGTAATCAAGGAAAAAAAATAACGAA
GCTTGCATTAAGTGCGATTAATCGTAAGCCACCGTTGGTGATTCGTACAGTTGAAATCAACGGCACGCTT
CAGCAAGTCGCGCACGAGTTTTACGGTGATTATCGACGCGCAAATGAGTTGTTGCGACTTAATCCACAAA
TTCGCTATCCAAATTTTATTACGAAAGGCGAGGTATTAAATAGTTATGCAAAATGAAGTGAATTATAACT
ACCCGTTTGAAAATGAAATTGTGGTTGAAATTGATGGAAAACAGCATAAAAGTTGGAAGTCTTACGATAT
TGATAGTGATTTTTTAATTGCGGCAGACGCTTTTCGATTCGATATCGGCACGCCGTCAACGGATACGGTG
ATCCCCAATTTTACGGGTAAAGAAGTGAAAGTCATGATTAATGAGCAATTAGTCATAACAGGTATTGTAG
ATACGACTCAGCATTCGATTAATAAAACAAATCGCACATTTCATTTAACTGGACGTGATAAAGCGGCGAT
TTTAGTCGATTGCTCGGCACCTATTACTAATGTTAAAGGGTTAACTGTGCTTGATGCTGTGAAAAAAATC
GTCGCGCCACTGGGGATTAAAAATGTGGAATTAAAAGCAGAAAATAACCCAACACTTGATAAAGTGGATA
TTGATATTGGTGAAACGGCTTGGAATGCAGTGAAGCGTTGTGCAAACTCTGCAGGCTTACATACATGGTT
TGATCCAAAAGGTGTACTGATCGTAGGTGGCGCAGATTATTCTATCCCGCCGGTTGCTACACTTTGTTGT
ATGAAAAACGGTGAGCGAAATAACTTCTCAAGTGCAAGTTTAGTCTTTGATGTGTCACAGCGTTTTAGTG
AGATTACATTTCTAGCACAACGCCACGGGCGTTCGGGGGATGATAATAAAAACGATTTAAAATGGGTTTA
TAAAGACGATTCAATGCAGACTTACAAACCAAAAACCGTTGTTGTGCCTGATGTGGAGGACTTAATTTCA
CTTAAAAAATGGGCGAAAAAATACATCGCAGACAGCATTTTAGAAGGTTTTACTCTGACGATTACAATAC
CAGACCACAAAACACAAGATGGCACGCTGTGGCAACCGGGGCAACGTGTACATATTATCTGTGAAGAGTA
CGATATTGATGCTATTTTCTTTTTAATGGGGCGTCGATTTATGCTTTCTCGCGCAAACGGCACACAGACA
GAGTTACGTTTTAAACAAGACGGAATTTGGACACCGGATGCATACAAAGCAAAAGCAGATAAAGCTCGCA
AGCGTAAAGGTAAAAAAAATCAAGGTGATCTCATTGTATTGGATAAGTAATCATGCGTAATTTAACAAAA
AAAATTCAAGAAAAAACAGGCGCAATGCTAGCAGATGTGCGACAAGTGTTCCGCGGCGTACTTAATCTTG
TGAAAAGTGGTGATAACATTCAGAAAGCGCAGGTGTCAGGACTTGCGGGCGAAACGTTACAAGATGTGGA
GCTGATGCAACAATTCGGTTTTACGTCTGTGCCACCTGCCGGCACACAAGTAGTTGTCGTGCCTGTGGGC
GGTAAAACCACGCATAGCATTGTGATTGCAACAGAGAACGGTGCATTTCGTGTTAAAAATCTGAAAAATG
GTGAGGTGGCAATTTACGACCAAAGCGGCAGCACAATTATTTTAAGACAAGGTCGCTTGGTTGAAGTGGA
TTGTGACACGTTTAAATTGAATTGCAAGACATATCAAGTCAACGCAAGCAGGTCAGCTGATTTTACTACG
CCCAAGCTTGAGACGTCTGCTGTTCTCACAGCCCAAGGGAAAATTAATGGTAATGGCGGTATGGCGGTCC
AAGGTGGAAGTGGTGCGTCATTTAGCGGAGATGTTGAGCAATCTGGCGGTGACTTTACAACGAGCGGTGA
TGTTGTCGCAAATGGTAAATCACTTGTAAGTCACACTCATCCGGGTGACAGTGGTGGCAATACCGGTGCA
CCGAATTAATAATATTTAAATAACGCAAGCGGTGTTGAAGTCCCTCACCGCTTTTTTTTTACTTTTTTTT
CATATGCTAGCAACATGGACAGAGAAATCAGCCCGCTTACAGGCGACTACACAAGTAAGCAAATCAGTAC
ACTGCAAAATGCCGTGTATATCAGACTAACAACACCACTAGGCGCGTATTGGGCAGATGGGCGTGTAGGT
TCTCTGCTCCACCTAATTCAAAGAGAGAAAGATGTAGAGCGCGTGGGCTTGCTTGCACAGCAATACGCTG
AAGAAGCGTTAAAACCGTTACTCGATGACGGACGTGCAAGTGAAGTTACAGTCAGTTACAAGCAACCCAA
AAACGGCATTCTACTTCTTTTGATTTCAGTTAAAGATAATCGGGGTAATGCTTTTGAATTTAAACACCCC
GTAAAACTCATTTAAAAGGTGTTTAAAGTATGCTTTTAGTCCCGACGCTTGAAGACATCCGCAACGCTAT
TTTACGCGATTATCAATCGTTAGAACCCAATGCTGATATAAGCGAAGACAGCGATAATTTCGCACGCGCA
AGTGCATTAAGTGCAGTTGCTGAAGGGTTATATGCGCATCAGAAATGGATTATTAAACAATTTTTCCCAG
ACACCGCAGATACTGCTTTTTTAGAAAAGCACGCAAGCTTACGTGGCATTCGCAGACGTAATGCAACTTA
TGCAAGCGGGCGCAGTGCAGTGATTGCGGGAAACGAGCATTCACAAATTAGAATCGGTCTTCTAATTAAA
ACCGAAGACAATCGCTTTTATGAAACGACAGAAAGTGCGGTGATTGATTCAAGCGGGACAGTCACTGTTA
CTGTACGTTCGCTTGAAACAGGGTCTAGTCAAAATATCACGCAAGCTACAAAAGCAAGCTTTATGTCTGC
GCCAGTTGGCGTGCAAACTGATGTCACACTTTCAAATGTGGTTGGCGGGACAGATGCAGAAAGTGATACG
TCATTATTGGAGCGATTATTAGAACTTATTAGACGACCACCAGCAGGGGGAAATCGTTATGACTACCGTA
ACTGGGCGTTATCCGTTGACGGTGTGGACGCGGTTTATGTTTATCCGCTACGACGTGGGCTTGGCACAGT
AGATATCGCTATTACATCGAATAACGACTTGCCAAGCAGTGAAACAATTGAACGCTGCCAAGCGTTTATT
GATGATGTGCGACCTGTGACTGCGAAAGAATCAAAAGTTGTTAAGCCGGATGTGACAAAAGTGAACTTCG
ATATTCAAGTGAAAATTTCTGGCATTACGTTAGCCGAGATTAAAGTCGCTATTCAAAAAGCTCTCTCAGA
CTACTTCAATACGCTTATTCCCGGTGACGATCTTATTGTGTCGCAATGCGAAGCTGTTGTGAATAACTTA
ATTGGTGTTGTTGATAGACGTTTTACAACACCAACGGCAAATAAAAAAGCGGATGTGGTGAGCAAAATTG
AGTGGTTTAGACTTGGCACGGTGACCGTCACGGAGATGAGTTGATGATGTCACATAAACACGCACTTAGC
ACACTCTACCCACCCATTTCGTATAACGTAAACGGCAAGCAATTTCTTATTCAATGTGAAGTGGACGGTA
ACGTATTTGATAGAGTACAACAAAGTGCAGTTGATATGTTAAATGCGATTGAACCTGCCACATCAGGGCA
AATGCTGGCAGACTGGGAGCGTGTGTGCGGTATCAAAACCGATTTGTTAAAGAATTATCAAGAGCGCGTT
AAGCGCGTCATTATTCAATTAAACGCTATCGGCGGGCTTTCAATTCCGTATTTTAAAAAACTTGCTGAAA
GTATCGGTTATCAAATTGAGATTAAAGAGTTCTCGCCACTTCAGAACGACTTACCGAACCTCGGTGATGT
GAATATATTTCAAAGCGAACCGAGAGAAAGTCTAATCTTTATGTGGCGTGTGACGGTCATTAACGGCGAC
GATAATATCATTTATTTTCGAGCAGGTTCTTCAGTCGCGGGCGACCATTTAGTGACATTTGGAGACCCCA
TCATTGAAGAGTTTTTTAGAGATTTAAAACCCGCTCACACTTACTGCTATTTTGCATATCAAGAGAGATA
AAACATGAGAGATTTGTTACAGAAAATTCAATCAAATGATGGGCAATTTCACAATGGAAACCCCGCCACA
GGCGAACAGGGCACGCGAGTCACTGACACGTGGCTCAATGATGTGCAAGAACATATTCGCGATTTCGGCG
AAGAATTAAAATACTTACTACAACAAGCCGAGCTTGAGCCAAATCCAGCTAAAAAAACACAAATTTATGA
TGCTATTGAACAAATTATTGAGAATAAGCGCAGAGCGGCAAGTTTAACACAAAGTGGAGAAGTTGAGCTT
GATTCTAGCACGGATTCAACTGCTGAAGATAAAGCGGCTACACCGAAAGCAGTGAATGCAGTTAAAGCGT
TAGTGATTGCTGTGAGAAATGCGTTAAATAATTATATTCCAAACAGCAAGAAATCAGATGATGATAACAG
CTCAAGTTCAGACACTATTGCGACGAGTTATGCTGTTAAAAAGGTACGTGATATTGTAGAAAATCGATTT
TGTCTAAAGAAAAATTTGAACGTACAAAACCGCACGTAAACGTGGGTACAATCGGCCACGTTGACCATGG
TAAAACAACTTTAACCGCAGCAATCACAACCGTATTAGCAAAACACTACGGTGGTGCAGCTCGTGCATTC
GACCAAATCGATAACGCGCCAGAAGAAAAAGCGCGTGGTATCACCATCAACACATCACACGTTGAATACG
ATACACCAACTCGTCACTACGCACACGTTGACTGTCCAGGACACGCGGACTATGTGAAAAACATGATTAC
CGGTGCAGCTCAAATGGACGGTGCTATCTTAGTTGTTGCGGCAACTGACGGTCCTATGCCACAAACACGT
GAGCACATCCTTTTAGGTCGCCAAGTAGGCGTTCCTTACATCATCGTATTCTTAAACAAATGCGACATGG
TGGATGATGAAGAATTATTAGAATTAGTTGAAATGGAAGTGCGTGAACTTCTTTCTCAATATGATTTCCC
AGGTGATGATACACCAATCGTACGTGGTTCAGCGTTACAAGCGTTAAACGGTGTAGCTGAGTGGGAAGAG
AAAATTCTTGAGTTAGCCAACCACTTAGATACTTACATTCCAGAGCCACAACGTGCAATCGACCAACCGT
TCCTTCTTCCGATTGAAGACGTGTTCTCAATTTCTGGTCGTGGTACAGTAGTAACAGGTCGTGTTGAGCG
TGGTATCATCCGTACAGGTGAAGAGGTTGAAATTGTTGGTATTAAAGCGACAACGAAGACCACAGTAACA
GGTGTTGAGATGTTCCGTAAATTATTAGACGAAGGTCGTGCGGGTGAGAACGTTGGTGCTTTATTACGTG
GTACTAAGCGTGAAGAAATCGAACGTGGTCAAGTGTTAGCGAAACCGGGTTCAATCACGCCACACACTGA
TTTTGAATCAGAAGTTTACGTGTTATCAAAAGAAGAAGGTGGTCGTCATACACCATTCTTCAAAGGTTAC
CGTCCACAGTTCTACTTCCGTACAACGGACGTAACAGGTACAATCGAATTACCGGAAGGTGTTGAGATGG
TGATGCCTGGTGATAACATCAAGATGACTGTAAGTTTGATTCACCCAATCGCGATGGACCAAGGTTTACG
CTTTGCGATTCGTGAAGGTGGTCGTACAGTAGGTGCGGGTGTTGTAGCGAAAATTATCAAATAATTTGGC
TTAACATGCGTGGAAACAAAATTATATTCTAGTTGATGAGTACTTCTTTTTTTGTTGCACTTGGATTGTA
AATTCAGCGAAAAGTAGGCGATTTCGAAGTGCCAAATTTTCGGTTAAGCACAAAGTATAATACGAGCCAA
AAGCCTTGAATTTACTACTGTTTCGCCTATTTTTTATATACATTGTTAGCGGGTCGTTGTTTTTGTTTAT
CAGTCATTTATGTGTTTTTCTATTCCATCAATTATTGATTTCCAATCATCAACGTGTAATTCGTGTCCTG
TACCTTCAAGGGTGATTAGATTTGAACCTTTTATTTTTTCTAGTAAAAAACCTGCATTCTTATAATGCCA
AATTTTGTCGTCTGTTCCGTGGATAATTAAGGTGGGTTGTTTGATTTCGTTTAATCTGTTCCAATATTCT
TCACCACCACCTTGCAATGCAGCGTGATTGAACATACTTATATAATTGTTGGCTCTATTGAACTCAGCTC
TTATCAGTTTTTCACTTCTTTGTTTGTCAAATTGTTTCTTGCCACTCATTAATTCTGCACCCTGAATTAA
ATAGTTTACCACACTGTCTTCATTTGTCCAATTGACTGTACCTGCTTTACTATGGAAATCTAAAATACTC
GTGTCCATTTCAGGTATAGTTGGGTCTGAGTCTCCCCAAGGGCCTGATGACATAAGAGTTAAGGAGTTAA
CTCTGTCGGCAAACTTTATTGATGCTATTTGAGAAATTAGTCCGCCCAAAGAAATCCCCACAAAATGTGC
TTTGTCAATCTTGTAGCCATCCAATATTGAAATAGCGTCATTAGTTAAGTCAACAATATCGTATGGAGTA
GAACCTGGTTCATAATTAGTGGATTTTCCTACATCTCTGTTGTCGTAACGAATAACAAAAAATCCTTTTT
CAGATAATTGTTGGCAAAATTCAGTGTCCCAATACAGCATTGATACGGTTGCACCTGCTACCAAAAGGAT
TGCTGGATTTTTCTTATTTCCAAAACTTTCCGTACAGAGTTCAATGCCGTTTGTTTTAATTATTTTCTCT
TTCATTTCTGTTTTCCTTTGTTTGCAACTGATTATTATCAGTCCTAAAATTAATATCCAAAGTAGTTTTT
TTTTCATGCTGAATTTGTTAGTTGAGCTGTAAAGTATGAAATACTTGCTTTGCTGCATCTTCTACTAATT
TATTGTTGAATTTGGCTTCTTCGGTAAATTGCGTACTCATGATTGCCATCACAATCGGTTTGCTAATCGA
ATGCCATTCGTTTTTTAAGTATGGATGCAGTGCAAAAAGCAAAATCAGGGCATCCAGGCGCACCGATGGG
GATGGCAGATATTGCAGAAGTCTTATGGCGTGACTTTTTAAAACATAACCCAAGCAATCCACACTGGGCC
GATCGCGACCGTTTCATTTTATCCAATGGTCATGGTTCAATGCTGATTTACAGTTTATTACATTTAAGTG
GTTATGACCTTTCTATTGAAGATTTAAAACAATTCCGTCAATTACATTCCAAAACACCGGGACACCCAGA
ATATGGTTATGCGCCGGGTGTTGAAACCACAACAGGACCATTAGGTCAAGGGATTACGAACGCAGTGGGT
TTTGCGATTGCGGAGAAAACCCTTGCCCATCAATTTAACCGTCCAGGTCATGAAATTGTTGACCACCACA
CCTATGTGTTCTTAGGCGATGGTTGTTTAATGGAAGGGATTTCTCATGAAGCTTGTTCTTTAGCGGGTAC
TCTAGGGTTAGGTAAACTAATTGCCTTCTATGACGACAACAATATCTCAATTGATGGTCATGTGGACGGT
TGGTTCACTGATGATACGCAAAAACGGTTTGAGGCCTATGGTTGGCATGTGATTCCTGCGGTAGATGGTC
ATAATCCAGAACAAATTCTTGAGGCGGTGAAACAAGCCCAAGCGGAGACAACCAAACCAACGCTCATTAT
TTGTAAAACCATTATCGGTTATGGTTCACCGAATAAAGCCAACTCACACGATTGTCATGGTGCTCCATTA
GGTGATGATGAAATTGCGGCAGCACGTGAATTCTTAAAATGGGAGCATGCCCCGTTTGAAATTCCTGCGG
AGATTTATGCACAGTGGGATGCGAAAGAAAAAGGTCAAGTTGCTGAAAAAGCGTGGGAAGAAAAATTGGC
AGCTTATGCCAAAGCTTACCCAGAATTAGCGGCGGAATTTACCCGTCGTGTGAATGCGGAGCTACCGGCA
AACTGGGCGGCAGAATCACAAGCCTTTATTGAACATTTACAAGCGAATCCGGCGAGCATTGCCAGCCGTA
AAGCGTCACAAAATGCAATTGAAGCCTATGCTAAATTATTACCGGAGTTTTTAGGTGGGTCAGCGGATTT
AGCCAGCTCAAACTTAACCCTCTGGTCAGGTTCCAAACCAATCCGTGCAGTAGAAAATGCCGATGGTAAC
TACATCAACTACGGTGTGCGTGAGTTTGGTATGTCGGCGATTATGAATGGTATTGCGTTACATGGTGGTT
TCATTCCTTATGGTGCCACTTTCTTGATGTTTATGGAATATGCACACAATGCGGTGCGTATGGCGGCATT
AATGAAACAACGTTCATTATTTGTTTACACCCACGACTCTATTGGGCTTGGTGAAGACGGTCCAACTCAC
CAACCGGTTGAACAAACGTCTGCTTTACGTTTAATTCCAAATTTGGAAACATGGCGTCCATGTGACCAAG
TGGAATCGGCGGTGGCGTGGAAAGCGGCGGTGGAACGTAAAGAGGGACCTAGTGCGTTAATTTTTACTCG
TCAAAATCTTGCGCAAATGGACCGCACTGCTGAGCAGTTAGCCAATGTGGCACGTGGTGGTTATGTATTA
CGTCATTGCTGTGAAAACCAAAACTGTCCAGATTTAATTTTGATTGCGACGGGTTCTGAGGTGGAATTGG
CGATGAAAGCAGCGGATGTTTTAGATGCAGAAGGGGTAAAAGTGCGTGTTGTCTCTATGCCGAGCACCAA
TGTGTTTGATAAACAAGATGCGGCTTACCGTGAAAGCGTGTTACCAAGCCACGTAACAAAACGTGTTGCG
ATTGAAGCGGGTATTGCGGACTTCTGGTACAAATATGTGGGCTTTGAGGGACGTGTTGTGGGGATGAACA
GTTTTGGTGAATCCGCACCAGCTGACCAATTGTTCAAACTCTTTGGTTTTATTTTGGGTATCCGGATTTA
GCGGTTGATCTGCGCTAGACGTAATTTTGTAAATAAACCGGATTTTAGGGTTGACGGAAAAGGCCAGATG
CCCTAATATTAGATTCAAGAGCTGAGAACAACGGCTCGGGCATAAGCCCAACGGGCGCACCGCCGAACTT
GGTGCAGGATAGAAGCCATGTCATACGATGCAAATGATGCGCTGAATGAAATCGAAGAGGCGCTTAGCGA
GCTTGAAAGGGTTGCTGAAGACCTAATCAACAACAACCCGAATAAAGAATCAGAATTACGCGGCCAAGGG
GTTCACCAAGCGACAAAGCACCTCCGTTTTCGTATTCGCAACATCCGCCGCGGCGAAGCAATTTGACTAA
CATGCCGCCCTAGGGGCGGCTTTCAGCGAGGTCAGCATGAAAATCAAACTCTATTTTCCGGACGAGTCTA
TCGCCACGATAAAGCGAATGGGGCTTCGCCAAATGTCTCCCGAGACTCTCAGGTGGACTGCCGATCATCC
GTCAAGCAGCTATGGTATGGGCGCTTTGCTCAGAGGCAAGTCTGGTGAAATCCTTGATGGGAAGTCTTTT
GCTGCAATGGTGCATGCCTTTGGCGCGTGGATTGAAACAGACAGTGAAGATACCAGTCGTCGAGTTCATA
ACGCGCTAGTCACTGCTGCCACTGGCACCGAGGAATCGGTTAAGGTGGCAAAGGAGTAATGTCGAATATC
CTCAACTGGCCTGATTACAAAGTGCTCCAGGTATCCGAACTGGAGCACGATTACCAGGTACACGCCGAAG
TTTCCGAACCGCCTACGCAGTGCCCCCACTGCAATCATCCTGAAATCGTCGGCTTTGGTCGCCGTGATGA
GGTGATCATGGATACACCCGTCCACGGAAGGCGTACCGGCATCATGCTTAACCGCCGTCGCTATCGCTGC
CAGTCTTGCCGAAAGACGTTTCTGGAGCCTGTACCGCACAAAGACGAAAAGCGGCAGATGACCAACCGCC
TGATCCAGTACATCGAGCGCGAGAGCCTGCGCCGCACGTTCTCCAGTGTTGCCGAGGATGTGGGCGTCGA
TGAAAAGACCGTCCGTAACATTTTCAACGACTATTGTGAACGCCTCGAAAAGACGCTCAATTTTGAAATG
CCGCAGTGGTTGGGTATCGACGAAATCCACATCATCAAACCCCGCTGCGTGATCACCAACATTCAGCAGC
AGACCATTGTGGACATGCTGGATAACCGCAATAAAACCACCGTCACCCGCTACCTGAGCAAACGCACTGA
CCGCGACCTGGTGCGCTACGTGGCAATGGATATGTGGAGGCCGTACCGGCAAGCAGTAGAAACCATGATT
CCTGACGCCACGGTGATCATCGACAAGTTCCACGTTGTCAGGATGGCGAACGAATCACTGGAACGCGCCA
GAAAAGCCATCAGAAGCGCCCTGACGCCACAGCAGCGCCGTGGGTTGATGCGAGATAGGTTTGTCCTACT
GAAACGCCGTCACGAGCTGACAGATGCCGAATACATGCGTTTTTCAGGCTGGACATTGAATTACCCTGAG
ATTGGCCAAGCCTACGAACTGAAAGAAGCCTTTTTCGAGATTTGGGACTGTCAGACCCGGCACCAGGCAC
AGGAGGCATATTACTCTTGGCTGCGACAGATTACGCCGGAAATGAAAGCCCACTATGACCCGCTTATCAA
AGCGATGGGCAACTGGCACGATGACATTTTCGCTTACTTCGACCACCCCATTACCAACGCCTACACCGAG
TCACTGAACAACCTGATTCGTGTTGTTAATCGTGTTGGCCGTGGCTACAGCTTTGAAGCGCTGCGAGCCA
AGATCCTGTTTACTGAGGGCTTCCAGAAGATCAAGAAGCCACGCTATCAGCGTCAACGGATACCCGAGGG
CGCTATGGGCAGGATGCCGTTCTATGGCGTTGCCGAAGCGGGGCCATCCACTAACTACGGCGCTGACATA
TCAACACTGGTGCGGGAGATTGAGGCGGGGCGTTTATAG
