# Supplementary material for: Comparative analysis reveals the Genomic Islands in Pasteurella multocida population genetics: on Symbiosis and adaptability
Source: BMC Genomics. 2019 Jan 18;20:63. doi: 10.1186/s12864-018-5366-6 (PMC6339346; doi:10.1186/s12864-018-5366-6)
Supplement: Supplementary file 9 — File S2. Detailed information on predicted phage of each strain (ZIP 5010 kb). [file 12864_2018_5366_MOESM9_ESM.zip › File. S2. Detailed information on predicted phage of each strain/2969PM/detail.txt]

gi|00000000|ref||  [asmbl_id: NC_000000].2409600, gc%: 40.19%

CDS_POSITION                       BLAST_HIT                                                                            EVALUE              prophage_PRO_SEQ
---------------------------------------------------------------------------------------------------------------------------------------------------------------------------------------

#### region 1 ####
complement(230397..231107)         PHAGE_Haemop_SuMu_NC_019455: transcription regulator; -; phage(gi418489036)          7.83e-66            MSKPNIYDKDFSERMSLIAKTLFKDNYSEFARAVGVVQPSLVRWVKGEADTSRTNLIKIAEVTNVSVEWLLTGKGEMFKSAENTIKKNATSVSEPSNVVMIPSYSSIQVSAGFGSFNDGVTKPDDYIPYPTSLLQKLGVKPQFAAVFWANGTSMRPTIDDKDQMLVDLARKEIKGNNIYLVQSESSVWVKRVKMNWNSIELISDNQEEYKPIILSKDEAEKLQVIGLVTHIGKNMI
231086..231098                     attL                                                                                 N/A                 CGTAAATGTTTGG
231283..231549                     PHAGE_Haemop_SuMu_NC_019455: Mu-like prophage FluMu DNA-binding protein Ner; -; phage(gi418489037)     6.58e-28            MGVLNETKKAATDWHRADIIAALKKNGWSLRSLAEECELSYSTLKSALDKSYPKCERIIANAIGVPPEVIWAERFAQRNFRPKLIDKF
231594..233579                     PHAGE_Vibrio_12B12_NC_021070: transposase; -; phage(gi481019193)                     0.0                 MSNLKIKTHYSAMEIASFKLNSAPHAHKNVQEKAKRECWIARKRESRGGGLEYAFESLPQEIQAEILLKHSESKGSEPTRGVAHKNYLPEVIWAPFDKASEKQRAEAQQKLTLLHKIDDLTRNNIKLMDALEMVATEFNVAKGSLKRWYYKVKTFERSDWLPLLLDKHGTNRKSAEAEFTPEAWESFKADYFRNERPQFGSCYERLKRAAREQGWTIPSASSVKRKIEREIPKVQQVFLRDGEHALSQYYPTMQRSVADLEALEWINGDGYQHNVFVQWHNGDIVRPKTWIWQDIRTRKILAYRVDLSENSDTIRLSLMDLIWKYGIPKKCTIDNTRAAANKWMTGGVKNRYRFKVKEDDVKGIIPLLGIELFWTSIQFGKGHGQAKPVERAFSHGGLGELVDKHPKLAGFYAGENIYNKPDNYNGGKAGVDYDTFILALEDGIRTFNEREGRETEICQGVYSFSQVFERDYAKARVRKASQEQMRFLMLMSEATTLKKDGTFELDVGGKVHNRRNRYLCTDLIGSHHKKVIVKFDPQDLHSKVWVYSTEMIYLGEAECTERVAFGDKAAGREHDKARKKWVKAQKQAAKAQQTMNAQEVARFLPEPTFEEEIQQPKIIELFHTQGNAVKKAEVVLDDEENSFEQGWRKGLEMIKQEKGIK
233590..234507                     PHAGE_Haemop_SuMu_NC_019455: phage transposase; -; phage(gi418489040)                7.83e-31            MSLINQINAIKASGNISQRDIAQQIGISAGALSAYLKGNYAGNIDNIESALTNWLATQEKKEKVFVEAPHFIEIPTAKKVFGALDMARILPTMVTVYGASGVGKTKACQEYKKHNQNVWMITASPARATLSSILYELALELGINDAPRRKDRLSRLITKKIKGTQGLVIIDESDHLPYDALEEIRIIQEEAEVGFALIGNDKVYTRIQGGVNQAHEYARLWSRIGNNCGLKASTKGDIKAIAQAWELDVTDNDLMTVLYDIGGKAGGLRALTQYLRLAGMTAKGQGKVITLDLILTAQAQMKGAN
234510..234806                     PHAGE_Haemop_SuMu_NC_019455: hypothetical protein; -; phage(gi418489042)             3.41e-09            MMNGQQQTTLNHNNEVMSKYLKQVQKAINKLDEIGLSVINVHFEKIRPTLRVQPCFNTERLESENKAFVFITGSDGKRYQEAQMTVEGIRVIWRKYLN
234820..235047                     hypothetical protein; -                                                              N/A                 MKKSIVIFSQLALVGCGEIQKVSRDKTYIGIVGQISEVCINGVTYLVMSKGGITPKINEEFYPYTCTTKTNDIPQ
235062..235583                     PHAGE_Haemop_SuMu_NC_019455: host-nuclease inhibitor protein; -; phage(gi418489043)     1.05e-62            MAKKATRMKSATQTAIYQSRDEVQIAIKEIGDKQRELQRLATEMNDELAAISERYAPLLDSVKEELKPMQKGVQMWCEVHRNELTDNGKCKTGSFVTGEVQWRIKPPSVSVRNAEAVIELLESFGLYQFIRTKSEVNKEAVLADPQAVSAIEGINIKSGEEEFIIKPFEQEVK
235669..235857                     PHAGE_Haemop_SuMu_NC_019455: hypothetical protein; -; phage(gi418489044)             3.22e-06            MVIPKFNRFIHWSNIAANAERSKDYEQASKAWEVASLNASQLNKEWCKNRKAFCDRVAVKPF
235868..236035                     hypothetical protein; -                                                              N/A                 MNKQSIAQQIVDIQTMLEVAKDNVIEEHNEDARVILQRVVREIKQIHWRMKPVNQ
236065..236979                     hypothetical protein; -                                                              N/A                 MNYSDYIKMTQCGVYSITFPTENIVETLENAVLAERNQEKFEIVKNLITGKKVITFDDGGLFFSIRAEFKHLTKEQIAFKAFEFKNVTSEKDAVHLAKVELFKVLPPSSEIYNVFYNPNTQILVINSNSKRSKIALMQLVEVFGLVGVKSIIVSEEKLGINTKFNRLLNDNVPLFNSIGFDYEATLRRETEDDKTHRTCRHLDTEEGKYNALDALNNGFIVQSLSMRYEDENGFIVRFKLDEYLRIRAMKFRDFAETARMLRSASPAKYGILTEYLNCQYHVLNRIIKNTLLEFTKDTQLQQFA
237049..237549                     PHAGE_Burkho_BcepMu_NC_005882: gp02; -; phage(gi48696912)                            3.91e-15            MRYTREKLIQLIHIAKHKLAIDDITYKQMLSQLTGEESCSKLKVAQLTLVYTEMEKKGFKPTSKGKKSNNFYSPSTENATVRHDIAHKIRAVWIDMYKSGFIRDGSESALNQFVRNTANAVMKEKCSTLIFLNAGSLDYETGAIVLERLKQWRKREVNKLRKGTSE
237546..238088                     PHAGE_Mannhe_vB_MhM_3927AP2_NC_028766: hypothetical protein; -; phage(gi971741514)     8.53e-53            MKLCRCPVCHSDINLDQLLEDDAGRELLTILTQLKYGIARPLVSYIALFRPAKSALNNARAVKLINDVLSLFPQSHLLAHALSETVNAVQNKRREYKNTAPLVNHNYLKQVYETNKPHFSGVGERSTGEEQENKTTFQQIDKEKEDAILYIDRIYRLGQTVEKLEGYDIWLEWKKQRGEL
238088..238450                     PHAGE_Burkho_BcepMu_NC_005882: gp01; -; phage(gi48696911)                            4.42e-34            MDKDIVEVFEDKAPEILLELAKYIELTLVKKIEIEAENARQIGIEIAQTISKNWGGSVVYIPRNLIFILNERDRKIFNEFNGTNHRDLAKKYGVSMQWVYTIVKRINKEEIAKRQFNMFE
238569..238991                     hypothetical protein; -                                                              N/A                 MKRLGLILLLSGVLIAGCSEEKGKPTYQEMEAIKLAFFKITPPNTDLAAQCDSKKIGERYYAACNFMGVGKRTNLNIFLYNNEKDSAKRFYALNGPAMTTYDNHFKNETVLGSYKDTFGLPMEQDINLSTVNEQFNHLMK
239116..239652                     PHAGE_Haemop_SuMu_NC_019455: putative N-acetylmuramoyl-L-alanine amidase; -; phage(gi418489052)     1.73e-91            MAINHIVIHCSATTNGKPLRTSSQSAAERIDQWHQKRGFKRNLAHIKRFNTHLKHVGYHFIIDIDGTVETGREVGETGAHVKGHNQNSIGICLVGGITGMGKNHGEYTREQWNALHKLLRELESRFPSAVICGHRDLSPDLNGDGTITPNEWLKDCPCFDVWEWLDSEQVINDEHLFE
239663..239890                     PHAGE_Haemop_SuMu_NC_019455: hypothetical protein; -; phage(gi418489053)             3.77e-29            MGLKELITNDNGRLSTTGTIQFGGAVLMAMILAICVYLDRSYVPELFMTFAIFCGGGVATKGFANAMERRQGGRE
239887..240147                     hypothetical protein; -                                                              N/A                 MNLQVIVVCTIFFILLCGYVVFRLKQAQRRVEKLIEENAQLQTEKAVAETQVKHHQVRKQHEENTLGNSRDDIIKRLHAQGDLRDE
240137..240268                     PHAGE_Haemop_SuMu_NC_019455: hypothetical protein; -; phage(gi418489055)             4.79e-07            MTNNSCAGFSIIKASKQDSTETLRQILVHNRTYREICTQEQHK
240265..240594                     PHAGE_Entero_SfMu_NC_027382: hypothetical protein; -; phage(gi849255255)             1.17e-08            MNDILDFIQKHWAIVMAIGGSVWTYFWLTMDSKYARKSDVSDLRKAIAENEKNLSEIKGELRHLPTTADVADLRLSISEMKGETKALNATVRSLIHQVELLVEKEVTKE
240591..240893                     PHAGE_Escher_D108_NC_013594: hypothetical protein; -; phage(gi281199669)             8.88e-35            MSNDIFTKDQRLVILRSLVEAGYDANESILDDCLALYGHNISRDLVRNHLNWLEEQGLVQIERLQSGFMVATITQRGLDVASGASVVEGVKRPNPRLKLN
240916..241488                     PHAGE_Vibrio_12B12_NC_021070: hypothetical protein; -; phage(gi481019171)            6.33e-47            MSDKTTRGRASKVDLLPPNIKTQLAMMLRDKQYSQAQILEEINDLIRDCGLDESHLLSRTGLNRYANRMEKMASKIRNAREVAEIWTKQFGEAPQSDIGKLLMEIVKNLAFETSIGMSESEHAADPKSLALLASAVQRLEQAESLSFKREQAIRQETIKRAAEAVEEAGKQQGVSLEDVQQMVKAVYGIE
241475..242782                     PHAGE_Burkho_BcepMu_NC_005882: gp28; -; phage(gi48696938)                            3.33e-23            MASNNTILYDYQKRWLNDKNRFKVAMFARQTGKTFTTTLEIVLDCLAAEAKGEKARWVILSRGERQAKEAMNEGVKLHLEAMGIACEVLEVPFSPTINALEVILPNGSKITALPANPDTARGFSANVFLDEFAFHQDSREIWKALFPVISAGWKLRVVSTPNGKGNKFYELMTDLNNTEWSRHTVDIYQAVADGLPRNIEQLRKGLNDEDAWAQEFELKWLDEASSWLSYDLIDGVEHANAGLPELYTGNPCFVGMDIAVRGDLTVIWVIELVGDVYWTREVITLKRVALREQLAELDRVFNQYHVITCYLDQTGMGEKMVEDAQYSHGKRRVQGVLFNVATKLNMATIGKNAFEDRQIRIPQGDTDLREDLHKLKKVTGSNGVPRFIAESDSKGHADRTWACFLALTAAKEGVTTPTKAQSRKPRTSLKMTQGY
242784..244199                     PHAGE_Burkho_BcepMu_NC_005882: gp29; -; phage(gi48696939)                            1.37e-144           MAKKFDLVKEIAVRSHAIDYFSMGQYLPNPDPVLKKMGRDISAYREVLSDSHVAGCVRRRKAAIKGLEWRITPTGNDKTDEILNTLFERLPLPQIITEMLDAALFGYQVLEVMWENQNGLWLPMEVIGKPQEWFVFDEQNQLMLRDKENRNGKLVPEKKFLLTTQEANYTNPYGRPDLALCFWAATFKRGGFKFWLEFTEKYGSPWLVGKHPRQAQTHEIEDLLDSLEQMIGTAVAAIPDDSSISMLESASKGGSSQVFDEFLKYCKSEIAIALLGQNQTTEQESNRASATAGLEVTKEIRNEDITLVESGFNQLLSWICELNFNVDTLPKFELYEQESIDKVQVERDQILSQMGVKFTAQYLHRTYGFEDGDIELINNNTEKTAEFNEPTLPPNIADGIVEQLEVEGELYVEEWMQNIKDRLSQAESLEDFRNQLDSLIPELNFAEYGELMAWASTTAFLAGRQSVVEEK
244200..245471                     PHAGE_Pseudo_vB_PaeS_PM105_NC_028667: putative head morphogenesis protein; -; phage(gi966198712)     1.40e-48            MSKFTFQEQSRYFEKKLNLKTNSYLDIVGEEHDYFFVVAGANRNEVINAFREAVDQAIHHGETLESFRQRFDEIVEKTGWDYNGGRNWRTRIIYDTNVYSAYNRGRLQQHLDLADVMPYWEYQHNDNSHPRPEHVVLDGTIRPATDPFWKYYYPIKAYGCHCTVIAHDEHDLKAMGKQVSPPVEIEYEDKLVGVRSGSPRLVTLPKGYDVGFAPYNFDNLTSNRNVEIDSILFQKLTTAEPRFASLLIQDVMKNTATVALLNHSMKEMIETVSNEKIARGKMKYVGVIHDEVIGKLTAMDKAPQTAVIAVRDEDILHALRESKQAKGINLPVEFWQQLPEKLRHPKAILLDEQHKQPTLLFVYETEQGKVAVKMDYEIKLKDVLTNKKLPHKLNMIRTASAIKSDVEWRDFKKSYALLWGELD
245600..246064                     PHAGE_Burkho_BcepMu_NC_005882: gp31; -; phage(gi48696941)                            3.66e-15            MLKIDINDQQVGIKLQQIAIQLQHPRKLYGVLGETLKKTHKERFKQEVDPEGKKWQALSPVTLALKAKRRKSPKILRQDGYLSDKTAYNYDDKGLEFGSAAKYARLHQFGGQAGRGRKVTIPQRKWLGISQNDETLLLAKATSLLQRQISQIVG
246315..247418                     PHAGE_Burkho_BcepMu_NC_005882: gp32; -; phage(gi48696942)                            1.01e-98            MELIEIFKAGKRVDANGQIVEITTGDLQQAVEAYDPAFHESPVVIGHPKDNHPAYAWVKSLQLEGDILKAELSQVDPEFAEMVEKGRYKKVSASFYLANSQANPKQGSLYLRHVGFLGAVPPAVKGLRNPEFAEGEEGVVDFSDWTEATLWRRLRDWFIGKHGQDEADKVLPDYLVGSVQEEAVRNSLQPQKAESPIFNEPTQPQGEPEMSVEEKAELERLKVENQQLKDEKAQAEAQKAEAQLNQTKADNADFAESLVSAGKLAPVAKEKAIELLNCAAVQSAGGVVEFGEGENILTAIKAFLDAQPQIIQFGEVATKDNATTAEDNTVEYAEGTSAEAIDMDKRVRAYMKEHNVSYVTAFNAMHS
247437..248363                     PHAGE_Burkho_BcepMu_NC_005882: gp34; -; phage(gi48696944)                            1.38e-94            MSDLSKHRVVDPVLTELAQGYYNGNMISEVLFPIAETQKEGGKIPTFGRLAFRLQTTKRELRAASNRLTPEDIGSLTVVLEENDIEYPIDIREVNEAEGVYPLRQYATGVTQDVIVLNREKACADLALNEDNYDASNKITLSGTSQFTDKNSDPISVIKAGIRAIKRATGRKPNVCAISGDVWEVLSEHPKVLEKIKYVATAVLTPEDFAKLVKIDKVIIGEAVYEQSSELKDIWSKAIVLAYVAAASKEKKQNIYEPSYGYTVRRKNGLYVDTYTEVGGKVEIVRTTDINKPYIVGKAAGYLIKGCI
248429..248746                     hypothetical protein; -                                                              N/A                 MNKKMLYAVIGTMAILHNGKRYEKGDKIELTAEEAENLSLYIQLDQSELEKRKEERRLAEEKAEQERLAAEKAQKEAEEKAEKERLAAEKAQKKAEEKTKEKADK
248746..249180                     PHAGE_Burkho_BcepMu_NC_005882: gp36; -; phage(gi48696946)                            7.55e-27            MYIAAKDLTEVLSERSLIELSNDHSRATEYNPLVLDKACQYATETVDGYLRSRYLLPLKTVPTIVRNICLQLARFWLYSRRPEGKGFPENVKETYAQALKDLERIQNGKLHIGLAELNENGTNALPDVPKFKTRANKKMDLSGY
249192..249689                     PHAGE_Burkho_BcepMu_NC_005882: gp37; -; phage(gi48696947)                            4.17e-28            MSATQPILNSIQTHLLSQIDRFAIELFPDNPSEYFLRDESGAILIQYAGSKFERVNSTDIIQQRRTVTIALTVIARSQHNDDGALAILDQVRLAIVGFRPENCLACALISEEFAGEAGGLWQYQLLVQTETWQVEQTKIVDLPKLATVYSRKPSDPLNPILKSKS
249699..251084                     PHAGE_Burkho_BcepMu_NC_005882: major tail sheath protein; -; phage(gi48696949)       3.03e-122           MAFHHGTETKRVTGGSVAVETVDGAIIGIIGTAPIGPLNELTLCQTKKDFAKFGTILNQGFTLPDAFDVLARYAAGQVYVVNVLDVSKHKSEIQDESITLDETTLLAYTQKQGLLSLTLKSNSTPLTLNEDYWVDMQTGEIRLKMSKASLTATYTYADPSKVTEEDIKGGIESSTGKRKGFELLRDGFNLYGADAKILICPEFDKTASCASALGTLAEQLKAVAYVQLPKGTSLSKAIQGRGPQGTINAKDSSERVRHFFPYALGSSNQLESLAVHAAGLRMKVDVEKGYWHSTSNHQLLGVIGMELPLTARVDDIQSETNRLNAVGITTIFNSFGTGFRLWGNRSSNYPTVTHIINFETALRTGDLIDESIRMAELQYIDRPIDDALIDSLTETVDTYLRALPSIVGYSLGLDYDYDLVDAFSKGQVPIKYDYTPKLPAERITNTSVMTRKYLVNLVSQK
251095..251613                     PHAGE_Burkho_BcepMu_NC_005882: gp40; -; phage(gi48696950)                            2.26e-48            MSVAINQIVNANVYMDGNSLLGKAKEFKLPDIEFEQIEHKGLGLVGTIKLPAGIAALEGEVTWDSFYPEVRAKAYNPMKNIQLMARSNLQVFDARGLVAEEPMVTIMNVSFSKTTGGSLKNKESTEHADTFQVYSIKQTVGGKEIFFYDAFANILRVNGQDVLQKYRTNIGQ
251706..251975                     PHAGE_Burkho_BcepMu_NC_005882: gp41; -; phage(gi48696951)                            4.09e-10            MSHQIQIYRSIPLQFPIKDGEGKDITELKIRRAKVADIKQMSNFKGTDADKEIYMLSLLTGLVPEDFDAMDIADYAKVQAALADMQKGK
251996..252130                     FIG00697479: hypothetical protein; -                                                 N/A                 MVADVAWWFGWNVSEIEQMTLDELSTWLEQANRQIKAGYSKATL
complement(252146..252379)         hypothetical protein; -                                                              N/A                 MKTTASFDFLESLIVLSCLVGFGYTLYSFLTFAASQLDFMQIIFAVFIWVIAWQIIGAVLFFAYRLGSGRLFSKANK
252414..254762                     PHAGE_Escher_vB_EcoM_ECO1230_10_NC_027995: putative phage tail protein; -; phage(gi937533289)     1.66e-71            MSSNLAISLVIGASVGGAIAGIKNLRNSLKLFKDESQSVGSRMLGLGKNVALGTSSLISLGTAATTSMLAIAQPAIKFESAMADVKKVVNFDSPAQFKEMEQDILRLTRTIPMASEEIAAIVAAGGQAGIARENLLGYAEDAAKMGVAFDMAAGDAGTAMATMANVLGKPISEMAKFGDAINHLSDNANAKAADIVNVIARAGSDTRMLGLTENQAAALGSTFLSMGKAPEVAAQAIKGMSSAFAELKAGKHAKELQMLGLTPKSFAKAMNKDAQGAISDFIARVKKLPKDKQYPILAKMFGKQYADDIMLLAQNTAEYNRQLGLLEERDENGNLKYMGSMQREFENRSATTENNLQLLKNSFNEIGIAIGAKFLPPINLLVNKLKPVIYNILEWMHANPELVNQFVQIGGGLVATIGGFVALKTVLSLGLMAILPFWSGGKKLFSLFKFLTPVLMKLAYGFGYTLGLIAKGALFLGKLLSGVLVKGLMLVGKAMMFAGRAMLMNPLGLLITGIAVGAFLIYEYWEPISAFFSTLWADVTVIFDNVCQFVTNIWNDVQGIWSAVWDGVTSWFTDLWESIKGLFNGNFTELGNIILAFNPLSLFQTIFSSVLNYFGVELSAEFTNFGKNIIDGLVNGIGNAWNSAKETVSELGTSVKDWFAEKLGIHSPSRVFMGFGENTVQGLAIGVNKSLGLAEKASDEMSNAVGISPHSNYQSLQTTFAQQQSEQAQHGGMTIHFNPTINVNGLSNNQVLNDVKEGLNISLREFETMLARVLDQQKRRAY
254762..255694                     PHAGE_Burkho_BcepMu_NC_005882: gp45; -; phage(gi48696955)                            3.97e-26            MYLMLGTIALEPIDVTDFSEIQSARFAEHQVLKGKPRLQAMGESLAELNLSVRLHHKIGGVERRYQSLLSAKAKQDALALIWGRGKFKGNFVITDIHSTTLFTDKYGNVLCRELTISLKEYVGELKNNLLGAALNIGKGSLLSSILPPEFFAGMNAAKEALIKGIDLYNQGKRIVDEVQNTIAIMKQFSQDPAAALAYLPSVLGNLDGALGSFGELTGMRELFNGVRSVLPVVSEFSQEVAEIQSGLMAIQSDFQQGTNGSDLSEWFPSANRTMSEVAESFDFLAPRVAEMTAWIVLRNDDEVNHDTDRA
255675..255905                     PHAGE_Burkho_BcepMu_NC_005882: gp46; -; phage(gi48696956)                            1.19e-18            MTQTVLKHIVKQGERWDNLAYHYYGDALEYSRIIDANPHLSFYEVLPTGATVFIPVLQVKPTNNEDMPPWLRGDNE
255898..256962                     PHAGE_Burkho_BcepMu_NC_005882: tail protein; -; phage(gi48696957)                    2.74e-85            MSNIAQPDFSLFYEKTNITADIEPHLIELSYTDYLEGQSDELVVQFEDIRGKWIRAWFPTQGDKLRGAIGYKGEQLVDIGAFEIDEVEYQYRPSNITLRALSTGVSKNQRTLKPKAYEHTTLAQVIAVVAKRLKLKVVGEIKHIPIARITQYQERDLEFLARLGREYHHSFKVVNDQLVFTAKEKLGESESVLTIEEQDTISISLRDRISSTAKEVNISGYDANGKKVIKKSKKAKAKREDVAQAAKSSEDSLQIVTRGESQEQIDARGEAALAEQNDDQQSGTIKLWGNPKLVAGNTILLRNLGVFSGKYLIKSSRHTIYRNQGYTTTIDVRLLEFIADDLVTQSMEKHNANP
256949..257518                     PHAGE_Burkho_BcepMu_NC_005882: gp48; -; phage(gi48696958)                            6.10e-16            MQTHNFTATYQEGIISAVDSTKHKVKCKIPALDDLETAWLSYLTPNSGGNQFYCLPDEGELVAILLDARGEGGCVLGTIYNDQDPTPTQDNNIWMKKFKNGTVISHNRNTGDVVVSTSGQVKVTAATAIVNAESTINGNTTINGDVAVNGEFSATGAVSSSTSVDAPSVTSNGVSLDSHTHNNGPRPDK
257573..257938                     PHAGE_Burkho_BcepMu_NC_005882: gp49; -; phage(gi48696959)                            2.46e-17            MNTHTHLTTHWQLAPNDKTQSVIQGIDDIHLCIANILNTIRGTDILRPEFGSDHFRYIDQPEDIAVPHFVREITFALSLWEKRINVDEIKVSGNAPHFSFTIFWSLKEDIYHEIYSTEVKG
257938..259044                     PHAGE_Burkho_BcepMu_NC_005882: gp50; -; phage(gi48696960)                            9.14e-76            MKVDDVKIVSEDVKQILADTIADYEKRTGKTLQPAHIERSIIQSYAYRELLVRKGINEAFLNTFPQFARGLALDLCGEPMGCYRLQDKPARCILRFSISASHPSILIPKGTRVAVDEKLEFITLNDDVITSLITYVEIEAQANLSGAIGNGWEIGRVKTLKSPLMTSLEVKVSNIDVPSGGLVQESDDDYRKRILSAPEAFSTCGSVAAYDYHVRAVSQAIADVNVATPKGGLVRITVLTKEGIPDSRLLNDIKQYVSGEKRRPLCDTVEVKAPTQRDYQITATLKLLEGFREDIVKTKARDALQLYLSDKTKKLGLDVVPSALISALRVEGVYDVTLTSPQKIVVAENEWANCTAISVEVESERTNG
259037..259606                     PHAGE_Burkho_BcepMu_NC_005882: gp51; -; phage(gi48696961)                            1.55e-51            MARLRYPDIIARDVKYTTLAELGQRLPQFKLSPIMTTLVDLLDDRFIEVLAEKWSATGYDGLFLATTQESKKGLIKKSVELHRHKGTPWSVREVIRQLGFGEIEIDEGLKNRDYSANTFVNKIPSDERWAYYGIQLSKPVTNEQAIEIRKILRNFVPARCLLGVLDYKAAPVLYNNKARYNGQYNHGSV
259637..260050                     PHAGE_Burkho_BcepMu_NC_005882: gp52; -; phage(gi48696962)                            1.12e-11            MAGLKETEKWENEIYRIEENDPVHGGEDGITNKPLKQLANRTKYLKTEVEKRYIAKDASTTQKGLVQLDSSIDSDAEDKAATPKAVNAVKALVIAVRSTLNNYIPNSKKSDAYNSSSSDTIATSYAVKKVRDIVENRF
complement(260210..260323)         hypothetical protein; -                                                              N/A                 MLAIAKKIMENVDWRHLTTGSSGLTGQARSQLNRKLG
260352..261644                     hypothetical protein; -                                                              N/A                 MGTYIPHREGIIQTIVRNSLTQYQAYASPSQTILDRLEHFAECADWTKGVVRIRCHDCGHSYFRPFSCKVFHLCPSCDQKRTLLYAEYLAEDLLLDLPHRQFVFTIPKILRPYFKSDKRLFGEVSRLVFSLLSDFFSLAAGQELLCACVVSYQSFGEFARFHPHWHVLVLEGGFTKYDRFVYLPIGADEGMLKVWQAAIMALFLRKELIDQARVNMLRDWKHSGFSIESETRLFNKADREALGQYVVRGATCAEKIQYDPASDTIIWTASPKGFYKGKTETFKGFEFVDQLVAHLPPRRVQLLRRYGVYAGKVRKQWQERPNIYSLAPESWQKGHPRESKIVPAIPQEKPETVQVSDAWSKLRKQSWARLLQKVYEVDPFVCPKCQGTMSVVAIIEDPKELAKIINWAKQQEREQPVAVCARSPPELALV
261706..261951                     hypothetical protein; -                                                              N/A                 MASWGSYVFELCRINANQGLTAEIDWNYTSWSRRCRKILIGLVVRGAKTVVVRGKNRILTRNRKKPEMTVPIIYLFGGVHL
complement(261977..262114)         hypothetical protein; -                                                              N/A                 MQAMTFMAPPQPLQVSMSILKTRLSRCAHVIDARRCAGVAGSSEL
complement(265038..265244)         hypothetical protein; -                                                              N/A                 PPFDAAAAKTILSDTHDAELPIYRLAADDPDEENTLATAVFTLDANHVRWQIFDINRDDAKFHGEVRG
265249..265261                     attR                                                                                 N/A                 CGTAAATGTTTGG
complement(265587..266486)         PROPHAGE_Salmon_CT18: phage integrase; -; phage(gi16763128)                          7.20e-51            MSFEQLLHLFFLERNHRPATIRSYQNVIAQIVKFYPDKEPEQISKLDLLEWRKYCLNKMSPITWNSYIRHLKAIFNYAIDNELFEYPKNLFKGLMVRPDKPKKKLLTERQIHFLEISLENEEKLPHYLQPAYFTKALIYTLKYTAIRQSQLLQLKISDIDMTSKIINIRAETNKNHEHHEIPISDKLYPYLKRLILESRARSTSSDEQLFNINRFSLVTTSRNKKMTEGQLVHFFRHISEFIGFTVTSHRFRHTTATEVLKQSGDIYAVKQLLGHKDLTVTLTYIHNDPEMLRKHVNSL

#### region 2 ####
complement(1313077..1314003)       PHAGE_Haemop_SuMu_NC_019455: transcription regulator; -; phage(gi418489036)          2.34e-30            MKSLKLWYSAKELEGLDGLPAHATNITRKAKNEDWQYREAKGVKGGGYEYHITSLPAATQRQLRELQNIEASDSQEKEQNDLDVDNVIGFSERLRILIGNKSGRAFAKEVGISYSTLHNYLSGLSLPTLDNLISLAKYAGVSIEWLALGENSSISLKENTQISHSAINNENDGFVDIRDYREISVSAGFGALNDEIEPKYTKVEASWLISRGLKPKDCGMFKLDGDSMYPVLKHGEDMVVDMSKHNLREGRIFIINHNGLMWVKKVQINFDGVDLISENPTYKPIKLTSDEANSLIVIGQVVRGYRDF
1314213..1314434                   PHAGE_Mannhe_vB_MhM_3927AP2_NC_028766: transcriptional regulatory protein; -; phage(gi971741503)     4.82e-33            MTEKKRNNDMHRADIRAELIKKGISLAQLGVQNGLAKTTLRNAFDKRYPRGEQIIAEVLGKHPSEIWPSRYQD
1314447..1316387                   PHAGE_Mannhe_vB_MhM_3927AP2_NC_028766: transposase; -; phage(gi971741504)            0.0                 MKLWFSAKELAGIAGLSIHPSNINRLAKRENWVSQPKKGVKGGGLEYAFSSLPAEVQIELQKQFAVVEKPKLPVVKKQIDLENITTKQREIADARMALVAYVQNLEQVKSRDAAIKFICSAAKNNQLPDELMALVERANCKNGKNCGRVLSHRTLYGWILDYNKAKTPEERLKALVPSQRKADRVEDIAWLPNFLAIYRNTNGVSVAEAYVEFAHKWQMEFADQPLRLALLPSIDRVRRALSKLPRHIKEIGRKTGAEMRALQTYVKRDWSCLLANDVWVGDGHSMKMQVQHPDHGRPFIPELTMVMDAPSRFIVGWSVSLSENALAVADAIRHGVENHGIPAIYYSDNGGGEKNWMLDGDITGMLPRLGINHQTGIPGNPQGRGIIERVNKTIALRIARQFDTYHGTGADRDTVRKTSTAVISLDKAIRKGATELTEKQRWAKGKLPTWQQFIDAVQVEIDRYNNHHIHREIGTTPARKRRELLAKAEIIYITAVEARDLFRPSVLRVAQRGWINLFNNVYFSQKLLDVDGQQVQVSIDIHDPSSVIIRLKDGTYVCEAMLDGNKRDAFPMSLVEKARKDRAQGRLKRKQEQVDEINAELNPVITIEHNQGAELLHGLRMNGLKKKEEVEEIAVFPSDLKRMKRA
1316399..1316842                   PHAGE_Haemop_SuMu_NC_019455: putative transposase; -; phage(gi418489039)             5.52e-13            MKVNKITTCNGQFNLTKLRHKNVSKFGYQYHTPAELKADLNFKQQHCCTVQFANGECFVLSLYMQRVSQTTDRKSRLLVDTLAHLQTHPEFDINNHQYYLQSLKNHAGLALQRLAISLLIGETIEQSTQTGDLLSALSKRGVEIYLA
1316869..1317744                   PHAGE_Mannhe_vB_MhM_3927AP2_NC_028766: DNA transposition protein B; bacteriophage; phage DNA transposition B protein; -(gi971741505)     6.76e-112           MRQQLADYMTKNGMTQQQVANAIGKSVGTVSLYLRGAYNGKVEEVDQAVARLIGRHNDKVVERRFNSEFVSTHAAERCLDAIAIAHIEGEISVVVGAAGLGKTKALKQYVEMNPETIFIEVEPSCSPKVLLKTLCQQLGINDVGLNHDLFTRITNKLGEGRLIIVDEAELLSTKSLEYIRRIHDLTKCGVVLAGMPRLIVNLKGKYGELAQLYSRVGVCCDLGNALVVEDVALLAEKGLGTDEFNELLFKVSKGNARRLNKLMRGAVRLAELNKRVLDEALINRYAEMLIN
1317758..1317967                   hypothetical protein; -                                                              N/A                 MGELLQRVAYALRREGVQVLRIKDGRFPTMIILNPSERIIKKSVEVRVNNNGQRMTKYVANEQGVSLYW
1317976..1318164                   PHAGE_Mannhe_vB_MhM_3927AP2_NC_028766: hypothetical protein; -; phage(gi971741507)     3.66e-10            MARRQIYAVYRGEKNLGDGTAEELEKKLAISKKKIYALCSPYAHKRDKGQQLVVIKLGKEEV
1318167..1318784                   PHAGE_Mannhe_vB_MhM_3927AP2_NC_028766: hypothetical protein; -; phage(gi971741508)     1.86e-95            MSKVEMNGQVYWKNIKGNLVPDEMVKEIDKERDSLVRGFVEQALEKQKEVRVFKKQVFDDIDAFIQLSAEKYDVQLGGRKGNVTLLSYDGEYKLIIAVQDRLTFDERIQAAKQLIDECLHEWSADARPELRSIINDAFQVDKEGNLNTVRILSLRRVEIQDERWTKAMQAISDSIQIVDSKDYVRFYKRDENGNYQQISLDMARV
1318942..1319151                   PHAGE_Haemop_SuMu_NC_019455: hypothetical protein; -; phage(gi418489044)             1.14e-08            MAKKANKLSFKELSQLASEVERAGDYSYAAEIWRKAAELARKAVNKEWCNRRYAFLTKWALRFKEAENG
1319144..1319311                   hypothetical protein; -                                                              N/A                 MAKYVVRLYCLVEATVEADNIADVTERVCDLNQFDINQVPHQITEIDDVMEVEEL
1319308..1319478                   hypothetical protein; -                                                              N/A                 MTKHDIAQQIVEIQEILEIARDNVIEERRADAKVILQRAIAEIKKINWQITPINQI
1319487..1320044                   PHAGE_Entero_SfV_NC_003444: hypothetical protein; -; phage(gi19549017)               5.75e-25            MAIYLTHSNRVINFQEPGKSDIHIDDVVHHLSMIPRFGGKLDRHYSVLDHSVYVGMIAKTFLKADDETAFAALMHDAQEAFLGDIPSPLKSLLPDYKEIEKSFEKVIQEKFNISMSETIKDLVKYADLLALKAEKEAFINTPIEQECHWQYLHELPLVPISPIDFCINSKELFFQAFDYYRKNRE
1320079..1320354                   hypothetical protein; -                                                              N/A                 MDKHTRAALAFARNVSAERGEKTVEIGDFELTALRNDKKRLDFIEKEAVDIVVNEHGLNECTMWTPKGLITFPAADTVREAIDNAMALADK
1320397..1320903                   PHAGE_Mannhe_vB_MhS_587AP2_NC_028743: hypothetical protein; -; phage(gi970580048)     8.19e-41            MSNEKYFSVDVSNDIHIVNLHETLEQAKQSCLDGAIEAHDFADDMCDHEDFASNDLPNAVYGIVLGKAVCKEKQLSEEEKEDYCSDLVLEKPEIFAFPQDDGWIKCSERLPDEGERVIAFMPSQEVDPNYWMMFIGSFNSGWWIDTGNDLYNAMYVSHWKHLPQLPID
1320980..1321453                   PHAGE_Mannhe_vB_MhM_3927AP2_NC_028766: hypothetical protein; -; phage(gi971741514)     1.22e-10            MKCKCPACGAVLSLDVLLQHEQASQAVMSALSLNGEFGRLAVQYLGLFRPEKTALTMDRVAKLLNQLLDDVKNQRIQRNGDVYNAPIECWIDSLAVVLNSRHNLKLPLSSHGYLYEVMTKWQPRNLVKNTPVHQNNNQTATNKTTKALQNLAEFANG
1321446..1321826                   hypothetical protein; -                                                              N/A                 MDEVWLRATIAKGLAGLVVLRLPGQPPEDMITKTAEIWVKAILHQKIFNGWNEQEDKWRIEEAFLTLYAECERFPSPKMLLERLPKRKVLALPEPKITVLTAEERERNLAFCQQFRKILGAARVRK
1321813..1322226                   PHAGE_Mannhe_vB_MhM_3927AP2_NC_028766: hypothetical protein; -; phage(gi971741515)     1.13e-30            MYENRKSIIAKIHIGKNALNMDDEVYRAFLANTVNKTSCKEMDIAELLNVLRAMRDKGFEPTATKFKRQRRPKPAEHKEMYLRKITALLTEHQLPPSYADGIAKRSFKVDFVHWLQVWQLKKVIQMLEVYNKRQHRT
complement(1322261..1322557)       hypothetical protein; -                                                              N/A                 MNEKVKAVYNKLLDYDCFLLAGELEVHPELAISLRIVLGENIIKQVEKAYAEVYNMTDNQMQDVVFLDHKMKFTFQNKHYYIEYKTRKVFDSEGNQLN
complement(1322560..1322817)       hypothetical protein; -                                                              N/A                 MKLWFATIDGNMIDIFNTENEAKEWQQSNTGNVCFVTEVEYNENKDIVKFCGHDFNDFLEMNEEAGTDEFNEYKKYIETEYAYRG
complement(1322898..1323119)       hypothetical protein; -                                                              N/A                 MNKTETNYTKLSEKSKKTICDNAKRYNKSNYKQINVRVKHDVHARFIKLCEEKGLSQPAMIEILINNCDVNHK
complement(1323116..1323772)       hypothetical protein; -                                                              N/A                 MSRKNFKYHNINAPMSSLFNEESLLNDEYCRLLLDPDWIDHKTGDFCNDEKELFKKELLINNNDFLKKYYKKVKNKTLSISDIRQLQFSFSREKAYRQFEIEVRLRGYLAEHRIMTLSKYARFCGKKSAVDQAGQIRGSFIRNHVSTDVFNCVRYNEVLSDPFYWLDLTIEQFIHLEDNLELLIAATKKANEIGAGNEGYDEQLEIRQEIMQKIGFIK
complement(1323775..1324416)       hypothetical protein; -                                                              N/A                 MLNLETKQKLNTIINVEKFENKDELLAVLAYVLLASKRKNELRSVEIAELSDAMCLSDVLNLRFRSRDYRLYGISLNTAGFLRDAQEELQDIEDVEEFLIKKAEELANNLDNISNVKLLQAIRNVELANEQVQKEIKALETAVLLENGEKAQQVAQEQGLPALSGSPKQIAWAEQIRTYCLANLPANKIGGAKRATTAKYWIDNFRQYLPRER
1324565..1324993                   PHAGE_Mannhe_vB_MhM_3927AP2_NC_028766: mor transcription activator family protein; -; phage(gi971741519)     4.31e-44            MSTDIENVAEYLPNVVHEMVNIAGFSDVEKIIKRFGGSRFRFSDGIHYFPKLKELVGKESAIKLRTHFQSEEIYIPRCDVALRVLRNQRLKADFDYLTQQEGKSGRMSMLELCHKYKISDRQAWDIVYSLQREPKAQQTTLF
1325083..1325568                   PHAGE_Haemop_SuMu_NC_019455: putative N-acetylmuramoyl-L-alanine amidase; -; phage(gi418489052)     1.83e-45            MSIEKIIIHCAATQNGVRLAKRGKTAAQIIDDWHFDAHFQREINNKIAFNRHLHAIGYHFVIDTHGVVETGRKVGEIGAHCRGQNRNSIGICLVGTDRFTVAQWQALANLVRDLSRKYPNATLHGHREFARKICPGFDVAEWVDNDCQPLVEHVIMELEHE
1325561..1325728                   hypothetical protein; -                                                              N/A                 MNKLHRLFGWLHTFFRKPINTCRPKCYSKKAWFYRAKGKPTLAQQLYLKIGVLND
1325805..1325957                   PHAGE_Haemop_SuMu_NC_019455: hypothetical protein; -; phage(gi418489053)             1.09e-12            MAAILIFCVWLDRSYVPELFITFAIFCGGGAATKGFASAVERRRNRGNYE
1325954..1326211                   hypothetical protein; -                                                              N/A                 MSLQLILIATAFFLGFCGYVAFRLKRANSKIEELLNENKQLEQEKAVITTQRNNHRERKKNEETANNANRDELINRLHDSGDLRD
1326331..1326585                   PHAGE_Mannhe_vB_MhM_3927AP2_NC_028766: hypothetical protein; -; phage(gi971741524)     1.14e-12            MELQISGAMIFNFVVSIAVFFGGVWFKRLDADFKDLKAEINKIKESYQTKELANHVNKGFSDQLDRIFDKLDSIEGKLDKKADK
1326585..1326833                   PHAGE_Mannhe_vB_MhM_3927AP2_NC_028766: hypothetical protein; -; phage(gi971741525)     5.70e-12            MRQKNKSTGEKLDAILDKLDGIADKVDKQNQEIADLQKQVQALQQDLSEMAKKNRNQALVAGGIGGGIVAVGIELIRLQFGG
1326837..1327334                   PHAGE_Mannhe_vB_MhM_3927AP2_NC_028766: DNA-binding protein; -; phage(gi971741526)     1.96e-55            MAFDEKTRAFVRRYYVFDFLSLEQSASKAGVSFNTARRWKKEAEKKGDDWDKARDVQVMAGDELADISKGLLSGFLMQYRATMDELQNSNLNVGEKVDRLSSLADSFTKMTAASKRILPEVSEIATALKTVKLLGSYIQENKPQLLGEFLDLLEGFGERLDKEFK
1327334..1328971                   PHAGE_Mannhe_vB_MhM_3927AP2_NC_028766: terminase large subunit; -; phage(gi971741528)     0.0                 MKSKEFFKELAVYGQQMRQKLEAAFDGWDDSPEAVLSRRTKVLDPASGFDFFVNNYFPHYVRSSSRSALHHFLFEQLPIALQKPTSVHMAVAAPRGEAKSTIVSQLFSLYCLVTQKKRYVLIVMDSIDQAYPMLEAIKVELEFNQRLRIDFPESTGQGRVWQAGTIVTSANQKVQVAGSGKKLRGLRHGAYRPDLVVLDDIENDEQVRSPEQRNKLHDWLKKTVLPLGSADGKLDIIYIGTILHYDSVLNRTLASKAWLTAKFKALIKMPDDMSLWDKWEAFYLNEGEAVADAFYYANKEAMDAGAIISWAARPLLVLMKIRARDGHSTFDSEYQNDPVSGDDAIFANSIQYWTELPDKLIYFGALDPSLGKAGASRDPSAILVGGYHRETGKLYVIEAQVKKRLPDLIIEDVIRLHKQYKCQRWFVETVQFQEFLKDELVKRSAQRGSPVPATAIKPNTDKMLRIESLQPHVANGLILLHSSQSTLIAQLRHFPKADHDDGPDALEMLWKNAVSSSAPIEFMTIDGDLGRDEFDDGDLYSIWRR
1328975..1330615                   PHAGE_Mannhe_vB_MhM_3927AP2_NC_028766: portal protein; -; phage(gi971741529)         0.0                 MAKKKKKLQQAKKVQVGLDTQTNEARVTETGRIISDHPSNKITPAKLKGILEDAEGGDITAQHELFMDIEERDSCIGANIQTRKRAILTLDWRIAEPRNATPQEEKLQVEIDELFYQFPMLEDLMVDMMDAVGHGFSALEIEWKQAESKWIPVNFIARPQSWFKLDKDDNLLLKTPDNQDGEPLRQYGWVVHTHKSRTVQLARMGLFRTLAWLYMFKHYSVHDFAEFLELYGMPIRIGKYPFGATNDEKRTLLRALAQIGHNAAGIMPEGMNVELHNVTNTTGSAGSNPFLQMVDWCEKSAARLILGQTLTSGADGKTSTNALGQVHNEVRRDLLVSDAKQIAQTITQQIILPYLQINIDPNILPSRVPYFEFDTKEYADLSVLADAIPKLVSVGVRIPENWVRDKAGIPEPQENETILSAVQHDFKTDLNDVENPKKQTALSVQNHVTGCQCDGCRGVALSANNNSSTAQGVLDGGLAQAFNEPDFNKQLNPMVKKAVAVLMACDSYDEAAEKLAEAYPEISSHEHEQYLSNALFLADLLGGTNV
1330608..1331909                   PHAGE_Mannhe_vB_MhM_3927AP2_NC_028766: head morphogenesis protein; -; phage(gi971741530)     0.0                 MSKPLSFLFGLEPTQAIEFLHNKKLLATKVFKKSLHDSAIARATTIARLSSLEMTNDIYKSMEVAKKEGKSFTQWKKDLVSEFEKKGWVFGHDKSISRGIDGKLLADPKTGEYFGTPRRLNTIYRTNVQAAYSAARYQRMMDNIDHRPYWQYSAVSDERTRPSHLALNGRIYRYDDPFWSTFYPPNGFNCRCAVIALGERDLKRKGLDKADDSSEFLVKVKRPADKNGNQEITVGFKLPDGSIRVADKGFDYNIGRINYRPNLDLYPEKLAHQFAKTEMQGAEFKQDFLMFQRQFLKIKKQLGVNDKLTTEQMFNVRDKLSMNFKFTAGVLSTSSKRILESNVATVWFSDDSLIKQLNSRDGQDFDLDDYANIPDLIYTPDKIIKETTAYQFYKDIKGKKLLVVLKVLHDKNEIFIQSARRVSEKQWKKAFKK
1332050..1332466                   PHAGE_Mannhe_vB_MhM_3927AP2_NC_028766: G protein 2; -; phage(gi971741531)            2.05e-70            MIDVDINDVEKIEAVLSDIAHKTQNRTSLMRSIAGTMESAVLQNFDEGGRPKWLGLKYRKGTPLVDTENLMGSITSRYNNDSAEVGTNEPYAAIHQFGGMAGRGRKVKIEARPFLILTQQDKDDILEDAQNYFRSIIE
1332709..1333746                   PHAGE_Mannhe_vB_MhM_3927AP2_NC_028766: hypothetical protein; -; phage(gi971741532)     8.89e-78            MKLTLAACSFEINKAKYGRIQLLPYGEFRATDGRPTDVEAWYVTDTNGADVVALANSKRNPLPIDYEHQIIHSQKNGKEAPSAGWMEYLYFTPQGIFADVRWTDKAAEYIKNGEYRYISAVFAYDTEGYVRKIFHAALTNTPALDGMDEAMVAASVQLLNEEAQEMDKELLAMLCSLFGVASATETEIKEKVTALSQAKGESKVVLSDVYSALKEKEQSVAALSEKVNAFDPSKYVPVEQVVALQNDFNAFKDGVEKDKKSALIQTALSEGKLAPALKEWAEGLSVEALTGYLEKATPVAALSGEPQSKGDPNNNVVALSESEKAAAKALGMSESEFRKAHKEIN
1333746..1334663                   PHAGE_Mannhe_vB_MhM_3927AP2_NC_028766: major head subunit T; -; phage(gi971741533)     4.19e-152           MAFKKSDVLNHINEQFKKDFAAGLGKIAPQWPEVAMEIGSNTDTNTYGFLGDFPKMKEWVSKRQIKNMQAQGTSIKNKTFEATVQVPRTNVEDDQVGLFRPMVQQAGQSAAELPDDEVFALLKKGESTLCYDGQNFFDTDHPCYAEVDGTGVNTQQSNLTTGSSGGKPTFYLLDTTNVIKPFIWQKRTAPEIETKFDASRSDTVFMEDVYIWGVRARGAAGFGFWQLAHCVKDTELTAENIMEVVAKMQTLKGDGGKLLNIRPSVILVPPALEFKARQICEAEVINGTTNVLKGRLKVMVSSQIL
1334702..1335109                   PHAGE_Mannhe_vB_MhM_3927AP2_NC_028766: hypothetical protein; -; phage(gi971741534)     5.62e-21            MSKNKSKKETADVKPEDVKPEDVKQEDVKLEDVKLEDVKPEDVKPEDMKPEDMKPEDMKPEDVKLEGKGYLEAIHPVAFDIRLMSHHPHESYGRCGYRFNKENAVRIPAEELTGEQVSRLLGDPYLEVAPVTEED
1335112..1335534                   PHAGE_Mannhe_vB_MhM_3927AP2_NC_028766: hypothetical protein; -; phage(gi971741535)     2.05e-55            MYATINDFISRVGEFQVMELTDRENIGEVNQAVLTIALLDSSSQIDGYLVGRYKLPLKTIPQNLTRICCDLTRYRLASMSDVSITEEIIERYKLSLRELEGIASGKVSLGIAEDEQASTGENTVIFTNVANRVFSRDNEN
1335518..1336159                   PHAGE_Mannhe_vB_MhM_3927AP2_NC_028766: hypothetical protein; -; phage(gi971741536)     9.34e-61            MITKIENALVERLKKGLGKLANTVKSYGGELDDESIGTARLPAVLVTYGGSRIECKDLRRRRHKSTDTFVIILAVRSLKSNQVARQGGVDRREIGVHQLISAVRRLLDAQTLGNLVYPLNPKRVRTIFNNAQFRNEKITAYAVEYEIAYDDIPPLEDGLFPEATSDKTSPDYVFNAYEGMLSEQQPMLEQVVGKIVDPTTKDFVEFNVETQKG
1336163..1336576                   hypothetical protein; -                                                              N/A                 MKRFFTLIMIALLPVQVMSAASMFPIIAAVATTGTHSNQKNESEKADSQAQVIAVTQGGLTVDANSGHVIIRCLWVKGGLCKIPEGKKEGDGFFTRKTDLILTPQEFAEREGYKKVHRITLLPLYREDWLALDVSKE
1336579..1336746                   PHAGE_Mannhe_vB_MhM_3927AP2_NC_028766: hypothetical protein; -; phage(gi971741537)     1.91e-20            MKVKAAVGVKVPLENQPLAYIEQEPVEVENTIYYQRRIADGDLIEVKGNKKADKS
1336743..1338152                   PHAGE_Mannhe_vB_MhM_3927AP2_NC_028766: tail sheath protein; -; phage(gi971741538)     0.0                 MTNIEFDKIPTSIRKPGVYTEYNSRNAVSTLPTNEQEVLIVAPMIEGKTEFTAPVRIYSDYDAELAFGAGSWAHLMARIAIQNNSLLRLSIIGLKDNDAGVAATGTLTLSGTASAIGYLSTTIAGIEYKVSVAKAETANAVAARLAAVINISNTCPVNAQVSENTITLTAKCKGEIGNEIMLSASSHVSSMTLNAQALANGANNADLSKALASVAGTHYHVIISPFSDEKNAKALVNHLEMVSSPLEKKPAIAVISWRGTMASGTTYTSKINSERITCAWYKGAIESNALIAAGYGAVIAGEEDPAKPLNTLEIKGLTTVDATQTPILTEVNQALFHGLTPVTVVNHRVRIMRAITTYTKSATNTDDPSYLDLTTIRTLDYTRKALEQRIELRFPRSKLSNRTPPKVRSEILDVLYRLEHLEILENVDLHKAKLLVQRNEQDPNRLDTVIPADVVNGLHVVANRIDLIL
1338162..1338530                   PHAGE_Mannhe_vB_MhM_3927AP2_NC_028766: tail tube protein; -; phage(gi971741539)      3.45e-34            MAKEFASLGIIEVDGLEIDLTKCDVRVITGRKPVKTINRKARVKGFAKGITEYTLSLTVAVPLNSPEPDWDNVDDAKVTIEEENGQRISYRNCFTTEVGTSYTVDNEEVRDIQVVALDKVIE
1338530..1338871                   PHAGE_Mannhe_vB_MhM_3927AP2_NC_028766: hypothetical protein; -; phage(gi971741540)     9.49e-19            MQGRLLLGVLFNGTRYFDFNVKILTLGLECQALEWIEEKGLAKDELNKAEQTLVDLAYLCQQLEISGIDKVSLTPEFLLDNLSTDDYVLITDLIGQLRKKCIDAGENQVLATA
1339155..1341410                   PHAGE_Mannhe_vB_MhM_3927AP2_NC_028766: tail length tape measure protein; -; phage(gi971741542)     0.0                 MSSLNLSLMLKAQDFASRTVKSMRDNVNKSTKDIENQAKRSSSAQQNEVRKTARLTEQAYRQIQQQARTTATAREQLGMRSERSIQNEILRTEQAYRRLKNSGTASTRELARATEQHKRRIAELNAEMGKIATGQRLGNIGRGVAGAIAGVTAGAMVLAQPMNKQMTYDRQLAMVSNTAFSERDVDGRIAGKKELHSAVKNAVETGGGTKEDALSALDTLLASGAVSADIAMKLLPTLQKGAVATGASTQDLSKIAISAMQQFGMSENQIGEVLDKAVAAGQAGNFELADMARWLPQQMAAAKSAGLSGMSGFEALLVANQQARVTAGTSDQAGNNLANLLAKITSRETNDRFANLEIKDKDGKTHGVDFIKSMEAQKVKGKNSIEAFMAIMDQVIGEDKNYKELQEKLKTAKKEDQKALLEQMTNLVEGTAIGQIISDKEALLALIGMRNNVQLGQEVKNSVMNSAGAVESSHAVIADTNDFKTEQLKNSAEFAQMESLKGFNNMIGDVSAKLTDYASQYPGLTTAIAGATTGIAALSAGALVAAGSLRLLGGSTGLGLGGALGGLSKGGAVKGGLFKGGKVGSLLNVGSLAVAGLAIASDNHDDYFAQQEAIKEKREKAQEKANIAMSGHSVNKFQYTPTTSFKTSNVNYHGAYAIADIQRNQAIAKARLNQGTLTQAQYDARVESGNARIAELTQTDLQQFGNQIQSGLKQAVENQQHTIQTHITVELDGRAVAETVSENQYRQFNRE
1341413..1342738                   PHAGE_Mannhe_vB_MhM_3927AP2_NC_028766: DNA circularization protein; -; phage(gi971741543)     1.35e-113           MKGWTMPVQRASYRGVRFDVFNIEDSVERAVVEHAYPFVNGADIEDLGLNPLEVRLSAVFYGEGYYSDFKKFLEVLKKQGADVLTHPIRGRLQNMICTSANFYHDAEYTDYVTLNLIFREATPAKPIFLFNNALFGLIDDFLSAIEDFVDECLAFFSEIMEGISLAANFKARLLGTFGAIFGCYEHLRDLFTLDKAKFNTPASTTADKFKTQSSQACKDIFEMIEIGLTQIAQRQDLTQRAKFDEVLRTIDQIDEIPTILVTGKNASANRKANLKSLTSALSERDTREINAAMQLACTAALMKIAIDFIEDDTMLPSDIEYIATKVRLQILKNLNTVRAFAQEVTPSFTVTMPNTGIYTKLHLVSERLRNQGKKITKLALSAINRKPPLVIRTVEINGTLQQVAHEFYGDYRRANELLRLNPQIRYPNFITKGEVLNSYAK
1342728..1343852                   PHAGE_Mannhe_vB_MhM_3927AP2_NC_028766: tail protein P; -; phage(gi971741544)         3.11e-180           MQNEVNYNYPFENEIVVEIDGKQHKSWKSYDIDSDFLIAADAFRFDIGTPSTDTVIPNFTGKEVKVMINEQLVITGIVDTTQHSINKTNRTFHLTGRDKAAILVDCSAPITNVKGLTVLDAVKKIVAPLGIKNVELKAENNPTLDKVDIDIGETAWNAVKRCANSAGLHTWFDPKGVLIVGGADYSIPPVATLCCMKNGERNNFSSASLVFDVSQRFSEITFLAQRHGRSGDDNKNDLKWVYKDDSMQTYKPKTVVVPDVEDLISLKKWAKKYIADSILEGFTLTITIPDHKTQDGTLWQPGQRVHIICEEYDIDAIFFLMGRRFMLSRANGTQTELRFKQDGIWTPDAYKAKADKARKRKGKKNQGDLIVLDK
1343855..1344511                   PHAGE_Mannhe_vB_MhM_3927AP2_NC_028766: baseplate assembly protein; -; phage(gi971741545)     1.27e-95            MRNLTKKIQEKTGAMLADVRQVFRGVLNLVKSGDNIQKAQVSGLAGETLQDVELMQQFGFTSVPPAGTQVVVVPVGGKTTHSIVIATENGAFRVKNLKNGEVAIYDQSGSTIILRQGRLVEVDCDTFKLNCKTYQVNASRSADFTTPKLETSAVLTAQGKINGNGGMAVQGGSGASFSGDVEQSGGDFTTSGDVVANGKSLVSHTHPGDSGGNTGAPN
1344587..1344937                   PHAGE_Mannhe_vB_MhM_3927AP2_NC_028766: hypothetical protein; -; phage(gi971741546)     3.18e-63            MDREISPLTGDYTSKQISTLQNAVYIRLTTPLGAYWADGRVGSLLHLIQREKDVERVGLLAQQYAEEALKPLLDDGRASEVTVSYKQPKNGILLLLISVKDNRGNAFEFKHPVKLI
1344952..1346016                   PHAGE_Mannhe_vB_MhM_3927AP2_NC_028766: baseplate J protein; -; phage(gi971741547)     6.77e-127           MLLVPTLEDIRNAILRDYQSLEPNADISEDSDNFARASALSAVAEGLYAHQKWIIKQFFPDTADTAFLEKHASLRGIRRRNATYASGRSAVIAGNEHSQIRIGLLIKTEDNRFYETTESAVIDSSGTVTVTVRSLETGSSQNITQATKASFMSAPVGVQTDVTLSNVVGGTDAESDTSLLERLLELIRRPPAGGNRYDYRNWALSVDGVDAVYVYPLRRGLGTVDIAITSNNDLPSSETIERCQAFIDDVRPVTAKESKVVKPDVTKVNFDIQVKISGITLAEIKVAIQKALSDYFNTLIPGDDLIVSQCEAVVNNLIGVVDRRFTTPTANKKADVVSKIEWFRLGTVTVTEMS
1346016..1346603                   PHAGE_Mannhe_vB_MhM_3927AP2_NC_028766: tail protein; -; phage(gi971741548)           2.50e-34            MMSHKHALSTLYPPISYNVNGKQFLIQCEVDGNVFDRVQQSAVDMLNAIEPATSGQMLADWERVCGIKTDLLKNYQERVKRVIIQLNAIGGLSIPYFKKLAESIGYQIEIKEFSPLQNDLPNLGDVNIFQSEPRESLIFMWRVTVINGDDNIIYFRAGSSVAGDHLVTFGDPIIEEFFRDLKPAHTYCYFAYQER
1346607..1347092                   PHAGE_Mannhe_vB_MhM_3927AP2_NC_028766: defective tail fiber protein; -; phage(gi971741549)     2.22e-08            MRDLLQKIQSNDGQFHNGNPATGEQGTRVTDTWLNDVQEHIRDFGEELKYLLQQAELEPNPAKKTQIYDAIEQIIENKRRAASLTQSGEVELDSSTDSTAEDKAATPKAVNAVKALVIAVRNALNNYIPNSKKSDDDNSSSSDTIATSYAVKKVRDIVENRF

#### region 3 ####
complement(2135874..2142881)       PHAGE_Stx2_c_86_NC_008464: hypothetical protein; -; phage(gi116222027)               9.52e-16            MSAFKLSDDEYQYMKKTVFGDKDTQIPDLSSILMNSEPKAEEQGFMGDVVDSFQMGAWRGASHLARGLGTIFDSEWLNKAADWAASGADENMSTMSSKMREALGQSAFDGFNEDTGEGQGVLNAHWWAGNLGALLGEQLDTVLTLGAGKAATTGIKFAAKKLSKEAAEQIGEVAVKEAAKRGVPEHLQRAMGVTAVMSAMSAGNRASQVYDEVGQMSNEDLANLEGFKQTYWGLKESPKGQNLTHEELFEQAKQSFRNQVGRSAALDPATIATDIVSNSISGLGGGLWGLAKPGQTIKGGLLKGALLESTTEGVQGAAEQYAINKTAQEYYDSNRELTDGMKQNVADGMVLGSVFGGVMGGIDAIAHKSTMNKERKRILDTIETGNPEIDARIKLQVESINNFANDLDDLISNQRINALNAMGRKEARAIEVHSQMQKQQEDNQADNINDDLNALSEESGDLKLSRSQQEIPSFYETENRLGGQEAYQQAIKDGKTELSYRQWVQVRTPEFKAWFGDWENDPENASKVVNPKTGEPLLVYHGSSNYGFNTFKDERVRGIYFTDNQDIAKSYFDKNNSNGGYYGTFLNVRNPSESDFEGQSWNNYIDPKDNAIGDYFVLNQYDEVEARFIKESKANQYIQDNTDEDFELRVEHIDNVDPSLYDDSDDIKGVSTDYLTIDAKSRGYNGAIYHNVRDRYNGFTDKPNDTEANVFVAFKANQIKSATDNTGEFNVSNDDIRYSLNEDPNSDFARAVDTVSKGGKPSRQYVPMGATPAVLKMLGIKDTKVLISRDVLNKVMGNKHHVTPETLKQLPSQLNNPVAVMKSAPQATQQGYVVLTELVEKNPVTGQQEPIISALHLKTAKDGIEVINIASIYGKKLRGLQNMLNHDLLYWNKEKGSRFIDAFGLQLPSKIASNNVSQSNMNIKAEADLSQYIQNKKQPQSQNLTSIHNKISKFVGKHLSKHFEIVTAAEMGITDPTVEAGYNPKTGKIFIVADNIHASNTLTKDERLAWVAWHELAHRGLGVKFGTEFNDLMAKIDKNSTINKLANAIQKQRSETAQNRHLAVEEALAELHAAYVTGKLDELKSRYGIDIPKGHEKGLKSWFEMTAQRIREFIAKLFGKETADKFGHNDLISLLSDINKSAGGDVLSNNKFNNAKFSLNEEPSSSFAKAVDRIENAGPSNPKRYINMGTTPPVLKMLGLGEVKIAMRESVIKKALFEHSVTGDDLKRLPEQINNPVAIMRSNPSSMNPNGLVVLTELSEVVNGKDKPLIAALQLKRVGDKLEVINITSVYGRDWNTQIGNDLSRTIYWNKTKGYQFARSGGLQLPNMLTSVDNLSAFNIKTETDLSQYQNEQMKFSKTTPFSQGGNTSVLELSRGGNIEPEPKWWDIFTSRQKFKEAVNKSTAKLDEWLADSLRPVNDWIDEMKFSDDTGKTSSRDHEKRRLKDAMYTAKGKRDALNSELETNFLKPILSKIAQIAKKSNGKINEETAKRKAGFWVSARYSIEKNMELLKADEQVMLDAEKALEDVKANGTVDEVREAQKAFDKAEKQYLARKSDAWNKDFNNKNFKVGVAGGWSIPEAQEIMRNIEKDIPRSELESIGNLIADLNQARLEIDYRSGRYTTDEYNKFKANRHYVPLTGDPNAEADDFDFIGGAGANSLNIAKDKALKGRTSSEAEDAIDAVWKAVGKTTTYAGWSDFKSKIDDLFETEVSLLKDKGYTEKDAREQASKNIGISKRRMQGLTRSSDNVLIAKQGGLYYEYELPEKAMNALKSDNVEYANAFLKALSKPTSWYARGVTQWTLTFAPINMFRDTWEKSEFIRVQKVYDKNGKQIDSKTMDRIGRGIWNNVLNPSKEVWQATKRFGFGQELRDGIEGERLLKELLKNGGISNYGTYLDRTETDLIKKLKRENNPIANKLDKVAGVLESYNKMFDTVSALAAYKSLIDNGVDNKQAAAITLNLTNFRKTGSKMKGIKALYLFSQPTVMGAANLIRYLSTRKGQMRFLTYIAGMTALYTVLRSMDDEDEGGNKMDQLGDITRFIPIPIGNGDYLKMPVGFGMPQMAWNFATNLVKGTVSDISYVEAGVNMLSHSMKTFAPVSPSEISAAKYPLEKLTLTATPSILQPLMQNVLNRSAFGNKITTNFVRDDKLKAEQSKSTTAQFWKDLAIDIQQSTGIDMHPEQIKNLFDGYSAMLGSLRELNTIFIDNPNREQLGRNTRTPFLNQLYGAGNEFAVQSRYYEASEEAQSVFKEYTYRKENKQLNGWLTPERQKLIKFHERNAKAMGELRSEKAKLTRQLREGKISSMTYENRIRKYNQSMEKLQRKILTQYRRMEGLNTH
complement(2142946..2145129)       PHAGE_Punice_HMO_2011_NC_021864: putative portal protein; -; phage(gi526244986)      9.94e-46            MSEQLVNAVESFGQTLQSRLMEQIKQRQPIVQRWVTDMHQYRNQYEKQSSTNKSKVFVGYTRSKTDAWSAQMTDMLFPSDDKNYGISPTPIPSIANLAKKPDSQDPMQMQQIQTARQIMLDAKERAEKMEKLIDDQLLECDYAAEARLALHYAAVLGTGILRGPVLETVEERSWKDDGLGNWSANSSIKNKPSVKVVLPWDFVPDMTAPNLKECQFVFERSYLTKKHLQALINNPYYFEEAIKELIETDAKDTHTSSSDLDGYLDTLRTLSGLEKATNDKRYEVWTYHGGIPVSVLEQAIQELESGEQLKITDAQKESGAEIDGIIVMSGNGKILSVNLNPVNASEFPYSVYTCEPDVACVFGFGIPYLCRDAQDILNTAWRGMIDNSVMTIGSQIVVNNSVLQPVDGSWEIAPNKIWRTSDRATANAQFEAQRAFGVFGFDSRQQEFANIIQLSKSFMDEESGLPMIAQGEQGQVTPTLGGMSMLMNAANAVRRRQVKEWDDAVTKPLIRRFYEYNMVMSEDNEVKGDMQVVARGTSALLVKETQTAQIIDIFQKFGQHPQLMHAFDWYDGAKTLMQSMSMGTQTMLIPKDEYEQKLQQMQQSESEQPQDPEILKAQMQMQLAQQKQQHEMQLEQMKIQHQLQLEQMKVAIKEKELEIKMLEIQSHQQSSQAKLDLDRELNTARISADIQKESGRQAVDMVKFKTEVQLKQTPVPETEVRNNIGLD
complement(2145132..2146670)       PHAGE_Burkho_BcepC6B_NC_005887: putative TerL; -; phage(gi48697193)                  9.24e-92            MQINYKASATFKKIHRLNPFVLAIRGPIGSGKSVGCVMKMFQISLNQEPNAEGIRKTRWACIRNTYPQLKGTVIKTFQDWIPQSICPIKYDSPIVGVMRIPHPDGKTIVEAEFFFLSLDKPKDIDKLMSLELTGVWINEAQFMPLAIVNEAVSRTGRYPSMKEGVGATWSGMIMDTNSPDDDHWWYEFECGVDEETGEPLKPSNWEFITQPGALIDITGIPHDSLSKEVKAFIKQGLFVDYKGRRFVANPLAENVENHKKQYEYWFDNIQGKTLNWIKSRICNEFATVQTGKPVFIDHFNKELHVSKEKLVPVKSWETFIGLDFGLTPAAIIGQIAPIGQLRIVDEVVATGMGIERFITEQLSPLLRSKYADCSIRVIGDPAGVQRAQTDERTCFQLLEEYGFNAQPADTNNTTARLEAVRWWLSRLVGRGQPAMLISPHCKTLIKGYETGYAYRQLNVSGEEKYTETPDKNRYSHPHDANQYLCLGAMPTMFKQQIINVKSHNPISSKTGY
complement(2146673..2147380)       PHAGE_Entero_933W_NC_000924: putative small subunit terminase; -; phage(gi9632516)     2.65e-21            MARINWKALQIEYIRANAKTGVSVKDWCAKKGLNLSTAKRYIKKPETVFEQAEKCEQNCETANIEKQDKSKDYSENCETNCESNCETAKQEKISQINSQKARKHGGYSRYFKDDSDFGIVKDFSLKDEIDLMRQRAVSAVKSIEKYTALLEEAESTEDKEIYSKLIDSADKALERAITRIEALNYTDNTILNIKSQIEYRKAQTRKTLVEVDKLEQEIKTKSRGLKDSVVYNIEF
complement(2147421..2147702)       PHAGE_Mannhe_vB_MhS_1152AP2_NC_028956: lytic protein Rz1; -; phage(gi971760560)      1.30e-12            MKLSKAYQNKKRLLAVITVTLLAALLSSCASKPVIQACPQIPAALLAHLDKTGFTGQTYGDVSKYAVILKRERDVCLNRIDKIREWQTENAQN
complement(2147948..2148361)       PHAGE_Edward_eiAU_183_NC_023555: hypothetical protein; -; phage(gi589889302)         7.18e-60            MNNFKFGKRSEQCLVGVKPELVKVVRLALTKSTVDFAVIEGVRTKQRQKELLAKGATKTMNSRHLTGHAVDLAPIIDGQIPWHDKSKFKEIAKAMFQAAKELNVTIRWGGDWNENGKSEDEKFYDGPHFELHRSVYP
complement(2148354..2148698)       PHAGE_Mannhe_vB_MhS_587AP2_NC_028743: holin; -; phage(gi970580079)                   6.32e-10            MPEKSPDVWAIIWNFIAFNANTIQGVFSAIFVSVLRIGFMRKKISVFHKLLDATLCASLAYATISAGSHFFGHSEYSQFIGTMIGFVGTEKIREFLFKFINKKVDNSSIGGGYE
complement(2149017..2149208)       hypothetical protein; -                                                              N/A                 MSKDFKEFLPWLLFIALLFAIAYVINLNDEVKAKENFQFEVEQCMKNLRKNYKECKEIIYESN
complement(2149606..2150295)       hypothetical protein; -                                                              N/A                 MRAIELLIKIMHPKHIDIEKTSRGFCGLDRDQIISLLNQAEKESVLGYHLLFTKYAGDSDSRKIISEYINQLFSDATESEKTGLNYVVDIISDIPLPTQIKRLKSLRNQHLRSKFSHIEAAKRASKIAKENSLEKNSLEARQIRIREFNDLRKSNMCPRCRGTGEIGRVQKTQCPSCEGRGRLIANISMIKKLVDCDESKLIEFEQLCYREMSKAETAIKDRLKKEIED
complement(2150296..2150898)       PHAGE_Salmon_SPN3UB_NC_019545: NinG; -; phage(gi423262439)                           7.80e-54            MTKKTKPLNRKCKICGEKFQTNFFNVQWCSPECGVKLARQRLEREKEKAAKKREKEEKKRIKETKERMKTTTTLLSETQSAVNKYIRLRDRNKSCISCEKSLVAEQLGGGFDAGHYRSRGSAPHLRFYTLNIHGQCKKCNHHLGGNYHQFRIGLIERLGIEKVEQIEADQRPRHYSKDDLRRIKKIFNKKARMLEKRKGF
complement(2150986..2151198)       PHAGE_Mannhe_vB_MhS_1152AP2_NC_028956: hypothetical protein; -; phage(gi971760547)     1.82e-05            MKTEYKCPKCGGELSDLWDGEPVSAFIGEWSDDRFRCEGRVVAVGIMGPQRTKSCGYFGLEDLGIKYQED
complement(2151349..2151855)       PHAGE_Mannhe_vB_MhS_1152AP2_NC_028956: hypothetical protein; -; phage(gi971760548)     1.16e-105           MAHSVDDIVKAHGKRYKARLRIQVIKMAGGLLAPLDEREAEALQSLKNGEQYEIEIIRTRNPSFHRKVFAFFNFCFEHWSADKTDWKYFDERKQFDTFRKNLTVLAGFREVTYTIDGRVRVEAQSLSYGNMDQSEFEQCYKALINAALKEIFNNTTDENTINRLYSFF
complement(2151877..2152227)       hypothetical protein; -                                                              N/A                 MRIKPVSVAFVVYQIVFNTTFYLAVFHGNDGVKELMNYIFRILTAICLASAIFIKRRECVESGVLISINRFYVNVISSLITSIVIASAGLSFIAVLYFISKSIGDAKLADIEEKYS
complement(2152237..2152605)       PHAGE_Mannhe_vB_MhS_1152AP2_NC_028956: methyltransferase; -; phage(gi971760546)      3.31e-63            MSIQFNTNKKYQIIYADPPWRFKYKTIGFQWLKTNKKNKDTFFFGLGRGTRGNTECCLIATKGKPSRISNKVSQLVVEPIQHHSKKPDVVREKIVELMGDLPRIELFARNTTDGWDVWGNEV
complement(2152602..2153966)       PHAGE_Mannhe_vB_MhS_1152AP2_NC_028956: helicase; -; phage(gi971760545)               1.11e-163           MKNTTYDLEYSLIGSFLAGGLTAQAREVMTWLEPEMFATYQLGSIYNNIRKQARKDNVIDIILLHQDFGEDFANLAEIMKNTITSANLTGYAHKVRSFWVNRTAQKTMLEMASELSKARDEQAEKITEKALSEMQKLLSSKVEVKPVVMGELVDEYIDVLEKRSKQDFNSRLLHTGIEAVDNILGGINPTDIVVIAGRPGMGKTEFALTLTRNIAEQKGAVLFFSLEMANQQLMDRILSANANVPVRKLRNPNSMDQTEFGRVGDGLGKIKDHHIYFVDRGGLSANEIVSITESHLSNTGPLSAICIDYLGLMNHGSLKNSNKSQLIEDSLSTLKTFAKNFNVPIILLSQLNREVDSRGDKRPQNSDLRDSGSIEQDASQIIMLYREKAYKKDSDNDYSEAIITKNRFGELGTAYMKFDKGHFVDCDQALAYQFANEKPAQQMEFKNYARRGAA
complement(2153963..2154781)       PHAGE_Haemop_Aaphi23_NC_004827: putative DNA replication protein O; -; phage(gi31544014)     3.27e-97            MRASEILKQTGRSIAYRPALAKLFGGVTAEIFFEQIFYWQDKAENQELGVYKTQAELEEETGLSRKEQETARKKLREIGVLIETHKRLEHRIYFKIDMEKLDEVLSTLADVQSEHSRMPESDIREEPKCTFVNTLDYNTRLHTNTPLTPQGESASADDVPVAENKKQRSLNIDYVGIGKAYNECVMESGKNLPMLADPENLSQERKRKIKKLADVMKKRFGSCDAETFRNYFLDFMRSATQFYFGENDRGWRADFEYILREKVMDKTIEGSL
complement(2154768..2154869)       hypothetical protein; -                                                              N/A                 MRFNRPVRVDELIQYYLFQLLAELDEVIFDESE
complement(2154866..2155567)       PHAGE_Aggreg_S1249_NC_013597: hypothetical protein; -; phage(gi100047)               4.11e-41            MSKLLVIENTKIKQDSQGRYCLNDLHRASGGNPTQAPAQFFRNKSVNDFVQTLTDMQICTSPVNTIRGGVEQGTYVCRELVFKYAAWINPEFEVKVYQVFNAYTQGELQAVNQIPKSFSEALLLAAELQAEKERNAPKVAFVDHYVEVGTSKSLREVAKILKMPERAMIDRLIQDRLLYRQSGALLPYQTAHSRDLFTVKTGTAERGHNYTQTRVTSKGIEYIASRYASELML
complement(2155626..2156078)       PHAGE_Burkho_phi1026b_NC_005284: gp65; -; phage(gi38707955)                          2.45e-08            MNSKEIQRLLHRDCKNSSGGITSLAYTLEKSPNILSNKLNVDCEQNQLSFIEAIELIATVQSKKTLSAIAAQIDHIVVPMPRCADCGQDVLARFLDIAESSGRIGKEIKSAVSSDSELGRNLSQREKQRILAEVEQLIEQAICLKMELGQ
complement(2156127..2156327)       PHAGE_Entero_SfV_NC_003444: repressor; -; phage(gi19549022)                          4.44e-09            MELKNYLSNRPRGFKAEFARKLGISKSFLCQVEKGYSKAPIELAKKIENLTSGVVKKADIRPDVWG
2156449..2157135                   PHAGE_Haemop_Aaphi23_NC_004827: putative CI protein; -; phage(gi31544010)            4.92e-90            MNLDKNELTQVRRENLKKWFSDKVVPEKDRSYVSQLISGKTPSFGEKAARRLESENGMPAFYLDIKQGSIESNVKDIGSFDLWDRNTPLHDEDIEVPFLQDIRLAAGNGFADDIMDYNNFKLRFSKATLRRQGVQYENAVCVVAEGDSMEPAIPDGATVGVDMGNKVIRDNNIYAINHGGLLRIKILNKMPNEQVLIRSFNSTSYPDEIVNLDEIVVIGKVFWYSVLL
2157273..2158217                   PHAGE_Oenoco_phiS11_NC_023571: DNA-cytosine methyltransferase; -; phage(gi589286656)     1.20e-112           MSFRVAELFAGIGGIGLGFINAGFEVVWANELDKNACETYRANFKHTIINADMKELSTDIIPDIDILTGGFPCQAFSIAGYQKGFDDDRGNIFFDIMRYIRSKRPAVVFLENVKNLSSHDKGKTFRIIQEALQSEGYFIKSSVLNTSKVSKIPQNRERIYIVGFRNTEHCENFKFPEELEESAIYNIRQMLEEKVDDYYYYDNSKYIDELKKEITDPDAIYQWRRIYVRKNKSGLCPTLTANMGTGGHNVPLIYDHGRIRKLTPRECIRFQGFPDDFILPDNLPKSALYKQIGNSVSVPVIELIAKNIKQALEK
2158218..2159354                   PHAGE_Oenoco_phiS11_NC_023571: putative type II restriction endonuclease; -; phage(gi589286655)     9.49e-36            MFINSNLITKTQLDKYETLLKVISLLSKLSSTQEKIPYLYYRHAEKIFCNAFYATDLSRNDISIDAKIKDTGFGLKTFLYKNGNNLEKIAEFNKDRDLYNSLDDKNMIYKISELRNKRIIASSEIAGVNRDKLIYHSVVRDQNKLLINENSINTINIESIGNIKSKGNIISFCDGTNNYSFNKSKSTLYQRFEISPIHQIDIKIADDPFSLLEEMYLNFKGNEDKSNKILDYVILPLYSIKDGKKVVHEKSGLNQWNAGGRPRDPNEIYIPVPAIIHRIKPLFFPPKDSSFTLTLPAGRALLVKICQQNSKALMSCPNQSLGNLVLRDILKLPEGHLVTYNDLKNIGIDSVQINKYEDKTFDITFKKIGAYEEFISYR
2159880..2160107                   hypothetical protein; -                                                              N/A                 MKVSKMLKQAKRLGERQKQLCSKKQSNRVNAALIDVPVKAKKLTDIANYNCNRGQSGVNTVRAVQKRRLGCRELV
2160121..2160417                   hypothetical protein; -                                                              N/A                 MKMSILNHSDSSIFIEEGDKYQLIENYDLKTGVVLADKKTNHSVIIEFSIDDKGFFRISHNGDSLENWFFSKEKTVEGDDCLNIECPDEVVICRFKKE
2160429..2160505                   tRNA                                                                                 N/A                 GACTGGGTAAGCAAGAGGATATGCTAAGGAATTTTAAATTCCCGAGTATGTGGGTTCGAGTCCCACCCTAGTCGCCT
2160784..2162313                   PHAGE_Bacill_phBC6A51_NC_004820: hypothetical protein; -; phage(gi31415804)          2.51e-38            MLNELRKMNINDFIKSYKNHPVFFIGTGFSLRYLENSYSWDALLKYVAETIDNTDEQYLELKVEHQHKHFDKIATILEKRFTEFLQKDRNHSTLKPVNDTFFELAKQHKEVSRFKIFLSQTLSDLIRRKSPKLDDEITLLKKARKNIGSIITTNYDQFIESIFEFNPLIGNDILLSNPYGSLYKIHGCVTAPESMIITEQDYEKFNKRYELIRAQLLSLFIHNPIIFIGYSISDENIKSLLKTIFTYVQPNSEQAQQIRDNFLLVEYQSDSNSSEVCEHDIDLEGYSTIRINKIKTDNYAQIYKAISELRLPVSAMDIRKVQNVMADIVTGNDIQVSITEDIDLLRNDEKILVIGSKEKIKYEYQKATEMMKNYFSIIEEENVPLIKLLDHQRIRSSDFFPIHSFSNICPELQKIEQYKQYQKNKLTKFISRNQDKHTTFNTSVGAVFDDSDISTTAKEGAIFIEVYRRNISLDECKQYLENHSDKDSTHYRRLLCLYDYMINNTEPLL
