# Supplementary material for: Comparative analysis reveals the Genomic Islands in Pasteurella multocida population genetics: on Symbiosis and adaptability
Source: BMC Genomics. 2019 Jan 18;20:63. doi: 10.1186/s12864-018-5366-6 (PMC6339346; doi:10.1186/s12864-018-5366-6)
Supplement: Supplementary file 9 — File S2. Detailed information on predicted phage of each strain (ZIP 5010 kb). [file 12864_2018_5366_MOESM9_ESM.zip › File. S2. Detailed information on predicted phage of each strain/2969PM/phage_regions.fna]

>1	 230397-266486
TTAAATCATATTTTTTCCAATATGGGTGACTAGCCCAATAACTTGAAGTTTTTCAGCTTCATCTTTTGAA
AGAATAATTGGCTTGTACTCTTCTTGGTTGTCTGAAATCAATTCTATACTGTTCCAATTCATTTTTACAC
GCTTCACCCAAACGCTGGACTCACTCTGAACCAAATAAATGTTATTGCCCTTGATTTCCTTTCTAGCTAA
ATCCACTAACATTTGATCTTTATCATCTATGGTTGGGCGCATAGATGTACCATTCGCCCAAAATACCGCA
GCAAATTGTGGTTTAACGCCCAGTTTTTGTAATAATGACGTTGGGTAAGGGATATAATCATCAGGCTTAG
TTACGCCATCATTAAAACTCCCAAAGCCAGCAGAAACCTGAATGGACGAGTAACTTGGTATCATCACCAC
ATTTGATGGCTCAGATACAGATGTTGCGTTTTTCTTTATAGTGTTTTCAGCGCTTTTAAACATTTCTCCT
TTTCCTGTCAGTAACCATTCAACACTTACGTTGGTTACTTCTGCAATTTTTATCAAATTGGTTCGGCTCG
TGTCAGCTTCTCCCTTGACCCATCTAACAAGTGATGGCTGTACAACTCCTACTGCTCTTGCAAATTCACT
GTAGTTATCTTTAAACAGTGTTTTTGCAATTAAAGACATTCTCTCAGAAAAGTCTTTATCGTAAATGTTT
GGTTTGCTCATCTTTTACCTTTTACCACGCAAAGATTTACGCATAAATGCTTGCTTTAAGTGTTTGTTTT
TTATATACAATTGAACTTTTACATAAAATAATTCAAATATTTAAACATTTACGCTTGATTTAATTAAACT
TTTACGTTTTAATACACTCATTAAGACAGCTCAAAGGGTGTATAAAATGGGTGTATTAAACGAAACTAAA
AAAGCCGCAACAGACTGGCATCGTGCGGATATCATCGCAGCCTTAAAAAAAAATGGCTGGTCATTACGTT
CCTTAGCAGAAGAATGTGAGCTGAGCTACAGCACACTCAAATCTGCGTTAGACAAATCTTATCCAAAATG
TGAACGAATCATTGCGAATGCAATTGGCGTACCGCCTGAAGTTATATGGGCTGAGCGATTTGCACAACGT
AATTTTCGTCCAAAATTAATTGATAAGTTTTAATCATAAACAACTTTTACGTTAAATGAAAGAGAAAAGG
AACGTTTATGAGTAACTTAAAAATAAAAACGCACTACTCTGCAATGGAGATTGCATCATTTAAGTTAAAT
TCTGCCCCACACGCACACAAAAATGTACAAGAAAAAGCAAAACGTGAGTGTTGGATCGCACGTAAACGTG
AAAGTCGTGGTGGTGGACTTGAATATGCATTTGAGAGTTTACCGCAAGAAATTCAAGCTGAAATTTTATT
AAAACACTCAGAAAGCAAAGGTTCCGAGCCAACTCGTGGTGTAGCGCACAAAAACTACTTACCTGAAGTC
ATTTGGGCACCGTTTGACAAAGCCAGCGAAAAACAACGTGCAGAAGCACAACAAAAGCTCACTTTGTTAC
ACAAAATTGATGATTTAACTCGCAATAACATCAAGTTAATGGATGCATTAGAGATGGTGGCGACCGAGTT
TAATGTTGCCAAAGGCTCACTAAAAAGATGGTACTACAAAGTGAAAACGTTTGAACGCTCAGACTGGTTG
CCATTGTTATTAGATAAGCATGGCACAAACAGAAAAAGTGCAGAAGCTGAGTTCACGCCTGAAGCGTGGG
AATCCTTCAAAGCAGATTATTTCCGCAATGAACGCCCACAATTCGGTTCTTGCTACGAAAGATTAAAACG
TGCCGCACGTGAACAGGGTTGGACTATCCCTTCTGCAAGTAGCGTGAAACGCAAAATTGAACGTGAAATT
CCAAAAGTGCAACAAGTGTTTTTAAGAGATGGCGAGCATGCTCTCAGCCAGTACTACCCAACCATGCAAC
GCAGTGTGGCTGACTTAGAAGCCCTTGAATGGATCAATGGTGATGGCTATCAGCACAACGTGTTTGTTCA
ATGGCATAACGGCGACATTGTTCGTCCAAAAACTTGGATTTGGCAAGACATTAGAACACGAAAAATCTTA
GCGTACCGCGTCGATTTAAGTGAAAACAGCGACACCATTCGCCTAAGCCTAATGGATTTAATCTGGAAAT
ACGGCATACCGAAAAAATGCACGATTGATAACACAAGGGCTGCAGCGAATAAATGGATGACAGGTGGCGT
GAAAAACCGCTACCGCTTCAAAGTAAAAGAAGATGACGTGAAAGGGATCATTCCTCTGCTAGGTATCGAA
TTGTTCTGGACTTCTATACAGTTTGGTAAAGGTCACGGACAAGCAAAACCAGTTGAACGTGCATTTTCTC
ATGGGGGGCTTGGTGAGTTAGTCGATAAACACCCTAAATTAGCAGGGTTCTACGCAGGGGAAAATATCTA
CAACAAACCCGACAACTACAATGGTGGGAAAGCAGGTGTGGACTATGACACCTTTATCTTAGCGTTAGAA
GATGGCATCCGTACCTTTAACGAACGAGAAGGTCGTGAAACCGAAATCTGTCAAGGCGTTTACAGTTTCA
GCCAAGTGTTTGAACGTGACTATGCAAAAGCGAGAGTGCGTAAAGCCAGTCAAGAACAAATGCGTTTCTT
AATGCTCATGAGTGAAGCAACAACCCTTAAAAAAGACGGCACTTTTGAGCTAGATGTAGGGGGAAAAGTG
CATAACCGCCGTAACCGTTATCTCTGTACAGATTTAATTGGTTCACATCATAAAAAAGTCATTGTGAAGT
TTGACCCGCAAGATTTGCATAGCAAAGTCTGGGTATATAGCACTGAGATGATTTATTTAGGTGAAGCTGA
ATGTACTGAACGTGTTGCCTTTGGTGATAAAGCTGCAGGACGTGAACACGACAAAGCCCGCAAAAAATGG
GTGAAAGCACAAAAACAAGCAGCTAAAGCACAACAAACGATGAACGCTCAAGAAGTAGCACGTTTTCTAC
CAGAACCAACTTTTGAAGAGGAAATCCAACAACCCAAAATTATTGAACTCTTCCACACACAGGGCAATGC
AGTGAAAAAGGCAGAAGTCGTTCTTGATGATGAGGAAAATTCATTCGAGCAAGGCTGGCGGAAAGGTCTT
GAAATGATTAAACAGGAAAAAGGCATTAAATAGGAGAAATCAAATGAGCTTAATTAACCAAATCAATGCA
ATTAAAGCATCAGGAAATATTAGTCAACGTGATATTGCACAGCAAATTGGCATTTCAGCAGGTGCATTGA
GTGCTTATTTAAAGGGTAATTATGCAGGCAATATCGACAACATCGAGAGTGCACTCACGAACTGGCTTGC
GACACAAGAAAAGAAAGAAAAAGTCTTCGTAGAAGCACCGCACTTTATCGAAATTCCAACTGCTAAGAAA
GTATTTGGTGCGTTAGATATGGCACGCATTTTACCCACAATGGTCACTGTTTACGGTGCTTCAGGTGTGG
GTAAGACAAAAGCCTGCCAAGAATACAAAAAGCATAATCAAAACGTGTGGATGATTACCGCAAGCCCAGC
AAGAGCAACGCTAAGTTCAATTTTATACGAACTTGCATTAGAGCTTGGTATTAATGATGCACCACGTCGT
AAAGACCGCTTAAGTCGCCTTATCACCAAGAAAATTAAAGGTACGCAAGGTTTAGTCATTATTGATGAAA
GCGATCACCTTCCTTATGACGCTTTAGAGGAAATCCGAATTATTCAAGAAGAGGCTGAAGTGGGCTTTGC
ATTAATTGGCAATGACAAAGTCTATACACGCATTCAAGGTGGCGTAAACCAAGCTCACGAATACGCCCGT
TTATGGTCTCGTATAGGTAATAACTGCGGCTTAAAAGCTAGCACAAAGGGCGATATTAAAGCGATTGCGC
AAGCGTGGGAGCTAGATGTAACAGACAACGATTTAATGACAGTGCTTTACGACATTGGCGGCAAAGCAGG
TGGTTTGAGAGCCTTAACACAATATCTACGTCTTGCGGGCATGACAGCTAAGGGACAAGGAAAAGTGATC
ACATTAGATCTGATTTTAACGGCACAAGCACAAATGAAGGGAGCGAACTAAATATGATGAACGGACAGCA
ACAAACAACGCTCAATCACAATAATGAAGTGATGAGCAAATACCTAAAACAAGTACAAAAAGCAATTAAC
AAGCTAGATGAAATAGGGCTTAGCGTGATTAACGTTCATTTTGAAAAAATCCGTCCTACCTTACGTGTAC
AACCTTGCTTTAACACTGAACGGTTAGAGAGTGAAAACAAAGCTTTTGTTTTCATCACTGGTTCAGACGG
TAAGCGCTATCAAGAAGCCCAAATGACAGTTGAAGGTATTCGTGTGATTTGGCGTAAGTATCTTAACTAG
CGAGGTAAAGAAAATGAAAAAAAGCATCGTGATTTTCAGTCAGCTTGCTCTAGTCGGATGTGGCGAAATA
CAAAAAGTCAGTCGAGATAAAACATATATAGGGATAGTAGGGCAAATTTCAGAAGTATGTATAAACGGTG
TGACTTACTTAGTAATGAGTAAAGGCGGTATCACGCCGAAGATTAATGAAGAATTCTATCCATACACTTG
TACAACCAAAACTAATGATATTCCACAATAAATAGGAGAAAAACAATGGCTAAGAAAGCAACCAGAATGA
AAAGTGCAACTCAAACGGCAATCTACCAAAGTCGTGATGAAGTGCAAATTGCAATTAAAGAAATCGGTGA
TAAACAACGCGAATTACAACGTTTAGCAACGGAAATGAATGATGAACTCGCCGCTATTTCTGAACGTTAC
GCCCCACTTTTAGATAGTGTGAAAGAAGAACTAAAACCGATGCAAAAAGGTGTCCAGATGTGGTGTGAAG
TACATAGAAATGAATTGACCGATAACGGCAAATGCAAAACTGGTTCATTCGTAACAGGTGAGGTGCAATG
GCGTATTAAGCCACCTTCAGTCAGTGTCAGAAATGCTGAAGCAGTCATTGAACTACTTGAAAGTTTTGGT
TTATATCAATTCATCAGAACGAAATCAGAAGTGAATAAAGAAGCTGTATTAGCAGACCCACAAGCTGTTT
CTGCTATTGAGGGAATAAATATCAAATCAGGTGAAGAAGAATTTATTATCAAACCTTTCGAACAGGAGGT
GAAGTAATCAGATTAGAACCCATTTAAACGCCCTTTAAACCTCGTTTGAGGGGCGTTCAGAATGTGTTTT
ACAAACAAGCAAAGGAGCAAATATGGTCATTCCAAAATTTAATAGGTTCATTCACTGGAGTAACATTGCA
GCAAATGCTGAACGGAGCAAAGACTATGAACAAGCGAGTAAGGCGTGGGAGGTGGCAAGTCTTAATGCCT
CACAACTTAACAAAGAATGGTGCAAAAATCGCAAAGCATTTTGTGACCGTGTGGCAGTTAAGCCGTTTTA
AGGGGGGAAGTATGAACAAACAAAGCATAGCACAGCAAATAGTTGATATTCAGACAATGCTTGAAGTGGC
GAAAGATAATGTGATTGAAGAACACAACGAAGATGCAAGAGTGATACTGCAACGTGTAGTCAGAGAGATT
AAACAAATTCACTGGCGAATGAAGCCTGTAAATCAATAACAAATCTATTAACAAATAAGGAGCATAAAAT
GAACTATTCAGACTATATTAAAATGACACAATGTGGCGTTTATAGCATTACTTTCCCAACAGAGAATATT
GTGGAAACGTTAGAAAATGCGGTACTTGCGGAACGAAATCAAGAAAAATTTGAGATTGTGAAAAATCTCA
TTACAGGTAAAAAAGTGATCACCTTTGATGACGGTGGGCTGTTTTTCTCTATTAGGGCTGAATTCAAACA
CCTCACTAAAGAACAAATAGCCTTTAAAGCCTTTGAGTTTAAAAATGTAACAAGTGAAAAAGATGCTGTT
CATCTTGCTAAGGTGGAATTATTTAAAGTGTTGCCACCGTCCAGTGAAATCTACAATGTTTTTTATAACC
CTAACACGCAGATTTTAGTGATTAATAGCAATTCGAAACGTAGCAAAATAGCATTAATGCAACTGGTAGA
GGTTTTCGGCTTAGTGGGTGTGAAATCCATTATTGTGTCAGAAGAAAAACTAGGTATTAACACAAAATTT
AACAGATTATTAAATGATAATGTCCCATTGTTTAACTCTATCGGTTTTGATTACGAAGCAACGTTAAGAC
GCGAAACCGAAGATGATAAAACTCACCGTACTTGCCGTCACTTAGACACAGAAGAAGGTAAATATAATGC
GTTGGATGCACTAAACAATGGTTTTATAGTCCAGTCTCTTTCTATGCGATATGAAGATGAAAATGGGTTT
ATTGTGCGGTTTAAACTTGATGAATATTTGCGTATTCGTGCAATGAAATTTCGCGACTTTGCGGAAACTG
CCAGAATGTTACGTTCTGCCTCACCAGCAAAATACGGCATTTTGACGGAATATTTAAACTGTCAATATCA
TGTGTTAAATCGCATTATCAAAAATACTTTATTGGAATTTACTAAAGACACTCAACTACAACAGTTTGCA
TAAAACCCATTTACAGCCCATTTCCCACAAAAGTGGGCTGAATAATGTGTTTTAACCATCGGAAGTCAAT
CAATGCGATACACAAGAGAAAAACTGATTCAATTAATCCACATTGCAAAACACAAACTTGCAATAGATGA
CATCACTTATAAACAAATGCTTTCACAATTAACGGGTGAAGAGAGCTGCTCAAAGCTCAAAGTGGCACAA
CTTACGCTGGTTTATACAGAGATGGAAAAAAAAGGATTTAAGCCTACAAGCAAAGGGAAAAAATCAAACA
ATTTCTATTCACCAAGCACTGAAAATGCCACGGTTCGTCACGATATCGCACACAAAATCCGAGCTGTTTG
GATTGATATGTATAAATCAGGCTTTATTCGTGATGGTTCTGAAAGTGCATTAAATCAATTCGTGCGAAAT
ACAGCGAATGCGGTGATGAAAGAAAAATGCAGTACGCTGATCTTTTTAAACGCAGGAAGCCTTGACTATG
AAACAGGGGCAATCGTGTTAGAAAGGCTTAAACAATGGCGTAAACGTGAAGTGAATAAACTAAGAAAAGG
AACAAGCGAATGAAATTATGTCGTTGCCCCGTGTGCCACTCTGATATCAATTTAGATCAGTTACTTGAGG
ACGACGCTGGACGTGAATTACTCACAATTTTAACTCAATTGAAATACGGTATTGCTCGTCCTCTGGTTAG
TTATATTGCTCTCTTTCGCCCTGCCAAATCTGCATTAAATAATGCAAGAGCGGTAAAGCTAATTAATGAT
GTATTAAGTTTATTTCCTCAATCTCATTTGTTAGCCCATGCATTAAGCGAAACTGTGAACGCAGTACAAA
ATAAACGCCGTGAATATAAAAACACTGCTCCATTGGTGAACCATAATTACTTAAAGCAAGTTTATGAAAC
TAATAAACCGCACTTTTCAGGCGTTGGAGAACGTAGTACAGGAGAAGAACAGGAAAATAAAACCACATTT
CAGCAAATAGACAAAGAAAAAGAGGATGCGATTTTATATATAGATCGTATATATCGATTGGGGCAAACAG
TTGAAAAATTAGAAGGCTATGACATTTGGTTAGAATGGAAAAAACAGAGAGGAGAATTGTAATGGATAAA
GATATTGTTGAGGTATTTGAAGATAAAGCACCCGAAATTCTTCTTGAACTTGCAAAATATATTGAGCTTA
CACTCGTCAAAAAAATAGAGATTGAAGCAGAAAATGCACGTCAAATTGGCATTGAAATTGCTCAAACGAT
CTCAAAAAACTGGGGCGGTTCTGTGGTGTATATTCCTCGCAATTTGATTTTCATACTGAACGAGCGTGAT
AGAAAAATTTTCAATGAATTTAACGGCACAAATCACCGAGATTTGGCTAAAAAATACGGTGTTTCAATGC
AATGGGTATATACTATTGTAAAACGTATCAATAAAGAGGAAATTGCCAAACGCCAGTTCAATATGTTTGA
GTGAAGTAGAATTGTGAATTAATGCACAAAAATCATAAAAAAAACGTCCGTCAGGGCGTTTTTTTATGGG
AAAAATTCTGTTTTCAAAGTAGTATGCGAGAATTTATAACACAGGAGTTGATATGAAACGTTTAGGATTA
ATTTTATTATTAAGTGGTGTGCTAATTGCTGGTTGTTCAGAAGAAAAAGGAAAGCCAACATACCAAGAAA
TGGAAGCGATAAAACTGGCATTCTTTAAAATCACACCGCCAAACACTGACCTTGCAGCACAATGTGACTC
AAAGAAAATTGGAGAACGTTATTATGCAGCTTGTAATTTTATGGGAGTTGGGAAAAGAACTAACTTAAAT
ATTTTCTTATACAATAACGAAAAAGATAGTGCCAAACGTTTTTATGCACTTAATGGTCCTGCAATGACCA
CATACGATAATCATTTCAAAAATGAAACAGTATTAGGCTCATATAAAGACACATTCGGCTTACCAATGGA
ACAAGACATTAATTTATCTACAGTGAATGAGCAATTTAATCACTTAATGAAGTAAAAAGTCATCAATATA
TTTGCCATATCATTGCTTTAATTATTCTTTAAACCACTTTAAAATCAATTTAAACCCCATTTTACTATAC
TCCAGTTATTAAGAATTACTTGATAACTGGAGTTTTTTTATGGCTATTAACCACATCGTTATTCACTGTT
CTGCCACCACCAATGGCAAACCTCTCCGAACAAGTTCACAAAGTGCAGCTGAGCGCATCGACCAATGGCA
TCAAAAACGAGGATTTAAACGAAATCTAGCGCATATCAAACGCTTTAACACGCACTTAAAACACGTGGGC
TATCACTTCATCATTGACATTGACGGCACAGTTGAGACAGGACGTGAAGTGGGTGAAACAGGTGCACACG
TTAAAGGACATAATCAAAATTCTATTGGCATTTGTCTTGTGGGTGGCATTACGGGTATGGGTAAAAACCA
TGGTGAATATACACGTGAACAATGGAACGCATTACACAAACTCTTACGTGAATTAGAAAGTCGATTTCCC
AGTGCTGTCATTTGTGGACATCGTGATTTAAGCCCAGATTTAAACGGTGACGGTACAATCACCCCTAACG
AATGGCTAAAGGATTGTCCTTGTTTTGATGTTTGGGAATGGCTCGACAGTGAGCAAGTGATTAATGATGA
ACACTTATTTGAATAAGGAGTATTACATGGGACTCAAAGAACTCATCACAAATGATAATGGACGCCTTTC
TACAACAGGCACAATTCAATTTGGTGGTGCGGTTTTAATGGCAATGATTCTAGCGATTTGTGTGTATTTA
GACAGATCTTATGTACCAGAGCTATTCATGACATTTGCAATCTTTTGTGGTGGAGGCGTCGCCACAAAAG
GCTTTGCAAATGCGATGGAAAGACGACAAGGAGGACGTGAATGAACTTACAAGTGATTGTTGTCTGCACA
ATATTTTTTATTTTGTTATGTGGTTATGTTGTCTTCAGGTTAAAGCAAGCACAACGACGAGTTGAAAAGC
TGATAGAAGAAAATGCACAACTTCAAACAGAAAAAGCTGTTGCAGAAACACAGGTTAAACATCATCAAGT
GAGAAAACAACATGAAGAAAACACTCTTGGCAATAGCCGTGATGACATCATTAAACGCCTGCACGCCCAA
GGCGATTTACGTGACGAATAATAGCTGTGCAGGCTTTAGCATTATTAAAGCGAGTAAACAAGATAGTACA
GAAACTTTACGTCAAATTTTAGTGCATAACAGAACATACCGTGAGATTTGTACACAGGAACAACATAAAT
GAATGACATTTTAGATTTTATTCAGAAACACTGGGCAATTGTCATGGCAATTGGTGGCTCTGTGTGGACG
TATTTTTGGCTAACTATGGACAGTAAATATGCGCGTAAATCTGACGTTTCAGACTTACGAAAAGCGATTG
CTGAAAATGAAAAAAATCTTTCTGAAATTAAAGGTGAACTTCGTCATCTTCCCACTACAGCAGATGTTGC
AGATTTACGTCTTTCTATTTCAGAAATGAAAGGCGAAACGAAAGCACTGAATGCAACTGTACGTAGTTTA
ATTCATCAAGTGGAATTATTAGTAGAAAAAGAGGTAACAAAAGAATGAGCAACGATATTTTTACTAAAGA
TCAGCGTCTTGTGATTTTACGTTCACTTGTAGAGGCAGGATATGATGCAAATGAGTCTATTTTAGACGAT
TGCCTTGCATTATACGGTCACAATATTAGTCGTGACCTTGTACGTAATCATCTTAATTGGTTGGAAGAAC
AGGGACTTGTACAAATTGAACGCTTACAAAGCGGTTTTATGGTAGCAACTATCACTCAACGTGGGCTTGA
TGTAGCTAGTGGTGCTTCTGTTGTTGAGGGTGTCAAGCGTCCCAATCCACGCTTAAAACTCAATTAAATC
ATGTTTTAAGGAGGATTAAATGAGCGATAAAACTACACGTGGACGAGCGAGTAAAGTCGACTTATTACCA
CCAAATATCAAGACGCAACTCGCGATGATGTTACGCGACAAACAATACTCTCAAGCGCAAATCCTAGAGG
AAATTAATGACTTGATTAGAGATTGTGGTCTAGATGAAAGTCATTTATTAAGCCGCACGGGTTTGAATCG
CTATGCCAATCGTATGGAGAAAATGGCAAGTAAAATCCGCAATGCGCGTGAAGTAGCGGAAATTTGGACG
AAACAATTCGGCGAAGCACCACAAAGTGACATCGGAAAATTGCTGATGGAAATTGTGAAGAACCTTGCGT
TTGAAACGTCTATTGGCATGAGTGAAAGCGAACACGCTGCTGATCCAAAATCACTTGCTTTATTAGCAAG
TGCAGTGCAACGGTTAGAACAGGCGGAAAGTTTGAGTTTTAAACGTGAACAAGCCATTCGCCAAGAAACG
ATTAAACGTGCAGCAGAAGCCGTGGAAGAAGCAGGCAAACAGCAAGGCGTAAGTTTAGAAGATGTTCAAC
AAATGGTAAAAGCAGTATATGGCATCGAATAATACGATTCTTTATGACTATCAGAAGCGTTGGTTGAACG
ACAAAAACCGATTCAAAGTAGCTATGTTTGCCCGACAAACCGGTAAAACCTTCACCACCACGCTTGAAAT
CGTGTTGGACTGTCTTGCTGCGGAAGCTAAAGGTGAAAAAGCCCGTTGGGTGATTCTAAGTCGCGGGGAA
CGTCAGGCAAAAGAAGCCATGAATGAAGGGGTAAAACTGCACTTGGAAGCGATGGGTATTGCTTGCGAAG
TGCTGGAAGTACCATTCAGTCCGACGATTAACGCCCTCGAAGTGATTTTACCGAATGGCTCAAAAATCAC
CGCCCTTCCTGCGAACCCTGACACTGCTCGTGGTTTCTCTGCCAATGTGTTCTTAGACGAATTTGCCTTC
CATCAGGACAGCCGAGAAATCTGGAAAGCACTATTCCCTGTTATCTCAGCAGGTTGGAAATTGCGAGTGG
TGAGCACCCCAAACGGCAAAGGCAACAAGTTTTATGAACTAATGACCGACCTTAATAATACAGAATGGTC
ACGTCATACCGTGGATATTTATCAAGCCGTTGCAGACGGCTTACCTCGTAACATTGAACAGCTACGCAAG
GGTTTAAATGATGAGGATGCTTGGGCACAAGAATTTGAGCTGAAATGGTTAGATGAGGCAAGTAGCTGGT
TATCTTACGACTTAATTGATGGTGTTGAACACGCTAATGCAGGACTGCCCGAGCTTTATACAGGCAATCC
TTGCTTTGTGGGGATGGATATTGCTGTTCGGGGTGACTTAACTGTGATTTGGGTCATTGAGTTAGTGGGT
GATGTGTACTGGACAAGAGAAGTGATCACGCTCAAACGGGTTGCCTTGCGAGAACAGCTCGCAGAATTAG
ACCGAGTATTTAATCAATACCACGTCATCACCTGTTATCTCGACCAAACAGGTATGGGCGAAAAAATGGT
GGAAGATGCTCAATACAGCCACGGCAAACGCCGAGTGCAAGGTGTGTTATTTAATGTAGCCACCAAGCTG
AATATGGCGACTATTGGCAAAAACGCCTTTGAAGATCGTCAAATTCGCATACCCCAAGGCGACACCGATT
TGCGAGAAGATTTGCACAAACTCAAAAAGGTGACTGGCTCAAATGGCGTGCCACGCTTTATCGCTGAAAG
CGATTCAAAAGGACACGCTGACCGCACTTGGGCGTGCTTTCTTGCACTCACTGCCGCTAAAGAAGGTGTG
ACGACTCCCACAAAAGCCCAAAGCCGAAAACCAAGAACAAGCCTAAAAATGACACAAGGATATTAATATG
GCGAAGAAATTTGATTTAGTGAAAGAAATAGCGGTGCGTTCTCACGCCATTGATTATTTCAGCATGGGGC
AATACCTCCCTAATCCTGACCCCGTTTTAAAGAAAATGGGGCGTGATATTTCTGCTTATCGTGAAGTCTT
GTCAGATAGTCACGTAGCAGGTTGTGTCCGACGTCGTAAAGCGGCTATCAAAGGCTTAGAGTGGCGAATC
ACACCGACAGGCAATGACAAAACCGACGAAATCCTGAACACACTTTTTGAGCGTCTTCCCCTACCTCAAA
TTATTACTGAAATGTTAGATGCCGCTTTGTTTGGTTATCAAGTGCTCGAAGTGATGTGGGAAAACCAAAA
TGGCTTGTGGTTGCCTATGGAAGTTATTGGTAAGCCACAAGAATGGTTTGTCTTTGATGAGCAGAATCAA
CTGATGTTACGAGATAAAGAAAACCGTAACGGCAAACTCGTTCCCGAAAAAAAGTTTTTGCTGACAACCC
AAGAGGCAAATTATACCAACCCTTACGGAAGACCCGATCTCGCTTTGTGCTTTTGGGCTGCCACCTTTAA
GCGTGGCGGCTTTAAGTTTTGGTTAGAGTTTACTGAAAAATACGGTTCGCCTTGGTTGGTCGGTAAACAT
CCTCGACAAGCACAAACACACGAAATCGAAGATTTGTTAGATAGTCTTGAACAAATGATTGGTACTGCTG
TTGCTGCAATCCCTGATGATAGCTCCATTTCAATGCTAGAAAGTGCAAGCAAAGGCGGCTCTTCACAGGT
CTTTGATGAATTTTTGAAATATTGTAAGTCTGAAATTGCCATTGCTTTGCTAGGGCAAAATCAAACCACC
GAACAAGAAAGTAATCGTGCGTCAGCTACCGCTGGGCTTGAAGTGACAAAAGAAATCCGCAATGAAGATA
TTACCCTAGTTGAAAGTGGTTTTAATCAGTTATTGAGTTGGATTTGTGAACTCAATTTCAATGTTGACAC
CTTGCCTAAATTTGAGCTGTATGAGCAAGAAAGCATTGATAAAGTTCAAGTAGAACGCGACCAAATTTTA
TCTCAAATGGGTGTGAAATTTACCGCTCAATATCTTCACCGCACCTATGGTTTTGAAGATGGTGATATTG
AATTAATCAACAATAACACCGAAAAAACCGCAGAGTTTAATGAGCCCACGTTGCCACCGAATATCGCAGA
TGGGATCGTTGAACAGTTAGAAGTAGAGGGTGAGCTTTATGTAGAAGAATGGATGCAGAATATTAAAGAT
AGATTGAGTCAAGCCGAGAGTTTGGAAGATTTTCGCAATCAGCTTGACAGTCTCATTCCTGAGTTAAATT
TTGCTGAATACGGTGAGTTGATGGCTTGGGCAAGTACTACAGCATTTTTAGCAGGTCGCCAATCTGTTGT
GGAAGAAAAATAAATGAGTAAGTTTACATTTCAAGAGCAATCTCGTTACTTTGAGAAAAAACTCAATTTA
AAAACCAATAGTTATTTAGATATTGTGGGTGAGGAGCACGACTATTTTTTCGTTGTTGCGGGCGCAAATC
GTAATGAAGTTATCAATGCATTTCGTGAGGCAGTAGATCAAGCAATTCATCATGGGGAAACATTAGAAAG
TTTCCGTCAGCGATTTGATGAGATTGTCGAAAAAACAGGTTGGGATTATAACGGCGGAAGAAATTGGCGA
ACACGTATTATTTACGACACAAATGTTTATAGCGCATATAACCGAGGGCGCTTACAACAACATTTAGACT
TAGCAGATGTTATGCCCTACTGGGAATATCAACATAACGATAACAGTCACCCTCGTCCAGAACACGTTGT
CTTGGATGGCACAATCCGTCCAGCGACAGATCCATTTTGGAAATACTATTACCCAATCAAAGCATATGGT
TGTCATTGCACAGTCATTGCCCATGATGAGCATGATTTAAAAGCAATGGGGAAACAAGTTAGCCCTCCCG
TTGAGATTGAATATGAAGATAAATTAGTCGGTGTTCGTTCAGGCTCTCCGCGTTTAGTCACACTCCCCAA
AGGCTATGATGTTGGATTTGCACCTTATAATTTTGATAATTTGACCTCAAACAGAAATGTTGAGATTGAT
AGCATTTTGTTTCAAAAACTCACAACAGCAGAACCTCGCTTTGCCAGTTTATTAATTCAAGATGTGATGA
AAAATACGGCAACGGTTGCATTATTAAATCACTCAATGAAAGAGATGATAGAAACGGTATCTAATGAAAA
AATCGCAAGAGGAAAAATGAAGTACGTTGGGGTCATTCATGACGAAGTGATTGGTAAGCTAACTGCAATG
GATAAAGCCCCTCAAACCGCGGTGATAGCAGTGCGAGATGAAGACATTCTACACGCTCTGCGAGAGAGTA
AACAAGCAAAAGGGATTAACTTGCCTGTTGAATTTTGGCAACAGTTACCCGAAAAGCTACGCCATCCAAA
AGCCATTTTATTAGATGAACAACACAAGCAACCAACACTTTTGTTCGTATATGAAACAGAACAAGGCAAA
GTAGCAGTAAAAATGGACTACGAAATCAAACTAAAAGATGTATTAACTAACAAAAAACTACCGCATAAAT
TAAATATGATACGTACTGCAAGTGCAATTAAAAGCGATGTAGAATGGAGAGACTTTAAAAAAAGTTATGC
ATTATTATGGGGAGAGCTTGATTAAGCGGTGGTTTGCCTGATTCGAACAGGATAATGACGGATGTAGCAT
TGCCGCCAACCTTTCCAGTAGGAAACCCCCACCGCACTTTCACTATACGCCTAAACAATTTTTTAATCAA
CAAGGAAAAGCCTGTGCTTAAAATTGATATTAATGACCAGCAAGTTGGGATTAAGCTACAACAGATTGCA
ATACAACTACAGCACCCTCGCAAGCTTTATGGTGTGTTAGGTGAAACATTGAAGAAAACGCATAAAGAAC
GTTTTAAGCAAGAAGTTGATCCTGAGGGTAAAAAATGGCAAGCGCTCTCACCTGTCACTCTCGCATTGAA
AGCAAAACGTAGAAAAAGTCCTAAAATCCTACGTCAAGATGGTTATCTTTCAGATAAGACAGCCTATAAT
TATGATGATAAAGGTCTTGAGTTTGGTAGCGCTGCAAAATATGCAAGGCTACATCAATTTGGTGGGCAAG
CAGGAAGAGGACGTAAAGTGACTATTCCACAGCGTAAATGGCTTGGTATTAGCCAAAATGATGAAACATT
ATTATTGGCAAAAGCTACCTCGTTATTACAACGACAAATCAGCCAAATTGTAGGATAACCACTAGAAATC
AAAATAACGCCACAAATTAGCCCTGTGGCGTTAAAATCTAAAAGTAATACAATTTAACTACATCTAAAAT
TTAAAGCGAATTAAAGCGATTTAAACCGCATTTAAAGCACTTTAAGTTTTTATATAAAACTCAACTCTCT
CTTAATAATGTTTTCCTCATCAAATCTTTAAAGCACTTTAAAATCTTTTTTTCTCTTCACAGCCTATTCT
AGAACTATTCAAACAACAGGAATAGCGTATGGAATTAATCGAAATTTTCAAAGCGGGTAAACGTGTTGAT
GCAAACGGGCAAATTGTTGAAATCACGACAGGTGATTTACAACAAGCCGTTGAAGCTTATGACCCAGCCT
TTCACGAATCCCCCGTGGTGATCGGTCACCCGAAAGATAATCACCCTGCCTATGCTTGGGTGAAGTCATT
GCAATTAGAGGGCGATATTCTCAAGGCAGAATTAAGCCAAGTTGATCCTGAATTTGCCGAAATGGTGGAA
AAAGGGCGCTATAAAAAAGTTTCTGCTTCATTCTATCTTGCCAACAGTCAAGCTAATCCTAAACAAGGCT
CACTTTATTTACGTCACGTCGGATTTTTAGGTGCAGTGCCTCCTGCTGTAAAAGGTTTGCGTAATCCTGA
ATTTGCTGAGGGCGAAGAAGGTGTAGTGGATTTTTCTGACTGGACAGAAGCCACACTGTGGCGACGTTTG
CGTGACTGGTTTATTGGTAAGCACGGGCAGGATGAAGCGGATAAAGTCTTACCCGATTATTTAGTGGGTA
GCGTGCAAGAAGAAGCCGTACGCAACTCGCTACAACCGCAAAAAGCGGAATCTCCGATTTTTAATGAACC
CACTCAACCACAAGGAGAACCTGAAATGAGTGTAGAAGAAAAAGCCGAGCTTGAGCGTCTGAAAGTTGAA
AACCAACAGCTAAAAGACGAAAAAGCCCAAGCTGAAGCCCAAAAAGCTGAGGCGCAATTAAATCAAACGA
AAGCCGACAACGCTGATTTTGCAGAAAGTTTAGTCAGTGCTGGAAAACTTGCTCCTGTGGCAAAAGAAAA
AGCCATTGAGTTGCTGAACTGTGCTGCTGTGCAATCAGCTGGTGGCGTAGTTGAATTTGGCGAAGGGGAA
AACATCCTGACTGCAATTAAAGCATTTTTAGATGCGCAACCTCAAATTATTCAATTTGGTGAAGTGGCAA
CGAAAGATAATGCCACAACAGCTGAAGATAATACGGTTGAATATGCGGAAGGCACAAGCGCAGAGGCTAT
TGATATGGACAAGCGTGTACGTGCTTATATGAAAGAACACAATGTGTCTTATGTCACCGCATTCAATGCA
ATGCATTCATAAATCAAGGGAGAAAATCAAATGTCTGATTTATCAAAACATCGTGTTGTTGACCCTGTAT
TAACAGAGTTAGCACAGGGTTATTACAACGGGAATATGATTTCTGAAGTGTTATTCCCGATTGCAGAAAC
ACAAAAAGAAGGGGGCAAAATCCCAACTTTTGGGCGCTTAGCATTCCGCTTACAAACAACAAAGCGTGAA
CTTCGAGCCGCATCAAATCGTTTAACACCTGAAGATATTGGTTCATTGACTGTTGTGTTAGAAGAAAACG
ACATTGAATATCCAATTGATATTCGTGAAGTGAATGAAGCGGAAGGCGTTTATCCACTTCGTCAGTACGC
AACAGGTGTCACTCAAGATGTGATTGTATTAAATCGTGAAAAAGCCTGTGCGGATTTAGCATTAAACGAA
GACAACTATGATGCAAGCAATAAAATCACGTTAAGTGGTACTTCTCAATTTACGGATAAAAACTCTGATC
CAATTTCTGTTATTAAAGCAGGTATTCGTGCAATTAAACGTGCGACAGGTCGTAAGCCGAATGTTTGTGC
AATTTCTGGTGATGTATGGGAAGTATTAAGTGAACATCCCAAAGTACTAGAAAAAATCAAATATGTGGCA
ACGGCAGTATTAACGCCTGAAGATTTTGCAAAGTTAGTCAAAATTGACAAAGTCATCATTGGGGAAGCGG
TGTATGAGCAAAGTAGTGAATTAAAAGATATTTGGTCAAAAGCTATCGTTCTTGCTTATGTTGCAGCTGC
ATCAAAAGAGAAAAAACAAAATATCTATGAGCCATCTTATGGTTATACCGTACGTCGTAAAAATGGCTTA
TATGTGGATACCTATACTGAAGTTGGGGGCAAAGTTGAAATTGTGCGTACAACAGATATCAATAAGCCAT
ACATTGTTGGTAAAGCGGCTGGTTACTTAATCAAGGGCTGTATTTAAATCTAATTTAAGCCGTATTTAAA
CGAGTTTTAAGTGCGGTTTACTCACTTTTTTGGGAGAGAAAAATGAATAAAAAAATGTTATATGCCGTCA
TTGGCACAATGGCAATTCTTCACAACGGCAAACGTTATGAAAAGGGCGACAAAATCGAATTGACTGCTGA
AGAAGCGGAAAACTTATCGCTTTATATTCAGCTAGACCAATCTGAATTGGAAAAGCGAAAAGAAGAACGA
CGTCTTGCTGAAGAAAAAGCAGAGCAAGAGCGTTTAGCCGCTGAAAAAGCACAAAAAGAAGCTGAAGAAA
AGGCAGAAAAAGAACGTTTAGCGGCTGAAAAAGCGCAGAAGAAAGCGGAAGAAAAAACCAAAGAAAAGGC
AGATAAATAATGTACATTGCGGCAAAGGATTTAACAGAAGTATTGAGTGAACGCAGTCTGATTGAACTAT
CCAATGATCATTCTAGAGCGACTGAGTATAACCCATTAGTGCTTGACAAGGCTTGTCAGTATGCCACGGA
AACGGTGGACGGTTATTTACGTTCTCGCTATTTGTTGCCGTTAAAAACTGTGCCGACTATTGTACGTAAT
ATCTGTTTACAACTTGCTCGTTTTTGGCTTTACTCGCGCCGTCCCGAAGGGAAAGGCTTTCCTGAAAATG
TCAAAGAGACTTACGCTCAAGCCTTAAAAGATCTGGAGCGTATTCAAAACGGCAAGCTCCATATCGGTTT
AGCTGAATTGAATGAAAATGGCACAAATGCCTTACCTGATGTGCCGAAGTTCAAAACCAGAGCAAATAAA
AAAATGGATTTATCTGGTTATTGAGGGAGATTGTTATGAGTGCGACACAGCCAATTTTAAACAGCATACA
AACGCACCTTCTATCACAGATTGACCGTTTTGCTATTGAACTCTTCCCTGACAATCCGAGTGAATATTTC
CTGAGAGATGAGTCGGGGGCAATTCTTATTCAATACGCTGGGTCAAAGTTTGAACGTGTTAATAGCACCG
ATATTATTCAACAACGACGTACTGTGACAATTGCATTAACGGTCATTGCACGCAGTCAACACAATGATGA
TGGTGCGTTAGCAATTTTAGATCAAGTGCGGTTGGCTATTGTTGGATTTCGTCCAGAAAATTGTCTCGCT
TGTGCATTAATCAGTGAGGAGTTTGCAGGTGAAGCAGGTGGGCTTTGGCAATATCAGCTCTTAGTACAAA
CCGAAACGTGGCAAGTTGAACAAACAAAAATAGTGGATTTACCTAAATTGGCAACCGTCTATTCTCGCAA
GCCAAGTGATCCGCTTAACCCCATTTTAAAATCTAAATCATAGGAGAACTATATGGCATTTCATCACGGC
ACAGAAACCAAACGTGTTACAGGTGGCTCCGTTGCAGTCGAAACGGTTGATGGTGCAATTATTGGCATTA
TCGGCACAGCACCAATAGGTCCACTTAATGAGTTAACACTGTGTCAAACTAAGAAAGACTTTGCCAAATT
TGGTACGATTTTAAATCAAGGTTTCACCTTACCTGATGCATTTGATGTGCTTGCTCGTTATGCAGCAGGT
CAGGTTTATGTAGTGAACGTCTTAGATGTATCAAAACACAAAAGCGAAATTCAAGATGAAAGTATTACGC
TGGATGAAACCACGTTACTTGCATATACGCAAAAACAAGGCTTATTAAGCCTAACATTAAAGTCCAATAG
CACACCATTAACCTTAAATGAAGACTATTGGGTGGATATGCAAACGGGCGAAATTCGTTTAAAAATGAGC
AAGGCATCATTGACTGCGACTTATACCTACGCTGACCCAAGCAAAGTCACTGAAGAAGATATCAAGGGTG
GCATTGAAAGTTCAACAGGTAAACGTAAAGGCTTTGAATTGTTGCGCGATGGTTTCAACTTGTATGGTGC
GGATGCAAAAATTCTGATTTGCCCCGAGTTTGACAAAACAGCGAGCTGTGCTTCTGCACTTGGTACACTT
GCAGAACAATTAAAAGCAGTGGCTTATGTGCAGTTGCCGAAAGGCACGAGCCTTTCTAAAGCTATCCAAG
GTCGTGGTCCACAAGGCACGATTAATGCGAAAGACTCAAGTGAGCGAGTGCGCCATTTCTTTCCTTATGC
ATTAGGTTCAAGTAATCAATTAGAAAGTTTAGCTGTTCACGCCGCAGGGCTACGTATGAAAGTGGACGTA
GAGAAAGGTTATTGGCATAGTACCTCAAACCACCAATTACTCGGTGTAATCGGTATGGAGTTACCATTGA
CAGCACGTGTTGATGATATCCAATCGGAAACGAACCGTTTAAATGCGGTGGGTATCACCACCATTTTCAA
CAGTTTTGGCACAGGTTTCCGACTTTGGGGGAACCGTTCGTCAAACTATCCAACCGTCACGCATATCATC
AATTTTGAAACCGCACTTCGCACGGGGGACTTAATTGATGAAAGTATTCGTATGGCCGAATTGCAATATA
TTGACCGCCCAATTGATGACGCATTAATTGATAGCCTTACTGAAACGGTAGACACTTATTTGCGTGCCTT
ACCTTCAATTGTCGGATATAGCTTAGGGCTAGATTATGACTATGATTTAGTGGACGCCTTCAGCAAAGGG
CAAGTACCGATTAAATACGATTACACACCGAAATTACCAGCGGAACGTATTACCAACACGTCAGTAATGA
CACGTAAATACTTGGTTAATTTGGTGTCACAGAAATAAGGAGTAATAAATGAGCGTAGCAATTAATCAGA
TTGTCAATGCAAATGTGTATATGGACGGGAACTCATTACTTGGCAAAGCAAAAGAGTTTAAATTGCCAGA
TATTGAATTTGAGCAAATTGAACATAAAGGTTTAGGATTAGTAGGCACTATTAAACTGCCTGCAGGTATC
GCTGCTTTAGAAGGTGAGGTGACTTGGGATAGCTTTTATCCTGAAGTAAGAGCTAAAGCCTACAACCCGA
TGAAAAATATACAGTTGATGGCTCGTTCTAATCTACAGGTATTCGATGCTCGTGGTTTGGTGGCAGAAGA
ACCAATGGTTACCATTATGAATGTGAGCTTTAGTAAAACTACTGGTGGTAGCTTGAAAAACAAGGAATCG
ACCGAGCACGCAGACACATTCCAAGTGTACTCTATCAAGCAAACTGTTGGCGGTAAGGAGATCTTCTTCT
ATGATGCCTTTGCTAATATCTTGCGTGTAAACGGGCAAGATGTATTGCAAAAATACCGCACGAATATTGG
GCAGTAGTTAAAAATCTTTAAAGCGCTTTAAAAGCACTTTAAATCACATTTAATTAAACTCCTTAATGAA
GTTAAACAATACCATTAAGGAGTTTTTTTATGTCTCATCAAATCCAAATTTATCGCAGTATTCCACTCCA
ATTTCCAATTAAAGACGGGGAAGGTAAAGATATTACCGAATTAAAGATTCGCCGTGCAAAAGTGGCAGAT
ATTAAACAAATGAGTAATTTTAAAGGCACTGATGCAGATAAAGAAATCTATATGCTATCACTTCTCACAG
GGCTGGTACCTGAGGATTTTGATGCCATGGATATTGCGGATTATGCCAAAGTCCAAGCAGCGTTAGCGGA
TATGCAAAAGGGAAAGTAAGTATTGAACAGCTCAATGCTATGGTTGCTGATGTGGCGTGGTGGTTTGGTT
GGAATGTTAGTGAAATTGAACAAATGACATTAGATGAATTATCAACTTGGCTAGAACAAGCTAACCGGCA
AATTAAAGCAGGATACAGTAAAGCCACGCTATAACGTGGCTTTATTACTTTATTTGTTCGCTTTTGAAAA
CAAGCGTCCTGAACCTAGCCGATAGGCAAAAAATAAAACAGCACCGATTATTTGCCAAGCAATAACCCAG
ATAAAAACAGCAAAAATAATTTGCATAAAATCCAGTTGTGATGCTGCAAAAGTTAAAAATGAATACAGGG
TATAGCCAAAGCCTACAAGACAGCTCAATACAATGAGGCTTTCTAAAAAATCAAAGCTAGCAGTGGTTTT
CATATCTACCCCCTTAGTAATGAGAGAAATATAAACGATGTCTTCAAATTTAGCAATATCTTTAGTTATC
GGCGCATCCGTCGGTGGTGCGATAGCTGGAATTAAGAATTTAAGAAATAGCCTGAAGCTTTTTAAAGACG
AAAGTCAAAGCGTTGGGAGCCGCATGCTAGGCTTGGGTAAAAATGTTGCGCTTGGAACCAGTTCATTAAT
CTCGTTAGGTACTGCCGCAACAACATCCATGCTTGCTATAGCACAACCTGCAATTAAATTTGAAAGTGCA
ATGGCAGATGTAAAAAAAGTAGTGAATTTTGATAGTCCTGCTCAATTCAAAGAGATGGAGCAAGATATCC
TTAGGCTCACACGCACTATCCCTATGGCAAGTGAAGAAATCGCTGCTATTGTTGCTGCAGGTGGTCAAGC
GGGTATTGCTAGAGAGAATTTACTTGGTTATGCCGAAGATGCCGCAAAAATGGGAGTGGCATTCGATATG
GCAGCAGGTGATGCGGGTACTGCGATGGCAACCATGGCGAACGTATTGGGCAAGCCGATTAGTGAAATGG
CAAAATTTGGTGATGCGATAAACCATCTATCAGATAACGCTAACGCAAAGGCTGCTGATATTGTCAATGT
CATTGCGCGAGCAGGGTCAGATACAAGAATGTTGGGTTTAACAGAAAACCAAGCGGCAGCATTAGGTTCA
ACATTCCTGTCCATGGGTAAAGCGCCCGAAGTTGCGGCACAAGCGATTAAAGGCATGAGTTCGGCATTTG
CAGAGCTTAAAGCTGGTAAGCATGCTAAAGAGTTACAAATGCTTGGGCTTACCCCAAAATCATTTGCTAA
AGCAATGAATAAGGACGCACAGGGGGCAATTTCTGACTTTATTGCAAGAGTGAAGAAATTACCAAAAGAT
AAACAGTACCCAATCTTAGCTAAAATGTTTGGTAAGCAATATGCTGATGACATTATGTTGCTTGCTCAAA
ATACGGCGGAATATAACAGACAACTCGGGTTACTCGAAGAGCGTGATGAAAACGGTAATCTCAAATACAT
GGGCTCTATGCAGCGTGAATTTGAGAACCGAAGCGCAACGACTGAAAACAATCTTCAGCTTTTGAAAAAT
AGCTTTAATGAAATTGGTATCGCAATTGGTGCTAAATTCCTTCCTCCTATTAATTTATTAGTGAATAAAT
TAAAACCTGTCATTTACAACATTTTAGAATGGATGCATGCCAACCCAGAACTTGTCAATCAATTTGTTCA
AATTGGGGGTGGTTTAGTAGCAACAATTGGTGGATTTGTTGCATTAAAAACAGTGCTGTCACTTGGCTTA
ATGGCAATCTTGCCGTTTTGGTCGGGGGGTAAAAAGTTATTTTCTCTATTCAAATTCTTGACACCTGTAT
TGATGAAACTTGCCTATGGATTTGGTTATACACTTGGATTGATTGCTAAAGGTGCATTGTTCTTGGGTAA
ATTGCTTTCAGGTGTTCTAGTGAAAGGCTTGATGTTAGTTGGCAAAGCAATGATGTTTGCTGGACGTGCA
ATGTTGATGAATCCTCTTGGCTTGCTGATTACGGGTATTGCTGTTGGTGCGTTCTTAATTTATGAGTACT
GGGAGCCTATCTCAGCATTCTTTTCTACCCTCTGGGCAGACGTTACGGTTATTTTTGATAATGTTTGTCA
ATTCGTGACTAATATCTGGAATGATGTGCAAGGTATTTGGTCTGCAGTTTGGGATGGAGTAACAAGCTGG
TTTACAGATTTATGGGAAAGCATTAAAGGGCTATTTAACGGCAACTTTACAGAGCTAGGCAATATTATTC
TTGCATTTAATCCGCTGTCATTATTCCAGACTATTTTTAGTTCAGTATTAAATTATTTTGGCGTTGAGCT
TTCTGCTGAATTTACTAATTTTGGTAAAAATATCATTGATGGATTAGTGAATGGTATTGGCAATGCTTGG
AATAGCGCAAAGGAAACGGTAAGTGAGCTTGGCACCAGTGTCAAAGACTGGTTTGCAGAAAAACTCGGTA
TTCACTCCCCGAGCCGTGTATTTATGGGGTTCGGTGAAAATACAGTACAAGGACTAGCAATTGGTGTTAA
TAAATCCTTGGGATTAGCAGAAAAAGCAAGTGATGAAATGAGTAATGCGGTAGGTATTTCCCCCCACTCC
AATTATCAATCATTACAAACCACTTTTGCACAACAACAAAGCGAGCAAGCTCAACATGGCGGAATGACGA
TTCATTTTAATCCCACTATTAATGTAAATGGTTTATCTAATAACCAAGTGTTAAATGATGTTAAAGAGGG
GTTAAACATCTCTTTAAGAGAATTTGAAACCATGCTTGCGCGTGTATTAGATCAACAAAAACGGAGAGCA
TACTAATGTATTTAATGTTGGGCACAATTGCACTTGAGCCTATTGATGTCACTGATTTTTCAGAAATCCA
ATCTGCAAGATTTGCAGAACATCAAGTGTTAAAAGGTAAACCTCGTTTACAAGCGATGGGTGAAAGTTTA
GCTGAATTGAATTTATCTGTCCGCTTGCATCACAAAATTGGTGGAGTTGAACGTCGTTATCAATCTTTAC
TCTCTGCCAAAGCGAAACAAGATGCTTTGGCACTCATTTGGGGACGTGGCAAATTTAAAGGGAATTTTGT
GATCACAGATATTCATTCAACTACGCTATTTACAGATAAATACGGTAATGTGCTGTGTCGGGAGCTAACA
ATTAGCTTAAAAGAATATGTTGGTGAATTAAAAAATAATTTATTAGGTGCGGCATTAAATATTGGTAAAG
GCTCATTATTAAGTTCGATACTACCACCAGAATTTTTTGCAGGAATGAATGCAGCAAAAGAAGCCTTAAT
AAAAGGGATTGACCTTTATAACCAAGGTAAACGCATTGTTGATGAGGTGCAAAATACCATTGCAATTATG
AAACAATTTTCACAAGACCCTGCTGCTGCGTTAGCTTATTTACCCAGTGTGTTAGGTAATCTTGATGGTG
CACTGGGTAGCTTCGGTGAGCTAACAGGAATGAGAGAGTTATTTAATGGCGTGCGTTCAGTATTGCCTGT
TGTTAGTGAGTTCAGTCAAGAGGTGGCTGAAATACAAAGTGGTCTAATGGCGATTCAATCGGATTTTCAA
CAAGGCACAAACGGTTCAGATTTGTCAGAGTGGTTTCCCTCTGCAAATAGAACCATGTCTGAGGTTGCAG
AAAGCTTTGATTTCTTAGCCCCTAGAGTGGCTGAAATGACCGCTTGGATTGTGTTACGCAATGATGATGA
GGTGAATCATGACACAGACCGTGCTTAAACACATCGTTAAACAAGGCGAACGCTGGGATAACCTTGCATA
TCATTATTACGGTGATGCGCTAGAGTATTCTCGTATTATTGACGCTAATCCGCATCTCAGTTTTTACGAA
GTATTACCTACTGGAGCAACCGTATTTATTCCCGTGTTGCAAGTGAAACCTACGAATAATGAAGATATGC
CGCCATGGTTAAGGGGAGATAATGAGTAATATTGCCCAACCTGATTTTTCACTATTTTATGAAAAAACAA
ATATTACCGCAGACATTGAGCCACACTTAATTGAATTAAGTTATACGGATTATTTAGAAGGTCAAAGTGA
TGAACTTGTGGTGCAATTTGAAGATATTCGCGGAAAATGGATTCGAGCGTGGTTTCCCACACAAGGTGAT
AAGCTAAGAGGCGCAATTGGCTATAAAGGTGAACAACTTGTTGATATCGGTGCATTTGAAATTGATGAAG
TCGAATACCAATACCGCCCTTCTAACATTACATTGCGTGCATTAAGTACTGGGGTGTCTAAAAATCAGCG
TACGCTCAAACCCAAAGCCTATGAACACACAACCCTTGCACAAGTCATTGCCGTTGTAGCAAAACGTTTA
AAATTAAAAGTGGTGGGTGAGATAAAACATATTCCCATTGCTCGCATAACACAATATCAGGAGCGTGATT
TAGAGTTTTTGGCACGCCTTGGACGTGAATACCATCACAGTTTTAAGGTAGTAAATGATCAGCTTGTCTT
TACAGCAAAAGAAAAATTGGGCGAAAGTGAGTCTGTTCTCACTATTGAAGAACAAGACACTATCAGTATT
AGTCTTCGTGACCGTATTAGCTCTACCGCAAAAGAAGTGAATATTAGTGGTTATGATGCGAATGGTAAAA
AAGTGATTAAAAAAAGTAAAAAAGCAAAGGCAAAACGTGAAGATGTTGCTCAAGCGGCGAAATCTAGTGA
AGATAGCTTGCAAATTGTGACACGTGGCGAAAGCCAAGAGCAAATTGATGCAAGAGGTGAAGCGGCACTT
GCAGAACAAAATGACGACCAGCAATCTGGCACGATTAAATTATGGGGAAACCCAAAACTTGTGGCGGGTA
ATACGATCTTATTACGCAATTTAGGCGTTTTCTCGGGTAAATATTTGATTAAATCATCACGCCATACGAT
TTATCGCAATCAAGGCTACACAACGACAATAGACGTGAGATTGCTAGAGTTCATTGCTGATGACCTAGTG
ACACAATCAATGGAGAAACACAATGCAAACCCATAATTTCACTGCAACCTATCAAGAAGGTATTATAAGT
GCGGTGGATAGTACAAAACACAAAGTAAAATGTAAAATTCCTGCACTTGATGATTTAGAAACAGCGTGGC
TTTCTTATCTCACGCCCAATTCAGGAGGTAATCAATTTTATTGTTTGCCAGATGAAGGCGAGCTTGTGGC
AATTCTGCTGGATGCACGTGGCGAGGGAGGGTGTGTATTAGGTACAATTTACAATGACCAAGACCCTACA
CCGACTCAAGATAATAATATCTGGATGAAAAAATTTAAGAATGGCACTGTAATCTCTCATAACCGTAATA
CAGGTGATGTAGTTGTCAGTACTTCTGGACAGGTCAAAGTGACTGCTGCAACAGCGATAGTGAATGCAGA
AAGTACAATTAATGGCAACACAACAATTAATGGTGATGTGGCTGTGAATGGCGAATTTTCGGCAACGGGC
GCTGTGAGTTCATCAACGTCGGTGGATGCGCCAAGTGTCACATCGAATGGTGTTTCTCTTGATAGCCATA
CACATAACAACGGTCCACGCCCAGATAAATAATTCTTTAAAGCACTTTAAAATCAATTTCCCCTCCTGCC
CTGTAATATCAGGGCTATGAATACACATACTCACTTAACGACACATTGGCAACTTGCCCCAAATGATAAA
ACACAATCCGTCATTCAGGGCATTGATGATATTCATCTTTGTATTGCCAACATTCTCAACACCATAAGAG
GCACTGATATTTTACGCCCTGAGTTCGGTAGTGATCATTTTCGTTATATTGACCAACCTGAAGATATCGC
GGTGCCTCACTTTGTGCGTGAAATTACCTTTGCCCTTTCTCTCTGGGAAAAACGCATTAATGTGGACGAG
ATAAAAGTCAGCGGAAATGCACCGCACTTTTCTTTCACTATTTTTTGGTCGTTAAAAGAGGATATCTATC
ATGAAATCTATTCAACAGAGGTCAAGGGATAATGAAAGTGGATGATGTAAAAATTGTGTCTGAAGATGTG
AAACAAATCCTTGCAGATACCATTGCAGATTATGAAAAACGCACTGGCAAAACATTGCAACCAGCACATA
TTGAACGCTCAATTATTCAGTCTTATGCCTACCGAGAATTATTAGTACGTAAAGGGATTAATGAAGCCTT
TCTAAATACTTTTCCTCAGTTTGCACGAGGCTTAGCGCTAGACTTATGCGGTGAGCCAATGGGCTGTTAT
CGCTTACAAGACAAGCCTGCACGTTGTATTTTACGTTTCAGTATTTCCGCCTCACATCCTTCCATTTTAA
TCCCGAAAGGTACTCGTGTTGCAGTGGATGAAAAACTGGAATTTATCACTCTGAATGATGATGTGATCAC
ATCTCTTATCACGTACGTGGAAATTGAGGCGCAAGCAAATCTATCTGGCGCCATTGGTAATGGCTGGGAA
ATTGGGCGAGTGAAAACCTTAAAAAGCCCATTAATGACCTCCCTTGAAGTTAAAGTGAGCAACATTGATG
TGCCAAGTGGCGGTCTTGTGCAAGAAAGTGATGATGACTATCGCAAGCGTATTTTGAGCGCCCCTGAAGC
ATTCTCAACCTGTGGTTCAGTGGCTGCTTATGATTACCACGTGCGTGCAGTTTCGCAAGCTATTGCAGAT
GTGAATGTAGCAACACCCAAAGGTGGTTTAGTCCGCATTACGGTGCTGACAAAAGAAGGCATCCCTGATA
GCCGATTGCTTAATGACATCAAGCAATATGTCAGTGGTGAAAAACGCCGTCCGCTTTGCGATACCGTTGA
AGTGAAAGCCCCTACGCAGCGTGATTATCAAATAACAGCAACATTAAAACTGCTTGAAGGGTTTCGTGAG
GATATTGTGAAAACCAAAGCTCGTGATGCACTTCAATTGTACCTTTCCGACAAAACGAAAAAACTAGGGC
TGGATGTAGTGCCGTCAGCATTAATCAGTGCTTTGCGTGTTGAGGGTGTCTATGACGTCACCCTCACTTC
ACCGCAAAAAATTGTGGTGGCAGAAAATGAATGGGCAAACTGTACTGCAATTAGCGTAGAAGTCGAAAGT
GAGAGAACAAATGGCTAGATTACGTTACCCCGATATTATCGCTCGAGATGTAAAATACACAACACTCGCT
GAACTTGGACAAAGACTACCTCAGTTTAAGCTCTCGCCTATTATGACTACGCTCGTCGATTTACTCGACG
ACCGTTTTATTGAAGTGCTTGCGGAGAAATGGAGTGCCACAGGCTATGACGGATTATTTCTCGCGACAAC
ACAAGAATCTAAAAAAGGGTTGATTAAGAAATCTGTTGAATTACATCGACACAAAGGCACGCCTTGGTCG
GTTCGTGAAGTAATTCGCCAACTTGGATTTGGAGAGATTGAAATTGATGAGGGGCTAAAAAATCGTGATT
ACAGCGCAAATACCTTCGTCAATAAAATTCCATCAGATGAGAGATGGGCATATTACGGCATTCAATTAAG
TAAGCCTGTGACGAATGAACAGGCTATCGAAATTAGAAAAATATTACGTAATTTTGTGCCAGCACGTTGT
TTGCTGGGTGTACTTGACTATAAGGCTGCACCAGTACTCTACAACAATAAAGCACGATACAACGGGCAAT
ATAATCACGGTTCTGTATAAATTTTAAAGGCATTTAAAGAGGGTTTTAAAATGGCAGGTTTGAAAGAAAC
CGAAAAATGGGAAAACGAAATTTATCGCATAGAAGAAAACGACCCTGTTCATGGGGGTGAAGACGGCATT
ACGAATAAGCCACTCAAGCAATTAGCAAATAGAACTAAATATCTGAAAACCGAAGTAGAAAAACGCTACA
TCGCAAAAGATGCAAGTACAACACAAAAGGGACTCGTTCAACTTGACTCAAGCATAGACTCAGATGCAGA
AGATAAAGCAGCAACGCCAAAAGCTGTAAATGCGGTAAAAGCGTTAGTGATTGCTGTGAGAAGTACGCTA
AATAACTATATTCCAAACAGCAAGAAATCAGATGCTTATAACAGCTCAAGTTCAGACACTATTGCGACGA
GTTATGCTGTTAAAAAGGTACGTGATATTGTAGAAAATCGATTTGCTTACGCGCCTGCGCAATGGCTGCG
TCTGGCGCCAGATACCGGCCTCCATCGGAGAAACTGTCCGAGGTTATGTTGACGATGCCGAAAATGATGA
GCGATTTATTTCGAGCTATTTGTGATTTACTTGTATATTCCATTTTCCTCCGCGCCGAAGGCGTCAACCT
AACTTTCGGTTGAGCTGCGAACGGGCTTGTCCCGTGAGTCCGCTCGAACCGGTTGTTAGGTGGCGCCAGT
CCACATTTTCCATTATTTTCTTCGCAATTGCAAGCAAATGATCGTTTTCCTGCGTATGTATAGGTATGGG
AACTTACATTCCCCATCGGGAAGGGATAATCCAGACCATAGTCCGCAATTCTCTAACCCAGTACCAAGCC
TACGCAAGTCCATCGCAAACTATCCTTGACCGCCTTGAGCATTTTGCTGAATGTGCCGATTGGACCAAGG
GTGTTGTTCGAATACGTTGCCATGATTGTGGACATTCGTACTTCAGGCCATTTTCGTGCAAGGTTTTCCA
CCTTTGCCCATCCTGTGACCAAAAACGGACCTTACTCTATGCTGAATACCTGGCCGAGGATTTGCTCCTT
GATCTACCGCATCGGCAATTTGTTTTTACGATTCCCAAGATTCTCAGACCATACTTTAAATCGGATAAGC
GACTGTTTGGCGAGGTGTCCAGGCTGGTATTCTCCTTGCTTTCTGATTTTTTCTCCCTGGCAGCCGGTCA
AGAACTACTATGTGCCTGTGTTGTCAGCTATCAGTCGTTTGGTGAATTCGCTCGATTCCACCCGCACTGG
CATGTTCTGGTTCTGGAAGGTGGGTTCACCAAGTACGACCGCTTTGTATATTTACCAATTGGAGCCGACG
AAGGGATGCTCAAGGTCTGGCAAGCAGCGATTATGGCTTTGTTTCTGCGAAAGGAACTAATAGATCAAGC
CCGAGTGAACATGCTCAGAGACTGGAAGCATTCCGGCTTTAGCATCGAGAGCGAAACCAGACTATTCAAC
AAGGCCGATCGAGAAGCCCTCGGCCAGTATGTCGTTCGCGGCGCTACCTGTGCAGAAAAAATTCAGTATG
ATCCAGCTTCCGACACGATAATCTGGACAGCTAGCCCAAAGGGATTCTACAAAGGAAAAACAGAGACCTT
CAAAGGCTTTGAATTCGTCGACCAGCTTGTGGCCCATTTACCACCAAGGCGGGTTCAATTGCTTCGTCGC
TATGGCGTATATGCGGGCAAAGTCCGCAAGCAGTGGCAAGAGCGCCCCAATATTTATAGCCTGGCCCCAG
AAAGTTGGCAAAAAGGTCATCCACGCGAATCCAAAATTGTTCCAGCCATACCTCAGGAGAAACCGGAAAC
TGTCCAAGTTTCCGATGCCTGGTCCAAGTTGCGCAAACAAAGTTGGGCACGGTTGTTACAGAAAGTCTAT
GAAGTTGACCCGTTTGTTTGCCCAAAATGCCAGGGAACAATGTCGGTTGTGGCGATAATCGAGGATCCCA
AGGAGCTTGCCAAGATTATTAACTGGGCAAAGCAGCAGGAACGGGAGCAGCCAGTGGCCGTCTGTGCTCG
TTCACCTCCTGAGCTTGCTTTGGTGTAGGTATAATACCCAAAAACGAAGTTTATGCGGAACAGGATAACA
CCTCGAAATCGGAGTTTATATGGCTTCGTGGGGGAGTTATGTGTTTGAGCTTTGTCGCATTAACGCGAAT
CAGGGGTTGACGGCAGAAATAGACTGGAATTACACTTCTTGGAGTCGGCGTTGCCGGAAAATTCTGATTG
GATTAGTTGTTCGGGGTGCGAAAACAGTCGTAGTTCGGGGAAAAAACCGAATTTTGACCCGAAACCGCAA
AAAACCCGAAATGACAGTTCCTATAATTTATTTATTTGGGGGCGTGCACCTGTAGCCTTAGCGACTTTAA
ATGACAGTTCCTATAATTCTGATGAACCGGCAACACCAGCACAACGGCGAGCGTCGATGACATGGGCGCA
ACGGCTCAAGCGTGTTTTCAATATCGACATCGAGACCTGCAGCGGCTGCGGCGGCGCCATGAAAGTCATC
GCCTGCATTGAAGACCCTATAGTGATCAAGCAGATCCTTGATCACCTGAAGCACAAAGCCGAAACCAGCG
GGACCAGGGCGTTACCCGAAAGCCGGGCGCCACCGGATGTGCTTCCCGGCACGGTAAGCTCGCTGGAGAG
CGTGACCGCCTCATTTGGCTCAAAGGTCGAGGTGTGGCTTGCCCCGAGGTGATCAACTGGCAGGAGGAAC
AGGAGGGTGCATGCTTGGTGATAACGGCAATTCCGGGAGTACCGGCGGCTGATCTGTCTGGAGCGGATTT
GCTCAAAGCGTGGCCGTCAATGGGGCAGCAACTTGGCGCTGTTCACAGCCTATCGGTTGATCAATGTCCG
TTTGAGCGCAGGCTGTCGCGAATGTTCGGACGCGCCGTTGATGTGGTGTCCCGCAATGCCGTCAATCCCG
ACTTCTTACCGGACGAGGACAAGAGTACGCCGCAGCTCGATCTTTTGGCTCGTGTCGAACGAGAGCTACC
GGTGCGGCTCGACCAAGAGCGCACCGATATGGTTGTTTGCCATGGTGATCCCTGCATGCCGAACTTCATG
GTGGACCCTAAAACTCTTCAATGCACGGGTCTGATCGACCTTGGGCGGCTCGGAACAGCAGATCGCTATG
CCGATTTGGCACTCATGATTGCTAACGCCGAAGAGAACTGGGCAGCGCCAGATGAAGCAGAGCGCGCCTT
CGCTGTCCTATTCAATGTATTGGGGATCGAAGCCCCCGACCGCGAACGCCTTGCCTTCTATCTGCGATTG
GACCCTCTGACTTGGGGTTGATGTTCATGCCGCCTGTTTTTCCTGCTCATTGGCACGTTTCGCAACCTGT
TCTCATTGCGGACACCTTTTCCAGCCTCGTTTGGAAAGTTTCATTGCCAGACGGGACTCCTGCAATCGTC
AAGGGATTGAAACCTATAGAAGACATTGCTGATGAACTGCGTGGGGCCGACTATCTGGTATGGCGCAATG
GGAGGGGAGCAGTCCGGTTGCTCGGTCGTGAGAACAATCTGATGTTGCTCGAATATGCCGGGGAGCGAAT
GCTCTCTCACATCGTTGCCGAGCACGGCGACTACCAGGCGACCGAAATTGCAGCGGAACTGATGGCGAAG
CTGTATGCCGCATCTGAGGAACCCCTGCCTTCTGCCCTTCTCCCGATCCGGGATCGCTTTGCAGCTTTGT
TTCAGCGGGCGCGCGATGATCAAAACGCAGGTTGTCAAACTGACTACGTCCACGCGGCGATTATAGCCGA
TCAAATGATGAGCAATGCCTCGGAACTGCGTGGGCTACATGGCGATCTGCATCATGAAAACATCATGTTC
TCCAGTCGCGGCTGGCTGGTGATAGATCCCGTCGGTCTGGTCGGTGAAGTGGGCTTTGGCGCCGCCAATA
TGTTCTACGATCCGGCTGACAGAGACGACCTTTGTCTCGATCCTAGACGCATTGCACAGATGGCGGACGC
ATTCTCTCGTGCGCTGGACGTCGATCCGCGTCGCCTGCTCGACCAGGCGTACGCTTATGGGTGCCTTTCC
GCAGCTTGGAACGCGGATGGAGAAGAGGAGCAACGCGATCTAGCTATCGCGGCCGCGATCAAGCAGGTGC
GACAGACGTCATACTAGATATCAAGCGACTTATCCTATCCCCTGGGAACACATCAATCTTACCGGAGAAT
ATCGTTGGCCAAAGCCTTAGCGTAGGATTTCGCCCTCTCCCGCAAACGACCCCTTTATTGTAGGTGGGCC
AGTTGGTGATTTTGAACTTTTGCTTTGCCACGGAACGGTCTGCGTTGTCGGGAAGATGCGTGATCTGATC
CTTCAACTCAGCAAAAGTTCGATTTATTCAACAAATCCACGTTGTGTCTCAAAATCTCTTATGTTATATT
GCACAAGATAAAAATATATCATCATGAACAATAAAACTGTCTGCTTACATAAACAGTAATACAAGGGGTG
TTATGAGCCATATTCAACGGGAAACGTCTTGCTCGAGGCCGCGATTAAATTCCAACCTGGATGCTGATTT
ATATGGGTATAAATGGGCTCGCGATAATGTCGGGCAATCAGGTGCGACAATCTATCGATTGTATGGGAAG
CCCGATGCGCCAGAGTTGTTTCTGAAACATGGCAAAGGTAGCGTTGCCAATGATGTTACAGATGAGATGG
TCAGACTAAACTGGCTGACGGCATTTATGCCTCTTCCGACCATCAAGCATTTTATCCGTACTCCTGATGA
TGCATGGTTACTCACCACTGCGCTCCCCGGGAAAACAGCATTCCAGGTATTAGAAGAATATCCTGATTCA
GGTGAAAATATTGTTGATGCGCTGGCAGCGTTCCTGCGCCGGTTGCATTCGATTCCTGTTAGTAATTGTC
CTTTTAACAGCGATCGCGTATTTCGTCTCGCTCAGGCGCAATCACGAATGAATAACGGTTTGGTTGATGC
GAGTGATTTTGATGACGAGCGTAATGGCTGGCCTGTTGAACAAGTCTGGAAAGAAATGCATAAGCTTTTG
CCATTCTCACCGGATTCAGTCGTCACTCATGGTGATTTCTCACTTGATAACCTTATTTTTGACGAGGGGA
AATTAATAGGTTGTATTGATGTTGGACGAGTCGGAATCGCAGACCGATACCAGGATCTTGCCATCCTATG
GAACTGCCTCGGTGAATTTTCTCCTTCATTACAGAAACGGCTTTTTCAAAAATATGGTATTGATAATCCT
GATATGAATAAATTGCAGTTTCATTTGATGCTCGATGAGTTTTTCTGATAGTTAGTCTTTGTAGAGACAC
AAACCTGAAATTCCGGACACCGCGCTTCAGGACATCTCCCTGGACGCCGATATCTGGCAGTATCCGGACG
GTACTATCGAACGCCGGGCCAACGGTACTCCCCTGCCCTTTATGACTGACGACCGGCTATTTCACCCACG
CACTTCTCCATGAAATTTAGCATCGTCGCGGTTAATGTCGAAAATTTGCCACCTGACGTGGTTGGCATCG
AGGGTGAAAACTGCCGTGGCGAGGGTGTTCTCCTCATCCGGATCGTCGGCAGCCAGCCGGTAAATTGGCA
GTTCTGCGTCATGGGTATCTGAGAGAATGGTTTTTGCCGCCGCGGCGTCAAACGGAGGTTCGCGTAAATG
TTTGGGTTGGAAAACACCTTATGAAGTTTACTTCAAAAAAACGTTGCACTTGGTTTGACAATTCAAGACA
ATAATTTTGTCACCCTTAGGAAAATTATTCATGGTCCTAAGATTCAGTAAAGATTGTGGAATAAATAAGT
GATCGTCATTTATCAATGTGAGAGCAAAGACTCTGGTTTTAGTTCTAAGAGCTTTATCAAAAGAAAGGTT
TAAATAAATTGCACCCGATGACAAAGTTATCTCTGGATTAATTAAAAAATCGGGGCTGACGTAGACTAGC
ATACTTACTAATCTACGTCAGTCCCTTATTTTATCTATGTAGCATCATTTCTACAACGAATTGACATGTT
TTCTTAGCATTTCAGGATCATTGTGAATATATGTTAGAGTTACAGTGAGATCTTTATGTCCAAGTAATTG
CTTCACTGCATAGATATCCCCTGATTGCTTTAGGACTTCTGTTGCAGTTGTATGTCGGAATCGATGTGAA
GTTACTGTAAATCCTATAAATTCAGAAATATGGCGAAAAAAATGAACTAGTTGTCCTTCTGTCATTTTCT
TATTTCTTGATGTAGTAACTAATGAAAAGCGATTAATGTTAAATAACTGCTCATCTGAACTAGTGCTTCT
AGCTCTTGATTCTAATATCAATCTTTTTAGGTATGGATATAATTTATCTGAAATTGGAATTTCATGGTGT
TCATGATTCTTATTGGTTTCAGCTCTTATATTTATAATTTTGCTTGTCATATCGATATCAGAAATTTTTA
GCTGTAATAGCTGGGATTGTCTGATAGCTGTATATTTTAAAGTGTAGATTAAAGCTTTAGTAAAATAAGC
AGGTTGTAAATAATGAGGTAATTTCTCCTCATTTTCCAAAGAGATTTCTAAAAAATGGATTTGCCTTTCT
GTTAGTAGTTTTTTCTTTGGCTTATCAGGTCTTACCATAAGGCCTTTAAATAAATTTTTAGGGTACTCAA
ATAGCTCATTATCTATAGCATAATTAAAAATAGCTTTAAGATGTCTGATATAACTATTCCAAGTAATTGG
GCTCATTTTATTGAGGCAATACTTTCTCCATTCTAATAAGTCAAGCTTAGATATTTGTTCAGGTTCTTTA
TCTGGATAAAATTTAACAATCTGCGCTATTACATTTTGATAAGAACGTATAGTGGCAGGTCTATGATTCC
GTTCTAAGAAAAATAAATGCAATAATTGTTCAAAACTCAT


>2	 1313077-1347092
CTAGAAATCACGATAACCACGAACCACCTGACCGATAACAATTAAGCTGTTTGCTTCATCAGATGTTAAT
TTGATTGGTTTATATGTTGGATTTTCACTAATCAGATCAACTCCATCAAAGTTTATTTGAACCTTTTTCA
CCCACATTAATCCATTATGATTAATGATAAAAATTCTACCTTCTCTTAAATTATGTTTAGACATGTCAAC
CACCATATCTTCACCATGTTTTAATACTGGATACATGCTGTCGCCGTCAAGTTTGAACATTCCACAATCT
TTAGGCTTTAACCCGCGTGATATTAACCATGAAGCCTCAACCTTCGTGTATTTTGGTTCTATTTCATCAT
TTAACGCACCGAAACCTGCAGATACGCTAATTTCTCGGTAATCTCTGATATCTACAAAGCCATCATTTTC
ATTATTGATTGCGCTATGTGAAATCTGAGTATTTTCTTTAAGTGATATACTGCTATTTTCACCCAGTGCA
AGCCATTCAATACTTACTCCGGCATACTTCGCCAGTGAAATTAAGTTATCCAGCGTTGGAAGACTTAAAC
CCGATAAGTAGTTGTGTAGCGTGCTGTAAGATATGCCAACTTCTTTTGCAAAAGCCCTGCCGCTCTTATT
TCCGATCAGTATTCTTAATCTTTCACTGAATCCAATAACATTATCAACATCCAGATCGTTTTGTTCCTTT
TCTTGTGAATCTGATGCCTCAATATTCTGTAATTCTCTTAACTGGCGCTGTGTGGCTGCAGGAAGGCTGG
TGATATGGTATTCATAACCTCCGCCCTTAACCCCTTTAGCTTCTCTGTATTGCCAGTCCTCATTTTTGGC
TTTTCTAGTGATGTTTGTGGCGTGCGCTGGAAGACCGTCTAACCCCTCTAATTCTTTCGCGCTGTACCAT
AGTTTTAGTGATTTCATAAATTTCCTTTCTTAATCAAAAATGATTTAAAAAGTTAAAATGATTAAGTTTA
ATAAAATCAATAACTTAAATGATCAAGTTAAAGATTTTGTAAATTTTTATCAAATCACCTATTGATTTAG
AAGTGATTTCATAATATATTCTAAATCATAGATGATTAAGTACATCTTGGCGTAGTCGATTAACTAACCT
ACAAGGATTGCACAAAATGACAGAAAAGAAAAGAAATAATGATATGCACCGTGCAGATATTCGTGCCGAG
CTGATTAAGAAAGGAATTTCATTAGCACAACTAGGGGTTCAAAACGGATTAGCTAAAACAACATTAAGAA
ATGCTTTTGATAAACGTTACCCACGAGGCGAACAAATTATTGCAGAAGTACTAGGTAAACACCCGAGTGA
AATATGGCCTAGTCGTTATCAGGATTAAAGGTGGTTGAAGATGAAACTATGGTTTAGTGCAAAAGAACTT
GCGGGAATTGCTGGATTATCTATCCATCCAAGCAATATCAACCGCTTGGCAAAAAGAGAAAACTGGGTTT
CACAGCCGAAAAAAGGCGTAAAAGGTGGCGGTTTAGAGTATGCATTTTCATCTTTACCCGCTGAAGTACA
GATTGAATTACAAAAACAATTTGCGGTCGTTGAAAAACCGAAACTACCGGTTGTTAAAAAGCAAATTGAT
TTAGAAAACATCACTACAAAACAGCGTGAAATCGCTGATGCAAGAATGGCTTTAGTCGCTTATGTCCAGA
ATTTGGAACAAGTAAAAAGCAGAGATGCTGCGATTAAGTTTATCTGCAGTGCAGCGAAAAACAATCAACT
ACCCGATGAACTAATGGCGCTAGTTGAGAGAGCTAACTGCAAAAACGGTAAGAATTGTGGACGTGTACTA
TCTCACAGAACGTTGTATGGCTGGATTTTAGACTACAACAAAGCAAAAACACCGGAAGAGCGTTTAAAAG
CGTTAGTGCCGAGCCAGCGCAAGGCAGATCGCGTGGAAGATATTGCATGGTTACCTAATTTCTTGGCGAT
TTATCGCAACACTAATGGCGTCTCTGTTGCAGAAGCTTATGTTGAGTTTGCCCATAAATGGCAAATGGAA
TTTGCAGATCAGCCACTTCGCCTTGCCTTGCTACCGAGCATTGACCGCGTGCGTAGAGCTTTAAGCAAAT
TACCACGCCACATCAAAGAAATCGGACGCAAAACTGGCGCAGAAATGCGGGCATTACAGACCTATGTCAA
ACGTGATTGGTCTTGTTTACTGGCTAATGACGTATGGGTCGGTGACGGTCACTCAATGAAAATGCAAGTG
CAGCATCCTGACCACGGACGTCCGTTTATTCCAGAACTCACGATGGTGATGGATGCCCCGAGTCGCTTTA
TTGTCGGCTGGTCTGTCAGTCTTTCAGAAAACGCCTTAGCGGTCGCTGATGCAATTCGTCACGGCGTGGA
AAACCACGGCATACCCGCTATCTACTACTCCGATAACGGTGGCGGTGAGAAAAACTGGATGCTTGATGGT
GACATTACGGGGATGTTGCCACGCTTGGGGATAAATCATCAAACAGGTATTCCAGGCAACCCGCAGGGAC
GAGGCATTATTGAACGTGTGAATAAAACAATCGCACTACGCATCGCTCGTCAGTTTGACACATACCACGG
AACGGGCGCAGACCGCGATACAGTCCGTAAAACCTCTACTGCTGTTATTTCGTTAGACAAAGCTATCAGA
AAAGGCGCAACGGAATTAACTGAAAAGCAAAGATGGGCAAAAGGTAAGTTACCAACATGGCAGCAATTTA
TCGACGCAGTACAAGTCGAGATTGACCGCTATAACAATCATCACATTCATAGAGAAATTGGCACAACACC
CGCCAGAAAAAGACGCGAATTGCTCGCAAAAGCAGAGATTATTTATATCACTGCTGTTGAAGCAAGAGAC
TTGTTTAGACCAAGTGTTTTACGCGTTGCACAACGCGGCTGGATTAACTTGTTTAACAATGTCTACTTCA
GCCAGAAGCTATTAGATGTTGATGGTCAACAAGTCCAAGTATCGATTGATATTCACGACCCAAGTTCAGT
GATTATCAGACTCAAAGATGGCACATACGTTTGTGAAGCAATGTTAGATGGCAATAAGCGTGATGCATTC
CCAATGAGCTTAGTTGAAAAAGCACGTAAAGACAGAGCGCAAGGCAGATTAAAACGCAAGCAAGAGCAAG
TTGATGAGATTAACGCAGAGCTTAATCCCGTTATTACGATTGAACACAATCAAGGCGCAGAGCTGTTACA
CGGTTTGCGTATGAACGGGCTCAAAAAGAAAGAAGAAGTGGAAGAAATCGCAGTATTTCCAAGTGATTTA
AAACGAATGAAACGTGCGTAAGGAATAAAAATATGAAAGTGAACAAAATAACAACGTGCAACGGACAGTT
CAATTTAACAAAGTTGAGACACAAAAATGTAAGTAAATTTGGGTATCAATATCACACACCAGCGGAACTT
AAAGCAGATTTAAACTTTAAACAGCAACATTGCTGCACTGTGCAGTTTGCTAATGGGGAGTGCTTTGTGC
TTTCTCTTTATATGCAGAGAGTATCTCAAACAACTGATCGAAAATCTCGTTTGCTAGTTGATACGTTAGC
TCACCTGCAGACTCATCCAGAGTTTGACATAAATAATCATCAATATTATCTGCAATCGTTGAAAAATCAT
GCAGGACTTGCCCTGCAGCGTCTGGCGATAAGCTTGCTAATTGGTGAAACAATAGAACAATCAACTCAGA
CTGGAGACCTGCTTTCAGCATTAAGTAAGCGGGGTGTGGAAATTTATTTGGCATAAATTTAACTATTAAA
AGAGGTAAGAAAATGAGACAGCAACTAGCAGACTATATGACAAAAAACGGCATGACGCAACAACAGGTAG
CAAATGCCATCGGTAAATCTGTCGGTACAGTCAGCCTGTATTTGCGCGGCGCGTACAACGGTAAAGTTGA
AGAAGTCGACCAAGCAGTAGCGCGCTTAATTGGTCGTCACAACGACAAAGTGGTTGAGCGTCGCTTTAAC
AGTGAATTTGTATCAACCCATGCGGCAGAACGCTGTTTAGATGCTATCGCAATTGCGCATATAGAGGGCG
AAATTAGTGTGGTCGTGGGTGCGGCAGGCTTAGGTAAAACTAAAGCATTAAAACAGTATGTTGAGATGAA
CCCAGAGACGATTTTTATCGAAGTTGAGCCAAGCTGCTCACCAAAAGTTTTACTAAAAACACTCTGTCAA
CAGTTGGGCATTAACGATGTCGGTCTAAATCACGATCTATTCACACGTATCACTAACAAGCTTGGGGAGG
GTCGCTTGATTATCGTCGATGAAGCCGAGCTTTTAAGCACTAAAAGTCTTGAATATATCAGACGTATTCA
TGACTTGACTAAATGCGGTGTGGTGCTTGCTGGTATGCCACGTCTTATCGTGAATTTAAAGGGTAAATAC
GGCGAGCTTGCGCAGTTATATAGCCGTGTCGGCGTGTGTTGTGACCTAGGCAATGCGCTTGTTGTAGAGG
ATGTCGCACTGCTTGCAGAAAAAGGCTTGGGCACAGACGAATTTAACGAGCTTTTATTCAAAGTGAGCAA
AGGCAACGCAAGACGTTTAAATAAACTTATGCGCGGTGCAGTGCGTTTAGCAGAACTTAATAAACGTGTG
CTAGATGAGGCGTTAATCAATCGTTATGCAGAGATGTTAATTAACTAATTAGGGGTGAAATATGGGCGAA
TTATTACAACGTGTGGCGTATGCGTTACGCCGCGAAGGGGTTCAAGTATTACGTATTAAAGACGGGCGTT
TCCCGACGATGATTATCTTAAATCCGAGTGAACGGATCATTAAAAAGTCAGTGGAAGTCCGAGTTAATAA
CAATGGGCAACGTATGACGAAATACGTCGCCAACGAACAAGGCGTCAGCCTTTATTGGTAGGGGGTTGAA
TGGCGCGTCGTCAAATCTACGCCGTTTACCGCGGAGAGAAGAATTTGGGTGACGGCACAGCGGAAGAATT
AGAAAAAAAATTAGCAATATCAAAAAAGAAAATTTATGCGCTTTGTTCGCCTTATGCGCATAAACGAGAT
AAAGGGCAACAGTTAGTTGTGATCAAACTAGGTAAAGAAGAGGTTTAAGTATGAGTAAAGTTGAAATGAA
CGGACAGGTCTACTGGAAAAATATTAAAGGTAATTTAGTGCCGGATGAAATGGTGAAAGAGATTGATAAA
GAACGTGACTCTCTGGTGCGTGGTTTTGTTGAACAAGCACTAGAAAAACAGAAAGAAGTACGTGTATTTA
AAAAGCAAGTATTTGATGACATCGACGCGTTTATTCAGCTTTCAGCTGAAAAATATGATGTGCAATTAGG
CGGTCGTAAAGGAAACGTCACGCTATTGAGCTATGACGGCGAATACAAGCTAATTATCGCAGTGCAAGAC
CGCTTAACGTTTGATGAGCGTATTCAAGCGGCTAAACAATTGATTGATGAATGTTTGCATGAATGGTCCG
CAGATGCGCGTCCAGAGCTTCGCTCAATCATTAATGACGCATTCCAAGTCGATAAAGAAGGGAACTTAAA
CACAGTGCGTATTCTTTCACTTCGCCGTGTAGAAATCCAAGACGAGCGCTGGACGAAAGCAATGCAAGCA
ATTAGCGACAGTATTCAAATCGTCGATAGTAAAGACTATGTGCGTTTTTATAAACGCGATGAGAACGGCA
ACTATCAACAAATTAGCTTAGATATGGCGAGAGTTTAATGATGTGTAACCACTATATCCCGACTGTCGCG
TTATTAATCTTGTTCGGTTGGATAGCTTGGTTGATTTATCGCAAGTAAAACGCTTTTCAAAGCTCTTTTA
ACTTGTATTAAAGGGGCTTTTATAAAGTGTTTTAACAACGATAAGGAGCAAAAAAATGGCAAAAAAAGCA
AACAAATTAAGTTTTAAAGAACTCTCGCAACTCGCGAGTGAAGTTGAACGAGCGGGCGACTATAGCTACG
CGGCTGAAATCTGGAGGAAAGCAGCAGAGCTAGCAAGAAAGGCAGTTAATAAAGAGTGGTGCAATCGTCG
TTACGCCTTTTTAACAAAATGGGCATTGCGTTTTAAAGAGGCAGAAAATGGCTAAATATGTAGTCCGTTT
ATATTGCTTAGTAGAAGCAACAGTCGAAGCAGACAATATTGCTGATGTAACTGAGCGAGTGTGTGACTTG
AATCAATTCGATATTAATCAAGTGCCACATCAAATAACCGAAATTGACGATGTGATGGAGGTCGAGGAAC
TATGACAAAACACGATATCGCACAACAGATTGTTGAAATACAAGAAATACTCGAAATCGCGAGAGATAAC
GTGATTGAAGAACGTCGCGCGGACGCAAAAGTGATTTTGCAACGTGCAATTGCAGAAATTAAAAAAATAA
ACTGGCAAATAACGCCGATAAATCAAATTTGAGGTAAACAATGGCTATTTATCTTACACACTCAAACAGA
GTGATTAACTTTCAAGAACCGGGAAAAAGCGATATTCATATCGACGATGTCGTTCATCATCTCTCAATGA
TACCTCGATTCGGGGGCAAATTAGACCGGCATTACTCTGTGTTGGATCACAGTGTTTATGTTGGAATGAT
TGCTAAAACATTTTTAAAAGCGGATGACGAAACTGCGTTTGCTGCGCTCATGCATGACGCGCAAGAAGCT
TTTCTTGGTGATATCCCGAGTCCGTTAAAAAGTCTGCTTCCTGATTACAAGGAAATTGAAAAATCTTTTG
AGAAAGTCATACAAGAAAAATTCAATATTAGCATGAGTGAAACGATTAAAGATTTAGTGAAATATGCAGA
TTTACTCGCTCTAAAAGCAGAAAAAGAAGCGTTTATCAATACGCCGATTGAGCAAGAGTGCCATTGGCAA
TATTTGCATGAATTACCGCTTGTGCCGATATCACCGATTGATTTTTGTATAAATAGTAAAGAATTGTTTT
TTCAGGCGTTTGATTATTATAGAAAAAATAGGGAATGAATATGAGTCAATCTAACCAAAGCAGGAGTAAA
AAATGGATAAACACACAAGAGCAGCACTTGCATTTGCTAGAAATGTAAGTGCAGAAAGAGGCGAAAAAAC
GGTAGAAATTGGCGATTTTGAGTTAACTGCATTAAGAAATGACAAGAAACGGCTAGATTTCATTGAAAAA
GAGGCAGTAGATATTGTTGTTAATGAACATGGACTTAATGAATGTACAATGTGGACGCCAAAAGGTTTAA
TCACTTTTCCTGCGGCTGATACTGTGCGAGAAGCGATTGATAATGCAATGGCATTAGCAGATAAATAAAA
CCCATTTTTCAGAAATTAAATATAAACAGGAGATAAAAAAATGAGTAATGAAAAATATTTCTCAGTAGAT
GTATCTAATGACATTCATATTGTTAACTTACACGAAACATTAGAACAAGCTAAACAAAGTTGTTTGGATG
GTGCAATCGAGGCTCATGATTTTGCAGATGACATGTGTGATCATGAGGATTTTGCGTCGAATGATTTGCC
AAACGCTGTTTACGGCATTGTACTTGGAAAAGCTGTATGTAAGGAAAAACAGTTAAGCGAAGAAGAAAAA
GAAGACTACTGCTCTGATTTAGTGCTTGAAAAGCCAGAGATTTTTGCATTTCCGCAAGATGACGGCTGGA
TTAAGTGTTCAGAGCGACTTCCTGATGAAGGTGAAAGGGTGATTGCATTTATGCCTTCGCAAGAAGTTGA
TCCAAATTACTGGATGATGTTCATAGGTAGCTTCAATAGTGGTTGGTGGATTGATACAGGAAACGATTTA
TATAATGCTATGTATGTTTCACATTGGAAACATCTACCGCAACTACCAATCGACTAAAACCTATTTACAG
CCCATTTCCTCGTAAAAGTGGGCTGAATAATGTGTTTTAAACGATGTTAAAAGGAGTTTAAAAATGAAGT
GTAAATGCCCCGCTTGTGGAGCTGTGTTATCGCTTGATGTGTTATTACAACACGAACAAGCAAGTCAAGC
AGTGATGTCAGCCCTCTCACTAAATGGCGAATTTGGACGCCTTGCTGTGCAATATCTAGGGCTTTTTAGA
CCTGAAAAAACAGCTTTAACTATGGACCGCGTGGCAAAGTTACTTAATCAATTGTTAGATGATGTAAAAA
ATCAACGCATACAGCGCAACGGTGACGTTTATAATGCCCCGATTGAGTGTTGGATTGATAGTCTTGCGGT
GGTTTTAAATAGTCGTCACAATTTAAAGTTACCGCTTAGCAGCCACGGCTATTTGTATGAAGTGATGACG
AAGTGGCAGCCGAGAAATTTGGTTAAAAATACGCCCGTTCATCAAAACAATAATCAAACTGCGACTAATA
AAACAACAAAAGCGTTACAAAATTTAGCGGAGTTTGCCAATGGATGAGGTGTGGTTACGAGCAACAATCG
CAAAAGGGCTTGCGGGGTTAGTTGTGCTAAGGCTACCGGGACAACCGCCGGAAGATATGATCACAAAAAC
AGCCGAGATTTGGGTCAAAGCAATACTTCATCAGAAAATTTTCAATGGCTGGAATGAGCAAGAGGACAAA
TGGCGAATAGAAGAAGCGTTTTTAACGCTTTATGCAGAATGTGAGCGTTTCCCAAGCCCTAAAATGCTGT
TAGAACGTCTGCCAAAACGCAAGGTTTTAGCATTACCCGAGCCAAAAATCACAGTTTTAACGGCAGAAGA
ACGAGAAAGAAACCTCGCTTTTTGCCAACAGTTTAGAAAAATATTAGGAGCAGCACGTGTACGAAAATAG
AAAAAGTATTATTGCTAAAATTCACATCGGTAAAAATGCATTAAACATGGATGATGAAGTGTACAGAGCG
TTTTTAGCAAACACAGTCAACAAAACAAGCTGTAAAGAAATGGATATTGCAGAACTGTTAAATGTGCTCC
GAGCGATGAGAGATAAGGGATTTGAGCCAACGGCGACTAAATTTAAACGTCAGCGCAGACCTAAACCCGC
CGAGCATAAAGAGATGTATTTAAGAAAAATTACCGCACTTTTAACTGAACATCAGCTACCGCCATCATAC
GCAGACGGCATTGCAAAAAGGTCTTTTAAAGTGGATTTTGTGCACTGGTTACAAGTTTGGCAGTTAAAAA
AAGTGATACAAATGCTGGAAGTGTATAATAAAAGGCAACACAGAACATAAATACAGAAAGCCCCGGATAA
AACCGGGGCTTTTTTTAATTCAATTGATTTCCTTCACTATCAAAGACTTTTCTTGTCTTATACTCAATAT
AATAATGCTTGTTTTGAAACGTGAATTTCATTTTGTGATCTAAAAACACAACATCCTGCATTTGATTATC
TGTCATGTTATACACTTCAGCGTACGCTTTTTCGACTTGCTTGATGATGTTTTCACCTAGCACTATGCGA
AGGCTAATTGCAAGCTCCGGGTGAACCTCAAGTTCACCCGCAAGCAAAAAACAATCATAATCAAGTAGCT
TATTATAAACGGCTTTTACTTTCTCATTCATAATTATCCCCGATATGCATATTCAGTTTCGATGTATTTT
TTATACTCATTGAATTCATCTGTTCCTGCTTCTTCATTCATTTCTAAAAAGTCATTGAAGTCATGACCGC
AGAATTTAACGATGTCTTTATTTTCGTTATATTCAACTTCAGTAACAAAGCAAACATTACCAGTGTTTGA
TTGTTGCCATTCTTTTGCCTCATTTTCAGTATTGAAAATGTCTATCATATTTCCGTCTATTGTTGCAAAC
CATAGTTTCATATTGCCACCCTTTTTTATTTATTTGTTTAACTTGTTTATATACTAGCATATAAAATGAA
ATATACAAGTGTTTTTTTATTTTATTTGTGATTTACATCACAATTATTAATTAAAATTTCAATCATGGCA
GGTTGAGAAAGTCCTTTTTCTTCACACAGCTTGATAAAACGTGCGTGCACATCATGTTTTACACGCACAT
TGATTTGTTTATAATTTGACTTGTTATAACGCTTTGCGTTATCGCAAATTGTTTTCTTGCTTTTCTCACT
TAATTTAGTGTAATTCGTTTCTGTTTTATTCATTTTATGAACCCTATTTTTTGCATAATTTCTTGTCTGA
TTTCTAGTTGTTCATCATAACCCTCGTTGCCTGCACCAATTTCATTGGCTTTTTTCGTTGCAGCAATTAA
CAGTTCGAGATTATCTTCAAGATGAATAAATTGCTCGATTGTTAAATCAAGCCAGTAAAAAGGATCGCTT
AAGACTTCGTTATATCTCACACAGTTGAAAACGTCAGTGCTAACGTGATTTCTAATAAATGAACCTCTTA
TCTGTCCAGCTTGATCTACAGCAGATTTTTTACCGCAGAATCTAGCATATTTTGATAGAGTCATAATTCT
ATGCTCGGCAAGGTATCCCCTTAGTCTAACTTCGATTTCAAATTGTCGGTACGCTTTTTCTCTTGAGAAC
GAAAATTGAAGTTGACGTATATCAGATATTGATAGCGTTTTGTTCTTAACTTTCTTGTAATATTTTTTAA
GAAAATCATTGTTGTTAATTAATAGTTCTTTCTTAAATAACTCTTTCTCATCATTGCAAAAATCACCAGT
TTTGTGGTCAATCCAATCAGGATCCAAGAGAAGTCTGCAGTATTCGTCATTTAATAGCGACTCCTCATTA
AAAAGACTGCTCATCGGTGCGTTTATGTTGTGATATTTAAAGTTCTTTCTACTCATAATTATCTTTCTCT
TGGTAAATATTGTCTAAAGTTATCAATCCAGTATTTTGCCGTTGTCGCACGTTTTGCTCCACCAATTTTA
TTAGCAGGTAAGTTAGCTAAGCAATAAGTTCTGATTTGTTCAGCCCACGCAATTTGTTTCGGTGAGCCAG
ATAATGCAGGCAAGCCCTGCTCTTGCGCTACTTGTTGCGCTTTCTCGCCATTTTCAAGTAAAACTGCCGT
TTCTAATGCTTTGATTTCTTTTTGAACTTGCTCATTTGCAAGTTCGACATTACGGATTGCTTGTAATAAC
TTAACATTGGAGATGTTGTCTAGATTATTTGCTAATTCTTCCGCTTTCTTGATTAAAAATTCTTCGACAT
CTTCGATGTCTTGTAATTCTTCTTGCGCATCACGTAAAAAACCAGCTGTATTTAAAGAAATACCATATAA
ACGGTAGTCTCTTGAACGAAATCTCAAGTTTAAGACGTCAGATAAGCACATTGCATCGCTTAATTCTGCG
ATTTCTACAGAGCGTAATTCGTTTTTTCTTTTTGACGCTAACAAGACGTATGCTAGCACAGCTAATAATT
CGTCTTTGTTTTCAAATTTTTCAACATTGATAATAGTGTTTAATTTTTGTTTAGTTTCTAAATTTAACAT
TTTGATTTCTCCTCTTGGCTCTCTATGTTTTATATACTAGCATATAAAATTAAATTAGCAAGCACTTTTT
TAAATTTTTTTCAAAAAACACTCACTTTTTAAAAATCTCGTGATAGATTGCCGAAAAAATCGCAAGAAAG
GGGGCGTTATGAGTACAGATATTGAAAATGTTGCAGAATATTTACCCAACGTTGTACATGAAATGGTGAA
TATCGCGGGTTTTTCTGATGTTGAAAAAATTATTAAAAGGTTCGGTGGTTCAAGATTTCGATTCTCAGAT
GGCATACATTATTTTCCGAAATTAAAAGAGTTGGTCGGGAAAGAAAGTGCAATTAAATTACGTACACATT
TTCAAAGTGAAGAAATCTATATTCCGCGTTGCGATGTTGCTTTACGTGTGTTACGCAATCAACGTTTAAA
AGCTGATTTTGACTATTTAACACAGCAAGAGGGAAAATCTGGGAGAATGTCAATGCTTGAGCTTTGTCAT
AAATATAAAATATCAGACAGACAAGCGTGGGATATTGTGTACAGTCTTCAGCGTGAACCGAAAGCACAAC
AGACTACTCTCTTTTAAGAGCTGTGTTGAAGTCGTTCACCGCTTTTTAAAATCCATTTTAAATCAAAATA
CTCTCAATAAATCACTTAATTTATTGGGAGTTTTTTATGTCTATCGAAAAAATTATCATCCATTGTGCCG
CCACGCAAAACGGCGTGCGACTTGCAAAGCGCGGTAAAACTGCGGCGCAAATCATTGATGACTGGCATTT
TGACGCGCATTTTCAGCGCGAAATCAATAACAAAATTGCGTTTAATCGTCATTTACATGCTATCGGTTAT
CACTTCGTGATTGATACACATGGGGTTGTTGAAACAGGGCGAAAAGTAGGCGAAATCGGTGCACATTGTC
GCGGTCAAAATCGCAATTCAATTGGCATTTGTCTAGTCGGTACTGACCGCTTCACTGTCGCACAATGGCA
AGCATTAGCAAATTTGGTGCGAGATTTATCACGTAAATACCCAAATGCCACACTGCACGGACATCGTGAA
TTTGCACGTAAAATCTGCCCGGGGTTTGATGTCGCAGAATGGGTTGATAATGATTGTCAACCGTTAGTTG
AACACGTCATCATGGAGCTTGAACATGAATAAATTACATCGTTTATTTGGCTGGTTACATACATTTTTTC
GTAAACCAATAAATACATGTCGCCCAAAATGCTACAGCAAAAAGGCGTGGTTTTATCGTGCAAAAGGCAA
GCCTACACTAGCACAACAACTCTATTTAAAAATCGGGGTGTTAAATGACTAAACTCTCTGAACTTATCAC
AAATCATGACGGACGGTTGTCTACAACTGGCTTTATTCAGTTTTTCGGAGCGTTGTTAATGGCAGCAATT
CTTATTTTCTGTGTTTGGCTTGACCGCTCTTATGTGCCTGAGCTTTTTATAACGTTTGCCATTTTTTGTG
GCGGCGGTGCAGCAACAAAAGGCTTCGCAAGTGCGGTTGAGCGACGTAGAAATCGAGGGAACTACGAATG
AGTTTACAGTTAATTTTGATTGCAACGGCGTTTTTCCTCGGCTTCTGCGGCTATGTTGCTTTTCGATTAA
AACGAGCGAATAGCAAGATTGAAGAGCTTTTAAACGAGAATAAACAGCTTGAACAAGAAAAAGCGGTTAT
CACTACACAACGAAATAATCATCGGGAGCGTAAGAAGAATGAAGAAACAGCTAATAATGCTAATCGTGAC
GAGCTTATTAATCGCTTGCACGACTCCGGCGACTTACGTGATTAATACCAGTTGCGACGGCTTTTCGATA
ATTAAAGCCAGTCGCAAAGACACAACAGAAACGCTGCGACAAATCAAAGCGCATAACGACACCTATCGCG
CAATCTGTAAAAAGGATGTACAGCATGGAACTGCAAATTAGTGGTGCGATGATTTTCAATTTTGTTGTTT
CTATTGCAGTATTTTTTGGCGGTGTTTGGTTTAAGAGACTGGACGCTGATTTTAAAGATTTAAAAGCGGA
AATTAACAAAATCAAAGAAAGCTATCAAACAAAGGAATTGGCTAATCATGTCAACAAAGGGTTTAGTGAT
CAACTCGACCGCATCTTTGACAAGTTAGACAGTATCGAAGGGAAACTGGATAAGAAGGCAGATAAATAAT
GCGACAAAAAAACAAATCAACGGGTGAAAAACTTGATGCAATCTTGGATAAGCTAGACGGAATCGCAGAT
AAAGTCGATAAACAAAATCAGGAAATTGCGGACTTGCAAAAACAAGTCCAAGCGTTACAGCAAGATTTAA
GCGAAATGGCAAAGAAAAACCGCAATCAAGCATTAGTTGCGGGTGGCATTGGTGGTGGCATTGTTGCGGT
TGGGATTGAGTTAATCCGCTTGCAGTTTGGGGGCTAGTGAATGGCGTTTGATGAAAAAACTCGGGCGTTT
GTACGTCGCTATTATGTGTTTGATTTTCTCTCGCTTGAGCAATCAGCAAGCAAAGCGGGCGTGTCATTTA
ATACGGCTCGTCGTTGGAAGAAAGAAGCCGAGAAAAAAGGCGATGACTGGGATAAGGCACGTGATGTTCA
AGTGATGGCTGGCGACGAATTAGCGGATATTTCAAAAGGCTTATTGTCGGGCTTTTTGATGCAGTATCGC
GCAACAATGGACGAACTACAGAACTCTAACTTGAATGTTGGGGAAAAAGTAGATCGTTTGTCTTCACTTG
CTGACAGCTTTACAAAGATGACCGCTGCAAGCAAGCGTATTTTGCCGGAAGTGTCTGAAATCGCTACTGC
GCTGAAAACAGTTAAATTGCTCGGGTCGTATATACAAGAGAATAAACCGCAACTGCTTGGTGAGTTCTTA
GACTTGCTTGAGGGGTTTGGGGAAAGACTAGATAAAGAGTTCAAATAATGAAGAGTAAAGAGTTTTTCAA
AGAGCTGGCTGTTTACGGACAGCAAATGCGACAGAAGTTAGAAGCGGCATTTGATGGCTGGGATGACAGT
CCAGAAGCAGTGCTATCACGTCGTACAAAAGTGCTTGACCCAGCATCGGGCTTTGATTTTTTTGTTAATA
ATTACTTCCCGCACTATGTTCGCTCGTCTTCTCGCTCAGCACTTCATCACTTTTTATTTGAACAACTACC
CATTGCGCTACAAAAGCCGACATCTGTACACATGGCGGTTGCCGCACCACGTGGCGAGGCAAAATCAACG
ATTGTTTCGCAGTTATTTTCGCTGTATTGCCTAGTCACACAGAAAAAACGCTACGTACTTATCGTGATGG
ACAGTATCGACCAAGCTTACCCGATGTTAGAAGCAATCAAAGTCGAGCTGGAATTTAACCAGCGGCTACG
CATTGACTTTCCCGAAAGCACAGGGCAAGGGCGCGTGTGGCAAGCGGGCACGATTGTGACCAGCGCGAAT
CAGAAAGTACAAGTTGCGGGTTCGGGTAAAAAACTACGTGGCTTGCGTCATGGTGCATATCGTCCAGATT
TAGTTGTTCTTGATGATATTGAAAACGACGAGCAAGTGAGAAGTCCAGAGCAACGCAACAAGTTGCACGA
CTGGTTGAAGAAAACCGTGCTACCGCTCGGCTCGGCAGACGGCAAGCTAGATATTATCTACATCGGGACA
ATTTTGCACTATGACAGCGTGCTAAACCGCACATTAGCAAGCAAAGCGTGGTTGACAGCGAAGTTTAAAG
CATTAATTAAAATGCCTGATGATATGTCGCTGTGGGATAAGTGGGAGGCGTTCTATTTAAACGAGGGCGA
GGCGGTCGCTGATGCGTTTTATTATGCGAATAAAGAGGCGATGGATGCGGGCGCAATTATTAGTTGGGCG
GCACGACCGCTGTTAGTGCTGATGAAAATTCGTGCGCGAGATGGACATTCAACATTTGATAGCGAATATC
AAAACGACCCCGTGAGCGGTGATGACGCGATTTTTGCAAACAGCATTCAATATTGGACGGAATTGCCGGA
TAAATTAATTTATTTCGGTGCGCTTGACCCGAGTCTTGGTAAAGCGGGCGCAAGTCGTGACCCTTCCGCG
ATTTTAGTCGGTGGGTATCATCGTGAAACAGGCAAACTCTATGTCATCGAAGCACAAGTGAAAAAACGCT
TGCCGGATTTGATCATTGAAGACGTTATCAGACTGCATAAACAGTACAAGTGTCAACGTTGGTTTGTGGA
AACAGTGCAATTTCAAGAGTTTTTAAAAGATGAATTAGTCAAGCGTTCTGCACAACGTGGCTCACCTGTT
CCAGCAACGGCAATTAAGCCCAATACAGACAAAATGTTACGTATTGAAAGCTTACAGCCGCACGTTGCAA
ATGGTTTGATTTTACTACATAGCTCACAGTCAACACTCATCGCACAGCTGAGGCATTTCCCGAAAGCTGA
TCATGATGATGGACCTGATGCGCTAGAGATGCTGTGGAAAAATGCGGTAAGCAGCTCTGCCCCGATTGAG
TTCATGACAATTGACGGCGATTTAGGGCGTGATGAATTTGATGACGGCGATTTATACAGTATTTGGCGGA
GATAAAAAATGGCGAAGAAAAAGAAAAAATTACAACAAGCGAAAAAAGTACAAGTTGGCTTAGATACACA
AACAAATGAGGCGCGTGTCACGGAGACAGGAAGAATTATTTCTGATCACCCAAGCAATAAAATTACCCCC
GCAAAGTTAAAAGGGATTTTAGAAGATGCTGAAGGTGGTGATATTACCGCGCAACATGAGCTTTTCATGG
ATATTGAAGAACGCGACAGTTGCATCGGGGCAAATATTCAAACCCGTAAGCGTGCGATTTTAACCCTTGA
CTGGCGCATTGCAGAGCCACGTAATGCCACACCGCAAGAAGAAAAACTGCAAGTCGAAATTGACGAGCTT
TTCTATCAATTCCCAATGCTAGAAGATTTAATGGTGGATATGATGGATGCGGTAGGACATGGTTTTTCGG
CGTTAGAAATTGAATGGAAGCAAGCTGAAAGTAAATGGATTCCAGTTAATTTTATCGCACGTCCGCAGTC
GTGGTTTAAACTAGACAAGGATGATAATTTACTGCTTAAAACGCCAGATAATCAAGACGGTGAGCCGTTG
AGACAATATGGCTGGGTAGTGCATACCCACAAATCAAGAACAGTACAGCTTGCTCGTATGGGTTTATTTA
GAACGCTCGCATGGCTTTATATGTTTAAACACTACTCGGTGCATGATTTTGCCGAATTTCTAGAGCTTTA
TGGTATGCCGATTCGTATTGGTAAATACCCATTTGGGGCAACGAATGACGAAAAGCGCACATTATTGCGT
GCACTTGCTCAAATCGGACATAACGCAGCAGGGATTATGCCAGAAGGAATGAATGTTGAGTTGCATAATG
TGACAAACACTACTGGCTCGGCTGGAAGCAACCCGTTTTTGCAAATGGTGGACTGGTGTGAAAAGTCCGC
CGCACGTTTGATTCTAGGGCAAACATTAACAAGCGGTGCAGATGGTAAAACTTCAACTAATGCCCTTGGA
CAAGTGCATAATGAAGTCAGACGTGACTTGCTTGTGTCTGATGCTAAACAGATTGCACAAACTATTACAC
AACAGATTATTCTGCCATATCTTCAAATTAACATTGATCCGAATATTTTGCCTTCTCGTGTGCCGTATTT
CGAGTTTGACACGAAAGAATATGCTGATTTAAGTGTCCTAGCGGATGCTATTCCTAAGCTTGTGAGCGTA
GGAGTGCGCATTCCTGAAAATTGGGTGCGTGATAAAGCGGGCATTCCAGAACCGCAGGAAAATGAAACGA
TTTTAAGTGCGGTTCAACATGATTTTAAAACAGATTTAAACGATGTTGAAAATCCGAAAAAACAGACCGC
ACTTTCTGTACAAAATCACGTGACAGGTTGTCAGTGTGATGGCTGTCGTGGTGTTGCATTATCTGCGAAT
AATAACAGTTCTACTGCGCAGGGCGTGCTAGATGGTGGACTTGCGCAAGCATTTAATGAGCCTGATTTTA
ATAAACAATTAAATCCAATGGTAAAGAAAGCTGTTGCGGTACTCATGGCATGTGACTCTTACGATGAGGC
GGCAGAAAAACTCGCTGAAGCATACCCAGAAATTTCAAGTCACGAACACGAACAGTATCTCTCAAATGCG
CTGTTTTTAGCTGATTTACTTGGAGGAACTAATGTCTAAACCGCTTAGTTTTCTATTCGGACTTGAACCA
ACGCAAGCCATTGAGTTTTTACATAATAAAAAATTACTTGCAACGAAAGTGTTTAAAAAATCACTGCATG
ATAGTGCCATCGCAAGAGCTACAACAATCGCGAGATTATCTAGTCTTGAGATGACGAATGATATTTATAA
ATCAATGGAAGTTGCCAAAAAAGAGGGTAAGAGCTTTACACAATGGAAAAAAGACTTGGTAAGTGAGTTT
GAGAAAAAAGGCTGGGTATTCGGGCATGATAAATCTATCAGTCGCGGTATCGACGGAAAACTGTTGGCTG
ATCCGAAAACAGGCGAATATTTTGGTACACCGCGTCGGCTGAATACAATTTATCGTACAAACGTGCAAGC
CGCATATTCTGCGGCGCGCTATCAGCGCATGATGGATAATATTGATCATCGCCCCTATTGGCAATATTCC
GCTGTCAGCGATGAGCGTACACGACCCTCTCATCTTGCACTAAACGGTCGAATTTATCGCTATGATGACC
CGTTTTGGTCAACATTCTACCCACCTAATGGGTTTAATTGCCGCTGTGCGGTGATTGCACTTGGTGAACG
TGATTTAAAGCGTAAAGGGCTAGATAAAGCCGACGATAGCAGTGAGTTTCTTGTAAAAGTTAAGAGACCT
GCAGATAAAAATGGTAATCAAGAAATAACTGTCGGTTTTAAATTACCAGATGGGTCGATTCGCGTAGCCG
ATAAAGGGTTTGATTACAATATTGGGCGGATAAATTATCGCCCTAATCTTGATTTATATCCAGAAAAGCT
TGCTCATCAATTTGCGAAAACGGAAATGCAAGGGGCGGAATTTAAGCAAGATTTTTTAATGTTTCAACGT
CAATTTCTAAAAATTAAAAAACAATTGGGTGTCAATGATAAGCTCACAACTGAACAGATGTTCAATGTGC
GAGATAAGTTAAGTATGAATTTTAAATTTACAGCAGGTGTCTTATCAACGAGTTCTAAACGCATATTAGA
ATCAAATGTGGCAACGGTTTGGTTTTCCGATGACTCATTGATCAAACAGTTAAATAGTCGCGATGGGCAG
GACTTTGATTTAGACGATTACGCAAATATTCCTGATTTGATTTATACGCCCGATAAAATCATCAAAGAGA
CAACGGCGTATCAATTCTATAAAGACATTAAAGGGAAAAAGTTACTCGTGGTCTTGAAAGTTTTACATGA
TAAAAACGAAATCTTTATTCAATCTGCGAGAAGAGTCAGTGAGAAACAATGGAAAAAAGCATTTAAGAAA
TAAGCCGCTAGGCGGGGCTCGAACCCACCGCACACAGTCCCGAGTTTACACTCTTCGCTTGCGATATCGA
GATTCATCGCTTTTCTAGCGGCAGAGTCAATATAACGCTATTTGATGATTAAATCAACAACACAAGGGTA
ATTATGATTGATGTCGATATTAATGATGTAGAAAAAATTGAAGCTGTGTTATCTGACATTGCACACAAAA
CGCAAAACAGAACAAGTTTAATGCGTAGTATTGCGGGCACCATGGAATCGGCAGTGTTGCAAAACTTTGA
CGAAGGTGGTCGTCCGAAATGGCTTGGCTTGAAATACAGAAAAGGCACGCCGCTAGTCGATACTGAAAAT
TTAATGGGAAGCATCACCAGTCGTTACAATAATGATTCTGCCGAAGTTGGTACAAATGAACCGTATGCGG
CTATTCATCAATTCGGTGGCATGGCAGGTCGTGGGCGTAAAGTGAAGATTGAAGCCCGTCCGTTTCTCAT
TTTAACGCAACAAGACAAAGACGACATCTTAGAAGATGCGCAGAACTATTTTAGAAGTATTATTGAATAG
CTAAAAATATCCGCCTAAATCGCGCGTGGCGCGATTTTTTGTTTTATTTGTATAATTTATCATTTAAAAG
TTTTTAAAAAGAATTAAAGGCGTTTTAAAAAGTTTTAAAAACGGTCTTGTCTTTTATTTCATTCCCAAAA
ATCACTTCATCACAAAATAAGCCATGTTGAAGTCGCTCACCTCTTTTTAAATTACGCCATCCTTTATTCT
GTAATCCTAGGATTTTTAAAGAGGATGACGAAATGAAACTCACTCTTGCAGCTTGTAGCTTTGAAATCAA
TAAAGCCAAATACGGTCGTATTCAGCTTTTGCCGTACGGTGAGTTTAGAGCAACAGACGGCAGACCAACA
GATGTGGAGGCTTGGTATGTAACAGATACAAATGGTGCAGATGTGGTTGCGCTCGCAAATTCAAAACGCA
ACCCCCTTCCAATCGACTACGAACATCAAATTATTCATTCACAGAAAAACGGCAAAGAAGCACCGAGCGC
GGGTTGGATGGAATATCTCTATTTCACCCCACAAGGGATTTTTGCTGATGTCCGCTGGACTGATAAGGCA
GCGGAATATATCAAAAATGGCGAATATCGTTATATCTCCGCAGTGTTTGCTTATGACACTGAGGGCTATG
TTCGCAAAATCTTTCACGCAGCACTCACGAATACTCCTGCACTTGACGGCATGGATGAAGCAATGGTGGC
TGCAAGTGTTCAATTATTAAATGAGGAAGCACAAGAAATGGACAAAGAATTACTTGCAATGCTTTGTTCT
TTATTCGGTGTTGCATCTGCGACTGAAACCGAAATTAAAGAAAAAGTAACAGCACTATCACAAGCGAAAG
GTGAGTCAAAAGTGGTGTTATCTGACGTGTATAGTGCACTTAAAGAAAAAGAGCAATCCGTTGCAGCATT
GAGTGAGAAAGTCAATGCGTTTGATCCGTCAAAATATGTGCCAGTTGAACAAGTTGTTGCACTTCAAAAC
GATTTTAACGCATTCAAAGATGGTGTTGAAAAAGATAAAAAAAGCGCACTTATTCAAACTGCATTATCAG
AAGGTAAGCTTGCACCTGCTCTCAAAGAATGGGCTGAGGGTTTATCTGTTGAAGCGTTAACTGGTTATTT
AGAAAAAGCAACACCAGTTGCTGCATTAAGTGGTGAACCTCAATCAAAAGGTGATCCAAATAACAACGTT
GTTGCGCTTTCCGAAAGTGAGAAAGCTGCTGCAAAAGCTCTCGGGATGAGCGAATCAGAATTTAGAAAAG
CACATAAGGAGATCAACTAATGGCATTTAAAAAATCAGATGTGTTAAATCACATTAATGAACAATTTAAA
AAAGACTTCGCGGCCGGTCTAGGCAAAATTGCCCCGCAATGGCCTGAAGTTGCAATGGAAATCGGATCTA
ATACCGACACCAACACCTACGGCTTTTTAGGCGATTTCCCAAAAATGAAAGAATGGGTCAGCAAGCGCCA
GATTAAAAATATGCAAGCCCAAGGTACTAGCATTAAAAATAAAACTTTTGAAGCTACTGTTCAAGTTCCA
CGTACTAATGTGGAAGATGACCAAGTGGGCTTATTCCGACCAATGGTGCAGCAAGCGGGACAATCGGCAG
CAGAGTTGCCAGATGATGAGGTGTTTGCACTGTTGAAAAAAGGTGAAAGCACGCTTTGCTATGATGGTCA
AAATTTCTTTGACACCGATCACCCTTGCTATGCAGAAGTGGACGGTACGGGCGTTAATACCCAACAAAGT
AACTTGACCACTGGTTCTAGCGGTGGCAAGCCAACATTCTATTTGTTGGATACCACTAATGTGATTAAGC
CATTTATTTGGCAAAAACGCACAGCACCTGAAATTGAGACAAAGTTTGACGCATCAAGATCCGACACTGT
TTTTATGGAAGATGTGTACATTTGGGGTGTGCGTGCTCGTGGTGCTGCTGGCTTTGGTTTCTGGCAGTTA
GCACACTGTGTTAAAGACACTGAATTGACTGCAGAAAACATTATGGAAGTTGTGGCAAAAATGCAGACAC
TAAAAGGCGACGGCGGTAAGTTATTAAATATCCGACCGAGCGTTATTTTGGTTCCACCTGCATTGGAATT
TAAAGCCCGCCAAATCTGCGAAGCAGAAGTGATCAATGGCACAACTAACGTGTTAAAAGGTCGCTTGAAA
GTGATGGTGTCGTCTCAAATCCTTTAACTTTTAATAGCCCCGCTTGTGCGGGGGTGGAGGAATATATGTC
AAAGAACAAATCTAAAAAAGAAACTGCAGACGTGAAACCGGAAGACGTGAAACCGGAAGACGTGAAGCAG
GAAGATGTCAAGCTGGAAGATGTCAAGCTGGAAGATGTCAAGCCGGAAGATGTGAAGCCGGAAGATATGA
AACCGGAAGATATGAAACCGGAAGATATGAAACCGGAAGACGTGAAGCTGGAAGGCAAAGGCTACTTAGA
AGCAATCCATCCGGTTGCGTTTGATATTCGCTTAATGTCGCATCATCCGCATGAAAGCTACGGTCGCTGT
GGCTATCGTTTTAACAAAGAAAATGCGGTGCGCATTCCGGCTGAAGAATTAACCGGTGAGCAAGTATCTC
GTTTATTAGGTGACCCGTATTTAGAAGTCGCCCCAGTGACCGAAGAGGACTAGTAATGTACGCAACAATT
AACGATTTTATTTCGCGTGTCGGCGAATTCCAAGTTATGGAGCTCACTGACCGGGAAAATATTGGCGAAG
TCAATCAGGCAGTTTTAACTATCGCTTTATTAGATAGTTCAAGTCAAATTGATGGCTATCTAGTGGGTCG
TTATAAGTTGCCGTTAAAAACTATTCCGCAAAACCTCACTCGTATTTGTTGTGACTTAACACGCTATCGT
TTGGCGTCAATGTCTGATGTATCAATCACTGAAGAGATTATCGAACGCTATAAGTTAAGCCTGCGCGAAT
TAGAAGGCATTGCGAGCGGCAAAGTATCCCTTGGTATTGCAGAAGATGAGCAAGCAAGCACGGGAGAAAA
TACGGTGATTTTTACTAACGTAGCAAATCGGGTATTTAGTCGTGATAACGAAAATTGAGAACGCGCTTGT
TGAGCGATTAAAAAAAGGCTTGGGTAAGCTTGCTAATACGGTCAAAAGCTATGGCGGTGAGCTCGATGAT
GAAAGTATCGGTACTGCAAGATTGCCAGCAGTGTTAGTGACTTATGGCGGTTCACGTATTGAGTGTAAAG
ACTTGCGACGTCGTCGTCATAAATCAACTGATACTTTTGTGATTATTTTAGCTGTCCGTTCATTAAAAAG
TAATCAAGTGGCGCGCCAAGGTGGTGTAGATAGGCGTGAAATTGGTGTGCATCAACTGATTTCAGCAGTA
CGCCGATTGCTGGATGCGCAAACATTGGGGAATCTGGTTTATCCGCTTAATCCAAAACGGGTGCGTACGA
TTTTCAATAACGCGCAATTTCGTAACGAGAAAATCACGGCATACGCAGTGGAATATGAAATCGCTTATGA
CGACATACCGCCACTTGAAGACGGGTTATTTCCGGAGGCGACTTCTGATAAAACCTCACCTGATTATGTC
TTTAACGCGTATGAAGGCATGTTATCTGAACAACAGCCTATGCTTGAGCAAGTTGTCGGAAAAATTGTTG
ACCCAACGACCAAGGATTTTGTTGAATTTAACGTAGAAACTCAAAAAGGATAAAACATGAAACGATTTTT
TACACTTATTATGATTGCTCTCTTGCCAGTTCAAGTGATGTCGGCAGCAAGTATGTTTCCCATTATTGCG
GCAGTAGCAACGACAGGCACACACAGCAATCAAAAAAACGAGAGTGAAAAAGCAGATTCTCAAGCGCAAG
TTATTGCTGTCACACAAGGTGGTTTGACAGTAGATGCCAACTCGGGACACGTGATTATTCGTTGCCTCTG
GGTTAAAGGCGGGCTTTGTAAGATACCGGAAGGCAAGAAAGAAGGGGATGGTTTTTTCACTAGAAAAACA
GATCTTATCTTAACACCGCAGGAATTTGCCGAGCGGGAGGGGTATAAAAAAGTGCATCGAATCACATTAT
TACCGCTTTATCGTGAAGATTGGTTAGCACTGGATGTCAGTAAGGAGTAAATATGAAAGTCAAAGCAGCT
GTGGGAGTTAAAGTCCCACTTGAGAATCAACCGCTCGCATATATTGAGCAAGAGCCAGTTGAAGTTGAAA
ACACAATTTACTATCAACGTCGCATTGCAGACGGTGATTTAATCGAAGTAAAAGGCAACAAGAAGGCGGA
TAAATCATGACAAATATTGAATTTGACAAAATCCCAACATCAATTCGTAAACCCGGTGTTTACACTGAAT
ACAACAGCAGAAATGCGGTGAGTACATTACCAACAAATGAACAAGAAGTATTGATTGTTGCGCCAATGAT
AGAGGGTAAAACAGAGTTTACAGCACCAGTTCGAATTTATTCTGATTATGATGCAGAACTAGCATTTGGC
GCAGGCTCGTGGGCACATTTAATGGCGCGGATTGCAATTCAAAATAACTCACTTTTACGCTTATCTATCA
TCGGTTTAAAAGATAATGATGCAGGGGTGGCAGCAACAGGAACATTAACACTTTCTGGTACAGCTTCAGC
TATCGGTTATCTTTCAACAACAATTGCAGGCATTGAATATAAAGTTTCTGTAGCGAAAGCAGAAACCGCA
AATGCGGTGGCGGCACGTTTAGCGGCAGTGATCAATATCTCGAATACTTGTCCTGTTAATGCGCAAGTTT
CAGAAAATACAATTACACTCACGGCAAAATGTAAGGGCGAAATCGGTAATGAGATCATGCTAAGTGCATC
GAGTCATGTATCAAGCATGACACTCAATGCACAAGCATTAGCAAATGGCGCAAATAATGCAGATTTATCA
AAAGCACTGGCCAGTGTCGCGGGGACGCATTATCACGTGATTATCTCCCCGTTTTCTGATGAGAAAAACG
CAAAAGCATTAGTCAATCACTTAGAAATGGTCTCATCACCGCTTGAGAAAAAACCGGCAATCGCTGTAAT
TAGCTGGCGCGGAACAATGGCAAGCGGTACGACATACACCAGTAAGATCAATTCAGAACGTATCACTTGT
GCTTGGTATAAAGGGGCGATTGAATCTAATGCATTAATTGCAGCAGGTTATGGTGCGGTGATTGCAGGTG
AAGAAGATCCAGCAAAACCACTTAACACGCTTGAAATTAAAGGTCTGACGACAGTTGATGCCACGCAAAC
CCCAATTTTAACTGAAGTAAACCAAGCTTTATTCCACGGTTTAACACCGGTTACGGTTGTTAATCATCGT
GTGCGTATTATGCGTGCGATTACGACGTACACGAAATCAGCAACAAATACGGATGACCCAAGTTATTTAG
ATTTAACCACAATTCGCACGCTTGACTATACGCGCAAAGCACTAGAACAGCGTATTGAGTTGCGTTTCCC
ACGCTCAAAACTGTCTAACCGCACGCCACCTAAGGTGCGCTCAGAAATCTTAGATGTGCTTTATCGCTTG
GAACATCTTGAAATTCTGGAAAACGTTGATTTGCACAAAGCAAAACTCTTGGTGCAACGTAATGAACAAG
ACCCGAATCGTTTAGATACGGTTATTCCAGCGGATGTAGTTAATGGCTTGCACGTTGTGGCAAACCGCAT
TGATTTAATTTTATAGGGGGTATAAATGGCTAAAGAATTTGCCAGTCTTGGCATTATTGAAGTCGATGGG
TTAGAAATCGACTTGACGAAGTGTGACGTGCGTGTGATTACCGGTCGCAAGCCAGTTAAAACAATCAATC
GTAAGGCTCGCGTGAAAGGCTTTGCGAAAGGCATTACTGAATATACCCTTTCTTTAACTGTTGCCGTGCC
ACTAAATAGCCCAGAACCAGACTGGGATAATGTCGATGACGCTAAAGTCACAATCGAAGAAGAAAACGGT
CAGCGTATTTCGTATCGCAATTGTTTTACGACGGAAGTTGGGACAAGCTATACCGTCGATAATGAAGAAG
TGCGTGATATTCAAGTGGTAGCATTAGACAAGGTGATTGAATAATGCAGGGACGTTTATTGTTAGGCGTG
CTGTTTAACGGCACGCGATATTTCGATTTTAATGTGAAAATTCTCACCCTTGGGCTTGAGTGCCAAGCGT
TAGAATGGATTGAAGAAAAGGGACTTGCGAAAGATGAACTAAATAAAGCCGAACAAACGCTCGTTGACTT
GGCTTATTTATGTCAGCAGTTAGAGATTTCAGGCATTGATAAAGTATCTTTAACGCCTGAATTTTTACTC
GATAATCTCTCAACAGATGATTATGTCTTAATCACAGATTTAATCGGTCAATTAAGAAAAAAGTGCATCG
ACGCTGGGGAAAACCAAGTTTTAGCAACAGCGTAATAAAAAAACTCACTCTACCGCAGGTATATGAGAAT
TACCGAAGTGCGGTGGTTTTATTGAGTAAAATTGGCTTTAACGCACAGCAAGTCTGGGATATGTCACATG
CAGAAATTAACGCGTGGATTGAAAGTTATTTAATACAACATGGTGTTAAGAAAAAATCACTAAGAAGTGA
TGAGACGGTGACAAGTTATGTCTTCCGCCGTCGTAAAAGTCAAGAAAAAAAGGGGGCGTAATGCCCCTTT
TATTTTGCATTTAAACAAAGTTTAAAAGAGGTTTAAAGATGTCAAGTTTAAATCTGTCGTTGATGTTAAA
AGCGCAAGATTTCGCCAGTCGCACAGTGAAATCTATGCGTGATAATGTCAATAAATCAACGAAAGACATT
GAGAATCAAGCCAAACGTTCAAGTAGCGCGCAGCAAAATGAAGTGAGAAAAACGGCGCGACTGACAGAGC
AAGCTTATCGACAAATTCAACAACAAGCTCGAACGACTGCGACAGCACGCGAACAACTTGGCATGCGTAG
TGAACGGTCAATTCAAAATGAGATTTTACGCACAGAACAAGCATATCGTCGTTTGAAAAATAGCGGTACA
GCGTCGACAAGAGAGCTTGCGCGCGCAACAGAACAGCACAAGCGACGAATTGCAGAGCTGAATGCAGAAA
TGGGCAAAATCGCCACAGGTCAACGCTTGGGGAATATCGGGCGCGGTGTGGCGGGTGCTATTGCGGGTGT
GACAGCAGGCGCAATGGTATTAGCTCAACCGATGAATAAACAGATGACTTACGACAGACAACTTGCGATG
GTGTCCAATACGGCATTTTCAGAGCGTGATGTGGACGGGAGAATTGCAGGGAAAAAAGAATTACACAGTG
CGGTCAAAAACGCGGTAGAGACGGGCGGTGGCACAAAAGAAGATGCATTAAGTGCGCTTGATACACTACT
CGCCTCTGGCGCAGTATCTGCTGATATTGCAATGAAGTTATTACCGACACTACAAAAAGGCGCGGTGGCA
ACTGGGGCAAGCACGCAAGACTTATCAAAAATTGCGATCTCCGCAATGCAACAATTTGGTATGAGTGAAA
ATCAAATCGGTGAAGTATTAGACAAAGCAGTTGCAGCAGGTCAAGCGGGGAACTTTGAGCTTGCCGATAT
GGCACGCTGGTTGCCTCAACAAATGGCAGCAGCTAAATCAGCAGGCTTAAGCGGTATGAGTGGCTTTGAG
GCGTTGCTTGTGGCAAACCAACAAGCTCGAGTAACTGCGGGTACAAGTGACCAAGCTGGTAATAACTTGG
CTAATTTGTTGGCTAAAATCACATCTAGAGAAACAAATGATCGTTTTGCAAATTTAGAAATCAAGGACAA
GGACGGTAAAACGCACGGTGTTGACTTCATTAAGTCGATGGAAGCACAGAAAGTTAAAGGGAAAAACTCA
ATTGAAGCGTTCATGGCGATTATGGATCAAGTGATTGGCGAAGACAAAAACTATAAAGAATTGCAAGAAA
AACTGAAAACAGCCAAAAAAGAAGATCAGAAAGCCTTGCTTGAGCAAATGACAAACTTAGTTGAAGGTAC
GGCAATTGGTCAGATTATTTCAGATAAAGAGGCTCTGCTTGCGCTAATCGGTATGCGTAACAATGTGCAA
CTCGGGCAAGAAGTGAAAAATAGCGTGATGAATAGTGCGGGCGCGGTTGAAAGCTCGCACGCTGTGATTG
CTGATACAAATGACTTTAAAACCGAACAGCTTAAAAATAGCGCAGAGTTTGCGCAAATGGAAAGCTTAAA
AGGGTTTAACAATATGATTGGCGATGTCAGTGCTAAGTTGACAGATTATGCCTCACAATACCCGGGACTA
ACGACGGCGATTGCGGGGGCAACAACGGGTATTGCCGCATTAAGTGCGGGCGCACTTGTGGCGGCTGGCT
CATTGCGTTTGCTGGGCGGTAGTACAGGCTTAGGTTTAGGGGGAGCATTAGGTGGATTATCTAAAGGTGG
CGCGGTTAAAGGTGGGTTGTTTAAAGGCGGCAAAGTGGGCAGTTTATTAAATGTTGGCTCTCTGGCAGTC
GCGGGGCTTGCGATAGCATCAGATAATCACGATGACTATTTTGCACAACAAGAAGCAATCAAAGAAAAAC
GTGAGAAAGCGCAAGAAAAAGCGAATATCGCGATGAGCGGGCATTCTGTCAATAAATTTCAATACACGCC
GACAACGTCATTTAAAACATCAAATGTGAACTATCACGGGGCTTATGCAATTGCTGATATTCAACGCAAT
CAAGCGATTGCAAAGGCTAGACTTAATCAAGGTACACTAACACAAGCACAATATGATGCGCGAGTAGAAA
GTGGTAATGCACGCATTGCAGAGCTGACACAAACAGACTTACAGCAATTCGGCAATCAGATTCAAAGCGG
ATTAAAGCAAGCAGTAGAGAATCAACAGCATACGATTCAAACGCACATCACAGTAGAGCTAGATGGGCGT
GCCGTGGCTGAAACCGTATCAGAAAATCAATATAGACAATTTAATCGGGAGTAACTATGAAAGGTTGGAC
TATGCCAGTACAGCGTGCGTCATATCGCGGTGTGCGCTTTGATGTGTTTAATATTGAAGACAGTGTTGAG
CGTGCCGTGGTTGAGCACGCTTACCCGTTTGTAAATGGTGCAGATATTGAAGATTTAGGCTTAAATCCGC
TTGAAGTGAGACTTAGTGCAGTATTTTATGGTGAAGGGTATTATTCAGATTTTAAAAAGTTTTTAGAAGT
ACTCAAAAAACAAGGGGCGGATGTATTAACACACCCAATTCGGGGGCGTTTGCAAAATATGATTTGTACG
TCTGCTAATTTCTACCACGACGCAGAATATACCGATTATGTCACATTGAATTTAATTTTCCGTGAAGCAA
CACCTGCTAAGCCGATTTTCTTGTTTAATAACGCTCTTTTTGGCTTGATTGACGACTTTTTGTCAGCGAT
TGAAGACTTCGTAGATGAGTGCCTCGCGTTTTTCTCAGAGATCATGGAAGGGATTAGTTTAGCAGCGAAT
TTTAAAGCAAGACTACTTGGTACATTCGGTGCGATTTTCGGATGTTATGAGCATTTACGTGACTTATTTA
CGCTTGATAAAGCGAAGTTTAACACGCCCGCAAGCACGACTGCAGATAAGTTTAAAACGCAATCATCGCA
AGCTTGTAAAGATATTTTCGAGATGATTGAAATTGGTCTAACACAGATTGCACAGCGTCAAGATTTAACT
CAACGTGCGAAGTTTGACGAAGTGTTACGCACAATTGATCAAATTGACGAAATACCGACTATTTTAGTAA
CGGGCAAGAACGCCAGTGCAAATAGAAAAGCGAATCTTAAATCGCTGACTAGCGCGTTAAGTGAACGAGA
TACGAGAGAGATTAACGCCGCAATGCAGCTTGCTTGTACAGCTGCACTGATGAAAATTGCAATAGACTTT
ATTGAAGATGACACGATGTTGCCAAGTGATATCGAGTATATCGCAACAAAAGTGCGCTTACAGATTTTAA
AAAATCTCAATACTGTTCGCGCATTTGCACAAGAAGTTACTCCGAGCTTTACGGTGACAATGCCTAATAC
CGGTATCTATACCAAGTTGCATTTAGTGAGTGAGAGATTGCGTAATCAAGGAAAAAAAATAACGAAGCTT
GCATTAAGTGCGATTAATCGTAAGCCACCGTTGGTGATTCGTACAGTTGAAATCAACGGCACGCTTCAGC
AAGTCGCGCACGAGTTTTACGGTGATTATCGACGCGCAAATGAGTTGTTGCGACTTAATCCACAAATTCG
CTATCCAAATTTTATTACGAAAGGCGAGGTATTAAATAGTTATGCAAAATGAAGTGAATTATAACTACCC
GTTTGAAAATGAAATTGTGGTTGAAATTGATGGAAAACAGCATAAAAGTTGGAAGTCTTACGATATTGAT
AGTGATTTTTTAATTGCGGCAGACGCTTTTCGATTCGATATCGGCACGCCGTCAACGGATACGGTGATCC
CCAATTTTACGGGTAAAGAAGTGAAAGTCATGATTAATGAGCAATTAGTCATAACAGGTATTGTAGATAC
GACTCAGCATTCGATTAATAAAACAAATCGCACATTTCATTTAACTGGACGTGATAAAGCGGCGATTTTA
GTCGATTGCTCGGCACCTATTACTAATGTTAAAGGGTTAACTGTGCTTGATGCTGTGAAAAAAATCGTCG
CGCCACTGGGGATTAAAAATGTGGAATTAAAAGCAGAAAATAACCCAACACTTGATAAAGTGGATATTGA
TATTGGTGAAACGGCTTGGAATGCAGTGAAGCGTTGTGCAAACTCTGCAGGCTTACATACATGGTTTGAT
CCAAAAGGTGTACTGATCGTAGGTGGCGCAGATTATTCTATCCCGCCGGTTGCTACACTTTGTTGTATGA
AAAACGGTGAGCGAAATAACTTCTCAAGTGCAAGTTTAGTCTTTGATGTGTCACAGCGTTTTAGTGAGAT
TACATTTCTAGCACAACGCCACGGGCGTTCGGGGGATGATAATAAAAACGATTTAAAATGGGTTTATAAA
GACGATTCAATGCAGACTTACAAACCAAAAACCGTTGTTGTGCCTGATGTGGAGGACTTAATTTCACTTA
AAAAATGGGCGAAAAAATACATCGCAGACAGCATTTTAGAAGGTTTTACTCTGACGATTACAATACCAGA
CCACAAAACACAAGATGGCACGCTGTGGCAACCGGGGCAACGTGTACATATTATCTGTGAAGAGTACGAT
ATTGATGCTATTTTCTTTTTAATGGGGCGTCGATTTATGCTTTCTCGCGCAAACGGCACACAGACAGAGT
TACGTTTTAAACAAGACGGAATTTGGACACCGGATGCATACAAAGCAAAAGCAGATAAAGCTCGCAAGCG
TAAAGGTAAAAAAAATCAAGGTGATCTCATTGTATTGGATAAGTAATCATGCGTAATTTAACAAAAAAAA
TTCAAGAAAAAACAGGCGCAATGCTAGCAGATGTGCGACAAGTGTTCCGCGGCGTACTTAATCTTGTGAA
AAGTGGTGATAACATTCAGAAAGCGCAGGTGTCAGGACTTGCGGGCGAAACGTTACAAGATGTGGAGCTG
ATGCAACAATTCGGTTTTACGTCTGTGCCACCTGCCGGCACACAAGTAGTTGTCGTGCCTGTGGGCGGTA
AAACCACGCATAGCATTGTGATTGCAACAGAGAACGGTGCATTTCGTGTTAAAAATCTGAAAAATGGTGA
GGTGGCAATTTACGACCAAAGCGGCAGCACAATTATTTTAAGACAAGGTCGCTTGGTTGAAGTGGATTGT
GACACGTTTAAATTGAATTGCAAGACATATCAAGTCAACGCAAGCAGGTCAGCTGATTTTACTACGCCCA
AGCTTGAGACGTCTGCTGTTCTCACAGCCCAAGGGAAAATTAATGGTAATGGCGGTATGGCGGTCCAAGG
TGGAAGTGGTGCGTCATTTAGCGGAGATGTTGAGCAATCTGGCGGTGACTTTACAACGAGCGGTGATGTT
GTCGCAAATGGTAAATCACTTGTAAGTCACACTCATCCGGGTGACAGTGGTGGCAATACCGGTGCACCGA
ATTAATAATATTTAAATAACGCAAGCGGTGTTGAAGTCCCTCACCGCTTTTTTTTTACTTTTTTTTCATA
TGCTAGCAACATGGACAGAGAAATCAGCCCGCTTACAGGCGACTACACAAGTAAGCAAATCAGTACACTG
CAAAATGCCGTGTATATCAGACTAACAACACCACTAGGCGCGTATTGGGCAGATGGGCGTGTAGGTTCTC
TGCTCCACCTAATTCAAAGAGAGAAAGATGTAGAGCGCGTGGGCTTGCTTGCACAGCAATACGCTGAAGA
AGCGTTAAAACCGTTACTCGATGACGGACGTGCAAGTGAAGTTACAGTCAGTTACAAGCAACCCAAAAAC
GGCATTCTACTTCTTTTGATTTCAGTTAAAGATAATCGGGGTAATGCTTTTGAATTTAAACACCCCGTAA
AACTCATTTAAAAGGTGTTTAAAGTATGCTTTTAGTCCCGACGCTTGAAGACATCCGCAACGCTATTTTA
CGCGATTATCAATCGTTAGAACCCAATGCTGATATAAGCGAAGACAGCGATAATTTCGCACGCGCAAGTG
CATTAAGTGCAGTTGCTGAAGGGTTATATGCGCATCAGAAATGGATTATTAAACAATTTTTCCCAGACAC
CGCAGATACTGCTTTTTTAGAAAAGCACGCAAGCTTACGTGGCATTCGCAGACGTAATGCAACTTATGCA
AGCGGGCGCAGTGCAGTGATTGCGGGAAACGAGCATTCACAAATTAGAATCGGTCTTCTAATTAAAACCG
AAGACAATCGCTTTTATGAAACGACAGAAAGTGCGGTGATTGATTCAAGCGGGACAGTCACTGTTACTGT
ACGTTCGCTTGAAACAGGGTCTAGTCAAAATATCACGCAAGCTACAAAAGCAAGCTTTATGTCTGCGCCA
GTTGGCGTGCAAACTGATGTCACACTTTCAAATGTGGTTGGCGGGACAGATGCAGAAAGTGATACGTCAT
TATTGGAGCGATTATTAGAACTTATTAGACGACCACCAGCAGGGGGAAATCGTTATGACTACCGTAACTG
GGCGTTATCCGTTGACGGTGTGGACGCGGTTTATGTTTATCCGCTACGACGTGGGCTTGGCACAGTAGAT
ATCGCTATTACATCGAATAACGACTTGCCAAGCAGTGAAACAATTGAACGCTGCCAAGCGTTTATTGATG
ATGTGCGACCTGTGACTGCGAAAGAATCAAAAGTTGTTAAGCCGGATGTGACAAAAGTGAACTTCGATAT
TCAAGTGAAAATTTCTGGCATTACGTTAGCCGAGATTAAAGTCGCTATTCAAAAAGCTCTCTCAGACTAC
TTCAATACGCTTATTCCCGGTGACGATCTTATTGTGTCGCAATGCGAAGCTGTTGTGAATAACTTAATTG
GTGTTGTTGATAGACGTTTTACAACACCAACGGCAAATAAAAAAGCGGATGTGGTGAGCAAAATTGAGTG
GTTTAGACTTGGCACGGTGACCGTCACGGAGATGAGTTGATGATGTCACATAAACACGCACTTAGCACAC
TCTACCCACCCATTTCGTATAACGTAAACGGCAAGCAATTTCTTATTCAATGTGAAGTGGACGGTAACGT
ATTTGATAGAGTACAACAAAGTGCAGTTGATATGTTAAATGCGATTGAACCTGCCACATCAGGGCAAATG
CTGGCAGACTGGGAGCGTGTGTGCGGTATCAAAACCGATTTGTTAAAGAATTATCAAGAGCGCGTTAAGC
GCGTCATTATTCAATTAAACGCTATCGGCGGGCTTTCAATTCCGTATTTTAAAAAACTTGCTGAAAGTAT
CGGTTATCAAATTGAGATTAAAGAGTTCTCGCCACTTCAGAACGACTTACCGAACCTCGGTGATGTGAAT
ATATTTCAAAGCGAACCGAGAGAAAGTCTAATCTTTATGTGGCGTGTGACGGTCATTAACGGCGACGATA
ATATCATTTATTTTCGAGCAGGTTCTTCAGTCGCGGGCGACCATTTAGTGACATTTGGAGACCCCATCAT
TGAAGAGTTTTTTAGAGATTTAAAACCCGCTCACACTTACTGCTATTTTGCATATCAAGAGAGATAAAAC
ATGAGAGATTTGTTACAGAAAATTCAATCAAATGATGGGCAATTTCACAATGGAAACCCCGCCACAGGCG
AACAGGGCACGCGAGTCACTGACACGTGGCTCAATGATGTGCAAGAACATATTCGCGATTTCGGCGAAGA
ATTAAAATACTTACTACAACAAGCCGAGCTTGAGCCAAATCCAGCTAAAAAAACACAAATTTATGATGCT
ATTGAACAAATTATTGAGAATAAGCGCAGAGCGGCAAGTTTAACACAAAGTGGAGAAGTTGAGCTTGATT
CTAGCACGGATTCAACTGCTGAAGATAAAGCGGCTACACCGAAAGCAGTGAATGCAGTTAAAGCGTTAGT
GATTGCTGTGAGAAATGCGTTAAATAATTATATTCCAAACAGCAAGAAATCAGATGATGATAACAGCTCA
AGTTCAGACACTATTGCGACGAGTTATGCTGTTAAAAAGGTACGTGATATTGTAGAAAATCGATTT


>3	 2135874-2162313
TTAATGTGTATTTAGCCCTTCCATTCGTCTGTATTGGGTTAATATTTTACGCTGTAATTTCTCCATAGAT
TGATTGTATTTTCTGATTCTGTTTTCGTAAGTCATAGAACTAATCTTGCCTTCACGCAATTGACGAGTGA
GTTTGGCTTTTTCACTTCTTAACTCACCCATTGCTTTAGCGTTTCTCTCATGGAATTTAATCAACTTCTG
TCTTTCAGGTGTCAGCCATCCATTAAGCTGTTTATTCTCTTTGCGGTAAGTGTACTCTTTGAAAACAGAC
TGTGCTTCTTCGCTTGCCTCGTAATATCGGCTTTGTACTGCAAACTCATTACCTGCGCCATAAAGCTGAT
TTAGGAAAGGTGTACGAGTATTTCTGCCTAATTGCTCACGATTTGGATTATCAATAAAGATAGTGTTTAA
CTCTCTTAACGAACCAAGCATTGCACTGTAACCATCAAACAAGTTTTTAATCTGTTCTGGGTGCATATCA
ATACCAGTGGATTGCTGTATATCAATCGCTAAATCTTTCCAGAATTGTGCAGTGGTTGATTTAGACTGCT
CTGCTTTTAATTTATCGTCACGCACGAAATTGGTTGTAATCTTGTTACCGAAAGCGGATCGATTAAGTAC
ATTTTGCATTAACGGCTGGAGAATGCTTGGCGTTGCTGTCAATGTTAATTTTTCTAATGGATATTTAGCA
GCGGAAATTTCTGACGGTGAAACGGGCGCAAATGTTTTCATTGAGTGAGAAAGCATATTTACACCAGCTT
CAACATAAGAAATGTCGCTTACCGTTCCTTTCACAAGATTAGTAGCAAAGTTCCATGCCATTTGTGGCAT
ACCAAAACCGACTGGCATTTTGAGGTAATCACCATTTCCAATTGGAATCGGAATAAAACGAGTAATATCA
CCAAGTTGATCCATTTTATTTCCGCCTTCATCTTCATCATCCATTGAACGTAAGACGGTATAAAGTGCGG
TCATGCCAGCAATATAAGTTAAGAATCGCATTTGTCCCTTACGGGTAGATAAATATCTAATCAAGTTAGC
TGCACCCATTACTGTTGGTTGTGAGAATAGGTAAAGTGCCTTAATCCCTTTCATCTTAGACCCAGTCTTA
CGGAAGTTTGTTAGGTTTAAAGTAATTGCGGCCGCTTGCTTATTATCTACACCATTATCAATAAGTGATT
TATACGCTGCTAATGCTGATACAGTATCAAACATCTTATTGTAAGATTCTAAAACACCAGCCACTTTATC
TAGTTTATTGGCAATTGGATTATTCTCACGTTTTAGTTTCTTAATCAAATCCGTTTCCGTTCTATCAAGA
TAAGTACCATAGTTAGAAATACCGCCATTTTTTAATAGCTCTTTAAGCAGCCTTTCACCCTCTATACCAT
CTCTCAACTCTTGACCAAAACCAAAGCGTTTTGTTGCTTGCCAGACTTCTTTGCTTGGATTAAGTACATT
ATTCCATATTCCACGACCAATCCGATCCATTGTTTTACTATCGATCTGCTTGCCATTCTTATCATAAACC
TTTTGCACTCTTATAAATTCTGATTTTTCCCAAGTATCTCGGAACATATTGATTGGGGCAAAGGTTAGCG
TCCACTGCGTTACACCTCGAGCATACCAACTGGTAGGTTTAGAAAGTGCTTTTAAGAATGCATTAGCATA
TTCTACGTTATCGCTTTTAAGTGCATTCATCGCTTTTTCTGGTAGTTCATATTCATAATACAATCCACCT
TGTTTCGCGATTAATACATTATCACTACTACGCGTTAGACCTTGCATTCTACGCTTACTGATACCAATAT
TTTTGCTTGCTTGTTCTCTAGCATCTTTCTCGGTATAGCCTTTATCTTTTAACAGACTTACTTCTGTTTC
AAACAAATCATCGATCTTGCTCTTAAAATCAGACCAACCGGCATAAGTTGTCGTTTTCCCTACTGCTTTC
CATACTGCGTCAATAGCATCTTCAGCCTCAGATGATGTACGACCTTTTAAGGCTTTATCCTTGGCAATAT
TTAAAGAATTAGCACCGGCACCACCGATAAAATCAAAGTCGTCTGCTTCTGCATTTGGATCGCCTGTTAA
TGGCACATAATGGCGGTTAGCTTTGAACTTGTTATATTCATCAGTGGTGTAACGACCACTACGATAGTCA
ATTTCAAGCCGTGCTTGGTTTAAGTCTGCAATTAAATTACCAATACTTTCTAGCTCACTGCGTGGAATAT
CCTTTTCAATGTTGCGCATAATTTCTTGTGCTTCTGGAATGGACCAACCACCAGCAACACCAACCTTGAA
ATTCTTGTTATTAAAATCCTTATTCCACGCATCAGATTTTCTAGCAAGGTATTGTTTTTCTGCTTTATCG
AAAGCTTTTTGTGCTTCTCTTACTTCATCAACAGTGCCATTCGCCTTCACATCTTCTAGCGCTTTCTCAG
CATCTAACATTACTTGCTCATCAGCTTTCAGCAATTCCATATTTTTTTCAATAGAATATCGGGCAGACAC
CCAGAATCCCGCTTTGCGCTTGGCTGTTTCTTCATTGATTTTGCCATTAGACTTTTTGGCAATTTGTGCA
ATTTTAGAAAGGATTGGTTTAAGGAAGTTAGTTTCTAATTCAGAATTTAATGCATCACGCTTACCTTTTG
CAGTGTACATCGCATCTTTTAGTCTACGTTTTTCGTGATCTCGACTAGATGTTTTTCCTGTGTCATCACT
GAATTTCATTTCATCAATCCAGTCATTAACAGGGCGCAAGCTATCAGCTAACCATTCATCTAATTTTGCG
GTGCTTTTATTTACTGCTTCTTTGAATTTTTGACGAGAAGTAAAGATATCCCACCATTTAGGTTCTGGCT
CAATATTGCCACCGCGAGATAATTCTAGGACGGATGTATTTCCACCTTGAGAAAATGGGGTAGTTTTAGA
AAACTTCATTTGCTCATTCTGATATTGACTTAGATCAGTTTCGGTTTTAATATTGAACGCAGAAAGGTTA
TCAACGCTAGTTAGCATATTGGGCAATTGAAGCCCGCCACTTCTAGCAAATTGATAGCCTTTTGTTTTGT
TCCAATATATTGTTCTTGATAAATCATTTCCGATTTGAGTATTCCAATCACGTCCATAAACACTGGTAAT
ATTGATTACTTCTAGCTTATCGCCGACACGCTTTAATTGTAGTGCAGCAATTAGAGGTTTATCTTTTCCA
TTTACGACTTCACTTAATTCAGTTAAAACTACTAATCCGTTTGGGTTCATTGAACTTGGATTTGAACGCA
TAATAGCGACTGGATTATTGATTTGCTCTGGCAAACGTTTTAAATCATCCCCTGTAACACTATGTTCAAA
AAGGGCTTTTTTAATGACGCTTTCACGCATTGCAATTTTTACCTCACCTAGTCCTAACATTTTCAATACA
GGCGGTGTTGTTCCCATATTAATATAACGTTTTGGATTGGACGGTCCTGCATTTTCAATACGATCAACCG
CCTTTGCAAAACTCGAACTTGGTTCCTCGTTTAAACTGAATTTGGCGTTATTAAATTTATTATTACTTAG
AACATCTCCACCAGCACTTTTATTGATATCACTTAATAGACTAATTAAATCATTATGACCGAACTTATCC
GCCGTTTCTTTACCAAATAACTTTGCAATAAACTCACGGATTCTTTGTGCGGTCATTTCAAACCAAGATT
TAAGCCCTTTTTCATGTCCTTTTGGAATATCAATTCCATAGCGACTTTTAAGCTCGTCTAGCTTACCTGT
TACATAGGCTGCGTGTAGCTCGGCTAATGCTTCTTCTACTGCTAAGTGACGATTCTGTGCGGTTTCTGAG
CGTTGTTTTTGAATGGCGTTAGCAAGTTTATTAATGGTGCTGTTCTTATCAATCTTCGCCATAAGATCGT
TAAACTCCGTACCAAATTTAACCCCTAATCCTCTGTGCGCTAATTCGTGCCATGCCACCCAAGCCAAACG
TTCATCTTTTGTTAAGGTATTGCTAGCGTGGATATTATCAGCCACGATAAAGATTTTACCTGTTTTAGGA
TTGTAGCCAGCTTCTACCGTTGGATCTGTAATACCCATTTCAGCAGCAGTTACTATTTCAAAGTGTTTGG
AAAGGTGTTTTCCAACGAATTTAGAAATTTTATTATGGATAGATGTAAGATTTTGGCTTTGAGGTTGTTT
TTTGTTCTGAATGTATTGACTTAGATCGGCTTCGGCTTTAATATTCATATTAGATTGGCTCACATTATTT
GATGCGATTTTTGAGGGCAATTGGAGCCCGAAAGCATCAATGAATCGTGAGCCTTTTTCTTTATTCCAAT
AGAGTAAGTCGTGGTTAAGCATATTCTGCAATCCACGTAATTTTTTTCCATAGATACTAGCAATATTGAT
TACCTCAATACCATCTTTTGCTGTTTTCAAATGCAACGCACTGATTATGGGCTCTTGCTGTCCCGTTACT
GGATTTTTTTCTACCAACTCCGTTAAAACCACATATCCTTGTTGAGTAGCTTGTGGAGCTGATTTCATCA
CAGCAACAGGATTGTTAAGTTGGCTAGGTAACTGCTTTAACGTTTCTGGTGTAACATGGTGTTTATTACC
CATTACCTTATTTAGCACATCACGACTGATCAGTACTTTTGTGTCCTTAATGCCCAACATTTTTAATACC
GCTGGAGTCGCCCCCATTGGAACATATTGCCGTGATGGCTTCCCGCCTTTAGAAACAGTATCAACCGCTC
TAGCAAAATCAGAATTAGGATCTTCATTTAGAGAATAACGAATGTCATCGTTACTCACATTAAACTCGCC
CGTGTTGTCGGTAGCGGATTTGATTTGGTTTGCTTTGAATGCTACAAATACATTTGCTTCTGTATCATTA
GGTTTATCAGTAAAACCATTATATCGGTCTCTTACATTATGGTATATCGCACCATTATACCCTCTTGATT
TTGCATCTATGGTTAAATAATCCGTTGATACACCTTTTATATCATCAGAATCATCATATAAACTAGGGTC
AACATTATCAATGTGCTCCACTCTTAATTCAAAATCTTCATCGGTGTTATCTTGTATGTATTGATTTGCT
TTGGATTCTTTGATAAATCTAGCTTCAACTTCATCATATTGGTTTAATACAAAATAATCACCGATTGCGT
TGTCTTTAGGGTCGATATAATTATTCCAAGACTGACCCTCAAAATCACTTTCTGATGGATTACGAACATT
TAGAAATGTTCCATAATAACCGCCATTAGAATTATTTTTATCAAAGTAACTCTTAGCAATATCTTGATTA
TCAGTAAAGTAAATACCTCTAACCCTCTCATCTTTGAAAGTGTTAAATCCATAATTGGATGAACCATGAT
ATACCAACAACGGCTCCCCAGTTTTCGGGTTCACTACCTTACTTGCATTTTCAGGATCGTTTTCCCAATC
ACCGAACCACGCCTTAAACTCAGGTGTGCGGACCTGCACCCATTGGCGATAGCTCAATTCTGTTTTACCG
TCTTTTATTGCTTGTTGATATGCTTCTTGTCCACCTAATCTGTTTTCTGTTTCATAGAAAGATGGTATTT
CTTGTTGTGAACGACTTAATTTCAAATCACCGCTTTCTTCTGAAAGTGCATTAAGATCATCATTGATATT
ATCCGCTTGATTATCCTCTTGCTGTTTTTGCATTTGCGAATGAACTTCTATCGCTCTCGCCTCTTTTCTG
CCCATTGCATTAAGTGCGTTGATTCTTTGGTTAGAAATGAGATCGTCTAAGTCATTAGCAAAGTTATTAA
TTGACTCAACTTGTAGCTTGATTCTTGCATCAATTTCTGGATTGCCTGTTTCGATTGTATCAAGAATACG
CTTGCGCTCTTTGTTCATTGTGCTTTTATGAGCGATTGCATCAATACCGCCCATCACACCACCAAATACA
CTACCAAGCACCATACCATCAGCAACATTCTGTTTCATTCCATCGGTAAGTTCTCGATTCGAATCATAAT
ATTCTTGCGCCGTCTTATTAATTGCATATTGCTCTGCTGCACCCTGCACACCCTCTGTTGTTGATTCAAG
CAATGCACCTTTAAGTAACCCACCTTTGATTGTTTGACCTGGTTTAGCCAGACCCCATAGACCACCACCA
AGACCGCTAATTGAGTTCGATACAATATCAGTGGCAATAGTGGCTGGATCTAATGCAGCACTGCGTCCAA
CCTGATTTCTAAATGACTGTTTGGCTTGTTCAAACAATTCTTCGTGCGTTAAGTTCTGCCCTTTTGGACT
TTCTTTTAATCCCCAATATGTTTGTTTAAATCCCTCTAAATTAGCCAAATCTTCATTGCTCATTTGACCG
ACTTCATCATAAACTTGACTTGCGCGATTACCTGCTGACATAGCAGACATTACCGCAGTAACACCCATTG
CACGTTGTAGATGTTCTGGCACGCCTCTTTTAGCTGCTTCTTTTACGGCCACTTCACCAATTTGCTCTGC
TGCTTCTTTTGAAAGTTTTTTGGCTGCAAATTTAATTCCAGTGGTCGCAGCTTTACCAGCACCAAGTGTT
AGAACAGTGTCCAATTGTTCGCCAAGTAAAGCCCCTAAATTACCAGCCCACCAATGCGCATTTAGAACAC
CTTGCCCCTCGCCTGTATCTTCATTAAACCCATCGAAAGCACTTTGTCCTAACGCTTCACGCATTTTAGA
TGACATAGTGGACATATTCTCATCCGCGCCACTTGCTGCCCAATCTGCTGCCTTATTAAGCCATTCACTA
TCGAAAATCGTTCCTAGTCCGCGTGCAAGATGGCTTGCACCACGCCAAGCTCCCATTTGAAAACTATCAA
CCACATCCCCCATGAAGCCTTGTTCTTCTGCTTTTGGTTCGCTATTCATCAGGATTGATGATAAATCAGG
AATTTGCGTATCTTTATCGCCAAAGACCGTTTTTTTCATATATTGATATTCGTCATCTGAGAGTTTGAAT
GCTGACATGTTTATTTCCTTTTCTCTGGGCATAAAAAAAGACCTTTCGGCCTATCTTCTTCTCTATGTTC
GGTTAATCTAATCCAATGTTGTTACGCACTTCGGTCTCTGGCACCGGCGTTTGTTTAAGTTGAACTTCTG
TCTTAAACTTCACCATATCAACCGCCTGTCTTCCGCTTTCTTTCTGAATATCAGCAGAAATGCGTGCTGT
ATTTAACTCTCTATCGAGATCGAGTTTGGCTTGTGAGGATTGTTGGTGAGATTGGATTTCTAACATTTTA
ATTTCCAACTCTTTCTCTTTGATTGCGACTTTCATTTGCTCCAACTGCAATTGATGTTGGATTTTCATTT
GCTCTAATTGCATTTCGTGCTGTTGTTTCTGTTGTGCTAACTGCATTTGCATTTGTGCTTTTAGAATTTC
TGGATCTTGCGGTTGCTCACTTTCTGACTGTTGCATTTGCTGTAATTTCTGCTCATACTCATCTTTAGGG
ATAAGCATCGTTTGTGTCCCCATGCTCATAGACTGCATTAGCGTTTTAGCACCGTCGTACCAATCGAAAG
CGTGCATCAGTTGTGGATGCTGACCAAACTTCTGGAAAATGTCGATAATCTGTGCGGTTTGGGTTTCTTT
CACCAACAACGCAGACGTACCACGAGCCACCACTTGCATGTCGCCTTTCACTTCATTGTCTTCGCTCATA
ACCATGTTATATTCATAGAAACGTCTAATTAGTGGCTTAGTGACAGCATCATCCCATTCTTTTACTTGTC
GTCTGCGAACTGCATTTGCCGCATTCATCAGCATAGACATACCACCAAGCGTTGGTGTCACTTGCCCTTG
TTCACCTTGAGCAATCATCGGCAACCCACTTTCCTCATCCATAAATGACTTAGAAAGCTGAATGATATTA
GCAAATTCCTGTTGACGACTATCGAAACCAAATACCCCAAACGCTCTTTGCGCTTCAAACTGTGCGTTTG
CTGTCGCTCTATCACTGGTTCGCCAAATTTTATTCGGTGCGATTTCCCAACTACCATCAACTGGTTGCAA
TACAGAATTGTTCACGACAATTTGCGATCCGATTGTCATCACACTGTTATCAATCATTCCACGCCAAGCG
GTATTGAGAATATCTTGTGCATCACGGCAAAGGTAAGGAATGCCAAAACCAAACACACAAGCAACATCAG
GCTCACAAGTATAGACAGAATATGGGAATTCAGATGCATTTACAGGATTAAGGTTCACACTTAAAATCTT
ACCATTCCCAGACATCACAATAATGCCATCAATCTCTGCACCACTTTCTTTTTGTGCATCTGTAATTTTG
AGTTGTTCGCCACTTTCTAGCTCTTGGATCGCCTGTTCAAGCACTGATACAGGAATACCGCCATGATAAG
TCCACACCTCATACCGCTTGTCATTTGTTGCTTTTTCTAATCCTGACAATGTGCGTAACGTGTCTAAATA
ACCGTCTAAATCAGAACTAGAAGTATGTGTATCTTTTGCATCCGTTTCGATTAATTCTTTAATTGCTTCT
TCAAAGTAATAAGGGTTATTAATTAATGCCTGCAAGTGTTTTTTAGTAAGATAAGATCGCTCAAACACAA
ATTGGCACTCTTTTAAGTTAGGTGCAGTCATATCTGGCACAAAATCCCACGGCAAGACGACTTTCACTGA
TGGTTTGTTTTTAATTGAAGAATTAGCTGACCAATTCCCCAAGCCGTCATCTTTCCAACTTCTTTCCTCC
ACTGTTTCAAGAACTGGACCGCGTAAAATGCCCGTTCCAAGTACCGCAGCATAATGCAAAGCTAAACGTG
CTTCTGCTGCGTAATCGCATTCTAACAACTGATCGTCAATGAGTTTTTCCATCTTCTCTGCGCGCTCTTT
TGCATCTAGCATTATTTGGCGCGCGGTTTGGATTTGTTGCATTTGCATTGGATCTTGCGAATCAGGCTTT
TTGGCAAGGTTAGCAATGGATGGAATTGGTGTTGGTGAAATACCATAGTTTTTATCATCACTCGGAAATA
GCATATCTGTCATTTGAGCAGACCATGCGTCAGTTTTCGATCTCGTATAACCCACAAATACTTTTGATTT
ATTTGTGCTAGATTGCTTTTCATATTGATTGCGATATTGATGCATATCAGTTACCCATCGTTGAACTATG
GGTTGGCGTTGTTTGATTTGCTCCATTAATCGGCTTTGTAGCGTTTGCCCAAAGCTTTCTACTGCATTTA
CAAGTTGTTCTGACATTTCTAATATCCTGTTTTCGAGCTGATTGGATTATGTGATTTGACGTTGATGATT
TGTTGCTTGAACATTGTTGGCATTGCGCCTAGACATAAATATTGGTTTGCATCGTGTGGATGTGAATAGC
GGTTTTTATCTGGCGTTTCGGTATATTTTTCTTCACCACTTACGTTTAATTGACGGTATGCGTAGCCTGT
TTCATAACCTTTAATAAGTGTTTTGCAGTGTGGGCTAATTAGCATTGCTGGCTGCCCTCTGCCGACTAAA
CGAGAAAGCCACCAACGCACTGCTTCTAATCGCGCTGTTGTATTATTCGTATCTGCTGGTTGTGCGTTAA
ATCCATACTCTTCCAATAACTGAAAACAAGTACGCTCATCAGTTTGAGCACGTTGCACACCAGCAGGATC
GCCAATCACGCGAATACTGCAATCAGCGTATTTACTTCTTAAAAGAGGGGAAAGTTGTTCTGTAATAAAT
CGCTCAATCCCCATTCCTGTTGCTACTACTTCATCAACAATACGAAGTTGTCCGATCGGTGCAATTTGCC
CGATGATTGCGGCTGGAGTGAGTCCAAAGTCCAAACCGATAAATGTTTCCCACGATTTGACTGGTACAAG
TTTTTCTTTTGAAACGTGTAATTCTTTGTTGAAGTGATCTATGAACACTGGTTTTCCTGTTTGTACTGTT
GCAAACTCATTACAGATGCGTGATTTAATCCAGTTTAACGTTTTGCCCTGAATGTTATCGAACCAGTACT
CATATTGTTTTTTGTGATTCTCAACGTTCTCAGCAAGCGGATTGGCGACAAAGCGACGACCTTTATAATC
AACAAACAAACCTTGTTTAATAAAGGCTTTTACTTCCTTACTTAAACTGTCATGTGGAATGCCTGTGATA
TCAATTAACGCACCTGGTTGCGTGATAAATTCCCAATTAGATGGTTTTAATGGCTCTCCTGTTTCTTCAT
CAACTCCGCATTCAAACTCATACCACCAATGATCATCATCAGGCGAGTTGGTATCCATAATCATTCCTGA
CCAAGTAGCACCTACACCCTCTTTCATAGATGGATAACGACCTGTACGGCTCACTGCTTCGTTAACTATG
GCCAATGGCATAAATTGCGCTTCGTTGATCCAAACACCTGTTAATTCCAATGACATTAATTTGTCGATAT
CTTTCGGCTTATCGAGTGAAAGAAAAAAGAATTCTGCCTCAACAATTGTCTTACCGTCAGGATGTGGAAT
TCTCATTACACCAACAATGGGTGAATCGTATTTAATCGGACAAATACTTTGTGGAATCCAATCTTGGAAT
GTCTTAATTACAGTCCCCTTTAGCTGCGGATAAGTGTTTCTGATACAAGCCCAGCGTGTTTTTCTAATGC
CTTCGGCATTTGGTTCTTGATTTAGGCTTATTTGGAACATCTTCATTACGCAACCAACTGATTTCCCACT
ACCGATAGGACCACGAATAGCAAGCACGAACGGATTTAAGCGATGGATTTTCTTAAACGTCGCTGATGCT
TTGTAGTTGATTTGCATTATTAGAATTCGATGTTGTAAACGACTGAATCTTTAAGTCCGCGAGATTTCGT
TTTAATCTCTTGCTCAAGCTTATCTACTTCAACAAGTGTTTTTCTCGTCTGCGCTTTTCTATATTCAATT
TGGCTTTTGATATTGAGAATGGTGTTATCTGTGTAATTTAATGCTTCAATTCTTGTAATTGCCCGTTCTA
ATGCTTTATCAGCAGAATCAATTAATTTTGAGTAAATCTCTTTATCCTCTGTGCTTTCTGCTTCCTCTAA
AAGTGCTGTGTATTTCTCAATACTCTTAACCGCGCTTACCGCTCTTTGTCGCATTAAGTCGATTTCATCT
TTTAAACTAAAATCTTTAACAATGCCAAAATCAGAATCATCTTTAAAATAACGAGAATAACCGCCGTGTT
TTCGAGCTTTTTGCGAATTAATTTGCGAAATTTTTTCTTGTTTCGCAGTTTCGCAGTTTGATTCGCAATT
TGTTTCGCAGTTTTCACTGTAATCTTTTGATTTATCTTGCTTTTCTATGTTCGCAGTTTCGCAATTTTGT
TCGCACTTTTCTGCTTGTTCAAAAACAGTTTCAGGCTTTTTTATATAGCGTTTCGCAGTTGAAAGATTAA
GTCCTTTTTTAGCGCACCAGTCTTTTACAGATACACCAGTTTTAGCATTTGCTCTGATATATTCTATTTG
TAGTGCTTTCCAATTAATTCTTGCCATAAACGAGATATAAAAAAGCCCACTTAATGCGGGCACCTAATTA
ATTTTGTGCATTTTCTGTTTGCCACTCTCGGATCTTGTCAATACGATTTAAGCAAACATCTCTTTCACGT
TTAAGAATGACAGCGTATTTAGAAACGTCACCATACGTCTGTCCTGTGAAACCTGTTTTATCTAAGTGCG
CAAGAAGTGCCGCTGGAATCTGCGGGCAAGCCTGAATAACTGGCTTACTTGCGCAAGAACTCAATAATGC
TGCGAGGAGCGTTACTGTTATAACCGCTAGAAGTCTTTTCTTGTTCTGATATGCTTTCGATAACTTCATA
AGATTTACTCCGTGATTCACTTTCTAATCTGCTGATTTCAAATGTGAGTTGTCTGTTTATTTCTTCTTGC
TGTTTGAGTGTTTTGATTGTGGTATTTTGGCTTGAGATTGTTTTTTCTTGTTCGATCGTTTTAGTTTCCA
ACTTGATGATTGAAAAATATTGGAAACCGATAATAATAGTAAGTAGGACAATTAGCGTGATTAAGATTTT
GGTTTGACTATTAAACAAAAAGCCAAATACTTTCTTACGGATAAACTGAACGATGAAGTTCAAAATGTGG
ACCATCATAAAATTTCTCGTCTTCTGATTTACCATTTTCATTCCAATCACCACCCCAGCGAATAGTGACA
TTTAGTTCTTTCGCCGCTTGAAACATTGCCTTAGCGATTTCTTTAAATTTAGATTTATCGTGCCATGGGA
TTTGTCCGTCAATGATGGGGGCTAAATCTACAGCGTGACCCGTTAAGTGGCGGCTATTCATTGTCTTAGT
CGCACCTTTGGCTAAGAGTTCTTTTTGTCGTTGCTTTGTACGAACACCTTCGATTACTGCAAAATCTACC
GTGCTTTTTGTAAGGGCTAAACGAACGACTTTTACTAACTCAGGTTTAACGCCAACAAGACATTGCTCAC
TACGTTTACCAAATTTAAAGTTATTCATATCCACCACCAATTGAACTGTTATCAACTTTTTTATTGATGA
ATTTAAATAAAAACTCTCGGATCTTTTCTGTCCCAACAAAACCGATCATAGTTCCGATGAATTGGGAGTA
TTCAGAATGTCCAAAGAAATGACTTCCTGCTGATATCGTTGCATATGCCAGAGAGGCACAGAGTGTTGCA
TCAAGTAATTTGTGGAAGACAGATATCTTTTTACGCATAAACCCTATACGCAAAACAGAAACAAAAATGG
CAGAAAAAACACCTTGAATCGTATTAGCATTGAATGCAATAAAATTCCAAATAATTGCCCAAACATCAGG
ACTTTTCTCGGGCATAAACATTTCCTTACATGCTGTTTTTGGGTAATAAAAACCCCAAAAAAGTAAAACC
TTTTGGGGTGATTGGTTGGTTGAATTGAGGTAATAAAAAAGCCAAAAAAGTAAAATACATTACAATTTGG
CTATTATTAGAGATTTTACCCTAAAAATAGTAAAAGTCAAATTTTGCAGTATTTTTCTAAGCCATCTATA
CGGCAGTTAACAGTTGTTTCTGGTACAGGAACTCTCGAGTTTTTTCTAAGCTGCCTATACGATGTTTAAC
ATTTTAATCTCTAAATATAAAAAGCCCCTCTAGGTCAAGGGGCTTAAAAACTTTTAGTTACTTTCGTAAA
TTATTTCTTTACATTCTTTGTAGTTTTTACGCAAATTCTTCATGCATTGCTCAACTTCAAATTGAAAATT
TTCTTTTGCTTTCACTTCATCATTTAAATTAATTACATATGCAATCGCAAAAAGTAGCGCGATGAATAAA
AGCCAAGGTAAGAATTCTTTAAAATCTTTACTCATAAAAACTCCATAACTAGATTAATATCTACGCTAAT
TTACAGAGTTTTATATCCTTATTCAAGAGCGTTTATTATTTCCACATTGTCAAATGGGGGATATGGTTCT
GTGAATGTTCCAATATTCACTCTTTAAAATCACCAATCAATACAATAAACCGCCACACAGGCGGTTTTTT
AGATGTGCATGGGGACAAGTTTAATACCTAGTGCTTGCGTAATTTTCATTATAGTATCAAAACGTGGCTT
ACTACCGTATGATAATGTTTTATTAGAGATCAGCAGTAGAAACCCACCGAGAGTAGCCCACAGCTTGCTG
TGGGAGCTAGTAGGAATCCCCTGCCTTTAGGCAGGGGAGGATGTCAATAATGATTCCTAGTGTAAGATTT
TTAATTTGTGATCTAATCCTCTATTTCTTTTTTTAATCTATCCTTAATCGCAGTTTCAGCTTTACTCATT
TCACGATAACAAAGCTGTTCAAACTCAATAAGTTTTGATTCGTCACAATCAACCAATTTTTTTATCATGC
TTATGTTGGCGATTAATCTACCCCTACCCTCACAAGACGGGCATTGTGTTTTTTGCACTCTTCCGATCTC
ACCTGTGCCACGACAGCGAGGGCACATATTTGATTTTCTTAGGTCGTTAAATTCACGAATTCGGATCTGA
CGAGCTTCGAGACTGTTTTTTTCTAGACTGTTCTCTTTTGCTATCTTACTTGCTCTCTTAGCAGCTTCGA
TATGTGAAAATTTTGAGCGTAAATGTTGATTTCTGAGCGATTTTAGGCGTTTTATTTGTGTTGGCAAGGG
AATGTCTGAAATGATATCAACAACATAATTTAATCCCGTTTTCTCGCTTTCTGTTGCATCTGAAAATAAC
TGATTAATATATTCCGATATAATCTTTCTAGAATCGCTATCGCCAGCATATTTAGTAAAGAGTAAGTGAT
AACCTAACACACTCTCTTTCTCCGCTTGATTTAACAATGAAATAATTTGATCTCGATCTAATCCGCAAAA
CCCTCGACTTGTTTTTTCAATGTCTATATGTTTTGGGTGCATAATTTTAATTAACAACTCAATAGCTCTC
ATTTAAAACCCCTTACGCTTTTCCAACATTCTTGCTTTTTTATTGAAGATTTTTTTAATCCGTCTCAAGT
CATCTTTTGAATAGTGTCTTGGTCTTTGGTCTGCTTCTATTTGCTCGACTTTTTCTATTCCAAGCCGTTC
AATTAAGCCAATTCTGAATTGATGATAATTTCCTCCTAGATGGTGATTGCATTTCTTGCATTGACCGTGA
ATATTCAATGTGTAAAACCGTAAGTGTGGCGCACTACCTCGACTGCGATAATGCCCAGCATCAAACCCGC
CACCCAATTGCTCCGCTACAAGCGATTTCTCGCACGAAATACAACTCTTATTTCTATCTCTTAGTCGGAT
GTACTTATTAACTGCACTTTGTGTTTCAGAGAGCAATGTTGTTGTGGTTTTCATTCTCTCTTTAGTTTCT
TTAATTCGTTTTTTCTCTTCCTTTTCACGTTTTTTGGCTGCTTTTTCTTTCTCTCTTTCTAATCGCTGTC
TTGCTAACTTAACGCCACATTCTGGGCTGCACCATTGCACATTAAAGAAGTTGGTTTGGAATTTTTCGCC
ACAGATTTTACATTTGCGATTTAATGGCTTTGTTTTTTTAGTCATTACCGTCCAAGCCCTCTCTAAGACC
TAAAACATACATTTCAACAAGTAGTGCCAGTGCTGTTTTTCTCATTTTTTATTCTCCTTTCTCTAATCTT
CTTGATACTTAATGCCTAAATCCTCTAAACCAAAATACCCACAAGATTTCGTGCGTTGTGGCCCCATAAT
TCCCACTGCGACAACTCTACCCTCACAGCGAAAACGATCGTCACTCCACTCACCGATAAAAGCACTTACA
GGCTCACCATCCCACAAATCAGAAAGCTCACCACCGCATTTAGGGCATTTGTACTCCGTCTTCATAGAAA
ATCACCCTTCAACATACAGCCCAGAAACAACATACCTAGCGATATAAAAAAAATCTTCCATTATTTATCT
CCTGAGGGGTGATCGTATTTTTGCTATTTTGACCCACCCTAAAATTTAAAATCCTATACAATCAATAACT
TAAAACTAGAAAAATGAGTAAAGTCTATTGATCGTATTTTCGTCCGTCGTATTATTAAAAATCTCTTTCA
ATGCGGCGTTAATCAACGCCTTGTAACATTGCTCAAACTCACTCTGATCCATGTTTCCATAACTCAAACT
TTGAGCCTCTACTCTCACTCTGCCATCAATCGTGTAAGTGACCTCACGGAAACCCGCAAGCACAGTGAGA
TTTTTACGAAAAGTGTCAAACTGCTTTCTCTCATCAAAGTATTTCCAGTCCGTTTTATCTGCGGACCAGT
GTTCAAAACAGAAGTTAAAAAATGCGAAGACTTTTCTGTGAAATGATGGATTACGCGTGCGGATGATTTC
GATCTCGTACTGCTCACCATTCTTTAATGACTGCAAAGCTTCTGCTTCACGCTCATCAAGCGGTGCAAGT
AATCCACCAGCCATCTTAATGACCTGAATACGAAGTCTGGCTTTATAACGCTTGCCGTGAGCTTTTACGA
TGTCATCTACACTATGAGCCACTTTAAAATTCCTTTTAATGCATTAACTGTATTTTTCTTCTATATCTGC
GAGTTTTGCATCTCCTATAGACTTAGAAATGAAATACAGCACAGCAATAAAACTCAACCCTGCGCTAGCA
ATGACAATAGATGTGATAAGTGAAGAAATGACATTCACATAAAAACGATTTATTGAGATTAAAACACCAC
TCTCTACACATTCCCTTCTTTTTATAAAGATGGCAGATGCAAGGCAGATTGCAGTTAAAATTCTAAAGAT
ATAATTCATTAGCTCTTTTACACCGTCATTGCCGTGAAACACAGCAAGATAAAATGTCGTATTAAATACA
ATTTGATACACAACAAAAGCTACGCTAACTGGTTTTATTCTCATATTTACTCCTTAAACTTCATTTCCCC
ATACATCCCAACCATCAGTCGTGTTACGTGCGAACAATTCAATGCGTGGTAAGTCACCCATTAACTCAAC
GATCTTTTCGCGCACAACGTCAGGCTTTTTACTATGGTGCTGGATTGGCTCAACGACTAATTGGCTAACT
TTATTACTAATTCGGCTAGGTTTTCCTTTTGTTGCGATCAGGCAGCACTCCGTATTTCCACGGGTCCCTC
GACCAAGACCAAAAAAGAATGTATCTTTGTTTTTCTTATTTGTTTTTAACCACTGAAAACCAATCGTTTT
ATATTTAAATCTCCACGGCGGGTCGGCGTAGATGATTTGATATTTTTTATTCGTGTTGAATTGAATACTC
ATGCGGCACCTCTGCGAGCATAATTCTTAAATTCCATCTGCTGTGCTGGCTTTTCATTAGCAAATTGATA
TGCCAACGCTTGATCGCAATCTACAAAATGCCCTTTATCAAACTTCATATAAGCCGTTCCAAGTTCACCA
AAACGATTTTTAGTGATAATTGCCTCTGAATAATCGTTATCACTGTCTTTTTTGTATGCCTTTTCTCTGT
AAAGCATAATGATTTGGCTGGCATCCTGTTCGATTGAACCGCTATCTCTTAAATCAGAGTTCTGAGGACG
TTTATCACCACGAGAATCAACCTCACGGTTTAGTTGACTTAGTAAGATGATTGGTACATTAAAGTTTTTA
GCGAACGTTTTAAGCGTACTTAATGAATCCTCAATTAATTGGCTTTTGTTCGAATTTTTAAGCGAGCCGT
GATTCATTAATCCAAGATAGTCAATACAGATTGCGGAAAGTGGTCCTGTGTTGCTTAAATGACTTTCTGT
GATAGATACAATCTCATTTGCTGATAAACCACCACGATCGACAAAGTAAATGTGGTGATCTTTGATTTTC
CCTAGCCCATCACCTACTCGACCAAATTCAGTTTGATCCATGCTATTTGGATTGCGGAGTTTTCTAACTG
GAACATTTGCATTGGCACTTAAAATACGGTCCATCAATTGTTGATTTGCCATTTCTAAGCTAAAAAATAA
GACTGCACCTTTTTGCTCCGCAATATTGCGAGTGAGCGTTAAAGCAAACTCGGTTTTACCCATTCCAGGA
CGACCAGCAATGACAACAATATCGGTCGGATTAATACCACCTAAAATGTTATCTACAGCCTCAATGCCTG
TATGAAGAAGTCTTGAGTTGAAGTCTTGTTTACTACGTTTTTCTAAAACATCAATATATTCATCAACTAA
CTCACCCATAACGACAGGCTTAACTTCAACTTTGCTGCTTAAAAGCTTTTGCATTTCAGAAAGTGCTTTT
TCTGTAATTTTTTCTGCTTGCTCATCTCTTGCTTTTGATAATTCTGATGCCATCTCAAGCATCGTTTTTT
GTGCAGTACGATTGACCCAAAACGACCGCACTTTATGTGCGTAACCCGTAAGATTTGCGGATGTGATTGT
GTTTTTCATAATCTCCGCTAAATTGGCAAAGTCTTCGCCAAAATCTTGGTGTAATAAAATAATATCGATT
ACATTGTCTTTGCGTGCTTGTTTGCGAATGTTGTTATATATCGAACCGAGTTGATAAGTGGCGAACATCT
CAGGCTCTAACCATGTCATCACTTCACGAGCTTGAGCTGTTAACCCACCAGCAAGAAATGAACCAATTAA
ACTGTATTCAAGATCATACGTCGTGTTTTTCATAGCGATCCCTCGATTGTTTTATCCATAACTTTTTCAC
GCAAGATATATTCAAAATCAGCACGCCAGCCACGATCGTTCTCACCAAAGTAAAATTGTGTTGCGGACCT
CATGAAATCGAGGAAATAATTTCTGAATGTTTCTGCATCACAAGAACCAAAGCGTTTTTTCATGACATCA
GCCAATTTTTTGATTTTGCGTTTTCTTTCCTGACTTAAATTTTCAGGGTCTGCAAGCATTGGTAAGTTTT
TCCCAGATTCCATAACGCACTCGTTATACGCTTTTCCAATTCCCACATAGTCGATATTCAGTGAACGTTG
TTTTTTATTTTCAGCAACTGGCACATCATCAGCGCTAGCTGATTCACCTTGAGGGGTAAGGGGTGTATTT
GTATGTAATCTAGTGTTGTAATCTAGTGTATTAACGAATGTACATTTCGGTTCTTCCCGAATGTCACTTT
CGGGCATTCGGGAATGTTCACTTTGTACATCAGCCAATGTTGATAAAACTTCATCAAGTTTTTCCATGTC
AATTTTGAAATAAATGCGGTGTTCAAGACGTTTATGCGTTTCGATTAATACCCCAATTTCACGCAGTTTT
TTACGTGCTGTTTCTTGCTCTTTACGGCTTAATCCCGTTTCTTCTTCAAGCTCAGCTTGCGTTTTATAAA
CGCCCAATTCTTGATTTTCGGCTTTGTCTTGCCAATAAAAAATTTGTTCAAAGAAAATCTCTGCGGTTAC
GCCACCAAATAGCTTGGCTAACGCTGGTCGATAGGCGATAGAACGACCAGTTTGTTTTAAAATTTCACTC
GCTCTCATCGAAAATCACCTCGTCTAACTCTGCTAACAATTGAAATAGGTAATACTGAATTAATTCATCT
ACTCGAACAGGTCTGTTAAATCTCATAACATCAACTCCGAAGCGTAACGTGACGCGATATATTCAATCCC
TTTGCTTGTTACACGGGTTTGTGTGTAATTGTGACCGCGTTCTGCTGTGCCTGTTTTCACGGTAAATAAA
TCACGTGAGTGAGCGGTTTGATATGGCAGTAACGCGCCTGATTGGCGATATAAAAGGCGATCTTGAATAA
GGCGGTCTATCATTGCTCTTTCTGGCATTTTTAGAATCTTGGCGACTTCACGAAGTGATTTACTAGTGCC
AACTTCCACGTAGTGATCGACAAAGGCAACTTTTGGAGCATTGCGTTCTTTCTCAGCTTGTAATTCAGCC
GCTAAAAGCAACGCTTCAGAAAAGCTTTTGGGGATTTGATTTACTGCTTGAAGTTCACCTTGTGTATAAG
CGTTAAATACTTGATACACTTTCACCTCAAATTCTGGATTAATCCAAGCTGCATACTTGAAAACAAGTTC
ACGACAAACATAAGTACCTTGCTCAACACCACCTCTAATGGTGTTTACAGGCGATGTGCAAATTTGCATA
TCGGTCAAGGTTTGAACAAAATCATTAACTGATTTATTTCTAAAAAATTGAGCAGGTGCCTGTGTGGGAT
TTCCACCACTCGCACGATGTAAATCATTTAAGCAGTATCTACCTTGACTATCTTGCTTAATTTTTGTATT
CTCTATAACTAGTAATTTACTCATTAAATACTCCTGTATTTTTTGATTGATTTAAGAAGCCACTGTTGCC
GCAGTGGCATTTTTATTGCCCTAGTTCCATCTTCAAACAGATAGCTTGCTCAATTAACTGCTCCACTTCT
GCTAAGATTCTTTGTTTCTCACGTTGAGATAAATTACGTCCAAGCTCTGAATCAGAACTCACCGCACTTT
TAATCTCCTTGCCAATTCTTCCGCTTGATTCCGCGATGTCTAGAAATCTTGCTAGAACGTCTTGACCGCA
ATCAGCACATCTAGGCATAGGCACAACGATATGATCGATTTGTGCTGCAATAGCGGAGAGTGTTTTCTTG
CTTTGAACGGTGGCGATAAGTTCGATCGCTTCGATAAAGCTCAGCTGGTTCTGCTCGCAATCCACATTGA
GTTTGTTGCTAAGAATGTTTGGTGACTTCTCTAACGTATAAGCAAGAGAAGTGATACCACCCGAGCTGTT
CTTACAATCTCGGTGTAACAATCTCTGTATCTCTTTGCTATTCATGAAAAATAATTCCTTTTCTTGAAGA
TTGTTTTTTAGTTAGTTGGTAAGTTAACCCCATACGTCAGGGCGGATATCTGCTTTCTTTACTACCCCAC
TAGTTAGGTTTTCGATTTTCTTAGCTAGCTCAATAGGGGCTTTTGAATATCCTTTTTCGACCTGGCAAAG
AAATGACTTTGAAATGCCTAGCTTTCTAGCAAACTCAGCTTTGAATCCGCGGGGGCGATTTGATAAGTAG
TTTTTAAGTTCCATTTCACCTCCAGCATTAAAAACTAAATATAGTTTAGCATTTAATAAATACAAAAGTA
AACATTATTTAGTATTTGCTAGTTTAGTTATTACTAAATATCATTAAACTGAATAGGGGTACTTTATGAA
TCTAGACAAAAACGAACTAACACAGGTAAGAAGAGAAAATCTAAAAAAATGGTTTTCAGACAAAGTTGTG
CCTGAAAAAGATAGAAGTTATGTATCTCAGTTAATTAGTGGGAAGACGCCATCATTTGGTGAAAAGGCAG
CAAGAAGATTAGAAAGTGAAAATGGAATGCCAGCGTTTTACCTAGATATAAAACAAGGCAGTATTGAATC
TAACGTAAAAGATATTGGTTCATTTGATTTATGGGATCGCAATACCCCACTTCATGACGAAGATATCGAA
GTACCATTTTTACAAGATATTAGGCTTGCAGCTGGTAATGGATTTGCAGATGACATCATGGACTATAACA
ATTTTAAATTGCGCTTTTCTAAAGCAACATTACGTAGACAAGGTGTGCAATATGAAAATGCAGTCTGTGT
TGTGGCAGAAGGTGACTCAATGGAACCTGCAATACCAGATGGAGCAACTGTTGGTGTAGATATGGGGAAT
AAAGTTATTCGTGATAACAATATCTATGCAATCAATCATGGCGGATTATTGCGCATTAAAATTTTAAACA
AAATGCCAAATGAGCAAGTATTGATCAGAAGTTTTAACTCAACATCATACCCAGATGAAATAGTAAACCT
AGATGAAATTGTAGTGATTGGGAAAGTATTTTGGTATTCGGTTTTGTTGTAGGTCTTCTGGTGGTCTGTG
CTTTGTGATTAGTTGGATTACCACGAGCTTGCTCCTAAAAAAACATCAAAAATATTTTTATAATAGCAGT
TTTTCTTGTAATATATACTGTAAATTAGATCAGTATATTGGGTGAAGATATGAGTTTTAGAGTTGCAGAA
TTATTTGCAGGTATAGGCGGAATAGGTCTTGGCTTTATAAATGCGGGCTTTGAGGTTGTTTGGGCTAACG
AGTTGGATAAAAATGCTTGTGAGACTTATAGAGCAAATTTCAAACATACAATTATCAATGCAGATATGAA
AGAACTATCAACTGACATAATTCCAGATATTGACATCTTAACAGGTGGTTTCCCTTGCCAAGCCTTTTCT
ATCGCTGGTTATCAAAAGGGCTTCGATGATGATAGGGGTAATATATTCTTTGATATAATGAGATATATTA
GATCAAAAAGACCTGCGGTTGTTTTTCTTGAAAATGTAAAAAATTTATCATCGCATGATAAAGGTAAAAC
ATTTAGAATAATACAAGAAGCTTTGCAATCAGAGGGATATTTTATCAAATCATCTGTTTTAAACACAAGT
AAAGTTTCTAAAATTCCTCAAAATAGAGAAAGGATATATATTGTTGGCTTTAGAAATACAGAACATTGTG
AAAACTTTAAGTTCCCAGAAGAATTGGAAGAAAGTGCTATATATAATATCCGTCAAATGTTGGAAGAAAA
AGTTGATGACTATTATTATTATGATAACAGCAAGTATATCGATGAACTAAAAAAAGAAATAACCGATCCT
GATGCAATATATCAATGGAGACGAATTTATGTTAGAAAAAATAAAAGTGGATTATGCCCTACCTTAACAG
CAAATATGGGGACTGGTGGGCATAATGTTCCATTGATATATGACCATGGGAGAATAAGAAAACTTACGCC
TCGGGAATGTATAAGATTTCAAGGGTTTCCCGATGATTTTATTTTGCCAGATAACTTGCCAAAATCTGCT
CTATATAAACAAATAGGTAATAGTGTTTCTGTGCCCGTAATAGAATTAATTGCAAAAAATATAAAACAGG
CTTTAGAAAAATAAATGTTTATAAACTCAAATCTTATAACTAAAACTCAATTAGATAAGTATGAAACATT
GTTAAAAGTAATAAGTTTATTATCAAAACTATCCTCAACTCAAGAAAAAATCCCATACTTATATTACAGA
CACGCAGAAAAAATATTTTGTAATGCTTTTTATGCAACAGATTTATCTAGAAATGATATATCTATAGATG
CGAAAATAAAAGATACTGGTTTTGGATTAAAAACATTTTTATATAAAAATGGAAATAATCTAGAAAAAAT
AGCTGAATTTAATAAAGATAGAGATTTATACAATTCTTTAGATGATAAAAATATGATCTATAAAATCAGC
GAGTTAAGGAATAAACGGATCATTGCATCCTCCGAAATTGCGGGAGTTAATCGCGACAAGCTTATATACC
ATTCTGTTGTTAGAGATCAAAATAAACTATTGATAAATGAAAATTCCATAAACACTATAAATATAGAAAG
CATAGGAAATATAAAATCCAAAGGTAATATTATATCTTTTTGTGATGGAACTAATAACTACTCCTTTAAC
AAATCTAAAAGTACTTTATATCAAAGATTTGAAATATCACCAATTCATCAAATTGATATAAAAATTGCGG
ATGATCCATTTTCACTCTTGGAAGAGATGTATCTTAACTTCAAAGGAAATGAAGATAAGTCAAATAAAAT
TTTAGATTATGTTATCTTACCATTATATTCTATTAAGGATGGGAAGAAGGTTGTACATGAGAAAAGTGGG
CTAAATCAATGGAATGCAGGAGGTCGACCAAGAGATCCAAATGAAATTTACATCCCTGTTCCTGCAATAA
TACACAGAATCAAGCCACTATTTTTTCCTCCAAAAGACTCCAGTTTTACTTTAACACTTCCAGCAGGACG
AGCTCTACTAGTAAAAATTTGTCAACAAAATAGCAAAGCTCTTATGAGTTGCCCAAATCAATCTTTAGGC
AACTTAGTATTAAGAGATATATTAAAATTACCAGAAGGTCATTTAGTAACATATAATGATTTAAAAAATA
TTGGTATAGATTCTGTTCAAATAAATAAGTATGAAGACAAAACCTTTGACATTACTTTCAAAAAAATTGG
CGCATACGAAGAGTTCATAAGTTACAGATAAATTATTAACAAAATCCTCCCAATACCGCTCTATTCGAGC
GGTTTTTCTTTACCCTCAATTCACTAGCCAATCAAATTCCCCAATTTTTGATTCACTAATCCATTTGTGC
TTTGTTTTTGACGCACTAACCCCTCTCTTTTTCTGTGACATAGCTCACAAACTCAGCAATTAATCAAAAA
ATTTCAAAAATATTTTTCTTTGGAAATCAATCTTTTACTAAACATTAAGCAGATTTTAACTAAATTTTAC
TAAATAATCACTTTACTAAATATTTAGCATTTGCTAAATTATATCCAACAAAACGAGATACACATCTCAC
TGCTCTTTAAAAATCTACATATCACAAGTTAATCAAATATAGCCTTATTGATTAAGTAGTCTGTGATTGC
GACACAATTTGGTTAAGTGGACTAAGGTTACTTGATTAAGACCTCCACGTGCTAGCGACACAAATCAAGA
CTTATTTTAAAGCGCATTTAAATAATAAGAATACGCTTTCAAATGAGAGAGAAAGGAGCAAACGATATGA
AAGTATCAAAAATGCTAAAACAAGCAAAGCGTCTTGGTGAAAGACAAAAGCAGTTATGCAGTAAAAAGCA
GTCTAATCGCGTTAATGCGGCTTTAATAGATGTTCCCGTTAAGGCTAAAAAGTTAACGGATATTGCGAAT
TATAACTGCAATAGAGGTCAGTCAGGCGTTAATACAGTAAGAGCTGTACAGAAACGCAGATTGGGTTGTA
GAGAGCTGGTTTAAAGGAAAACTTAATATGAAAATGAGCATACTAAATCATTCAGATAGTTCAATTTTTA
TTGAAGAAGGAGATAAGTATCAATTAATAGAAAACTATGATTTAAAAACAGGAGTTGTTCTTGCTGATAA
AAAAACAAATCATTCTGTAATTATTGAGTTTTCAATTGATGATAAGGGATTCTTCAGAATCTCACATAAC
GGTGATTCTCTTGAAAATTGGTTCTTCTCTAAAGAGAAAACAGTCGAAGGTGACGATTGTTTGAATATAG
AGTGCCCAGATGAAGTCGTAATTTGTCGATTTAAGAAAGAATAGAAAATAATAACGACTGGGTAAGCAAG
AGGATATGCTAAGGAATTTTAAATTCCCGAGTATGTGGGTTCGAGTCCCACCCTAGTCGCCTTTAATAAA
GCATATTTAACCAGACTATTAATAATGTGAAATTGATTTCTGAAGTACAAAGTACCGACTGAATGACAAA
TTAACTGAATTAATGAATCGAGTGAGTGTGCTTTATTAATGGATTTATATCCACGCCCTAAAGGACGTGG
TTTTACGGCACGATTAGATAAAGAAAGGCAATAATTCCTTAGGTTATTTGCCCACTGTAATAGGTGGGCT
TCTATGTACAAAAAATCATATCGATCTTATCGATACTAATTGATAGACTAGAGATACCGTATGCTTAACG
AACTCCGAAAAATGAACATCAATGACTTCATCAAATCATATAAAAATCACCCTGTATTCTTCATAGGTAC
TGGATTTAGTTTGCGTTACTTAGAAAACTCCTATAGCTGGGACGCCTTACTAAAATATGTTGCTGAAACA
ATTGACAATACTGATGAGCAATATTTAGAGTTAAAGGTAGAGCATCAACACAAACATTTCGATAAAATCG
CTACTATTCTTGAGAAGCGATTTACTGAATTTTTACAAAAAGATCGTAACCATTCAACATTGAAACCAGT
AAATGACACTTTTTTTGAGTTGGCTAAACAGCATAAAGAGGTGTCTCGTTTTAAAATTTTTCTCTCTCAA
ACGCTATCTGACTTAATAAGAAGAAAAAGTCCAAAACTTGATGATGAAATAACCTTATTGAAAAAAGCTA
GAAAAAATATAGGGTCAATTATTACAACTAATTACGATCAATTTATTGAAAGTATATTTGAATTCAATCC
GCTTATTGGAAACGACATTCTATTAAGTAATCCTTATGGCTCTCTTTACAAAATTCACGGCTGTGTTACC
GCACCTGAAAGTATGATTATTACTGAGCAAGATTACGAAAAATTTAATAAGCGTTATGAACTTATTAGAG
CACAGCTACTTTCTCTATTTATACATAACCCAATAATCTTTATTGGCTATAGTATTAGCGATGAAAATAT
AAAGTCTTTATTAAAAACCATTTTTACTTATGTTCAACCAAATTCAGAACAAGCCCAACAGATAAGAGAC
AACTTCTTACTTGTGGAGTATCAATCAGATTCTAATTCATCAGAAGTCTGTGAACACGATATAGATTTAG
AGGGATATTCGACTATCCGTATTAATAAAATAAAAACAGATAATTACGCTCAAATCTATAAAGCAATTTC
AGAATTGAGGCTACCTGTCTCAGCAATGGATATAAGAAAAGTTCAAAATGTAATGGCTGATATTGTTACT
GGAAATGATATTCAAGTCAGTATAACTGAGGATATTGATTTATTAAGAAACGATGAAAAAATTCTTGTTA
TTGGGTCAAAAGAAAAAATTAAATATGAATATCAAAAAGCAACAGAAATGATGAAAAATTATTTTTCTAT
CATTGAAGAAGAAAATGTACCTTTAATTAAACTATTAGATCATCAAAGGATTAGAAGCAGTGATTTTTTC
CCTATCCATTCCTTTAGTAATATATGTCCAGAATTACAAAAGATTGAACAATACAAACAATATCAGAAAA
ATAAATTAACTAAATTTATCTCTAGAAATCAAGATAAACACACAACATTTAATACGTCTGTTGGTGCTGT
ATTTGATGATTCTGATATATCCACAACAGCTAAGGAAGGAGCTATTTTTATTGAAGTATACAGACGTAAT
ATTTCTCTAGATGAATGCAAACAATATCTTGAAAATCATTCAGATAAAGATTCTACTCACTATCGTCGAC
TATTATGTTTGTATGATTACATGATAAATAATACCGAACCATTGCTCTAG
