# Supplementary material for: Comparative analysis reveals the Genomic Islands in Pasteurella multocida population genetics: on Symbiosis and adaptability
Source: BMC Genomics. 2019 Jan 18;20:63. doi: 10.1186/s12864-018-5366-6 (PMC6339346; doi:10.1186/s12864-018-5366-6)
Supplement: Supplementary file 9 — File S2. Detailed information on predicted phage of each strain (ZIP 5010 kb). [file 12864_2018_5366_MOESM9_ESM.zip › File. S2. Detailed information on predicted phage of each strain/3022PM/detail.txt]

gi|00000000|ref||  [asmbl_id: NC_000000].2416171, gc%: 40.23%

CDS_POSITION                       BLAST_HIT                                                                            EVALUE              prophage_PRO_SEQ
---------------------------------------------------------------------------------------------------------------------------------------------------------------------------------------

#### region 1 ####
complement(410434..411963)         PHAGE_Bacill_phBC6A51_NC_004820: hypothetical protein; -; phage(gi31415804)          2.51e-38            MLNELRKMNINDFIKSYKNHPVFFIGTGFSLRYLENSYSWDALLKYVAETIDNTDEQYLELKVEHQHKHFDKIATILEKRFTEFLQKDRNHSTLKPVNDTFFELAKQHKEVSRFKIFLSQTLSDLIRRKSPKLDDEITLLKKARKNIGSIITTNYDQFIESIFEFNPLIGNDILLSNPYGSLYKIHGCVTAPESMIITEQDYEKFNKRYELIRAQLLSLFIHNPIIFIGYSISDENIKSLLKTIFTYVQPNSEQAQQIRDNFLLVEYQSDSNSSEVCEHDIDLEGYSTIRINKIKTDNYAQIYKAISELRLPVSAMDIRKVQNVMADIVTGNDIQVSITEDIDLLRNDEKILVIGSKEKIKYEYQKATEMMKNYFSIIEEENVPLIKLLDHQRIRSSDFFPIHSFSNICPELQKIEQYKQYQKNKLTKFISRNQDKHTTFNTSVGAVFDDSDISTTAKEGAIFIEVYRRNISLDECKQYLENHSDKDSTHYRRLLCLYDYMINNTEPLL
complement(412242..412318)         tRNA                                                                                 N/A                 GACTGGGTAAGCAAGAGGATATGCTAAGGAATTTTAAATTCCCGAGTATGTGGGTTCGAGTCCCACCCTAGTCGCCT
complement(412330..412626)         hypothetical protein; -                                                              N/A                 MKMSILNHSDSSIFIEEGDKYQLIENYDLKTGVVLADKKTNHSVIIEFSIDDKGFFRISHNGDSLENWFFSKEKTVEGDDCLNIECPDEVVICRFKKE
complement(412640..412867)         hypothetical protein; -                                                              N/A                 MKVSKMLKQAKRLGERQKQLCSKKQSNRVNAALIDVPVKAKKLTDIANYNCNRGQSGVNTVRAVQKRRLGCRELV
complement(413393..414529)         PHAGE_Oenoco_phiS11_NC_023571: putative type II restriction endonuclease; -; phage(gi589286655)     9.49e-36            MFINSNLITKTQLDKYETLLKVISLLSKLSSTQEKIPYLYYRHAEKIFCNAFYATDLSRNDISIDAKIKDTGFGLKTFLYKNGNNLEKIAEFNKDRDLYNSLDDKNMIYKISELRNKRIIASSEIAGVNRDKLIYHSVVRDQNKLLINENSINTINIESIGNIKSKGNIISFCDGTNNYSFNKSKSTLYQRFEISPIHQIDIKIADDPFSLLEEMYLNFKGNEDKSNKILDYVILPLYSIKDGKKVVHEKSGLNQWNAGGRPRDPNEIYIPVPAIIHRIKPLFFPPKDSSFTLTLPAGRALLVKICQQNSKALMSCPNQSLGNLVLRDILKLPEGHLVTYNDLKNIGIDSVQINKYEDKTFDITFKKIGAYEEFISYR
complement(414530..415474)         PHAGE_Oenoco_phiS11_NC_023571: DNA-cytosine methyltransferase; -; phage(gi589286656)     1.20e-112           MSFRVAELFAGIGGIGLGFINAGFEVVWANELDKNACETYRANFKHTIINADMKELSTDIIPDIDILTGGFPCQAFSIAGYQKGFDDDRGNIFFDIMRYIRSKRPAVVFLENVKNLSSHDKGKTFRIIQEALQSEGYFIKSSVLNTSKVSKIPQNRERIYIVGFRNTEHCENFKFPEELEESAIYNIRQMLEEKVDDYYYYDNSKYIDELKKEITDPDAIYQWRRIYVRKNKSGLCPTLTANMGTGGHNVPLIYDHGRIRKLTPRECIRFQGFPDDFILPDNLPKSALYKQIGNSVSVPVIELIAKNIKQALEK
complement(415612..416298)         PHAGE_Haemop_Aaphi23_NC_004827: putative CI protein; -; phage(gi31544010)            4.92e-90            MNLDKNELTQVRRENLKKWFSDKVVPEKDRSYVSQLISGKTPSFGEKAARRLESENGMPAFYLDIKQGSIESNVKDIGSFDLWDRNTPLHDEDIEVPFLQDIRLAAGNGFADDIMDYNNFKLRFSKATLRRQGVQYENAVCVVAEGDSMEPAIPDGATVGVDMGNKVIRDNNIYAINHGGLLRIKILNKMPNEQVLIRSFNSTSYPDEIVNLDEIVVIGKVFWYSVLL
416420..416620                     PHAGE_Entero_SfV_NC_003444: repressor; -; phage(gi19549022)                          4.44e-09            MELKNYLSNRPRGFKAEFARKLGISKSFLCQVEKGYSKAPIELAKKIENLTSGVVKKADIRPDVWG
416669..417121                     PHAGE_Burkho_phi1026b_NC_005284: gp65; -; phage(gi38707955)                          2.45e-08            MNSKEIQRLLHRDCKNSSGGITSLAYTLEKSPNILSNKLNVDCEQNQLSFIEAIELIATVQSKKTLSAIAAQIDHIVVPMPRCADCGQDVLARFLDIAESSGRIGKEIKSAVSSDSELGRNLSQREKQRILAEVEQLIEQAICLKMELGQ
417180..417881                     PHAGE_Aggreg_S1249_NC_013597: hypothetical protein; -; phage(gi100047)               4.11e-41            MSKLLVIENTKIKQDSQGRYCLNDLHRASGGNPTQAPAQFFRNKSVNDFVQTLTDMQICTSPVNTIRGGVEQGTYVCRELVFKYAAWINPEFEVKVYQVFNAYTQGELQAVNQIPKSFSEALLLAAELQAEKERNAPKVAFVDHYVEVGTSKSLREVAKILKMPERAMIDRLIQDRLLYRQSGALLPYQTAHSRDLFTVKTGTAERGHNYTQTRVTSKGIEYIASRYASELML
417878..417979                     hypothetical protein; -                                                              N/A                 MRFNRPVRVDELIQYYLFQLLAELDEVIFDESE
417966..418784                     PHAGE_Haemop_Aaphi23_NC_004827: putative DNA replication protein O; -; phage(gi31544014)     3.27e-97            MRASEILKQTGRSIAYRPALAKLFGGVTAEIFFEQIFYWQDKAENQELGVYKTQAELEEETGLSRKEQETARKKLREIGVLIETHKRLEHRIYFKIDMEKLDEVLSTLADVQSEHSRMPESDIREEPKCTFVNTLDYNTRLHTNTPLTPQGESASADDVPVAENKKQRSLNIDYVGIGKAYNECVMESGKNLPMLADPENLSQERKRKIKKLADVMKKRFGSCDAETFRNYFLDFMRSATQFYFGENDRGWRADFEYILREKVMDKTIEGSL
418781..420145                     PHAGE_Mannhe_vB_MhS_1152AP2_NC_028956: helicase; -; phage(gi971760545)               1.11e-163           MKNTTYDLEYSLIGSFLAGGLTAQAREVMTWLEPEMFATYQLGSIYNNIRKQARKDNVIDIILLHQDFGEDFANLAEIMKNTITSANLTGYAHKVRSFWVNRTAQKTMLEMASELSKARDEQAEKITEKALSEMQKLLSSKVEVKPVVMGELVDEYIDVLEKRSKQDFNSRLLHTGIEAVDNILGGINPTDIVVIAGRPGMGKTEFALTLTRNIAEQKGAVLFFSLEMANQQLMDRILSANANVPVRKLRNPNSMDQTEFGRVGDGLGKIKDHHIYFVDRGGLSANEIVSITESHLSNTGPLSAICIDYLGLMNHGSLKNSNKSQLIEDSLSTLKTFAKNFNVPIILLSQLNREVDSRGDKRPQNSDLRDSGSIEQDASQIIMLYREKAYKKDSDNDYSEAIITKNRFGELGTAYMKFDKGHFVDCDQALAYQFANEKPAQQMEFKNYARRGAA
420142..420510                     PHAGE_Mannhe_vB_MhS_1152AP2_NC_028956: methyltransferase; -; phage(gi971760546)      3.31e-63            MSIQFNTNKKYQIIYADPPWRFKYKTIGFQWLKTNKKNKDTFFFGLGRGTRGNTECCLIATKGKPSRISNKVSQLVVEPIQHHSKKPDVVREKIVELMGDLPRIELFARNTTDGWDVWGNEV
420520..420870                     hypothetical protein; -                                                              N/A                 MRIKPVSVAFVVYQIVFNTTFYLAVFHGNDGVKELMNYIFRILTAICLASAIFIKRRECVESGVLISINRFYVNVISSLITSIVIASAGLSFIAVLYFISKSIGDAKLADIEEKYS
420892..421398                     PHAGE_Mannhe_vB_MhS_1152AP2_NC_028956: hypothetical protein; -; phage(gi971760548)     1.16e-105           MAHSVDDIVKAHGKRYKARLRIQVIKMAGGLLAPLDEREAEALQSLKNGEQYEIEIIRTRNPSFHRKVFAFFNFCFEHWSADKTDWKYFDERKQFDTFRKNLTVLAGFREVTYTIDGRVRVEAQSLSYGNMDQSEFEQCYKALINAALKEIFNNTTDENTINRLYSFF
421549..421761                     PHAGE_Mannhe_vB_MhS_1152AP2_NC_028956: hypothetical protein; -; phage(gi971760547)     1.82e-05            MKTEYKCPKCGGELSDLWDGEPVSAFIGEWSDDRFRCEGRVVAVGIMGPQRTKSCGYFGLEDLGIKYQED
421849..422451                     PHAGE_Salmon_SPN3UB_NC_019545: NinG; -; phage(gi423262439)                           7.80e-54            MTKKTKPLNRKCKICGEKFQTNFFNVQWCSPECGVKLARQRLEREKEKAAKKREKEEKKRIKETKERMKTTTTLLSETQSAVNKYIRLRDRNKSCISCEKSLVAEQLGGGFDAGHYRSRGSAPHLRFYTLNIHGQCKKCNHHLGGNYHQFRIGLIERLGIEKVEQIEADQRPRHYSKDDLRRIKKIFNKKARMLEKRKGF
422452..423141                     hypothetical protein; -                                                              N/A                 MRAIELLIKIMHPKHIDIEKTSRGFCGLDRDQIISLLNQAEKESVLGYHLLFTKYAGDSDSRKIISEYINQLFSDATESEKTGLNYVVDIISDIPLPTQIKRLKSLRNQHLRSKFSHIEAAKRASKIAKENSLEKNSLEARQIRIREFNDLRKSNMCPRCRGTGEIGRVQKTQCPSCEGRGRLIANISMIKKLVDCDESKLIEFEQLCYREMSKAETAIKDRLKKEIED
423539..423730                     hypothetical protein; -                                                              N/A                 MSKDFKEFLPWLLFIALLFAIAYVINLNDEVKAKENFQFEVEQCMKNLRKNYKECKEIIYESN
424049..424393                     PHAGE_Mannhe_vB_MhS_587AP2_NC_028743: holin; -; phage(gi970580079)                   6.32e-10            MPEKSPDVWAIIWNFIAFNANTIQGVFSAIFVSVLRIGFMRKKISVFHKLLDATLCASLAYATISAGSHFFGHSEYSQFIGTMIGFVGTEKIREFLFKFINKKVDNSSIGGGYE
424386..424799                     PHAGE_Edward_eiAU_183_NC_023555: hypothetical protein; -; phage(gi589889302)         7.18e-60            MNNFKFGKRSEQCLVGVKPELVKVVRLALTKSTVDFAVIEGVRTKQRQKELLAKGATKTMNSRHLTGHAVDLAPIIDGQIPWHDKSKFKEIAKAMFQAAKELNVTIRWGGDWNENGKSEDEKFYDGPHFELHRSVYP
425045..425326                     PHAGE_Mannhe_vB_MhS_1152AP2_NC_028956: lytic protein Rz1; -; phage(gi971760560)      1.30e-12            MKLSKAYQNKKRLLAVITVTLLAALLSSCASKPVIQACPQIPAALLAHLDKTGFTGQTYGDVSKYAVILKRERDVCLNRIDKIREWQTENAQN
425367..426074                     PHAGE_Entero_933W_NC_000924: putative small subunit terminase; -; phage(gi9632516)     2.65e-21            MARINWKALQIEYIRANAKTGVSVKDWCAKKGLNLSTAKRYIKKPETVFEQAEKCEQNCETANIEKQDKSKDYSENCETNCESNCETAKQEKISQINSQKARKHGGYSRYFKDDSDFGIVKDFSLKDEIDLMRQRAVSAVKSIEKYTALLEEAESTEDKEIYSKLIDSADKALERAITRIEALNYTDNTILNIKSQIEYRKAQTRKTLVEVDKLEQEIKTKSRGLKDSVVYNIEF
426077..427615                     PHAGE_Burkho_BcepC6B_NC_005887: putative TerL; -; phage(gi48697193)                  9.24e-92            MQINYKASATFKKIHRLNPFVLAIRGPIGSGKSVGCVMKMFQISLNQEPNAEGIRKTRWACIRNTYPQLKGTVIKTFQDWIPQSICPIKYDSPIVGVMRIPHPDGKTIVEAEFFFLSLDKPKDIDKLMSLELTGVWINEAQFMPLAIVNEAVSRTGRYPSMKEGVGATWSGMIMDTNSPDDDHWWYEFECGVDEETGEPLKPSNWEFITQPGALIDITGIPHDSLSKEVKAFIKQGLFVDYKGRRFVANPLAENVENHKKQYEYWFDNIQGKTLNWIKSRICNEFATVQTGKPVFIDHFNKELHVSKEKLVPVKSWETFIGLDFGLTPAAIIGQIAPIGQLRIVDEVVATGMGIERFITEQLSPLLRSKYADCSIRVIGDPAGVQRAQTDERTCFQLLEEYGFNAQPADTNNTTARLEAVRWWLSRLVGRGQPAMLISPHCKTLIKGYETGYAYRQLNVSGEEKYTETPDKNRYSHPHDANQYLCLGAMPTMFKQQIINVKSHNPISSKTGY
427618..429801                     PHAGE_Punice_HMO_2011_NC_021864: putative portal protein; -; phage(gi526244986)      9.94e-46            MSEQLVNAVESFGQTLQSRLMEQIKQRQPIVQRWVTDMHQYRNQYEKQSSTNKSKVFVGYTRSKTDAWSAQMTDMLFPSDDKNYGISPTPIPSIANLAKKPDSQDPMQMQQIQTARQIMLDAKERAEKMEKLIDDQLLECDYAAEARLALHYAAVLGTGILRGPVLETVEERSWKDDGLGNWSANSSIKNKPSVKVVLPWDFVPDMTAPNLKECQFVFERSYLTKKHLQALINNPYYFEEAIKELIETDAKDTHTSSSDLDGYLDTLRTLSGLEKATNDKRYEVWTYHGGIPVSVLEQAIQELESGEQLKITDAQKESGAEIDGIIVMSGNGKILSVNLNPVNASEFPYSVYTCEPDVACVFGFGIPYLCRDAQDILNTAWRGMIDNSVMTIGSQIVVNNSVLQPVDGSWEIAPNKIWRTSDRATANAQFEAQRAFGVFGFDSRQQEFANIIQLSKSFMDEESGLPMIAQGEQGQVTPTLGGMSMLMNAANAVRRRQVKEWDDAVTKPLIRRFYEYNMVMSEDNEVKGDMQVVARGTSALLVKETQTAQIIDIFQKFGQHPQLMHAFDWYDGAKTLMQSMSMGTQTMLIPKDEYEQKLQQMQQSESEQPQDPEILKAQMQMQLAQQKQQHEMQLEQMKIQHQLQLEQMKVAIKEKELEIKMLEIQSHQQSSQAKLDLDRELNTARISADIQKESGRQAVDMVKFKTEVQLKQTPVPETEVRNNIGLD
429866..436873                     PHAGE_Stx2_c_86_NC_008464: hypothetical protein; -; phage(gi116222027)               9.52e-16            MSAFKLSDDEYQYMKKTVFGDKDTQIPDLSSILMNSEPKAEEQGFMGDVVDSFQMGAWRGASHLARGLGTIFDSEWLNKAADWAASGADENMSTMSSKMREALGQSAFDGFNEDTGEGQGVLNAHWWAGNLGALLGEQLDTVLTLGAGKAATTGIKFAAKKLSKEAAEQIGEVAVKEAAKRGVPEHLQRAMGVTAVMSAMSAGNRASQVYDEVGQMSNEDLANLEGFKQTYWGLKESPKGQNLTHEELFEQAKQSFRNQVGRSAALDPATIATDIVSNSISGLGGGLWGLAKPGQTIKGGLLKGALLESTTEGVQGAAEQYAINKTAQEYYDSNRELTDGMKQNVADGMVLGSVFGGVMGGIDAIAHKSTMNKERKRILDTIETGNPEIDARIKLQVESINNFANDLDDLISNQRINALNAMGRKEARAIEVHSQMQKQQEDNQADNINDDLNALSEESGDLKLSRSQQEIPSFYETENRLGGQEAYQQAIKDGKTELSYRQWVQVRTPEFKAWFGDWENDPENASKVVNPKTGEPLLVYHGSSNYGFNTFKDERVRGIYFTDNQDIAKSYFDKNNSNGGYYGTFLNVRNPSESDFEGQSWNNYIDPKDNAIGDYFVLNQYDEVEARFIKESKANQYIQDNTDEDFELRVEHIDNVDPSLYDDSDDIKGVSTDYLTIDAKSRGYNGAIYHNVRDRYNGFTDKPNDTEANVFVAFKANQIKSATDNTGEFNVSNDDIRYSLNEDPNSDFARAVDTVSKGGKPSRQYVPMGATPAVLKMLGIKDTKVLISRDVLNKVMGNKHHVTPETLKQLPSQLNNPVAVMKSAPQATQQGYVVLTELVEKNPVTGQQEPIISALHLKTAKDGIEVINIASIYGKKLRGLQNMLNHDLLYWNKEKGSRFIDAFGLQLPSKIASNNVSQSNMNIKAEADLSQYIQNKKQPQSQNLTSIHNKISKFVGKHLSKHFEIVTAAEMGITDPTVEAGYNPKTGKIFIVADNIHASNTLTKDERLAWVAWHELAHRGLGVKFGTEFNDLMAKIDKNSTINKLANAIQKQRSETAQNRHLAVEEALAELHAAYVTGKLDELKSRYGIDIPKGHEKGLKSWFEMTAQRIREFIAKLFGKETADKFGHNDLISLLSDINKSAGGDVLSNNKFNNAKFSLNEEPSSSFAKAVDRIENAGPSNPKRYINMGTTPPVLKMLGLGEVKIAMRESVIKKALFEHSVTGDDLKRLPEQINNPVAIMRSNPSSMNPNGLVVLTELSEVVNGKDKPLIAALQLKRVGDKLEVINITSVYGRDWNTQIGNDLSRTIYWNKTKGYQFARSGGLQLPNMLTSVDNLSAFNIKTETDLSQYQNEQMKFSKTTPFSQGGNTSVLELSRGGNIEPEPKWWDIFTSRQKFKEAVNKSTAKLDEWLADSLRPVNDWIDEMKFSDDTGKTSSRDHEKRRLKDAMYTAKGKRDALNSELETNFLKPILSKIAQIAKKSNGKINEETAKRKAGFWVSARYSIEKNMELLKADEQVMLDAEKALEDVKANGTVDEVREAQKAFDKAEKQYLARKSDAWNKDFNNKNFKVGVAGGWSIPEAQEIMRNIEKDIPRSELESIGNLIADLNQARLEIDYRSGRYTTDEYNKFKANRHYVPLTGDPNAEADDFDFIGGAGANSLNIAKDKALKGRTSSEAEDAIDAVWKAVGKTTTYAGWSDFKSKIDDLFETEVSLLKDKGYTEKDAREQASKNIGISKRRMQGLTRSSDNVLIAKQGGLYYEYELPEKAMNALKSDNVEYANAFLKALSKPTSWYARGVTQWTLTFAPINMFRDTWEKSEFIRVQKVYDKNGKQIDSKTMDRIGRGIWNNVLNPSKEVWQATKRFGFGQELRDGIEGERLLKELLKNGGISNYGTYLDRTETDLIKKLKRENNPIANKLDKVAGVLESYNKMFDTVSALAAYKSLIDNGVDNKQAAAITLNLTNFRKTGSKMKGIKALYLFSQPTVMGAANLIRYLSTRKGQMRFLTYIAGMTALYTVLRSMDDEDEGGNKMDQLGDITRFIPIPIGNGDYLKMPVGFGMPQMAWNFATNLVKGTVSDISYVEAGVNMLSHSMKTFAPVSPSEISAAKYPLEKLTLTATPSILQPLMQNVLNRSAFGNKITTNFVRDDKLKAEQSKSTTAQFWKDLAIDIQQSTGIDMHPEQIKNLFDGYSAMLGSLRELNTIFIDNPNREQLGRNTRTPFLNQLYGAGNEFAVQSRYYEASEEAQSVFKEYTYRKENKQLNGWLTPERQKLIKFHERNAKAMGELRSEKAKLTRQLREGKISSMTYENRIRKYNQSMEKLQRKILTQYRRMEGLNTH

#### region 2 ####
complement(741021..741947)         PHAGE_Haemop_SuMu_NC_019455: transcription regulator; -; phage(gi418489036)          2.34e-30            MKSLKLWYSAKELEGLDGLPAHATNITRKAKNEDWQYREAKGVKGGGYEYHITSLPAATQRQLRELQNIEASDSQEKEQNDLDVDNVIGFSERLRILIGNKSGRAFAKEVGISYSTLHNYLSGLSLPTLDNLISLAKYAGVSIEWLALGENSSISLKENTQISHSAINNENDGFVDIRDYREISVSAGFGALNDEIEPKYTKVEASWLISRGLKPKDCGMFKLDGDSMYPVLKHGEDMVVDMSKHNLREGRIFIINHNGLMWVKKVQINFDGVDLISENPTYKPIKLTSDEANSLIVIGQVVRGYRDF
742157..742378                     PHAGE_Mannhe_vB_MhM_3927AP2_NC_028766: transcriptional regulatory protein; -; phage(gi971741503)     4.82e-33            MTEKKRNNDMHRADIRAELIKKGISLAQLGVQNGLAKTTLRNAFDKRYPRGEQIIAEVLGKHPSEIWPSRYQD
742391..744331                     PHAGE_Mannhe_vB_MhM_3927AP2_NC_028766: transposase; -; phage(gi971741504)            0.0                 MKLWFSAKELAGIAGLSIHPSNINRLAKRENWVSQPKKGVKGGGLEYAFSSLPAEVQIELQKQFAVVEKPKLPVVKKQIDLENITTKQREIADARMALVAYVQNLEQVKSRDAAIKFICSAAKNNQLPDELMALVERANCKNGKNCGRVLSHRTLYGWILDYNKAKTPEERLKALVPSQRKADRVEDIAWLPNFLAIYRNTNGVSVAEAYVEFAHKWQMEFADQPLRLALLPSIDRVRRALSKLPRHIKEIGRKTGAEMRALQTYVKRDWSCLLANDVWVGDGHSMKMQVQHPDHGRPFIPELTMVMDAPSRFIVGWSVSLSENALAVADAIRHGVENHGIPAIYYSDNGGGEKNWMLDGDITGMLPRLGINHQTGIPGNPQGRGIIERVNKTIALRIARQFDTYHGTGADRDTVRKTSTAVISLDKAIRKGATELTEKQRWAKGKLPTWQQFIDAVQVEIDRYNNHHIHREIGTTPARKRRELLAKAEIIYITAVEARDLFRPSVLRVAQRGWINLFNNVYFSQKLLDVDGQQVQVSIDIHDPSSVIIRLKDGTYVCEAMLDGNKRDAFPMSLVEKARKDRAQGRLKRKQEQVDEINAELNPVITIEHNQGAELLHGLRMNGLKKKEEVEEIAVFPSDLKRMKRA
744343..744786                     PHAGE_Haemop_SuMu_NC_019455: putative transposase; -; phage(gi418489039)             5.52e-13            MKVNKITTCNGQFNLTKLRHKNVSKFGYQYHTPAELKADLNFKQQHCCTVQFANGECFVLSLYMQRVSQTTDRKSRLLVDTLAHLQTHPEFDINNHQYYLQSLKNHAGLALQRLAISLLIGETIEQSTQTGDLLSALSKRGVEIYLA
744813..745688                     PHAGE_Mannhe_vB_MhM_3927AP2_NC_028766: DNA transposition protein B; bacteriophage; phage DNA transposition B protein; -(gi971741505)     6.76e-112           MRQQLADYMTKNGMTQQQVANAIGKSVGTVSLYLRGAYNGKVEEVDQAVARLIGRHNDKVVERRFNSEFVSTHAAERCLDAIAIAHIEGEISVVVGAAGLGKTKALKQYVEMNPETIFIEVEPSCSPKVLLKTLCQQLGINDVGLNHDLFTRITNKLGEGRLIIVDEAELLSTKSLEYIRRIHDLTKCGVVLAGMPRLIVNLKGKYGELAQLYSRVGVCCDLGNALVVEDVALLAEKGLGTDEFNELLFKVSKGNARRLNKLMRGAVRLAELNKRVLDEALINRYAEMLIN
745702..745911                     hypothetical protein; -                                                              N/A                 MGELLQRVAYALRREGVQVLRIKDGRFPTMIILNPSERIIKKSVEVRVNNNGQRMTKYVANEQGVSLYW
745920..746108                     PHAGE_Mannhe_vB_MhM_3927AP2_NC_028766: hypothetical protein; -; phage(gi971741507)     3.66e-10            MARRQIYAVYRGEKNLGDGTAEELEKKLAISKKKIYALCSPYAHKRDKGQQLVVIKLGKEEV
746111..746728                     PHAGE_Mannhe_vB_MhM_3927AP2_NC_028766: hypothetical protein; -; phage(gi971741508)     1.86e-95            MSKVEMNGQVYWKNIKGNLVPDEMVKEIDKERDSLVRGFVEQALEKQKEVRVFKKQVFDDIDAFIQLSAEKYDVQLGGRKGNVTLLSYDGEYKLIIAVQDRLTFDERIQAAKQLIDECLHEWSADARPELRSIINDAFQVDKEGNLNTVRILSLRRVEIQDERWTKAMQAISDSIQIVDSKDYVRFYKRDENGNYQQISLDMARV
746886..747095                     PHAGE_Haemop_SuMu_NC_019455: hypothetical protein; -; phage(gi418489044)             1.14e-08            MAKKANKLSFKELSQLASEVERAGDYSYAAEIWRKAAELARKAVNKEWCNRRYAFLTKWALRFKEAENG
747088..747255                     hypothetical protein; -                                                              N/A                 MAKYVVRLYCLVEATVEADNIADVTERVCDLNQFDINQVPHQITEIDDVMEVEEL
747252..747422                     hypothetical protein; -                                                              N/A                 MTKHDIAQQIVEIQEILEIARDNVIEERRADAKVILQRAIAEIKKINWQITPINQI
747431..747988                     PHAGE_Entero_SfV_NC_003444: hypothetical protein; -; phage(gi19549017)               5.75e-25            MAIYLTHSNRVINFQEPGKSDIHIDDVVHHLSMIPRFGGKLDRHYSVLDHSVYVGMIAKTFLKADDETAFAALMHDAQEAFLGDIPSPLKSLLPDYKEIEKSFEKVIQEKFNISMSETIKDLVKYADLLALKAEKEAFINTPIEQECHWQYLHELPLVPISPIDFCINSKELFFQAFDYYRKNRE
748023..748298                     hypothetical protein; -                                                              N/A                 MDKHTRAALAFARNVSAERGEKTVEIGDFELTALRNDKKRLDFIEKEAVDIVVNEHGLNECTMWTPKGLITFPAADTVREAIDNAMALADK
748341..748847                     PHAGE_Mannhe_vB_MhS_587AP2_NC_028743: hypothetical protein; -; phage(gi970580048)     8.19e-41            MSNEKYFSVDVSNDIHIVNLHETLEQAKQSCLDGAIEAHDFADDMCDHEDFASNDLPNAVYGIVLGKAVCKEKQLSEEEKEDYCSDLVLEKPEIFAFPQDDGWIKCSERLPDEGERVIAFMPSQEVDPNYWMMFIGSFNSGWWIDTGNDLYNAMYVSHWKHLPQLPID
748924..749397                     PHAGE_Mannhe_vB_MhM_3927AP2_NC_028766: hypothetical protein; -; phage(gi971741514)     1.22e-10            MKCKCPACGAVLSLDVLLQHEQASQAVMSALSLNGEFGRLAVQYLGLFRPEKTALTMDRVAKLLNQLLDDVKNQRIQRNGDVYNAPIECWIDSLAVVLNSRHNLKLPLSSHGYLYEVMTKWQPRNLVKNTPVHQNNNQTATNKTTKALQNLAEFANG
749390..749770                     hypothetical protein; -                                                              N/A                 MDEVWLRATIAKGLAGLVVLRLPGQPPEDMITKTAEIWVKAILHQKIFNGWNEQEDKWRIEEAFLTLYAECERFPSPKMLLERLPKRKVLALPEPKITVLTAEERERNLAFCQQFRKILGAARVRK
749757..750170                     PHAGE_Mannhe_vB_MhM_3927AP2_NC_028766: hypothetical protein; -; phage(gi971741515)     1.13e-30            MYENRKSIIAKIHIGKNALNMDDEVYRAFLANTVNKTSCKEMDIAELLNVLRAMRDKGFEPTATKFKRQRRPKPAEHKEMYLRKITALLTEHQLPPSYADGIAKRSFKVDFVHWLQVWQLKKVIQMLEVYNKRQHRT
complement(750205..750501)         hypothetical protein; -                                                              N/A                 MNEKVKAVYNKLLDYDCFLLAGELEVHPELAISLRIVLGENIIKQVEKAYAEVYNMTDNQMQDVVFLDHKMKFTFQNKHYYIEYKTRKVFDSEGNQLN
complement(750504..750761)         hypothetical protein; -                                                              N/A                 MKLWFATIDGNMIDIFNTENEAKEWQQSNTGNVCFVTEVEYNENKDIVKFCGHDFNDFLEMNEEAGTDEFNEYKKYIETEYAYRG
complement(750842..751063)         hypothetical protein; -                                                              N/A                 MNKTETNYTKLSEKSKKTICDNAKRYNKSNYKQINVRVKHDVHARFIKLCEEKGLSQPAMIEILINNCDVNHK
complement(751060..751716)         hypothetical protein; -                                                              N/A                 MSRKNFKYHNINAPMSSLFNEESLLNDEYCRLLLDPDWIDHKTGDFCNDEKELFKKELLINNNDFLKKYYKKVKNKTLSISDIRQLQFSFSREKAYRQFEIEVRLRGYLAEHRIMTLSKYARFCGKKSAVDQAGQIRGSFIRNHVSTDVFNCVRYNEVLSDPFYWLDLTIEQFIHLEDNLELLIAATKKANEIGAGNEGYDEQLEIRQEIMQKIGFIK
complement(751719..752360)         hypothetical protein; -                                                              N/A                 MLNLETKQKLNTIINVEKFENKDELLAVLAYVLLASKRKNELRSVEIAELSDAMCLSDVLNLRFRSRDYRLYGISLNTAGFLRDAQEELQDIEDVEEFLIKKAEELANNLDNISNVKLLQAIRNVELANEQVQKEIKALETAVLLENGEKAQQVAQEQGLPALSGSPKQIAWAEQIRTYCLANLPANKIGGAKRATTAKYWIDNFRQYLPRER
752509..752937                     PHAGE_Mannhe_vB_MhM_3927AP2_NC_028766: mor transcription activator family protein; -; phage(gi971741519)     4.31e-44            MSTDIENVAEYLPNVVHEMVNIAGFSDVEKIIKRFGGSRFRFSDGIHYFPKLKELVGKESAIKLRTHFQSEEIYIPRCDVALRVLRNQRLKADFDYLTQQEGKSGRMSMLELCHKYKISDRQAWDIVYSLQREPKAQQTTLF
753027..753512                     PHAGE_Haemop_SuMu_NC_019455: putative N-acetylmuramoyl-L-alanine amidase; -; phage(gi418489052)     1.83e-45            MSIEKIIIHCAATQNGVRLAKRGKTAAQIIDDWHFDAHFQREINNKIAFNRHLHAIGYHFVIDTHGVVETGRKVGEIGAHCRGQNRNSIGICLVGTDRFTVAQWQALANLVRDLSRKYPNATLHGHREFARKICPGFDVAEWVDNDCQPLVEHVIMELEHE
753505..753672                     hypothetical protein; -                                                              N/A                 MNKLHRLFGWLHTFFRKPINTCRPKCYSKKAWFYRAKGKPTLAQQLYLKIGVLND
753749..753901                     PHAGE_Haemop_SuMu_NC_019455: hypothetical protein; -; phage(gi418489053)             1.08e-12            MAAILIFCVWLDRSYVPELFMTFAIFCGGGAATKGFASAVERRRNRGNYE
753898..754155                     hypothetical protein; -                                                              N/A                 MSLQLILIATAFFLGFCGYVAFRLKRANSKIEELLNENKQLEQEKAVITTQRNNHRERKKNEETANNANRDELINRLHDSGDLRD
754275..754529                     PHAGE_Mannhe_vB_MhM_3927AP2_NC_028766: hypothetical protein; -; phage(gi971741524)     1.14e-12            MELQISGAMIFNFVVSIAVFFGGVWFKRLDADFKDLKAEINKIKESYQTKELANHVNKGFSDQLDRIFDKLDSIEGKLDKKADK
754529..754777                     PHAGE_Mannhe_vB_MhM_3927AP2_NC_028766: hypothetical protein; -; phage(gi971741525)     5.70e-12            MRQKNKSTGEKLDAILDKLDGIADKVDKQNQEIADLQKQVQALQQDLSEMAKKNRNQALVAGGIGGGIVAVGIELIRLQFGG
754781..755278                     PHAGE_Mannhe_vB_MhM_3927AP2_NC_028766: DNA-binding protein; -; phage(gi971741526)     1.96e-55            MAFDEKTRAFVRRYYVFDFLSLEQSASKAGVSFNTARRWKKEAEKKGDDWDKARDVQVMAGDELADISKGLLSGFLMQYRATMDELQNSNLNVGEKVDRLSSLADSFTKMTAASKRILPEVSEIATALKTVKLLGSYIQENKPQLLGEFLDLLEGFGERLDKEFK
755278..756915                     PHAGE_Mannhe_vB_MhM_3927AP2_NC_028766: terminase large subunit; -; phage(gi971741528)     0.0                 MKSKEFFKELAVYGQQMRQKLEAAFDGWDDSPEAVLSRRTKVLDPASGFDFFVNNYFPHYVRSSSRSALHHFLFEQLPIALQKPTSVHMAVAAPRGEAKSTIVSQLFSLYCLVTQKKRYVLIVMDSIDQAYPMLEAIKVELEFNQRLRIDFPESTGQGRVWQAGTIVTSANQKVQVAGSGKKLRGLRHGAYRPDLVVLDDIENDEQVRSPEQRNKLHDWLKKTVLPLGSADGKLDIIYIGTILHYDSVLNRTLASKAWLTAKFKALIKMPDDMSLWDKWEAFYLNEGEAVADAFYYANKEAMDAGAIISWAARPLLVLMKIRARDGHSTFDSEYQNDPVSGDDAIFANSIQYWTELPDKLIYFGALDPSLGKAGASRDPSAILVGGYHRETGKLYVIEAQVKKRLPDLIIEDVIRLHKQYKCQRWFVETVQFQEFLKDELVKRSAQRGSPVPATAIKPNTDKMLRIESLQPHVANGLILLHSSQSTLIAQLRHFPKADHDDGPDALEMLWKNAVSSSAPIEFMTIDGDLGRDEFDDGDLYSIWRR
756919..758559                     PHAGE_Mannhe_vB_MhM_3927AP2_NC_028766: portal protein; -; phage(gi971741529)         0.0                 MAKKKKKLQQAKKVQVGLDTQTNEARVTETGRIISDHPSNKITPAKLKGILEDAEGGDITAQHELFMDIEERDSCIGANIQTRKRAILTLDWRIAEPRNATPQEEKLQVEIDELFYQFPMLEDLMVDMMDAVGHGFSALEIEWKQAESKWIPVNFIARPQSWFKLDKDDNLLLKTPDNQDGEPLRQYGWVVHTHKSRTVQLARMGLFRTLAWLYMFKHYSVHDFAEFLELYGMPIRIGKYPFGATNDEKRTLLRALAQIGHNAAGIMPEGMNVELHNVTNTTGSAGSNPFLQMVDWCEKSAARLILGQTLTSGADGKTSTNALGQVHNEVRRDLLVSDAKQIAQTITQQIILPYLQINIDPNILPSRVPYFEFDTKEYADLSVLADAIPKLVSVGVRIPENWVRDKAGIPEPQENETILSAVQHDFKTDLNDVENPKKQTALSVQNHVTGCQCDGCRGVALSANNNSSTAQGVLDGGLAQAFNEPDFNKQLNPMVKKAVAVLMACDSYDEAAEKLAEAYPEISSHEHEQYLSNALFLADLLGGTNV
758552..759853                     PHAGE_Mannhe_vB_MhM_3927AP2_NC_028766: head morphogenesis protein; -; phage(gi971741530)     0.0                 MSKPLSFLFGLEPTQAIEFLHNKKLLATKVFKKSLHDSAIARATTIARLSSLEMTNDIYKSMEVAKKEGKSFTQWKKDLVSEFEKKGWVFGHDKSISRGIDGKLLADPKTGEYFGTPRRLNTIYRTNVQAAYSAARYQRMMDNIDHRPYWQYSAVSDERTRPSHLALNGRIYRYDDPFWSTFYPPNGFNCRCAVIALGERDLKRKGLDKADDSSEFLVKVKRPADKNGNQEITVGFKLPDGSIRVADKGFDYNIGRINYRPNLDLYPEKLAHQFAKTEMQGAEFKQDFLMFQRQFLKIKKQLGVNDKLTTEQMFNVRDKLSMNFKFTAGVLSTSSKRILESNVATVWFSDDSLIKQLNSRDGQDFDLDDYANIPDLIYTPDKIIKETTAYQFYKDIKGKKLLVVLKVLHDKNEIFIQSARRVSEKQWKKAFKK
759994..760410                     PHAGE_Mannhe_vB_MhM_3927AP2_NC_028766: G protein 2; -; phage(gi971741531)            2.05e-70            MIDVDINDVEKIEAVLSDIAHKTQNRTSLMRSIAGTMESAVLQNFDEGGRPKWLGLKYRKGTPLVDTENLMGSITSRYNNDSAEVGTNEPYAAIHQFGGMAGRGRKVKIEARPFLILTQQDKDDILEDAQNYFRSIIE
760653..761690                     PHAGE_Mannhe_vB_MhM_3927AP2_NC_028766: hypothetical protein; -; phage(gi971741532)     8.89e-78            MKLTLAACSFEINKAKYGRIQLLPYGEFRATDGRPTDVEAWYVTDTNGADVVALANSKRNPLPIDYEHQIIHSQKNGKEAPSAGWMEYLYFTPQGIFADVRWTDKAAEYIKNGEYRYISAVFAYDTEGYVRKIFHAALTNTPALDGMDEAMVAASVQLLNEEAQEMDKELLAMLCSLFGVASATETEIKEKVTALSQAKGESKVVLSDVYSALKEKEQSVAALSEKVNAFDPSKYVPVEQVVALQNDFNAFKDGVEKDKKSALIQTALSEGKLAPALKEWAEGLSVEALTGYLEKATPVAALSGEPQSKGDPNNNVVALSESEKAAAKALGMSESEFRKAHKEIN
761690..762607                     PHAGE_Mannhe_vB_MhM_3927AP2_NC_028766: major head subunit T; -; phage(gi971741533)     4.19e-152           MAFKKSDVLNHINEQFKKDFAAGLGKIAPQWPEVAMEIGSNTDTNTYGFLGDFPKMKEWVSKRQIKNMQAQGTSIKNKTFEATVQVPRTNVEDDQVGLFRPMVQQAGQSAAELPDDEVFALLKKGESTLCYDGQNFFDTDHPCYAEVDGTGVNTQQSNLTTGSSGGKPTFYLLDTTNVIKPFIWQKRTAPEIETKFDASRSDTVFMEDVYIWGVRARGAAGFGFWQLAHCVKDTELTAENIMEVVAKMQTLKGDGGKLLNIRPSVILVPPALEFKARQICEAEVINGTTNVLKGRLKVMVSSQIL
762646..763053                     PHAGE_Mannhe_vB_MhM_3927AP2_NC_028766: hypothetical protein; -; phage(gi971741534)     5.62e-21            MSKNKSKKETADVKPEDVKPEDVKQEDVKLEDVKLEDVKPEDVKPEDMKPEDMKPEDMKPEDVKLEGKGYLEAIHPVAFDIRLMSHHPHESYGRCGYRFNKENAVRIPAEELTGEQVSRLLGDPYLEVAPVTEED
763056..763478                     PHAGE_Mannhe_vB_MhM_3927AP2_NC_028766: hypothetical protein; -; phage(gi971741535)     2.05e-55            MYATINDFISRVGEFQVMELTDRENIGEVNQAVLTIALLDSSSQIDGYLVGRYKLPLKTIPQNLTRICCDLTRYRLASMSDVSITEEIIERYKLSLRELEGIASGKVSLGIAEDEQASTGENTVIFTNVANRVFSRDNEN
763462..764103                     PHAGE_Mannhe_vB_MhM_3927AP2_NC_028766: hypothetical protein; -; phage(gi971741536)     9.34e-61            MITKIENALVERLKKGLGKLANTVKSYGGELDDESIGTARLPAVLVTYGGSRIECKDLRRRRHKSTDTFVIILAVRSLKSNQVARQGGVDRREIGVHQLISAVRRLLDAQTLGNLVYPLNPKRVRTIFNNAQFRNEKITAYAVEYEIAYDDIPPLEDGLFPEATSDKTSPDYVFNAYEGMLSEQQPMLEQVVGKIVDPTTKDFVEFNVETQKG
764107..764520                     hypothetical protein; -                                                              N/A                 MKRFFTLIMIALLPVQVMSAASMFPIIAAVATTGTHSNQKNESEKADSQAQVIAVTQGGLTVDANSGHVIIRCLWVKGGLCKIPEGKKEGDGFFTRKTDLILTPQEFAEREGYKKVHRITLLPLYREDWLALDVSKE
764523..764690                     PHAGE_Mannhe_vB_MhM_3927AP2_NC_028766: hypothetical protein; -; phage(gi971741537)     1.91e-20            MKVKAAVGVKVPLENQPLAYIEQEPVEVENTIYYQRRIADGDLIEVKGNKKADKS
764687..766096                     PHAGE_Mannhe_vB_MhM_3927AP2_NC_028766: tail sheath protein; -; phage(gi971741538)     0.0                 MTNIEFDKIPTSIRKPGVYTEYNSRNAVSTLPTNEQEVLIVAPMIEGKTEFTAPVRIYSDYDAELAFGAGSWAHLMARIAIQNNSLLRLSIIGLKDNDAGVAATGTLTLSGTASAIGYLSTTIAGIEYKVSVAKAETANAVAARLAAVINISNTCPVNAQVSENTITLTAKCKGEIGNEIMLSASSHVSSMTLNAQALANGANNADLSKALASVAGTHYHVIISPFSDEKNAKALVNHLEMVSSPLEKKPAIAVISWRGTMASGTTYTSKINSERITCAWYKGAIESNALIAAGYGAVIAGEEDPAKPLNTLEIKGLTTVDATQTPILTEVNQALFHGLTPVTVVNHRVRIMRAITTYTKSATNTDDPSYLDLTTIRTLDYTRKALEQRIELRFPRSKLSNRTPPKVRSEILDVLYRLEHLEILENVDLHKAKLLVQRNEQDPNRLDTVIPADVVNGLHVVANRIDLIL
766106..766474                     PHAGE_Mannhe_vB_MhM_3927AP2_NC_028766: tail tube protein; -; phage(gi971741539)      3.45e-34            MAKEFASLGIIEVDGLEIDLTKCDVRVITGRKPVKTINRKARVKGFAKGITEYTLSLTVAVPLNSPEPDWDNVDDAKVTIEEENGQRISYRNCFTTEVGTSYTVDNEEVRDIQVVALDKVIE
766474..766815                     PHAGE_Mannhe_vB_MhM_3927AP2_NC_028766: hypothetical protein; -; phage(gi971741540)     9.49e-19            MQGRLLLGVLFNGTRYFDFNVKILTLGLECQALEWIEEKGLAKDELNKAEQTLVDLAYLCQQLEISGIDKVSLTPEFLLDNLSTDDYVLITDLIGQLRKKCIDAGENQVLATA
767099..769354                     PHAGE_Mannhe_vB_MhM_3927AP2_NC_028766: tail length tape measure protein; -; phage(gi971741542)     0.0                 MSSLNLSLMLKAQDFASRTVKSMRDNVNKSTKDIENQAKRSSSAQQNEVRKTARLTEQAYRQIQQQARTTATAREQLGMRSERSIQNEILRTEQAYRRLKNSGTASTRELARATEQHKRRIAELNAEMGKIATGQRLGNIGRGVAGAIAGVTAGAMVLAQPMNKQMTYDRQLAMVSNTAFSERDVDGRIAGKKELHSAVKNAVETGGGTKEDALSALDTLLASGAVSADIAMKLLPTLQKGAVATGASTQDLSKIAISAMQQFGMSENQIGEVLDKAVAAGQAGNFELADMARWLPQQMAAAKSAGLSGMSGFEALLVANQQARVTAGTSDQAGNNLANLLAKITSRETNDRFANLEIKDKDGKTHGVDFIKSMEAQKVKGKNSIEAFMAIMDQVIGEDKNYKELQEKLKTAKKEDQKALLEQMTNLVEGTAIGQIISDKEALLALIGMRNNVQLGQEVKNSVMNSAGAVESSHAVIADTNDFKTEQLKNSAEFAQMESLKGFNNMIGDVSAKLTDYASQYPGLTTAIAGATTGIAALSAGALVAAGSLRLLGGSTGLGLGGALGGLSKGGAVKGGLFKGGKVGSLLNVGSLAVAGLAIASDNHDDYFAQQEAIKEKREKAQEKANIAMSGHSVNKFQYTPTTSFKTSNVNYHGAYAIADIQRNQAIAKARLNQGTLTQAQYDARVESGNARIAELTQTDLQQFGNQIQSGLKQAVENQQHTIQTHITVELDGRAVAETVSENQYRQFNRE
769357..770682                     PHAGE_Mannhe_vB_MhM_3927AP2_NC_028766: DNA circularization protein; -; phage(gi971741543)     1.35e-113           MKGWTMPVQRASYRGVRFDVFNIEDSVERAVVEHAYPFVNGADIEDLGLNPLEVRLSAVFYGEGYYSDFKKFLEVLKKQGADVLTHPIRGRLQNMICTSANFYHDAEYTDYVTLNLIFREATPAKPIFLFNNALFGLIDDFLSAIEDFVDECLAFFSEIMEGISLAANFKARLLGTFGAIFGCYEHLRDLFTLDKAKFNTPASTTADKFKTQSSQACKDIFEMIEIGLTQIAQRQDLTQRAKFDEVLRTIDQIDEIPTILVTGKNASANRKANLKSLTSALSERDTREINAAMQLACTAALMKIAIDFIEDDTMLPSDIEYIATKVRLQILKNLNTVRAFAQEVTPSFTVTMPNTGIYTKLHLVSERLRNQGKKITKLALSAINRKPPLVIRTVEINGTLQQVAHEFYGDYRRANELLRLNPQIRYPNFITKGEVLNSYAK
770672..771796                     PHAGE_Mannhe_vB_MhM_3927AP2_NC_028766: tail protein P; -; phage(gi971741544)         3.11e-180           MQNEVNYNYPFENEIVVEIDGKQHKSWKSYDIDSDFLIAADAFRFDIGTPSTDTVIPNFTGKEVKVMINEQLVITGIVDTTQHSINKTNRTFHLTGRDKAAILVDCSAPITNVKGLTVLDAVKKIVAPLGIKNVELKAENNPTLDKVDIDIGETAWNAVKRCANSAGLHTWFDPKGVLIVGGADYSIPPVATLCCMKNGERNNFSSASLVFDVSQRFSEITFLAQRHGRSGDDNKNDLKWVYKDDSMQTYKPKTVVVPDVEDLISLKKWAKKYIADSILEGFTLTITIPDHKTQDGTLWQPGQRVHIICEEYDIDAIFFLMGRRFMLSRANGTQTELRFKQDGIWTPDAYKAKADKARKRKGKKNQGDLIVLDK
771799..772455                     PHAGE_Mannhe_vB_MhM_3927AP2_NC_028766: baseplate assembly protein; -; phage(gi971741545)     1.27e-95            MRNLTKKIQEKTGAMLADVRQVFRGVLNLVKSGDNIQKAQVSGLAGETLQDVELMQQFGFTSVPPAGTQVVVVPVGGKTTHSIVIATENGAFRVKNLKNGEVAIYDQSGSTIILRQGRLVEVDCDTFKLNCKTYQVNASRSADFTTPKLETSAVLTAQGKINGNGGMAVQGGSGASFSGDVEQSGGDFTTSGDVVANGKSLVSHTHPGDSGGNTGAPN
772531..772881                     PHAGE_Mannhe_vB_MhM_3927AP2_NC_028766: hypothetical protein; -; phage(gi971741546)     3.18e-63            MDREISPLTGDYTSKQISTLQNAVYIRLTTPLGAYWADGRVGSLLHLIQREKDVERVGLLAQQYAEEALKPLLDDGRASEVTVSYKQPKNGILLLLISVKDNRGNAFEFKHPVKLI
772896..773960                     PHAGE_Mannhe_vB_MhM_3927AP2_NC_028766: baseplate J protein; -; phage(gi971741547)     6.77e-127           MLLVPTLEDIRNAILRDYQSLEPNADISEDSDNFARASALSAVAEGLYAHQKWIIKQFFPDTADTAFLEKHASLRGIRRRNATYASGRSAVIAGNEHSQIRIGLLIKTEDNRFYETTESAVIDSSGTVTVTVRSLETGSSQNITQATKASFMSAPVGVQTDVTLSNVVGGTDAESDTSLLERLLELIRRPPAGGNRYDYRNWALSVDGVDAVYVYPLRRGLGTVDIAITSNNDLPSSETIERCQAFIDDVRPVTAKESKVVKPDVTKVNFDIQVKISGITLAEIKVAIQKALSDYFNTLIPGDDLIVSQCEAVVNNLIGVVDRRFTTPTANKKADVVSKIEWFRLGTVTVTEMS
773960..774547                     PHAGE_Mannhe_vB_MhM_3927AP2_NC_028766: tail protein; -; phage(gi971741548)           2.50e-34            MMSHKHALSTLYPPISYNVNGKQFLIQCEVDGNVFDRVQQSAVDMLNAIEPATSGQMLADWERVCGIKTDLLKNYQERVKRVIIQLNAIGGLSIPYFKKLAESIGYQIEIKEFSPLQNDLPNLGDVNIFQSEPRESLIFMWRVTVINGDDNIIYFRAGSSVAGDHLVTFGDPIIEEFFRDLKPAHTYCYFAYQER
774551..775036                     PHAGE_Mannhe_vB_MhM_3927AP2_NC_028766: defective tail fiber protein; -; phage(gi971741549)     2.22e-08            MRDLLQKIQSNDGQFHNGNPATGEQGTRVTDTWLNDVQEHIRDFGEELKYLLQQAELEPNPAKKTQIYDAIEQIIENKRRAASLTQSGEVELDSSTDSTAEDKAATPKAVNAVKALVIAVRNALNNYIPNSKKSDDDNSSSSDTIATSYAVKKVRDIVENRF
complement(775184..775993)         Glutamate racemase (EC 5.1.1.3); -                                                   N/A                 MNSPYQPTILFFDSGMGGFSVYKETKQLLPDCHYLYCFDNAFFPYSEKSEEEIIQRTLKICQKIDRTFPLDLIVIACNTASTVVLPALRAHFAIPVVGTVPAIKPAAECSETKHIGLLATKGTVKRAYVADLIAQYARDCTVEKLGSTKLVEIAEQKLHGKAVDLHALKQELAPWQSIQDLDTVVLGCTHFPLIKEEIKWCLPQVRFFVDSGKAIALRVKTLLSKIDIQSKTNEKNLIFCTQFFEDEAQFQKVIHFWGFEQLINLNMKA
complement(775990..776502)         Chorismate--pyruvate lyase (EC 4.1.3.40); -                                          N/A                 MSDYSQLLQNATWQPSTDMQLPLSISSWLELSTSLTTQLKQAFGEVNVCVLAESWITTLNENERQFFPKQACPCWCREVILKSQDIPLIFARTLIPASLLTQHRELQQLGNRALGEWLFMQSDRIRQKLELTHDKNTALYARRALMSIGAENMMVAELFLTPQIFTRVVK
complement(776495..778576)         PHAGE_Bacill_Moonbeam_NC_027374: hypothetical protein; -; phage(gi100090)            4.06e-05            MTIQFLDAVPLTTLSGVGAAISDKLGRIGIHNLQDLLFHLPIRYEDRTRITPIHDLRPDAYATIEGLVQTCEVQFGKRPILNVSLSDGTSKIMLRFFNFNAGMKNSLQPGARVKAFGEVKRGRFMAEIHHPEYQIIRDNAPLILEETLTPIYSTTEGLKQNSLRKLTDQALAVLENIQIAEILPNEFNPHPFSLKEAIRFLHRPPPDVSLEALEKGTHPAQQRLIFEELLAHNLAMQKVRIGTQQFFAYPLSYQTDLKQRFLAQLPFAPTDAQVRVTQEIEQDLTHPFPMMRLVQGDVGSGKTLVAALAALLAIDNGKQVALMAPTEILAEQHATNFRRWLAPLGIEVGWLAGKVKGKVRQTELEKIRTGQVQMVVGTHALFQDEVEFSDLALVIVDEQHRFGVHQRLMLREKGKQADHYPHQLIMTATPIPRTLAMTVYADLDTSIIDELPPGRTPITTVAISEERRAEVIARVNHACVNEKRQAYWVCTLIDESEVLEAQAAEAIAEDLRKILPHLRIGLVHGRMKPAEKQDIMQAFKQAEIDLLVATTVIEVGVDVPNASLMIIENAERLGLSQLHQLRGRVGRGTTASFCVLMYKPPLGKISQKRLQVLRDTQDGFVISEKDLEIRGPGEVLGTKQTGVAEFKVANLMRDRKMIPTVQYYARRLIVEQPEVATKLIQRWINQREIYTHV
complement(778573..780696)         PHAGE_Bacill_vB_BanS_Tsamsa_NC_023007: hypothetical protein; -; phage(gi564292599)     2.65e-19            MYLFESLNRIIEAYLPPEQIELVKRAYIIARDAHEGQSRSSGEPYITHPVAVASIIAEMRLDHEAVMAALLHDVIEDTPYTEEQLKTEFGASVAEIVEGVSKLDKLKFRTRKEAAAENFRKMILAMTRDIRVVLIKLADRTHNMRTLGSLRPDKRRRIAKETLEIYSPLAHRLGIEHIKNELEDLGFEAMHPQRYAVLQKVIQVARGNRKDMIQRITNEIKGRLEDVGIKARVFGREKHLYAIYQKMKLKDQQFHSIMDIYAFRAVVKDIDTCYRVLGQMHGLYKPRPGRVKDYIAVPKANGYQSLHTSMIGPHGVPVEVQIRTEEMDQMAEMGVAAHWAYKEGGKNDSTTVQIRAQRWLQSLIELQQSVGNSFEFIESVKSEFFPKEIYVFTPKGRIVELPVGATPVDFAYAVHTDIGHSCIAANVDRKSYPLSQALTSGQTVDIITLPNSQPSAGWLNFVVTAKARTNIRNFLKNLRGGEAITLGKRQLTRALAPTKLEDLDKNRVQNLLTELKLATFDDLLMEIGLGNQMSAVIAYRLLGEAIEIDTDGDLTNNKANFEIKSAGGLLTTFAQCCHPIPGDPIVAYTSSGKGLVIHHEACANLKHRKDNPEHYMPVEWEQSDNMIDFEAELRIELINQQGALPNLTTLISSLGSNIQSIWTEEQEGRLYQIVVLLTVKDTKHLANIIRKIKAIPGFVNIERNINQ
complement(780757..781026)         DNA-directed RNA polymerase omega subunit (EC 2.7.7.6); -                            N/A                 MARVTVQGAVEKIGNRFDLILTAARRARQLQLHIREPLVPEDNDKPTVIALREIEKGLINNEIMNAQERYDALEKENSELHAVSLLSNQ
complement(781093..781719)         PHAGE_Bacill_vB_BanS_Tsamsa_NC_023007: hypothetical protein; -; phage(gi564292623)     2.74e-20            MTQGNLYILSAPSGAGKSSLISALLNQQQDNKMMVSVSHTTRQPRPGEQEGVHYYFVSVEAFESLIEQDLFLEYAKVFGGNYYGTSLPAIEENLAKGIDVFLDIDWQGAQQIRQKVPNVKSIFILPPSLAELERRLIGRGQDSTEVIAARMSKAIDEISHYNEYDYVIVNDVFEQALADFQAILRAERLTLAHQQKQNQALIEQLLAK

#### region 3 ####
complement(2028994..2029704)       PHAGE_Haemop_SuMu_NC_019455: transcription regulator; -; phage(gi418489036)          7.83e-66            MSKPNIYDKDFSERMSLIAKTLFKDNYSEFARAVGVVQPSLVRWVKGEADTSRTNLIKIAEVTNVSVEWLLTGKGEMFKSAENTIKKNATSVSEPSNVVMIPSYSSIQVSAGFGSFNDGVTKPDDYIPYPTSLLQKLGVKPQFAAVFWANGTSMRPTIDDKDQMLVDLARKEIKGNNIYLVQSESSVWVKRVKMNWNSIELISDNQEEYKPIILSKDEAEKLQVIGLVTHIGKNMI
2029880..2030146                   PHAGE_Haemop_SuMu_NC_019455: Mu-like prophage FluMu DNA-binding protein Ner; -; phage(gi418489037)     6.58e-28            MGVLNETKKAATDWHRADIIAALKKNGWSLRSLAEECELSYSTLKSALDKSYPKCERIIANAIGVPPEVIWAERFAQRNFRPKLIDKF
2030191..2032176                   PHAGE_Vibrio_12B12_NC_021070: transposase; -; phage(gi481019193)                     0.0                 MSNLKIKTHYSAMEIASFKLNSAPHAHKNVQEKAKRECWIARKRESRGGGLEYAFESLPQEIQAEILLKHSESKGSEPTRGVAHKNYLPEVIWAPFDKASEKQRAEAQQKLTLLHKIDDLTRNNIKLMDALEMVATEFNVAKGSLKRWYYKVKTFERSDWLPLLLDKHGTNRKSAEAEFTPEAWESFKADYFRNERPQFGSCYERLKRAAREQGWTIPSASSVKRKIEREIPKVQQVFLRDGEHALSQYYPTMQRSVADLEALEWINGDGYQHNVFVQWHNGDIVRPKTWIWQDIRTRKILAYRVDLSENSDTIRLSLMDLIWKYGIPKKCTIDNTRAAANKWMTGGVKNRYRFKVKEDDVKGIIPLLGIELFWTSIQFGKGHGQAKPVERAFSHGGLGELVDKHPKLAGFYAGENIYNKPDNYNGGKAGVDYDTFILALEDGIRTFNEREGRETEICQGVYSFSQVFERDYAKARVRKASQEQMRFLMLMSEATTLKKDGTFELDVGGKVHNRRNRYLCTDLIGSHHKKVIVKFDPQDLHSKVWVYSTEMIYLGEAECTERVAFGDKAAGREHDKARKKWVKAQKQAAKAQQTMNAQEVARFLPEPTFEEEIQQPKIIELFHTQGNAVKKAEVVLDDEENSFEQGWRKGLEMIKQEKGIK
2032187..2033104                   PHAGE_Haemop_SuMu_NC_019455: phage transposase; -; phage(gi418489040)                7.83e-31            MSLINQINAIKASGNISQRDIAQQIGISAGALSAYLKGNYAGNIDNIESALTNWLATQEKKEKVFVEAPHFIEIPTAKKVFGALDMARILPTMVTVYGASGVGKTKACQEYKKHNQNVWMITASPARATLSSILYELALELGINDAPRRKDRLSRLITKKIKGTQGLVIIDESDHLPYDALEEIRIIQEEAEVGFALIGNDKVYTRIQGGVNQAHEYARLWSRIGNNCGLKASTKGDIKAIAQAWELDVTDNDLMTVLYDIGGKAGGLRALTQYLRLAGMTAKGQGKVITLDLILTAQAQMKGAN
2033107..2033403                   PHAGE_Haemop_SuMu_NC_019455: hypothetical protein; -; phage(gi418489042)             3.41e-09            MMNGQQQTTLNHNNEVMSKYLKQVQKAINKLDEIGLSVINVHFEKIRPTLRVQPCFNTERLESENKAFVFITGSDGKRYQEAQMTVEGIRVIWRKYLN
2033417..2033644                   hypothetical protein; -                                                              N/A                 MKKSIVIFSQLALVGCGEIQKVSRDKTYIGIVGQISEVCINGVTYLVMSKGGITPKINEEFYPYTCTTKTNDIPQ
2033659..2034180                   PHAGE_Haemop_SuMu_NC_019455: host-nuclease inhibitor protein; -; phage(gi418489043)     1.05e-62            MAKKATRMKSATQTAIYQSRDEVQIAIKEIGDKQRELQRLATEMNDELAAISERYAPLLDSVKEELKPMQKGVQMWCEVHRNELTDNGKCKTGSFVTGEVQWRIKPPSVSVRNAEAVIELLESFGLYQFIRTKSEVNKEAVLADPQAVSAIEGINIKSGEEEFIIKPFEQEVK
2034266..2034454                   PHAGE_Haemop_SuMu_NC_019455: hypothetical protein; -; phage(gi418489044)             3.22e-06            MVIPKFNRFIHWSNIAANAERSKDYEQASKAWEVASLNASQLNKEWCKNRKAFCDRVAVKPF
2034465..2034632                   hypothetical protein; -                                                              N/A                 MNKQSIAQQIVDIQTMLEVAKDNVIEEHNEDARVILQRVVREIKQIHWRMKPVNQ
2034662..2035576                   hypothetical protein; -                                                              N/A                 MNYSDYIKMTQCGVYSITFPTENIVETLENAVLAERNQEKFEIVKNLITGKKVITFDDGGLFFSIRAEFKHLTKEQIAFKAFEFKNVTSEKDAVHLAKVELFKVLPPSSEIYNVFYNPNTQILVINSNSKRSKIALMQLVEVFGLVGVKSIIVSEEKLGINTKFNRLLNDNVPLFNSIGFDYEATLRRETEDDKTHRTCRHLDTEEGKYNALDALNNGFIVQSLSMRYEDENGFIVRFKLDEYLRIRAMKFRDFAETARMLRSASPAKYGILTEYLNCQYHVLNRIIKNTLLEFTKDTQLQQFA
2035646..2036146                   PHAGE_Burkho_BcepMu_NC_005882: gp02; -; phage(gi48696912)                            3.91e-15            MRYTREKLIQLIHIAKHKLAIDDITYKQMLSQLTGEESCSKLKVAQLTLVYTEMEKKGFKPTSKGKKSNNFYSPSTENATVRHDIAHKIRAVWIDMYKSGFIRDGSESALNQFVRNTANAVMKEKCSTLIFLNAGSLDYETGAIVLERLKQWRKREVNKLRKGTSE
2036143..2036685                   PHAGE_Mannhe_vB_MhM_3927AP2_NC_028766: hypothetical protein; -; phage(gi971741514)     8.53e-53            MKLCRCPVCHSDINLDQLLEDDAGRELLTILTQLKYGIARPLVSYIALFRPAKSALNNARAVKLINDVLSLFPQSHLLAHALSETVNAVQNKRREYKNTAPLVNHNYLKQVYETNKPHFSGVGERSTGEEQENKTTFQQIDKEKEDAILYIDRIYRLGQTVEKLEGYDIWLEWKKQRGEL
2036685..2037047                   PHAGE_Burkho_BcepMu_NC_005882: gp01; -; phage(gi48696911)                            4.42e-34            MDKDIVEVFEDKAPEILLELAKYIELTLVKKIEIEAENARQIGIEIAQTISKNWGGSVVYIPRNLIFILNERDRKIFNEFNGTNHRDLAKKYGVSMQWVYTIVKRINKEEIAKRQFNMFE
2037166..2037588                   hypothetical protein; -                                                              N/A                 MKRLGLILLLSGVLIAGCSEEKGKPTYQEMEAIKLAFFKITPPNTDLAAQCDSKKIGERYYAACNFMGVGKRTNLNIFLYNNEKDSAKRFYALNGPAMTTYDNHFKNETVLGSYKDTFGLPMEQDINLSTVNEQFNHLMK
2037713..2038249                   PHAGE_Haemop_SuMu_NC_019455: putative N-acetylmuramoyl-L-alanine amidase; -; phage(gi418489052)     1.73e-91            MAINHIVIHCSATTNGKPLRTSSQSAAERIDQWHQKRGFKRNLAHIKRFNTHLKHVGYHFIIDIDGTVETGREVGETGAHVKGHNQNSIGICLVGGITGMGKNHGEYTREQWNALHKLLRELESRFPSAVICGHRDLSPDLNGDGTITPNEWLKDCPCFDVWEWLDSEQVINDEHLFE
2038260..2038487                   PHAGE_Haemop_SuMu_NC_019455: hypothetical protein; -; phage(gi418489053)             3.77e-29            MGLKELITNDNGRLSTTGTIQFGGAVLMAMILAICVYLDRSYVPELFMTFAIFCGGGVATKGFANAMERRQGGRE
2038484..2038744                   hypothetical protein; -                                                              N/A                 MNLQVIVVCTIFFILLCGYVVFRLKQAQRRVEKLIEENAQLQTEKAVAETQVKHHQVRKQHEENTLGNSRDDIIKRLHAQGDLRDE
2038734..2038865                   PHAGE_Haemop_SuMu_NC_019455: hypothetical protein; -; phage(gi418489055)             4.79e-07            MTNNSCAGFSIIKASKQDSTETLRQILVHNRTYREICTQEQHK
2038862..2039191                   PHAGE_Entero_SfMu_NC_027382: hypothetical protein; -; phage(gi849255255)             1.17e-08            MNDILDFIQKHWAIVMAIGGSVWTYFWLTMDSKYARKSDVSDLRKAIAENEKNLSEIKGELRHLPTTADVADLRLSISEMKGETKALNATVRSLIHQVELLVEKEVTKE
2039188..2039490                   PHAGE_Escher_D108_NC_013594: hypothetical protein; -; phage(gi281199669)             8.88e-35            MSNDIFTKDQRLVILRSLVEAGYDANESILDDCLALYGHNISRDLVRNHLNWLEEQGLVQIERLQSGFMVATITQRGLDVASGASVVEGVKRPNPRLKLN
2039513..2040085                   PHAGE_Vibrio_12B12_NC_021070: hypothetical protein; -; phage(gi481019171)            6.33e-47            MSDKTTRGRASKVDLLPPNIKTQLAMMLRDKQYSQAQILEEINDLIRDCGLDESHLLSRTGLNRYANRMEKMASKIRNAREVAEIWTKQFGEAPQSDIGKLLMEIVKNLAFETSIGMSESEHAADPKSLALLASAVQRLEQAESLSFKREQAIRQETIKRAAEAVEEAGKQQGVSLEDVQQMVKAVYGIE
2040072..2041379                   PHAGE_Burkho_BcepMu_NC_005882: gp28; -; phage(gi48696938)                            3.33e-23            MASNNTILYDYQKRWLNDKNRFKVAMFARQTGKTFTTTLEIVLDCLAAEAKGEKARWVILSRGERQAKEAMNEGVKLHLEAMGIACEVLEVPFSPTINALEVILPNGSKITALPANPDTARGFSANVFLDEFAFHQDSREIWKALFPVISAGWKLRVVSTPNGKGNKFYELMTDLNNTEWSRHTVDIYQAVADGLPRNIEQLRKGLNDEDAWAQEFELKWLDEASSWLSYDLIDGVEHANAGLPELYTGNPCFVGMDIAVRGDLTVIWVIELVGDVYWTREVITLKRVALREQLAELDRVFNQYHVITCYLDQTGMGEKMVEDAQYSHGKRRVQGVLFNVATKLNMATIGKNAFEDRQIRIPQGDTDLREDLHKLKKVTGSNGVPRFIAESDSKGHADRTWACFLALTAAKEGVTTPTKAQSRKPRTSLKMTQGY
2041381..2042796                   PHAGE_Burkho_BcepMu_NC_005882: gp29; -; phage(gi48696939)                            1.37e-144           MAKKFDLVKEIAVRSHAIDYFSMGQYLPNPDPVLKKMGRDISAYREVLSDSHVAGCVRRRKAAIKGLEWRITPTGNDKTDEILNTLFERLPLPQIITEMLDAALFGYQVLEVMWENQNGLWLPMEVIGKPQEWFVFDEQNQLMLRDKENRNGKLVPEKKFLLTTQEANYTNPYGRPDLALCFWAATFKRGGFKFWLEFTEKYGSPWLVGKHPRQAQTHEIEDLLDSLEQMIGTAVAAIPDDSSISMLESASKGGSSQVFDEFLKYCKSEIAIALLGQNQTTEQESNRASATAGLEVTKEIRNEDITLVESGFNQLLSWICELNFNVDTLPKFELYEQESIDKVQVERDQILSQMGVKFTAQYLHRTYGFEDGDIELINNNTEKTAEFNEPTLPPNIADGIVEQLEVEGELYVEEWMQNIKDRLSQAESLEDFRNQLDSLIPELNFAEYGELMAWASTTAFLAGRQSVVEEK
2042797..2044068                   PHAGE_Pseudo_vB_PaeS_PM105_NC_028667: putative head morphogenesis protein; -; phage(gi966198712)     1.40e-48            MSKFTFQEQSRYFEKKLNLKTNSYLDIVGEEHDYFFVVAGANRNEVINAFREAVDQAIHHGETLESFRQRFDEIVEKTGWDYNGGRNWRTRIIYDTNVYSAYNRGRLQQHLDLADVMPYWEYQHNDNSHPRPEHVVLDGTIRPATDPFWKYYYPIKAYGCHCTVIAHDEHDLKAMGKQVSPPVEIEYEDKLVGVRSGSPRLVTLPKGYDVGFAPYNFDNLTSNRNVEIDSILFQKLTTAEPRFASLLIQDVMKNTATVALLNHSMKEMIETVSNEKIARGKMKYVGVIHDEVIGKLTAMDKAPQTAVIAVRDEDILHALRESKQAKGINLPVEFWQQLPEKLRHPKAILLDEQHKQPTLLFVYETEQGKVAVKMDYEIKLKDVLTNKKLPHKLNMIRTASAIKSDVEWRDFKKSYALLWGELD
2044197..2044661                   PHAGE_Burkho_BcepMu_NC_005882: gp31; -; phage(gi48696941)                            3.66e-15            MLKIDINDQQVGIKLQQIAIQLQHPRKLYGVLGETLKKTHKERFKQEVDPEGKKWQALSPVTLALKAKRRKSPKILRQDGYLSDKTAYNYDDKGLEFGSAAKYARLHQFGGQAGRGRKVTIPQRKWLGISQNDETLLLAKATSLLQRQISQIVG
2044912..2046015                   PHAGE_Burkho_BcepMu_NC_005882: gp32; -; phage(gi48696942)                            1.01e-98            MELIEIFKAGKRVDANGQIVEITTGDLQQAVEAYDPAFHESPVVIGHPKDNHPAYAWVKSLQLEGDILKAELSQVDPEFAEMVEKGRYKKVSASFYLANSQANPKQGSLYLRHVGFLGAVPPAVKGLRNPEFAEGEEGVVDFSDWTEATLWRRLRDWFIGKHGQDEADKVLPDYLVGSVQEEAVRNSLQPQKAESPIFNEPTQPQGEPEMSVEEKAELERLKVENQQLKDEKAQAEAQKAEAQLNQTKADNADFAESLVSAGKLAPVAKEKAIELLNCAAVQSAGGVVEFGEGENILTAIKAFLDAQPQIIQFGEVATKDNATTAEDNTVEYAEGTSAEAIDMDKRVRAYMKEHNVSYVTAFNAMHS
2046034..2046960                   PHAGE_Burkho_BcepMu_NC_005882: gp34; -; phage(gi48696944)                            1.38e-94            MSDLSKHRVVDPVLTELAQGYYNGNMISEVLFPIAETQKEGGKIPTFGRLAFRLQTTKRELRAASNRLTPEDIGSLTVVLEENDIEYPIDIREVNEAEGVYPLRQYATGVTQDVIVLNREKACADLALNEDNYDASNKITLSGTSQFTDKNSDPISVIKAGIRAIKRATGRKPNVCAISGDVWEVLSEHPKVLEKIKYVATAVLTPEDFAKLVKIDKVIIGEAVYEQSSELKDIWSKAIVLAYVAAASKEKKQNIYEPSYGYTVRRKNGLYVDTYTEVGGKVEIVRTTDINKPYIVGKAAGYLIKGCI
2047026..2047343                   hypothetical protein; -                                                              N/A                 MNKKMLYAVIGTMAILHNGKRYEKGDKIELTAEEAENLSLYIQLDQSELEKRKEERRLAEEKAEQERLAAEKAQKEAEEKAEKERLAAEKAQKKAEEKTKEKADK
2047343..2047777                   PHAGE_Burkho_BcepMu_NC_005882: gp36; -; phage(gi48696946)                            7.55e-27            MYIAAKDLTEVLSERSLIELSNDHSRATEYNPLVLDKACQYATETVDGYLRSRYLLPLKTVPTIVRNICLQLARFWLYSRRPEGKGFPENVKETYAQALKDLERIQNGKLHIGLAELNENGTNALPDVPKFKTRANKKMDLSGY
2047789..2048286                   PHAGE_Burkho_BcepMu_NC_005882: gp37; -; phage(gi48696947)                            4.17e-28            MSATQPILNSIQTHLLSQIDRFAIELFPDNPSEYFLRDESGAILIQYAGSKFERVNSTDIIQQRRTVTIALTVIARSQHNDDGALAILDQVRLAIVGFRPENCLACALISEEFAGEAGGLWQYQLLVQTETWQVEQTKIVDLPKLATVYSRKPSDPLNPILKSKS
2048296..2049681                   PHAGE_Burkho_BcepMu_NC_005882: major tail sheath protein; -; phage(gi48696949)       3.03e-122           MAFHHGTETKRVTGGSVAVETVDGAIIGIIGTAPIGPLNELTLCQTKKDFAKFGTILNQGFTLPDAFDVLARYAAGQVYVVNVLDVSKHKSEIQDESITLDETTLLAYTQKQGLLSLTLKSNSTPLTLNEDYWVDMQTGEIRLKMSKASLTATYTYADPSKVTEEDIKGGIESSTGKRKGFELLRDGFNLYGADAKILICPEFDKTASCASALGTLAEQLKAVAYVQLPKGTSLSKAIQGRGPQGTINAKDSSERVRHFFPYALGSSNQLESLAVHAAGLRMKVDVEKGYWHSTSNHQLLGVIGMELPLTARVDDIQSETNRLNAVGITTIFNSFGTGFRLWGNRSSNYPTVTHIINFETALRTGDLIDESIRMAELQYIDRPIDDALIDSLTETVDTYLRALPSIVGYSLGLDYDYDLVDAFSKGQVPIKYDYTPKLPAERITNTSVMTRKYLVNLVSQK
2049692..2050210                   PHAGE_Burkho_BcepMu_NC_005882: gp40; -; phage(gi48696950)                            2.26e-48            MSVAINQIVNANVYMDGNSLLGKAKEFKLPDIEFEQIEHKGLGLVGTIKLPAGIAALEGEVTWDSFYPEVRAKAYNPMKNIQLMARSNLQVFDARGLVAEEPMVTIMNVSFSKTTGGSLKNKESTEHADTFQVYSIKQTVGGKEIFFYDAFANILRVNGQDVLQKYRTNIGQ
2050303..2050572                   PHAGE_Burkho_BcepMu_NC_005882: gp41; -; phage(gi48696951)                            4.09e-10            MSHQIQIYRSIPLQFPIKDGEGKDITELKIRRAKVADIKQMSNFKGTDADKEIYMLSLLTGLVPEDFDAMDIADYAKVQAALADMQKGK
2050593..2050727                   FIG00697479: hypothetical protein; -                                                 N/A                 MVADVAWWFGWNVSEIEQMTLDELSTWLEQANRQIKAGYSKATL
complement(2050743..2050976)       hypothetical protein; -                                                              N/A                 MKTTASFDFLESLIVLSCLVGFGYTLYSFLTFAASQLDFMQIIFAVFIWVIAWQIIGAVLFFAYRLGSGRLFSKANK
2051011..2053359                   PHAGE_Escher_vB_EcoM_ECO1230_10_NC_027995: putative phage tail protein; -; phage(gi937533289)     1.66e-71            MSSNLAISLVIGASVGGAIAGIKNLRNSLKLFKDESQSVGSRMLGLGKNVALGTSSLISLGTAATTSMLAIAQPAIKFESAMADVKKVVNFDSPAQFKEMEQDILRLTRTIPMASEEIAAIVAAGGQAGIARENLLGYAEDAAKMGVAFDMAAGDAGTAMATMANVLGKPISEMAKFGDAINHLSDNANAKAADIVNVIARAGSDTRMLGLTENQAAALGSTFLSMGKAPEVAAQAIKGMSSAFAELKAGKHAKELQMLGLTPKSFAKAMNKDAQGAISDFIARVKKLPKDKQYPILAKMFGKQYADDIMLLAQNTAEYNRQLGLLEERDENGNLKYMGSMQREFENRSATTENNLQLLKNSFNEIGIAIGAKFLPPINLLVNKLKPVIYNILEWMHANPELVNQFVQIGGGLVATIGGFVALKTVLSLGLMAILPFWSGGKKLFSLFKFLTPVLMKLAYGFGYTLGLIAKGALFLGKLLSGVLVKGLMLVGKAMMFAGRAMLMNPLGLLITGIAVGAFLIYEYWEPISAFFSTLWADVTVIFDNVCQFVTNIWNDVQGIWSAVWDGVTSWFTDLWESIKGLFNGNFTELGNIILAFNPLSLFQTIFSSVLNYFGVELSAEFTNFGKNIIDGLVNGIGNAWNSAKETVSELGTSVKDWFAEKLGIHSPSRVFMGFGENTVQGLAIGVNKSLGLAEKASDEMSNAVGISPHSNYQSLQTTFAQQQSEQAQHGGMTIHFNPTINVNGLSNNQVLNDVKEGLNISLREFETMLARVLDQQKRRAY
2053359..2054291                   PHAGE_Burkho_BcepMu_NC_005882: gp45; -; phage(gi48696955)                            3.97e-26            MYLMLGTIALEPIDVTDFSEIQSARFAEHQVLKGKPRLQAMGESLAELNLSVRLHHKIGGVERRYQSLLSAKAKQDALALIWGRGKFKGNFVITDIHSTTLFTDKYGNVLCRELTISLKEYVGELKNNLLGAALNIGKGSLLSSILPPEFFAGMNAAKEALIKGIDLYNQGKRIVDEVQNTIAIMKQFSQDPAAALAYLPSVLGNLDGALGSFGELTGMRELFNGVRSVLPVVSEFSQEVAEIQSGLMAIQSDFQQGTNGSDLSEWFPSANRTMSEVAESFDFLAPRVAEMTAWIVLRNDDEVNHDTDRA
2054272..2054502                   PHAGE_Burkho_BcepMu_NC_005882: gp46; -; phage(gi48696956)                            1.19e-18            MTQTVLKHIVKQGERWDNLAYHYYGDALEYSRIIDANPHLSFYEVLPTGATVFIPVLQVKPTNNEDMPPWLRGDNE
2054495..2055559                   PHAGE_Burkho_BcepMu_NC_005882: tail protein; -; phage(gi48696957)                    2.74e-85            MSNIAQPDFSLFYEKTNITADIEPHLIELSYTDYLEGQSDELVVQFEDIRGKWIRAWFPTQGDKLRGAIGYKGEQLVDIGAFEIDEVEYQYRPSNITLRALSTGVSKNQRTLKPKAYEHTTLAQVIAVVAKRLKLKVVGEIKHIPIARITQYQERDLEFLARLGREYHHSFKVVNDQLVFTAKEKLGESESVLTIEEQDTISISLRDRISSTAKEVNISGYDANGKKVIKKSKKAKAKREDVAQAAKSSEDSLQIVTRGESQEQIDARGEAALAEQNDDQQSGTIKLWGNPKLVAGNTILLRNLGVFSGKYLIKSSRHTIYRNQGYTTTIDVRLLEFIADDLVTQSMEKHNANP
2055546..2056115                   PHAGE_Burkho_BcepMu_NC_005882: gp48; -; phage(gi48696958)                            6.10e-16            MQTHNFTATYQEGIISAVDSTKHKVKCKIPALDDLETAWLSYLTPNSGGNQFYCLPDEGELVAILLDARGEGGCVLGTIYNDQDPTPTQDNNIWMKKFKNGTVISHNRNTGDVVVSTSGQVKVTAATAIVNAESTINGNTTINGDVAVNGEFSATGAVSSSTSVDAPSVTSNGVSLDSHTHNNGPRPDK
2056170..2056535                   PHAGE_Burkho_BcepMu_NC_005882: gp49; -; phage(gi48696959)                            2.46e-17            MNTHTHLTTHWQLAPNDKTQSVIQGIDDIHLCIANILNTIRGTDILRPEFGSDHFRYIDQPEDIAVPHFVREITFALSLWEKRINVDEIKVSGNAPHFSFTIFWSLKEDIYHEIYSTEVKG
2056535..2057641                   PHAGE_Burkho_BcepMu_NC_005882: gp50; -; phage(gi48696960)                            9.14e-76            MKVDDVKIVSEDVKQILADTIADYEKRTGKTLQPAHIERSIIQSYAYRELLVRKGINEAFLNTFPQFARGLALDLCGEPMGCYRLQDKPARCILRFSISASHPSILIPKGTRVAVDEKLEFITLNDDVITSLITYVEIEAQANLSGAIGNGWEIGRVKTLKSPLMTSLEVKVSNIDVPSGGLVQESDDDYRKRILSAPEAFSTCGSVAAYDYHVRAVSQAIADVNVATPKGGLVRITVLTKEGIPDSRLLNDIKQYVSGEKRRPLCDTVEVKAPTQRDYQITATLKLLEGFREDIVKTKARDALQLYLSDKTKKLGLDVVPSALISALRVEGVYDVTLTSPQKIVVAENEWANCTAISVEVESERTNG
2057634..2058203                   PHAGE_Burkho_BcepMu_NC_005882: gp51; -; phage(gi48696961)                            1.55e-51            MARLRYPDIIARDVKYTTLAELGQRLPQFKLSPIMTTLVDLLDDRFIEVLAEKWSATGYDGLFLATTQESKKGLIKKSVELHRHKGTPWSVREVIRQLGFGEIEIDEGLKNRDYSANTFVNKIPSDERWAYYGIQLSKPVTNEQAIEIRKILRNFVPARCLLGVLDYKAAPVLYNNKARYNGQYNHGSV
2058234..2058647                   PHAGE_Burkho_BcepMu_NC_005882: gp52; -; phage(gi48696962)                            1.12e-11            MAGLKETEKWENEIYRIEENDPVHGGEDGITNKPLKQLANRTKYLKTEVEKRYIAKDASTTQKGLVQLDSSIDSDAEDKAATPKAVNAVKALVIAVRSTLNNYIPNSKKSDAYNSSSSDTIATSYAVKKVRDIVENRF
2058947..2059792                   hypothetical protein; -                                                              N/A                 MAFDFKNMICFGVAGNFAGHLEQAGEAADFISVQTEEEIQPKAIFPFYVPSETLNPEHQFLATFPLTHDQICFPKQKGADNLQIEPEIALICDIEYQEKQVISLTPRFFTAYNDCSIRRPDAKKISEKKNWGEKTKGLANTLLPLSSFAPGCELDHYHIACFHKRGTDFNEYGIDSPALGYSYFHQKLLNWIITKMNTQPDQGPMNDIPALLAKANYPKQAVIGIGATRYTAFGERNFLQIGDTSIVVVYNAKKYDHETIVSMAKQNRFAEDIAALVQVVV
complement(2059855..2060793)       Biotin operon repressor / Biotin--protein ligase (EC 6.3.4.9)(EC 6.3.4.10)(EC 6.3.4.11)(EC 6.3.4.15); -     N/A                 MQNVLALLASYQQLSLAELTALLGYSEQDILHNIEKLKQQGIQIEQQVQHFRLIPQLSRLNESYLTQALAPYPLYIKPIINSTNQFLLDNIAHLEKGAICLAEYQTAGRGRRGRQWLSPFAGQVIMSLYWACDQKVNLEGLSLVVGMAIAETLKQAGALNIGLKWPNDVLLHGRKLAGILVEIANRQNNQHNLVIGFGINLSFPKQTQQIDQPWAELIEVLPTIDRNKLIAELGKKLIARLQHFEQAGIDEAFRQDWRDMDAYFGEEVHVLTENHKITGIAQGIDKRGYLQLITSEGMQYFNGGEVSLRKAS
2060961..2062424                   PHAGE_Caulob_Cr30_NC_025422: GMP reductase; -; phage(gi725949190)                    6.66e-36            MLRVIKEALTFDDVLLVPAHSTVLPNTADLSTQLTKTIRLNIPMLSAAMDTVTETKLAISLAQEGGIGFIHKNMSIERQAERVRKVKKFESGIVSDPVTVSPTLSLAELSELVKKNGFASFPVVDDEKNLVGIITGRDTRFVTDLNKTVADFMTPKARLVTVKRNASRDEIFGLMHTHRVEKVLVVSDDFKLKGMITLKDYQKSEQKPQACKDEFGRLRVGAAVGAGPGNEERIDALVKAGVDVLLIDSSHGHSEGVLQRVRETRAKYPDLPIVAGNVATAEGAIALADAGASAVKVGIGPGSICTTRIVTGVGVPQITAIADAAEALKDRGIPVIADGGIRFSGDISKAIAAGASCVMVGSMFAGTEEAPGEIELYQGRAFKSYRGMGSLGAMSKGSSDRYFQSDNAADKLVPEGIEGRIPYKGFLKEIIHQQMGGLRSCMGLTGCATIDELRTKAQFVRISGAGIQESHVHDVTITKEAPNYRMG
