# Supplementary material for: Comparative analysis reveals the Genomic Islands in Pasteurella multocida population genetics: on Symbiosis and adaptability
Source: BMC Genomics. 2019 Jan 18;20:63. doi: 10.1186/s12864-018-5366-6 (PMC6339346; doi:10.1186/s12864-018-5366-6)
Supplement: Supplementary file 9 — File S2. Detailed information on predicted phage of each strain (ZIP 5010 kb). [file 12864_2018_5366_MOESM9_ESM.zip › File. S2. Detailed information on predicted phage of each strain/3022PM/phage_regions.fna]

>1	 410434-436873
CTAGAGCAATGGTTCGGTATTATTTATCATGTAATCATACAAACATAATAGTCGACGATAGTGAGTAGAA
TCTTTATCTGAATGATTTTCAAGATATTGTTTGCATTCATCTAGAGAAATATTACGTCTGTATACTTCAA
TAAAAATAGCTCCTTCCTTAGCTGTTGTGGATATATCAGAATCATCAAATACAGCACCAACAGACGTATT
AAATGTTGTGTGTTTATCTTGATTTCTAGAGATAAATTTAGTTAATTTATTTTTCTGATATTGTTTGTAT
TGTTCAATCTTTTGTAATTCTGGACATATATTACTAAAGGAATGGATAGGGAAAAAATCACTGCTTCTAA
TCCTTTGATGATCTAATAGTTTAATTAAAGGTACATTTTCTTCTTCAATGATAGAAAAATAATTTTTCAT
CATTTCTGTTGCTTTTTGATATTCATATTTAATTTTTTCTTTTGACCCAATAACAAGAATTTTTTCATCG
TTTCTTAATAAATCAATATCCTCAGTTATACTGACTTGAATATCATTTCCAGTAACAATATCAGCCATTA
CATTTTGAACTTTTCTTATATCCATTGCTGAGACAGGTAGCCTCAATTCTGAAATTGCTTTATAGATTTG
AGCGTAATTATCTGTTTTTATTTTATTAATACGGATAGTCGAATATCCCTCTAAATCTATATCGTGTTCA
CAGACTTCTGATGAATTAGAATCTGATTGATACTCCACAAGTAAGAAGTTGTCTCTTATCTGTTGGGCTT
GTTCTGAATTTGGTTGAACATAAGTAAAAATGGTTTTTAATAAAGACTTTATATTTTCATCGCTAATACT
ATAGCCAATAAAGATTATTGGGTTATGTATAAATAGAGAAAGTAGCTGTGCTCTAATAAGTTCATAACGC
TTATTAAATTTTTCGTAATCTTGCTCAGTAATAATCATACTTTCAGGTGCGGTAACACAGCCGTGAATTT
TGTAAAGAGAGCCATAAGGATTACTTAATAGAATGTCGTTTCCAATAAGCGGATTGAATTCAAATATACT
TTCAATAAATTGATCGTAATTAGTTGTAATAATTGACCCTATATTTTTTCTAGCTTTTTTCAATAAGGTT
ATTTCATCATCAAGTTTTGGACTTTTTCTTCTTATTAAGTCAGATAGCGTTTGAGAGAGAAAAATTTTAA
AACGAGACACCTCTTTATGCTGTTTAGCCAACTCAAAAAAAGTGTCATTTACTGGTTTCAATGTTGAATG
GTTACGATCTTTTTGTAAAAATTCAGTAAATCGCTTCTCAAGAATAGTAGCGATTTTATCGAAATGTTTG
TGTTGATGCTCTACCTTTAACTCTAAATATTGCTCATCAGTATTGTCAATTGTTTCAGCAACATATTTTA
GTAAGGCGTCCCAGCTATAGGAGTTTTCTAAGTAACGCAAACTAAATCCAGTACCTATGAAGAATACAGG
GTGATTTTTATATGATTTGATGAAGTCATTGATGTTCATTTTTCGGAGTTCGTTAAGCATACGGTATCTC
TAGTCTATCAATTAGTATCGATAAGATCGATATGATTTTTTGTACATAGAAGCCCACCTATTACAGTGGG
CAAATAACCTAAGGAATTATTGCCTTTCTTTATCTAATCGTGCCGTAAAACCACGTCCTTTAGGGCGTGG
ATATAAATCCATTAATAAAGCACACTCACTCGATTCATTAATTCAGTTAATTTGTCATTCAGTCGGTACT
TTGTACTTCAGAAATCAATTTCACATTATTAATAGTCTGGTTAAATATGCTTTATTAAAGGCGACTAGGG
TGGGACTCGAACCCACATACTCGGGAATTTAAAATTCCTTAGCATATCCTCTTGCTTACCCAGTCGTTAT
TATTTTCTATTCTTTCTTAAATCGACAAATTACGACTTCATCTGGGCACTCTATATTCAAACAATCGTCA
CCTTCGACTGTTTTCTCTTTAGAGAAGAACCAATTTTCAAGAGAATCACCGTTATGTGAGATTCTGAAGA
ATCCCTTATCATCAATTGAAAACTCAATAATTACAGAATGATTTGTTTTTTTATCAGCAAGAACAACTCC
TGTTTTTAAATCATAGTTTTCTATTAATTGATACTTATCTCCTTCTTCAATAAAAATTGAACTATCTGAA
TGATTTAGTATGCTCATTTTCATATTAAGTTTTCCTTTAAACCAGCTCTCTACAACCCAATCTGCGTTTC
TGTACAGCTCTTACTGTATTAACGCCTGACTGACCTCTATTGCAGTTATAATTCGCAATATCCGTTAACT
TTTTAGCCTTAACGGGAACATCTATTAAAGCCGCATTAACGCGATTAGACTGCTTTTTACTGCATAACTG
CTTTTGTCTTTCACCAAGACGCTTTGCTTGTTTTAGCATTTTTGATACTTTCATATCGTTTGCTCCTTTC
TCTCTCATTTGAAAGCGTATTCTTATTATTTAAATGCGCTTTAAAATAAGTCTTGATTTGTGTCGCTAGC
ACGTGGAGGTCTTAATCAAGTAACCTTAGTCCACTTAACCAAATTGTGTCGCAATCACAGACTACTTAAT
CAATAAGGCTATATTTGATTAACTTGTGATATGTAGATTTTTAAAGAGCAGTGAGATGTGTATCTCGTTT
TGTTGGATATAATTTAGCAAATGCTAAATATTTAGTAAAGTGATTATTTAGTAAAATTTAGTTAAAATCT
GCTTAATGTTTAGTAAAAGATTGATTTCCAAAGAAAAATATTTTTGAAATTTTTTGATTAATTGCTGAGT
TTGTGAGCTATGTCACAGAAAAAGAGAGGGGTTAGTGCGTCAAAAACAAAGCACAAATGGATTAGTGAAT
CAAAAATTGGGGAATTTGATTGGCTAGTGAATTGAGGGTAAAGAAAAACCGCTCGAATAGAGCGGTATTG
GGAGGATTTTGTTAATAATTTATCTGTAACTTATGAACTCTTCGTATGCGCCAATTTTTTTGAAAGTAAT
GTCAAAGGTTTTGTCTTCATACTTATTTATTTGAACAGAATCTATACCAATATTTTTTAAATCATTATAT
GTTACTAAATGACCTTCTGGTAATTTTAATATATCTCTTAATACTAAGTTGCCTAAAGATTGATTTGGGC
AACTCATAAGAGCTTTGCTATTTTGTTGACAAATTTTTACTAGTAGAGCTCGTCCTGCTGGAAGTGTTAA
AGTAAAACTGGAGTCTTTTGGAGGAAAAAATAGTGGCTTGATTCTGTGTATTATTGCAGGAACAGGGATG
TAAATTTCATTTGGATCTCTTGGTCGACCTCCTGCATTCCATTGATTTAGCCCACTTTTCTCATGTACAA
CCTTCTTCCCATCCTTAATAGAATATAATGGTAAGATAACATAATCTAAAATTTTATTTGACTTATCTTC
ATTTCCTTTGAAGTTAAGATACATCTCTTCCAAGAGTGAAAATGGATCATCCGCAATTTTTATATCAATT
TGATGAATTGGTGATATTTCAAATCTTTGATATAAAGTACTTTTAGATTTGTTAAAGGAGTAGTTATTAG
TTCCATCACAAAAAGATATAATATTACCTTTGGATTTTATATTTCCTATGCTTTCTATATTTATAGTGTT
TATGGAATTTTCATTTATCAATAGTTTATTTTGATCTCTAACAACAGAATGGTATATAAGCTTGTCGCGA
TTAACTCCCGCAATTTCGGAGGATGCAATGATCCGTTTATTCCTTAACTCGCTGATTTTATAGATCATAT
TTTTATCATCTAAAGAATTGTATAAATCTCTATCTTTATTAAATTCAGCTATTTTTTCTAGATTATTTCC
ATTTTTATATAAAAATGTTTTTAATCCAAAACCAGTATCTTTTATTTTCGCATCTATAGATATATCATTT
CTAGATAAATCTGTTGCATAAAAAGCATTACAAAATATTTTTTCTGCGTGTCTGTAATATAAGTATGGGA
TTTTTTCTTGAGTTGAGGATAGTTTTGATAATAAACTTATTACTTTTAACAATGTTTCATACTTATCTAA
TTGAGTTTTAGTTATAAGATTTGAGTTTATAAACATTTATTTTTCTAAAGCCTGTTTTATATTTTTTGCA
ATTAATTCTATTACGGGCACAGAAACACTATTACCTATTTGTTTATATAGAGCAGATTTTGGCAAGTTAT
CTGGCAAAATAAAATCATCGGGAAACCCTTGAAATCTTATACATTCCCGAGGCGTAAGTTTTCTTATTCT
CCCATGGTCATATATCAATGGAACATTATGCCCACCAGTCCCCATATTTGCTGTTAAGGTAGGGCATAAT
CCACTTTTATTTTTTCTAACATAAATTCGTCTCCATTGATATATTGCATCAGGATCGGTTATTTCTTTTT
TTAGTTCATCGATATACTTGCTGTTATCATAATAATAATAGTCATCAACTTTTTCTTCCAACATTTGACG
GATATTATATATAGCACTTTCTTCCAATTCTTCTGGGAACTTAAAGTTTTCACAATGTTCTGTATTTCTA
AAGCCAACAATATATATCCTTTCTCTATTTTGAGGAATTTTAGAAACTTTACTTGTGTTTAAAACAGATG
ATTTGATAAAATATCCCTCTGATTGCAAAGCTTCTTGTATTATTCTAAATGTTTTACCTTTATCATGCGA
TGATAAATTTTTTACATTTTCAAGAAAAACAACCGCAGGTCTTTTTGATCTAATATATCTCATTATATCA
AAGAATATATTACCCCTATCATCATCGAAGCCCTTTTGATAACCAGCGATAGAAAAGGCTTGGCAAGGGA
AACCACCTGTTAAGATGTCAATATCTGGAATTATGTCAGTTGATAGTTCTTTCATATCTGCATTGATAAT
TGTATGTTTGAAATTTGCTCTATAAGTCTCACAAGCATTTTTATCCAACTCGTTAGCCCAAACAACCTCA
AAGCCCGCATTTATAAAGCCAAGACCTATTCCGCCTATACCTGCAAATAATTCTGCAACTCTAAAACTCA
TATCTTCACCCAATATACTGATCTAATTTACAGTATATATTACAAGAAAAACTGCTATTATAAAAATATT
TTTGATGTTTTTTTAGGAGCAAGCTCGTGGTAATCCAACTAATCACAAAGCACAGACCACCAGAAGACCT
ACAACAAAACCGAATACCAAAATACTTTCCCAATCACTACAATTTCATCTAGGTTTACTATTTCATCTGG
GTATGATGTTGAGTTAAAACTTCTGATCAATACTTGCTCATTTGGCATTTTGTTTAAAATTTTAATGCGC
AATAATCCGCCATGATTGATTGCATAGATATTGTTATCACGAATAACTTTATTCCCCATATCTACACCAA
CAGTTGCTCCATCTGGTATTGCAGGTTCCATTGAGTCACCTTCTGCCACAACACAGACTGCATTTTCATA
TTGCACACCTTGTCTACGTAATGTTGCTTTAGAAAAGCGCAATTTAAAATTGTTATAGTCCATGATGTCA
TCTGCAAATCCATTACCAGCTGCAAGCCTAATATCTTGTAAAAATGGTACTTCGATATCTTCGTCATGAA
GTGGGGTATTGCGATCCCATAAATCAAATGAACCAATATCTTTTACGTTAGATTCAATACTGCCTTGTTT
TATATCTAGGTAAAACGCTGGCATTCCATTTTCACTTTCTAATCTTCTTGCTGCCTTTTCACCAAATGAT
GGCGTCTTCCCACTAATTAACTGAGATACATAACTTCTATCTTTTTCAGGCACAACTTTGTCTGAAAACC
ATTTTTTTAGATTTTCTCTTCTTACCTGTGTTAGTTCGTTTTTGTCTAGATTCATAAAGTACCCCTATTC
AGTTTAATGATATTTAGTAATAACTAAACTAGCAAATACTAAATAATGTTTACTTTTGTATTTATTAAAT
GCTAAACTATATTTAGTTTTTAATGCTGGAGGTGAAATGGAACTTAAAAACTACTTATCAAATCGCCCCC
GCGGATTCAAAGCTGAGTTTGCTAGAAAGCTAGGCATTTCAAAGTCATTTCTTTGCCAGGTCGAAAAAGG
ATATTCAAAAGCCCCTATTGAGCTAGCTAAGAAAATCGAAAACCTAACTAGTGGGGTAGTAAAGAAAGCA
GATATCCGCCCTGACGTATGGGGTTAACTTACCAACTAACTAAAAAACAATCTTCAAGAAAAGGAATTAT
TTTTCATGAATAGCAAAGAGATACAGAGATTGTTACACCGAGATTGTAAGAACAGCTCGGGTGGTATCAC
TTCTCTTGCTTATACGTTAGAGAAGTCACCAAACATTCTTAGCAACAAACTCAATGTGGATTGCGAGCAG
AACCAGCTGAGCTTTATCGAAGCGATCGAACTTATCGCCACCGTTCAAAGCAAGAAAACACTCTCCGCTA
TTGCAGCACAAATCGATCATATCGTTGTGCCTATGCCTAGATGTGCTGATTGCGGTCAAGACGTTCTAGC
AAGATTTCTAGACATCGCGGAATCAAGCGGAAGAATTGGCAAGGAGATTAAAAGTGCGGTGAGTTCTGAT
TCAGAGCTTGGACGTAATTTATCTCAACGTGAGAAACAAAGAATCTTAGCAGAAGTGGAGCAGTTAATTG
AGCAAGCTATCTGTTTGAAGATGGAACTAGGGCAATAAAAATGCCACTGCGGCAACAGTGGCTTCTTAAA
TCAATCAAAAAATACAGGAGTATTTAATGAGTAAATTACTAGTTATAGAGAATACAAAAATTAAGCAAGA
TAGTCAAGGTAGATACTGCTTAAATGATTTACATCGTGCGAGTGGTGGAAATCCCACACAGGCACCTGCT
CAATTTTTTAGAAATAAATCAGTTAATGATTTTGTTCAAACCTTGACCGATATGCAAATTTGCACATCGC
CTGTAAACACCATTAGAGGTGGTGTTGAGCAAGGTACTTATGTTTGTCGTGAACTTGTTTTCAAGTATGC
AGCTTGGATTAATCCAGAATTTGAGGTGAAAGTGTATCAAGTATTTAACGCTTATACACAAGGTGAACTT
CAAGCAGTAAATCAAATCCCCAAAAGCTTTTCTGAAGCGTTGCTTTTAGCGGCTGAATTACAAGCTGAGA
AAGAACGCAATGCTCCAAAAGTTGCCTTTGTCGATCACTACGTGGAAGTTGGCACTAGTAAATCACTTCG
TGAAGTCGCCAAGATTCTAAAAATGCCAGAAAGAGCAATGATAGACCGCCTTATTCAAGATCGCCTTTTA
TATCGCCAATCAGGCGCGTTACTGCCATATCAAACCGCTCACTCACGTGATTTATTTACCGTGAAAACAG
GCACAGCAGAACGCGGTCACAATTACACACAAACCCGTGTAACAAGCAAAGGGATTGAATATATCGCGTC
ACGTTACGCTTCGGAGTTGATGTTATGAGATTTAACAGACCTGTTCGAGTAGATGAATTAATTCAGTATT
ACCTATTTCAATTGTTAGCAGAGTTAGACGAGGTGATTTTCGATGAGAGCGAGTGAAATTTTAAAACAAA
CTGGTCGTTCTATCGCCTATCGACCAGCGTTAGCCAAGCTATTTGGTGGCGTAACCGCAGAGATTTTCTT
TGAACAAATTTTTTATTGGCAAGACAAAGCCGAAAATCAAGAATTGGGCGTTTATAAAACGCAAGCTGAG
CTTGAAGAAGAAACGGGATTAAGCCGTAAAGAGCAAGAAACAGCACGTAAAAAACTGCGTGAAATTGGGG
TATTAATCGAAACGCATAAACGTCTTGAACACCGCATTTATTTCAAAATTGACATGGAAAAACTTGATGA
AGTTTTATCAACATTGGCTGATGTACAAAGTGAACATTCCCGAATGCCCGAAAGTGACATTCGGGAAGAA
CCGAAATGTACATTCGTTAATACACTAGATTACAACACTAGATTACATACAAATACACCCCTTACCCCTC
AAGGTGAATCAGCTAGCGCTGATGATGTGCCAGTTGCTGAAAATAAAAAACAACGTTCACTGAATATCGA
CTATGTGGGAATTGGAAAAGCGTATAACGAGTGCGTTATGGAATCTGGGAAAAACTTACCAATGCTTGCA
GACCCTGAAAATTTAAGTCAGGAAAGAAAACGCAAAATCAAAAAATTGGCTGATGTCATGAAAAAACGCT
TTGGTTCTTGTGATGCAGAAACATTCAGAAATTATTTCCTCGATTTCATGAGGTCCGCAACACAATTTTA
CTTTGGTGAGAACGATCGTGGCTGGCGTGCTGATTTTGAATATATCTTGCGTGAAAAAGTTATGGATAAA
ACAATCGAGGGATCGCTATGAAAAACACGACGTATGATCTTGAATACAGTTTAATTGGTTCATTTCTTGC
TGGTGGGTTAACAGCTCAAGCTCGTGAAGTGATGACATGGTTAGAGCCTGAGATGTTCGCCACTTATCAA
CTCGGTTCGATATATAACAACATTCGCAAACAAGCACGCAAAGACAATGTAATCGATATTATTTTATTAC
ACCAAGATTTTGGCGAAGACTTTGCCAATTTAGCGGAGATTATGAAAAACACAATCACATCCGCAAATCT
TACGGGTTACGCACATAAAGTGCGGTCGTTTTGGGTCAATCGTACTGCACAAAAAACGATGCTTGAGATG
GCATCAGAATTATCAAAAGCAAGAGATGAGCAAGCAGAAAAAATTACAGAAAAAGCACTTTCTGAAATGC
AAAAGCTTTTAAGCAGCAAAGTTGAAGTTAAGCCTGTCGTTATGGGTGAGTTAGTTGATGAATATATTGA
TGTTTTAGAAAAACGTAGTAAACAAGACTTCAACTCAAGACTTCTTCATACAGGCATTGAGGCTGTAGAT
AACATTTTAGGTGGTATTAATCCGACCGATATTGTTGTCATTGCTGGTCGTCCTGGAATGGGTAAAACCG
AGTTTGCTTTAACGCTCACTCGCAATATTGCGGAGCAAAAAGGTGCAGTCTTATTTTTTAGCTTAGAAAT
GGCAAATCAACAATTGATGGACCGTATTTTAAGTGCCAATGCAAATGTTCCAGTTAGAAAACTCCGCAAT
CCAAATAGCATGGATCAAACTGAATTTGGTCGAGTAGGTGATGGGCTAGGGAAAATCAAAGATCACCACA
TTTACTTTGTCGATCGTGGTGGTTTATCAGCAAATGAGATTGTATCTATCACAGAAAGTCATTTAAGCAA
CACAGGACCACTTTCCGCAATCTGTATTGACTATCTTGGATTAATGAATCACGGCTCGCTTAAAAATTCG
AACAAAAGCCAATTAATTGAGGATTCATTAAGTACGCTTAAAACGTTCGCTAAAAACTTTAATGTACCAA
TCATCTTACTAAGTCAACTAAACCGTGAGGTTGATTCTCGTGGTGATAAACGTCCTCAGAACTCTGATTT
AAGAGATAGCGGTTCAATCGAACAGGATGCCAGCCAAATCATTATGCTTTACAGAGAAAAGGCATACAAA
AAAGACAGTGATAACGATTATTCAGAGGCAATTATCACTAAAAATCGTTTTGGTGAACTTGGAACGGCTT
ATATGAAGTTTGATAAAGGGCATTTTGTAGATTGCGATCAAGCGTTGGCATATCAATTTGCTAATGAAAA
GCCAGCACAGCAGATGGAATTTAAGAATTATGCTCGCAGAGGTGCCGCATGAGTATTCAATTCAACACGA
ATAAAAAATATCAAATCATCTACGCCGACCCGCCGTGGAGATTTAAATATAAAACGATTGGTTTTCAGTG
GTTAAAAACAAATAAGAAAAACAAAGATACATTCTTTTTTGGTCTTGGTCGAGGGACCCGTGGAAATACG
GAGTGCTGCCTGATCGCAACAAAAGGAAAACCTAGCCGAATTAGTAATAAAGTTAGCCAATTAGTCGTTG
AGCCAATCCAGCACCATAGTAAAAAGCCTGACGTTGTGCGCGAAAAGATCGTTGAGTTAATGGGTGACTT
ACCACGCATTGAATTGTTCGCACGTAACACGACTGATGGTTGGGATGTATGGGGAAATGAAGTTTAAGGA
GTAAATATGAGAATAAAACCAGTTAGCGTAGCTTTTGTTGTGTATCAAATTGTATTTAATACGACATTTT
ATCTTGCTGTGTTTCACGGCAATGACGGTGTAAAAGAGCTAATGAATTATATCTTTAGAATTTTAACTGC
AATCTGCCTTGCATCTGCCATCTTTATAAAAAGAAGGGAATGTGTAGAGAGTGGTGTTTTAATCTCAATA
AATCGTTTTTATGTGAATGTCATTTCTTCACTTATCACATCTATTGTCATTGCTAGCGCAGGGTTGAGTT
TTATTGCTGTGCTGTATTTCATTTCTAAGTCTATAGGAGATGCAAAACTCGCAGATATAGAAGAAAAATA
CAGTTAATGCATTAAAAGGAATTTTAAAGTGGCTCATAGTGTAGATGACATCGTAAAAGCTCACGGCAAG
CGTTATAAAGCCAGACTTCGTATTCAGGTCATTAAGATGGCTGGTGGATTACTTGCACCGCTTGATGAGC
GTGAAGCAGAAGCTTTGCAGTCATTAAAGAATGGTGAGCAGTACGAGATCGAAATCATCCGCACGCGTAA
TCCATCATTTCACAGAAAAGTCTTCGCATTTTTTAACTTCTGTTTTGAACACTGGTCCGCAGATAAAACG
GACTGGAAATACTTTGATGAGAGAAAGCAGTTTGACACTTTTCGTAAAAATCTCACTGTGCTTGCGGGTT
TCCGTGAGGTCACTTACACGATTGATGGCAGAGTGAGAGTAGAGGCTCAAAGTTTGAGTTATGGAAACAT
GGATCAGAGTGAGTTTGAGCAATGTTACAAGGCGTTGATTAACGCCGCATTGAAAGAGATTTTTAATAAT
ACGACGGACGAAAATACGATCAATAGACTTTACTCATTTTTCTAGTTTTAAGTTATTGATTGTATAGGAT
TTTAAATTTTAGGGTGGGTCAAAATAGCAAAAATACGATCACCCCTCAGGAGATAAATAATGGAAGATTT
TTTTTATATCGCTAGGTATGTTGTTTCTGGGCTGTATGTTGAAGGGTGATTTTCTATGAAGACGGAGTAC
AAATGCCCTAAATGCGGTGGTGAGCTTTCTGATTTGTGGGATGGTGAGCCTGTAAGTGCTTTTATCGGTG
AGTGGAGTGACGATCGTTTTCGCTGTGAGGGTAGAGTTGTCGCAGTGGGAATTATGGGGCCACAACGCAC
GAAATCTTGTGGGTATTTTGGTTTAGAGGATTTAGGCATTAAGTATCAAGAAGATTAGAGAAAGGAGAAT
AAAAAATGAGAAAAACAGCACTGGCACTACTTGTTGAAATGTATGTTTTAGGTCTTAGAGAGGGCTTGGA
CGGTAATGACTAAAAAAACAAAGCCATTAAATCGCAAATGTAAAATCTGTGGCGAAAAATTCCAAACCAA
CTTCTTTAATGTGCAATGGTGCAGCCCAGAATGTGGCGTTAAGTTAGCAAGACAGCGATTAGAAAGAGAG
AAAGAAAAAGCAGCCAAAAAACGTGAAAAGGAAGAGAAAAAACGAATTAAAGAAACTAAAGAGAGAATGA
AAACCACAACAACATTGCTCTCTGAAACACAAAGTGCAGTTAATAAGTACATCCGACTAAGAGATAGAAA
TAAGAGTTGTATTTCGTGCGAGAAATCGCTTGTAGCGGAGCAATTGGGTGGCGGGTTTGATGCTGGGCAT
TATCGCAGTCGAGGTAGTGCGCCACACTTACGGTTTTACACATTGAATATTCACGGTCAATGCAAGAAAT
GCAATCACCATCTAGGAGGAAATTATCATCAATTCAGAATTGGCTTAATTGAACGGCTTGGAATAGAAAA
AGTCGAGCAAATAGAAGCAGACCAAAGACCAAGACACTATTCAAAAGATGACTTGAGACGGATTAAAAAA
ATCTTCAATAAAAAAGCAAGAATGTTGGAAAAGCGTAAGGGGTTTTAAATGAGAGCTATTGAGTTGTTAA
TTAAAATTATGCACCCAAAACATATAGACATTGAAAAAACAAGTCGAGGGTTTTGCGGATTAGATCGAGA
TCAAATTATTTCATTGTTAAATCAAGCGGAGAAAGAGAGTGTGTTAGGTTATCACTTACTCTTTACTAAA
TATGCTGGCGATAGCGATTCTAGAAAGATTATATCGGAATATATTAATCAGTTATTTTCAGATGCAACAG
AAAGCGAGAAAACGGGATTAAATTATGTTGTTGATATCATTTCAGACATTCCCTTGCCAACACAAATAAA
ACGCCTAAAATCGCTCAGAAATCAACATTTACGCTCAAAATTTTCACATATCGAAGCTGCTAAGAGAGCA
AGTAAGATAGCAAAAGAGAACAGTCTAGAAAAAAACAGTCTCGAAGCTCGTCAGATCCGAATTCGTGAAT
TTAACGACCTAAGAAAATCAAATATGTGCCCTCGCTGTCGTGGCACAGGTGAGATCGGAAGAGTGCAAAA
AACACAATGCCCGTCTTGTGAGGGTAGGGGTAGATTAATCGCCAACATAAGCATGATAAAAAAATTGGTT
GATTGTGACGAATCAAAACTTATTGAGTTTGAACAGCTTTGTTATCGTGAAATGAGTAAAGCTGAAACTG
CGATTAAGGATAGATTAAAAAAAGAAATAGAGGATTAGATCACAAATTAAAAATCTTACACTAGGAATCA
TTATTGACATCCTCCCCTGCCTAAAGGCAGGGGATTCCTACTAGCTCCCACAGCAAGCTGTGGGCTACTC
TCGGTGGGTTTCTACTGCTGATCTCTAATAAAACATTATCATACGGTAGTAAGCCACGTTTTGATACTAT
AATGAAAATTACGCAAGCACTAGGTATTAAACTTGTCCCCATGCACATCTAAAAAACCGCCTGTGTGGCG
GTTTATTGTATTGATTGGTGATTTTAAAGAGTGAATATTGGAACATTCACAGAACCATATCCCCCATTTG
ACAATGTGGAAATAATAAACGCTCTTGAATAAGGATATAAAACTCTGTAAATTAGCGTAGATATTAATCT
AGTTATGGAGTTTTTATGAGTAAAGATTTTAAAGAATTCTTACCTTGGCTTTTATTCATCGCGCTACTTT
TTGCGATTGCATATGTAATTAATTTAAATGATGAAGTGAAAGCAAAAGAAAATTTTCAATTTGAAGTTGA
GCAATGCATGAAGAATTTGCGTAAAAACTACAAAGAATGTAAAGAAATAATTTACGAAAGTAACTAAAAG
TTTTTAAGCCCCTTGACCTAGAGGGGCTTTTTATATTTAGAGATTAAAATGTTAAACATCGTATAGGCAG
CTTAGAAAAAACTCGAGAGTTCCTGTACCAGAAACAACTGTTAACTGCCGTATAGATGGCTTAGAAAAAT
ACTGCAAAATTTGACTTTTACTATTTTTAGGGTAAAATCTCTAATAATAGCCAAATTGTAATGTATTTTA
CTTTTTTGGCTTTTTTATTACCTCAATTCAACCAACCAATCACCCCAAAAGGTTTTACTTTTTTGGGGTT
TTTATTACCCAAAAACAGCATGTAAGGAAATGTTTATGCCCGAGAAAAGTCCTGATGTTTGGGCAATTAT
TTGGAATTTTATTGCATTCAATGCTAATACGATTCAAGGTGTTTTTTCTGCCATTTTTGTTTCTGTTTTG
CGTATAGGGTTTATGCGTAAAAAGATATCTGTCTTCCACAAATTACTTGATGCAACACTCTGTGCCTCTC
TGGCATATGCAACGATATCAGCAGGAAGTCATTTCTTTGGACATTCTGAATACTCCCAATTCATCGGAAC
TATGATCGGTTTTGTTGGGACAGAAAAGATCCGAGAGTTTTTATTTAAATTCATCAATAAAAAAGTTGAT
AACAGTTCAATTGGTGGTGGATATGAATAACTTTAAATTTGGTAAACGTAGTGAGCAATGTCTTGTTGGC
GTTAAACCTGAGTTAGTAAAAGTCGTTCGTTTAGCCCTTACAAAAAGCACGGTAGATTTTGCAGTAATCG
AAGGTGTTCGTACAAAGCAACGACAAAAAGAACTCTTAGCCAAAGGTGCGACTAAGACAATGAATAGCCG
CCACTTAACGGGTCACGCTGTAGATTTAGCCCCCATCATTGACGGACAAATCCCATGGCACGATAAATCT
AAATTTAAAGAAATCGCTAAGGCAATGTTTCAAGCGGCGAAAGAACTAAATGTCACTATTCGCTGGGGTG
GTGATTGGAATGAAAATGGTAAATCAGAAGACGAGAAATTTTATGATGGTCCACATTTTGAACTTCATCG
TTCAGTTTATCCGTAAGAAAGTATTTGGCTTTTTGTTTAATAGTCAAACCAAAATCTTAATCACGCTAAT
TGTCCTACTTACTATTATTATCGGTTTCCAATATTTTTCAATCATCAAGTTGGAAACTAAAACGATCGAA
CAAGAAAAAACAATCTCAAGCCAAAATACCACAATCAAAACACTCAAACAGCAAGAAGAAATAAACAGAC
AACTCACATTTGAAATCAGCAGATTAGAAAGTGAATCACGGAGTAAATCTTATGAAGTTATCGAAAGCAT
ATCAGAACAAGAAAAGACTTCTAGCGGTTATAACAGTAACGCTCCTCGCAGCATTATTGAGTTCTTGCGC
AAGTAAGCCAGTTATTCAGGCTTGCCCGCAGATTCCAGCGGCACTTCTTGCGCACTTAGATAAAACAGGT
TTCACAGGACAGACGTATGGTGACGTTTCTAAATACGCTGTCATTCTTAAACGTGAAAGAGATGTTTGCT
TAAATCGTATTGACAAGATCCGAGAGTGGCAAACAGAAAATGCACAAAATTAATTAGGTGCCCGCATTAA
GTGGGCTTTTTTATATCTCGTTTATGGCAAGAATTAATTGGAAAGCACTACAAATAGAATATATCAGAGC
AAATGCTAAAACTGGTGTATCTGTAAAAGACTGGTGCGCTAAAAAAGGACTTAATCTTTCAACTGCGAAA
CGCTATATAAAAAAGCCTGAAACTGTTTTTGAACAAGCAGAAAAGTGCGAACAAAATTGCGAAACTGCGA
ACATAGAAAAGCAAGATAAATCAAAAGATTACAGTGAAAACTGCGAAACAAATTGCGAATCAAACTGCGA
AACTGCGAAACAAGAAAAAATTTCGCAAATTAATTCGCAAAAAGCTCGAAAACACGGCGGTTATTCTCGT
TATTTTAAAGATGATTCTGATTTTGGCATTGTTAAAGATTTTAGTTTAAAAGATGAAATCGACTTAATGC
GACAAAGAGCGGTAAGCGCGGTTAAGAGTATTGAGAAATACACAGCACTTTTAGAGGAAGCAGAAAGCAC
AGAGGATAAAGAGATTTACTCAAAATTAATTGATTCTGCTGATAAAGCATTAGAACGGGCAATTACAAGA
ATTGAAGCATTAAATTACACAGATAACACCATTCTCAATATCAAAAGCCAAATTGAATATAGAAAAGCGC
AGACGAGAAAAACACTTGTTGAAGTAGATAAGCTTGAGCAAGAGATTAAAACGAAATCTCGCGGACTTAA
AGATTCAGTCGTTTACAACATCGAATTCTAATAATGCAAATCAACTACAAAGCATCAGCGACGTTTAAGA
AAATCCATCGCTTAAATCCGTTCGTGCTTGCTATTCGTGGTCCTATCGGTAGTGGGAAATCAGTTGGTTG
CGTAATGAAGATGTTCCAAATAAGCCTAAATCAAGAACCAAATGCCGAAGGCATTAGAAAAACACGCTGG
GCTTGTATCAGAAACACTTATCCGCAGCTAAAGGGGACTGTAATTAAGACATTCCAAGATTGGATTCCAC
AAAGTATTTGTCCGATTAAATACGATTCACCCATTGTTGGTGTAATGAGAATTCCACATCCTGACGGTAA
GACAATTGTTGAGGCAGAATTCTTTTTTCTTTCACTCGATAAGCCGAAAGATATCGACAAATTAATGTCA
TTGGAATTAACAGGTGTTTGGATCAACGAAGCGCAATTTATGCCATTGGCCATAGTTAACGAAGCAGTGA
GCCGTACAGGTCGTTATCCATCTATGAAAGAGGGTGTAGGTGCTACTTGGTCAGGAATGATTATGGATAC
CAACTCGCCTGATGATGATCATTGGTGGTATGAGTTTGAATGCGGAGTTGATGAAGAAACAGGAGAGCCA
TTAAAACCATCTAATTGGGAATTTATCACGCAACCAGGTGCGTTAATTGATATCACAGGCATTCCACATG
ACAGTTTAAGTAAGGAAGTAAAAGCCTTTATTAAACAAGGTTTGTTTGTTGATTATAAAGGTCGTCGCTT
TGTCGCCAATCCGCTTGCTGAGAACGTTGAGAATCACAAAAAACAATATGAGTACTGGTTCGATAACATT
CAGGGCAAAACGTTAAACTGGATTAAATCACGCATCTGTAATGAGTTTGCAACAGTACAAACAGGAAAAC
CAGTGTTCATAGATCACTTCAACAAAGAATTACACGTTTCAAAAGAAAAACTTGTACCAGTCAAATCGTG
GGAAACATTTATCGGTTTGGACTTTGGACTCACTCCAGCCGCAATCATCGGGCAAATTGCACCGATCGGA
CAACTTCGTATTGTTGATGAAGTAGTAGCAACAGGAATGGGGATTGAGCGATTTATTACAGAACAACTTT
CCCCTCTTTTAAGAAGTAAATACGCTGATTGCAGTATTCGCGTGATTGGCGATCCTGCTGGTGTGCAACG
TGCTCAAACTGATGAGCGTACTTGTTTTCAGTTATTGGAAGAGTATGGATTTAACGCACAACCAGCAGAT
ACGAATAATACAACAGCGCGATTAGAAGCAGTGCGTTGGTGGCTTTCTCGTTTAGTCGGCAGAGGGCAGC
CAGCAATGCTAATTAGCCCACACTGCAAAACACTTATTAAAGGTTATGAAACAGGCTACGCATACCGTCA
ATTAAACGTAAGTGGTGAAGAAAAATATACCGAAACGCCAGATAAAAACCGCTATTCACATCCACACGAT
GCAAACCAATATTTATGTCTAGGCGCAATGCCAACAATGTTCAAGCAACAAATCATCAACGTCAAATCAC
ATAATCCAATCAGCTCGAAAACAGGATATTAGAAATGTCAGAACAACTTGTAAATGCAGTAGAAAGCTTT
GGGCAAACGCTACAAAGCCGATTAATGGAGCAAATCAAACAACGCCAACCCATAGTTCAACGATGGGTAA
CTGATATGCATCAATATCGCAATCAATATGAAAAGCAATCTAGCACAAATAAATCAAAAGTATTTGTGGG
TTATACGAGATCGAAAACTGACGCATGGTCTGCTCAAATGACAGATATGCTATTTCCGAGTGATGATAAA
AACTATGGTATTTCACCAACACCAATTCCATCCATTGCTAACCTTGCCAAAAAGCCTGATTCGCAAGATC
CAATGCAAATGCAACAAATCCAAACCGCGCGCCAAATAATGCTAGATGCAAAAGAGCGCGCAGAGAAGAT
GGAAAAACTCATTGACGATCAGTTGTTAGAATGCGATTACGCAGCAGAAGCACGTTTAGCTTTGCATTAT
GCTGCGGTACTTGGAACGGGCATTTTACGCGGTCCAGTTCTTGAAACAGTGGAGGAAAGAAGTTGGAAAG
ATGACGGCTTGGGGAATTGGTCAGCTAATTCTTCAATTAAAAACAAACCATCAGTGAAAGTCGTCTTGCC
GTGGGATTTTGTGCCAGATATGACTGCACCTAACTTAAAAGAGTGCCAATTTGTGTTTGAGCGATCTTAT
CTTACTAAAAAACACTTGCAGGCATTAATTAATAACCCTTATTACTTTGAAGAAGCAATTAAAGAATTAA
TCGAAACGGATGCAAAAGATACACATACTTCTAGTTCTGATTTAGACGGTTATTTAGACACGTTACGCAC
ATTGTCAGGATTAGAAAAAGCAACAAATGACAAGCGGTATGAGGTGTGGACTTATCATGGCGGTATTCCT
GTATCAGTGCTTGAACAGGCGATCCAAGAGCTAGAAAGTGGCGAACAACTCAAAATTACAGATGCACAAA
AAGAAAGTGGTGCAGAGATTGATGGCATTATTGTGATGTCTGGGAATGGTAAGATTTTAAGTGTGAACCT
TAATCCTGTAAATGCATCTGAATTCCCATATTCTGTCTATACTTGTGAGCCTGATGTTGCTTGTGTGTTT
GGTTTTGGCATTCCTTACCTTTGCCGTGATGCACAAGATATTCTCAATACCGCTTGGCGTGGAATGATTG
ATAACAGTGTGATGACAATCGGATCGCAAATTGTCGTGAACAATTCTGTATTGCAACCAGTTGATGGTAG
TTGGGAAATCGCACCGAATAAAATTTGGCGAACCAGTGATAGAGCGACAGCAAACGCACAGTTTGAAGCG
CAAAGAGCGTTTGGGGTATTTGGTTTCGATAGTCGTCAACAGGAATTTGCTAATATCATTCAGCTTTCTA
AGTCATTTATGGATGAGGAAAGTGGGTTGCCGATGATTGCTCAAGGTGAACAAGGGCAAGTGACACCAAC
GCTTGGTGGTATGTCTATGCTGATGAATGCGGCAAATGCAGTTCGCAGACGACAAGTAAAAGAATGGGAT
GATGCTGTCACTAAGCCACTAATTAGACGTTTCTATGAATATAACATGGTTATGAGCGAAGACAATGAAG
TGAAAGGCGACATGCAAGTGGTGGCTCGTGGTACGTCTGCGTTGTTGGTGAAAGAAACCCAAACCGCACA
GATTATCGACATTTTCCAGAAGTTTGGTCAGCATCCACAACTGATGCACGCTTTCGATTGGTACGACGGT
GCTAAAACGCTAATGCAGTCTATGAGCATGGGGACACAAACGATGCTTATCCCTAAAGATGAGTATGAGC
AGAAATTACAGCAAATGCAACAGTCAGAAAGTGAGCAACCGCAAGATCCAGAAATTCTAAAAGCACAAAT
GCAAATGCAGTTAGCACAACAGAAACAACAGCACGAAATGCAATTAGAGCAAATGAAAATCCAACATCAA
TTGCAGTTGGAGCAAATGAAAGTCGCAATCAAAGAGAAAGAGTTGGAAATTAAAATGTTAGAAATCCAAT
CTCACCAACAATCCTCACAAGCCAAACTCGATCTCGATAGAGAGTTAAATACAGCACGCATTTCTGCTGA
TATTCAGAAAGAAAGCGGAAGACAGGCGGTTGATATGGTGAAGTTTAAGACAGAAGTTCAACTTAAACAA
ACGCCGGTGCCAGAGACCGAAGTGCGTAACAACATTGGATTAGATTAACCGAACATAGAGAAGAAGATAG
GCCGAAAGGTCTTTTTTTATGCCCAGAGAAAAGGAAATAAACATGTCAGCATTCAAACTCTCAGATGACG
AATATCAATATATGAAAAAAACGGTCTTTGGCGATAAAGATACGCAAATTCCTGATTTATCATCAATCCT
GATGAATAGCGAACCAAAAGCAGAAGAACAAGGCTTCATGGGGGATGTGGTTGATAGTTTTCAAATGGGA
GCTTGGCGTGGTGCAAGCCATCTTGCACGCGGACTAGGAACGATTTTCGATAGTGAATGGCTTAATAAGG
CAGCAGATTGGGCAGCAAGTGGCGCGGATGAGAATATGTCCACTATGTCATCTAAAATGCGTGAAGCGTT
AGGACAAAGTGCTTTCGATGGGTTTAATGAAGATACAGGCGAGGGGCAAGGTGTTCTAAATGCGCATTGG
TGGGCTGGTAATTTAGGGGCTTTACTTGGCGAACAATTGGACACTGTTCTAACACTTGGTGCTGGTAAAG
CTGCGACCACTGGAATTAAATTTGCAGCCAAAAAACTTTCAAAAGAAGCAGCAGAGCAAATTGGTGAAGT
GGCCGTAAAAGAAGCAGCTAAAAGAGGCGTGCCAGAACATCTACAACGTGCAATGGGTGTTACTGCGGTA
ATGTCTGCTATGTCAGCAGGTAATCGCGCAAGTCAAGTTTATGATGAAGTCGGTCAAATGAGCAATGAAG
ATTTGGCTAATTTAGAGGGATTTAAACAAACATATTGGGGATTAAAAGAAAGTCCAAAAGGGCAGAACTT
AACGCACGAAGAATTGTTTGAACAAGCCAAACAGTCATTTAGAAATCAGGTTGGACGCAGTGCTGCATTA
GATCCAGCCACTATTGCCACTGATATTGTATCGAACTCAATTAGCGGTCTTGGTGGTGGTCTATGGGGTC
TGGCTAAACCAGGTCAAACAATCAAAGGTGGGTTACTTAAAGGTGCATTGCTTGAATCAACAACAGAGGG
TGTGCAGGGTGCAGCAGAGCAATATGCAATTAATAAGACGGCGCAAGAATATTATGATTCGAATCGAGAA
CTTACCGATGGAATGAAACAGAATGTTGCTGATGGTATGGTGCTTGGTAGTGTATTTGGTGGTGTGATGG
GCGGTATTGATGCAATCGCTCATAAAAGCACAATGAACAAAGAGCGCAAGCGTATTCTTGATACAATCGA
AACAGGCAATCCAGAAATTGATGCAAGAATCAAGCTACAAGTTGAGTCAATTAATAACTTTGCTAATGAC
TTAGACGATCTCATTTCTAACCAAAGAATCAACGCACTTAATGCAATGGGCAGAAAAGAGGCGAGAGCGA
TAGAAGTTCATTCGCAAATGCAAAAACAGCAAGAGGATAATCAAGCGGATAATATCAATGATGATCTTAA
TGCACTTTCAGAAGAAAGCGGTGATTTGAAATTAAGTCGTTCACAACAAGAAATACCATCTTTCTATGAA
ACAGAAAACAGATTAGGTGGACAAGAAGCATATCAACAAGCAATAAAAGACGGTAAAACAGAATTGAGCT
ATCGCCAATGGGTGCAGGTCCGCACACCTGAGTTTAAGGCGTGGTTCGGTGATTGGGAAAACGATCCTGA
AAATGCAAGTAAGGTAGTGAACCCGAAAACTGGGGAGCCGTTGTTGGTATATCATGGTTCATCCAATTAT
GGATTTAACACTTTCAAAGATGAGAGGGTTAGAGGTATTTACTTTACTGATAATCAAGATATTGCTAAGA
GTTACTTTGATAAAAATAATTCTAATGGCGGTTATTATGGAACATTTCTAAATGTTCGTAATCCATCAGA
AAGTGATTTTGAGGGTCAGTCTTGGAATAATTATATCGACCCTAAAGACAACGCAATCGGTGATTATTTT
GTATTAAACCAATATGATGAAGTTGAAGCTAGATTTATCAAAGAATCCAAAGCAAATCAATACATACAAG
ATAACACCGATGAAGATTTTGAATTAAGAGTGGAGCACATTGATAATGTTGACCCTAGTTTATATGATGA
TTCTGATGATATAAAAGGTGTATCAACGGATTATTTAACCATAGATGCAAAATCAAGAGGGTATAATGGT
GCGATATACCATAATGTAAGAGACCGATATAATGGTTTTACTGATAAACCTAATGATACAGAAGCAAATG
TATTTGTAGCATTCAAAGCAAACCAAATCAAATCCGCTACCGACAACACGGGCGAGTTTAATGTGAGTAA
CGATGACATTCGTTATTCTCTAAATGAAGATCCTAATTCTGATTTTGCTAGAGCGGTTGATACTGTTTCT
AAAGGCGGGAAGCCATCACGGCAATATGTTCCAATGGGGGCGACTCCAGCGGTATTAAAAATGTTGGGCA
TTAAGGACACAAAAGTACTGATCAGTCGTGATGTGCTAAATAAGGTAATGGGTAATAAACACCATGTTAC
ACCAGAAACGTTAAAGCAGTTACCTAGCCAACTTAACAATCCTGTTGCTGTGATGAAATCAGCTCCACAA
GCTACTCAACAAGGATATGTGGTTTTAACGGAGTTGGTAGAAAAAAATCCAGTAACGGGACAGCAAGAGC
CCATAATCAGTGCGTTGCATTTGAAAACAGCAAAAGATGGTATTGAGGTAATCAATATTGCTAGTATCTA
TGGAAAAAAATTACGTGGATTGCAGAATATGCTTAACCACGACTTACTCTATTGGAATAAAGAAAAAGGC
TCACGATTCATTGATGCTTTCGGGCTCCAATTGCCCTCAAAAATCGCATCAAATAATGTGAGCCAATCTA
ATATGAATATTAAAGCCGAAGCCGATCTAAGTCAATACATTCAGAACAAAAAACAACCTCAAAGCCAAAA
TCTTACATCTATCCATAATAAAATTTCTAAATTCGTTGGAAAACACCTTTCCAAACACTTTGAAATAGTA
ACTGCTGCTGAAATGGGTATTACAGATCCAACGGTAGAAGCTGGCTACAATCCTAAAACAGGTAAAATCT
TTATCGTGGCTGATAATATCCACGCTAGCAATACCTTAACAAAAGATGAACGTTTGGCTTGGGTGGCATG
GCACGAATTAGCGCACAGAGGATTAGGGGTTAAATTTGGTACGGAGTTTAACGATCTTATGGCGAAGATT
GATAAGAACAGCACCATTAATAAACTTGCTAACGCCATTCAAAAACAACGCTCAGAAACCGCACAGAATC
GTCACTTAGCAGTAGAAGAAGCATTAGCCGAGCTACACGCAGCCTATGTAACAGGTAAGCTAGACGAGCT
TAAAAGTCGCTATGGAATTGATATTCCAAAAGGACATGAAAAAGGGCTTAAATCTTGGTTTGAAATGACC
GCACAAAGAATCCGTGAGTTTATTGCAAAGTTATTTGGTAAAGAAACGGCGGATAAGTTCGGTCATAATG
ATTTAATTAGTCTATTAAGTGATATCAATAAAAGTGCTGGTGGAGATGTTCTAAGTAATAATAAATTTAA
TAACGCCAAATTCAGTTTAAACGAGGAACCAAGTTCGAGTTTTGCAAAGGCGGTTGATCGTATTGAAAAT
GCAGGACCGTCCAATCCAAAACGTTATATTAATATGGGAACAACACCGCCTGTATTGAAAATGTTAGGAC
TAGGTGAGGTAAAAATTGCAATGCGTGAAAGCGTCATTAAAAAAGCCCTTTTTGAACATAGTGTTACAGG
GGATGATTTAAAACGTTTGCCAGAGCAAATCAATAATCCAGTCGCTATTATGCGTTCAAATCCAAGTTCA
ATGAACCCAAACGGATTAGTAGTTTTAACTGAATTAAGTGAAGTCGTAAATGGAAAAGATAAACCTCTAA
TTGCTGCACTACAATTAAAGCGTGTCGGCGATAAGCTAGAAGTAATCAATATTACCAGTGTTTATGGACG
TGATTGGAATACTCAAATCGGAAATGATTTATCAAGAACAATATATTGGAACAAAACAAAAGGCTATCAA
TTTGCTAGAAGTGGCGGGCTTCAATTGCCCAATATGCTAACTAGCGTTGATAACCTTTCTGCGTTCAATA
TTAAAACCGAAACTGATCTAAGTCAATATCAGAATGAGCAAATGAAGTTTTCTAAAACTACCCCATTTTC
TCAAGGTGGAAATACATCCGTCCTAGAATTATCTCGCGGTGGCAATATTGAGCCAGAACCTAAATGGTGG
GATATCTTTACTTCTCGTCAAAAATTCAAAGAAGCAGTAAATAAAAGCACCGCAAAATTAGATGAATGGT
TAGCTGATAGCTTGCGCCCTGTTAATGACTGGATTGATGAAATGAAATTCAGTGATGACACAGGAAAAAC
ATCTAGTCGAGATCACGAAAAACGTAGACTAAAAGATGCGATGTACACTGCAAAAGGTAAGCGTGATGCA
TTAAATTCTGAATTAGAAACTAACTTCCTTAAACCAATCCTTTCTAAAATTGCACAAATTGCCAAAAAGT
CTAATGGCAAAATCAATGAAGAAACAGCCAAGCGCAAAGCGGGATTCTGGGTGTCTGCCCGATATTCTAT
TGAAAAAAATATGGAATTGCTGAAAGCTGATGAGCAAGTAATGTTAGATGCTGAGAAAGCGCTAGAAGAT
GTGAAGGCGAATGGCACTGTTGATGAAGTAAGAGAAGCACAAAAAGCTTTCGATAAAGCAGAAAAACAAT
ACCTTGCTAGAAAATCTGATGCGTGGAATAAGGATTTTAATAACAAGAATTTCAAGGTTGGTGTTGCTGG
TGGTTGGTCCATTCCAGAAGCACAAGAAATTATGCGCAACATTGAAAAGGATATTCCACGCAGTGAGCTA
GAAAGTATTGGTAATTTAATTGCAGACTTAAACCAAGCACGGCTTGAAATTGACTATCGTAGTGGTCGTT
ACACCACTGATGAATATAACAAGTTCAAAGCTAACCGCCATTATGTGCCATTAACAGGCGATCCAAATGC
AGAAGCAGACGACTTTGATTTTATCGGTGGTGCCGGTGCTAATTCTTTAAATATTGCCAAGGATAAAGCC
TTAAAAGGTCGTACATCATCTGAGGCTGAAGATGCTATTGACGCAGTATGGAAAGCAGTAGGGAAAACGA
CAACTTATGCCGGTTGGTCTGATTTTAAGAGCAAGATCGATGATTTGTTTGAAACAGAAGTAAGTCTGTT
AAAAGATAAAGGCTATACCGAGAAAGATGCTAGAGAACAAGCAAGCAAAAATATTGGTATCAGTAAGCGT
AGAATGCAAGGTCTAACGCGTAGTAGTGATAATGTATTAATCGCGAAACAAGGTGGATTGTATTATGAAT
ATGAACTACCAGAAAAAGCGATGAATGCACTTAAAAGCGATAACGTAGAATATGCTAATGCATTCTTAAA
AGCACTTTCTAAACCTACCAGTTGGTATGCTCGAGGTGTAACGCAGTGGACGCTAACCTTTGCCCCAATC
AATATGTTCCGAGATACTTGGGAAAAATCAGAATTTATAAGAGTGCAAAAGGTTTATGATAAGAATGGCA
AGCAGATCGATAGTAAAACAATGGATCGGATTGGTCGTGGAATATGGAATAATGTACTTAATCCAAGCAA
AGAAGTCTGGCAAGCAACAAAACGCTTTGGTTTTGGTCAAGAGTTGAGAGATGGTATAGAGGGTGAAAGG
CTGCTTAAAGAGCTATTAAAAAATGGCGGTATTTCTAACTATGGTACTTATCTTGATAGAACGGAAACGG
ATTTGATTAAGAAACTAAAACGTGAGAATAATCCAATTGCCAATAAACTAGATAAAGTGGCTGGTGTTTT
AGAATCTTACAATAAGATGTTTGATACTGTATCAGCATTAGCAGCGTATAAATCACTTATTGATAATGGT
GTAGATAATAAGCAAGCGGCCGCAATTACTTTAAACCTAACAAACTTCCGTAAGACTGGGTCTAAGATGA
AAGGGATTAAGGCACTTTACCTATTCTCACAACCAACAGTAATGGGTGCAGCTAACTTGATTAGATATTT
ATCTACCCGTAAGGGACAAATGCGATTCTTAACTTATATTGCTGGCATGACCGCACTTTATACCGTCTTA
CGTTCAATGGATGATGAAGATGAAGGCGGAAATAAAATGGATCAACTTGGTGATATTACTCGTTTTATTC
CGATTCCAATTGGAAATGGTGATTACCTCAAAATGCCAGTCGGTTTTGGTATGCCACAAATGGCATGGAA
CTTTGCTACTAATCTTGTGAAAGGAACGGTAAGCGACATTTCTTATGTTGAAGCTGGTGTAAATATGCTT
TCTCACTCAATGAAAACATTTGCGCCCGTTTCACCGTCAGAAATTTCCGCTGCTAAATATCCATTAGAAA
AATTAACATTGACAGCAACGCCAAGCATTCTCCAGCCGTTAATGCAAAATGTACTTAATCGATCCGCTTT
CGGTAACAAGATTACAACCAATTTCGTGCGTGACGATAAATTAAAAGCAGAGCAGTCTAAATCAACCACT
GCACAATTCTGGAAAGATTTAGCGATTGATATACAGCAATCCACTGGTATTGATATGCACCCAGAACAGA
TTAAAAACTTGTTTGATGGTTACAGTGCAATGCTTGGTTCGTTAAGAGAGTTAAACACTATCTTTATTGA
TAATCCAAATCGTGAGCAATTAGGCAGAAATACTCGTACACCTTTCCTAAATCAGCTTTATGGCGCAGGT
AATGAGTTTGCAGTACAAAGCCGATATTACGAGGCAAGCGAAGAAGCACAGTCTGTTTTCAAAGAGTACA
CTTACCGCAAAGAGAATAAACAGCTTAATGGATGGCTGACACCTGAAAGACAGAAGTTGATTAAATTCCA
TGAGAGAAACGCTAAAGCAATGGGTGAGTTAAGAAGTGAAAAAGCCAAACTCACTCGTCAATTGCGTGAA
GGCAAGATTAGTTCTATGACTTACGAAAACAGAATCAGAAAATACAATCAATCTATGGAGAAATTACAGC
GTAAAATATTAACCCAATACAGACGAATGGAAGGGCTAAATACACATTAA


>2	 741021-781719
CTAGAAATCACGATAACCACGAACCACCTGACCGATAACAATTAAGCTGTTTGCTTCATCAGATGTTAAT
TTGATTGGTTTATATGTTGGATTTTCACTAATCAGATCAACTCCATCAAAGTTTATTTGAACCTTTTTCA
CCCACATTAATCCATTATGATTAATGATAAAAATTCTACCTTCTCTTAAATTATGTTTAGACATGTCAAC
CACCATATCTTCACCATGTTTTAATACTGGATACATGCTGTCGCCGTCAAGTTTGAACATTCCACAATCT
TTAGGCTTTAACCCGCGTGATATTAACCATGAAGCCTCAACCTTCGTGTATTTTGGTTCTATTTCATCAT
TTAACGCACCGAAACCTGCAGATACGCTAATTTCTCGGTAATCTCTGATATCTACAAAGCCATCATTTTC
ATTATTGATTGCGCTATGTGAAATCTGAGTATTTTCTTTAAGTGATATACTGCTATTTTCACCCAGTGCA
AGCCATTCAATACTTACTCCGGCATACTTCGCCAGTGAAATTAAGTTATCCAGCGTTGGAAGACTTAAAC
CCGATAAGTAGTTGTGTAGCGTGCTGTAAGATATGCCAACTTCTTTTGCAAAAGCCCTGCCGCTCTTATT
TCCGATCAGTATTCTTAATCTTTCACTGAATCCAATAACATTATCAACATCCAGATCGTTTTGTTCCTTT
TCTTGTGAATCTGATGCCTCAATATTCTGTAATTCTCTTAACTGGCGCTGTGTGGCTGCAGGAAGGCTGG
TGATATGGTATTCATAACCTCCGCCCTTAACCCCTTTAGCTTCTCTGTATTGCCAGTCCTCATTTTTGGC
TTTTCTAGTGATGTTTGTGGCGTGCGCTGGAAGACCGTCTAACCCCTCTAATTCTTTCGCGCTGTACCAT
AGTTTTAGTGATTTCATAAATTTCCTTTCTTAATCAAAAATGATTTAAAAAGTTAAAATGATTAAGTTTA
ATAAAATCAATAACTTAAATGATCAAGTTAAAGATTTTGTAAATTTTTATCAAATCACCTATTGATTTAG
AAGTGATTTCATAATATATTCTAAATCATAGATGATTAAGTACATCTTGGCGTAGTCGATTAACTAACCT
ACAAGGATTGCACAAAATGACAGAAAAGAAAAGAAATAATGATATGCACCGTGCAGATATTCGTGCCGAG
CTGATTAAGAAAGGAATTTCATTAGCACAACTAGGGGTTCAAAACGGATTAGCTAAAACAACATTAAGAA
ATGCTTTTGATAAACGTTACCCACGAGGCGAACAAATTATTGCAGAAGTACTAGGTAAACACCCGAGTGA
AATATGGCCTAGTCGTTATCAGGATTAAAGGTGGTTGAAGATGAAACTATGGTTTAGTGCAAAAGAACTT
GCGGGAATTGCTGGATTATCTATCCATCCAAGCAATATCAACCGCTTGGCAAAAAGAGAAAACTGGGTTT
CACAGCCGAAAAAAGGCGTAAAAGGTGGCGGTTTAGAGTATGCATTTTCATCTTTACCCGCTGAAGTACA
GATTGAATTACAAAAACAATTTGCGGTCGTTGAAAAACCGAAACTACCGGTTGTTAAAAAGCAAATTGAT
TTAGAAAACATCACTACAAAACAGCGTGAAATCGCTGATGCAAGAATGGCTTTAGTCGCTTATGTCCAGA
ATTTGGAACAAGTAAAAAGCAGAGATGCTGCGATTAAGTTTATCTGCAGTGCAGCGAAAAACAATCAACT
ACCCGATGAACTAATGGCGCTAGTTGAGAGAGCTAACTGCAAAAACGGTAAGAATTGTGGACGTGTACTA
TCTCACAGAACGTTGTATGGCTGGATTTTAGACTACAACAAAGCAAAAACACCGGAAGAGCGTTTAAAAG
CGTTAGTGCCGAGCCAGCGCAAGGCAGATCGCGTGGAAGATATTGCATGGTTACCTAATTTCTTGGCGAT
TTATCGCAACACTAATGGCGTCTCTGTTGCAGAAGCTTATGTTGAGTTTGCCCATAAATGGCAAATGGAA
TTTGCAGATCAGCCACTTCGCCTTGCCTTGCTACCGAGCATTGACCGCGTGCGTAGAGCTTTAAGCAAAT
TACCACGCCACATCAAAGAAATCGGACGCAAAACTGGCGCAGAAATGCGGGCATTACAGACCTATGTCAA
ACGTGATTGGTCTTGTTTACTGGCTAATGACGTATGGGTCGGTGACGGTCACTCAATGAAAATGCAAGTG
CAGCATCCTGACCACGGACGTCCGTTTATTCCAGAACTCACGATGGTGATGGATGCCCCGAGTCGCTTTA
TTGTCGGCTGGTCTGTCAGTCTTTCAGAAAACGCCTTAGCGGTCGCTGATGCAATTCGTCACGGCGTGGA
AAACCACGGCATACCCGCTATCTACTACTCCGATAACGGTGGCGGTGAGAAAAACTGGATGCTTGATGGT
GACATTACGGGGATGTTGCCACGCTTGGGGATAAATCATCAAACAGGTATTCCAGGCAACCCGCAGGGAC
GAGGCATTATTGAACGTGTGAATAAAACAATCGCACTACGCATCGCTCGTCAGTTTGACACATACCACGG
AACGGGCGCAGACCGCGATACAGTCCGTAAAACCTCTACTGCTGTTATTTCGTTAGACAAAGCTATCAGA
AAAGGCGCAACGGAATTAACTGAAAAGCAAAGATGGGCAAAAGGTAAGTTACCAACATGGCAGCAATTTA
TCGACGCAGTACAAGTCGAGATTGACCGCTATAACAATCATCACATTCATAGAGAAATTGGCACAACACC
CGCCAGAAAAAGACGCGAATTGCTCGCAAAAGCAGAGATTATTTATATCACTGCTGTTGAAGCAAGAGAC
TTGTTTAGACCAAGTGTTTTACGCGTTGCACAACGCGGCTGGATTAACTTGTTTAACAATGTCTACTTCA
GCCAGAAGCTATTAGATGTTGATGGTCAACAAGTCCAAGTATCGATTGATATTCACGACCCAAGTTCAGT
GATTATCAGACTCAAAGATGGCACATACGTTTGTGAAGCAATGTTAGATGGCAATAAGCGTGATGCATTC
CCAATGAGCTTAGTTGAAAAAGCACGTAAAGACAGAGCGCAAGGCAGATTAAAACGCAAGCAAGAGCAAG
TTGATGAGATTAACGCAGAGCTTAATCCCGTTATTACGATTGAACACAATCAAGGCGCAGAGCTGTTACA
CGGTTTGCGTATGAACGGGCTCAAAAAGAAAGAAGAAGTGGAAGAAATCGCAGTATTTCCAAGTGATTTA
AAACGAATGAAACGTGCGTAAGGAATAAAAATATGAAAGTGAACAAAATAACAACGTGCAACGGACAGTT
CAATTTAACAAAGTTGAGACACAAAAATGTAAGTAAATTTGGGTATCAATATCACACACCAGCGGAACTT
AAAGCAGATTTAAACTTTAAACAGCAACATTGCTGCACTGTGCAGTTTGCTAATGGGGAGTGCTTTGTGC
TTTCTCTTTATATGCAGAGAGTATCTCAAACAACTGATCGAAAATCTCGTTTGCTAGTTGATACGTTAGC
TCACCTGCAGACTCATCCAGAGTTTGACATAAATAATCATCAATATTATCTGCAATCGTTGAAAAATCAT
GCAGGACTTGCCCTGCAGCGTCTGGCGATAAGCTTGCTAATTGGTGAAACAATAGAACAATCAACTCAGA
CTGGAGACCTGCTTTCAGCATTAAGTAAGCGGGGTGTGGAAATTTATTTGGCATAAATTTAACTATTAAA
AGAGGTAAGAAAATGAGACAGCAACTAGCAGACTATATGACAAAAAACGGCATGACGCAACAACAGGTAG
CAAATGCCATCGGTAAATCTGTCGGTACAGTCAGCCTGTATTTGCGCGGCGCGTACAACGGTAAAGTTGA
AGAAGTCGACCAAGCAGTAGCGCGCTTAATTGGTCGTCACAACGACAAAGTGGTTGAGCGTCGCTTTAAC
AGTGAATTTGTATCAACCCATGCGGCAGAACGCTGTTTAGATGCTATCGCAATTGCGCATATAGAGGGCG
AAATTAGTGTGGTCGTGGGTGCGGCAGGCTTAGGTAAAACTAAAGCATTAAAACAGTATGTTGAGATGAA
CCCAGAGACGATTTTTATCGAAGTTGAGCCAAGCTGCTCACCAAAAGTTTTACTAAAAACACTCTGTCAA
CAGTTGGGCATTAACGATGTCGGTCTAAATCACGATCTATTCACACGTATCACTAACAAGCTTGGGGAGG
GTCGCTTGATTATCGTCGATGAAGCCGAGCTTTTAAGCACTAAAAGTCTTGAATATATCAGACGTATTCA
TGACTTGACTAAATGCGGTGTGGTGCTTGCTGGTATGCCACGTCTTATCGTGAATTTAAAGGGTAAATAC
GGCGAGCTTGCGCAGTTATATAGCCGTGTCGGCGTGTGTTGTGACCTAGGCAATGCGCTTGTTGTAGAGG
ATGTCGCACTGCTTGCAGAAAAAGGCTTGGGCACAGACGAATTTAACGAGCTTTTATTCAAAGTGAGCAA
AGGCAACGCAAGACGTTTAAATAAACTTATGCGCGGTGCAGTGCGTTTAGCAGAACTTAATAAACGTGTG
CTAGATGAGGCGTTAATCAATCGTTATGCAGAGATGTTAATTAACTAATTAGGGGTGAAATATGGGCGAA
TTATTACAACGTGTGGCGTATGCGTTACGCCGCGAAGGGGTTCAAGTATTACGTATTAAAGACGGGCGTT
TCCCGACGATGATTATCTTAAATCCGAGTGAACGGATCATTAAAAAGTCAGTGGAAGTCCGAGTTAATAA
CAATGGGCAACGTATGACGAAATACGTCGCCAACGAACAAGGCGTCAGCCTTTATTGGTAGGGGGTTGAA
TGGCGCGTCGTCAAATCTACGCCGTTTACCGCGGAGAGAAGAATTTGGGTGACGGCACAGCGGAAGAATT
AGAAAAAAAATTAGCAATATCAAAAAAGAAAATTTATGCGCTTTGTTCGCCTTATGCGCATAAACGAGAT
AAAGGGCAACAGTTAGTTGTGATCAAACTAGGTAAAGAAGAGGTTTAAGTATGAGTAAAGTTGAAATGAA
CGGACAGGTCTACTGGAAAAATATTAAAGGTAATTTAGTGCCGGATGAAATGGTGAAAGAGATTGATAAA
GAACGTGACTCTCTGGTGCGTGGTTTTGTTGAACAAGCACTAGAAAAACAGAAAGAAGTACGTGTATTTA
AAAAGCAAGTATTTGATGACATCGACGCGTTTATTCAGCTTTCAGCTGAAAAATATGATGTGCAATTAGG
CGGTCGTAAAGGAAACGTCACGCTATTGAGCTATGACGGCGAATACAAGCTAATTATCGCAGTGCAAGAC
CGCTTAACGTTTGATGAGCGTATTCAAGCGGCTAAACAATTGATTGATGAATGTTTGCATGAATGGTCCG
CAGATGCGCGTCCAGAGCTTCGCTCAATCATTAATGACGCATTCCAAGTCGATAAAGAAGGGAACTTAAA
CACAGTGCGTATTCTTTCACTTCGCCGTGTAGAAATCCAAGACGAGCGCTGGACGAAAGCAATGCAAGCA
ATTAGCGACAGTATTCAAATCGTCGATAGTAAAGACTATGTGCGTTTTTATAAACGCGATGAGAACGGCA
ACTATCAACAAATTAGCTTAGATATGGCGAGAGTTTAATGATGTGTAACCACTATATCCCGACTGTCGCG
TTATTAATCTTGTTCGGTTGGATAGCTTGGTTGATTTATCGCAAGTAAAACGCTTTTCAAAGCTCTTTTA
ACTTGTATTAAAGGGGCTTTTATAAAGTGTTTTAACAACGATAAGGAGCAAAAAAATGGCAAAAAAAGCA
AACAAATTAAGTTTTAAAGAACTCTCGCAACTCGCGAGTGAAGTTGAACGAGCGGGCGACTATAGCTACG
CGGCTGAAATCTGGAGGAAAGCAGCAGAGCTAGCAAGAAAGGCAGTTAATAAAGAGTGGTGCAATCGTCG
TTACGCCTTTTTAACAAAATGGGCATTGCGTTTTAAAGAGGCAGAAAATGGCTAAATATGTAGTCCGTTT
ATATTGCTTAGTAGAAGCAACAGTCGAAGCAGACAATATTGCTGATGTAACTGAGCGAGTGTGTGACTTG
AATCAATTCGATATTAATCAAGTGCCACATCAAATAACCGAAATTGACGATGTGATGGAGGTCGAGGAAC
TATGACAAAACACGATATCGCACAACAGATTGTTGAAATACAAGAAATACTCGAAATCGCGAGAGATAAC
GTGATTGAAGAACGTCGCGCGGACGCAAAAGTGATTTTGCAACGTGCAATTGCAGAAATTAAAAAAATAA
ACTGGCAAATAACGCCGATAAATCAAATTTGAGGTAAACAATGGCTATTTATCTTACACACTCAAACAGA
GTGATTAACTTTCAAGAACCGGGAAAAAGCGATATTCATATCGACGATGTCGTTCATCATCTCTCAATGA
TACCTCGATTCGGGGGCAAATTAGACCGGCATTACTCTGTGTTGGATCACAGTGTTTATGTTGGAATGAT
TGCTAAAACATTTTTAAAAGCGGATGACGAAACTGCGTTTGCTGCGCTCATGCATGACGCGCAAGAAGCT
TTTCTTGGTGATATCCCGAGTCCGTTAAAAAGTCTGCTTCCTGATTACAAGGAAATTGAAAAATCTTTTG
AGAAAGTCATACAAGAAAAATTCAATATTAGCATGAGTGAAACGATTAAAGATTTAGTGAAATATGCAGA
TTTACTCGCTCTAAAAGCAGAAAAAGAAGCGTTTATCAATACGCCGATTGAGCAAGAGTGCCATTGGCAA
TATTTGCATGAATTACCGCTTGTGCCGATATCACCGATTGATTTTTGTATAAATAGTAAAGAATTGTTTT
TTCAGGCGTTTGATTATTATAGAAAAAATAGGGAATGAATATGAGTCAATCTAACCAAAGCAGGAGTAAA
AAATGGATAAACACACAAGAGCAGCACTTGCATTTGCTAGAAATGTAAGTGCAGAAAGAGGCGAAAAAAC
GGTAGAAATTGGCGATTTTGAGTTAACTGCATTAAGAAATGACAAGAAACGGCTAGATTTCATTGAAAAA
GAGGCAGTAGATATTGTTGTTAATGAACATGGACTTAATGAATGTACAATGTGGACGCCAAAAGGTTTAA
TCACTTTTCCTGCGGCTGATACTGTGCGAGAAGCGATTGATAATGCAATGGCATTAGCAGATAAATAAAA
CCCATTTTTCAGAAATTAAATATAAACAGGAGATAAAAAAATGAGTAATGAAAAATATTTCTCAGTAGAT
GTATCTAATGACATTCATATTGTTAACTTACACGAAACATTAGAACAAGCTAAACAAAGTTGTTTGGATG
GTGCAATCGAGGCTCATGATTTTGCAGATGACATGTGTGATCATGAGGATTTTGCGTCGAATGATTTGCC
AAACGCTGTTTACGGCATTGTACTTGGAAAAGCTGTATGTAAGGAAAAACAGTTAAGCGAAGAAGAAAAA
GAAGACTACTGCTCTGATTTAGTGCTTGAAAAGCCAGAGATTTTTGCATTTCCGCAAGATGACGGCTGGA
TTAAGTGTTCAGAGCGACTTCCTGATGAAGGTGAAAGGGTGATTGCATTTATGCCTTCGCAAGAAGTTGA
TCCAAATTACTGGATGATGTTCATAGGTAGCTTCAATAGTGGTTGGTGGATTGATACAGGAAACGATTTA
TATAATGCTATGTATGTTTCACATTGGAAACATCTACCGCAACTACCAATCGACTAAAACCTATTTACAG
CCCATTTCCTCGTAAAAGTGGGCTGAATAATGTGTTTTAAACGATGTTAAAAGGAGTTTAAAAATGAAGT
GTAAATGCCCCGCTTGTGGAGCTGTGTTATCGCTTGATGTGTTATTACAACACGAACAAGCAAGTCAAGC
AGTGATGTCAGCCCTCTCACTAAATGGCGAATTTGGACGCCTTGCTGTGCAATATCTAGGGCTTTTTAGA
CCTGAAAAAACAGCTTTAACTATGGACCGCGTGGCAAAGTTACTTAATCAATTGTTAGATGATGTAAAAA
ATCAACGCATACAGCGCAACGGTGACGTTTATAATGCCCCGATTGAGTGTTGGATTGATAGTCTTGCGGT
GGTTTTAAATAGTCGTCACAATTTAAAGTTACCGCTTAGCAGCCACGGCTATTTGTATGAAGTGATGACG
AAGTGGCAGCCGAGAAATTTGGTTAAAAATACGCCCGTTCATCAAAACAATAATCAAACTGCGACTAATA
AAACAACAAAAGCGTTACAAAATTTAGCGGAGTTTGCCAATGGATGAGGTGTGGTTACGAGCAACAATCG
CAAAAGGGCTTGCGGGGTTAGTTGTGCTAAGGCTACCGGGACAACCGCCGGAAGATATGATCACAAAAAC
AGCCGAGATTTGGGTCAAAGCAATACTTCATCAGAAAATTTTCAATGGCTGGAATGAGCAAGAGGACAAA
TGGCGAATAGAAGAAGCGTTTTTAACGCTTTATGCAGAATGTGAGCGTTTCCCAAGCCCTAAAATGCTGT
TAGAACGTCTGCCAAAACGCAAGGTTTTAGCATTACCCGAGCCAAAAATCACAGTTTTAACGGCAGAAGA
ACGAGAAAGAAACCTCGCTTTTTGCCAACAGTTTAGAAAAATATTAGGAGCAGCACGTGTACGAAAATAG
AAAAAGTATTATTGCTAAAATTCACATCGGTAAAAATGCATTAAACATGGATGATGAAGTGTACAGAGCG
TTTTTAGCAAACACAGTCAACAAAACAAGCTGTAAAGAAATGGATATTGCAGAACTGTTAAATGTGCTCC
GAGCGATGAGAGATAAGGGATTTGAGCCAACGGCGACTAAATTTAAACGTCAGCGCAGACCTAAACCCGC
CGAGCATAAAGAGATGTATTTAAGAAAAATTACCGCACTTTTAACTGAACATCAGCTACCGCCATCATAC
GCAGACGGCATTGCAAAAAGGTCTTTTAAAGTGGATTTTGTGCACTGGTTACAAGTTTGGCAGTTAAAAA
AAGTGATACAAATGCTGGAAGTGTATAATAAAAGGCAACACAGAACATAAATACAGAAAGCCCCGGATAA
AACCGGGGCTTTTTTTAATTCAATTGATTTCCTTCACTATCAAAGACTTTTCTTGTCTTATACTCAATAT
AATAATGCTTGTTTTGAAACGTGAATTTCATTTTGTGATCTAAAAACACAACATCCTGCATTTGATTATC
TGTCATGTTATACACTTCAGCGTACGCTTTTTCGACTTGCTTGATGATGTTTTCACCTAGCACTATGCGA
AGGCTAATTGCAAGCTCCGGGTGAACCTCAAGTTCACCCGCAAGCAAAAAACAATCATAATCAAGTAGCT
TATTATAAACGGCTTTTACTTTCTCATTCATAATTATCCCCGATATGCATATTCAGTTTCGATGTATTTT
TTATACTCATTGAATTCATCTGTTCCTGCTTCTTCATTCATTTCTAAAAAGTCATTGAAGTCATGACCGC
AGAATTTAACGATGTCTTTATTTTCGTTATATTCAACTTCAGTAACAAAGCAAACATTACCAGTGTTTGA
TTGTTGCCATTCTTTTGCCTCATTTTCAGTATTGAAAATGTCTATCATATTTCCGTCTATTGTTGCAAAC
CATAGTTTCATATTGCCACCCTTTTTTATTTATTTGTTTAACTTGTTTATATACTAGCATATAAAATGAA
ATATACAAGTGTTTTTTTATTTTATTTGTGATTTACATCACAATTATTAATTAAAATTTCAATCATGGCA
GGTTGAGAAAGTCCTTTTTCTTCACACAGCTTGATAAAACGTGCGTGCACATCATGTTTTACACGCACAT
TGATTTGTTTATAATTTGACTTGTTATAACGCTTTGCGTTATCGCAAATTGTTTTCTTGCTTTTCTCACT
TAATTTAGTGTAATTCGTTTCTGTTTTATTCATTTTATGAACCCTATTTTTTGCATAATTTCTTGTCTGA
TTTCTAGTTGTTCATCATAACCCTCGTTGCCTGCACCAATTTCATTGGCTTTTTTCGTTGCAGCAATTAA
CAGTTCGAGATTATCTTCAAGATGAATAAATTGCTCGATTGTTAAATCAAGCCAGTAAAAAGGATCGCTT
AAGACTTCGTTATATCTCACACAGTTGAAAACGTCAGTGCTAACGTGATTTCTAATAAATGAACCTCTTA
TCTGTCCAGCTTGATCTACAGCAGATTTTTTACCGCAGAATCTAGCATATTTTGATAGAGTCATAATTCT
ATGCTCGGCAAGGTATCCCCTTAGTCTAACTTCGATTTCAAATTGTCGGTACGCTTTTTCTCTTGAGAAC
GAAAATTGAAGTTGACGTATATCAGATATTGATAGCGTTTTGTTCTTAACTTTCTTGTAATATTTTTTAA
GAAAATCATTGTTGTTAATTAATAGTTCTTTCTTAAATAACTCTTTCTCATCATTGCAAAAATCACCAGT
TTTGTGGTCAATCCAATCAGGATCCAAGAGAAGTCTGCAGTATTCGTCATTTAATAGCGACTCCTCATTA
AAAAGACTGCTCATCGGTGCGTTTATGTTGTGATATTTAAAGTTCTTTCTACTCATAATTATCTTTCTCT
TGGTAAATATTGTCTAAAGTTATCAATCCAGTATTTTGCCGTTGTCGCACGTTTTGCTCCACCAATTTTA
TTAGCAGGTAAGTTAGCTAAGCAATAAGTTCTGATTTGTTCAGCCCACGCAATTTGTTTCGGTGAGCCAG
ATAATGCAGGCAAGCCCTGCTCTTGCGCTACTTGTTGCGCTTTCTCGCCATTTTCAAGTAAAACTGCCGT
TTCTAATGCTTTGATTTCTTTTTGAACTTGCTCATTTGCAAGTTCGACATTACGGATTGCTTGTAATAAC
TTAACATTGGAGATGTTGTCTAGATTATTTGCTAATTCTTCCGCTTTCTTGATTAAAAATTCTTCGACAT
CTTCGATGTCTTGTAATTCTTCTTGCGCATCACGTAAAAAACCAGCTGTATTTAAAGAAATACCATATAA
ACGGTAGTCTCTTGAACGAAATCTCAAGTTTAAGACGTCAGATAAGCACATTGCATCGCTTAATTCTGCG
ATTTCTACAGAGCGTAATTCGTTTTTTCTTTTTGACGCTAACAAGACGTATGCTAGCACAGCTAATAATT
CGTCTTTGTTTTCAAATTTTTCAACATTGATAATAGTGTTTAATTTTTGTTTAGTTTCTAAATTTAACAT
TTTGATTTCTCCTCTTGGCTCTCTATGTTTTATATACTAGCATATAAAATTAAATTAGCAAGCACTTTTT
TAAATTTTTTTCAAAAAACACTCACTTTTTAAAAATCTCGTGATAGATTGCCGAAAAAATCGCAAGAAAG
GGGGCGTTATGAGTACAGATATTGAAAATGTTGCAGAATATTTACCCAACGTTGTACATGAAATGGTGAA
TATCGCGGGTTTTTCTGATGTTGAAAAAATTATTAAAAGGTTCGGTGGTTCAAGATTTCGATTCTCAGAT
GGCATACATTATTTTCCGAAATTAAAAGAGTTGGTCGGGAAAGAAAGTGCAATTAAATTACGTACACATT
TTCAAAGTGAAGAAATCTATATTCCGCGTTGCGATGTTGCTTTACGTGTGTTACGCAATCAACGTTTAAA
AGCTGATTTTGACTATTTAACACAGCAAGAGGGAAAATCTGGGAGAATGTCAATGCTTGAGCTTTGTCAT
AAATATAAAATATCAGACAGACAAGCGTGGGATATTGTGTACAGTCTTCAGCGTGAACCGAAAGCACAAC
AGACTACTCTCTTTTAAGAGCTGTGTTGAAGTCGTTCACCGCTTTTTAAAATCCATTTTAAATCAAAATA
CTCTCAATAAATCACTTAATTTATTGGGAGTTTTTTATGTCTATCGAAAAAATTATCATCCATTGTGCCG
CCACGCAAAACGGCGTGCGACTTGCAAAGCGCGGTAAAACTGCGGCGCAAATCATTGATGACTGGCATTT
TGACGCGCATTTTCAGCGCGAAATCAATAACAAAATTGCGTTTAATCGTCATTTACATGCTATCGGTTAT
CACTTCGTGATTGATACACATGGGGTTGTTGAAACAGGGCGAAAAGTAGGCGAAATCGGTGCACATTGTC
GCGGTCAAAATCGCAATTCAATTGGCATTTGTCTAGTCGGTACTGACCGCTTCACTGTCGCACAATGGCA
AGCATTAGCAAATTTGGTGCGAGATTTATCACGTAAATACCCAAATGCCACACTGCACGGACATCGTGAA
TTTGCACGTAAAATCTGCCCGGGGTTTGATGTCGCAGAATGGGTTGATAATGATTGTCAACCGTTAGTTG
AACACGTCATCATGGAGCTTGAACATGAATAAATTACATCGTTTATTTGGCTGGTTACATACATTTTTTC
GTAAACCAATAAATACATGTCGCCCAAAATGCTACAGCAAAAAGGCGTGGTTTTATCGTGCAAAAGGCAA
GCCTACACTAGCACAACAACTCTATTTAAAAATCGGGGTGTTAAATGACTAAACTCTCTGAACTTATCAC
AAATCATGACGGACGGTTGTCTACAACTGGCTTTATTCAGTTTTTCGGAGCGTTGTTAATGGCAGCAATT
CTTATTTTCTGTGTTTGGCTTGACCGCTCTTATGTGCCTGAGCTTTTTATGACGTTTGCCATTTTTTGTG
GCGGCGGTGCAGCAACAAAAGGCTTCGCAAGTGCGGTTGAGCGACGTAGAAATCGAGGGAACTACGAATG
AGTTTACAGTTAATTTTGATTGCAACGGCGTTTTTCCTCGGCTTCTGCGGCTATGTTGCTTTTCGATTAA
AACGAGCGAATAGCAAGATTGAAGAGCTTTTAAACGAGAATAAACAGCTTGAACAAGAAAAAGCGGTTAT
CACTACACAACGAAATAATCATCGGGAGCGTAAGAAGAATGAAGAAACAGCTAATAATGCTAATCGTGAC
GAGCTTATTAATCGCTTGCACGACTCCGGCGACTTACGTGATTAATACCAGTTGCGACGGCTTTTCGATA
ATTAAAGCCAGTCGCAAAGACACAACAGAAACGCTGCGACAAATCAAAGCGCATAACGACACCTATCGCG
CAATCTGTAAAAAGGATGTACAGCATGGAACTGCAAATTAGTGGTGCGATGATTTTCAATTTTGTTGTTT
CTATTGCAGTATTTTTTGGCGGTGTTTGGTTTAAGAGACTGGACGCTGATTTTAAAGATTTAAAAGCGGA
AATTAACAAAATCAAAGAAAGCTATCAAACAAAGGAATTGGCTAATCATGTCAACAAAGGGTTTAGTGAT
CAACTCGACCGCATCTTTGACAAGTTAGACAGTATCGAAGGGAAACTGGATAAGAAGGCAGATAAATAAT
GCGACAAAAAAACAAATCAACGGGTGAAAAACTTGATGCAATCTTGGATAAGCTAGACGGAATCGCAGAT
AAAGTCGATAAACAAAATCAGGAAATTGCGGACTTGCAAAAACAAGTCCAAGCGTTACAGCAAGATTTAA
GCGAAATGGCAAAGAAAAACCGCAATCAAGCATTAGTTGCGGGTGGCATTGGTGGTGGCATTGTTGCGGT
TGGGATTGAGTTAATCCGCTTGCAGTTTGGGGGCTAGTGAATGGCGTTTGATGAAAAAACTCGGGCGTTT
GTACGTCGCTATTATGTGTTTGATTTTCTCTCGCTTGAGCAATCAGCAAGCAAAGCGGGCGTGTCATTTA
ATACGGCTCGTCGTTGGAAGAAAGAAGCCGAGAAAAAAGGCGATGACTGGGATAAGGCACGTGATGTTCA
AGTGATGGCTGGCGACGAATTAGCGGATATTTCAAAAGGCTTATTGTCGGGCTTTTTGATGCAGTATCGC
GCAACAATGGACGAACTACAGAACTCTAACTTGAATGTTGGGGAAAAAGTAGATCGTTTGTCTTCACTTG
CTGACAGCTTTACAAAGATGACCGCTGCAAGCAAGCGTATTTTGCCGGAAGTGTCTGAAATCGCTACTGC
GCTGAAAACAGTTAAATTGCTCGGGTCGTATATACAAGAGAATAAACCGCAACTGCTTGGTGAGTTCTTA
GACTTGCTTGAGGGGTTTGGGGAAAGACTAGATAAAGAGTTCAAATAATGAAGAGTAAAGAGTTTTTCAA
AGAGCTGGCTGTTTACGGACAGCAAATGCGACAGAAGTTAGAAGCGGCATTTGATGGCTGGGATGACAGT
CCAGAAGCAGTGCTATCACGTCGTACAAAAGTGCTTGACCCAGCATCGGGCTTTGATTTTTTTGTTAATA
ATTACTTCCCGCACTATGTTCGCTCGTCTTCTCGCTCAGCACTTCATCACTTTTTATTTGAACAACTACC
CATTGCGCTACAAAAGCCGACATCTGTACACATGGCGGTTGCCGCACCACGTGGCGAGGCAAAATCAACG
ATTGTTTCGCAGTTATTTTCGCTGTATTGCCTAGTCACACAGAAAAAACGCTACGTACTTATCGTGATGG
ACAGTATCGACCAAGCTTACCCGATGTTAGAAGCAATCAAAGTCGAGCTGGAATTTAACCAGCGGCTACG
CATTGACTTTCCCGAAAGCACAGGGCAAGGGCGCGTGTGGCAAGCGGGCACGATTGTGACCAGCGCGAAT
CAGAAAGTACAAGTTGCGGGTTCGGGTAAAAAACTACGTGGCTTGCGTCATGGTGCATATCGTCCAGATT
TAGTTGTTCTTGATGATATTGAAAACGACGAGCAAGTGAGAAGTCCAGAGCAACGCAACAAGTTGCACGA
CTGGTTGAAGAAAACCGTGCTACCGCTCGGCTCGGCAGACGGCAAGCTAGATATTATCTACATCGGGACA
ATTTTGCACTATGACAGCGTGCTAAACCGCACATTAGCAAGCAAAGCGTGGTTGACAGCGAAGTTTAAAG
CATTAATTAAAATGCCTGATGATATGTCGCTGTGGGATAAGTGGGAGGCGTTCTATTTAAACGAGGGCGA
GGCGGTCGCTGATGCGTTTTATTATGCGAATAAAGAGGCGATGGATGCGGGCGCAATTATTAGTTGGGCG
GCACGACCGCTGTTAGTGCTGATGAAAATTCGTGCGCGAGATGGACATTCAACATTTGATAGCGAATATC
AAAACGACCCCGTGAGCGGTGATGACGCGATTTTTGCAAACAGCATTCAATATTGGACGGAATTGCCGGA
TAAATTAATTTATTTCGGTGCGCTTGACCCGAGTCTTGGTAAAGCGGGCGCAAGTCGTGACCCTTCCGCG
ATTTTAGTCGGTGGGTATCATCGTGAAACAGGCAAACTCTATGTCATCGAAGCACAAGTGAAAAAACGCT
TGCCGGATTTGATCATTGAAGACGTTATCAGACTGCATAAACAGTACAAGTGTCAACGTTGGTTTGTGGA
AACAGTGCAATTTCAAGAGTTTTTAAAAGATGAATTAGTCAAGCGTTCTGCACAACGTGGCTCACCTGTT
CCAGCAACGGCAATTAAGCCCAATACAGACAAAATGTTACGTATTGAAAGCTTACAGCCGCACGTTGCAA
ATGGTTTGATTTTACTACATAGCTCACAGTCAACACTCATCGCACAGCTGAGGCATTTCCCGAAAGCTGA
TCATGATGATGGACCTGATGCGCTAGAGATGCTGTGGAAAAATGCGGTAAGCAGCTCTGCCCCGATTGAG
TTCATGACAATTGACGGCGATTTAGGGCGTGATGAATTTGATGACGGCGATTTATACAGTATTTGGCGGA
GATAAAAAATGGCGAAGAAAAAGAAAAAATTACAACAAGCGAAAAAAGTACAAGTTGGCTTAGATACACA
AACAAATGAGGCGCGTGTCACGGAGACAGGAAGAATTATTTCTGATCACCCAAGCAATAAAATTACCCCC
GCAAAGTTAAAAGGGATTTTAGAAGATGCTGAAGGTGGTGATATTACCGCGCAACATGAGCTTTTCATGG
ATATTGAAGAACGCGACAGTTGCATCGGGGCAAATATTCAAACCCGTAAGCGTGCGATTTTAACCCTTGA
CTGGCGCATTGCAGAGCCACGTAATGCCACACCGCAAGAAGAAAAACTGCAAGTCGAAATTGACGAGCTT
TTCTATCAATTCCCAATGCTAGAAGATTTAATGGTGGATATGATGGATGCGGTAGGACATGGTTTTTCGG
CGTTAGAAATTGAATGGAAGCAAGCTGAAAGTAAATGGATTCCAGTTAATTTTATCGCACGTCCGCAGTC
GTGGTTTAAACTAGACAAGGATGATAATTTACTGCTTAAAACGCCAGATAATCAAGACGGTGAGCCGTTG
AGACAATATGGCTGGGTAGTGCATACCCACAAATCAAGAACAGTACAGCTTGCTCGTATGGGTTTATTTA
GAACGCTCGCATGGCTTTATATGTTTAAACACTACTCGGTGCATGATTTTGCCGAATTTCTAGAGCTTTA
TGGTATGCCGATTCGTATTGGTAAATACCCATTTGGGGCAACGAATGACGAAAAGCGCACATTATTGCGT
GCACTTGCTCAAATCGGACATAACGCAGCAGGGATTATGCCAGAAGGAATGAATGTTGAGTTGCATAATG
TGACAAACACTACTGGCTCGGCTGGAAGCAACCCGTTTTTGCAAATGGTGGACTGGTGTGAAAAGTCCGC
CGCACGTTTGATTCTAGGGCAAACATTAACAAGCGGTGCAGATGGTAAAACTTCAACTAATGCCCTTGGA
CAAGTGCATAATGAAGTCAGACGTGACTTGCTTGTGTCTGATGCTAAACAGATTGCACAAACTATTACAC
AACAGATTATTCTGCCATATCTTCAAATTAACATTGATCCGAATATTTTGCCTTCTCGTGTGCCGTATTT
CGAGTTTGACACGAAAGAATATGCTGATTTAAGTGTCCTAGCGGATGCTATTCCTAAGCTTGTGAGCGTA
GGAGTGCGCATTCCTGAAAATTGGGTGCGTGATAAAGCGGGCATTCCAGAACCGCAGGAAAATGAAACGA
TTTTAAGTGCGGTTCAACATGATTTTAAAACAGATTTAAACGATGTTGAAAATCCGAAAAAACAGACCGC
ACTTTCTGTACAAAATCACGTGACAGGTTGTCAGTGTGATGGCTGTCGTGGTGTTGCATTATCTGCGAAT
AATAACAGTTCTACTGCGCAGGGCGTGCTAGATGGTGGACTTGCGCAAGCATTTAATGAGCCTGATTTTA
ATAAACAATTAAATCCAATGGTAAAGAAAGCTGTTGCGGTACTCATGGCATGTGACTCTTACGATGAGGC
GGCAGAAAAACTCGCTGAAGCATACCCAGAAATTTCAAGTCACGAACACGAACAGTATCTCTCAAATGCG
CTGTTTTTAGCTGATTTACTTGGAGGAACTAATGTCTAAACCGCTTAGTTTTCTATTCGGACTTGAACCA
ACGCAAGCCATTGAGTTTTTACATAATAAAAAATTACTTGCAACGAAAGTGTTTAAAAAATCACTGCATG
ATAGTGCCATCGCAAGAGCTACAACAATCGCGAGATTATCTAGTCTTGAGATGACGAATGATATTTATAA
ATCAATGGAAGTTGCCAAAAAAGAGGGTAAGAGCTTTACACAATGGAAAAAAGACTTGGTAAGTGAGTTT
GAGAAAAAAGGCTGGGTATTCGGGCATGATAAATCTATCAGTCGCGGTATCGACGGAAAACTGTTGGCTG
ATCCGAAAACAGGCGAATATTTTGGTACACCGCGTCGGCTGAATACAATTTATCGTACAAACGTGCAAGC
CGCATATTCTGCGGCGCGCTATCAGCGCATGATGGATAATATTGATCATCGCCCCTATTGGCAATATTCC
GCTGTCAGCGATGAGCGTACACGACCCTCTCATCTTGCACTAAACGGTCGAATTTATCGCTATGATGACC
CGTTTTGGTCAACATTCTACCCACCTAATGGGTTTAATTGCCGCTGTGCGGTGATTGCACTTGGTGAACG
TGATTTAAAGCGTAAAGGGCTAGATAAAGCCGACGATAGCAGTGAGTTTCTTGTAAAAGTTAAGAGACCT
GCAGATAAAAATGGTAATCAAGAAATAACTGTCGGTTTTAAATTACCAGATGGGTCGATTCGCGTAGCCG
ATAAAGGGTTTGATTACAATATTGGGCGGATAAATTATCGCCCTAATCTTGATTTATATCCAGAAAAGCT
TGCTCATCAATTTGCGAAAACGGAAATGCAAGGGGCGGAATTTAAGCAAGATTTTTTAATGTTTCAACGT
CAATTTCTAAAAATTAAAAAACAATTGGGTGTCAATGATAAGCTCACAACTGAACAGATGTTCAATGTGC
GAGATAAGTTAAGTATGAATTTTAAATTTACAGCAGGTGTCTTATCAACGAGTTCTAAACGCATATTAGA
ATCAAATGTGGCAACGGTTTGGTTTTCCGATGACTCATTGATCAAACAGTTAAATAGTCGCGATGGGCAG
GACTTTGATTTAGACGATTACGCAAATATTCCTGATTTGATTTATACGCCCGATAAAATCATCAAAGAGA
CAACGGCGTATCAATTCTATAAAGACATTAAAGGGAAAAAGTTACTCGTGGTCTTGAAAGTTTTACATGA
TAAAAACGAAATCTTTATTCAATCTGCGAGAAGAGTCAGTGAGAAACAATGGAAAAAAGCATTTAAGAAA
TAAGCCGCTAGGCGGGGCTCGAACCCACCGCACACAGTCCCGAGTTTACACTCTTCGCTTGCGATATCGA
GATTCATCGCTTTTCTAGCGGCAGAGTCAATATAACGCTATTTGATGATTAAATCAACAACACAAGGGTA
ATTATGATTGATGTCGATATTAATGATGTAGAAAAAATTGAAGCTGTGTTATCTGACATTGCACACAAAA
CGCAAAACAGAACAAGTTTAATGCGTAGTATTGCGGGCACCATGGAATCGGCAGTGTTGCAAAACTTTGA
CGAAGGTGGTCGTCCGAAATGGCTTGGCTTGAAATACAGAAAAGGCACGCCGCTAGTCGATACTGAAAAT
TTAATGGGAAGCATCACCAGTCGTTACAATAATGATTCTGCCGAAGTTGGTACAAATGAACCGTATGCGG
CTATTCATCAATTCGGTGGCATGGCAGGTCGTGGGCGTAAAGTGAAGATTGAAGCCCGTCCGTTTCTCAT
TTTAACGCAACAAGACAAAGACGACATCTTAGAAGATGCGCAGAACTATTTTAGAAGTATTATTGAATAG
CTAAAAATATCCGCCTAAATCGCGCGTGGCGCGATTTTTTGTTTTATTTGTATAATTTATCATTTAAAAG
TTTTTAAAAAGAATTAAAGGCGTTTTAAAAAGTTTTAAAAACGGTCTTGTCTTTTATTTCATTCCCAAAA
ATCACTTCATCACAAAATAAGCCATGTTGAAGTCGCTCACCTCTTTTTAAATTACGCCATCCTTTATTCT
GTAATCCTAGGATTTTTAAAGAGGATGACGAAATGAAACTCACTCTTGCAGCTTGTAGCTTTGAAATCAA
TAAAGCCAAATACGGTCGTATTCAGCTTTTGCCGTACGGTGAGTTTAGAGCAACAGACGGCAGACCAACA
GATGTGGAGGCTTGGTATGTAACAGATACAAATGGTGCAGATGTGGTTGCGCTCGCAAATTCAAAACGCA
ACCCCCTTCCAATCGACTACGAACATCAAATTATTCATTCACAGAAAAACGGCAAAGAAGCACCGAGCGC
GGGTTGGATGGAATATCTCTATTTCACCCCACAAGGGATTTTTGCTGATGTCCGCTGGACTGATAAGGCA
GCGGAATATATCAAAAATGGCGAATATCGTTATATCTCCGCAGTGTTTGCTTATGACACTGAGGGCTATG
TTCGCAAAATCTTTCACGCAGCACTCACGAATACTCCTGCACTTGACGGCATGGATGAAGCAATGGTGGC
TGCAAGTGTTCAATTATTAAATGAGGAAGCACAAGAAATGGACAAAGAATTACTTGCAATGCTTTGTTCT
TTATTCGGTGTTGCATCTGCGACTGAAACCGAAATTAAAGAAAAAGTAACAGCACTATCACAAGCGAAAG
GTGAGTCAAAAGTGGTGTTATCTGACGTGTATAGTGCACTTAAAGAAAAAGAGCAATCCGTTGCAGCATT
GAGTGAGAAAGTCAATGCGTTTGATCCGTCAAAATATGTGCCAGTTGAACAAGTTGTTGCACTTCAAAAC
GATTTTAACGCATTCAAAGATGGTGTTGAAAAAGATAAAAAAAGCGCACTTATTCAAACTGCATTATCAG
AAGGTAAGCTTGCACCTGCTCTCAAAGAATGGGCTGAGGGTTTATCTGTTGAAGCGTTAACTGGTTATTT
AGAAAAAGCAACACCAGTTGCTGCATTAAGTGGTGAACCTCAATCAAAAGGTGATCCAAATAACAACGTT
GTTGCGCTTTCCGAAAGTGAGAAAGCTGCTGCAAAAGCTCTCGGGATGAGCGAATCAGAATTTAGAAAAG
CACATAAGGAGATCAACTAATGGCATTTAAAAAATCAGATGTGTTAAATCACATTAATGAACAATTTAAA
AAAGACTTCGCGGCCGGTCTAGGCAAAATTGCCCCGCAATGGCCTGAAGTTGCAATGGAAATCGGATCTA
ATACCGACACCAACACCTACGGCTTTTTAGGCGATTTCCCAAAAATGAAAGAATGGGTCAGCAAGCGCCA
GATTAAAAATATGCAAGCCCAAGGTACTAGCATTAAAAATAAAACTTTTGAAGCTACTGTTCAAGTTCCA
CGTACTAATGTGGAAGATGACCAAGTGGGCTTATTCCGACCAATGGTGCAGCAAGCGGGACAATCGGCAG
CAGAGTTGCCAGATGATGAGGTGTTTGCACTGTTGAAAAAAGGTGAAAGCACGCTTTGCTATGATGGTCA
AAATTTCTTTGACACCGATCACCCTTGCTATGCAGAAGTGGACGGTACGGGCGTTAATACCCAACAAAGT
AACTTGACCACTGGTTCTAGCGGTGGCAAGCCAACATTCTATTTGTTGGATACCACTAATGTGATTAAGC
CATTTATTTGGCAAAAACGCACAGCACCTGAAATTGAGACAAAGTTTGACGCATCAAGATCCGACACTGT
TTTTATGGAAGATGTGTACATTTGGGGTGTGCGTGCTCGTGGTGCTGCTGGCTTTGGTTTCTGGCAGTTA
GCACACTGTGTTAAAGACACTGAATTGACTGCAGAAAACATTATGGAAGTTGTGGCAAAAATGCAGACAC
TAAAAGGCGACGGCGGTAAGTTATTAAATATCCGACCGAGCGTTATTTTGGTTCCACCTGCATTGGAATT
TAAAGCCCGCCAAATCTGCGAAGCAGAAGTGATCAATGGCACAACTAACGTGTTAAAAGGTCGCTTGAAA
GTGATGGTGTCGTCTCAAATCCTTTAACTTTTAATAGCCCCGCTTGTGCGGGGGTGGAGGAATATATGTC
AAAGAACAAATCTAAAAAAGAAACTGCAGACGTGAAACCGGAAGACGTGAAACCGGAAGACGTGAAGCAG
GAAGATGTCAAGCTGGAAGATGTCAAGCTGGAAGATGTCAAGCCGGAAGATGTGAAGCCGGAAGATATGA
AACCGGAAGATATGAAACCGGAAGATATGAAACCGGAAGACGTGAAGCTGGAAGGCAAAGGCTACTTAGA
AGCAATCCATCCGGTTGCGTTTGATATTCGCTTAATGTCGCATCATCCGCATGAAAGCTACGGTCGCTGT
GGCTATCGTTTTAACAAAGAAAATGCGGTGCGCATTCCGGCTGAAGAATTAACCGGTGAGCAAGTATCTC
GTTTATTAGGTGACCCGTATTTAGAAGTCGCCCCAGTGACCGAAGAGGACTAGTAATGTACGCAACAATT
AACGATTTTATTTCGCGTGTCGGCGAATTCCAAGTTATGGAGCTCACTGACCGGGAAAATATTGGCGAAG
TCAATCAGGCAGTTTTAACTATCGCTTTATTAGATAGTTCAAGTCAAATTGATGGCTATCTAGTGGGTCG
TTATAAGTTGCCGTTAAAAACTATTCCGCAAAACCTCACTCGTATTTGTTGTGACTTAACACGCTATCGT
TTGGCGTCAATGTCTGATGTATCAATCACTGAAGAGATTATCGAACGCTATAAGTTAAGCCTGCGCGAAT
TAGAAGGCATTGCGAGCGGCAAAGTATCCCTTGGTATTGCAGAAGATGAGCAAGCAAGCACGGGAGAAAA
TACGGTGATTTTTACTAACGTAGCAAATCGGGTATTTAGTCGTGATAACGAAAATTGAGAACGCGCTTGT
TGAGCGATTAAAAAAAGGCTTGGGTAAGCTTGCTAATACGGTCAAAAGCTATGGCGGTGAGCTCGATGAT
GAAAGTATCGGTACTGCAAGATTGCCAGCAGTGTTAGTGACTTATGGCGGTTCACGTATTGAGTGTAAAG
ACTTGCGACGTCGTCGTCATAAATCAACTGATACTTTTGTGATTATTTTAGCTGTCCGTTCATTAAAAAG
TAATCAAGTGGCGCGCCAAGGTGGTGTAGATAGGCGTGAAATTGGTGTGCATCAACTGATTTCAGCAGTA
CGCCGATTGCTGGATGCGCAAACATTGGGGAATCTGGTTTATCCGCTTAATCCAAAACGGGTGCGTACGA
TTTTTAATAACGCGCAATTTCGTAACGAGAAAATCACGGCATACGCAGTGGAATATGAAATCGCTTATGA
CGACATACCGCCACTTGAAGACGGGTTATTTCCGGAGGCGACTTCTGATAAAACCTCACCTGATTATGTC
TTTAACGCGTATGAAGGCATGTTATCTGAACAACAGCCTATGCTTGAGCAAGTTGTCGGAAAAATTGTTG
ACCCAACGACCAAGGATTTTGTTGAATTTAACGTAGAAACTCAAAAAGGATAAAACATGAAACGATTTTT
TACACTTATTATGATTGCTCTCTTGCCAGTTCAAGTGATGTCGGCAGCAAGTATGTTTCCCATTATTGCG
GCAGTAGCAACGACAGGCACACACAGCAATCAAAAAAACGAGAGTGAAAAAGCAGATTCTCAAGCGCAAG
TTATTGCTGTCACACAAGGTGGTTTGACAGTAGATGCCAACTCGGGACACGTGATTATTCGTTGCCTCTG
GGTTAAAGGCGGGCTTTGTAAGATACCGGAAGGCAAGAAAGAAGGGGATGGTTTTTTCACTAGAAAAACA
GATCTTATCTTAACACCGCAGGAATTTGCCGAGCGGGAGGGGTATAAAAAAGTGCATCGAATCACATTAT
TACCGCTTTATCGTGAAGATTGGTTAGCACTGGATGTCAGTAAGGAGTAAATATGAAAGTCAAAGCAGCT
GTGGGAGTTAAAGTCCCACTTGAGAATCAACCGCTCGCATATATTGAGCAAGAGCCAGTTGAAGTTGAAA
ACACAATTTACTATCAACGTCGCATTGCAGACGGTGATTTAATCGAAGTAAAAGGCAACAAGAAGGCGGA
TAAATCATGACAAATATTGAATTTGACAAAATCCCAACATCAATTCGTAAACCCGGTGTTTACACTGAAT
ACAACAGCAGAAATGCGGTGAGTACATTACCAACAAATGAACAAGAAGTATTGATTGTTGCGCCAATGAT
AGAGGGTAAAACAGAGTTTACAGCACCAGTTCGAATTTATTCTGATTATGATGCAGAACTAGCATTTGGC
GCAGGCTCGTGGGCACATTTAATGGCGCGGATTGCAATTCAAAATAACTCACTTTTACGCTTATCTATCA
TCGGTTTAAAAGATAATGATGCAGGGGTGGCAGCAACAGGAACATTAACACTTTCTGGTACAGCTTCAGC
TATCGGTTATCTTTCAACAACAATTGCAGGCATTGAATATAAAGTTTCTGTAGCGAAAGCAGAAACCGCA
AATGCGGTGGCGGCACGTTTAGCGGCAGTGATCAATATCTCGAATACTTGTCCTGTTAATGCGCAAGTTT
CAGAAAATACAATTACACTCACGGCAAAATGTAAGGGCGAAATCGGTAATGAGATCATGCTAAGTGCATC
GAGTCATGTATCAAGCATGACACTCAATGCACAAGCATTAGCAAATGGCGCAAATAATGCAGATTTATCA
AAAGCACTGGCCAGTGTCGCGGGGACGCATTATCACGTGATTATCTCCCCGTTTTCTGATGAGAAAAACG
CAAAAGCATTAGTCAATCACTTAGAAATGGTCTCATCACCGCTTGAGAAAAAACCGGCAATCGCTGTAAT
TAGCTGGCGCGGAACAATGGCAAGCGGTACGACATACACCAGTAAGATCAATTCAGAACGTATCACTTGT
GCTTGGTATAAAGGGGCGATTGAATCTAATGCATTAATTGCAGCAGGTTATGGTGCGGTGATTGCAGGTG
AAGAAGATCCAGCAAAACCACTTAACACGCTTGAAATTAAAGGTCTGACGACAGTTGATGCCACGCAAAC
CCCAATTTTAACTGAAGTAAACCAAGCTTTATTCCACGGTTTAACACCGGTTACGGTTGTTAATCATCGT
GTGCGTATTATGCGTGCGATTACGACGTACACGAAATCAGCAACAAATACGGATGACCCAAGTTATTTAG
ATTTAACCACAATTCGCACGCTTGACTATACGCGCAAAGCACTAGAACAGCGTATTGAGTTGCGTTTCCC
ACGCTCAAAACTGTCTAACCGCACGCCACCTAAGGTGCGCTCAGAAATCTTAGATGTGCTTTATCGCTTG
GAACATCTTGAAATTCTGGAAAACGTTGATTTGCACAAAGCAAAACTCTTGGTGCAACGTAATGAACAAG
ACCCGAATCGTTTAGATACGGTTATTCCAGCGGATGTAGTTAATGGCTTGCACGTTGTGGCAAACCGCAT
TGATTTAATTTTATAGGGGGTATAAATGGCTAAAGAATTTGCCAGTCTTGGCATTATTGAAGTCGATGGG
TTAGAAATCGACTTGACGAAGTGTGACGTGCGTGTGATTACCGGTCGCAAGCCAGTTAAAACAATCAATC
GTAAGGCTCGCGTGAAAGGCTTTGCGAAAGGCATTACTGAATATACCCTTTCTTTAACTGTTGCCGTGCC
ACTAAATAGCCCAGAACCAGACTGGGATAATGTCGATGACGCTAAAGTCACAATCGAAGAAGAAAACGGT
CAGCGTATTTCGTATCGCAATTGTTTTACGACGGAAGTTGGGACAAGCTATACCGTCGATAATGAAGAAG
TGCGTGATATTCAAGTGGTAGCATTAGACAAGGTGATTGAATAATGCAGGGACGTTTATTGTTAGGCGTG
CTGTTTAACGGCACGCGATATTTCGATTTTAATGTGAAAATTCTCACCCTTGGGCTTGAGTGCCAAGCGT
TAGAATGGATTGAAGAAAAGGGACTTGCGAAAGATGAACTAAATAAAGCCGAACAAACGCTCGTTGACTT
GGCTTATTTATGTCAGCAGTTAGAGATTTCAGGCATTGATAAAGTATCTTTAACGCCTGAATTTTTACTC
GATAATCTCTCAACAGATGATTATGTCTTAATCACAGATTTAATCGGTCAATTAAGAAAAAAGTGCATCG
ACGCTGGGGAAAACCAAGTTTTAGCAACAGCGTAATAAAAAAACTCACTCTACCGCAGGTATATGAGAAT
TACCGAAGTGCGGTGGTTTTATTGAGTAAAATTGGCTTTAACGCACAGCAAGTCTGGGATATGTCACATG
CAGAAATTAACGCGTGGATTGAAAGTTATTTAATACAACATGGTGTTAAGAAAAAATCACTAAGAAGTGA
TGAGACGGTGACAAGTTATGTCTTCCGCCGTCGTAAAAGTCAAGAAAAAAAGGGGGCGTAATGCCCCTTT
TATTTTGCATTTAAACAAAGTTTAAAAGAGGTTTAAAGATGTCAAGTTTAAATCTGTCGTTGATGTTAAA
AGCGCAAGATTTCGCCAGTCGCACAGTGAAATCTATGCGTGATAATGTCAATAAATCAACGAAAGACATT
GAGAATCAAGCCAAACGTTCAAGTAGCGCGCAGCAAAATGAAGTGAGAAAAACGGCGCGACTGACAGAGC
AAGCTTATCGACAAATTCAACAACAAGCTCGAACGACTGCGACAGCACGCGAACAACTTGGCATGCGTAG
TGAACGGTCAATTCAAAATGAGATTTTACGCACAGAACAAGCATATCGTCGTTTGAAAAATAGCGGTACA
GCGTCGACAAGAGAGCTTGCGCGCGCAACAGAACAGCACAAGCGACGAATTGCAGAGCTGAATGCAGAAA
TGGGCAAAATCGCCACAGGTCAACGCTTGGGGAATATCGGGCGCGGTGTGGCGGGTGCTATTGCGGGTGT
GACAGCAGGCGCAATGGTATTAGCTCAACCGATGAATAAACAGATGACTTACGACAGACAACTTGCGATG
GTGTCCAATACGGCATTTTCAGAGCGTGATGTGGACGGGAGAATTGCAGGGAAAAAAGAATTACACAGTG
CGGTCAAAAACGCGGTAGAGACGGGCGGTGGCACAAAAGAAGATGCATTAAGTGCGCTTGATACACTACT
CGCCTCTGGCGCAGTATCTGCTGATATTGCAATGAAGTTATTACCGACACTACAAAAAGGCGCGGTGGCA
ACTGGGGCAAGCACGCAAGACTTATCAAAAATTGCGATCTCCGCAATGCAACAATTTGGTATGAGTGAAA
ATCAAATCGGTGAAGTATTAGACAAAGCAGTTGCAGCAGGTCAAGCGGGGAACTTTGAGCTTGCCGATAT
GGCACGCTGGTTGCCTCAACAAATGGCAGCAGCTAAATCAGCAGGCTTAAGCGGTATGAGTGGCTTTGAG
GCGTTGCTTGTGGCAAACCAACAAGCTCGAGTAACTGCGGGTACAAGTGACCAAGCTGGTAATAACTTGG
CTAATTTGTTGGCTAAAATCACATCTAGAGAAACAAATGATCGTTTTGCAAATTTAGAAATCAAGGACAA
GGACGGTAAAACGCACGGTGTTGACTTCATTAAGTCGATGGAAGCACAGAAAGTTAAAGGGAAAAACTCA
ATTGAAGCGTTCATGGCGATTATGGATCAAGTGATTGGCGAAGACAAAAACTATAAAGAATTGCAAGAAA
AACTGAAAACAGCCAAAAAAGAAGATCAGAAAGCCTTGCTTGAGCAAATGACAAACTTAGTTGAAGGTAC
GGCAATTGGTCAGATTATTTCAGATAAAGAGGCTCTGCTTGCGCTAATCGGTATGCGTAACAATGTGCAA
CTCGGGCAAGAAGTGAAAAATAGCGTGATGAATAGTGCGGGCGCGGTTGAAAGCTCGCACGCTGTGATTG
CTGATACAAATGACTTTAAAACCGAACAGCTTAAAAATAGCGCAGAGTTTGCGCAAATGGAAAGCTTAAA
AGGGTTTAACAATATGATTGGCGATGTCAGTGCTAAGTTGACAGATTATGCCTCACAATACCCGGGACTA
ACGACGGCGATTGCGGGGGCAACAACGGGTATTGCCGCATTAAGTGCGGGCGCACTTGTGGCGGCTGGCT
CATTGCGTTTGCTGGGCGGTAGTACAGGCTTAGGTTTAGGGGGAGCATTAGGTGGATTATCTAAAGGTGG
CGCGGTTAAAGGTGGGTTGTTTAAAGGCGGCAAAGTGGGCAGTTTATTAAATGTTGGCTCTCTGGCAGTC
GCGGGGCTTGCGATAGCATCAGATAATCACGATGACTATTTTGCACAACAAGAAGCAATCAAAGAAAAAC
GTGAGAAAGCGCAAGAAAAAGCGAATATCGCGATGAGCGGGCATTCTGTCAATAAATTTCAATACACGCC
GACAACGTCATTTAAAACATCAAATGTGAACTATCACGGGGCTTATGCAATTGCTGATATTCAACGCAAT
CAAGCGATTGCAAAGGCTAGACTTAATCAAGGTACACTAACACAAGCACAATATGATGCGCGAGTAGAAA
GTGGTAATGCACGCATTGCAGAGCTGACACAAACAGACTTACAGCAATTCGGCAATCAGATTCAAAGCGG
ATTAAAGCAAGCAGTAGAGAATCAACAGCATACGATTCAAACGCACATCACAGTAGAGCTAGATGGGCGT
GCCGTGGCTGAAACCGTATCAGAAAATCAATATAGACAATTTAATCGGGAGTAACTATGAAAGGTTGGAC
TATGCCAGTACAGCGTGCGTCATATCGCGGTGTGCGCTTTGATGTGTTTAATATTGAAGACAGTGTTGAG
CGTGCCGTGGTTGAGCACGCTTACCCGTTTGTAAATGGTGCAGATATTGAAGATTTAGGCTTAAATCCGC
TTGAAGTGAGACTTAGTGCAGTATTTTATGGTGAAGGGTATTATTCAGATTTTAAAAAGTTTTTAGAAGT
ACTCAAAAAACAAGGGGCGGATGTATTAACACACCCAATTCGGGGGCGTTTGCAAAATATGATTTGTACG
TCTGCTAATTTCTACCACGACGCAGAATATACCGATTATGTCACATTGAATTTAATTTTCCGTGAAGCAA
CACCTGCTAAGCCGATTTTCTTGTTTAATAACGCTCTTTTTGGCTTGATTGACGACTTTTTGTCAGCGAT
TGAAGACTTCGTAGATGAGTGCCTCGCGTTTTTCTCAGAGATCATGGAAGGGATTAGTTTAGCAGCGAAT
TTTAAAGCAAGACTACTTGGTACATTCGGTGCGATTTTCGGATGTTATGAGCATTTACGTGACTTATTTA
CGCTTGATAAAGCGAAGTTTAACACGCCCGCAAGCACGACTGCAGATAAGTTTAAAACGCAATCATCGCA
AGCTTGTAAAGATATTTTCGAGATGATTGAAATTGGTCTAACACAGATTGCACAGCGTCAAGATTTAACT
CAACGTGCGAAGTTTGACGAAGTGTTACGCACAATTGATCAAATTGACGAAATACCGACTATTTTAGTAA
CGGGCAAGAACGCCAGTGCAAATAGAAAAGCGAATCTTAAATCGCTGACTAGCGCGTTAAGTGAACGAGA
TACGAGAGAGATTAACGCCGCAATGCAGCTTGCTTGTACAGCTGCACTGATGAAAATTGCAATAGACTTT
ATTGAAGATGACACGATGTTGCCAAGTGATATCGAGTATATCGCAACAAAAGTGCGCTTACAGATTTTAA
AAAATCTCAATACTGTTCGCGCATTTGCACAAGAAGTTACTCCGAGCTTTACGGTGACAATGCCTAATAC
CGGTATCTATACCAAGTTGCATTTAGTGAGTGAGAGATTGCGTAATCAAGGAAAAAAAATAACGAAGCTT
GCATTAAGTGCGATTAATCGTAAGCCACCGTTGGTGATTCGTACAGTTGAAATCAACGGCACGCTTCAGC
AAGTCGCGCACGAGTTTTACGGTGATTATCGACGCGCAAATGAGTTGTTGCGACTTAATCCACAAATTCG
CTATCCAAATTTTATTACGAAAGGCGAGGTATTAAATAGTTATGCAAAATGAAGTGAATTATAACTACCC
GTTTGAAAATGAAATTGTGGTTGAAATTGATGGAAAACAGCATAAAAGTTGGAAGTCTTACGATATTGAT
AGTGATTTTTTAATTGCGGCAGACGCTTTTCGATTCGATATCGGCACGCCGTCAACGGATACGGTGATCC
CCAATTTTACGGGTAAAGAAGTGAAAGTCATGATTAATGAGCAATTAGTCATAACAGGTATTGTAGATAC
GACTCAGCATTCGATTAATAAAACAAATCGCACATTTCATTTAACTGGACGTGATAAAGCGGCGATTTTA
GTCGATTGCTCGGCACCTATTACTAATGTTAAAGGGTTAACTGTGCTTGATGCTGTGAAAAAAATCGTCG
CGCCACTGGGGATTAAAAATGTGGAATTAAAAGCAGAAAATAACCCAACACTTGATAAAGTGGATATTGA
TATTGGTGAAACGGCTTGGAATGCAGTGAAGCGTTGTGCAAACTCTGCAGGCTTACATACATGGTTTGAT
CCAAAAGGTGTACTGATCGTAGGTGGCGCAGATTATTCTATCCCGCCGGTTGCTACACTTTGTTGTATGA
AAAACGGTGAGCGAAATAACTTCTCAAGTGCAAGTTTAGTCTTTGATGTGTCACAGCGTTTTAGTGAGAT
TACATTTCTAGCACAACGCCACGGGCGTTCGGGGGATGATAATAAAAACGATTTAAAATGGGTTTATAAA
GACGATTCAATGCAGACTTACAAACCAAAAACCGTTGTTGTGCCTGATGTGGAGGACTTAATTTCACTTA
AAAAATGGGCGAAAAAATACATCGCAGACAGCATTTTAGAAGGTTTTACTCTGACGATTACAATACCAGA
CCACAAAACACAAGATGGCACGCTGTGGCAACCGGGGCAACGTGTACATATTATCTGTGAAGAGTACGAT
ATTGATGCTATTTTCTTTTTAATGGGGCGTCGATTTATGCTTTCTCGCGCAAACGGCACACAGACAGAGT
TACGTTTTAAACAAGACGGAATTTGGACACCGGATGCATACAAAGCAAAAGCAGATAAAGCTCGCAAGCG
TAAAGGTAAAAAAAATCAAGGTGATCTCATTGTATTGGATAAGTAATCATGCGTAATTTAACAAAAAAAA
TTCAAGAAAAAACAGGCGCAATGCTAGCAGATGTGCGACAAGTGTTCCGCGGCGTACTTAATCTTGTGAA
AAGTGGTGATAACATTCAGAAAGCGCAGGTGTCAGGACTTGCGGGCGAAACGTTACAAGATGTGGAGCTG
ATGCAACAATTCGGTTTTACGTCTGTGCCACCTGCCGGCACACAAGTAGTTGTCGTGCCTGTGGGCGGTA
AAACCACGCATAGCATTGTGATTGCAACAGAGAACGGTGCATTTCGTGTTAAAAATCTGAAAAATGGTGA
GGTGGCAATTTACGACCAAAGCGGCAGCACAATTATTTTAAGACAAGGTCGCTTGGTTGAAGTGGATTGT
GACACGTTTAAATTGAATTGCAAGACATATCAAGTCAACGCAAGCAGGTCAGCTGATTTTACTACGCCCA
AGCTTGAGACGTCTGCTGTTCTCACAGCCCAAGGGAAAATTAATGGTAATGGCGGTATGGCGGTCCAAGG
TGGAAGTGGTGCGTCATTTAGCGGAGATGTTGAGCAATCTGGCGGTGACTTTACAACGAGCGGTGATGTT
GTCGCAAATGGTAAATCACTTGTAAGTCACACTCATCCGGGTGACAGTGGTGGCAATACCGGTGCACCGA
ATTAATAATATTTAAATAACGCAAGCGGTGTTGAAGTCCCTCACCGCTTTTTTTTTACTTTTTTTTCATA
TGCTAGCAACATGGACAGAGAAATCAGCCCGCTTACAGGCGACTACACAAGTAAGCAAATCAGTACACTG
CAAAATGCCGTGTATATCAGACTAACAACACCACTAGGCGCGTATTGGGCAGATGGGCGTGTAGGTTCTC
TGCTCCACCTAATTCAAAGAGAGAAAGATGTAGAGCGCGTGGGCTTGCTTGCACAGCAATACGCTGAAGA
AGCGTTAAAACCGTTACTCGATGACGGACGTGCAAGTGAAGTTACAGTCAGTTACAAGCAACCCAAAAAC
GGCATTCTACTTCTTTTGATTTCAGTTAAAGATAATCGGGGTAATGCTTTTGAATTTAAACACCCCGTAA
AACTCATTTAAAAGGTGTTTAAAGTATGCTTTTAGTCCCGACGCTTGAAGACATCCGCAACGCTATTTTA
CGCGATTATCAATCGTTAGAACCCAATGCTGATATAAGCGAAGACAGCGATAATTTCGCACGCGCAAGTG
CATTAAGTGCAGTTGCTGAAGGGTTATATGCGCATCAGAAATGGATTATTAAACAATTTTTCCCAGACAC
CGCAGATACTGCTTTTTTAGAAAAGCACGCAAGCTTACGTGGCATTCGCAGACGTAATGCAACTTATGCA
AGCGGGCGCAGTGCAGTGATTGCGGGAAACGAGCATTCACAAATTAGAATCGGTCTTCTAATTAAAACCG
AAGACAATCGCTTTTATGAAACGACAGAAAGTGCGGTGATTGATTCAAGCGGGACAGTCACTGTTACTGT
ACGTTCGCTTGAAACAGGGTCTAGTCAAAATATCACGCAAGCTACAAAAGCAAGCTTTATGTCTGCGCCA
GTTGGCGTGCAAACTGATGTCACACTTTCAAATGTGGTTGGCGGGACAGATGCAGAAAGTGATACGTCAT
TATTGGAGCGATTATTAGAACTTATTAGACGACCACCAGCAGGGGGAAATCGTTATGACTACCGTAACTG
GGCGTTATCCGTTGACGGTGTGGACGCGGTTTATGTTTATCCGCTACGACGTGGGCTTGGCACAGTAGAT
ATCGCTATTACATCGAATAACGACTTGCCAAGCAGTGAAACAATTGAACGCTGCCAAGCGTTTATTGATG
ATGTGCGACCTGTGACTGCGAAAGAATCAAAAGTTGTTAAGCCGGATGTGACAAAAGTGAACTTCGATAT
TCAAGTGAAAATTTCTGGCATTACGTTAGCCGAGATTAAAGTCGCTATTCAAAAAGCTCTCTCAGACTAC
TTCAATACGCTTATTCCCGGTGACGATCTTATTGTGTCGCAATGCGAAGCTGTTGTGAATAACTTAATTG
GTGTTGTTGATAGACGTTTTACAACACCAACGGCAAATAAAAAAGCGGATGTGGTGAGCAAAATTGAGTG
GTTTAGACTTGGCACGGTGACCGTCACGGAGATGAGTTGATGATGTCACATAAACACGCACTTAGCACAC
TCTACCCACCCATTTCGTATAACGTAAACGGCAAGCAATTTCTTATTCAATGTGAAGTGGACGGTAACGT
ATTTGATAGAGTACAACAAAGTGCAGTTGATATGTTAAATGCGATTGAACCTGCCACATCAGGGCAAATG
CTGGCAGACTGGGAGCGTGTGTGCGGTATCAAAACCGATTTGTTAAAGAATTATCAAGAGCGCGTTAAGC
GCGTCATTATTCAATTAAACGCTATCGGCGGGCTTTCAATTCCGTATTTTAAAAAACTTGCTGAAAGTAT
CGGTTATCAAATTGAGATTAAAGAGTTCTCGCCACTTCAGAACGACTTACCGAACCTCGGTGATGTGAAT
ATATTTCAAAGCGAACCGAGAGAAAGTCTAATCTTTATGTGGCGTGTGACGGTCATTAACGGCGACGATA
ATATCATTTATTTTCGAGCAGGTTCTTCAGTCGCGGGCGACCATTTAGTGACATTTGGAGACCCCATCAT
TGAAGAGTTTTTTAGAGATTTAAAACCCGCTCACACTTACTGCTATTTTGCATATCAAGAGAGATAAAAC
ATGAGAGATTTGTTACAGAAAATTCAATCAAATGATGGGCAATTTCACAATGGAAACCCCGCCACAGGCG
AACAGGGCACGCGAGTCACTGACACGTGGCTCAATGATGTGCAAGAACATATTCGCGATTTCGGCGAAGA
ATTAAAATACTTACTACAACAAGCCGAGCTTGAGCCAAATCCAGCTAAAAAAACACAAATTTATGATGCT
ATTGAACAAATTATTGAGAATAAGCGCAGAGCGGCAAGTTTAACACAAAGTGGAGAAGTTGAGCTTGATT
CTAGCACGGATTCAACTGCTGAAGATAAAGCGGCTACACCGAAAGCAGTGAATGCAGTTAAAGCGTTAGT
GATTGCTGTGAGAAATGCGTTAAATAATTATATTCCAAACAGCAAGAAATCAGATGATGATAACAGCTCA
AGTTCAGACACTATTGCGACGAGTTATGCTGTTAAAAAGGTACGTGATATTGTAGAAAATCGATTTTCGT
ACAACGTCGCGTCGTTGTGTGGGGCGTATTATAGGCATTTTAAAACCCTTTGCAACCCCTTTTTACAAAA
AAAATTAAATTTTTTATTTTGCGCTATTTTTTTAAACGTTATGCTCGTAATTTATAAAAAAATCGTATTC
TTTTCAGGCTTTCATGTTCAAATTGATGAGTTGTTCAAATCCCCAAAAATGGATAACCTTTTGAAACTGT
GCTTCATCCTCAAAAAATTGAGTACAAAAAATAAGATTTTTCTCGTTAGTTTTAGATTGAATGTCTATCT
TAGACAATAACGTTTTAACCCGTAAAGCAATCGCTTTACCAGAATCAACAAAAAAACGCACTTGTGGTAA
ACACCATTTAATTTCTTCTTTAATTAAAGGAAAGTGCGTACAACCTAATACGACGGTATCAAGATCCTGA
ATTGACTGCCAAGGCGCTAGCTCTTGCTTTAAAGCATGCAAATCAACCGCTTTGCCATGTAACTTTTGTT
CAGCAATTTCGACTAATTTTGTACTACCCAATTTCTCAACTGTGCAATCGCGAGCATACTGTGCAATTAA
ATCCGCGACATAGGCTCTTTTCACGGTGCCTTTTGTAGCTAATAAGCCAATATGTTTTGTTTCTGAACAT
TCTGCTGCGGGTTTAATTGCAGGCACAGTTCCCACGACAGGAATCGCAAAATGCGCTCTTAGTGCGGGTA
ATACCACCGTGCTTGCCGTATTACACGCAATCACAATTAAGTCTAAAGGGAAAGTGCGGTCAATTTTTTG
ACAAATTTTGAGCGTACGCTGAATAATTTCCTCTTCACTTTTTTCCGAATAAGGAAAAAACGCATTATCG
AAACAATAAAGATAGTGACAATCGGGTAAAAGTTGCTTTGTTTCTTTATAAACACTAAAGCCGCCCATAC
CGGAATCAAAAAATAGGATAGTAGGTTGATAAGGGCTATTCATTTGACTACTCTCGTAAAAATTTGTGGT
GTTAGAAATAATTCAGCAACCATCATATTCTCAGCGCCAATACTCATTAAGGCACGGCGGGCATAAAGTG
CGGTGTTTTTATCATGCGTTAATTCTAATTTTTGCCTTATACGATCAGATTGCATAAACAGCCACTCACC
TAACGCACGATTGCCCAATTGTTGTAATTCTCTATGCTGCGTCAATAAAGAAGCCGGAATTAAAGTACGC
GCAAAAATTAATGGTATATCTTGGCTTTTTAAGATCACTTCTCGACACCAACACGGGCATGCTTGTTTTG
GAAAAAATTGACGTTCATTCTCGTTAAGCGTCGTTATCCATGACTCGGCTAAGACACATACATTCACTTC
GCCAAAAGCTTGTTTTAGCTGTGTAGTTAAAGATGTGGATAGCTCTAGCCAAGAAGAAATCGACAGAGGT
AATTGCATATCCGTTGAAGGCTGCCAAGTGGCATTTTGTAACAATTGGGAATAATCAGACATGCGTATAA
ATCTCCCGTTGATTAATCCAACGTTGGATTAATTTGGTGGCCACTTCTGGTTGCTCAACAATCAAACGAC
GCGCATAATACTGCACCGTAGGAATCATTTTGCGATCGCGCATTAAATTTGCCACCTTAAATTCGGCCAC
CCCGGTTTGTTTTGTACCAAGCACTTCGCCAGGTCCTCTGATTTCTAAATCTTTTTCCGAAATAACAAAA
CCATCTTGCGTATCTCTGAGGACTTGTAAACGTTTCTGGGAAATTTTTCCTAGTGGGGGCTTATACATCA
GTACACAAAAAGAAGCGGTTGTCCCTCGCCCTACTCGACCGCGTAACTGATGTAATTGTGATAAACCTAA
ACGTTCTGCATTTTCAATGATCATTAAGCTAGCATTCGGCACATCAACACCGACCTCAATCACCGTTGTT
GCGACTAACAAATCAATTTCTGCCTGTTTAAATGCTTGCATGATGTCTTGTTTTTCAGCCGGTTTCATAC
GACCATGCACTAAGCCAATGCGTAAGTGCGGTAGAATTTTACGAAGATCTTCAGCAATAGCCTCAGCCGC
TTGTGCCTCTAGTACTTCTGATTCATCAATCAATGTACAGACCCAATATGCCTGACGTTTTTCATTCACA
CAGGCATGATTCACTCTAGCAATGACTTCAGCTCGTCTTTCTTCAGAAATTGCCACGGTCGTAATCGGTG
TTCGTCCTGGCGGTAGTTCATCAATAATCGAGGTATCTAAATCCGCATACACCGTCATGGCTAAAGTGCG
AGGAATCGGTGTCGCCGTCATAATGAGTTGGTGCGGATAATGATCAGCCTGTTTCCCTTTTTCTCGTAGC
ATTAAACGCTGATGCACACCAAACCGATGCTGTTCATCAACGATCACCAATGCCAAATCTGAAAATTCCA
CCTCGTCTTGAAATAAGGCATGGGTTCCCACGACCATTTGTACTTGCCCCGTTCGAATCTTTTCCAGTTC
TGTTTGACGCACCTTTCCTTTGACTTTACCTGCCAACCAACCAACTTCAATCCCTAAGGGAGCTAACCAA
CGGCGAAAATTTGTAGCATGTTGTTCCGCTAAAATTTCGGTAGGTGCCATAAGCGCGACTTGTTTGCCAT
TATCTATTGCAAGTAAGGCAGCTAACGCAGCCACCAAGGTTTTACCTGAGCCAACATCACCTTGAACTAA
ACGCATCATCGGGAAAGGATGAGTAAGATCTTGCTCTATCTCTTGGGTAACACGAACTTGTGCATCTGTT
GGTGCAAAAGGTAATTGTGCCAAAAAACGCTGTTTTAAATCAGTCTGATAAGATAAAGGGTAAGCGAAAA
ATTGCTGTGTACCGATCCGTACTTTTTGCATCGCCAAATTATGCGCCAATAATTCCTCAAAAATCAGGCG
TTGCTGAGCGGGGTGGGTTCCTTTTTCTAAGGCTTCTAAGGATACATCAGGCGGTGGGCGATGCAAAAAA
CGAATCGCCTCTTTTAAGCTAAAAGGATGCGGATTAAATTCATTAGGTAAGATTTCTGCAATTTGGATAT
TTTCAAGCACAGCCAAAGCTTGATCAGTCAGCTTACGTAATGAATTTTGTTTTAATCCCTCTGTTGTAGA
ATAAATTGGCGTCAAGGTTTCTTCTAAAATTAAAGGGGCATTATCGCGAATAATTTGATATTCCGGGTGA
TGAATTTCTGCCATGAAACGCCCACGTTTAACCTCACCAAAGGCTTTTACTCTTGCACCCGGTTGAAGAC
TATTTTTCATGCCTGCATTGAAGTTAAAAAAACGTAGCATAATTTTTGATGTGCCATCCGAAAGAGAAAC
ATTTAAAATTGGGCGTTTACCAAACTGCACTTCACACGTTTGTACAAGCCCCTCAATGGTAGCATAAGCA
TCAGGACGAAGATCATGAATTGGCGTAATTCGAGTACGATCTTCATAACGAATCGGTAAATGAAATAACA
AATCTTGGAGATTGTGAATACCAATCCGCCCAAGCTTGTCAGAAATGGCAGCCCCAACACCAGAAAGTGT
CGTTAAAGGGACTGCATCGAGGAATTGTATGGTCATTGATTGATATTACGTTCAATATTAACAAAACCCG
GAATTGCTTTGATTTTACGAATAATATTCGCTAAATGCTTAGTGTCTTTTACGGTCAACAACACGACGAT
TTGATATAAACGCCCTTCTTGTTCTTCCGTCCAAATACTTTGAATATTACTACCTAAAGACGAAATCAGT
GTCGTTAAATTTGGTAAAGCGCCTTGCTGATTGATAAGTTCAATACGCAATTCCGCTTCAAAATCGATCA
TATTATCGCTTTGCTCCCATTCCACTGGCATATAGTGTTCAGGATTGTCTTTACGATGTTTTAAATTCGC
GCAAGCTTCATGATGAATCACTAAGCCCTTGCCGGAGCTCGTATAAGCAACAATAGGATCGCCTGGAATT
GGGTGACAACATTGGGCAAAGGTGGTAAGTAATCCACCAGCACTTTTAATTTCAAAATTCGCTTTATTGT
TTGTGAGATCACCATCCGTATCAATTTCAATGGCTTCTCCTAGCAAGCGATAAGCGATTACCGCACTCAT
TTGATTACCTAGACCAATTTCCATTAATAAATCATCGAATGTGGCTAATTTCAGCTCAGTTAATAAATTT
TGTACTCTATTTTTATCAAGATCTTCTAACTTCGTCGGTGCCAACGCACGTGTCAACTGACGTTTACCTA
ATGTTATCGCCTCACCGCCACGTAAATTTTTAAGGAAATTACGAATATTGGTTCGTGCTTTCGCTGTCAC
CACAAAATTTAACCATCCCGCGCTCGGTTGAGAATTTGGTAAAGTAATGATGTCAACCGTTTGTCCTGAA
GTTAAGGCTTGTGATAAAGGGTAAGATTTACGATCAACATTAGCCGCAATACAGCTATGACCGATATCCG
TGTGTACCGCATAAGCAAAATCGACAGGCGTTGCACCAACTGGCAATTCCACAATACGCCCTTTCGGTGT
GAAAACATAAATCTCTTTTGGGAAAAATTCAGATTTGACACTCTCGATAAACTCAAAAGAATTTCCCACA
CTTTGTTGCAATTCAATTAAGCTTTGTAACCAACGTTGAGCTCGAATTTGTACTGTCGTGCTGTCATTTT
TGCCACCTTCTTTATATGCCCAATGAGCTGCCACCCCCATTTCCGCCATTTGATCCATTTCTTCAGTACG
AATTTGTACTTCAACGGGAACACCATGTGGACCGATCATTGAGGTATGTAATGACTGGTAGCCATTTGCT
TTTGGCACCGCGATGTAATCTTTAACACGACCAGGACGAGGTTTATATAACCCATGCATTTGCCCAAGCA
CACGATAGCAAGTATCAATATCTTTAACGACAGCACGGAATGCATAGATATCCATAATAGAATGAAACTG
TTGATCTTTCAGTTTCATTTTTTGATAAATGGCATAAAGATGTTTTTCCCGTCCAAAAACACGAGCTTTA
ATACCCACATCTTCTAATCGTCCTTTAATTTCATTGGTAATACGCTGAATCATGTCTTTACGATTACCAC
GCGCCACCTGAATCACTTTTTGCAACACCGCATAACGTTGTGGGTGCATAGCTTCAAAGCCTAAGTCTTC
CAACTCGTTTTTGATATGTTCAATACCTAAACGATGAGCCAAAGGACTATAAATTTCAAGCGTTTCTTTT
GCAATACGGCGACGTTTATCTGGACGTAGCGAGCCGAGTGTACGCATATTGTGCGTTCTATCAGCAAGCT
TAATTAACACCACACGAATATCTCGTGTCATGGCTAAAATCATTTTGCGAAAGTTTTCAGCTGCCGCCTC
TTTACGTGTCCGGAATTTCAACTTATCGAGTTTTGATACGCCTTCTACAATTTCTGCCACACTGGCACCA
AACTCTGTTTTCAATTGCTCTTCTGTATAAGGGGTGTCTTCAATCACATCATGCAATAATGCCGCCATCA
CAGCTTCATGATCTAAACGCATTTCAGCAATAATCGATGCAACTGCGACAGGATGAGTGATATAAGGTTC
ACCACTAGAACGCGATTGTCCCTCATGCGCATCACGAGCAATAATATACGCACGTTTAACAAGTTCGATC
TGTTCTGGCGGTAAATACGCCTCAATAATGCGATTTAGACTTTCAAAAAGATACAAGGGACACCTAACTT
AGTTCAATGTGATTTTCTGAAAACGTTGTGCAAAATGACCGCACTTTTACTGATTAGATAATAAAGAAAC
AGCGTGTAATTCCGAGTTTTCTTTTTCCAACGCATCATAACGCTCTTGGGCATTCATAATCTCGTTATTA
ATCAACCCTTTCTCAATTTCACGTAGGGCAATCACGGTTGGTTTATCGTTATCTTCTGGTACTAGAGGTT
CACGAATATGTAACTGTAATTGTCTTGCGCGACGTGCTGCGGTTAAAATTAAATCAAAACGGTTACCAAT
TTTTTCTACCGCACCTTGTACTGTGACACGAGCCATATATTACTCCATCTCTTATTAGTCAAAAAAATGT
TAAAAAGGGGTCATATGATACTAAAGTGAGGTCTATTTTGCTAGCAATTGTTCAATCAACGCCTGATTTT
GTTTTTGCTGATGCGCTAACGTTAAACGTTCAGCACGTAGAATCGCTTGAAAATCAGCTAATGCTTGTTC
AAAGACATCATTTACAATCACATAATCGTATTCATTATAATGAGAAATTTCATCGATTGCTTTCGACATA
CGTGCGGCAATCACTTCCGTACTGTCTTGCCCACGTCCAATTAAACGACGTTCTAATTCAGCTAAAGACG
GGGGTAAAATAAAAATACTTTTGACATTCGGCACTTTTTGACGAATTTGCTGCGCACCCTGCCAATCAAT
ATCTAAAAAAACATCAATACCTTTGGCTAAATTTTCTTCGATAGCAGGTAATGAAGTGCCGTAATAATTT
CCGCCAAAAACCTTGGCATACTCAAGAAATAAATCTTGCTCAATCAATGATTCAAAGGCTTCAACTGATA
CAAAATAATAATGCACTCCCTCTTGCTCACCGGGACGGGGTTGTCTTGTTGTATGTGAAACAGAAACCAT
CATTTTATTGTCTTGTTGCTGATTTAATAATGCGGAAATTAATGAGGATTTCCCCGCGCCACTGGGTGCC
GAAAGAATATATAAATTACCTTGTGTCAT


>3	 2028994-2062424
TTAAATCATATTTTTTCCAATATGGGTGACTAGCCCAATAACTTGAAGTTTTTCAGCTTCATCTTTTGAA
AGAATAATTGGCTTGTACTCTTCTTGGTTGTCTGAAATCAATTCTATACTGTTCCAATTCATTTTTACAC
GCTTCACCCAAACGCTGGACTCACTCTGAACCAAATAAATGTTATTGCCCTTGATTTCCTTTCTAGCTAA
ATCCACTAACATTTGATCTTTATCATCTATGGTTGGGCGCATAGATGTACCATTCGCCCAAAATACCGCA
GCAAATTGTGGTTTAACGCCCAGTTTTTGTAATAATGACGTTGGGTAAGGGATATAATCATCAGGCTTAG
TTACGCCATCATTAAAACTCCCAAAGCCAGCAGAAACCTGAATGGACGAGTAACTTGGTATCATCACCAC
ATTTGATGGCTCAGATACAGATGTTGCGTTTTTCTTTATAGTGTTTTCAGCGCTTTTAAACATTTCTCCT
TTTCCTGTCAGTAACCATTCAACACTTACGTTGGTTACTTCTGCAATTTTTATCAAATTGGTTCGGCTCG
TGTCAGCTTCTCCCTTGACCCATCTAACAAGTGATGGCTGTACAACTCCTACTGCTCTTGCAAATTCACT
GTAGTTATCTTTAAACAGTGTTTTTGCAATTAAAGACATTCTCTCAGAAAAGTCTTTATCGTAAATGTTT
GGTTTGCTCATCTTTTACCTTTTACCACGCAAAGATTTACGCATAAATGCTTGCTTTAAGTGTTTGTTTT
TTATATACAATTGAACTTTTACATAAAATAATTCAAATATTTAAACATTTACGCTTGATTTAATTAAACT
TTTACGTTTTAATACACTCATTAAGACAGCTCAAAGGGTGTATAAAATGGGTGTATTAAACGAAACTAAA
AAAGCCGCAACAGACTGGCATCGTGCGGATATCATCGCAGCCTTAAAAAAAAATGGCTGGTCATTACGTT
CCTTAGCAGAAGAATGTGAGCTGAGCTACAGCACACTCAAATCTGCGTTAGACAAATCTTATCCAAAATG
TGAACGAATCATTGCGAATGCAATTGGCGTACCGCCTGAAGTTATATGGGCTGAGCGATTTGCACAACGT
AATTTTCGTCCAAAATTAATTGATAAGTTTTAATCATAAACAACTTTTACGTTAAATGAAAGAGAAAAGG
AACGTTTATGAGTAACTTAAAAATAAAAACGCACTACTCTGCAATGGAGATTGCATCATTTAAGTTAAAT
TCTGCCCCACACGCACACAAAAATGTACAAGAAAAAGCAAAACGTGAGTGTTGGATCGCACGTAAACGTG
AAAGTCGTGGTGGTGGACTTGAATATGCATTTGAGAGTTTACCGCAAGAAATTCAAGCTGAAATTTTATT
AAAACACTCAGAAAGCAAAGGTTCCGAGCCAACTCGTGGTGTAGCGCACAAAAACTACTTACCTGAAGTC
ATTTGGGCACCGTTTGACAAAGCCAGCGAAAAACAACGTGCAGAAGCACAACAAAAGCTCACTTTGTTAC
ACAAAATTGATGATTTAACTCGCAATAACATCAAGTTAATGGATGCATTAGAGATGGTGGCGACCGAGTT
TAATGTTGCCAAAGGCTCACTAAAAAGATGGTACTACAAAGTGAAAACGTTTGAACGCTCAGACTGGTTG
CCATTGTTATTAGATAAGCATGGCACAAACAGAAAAAGTGCAGAAGCTGAGTTCACGCCTGAAGCGTGGG
AATCCTTCAAAGCAGATTATTTCCGCAATGAACGCCCACAATTCGGTTCTTGCTACGAAAGATTAAAACG
TGCCGCACGTGAACAGGGTTGGACTATCCCTTCTGCAAGTAGCGTGAAACGCAAAATTGAACGTGAAATT
CCAAAAGTGCAACAAGTGTTTTTAAGAGATGGCGAGCATGCTCTCAGCCAGTACTACCCAACCATGCAAC
GCAGTGTGGCTGACTTAGAAGCCCTTGAATGGATCAATGGTGATGGCTATCAGCACAACGTGTTTGTTCA
ATGGCATAACGGCGACATTGTTCGTCCAAAAACTTGGATTTGGCAAGACATTAGAACACGAAAAATCTTA
GCGTACCGCGTCGATTTAAGTGAAAACAGCGACACCATTCGCCTAAGCCTAATGGATTTAATCTGGAAAT
ACGGCATACCGAAAAAATGCACGATTGATAACACAAGGGCTGCAGCGAATAAATGGATGACAGGTGGCGT
GAAAAACCGCTACCGCTTCAAAGTAAAAGAAGATGACGTGAAAGGGATCATTCCTCTGCTAGGTATCGAA
TTGTTCTGGACTTCTATACAGTTTGGTAAAGGTCACGGACAAGCAAAACCAGTTGAACGTGCATTTTCTC
ATGGGGGGCTTGGTGAGTTAGTCGATAAACACCCTAAATTAGCAGGGTTCTACGCAGGGGAAAATATCTA
CAACAAACCCGACAACTACAATGGTGGGAAAGCAGGTGTGGACTATGACACCTTTATCTTAGCGTTAGAA
GATGGCATCCGTACCTTTAACGAACGAGAAGGTCGTGAAACCGAAATCTGTCAAGGCGTTTACAGTTTCA
GCCAAGTGTTTGAACGTGACTATGCAAAAGCGAGAGTGCGTAAAGCCAGTCAAGAACAAATGCGTTTCTT
AATGCTCATGAGTGAAGCAACAACCCTTAAAAAAGACGGCACTTTTGAGCTAGATGTAGGGGGAAAAGTG
CATAACCGCCGTAACCGTTATCTCTGTACAGATTTAATTGGTTCACATCATAAAAAAGTCATTGTGAAGT
TTGACCCGCAAGATTTGCATAGCAAAGTCTGGGTATATAGCACTGAGATGATTTATTTAGGTGAAGCTGA
ATGTACTGAACGTGTTGCCTTTGGTGATAAAGCTGCAGGACGTGAACACGACAAAGCCCGCAAAAAATGG
GTGAAAGCACAAAAACAAGCAGCTAAAGCACAACAAACGATGAACGCTCAAGAAGTAGCACGTTTTCTAC
CAGAACCAACTTTTGAAGAGGAAATCCAACAACCCAAAATTATTGAACTCTTCCACACACAGGGCAATGC
AGTGAAAAAGGCAGAAGTCGTTCTTGATGATGAGGAAAATTCATTCGAGCAAGGCTGGCGGAAAGGTCTT
GAAATGATTAAACAGGAAAAAGGCATTAAATAGGAGAAATCAAATGAGCTTAATTAACCAAATCAATGCA
ATTAAAGCATCAGGAAATATTAGTCAACGTGATATTGCACAGCAAATTGGCATTTCAGCAGGTGCATTGA
GTGCTTATTTAAAGGGTAATTATGCAGGCAATATCGACAACATCGAGAGTGCACTCACGAACTGGCTTGC
GACACAAGAAAAGAAAGAAAAAGTCTTCGTAGAAGCACCGCACTTTATCGAAATTCCAACTGCTAAGAAA
GTATTTGGTGCGTTAGATATGGCACGCATTTTACCCACAATGGTCACTGTTTACGGTGCTTCAGGTGTGG
GTAAGACAAAAGCCTGCCAAGAATACAAAAAGCATAATCAAAACGTGTGGATGATTACCGCAAGCCCAGC
AAGAGCAACGCTAAGTTCAATTTTATACGAACTTGCATTAGAGCTTGGTATTAATGATGCACCACGTCGT
AAAGACCGCTTAAGTCGCCTTATCACCAAGAAAATTAAAGGTACGCAAGGTTTAGTCATTATTGATGAAA
GCGATCACCTTCCTTATGACGCTTTAGAGGAAATCCGAATTATTCAAGAAGAGGCTGAAGTGGGCTTTGC
ATTAATTGGCAATGACAAAGTCTATACACGCATTCAAGGTGGCGTAAACCAAGCTCACGAATACGCCCGT
TTATGGTCTCGTATAGGTAATAACTGCGGCTTAAAAGCTAGCACAAAGGGCGATATTAAAGCGATTGCGC
AAGCGTGGGAGCTAGATGTAACAGACAACGATTTAATGACAGTGCTTTACGACATTGGCGGCAAAGCAGG
TGGTTTGAGAGCCTTAACACAATATCTACGTCTTGCGGGCATGACAGCTAAGGGACAAGGAAAAGTGATC
ACATTAGATCTGATTTTAACGGCACAAGCACAAATGAAGGGAGCGAACTAAATATGATGAACGGACAGCA
ACAAACAACGCTCAATCACAATAATGAAGTGATGAGCAAATACCTAAAACAAGTACAAAAAGCAATTAAC
AAGCTAGATGAAATAGGGCTTAGCGTGATTAACGTTCATTTTGAAAAAATCCGTCCTACCTTACGTGTAC
AACCTTGCTTTAACACTGAACGGTTAGAGAGTGAAAACAAAGCTTTTGTTTTCATCACTGGTTCAGACGG
TAAGCGCTATCAAGAAGCCCAAATGACAGTTGAAGGTATTCGTGTGATTTGGCGTAAGTATCTTAACTAG
CGAGGTAAAGAAAATGAAAAAAAGCATCGTGATTTTCAGTCAGCTTGCTCTAGTCGGATGTGGCGAAATA
CAAAAAGTCAGTCGAGATAAAACATATATAGGGATAGTAGGGCAAATTTCAGAAGTATGTATAAACGGTG
TGACTTACTTAGTAATGAGTAAAGGCGGTATCACGCCGAAGATTAATGAAGAATTCTATCCATACACTTG
TACAACCAAAACTAATGATATTCCACAATAAATAGGAGAAAAACAATGGCTAAGAAAGCAACCAGAATGA
AAAGTGCAACTCAAACGGCAATCTACCAAAGTCGTGATGAAGTGCAAATTGCAATTAAAGAAATCGGTGA
TAAACAACGCGAATTACAACGTTTAGCAACGGAAATGAATGATGAACTCGCCGCTATTTCTGAACGTTAC
GCCCCACTTTTAGATAGTGTGAAAGAAGAACTAAAACCGATGCAAAAAGGTGTCCAGATGTGGTGTGAAG
TACATAGAAATGAATTGACCGATAACGGCAAATGCAAAACTGGTTCATTCGTAACAGGTGAGGTGCAATG
GCGTATTAAGCCACCTTCAGTCAGTGTCAGAAATGCTGAAGCAGTCATTGAACTACTTGAAAGTTTTGGT
TTATATCAATTCATCAGAACGAAATCAGAAGTGAATAAAGAAGCTGTATTAGCAGACCCACAAGCTGTTT
CTGCTATTGAGGGAATAAATATCAAATCAGGTGAAGAAGAATTTATTATCAAACCTTTCGAACAGGAGGT
GAAGTAATCAGATTAGAACCCATTTAAACGCCCTTTAAACCTCGTTTGAGGGGCGTTCAGAATGTGTTTT
ACAAACAAGCAAAGGAGCAAATATGGTCATTCCAAAATTTAATAGGTTCATTCACTGGAGTAACATTGCA
GCAAATGCTGAACGGAGCAAAGACTATGAACAAGCGAGTAAGGCGTGGGAGGTGGCAAGTCTTAATGCCT
CACAACTTAACAAAGAATGGTGCAAAAATCGCAAAGCATTTTGTGACCGTGTGGCAGTTAAGCCGTTTTA
AGGGGGGAAGTATGAACAAACAAAGCATAGCACAGCAAATAGTTGATATTCAGACAATGCTTGAAGTGGC
GAAAGATAATGTGATTGAAGAACACAACGAAGATGCAAGAGTGATACTGCAACGTGTAGTCAGAGAGATT
AAACAAATTCACTGGCGAATGAAGCCTGTAAATCAATAACAAATCTATTAACAAATAAGGAGCATAAAAT
GAACTATTCAGACTATATTAAAATGACACAATGTGGCGTTTATAGCATTACTTTCCCAACAGAGAATATT
GTGGAAACGTTAGAAAATGCGGTACTTGCGGAACGAAATCAAGAAAAATTTGAGATTGTGAAAAATCTCA
TTACAGGTAAAAAAGTGATCACCTTTGATGACGGTGGGCTGTTTTTCTCTATTAGGGCTGAATTCAAACA
CCTCACTAAAGAACAAATAGCCTTTAAAGCCTTTGAGTTTAAAAATGTAACAAGTGAAAAAGATGCTGTT
CATCTTGCTAAGGTGGAATTATTTAAAGTGTTGCCACCGTCCAGTGAAATCTACAATGTTTTTTATAACC
CTAACACGCAGATTTTAGTGATTAATAGCAATTCGAAACGTAGCAAAATAGCATTAATGCAACTGGTAGA
GGTTTTCGGCTTAGTGGGTGTGAAATCCATTATTGTGTCAGAAGAAAAACTAGGTATTAACACAAAATTT
AACAGATTATTAAATGATAATGTCCCATTGTTTAACTCTATCGGTTTTGATTACGAAGCAACGTTAAGAC
GCGAAACCGAAGATGATAAAACTCACCGTACTTGCCGTCACTTAGACACAGAAGAAGGTAAATATAATGC
GTTGGATGCACTAAACAATGGTTTTATAGTCCAGTCTCTTTCTATGCGATATGAAGATGAAAATGGGTTT
ATTGTGCGGTTTAAACTTGATGAATATTTGCGTATTCGTGCAATGAAATTTCGCGACTTTGCGGAAACTG
CCAGAATGTTACGTTCTGCCTCACCAGCAAAATACGGCATTTTGACGGAATATTTAAACTGTCAATATCA
TGTGTTAAATCGCATTATCAAAAATACTTTATTGGAATTTACTAAAGACACTCAACTACAACAGTTTGCA
TAAAACCCATTTACAGCCCATTTCCCACAAAAGTGGGCTGAATAATGTGTTTTAACCATCGGAAGTCAAT
CAATGCGATACACAAGAGAAAAACTGATTCAATTAATCCACATTGCAAAACACAAACTTGCAATAGATGA
CATCACTTATAAACAAATGCTTTCACAATTAACGGGTGAAGAGAGCTGCTCAAAGCTCAAAGTGGCACAA
CTTACGCTGGTTTATACAGAGATGGAAAAAAAAGGATTTAAGCCTACAAGCAAAGGGAAAAAATCAAACA
ATTTCTATTCACCAAGCACTGAAAATGCCACGGTTCGTCACGATATCGCACACAAAATCCGAGCTGTTTG
GATTGATATGTATAAATCAGGCTTTATTCGTGATGGTTCTGAAAGTGCATTAAATCAATTCGTGCGAAAT
ACAGCGAATGCGGTGATGAAAGAAAAATGCAGTACGCTGATCTTTTTAAACGCAGGAAGCCTTGACTATG
AAACAGGGGCAATCGTGTTAGAAAGGCTTAAACAATGGCGTAAACGTGAAGTGAATAAACTAAGAAAAGG
AACAAGCGAATGAAATTATGTCGTTGCCCCGTGTGCCACTCTGATATCAATTTAGATCAGTTACTTGAGG
ACGACGCTGGACGTGAATTACTCACAATTTTAACTCAATTGAAATACGGTATTGCTCGTCCTCTGGTTAG
TTATATTGCTCTCTTTCGCCCTGCCAAATCTGCATTAAATAATGCAAGAGCGGTAAAGCTAATTAATGAT
GTATTAAGTTTATTTCCTCAATCTCATTTGTTAGCCCATGCATTAAGCGAAACTGTGAACGCAGTACAAA
ATAAACGCCGTGAATATAAAAACACTGCTCCATTGGTGAACCATAATTACTTAAAGCAAGTTTATGAAAC
TAATAAACCGCACTTTTCAGGCGTTGGAGAACGTAGTACAGGAGAAGAACAGGAAAATAAAACCACATTT
CAGCAAATAGACAAAGAAAAAGAGGATGCGATTTTATATATAGATCGTATATATCGATTGGGGCAAACAG
TTGAAAAATTAGAAGGCTATGACATTTGGTTAGAATGGAAAAAACAGAGAGGAGAATTGTAATGGATAAA
GATATTGTTGAGGTATTTGAAGATAAAGCACCCGAAATTCTTCTTGAACTTGCAAAATATATTGAGCTTA
CACTCGTCAAAAAAATAGAGATTGAAGCAGAAAATGCACGTCAAATTGGCATTGAAATTGCTCAAACGAT
CTCAAAAAACTGGGGCGGTTCTGTGGTGTATATTCCTCGCAATTTGATTTTCATACTGAACGAGCGTGAT
AGAAAAATTTTCAATGAATTTAACGGCACAAATCACCGAGATTTGGCTAAAAAATACGGTGTTTCAATGC
AATGGGTATATACTATTGTAAAACGTATCAATAAAGAGGAAATTGCCAAACGCCAGTTCAATATGTTTGA
GTGAAGTAGAATTGTGAATTAATGCACAAAAATCATAAAAAAAACGTCCGTCAGGGCGTTTTTTTATGGG
AAAAATTCTGTTTTCAAAGTAGTATGCGAGAATTTATAACACAGGAGTTGATATGAAACGTTTAGGATTA
ATTTTATTATTAAGTGGTGTGCTAATTGCTGGTTGTTCAGAAGAAAAAGGAAAGCCAACATACCAAGAAA
TGGAAGCGATAAAACTGGCATTCTTTAAAATCACACCGCCAAACACTGACCTTGCAGCACAATGTGACTC
AAAGAAAATTGGAGAACGTTATTATGCAGCTTGTAATTTTATGGGAGTTGGGAAAAGAACTAACTTAAAT
ATTTTCTTATACAATAACGAAAAAGATAGTGCCAAACGTTTTTATGCACTTAATGGTCCTGCAATGACCA
CATACGATAATCATTTCAAAAATGAAACAGTATTAGGCTCATATAAAGACACATTCGGCTTACCAATGGA
ACAAGACATTAATTTATCTACAGTGAATGAGCAATTTAATCACTTAATGAAGTAAAAAGTCATCAATATA
TTTGCCATATCATTGCTTTAATTATTCTTTAAACCACTTTAAAATCAATTTAAACCCCATTTTACTATAC
TCCAGTTATTAAGAATTACTTGATAACTGGAGTTTTTTTATGGCTATTAACCACATCGTTATTCACTGTT
CTGCCACCACCAATGGCAAACCTCTCCGAACAAGTTCACAAAGTGCAGCTGAGCGCATCGACCAATGGCA
TCAAAAACGAGGATTTAAACGAAATCTAGCGCATATCAAACGCTTTAACACGCACTTAAAACACGTGGGC
TATCACTTCATCATTGACATTGACGGCACAGTTGAGACAGGACGTGAAGTGGGTGAAACAGGTGCACACG
TTAAAGGACATAATCAAAATTCTATTGGCATTTGTCTTGTGGGTGGCATTACGGGTATGGGTAAAAACCA
TGGTGAATATACACGTGAACAATGGAACGCATTACACAAACTCTTACGTGAATTAGAAAGTCGATTTCCC
AGTGCTGTCATTTGTGGACATCGTGATTTAAGCCCAGATTTAAACGGTGACGGTACAATCACCCCTAACG
AATGGCTAAAGGATTGTCCTTGTTTTGATGTTTGGGAATGGCTCGACAGTGAGCAAGTGATTAATGATGA
ACACTTATTTGAATAAGGAGTATTACATGGGACTCAAAGAACTCATCACAAATGATAATGGACGCCTTTC
TACAACAGGCACAATTCAATTTGGTGGTGCGGTTTTAATGGCAATGATTCTAGCGATTTGTGTGTATTTA
GACAGATCTTATGTACCAGAGCTATTCATGACATTTGCAATCTTTTGTGGTGGAGGCGTCGCCACAAAAG
GCTTTGCAAATGCGATGGAAAGACGACAAGGAGGACGTGAATGAACTTACAAGTGATTGTTGTCTGCACA
ATATTTTTTATTTTGTTATGTGGTTATGTTGTCTTCAGGTTAAAGCAAGCACAACGACGAGTTGAAAAGC
TGATAGAAGAAAATGCACAACTTCAAACAGAAAAAGCTGTTGCAGAAACACAGGTTAAACATCATCAAGT
GAGAAAACAACATGAAGAAAACACTCTTGGCAATAGCCGTGATGACATCATTAAACGCCTGCACGCCCAA
GGCGATTTACGTGACGAATAATAGCTGTGCAGGCTTTAGCATTATTAAAGCGAGTAAACAAGATAGTACA
GAAACTTTACGTCAAATTTTAGTGCATAACAGAACATACCGTGAGATTTGTACACAGGAACAACATAAAT
GAATGACATTTTAGATTTTATTCAGAAACACTGGGCAATTGTCATGGCAATTGGTGGCTCTGTGTGGACG
TATTTTTGGCTAACTATGGACAGTAAATATGCGCGTAAATCTGACGTTTCAGACTTACGAAAAGCGATTG
CTGAAAATGAAAAAAATCTTTCTGAAATTAAAGGTGAACTTCGTCATCTTCCCACTACAGCAGATGTTGC
AGATTTACGTCTTTCTATTTCAGAAATGAAAGGCGAAACGAAAGCACTGAATGCAACTGTACGTAGTTTA
ATTCATCAAGTGGAATTATTAGTAGAAAAAGAGGTAACAAAAGAATGAGCAACGATATTTTTACTAAAGA
TCAGCGTCTTGTGATTTTACGTTCACTTGTAGAGGCAGGATATGATGCAAATGAGTCTATTTTAGACGAT
TGCCTTGCATTATACGGTCACAATATTAGTCGTGACCTTGTACGTAATCATCTTAATTGGTTGGAAGAAC
AGGGACTTGTACAAATTGAACGCTTACAAAGCGGTTTTATGGTAGCAACTATCACTCAACGTGGGCTTGA
TGTAGCTAGTGGTGCTTCTGTTGTTGAGGGTGTCAAGCGTCCCAATCCACGCTTAAAACTCAATTAAATC
ATGTTTTAAGGAGGATTAAATGAGCGATAAAACTACACGTGGACGAGCGAGTAAAGTCGACTTATTACCA
CCAAATATCAAGACGCAACTCGCGATGATGTTACGCGACAAACAATACTCTCAAGCGCAAATCCTAGAGG
AAATTAATGACTTGATTAGAGATTGTGGTCTAGATGAAAGTCATTTATTAAGCCGCACGGGTTTGAATCG
CTATGCCAATCGTATGGAGAAAATGGCAAGTAAAATCCGCAATGCGCGTGAAGTAGCGGAAATTTGGACG
AAACAATTCGGCGAAGCACCACAAAGTGACATCGGAAAATTGCTGATGGAAATTGTGAAGAACCTTGCGT
TTGAAACGTCTATTGGCATGAGTGAAAGCGAACACGCTGCTGATCCAAAATCACTTGCTTTATTAGCAAG
TGCAGTGCAACGGTTAGAACAGGCGGAAAGTTTGAGTTTTAAACGTGAACAAGCCATTCGCCAAGAAACG
ATTAAACGTGCAGCAGAAGCCGTGGAAGAAGCAGGCAAACAGCAAGGCGTAAGTTTAGAAGATGTTCAAC
AAATGGTAAAAGCAGTATATGGCATCGAATAATACGATTCTTTATGACTATCAGAAGCGTTGGTTGAACG
ACAAAAACCGATTCAAAGTAGCTATGTTTGCCCGACAAACCGGTAAAACCTTCACCACCACGCTTGAAAT
CGTGTTGGACTGTCTTGCTGCGGAAGCTAAAGGTGAAAAAGCCCGTTGGGTGATTCTAAGTCGCGGGGAA
CGTCAGGCAAAAGAAGCCATGAATGAAGGGGTAAAACTGCACTTGGAAGCGATGGGTATTGCTTGCGAAG
TGCTGGAAGTACCATTCAGTCCGACGATTAACGCCCTCGAAGTGATTTTACCGAATGGCTCAAAAATCAC
CGCCCTTCCTGCGAACCCTGACACTGCTCGTGGTTTCTCTGCCAATGTGTTCTTAGACGAATTTGCCTTC
CATCAGGACAGCCGAGAAATCTGGAAAGCACTATTCCCTGTTATCTCAGCAGGTTGGAAATTGCGAGTGG
TGAGCACCCCAAACGGCAAAGGCAACAAGTTTTATGAACTAATGACCGACCTTAATAATACAGAATGGTC
ACGTCATACCGTGGATATTTATCAAGCCGTTGCAGACGGCTTACCTCGTAACATTGAACAGCTACGCAAG
GGTTTAAATGATGAGGATGCTTGGGCACAAGAATTTGAGCTGAAATGGTTAGATGAGGCAAGTAGCTGGT
TATCTTACGACTTAATTGATGGTGTTGAACACGCTAATGCAGGACTGCCCGAGCTTTATACAGGCAATCC
TTGCTTTGTGGGGATGGATATTGCTGTTCGGGGTGACTTAACTGTGATTTGGGTCATTGAGTTAGTGGGT
GATGTGTACTGGACAAGAGAAGTGATCACGCTCAAACGGGTTGCCTTGCGAGAACAGCTCGCAGAATTAG
ACCGAGTATTTAATCAATACCACGTCATCACCTGTTATCTCGACCAAACAGGTATGGGCGAAAAAATGGT
GGAAGATGCTCAATACAGCCACGGCAAACGCCGAGTGCAAGGTGTGTTATTTAATGTAGCCACCAAGCTG
AATATGGCGACTATTGGCAAAAACGCCTTTGAAGATCGTCAAATTCGCATACCCCAAGGCGACACCGATT
TGCGAGAAGATTTGCACAAACTCAAAAAGGTGACTGGCTCAAATGGCGTGCCACGCTTTATCGCTGAAAG
CGATTCAAAAGGACACGCTGACCGCACTTGGGCGTGCTTTCTTGCACTCACTGCCGCTAAAGAAGGTGTG
ACGACTCCCACAAAAGCCCAAAGCCGAAAACCAAGAACAAGCCTAAAAATGACACAAGGATATTAATATG
GCGAAGAAATTTGATTTAGTGAAAGAAATAGCGGTGCGTTCTCACGCCATTGATTATTTCAGCATGGGGC
AATACCTCCCTAATCCTGACCCCGTTTTAAAGAAAATGGGGCGTGATATTTCTGCTTATCGTGAAGTCTT
GTCAGATAGTCACGTAGCAGGTTGTGTCCGACGTCGTAAAGCGGCTATCAAAGGCTTAGAGTGGCGAATC
ACACCGACAGGCAATGACAAAACCGACGAAATCCTGAACACACTTTTTGAGCGTCTTCCCCTACCTCAAA
TTATTACTGAAATGTTAGATGCCGCTTTGTTTGGTTATCAAGTGCTCGAAGTGATGTGGGAAAACCAAAA
TGGCTTGTGGTTGCCTATGGAAGTTATTGGTAAGCCACAAGAATGGTTTGTCTTTGATGAGCAGAATCAA
CTGATGTTACGAGATAAAGAAAACCGTAACGGCAAACTCGTTCCCGAAAAAAAGTTTTTGCTGACAACCC
AAGAGGCAAATTATACCAACCCTTACGGAAGACCCGATCTCGCTTTGTGCTTTTGGGCTGCCACCTTTAA
GCGTGGCGGCTTTAAGTTTTGGTTAGAGTTTACTGAAAAATACGGTTCGCCTTGGTTGGTCGGTAAACAT
CCTCGACAAGCACAAACACACGAAATCGAAGATTTGTTAGATAGTCTTGAACAAATGATTGGTACTGCTG
TTGCTGCAATCCCTGATGATAGCTCCATTTCAATGCTAGAAAGTGCAAGCAAAGGCGGCTCTTCACAGGT
CTTTGATGAATTTTTGAAATATTGTAAGTCTGAAATTGCCATTGCTTTGCTAGGGCAAAATCAAACCACC
GAACAAGAAAGTAATCGTGCGTCAGCTACCGCTGGGCTTGAAGTGACAAAAGAAATCCGCAATGAAGATA
TTACCCTAGTTGAAAGTGGTTTTAATCAGTTATTGAGTTGGATTTGTGAACTCAATTTCAATGTTGACAC
CTTGCCTAAATTTGAGCTGTATGAGCAAGAAAGCATTGATAAAGTTCAAGTAGAACGCGACCAAATTTTA
TCTCAAATGGGTGTGAAATTTACCGCTCAATATCTTCACCGCACCTATGGTTTTGAAGATGGTGATATTG
AATTAATCAACAATAACACCGAAAAAACCGCAGAGTTTAATGAGCCCACGTTGCCACCGAATATCGCAGA
TGGGATCGTTGAACAGTTAGAAGTAGAGGGTGAGCTTTATGTAGAAGAATGGATGCAGAATATTAAAGAT
AGATTGAGTCAAGCCGAGAGTTTGGAAGATTTTCGCAATCAGCTTGACAGTCTCATTCCTGAGTTAAATT
TTGCTGAATACGGTGAGTTGATGGCTTGGGCAAGTACTACAGCATTTTTAGCAGGTCGCCAATCTGTTGT
GGAAGAAAAATAAATGAGTAAGTTTACATTTCAAGAGCAATCTCGTTACTTTGAGAAAAAACTCAATTTA
AAAACCAATAGTTATTTAGATATTGTGGGTGAGGAGCACGACTATTTTTTCGTTGTTGCGGGCGCAAATC
GTAATGAAGTTATCAATGCATTTCGTGAGGCAGTAGATCAAGCAATTCATCATGGGGAAACATTAGAAAG
TTTCCGTCAGCGATTTGATGAGATTGTCGAAAAAACAGGTTGGGATTATAACGGCGGAAGAAATTGGCGA
ACACGTATTATTTACGACACAAATGTTTATAGCGCATATAACCGAGGGCGCTTACAACAACATTTAGACT
TAGCAGATGTTATGCCCTACTGGGAATATCAACATAACGATAACAGTCACCCTCGTCCAGAACACGTTGT
CTTGGATGGCACAATCCGTCCAGCGACAGATCCATTTTGGAAATACTATTACCCAATCAAAGCATATGGT
TGTCATTGCACAGTCATTGCCCATGATGAGCATGATTTAAAAGCAATGGGGAAACAAGTTAGCCCTCCCG
TTGAGATTGAATATGAAGATAAATTAGTCGGTGTTCGTTCAGGCTCTCCGCGTTTAGTCACACTCCCCAA
AGGCTATGATGTTGGATTTGCACCTTATAATTTTGATAATTTGACCTCAAACAGAAATGTTGAGATTGAT
AGCATTTTGTTTCAAAAACTCACAACAGCAGAACCTCGCTTTGCCAGTTTATTAATTCAAGATGTGATGA
AAAATACGGCAACGGTTGCATTATTAAATCACTCAATGAAAGAGATGATAGAAACGGTATCTAATGAAAA
AATCGCAAGAGGAAAAATGAAGTACGTTGGGGTCATTCATGACGAAGTGATTGGTAAGCTAACTGCAATG
GATAAAGCCCCTCAAACCGCGGTGATAGCAGTGCGAGATGAAGACATTCTACACGCTCTGCGAGAGAGTA
AACAAGCAAAAGGGATTAACTTGCCTGTTGAATTTTGGCAACAGTTACCCGAAAAGCTACGCCATCCAAA
AGCCATTTTATTAGATGAACAACACAAGCAACCAACACTTTTGTTCGTATATGAAACAGAACAAGGCAAA
GTAGCAGTAAAAATGGACTACGAAATCAAACTAAAAGATGTATTAACTAACAAAAAACTACCGCATAAAT
TAAATATGATACGTACTGCAAGTGCAATTAAAAGCGATGTAGAATGGAGAGACTTTAAAAAAAGTTATGC
ATTATTATGGGGAGAGCTTGATTAAGCGGTGGTTTGCCTGATTCGAACAGGATAATGACGGATGTAGCAT
TGCCGCCAACCTTTCCAGTAGGAAACCCCCACCGCACTTTCACTATACGCCTAAACAATTTTTTAATCAA
CAAGGAAAAGCCTGTGCTTAAAATTGATATTAATGACCAGCAAGTTGGGATTAAGCTACAACAGATTGCA
ATACAACTACAGCACCCTCGCAAGCTTTATGGTGTGTTAGGTGAAACATTGAAGAAAACGCATAAAGAAC
GTTTTAAGCAAGAAGTTGATCCTGAGGGTAAAAAATGGCAAGCGCTCTCACCTGTCACTCTCGCATTGAA
AGCAAAACGTAGAAAAAGTCCTAAAATCCTACGTCAAGATGGTTATCTTTCAGATAAGACAGCCTATAAT
TATGATGATAAAGGTCTTGAGTTTGGTAGCGCTGCAAAATATGCAAGGCTACATCAATTTGGTGGGCAAG
CAGGAAGAGGACGTAAAGTGACTATTCCACAGCGTAAATGGCTTGGTATTAGCCAAAATGATGAAACATT
ATTATTGGCAAAAGCTACCTCGTTATTACAACGACAAATCAGCCAAATTGTAGGATAACCACTAGAAATC
AAAATAACGCCACAAATTAGCCCTGTGGCGTTAAAATCTAAAAGTAATACAATTTAACTACATCTAAAAT
TTAAAGCGAATTAAAGCGATTTAAACCGCATTTAAAGCACTTTAAGTTTTTATATAAAACTCAACTCTCT
CTTAATAATGTTTTCCTCATCAAATCTTTAAAGCACTTTAAAATCTTTTTTTCTCTTCACAGCCTATTCT
AGAACTATTCAAACAACAGGAATAGCGTATGGAATTAATCGAAATTTTCAAAGCGGGTAAACGTGTTGAT
GCAAACGGGCAAATTGTTGAAATCACGACAGGTGATTTACAACAAGCCGTTGAAGCTTATGACCCAGCCT
TTCACGAATCCCCCGTGGTGATCGGTCACCCGAAAGATAATCACCCTGCCTATGCTTGGGTGAAGTCATT
GCAATTAGAGGGCGATATTCTCAAGGCAGAATTAAGCCAAGTTGATCCTGAATTTGCCGAAATGGTGGAA
AAAGGGCGCTATAAAAAAGTTTCTGCTTCATTCTATCTTGCCAACAGTCAAGCTAATCCTAAACAAGGCT
CACTTTATTTACGTCACGTCGGATTTTTAGGTGCAGTGCCTCCTGCTGTAAAAGGTTTGCGTAATCCTGA
ATTTGCTGAGGGCGAAGAAGGTGTAGTGGATTTTTCTGACTGGACAGAAGCCACACTGTGGCGACGTTTG
CGTGACTGGTTTATTGGTAAGCACGGGCAGGATGAAGCGGATAAAGTCTTACCCGATTATTTAGTGGGTA
GCGTGCAAGAAGAAGCCGTACGCAACTCGCTACAACCGCAAAAAGCGGAATCTCCGATTTTTAATGAACC
CACTCAACCACAAGGAGAACCTGAAATGAGTGTAGAAGAAAAAGCCGAGCTTGAGCGTCTGAAAGTTGAA
AACCAACAGCTAAAAGACGAAAAAGCCCAAGCTGAAGCCCAAAAAGCTGAGGCGCAATTAAATCAAACGA
AAGCCGACAACGCTGATTTTGCAGAAAGTTTAGTCAGTGCTGGAAAACTTGCTCCTGTGGCAAAAGAAAA
AGCCATTGAGTTGCTGAACTGTGCTGCTGTGCAATCAGCTGGTGGCGTAGTTGAATTTGGCGAAGGGGAA
AACATCCTGACTGCAATTAAAGCATTTTTAGATGCGCAACCTCAAATTATTCAATTTGGTGAAGTGGCAA
CGAAAGATAATGCCACAACAGCTGAAGATAATACGGTTGAATATGCGGAAGGCACAAGCGCAGAGGCTAT
TGATATGGACAAGCGTGTACGTGCTTATATGAAAGAACACAATGTGTCTTATGTCACCGCATTCAATGCA
ATGCATTCATAAATCAAGGGAGAAAATCAAATGTCTGATTTATCAAAACATCGTGTTGTTGACCCTGTAT
TAACAGAGTTAGCACAGGGTTATTACAACGGGAATATGATTTCTGAAGTGTTATTCCCGATTGCAGAAAC
ACAAAAAGAAGGGGGCAAAATCCCAACTTTTGGGCGCTTAGCATTCCGCTTACAAACAACAAAGCGTGAA
CTTCGAGCCGCATCAAATCGTTTAACACCTGAAGATATTGGTTCATTGACTGTTGTGTTAGAAGAAAACG
ACATTGAATATCCAATTGATATTCGTGAAGTGAATGAAGCGGAAGGCGTTTATCCACTTCGTCAGTACGC
AACAGGTGTCACTCAAGATGTGATTGTATTAAATCGTGAAAAAGCCTGTGCGGATTTAGCATTAAACGAA
GACAACTATGATGCAAGCAATAAAATCACGTTAAGTGGTACTTCTCAATTTACGGATAAAAACTCTGATC
CAATTTCTGTTATTAAAGCAGGTATTCGTGCAATTAAACGTGCGACAGGTCGTAAGCCGAATGTTTGTGC
AATTTCTGGTGATGTATGGGAAGTATTAAGTGAACATCCCAAAGTACTAGAAAAAATCAAATATGTGGCA
ACGGCAGTATTAACGCCTGAAGATTTTGCAAAGTTAGTCAAAATTGACAAAGTCATCATTGGGGAAGCGG
TGTATGAGCAAAGTAGTGAATTAAAAGATATTTGGTCAAAAGCTATCGTTCTTGCTTATGTTGCAGCTGC
ATCAAAAGAGAAAAAACAAAATATCTATGAGCCATCTTATGGTTATACCGTACGTCGTAAAAATGGCTTA
TATGTGGATACCTATACTGAAGTTGGGGGCAAAGTTGAAATTGTGCGTACAACAGATATCAATAAGCCAT
ACATTGTTGGTAAAGCGGCTGGTTACTTAATCAAGGGCTGTATTTAAATCTAATTTAAGCCGTATTTAAA
CGAGTTTTAAGTGCGGTTTACTCACTTTTTTGGGAGAGAAAAATGAATAAAAAAATGTTATATGCCGTCA
TTGGCACAATGGCAATTCTTCACAACGGCAAACGTTATGAAAAGGGCGACAAAATCGAATTGACTGCTGA
AGAAGCGGAAAACTTATCGCTTTATATTCAGCTAGACCAATCTGAATTGGAAAAGCGAAAAGAAGAACGA
CGTCTTGCTGAAGAAAAAGCAGAGCAAGAGCGTTTAGCCGCTGAAAAAGCACAAAAAGAAGCTGAAGAAA
AGGCAGAAAAAGAACGTTTAGCGGCTGAAAAAGCGCAGAAGAAAGCGGAAGAAAAAACCAAAGAAAAGGC
AGATAAATAATGTACATTGCGGCAAAGGATTTAACAGAAGTATTGAGTGAACGCAGTCTGATTGAACTAT
CCAATGATCATTCTAGAGCGACTGAGTATAACCCATTAGTGCTTGACAAGGCTTGTCAGTATGCCACGGA
AACGGTGGACGGTTATTTACGTTCTCGCTATTTGTTGCCGTTAAAAACTGTGCCGACTATTGTACGTAAT
ATCTGTTTACAACTTGCTCGTTTTTGGCTTTACTCGCGCCGTCCCGAAGGGAAAGGCTTTCCTGAAAATG
TCAAAGAGACTTACGCTCAAGCCTTAAAAGATCTGGAGCGTATTCAAAACGGCAAGCTCCATATCGGTTT
AGCTGAATTGAATGAAAATGGCACAAATGCCTTACCTGATGTGCCGAAGTTCAAAACCAGAGCAAATAAA
AAAATGGATTTATCTGGTTATTGAGGGAGATTGTTATGAGTGCGACACAGCCAATTTTAAACAGCATACA
AACGCACCTTCTATCACAGATTGACCGTTTTGCTATTGAACTCTTCCCTGACAATCCGAGTGAATATTTC
CTGAGAGATGAGTCGGGGGCAATTCTTATTCAATACGCTGGGTCAAAGTTTGAACGTGTTAATAGCACCG
ATATTATTCAACAACGACGTACTGTGACAATTGCATTAACGGTCATTGCACGCAGTCAACACAATGATGA
TGGTGCGTTAGCAATTTTAGATCAAGTGCGGTTGGCTATTGTTGGATTTCGTCCAGAAAATTGTCTCGCT
TGTGCATTAATCAGTGAGGAGTTTGCAGGTGAAGCAGGTGGGCTTTGGCAATATCAGCTCTTAGTACAAA
CCGAAACGTGGCAAGTTGAACAAACAAAAATAGTGGATTTACCTAAATTGGCAACCGTCTATTCTCGCAA
GCCAAGTGATCCGCTTAACCCCATTTTAAAATCTAAATCATAGGAGAACTATATGGCATTTCATCACGGC
ACAGAAACCAAACGTGTTACAGGTGGCTCCGTTGCAGTCGAAACGGTTGATGGTGCAATTATTGGCATTA
TCGGCACAGCACCAATAGGTCCACTTAATGAGTTAACACTGTGTCAAACTAAGAAAGACTTTGCCAAATT
TGGTACGATTTTAAATCAAGGTTTCACCTTACCTGATGCATTTGATGTGCTTGCTCGTTATGCAGCAGGT
CAGGTTTATGTAGTGAACGTCTTAGATGTATCAAAACACAAAAGCGAAATTCAAGATGAAAGTATTACGC
TGGATGAAACCACGTTACTTGCATATACGCAAAAACAAGGCTTATTAAGCCTAACATTAAAGTCCAATAG
CACACCATTAACCTTAAATGAAGACTATTGGGTGGATATGCAAACGGGCGAAATTCGTTTAAAAATGAGC
AAGGCATCATTGACTGCGACTTATACCTACGCTGACCCAAGCAAAGTCACTGAAGAAGATATCAAGGGTG
GCATTGAAAGTTCAACAGGTAAACGTAAAGGCTTTGAATTGTTGCGCGATGGTTTCAACTTGTATGGTGC
GGATGCAAAAATTCTGATTTGCCCCGAGTTTGACAAAACAGCGAGCTGTGCTTCTGCACTTGGTACACTT
GCAGAACAATTAAAAGCAGTGGCTTATGTGCAGTTGCCGAAAGGCACGAGCCTTTCTAAAGCTATCCAAG
GTCGTGGTCCACAAGGCACGATTAATGCGAAAGACTCAAGTGAGCGAGTGCGCCATTTCTTTCCTTATGC
ATTAGGTTCAAGTAATCAATTAGAAAGTTTAGCTGTTCACGCCGCAGGGCTACGTATGAAAGTGGACGTA
GAGAAAGGTTATTGGCATAGTACCTCAAACCACCAATTACTCGGTGTAATCGGTATGGAGTTACCATTGA
CAGCACGTGTTGATGATATCCAATCGGAAACGAACCGTTTAAATGCGGTGGGTATCACCACCATTTTCAA
CAGTTTTGGCACAGGTTTCCGACTTTGGGGGAACCGTTCGTCAAACTATCCAACCGTCACGCATATCATC
AATTTTGAAACCGCACTTCGCACGGGGGACTTAATTGATGAAAGTATTCGTATGGCCGAATTGCAATATA
TTGACCGCCCAATTGATGACGCATTAATTGATAGCCTTACTGAAACGGTAGACACTTATTTGCGTGCCTT
ACCTTCAATTGTCGGATATAGCTTAGGGCTAGATTATGACTATGATTTAGTGGACGCCTTCAGCAAAGGG
CAAGTACCGATTAAATACGATTACACACCGAAATTACCAGCGGAACGTATTACCAACACGTCAGTAATGA
CACGTAAATACTTGGTTAATTTGGTGTCACAGAAATAAGGAGTAATAAATGAGCGTAGCAATTAATCAGA
TTGTCAATGCAAATGTGTATATGGACGGGAACTCATTACTTGGCAAAGCAAAAGAGTTTAAATTGCCAGA
TATTGAATTTGAGCAAATTGAACATAAAGGTTTAGGATTAGTAGGCACTATTAAACTGCCTGCAGGTATC
GCTGCTTTAGAAGGTGAGGTGACTTGGGATAGCTTTTATCCTGAAGTAAGAGCTAAAGCCTACAACCCGA
TGAAAAATATACAGTTGATGGCTCGTTCTAATCTACAGGTATTCGATGCTCGTGGTTTGGTGGCAGAAGA
ACCAATGGTTACCATTATGAATGTGAGCTTTAGTAAAACTACTGGTGGTAGCTTGAAAAACAAGGAATCG
ACCGAGCACGCAGACACATTCCAAGTGTACTCTATCAAGCAAACTGTTGGCGGTAAGGAGATCTTCTTCT
ATGATGCCTTTGCTAATATCTTGCGTGTAAACGGGCAAGATGTATTGCAAAAATACCGCACGAATATTGG
GCAGTAGTTAAAAATCTTTAAAGCGCTTTAAAAGCACTTTAAATCACATTTAATTAAACTCCTTAATGAA
GTTAAACAATACCATTAAGGAGTTTTTTTATGTCTCATCAAATCCAAATTTATCGCAGTATTCCACTCCA
ATTTCCAATTAAAGACGGGGAAGGTAAAGATATTACCGAATTAAAGATTCGCCGTGCAAAAGTGGCAGAT
ATTAAACAAATGAGTAATTTTAAAGGCACTGATGCAGATAAAGAAATCTATATGCTATCACTTCTCACAG
GGCTGGTACCTGAGGATTTTGATGCCATGGATATTGCGGATTATGCCAAAGTCCAAGCAGCGTTAGCGGA
TATGCAAAAGGGAAAGTAAGTATTGAACAGCTCAATGCTATGGTTGCTGATGTGGCGTGGTGGTTTGGTT
GGAATGTTAGTGAAATTGAACAAATGACATTAGATGAATTATCAACTTGGCTAGAACAAGCTAACCGGCA
AATTAAAGCAGGATACAGTAAAGCCACGCTATAACGTGGCTTTATTACTTTATTTGTTCGCTTTTGAAAA
CAAGCGTCCTGAACCTAGCCGATAGGCAAAAAATAAAACAGCACCGATTATTTGCCAAGCAATAACCCAG
ATAAAAACAGCAAAAATAATTTGCATAAAATCCAGTTGTGATGCTGCAAAAGTTAAAAATGAATACAGGG
TATAGCCAAAGCCTACAAGACAGCTCAATACAATGAGGCTTTCTAAAAAATCAAAGCTAGCAGTGGTTTT
CATATCTACCCCCTTAGTAATGAGAGAAATATAAACGATGTCTTCAAATTTAGCAATATCTTTAGTTATC
GGCGCATCCGTCGGTGGTGCGATAGCTGGAATTAAGAATTTAAGAAATAGCCTGAAGCTTTTTAAAGACG
AAAGTCAAAGCGTTGGGAGCCGCATGCTAGGCTTGGGTAAAAATGTTGCGCTTGGAACCAGTTCATTAAT
CTCGTTAGGTACTGCCGCAACAACATCCATGCTTGCTATAGCACAACCTGCAATTAAATTTGAAAGTGCA
ATGGCAGATGTAAAAAAAGTAGTGAATTTTGATAGTCCTGCTCAATTCAAAGAGATGGAGCAAGATATCC
TTAGGCTCACACGCACTATCCCTATGGCAAGTGAAGAAATCGCTGCTATTGTTGCTGCAGGTGGTCAAGC
GGGTATTGCTAGAGAGAATTTACTTGGTTATGCCGAAGATGCCGCAAAAATGGGAGTGGCATTCGATATG
GCAGCAGGTGATGCGGGTACTGCGATGGCAACCATGGCGAACGTATTGGGCAAGCCGATTAGTGAAATGG
CAAAATTTGGTGATGCGATAAACCATCTATCAGATAACGCTAACGCAAAGGCTGCTGATATTGTCAATGT
CATTGCGCGAGCAGGGTCAGATACAAGAATGTTGGGTTTAACAGAAAACCAAGCGGCAGCATTAGGTTCA
ACATTCCTGTCCATGGGTAAAGCGCCCGAAGTTGCGGCACAAGCGATTAAAGGCATGAGTTCGGCATTTG
CAGAGCTTAAAGCTGGTAAGCATGCTAAAGAGTTACAAATGCTTGGGCTTACCCCAAAATCATTTGCTAA
AGCAATGAATAAGGACGCACAGGGGGCAATTTCTGACTTTATTGCAAGAGTGAAGAAATTACCAAAAGAT
AAACAGTACCCAATCTTAGCTAAAATGTTTGGTAAGCAATATGCTGATGACATTATGTTGCTTGCTCAAA
ATACGGCGGAATATAACAGACAACTCGGGTTACTCGAAGAGCGTGATGAAAACGGTAATCTCAAATACAT
GGGCTCTATGCAGCGTGAATTTGAGAACCGAAGCGCAACGACTGAAAACAATCTTCAGCTTTTGAAAAAT
AGCTTTAATGAAATTGGTATCGCAATTGGTGCTAAATTCCTTCCTCCTATTAATTTATTAGTGAATAAAT
TAAAACCTGTCATTTACAACATTTTAGAATGGATGCATGCCAACCCAGAACTTGTCAATCAATTTGTTCA
AATTGGGGGTGGTTTAGTAGCAACAATTGGTGGATTTGTTGCATTAAAAACAGTGCTGTCACTTGGCTTA
ATGGCAATCTTGCCGTTTTGGTCGGGGGGTAAAAAGTTATTTTCTCTATTCAAATTCTTGACACCTGTAT
TGATGAAACTTGCCTATGGATTTGGTTATACACTTGGATTGATTGCTAAAGGTGCATTGTTCTTGGGTAA
ATTGCTTTCAGGTGTTCTAGTGAAAGGCTTGATGTTAGTTGGCAAAGCAATGATGTTTGCTGGACGTGCA
ATGTTGATGAATCCTCTTGGCTTGCTGATTACGGGTATTGCTGTTGGTGCGTTCTTAATTTATGAGTACT
GGGAGCCTATCTCAGCATTCTTTTCTACCCTCTGGGCAGACGTTACGGTTATTTTTGATAATGTTTGTCA
ATTCGTGACTAATATCTGGAATGATGTGCAAGGTATTTGGTCTGCAGTTTGGGATGGAGTAACAAGCTGG
TTTACAGATTTATGGGAAAGCATTAAAGGGCTATTTAACGGCAACTTTACAGAGCTAGGCAATATTATTC
TTGCATTTAATCCGCTGTCATTATTCCAGACTATTTTTAGTTCAGTATTAAATTATTTTGGCGTTGAGCT
TTCTGCTGAATTTACTAATTTTGGTAAAAATATCATTGATGGATTAGTGAATGGTATTGGCAATGCTTGG
AATAGCGCAAAGGAAACGGTAAGTGAGCTTGGCACCAGTGTCAAAGACTGGTTTGCAGAAAAACTCGGTA
TTCACTCCCCGAGCCGTGTATTTATGGGGTTCGGTGAAAATACAGTACAAGGACTAGCAATTGGTGTTAA
TAAATCCTTGGGATTAGCAGAAAAAGCAAGTGATGAAATGAGTAATGCGGTAGGTATTTCCCCCCACTCC
AATTATCAATCATTACAAACCACTTTTGCACAACAACAAAGCGAGCAAGCTCAACATGGCGGAATGACGA
TTCATTTTAATCCCACTATTAATGTAAATGGTTTATCTAATAACCAAGTGTTAAATGATGTTAAAGAGGG
GTTAAACATCTCTTTAAGAGAATTTGAAACCATGCTTGCGCGTGTATTAGATCAACAAAAACGGAGAGCA
TACTAATGTATTTAATGTTGGGCACAATTGCACTTGAGCCTATTGATGTCACTGATTTTTCAGAAATCCA
ATCTGCAAGATTTGCAGAACATCAAGTGTTAAAAGGTAAACCTCGTTTACAAGCGATGGGTGAAAGTTTA
GCTGAATTGAATTTATCTGTCCGCTTGCATCACAAAATTGGTGGAGTTGAACGTCGTTATCAATCTTTAC
TCTCTGCCAAAGCGAAACAAGATGCTTTGGCACTCATTTGGGGACGTGGCAAATTTAAAGGGAATTTTGT
GATCACAGATATTCATTCAACTACGCTATTTACAGATAAATACGGTAATGTGCTGTGTCGGGAGCTAACA
ATTAGCTTAAAAGAATATGTTGGTGAATTAAAAAATAATTTATTAGGTGCGGCATTAAATATTGGTAAAG
GCTCATTATTAAGTTCGATACTACCACCAGAATTTTTTGCAGGAATGAATGCAGCAAAAGAAGCCTTAAT
AAAAGGGATTGACCTTTATAACCAAGGTAAACGCATTGTTGATGAGGTGCAAAATACCATTGCAATTATG
AAACAATTTTCACAAGACCCTGCTGCTGCGTTAGCTTATTTACCCAGTGTGTTAGGTAATCTTGATGGTG
CACTGGGTAGCTTCGGTGAGCTAACAGGAATGAGAGAGTTATTTAATGGCGTGCGTTCAGTATTGCCTGT
TGTTAGTGAGTTCAGTCAAGAGGTGGCTGAAATACAAAGTGGTCTAATGGCGATTCAATCGGATTTTCAA
CAAGGCACAAACGGTTCAGATTTGTCAGAGTGGTTTCCCTCTGCAAATAGAACCATGTCTGAGGTTGCAG
AAAGCTTTGATTTCTTAGCCCCTAGAGTGGCTGAAATGACCGCTTGGATTGTGTTACGCAATGATGATGA
GGTGAATCATGACACAGACCGTGCTTAAACACATCGTTAAACAAGGCGAACGCTGGGATAACCTTGCATA
TCATTATTACGGTGATGCGCTAGAGTATTCTCGTATTATTGACGCTAATCCGCATCTCAGTTTTTACGAA
GTATTACCTACTGGAGCAACCGTATTTATTCCCGTGTTGCAAGTGAAACCTACGAATAATGAAGATATGC
CGCCATGGTTAAGGGGAGATAATGAGTAATATTGCCCAACCTGATTTTTCACTATTTTATGAAAAAACAA
ATATTACCGCAGACATTGAGCCACACTTAATTGAATTAAGTTATACGGATTATTTAGAAGGTCAAAGTGA
TGAACTTGTGGTGCAATTTGAAGATATTCGCGGAAAATGGATTCGAGCGTGGTTTCCCACACAAGGTGAT
AAGCTAAGAGGCGCAATTGGCTATAAAGGTGAACAACTTGTTGATATCGGTGCATTTGAAATTGATGAAG
TCGAATACCAATACCGCCCTTCTAACATTACATTGCGTGCATTAAGTACTGGGGTGTCTAAAAATCAGCG
TACGCTCAAACCCAAAGCCTATGAACACACAACCCTTGCACAAGTCATTGCCGTTGTAGCAAAACGTTTA
AAATTAAAAGTGGTGGGTGAGATAAAACATATTCCCATTGCTCGCATAACACAATATCAGGAGCGTGATT
TAGAGTTTTTGGCACGCCTTGGACGTGAATACCATCACAGTTTTAAGGTAGTAAATGATCAGCTTGTCTT
TACAGCAAAAGAAAAATTGGGCGAAAGTGAGTCTGTTCTCACTATTGAAGAACAAGACACTATCAGTATT
AGTCTTCGTGACCGTATTAGCTCTACCGCAAAAGAAGTGAATATTAGTGGTTATGATGCGAATGGTAAAA
AAGTGATTAAAAAAAGTAAAAAAGCAAAGGCAAAACGTGAAGATGTTGCTCAAGCGGCGAAATCTAGTGA
AGATAGCTTGCAAATTGTGACACGTGGCGAAAGCCAAGAGCAAATTGATGCAAGAGGTGAAGCGGCACTT
GCAGAACAAAATGACGACCAGCAATCTGGCACGATTAAATTATGGGGAAACCCAAAACTTGTGGCGGGTA
ATACGATCTTATTACGCAATTTAGGCGTTTTCTCGGGTAAATATTTGATTAAATCATCACGCCATACGAT
TTATCGCAATCAAGGCTACACAACGACAATAGACGTGAGATTGCTAGAGTTCATTGCTGATGACCTAGTG
ACACAATCAATGGAGAAACACAATGCAAACCCATAATTTCACTGCAACCTATCAAGAAGGTATTATAAGT
GCGGTGGATAGTACAAAACACAAAGTAAAATGTAAAATTCCTGCACTTGATGATTTAGAAACAGCGTGGC
TTTCTTATCTCACGCCCAATTCAGGAGGTAATCAATTTTATTGTTTGCCAGATGAAGGCGAGCTTGTGGC
AATTCTGCTGGATGCACGTGGCGAGGGAGGGTGTGTATTAGGTACAATTTACAATGACCAAGACCCTACA
CCGACTCAAGATAATAATATCTGGATGAAAAAATTTAAGAATGGCACTGTAATCTCTCATAACCGTAATA
CAGGTGATGTAGTTGTCAGTACTTCTGGACAGGTCAAAGTGACTGCTGCAACAGCGATAGTGAATGCAGA
AAGTACAATTAATGGCAACACAACAATTAATGGTGATGTGGCTGTGAATGGCGAATTTTCGGCAACGGGC
GCTGTGAGTTCATCAACGTCGGTGGATGCGCCAAGTGTCACATCGAATGGTGTTTCTCTTGATAGCCATA
CACATAACAACGGTCCACGCCCAGATAAATAATTCTTTAAAGCACTTTAAAATCAATTTCCCCTCCTGCC
CTGTAATATCAGGGCTATGAATACACATACTCACTTAACGACACATTGGCAACTTGCCCCAAATGATAAA
ACACAATCCGTCATTCAGGGCATTGATGATATTCATCTTTGTATTGCCAACATTCTCAACACCATAAGAG
GCACTGATATTTTACGCCCTGAGTTCGGTAGTGATCATTTTCGTTATATTGACCAACCTGAAGATATCGC
GGTGCCTCACTTTGTGCGTGAAATTACCTTTGCCCTTTCTCTCTGGGAAAAACGCATTAATGTGGACGAG
ATAAAAGTCAGCGGAAATGCACCGCACTTTTCTTTCACTATTTTTTGGTCGTTAAAAGAGGATATCTATC
ATGAAATCTATTCAACAGAGGTCAAGGGATAATGAAAGTGGATGATGTAAAAATTGTGTCTGAAGATGTG
AAACAAATCCTTGCAGATACCATTGCAGATTATGAAAAACGCACTGGCAAAACATTGCAACCAGCACATA
TTGAACGCTCAATTATTCAGTCTTATGCCTACCGAGAATTATTAGTACGTAAAGGGATTAATGAAGCCTT
TCTAAATACTTTTCCTCAGTTTGCACGAGGCTTAGCGCTAGACTTATGCGGTGAGCCAATGGGCTGTTAT
CGCTTACAAGACAAGCCTGCACGTTGTATTTTACGTTTCAGTATTTCCGCCTCACATCCTTCCATTTTAA
TCCCGAAAGGTACTCGTGTTGCAGTGGATGAAAAACTGGAATTTATCACTCTGAATGATGATGTGATCAC
ATCTCTTATCACGTACGTGGAAATTGAGGCGCAAGCAAATCTATCTGGCGCCATTGGTAATGGCTGGGAA
ATTGGGCGAGTGAAAACCTTAAAAAGCCCATTAATGACCTCCCTTGAAGTTAAAGTGAGCAACATTGATG
TGCCAAGTGGCGGTCTTGTGCAAGAAAGTGATGATGACTATCGCAAGCGTATTTTGAGCGCCCCTGAAGC
ATTCTCAACCTGTGGTTCAGTGGCTGCTTATGATTACCACGTGCGTGCAGTTTCGCAAGCTATTGCAGAT
GTGAATGTAGCAACACCCAAAGGTGGTTTAGTCCGCATTACGGTGCTGACAAAAGAAGGCATCCCTGATA
GCCGATTGCTTAATGACATCAAGCAATATGTCAGTGGTGAAAAACGCCGTCCGCTTTGCGATACCGTTGA
AGTGAAAGCCCCTACGCAGCGTGATTATCAAATAACAGCAACATTAAAACTGCTTGAAGGGTTTCGTGAG
GATATTGTGAAAACCAAAGCTCGTGATGCACTTCAATTGTACCTTTCCGACAAAACGAAAAAACTAGGGC
TGGATGTAGTGCCGTCAGCATTAATCAGTGCTTTGCGTGTTGAGGGTGTCTATGACGTCACCCTCACTTC
ACCGCAAAAAATTGTGGTGGCAGAAAATGAATGGGCAAACTGTACTGCAATTAGCGTAGAAGTCGAAAGT
GAGAGAACAAATGGCTAGATTACGTTACCCCGATATTATCGCTCGAGATGTAAAATACACAACACTCGCT
GAACTTGGACAAAGACTACCTCAGTTTAAGCTCTCGCCTATTATGACTACGCTCGTCGATTTACTCGACG
ACCGTTTTATTGAAGTGCTTGCGGAGAAATGGAGTGCCACAGGCTATGACGGATTATTTCTCGCGACAAC
ACAAGAATCTAAAAAAGGGTTGATTAAGAAATCTGTTGAATTACATCGACACAAAGGCACGCCTTGGTCG
GTTCGTGAAGTAATTCGCCAACTTGGATTTGGAGAGATTGAAATTGATGAGGGGCTAAAAAATCGTGATT
ACAGCGCAAATACCTTCGTCAATAAAATTCCATCAGATGAGAGATGGGCATATTACGGCATTCAATTAAG
TAAGCCTGTGACGAATGAACAGGCTATCGAAATTAGAAAAATATTACGTAATTTTGTGCCAGCACGTTGT
TTGCTGGGTGTACTTGACTATAAGGCTGCACCAGTACTCTACAACAATAAAGCACGATACAACGGGCAAT
ATAATCACGGTTCTGTATAAATTTTAAAGGCATTTAAAGAGGGTTTTAAAATGGCAGGTTTGAAAGAAAC
CGAAAAATGGGAAAACGAAATTTATCGCATAGAAGAAAACGACCCTGTTCATGGGGGTGAAGACGGCATT
ACGAATAAGCCACTCAAGCAATTAGCAAATAGAACTAAATATCTGAAAACCGAAGTAGAAAAACGCTACA
TCGCAAAAGATGCAAGTACAACACAAAAGGGACTCGTTCAACTTGACTCAAGCATAGACTCAGATGCAGA
AGATAAAGCAGCAACGCCAAAAGCTGTAAATGCGGTAAAAGCGTTAGTGATTGCTGTGAGAAGTACGCTA
AATAACTATATTCCAAACAGCAAGAAATCAGATGCTTATAACAGCTCAAGTTCAGACACTATTGCGACGA
GTTATGCTGTTAAAAAGGTACGTGATATTGTAGAAAATCGATTTACTTCAATTTTAAAATTTTTTAAATG
AAATCAATCAACAAGTGCCCACACAGATTGTCTGTTAGATTGTTAAAGAACAAAAAACAACGACGCGAGG
TGTATCTACTATCTCGTACAACGTCGCGTCGTTGTGTGGGGCGTATTATAGGCATTTTAAAACCCTTTGC
AACCCCTTTTTACAAAAAAAGTTAATTTTTTTATTAGCTGTTTACAGAACAAACAAAAACGGTTGTTTTC
GCTTAAATTTAAGACTAAAGTGAAATGATTTTATCGTTTAATAGAATGAACAAGGAGGAAAACATGGCAT
TTGATTTTAAAAATATGATTTGTTTTGGTGTCGCAGGAAATTTCGCAGGTCATTTAGAACAAGCGGGTGA
AGCGGCTGATTTTATTTCGGTGCAAACAGAAGAAGAAATTCAGCCAAAAGCGATTTTTCCTTTTTATGTA
CCGAGTGAAACACTCAATCCTGAACATCAATTTCTTGCCACGTTTCCTCTGACCCATGATCAAATCTGTT
TTCCAAAGCAAAAAGGGGCGGATAATTTACAGATTGAACCAGAGATTGCCTTAATCTGTGATATTGAATA
TCAAGAGAAACAAGTCATTTCTCTTACACCGCGTTTCTTTACCGCCTACAATGATTGTTCTATCCGTCGT
CCCGATGCAAAAAAAATTAGTGAAAAGAAAAACTGGGGAGAAAAAACCAAGGGGCTTGCTAACACGCTAT
TACCGCTAAGTTCTTTTGCACCAGGTTGTGAATTAGATCATTACCATATTGCCTGTTTTCATAAACGTGG
TACAGATTTCAATGAATACGGCATCGATAGTCCTGCTCTGGGTTATAGTTATTTTCATCAAAAGTTATTG
AATTGGATAATCACTAAGATGAATACCCAACCTGATCAAGGACCTATGAACGATATTCCTGCTTTATTAG
CGAAAGCCAATTATCCTAAACAAGCCGTGATTGGCATTGGCGCAACACGTTATACAGCTTTTGGCGAGCG
TAATTTCTTACAAATTGGTGATACCAGTATTGTCGTAGTATATAACGCGAAAAAATACGACCACGAAACA
ATTGTGTCGATGGCAAAACAAAACAGGTTCGCTGAGGATATTGCAGCATTAGTACAAGTTGTTGTGTAAA
GTATAAAGTGCGGTTAAAAATTTTCATTTTTTTGACCGCACTTTTATTTATAACGATAGTATCAAGAGGC
TTTCCTGAGTGACACTTCCCCACCATTGAAATATTGCATTCCCTCGCTCGTTATCAGTTGAAGATAACCC
CGTTTATCAATTCCCTGCGCAATACCTGTGATTTTATGGTTTTCCGTTAACACATGAACCTCTTCCCCAA
AATACGCATCCATATCTCGCCAATCTTGGCGAAATGCTTCATCAATTCCTGCTTGTTCAAAATGTTGTAA
ACGTGCAATCAACTTTTTACCTAATTCTGCGATCAATTTATTCCGATCAATCGTTGGTAATACTTCAATC
AGCTCTGCCCAAGGTTGATCAATTTGCTGTGTTTGTTTTGGGAAAGACAAATTAATGCCAAAGCCAATCA
CGAGATTATGTTGATTATTCTGACGATTGGCGATTTCGACCAAAATCCCTGCTAATTTGCGCCCATGTAA
TAGCACATCATTTGGCCATTTTAATCCAATGTTCAAAGCACCTGCTTGCTTTAGCGTTTCTGCGATTGCC
ATACCCACTACTAAACTCAAGCCTTCTAAATTGACCTTTTGGTCACATGCCCAATACAAACTCATAATCA
CTTGTCCAGCAAAAGGAGAAAGCCATTGACGACCACGTCGTCCACGTCCCGCAGTTTGATATTCTGCTAA
GCAAATAGCGCCTTTTTCCAAATGTGCAATATTGTCAAGCAAGAATTGATTGGTCGAGTTAATAATCGGC
TTAATATAAAGTGGGTAAGGTGCTAACGCTTGCGTCAAATAAGATTCATTTAAGCGACTTAATTGAGGTA
TGAGACGAAAATGTTGGACTTGCTGTTCTATTTGTATCCCTTGTTGTTTCAATTTTTCGATATTGTGTAA
GATATCTTGTTCTGAATAACCTAAAAGTGCAGTCAATTCTGCTAAAGAAAGTTGTTGATAGCTAGCGAGT
AATGCAAGTACGTTTTGCATAAAAATCCTTATTTATATAACCAAAGAGAGGCAACTTATTATAGACAATG
ATTTTCTCGAAAATCGATAAAAAAATCCATTTTCAAACAGCAACGAAATCTGTATAATGCGACCGCAATA
TTTTTTACCCTTTTATTTTTCATATCAACCTAAGAGAGAATATTGCAATGTTACGAGTAATAAAAGAAGC
ATTAACCTTCGATGATGTTTTGCTTGTCCCAGCACATTCTACTGTGCTCCCAAATACCGCAGACCTTTCC
ACTCAACTCACCAAAACTATCCGCCTCAATATCCCAATGTTATCCGCCGCCATGGATACCGTGACAGAAA
CTAAACTGGCAATCTCTCTTGCACAAGAAGGTGGCATCGGGTTTATTCATAAAAATATGTCTATTGAGCG
TCAAGCGGAACGTGTCCGCAAAGTGAAAAAATTTGAGAGCGGTATTGTATCCGATCCTGTCACCGTTTCA
CCAACCTTATCTTTAGCAGAATTAAGTGAATTAGTGAAGAAAAATGGTTTTGCGAGTTTCCCTGTTGTTG
ATGATGAAAAAAATCTTGTCGGTATCATTACTGGTCGTGATACACGCTTTGTCACGGATTTAAATAAAAC
AGTGGCGGACTTTATGACCCCTAAAGCTCGTCTTGTCACGGTGAAACGCAATGCAAGTCGCGATGAAATT
TTTGGTCTAATGCATACACACCGTGTAGAAAAAGTCCTTGTTGTCAGCGACGATTTCAAATTAAAAGGCA
TGATCACCTTAAAAGACTACCAAAAATCCGAGCAAAAACCACAAGCCTGTAAAGATGAATTTGGTCGTTT
ACGTGTCGGTGCTGCAGTAGGAGCAGGACCTGGTAATGAAGAACGTATTGATGCATTAGTGAAAGCAGGG
GTCGATGTGTTATTGATTGACTCATCACACGGTCATTCAGAAGGTGTGTTACAACGTGTGCGTGAAACTC
GTGCGAAATACCCAGATTTGCCAATTGTTGCAGGTAATGTGGCAACCGCTGAAGGCGCAATTGCGTTGGC
TGATGCAGGGGCAAGTGCAGTGAAAGTGGGGATTGGTCCTGGTTCAATTTGTACAACACGTATTGTCACA
GGCGTGGGCGTTCCACAAATTACAGCGATTGCCGATGCGGCAGAAGCACTAAAAGATCGGGGTATTCCTG
TGATTGCAGATGGCGGTATCCGTTTCTCTGGTGATATTTCGAAAGCCATTGCGGCGGGCGCCTCTTGTGT
TATGGTGGGTTCCATGTTTGCAGGTACAGAAGAAGCACCAGGTGAAATCGAACTTTATCAAGGTCGTGCC
TTTAAATCTTATCGAGGTATGGGATCGTTAGGTGCGATGAGCAAAGGCTCAAGCGACCGCTATTTCCAGT
CCGATAATGCAGCTGACAAATTAGTACCAGAAGGTATTGAAGGACGTATTCCATATAAAGGATTCTTAAA
AGAAATTATCCATCAACAAATGGGTGGATTGCGTTCTTGTATGGGCTTAACAGGTTGTGCAACCATTGAT
GAACTCCGTACCAAAGCGCAGTTTGTGCGCATTAGTGGTGCAGGGATCCAAGAAAGCCATGTGCATGATG
TGACTATCACAAAAGAAGCCCCTAATTATCGTATGGGTTAA
