# Supplementary material for: Comparative analysis reveals the Genomic Islands in Pasteurella multocida population genetics: on Symbiosis and adaptability
Source: BMC Genomics. 2019 Jan 18;20:63. doi: 10.1186/s12864-018-5366-6 (PMC6339346; doi:10.1186/s12864-018-5366-6)
Supplement: Supplementary file 9 — File S2. Detailed information on predicted phage of each strain (ZIP 5010 kb). [file 12864_2018_5366_MOESM9_ESM.zip › File. S2. Detailed information on predicted phage of each strain/3213/phage_regions.fna]

>1	 462950-500728
TTAATGAGCCTCGTCCCAGTTTTTACCCACACCCACATCTACAATCAGTGGCACCACAAGTTGAGCAGCT
TGTTCCATCGTGGTTTTGATGATCGTGCGAAAGTGTTCGATTTTATCTGAGCGTACTTCAAAGACCAATT
CATCGTGTACTTGCATGATCATTTTAATGTCAGGTTGTCCTGCGATTTCACGATCTAAAGTAATCATCGC
ACGTTTAATGATATCTGCCGCTGTCCCTTGCATTGGCGCGTTGATGGCAACCCGTTCAGCTGCTTTGCGA
CGAATGGCATTGGAAGATTGGATATCAGGTAAATATAAGCGTCGGTCAAACAAGGTTGTTACATAGCCTT
GTGCTTTGGCTGTTTCGCGAATGTCATGCATAAAGGCTTGTACACCGGGGTAACGTTGGAAATACAAGTC
CATGTATTTTTGTGCTTCATGACGTGGAATGCCTAATTGACGAGAAAGTCCAAATGAACTCATGCCATAA
ATTAAACCAAAGTTAATGGCTTTGGCGCTACGACGTTGTTCACTGCTAACTTGCGCTAATGGAATGCCAA
AGATCTCTGCCGCTGTTGAACGGTGAATATCTTTTCCTTCATTAAATGCGTTAATTAGCCCTTTATCTTG
CGATAAGTGAGCCATGATTCGCAGTTCAATTTGGGAATAGTCCGCGGCCATAATTTGATAGCCTTCAGGT
GCAATAAAGGCTTGACGAATGCGGCGCCCTTCCTCGTTGCGAATCGGAATATTTTGTAAATTGGGATCAC
TCGATGAAAGACGACCTGTGGCGGTTACCGCCTGATGATAGGAAGTATGTACACGTCCCGTGTCTTTATT
CACCATGAGCGGTAATTTGTCAGTATAAGTGGATTTTAATTTACTTAATCCACGATGCTCCACAAGAATT
TTTGGTAAGGCGTGCTCGTAGGCAAGCTCTTCTAAGACTTCTTCATTCGTTGACGGCGCGCCTTTAGGCG
TTTTCTTCAAGACAGGTAAGCTCAATTTATCGAACAGGATCTCTTGCAACTGTTTGGTTGAGGCCAAATT
AAATTGTTGTCCAGCCAATTCATACGCCTGTTGTTCAAGTGCGGTCAATCTTACGCCAATTTGTTGCGAC
TGACTAAACAGTGCGTCACTATCAATGAGCACGCCATGACGTTCAATTCGAGACAGCACCGAGGCTAAAG
GCAGTTCCATGGTTTGATATAACTTCACTAATTCAGGCTGTGCTGCCACTTTTTCCCATAAGACCTGCTG
TAATTTCATGGTAATATCGGCATCTTCTGCCGCATATTCCGCCGCTTGTTCAAGTGGTATTTGATTAAAA
GTGAGCTGAGCTTTGCCTTTACCCGCGATATCTTCAAAGTGAATTGTTTGGTGACCTAAATAACGTTTGG
CTAATTCATCCATATTATGGCGCCCAGTACTGTCTAACACATAAGACAGTAACATGGTGTCATAGCTCAC
GCCTTGTACTTCAATACCGTGACGAGCAAAGATACTTAAATCGTACTTAATATTTTGTCCTACTTTATGG
ATTTCAGGGTTCTCTAAAACAGGTTTAAGCAAAGAAAGTGCGGTCTGAAAATCTACTTGCTGAGGTGCGC
CAAGATAATCATGGCGTAATGGTAAATAAGCAGCTTCACCATTCTCTAACGCAAAAGATACCCCGACTAA
ATGAGCCACCATATAGTCTAAACTGTCTGTTTCAGTATCAATTGCAATACATTTGGCTTGATTAAGCTTG
TCTATCCAGCGCTTCAATTCACTGAGTTCGAGAAGACATTGGTATTGGCTACGGTCAATTTGGACAGAAA
CGGTATTTTCTCTCTCATTTGCACTTGGAGTGGCTTGGTAAGGATTGATCTTCACTGCCTGTTCCGATCC
ATTGGTGACGGAGCTTTCTCCTCCATTCATCACTTCGTTAAGCCAGCGCTTAAATTCATAACGAGCAAAA
TATTCAATTAAGGCATCTTTATTCGCAACACCAAAAGTCAGTTGTTCTGGACTGACATCCAGTGCAACAT
CGGTTTTAATGGTGGCGAGTAGATAAGATAAATCAGCGAGATCTTTTGCCTCGGCTAATTTTGCTCCTAA
TGTTTTGGCGCCACGTAGGGATAAACTGGCGACTTTGTCTAAATTTGCATAAATCTCAGCCATGCTACCT
ATGCCTTGTAGCAGACCTAACGCCGTTTTTTCACCTACGCCTGGAATTCCCGGAATATTATCTGAGCTAT
CGCCCATTAACGCGAGGTAATCAATGATTAATTCCGGAGGCAGACCATATTTTTCAAGTACTCCCTCGCG
ATCTAATAAAGTGTTGTTCATGGTGTTAATGAGCATAATATTCTCATCAACAAGCTGCGCCATGTCTTTG
TCACCGGTACTAATTAAGACTTTTTTTCCGGTACGAGAGGCTTGCACCGCAAGGGTACCAATGACGTCAT
CGGCTTCCACACCTTCTACCACTAACAAGGGAATGCCTAAGGCACGAATAATATTGTGCAGTGGCAGAAT
TTGACTGCGTAATTCCTCAGGCATTGGGGGACGATGAGATTTGTATTGTTCAAATATTTCATCACGAAAG
GTTTTGCCCTTCGCATCAAAAACCACGGCAATATGGCTTGGTTGTACTTGTGAAATGAGGCTTTTTAACA
TATTTAATACACCGTACATTGCGCCAGTTGGCTCATTTAATGAGTTCGTTAAAGGCGGAAATGCGTGAAA
TGCGCGGTATAGATAGGAAGAACCATCCACTAAGACTAAAGGGTTTTCTGCGATTTTTGCCATAAATTAT
CCGTTTATTTAATGAAAAGAGGTTGCCATTATAACGTAAAACAGCAAGAAGGCGTTCAAAAAGCATAAGC
TTTTCGATTTCGTGTGGTTGATGTTGCAGTAGCGGATGTAAAAATAATCACATTGAATAAAAAATATGTG
ATCTTAGTCACATTCAACGCGCTGATTTATGACAATAGGAGAATGAATTTGTTACATTAATAACCTCATC
GTCAGAATGGAATTTTCAAGGAGAATACAATGAAGCAATTTAAATTATCAGTTATTGCCGTGAGTTCGCT
CGTTTTATTAGCGGCTTGTTCAAATCAACAAGCGGTCGAGCAAGCTAATCAAGCAAAATTGCAGCAACAA
GTGGCAATGGGGTTAATTTGGACGCAACAGTCGGGCGAATATGCAGCATTAGCACACCAAGCGTTTAACT
CTGCCAAAATGGCATTTGACCATGCAAAAGCGAAAAAAGGTAAGAAAAAAGCCGTGGTGGTGGATTTAGA
TGAAACCATGATTGATAACAGTGCTTATGCGGGGTGGCAAGTACAAAGTGGACAAGGTTTTTCACCGAAA
ACATGGACAAAATGGGTTGACGCGAGACAATCCGCAGCGATTCCTGGCGCAGTGGAGTTCTCTAATTATG
TCAATGCCAATGGCGGTACGATGTTCTTCGTTTCTAACCGTCGTGATGATGTAGAAAAAGCAGGGACAGT
GGATGATATGAAACGTCTTGGTTTCACTGGGGTGAATGATAAAACCTTGTTGTTGAAAAAAGATAAATCC
AACAAATCTGTACGTTTCAAACAAGTTGAAGATATGGGTTATGACATCGTGTTATTTGTGGGCGATAACT
TAAACGATTTTGGTGATGTAACTTACAAAAAATCCAATGCAGAGCGCCGTGATTTCGTAGCGAAAAATAG
CAAAGCCTTTGGTAAAAAATTCATCGTGTTACCAAATACCCAATATGGTGACTGGGAAGGTGGTTTAGAT
AAGAACTACTTCAAAGGCGACTCACAAAGTAAATTAGATGTCCGTGCTAAAGCAATTCATGCTTGGGATG
GTAAATAATTTTCATTTCTTTTGAACAAAAATGCGATGAATTCATTTCATCGCATTTTTTATGTTTGCTT
CACAATGGACTTTCGATGTTGCGAGCCAAAAAAACTGCGAAAAATAACCATTAAAACAACGAAAAATTTC
AAATATTGATTTTTCGCTATTTTAATGGTTTTCTTACAATTAGCCGTCCACACCTCCCCAGCCTAAATAC
ACCGCACTTAGTTATTTTTACTCAAACTAAACTTGCTATGCAGGGCTAACAGAGTAATCCTGTCGTCACT
TGAACAAAACAGGAGAGCCTAAAATAACAACCTTCAAAATGAGAACTGAGCAAGAAATGATGTTAGAGCT
AGCCTTAGTTGCAGTAAGAGAAGAACAACGTTTTACCATTGACGGATCGCAATACACCTTACCAAATGGA
CGGGGACAAACCTTTGTGTATAACCTTGCATTCTTAGATATTCGTTTTATTGAAGATGGTCGCAAAGATA
GCGTTGTACAATTTACCTCAACCGCCCCATCAGCACCGCCGTTTTATTGTTTATTATCTGAATTAGATTA
AATTTAAACGCCCTTTAAACCAACTTTAAAGGGCGTTATTCTTAGAATTTATACACTAAGTTGTCTTCAT
ATTTTCCGCTATAACTTGTAGATGTATTCACCACAATCCGCTTTGCTCCATCGAACGCTTGCCAATTATC
TACTTTATCTTCCCGCATATACTCAATAAACCGAATAAACTCCGATTTTGTTGAACTGAAGAAAATATAA
GGCGGTTTAGTTAGGTTGATAAGCCTTAGAAAGTCAATTAAATCAAAATAGGTTGCCTGTTTGTAGCTTT
CTTGCTTGGTGCAAAGATAGGGTGGGTCAAGCACAAGTAACACCTTTTCTTTACCTGAAAAACGCGGCAC
TAATTGATGAAACGACTCGCAAACAATCTCTACACCATCAAGATAACCCTCTGCACTTGGATAATCGCTC
TGCCGTAAGCAATGCCAGAAGTCTTGAGTATATAACTCCTCAAGACTCTTCACTTGCTGACCGCTAAACA
ATAGCCAAGAACATAGAATATGTGGGTTTTTATATCCCTTAAACGCTTCAATAATCTCAATTAGTTGCAA
TTTTTTCGTCTTATCTAACCGCTTACCTTTGGGGCAATCAGCAAGGGCAACAGCTAATTGTTGGCGTAGT
TGATTAATGTCAGGGATATGTTGTAAACGCTCAGAATAGTTGTCAAAATCGTTGTAAGCTTGCTTGCTTT
ATCAGCATGTTCCTTTTGTAATATCATTCAATCTCCTTTTTCCTAAAACTTGCTGGATATTGTTTTCTTT
TTAACTCACTTTGAAATGCTGTTTTACAGTGTTTACCCTTTTCCCAAAAGAAAATACCCTCAATAATGCG
ATACATTACTTTCCAACGCTTTTTAGGCTGTTTGGCTAGCACCGCCCCTCGATAAGTACGGCTTGAAAAG
GTTTCGTCCGATGCCCCACGTAGTAGGGCGTTTGCTAGTTGGTCTAAGGCTATTAAGACATGATAACCCC
ATTTGTTTAGTGGTTCGCTAGTTGCCATTGCTCAATCTCCTGTTCGCAAGCGGTTAATTCTTCGTTGTTT
TTTGCAAGCTCAATACGGGTTTCAATCGCTTGTTTTTTACCGATAATGCCCCCCATCACTGCCGAAAAGG
CATCAGCTTTTTCAATCACTTTTTCAACCAATACCGCAAGGCTCGGCACTTCAGGGCGACTTTCGACAAT
TTGGCTTAACATCGGCGTTTTCACTTGATTGTTGACTTTCCATTCTCTTGCCTCACGCTCTTGGCGATAA
AAACTGTCGATTTCTGCTTGGGAGTAGCCCGATAAAATCTGTGCTTTAAATCGGTCTGCCTTGTCAGTTA
ACTGGTGTAATAAATAGCTTTTTGCCTCTGCTAATTGTGCTAAATAAACCGCTTTGGGCAATACCCATTC
ATTATTTTGCCACTCGTGGTCAGCTGTCGGCGGGGGAATTGCCGTAAATTCGGGGCTAAGCTCACCTTCT
TTTGTCCACATCAACATCGCTTTGTCCGATTTGCGAAACACATATTGACCTTGATAATTTGCCATTTTTA
TAACCCTTTTACTTTAGTGATGATGAAATAGGCTTCGCTGTTTACGCTTAAATCTGCTGGCGCATTTTCG
GTTAGCGTGATAGTGATGTGATAACCCGATGCCACCGCAATGCGTTTGTAGCTGCCGTCTGTATCTGATT
TGTAAAGCAACTCGCCTTTGCCACGCTCTAAGAACATTTTGGGCACCGCAAGCGTGATAGTTTTATCCAC
GATAGATTTCATCAATAGCGGCATTTTCTGAATGTTCACGCGCATTTCGGTTAAGTCAGATTTATAGCAA
ACCACGCCTTCTGTCACTTTATTCATATCAATTTCTTGATTTTGATAAATTAATGGCTGATTACCGAGTT
TCTGCTCAGTCAATGTGTTAAGACGAAAACCATCAATTTTAGAAAAACAGTTAAACTGACGAATACCCAA
AGCAAAAGCATCAAACGTCAATCCAGCCACACTTGAACCAGATGAAATAATCACTTTAGCAAATCGTGCT
TGATTTGGTTTTGCATGAATATTGACATTCTGTGCATTTGCCTGCATAAAACTAAAGCCTTCAGTATCGT
TCCAATGCAGACTACCACTAAAAATCTCACCCACTTCCGACTTGTTAGTGAGACGTTGTGCCTGTGCATT
GAAATAGTACACACTCACTCGAAAATGCGGTTCAGAAGAGCGAAACCACACAATCGGCGATTGAGCAAGA
TCAATGAGTGGCGATTCGTAAATTACAGTATGATTATTCATAATTTCGAATTTGCCATTTGGTAAACGTT
TTAAATTTCGCACACCTGACAAATTACTTAATCCCACTACACCACCAGTCCCTGTGCCTGCTGTAGCCAT
ATCAGCTTGCGACGTTAGCGAAAATATAGGAACGTCTTGACTATTTTTTGCTGCAATATGATTTATAGTA
TTCCCCAAACCGTCATCAATCACCGTGATTAAATGCGTTCCATAAGGGTTATTCGTGTATCCTTTTGAGG
ATTGCCAGCTTGCTTCAATATGGTTATTCCAAGCATTTTCTGTGAACGTAATGAATAATGTGTCGCTACT
ATTACTCGGTCTACGTTCAAAACGAAAACCTATAAACTGATTACTCGACCCGTTACAATAGATTTCACCT
TGTCCTTCCATACAACCACGATTAAACACATTGTGGTTGTGAAGATAATCACCATCAAGCACGATTTTAT
GGCATCGATTCAGATTAAACATATTCTCGTTAATCCAACCACCATTTTCGCCAAAAAGTTCAATAGTATT
AATATATTTAAAGTTAAAGGTGGAGTAAGCACTAGAATAGTTATCGTTATATGAACTACCGACAGTGGCA
TCCGCATAAATCTGCACATAATCCGCACGATTGATACTAATATGTTGTCCTTTTGCCCCGATGATTCGTA
CCAAAGGCGAACGACGAGTGCTAGCTTGCATTCCTGCTGTGCGGATAACCTCATCTATTTGTTGTATCGG
GTTGTTTGCATTGTTTCCTGCACCACCTAAAATCACACCAATGCCATTATGACCTACGATAAATTTCGCA
CGAGTAGCATCCACTTTACAATGGCGAAGATTAACTGTTGAACCGAGATAAAACTCACCACAAAGCGATA
AGGTTTTACCCCATTTCTTTTGGCAATGTGCTGCAGCAACATTCATTGCTAGTGAATCATCAGTGACACC
ATCAGCTACAGCTCCAAACTCAAAGGCGGAAATTTCACTGCCGAAAACACGTTTCCATCGCCCTGCATTA
CCACCTTCAACCACAAAGCAAAGCCCACTATCATCAGGCGTAATCATATCCTGCAAGTCAGCCACAAACT
CACCACCGCCAGTTGTACCACCTTCATAGTACGCATCTACCAAGATTCGTTGCCCATGCTCTGTCGGGCG
GATAGTGCGAAGTTCTGCGATAGATTTACAACGTCCCACGAGTTTGTAGCCATCAGCTTGTTTGAGTTGT
TGACCAAAATTTTCAATTTTATTTTCTGATAATTTACGAATAGCAAGCGAGATCTGATTTAATTGCCCTT
TATTTGGTTGAATACCCGCATCATCTAAAATAGAGAGTAATTCCGCCTGAACCATATTAAACCAGTCAGC
GCCAGGATAGCTGATAGCATTACCATGACCACCTTCAGTAAACCAAAGGCGTTGAGTGTTTTTCACTGGT
ACTAATGCAAAAGTAGAAACACCTGATTCATTGTCTAAGTGATACATTATTAAGCTTCCTCTTCGTAAAT
AAAAACAAATTCTAAATGAGCATATGCACAGCGTTTTAATAAACATTCCAACTCTTTATTACGCTCAAAT
AACACTAAATTTTTCAACACATCATCTAAACAAGTCGCTTGCCGAATAATTGATACGGCAGGACTGTAAA
CAAAAATTCGCCAATGGTTTTCCTGCTCATAAAGTGGATAAGTACAATCCCTCAAACAATGATGAGGATA
ATGACTCAAAACTCTTACTTTAAATCCTGCTTTTTGTGCGATTTCTTCTAGAAATAACTTGCAATTCGAG
CCAACTTCATTTTCTTTTTCTTGTACTTGCTGTTGTCGTTGTTCCAGTGTTTTACCTGTGATTTTTCGTC
CACACTCGGGCAAACCGAAAAAACCTTCCCATTCTTCAAGCAGAAGAGTAGCCTTCCCTGGCATTCGCTC
TTTAATCAGTTGGTGAGATTTATTGTTTACCTCAACAAGTTGGTCGCACCGCACTGCAAGCACTTTAGTT
AAATTACTATTTAAAGCTCTCTTCCAAGCTAATCCCACGGGTAGCAATTTCACCGCAGCATCTAAATACT
GCTCGTGTGTCATAGCCATGTAATTTCCCCTACTACTGGAATATGATTACTTGGCAACCGAATATCTGCT
GTTGGATACATAACACTGTTATCGACCTCACCAGCTGTATTTGATACAGTTGCACGAATTTGAGATAAAT
AAAGCAAGGCTCCTACACCAGCATTGATAAGATAGGCTTGCAGACTTTTTTTCACAGCTTGCCGTAATGT
TTCTGTATTAGGTGCAAGGCGAATACTGAAATTAATCTCTTGAAATTGTGGGGCAAATACATAAAGCTCC
ACATTCGCAGGCATACCTTCAAATTGTCCTGTCGCTTCATTTTTATGACCTGTAATATAGTTTTTCACAC
GAGCAATATCGTCCTCTGTTGGTAAAATATTGCTCCGATCATCACAAGCAAATGCAACACCAACAGTCCC
ACCACCAAAATAACGGGGGAAACACCACGCACGAGTCACTCCAGCCACTTCTGTCGCCCAGCGAACATAA
TCGTGTGGAGCGCCACCTGCGGGTGGGTTTTGTACTCGATATATCAAGCGAGCAAGTAAGCGAGATAAAG
GCTCAATATCCGCACCACCTGTCATTGATTTCACGGTTGCAGTAGGCTGTAAACCCAAAATTGCTGAGGT
TAATGAGAGAGACACACCTACCGATAAATTTCCATCAGCACCGTCCGTTTCGCATTGCACGGCAATATCC
GTCGTACCAGCTTTCACACTCATTTCGGTTGTTGTAATGTAAGTTAAGCCACTTGAGCTATCTTCAAACA
CCGTACCTTCTGGAATAGTAGTATCAATGGCTGCGGTCACAGTGAGATACCCCGAAGCAGTAGTTGCTTG
CTTACGAACAATACCTTTATAAAGACAGTATTCAATTAAGTATTCTTCTTCAGCTGTAGTCGGGATAATT
TGACGAGCAAGCCAATCAAGGTGCATATGCTCCCCAGCACTCATTGCCGCACAAATACGGTTGATCACGC
TTAAAACATTGTTACGTTTAAGCGTTGGGAAGCGATGCTGAAATTGTTGCTCACCTTGTTTGATTAAACT
TGATAATGTCGGAGAGTTAAAAGACATTAAAGGCTCCAGTTTGCTGTGAAAGTACGTTGTTCTGTGCTAC
CGTTTGGCATCACACACGAAATTTCTAACAACAGAACTGAAGGGGCTGGATTAGAAGCAAAAACTTGATA
ACTGCGAACTACCTTATCATCAAGCATCCACTGCAAGGCTTCGGTAGCAAAGCGTTGTGCATCATCAAGT
ACACTCGCTAATTGTTTAGAACGGCTCAATGTCCATAACTTTGAGCCCATTTGATAATCATCAGAATTAA
AAGAATTACCCCACCAACCACGCTCGCCATCCACACGTAAATCAGTGAAAAGGCTAATGACAATGGCATT
GGTAAGCGTATCATCTAATAAAAGCGACTCGTTATCTAAAACCAAGTCGCCTTCGCCATCTCGCCATTGC
AAGGCTAAATCTGACATTTACTGCTCCTTACGGAACAGGTTTACCCACTTTTTGCTCGTGGTCGTGGTCT
TTTGCACTGATTCCGCCCGACATATGATCTGTTGCTGTTGATGTTCCCATAATAGCAACATCGCCTTTAA
ACGTTGTTTGCGGACTATCAAACGTAACTGTCTGAGCTTTGCAGTCAAGGGTTTCAGTTTCAATCGTGAA
TTTTTTACAAGAAAGGATGGCTTCGCCATTTTCGGTGAGTCGGAGTTGATGACCATCTAAATGATACAAC
ACAGAATCGCCTGCAATCAACCCAGCGGGACGCACACTTTTATCATCCACCACAATAGCAACTAAGTGAG
ATCGTTTCCCACCCACCGACACCACAATCGCTTCGCCAGCCTTTGGTACCGAATAATGTCCATAATTCTG
GAACCGCTCCACATCATCGGCTACCTCGTCAGATTGTAAGCGGAGCTGTAAATTTTGCCGAGCATAAGCA
TCATTAACAACTGACACTACCGCACGGCTCACTAATAACTGCAACCCTCGTTTAAGTGGGGCAATCACAC
GATTTAAAGCTTGCATAAATCTCCTTTAAATAACGTTTAAATTCGTATTAGACAAAGCCTGTAAATTCAG
CTACGTTATCTTTATTAGATTTTTTCGCTTTCTTCGCTTTAGCTTTTTTGCCTTTTTTCGATGATTTTTT
ACCGCTTGTACCGTCCACATCGTCCAATGTTTCATCGGCTGGTTCATCAAAGGCATCACGGTGCATTAAT
GTCATCACGGTCACCATACCGCTATCATCAAGGGTATAGCTGCAATCAATAATTAAACGCTCCACTTTGT
TAATGCTAAACAGTGGGGCATCAAGTACCACGACCTCATTAGGTAGCCAAAGCGAACCATCAGGCTTAAA
CCAACCCCGAACCTTTGCTGTGGCTTTCGAGCCTTCTGCGGTACGTCGTTTACGTTCCCAATCGGCACGC
TGATAGCCACTTGCCCCAGTCATATTATCATCGGCAATAATAATGGTCGGACGATAACGAGTAATTACAG
GATCTGCTACTTCAACTTTTAAACCACTTGCACTCATTCTTTACCCCACAAATCCTGTAAACTCGGTCAC
GTTATCTTTATCTGATTGACTAGAACTAGAGCCTTTGACCGCTTTATTTTTAGTTGCAACATCGCCTTTT
TCACCACCTTGCTCTGCATCACCAATGACCCGATAAAGCGAAAAACGTTGGTGCCAGCTATCCATCTGTT
CTAACTCCAACAGGTTTACACCAAGCGTTAATTCACCCACGTGGGCAGTACTTGGTTCAGTAAACACTAA
ATTGCCGTCCACATCGCTTGTGACTAATACACCTTTATGGCGAGCAATTTTGCTGAGATTATCAAAAGCG
GTTTCCCCTGGTTCGACTTGCCAAACAGGGATACGCTCATTAGCTTCTGCCGTGGTCACATTTCACACCA
CCTTAATCCCAAACGGCTTGCAAATCGCTTCAGCAATCTGTTTTGCCGTTTGGTTTTTGAATTGATAGCT
ATTATGGATAATCGCACAGTCCACCAAATCACAGGTTTTATCTCGACCACTAATATCAATCTGCTTATTA
GTGCCTGCAATACTTTGTTTTAGCTCGTCCAAATAGCCTGTAATTACCGTTTGACCGCCCACTTTCAACA
CTAAAGACGATCCAACTTTCAGTACCGATATATCATCCTCAGGACGTACTGCAATACCTAAATCAAAGCG
ACCGCTCATTGATTCAAGTGAACGTTGGATATTGACCGTTTTCCAACCAGAAAAGATTTTACCGTTTAAA
TACAACTCAATTTTAGGTAAGTTTTTTTCTTCTGCCATTATTGCAACACCTCAATGGTTGAACCGCCCAA
ACAAAATAACGGATGAGCAATGCCATTTCGCAACGCCAAGCGTTTCCACGTTACCGCATTACCTGTATGT
TGGTATTCCAACAATACTGCAGGGAAGGTATCTTTTAACGTAATATCCGCCGCATTTGCTAACCGTTCGC
CACGCACTCGCAAGTCTTTTAACAAAATCAAACGATAAGTTTCAAGGACTTGATAACTTTTCCATTGTTC
TGCATCGGCGTTATCCAAAATAACCGCTTCCAGTTGCTCATCGACATCAGTGATATAGCGTTGTACATCG
GCTTTCGACTCAATTAACCCCGCTACCGTACTTTCTGTTACCGCTTTTTGTGCCACCGATTCCGTAACCG
CATCGGAGATTGCCTTGCCATATTCAACCGCAAGCGTAGACAGCACCAAACGTTTCAACAAGAAGGTGGT
CTTATTCATTAAAGCATCAAAGATCTCTTGCTCGTGTAAATTACGAAACTGACGGCTTAAAATATCACTT
TCACTCACATTGTTCGTTTTCGCTGCCATCATCTCATCTAGGGTACTTTTGCTGATTTCCGTTTTCCCTG
ATGTGAGATTGCTTAATGCTGTGTCGATAGAGTCAGTAATAACAATATGCTGTACAAATTGTCGCTGTGA
ATTTACCGCACTTTTTACATTAAGTTTGGTCAAATCTTGCAGTTCTCTAGCCAACACTTTAGGGGTAAGT
AGCAACCCGTATAAACGATTTTTTATTGACAATGCCTTATCTTTTACTGCGGTCAAGCCACTTACTGTAT
TTGCCACACCCTCAAAGACATTTTCAATAAACCCCATTGTAGTATCGACCAAACGGAATAGCGGATTGTC
CACCATTGACTCAATAAAGCCCGATACATCCTCCACCATTTCCGCAAACCCGTCTGCAAGGCTATTCAGC
ACATTTTCATATTCCGTGAAGACCGAATAGGCGGTATCTTCCGCAATTTCAGGGGCATTACTATCTAGTG
CAGGTAAAAAAGTAATATCAAAACGGGTAACACGCTGATGAGCAGTGGAGTGACGCATCCGATAATCATC
AACACGCACTTCAAGTGTACCAAAATAAGGATGTTTTAACGTACCGGCACCATCTGCTTCTAGCGCATCG
ACTAAAGCTTCCGCTTGGTCTATATGGTCATCCCCAATCACAAGACAACTTACCGAATAATGACGTAGGC
GTTTGCCCAAATCTTCTGTTAAACCATCATTGCGTAAAGGATATTCGTGCGTAACAACACGACGTCCACC
ATTTTGACTCTGCTCATCTTCAATCCAAAACGGTACGCCACGATAACTACCTTTGCCTGTCATCTTTGTC
ATTCATTACTCCTACCACATCCCCATACCAGGCCCAAGCGTCCCCATTTGCACGGCAATATTCATATTGT
CTTGTTTTTGGTTGGTTTGCACTTTACTTGCCGTTGCAGTCGCAATCAGATGTTCAGATGCTTTCACCGC
CACCTGAATAGTGCCATTTAACTCATTTTTTATCGGTTCAGGATCAGATAGATATTCGCCTACCTCAGAG
CCAAGCCATTCACCTAACCAACTGCCCACATAAGATCCAACAGCAGCCCCCACAACAGGAATAGGAATAA
GAGCTTGTCCGACAATGGCTCCTGCGGTTGCCCCAGCAATAGAACCAATCGCTTCCGATTTATCTTGAGT
GCTTGATTGTTCATCCATTAAAATCATAGCCCCCTCTACCGCAGAAGCAGCCACATTCAAATAAGGTACC
GCTCGGGTTGCAGTACGACTAATGGCGGATGTTGCCGCTTTGGTGGTTGCACTAAGTGATTGGCTTGCAG
ATTTCACTGTGTTTCCGACCGCTTGTGTTACCCCTTTGTTAGCCACAGCTTTTTTTGCATTACTCGCCAC
AGCCGTGGTTACACCGGCAACACGGTTTTTGCCATTGCCTTTTTTATTGTTTTGACGTTTATTTTTACGT
TTATCCTGTTCAACACCACCATAACCGCCACCAAAACTCGCAGGGAAGTTCGTGACATAAACAGGCGTAA
CGCCCGCTACCGAACCTAAAGCACCTGCAACCTCTTCAGCCGCTCCGCCTTGTCCGCCTTTACCCTTACG
GAATTTACCGAAGCCCCATTTCGCCAGCCCCCAGCCACCTTTCACCACATTTTTAGTTACACCTAAATTA
GCCACCTTGTTGGCAAGGTAAAAGCCACCCATAAATTTAGCGATATTGCCATAGCCACCAGCTTGCTCTG
ATACCCACCCCATTACAGAGCCGACTTTCTCTAAAATCGGCTTAACATCATTCGCAGTTTCTTTCAGTTG
TTTCAATGCATCGGTTAAGGTTTCGCTCACGGTTTTGGCAAATTCATCTAACGTGCCATCATCAATTTTG
CTATTCAGCCACTCTAAAAAGCTGCCAAGCTCTTTCTTTAAGCTATCAAATGCGCCATGCTCCATAAATT
GAGCTTGCATTGAGACCCAAGTATCTTCAAGGTTTGAGACCAAACCGTCCCAAGTTTTCATCTGTTCTTT
GGCTGCACCTTTAGCATCCTCACCCATACCTTTTAAAAGAGCATTAATAGCAGCACGTCCTAATTGACCT
TTCTCCAACATTTTTTGCATTTGATCAGCGGTATATTTACCACCAGTTTGCTTAGCTAAAATATCAAAAA
CCTTAACATTTCGCTCGAGCAATGGATTAACCTCTTCCATTGTCAGCTTGCCTTTAATAAACCCTTTACT
AATTGCAGAAATGTAGCCATTTAAGTTATCAGCATTACCACCTACTTTGGCGTTATAGTCCACTAATGCC
TGTAAAGAGCCGTTCATAGGATCAATGCCAGCAGTCATTAAACGCATTGAAGCATCTTGCACATCACCGA
ATGCCATTGGGGTATCAGTCGCAAACTTCTTCAGCCACGCCATCGCTTCATCGCCACGCTTGCCGAAGGT
TTGCTTCATACGGATATTCGCCATCTCAAAATCTGCTGCCACACGGATCATCGATTTACTTACCGCAGCA
GCACCTGCACCAATCCCAACGCCCAACACAGGCAAGGCAATATTGCCCACGTTATTGATTTTTTGAGAAA
GCGATGCAAGCCCAGAACCGACTTTTTTCACCGAATTACTGAGCTTATTCATATTAGAAACGCCCTTATT
TGCCATCGTCGATAACGCATTGCCAAATTTGGACGCTTGTGAAGAGACATTGCCCGCTAAATTGACATAA
AACGAAGTAGAATTATTTGCCATCTTTCTCTCCTGTATTTATGTACCCAATATAGCGTGGCAAGTTAAAA
ATAGGTCTAGATAGTAACCAGTCTGGATTACTTTGATAATGCTTAGCTAACAGCAGACACGTCTTTTCGA
GTTTCGGTATCTGCTGCATCCAATCGCCCCCGCTCAACCACCTGTGTCGCTTTGGTTGCTTCCCAGGTTT
CCGCAAACACGGAAATGCGGTTTAAATCTTCTGATGTGAGCGAGTGGAGCATTTTGAGCGAAATCGGGCC
GTTGATTTTGCCAATAGATGCAATCTGACGGCGTAAAATCTCATAGCCAAAAAGCGCAGGGGATTTCACC
AATACAGGCACGCCATCAGGCGACATTACCATACGTTCAGCAGCAACTTCTGCATCAAGCAAATCGCCTG
TGGTTAATTCACGCAAGGTGACTTCGGTTTGTGGCTCATCGCCAAACATTAAGCCTGTCTGTAATACTAA
TTGCATAGTTATACTCGCTTACACTGCACTGCAGCGAACTTGATTTTAATTTCACCCTTGCTTGACAAGG
TTACCGCATCCACCACCCATGCATTCGCTAACAGGTAGGTTTGTCCAACGTCCGTTTCAAACTCAATCGT
GGCATTGGTAATATCTTTTAATGCCAGTACATCGGTTTCAGCGTTGTTGTAGAAGGTCGCTTCAACCGTG
GCTTCTTCAGGGGTTTCTTGGTAGCCATAAACACGACTGCCTTTCACCGTTGCACGAGTTACACCACCAG
GGGTAAGGGTGGCATCATCGGCAGAAGCATACTCCGTACCATTGCAACGCACGTATGCCACGCCTTGATA
TTGATTTGCCATCTAAAGCTCCTTATAAAATGAACTGAATTGCGTGTGCGTAAATACGGAATTGATTTAC
TAAATTCTCGTTTGAAAGCACATTTAAACGACATGGATTATTATCATCACGCTCAACTAACAACGTTTTG
GCGAATGCATCAAAGTCTTCTACTAGACCTGCCCATTCTAATTTTGTAAACAATGCTAAAAGTTCGCTAC
GGATAATTTTCGGAGTTACAATCGCTTGCCCTGGTGCCACACGTGTGCCGTCATTGGCTAACTTGTGGCG
TGGGTATTTCTGCGTAATGCGAGTGCGAATCGCATAACGGATATAACTTAGCGTCGCAATAGTTTCCACA
TACAGATAACTTTCATCGTTATCCCCAAATGCATTTTTACGATACATCGTAACCGCCGCTTCAATTTGTG
GCTGACTATTAGCATTGACGGTATAGGTACTTAAACCGCTATAAAGCAAAGTATTGCGTTCAGGTAAATC
CCAACGGTCTGACATTGCAGGCGGTAATAAATCCATCACTAATGTTTGTACAGGGCGAGCAGGATCAATA
GATAAAGAGCCAGCGACCACCGCACCATAAGCCGCAGCCCAAATATAAGCAGGTTCAGGGCTATTGCTTG
TCGGCATCATACTGAATAAGTAATCATTACGTTGCTCTGCAAATGTGGTAACGGTGCCGTGAGTACCACG
TTTTGCCATAAAGCAAATGCCATCAATCTGTTTGAGAGGCCCCCAACGGTTCACTAATTCTGTGCGTAAC
AGATTTAAGCTCTCTGTATCCGTAAATGGATTAATCACATAATGCCACCACTCAGCCCCAAAGCCAGTAA
TTGCCTCTGACATAGCAGGGTTTACCGACCCACTTTGCATCGCAGTAATATTGACCTTAATCCCTTCGGG
TAAAGTTTCGCCAGAGTAATAGTTACAACGCACATCAATGTCGTTGCCCGCTTCGCCTTTAAAGCGACAA
GTGAGCGTAATAGTGCTATCGGAAACCGTTGCAGTAACAGGTACATCACTGTCTGCAGCAATCAATTTTT
GTAATTTGCTTGCAAGCATTGCAGCCGTATCACCACTTGAAACCGCCTGCTTATAGTTTGTCCCTGCAAT
CATCAGGCTTAATGTACCTGCTTGTGTCGCTGTACCAACCAACTGTACCGAACCTGTTGCTTTGGCACCG
CTTTCCGCTTCATCTAACGGTAAACACCACAAATCCAACATATTATTGTGAGCTTTAAAGGTTTTCACCA
TTTCAGCCAACTGCGACCCACGACCAAACAAGGTTTTTGCTTGTGAATGAGCAGTGACTCGTACGGCTTG
TCCTGCTGTTGCTGTACCTGTTGGCAATTTCGTGCCAAGCATTAACACTTTTTGTAATGCTGATGGCGTA
CCACTTACTGCCTTGCTATTATCAAATTCAATATAGGTCAATGGCACACGAATTGCAGAAGGGATATGAT
TAAAAGAAATCGCCATTATGCGTTCTCCGTCTTAGTTTTTGTTTCTTTTGTGGCTTTCGTTTCTACTAAT
TCCACATCACCGTTTTTTAAATGTTTCAGCCAATAACTGCTTTGTGTTTTTTCTTCCCCTTTATCATTTA
AGGGTTCAAAAGTATCAGGATCTCGAATAATCAAGCCTGTTTTAGGTCTAATCTTAAACGTTGGCATCAA
TTCCCCCTTTGTTCATCTGCTTGGGTTGGTAGTTCGATATGTAAACGAGTTTTACCATCAATGGTTCGTT
CATCAGTGTCTTGGTTAAAGGTATGGTCGTAAATTTTGAAATCCGCTAACACACTCTCATCTATAGCATT
TGGTAAAGGCTGAGCTGCATTAAAAAACATACCATAAACCGCTACGCCCATACCGCTTTGAGTATCGCTC
CACAGATTTTGCACTGTCTGCAACTCAAACATCCCCGAAGGGCTTATTTGTTGTTTGTGTATGCCTGCTG
TTAAGATTTCGACAATTTGATAAATCCCCACATCATCTTTTCGCTGACCGTTCAACACATCAGCGACCAC
AAATATCCCCCAGCGAGCCGACACTAAACGAGCATTTGCATTTGGCATTTGTCCAAGCCACGCCACATAA
ACTGCAGGTGGATTACGCACAATGCGACGGATAGAGCTGTCATCCCATTGCCCTGGGTGCGTTTCGACTT
CTCGTAGATAATCCCACATAACCCTTTAATTTTGGCAATTAAAGCCTCACTGGTTTTGGCAATAATACTC
AAATGAACCCCCGTGAATGTTCACGATTCCATACAGAGCCTGCACTTTCCATTACCGCTGAATTATCCGT
TTCCACCGCTTCATCGTTTTCTGATAGCCCAAGAGCAATAGAGCCTGAAGCAACCTTTTCCAAAAACTTA
ATGCTATCTTCATAATCCAAACGAGCTTGGTCAGTTGCACGGTTTTTTTCTAAGAAATAGCGAGCAATGT
AGCAACAATGGCGTTCTAACACGGCTGGCACTGTTTGCAATGGTAAGCGATAACGACCAGCCAAGTAGCT
ATCAATGGTTTGCGATGCATCTTCTAACGCTTCTTGCACCTTGGTTTCGTCTAAGGTGCGATCAGTATTT
CGAGCAATACTCAGTAACACATCAAGGGTATAGCGTTTAATAAGACTTGCTTGGCTGGCATATAACATTA
TTCACCTTCTTTTGACGTAGTAGATGACATAGCCGTTTCAAGTAATGCCACTAAATCTGATTTTTTCGCA
TCCTTAGTAAAGGCAATATTAAGCTCATTGAGCTTTGTTTTTAATTGCTCAACGGTTAAATCGGTTGGAA
CCAAGCCACCGTCCACACGGTGTTGGGTTTTGTCATCCGAATCGTCTTGAGATAACCCTTTTGATAAGTC
ATCAACTGGTTCCGTCGGCATCGGGTCTTGAGAGCCAAATACCAAACGTGGGTCGGCTTTGAATTGCTCA
ATTTGTGCCGCCGTGACATCCATAAGCAAGTTAGTGCCTTTTTGTAAAGCGAAACCAGCACGGCGATAAC
CATCTTGCACTTTGCTGTGAACCACAACTTGATAGCGTTGCTCTTTTTCCATTTCATTTTCCCCCATTAA
AACCTCTTTAAATACCATTTAAACGGCGGTCGAATTTGCAAAAAACAGCTCAAATCCGACCGCTTGCAAT
TAGAGATAATCTGCAACGATAAGCTCTAAACGCCCTTTAAATTCGTTGTCTACGGTTGCCCCGTTTTCAA
CACGGAATTCACGTTCAAGTAATTGCGTAGCTTCTTTTTCAAGAGATGGAGGCACAACAATATGCGTTGG
TTTAATCCCTAAACGCTTATCGCCATCACCACGCACCGCACGCATTGCTGAAATGGCTTTCCAAAGGTTC
TCCGCAGTCAATGCACCTTTCACGGCATGAGCCTGTTGCCAAAAGCCATATCCCACATTTGAACGACTAT
CTACACCGTAGGTAAACGTATTTTTCATAAATACTTTTTCATCGTTTAAATCAGTAATTTGTGCTGGAGT
AGGTGCTTTACGCTCTTGGAAAATAATTGGTTTTAGACTGCGAGAGCAATCTAACAAATACCAAGCCTTA
TCTGCAGTAACACTGGTGTCATCATCAGTAATGTTGCTAACGGAGACAGGACTTGTTCCATCCACATTTG
CACCAACAGGGTGATCGGTGTCAAAGAAATACTGCCCGTCATAACAAACCGTGGTAAAACCTGCTTTTAA
TGCACCAAACACTAATTCATCAGGTTTTTCTGCTGCGGCACGCCCAAGTTCTTCAATCAATGGGCTATAA
ACACCAACATTGTCATCTTCAATGTCAGTTTTCTTAATCTCTACACCACTTGCCCAATCTTTGTTTACAA
TCGAATAACCGTGAGACTGAATAGCGGTTAAAGTACGATCACCAATCCATTCGGTTAAACCAGGCATTAG
ACCTAACCACGCATAAGTATTTGATGCGGTGGTAGATTTCACTAAAGTCGCAATCTTGCTATATTGTGAA
GGTGCTTTTGCCAAACCTTCTTTAAAGTTTTTACCAAAGCCAACAAACAGGGCTTTGACGAGTTCAGGGG
TTACATTTGCCATTATTTAGCCTCCAGTTCTTTTGCGTAATCGGCTTCGCTAATACCGAGCAATTTCGCA
GCTTCTTTATCTGCTGCACTTAACACGGCTTCGCCTTGGGTTTCTTTCGTCACTTTCGTGGTTTGCGTTT
GCATTGCGGATAAGGCAGCAATTTGCGGGCGTTTTTCTAGCATTGCGGATAACGCTACCGCACCTTGTTG
TTTGCCAAAATCTTTTAAGTAATCCACTTCGGACTCAATCGCTCGCCCCTCTTGACGGGCTTTCGCAATC
GCATTATCAATTTCTACTTCATCGGTTTTAGCGGAAAGTGCTGCAACCTGTAATACCATTGCATCATAAG
TGGCTTTTGGCACATAAGCGGTTAAATCAACCTCTTTTGCTGCCGCACTCAGTGCTGCAACTTGACTATC
TGCGTGGGCTTTATCTGTTTGCAAGGCTTCCAACGCATCTAGGGCGGTTTTCGCTTGTTCTTCGGTAAGC
TCTGCACCTTCGGCGATTTCCACACCGAGTTTTGCGAGTAATTTACGCAACTGTTCTGGCATTTGATTTT
TCTCCTGCTGGTCTGTCATTGCCGAAAGCACCGCTAACCGTTGCATACCTGTAATACCAGGGTCATTGGT
TAAAGCTGCCATTCGGATTTCTAATGGTTCGCCTTTTTCGTTGTAAGGGAAAACGGCAGAAAGGAAAGCA
AACTCACCCTCTTTAATTTGCTGATAAGCCTTAGGTGTCCAACGTGGCTTAATGTATAAACCTTGACGTT
CGTCATCATCAAACCACTGAATTTCCTCATCGCTAAACCAGCCAGCTGCAACCACATTTCCCTCATCAAG
GCCTTTTTTGGCTTTAAGCAGAGTAGCGTGGTCATAATCAACTAAGATGTCTTGCTTGAGTGTTTTAGCT
TGTTGAATTAAGCGGTTAGCAATGGTTTCATCAATAAACCAATGCGGCACATCGGTCGGACGACCATCTC
TTGCCCGAAATTCACCTTTGGGCAAAAGTTGTTGCCAACCATCAGGGCTTGTAAGCTGTGCCGTTAATAC
GGCTAAAGGGCATTTATTTACTTTCATAGCCCTATAATGACAGGAAAAAAGAAAAGGTTAGTTTGCGGTG
TTTCAAATGAAAAAAGCCTCCGATTTCTCGAAGGCTATAAAAAGAATAGAAATGTAATAACGGAATACCG
TTTAAATGCCGTTTAAATCGCCCTACAAGCGTTTAAATTATTTTGACCGAAAAAGAGTACCAACAAGCAA
TAAAATTCGCTTAGCGTGCCTCTGTGATGTTTTTAGCTATTTTACATCAAGCCTGAGCGACTTTCGATAA
TTCACGATTTAAAATAGCCGTAATTTCTTCCACACCATCATTACCCAAACCAAGAAACGGACGAGCAGGC
ATTTTCTCTGTACCCATTTGGTGAAATTGCCCATAAGGTTCTGAAGCACCGATCACCGCAAAACTATCGC
CATAATCAATGTTAAGGCTTTTTACCAAATCACCAGAGATTTGTAAAATATTGCCAGTGTAACCTCTATT
ATGCCGATATTTTTTATAACGTTCATCCAATTTTGCCCACGCTTCACCCTCAGGTGTTTGCTCTTTGTCA
AAAGCTGTTTCCGCTTCTTGCATTAAAACACCAGCAATCTTGCGAGTAATATCACGTCCTTCTACTGTTT
CAGTGAGCTTTTTAAATTTGTTTTGGATAGCACGAGTATCAAATTTAAATTCTAAATGCATAATTATTTC
CGCTTAAAATTTGACTTTGTTATTATATAGGCGTAAATTAATCACAACAGTAAGTGCTATGTGGCGAAAT
GGTAACGCAGCATTCCCATTAAAAATGGCATATGTATATCGTGGGTTCGACCCCCACCATAGCACTTAAA
GTTTACCTTTAATCACAATGTAGTTCCCACCTGAAACTTGTCTTTTTACATTATCCATATTGACTTTATA
AGCATTGATTATCGCATCAACCTTTTCTTTTGGCTTAATTGGGTGGTTATTTGGTACATCAACGATTACT
TGAATAGTACGTTCTTGGTTGATATAAATTAAATTATTATGCCCTTCTAACGTATCCCAAAGAACTAAAC
TAGGATTAGCAACTATTCGTGATAGCTCTGAGTATTCTTCAACACTTAAACCAACTCCACCTTGATGGTG
CTTATTACTATTAGAGTGTTCTAATCGTTTTTCTGCCATTACTAACACCAATTCAGGTTTCAGCTTGTTT
TGAGTAATTTCAGCTACTTTTTCCGAAATTTCTGTTGAAACAAATCCTGCTGAAATATATCGCCAACTCG
CCCCACGTTTACCAAGATGGGTAAAGACCCACTCTGCAAAGGCTTTATGCCGTGCTTCGCTGTTGTTAAT
TGCCTGAATAGTCTGTTGCCGTAACTCCCGATTTTTCACTTGTTGCAACTTACGCAACACAGCCACATCA
GTACCAAATGCAGCAGACCCCACGTTATAATTCCACCCTGCACCAACTTTCATTTCACCTTGGTCGGTTT
TAATTTTACTCACAGAGGTACGGATTTCCTCTCCCGTATCTTTATTTATGCCTGCAATAGCAGTTTCTGA
GCTAATTTTGCCAGCACTTTCTGACACACTTAATCCTTGCTTTTTAAGAGCAAACTCACTCAAAGCTCGC
ACTCGACAACGACATCCCCAATCATTCGGCGGATACATCGTAGCCCAAATCGGATCATCAGCACGATAAA
CTTTACCGTGCAAAGCCAAATGGCTGGCACGAGTACGGCTATCTTTAACGGCAACATACTGCCAGTAAGG
TTGCTCATCAACATTCGCCATTTGGGAGGCATAGCGAGCAGCGTGGTAAGCCGTCGATTTATTCGTGCGT
AAAATGGTTTTTAAACGGCGTGGGCTACCTAACTGCACTGTGTTGCCGTTTTCGTCCACGGTTTTTCCCC
ACCAACCTAACTCTTTTAACATAGGCTCAAGGTTTTTAATATAATCACGTTCTGGCACACCGTCTGCAAT
CGCTTTTTCCGTTGCCCAGCGCAGCGTGTCCAACACTTCCGCACGTGTAGCTTTTGCAACTGTAAACGCC
CGTGCGTGGGCTTCTGCTAATTGCTCGTGCCAATCCCAAGTAATATTCACGCCCTTTGCCTTTAAATAGT
CCACGGCTAATTCAGGCTCAAGGCGTAATACATACCCCATATCAAGTTCGTTATTATCGTTTGGCATTGG
CTCGTCCTAACAAATCGCTCACAAAAATGGCACGAGTAAGGATTTTCTCCAACTCACTATCGTCCATATC
GGCATAAAGGCTGGCTAATTTTTCTTGGGCAAATTCATAACCGCCTTCGGCTAACGCATTCACCACTGGT
TTTAACATTGGGTCAATAATGGCTTGGTAAGCTTCCGCTGACGGCTCTAACTCATCAAGTAAATCATCAG
GATCACGTTGTACGGATAACACTGCCATTTTTTGATGAGATTGACTATTAAGATAAGCGGTCGGATTTGG
TTGATTTCTTGCAAGCACCTCTTCATTCTCGCCTGCAATCGGCACTTGTAATTTATCGTGAGCCCACTGT
TTAGGAATTTTAAAACCAATATCCACTAATTTATTTAAGCCCTCCGCAAAAGCGTTTAAATCTTCACTTT
CTGCAATATCAAACTCTAAGTGTGGAATACGGCGAGCATCATTAAACGACTTACAATTCAAGGCATAAAG
CGGATAAACAATATCACGAGTTAAGGTAGCAGCAAGGCGTTTTAGGTCTGCATTGCGTACCTCTAGTCGT
ACATCGTTATGCACATTGCCTAAAGCGTTGGTAGATGTTGCTCCGTCTGCTTGACTGGTGAGCGTTCCGC
CTAAAATCGCTTTACTCATTGACTTTTCTGCCCAGTCAATCATTGCCATAAAAGTAGCATCGGAACCATC
TGCCGCTTTCTGAAATTCGATCTCCATTCCTCTTGGAATAATACCGCCTGCGTTATGCCCAATAGACATC
ACCGCTCGCAATAATGTCTGCTTTTCCTTTTCACCAGCCCCTTCGGGGTATTTGCCTAAACGCAATGGTA
AGCCATAGATTTCTAAAAACTCCGCAAAATCACGCAACGAATAATTTTTAAAAATAAACGGCCACACTAA
AGTACGTACCAAGCCAATACGACTTAAATAACCCGTCTTGGCTTTAGCAATATGTTTCACCCAGCCAAAA
GGCTGTAATTCAACACCGTGAGCGGATCCATCTCGTAAACGTAAACTGTTACGCTCAAATTGTGGGGTCA
TAAACCACGCAGGATCACGCCAATGTACACCTTTAATCAAGGTCATATTGCCGTGCGTTTCCCATTCAAT
TTCTTGGCAAGAAAAGCCTTTTAAAATGGCATCGGTAGCATCAAAAATACAGTCATCAAACCACACGGCA
TCACGCAAGATTTCTTCAATCATTTCCGCATCACGCTGTTCTTCGGGAGTCGCATTAGCGGGTGGTACAA
TTTGCCAATCTACGTTCAGCATTGCCCCTCGACGTTTACCGAGTTCAGATTGCAAATGGGCATCTTTTTC
TTCCATATCCTCGGCAAGCTCTGCTTGTGCGACCAAATCTCCTTGCTCTGCATTGCGTAAAATACGAGCC
GCTTTCATCGGGGTTAAACCACTGGCAGGGTGTTCACTGTAGTGGTGTTGTAAAGCAGCTAAACGGCTCT
CATTTTCTGTTTGCAGCCTGTCTTCAAACCGAAACGGATTACCGTGAATATCTAAAATTGTGCTGGTTTT
CATTGTTAATAATCCCATTCTGAGCGAAAAATACTGTCATCATCTTTGTTATCATCGGAGTGTTTAGCGG
GTAGCGGAATAAAATCAATCTCGCCCCCAGTCATATAACTCGCTCTTACTGCCATACAATAAGCAACCGC
ACTATCGCCGTGGCGTTTACCTGATTTGCCTTGTGTGCGGTTTTTATCAATCTTCGGCACACCGTTAATC
ACAACAATATGACCTTGGTCTAAGATGATCTCTTCATTTTGAGGAATACGGATTAAATCCGACTCGTATA
AGGCTTTATATTTCGGCATCCACTCCCGATACCATTTATCATTTAATTGCACCGTTTCCACCATCGACGA
GCCATAACGGATTAAGGCAGCCTCAGCTAAGTAGCCTCCGTTACCTGTCGCGTCAAATGCTGCACCGATA
AAACGAGGCAATTTGGATAACACAAACAACATAATCTGCCGTTGTTGGTTGTATGGGCAATTACGAATTT
CTAGGGTGATTTCCACATTGCGAGCAGTATTGGGTAATGTCGCTACCACGGCGAAAACACTCAAGTCTCC
AGAGCGAGCAAAGTCCACACCAAAACTATGACGATAATCTTTATTTAGGCTTTCTAACTCAGGTAAAACC
TCATTTAAAAGCCATTCCAATGTTAAGATTTCACGCTCTTCTTCGGTCCATTCCATAAACCGAGCATCGC
ATTCAAAACGTAAAATTACCTTGTTTCTATCCGCAGCTCTATCGACTAACGGACGGGGTAAATAACCGCC
TGAACTGCGTTTTGGCACGCAGTAATACTCTTCGAGAGCATCTTCTTCCGTTGCGGTTTCACGCAATAAT
CCTGATTTCCATTCCTCTTCTAATTCCGCTGACCACGGACGTTTACTTACCTGACAAATACGTTGATAAA
GCCCTTCACGGCAAGCATCATCAAGGGTAATCGTATGGATAGAGTAACTTTTACGCCCAGCACGGCTATC
TTGGATCAGCTGATTAAAGAGATTATCGACACCATTATGGGTTGAGATTAAACGGACTTTCGCTCCCCAC
ATTGTTAGTGCAAGTGCAGCTTTCAAGACTTCAGCAAGCTTCTCGTGGAAAGCGGCTTCATCAATACAAA
CCACCCCTTGCATACCACGCAAGTTCTTCGGGTTTGAAGACAATGCTTTAATTTTGAAACCTGAAGCAAA
GTAGATAACGTAAGTTAAAATATCCTTGTCTTCATCTTCGAAAAGTTCTTCTTGAATTTGACCGCTTGCA
CGATTGAATTTACTTGCCCACATTGCACAAGCATCAATAAATTCACGAGCCATTTCTTTGTTTGAGCCGA
TATAAAACACATCTGAGCCACCATCAGACTTATTTCGGCTTGCAATCAGAACATCATCAGCTGCTTCCGC
CCACGTTAAACCTGTACGGCGAGATTTTTCCGCAATCTTGAGTTGGCTCTCATCAGCAATCCAACGTTTT
TGATACCCAAGCAACAATTCATTCGGGTCAAAAGGGATAAAATCAGGCAGTTTCATTATGCAATCCCCAA
AATTTCGGCTTTCAGTTGTGCGACTGTTGCTTGCGATAACCCAGCTTGTACCACCACTTTTTCTGCGGTT
TCTGCTGCTTGCAACGCCACTTCTTTCCGAATAGCTTGTTCACGTTTAAAGCTCAAACTTTCCGCTTGCT
CTAAACGTTGCACAGCAGAAGAAAGCAAGGCGATAGATTTCAGGTCTGCCGTGCCCTCTTCGCTCATTCC
GAGCGAGGTTTCAAAGGCAATGTTTTTGACGATTTCCATCAACATTTTGCCAATGTCTGACTGCGGTGCT
TCGCTAAATTGCTTCGTCCAAATTTCCGCAATCTCACGGCTTTGTCGGATTTTGGCTCCCATTTTTTCCA
TTCGGCTGGCATAACGGTTTAACCCTGTTTTACTCAACTGCATTTCTTCAGGTAAGCCACAATCACGAAT
TAAGTCATTGATTTCGGCTAAAATTTCAGCCTGCGAATACTGCTTATCACGCAACATCATCGCAAGCTGA
GTTTTAATATTCGGTGGTAATAAATCGACCTTACTGGCACGTCCACGAGTGTTTTTTTCTATCATTTAAA
CGCTCCTTAAATATCGTTTAAAAACCGTTTAAATCTTTGGACGAGGGCGTTTAACACCATCTACAAAAGC
TTCACCGTTAGCCACATCTAAACCACGCTGAGTAATTTTAGCCACCATAAAATTGCCTTGTAAACGTTCG
ATTTGTACTAGCCCTTGTTCTTCAAGCCAGTTTAAATGATTACGGACAAGATCTCGGCTAATTTTATGCC
CATAGAGAGCAAGGCAGTCATCTAAAATGCTTTCGTTTGCATCGTAGCCAGCGTCAGCCAATGATCGCAA
AATCACAAGCCGTTGGTCTTGGGTAAAAATATCTTTCATCATTTTTTACTTACTTCCTTTTCAATCAACA
ACTGTACTTGGTGCGACAAGCCTTTTACTTCAGTGCGTAAGGCTTGCGTTTCCCCTTTCATCTCCACTAC
CGCAATGCGTAAATCAGTCACATCCTTTGAGCTAGGCAAATGTAACAACTCATTTTCGACTTCATCTACT
CGGTGCGTGGTTTTCGTCACCGTCTCTTTTAACTCCGAAAAATCACTTTTTTTGACATAGCGGCTGTCCA
TTTTTAACCAAAAGACAGACGCTAACAGTCCAGCCAGCGTTAAAATAATGCCCCAGTGGGCTTTCAGCGT
ATCTAATACTTCAATCATTTGCCGTCCTCGTAATCTTGTTGGCAACAGATACAACGCACGGCAAAAGGCA
CAGCTCGTAAACGTTGAATAGGAATAGGTAAGCCACATTCAATGCAATCACGACCACTTAACGCAATCTG
ATCAATTTCATCATCGGATAATTGATTTTCTAAATGTGGGGCAAGTTGGAGCGAAAGCAGTTGCTCGTCC
TGCTCCGTAATACGATCTACATCATCACTCATTTTGTTTCTCATTTTTCTTACCAACAACACAGATTTGT
CGATAAGTATTGTTATGCACTAAGACTTGACGCAGTGTTTCGGTTGTATCCTGACGACTGGCTTTAATTA
AATTAAACCCAGCACAACTACTATTCGTTACCTCGTAAGTCACCGTTTTGCTGCAACTGGTCAAGAATGC
TGTCACGGCTAGAGCTACTAATGTTTTCTTCATGCTGTTTTCTCACTTCATAATTTTTCACTTGAGTTTC
TACCACTGCTTTTTCTGTTTGTAACTGATGGTTTTGCTCATTTAATTTCTCATTTTCTTTACGGGCTTTT
GCTACTTGCCAACTTTTATAGCCCACAAAACTCGCCAAAGAACCAGCCAATAAAGCGAGAGGGATAATCT
TTTCTACAATCATAGTCATTCCTTACGTTGTAATGCGTTGGCAAAACCCTTGGTCGCAACTTGTCCTCCG
CAGAACAAGGCAAATACAGTAAATAATTCGCCCACGTTGGCACGATCTAAATACACCGAATACGCCAAGA
TAATTGCCATTAAAATGGCACCAAAGAACTGGATAAAAGCAGTGGTCGATAGTCTGCCATTATCATTGGT
AATCAATTCAGAAAACTTAGCCATTGTTATTCCTTAAATAAATGCTCCACAAATACGATTTCACCACGGT
CAAGCCATTCCCATACGTCAAAACACGGGCAGTCTTTTAGCCATTCGTTTTTAGTGATCTTGCCATCGTT
ATTTAGGTCTGGAGATAAGTCACGATGACCATAGATTTTTGCTTTTGGATGCTTGGCTTCTAGTTCACGT
AACAGCTTATGTAATGATTGCCACTGTGCTTCAGTGTATTCAGCGTGATTTTTACCACTTGCACTAATGC
CACCGATTAAACAGATACCAACAGAATTGCTGTTATGACCTTTTACGTGAGCCCCAATTTCCCCAACTTG
ACGACCCGTTTCGACCGTGCCATCTACGTCAATCACAAAGTGATAACCAATATGCGGGAGATGAGAGTTA
AAATGACGCACCGCATTGGCTGAACGACGGAAGCCTCGTGCTTTATGCCAGCTGTCAATGATTTGTGCCG
ATGATTTGCCTTGTTGTGCAAGGCTTTTGCCGTTAGTTGTTGCAGAGCAATGCACCACAATTTTTGTGAT
AGGTAAGGACATAAAAAAACTCCAACTGTCAATTTAAAGTTGATAGTTGGAGTTTAATGATCTGAAGATA
AATTTGAGTTTGCGACTACTCAAACTAAAGGTAACTCTTTTTGATAACGCTTGCGATGTAACGCCCGTTG
TTGGCGTAAGATCGCATAAATAGTAGTCTGCGACAAGCGATATTTTCTAATTAATTCGGGAATATTTTTT
CCATCAAATTCCGCATAAATTTGTACATCACGCAAGGCTTCTTTGATTTTATCGCCTGCGGGCAAATAAA
ACGACTTTCCACCAAAATAGTGAGCCATTACACCCACTAATTTAGACGCAGTAAGCTTTGCACTATCTTC
CTCAAATTTTTGACGAATAAGCTCCGCTTGCATAACATCAATGACCTCAACAAGCAATGATGGCCAACGA
TTTTGTAATTCCATATCAGGAATATGGTCTAAATGGTCGAACAACGCTCCAATATTGGCGTGTTCATCAT
CAAATAAGCCTGTTTGTTGTAATGTTTGCGACATAGCGTACCCAATTCAATTTATCAATGTGACTATTGT
ACAAAAACTAAAATTTCCCACTAGCACAATTTTTCTTAACGTAAGGTAAAAAGTGGCTTAAAGCCTGATA
TAGCAAGGCTTAGCGAAAAATAAAAAAGTTTGAAAAGGGAGATTTAAGGCAAGAAAAAAGGCGGCGTGAA
CCGCCTTGGGGAAAGTTTAAAGAGAGTTTAAAGGGCTTGTTTTTGCTGTTTGTGTTGCAGCCAGATTTGA
TATTCGGGGCTGCTTTTCACAAATTCTTCCTGTCCGAGTTGTACAAAACGTTCAACGTATAAAATCGCAT
CTTGCGTTTTCTTCTCTTCCGCTTGTTGGGCTTTGACCGCTTCCGACTGATTTTTATCGGTGCGAATGAC
AGCAAAGTGCGGCTTTTGCGTTTCATACACCGATTTGAGGTAGTTATGATTGGCAAGCGGTTCAATCTTT
TGCCCTGTTTGCAAGGCTTGTTGGCGTTTTTTGCGGATACTTTCCACTGTTTCTGTTAAAGCTTGAGCCA
GTAATAATGAGCAAGGATATAACTCCAGTACATCGGTTAAAATCTTCAAAGCTCTAGCGTTATTAAGGTT
GCTTTTTTGTGGCTTGAACAGTCCTAAATAAGCGACCATCGGCTTGGCGACTCCGTGCGTGAGCTGTGAT
ATTTGGACTAATAGTTCTCTTCCTGCTTCATCTTCAATCAAGCCTTCAAGATGGATATCACTGTGGCAAA
TGGGGCATCTACATAACTTCATTGTAGAACTCCACTGTTGCGTCATAATTGGTTTTTAGGTGTAGTTCGT
AGCCTTTTTCGTTCAGGGCTTTGACCATCACACGTTTATGCCATTTTTTCAAAATTTCCAAAAATCGGCT
GGCTTCATCGTCCTTCAATGCCCCCACATTTAACGTCAGCACCGTTTTACCTTGGTTCATAACTTTGCGC
ATATAAGCATTTAACGCTTTTTCGCTTGGTTCTCTTAAAAAGCCGTGTTTACCCATCATAATCCACACGG
CTCGGATTTTATGAGCAATTTCGCTTTTGACTTTTACCTCGCTGGTGGCAGGGCTGTAAGCGGTCGGTTT
TGCCCCACGTTTTGCAAACCATTTCACTTTAGCACCTTTGCCTTGCAGTTCGTGTAGTACCTTGTGGAGT
TCTACCACCGTGCACTTGGTAGAACTGGTTTTATTCGTCAGCCGTTTGAGTATTTCACGATAGCTAAAGT
CGTCGATATTCAACTGACTTTTAGCAATATGGATCAGCTGTATCAGTTTGCTTTTGTCGTTTTTCATTTG
TCCTCCCGTCATCAAATAAATAGTCAAAAACGTTATCGCTTTTGACTATTCACTTTAGGCTAACACCGCC
CCGTGGCTAATTAGTTATTTCAACCATAAAACGGAAATGGGGCGGTGTGAGTTTTGTTAGTGATTACATA
GTTTCCTCCTTGTCTTTTAAATTACCTTACACAAAGTGTCATCTGAATAAAATCACTGTTTTTCATCTTA
GTTTTCCTCTTGGTTAGTTGATAATTTAAGCTTCACTCTCTGAATTTGCCCTGCCACGTCCATCAAAACC
ACGCCAGCCAGTGCCAAATCGTCCATTTCGACTAGTTCAGTCGCCCCTTGTAACTTTTCAATCAGGTCAT
ACAAGCGGTCTTTTATTTGTCCTTTTTCGCTATCGGTCATCATTACTTGCTCCAACGTGAGGGATGCTCT
AGCATATATTTACAATGTGCGATGCGAGCCTCACACCACGCCACATTACCGCCTGTTGCCGATAACTTCG
CTACTTCCCACTGTTTAATCGCATGGTTAAATTTGCCATTTTGCTCCGCTTCTACGGCTTGAGTTGCATA
ATAGTGATAGCGATTAAAAACTTTCTCTGATGTTGATTTTTGCGTTTTCATACTTTCCTCCGTTAAAACA
CATTACTAAAGCCCCTCAAAGCGAGGTTTAAAGGGCTTTTAAATGGGTTTTAAATTTCGTCTAATTGACC
TTTATATTTTTGTTCTAAAGCCATCAATCCAGCTCTTTGCAACCAATCTAGTTCTACAGGGTTTTCGTAG
GCATATTTGATTTCATTTAACGTTTCACGCTCTTTTGGTGAGATACAGTGGACTTGTAATAATTTTTCAG
CCATGTTGTATTCGCCTTGTGTTGGTTTCCACATCACTTCCCCCCTTGCTCAAACGGCTTAATCACAAAA
TCTTCCACTCCTTGCTTAATCGTCACCCCAGCAATCCCTTTTGCCACTTCAGGCTCAAGAAGTAGGGCTT
CTTTGTTGATCTCGTTTTTGGTACGAATAAAGCGGTCAAAGCCCATTCGTTGCATAAACTCAAGCACCGC
ATCCGCCCCACGAATTGCCACAGAAGGTGGGCGTTGTCGCCATTGCACTTCGCCTGTCACAAAGTTAGCG
GTTTTACTCTTGCCGTTTTCCGTCAATTCATCACGGTGTGCTTCGCAGTATTCCTGCACCGCTTGCTGTA
ACGGCTCAATCTCTGCCTGTAAACGTTTCAACTCGGGGGCGTAACGCTCACTGGTTTCAGCGATAATATC
GTTCATCTCCGTCGTTAAACGGGTATGTTCACGACTTAAATCCCCGATCTCTTTAATCGCACTTTGCACT
TGCTCTTCCGTGGTAAAACGCAGTTTTGCTGGTTGTTTTACTCGGGTTTTTGTGGGTTGTTTTGCCATTG
ATATTCTCCTTATTGGCGTGGGTTAATGTTTAATGGTGTCAGTGCTCCAAATCACCTTCACCCCTTTAAT
CGTCATTTGCATTAAGTAACGGCGGGTACCGTTTTTAACTTCTGTGCCATAATTAAATGCACGTTGATTT
TGTGCCATTTTGCGTGTGGTCGTGTTATCTCTTGCCACTAAGCGAGGTCTGCCGGTGTCGAACCATTCCA
CTTTTTCTACCTCAATACCCAAGGCTTCACATTCAAGGGTCGCCAGCTCAAGCATTGCAAGGTGCATATA
AACTTCGCTGTTGTGTGGGGTCATCATTTCGCCTGCCAGTGGGTTGTATTGTTTTTTCATCGTTACTCTC
CTTTGCCTAATAACTCTTGGCGTGCTTTAACAATTAAATCAGCAGTAATCAGGCTGTTTGTGCCTTTTGC
CACCATTCCTGCAAGGCGGAGCGTTTGAGTTAAAATTCGCAAACCACCGCCTGTTTCGGTAATGCTTTGC
ATCACTTTCAAGGCTTCTTCATCTTCATTTAGCCCCCACGCTGTTGCCACTGCTTTGGTATCTGCCTGTT
TGGTTTTTTGAATGCTGGTATTTTTAGCAATGCGTGACCACAATCTTGCGTATTCGTGGGCAGGATGAAT
ACCGCCTTTCATTCGGCTGTATACCTTGTCATTGCCCACTAACACTAAGCCAATGCCGGCTTCTTCTTGC
ATAATGCGTAGCTCTTCAAGCGCTTCGTACGGTAAGTGGTCGGCTTCATCCACAATCAGCAAACCTTCCG
TACCTTTGATTTTGCGAGCAATCAAGCGTGAGAGCGTGCCTTTGCGACGTGGTGCATCACTAATACCAAG
CTCTAAGGCGATTTCGTACAAGATTTCACTGAGGCTTAAACGACTTGGGCTTGCGGTAACTAGCCACACA
TTTGCACGACTGCCTGCGAACTGTTGGATCGCTTTGGTCTTACCTACGCCACTTGCACCATAAACCGTCG
CCATACAGTTAGCGATTTGGGCAAACTCAAGGGTTTTAAAAATTTGACGAGCCGTTGCGGTTTCAATAAA
TGCAGGCGCTTCTACAAACTCACGCTCTGCGGTTTCTTTCTTTGCAAAAAAAGCGGTAAGTTTTGCTTCA
ATTTCTGCAATATTGCCCTTGTAGTTTTCGTTTAAGTAAGCACTTAACGCCCCTGCGTTAATGCCTGCTT
CTTTGGCGATTTTTGCCTGACTGCTTTGGGTGTCGGCAATGTGTTGTTTGATTTGGTTAATTAGTGTCAT
AATAGTGTTCCTGTTTTTTTGAATTTGGAGGTTTTATGTCCTTTTACTCTGCACCTGATCGAAAAGAGAT
ACATCAAATTGCCCTGCGGATTGCTCAACAAATCTTCTCAAATAAATCAAGTAAGAAAAAACTCAGTGCG
CTGAAGCCTTTAATTTGGTCATTGAAACCTGAATTTTTTGATACTATTGAGCGGCATTACCACAACCACT
TTCATCTGTTTTACATTGCATCTGAATTTAATCAGGAAGCGATTAAAATCAGCGTAAAGCTTGGCAAAGC
CTTTAACATCAAATCGTCTAACGCTTTTATGCTGATACTTTATGCGAAATGGCGTTACGAAGTGCGTCGT
GATACGCTATTAACAATGCTCGAAAGCTCTCGTGACCTAATTCAAGGCGAAGTAATCTCTCAACCGCTTC
AAACTTTTGCGACAGCAGTGATAGACTTTCAGCTTGAAACATTTCCGCAGTTACCTGAATGGCTTCACGA
GTTTGATGCTGGCGATTTTTAAGTTGCTGAATACCTGCGTTAAAGGCTTTTTCAAATTCACACTCTTGTT
GCTCTTTGAGCTCCTTGAAAATTACTCGGTATGCTTTTCCTGTTAATGTCATTGTTTTGCTCCTTTAAAG
AGGGGTTAAATTTCATTTAAAGCCTGTTTAACTCAGGCTTTAAGCCGTTTTTCTCTGCGGTCAAACTTGC
AAAGTTTTGCGATTATCTGACCGCTTGTAGTTACAGTCCTTTCGCCTTTTTCATTAGCGTTAAGCCTTTT
TCCCAGCCTTGTTCAAACCAGCCTTGCTCTAACTCATTGACCTCTTCAACTTCAATCTCTTCTTGCACTA
CTCGTAATGCATTGCGGTCTTGAATAACGGTATCAATCAGCTTCGTTTTCACTCGTTCTTCAATCGGTTC
TGGTACTTCAACCTGTGGTTGTAAACTTGCCAACTCGTGCGCTTGCAGTAGCTCCAAGCTCTCAGCTTGT
TTTTTAGCACTTGTGACGATTTGTTTATATAATCTGCCTTGTTCTCGTGCCGCACTGGTATCGCCAAACC
CTTTGGCATCACGGCATTCTGCTACGGCTAAAAAACTGCCTTCAATGTCATAGACGTACACGTTGCCGTG
TAGATTGTCAGGGTCAAAACGTGCGACCACTTTTTTATCGGTGATGCCGATTAAAGTCTCTGCCCAGTAA
GTGTTGGTTAAGCCGTAAAGTTTGCCTGCCGCTTTCAGTTTAAATTCGCCGTTACGCTTAATACTGATGG
TTTCGGCTTGTAAAAATAGCAGTCGTAACTGTTCAGGACTGGCTTGTCTTACATTGCTTGGGCGGTAATC
TCGCTCCCACACTTTGTCAAAACTCAAGGTTTTGTCGTGTTGGCAAAGCTCGGTTTTACGGTCTAATTGT
GCGTTGTACTCCGCCACACCTGCGGCAAGGGCTTGTAAGAAAATCTCATAGTCCACGCCGTCTTTACCGC
CGTTATAATTGTCTGGTTTCTCTAATACGTTTTTACCTGTATAGAAACCTGCAAGTTCAGGGCGTTTATC
AACTTTCTCGCCAATGCCACCACGTCCGAATGCACGCTCAATCGGCTTCGCTTGCCCGTGTCCTTCACCA
TATAAAACACTGGTGAAATGCACTTCAATCCCCAAAATCGGCAGAATACCTTTCGGGTCAAGTTCGTTAT
GTTTAAAGCGGTAGCGGTTTTCAATGCCCCCCGTCATTGCTTTATTCGCTGCCGCACGGGTGTTATCTAA
GGTGATGGTTTTCGGTATGCCGTAGCTAAAAATCACATCCATTAAAGCGTGACGAATACTGTCGGTGTTT
TCCGAAATTGCCGTGCGGTAGCCCAATATTCTGCGAGTTCGCACATCCTGCCAAAACCACGTTTTCGGGC
GGACAATCTCGCCGTTGTGCCATTTCACAAAGACGTTATGTTGATAACCATCGCCGTTGATCCATTCGCC
TGCGAGAATATCTTTCACCGTCCGTTGTAATGCTGGCACTAATTTCGCCACCGCATTTGCCCCTTCTCGT
TTCAGTAAAATCACTTCGTAAGGAATTTCTTCAAGCACACGGCGTTGAAAGGTTTGCAAACTCGCGATTT
CCCAACCGTAATGCTTGGCTAATTGCTCGGTGCGGCGATAACATTCCCTTAAATCAGGCTTTTCAGGGCG
GAGATAATCCGCCAAAAAGCAGTCCCACGCTTCCTGCTCGATAAAGGCTTTGCGACTTGGTTTTTTCGCT
TTACCTGATTGCGTAATCAATACCGCTTGCCATTCGTGGACAGGGTAGGGTTGAACCTTGTAGTACCAAT
TTTTTAAAGAGCCTGCCGACACGTTTTTGACTTTTGCGGCTCCCTCAATTGCCGACATCATTGGGAAGCC
TTGGTCGAGAAAGGCTTTAAGCTGTAAGCACGCTTCGGCTTTTGCTTTGGCTTTTTCTCGTGCTTTGTCG
CTTGCTTCATTAAATTTGCGACTAAGCTCTAAATTAGGTTGCTGCACCGTCATTTCAGCGATTGGCACAA
CCGCTAAAGCGGCTTGCAATCTAAGTGCTTGTTGAGTTTCAGGGGGAAGGCTGGAGATGTGGTATTCAAA
GGCTTTGCCTCTCACACCTTCTTTTTGTTGCTTATGCCATTGTTCCCTTTCCGCTTTTTTCATAATTCCA
CGATCAGAACTAGGCAGTCCTTGCATTCCCACTATTTCCTGAATTGAAAACCACTCTTTCATTTCAGTTC
CTCTCTAGTTTCTATAAATAACGAGAAGGCCAGATTTCTTGCGGAGTTTTACCAATGGCTTCTGCAATAA
TTCTTTCCCCTTTTGGATAACGTCTTTCCAATGCATTATTAAGTGTCGTTGGCTTCAATCCAGCCTTGAC
TGATAACGCAGAGATGGACGTACCAGCTTTACGAACCGCAGCAACAATATCTGCTCGGTGCATATCTTCT
CTTTTGCTTTTTTCCATTTCAGTGGTATCCTTTACGATTAACTAACTAAAATTATTTACTTGTTTAAGTA
ACTTGAAACGAACTATAAACCTATTTTGTTACGAACTCAAGAGTTCTTTTCAATTATTTTTAGTTCTTTT
TAGGTTCTTTATATATATCAAACAGTTACGTTAAAAAGAATTTTAACGAACAAAGTTCCTTGCAAGGTGG
CTTTATGAAGAACTCAAAAGAATGGTTTTCTGTAAGTGAATTACTTTCAGAACAAATTGAAGGATTGCCA
ACAACGGACAAAGGGATAAGTAAAAAAGCAGATAGAGAGAAATGGGAAAAAAGACAAAGAAACGGTGTGA
AAGGAAAAACATTTGAGTACCACTACACTTCATTCCCAGAAAACGTGCAACAAGCGTTAGGGTTTATCGT
GAGCCAAACAGAGCATTCAAATCAAACTCGTGATGATTTTATTGTGCAAACGCCCTCTGGCGGTGAGTTT
GGCTTGGAATTGAAAACTCGGCGTTTAAAGGGGGAAGCAGTAAACATTAATGAATTGCGACAAGCCATTA
CGTTAATTGAGGAGGCTGTTGCACAAATCGGCAAGGCTCGCCCGAGTGAACTAAATAATATTGAGTGGCA
TTTGATACAATGTTTTCGTTCAGCAAACGAGCAAGGACGTGTGGCTATTCTGAATATAGCTGAAACGATG
GCTGCCATTCAAGATAAAGAAGAGGCGAGTAAGCTATCTGAGGCGAGTAAAGTAGCTTAATTTAAACGGC
TTTTAAACGCTTTTAAATCTGTTTTCTATTTTCGTTGTTTTAGTGGTGCAAGTGGTTAGTTTTAGCCATT
TTTTCGTAGTTTTGCATTTTCGCAATTTCAGGCAATGAAAAAGGGGGCTGATTAGCCCCTTAAATTGTGT
TGCTGTTCCGTTATTTCCCGAATAAGGTTTAAAATCTCTTGCTTGCGGTATTCCAACCGACCAAGCTCTT
TATATAATAAATCCAGATTACTATCCGAAGCCGTTAAACTTGCATATAGCCTCAATGAACCTGACACGCC
ATTATGCCCATTAATAGCCTTTAATTCCTTAATATAGCGGTGCATAGCGGTTTTTGACGTTTTATAGCCT
TGTGCTTTGAACCAGTCCGCCAATCGCTGAGCATCGCCATAGTTTGCTTCTATAATGCGTTGGTTTAATT
CATAGATGGCTTCTTCAGGTACATCAGATAAAAATGAAACTCGCCCCAT


>2	 1859397-1875095
ATGCTTATTCACAATCAGATTAGAAAAGAAGTTATTGCATTAATTGAAGAACGTTTGCCAGAGGTAAAAG
GGTTGCATAATGGAAGAGTATTTTTTACAGATCCAAAAATGCAGCTCCCAGCTTTATCTGTTTACATTGA
AGGGGCAGAGTGTGAACCAGTATCTATTGGTCATACTCATTGGGAATCTCGTTTAGTTATTGCAATTTAT
ATTCCATTTTATTCTAGCGAAGAAAAGCTAGATCTCCTCATTGAAAAAATTCACAACATTATTTCTAAAC
ATACTTATAAGAATATTGATCAAGTATCACCTGGGTATTCTTTTGAATATGAGTACGATTTTGATAACCA
TGTCTGGCTATCTGGCACCCTCACTTATTCTATCGAGTATGATTTTAAGGAATATTAAGGAGCATATATG
TTCAAAAAACTATTAGAGTTACGCCAGAAAAAGGCGGAACACGCAGCCGAAATGCGCGCCTTATTAGAAA
GCGCAGAAAAAGAAAACCGCTCTTTGAATGAAGAGGAAAGCGGTAAGTTTGACAAGTTAAAAGACTCGGT
AAAACAAATGTCCGAGGAAATCGAACGTTACGAAACTGTCGCCGATGAAGAACGCAGTTTAGGTTTACAA
GGTGGGAAACCAGTGGAAACAGGTGGCAAGGCACAACTAAGTAATGATGAGTTACGTTATTACATTAAAA
CAGGTGAATTGCGTACAAATACCCTTTCTACTACCTCAAAAGAAGATGGGGGCTATTCTGTCATCCCTCA
ACTTGATAAGGAAGTGATGAAACGTTTAACAGATGATAGCGTGATGCGTCAAATCTGTAATGTGGTTCGC
TTACCTGTAGGGGCGAAAGAGTATAAAAAGCTTGTTTCCGCTGGTGGTGCGGTGGTGGCTCATGGTGATG
AAGGTCAAGCCCGTAATGCGACCAATGCACCTAAGTTACATGAGGTCAGTATTGCTTTAAACCCAATTTA
TGCTTATCCAAAAACTACGCAAGAAATCTTGGATTTTTCATCCATTGATATTCTAGGCTGGTTAACGGAT
GAAATTAGTGAAAGCTTTACCGAAACCGAAGAGGCGGATTTAACCGCGGGCGATGGTGACAAAAAAGCCA
AAGGATTGTTGCAATATACCCGCTCAACCACAGCGGATAAAACCCGTACGTTTGGCGAACTTCAAAAAAT
CGAAGTCGCAAGTGCGGATAAAATCATAGCCGATACCCTTATCGATCTTTTCTATACCTTACACAGCAAA
TATCGTAAAAATGCCGTTTGGGTGATGTCCTCAACCATTGCCGCAGCACTTCAAAAACTGAAGAACAAAA
ATGGTGATTTTGTTTGGCGTGATGGTTTAACCGTAGATGCGCCTTCTACCCTTTTAGGTCGCCCTGTGTA
TTTCTTAGAAACTATGCCAGCAAGTGGTGCGAATAAAGCCGTGATTGCCTTTGGTGATTTTAAACGTGGT
TACTTCATTGTGGATCATGAAACAGGCGTAAGAACTCGACCAGATAATCTTACCGAGCCAGGCTTTTATA
AAGTCCACACCGATAAATATTTAGGCGGTGGCGTAGTCGATAGCAATGCGATTAAGTTTATCGAAACCCT
AGCTTAATGAAACACACAAAAGGGGGCTAATTTAGCCCTTTTTTGTTAGAGGTAAACTATGAATAAAGAT
TTTGAAATCCGCTCATCAGAACTGAGTGCAGAGAATGAAAAATTGATTGGCTATGTGGTGAAATGGAATA
GCCCAAGTGAATTAATGTGGGGCGAGTTTGTTGAGCAATTTTCCCTAGGGGCATTTAGTGAAACTTTATT
GAGCGGTGCGGATGTGCGTGCGTTATTTGAACATGACCATACTAAGTTATTAGGACGAACTCAAGCCAAC
ACCTTAAAACTCGAAGAGGATGGCATAGGCTTACGCTTTGAACTTACCCCGCCTGAAACCAGTTTAGGTA
AAGATTTATTAGTCAGTGTAAAACGTGGTGATATTACAGGAATGTCCTTTGGTTTTCGTGCGAAGGCTGA
AAGTTGGAATTTTGATGTTACTCCTTGCCAACGGATTGTAACAAGTGCGGAGCTGGTGGAAATTACTGTA
ACCAGTATTCCTGCTTATCCTGAAAGTAACGTACAGATTGCCCAGCGTTCAATGGCACAAGCAAAATTAC
AGTCAAAAACAACCGCACTTTTAGATCGTTGGGCTGAATTGGCGGAGTTGTAATATGTGGCCATTTAAAA
AGAAAACAGAACAGCGCAACAGCTTAATCATTGAGGAGCTACTCTCTTATATGGGTGTGGCAAACACAGG
GGCGGGGGAGTTTGTTACTCCGACTACCGCAGAAAGTTTACCCGCAGTGATGAATGCCGTTACGGTGATT
GCGGAGGCAGTTGCTTCTATGCCTTGTTATTTATATCAGTTAAAACAAGATGGACGGGAGCGTGTTTTTG
ATCATCCTGTGGATTTTCTGTTAAATGAAATGCCAAGCCGCAGTCAAACCCCTTACCAGTTTAAATATAC
GATGATGCGCCATTGTTTATTAACCGGTAATGCGTATGCCGTGATTGAATGGGATAAAACAGGTCAGCCA
GTTAGCCTTACTCCTTATCAACCTAGTGCGGTGAATATCTTCATAAATCCGAAAGGGGATTACATTTACC
AAATCACCGATCTGAATGGCAAAGTAAAAAACTACCTTCAGGATGAAATCTTACACTTACGCCACTCTTC
TTTAGATGGTTTTATGGGTCGCTCCCCGATTGCCATTTGTCGTGAAACGGTGGGCTTAGGTATTGCCCAA
CAAAAGCACGGTGCATCCGTGATGAAAAATGGCTTAATGGCGAGTGGACTCATTACAACCTCCGAATGGT
TAGATGAGGCAAAAGCACAAAAAGCCATTAAAGCATTAGAACGTTACAAAGGCGCAAAAAATGCAGGTAA
AACGCCAGTGCTTGAAGGTTCAATGGAATATAAGCAATTAGGCATGACTAACCAAGATGCCGAATGGTTA
GCCAGTCGAACCTTTACCATTTCTGATATTGCCCGTATCTACAACATTAGCCCAATCTTTTTACAAGATT
ATTCCAACTCGACTTACTCGAATTTTAGCGAGGCAAGCCGTGCGTTTTTATCACAAACTTTAAGACCGTG
GCTCACTAACTTTGAACAACAATTAAAAGATGCCTTGATGGTGGATGTGACCCGTCAAAGTAAACAACGC
TATTTAATTGAGTTTGATACAAGCGACTTGCTACACACAAGCCAAAACGACCGCTTTAATAGTTACGATA
CGGCAATCAAGGCGGGGATCATGAATCCTAACGAAGTCCGCAGACGTGAGGGGCTTGCACCTTATGTAGG
TGGTGAAGAATTTAGCCAAGCATGGAAACAAACCGTAGAAGTGAAAAAAGGTGGTGGAAATGGCGAGAAT
GATTAGAGCTGGACGATATAACAAAGTAATTACCTTACAAAAGCGTAATTATGAAAAAGAAAGAGAAAGC
AACACCTACGGGCATCATAACCCTTATTGGGAAGATGTTGCCACAGTGCGAGCCAGTATCGAACCTTTAC
AGGGGAGAGAATATTTTAGTGGTCCTTTTCAGTTAGGTGAAAATATTACACGGATTCGTATCCGCTATAT
GCCTGAAGTAACGCGAAAAATGCGGATTAAATATGGTGATAAATATTTCGATATTTATTCAGTGATTGAC
AGCAAAGAAGAACACAGAGAGTTACAACTTATGTGTAAAGATGGTGAGGCGTATGGCGGATATTAATAAC
TTAATCGATTTACAGGAAATCAAAGCGCATTTAAATCTAGCGGATGAGTTTGATTTAGATGATGACTTAT
TAAGAGCTTATGCGGTAACTGCTTTAGAAGTGGCACAACGTCATATTGGGAAAACCTTTGGCGATAAAGA
AACAGATAGAACTATTCCCTTCAACCAATCAATTAAGGTTGGATGCTTGATGTATATCGCCTACCTCTAC
GCAAACCGAGAAGCCGTTACAGATTTAGCTAACTTAAATCCCGCACCTATGACGATTAAATCATTATGGG
ATGTGTACCGTGAGCCTTGTGTTTACTAAGGAATCTTATGCCCTATCAACCATTAAAGCGTTGTACTTCC
CCTGGTTGTAGAAACAAGGTGAAAGCTGGACGATGTGAAGATCATAAGCCAAAGGATAACCGAGTAAGCG
CATCCAAGCGTGGTTACGATCACAACTGGAGCAAATACCGAATCCAATACCTAAAACAACATCCTCTATG
TGTGATGTGTTTAGCACAAGGGAAATATACGCCAGCCACAGTAATTGACCATATTAAACCCGTTGAGAAT
GGACAAGCCGATCCGTTGTTTTGGATTGAAAGTAATCACCAAGCATTATGCCGAGATTGTCATAGCTATA
AAACGAGGGTCATAGATAAACGTGGTTATGGAGCGAAGAAATGAACGCTCCCAAAATTTGGGGAATGTTA
AAAGTAAATCAAAATGTTATAGGTGGCTATTATGGCAGATTTTGCAACACTTAGTGTAGAGTTTAAATCT
ATTGGTATCGATAGAACGAATAAAGATCTTAATAAACTACAAGGCAGTGCAGGAAGAGCAGAAAAGCACA
TTGAAAGCCTTGTTAAAACAATTGGGAGATTAAAATCACTTCTTGCTGTTGGTTTGGGTATTCAAGGGAT
CAGCACAATTATTCAAATGACTGACAAGATGACTGCGTTAAATACACAAATTAAATTTGTGACTAGCTCA
ACGCAAGAATACAAAAAAGTAAAGCCAGAATTATTCGATATCGCGCAGAGAACACGAGGAAGTTTAGAGG
CAACCACTACGCTTTATGTTCGTTCTTCAAGGGCGTTAAAAGACTATAAATATAGTCAAAAGCAAGTGCT
TGTATTCACAGAAACACTTAACAAAGCAATGGCTGTTGGTGGTGTTGGTGCGCAAGAACAAGCGACTGCT
CTATTTCAGTTATCTCAAGCATTAGGTTCTGGGCGGTTGCAAGGTGATGAATTTAAGTCAATTTCCGAAT
CAGCACCAATTATTTTAGATGTAGTTGCTGAGTATATGGGGAAATCTAGAGCGGAAGTTCAAAAGTTAGC
TTCAGAAGGAAAAATCACCTCTAAGATAATTTTTGAATCAATTAGTGGCGCAAGTGAGAAAATCTCGGAA
TCATTTGAGAAAATGCCCTTAACTTTCGGGCAATCAATGACCTTATTACAGAACTCAGTTTTAAAATGGG
TTTCTGAAATCAACACCTCCACCGGTATTATTGGTGGTTTAGCAACGTTAGTTTCAACTCTAGCTTTAAA
TTTTGATAGTTTCGCCAAGGCGGCTATTTACGCAACATCAGCTTATGCGGCATTTAATGTTATTTCTTTA
GCCTCTAACTTCAAATCTGCAAATGATGGTGTTGGATTGCTTTCATTTGGCTTTAGAAGTCTAACTGGAG
CAGTAAGAGGTGCTACTGTAGCAATGTTAGCAAACCCAATTGGAATGCTTACTGTAGCTATTATTGGTGC
CGCTTATGCGTTTGATCAATTTATTAGTGGTATGGAAGTAGGTGCCTCCACTATGAACGCAACATGGGGT
GATGTTGCGCTTGGTGTATGGGAAGACTTTAAAACTGTTGTAGGTGATGTAGCAGATTGGTTTGTCCTCA
CTTGGAATGACGCTACAGACACGCTGGGTGATATATTTGGCGGTGTAGTTAATACTGTGATCTCATTTGG
TGGAGCTGTACTTGATTATTTCAAATCACTAATAAATGGCATTCTTGGTGCGTGGAACTTTGGATTTGAT
GCCATTAAGATTATTTGGGGTAATTTTCCTGCTGTTTTGACTGGTTATGGTAAATCAGCAATTAATGGAT
TACTAAAAATAGTTGAAATCGGCATTAATAAAATTATTGACTTTCTCAAGGCTCCAATTGAGATGCTGAA
CTATATATCTGAAAAGTTCGGTAATGGAAATTTAGTAGATACTTCTGATTGGAAAGTTGATTTAAGTGGT
TTTAGACTGGAAGTTACACAAGCTGAACAAGATATCAAGGATAGGCTAGGTAATGCACTAACAGAAGCAT
TCAGCCAAGACTATATTAAAGACGCCATTGATGGAACATTTAGCTATCTTGTCGGAGCTGGTGATAGATA
CTTATCCAAACTGAAAGAGCAAGGTGATAAATCTACTGAGTCACACAGGCAAAATGAGAATCTCAGAACT
CAAATTAGTGAGAAAGCAGCTCAAGAGCGGATTAAACTGCTTGAAAAGTACATGCCAGAGATCAAGATTC
GCAATGAACTGCAAAAACAGCTCAAAGAGATTGAGCAATTAAGAAGTAGCGGAGCTATTAGTGGTGATGA
CGCAAAATACGTTTCAAACAAAGCAAGGTGGGATTCTGCTTATGAGTTAGCTGATGTTGCCAAAGAAAAA
GCCGTGAGTTTTGAAGACAGACTCAAAGGAACTTATGATCCGGCTCAAGATGAAATGAATAAACTCCAAG
AAAGATTAGCGTTTTATAAATCTTTCAATGAGCAGAAGCTTTTATCAGATCAAGAGTTGTCTGAAAGGCA
AAAAGCACTTTGGGATGAGTATAATCTCAATAAAAAGAATCAAGAGCTTGATATGTACGCTGATAGTTTC
TCTGCAATGAGTTCAGCATTGATGGACACGACAGAGTTAATCGGTCAAGCGGCAGGTAAACAGTCTGGTA
TTTATAAAGCTATGTTTGCTGCCTCCAAAGCATTTGCTATTGCTGAGTCTATCGTCAAGATTCAACAAGG
TATTGCTAACGCTTCTGCTTTGCCGTGGCCACAAAACCTAAGTGCAATTGCAAGCGTCATTTCTGCCACT
TCAAGTATCGTTTCTACCATTTCAGGTACAACAATGAACCTTTCAGGACAAGCGCACTCTGGGATAGATA
ACATTCCAAGAGAGGGGACTTGGTTGCTTGATAAAGGTGAGCGTGTTGTTGATAGTCGGACTAACCAAGA
CTTAAAAAAATTCCTAACTAGTCAATCCAGAACTCAGAACCAAGGCAACAGAACTGCTCCAGTGTATGTT
CATGTAAATAATCAAGGTCAACCTATGAAGGCATCTGTGAAAGCAGAGGATCGTATTGATGGTACTCATA
TTACAGTTGAGCTAACTAATCTAATGGATAAGATTGCAGATGAAAGATTTTATAAAAATATGGGCGACCA
AATGAGAGCTGGAGGAATGCTGGCAAGATAGAAGTGGTTATATGGAAAATTAACCAATTGATTTATATCA
TGATTTTTGTGGAGTGAGTTATAAACAATGCTAGACGGGTAGGGGGAGTTTTGAAAAGAAATGTCCAAGC
CGTCAGAACCGCCCCCCCAATCAAATTTTTACGCAAGGCAATTTTTTAGAAAATAAGGAAAGCAAATGAC
GAGAAAGAAAACCTATAAAACGCCTGATTTCTTGGATGATATTGCGAAAAGCCAATGGAAAGCCCGCATT
AAACAGCTTTCAGAGCGTGGCGATATTATGCCCGAAGATCTCACTAATCTTGAGATTTATTGCGAAAACT
ACGCAATTTGGCGCCATTCTGTAGCAGATTTAGCGAAAAATGGCTTTGTTATTATCAACAGCCAAGGCAC
ACAATCGCGCAATCCCGCCCTTTCAGCTAAAGCCGATGCCGAAAAAGTGATGATTAAAATGTCCACGTTG
CTTGGGTTCGATCCTGTAAGCCGTAAAAAGAACCCCGTCACTATTGAGGGCGTGGATGCCATAGATGAGC
TTTTAACATTGTAATGAGTATTTGGCACGACTACGCAGAGAAAGTAAAAAGCGGTGAGATTATTGCTTGT
AAAAAGGTGAAGTTAGCCGTTGAGCGTTATTTTCAAGATTTAACTAATCCTGATTATTATTTTGATGAAA
AAATCGTTAATCAATTTTTGGCTTTCTCTCGATTATGTCCGCATGTCAAGGGACATTTACGCGGTAAACC
AATTATCTTGAGTGATTGGCAAGTCTTTTTATTTGCGAATATTCTAGGCTTTAAGTATACAGATACAGGG
CTTAGAAAATACCGCTCTGCTTATATTCAAGTGGCAAGAAAAAATGCTAAATCTACCGTTGCAGCCGTCT
TAGCTAACTGGTTTTTAGTGATGGAAAAAGGTCAGCAAGATATTTACACCGCAGCGGTAAGCCGTGATCA
AGCTCGTATTGTGTTTGATGATGCCCGCCAAATGTGTTTGCTTTCACCGCCTTTAAGAAAACGAGTACAA
ATCCAACAACATAAACTCATTTACCCGCAAAATAATAGCCTTATGCGACCGTTAGCCGCCAAATCCTCCA
CGATTGAAGGCACAAACCCAAGTCTTGCGATAGTGGATGAATACCATTTACACGCAGATAACAGCGTTTA
CAGTGCATTAGAATTAGGACAAGGGGCAAGACCAGAAGGGCTTCTATTTGCGATTACCACCGCGGGGAGT
AATACCATTTCAGCTTGTAAACAGCATTATGACTATTGCTCACAAATTCTCGAAGGTAACGAGAAAAACG
ACAGTATTTTTATTTTAATTTTTGAGTTAGATGATGAAAGCGAAATAGATAATCCTGATACTTGGATCAA
GGCTAATCCCAATATTAATCAATCTATTCCCCTAATTGATTTTGAGAACACGATTAAAAAAGCCCGTGGC
ATACCGTCCGAATGGGTGGAAATGTTAACGAAACGCTTTAATGTTTGGTGCCAAGGTACAACCCCTTGGC
TAAGTGAGGGCAGTTGGACGTTATGTCAACGGGATTATGAGGAAAGCAGCCTATTACATCAGGATTGTTA
TATGGGCTTAGATTTATCCTCAACTAATGACCTGACTAGTATTTGTTACACTTTCCCGCAAGGTCAAAAA
GTGAGGTTAATTACTCGTCATTATTTGCCTGAGTATCAGCTTAATAATGTAGCCAACAAAAACAGAGCTA
TCTACCGCCAATGGGTGCGCCAAGGTTGGTTACGTATTACTGAGGGTGATTGTATTGATTATGACAAAAT
CAGAGATGATATTTTAAAAGATGCCGAACGCTTTAATATCAAAATGATCGGCTTTGACGTATGGAATGCC
ACACACCTTAGAACACAGTTACAAAGTGCGGGCTTAGAAGTTGAACCATTCCCGCAAACCTATCAACGTT
TTAGCCCTGTAGCAAAATCCGCAGAGGTGCTAATTAATCGCCAAGTGATAGAACACAATGGCGACCCTGT
TTTAGCGTGGGCATTATCCAATGTGGTCATGGAAACCGATGCCAACGCCAACATTAAACCAAACAAGAAA
AAGGCAGCTAATAAGATTGACCCAGCAATAGCCTTTTTAATGTCATTTGGCACTTATCAGCTTGAATATG
GCGATCTGATTTTTGAGTTATCTGAAGAACATCAGAGAGCATTGCAAGAGTTTAATGGTGTTGAATTATA
GGAAAAAAGAACATGGGTGAGTTTTCAAATCAAATTGCGTTATTTGTGAATAAAGTCAAAGGGGCACTTA
AAGAAGAGAAAAAAGCAATGCGTAAAGCATTAAATACTGGTGCTAAAGTGATAGAAAAGGAAATAAAGAA
AGATGTACCTGTATTAGATAAAAGCACTGATTTTAGGCAGAGAGCCACAGTAAAAAACAATATTAGGCAT
ACAACAAAGATTTATAAAGATGGCTCTGGAGGTATTACTAAAATTCTTGTAAAACGGACTAAAGGGCGAA
AAATGGCAAGAGTGAGCGATAATACAAAAGATCGTACAGACCCGTTCTATTGGTTTATGCTTGAACGTGG
TACAAAGAAAATGAAAGCAAGACCATTTATGGAGAAAGGATTTAATTCCGCAAAAGCGAGAGCAAAAGCC
GAAGTTCTAAAGGTTTATATGGAAGAAATGCGCAAAGCATTACAGAATAAGAGATAAAGAAAATCCCCGA
TAAAACGGGGATTTTTTATTTAAACCATTCATTTTAAATAAAGTAGGCTTATTATATAAGTGATAATATT
CAAACTTCATTCTATTTCTTGCATTTTACCTGCAAAATTAATGATTTTTTATCATCTACTCAACATATCT
AAACAGTGATAGAATTGTATCATTCAAAATTTGATAATTTGAGGTATGCGTGAATAATACAAATAAATCA
ATTGATGATGCAGAATTATATATAATGGAAAATATTAAATATCTCAAAGAAATAGATAAAGATAAATACT
TTAATGTAATCAAATCTGGCGGTATAAGACTAGACGATCATCTAAGTGAAGCTCAAGCTTTAAATTGTTT
TGCTGAAATGATGGAAATTCGCTTGAAAAGAGATACAGAAGAAAAGACTCAGCTGATTCAAGATTTATTA
TCATATATTAATGAACATAATCTTGGAGTAAAAAAAGATGAGTTGCTCAATGAAATTTTAGAAAAAGATA
AAGAACTCTATAACCAAATCTATTTTCTTCGATTAAAAATATATGAATCCTCTTTGATTTTATCAAAACT
TATGAGCATATCTCCTAAATTAGAACGTTCTATAAAAGGAAAAACAGAAAAGAAAAAGAAAGAAGAACAG
ATAGTTGCTGAAGAATGGGCTAAAGATATTTGGGAAAAAGATCCTACGATAACCCAAGAAGATATGGCTT
ACCAACTCAAAGAAAAGTTAGATTTAGAGAAAACTATTCAAACAATAGTCCGATGGATTAGACCTTTTCA
ACCCAAAAAGTAAAGCAATCAATAATCATAAGTTACTTATTCACTATGAAAAGTAACTTACTCGTTTTTA
AACTCATCAAATTTATTTTTAAATATCTCTCGTTCGAACAACTCCACGGAATAGAACACTATTCTACAAA
GTTAAACTAACGAGAGGTATTTTTTTATGAGCGAAGCTCAAACCTTATCCCAAAAACTCATCGCTGGCAA
AGAAGTCACCAAAATTGTTGGCTTTGGTCGCACCAAACTTAATTTACTAGTTAAGGCTGGTAAATTCCCT
CAACCAATCCGATTTTCAGACAACTTTATCCGCTGGGATTTAGAGGAAGTAAATGCGTGGATTGAACAGC
AAAAAGCAAGCCGTACTTAATAAAAAAAGAGCCCGTTGTTTAAACGGGCTTTATCACGAGGTCGTTGTAC
TTGACAGAACAAATTAAATCCAAAATATAGGAATAAATATCATGAATTTAATTGAAGAATATTATACCAA
TATTTGATAATAATATCAATGACATCGCATCATTTATCCATCAATACAAAGCAATTAATCAACCTTTAGG
CTCTATGCCTCTCGATGCTAATTCTTTGCGCAGAATTCTCTTAATCCAAGTTGCTAGAGTTGTATCACCA
TCCTTTTTTGCTTGTTCTTCTAATTGTTGGCGAAACTCCTCAGCTAACCTCATTTGGTATTGTGGAGATC
TTTTTTCTTTTTGTGGTGTTGACATGGTGTTTACCTCAATGTATAGTTACTTATATGGTAATTACCATAA
CAAGAAAGTACAAAAAAAGCAAACGCCCAAAAGCATCTCACCTCTTTTGAGCGTTCTAACCAATAATCTT
ACTAGGAATAAGACTATGGCTAACCTTAATTATACAGGGTTTACCTATATTTTTATAGGTATTCTCCGCA
CAGATCTATCTAATCAACTTCAAAAAATCCGCATTCCAGCCGAAAGCGAATCACAGGCACGTAAGCAATT
AGCCCGTGATTATGTTTTAGTGTTTGCTGGAAAAATCCCACTTAAAACTCACCGCACTTCTACCTCTGAT
GCTTTGGAGGTGGACCATGCGTAAAGCAAAAACCGTTAAACCTTTTAAACCTGAATATCAACCTACTTTT
GAGCAGTTAGCAAAAGCAATCAAACAAGCCGAGATTCACTTAGCTTTTGCGAAAGATTATATCCGCAATG
ATTATCTCAAAGGTGCAGCGGACGCATTAAAAAATATTAAGACAGTAGTAACACAAGGATTAAAAGAAAA
CAAAGGGGGAAAACATGTGTAAATACAGCGTAATCACTTATCGAGAAGATGAAACCGTAGAAGGTCAACC
ATTCATTATTGCCACCGGGAAAACATACCAAGAAGCGGCAAAAATCGCACGTGAGGCAATGGATAACGAT
CCGCTTGTCTATGGTTCAACCTTGAGAGTAGAGCGTTCTTCTTATGAAATAACCGTTTTTGATAAACAAG
GCGGAGATTGCTTTTGTGGGTGAATATCCTACTTATGCTCAAGCTTGTGAAGTATCCGAGCATTTAAAAA
CCACTATCTTGTATTCTGAAATCAGAATTAGTCATCCAGAAGGATTAGGAGAATAAGAAAATGACGAGAG
ATTTAGATAAACCATTGGATTATTCCAAATATAATGCAATAGAAATCAAGGCGATTTCTATTGCTGCTCA
AAAACAAGGCTTAGGCTACCCTTATTTTGGTGAGGCACTTAATGTATTAGCCGAAGAGTTTGGCAAATTC
CCTTTAAAATCAATTAATGGGCTAAAAATCCTCCATGATGAATTAGGCACCATTAATAAACATTTACTAG
AATTGGCACCAAAACCGCACTCATTAGATCCCGAAGAAATGATAAAAGTGCTTACTAATGATGAAATCAT
AGATGGTTTACTAAAACTTAGTGTGATCAATTCACTCGTTAAGACGTTTCAATATCTTCAAGAGAACATA
TCCATGCGTATTGCTGAATTAGAAAATGCTGTGACAATGGAGGGAGCGAATGAGCAAATTAACTAAAGCA
CCATACTTAAAAGATCAGCCAAAAGATTTTATGAGTGATTTAATTGTTCTAGTTGGTCAAGGCGGGGAGA
GTGCTTGGAAAAAAGGTAAAGGCGAAGAATGGCTTTTACTTTGCCAATCATTGCAGCATGATTCAAAGCA
AAAGCCAGTGATTTTAGGTGAAAAACAGCTAGAGGGTATTTCTCAAATCCGTATTGCTCACCCAGAACAA
CAATATATTAGACTGATTCAATTTGGTGAGCTTTCTAGAGAAGAAATTACCGCACTTTGCTTAAATATCG
CAAAAAATACCAAGGCGAAAATAGTTTTGCTATGCGATATGCTTGGGCAAACAGTCGAAAACCTAAGCCA
ATATATTGAGCGTTTAAGAAATGATAGTGATGTAGTTGAATCTGCGGAAATGGTTAGCAAAACAATAGAA
AAAGCGCCCAAAACCAAGGAGAGCGATCGCACTATCAATAGTTTATTAAATACCTTAAAGGCACAGTTAC
CACGAATGGGCGATCAAGCTAATGAGTTTATTGCCTTTAACAATGGCGTATTAAACCGCAATACGCTAGC
GTTTGAGCCACATAACCGCAATCACTGGCTAACTTCTTATATTCCTCATGATTATGATGAACACGCCCAA
AATACCCTACATTTTGATGATTGGTTATCTTTTGTGGCGAATGGTTGTGAAAAGAAACAGCGTAATATTT
TAGCCGCACTTTATGCGATCTTAACCAATCGCTATAACTGGCAACTTTTCTTTGAGTTAACGGGGAAAGG
TGGTAGCGGTAAATCTGTTTTTGCTCATATTGCGACATTATTAGCGGGTGAGCAAAATACCATATCTGCC
AAGCTAGAAGATTTTGACAATGCGAAAGACTTAGAAGGATTTGAAAATAAAACGCTAATCCTTTGTCCTG
AACAATCCAAATATGCTGGTGAAGGTGGTGGACTAAAAGCAATTAGTGGGGGTGATTTATTGCGGGTTAA
TCCAAAGCATAAAAAGCCATTTTTCACTAAGATCACGGCTTTAATTATGCTTATCAATAATGAGCCTTGT
CGGTTTACTGAACGTGCGGGCGGTGTTGATAGAAGAAGGGTTATTTTTGATTTTCAAAGGGTCGTACCTG
ATGAAAAGAAAGATCCTGATTTTATCCATAAAGTAACGTTAGAGGCGGGTGGAATTATCCGTAAAGTCTT
AAATGCTTTTACTAAACCTGAAGAGGCAAAGAAAGCCCTTAATGAGCAAATGAGAAGCGAAGAGGCTTTA
TCCGTAAAAATGGAATCTGATGTTTTAACGGCGTTCTTCAATTACTTTTTTACAAGTAGAACATTAGACG
GGCTTTATATTGGTACTCGAACAATGGGAGATAATAGAATACAAACTCACCTTTACCCCGCTTATGTAGC
TTATGCTTCAGCATACAATTTAAAAGAGCTTGGTTTAAATACTTTTGTTGCAGGTATTGAGCAGGCAATA
AAGCAACATGGTAATGAACATCCATTTAGAAAGCAGAAAAAGAACGAGGGAGTTAGAACAAATATTCATT
TCAAAAATTATAATGATTTCTTTAATGATGTAATGAAGAAATAGGAAATCCGAAAGCAAAGGGGGCTAGA
TAGCCCCTTTTCTTGTTTATGTGATCACTTGTTGTGAATACTTAAAATAAGTGTTCACGCCATAATTAAT
TGATTTATAAATAAAAATTATGACTGTGACGAGGTGAAGACTATTTTTATAAATTTTTACGCACAGCACA
CTTTATTTGTTATTTAGGAGAACATTTTTCTACATAGTCGCCCCAAAGTTGCATCACTGGTTTACGTTGT
TCAAGAAAATCAGCCCTATCATAAATTTTACCTGTTTGAGTTCCCGTCTTGTGAGAAATACACATTTCAG
CCACTTCATAATCAATACGTTGCTCAGCTAAATACGTTCGCCCAATGGTTCTTAATCCATGAGCGGTTTG
CTTATCCTTATAACCTAAATCGCTAAGCATTTTATTCATTGTTTGGCTACTCATGGGCTTGTTAGGTTTT
ATCCAGCTTTGGAAAACGTATTCACCTTTTGGAACAATGCTTTTCATTTTGTCCAAAATAGCGATTGCTT
GAGAGGAGAGAGGAATTACAAAAGGATTTCTTTTCTTCATTCTTTTAGCTGGGATTGTCCACAATGCTTT
TTCTAAATCAATTTCAGACCAAGTGGCATTACTTGCCTCAGATGGTCGCACCATAGTTAATAATTGGAAT
TGGAATAATAGTTTTGTTTGAATAGCCACACTGGAATACATTACCGTTTTTATTAATTCTGGTAGCTCTT
TAGGGCTGATTGCGGGATTGTTGTTTGATTTCCCGAAACTAAATACCTCATTAATTTGTAAGCACGGATT
AAAAGGAATTAGCCCGTAGTTTACGGCAAAGTTTAGTACTTCATTGAGTAACCTAATTACTCGTCTTAAT
GTATCTCCTTTACCTTGATTATAAAGTGGTTCTAACGATTCAATAGCTATCTTAGGCACAATTTCATTGA
CTGGCATATTTCCAATGACAGGGAATAAATACGCTTCCATACGTCGCCAATTTTTCTTTAGCGTTAATGC
CTCTACTTCTTGGGCTTTCTTGGCTTTCCAGCGTTCAGCAATAAACAGTAGACTATTTTCTATTTTGGTT
ATTGCTGCCTTTTGTTCTTGTTCTTTGTGTTCCTGTGGATCTATTCCTTGTGCGAGTAGTGCCCTATATT
CTTCTCGTTTAGCACGAGCTTGGGCTAAAGATACCGCTGGATAAATTCCTAAAGAAATTTTAGTGCGTTT
TTGAGTGATAGGGCGAGCATAATTAAAACGCCATGATTTAATACCACTAGGCAGAATAAGTAAAAACAAT
CCATATCCATCTGTAAGTGTGTATTCTTTGGCTTGAGGTTTAGCTTTTTCTACTTCTGTATTTGTTAAAG
GTCTAGTGATTTTAGGCAT
