# Supplementary material for: Comparative analysis reveals the Genomic Islands in Pasteurella multocida population genetics: on Symbiosis and adaptability
Source: BMC Genomics. 2019 Jan 18;20:63. doi: 10.1186/s12864-018-5366-6 (PMC6339346; doi:10.1186/s12864-018-5366-6)
Supplement: Supplementary file 9 — File S2. Detailed information on predicted phage of each strain (ZIP 5010 kb). [file 12864_2018_5366_MOESM9_ESM.zip › File. S2. Detailed information on predicted phage of each strain/3347PM/detail.txt]

gi|00000000|ref||  [asmbl_id: NC_000000].2332691, gc%: 40.25%

CDS_POSITION                       BLAST_HIT                                                                            EVALUE              prophage_PRO_SEQ
---------------------------------------------------------------------------------------------------------------------------------------------------------------------------------------

#### region 1 ####
complement(1478420..1479259)       PHAGE_Mannhe_vB_MhM_3927AP2_NC_028766: hypothetical protein; -; phage(gi971741551)     1.04e-05            MAKQFKQAPLPFVGQKRMFLKHFEQVLDENIQGDGEGWTIIDVFGGSGLLSHTAKRLKPKSRVIYNDFDGYSERLNHIAEINQLREILYQTVNGIIPKNKLINKRLKEEIINKINRFNGYKDVNCLSSWLLFSGQQVGSLHELFKRRFYNCVRKTDYVLTEGYLEGLEVVSESFHQLLPKFQNKEKVLIVLAPPYLCTRQESYRQATYFDLIDFLRLIHLTKPPFIFFSSTKSEFIRFLDYTQEDKTDNWQTFEGYKRIIVNTSASYSGKYEDNLIYKF
complement(1479589..1479777)       hypothetical protein; -                                                              N/A                 MEKGQKVKLRNGNDAKIVFVSKFGKLLVVERINDEPPSVHWHLHNANGSFYADCESELDIVD
complement(1479838..1482366)       PHAGE_Mannhe_vB_MhM_3927AP2_NC_028766: defective tail fiber protein; -; phage(gi971741549)     6.92e-36            MRDLLQKIQSNDGQFHNGNPATGEQGTRVTDTWLNDVQEHIRDFGEELKYLLQQAELEPNPAKKTQIYDAIEQIIENKRRAASLTQSGEVELDSSTDSTAEDKAATPKAVNAVKALVIAVRNALNNYIPNSKKSDDDNSSSSDTIATSYAVKKVRDIVENRFSSLANADGYKHVGRCKSVEMLRKVVPSKHGQRILVDAYYEGGTTGGGEFVADLQDLTTADDGGSCFVVLNNTARWKRIFDDRVDVVDFGAKSDEDATIAFENAFKYAGEHKKIITSDASTYFINKPLFLSGVGGIELNGKLYAKMTPENKSKPIITWAENAITLTQSHNNFINFVMWLEPTEDAPAICLAGLKSTNLKIGETGCVQIYATTEQNEQQVDFKGVEVSSTGYNRFDIDVLSTLHITGKGRGWVNENVINAQRFRALKAGFRAGILIDGEYRHNHNLIRRGCLEGGQTIKIENGSSNTIEDARFERNPKNPDELLTISFSENAFSNRIIASWVSSPEFTNTPYGVHYDMVKVTDKGVDNVVSHIQETYSDEACLFALSQTTSFVSTLNKATFPMKYTTDIEGVNGIKQLISGSFKLLQNYAEVYKQSQFIHVRIGTMFDLSSDASHFRLGVELFDENKAPITTALDSHMKSGQLKVDGNKYKMDRNVSHANFTIISEQVRYVRVLITSGNDTENQVFDYLRFVVRYPKHFIEKSRGYHNIQQPIRKRSLFYRGVEGDIDMAEVGEGVVCYKQDLSEMKINLVRVALVINKIVGNVLIIEGLPVSGIKEHTQDSEQGWSLIYPHNDQEHKLAVERVAFLLSEKQTKIHIQGTIPSELRTGESIVLILTKTKKLA
complement(1482370..1482957)       PHAGE_Mannhe_vB_MhM_3927AP2_NC_028766: tail protein; -; phage(gi971741548)           2.50e-34            MMSHKHALSTLYPPISYNVNGKQFLIQCEVDGNVFDRVQQSAVDMLNAIEPATSGQMLADWERVCGIKTDLLKNYQERVKRVIIQLNAIGGLSIPYFKKLAESIGYQIEIKEFSPLQNDLPNLGDVNIFQSEPRESLIFMWRVTVINGDDNIIYFRAGSSVAGDHLVTFGDPIIEEFFRDLKPAHTYCYFAYQER
complement(1482957..1484021)       PHAGE_Mannhe_vB_MhM_3927AP2_NC_028766: baseplate J protein; -; phage(gi971741547)     6.77e-127           MLLVPTLEDIRNAILRDYQSLEPNADISEDSDNFARASALSAVAEGLYAHQKWIIKQFFPDTADTAFLEKHASLRGIRRRNATYASGRSAVIAGNEHSQIRIGLLIKTEDNRFYETTESAVIDSSGTVTVTVRSLETGSSQNITQATKASFMSAPVGVQTDVTLSNVVGGTDAESDTSLLERLLELIRRPPAGGNRYDYRNWALSVDGVDAVYVYPLRRGLGTVDIAITSNNDLPSSETIERCQAFIDDVRPVTAKESKVVKPDVTKVNFDIQVKISGITLAEIKVAIQKALSDYFNTLIPGDDLIVSQCEAVVNNLIGVVDRRFTTPTANKKADVVSKIEWFRLGTVTVTEMS
complement(1484036..1484386)       PHAGE_Mannhe_vB_MhM_3927AP2_NC_028766: hypothetical protein; -; phage(gi971741546)     3.18e-63            MDREISPLTGDYTSKQISTLQNAVYIRLTTPLGAYWADGRVGSLLHLIQREKDVERVGLLAQQYAEEALKPLLDDGRASEVTVSYKQPKNGILLLLISVKDNRGNAFEFKHPVKLI
complement(1484462..1485118)       PHAGE_Mannhe_vB_MhM_3927AP2_NC_028766: baseplate assembly protein; -; phage(gi971741545)     1.27e-95            MRNLTKKIQEKTGAMLADVRQVFRGVLNLVKSGDNIQKAQVSGLAGETLQDVELMQQFGFTSVPPAGTQVVVVPVGGKTTHSIVIATENGAFRVKNLKNGEVAIYDQSGSTIILRQGRLVEVDCDTFKLNCKTYQVNASRSADFTTPKLETSAVLTAQGKINGNGGMAVQGGSGASFSGDVEQSGGDFTTSGDVVANGKSLVSHTHPGDSGGNTGAPN
complement(1485121..1486245)       PHAGE_Mannhe_vB_MhM_3927AP2_NC_028766: tail protein P; -; phage(gi971741544)         3.11e-180           MQNEVNYNYPFENEIVVEIDGKQHKSWKSYDIDSDFLIAADAFRFDIGTPSTDTVIPNFTGKEVKVMINEQLVITGIVDTTQHSINKTNRTFHLTGRDKAAILVDCSAPITNVKGLTVLDAVKKIVAPLGIKNVELKAENNPTLDKVDIDIGETAWNAVKRCANSAGLHTWFDPKGVLIVGGADYSIPPVATLCCMKNGERNNFSSASLVFDVSQRFSEITFLAQRHGRSGDDNKNDLKWVYKDDSMQTYKPKTVVVPDVEDLISLKKWAKKYIADSILEGFTLTITIPDHKTQDGTLWQPGQRVHIICEEYDIDAIFFLMGRRFMLSRANGTQTELRFKQDGIWTPDAYKAKADKARKRKGKKNQGDLIVLDK
complement(1486235..1487560)       PHAGE_Mannhe_vB_MhM_3927AP2_NC_028766: DNA circularization protein; -; phage(gi971741543)     1.35e-113           MKGWTMPVQRASYRGVRFDVFNIEDSVERAVVEHAYPFVNGADIEDLGLNPLEVRLSAVFYGEGYYSDFKKFLEVLKKQGADVLTHPIRGRLQNMICTSANFYHDAEYTDYVTLNLIFREATPAKPIFLFNNALFGLIDDFLSAIEDFVDECLAFFSEIMEGISLAANFKARLLGTFGAIFGCYEHLRDLFTLDKAKFNTPASTTADKFKTQSSQACKDIFEMIEIGLTQIAQRQDLTQRAKFDEVLRTIDQIDEIPTILVTGKNASANRKANLKSLTSALSERDTREINAAMQLACTAALMKIAIDFIEDDTMLPSDIEYIATKVRLQILKNLNTVRAFAQEVTPSFTVTMPNTGIYTKLHLVSERLRNQGKKITKLALSAINRKPPLVIRTVEINGTLQQVAHEFYGDYRRANELLRLNPQIRYPNFITKGEVLNSYAK
complement(1487563..1489818)       PHAGE_Mannhe_vB_MhM_3927AP2_NC_028766: tail length tape measure protein; -; phage(gi971741542)     0.0                 MSSLNLSLMLKAQDFASRTVKSMRDNVNKSTKDIENQAKRSSSAQQNEVRKTARLTEQAYRQIQQQARTTATAREQLGMRSERSIQNEILRTEQAYRRLKNSGTASTRELARATEQHKRRIAELNAEMGKIATGQRLGNIGRGVAGAIAGVTAGAMVLAQPMNKQMTYDRQLAMVSNTAFSERDVDGRIAGKKELHSAVKNAVETGGGTKEDALSALDTLLASGAVSADIAMKLLPTLQKGAVATGASTQDLSKIAISAMQQFGMSENQIGEVLDKAVAAGQAGNFELADMARWLPQQMAAAKSAGLSGMSGFEALLVANQQARVTAGTSDQAGNNLANLLAKITSRETNDRFANLEIKDKDGKTHGVDFIKSMEAQKVKGKNSIEAFMAIMDQVIGEDKNYKELQEKLKTAKKEDQKALLEQMTNLVEGTAIGQIISDKEALLALIGMRNNVQLGQEVKNSVMNSAGAVESSHAVIADTNDFKTEQLKNSAEFAQMESLKGFNNMIGDVSAKLTDYASQYPGLTTAIAGATTGIAALSAGALVAAGSLRLLGGSTGLGLGGALGGLSKGGAVKGGLFKGGKVGSLLNVGSLAVAGLAIASDNHDDYFAQQEAIKEKREKAQEKANIAMSGHSVNKFQYTPTTSFKTSNVNYHGAYAIADIQRNQAIAKARLNQGTLTQAQYDARVESGNARIAELTQTDLQQFGNQIQSGLKQAVENQQHTIQTHITVELDGRAVAETVSENQYRQFNRE
complement(1490102..1490443)       PHAGE_Mannhe_vB_MhM_3927AP2_NC_028766: hypothetical protein; -; phage(gi971741540)     9.49e-19            MQGRLLLGVLFNGTRYFDFNVKILTLGLECQALEWIEEKGLAKDELNKAEQTLVDLAYLCQQLEISGIDKVSLTPEFLLDNLSTDDYVLITDLIGQLRKKCIDAGENQVLATA
complement(1490443..1490811)       PHAGE_Mannhe_vB_MhM_3927AP2_NC_028766: tail tube protein; -; phage(gi971741539)      3.45e-34            MAKEFASLGIIEVDGLEIDLTKCDVRVITGRKPVKTINRKARVKGFAKGITEYTLSLTVAVPLNSPEPDWDNVDDAKVTIEEENGQRISYRNCFTTEVGTSYTVDNEEVRDIQVVALDKVIE
complement(1490821..1492230)       PHAGE_Mannhe_vB_MhM_3927AP2_NC_028766: tail sheath protein; -; phage(gi971741538)     0.0                 MTNIEFDKIPTSIRKPGVYTEYNSRNAVSTLPTNEQEVLIVAPMIEGKTEFTAPVRIYSDYDAELAFGAGSWAHLMARIAIQNNSLLRLSIIGLKDNDAGVAATGTLTLSGTASAIGYLSTTIAGIEYKVSVAKAETANAVAARLAAVINISNTCPVNAQVSENTITLTAKCKGEIGNEIMLSASSHVSSMTLNAQALANGANNADLSKALASVAGTHYHVIISPFSDEKNAKALVNHLEMVSSPLEKKPAIAVISWRGTMASGTTYTSKINSERITCAWYKGAIESNALIAAGYGAVIAGEEDPAKPLNTLEIKGLTTVDATQTPILTEVNQALFHGLTPVTVVNHRVRIMRAITTYTKSATNTDDPSYLDLTTIRTLDYTRKALEQRIELRFPRSKLSNRTPPKVRSEILDVLYRLEHLEILENVDLHKAKLLVQRNEQDPNRLDTVIPADVVNGLHVVANRIDLIL
complement(1492227..1492394)       PHAGE_Mannhe_vB_MhM_3927AP2_NC_028766: hypothetical protein; -; phage(gi971741537)     1.91e-20            MKVKAAVGVKVPLENQPLAYIEQEPVEVENTIYYQRRIADGDLIEVKGNKKADKS
complement(1492397..1492810)       hypothetical protein; -                                                              N/A                 MKRFFTLIMIALLPVQVMSAASMFPIIAAVATTGTHSNQKNESEKADSQAQVIAVTQGGLTVDANSGHVIIRCLWVKGGLCKIPEGKKEGDGFFTRKTDLILTPQEFAEREGYKKVHRITLLPLYREDWLALDVSKE
complement(1492814..1493455)       PHAGE_Mannhe_vB_MhM_3927AP2_NC_028766: hypothetical protein; -; phage(gi971741536)     9.34e-61            MITKIENALVERLKKGLGKLANTVKSYGGELDDESIGTARLPAVLVTYGGSRIECKDLRRRRHKSTDTFVIILAVRSLKSNQVARQGGVDRREIGVHQLISAVRRLLDAQTLGNLVYPLNPKRVRTIFNNAQFRNEKITAYAVEYEIAYDDIPPLEDGLFPEATSDKTSPDYVFNAYEGMLSEQQPMLEQVVGKIVDPTTKDFVEFNVETQKG
complement(1493439..1493861)       PHAGE_Mannhe_vB_MhM_3927AP2_NC_028766: hypothetical protein; -; phage(gi971741535)     2.05e-55            MYATINDFISRVGEFQVMELTDRENIGEVNQAVLTIALLDSSSQIDGYLVGRYKLPLKTIPQNLTRICCDLTRYRLASMSDVSITEEIIERYKLSLRELEGIASGKVSLGIAEDEQASTGENTVIFTNVANRVFSRDNEN
complement(1493864..1494271)       PHAGE_Mannhe_vB_MhM_3927AP2_NC_028766: hypothetical protein; -; phage(gi971741534)     5.62e-21            MSKNKSKKETADVKPEDVKPEDVKQEDVKLEDVKLEDVKPEDVKPEDMKPEDMKPEDMKPEDVKLEGKGYLEAIHPVAFDIRLMSHHPHESYGRCGYRFNKENAVRIPAEELTGEQVSRLLGDPYLEVAPVTEED
complement(1494310..1495227)       PHAGE_Mannhe_vB_MhM_3927AP2_NC_028766: major head subunit T; -; phage(gi971741533)     4.19e-152           MAFKKSDVLNHINEQFKKDFAAGLGKIAPQWPEVAMEIGSNTDTNTYGFLGDFPKMKEWVSKRQIKNMQAQGTSIKNKTFEATVQVPRTNVEDDQVGLFRPMVQQAGQSAAELPDDEVFALLKKGESTLCYDGQNFFDTDHPCYAEVDGTGVNTQQSNLTTGSSGGKPTFYLLDTTNVIKPFIWQKRTAPEIETKFDASRSDTVFMEDVYIWGVRARGAAGFGFWQLAHCVKDTELTAENIMEVVAKMQTLKGDGGKLLNIRPSVILVPPALEFKARQICEAEVINGTTNVLKGRLKVMVSSQIL
complement(1495227..1496264)       PHAGE_Mannhe_vB_MhM_3927AP2_NC_028766: hypothetical protein; -; phage(gi971741532)     8.89e-78            MKLTLAACSFEINKAKYGRIQLLPYGEFRATDGRPTDVEAWYVTDTNGADVVALANSKRNPLPIDYEHQIIHSQKNGKEAPSAGWMEYLYFTPQGIFADVRWTDKAAEYIKNGEYRYISAVFAYDTEGYVRKIFHAALTNTPALDGMDEAMVAASVQLLNEEAQEMDKELLAMLCSLFGVASATETEIKEKVTALSQAKGESKVVLSDVYSALKEKEQSVAALSEKVNAFDPSKYVPVEQVVALQNDFNAFKDGVEKDKKSALIQTALSEGKLAPALKEWAEGLSVEALTGYLEKATPVAALSGEPQSKGDPNNNVVALSESEKAAAKALGMSESEFRKAHKEIN
complement(1496507..1496923)       PHAGE_Mannhe_vB_MhM_3927AP2_NC_028766: G protein 2; -; phage(gi971741531)            2.05e-70            MIDVDINDVEKIEAVLSDIAHKTQNRTSLMRSIAGTMESAVLQNFDEGGRPKWLGLKYRKGTPLVDTENLMGSITSRYNNDSAEVGTNEPYAAIHQFGGMAGRGRKVKIEARPFLILTQQDKDDILEDAQNYFRSIIE
complement(1497064..1498365)       PHAGE_Mannhe_vB_MhM_3927AP2_NC_028766: head morphogenesis protein; -; phage(gi971741530)     0.0                 MSKPLSFLFGLEPTQAIEFLHNKKLLATKVFKKSLHDSAIARATTIARLSSLEMTNDIYKSMEVAKKEGKSFTQWKKDLVSEFEKKGWVFGHDKSISRGIDGKLLADPKTGEYFGTPRRLNTIYRTNVQAAYSAARYQRMMDNIDHRPYWQYSAVSDERTRPSHLALNGRIYRYDDPFWSTFYPPNGFNCRCAVIALGERDLKRKGLDKADDSSEFLVKVKRPADKNGNQEITVGFKLPDGSIRVADKGFDYNIGRINYRPNLDLYPEKLAHQFAKTEMQGAEFKQDFLMFQRQFLKIKKQLGVNDKLTTEQMFNVRDKLSMNFKFTAGVLSTSSKRILESNVATVWFSDDSLIKQLNSRDGQDFDLDDYANIPDLIYTPDKIIKETTAYQFYKDIKGKKLLVVLKVLHDKNEIFIQSARRVSEKQWKKAFKK
complement(1498358..1499998)       PHAGE_Mannhe_vB_MhM_3927AP2_NC_028766: portal protein; -; phage(gi971741529)         0.0                 MAKKKKKLQQAKKVQVGLDTQTNEARVTETGRIISDHPSNKITPAKLKGILEDAEGGDITAQHELFMDIEERDSCIGANIQTRKRAILTLDWRIAEPRNATPQEEKLQVEIDELFYQFPMLEDLMVDMMDAVGHGFSALEIEWKQAESKWIPVNFIARPQSWFKLDKDDNLLLKTPDNQDGEPLRQYGWVVHTHKSRTVQLARMGLFRTLAWLYMFKHYSVHDFAEFLELYGMPIRIGKYPFGATNDEKRTLLRALAQIGHNAAGIMPEGMNVELHNVTNTTGSAGSNPFLQMVDWCEKSAARLILGQTLTSGADGKTSTNALGQVHNEVRRDLLVSDAKQIAQTITQQIILPYLQINIDPNILPSRVPYFEFDTKEYADLSVLADAIPKLVSVGVRIPENWVRDKAGIPEPQENETILSAVQHDFKTDLNDVENPKKQTALSVQNHVTGCQCDGCRGVALSANNNSSTAQGVLDGGLAQAFNEPDFNKQLNPMVKKAVAVLMACDSYDEAAEKLAEAYPEISSHEHEQYLSNALFLADLLGGTNV
complement(1500002..1501639)       PHAGE_Mannhe_vB_MhM_3927AP2_NC_028766: terminase large subunit; -; phage(gi971741528)     0.0                 MKSKEFFKELAVYGQQMRQKLEAAFDGWDDSPEAVLSRRTKVLDPASGFDFFVNNYFPHYVRSSSRSALHHFLFEQLPIALQKPTSVHMAVAAPRGEAKSTIVSQLFSLYCLVTQKKRYVLIVMDSIDQAYPMLEAIKVELEFNQRLRIDFPESTGQGRVWQAGTIVTSANQKVQVAGSGKKLRGLRHGAYRPDLVVLDDIENDEQVRSPEQRNKLHDWLKKTVLPLGSADGKLDIIYIGTILHYDSVLNRTLASKAWLTAKFKALIKMPDDMSLWDKWEAFYLNEGEAVADAFYYANKEAMDAGAIISWAARPLLVLMKIRARDGHSTFDSEYQNDPVSGDDAIFANSIQYWTELPDKLIYFGALDPSLGKAGASRDPSAILVGGYHRETGKLYVIEAQVKKRLPDLIIEDVIRLHKQYKCQRWFVETVQFQEFLKDELVKRSAQRGSPVPATAIKPNTDKMLRIESLQPHVANGLILLHSSQSTLIAQLRHFPKADHDDGPDALEMLWKNAVSSSAPIEFMTIDGDLGRDEFDDGDLYSIWRR
complement(1501639..1502136)       PHAGE_Mannhe_vB_MhM_3927AP2_NC_028766: DNA-binding protein; -; phage(gi971741526)     1.96e-55            MAFDEKTRAFVRRYYVFDFLSLEQSASKAGVSFNTARRWKKEAEKKGDDWDKARDVQVMAGDELADISKGLLSGFLMQYRATMDELQNSNLNVGEKVDRLSSLADSFTKMTAASKRILPEVSEIATALKTVKLLGSYIQENKPQLLGEFLDLLEGFGERLDKEFK
complement(1502140..1502388)       PHAGE_Mannhe_vB_MhM_3927AP2_NC_028766: hypothetical protein; -; phage(gi971741525)     5.70e-12            MRQKNKSTGEKLDAILDKLDGIADKVDKQNQEIADLQKQVQALQQDLSEMAKKNRNQALVAGGIGGGIVAVGIELIRLQFGG
complement(1502388..1502642)       PHAGE_Mannhe_vB_MhM_3927AP2_NC_028766: hypothetical protein; -; phage(gi971741524)     1.14e-12            MELQISGAMIFNFVVSIAVFFGGVWFKRLDADFKDLKAEINKIKESYQTKELANHVNKGFSDQLDRIFDKLDSIEGKLDKKADK
complement(1502762..1503019)       hypothetical protein; -                                                              N/A                 MSLQLILIATAFFLGFCGYVAFRLKRANSKIEELLNENKQLEQEKAVITTQRNNHRERKKNEETANNANRDELINRLHDSGDLRD
complement(1503016..1503168)       PHAGE_Haemop_SuMu_NC_019455: hypothetical protein; -; phage(gi418489053)             1.08e-12            MAAILIFCVWLDRSYVPELFMTFAIFCGGGAATKGFASAVERRRNRGNYE
complement(1503245..1503412)       hypothetical protein; -                                                              N/A                 MNKLHRLFGWLHTFFRKPINTCRPKCYSKKAWFYRAKGKPTLAQQLYLKIGVLND
complement(1503405..1503890)       PHAGE_Haemop_SuMu_NC_019455: putative N-acetylmuramoyl-L-alanine amidase; -; phage(gi418489052)     1.83e-45            MSIEKIIIHCAATQNGVRLAKRGKTAAQIIDDWHFDAHFQREINNKIAFNRHLHAIGYHFVIDTHGVVETGRKVGEIGAHCRGQNRNSIGICLVGTDRFTVAQWQALANLVRDLSRKYPNATLHGHREFARKICPGFDVAEWVDNDCQPLVEHVIMELEHE
complement(1503980..1504408)       PHAGE_Mannhe_vB_MhM_3927AP2_NC_028766: mor transcription activator family protein; -; phage(gi971741519)     4.31e-44            MSTDIENVAEYLPNVVHEMVNIAGFSDVEKIIKRFGGSRFRFSDGIHYFPKLKELVGKESAIKLRTHFQSEEIYIPRCDVALRVLRNQRLKADFDYLTQQEGKSGRMSMLELCHKYKISDRQAWDIVYSLQREPKAQQTTLF
1504557..1505198                   hypothetical protein; -                                                              N/A                 MLNLETKQKLNTIINVEKFENKDELLAVLAYVLLASKRKNELRSVEIAELSDAMCLSDVLNLRFRSRDYRLYGISLNTAGFLRDAQEELQDIEDVEEFLIKKAEELANNLDNISNVKLLQAIRNVELANEQVQKEIKALETAVLLENGEKAQQVAQEQGLPALSGSPKQIAWAEQIRTYCLANLPANKIGGAKRATTAKYWIDNFRQYLPRER
1505201..1505857                   hypothetical protein; -                                                              N/A                 MSRKNFKYHNINAPMSSLFNEESLLNDEYCRLLLDPDWIDHKTGDFCNDEKELFKKELLINNNDFLKKYYKKVKNKTLSISDIRQLQFSFSREKAYRQFEIEVRLRGYLAEHRIMTLSKYARFCGKKSAVDQAGQIRGSFIRNHVSTDVFNCVRYNEVLSDPFYWLDLTIEQFIHLEDNLELLIAATKKANEIGAGNEGYDEQLEIRQEIMQKIGFIK
1505854..1506075                   hypothetical protein; -                                                              N/A                 MNKTETNYTKLSEKSKKTICDNAKRYNKSNYKQINVRVKHDVHARFIKLCEEKGLSQPAMIEILINNCDVNHK
1506156..1506413                   hypothetical protein; -                                                              N/A                 MKLWFATIDGNMIDIFNTENEAKEWQQSNTGNVCFVTEVEYNENKDIVKFCGHDFNDFLEMNEEAGTDEFNEYKKYIETEYAYRG
1506416..1506712                   hypothetical protein; -                                                              N/A                 MNEKVKAVYNKLLDYDCFLLAGELEVHPELAISLRIVLGENIIKQVEKAYAEVYNMTDNQMQDVVFLDHKMKFTFQNKHYYIEYKTRKVFDSEGNQLN
complement(1506747..1507160)       PHAGE_Mannhe_vB_MhM_3927AP2_NC_028766: hypothetical protein; -; phage(gi971741515)     1.13e-30            MYENRKSIIAKIHIGKNALNMDDEVYRAFLANTVNKTSCKEMDIAELLNVLRAMRDKGFEPTATKFKRQRRPKPAEHKEMYLRKITALLTEHQLPPSYADGIAKRSFKVDFVHWLQVWQLKKVIQMLEVYNKRQHRT
complement(1507147..1507527)       hypothetical protein; -                                                              N/A                 MDEVWLRATIAKGLAGLVVLRLPGQPPEDMITKTAEIWVKAILHQKIFNGWNEQEDKWRIEEAFLTLYAECERFPSPKMLLERLPKRKVLALPEPKITVLTAEERERNLAFCQQFRKILGAARVRK
complement(1507520..1507993)       PHAGE_Mannhe_vB_MhM_3927AP2_NC_028766: hypothetical protein; -; phage(gi971741514)     1.22e-10            MKCKCPACGAVLSLDVLLQHEQASQAVMSALSLNGEFGRLAVQYLGLFRPEKTALTMDRVAKLLNQLLDDVKNQRIQRNGDVYNAPIECWIDSLAVVLNSRHNLKLPLSSHGYLYEVMTKWQPRNLVKNTPVHQNNNQTATNKTTKALQNLAEFANG
complement(1508070..1508576)       PHAGE_Mannhe_vB_MhS_587AP2_NC_028743: hypothetical protein; -; phage(gi970580048)     8.19e-41            MSNEKYFSVDVSNDIHIVNLHETLEQAKQSCLDGAIEAHDFADDMCDHEDFASNDLPNAVYGIVLGKAVCKEKQLSEEEKEDYCSDLVLEKPEIFAFPQDDGWIKCSERLPDEGERVIAFMPSQEVDPNYWMMFIGSFNSGWWIDTGNDLYNAMYVSHWKHLPQLPID
complement(1508619..1508894)       hypothetical protein; -                                                              N/A                 MDKHTRAALAFARNVSAERGEKTVEIGDFELTALRNDKKRLDFIEKEAVDIVVNEHGLNECTMWTPKGLITFPAADTVREAIDNAMALADK
complement(1508929..1509486)       PHAGE_Entero_SfV_NC_003444: hypothetical protein; -; phage(gi19549017)               5.75e-25            MAIYLTHSNRVINFQEPGKSDIHIDDVVHHLSMIPRFGGKLDRHYSVLDHSVYVGMIAKTFLKADDETAFAALMHDAQEAFLGDIPSPLKSLLPDYKEIEKSFEKVIQEKFNISMSETIKDLVKYADLLALKAEKEAFINTPIEQECHWQYLHELPLVPISPIDFCINSKELFFQAFDYYRKNRE
complement(1509495..1509665)       hypothetical protein; -                                                              N/A                 MTKHDIAQQIVEIQEILEIARDNVIEERRADAKVILQRAIAEIKKINWQITPINQI
complement(1509662..1509829)       hypothetical protein; -                                                              N/A                 MAKYVVRLYCLVEATVEADNIADVTERVCDLNQFDINQVPHQITEIDDVMEVEEL
complement(1509822..1510031)       PHAGE_Haemop_SuMu_NC_019455: hypothetical protein; -; phage(gi418489044)             1.14e-08            MAKKANKLSFKELSQLASEVERAGDYSYAAEIWRKAAELARKAVNKEWCNRRYAFLTKWALRFKEAENG
complement(1510189..1510806)       PHAGE_Mannhe_vB_MhM_3927AP2_NC_028766: hypothetical protein; -; phage(gi971741508)     1.86e-95            MSKVEMNGQVYWKNIKGNLVPDEMVKEIDKERDSLVRGFVEQALEKQKEVRVFKKQVFDDIDAFIQLSAEKYDVQLGGRKGNVTLLSYDGEYKLIIAVQDRLTFDERIQAAKQLIDECLHEWSADARPELRSIINDAFQVDKEGNLNTVRILSLRRVEIQDERWTKAMQAISDSIQIVDSKDYVRFYKRDENGNYQQISLDMARV
complement(1510809..1510997)       PHAGE_Mannhe_vB_MhM_3927AP2_NC_028766: hypothetical protein; -; phage(gi971741507)     3.66e-10            MARRQIYAVYRGEKNLGDGTAEELEKKLAISKKKIYALCSPYAHKRDKGQQLVVIKLGKEEV
complement(1511006..1511215)       hypothetical protein; -                                                              N/A                 MGELLQRVAYALRREGVQVLRIKDGRFPTMIILNPSERIIKKSVEVRVNNNGQRMTKYVANEQGVSLYW
complement(1511229..1512104)       PHAGE_Mannhe_vB_MhM_3927AP2_NC_028766: DNA transposition protein B; bacteriophage; phage DNA transposition B protein; -(gi971741505)     6.76e-112           MRQQLADYMTKNGMTQQQVANAIGKSVGTVSLYLRGAYNGKVEEVDQAVARLIGRHNDKVVERRFNSEFVSTHAAERCLDAIAIAHIEGEISVVVGAAGLGKTKALKQYVEMNPETIFIEVEPSCSPKVLLKTLCQQLGINDVGLNHDLFTRITNKLGEGRLIIVDEAELLSTKSLEYIRRIHDLTKCGVVLAGMPRLIVNLKGKYGELAQLYSRVGVCCDLGNALVVEDVALLAEKGLGTDEFNELLFKVSKGNARRLNKLMRGAVRLAELNKRVLDEALINRYAEMLIN
complement(1512131..1512574)       PHAGE_Haemop_SuMu_NC_019455: putative transposase; -; phage(gi418489039)             5.52e-13            MKVNKITTCNGQFNLTKLRHKNVSKFGYQYHTPAELKADLNFKQQHCCTVQFANGECFVLSLYMQRVSQTTDRKSRLLVDTLAHLQTHPEFDINNHQYYLQSLKNHAGLALQRLAISLLIGETIEQSTQTGDLLSALSKRGVEIYLA
complement(1512586..1514526)       PHAGE_Mannhe_vB_MhM_3927AP2_NC_028766: transposase; -; phage(gi971741504)            0.0                 MKLWFSAKELAGIAGLSIHPSNINRLAKRENWVSQPKKGVKGGGLEYAFSSLPAEVQIELQKQFAVVEKPKLPVVKKQIDLENITTKQREIADARMALVAYVQNLEQVKSRDAAIKFICSAAKNNQLPDELMALVERANCKNGKNCGRVLSHRTLYGWILDYNKAKTPEERLKALVPSQRKADRVEDIAWLPNFLAIYRNTNGVSVAEAYVEFAHKWQMEFADQPLRLALLPSIDRVRRALSKLPRHIKEIGRKTGAEMRALQTYVKRDWSCLLANDVWVGDGHSMKMQVQHPDHGRPFIPELTMVMDAPSRFIVGWSVSLSENALAVADAIRHGVENHGIPAIYYSDNGGGEKNWMLDGDITGMLPRLGINHQTGIPGNPQGRGIIERVNKTIALRIARQFDTYHGTGADRDTVRKTSTAVISLDKAIRKGATELTEKQRWAKGKLPTWQQFIDAVQVEIDRYNNHHIHREIGTTPARKRRELLAKAEIIYITAVEARDLFRPSVLRVAQRGWINLFNNVYFSQKLLDVDGQQVQVSIDIHDPSSVIIRLKDGTYVCEAMLDGNKRDAFPMSLVEKARKDRAQGRLKRKQEQVDEINAELNPVITIEHNQGAELLHGLRMNGLKKKEEVEEIAVFPSDLKRMKRA
complement(1514539..1514760)       PHAGE_Mannhe_vB_MhM_3927AP2_NC_028766: transcriptional regulatory protein; -; phage(gi971741503)     4.82e-33            MTEKKRNNDMHRADIRAELIKKGISLAQLGVQNGLAKTTLRNAFDKRYPRGEQIIAEVLGKHPSEIWPSRYQD
1514970..1515896                   PHAGE_Haemop_SuMu_NC_019455: transcription regulator; -; phage(gi418489036)          2.34e-30            MKSLKLWYSAKELEGLDGLPAHATNITRKAKNEDWQYREAKGVKGGGYEYHITSLPAATQRQLRELQNIEASDSQEKEQNDLDVDNVIGFSERLRILIGNKSGRAFAKEVGISYSTLHNYLSGLSLPTLDNLISLAKYAGVSIEWLALGENSSISLKENTQISHSAINNENDGFVDIRDYREISVSAGFGALNDEIEPKYTKVEASWLISRGLKPKDCGMFKLDGDSMYPVLKHGEDMVVDMSKHNLREGRIFIINHNGLMWVKKVQINFDGVDLISENPTYKPIKLTSDEANSLIVIGQVVRGYRDF
1516220..1516846                   TRAP-type C4-dicarboxylate transport system, small permease component; -             N/A                 MSSLKWFWERFEECLISILLAIMTLVTFFYVVFNNLYNVFFDLADRYPSIAGIAEPIGEFIMNVAQEMTWSIAITKACFGWLIFFGASYGVRTAGHIGVDAVVKLFARSTQRTLGIIACTVCIIYGILIASASYEWINAMYIANIGADDLHHFDIKLWQIGMIMPIGFTLIGIRFIEILVRILRGKQVGLGLADESGDAMKLAQGEEK
1516843..1518126                   TRAP-type C4-dicarboxylate transport system, large permease component; -             N/A                 MTVIALFILLFLLMFLGVPIAISLGLSGAIVIMLFSQDSLSSLAIKLFETSEHYTLLAIPFFLLAGAFMTTGGVAKRLIDFANATVGHIRGGLAIASVMSCMLFAALSGSSPATVAAVGSIAIAGMVRSGYPIGFGTGIICNAGTLGILIPPSVVMVVYAAATETSVGKLFMAGVVPGLLLGVALMVAIYIVARIKNLPAQPRASVKEWFRAARKAIWGLLLMVIILGGIYSGIFTPTEAAAVAAVYSFVVAVFIYKDIKLSECPRVLLESGKLSVMLMFIIANAMLFAHVLTTEQIPQLITETVTKMELSPWMFLIVVNIVLLIAGAFMEPSAIILILAPILFPIAVQLGIDPIHLGVIMVVNMEIGMITPPIGLNLFVASAVSKMPLTAVIRAATPWLMLLLAFLIAITYIPAISMALPNWMGIH
complement(1518184..1518813)       Hypothetical metal-binding enzyme, YcbL homolog; -                                   N/A                 MNIEIIPVTAFQQNCSLIWDEKRNAAIIDPGGDAEKLIKRIEELDLNLQTILLTHGHLDHVGAAPKLKAHFNVEIIGPNSQDEYWFNALPAQSQKFGLFEIPAFTPDRWLNNEGEIIQVGDMQFEVLHLPGHTPGHIGFIEHEKRIAFTGDVLFKQSIGRTDFQGGDHATLLSVIKEKLYPLGDDMIIVAGHGPYTTIGQEKQHNPFVR
complement(1518886..1519446)       PHAGE_Rhodob_RcTitan_NC_029097: peptidase; -; phage(gi985760146)                     1.79e-08            MNSINHTRRKWLSLGGIVLGASLLPSPLLAAVSTPKPRILRFRNINTGDKFSAEFLPSKGFSSVALKKLDYLMRDKRNNHMHRMDPKLFLKFYRLQASLGLRNTEIQIICGYRSPVSNAAMHRRSRGVASNSYHTRGQAIDFRIDGVPLAKLRQAAEKLNNGGVGYYPRSNFIHVDTGPVRTWRGS
