# Supplementary material for: Comparative analysis reveals the Genomic Islands in Pasteurella multocida population genetics: on Symbiosis and adaptability
Source: BMC Genomics. 2019 Jan 18;20:63. doi: 10.1186/s12864-018-5366-6 (PMC6339346; doi:10.1186/s12864-018-5366-6)
Supplement: Supplementary file 9 — File S2. Detailed information on predicted phage of each strain (ZIP 5010 kb). [file 12864_2018_5366_MOESM9_ESM.zip › File. S2. Detailed information on predicted phage of each strain/3347PM/phage_regions.fna]

>1	 1478420-1519446
TTAGAACTTATAAATGAGATTATCTTCATATTTCCCGCTGTAACTTGCTGAAGTATTAACAATAATCCTC
TTGTAGCCTTCAAATGTCTGCCAGTTATCTGTTTTATCTTCTTGTGTATAATCTAAAAAACGAATGAACT
CCGATTTAGTTGAACTGAAGAAAATAAAAGGTGGCTTAGTTAAATGGATCAACCTCAAAAAGTCGATAAG
ATCAAAATAAGTTGCCTGCCTGTAGCTTTCTTGCCTTGTGCAAAGGTAAGGTGGGGCGAGCACTATTAAA
ACCTTTTCTTTATTCTGAAATTTCGGCAACAGTTGATGAAAAGACTCACTAACAACTTCCAAGCCCTCTA
GATAACCTTCTGTGAGTACATAGTCAGTTTTTCGAACGCAATTATAAAAACGCCGCTTAAATAATTCGTG
TAAAGAGCCGACTTGCTGACCGCTAAAAAGTAGCCAAGAAGACAGGCAATTTACATCTTTATAACCATTA
AATCTATTGATTTTATTAATAATTTCCTCTTTTAATCGCTTGTTAATGAGTTTATTTTTTGGTATAATCC
CATTAACAGTTTGATAGAGTATTTCACGTAATTGATTAATTTCAGCTATGTGATTTAGTCTTTCCGAATA
TCCGTCAAAGTCATTATAAATGACCCTCGATTTTGGTTTTAAACGCTTTGCCGTGTGACTTAATAAGCCA
CTTCCGCCGAACACATCAATAATTGTCCAACCTTCGCCATCCCCTTGAATATTTTCATCCAAGACTTGTT
CAAAATGCTTGAGAAACATTCGTTTCTGACCTACGAACGGCAATGGGGCTTGTTTGAATTGTTTTGCCAT
AATTTAGCTCCTTTAAATTATGGCGTTCTGGCATTCAAGTGATGCTCTGACACTCTGATTTGATTAATTG
AATTGATTAATTTTTTTTACAACGTACGCATTTAATTTGTAATGATTGTACATCTTTTGCTCGCGCGAGT
AGCTTTTTACAGCACTCGCAACGAAATTCTTTTACTTTCTGCATATTAGTTACCACATTTTTTTATTGTT
TTGCTAAAATGCCACGGTCTAGCTAGACGTTGTGGCACATGGCTATATGCAGGATGTCCCTGCGTAGCTG
ATACAGTGAGCAGTGCGAATGCTCGCTGTATCGCCACTTCTAGCTGACATCAGTCAACAATATCTAACTC
ACTTTCACAATCGGCATAAAATGAACCGTTTGCATTATGCAAATGCCAGTGAACAGAGGGCGGCTCGTCA
TTAATACGTTCAACAACGAGTAATTTTCCAAATTTACTAACGAACACAATTTTCGCATCATTTCCATTTC
GCAGTTTAACTTTTTGCCCTTTTTCCATTTTTACCCCTTTTTAAATATTGCTGATAATGCATTTGGGCTG
AATACATGCGTTCCATCGTCATGCTAACTTCTTTGTCTTTGTTAAAATCAACACGATACTCTCCCCCGTC
CTAAGCTCCGACGGTATAGTACCTTGTATGTGAATTTTGGTTTGTTTTTCACTCAACAAAAACGCCACTC
TCTCCACCGCAAGCTTATGCTCTTGGTCATTGTGCGGATAAATCAAGCTCCAACCTTGCTCGCTATCTTG
TGTGTGCTCTTTTATCCCTGAAACAGGAAGACCCTCAATGATTAACACATTCCCGACTATCTTGTTAATC
ACTAAAGCAACACGGACTAAGTTAATTTTCATTTCACTTAAATCTTGTTTATAGCACACTACACCTTCTC
CCACTTCCGCCATATCAATATCACCTTCAACGCCTCTATAAAACAAGCTTCGCTTTCTAATCGGCTGTTG
AATATTATGATACCCTCTCGATTTTTCAATGAAGTGCTTCGGATAGCGCACCACAAAACGTAAATAATCA
AAAACTTGGTTTTCCGTATCATTTCCTGAAGTGATTAACACCCTTACATAGCGCACCTGCTCAGAGATAA
TCGTAAAATTAGCATGACTCACATTGCGGTCCATCTTGTATTTGTTTCCATCGACTTTGAGTTGTCCTGA
TTTCATATGACTATCTAACGCTGTAGTAATCGGTGCTTTGTTTTCATCAAACAATTCCACTCCTAAGCGG
AAGTGCGATGCATCTGAACTTAAATCAAACATCGTTCCGATTCTTACGTGTATGAATTGGCTTTGTTTAT
AGACTTCAGCGTAATTTTGCAACAGTTTAAAACTACCACTAATAAGCTGCTTAATACCATTCACCCCTTC
AATATCGGTTGTGTATTTCATGGGAAAGGTCGCTTTATTGAGCGTTGAGACAAAAGATGTCGTTTGTGAC
AAGGCAAATAAACACGCTTCATCTGAGTAAGTTTCTTGTATATGACTCACAACATTGTCTACTCCCTTAT
CCGTCACCTTCACCATGTCGTAATGCACACCGTAGGGGGTATTTGTGAATTCTGGACTTGATACCCAGCT
CGCAATGATTCTGTTTGAAAATGCGTTTTCCGAAAACGAAATCGTTAATAACTCATCCGGATTTTTCGGA
TTACGCTCAAAACGCGCATCCTCAATTGTGTTGCTTGAGCCATTTTCAATCTTTATCGTTTGTCCTCCCT
CCAAACAGCCTCGTCTAATTAAATTATGGTTATGGCGATACTCACCATCAATGAGTATACCTGCCCGGAA
GCCCGCTTTTAATGCTCTAAAGCGTTGTGCATTAATGACATTTTCATTTACCCAACCCCGCCCTTTGCCT
GTAATGTGTAAAGTAGATAACACATCAATATCAAATCGATTATAACCCGTTGAAGAAACCTCCACGCCTT
TAAAATCAACTTGTTGCTCATTTTGCTCTGTTGTTGCGTAAATCTGAACACAGCCCGTTTCTCCAATCTT
TAAATTGGTCGATTTTAAACCCGCTAAGCATATCGCGGGAGCATCCTCTGTCGGCTCTAACCACATGACG
AAATTGATAAAATTGTTGTGCGATTGCGTGAGTGTTATCGCATTTTCTGCCCAAGTAATAATGGGTTTAC
TTTTGTTCTCTGGGGTCATTTTCGCATAAAGCTTACCGTTTAATTCAATCCCCCCAACACCCGAGAGAAA
TAATGGCTTATTGATGAAATAAGTGGACGCATCAGACGTAATTATCTTCTTGTGCTCACCCGCATATTTA
AACGCATTTTCAAACGCGATTGTCGCGTCTTCATCTGATTTTGCGCCAAAATCAACCACATCCACACGAT
CATCAAATATCCGTTTCCAGCGTGCTGTATTGTTCAACACAACAAAACAACTTCCTCCATCATCTGCTGT
CGTTAAATCTTGCAAATCCGCCACAAACTCACCACCGCCTGTTGTGCCGCCTTCATAGTACGCATCCACC
AAAATACGCTGTCCGTGTTTACTAGGAACGACTTTGCGTAACATCTCTACTGATTTACAACGACCAACAT
GTTTATAGCCATCCGCATTAGCGAGGGATGAAAATCGATTTTCTACAATATCACGTACCTTTTTAACAGC
ATAACTCGTCGCAATAGTGTCTGAACTTGAGCTGTTATCATCATCTGATTTCTTGCTGTTTGGAATATAA
TTATTTAACGCATTTCTCACAGCAATCACTAACGCTTTAACTGCATTCACTGCTTTCGGTGTAGCCGCTT
TATCTTCAGCAGTTGAATCCGTGCTAGAATCAAGCTCAACTTCTCCACTTTGTGTTAAACTTGCCGCTCT
GCGCTTATTCTCAATAATTTGTTCAATAGCATCATAAATTTGTGTTTTTTTAGCTGGATTTGGCTCAAGC
TCGGCTTGTTGTAGTAAGTATTTTAATTCTTCGCCGAAATCGCGAATATGTTCTTGCACATCATTGAGCC
ACGTGTCAGTGACTCGCGTGCCCTGTTCGCCTGTGGCGGGGTTTCCATTGTGAAATTGCCCATCATTTGA
TTGAATTTTCTGTAACAAATCTCTCATGTTTTATCTCTCTTGATATGCAAAATAGCAGTAAGTGTGAGCG
GGTTTTAAATCTCTAAAAAACTCTTCAATGATGGGGTCTCCAAATGTCACTAAATGGTCGCCCGCGACTG
AAGAACCTGCTCGAAAATAAATGATATTATCGTCGCCGTTAATGACCGTCACACGCCACATAAAGATTAG
ACTTTCTCTCGGTTCGCTTTGAAATATATTCACATCACCGAGGTTCGGTAAGTCGTTCTGAAGTGGCGAG
AACTCTTTAATCTCAATTTGATAACCGATACTTTCAGCAAGTTTTTTAAAATACGGAATTGAAAGCCCGC
CGATAGCGTTTAATTGAATAATGACGCGCTTAACGCGCTCTTGATAATTCTTTAACAAATCGGTTTTGAT
ACCGCACACACGCTCCCAGTCTGCCAGCATTTGCCCTGATGTGGCAGGTTCAATCGCATTTAACATATCA
ACTGCACTTTGTTGTACTCTATCAAATACGTTACCGTCCACTTCACATTGAATAAGAAATTGCTTGCCGT
TTACGTTATACGAAATGGGTGGGTAGAGTGTGCTAAGTGCGTGTTTATGTGACATCATCAACTCATCTCC
GTGACGGTCACCGTGCCAAGTCTAAACCACTCAATTTTGCTCACCACATCCGCTTTTTTATTTGCCGTTG
GTGTTGTAAAACGTCTATCAACAACACCAATTAAGTTATTCACAACAGCTTCGCATTGCGACACAATAAG
ATCGTCACCGGGAATAAGCGTATTGAAGTAGTCTGAGAGAGCTTTTTGAATAGCGACTTTAATCTCGGCT
AACGTAATGCCAGAAATTTTCACTTGAATATCGAAGTTCACTTTTGTCACATCCGGCTTAACAACTTTTG
ATTCTTTCGCAGTCACAGGTCGCACATCATCAATAAACGCTTGGCAGCGTTCAATTGTTTCACTGCTTGG
CAAGTCGTTATTCGATGTAATAGCGATATCTACTGTGCCAAGCCCACGTCGTAGCGGATAAACATAAACC
GCGTCCACACCGTCAACGGATAACGCCCAGTTACGGTAGTCATAACGATTTCCCCCTGCTGGTGGTCGTC
TAATAAGTTCTAATAATCGCTCCAATAATGACGTATCACTTTCTGCATCTGTCCCGCCAACCACATTTGA
AAGTGTGACATCAGTTTGCACGCCAACTGGCGCAGACATAAAGCTTGCTTTTGTAGCTTGCGTGATATTT
TGACTAGACCCTGTTTCAAGCGAACGTACAGTAACAGTGACTGTCCCGCTTGAATCAATCACCGCACTTT
CTGTCGTTTCATAAAAGCGATTGTCTTCGGTTTTAATTAGAAGACCGATTCTAATTTGTGAATGCTCGTT
TCCCGCAATCACTGCACTGCGCCCGCTTGCATAAGTTGCATTACGTCTGCGAATGCCACGTAAGCTTGCG
TGCTTTTCTAAAAAAGCAGTATCTGCGGTGTCTGGGAAAAATTGTTTAATAATCCATTTCTGATGCGCAT
ATAACCCTTCAGCAACTGCACTTAATGCACTTGCGCGTGCGAAATTATCGCTGTCTTCGCTTATATCAGC
ATTGGGTTCTAACGATTGATAATCGCGTAAAATAGCGTTGCGGATGTCTTCAAGCGTCGGGACTAAAAGC
ATACTTTAAACACCTTTTAAATGAGTTTTACGGGGTGTTTAAATTCAAAAGCATTACCCCGATTATCTTT
AACTGAAATCAAAAGAAGTAGAATGCCGTTTTTGGGTTGCTTGTAACTGACTGTAACTTCACTTGCACGT
CCGTCATCGAGTAACGGTTTTAACGCTTCTTCAGCGTATTGCTGTGCAAGCAAGCCCACGCGCTCTACAT
CTTTCTCTCTTTGAATTAGGTGGAGCAGAGAACCTACACGCCCATCTGCCCAATACGCGCCTAGTGGTGT
TGTTAGTCTGATATACACGGCATTTTGCAGTGTACTGATTTGCTTACTTGTGTAGTCGCCTGTAAGCGGG
CTGATTTCTCTGTCCATGTTGCTAGCATATGAAAAAAAAGTAAAAAAAAAGCGGTGAGGGACTTCAACAC
CGCTTGCGTTATTTAAATATTATTAATTCGGTGCACCGGTATTGCCACCACTGTCACCCGGATGAGTGTG
ACTTACAAGTGATTTACCATTTGCGACAACATCACCGCTCGTTGTAAAGTCACCGCCAGATTGCTCAACA
TCTCCGCTAAATGACGCACCACTTCCACCTTGGACCGCCATACCGCCATTACCATTAATTTTCCCTTGGG
CTGTGAGAACAGCAGACGTCTCAAGCTTGGGCGTAGTAAAATCAGCTGACCTGCTTGCGTTGACTTGATA
TGTCTTGCAATTCAATTTAAACGTGTCACAATCCACTTCAACCAAGCGACCTTGTCTTAAAATAATTGTG
CTGCCGCTTTGGTCGTAAATTGCCACCTCACCATTTTTCAGATTTTTAACACGAAATGCACCGTTCTCTG
TTGCAATCACAATGCTATGCGTGGTTTTACCGCCCACAGGCACGACAACTACTTGTGTGCCGGCAGGTGG
CACAGACGTAAAACCGAATTGTTGCATCAGCTCCACATCTTGTAACGTTTCGCCCGCAAGTCCTGACACC
TGCGCTTTCTGAATGTTATCACCACTTTTCACAAGATTAAGTACGCCGCGGAACACTTGTCGCACATCTG
CTAGCATTGCGCCTGTTTTTTCTTGAATTTTTTTTGTTAAATTACGCATGATTACTTATCCAATACAATG
AGATCACCTTGATTTTTTTTACCTTTACGCTTGCGAGCTTTATCTGCTTTTGCTTTGTATGCATCCGGTG
TCCAAATTCCGTCTTGTTTAAAACGTAACTCTGTCTGTGTGCCGTTTGCGCGAGAAAGCATAAATCGACG
CCCCATTAAAAAGAAAATAGCATCAATATCGTACTCTTCACAGATAATATGTACACGTTGCCCCGGTTGC
CACAGCGTGCCATCTTGTGTTTTGTGGTCTGGTATTGTAATCGTCAGAGTAAAACCTTCTAAAATGCTGT
CTGCGATGTATTTTTTCGCCCATTTTTTAAGTGAAATTAAGTCCTCCACATCAGGCACAACAACGGTTTT
TGGTTTGTAAGTCTGCATTGAATCGTCTTTATAAACCCATTTTAAATCGTTTTTATTATCATCCCCCGAA
CGCCCGTGGCGTTGTGCTAGAAATGTAATCTCACTAAAACGCTGTGACACATCAAAGACTAAACTTGCAC
TTGAGAAGTTATTTCGCTCACCGTTTTTCATACAACAAAGTGTAGCAACCGGCGGGATAGAATAATCTGC
GCCACCTACGATCAGTACACCTTTTGGATCAAACCATGTATGTAAGCCTGCAGAGTTTGCACAACGCTTC
ACTGCATTCCAAGCCGTTTCACCAATATCAATATCCACTTTATCAAGTGTTGGGTTATTTTCTGCTTTTA
ATTCCACATTTTTAATCCCCAGTGGCGCGACGATTTTTTTCACAGCATCAAGCACAGTTAACCCTTTAAC
ATTAGTAATAGGTGCCGAGCAATCGACTAAAATCGCCGCTTTATCACGTCCAGTTAAATGAAATGTGCGA
TTTGTTTTATTAATCGAATGCTGAGTCGTATCTACAATACCTGTTATGACTAATTGCTCATTAATCATGA
CTTTCACTTCTTTACCCGTAAAATTGGGGATCACCGTATCCGTTGACGGCGTGCCGATATCGAATCGAAA
AGCGTCTGCCGCAATTAAAAAATCACTATCAATATCGTAAGACTTCCAACTTTTATGCTGTTTTCCATCA
ATTTCAACCACAATTTCATTTTCAAACGGGTAGTTATAATTCACTTCATTTTGCATAACTATTTAATACC
TCGCCTTTCGTAATAAAATTTGGATAGCGAATTTGTGGATTAAGTCGCAACAACTCATTTGCGCGTCGAT
AATCACCGTAAAACTCGTGCGCGACTTGCTGAAGCGTGCCGTTGATTTCAACTGTACGAATCACCAACGG
TGGCTTACGATTAATCGCACTTAATGCAAGCTTCGTTATTTTTTTTCCTTGATTACGCAATCTCTCACTC
ACTAAATGCAACTTGGTATAGATACCGGTATTAGGCATTGTCACCGTAAAGCTCGGAGTAACTTCTTGTG
CAAATGCGCGAACAGTATTGAGATTTTTTAAAATCTGTAAGCGCACTTTTGTTGCGATATACTCGATATC
ACTTGGCAACATCGTGTCATCTTCAATAAAGTCTATTGCAATTTTCATCAGTGCAGCTGTACAAGCAAGC
TGCATTGCGGCGTTAATCTCTCTCGTATCTCGTTCACTTAACGCGCTAGTCAGCGATTTAAGATTCGCTT
TTCTATTTGCACTGGCGTTCTTGCCCGTTACTAAAATAGTCGGTATTTCGTCAATTTGATCAATTGTGCG
TAACACTTCGTCAAACTTCGCACGTTGAGTTAAATCTTGACGCTGTGCAATCTGTGTTAGACCAATTTCA
ATCATCTCGAAAATATCTTTACAAGCTTGCGATGATTGCGTTTTAAACTTATCTGCAGTCGTGCTTGCGG
GCGTGTTAAACTTCGCTTTATCAAGCGTAAATAAGTCACGTAAATGCTCATAACATCCGAAAATCGCACC
GAATGTACCAAGTAGTCTTGCTTTAAAATTCGCTGCTAAACTAATCCCTTCCATGATCTCTGAGAAAAAC
GCGAGGCACTCATCTACGAAGTCTTCAATCGCTGACAAAAAGTCGTCAATCAAGCCAAAAAGAGCGTTAT
TAAACAAGAAAATCGGCTTAGCAGGTGTTGCTTCACGGAAAATTAAATTCAATGTGACATAATCGGTATA
TTCTGCGTCGTGGTAGAAATTAGCAGACGTACAAATCATATTTTGCAAACGCCCCCGAATTGGGTGTGTT
AATACATCCGCCCCTTGTTTTTTGAGTACTTCTAAAAACTTTTTAAAATCTGAATAATACCCTTCACCAT
AAAATACTGCACTAAGTCTCACTTCAAGCGGATTTAAGCCTAAATCTTCAATATCTGCACCATTTACAAA
CGGGTAAGCGTGCTCAACCACGGCACGCTCAACACTGTCTTCAATATTAAACACATCAAAGCGCACACCG
CGATATGACGCACGCTGTACTGGCATAGTCCAACCTTTCATAGTTACTCCCGATTAAATTGTCTATATTG
ATTTTCTGATACGGTTTCAGCCACGGCACGCCCATCTAGCTCTACTGTGATGTGCGTTTGAATCGTATGC
TGTTGATTCTCTACTGCTTGCTTTAATCCGCTTTGAATCTGATTGCCGAATTGCTGTAAGTCTGTTTGTG
TCAGCTCTGCAATGCGTGCATTACCACTTTCTACTCGCGCATCATATTGTGCTTGTGTTAGTGTACCTTG
ATTAAGTCTAGCCTTTGCAATCGCTTGATTGCGTTGAATATCAGCAATTGCATAAGCCCCGTGATAGTTC
ACATTTGATGTTTTAAATGACGTTGTCGGCGTGTATTGAAATTTATTGACAGAATGCCCGCTCATCGCGA
TATTCGCTTTTTCTTGCGCTTTCTCACGTTTTTCTTTGATTGCTTCTTGTTGTGCAAAATAGTCATCGTG
ATTATCTGATGCTATCGCAAGCCCCGCGACTGCCAGAGAGCCAACATTTAATAAACTGCCCACTTTGCCG
CCTTTAAACAACCCACCTTTAACCGCGCCACCTTTAGATAATCCACCTAATGCTCCCCCTAAACCTAAGC
CTGTACTACCGCCCAGCAAACGCAATGAGCCAGCCGCCACAAGTGCGCCCGCACTTAATGCGGCAATACC
CGTTGTTGCCCCCGCAATCGCCGTCGTTAGTCCCGGGTATTGTGAGGCATAATCTGTCAACTTAGCACTG
ACATCGCCAATCATATTGTTAAACCCTTTTAAGCTTTCCATTTGCGCAAACTCTGCGCTATTTTTAAGCT
GTTCGGTTTTAAAGTCATTTGTATCAGCAATCACAGCGTGCGAGCTTTCAACCGCGCCCGCACTATTCAT
CACGCTATTTTTCACTTCTTGCCCGAGTTGCACATTGTTACGCATACCGATTAGCGCAAGCAGAGCCTCT
TTATCTGAAATAATCTGACCAATTGCCGTACCTTCAACTAAGTTTGTCATTTGCTCAAGCAAGGCTTTCT
GATCTTCTTTTTTGGCTGTTTTCAGTTTTTCTTGCAATTCTTTATAGTTTTTGTCTTCGCCAATCACTTG
ATCCATAATCGCCATGAACGCTTCAATTGAGTTTTTCCCTTTAACTTTCTGTGCTTCCATCGACTTAATG
AAGTCAACACCGTGCGTTTTACCGTCCTTGTCCTTGATTTCTAAATTTGCAAAACGATCATTTGTTTCTC
TAGATGTGATTTTAGCCAACAAATTAGCCAAGTTATTACCAGCTTGGTCACTTGTACCCGCAGTTACTCG
AGCTTGTTGGTTTGCCACAAGCAACGCCTCAAAGCCACTCATACCGCTTAAGCCTGCTGATTTAGCTGCT
GCCATTTGTTGAGGCAACCAGCGTGCCATATCGGCAAGCTCAAAGTTCCCCGCTTGACCTGCTGCAACTG
CTTTGTCTAATACTTCACCGATTTGATTTTCACTCATACCAAATTGTTGCATTGCGGAGATCGCAATTTT
TGATAAGTCTTGCGTGCTTGCCCCAGTTGCCACCGCGCCTTTTTGTAGTGTCGGTAATAACTTCATTGCA
ATATCAGCAGATACTGCGCCAGAGGCGAGTAGTGTATCAAGCGCACTTAATGCATCTTCTTTTGTGCCAC
CGCCCGTCTCTACCGCGTTTTTGACCGCACTGTGTAATTCTTTTTTCCCTGCAATTCTCCCGTCCACATC
ACGCTCTGAAAATGCCGTATTGGACACCATCGCAAGTTGTCTGTCGTAAGTCATCTGTTTATTCATCGGT
TGAGCTAATACCATTGCGCCTGCTGTCACACCCGCAATAGCACCCGCCACACCGCGCCCGATATTCCCCA
AGCGTTGACCTGTGGCGATTTTGCCCATTTCTGCATTCAGCTCTGCAATTCGTCGCTTGTGCTGTTCTGT
TGCGCGCGCAAGCTCTCTTGTCGACGCTGTACCGCTATTTTTCAAACGACGATATGCTTGTTCTGTGCGT
AAAATCTCATTTTGAATTGACCGTTCACTACGCATGCCAAGTTGTTCGCGTGCTGTCGCAGTCGTTCGAG
CTTGTTGTTGAATTTGTCGATAAGCTTGCTCTGTCAGTCGCGCCGTTTTTCTCACTTCATTTTGCTGCGC
GCTACTTGAACGTTTGGCTTGATTCTCAATGTCTTTCGTTGATTTATTGACATTATCACGCATAGATTTC
ACTGTGCGACTGGCGAAATCTTGCGCTTTTAACATCAACGACAGATTTAAACTTGACATCTTTAAACCTC
TTTTAAACTTTGTTTAAATGCAAAATAAAAGGGGCATTACGCCCCCTTTTTTTCTTGACTTTTACGACGG
CGGAAGACATAACTTGTCACCGTCTCATCACTTCTTAGTGATTTTTTCTTAACACCATGTTGTATTAAAT
AACTTTCAATCCACGCGTTAATTTCTGCATGTGACATATCCCAGACTTGCTGTGCGTTAAAGCCAATTTT
ACTCAATAAAACCACCGCACTTCGGTAATTCTCATATACCTGCGGTAGAGTGAGTTTTTTTATTACGCTG
TTGCTAAAACTTGGTTTTCCCCAGCGTCGATGCACTTTTTTCTTAATTGACCGATTAAATCTGTGATTAA
GACATAATCATCTGTTGAGAGATTATCGAGTAAAAATTCAGGCGTTAAAGATACTTTATCAATGCCTGAA
ATCTCTAACTGCTGACATAAATAAGCCAAGTCAACGAGCGTTTGTTCGGCTTTATTTAGTTCATCTTTCG
CAAGTCCCTTTTCTTCAATCCATTCTAACGCTTGGCACTCAAGCCCAAGGGTGAGAATTTTCACATTAAA
ATCGAAATATCGCGTGCCGTTAAACAGCACGCCTAACAATAAACGTCCCTGCATTATTCAATCACCTTGT
CTAATGCTACCACTTGAATATCACGCACTTCTTCATTATCGACGGTATAGCTTGTCCCAACTTCCGTCGT
AAAACAATTGCGATACGAAATACGCTGACCGTTTTCTTCTTCGATTGTGACTTTAGCGTCATCGACATTA
TCCCAGTCTGGTTCTGGGCTATTTAGTGGCACGGCAACAGTTAAAGAAAGGGTATATTCAGTAATGCCTT
TCGCAAAGCCTTTCACGCGAGCCTTACGATTGATTGTTTTAACTGGCTTGCGACCGGTAATCACACGCAC
GTCACACTTCGTCAAGTCGATTTCTAACCCATCGACTTCAATAATGCCAAGACTGGCAAATTCTTTAGCC
ATTTATACCCCCTATAAAATTAAATCAATGCGGTTTGCCACAACGTGCAAGCCATTAACTACATCCGCTG
GAATAACCGTATCTAAACGATTCGGGTCTTGTTCATTACGTTGCACCAAGAGTTTTGCTTTGTGCAAATC
AACGTTTTCCAGAATTTCAAGATGTTCCAAGCGATAAAGCACATCTAAGATTTCTGAGCGCACCTTAGGT
GGCGTGCGGTTAGACAGTTTTGAGCGTGGGAAACGCAACTCAATACGCTGTTCTAGTGCTTTGCGCGTAT
AGTCAAGCGTGCGAATTGTGGTTAAATCTAAATAACTTGGGTCATCCGTATTTGTTGCTGATTTCGTGTA
CGTCGTAATCGCACGCATAATACGCACACGATGATTAACAACCGTAACCGGTGTTAAACCGTGGAATAAA
GCTTGGTTTACTTCAGTTAAAATTGGGGTTTGCGTGGCATCAACTGTCGTCAGACCTTTAATTTCAAGCG
TGTTAAGTGGTTTTGCTGGATCTTCTTCACCTGCAATCACCGCACCATAACCTGCTGCAATTAATGCATT
AGATTCAATCGCCCCTTTATACCAAGCACAAGTGATACGTTCTGAATTGATCTTACTGGTGTATGTCGTA
CCGCTTGCCATTGTTCCGCGCCAGCTAATTACAGCGATTGCCGGTTTTTTCTCAAGCGGTGATGAGACCA
TTTCTAAGTGATTGACTAATGCTTTTGCGTTTTTCTCATCAGAAAACGGGGAGATAATCACGTGATAATG
CGTCCCCGCGACACTGGCCAGTGCTTTTGATAAATCTGCATTATTTGCGCCATTTGCTAATGCTTGTGCA
TTGAGTGTCATGCTTGATACATGACTCGATGCACTTAGCATGATCTCATTACCGATTTCGCCCTTACATT
TTGCCGTGAGTGTAATTGTATTTTCTGAAACTTGCGCATTAACAGGACAAGTATTCGAGATATTGATCAC
TGCCGCTAAACGTGCCGCCACCGCATTTGCGGTTTCTGCTTTCGCTACAGAAACTTTATATTCAATGCCT
GCAATTGTTGTTGAAAGATAACCGATAGCTGAAGCTGTACCAGAAAGTGTTAATGTTCCTGTTGCTGCCA
CCCCTGCATCATTATCTTTTAAACCGATGATAGATAAGCGTAAAAGTGAGTTATTTTGAATTGCAATCCG
CGCCATTAAATGTGCCCACGAGCCTGCGCCAAATGCTAGTTCTGCATCATAATCAGAATAAATTCGAACT
GGTGCTGTAAACTCTGTTTTACCCTCTATCATTGGCGCAACAATCAATACTTCTTGTTCATTTGTTGGTA
ATGTACTCACCGCATTTCTGCTGTTGTATTCAGTGTAAACACCGGGTTTACGAATTGATGTTGGGATTTT
GTCAAATTCAATATTTGTCATGATTTATCCGCCTTCTTGTTGCCTTTTACTTCGATTAAATCACCGTCTG
CAATGCGACGTTGATAGTAAATTGTGTTTTCAACTTCAACTGGCTCTTGCTCAATATATGCGAGCGGTTG
ATTCTCAAGTGGGACTTTAACTCCCACAGCTGCTTTGACTTTCATATTTACTCCTTACTGACATCCAGTG
CTAACCAATCTTCACGATAAAGCGGTAATAATGTGATTCGATGCACTTTTTTATACCCCTCCCGCTCGGC
AAATTCCTGCGGTGTTAAGATAAGATCTGTTTTTCTAGTGAAAAAACCATCCCCTTCTTTCTTGCCTTCC
GGTATCTTACAAAGCCCGCCTTTAACCCAGAGGCAACGAATAATCACGTGTCCCGAGTTGGCATCTACTG
TCAAACCACCTTGTGTGACAGCAATAACTTGCGCTTGAGAATCTGCTTTTTCACTCTCGTTTTTTTGATT
GCTGTGTGTGCCTGTCGTTGCTACTGCCGCAATAATGGGAAACATACTTGCTGCCGACATCACTTGAACT
GGCAAGAGAGCAATCATAATAAGTGTAAAAAATCGTTTCATGTTTTATCCTTTTTGAGTTTCTACGTTAA
ATTCAACAAAATCCTTGGTCGTTGGGTCAACAATTTTTCCGACAACTTGCTCAAGCATAGGCTGTTGTTC
AGATAACATGCCTTCATACGCGTTAAAGACATAATCAGGTGAGGTTTTATCAGAAGTCGCCTCCGGAAAT
AACCCGTCTTCAAGTGGCGGTATGTCGTCATAAGCGATTTCATATTCCACTGCGTATGCCGTGATTTTCT
CGTTACGAAATTGCGCGTTATTGAAAATCGTACGCACCCGTTTTGGATTAAGCGGATAAACCAGATTCCC
CAATGTTTGCGCATCCAGCAATCGGCGTACTGCTGAAATCAGTTGATGCACACCAATTTCACGCCTATCT
ACACCACCTTGGCGCGCCACTTGATTACTTTTTAATGAACGGACAGCTAAAATAATCACAAAAGTATCAG
TTGATTTATGACGACGACGTCGCAAGTCTTTACACTCAATACGTGAACCGCCATAAGTCACTAACACTGC
TGGCAATCTTGCAGTACCGATACTTTCATCATCGAGCTCACCGCCATAGCTTTTGACCGTATTAGCAAGC
TTACCCAAGCCTTTTTTTAATCGCTCAACAAGCGCGTTCTCAATTTTCGTTATCACGACTAAATACCCGA
TTTGCTACGTTAGTAAAAATCACCGTATTTTCTCCCGTGCTTGCTTGCTCATCTTCTGCAATACCAAGGG
ATACTTTGCCGCTCGCAATGCCTTCTAATTCGCGCAGGCTTAACTTATAGCGTTCGATAATCTCTTCAGT
GATTGATACATCAGACATTGACGCCAAACGATAGCGTGTTAAGTCACAACAAATACGAGTGAGGTTTTGC
GGAATAGTTTTTAACGGCAACTTATAACGACCCACTAGATAGCCATCAATTTGACTTGAACTATCTAATA
AAGCGATAGTTAAAACTGCCTGATTGACTTCGCCAATATTTTCCCGGTCAGTGAGCTCCATAACTTGGAA
TTCGCCGACACGCGAAATAAAATCGTTAATTGTTGCGTACATTACTAGTCCTCTTCGGTCACTGGGGCGA
CTTCTAAATACGGGTCACCTAATAAACGAGATACTTGCTCACCGGTTAATTCTTCAGCCGGAATGCGCAC
CGCATTTTCTTTGTTAAAACGATAGCCACAGCGACCGTAGCTTTCATGCGGATGATGCGACATTAAGCGA
ATATCAAACGCAACCGGATGGATTGCTTCTAAGTAGCCTTTGCCTTCCAGCTTCACGTCTTCCGGTTTCA
TATCTTCCGGTTTCATATCTTCCGGTTTCATATCTTCCGGCTTCACATCTTCCGGCTTGACATCTTCCAG
CTTGACATCTTCCAGCTTGACATCTTCCTGCTTCACGTCTTCCGGTTTCACGTCTTCCGGTTTCACGTCT
GCAGTTTCTTTTTTAGATTTGTTCTTTGACATATATTCCTCCACCCCCGCACAAGCGGGGCTATTAAAAG
TTAAAGGATTTGAGACGACACCATCACTTTCAAGCGACCTTTTAACACGTTAGTTGTGCCATTGATCACT
TCTGCTTCGCAGATTTGGCGGGCTTTAAATTCCAATGCAGGTGGAACCAAAATAACGCTCGGTCGGATAT
TTAATAACTTACCGCCGTCGCCTTTTAGTGTCTGCATTTTTGCCACAACTTCCATAATGTTTTCTGCAGT
CAATTCAGTGTCTTTAACACAGTGTGCTAACTGCCAGAAACCAAAGCCAGCAGCACCACGAGCACGCACA
CCCCAAATGTACACATCTTCCATAAAAACAGTGTCGGATCTTGATGCGTCAAACTTTGTCTCAATTTCAG
GTGCTGTGCGTTTTTGCCAAATAAATGGCTTAATCACATTAGTGGTATCCAACAAATAGAATGTTGGCTT
GCCACCGCTAGAACCAGTGGTCAAGTTACTTTGTTGGGTATTAACGCCCGTACCGTCCACTTCTGCATAG
CAAGGGTGATCGGTGTCAAAGAAATTTTGACCATCATAGCAAAGCGTGCTTTCACCTTTTTTCAACAGTG
CAAACACCTCATCATCTGGCAACTCTGCTGCCGATTGTCCCGCTTGCTGCACCATTGGTCGGAATAAGCC
CACTTGGTCATCTTCCACATTAGTACGTGGAACTTGAACAGTAGCTTCAAAAGTTTTATTTTTAATGCTA
GTACCTTGGGCTTGCATATTTTTAATCTGGCGCTTGCTGACCCATTCTTTCATTTTTGGGAAATCGCCTA
AAAAGCCGTAGGTGTTGGTGTCGGTATTAGATCCGATTTCCATTGCAACTTCAGGCCATTGCGGGGCAAT
TTTGCCTAGACCGGCCGCGAAGTCTTTTTTAAATTGTTCATTAATGTGATTTAACACATCTGATTTTTTA
AATGCCATTAGTTGATCTCCTTATGTGCTTTTCTAAATTCTGATTCGCTCATCCCGAGAGCTTTTGCAGC
AGCTTTCTCACTTTCGGAAAGCGCAACAACGTTGTTATTTGGATCACCTTTTGATTGAGGTTCACCACTT
AATGCAGCAACTGGTGTTGCTTTTTCTAAATAACCAGTTAACGCTTCAACAGATAAACCCTCAGCCCATT
CTTTGAGAGCAGGTGCAAGCTTACCTTCTGATAATGCAGTTTGAATAAGTGCGCTTTTTTTATCTTTTTC
AACACCATCTTTGAATGCGTTAAAATCGTTTTGAAGTGCAACAACTTGTTCAACTGGCACATATTTTGAC
GGATCAAACGCATTGACTTTCTCACTCAATGCTGCAACGGATTGCTCTTTTTCTTTAAGTGCACTATACA
CGTCAGATAACACCACTTTTGACTCACCTTTCGCTTGTGATAGTGCTGTTACTTTTTCTTTAATTTCGGT
TTCAGTCGCAGATGCAACACCGAATAAAGAACAAAGCATTGCAAGTAATTCTTTGTCCATTTCTTGTGCT
TCCTCATTTAATAATTGAACACTTGCAGCCACCATTGCTTCATCCATGCCGTCAAGTGCAGGAGTATTCG
TGAGTGCTGCGTGAAAGATTTTGCGAACATAGCCCTCAGTGTCATAAGCAAACACTGCGGAGATATAACG
ATATTCGCCATTTTTGATATATTCCGCTGCCTTATCAGTCCAGCGGACATCAGCAAAAATCCCTTGTGGG
GTGAAATAGAGATATTCCATCCAACCCGCGCTCGGTGCTTCTTTGCCGTTTTTCTGTGAATGAATAATTT
GATGTTCGTAGTCGATTGGAAGGGGGTTGCGTTTTGAATTTGCGAGCGCAACCACATCTGCACCATTTGT
ATCTGTTACATACCAAGCCTCCACATCTGTTGGTCTGCCGTCTGTTGCTCTAAACTCACCGTACGGCAAA
AGCTGAATACGACCGTATTTGGCTTTATTGATTTCAAAGCTACAAGCTGCAAGAGTGAGTTTCATTTCGT
CATCCTCTTTAAAAATCCTAGGATTACAGAATAAAGGATGGCGTAATTTAAAAAGAGGTGAGCGACTTCA
ACATGGCTTATTTTGTGATGAAGTGATTTTTGGGAATGAAATAAAAGACAAGACCGTTTTTAAAACTTTT
TAAAACGCCTTTAATTCTTTTTAAAAACTTTTAAATGATAAATTATACAAATAAAACAAAAAATCGCGCC
ACGCGCGATTTAGGCGGATATTTTTAGCTATTCAATAATACTTCTAAAATAGTTCTGCGCATCTTCTAAG
ATGTCGTCTTTGTCTTGTTGCGTTAAAATGAGAAACGGACGGGCTTCAATCTTCACTTTACGCCCACGAC
CTGCCATGCCACCGAATTGATGAATAGCCGCATACGGTTCATTTGTACCAACTTCGGCAGAATCATTATT
GTAACGACTGGTGATGCTTCCCATTAAATTTTCAGTATCGACTAGCGGCGTGCCTTTTCTGTATTTCAAG
CCAAGCCATTTCGGACGACCACCTTCGTCAAAGTTTTGCAACACTGCCGATTCCATGGTGCCCGCAATAC
TACGCATTAAACTTGTTCTGTTTTGCGTTTTGTGTGCAATGTCAGATAACACAGCTTCAATTTTTTCTAC
ATCATTAATATCGACATCAATCATAATTACCCTTGTGTTGTTGATTTAATCATCAAATAGCGTTATATTG
ACTCTGCCGCTAGAAAAGCGATGAATCTCGATATCGCAAGCGAAGAGTGTAAACTCGGGACTGTGTGCGG
TGGGTTCGAGCCCCGCCTAGCGGCTTATTTCTTAAATGCTTTTTTCCATTGTTTCTCACTGACTCTTCTC
GCAGATTGAATAAAGATTTCGTTTTTATCATGTAAAACTTTCAAGACCACGAGTAACTTTTTCCCTTTAA
TGTCTTTATAGAATTGATACGCCGTTGTCTCTTTGATGATTTTATCGGGCGTATAAATCAAATCAGGAAT
ATTTGCGTAATCGTCTAAATCAAAGTCCTGCCCATCGCGACTATTTAACTGTTTGATCAATGAGTCATCG
GAAAACCAAACCGTTGCCACATTTGATTCTAATATGCGTTTAGAACTCGTTGATAAGACACCTGCTGTAA
ATTTAAAATTCATACTTAACTTATCTCGCACATTGAACATCTGTTCAGTTGTGAGCTTATCATTGACACC
CAATTGTTTTTTAATTTTTAGAAATTGACGTTGAAACATTAAAAAATCTTGCTTAAATTCCGCCCCTTGC
ATTTCCGTTTTCGCAAATTGATGAGCAAGCTTTTCTGGATATAAATCAAGATTAGGGCGATAATTTATCC
GCCCAATATTGTAATCAAACCCTTTATCGGCTACGCGAATCGACCCATCTGGTAATTTAAAACCGACAGT
TATTTCTTGATTACCATTTTTATCTGCAGGTCTCTTAACTTTTACAAGAAACTCACTGCTATCGTCGGCT
TTATCTAGCCCTTTACGCTTTAAATCACGTTCACCAAGTGCAATCACCGCACAGCGGCAATTAAACCCAT
TAGGTGGGTAGAATGTTGACCAAAACGGGTCATCATAGCGATAAATTCGACCGTTTAGTGCAAGATGAGA
GGGTCGTGTACGCTCATCGCTGACAGCGGAATATTGCCAATAGGGGCGATGATCAATATTATCCATCATG
CGCTGATAGCGCGCCGCAGAATATGCGGCTTGCACGTTTGTACGATAAATTGTATTCAGCCGACGCGGTG
TACCAAAATATTCGCCTGTTTTCGGATCAGCCAACAGTTTTCCGTCGATACCGCGACTGATAGATTTATC
ATGCCCGAATACCCAGCCTTTTTTCTCAAACTCACTTACCAAGTCTTTTTTCCATTGTGTAAAGCTCTTA
CCCTCTTTTTTGGCAACTTCCATTGATTTATAAATATCATTCGTCATCTCAAGACTAGATAATCTCGCGA
TTGTTGTAGCTCTTGCGATGGCACTATCATGCAGTGATTTTTTAAACACTTTCGTTGCAAGTAATTTTTT
ATTATGTAAAAACTCAATGGCTTGCGTTGGTTCAAGTCCGAATAGAAAACTAAGCGGTTTAGACATTAGT
TCCTCCAAGTAAATCAGCTAAAAACAGCGCATTTGAGAGATACTGTTCGTGTTCGTGACTTGAAATTTCT
GGGTATGCTTCAGCGAGTTTTTCTGCCGCCTCATCGTAAGAGTCACATGCCATGAGTACCGCAACAGCTT
TCTTTACCATTGGATTTAATTGTTTATTAAAATCAGGCTCATTAAATGCTTGCGCAAGTCCACCATCTAG
CACGCCCTGCGCAGTAGAACTGTTATTATTCGCAGATAATGCAACACCACGACAGCCATCACACTGACAA
CCTGTCACGTGATTTTGTACAGAAAGTGCGGTCTGTTTTTTCGGATTTTCAACATCGTTTAAATCTGTTT
TAAAATCATGTTGAACCGCACTTAAAATCGTTTCATTTTCCTGCGGTTCTGGAATGCCCGCTTTATCACG
CACCCAATTTTCAGGAATGCGCACTCCTACGCTCACAAGCTTAGGAATAGCATCCGCTAGGACACTTAAA
TCAGCATATTCTTTCGTGTCAAACTCGAAATACGGCACACGAGAAGGCAAAATATTCGGATCAATGTTAA
TTTGAAGATATGGCAGAATAATCTGTTGTGTAATAGTTTGTGCAATCTGTTTAGCATCAGACACAAGCAA
GTCACGTCTGACTTCATTATGCACTTGTCCAAGGGCATTAGTTGAAGTTTTACCATCTGCACCGCTTGTT
AATGTTTGCCCTAGAATCAAACGTGCGGCGGACTTTTCACACCAGTCCACCATTTGCAAAAACGGGTTGC
TTCCAGCCGAGCCAGTAGTGTTTGTCACATTATGCAACTCAACATTCATTCCTTCTGGCATAATCCCTGC
TGCGTTATGTCCGATTTGAGCAAGTGCACGCAATAATGTGCGCTTTTCGTCATTCGTTGCCCCAAATGGG
TATTTACCAATACGAATCGGCATACCATAAAGCTCTAGAAATTCGGCAAAATCATGCACCGAGTAGTGTT
TAAACATATAAAGCCATGCGAGCGTTCTAAATAAACCCATACGAGCAAGCTGTACTGTTCTTGATTTGTG
GGTATGCACTACCCAGCCATATTGTCTCAACGGCTCACCGTCTTGATTATCTGGCGTTTTAAGCAGTAAA
TTATCATCCTTGTCTAGTTTAAACCACGACTGCGGACGTGCGATAAAATTAACTGGAATCCATTTACTTT
CAGCTTGCTTCCATTCAATTTCTAACGCCGAAAAACCATGTCCTACCGCATCCATCATATCCACCATTAA
ATCTTCTAGCATTGGGAATTGATAGAAAAGCTCGTCAATTTCGACTTGCAGTTTTTCTTCTTGCGGTGTG
GCATTACGTGGCTCTGCAATGCGCCAGTCAAGGGTTAAAATCGCACGCTTACGGGTTTGAATATTTGCCC
CGATGCAACTGTCGCGTTCTTCAATATCCATGAAAAGCTCATGTTGCGCGGTAATATCACCACCTTCAGC
ATCTTCTAAAATCCCTTTTAACTTTGCGGGGGTAATTTTATTGCTTGGGTGATCAGAAATAATTCTTCCT
GTCTCCGTGACACGCGCCTCATTTGTTTGTGTATCTAAGCCAACTTGTACTTTTTTCGCTTGTTGTAATT
TTTTCTTTTTCTTCGCCATTTTTTATCTCCGCCAAATACTGTATAAATCGCCGTCATCAAATTCATCACG
CCCTAAATCGCCGTCAATTGTCATGAACTCAATCGGGGCAGAGCTGCTTACCGCATTTTTCCACAGCATC
TCTAGCGCATCAGGTCCATCATCATGATCAGCTTTCGGGAAATGCCTCAGCTGTGCGATGAGTGTTGACT
GTGAGCTATGTAGTAAAATCAAACCATTTGCAACGTGCGGCTGTAAGCTTTCAATACGTAACATTTTGTC
TGTATTGGGCTTAATTGCCGTTGCTGGAACAGGTGAGCCACGTTGTGCAGAACGCTTGACTAATTCATCT
TTTAAAAACTCTTGAAATTGCACTGTTTCCACAAACCAACGTTGACACTTGTACTGTTTATGCAGTCTGA
TAACGTCTTCAATGATCAAATCCGGCAAGCGTTTTTTCACTTGTGCTTCGATGACATAGAGTTTGCCTGT
TTCACGATGATACCCACCGACTAAAATCGCGGAAGGGTCACGACTTGCGCCCGCTTTACCAAGACTCGGG
TCAAGCGCACCGAAATAAATTAATTTATCCGGCAATTCCGTCCAATATTGAATGCTGTTTGCAAAAATCG
CGTCATCACCGCTCACGGGGTCGTTTTGATATTCGCTATCAAATGTTGAATGTCCATCTCGCGCACGAAT
TTTCATCAGCACTAACAGCGGTCGTGCCGCCCAACTAATAATTGCGCCCGCATCCATCGCCTCTTTATTC
GCATAATAAAACGCATCAGCGACCGCCTCGCCCTCGTTTAAATAGAACGCCTCCCACTTATCCCACAGCG
ACATATCATCAGGCATTTTAATTAATGCTTTAAACTTCGCTGTCAACCACGCTTTGCTTGCTAATGTGCG
GTTTAGCACGCTGTCATAGTGCAAAATTGTCCCGATGTAGATAATATCTAGCTTGCCGTCTGCCGAGCCG
AGCGGTAGCACGGTTTTCTTCAACCAGTCGTGCAACTTGTTGCGTTGCTCTGGACTTCTCACTTGCTCGT
CGTTTTCAATATCATCAAGAACAACTAAATCTGGACGATATGCACCATGACGCAAGCCACGTAGTTTTTT
ACCCGAACCCGCAACTTGTACTTTCTGATTCGCGCTGGTCACAATCGTGCCCGCTTGCCACACGCGCCCT
TGCCCTGTGCTTTCGGGAAAGTCAATGCGTAGCCGCTGGTTAAATTCCAGCTCGACTTTGATTGCTTCTA
ACATCGGGTAAGCTTGGTCGATACTGTCCATCACGATAAGTACGTAGCGTTTTTTCTGTGTGACTAGGCA
ATACAGCGAAAATAACTGCGAAACAATCGTTGATTTTGCCTCGCCACGTGGTGCGGCAACCGCCATGTGT
ACAGATGTCGGCTTTTGTAGCGCAATGGGTAGTTGTTCAAATAAAAAGTGATGAAGTGCTGAGCGAGAAG
ACGAGCGAACATAGTGCGGGAAGTAATTATTAACAAAAAAATCAAAGCCCGATGCTGGGTCAAGCACTTT
TGTACGACGTGATAGCACTGCTTCTGGACTGTCATCCCAGCCATCAAATGCCGCTTCTAACTTCTGTCGC
ATTTGCTGTCCGTAAACAGCCAGCTCTTTGAAAAACTCTTTACTCTTCATTATTTGAACTCTTTATCTAG
TCTTTCCCCAAACCCCTCAAGCAAGTCTAAGAACTCACCAAGCAGTTGCGGTTTATTCTCTTGTATATAC
GACCCGAGCAATTTAACTGTTTTCAGCGCAGTAGCGATTTCAGACACTTCCGGCAAAATACGCTTGCTTG
CAGCGGTCATCTTTGTAAAGCTGTCAGCAAGTGAAGACAAACGATCTACTTTTTCCCCAACATTCAAGTT
AGAGTTCTGTAGTTCGTCCATTGTTGCGCGATACTGCATCAAAAAGCCCGACAATAAGCCTTTTGAAATA
TCCGCTAATTCGTCGCCAGCCATCACTTGAACATCACGTGCCTTATCCCAGTCATCGCCTTTTTTCTCGG
CTTCTTTCTTCCAACGACGAGCCGTATTAAATGACACGCCCGCTTTGCTTGCTGATTGCTCAAGCGAGAG
AAAATCAAACACATAATAGCGACGTACAAACGCCCGAGTTTTTTCATCAAACGCCATTCACTAGCCCCCA
AACTGCAAGCGGATTAACTCAATCCCAACCGCAACAATGCCACCACCAATGCCACCCGCAACTAATGCTT
GATTGCGGTTTTTCTTTGCCATTTCGCTTAAATCTTGCTGTAACGCTTGGACTTGTTTTTGCAAGTCCGC
AATTTCCTGATTTTGTTTATCGACTTTATCTGCGATTCCGTCTAGCTTATCCAAGATTGCATCAAGTTTT
TCACCCGTTGATTTGTTTTTTTGTCGCATTATTTATCTGCCTTCTTATCCAGTTTCCCTTCGATACTGTC
TAACTTGTCAAAGATGCGGTCGAGTTGATCACTAAACCCTTTGTTGACATGATTAGCCAATTCCTTTGTT
TGATAGCTTTCTTTGATTTTGTTAATTTCCGCTTTTAAATCTTTAAAATCAGCGTCCAGTCTCTTAAACC
AAACACCGCCAAAAAATACTGCAATAGAAACAACAAAATTGAAAATCATCGCACCACTAATTTGCAGTTC
CATGCTGTACATCCTTTTTACAGATTGCGCGATAGGTGTCGTTATGCGCTTTGATTTGTCGCAGCGTTTC
TGTTGTGTCTTTGCGACTGGCTTTAATTATCGAAAAGCCGTCGCAACTGGTATTAATCACGTAAGTCGCC
GGAGTCGTGCAAGCGATTAATAAGCTCGTCACGATTAGCATTATTAGCTGTTTCTTCATTCTTCTTACGC
TCCCGATGATTATTTCGTTGTGTAGTGATAACCGCTTTTTCTTGTTCAAGCTGTTTATTCTCGTTTAAAA
GCTCTTCAATCTTGCTATTCGCTCGTTTTAATCGAAAAGCAACATAGCCGCAGAAGCCGAGGAAAAACGC
CGTTGCAATCAAAATTAACTGTAAACTCATTCGTAGTTCCCTCGATTTCTACGTCGCTCAACCGCACTTG
CGAAGCCTTTTGTTGCTGCACCGCCGCCACAAAAAATGGCAAACGTCATAAAAAGCTCAGGCACATAAGA
GCGGTCAAGCCAAACACAGAAAATAAGAATTGCTGCCATTAACAACGCTCCGAAAAACTGAATAAAGCCA
GTTGTAGACAACCGTCCGTCATGATTTGTGATAAGTTCAGAGAGTTTAGTCATTTAACACCCCGATTTTT
AAATAGAGTTGTTGTGCTAGTGTAGGCTTGCCTTTTGCACGATAAAACCACGCCTTTTTGCTGTAGCATT
TTGGGCGACATGTATTTATTGGTTTACGAAAAAATGTATGTAACCAGCCAAATAAACGATGTAATTTATT
CATGTTCAAGCTCCATGATGACGTGTTCAACTAACGGTTGACAATCATTATCAACCCATTCTGCGACATC
AAACCCCGGGCAGATTTTACGTGCAAATTCACGATGTCCGTGCAGTGTGGCATTTGGGTATTTACGTGAT
AAATCTCGCACCAAATTTGCTAATGCTTGCCATTGTGCGACAGTGAAGCGGTCAGTACCGACTAGACAAA
TGCCAATTGAATTGCGATTTTGACCGCGACAATGTGCACCGATTTCGCCTACTTTTCGCCCTGTTTCAAC
AACCCCATGTGTATCAATCACGAAGTGATAACCGATAGCATGTAAATGACGATTAAACGCAATTTTGTTA
TTGATTTCGCGCTGAAAATGCGCGTCAAAATGCCAGTCATCAATGATTTGCGCCGCAGTTTTACCGCGCT
TTGCAAGTCGCACGCCGTTTTGCGTGGCGGCACAATGGATGATAATTTTTTCGATAGACATAAAAAACTC
CCAATAAATTAAGTGATTTATTGAGAGTATTTTGATTTAAAATGGATTTTAAAAAGCGGTGAACGACTTC
AACACAGCTCTTAAAAGAGAGTAGTCTGTTGTGCTTTCGGTTCACGCTGAAGACTGTACACAATATCCCA
CGCTTGTCTGTCTGATATTTTATATTTATGACAAAGCTCAAGCATTGACATTCTCCCAGATTTTCCCTCT
TGCTGTGTTAAATAGTCAAAATCAGCTTTTAAACGTTGATTGCGTAACACACGTAAAGCAACATCGCAAC
GCGGAATATAGATTTCTTCACTTTGAAAATGTGTACGTAATTTAATTGCACTTTCTTTCCCGACCAACTC
TTTTAATTTCGGAAAATAATGTATGCCATCTGAGAATCGAAATCTTGAACCACCGAACCTTTTAATAATT
TTTTCAACATCAGAAAAACCCGCGATATTCACCATTTCATGTACAACGTTGGGTAAATATTCTGCAACAT
TTTCAATATCTGTACTCATAACGCCCCCTTTCTTGCGATTTTTTCGGCAATCTATCACGAGATTTTTAAA
AAGTGAGTGTTTTTTGAAAAAAATTTAAAAAAGTGCTTGCTAATTTAATTTTATATGCTAGTATATAAAA
CATAGAGAGCCAAGAGGAGAAATCAAAATGTTAAATTTAGAAACTAAACAAAAATTAAACACTATTATCA
ATGTTGAAAAATTTGAAAACAAAGACGAATTATTAGCTGTGCTAGCATACGTCTTGTTAGCGTCAAAAAG
AAAAAACGAATTACGCTCTGTAGAAATCGCAGAATTAAGCGATGCAATGTGCTTATCTGACGTCTTAAAC
TTGAGATTTCGTTCAAGAGACTACCGTTTATATGGTATTTCTTTAAATACAGCTGGTTTTTTACGTGATG
CGCAAGAAGAATTACAAGACATCGAAGATGTCGAAGAATTTTTAATCAAGAAAGCGGAAGAATTAGCAAA
TAATCTAGACAACATCTCCAATGTTAAGTTATTACAAGCAATCCGTAATGTCGAACTTGCAAATGAGCAA
GTTCAAAAAGAAATCAAAGCATTAGAAACGGCAGTTTTACTTGAAAATGGCGAGAAAGCGCAACAAGTAG
CGCAAGAGCAGGGCTTGCCTGCATTATCTGGCTCACCGAAACAAATTGCGTGGGCTGAACAAATCAGAAC
TTATTGCTTAGCTAACTTACCTGCTAATAAAATTGGTGGAGCAAAACGTGCGACAACGGCAAAATACTGG
ATTGATAACTTTAGACAATATTTACCAAGAGAAAGATAATTATGAGTAGAAAGAACTTTAAATATCACAA
CATAAACGCACCGATGAGCAGTCTTTTTAATGAGGAGTCGCTATTAAATGACGAATACTGCAGACTTCTC
TTGGATCCTGATTGGATTGACCACAAAACTGGTGATTTTTGCAATGATGAGAAAGAGTTATTTAAGAAAG
AACTATTAATTAACAACAATGATTTTCTTAAAAAATATTACAAGAAAGTTAAGAACAAAACGCTATCAAT
ATCTGATATACGTCAACTTCAATTTTCGTTCTCAAGAGAAAAAGCGTACCGACAATTTGAAATCGAAGTT
AGACTAAGGGGATACCTTGCCGAGCATAGAATTATGACTCTATCAAAATATGCTAGATTCTGCGGTAAAA
AATCTGCTGTAGATCAAGCTGGACAGATAAGAGGTTCATTTATTAGAAATCACGTTAGCACTGACGTTTT
CAACTGTGTGAGATATAACGAAGTCTTAAGCGATCCTTTTTACTGGCTTGATTTAACAATCGAGCAATTT
ATTCATCTTGAAGATAATCTCGAACTGTTAATTGCTGCAACGAAAAAAGCCAATGAAATTGGTGCAGGCA
ACGAGGGTTATGATGAACAACTAGAAATCAGACAAGAAATTATGCAAAAAATAGGGTTCATAAAATGAAT
AAAACAGAAACGAATTACACTAAATTAAGTGAGAAAAGCAAGAAAACAATTTGCGATAACGCAAAGCGTT
ATAACAAGTCAAATTATAAACAAATCAATGTGCGTGTAAAACATGATGTGCACGCACGTTTTATCAAGCT
GTGTGAAGAAAAAGGACTTTCTCAACCTGCCATGATTGAAATTTTAATTAATAATTGTGATGTAAATCAC
AAATAAAATAAAAAAACACTTGTATATTTCATTTTATATGCTAGTATATAAACAAGTTAAACAAATAAAT
AAAAAAGGGTGGCAATATGAAACTATGGTTTGCAACAATAGACGGAAATATGATAGACATTTTCAATACT
GAAAATGAGGCAAAAGAATGGCAACAATCAAACACTGGTAATGTTTGCTTTGTTACTGAAGTTGAATATA
ACGAAAATAAAGACATCGTTAAATTCTGCGGTCATGACTTCAATGACTTTTTAGAAATGAATGAAGAAGC
AGGAACAGATGAATTCAATGAGTATAAAAAATACATCGAAACTGAATATGCATATCGGGGATAATTATGA
ATGAGAAAGTAAAAGCCGTTTATAATAAGCTACTTGATTATGATTGTTTTTTGCTTGCGGGTGAACTTGA
GGTTCACCCGGAGCTTGCAATTAGCCTTCGCATAGTGCTAGGTGAAAACATCATCAAGCAAGTCGAAAAA
GCGTACGCTGAAGTGTATAACATGACAGATAATCAAATGCAGGATGTTGTGTTTTTAGATCACAAAATGA
AATTCACGTTTCAAAACAAGCATTATTATATTGAGTATAAGACAAGAAAAGTCTTTGATAGTGAAGGAAA
TCAATTGAATTAAAAAAAGCCCCGGTTTTATCCGGGGCTTTCTGTATTTATGTTCTGTGTTGCCTTTTAT
TATACACTTCCAGCATTTGTATCACTTTTTTTAACTGCCAAACTTGTAACCAGTGCACAAAATCCACTTT
AAAAGACCTTTTTGCAATGCCGTCTGCGTATGATGGCGGTAGCTGATGTTCAGTTAAAAGTGCGGTAATT
TTTCTTAAATACATCTCTTTATGCTCGGCGGGTTTAGGTCTGCGCTGACGTTTAAATTTAGTCGCCGTTG
GCTCAAATCCCTTATCTCTCATCGCTCGGAGCACATTTAACAGTTCTGCAATATCCATTTCTTTACAGCT
TGTTTTGTTGACTGTGTTTGCTAAAAACGCTCTGTACACTTCATCATCCATGTTTAATGCATTTTTACCG
ATGTGAATTTTAGCAATAATACTTTTTCTATTTTCGTACACGTGCTGCTCCTAATATTTTTCTAAACTGT
TGGCAAAAAGCGAGGTTTCTTTCTCGTTCTTCTGCCGTTAAAACTGTGATTTTTGGCTCGGGTAATGCTA
AAACCTTGCGTTTTGGCAGACGTTCTAACAGCATTTTAGGGCTTGGGAAACGCTCACATTCTGCATAAAG
CGTTAAAAACGCTTCTTCTATTCGCCATTTGTCCTCTTGCTCATTCCAGCCATTGAAAATTTTCTGATGA
AGTATTGCTTTGACCCAAATCTCGGCTGTTTTTGTGATCATATCTTCCGGCGGTTGTCCCGGTAGCCTTA
GCACAACTAACCCCGCAAGCCCTTTTGCGATTGTTGCTCGTAACCACACCTCATCCATTGGCAAACTCCG
CTAAATTTTGTAACGCTTTTGTTGTTTTATTAGTCGCAGTTTGATTATTGTTTTGATGAACGGGCGTATT
TTTAACCAAATTTCTCGGCTGCCACTTCGTCATCACTTCATACAAATAGCCGTGGCTGCTAAGCGGTAAC
TTTAAATTGTGACGACTATTTAAAACCACCGCAAGACTATCAATCCAACACTCAATCGGGGCATTATAAA
CGTCACCGTTGCGCTGTATGCGTTGATTTTTTACATCATCTAACAATTGATTAAGTAACTTTGCCACGCG
GTCCATAGTTAAAGCTGTTTTTTCAGGTCTAAAAAGCCCTAGATATTGCACAGCAAGGCGTCCAAATTCG
CCATTTAGTGAGAGGGCTGACATCACTGCTTGACTTGCTTGTTCGTGTTGTAATAACACATCAAGCGATA
ACACAGCTCCACAAGCGGGGCATTTACACTTCATTTTTAAACTCCTTTTAACATCGTTTAAAACACATTA
TTCAGCCCACTTTTACGAGGAAATGGGCTGTAAATAGGTTTTAGTCGATTGGTAGTTGCGGTAGATGTTT
CCAATGTGAAACATACATAGCATTATATAAATCGTTTCCTGTATCAATCCACCAACCACTATTGAAGCTA
CCTATGAACATCATCCAGTAATTTGGATCAACTTCTTGCGAAGGCATAAATGCAATCACCCTTTCACCTT
CATCAGGAAGTCGCTCTGAACACTTAATCCAGCCGTCATCTTGCGGAAATGCAAAAATCTCTGGCTTTTC
AAGCACTAAATCAGAGCAGTAGTCTTCTTTTTCTTCTTCGCTTAACTGTTTTTCCTTACATACAGCTTTT
CCAAGTACAATGCCGTAAACAGCGTTTGGCAAATCATTCGACGCAAAATCCTCATGATCACACATGTCAT
CTGCAAAATCATGAGCCTCGATTGCACCATCCAAACAACTTTGTTTAGCTTGTTCTAATGTTTCGTGTAA
GTTAACAATATGAATGTCATTAGATACATCTACTGAGAAATATTTTTCATTACTCATTTTTTTATCTCCT
GTTTATATTTAATTTCTGAAAAATGGGTTTTATTTATCTGCTAATGCCATTGCATTATCAATCGCTTCTC
GCACAGTATCAGCCGCAGGAAAAGTGATTAAACCTTTTGGCGTCCACATTGTACATTCATTAAGTCCATG
TTCATTAACAACAATATCTACTGCCTCTTTTTCAATGAAATCTAGCCGTTTCTTGTCATTTCTTAATGCA
GTTAACTCAAAATCGCCAATTTCTACCGTTTTTTCGCCTCTTTCTGCACTTACATTTCTAGCAAATGCAA
GTGCTGCTCTTGTGTGTTTATCCATTTTTTACTCCTGCTTTGGTTAGATTGACTCATATTCATTCCCTAT
TTTTTCTATAATAATCAAACGCCTGAAAAAACAATTCTTTACTATTTATACAAAAATCAATCGGTGATAT
CGGCACAAGCGGTAATTCATGCAAATATTGCCAATGGCACTCTTGCTCAATCGGCGTATTGATAAACGCT
TCTTTTTCTGCTTTTAGAGCGAGTAAATCTGCATATTTCACTAAATCTTTAATCGTTTCACTCATGCTAA
TATTGAATTTTTCTTGTATGACTTTCTCAAAAGATTTTTCAATTTCCTTGTAATCAGGAAGCAGACTTTT
TAACGGACTCGGGATATCACCAAGAAAAGCTTCTTGCGCGTCATGCATGAGCGCAGCAAACGCAGTTTCG
TCATCCGCTTTTAAAAATGTTTTAGCAATCATTCCAACATAAACACTGTGATCCAACACAGAGTAATGCC
GGTCTAATTTGCCCCCGAATCGAGGTATCATTGAGAGATGATGAACGACATCGTCGATATGAATATCGCT
TTTTCCCGGTTCTTGAAAGTTAATCACTCTGTTTGAGTGTGTAAGATAAATAGCCATTGTTTACCTCAAA
TTTGATTTATCGGCGTTATTTGCCAGTTTATTTTTTTAATTTCTGCAATTGCACGTTGCAAAATCACTTT
TGCGTCCGCGCGACGTTCTTCAATCACGTTATCTCTCGCGATTTCGAGTATTTCTTGTATTTCAACAATC
TGTTGTGCGATATCGTGTTTTGTCATAGTTCCTCGACCTCCATCACATCGTCAATTTCGGTTATTTGATG
TGGCACTTGATTAATATCGAATTGATTCAAGTCACACACTCGCTCAGTTACATCAGCAATATTGTCTGCT
TCGACTGTTGCTTCTACTAAGCAATATAAACGGACTACATATTTAGCCATTTTCTGCCTCTTTAAAACGC
AATGCCCATTTTGTTAAAAAGGCGTAACGACGATTGCACCACTCTTTATTAACTGCCTTTCTTGCTAGCT
CTGCTGCTTTCCTCCAGATTTCAGCCGCGTAGCTATAGTCGCCCGCTCGTTCAACTTCACTCGCGAGTTG
CGAGAGTTCTTTAAAACTTAATTTGTTTGCTTTTTTTGCCATTTTTTTGCTCCTTATCGTTGTTAAAACA
CTTTATAAAAGCCCCTTTAATACAAGTTAAAAGAGCTTTGAAAAGCGTTTTACTTGCGATAAATCAACCA
AGCTATCCAACCGAACAAGATTAATAACGCGACAGTCGGGATATAGTGGTTACACATCATTAAACTCTCG
CCATATCTAAGCTAATTTGTTGATAGTTGCCGTTCTCATCGCGTTTATAAAAACGCACATAGTCTTTACT
ATCGACGATTTGAATACTGTCGCTAATTGCTTGCATTGCTTTCGTCCAGCGCTCGTCTTGGATTTCTACA
CGGCGAAGTGAAAGAATACGCACTGTGTTTAAGTTCCCTTCTTTATCGACTTGGAATGCGTCATTAATGA
TTGAGCGAAGCTCTGGACGCGCATCTGCGGACCATTCATGCAAACATTCATCAATCAATTGTTTAGCCGC
TTGAATACGCTCATCAAACGTTAAGCGGTCTTGCACTGCGATAATTAGCTTGTATTCGCCGTCATAGCTC
AATAGCGTGACGTTTCCTTTACGACCGCCTAATTGCACATCATATTTTTCAGCTGAAAGCTGAATAAACG
CGTCGATGTCATCAAATACTTGCTTTTTAAATACACGTACTTCTTTCTGTTTTTCTAGTGCTTGTTCAAC
AAAACCACGCACCAGAGAGTCACGTTCTTTATCAATCTCTTTCACCATTTCATCCGGCACTAAATTACCT
TTAATATTTTTCCAGTAGACCTGTCCGTTCATTTCAACTTTACTCATACTTAAACCTCTTCTTTACCTAG
TTTGATCACAACTAACTGTTGCCCTTTATCTCGTTTATGCGCATAAGGCGAACAAAGCGCATAAATTTTC
TTTTTTGATATTGCTAATTTTTTTTCTAATTCTTCCGCTGTGCCGTCACCCAAATTCTTCTCTCCGCGGT
AAACGGCGTAGATTTGACGACGCGCCATTCAACCCCCTACCAATAAAGGCTGACGCCTTGTTCGTTGGCG
ACGTATTTCGTCATACGTTGCCCATTGTTATTAACTCGGACTTCCACTGACTTTTTAATGATCCGTTCAC
TCGGATTTAAGATAATCATCGTCGGGAAACGCCCGTCTTTAATACGTAATACTTGAACCCCTTCGCGGCG
TAACGCATACGCCACACGTTGTAATAATTCGCCCATATTTCACCCCTAATTAGTTAATTAACATCTCTGC
ATAACGATTGATTAACGCCTCATCTAGCACACGTTTATTAAGTTCTGCTAAACGCACTGCACCGCGCATA
AGTTTATTTAAACGTCTTGCGTTGCCTTTGCTCACTTTGAATAAAAGCTCGTTAAATTCGTCTGTGCCCA
AGCCTTTTTCTGCAAGCAGTGCGACATCCTCTACAACAAGCGCATTGCCTAGGTCACAACACACGCCGAC
ACGGCTATATAACTGCGCAAGCTCGCCGTATTTACCCTTTAAATTCACGATAAGACGTGGCATACCAGCA
AGCACCACACCGCATTTAGTCAAGTCATGAATACGTCTGATATATTCAAGACTTTTAGTGCTTAAAAGCT
CGGCTTCATCGACGATAATCAAGCGACCCTCCCCAAGCTTGTTAGTGATACGTGTGAATAGATCGTGATT
TAGACCGACATCGTTAATGCCCAACTGTTGACAGAGTGTTTTTAGTAAAACTTTTGGTGAGCAGCTTGGC
TCAACTTCGATAAAAATCGTCTCTGGGTTCATCTCAACATACTGTTTTAATGCTTTAGTTTTACCTAAGC
CTGCCGCACCCACGACCACACTAATTTCGCCCTCTATATGCGCAATTGCGATAGCATCTAAACAGCGTTC
TGCCGCATGGGTTGATACAAATTCACTGTTAAAGCGACGCTCAACCACTTTGTCGTTGTGACGACCAATT
AAGCGCGCTACTGCTTGGTCGACTTCTTCAACTTTACCGTTGTACGCGCCGCGCAAATACAGGCTGACTG
TACCGACAGATTTACCGATGGCATTTGCTACCTGTTGTTGCGTCATGCCGTTTTTTGTCATATAGTCTGC
TAGTTGCTGTCTCATTTTCTTACCTCTTTTAATAGTTAAATTTATGCCAAATAAATTTCCACACCCCGCT
TACTTAATGCTGAAAGCAGGTCTCCAGTCTGAGTTGATTGTTCTATTGTTTCACCAATTAGCAAGCTTAT
CGCCAGACGCTGCAGGGCAAGTCCTGCATGATTTTTCAACGATTGCAGATAATATTGATGATTATTTATG
TCAAACTCTGGATGAGTCTGCAGGTGAGCTAACGTATCAACTAGCAAACGAGATTTTCGATCAGTTGTTT
GAGATACTCTCTGCATATAAAGAGAAAGCACAAAGCACTCCCCATTAGCAAACTGCACAGTGCAGCAATG
TTGCTGTTTAAAGTTTAAATCTGCTTTAAGTTCCGCTGGTGTGTGATATTGATACCCAAATTTACTTACA
TTTTTGTGTCTCAACTTTGTTAAATTGAACTGTCCGTTGCACGTTGTTATTTTGTTCACTTTCATATTTT
TATTCCTTACGCACGTTTCATTCGTTTTAAATCACTTGGAAATACTGCGATTTCTTCCACTTCTTCTTTC
TTTTTGAGCCCGTTCATACGCAAACCGTGTAACAGCTCTGCGCCTTGATTGTGTTCAATCGTAATAACGG
GATTAAGCTCTGCGTTAATCTCATCAACTTGCTCTTGCTTGCGTTTTAATCTGCCTTGCGCTCTGTCTTT
ACGTGCTTTTTCAACTAAGCTCATTGGGAATGCATCACGCTTATTGCCATCTAACATTGCTTCACAAACG
TATGTGCCATCTTTGAGTCTGATAATCACTGAACTTGGGTCGTGAATATCAATCGATACTTGGACTTGTT
GACCATCAACATCTAATAGCTTCTGGCTGAAGTAGACATTGTTAAACAAGTTAATCCAGCCGCGTTGTGC
AACGCGTAAAACACTTGGTCTAAACAAGTCTCTTGCTTCAACAGCAGTGATATAAATAATCTCTGCTTTT
GCGAGCAATTCGCGTCTTTTTCTGGCGGGTGTTGTGCCAATTTCTCTATGAATGTGATGATTGTTATAGC
GGTCAATCTCGACTTGTACTGCGTCGATAAATTGCTGCCATGTTGGTAACTTACCTTTTGCCCATCTTTG
CTTTTCAGTTAATTCCGTTGCGCCTTTTCTGATAGCTTTGTCTAACGAAATAACAGCAGTAGAGGTTTTA
CGGACTGTATCGCGGTCTGCGCCCGTTCCGTGGTATGTGTCAAACTGACGAGCGATGCGTAGTGCGATTG
TTTTATTCACACGTTCAATAATGCCTCGTCCCTGCGGGTTGCCTGGAATACCTGTTTGATGATTTATCCC
CAAGCGTGGCAACATCCCCGTAATGTCACCATCAAGCATCCAGTTTTTCTCACCGCCACCGTTATCGGAG
TAGTAGATAGCGGGTATGCCGTGGTTTTCCACGCCGTGACGAATTGCATCAGCGACCGCTAAGGCGTTTT
CTGAAAGACTGACAGACCAGCCGACAATAAAGCGACTCGGGGCATCCATCACCATCGTGAGTTCTGGAAT
AAACGGACGTCCGTGGTCAGGATGCTGCACTTGCATTTTCATTGAGTGACCGTCACCGACCCATACGTCA
TTAGCCAGTAAACAAGACCAATCACGTTTGACATAGGTCTGTAATGCCCGCATTTCTGCGCCAGTTTTGC
GTCCGATTTCTTTGATGTGGCGTGGTAATTTGCTTAAAGCTCTACGCACGCGGTCAATGCTCGGTAGCAA
GGCAAGGCGAAGTGGCTGATCTGCAAATTCCATTTGCCATTTATGGGCAAACTCAACATAAGCTTCTGCA
ACAGAGACGCCATTAGTGTTGCGATAAATCGCCAAGAAATTAGGTAACCATGCAATATCTTCCACGCGAT
CTGCCTTGCGCTGGCTCGGCACTAACGCTTTTAAACGCTCTTCCGGTGTTTTTGCTTTGTTGTAGTCTAA
AATCCAGCCATACAACGTTCTGTGAGATAGTACACGTCCACAATTCTTACCGTTTTTGCAGTTAGCTCTC
TCAACTAGCGCCATTAGTTCATCGGGTAGTTGATTGTTTTTCGCTGCACTGCAGATAAACTTAATCGCAG
CATCTCTGCTTTTTACTTGTTCCAAATTCTGGACATAAGCGACTAAAGCCATTCTTGCATCAGCGATTTC
ACGCTGTTTTGTAGTGATGTTTTCTAAATCAATTTGCTTTTTAACAACCGGTAGTTTCGGTTTTTCAACG
ACCGCAAATTGTTTTTGTAATTCAATCTGTACTTCAGCGGGTAAAGATGAAAATGCATACTCTAAACCGC
CACCTTTTACGCCTTTTTTCGGCTGTGAAACCCAGTTTTCTCTTTTTGCCAAGCGGTTGATATTGCTTGG
ATGGATAGATAATCCAGCAATTCCCGCAAGTTCTTTTGCACTAAACCATAGTTTCATCTTCAACCACCTT
TAATCCTGATAACGACTAGGCCATATTTCACTCGGGTGTTTACCTAGTACTTCTGCAATAATTTGTTCGC
CTCGTGGGTAACGTTTATCAAAAGCATTTCTTAATGTTGTTTTAGCTAATCCGTTTTGAACCCCTAGTTG
TGCTAATGAAATTCCTTTCTTAATCAGCTCGGCACGAATATCTGCACGGTGCATATCATTATTTCTTTTC
TTTTCTGTCATTTTGTGCAATCCTTGTAGGTTAGTTAATCGACTACGCCAAGATGTACTTAATCATCTAT
GATTTAGAATATATTATGAAATCACTTCTAAATCAATAGGTGATTTGATAAAAATTTACAAAATCTTTAA
CTTGATCATTTAAGTTATTGATTTTATTAAACTTAATCATTTTAACTTTTTAAATCATTTTTGATTAAGA
AAGGAAATTTATGAAATCACTAAAACTATGGTACAGCGCGAAAGAATTAGAGGGGTTAGACGGTCTTCCA
GCGCACGCCACAAACATCACTAGAAAAGCCAAAAATGAGGACTGGCAATACAGAGAAGCTAAAGGGGTTA
AGGGCGGAGGTTATGAATACCATATCACCAGCCTTCCTGCAGCCACACAGCGCCAGTTAAGAGAATTACA
GAATATTGAGGCATCAGATTCACAAGAAAAGGAACAAAACGATCTGGATGTTGATAATGTTATTGGATTC
AGTGAAAGATTAAGAATACTGATCGGAAATAAGAGCGGCAGGGCTTTTGCAAAAGAAGTTGGCATATCTT
ACAGCACGCTACACAACTACTTATCGGGTTTAAGTCTTCCAACGCTGGATAACTTAATTTCACTGGCGAA
GTATGCCGGAGTAAGTATTGAATGGCTTGCACTGGGTGAAAATAGCAGTATATCACTTAAAGAAAATACT
CAGATTTCACATAGCGCAATCAATAATGAAAATGATGGCTTTGTAGATATCAGAGATTACCGAGAAATTA
GCGTATCTGCAGGTTTCGGTGCGTTAAATGATGAAATAGAACCAAAATACACGAAGGTTGAGGCTTCATG
GTTAATATCACGCGGGTTAAAGCCTAAAGATTGTGGAATGTTCAAACTTGACGGCGACAGCATGTATCCA
GTATTAAAACATGGTGAAGATATGGTGGTTGACATGTCTAAACATAATTTAAGAGAAGGTAGAATTTTTA
TCATTAATCATAATGGATTAATGTGGGTGAAAAAGGTTCAAATAAACTTTGATGGAGTTGATCTGATTAG
TGAAAATCCAACATATAAACCAATCAAATTAACATCTGATGAAGCAAACAGCTTAATTGTTATCGGTCAG
GTGGTTCGTGGTTATCGTGATTTCTAGCGCACAAGCTAACGCACAAGTAGCGCAAATATAAAATAAAAAA
AAACGGTTTTTAAAACTTTTTAAAAACCGTTTAAAATCACACTAAACTTTACTCATTATCTGCAAATAAA
AACACATTTTTTAACTATTTTTGACCATTTTTTAAAATTGTATTATTTGCATAATTCACCAGCCGCAAAC
CACGCCAATCCCGCGGCACCATTGACTTTGCGTAATTTTTTTCACGCCAAATTTTTTTCTTTTAACTATG
CAAATATTGTCACTACCTCACAGCTGTGGCGAATACGTCATTGCACCTTTTTATATGCTTGGAGGAGTAA
ATGTCTTCACTCAAATGGTTTTGGGAACGTTTTGAAGAATGCCTGATTTCAATTTTGTTAGCAATCATGA
CTCTCGTCACGTTCTTCTATGTGGTTTTCAATAACTTATACAATGTGTTTTTCGATTTAGCGGATCGTTA
TCCGAGTATCGCGGGTATTGCTGAACCGATTGGCGAATTTATTATGAATGTGGCGCAAGAAATGACTTGG
AGTATCGCTATTACCAAAGCCTGTTTCGGCTGGCTCATTTTCTTTGGCGCCTCTTATGGTGTGCGCACAG
CAGGACATATTGGTGTCGATGCTGTTGTGAAACTCTTTGCGCGTTCAACACAGCGTACTCTTGGCATCAT
CGCATGCACTGTTTGCATTATTTATGGGATCTTAATTGCTTCTGCCAGTTATGAATGGATTAATGCCATG
TATATCGCCAACATTGGGGCAGATGATTTACATCATTTTGATATCAAACTTTGGCAAATTGGCATGATTA
TGCCGATTGGGTTTACCTTAATTGGTATTCGTTTTATTGAAATTTTAGTTCGTATTTTACGCGGTAAACA
AGTGGGATTAGGGCTTGCTGATGAGAGCGGTGATGCGATGAAGCTCGCACAAGGAGAAGAAAAATGACCG
TCATTGCACTTTTTATTTTACTTTTCTTATTAATGTTCCTAGGTGTGCCCATTGCCATTTCTCTCGGGCT
ATCTGGTGCCATTGTCATCATGCTGTTTAGCCAAGATTCCTTGAGTTCATTAGCAATCAAATTATTTGAA
ACCTCAGAACATTACACGTTACTCGCTATCCCCTTCTTCTTACTTGCTGGTGCATTTATGACCACCGGTG
GGGTGGCGAAGCGTTTAATTGACTTTGCCAATGCAACCGTTGGACACATTCGCGGTGGTTTAGCGATTGC
CTCCGTCATGTCCTGCATGTTATTTGCCGCGTTATCTGGTTCGAGCCCAGCAACAGTGGCAGCAGTCGGT
TCAATTGCGATTGCTGGTATGGTTCGCTCAGGCTATCCGATTGGCTTTGGTACTGGGATTATTTGCAATG
CGGGCACCTTAGGGATTTTAATTCCGCCTTCAGTCGTTATGGTCGTCTATGCTGCCGCGACAGAAACCTC
GGTAGGTAAACTTTTCATGGCAGGTGTTGTACCGGGCTTATTACTAGGGGTTGCATTGATGGTGGCAATC
TATATTGTCGCACGCATTAAAAATCTGCCTGCCCAGCCGCGTGCCAGTGTAAAAGAGTGGTTCCGAGCTG
CACGTAAAGCGATTTGGGGTTTACTCTTAATGGTGATTATCCTAGGCGGTATTTATAGTGGTATCTTCAC
ACCGACTGAAGCGGCTGCAGTGGCGGCAGTTTATTCCTTTGTTGTCGCGGTATTTATCTACAAAGACATT
AAATTAAGTGAATGTCCACGCGTGTTATTAGAATCGGGCAAATTGAGCGTTATGCTAATGTTCATTATTG
CTAACGCAATGCTGTTTGCCCATGTATTAACCACCGAACAGATTCCGCAATTAATTACTGAAACCGTGAC
GAAAATGGAACTCTCACCTTGGATGTTCCTGATTGTCGTCAATATCGTGTTGCTGATTGCTGGTGCCTTT
ATGGAGCCATCGGCGATTATTTTAATTCTTGCACCGATTTTATTCCCTATTGCAGTACAACTCGGAATCG
ATCCGATTCATTTAGGGGTTATCATGGTGGTGAATATGGAAATCGGGATGATTACACCGCCAATCGGGCT
CAACCTCTTTGTTGCTTCTGCGGTGTCTAAAATGCCATTAACCGCGGTGATTCGTGCAGCAACGCCATGG
TTAATGCTCTTACTCGCCTTCCTCATCGCTATTACTTATATCCCAGCGATTTCAATGGCGTTACCAAATT
GGATGGGGATTCATTAAGTTTACTCAATGTTAAGCTAAAAGCCCCTGATAACAGGGGCTTTTTCTTTCTC
GCATTTAGCGCACAAAGGGATTGTGCTGCTTTTCTTGACCGATAGTGGTATAGGGTCCATGCCCAGCAAC
AATAATCATGTCATCGCCTAAAGGATATAATTTCTCTTTAATAACACTCAACAAGGTCGCGTGATCGCCC
CCTTGAAAATCCGTGCGCCCAATACTTTGCTTAAAGAGCACATCACCAGTAAAGGCAATTCGCTTTTCGT
GTTCGATAAACCCAATATGCCCCGGGGTGTGTCCTGGTAGGTGCAGTACTTCAAATTGCATATCCCCAAC
TTGGATAATCTCGCCTTCGTTATTTAACCAACGATCTGGCGTAAAGGCTGGAATTTCAAACAGACCAAAT
TTTTGCGATTGTGCTGGTAATGCATTAAACCAGTATTCATCTTGTGAATTAGGACCAATTATCTCTACGT
TAAAATGCGCCTTCAATTTTGGTGCCGCCCCCACATGGTCAAGATGTCCATGTGTCAATAAAATAGTTTG
TAAATTCAAGTCCAACTCTTCAATTCGCTTAATCAATTTTTCCGCGTCACCACCGGGATCAATAATTGCC
GCATTACGCTTCTCATCCCAAATTAAAGAACAATTTTGCTGAAAAGCAGTAACCGGAATAATTTCAATAT
TCATGCTATCTCTCTATGACTAAATAAGAAGAAAACCGCACAAAAGTGCGGTTCAATACGGAAAAGTTTT
ATTTTATCAACTGCCACGCCATGTACGAACAGGACCAGTATCCACATGAATAAAATTACTGCGCGGATAA
TATCCTACCCCACCATTATTCAGTTTTTCTGCTGCTTGACGAAGTTTTGCTAATGGTACGCCATCAATAC
GGAAATCAATCGCTTGTCCACGTGTATGATAACTGTTACTGGCTACACCACGGCTTCTACGATGCATCGC
CGCATTACTCACTGGTGAGCGATAACCACAAATAATTTGGATTTCAGTATTACGTAAACCTAAGCTGGCT
TGTAAACGATAAAATTTTAAAAACAGTTTTGGATCCATTCTATGCATATGATTATTACGTTTATCACGCA
TTAAATAATCCAATTTCTTAAGTGCGACAGAGGAAAAGCCTTTGCTTGGCAAAAACTCTGCACTAAATTT
ATCCCCTGTATTAATGTTTCTGAAACGTAAAATACGTGGTTTAGGTGTCGAAACCGCTGCCAACAAAGGA
CTCGGTAACAAAGATGCGCCTAATACGATCCCACCTAAAGATAACCATTTACGGCGAGTATGGTTAATAC
TATTCAT
