# Supplementary material for: Comparative analysis reveals the Genomic Islands in Pasteurella multocida population genetics: on Symbiosis and adaptability
Source: BMC Genomics. 2019 Jan 18;20:63. doi: 10.1186/s12864-018-5366-6 (PMC6339346; doi:10.1186/s12864-018-5366-6)
Supplement: Supplementary file 9 — File S2. Detailed information on predicted phage of each strain (ZIP 5010 kb). [file 12864_2018_5366_MOESM9_ESM.zip › File. S2. Detailed information on predicted phage of each strain/3480/detail.txt]

gi|00000000|ref|NC_000000|  [asmbl_id: NC_000000].2378127, gc%: 40.29%

CDS_POSITION                       BLAST_HIT                                                                            EVALUE              prophage_PRO_SEQ
---------------------------------------------------------------------------------------------------------------------------------------------------------------------------------------

#### region 1 ####
39700..39745                       attL                                                                                 N/A                 CATGGCATGCAAGAGGTCGTCGGTTCGATCCCGATTATCTCCACCA
complement(39850..41022)           PHAGE_Pseudo_phiPSA1_NC_024365: integrase; -; phage(gi658307718)                     1.69e-141           MGRKLTGLKNRNGVWYIHKQYRGKTIRCSCYTDERKEAEAILIQKMSEIDKAVNFGIRKDRTFAEAAMRYISENENKPSIDMTIIMLESLMPFIGKLTLRNIHDGTLKKYIEHRKKHGDTAQTKDGVKNRTVNIALEIVIRILNLSARKWRDENGMTWLDIPPSISKLNEKEDRRKPYPISWFEQRILMGELPEHLRSMALFKVNTGTREQEVCNLRWDWEIYIPEIKKSVFLIPEDFGGRDKNSGVKNREDRLVVLNDVAREVVQKQRGKHPIYVFTYRGKPVTRMYNSAWKKARIRASVRFEKETETKANDGMINLRVHDLKHTFGYRLRSAGVTEEDRKTLLGHKSKSITTHYSAPDVEKLIEFSNKVNETDGAQRRTLTILRRKTA
complement(41398..41853)           PHAGE_Mannhe_vB_MhS_535AP2_NC_028853: pyruvate kinase; -; phage(gi971749627)         2.47e-35            MKEFDLEKALAGEPVVLRNGDKAFVKFVLENPLFEDDQVVGFHIDSEGKEEVTSWGNNGVHIPNTNSIYDIIGMWEEPRPTVTLTLPCPLKSVTVGQRVFYLDLNKQCERICAFLFQKDSTYHFNLLKNGGIFSTEEDAQAWFDAMKNARR
complement(41898..42251)           PHAGE_Rhodoc_E3_NC_021347: hypothetical protein; -; phage(gi509142242)               9.91e-06            MEKDWIKNLKVGDTVYFVETGRRSTFERETEVLKIGRKYLTIRVLSQDRKINLSDGYEESKYGALYGRIYRSKKDYLHELKLIELRFAVKKKIASSYFKLTSEDAEAINNLLDKYTE
complement(42260..42757)           PHAGE_Mannhe_vB_MhS_535AP2_NC_028853: hypothetical protein; -; phage(gi971749626)     1.53e-27            MTETENKYFAVNVYDENSISFYKTEEEAKEECLNFAEEFHQQCADGQDMQCYEDRISHAIYGVVLGKAESKTRDLNEEEKQSGLYDGIDCMVELPEIVEFQKNNGWIACSDRLPQADERVLVYFKNKIRDFQSITLSEFIDGEFNMGSKLFQVTHWRPLPPPPTE
complement(42769..42858)           hypothetical protein; -                                                              N/A                 MGAIEMEIIADGILLTIIGLVLLVAICNR
complement(42901..43803)           PHAGE_Entero_P1_NC_005856: HrdC; -; phage(gi46401690)                                7.19e-72            MFWFKNLMIYRLTKALDWTADSLQTALQQCEYHPCQQSDMSKFGWTNPLRGTEMLHFSVGKQILLLAHKEEKILPAHVVKAELEQRIELLEQKENRKLKKVEKQALKDDVVSMLLPRAFSKNQQTALWIDTENQLIYVDAASSKRAEDVLALLRKTLGSLPVVPLTFAKAPSIVMTSWINENPTWLTLLEEVELLGTTESGLIKCKNQDLNSAEIETMLESDKVITKLSLEWEDNLSFILCEDGTLKRLKFADDVLEKNDDILKEDIAQRFDADFILMTSVLSELTEMLLNEFGGEKETE
complement(43806..44189)           hypothetical protein; -                                                              N/A                 MEFTGKKKFKVSTKTFESIEIYAVFEIDFDFPKVKERIIEMSTFWSGSPEPSDPLIEHIQFVLPIATDSVYDIARRIFWLSSVNDIDKNLWNKKEGFAYCEYIGIKLIDFHADEVSADIFEVEEMEE
complement(44268..44579)           PHAGE_Brucel_Pr_NC_019447: hypothetical protein; -; phage(gi418487882)               2.92e-12            MIKEVLNERETTHGDFHAGAMDFKELMNVINSGRNNMDSSQYYALTMIATKIVRIVNGNAHEVDHWRDIVGYATLGGRLNIEDEPLTAQPAVNILLVIDYPQN
complement(44579..45100)           PHAGE_Mannhe_vB_MhS_535AP2_NC_028853: hypothetical protein; -; phage(gi971749624)     2.28e-22            MNKEIKELIDKIEQWVEDRDIFNGSTVKKQIKKLAKEIGELFSGDNKNNLDLIKDGVGGCVVVLINLRKMLNIEETLLNTYLDSDYIFEEDNVFDADEHLFWILRFIGFLSDYGVPETERTYPNSVNMIFYNLMRYCRAKEIDFIDCIQHAYDQIKDRKGKMIDGVFVKEEDL
complement(45167..45619)           PHAGE_Vibrio_VvAW1_NC_020488: single-stranded DNA-binding protein; -; phage(gi460042909)     5.93e-49            MVGVNKVIIVGNLGNDPEIRTMPNGDPVAKISVATSESWIDKNTGERKTQTEWHSIVFYRRQAEICGQYLKKGSKVYVEGRLRTRKWQDQNGQDRYTTEIQGDVLQMLDSRQDSQQQQAQAPQNNAYANAKAGKPVQQQAYNFEEDNIPF
complement(45630..46331)           PHAGE_Clostr_phiCT9441A_NC_029022: essential recombination function protein; -; phage(gi971821655)     1.01e-26            MSIYHKLAQARVKLQDKGLEKTGKNGFIKVKVYKTGKDGKTFTSDEPMPYFELGDFLPEVNKIFEELKMCSVVSFTEKLATLTIFDSESDGRIEFTSPMPTVPTLTKDGSPIASNNLMQSIGALQTYQRRYLYMAALEIVECDAIDSQDFKKAEDTPKQKSQGGSKQPAQQNTSSGQVKKSFDEMINERLNQCKSKKELTSLYDPLVKWVGEKHPDKVDEFNIIYNDKVLSFM
complement(46374..47024)           PHAGE_Brucel_Pr_NC_019447: putative DNA-PolB associated Exonuclease; -; phage(gi418487886)     4.29e-29            MKVYIDIETIPTQNHDFQAYVCETLKAPANYKDPEKISAWLEEGRMEAVNKTSLDGAFGEIVAISVAINDEPIQTFYREDWQSPDREWDILTRFNCYLIEKANKCKTVPIFIGHNLTKFDGLFIWHRHIINGVKPYYKIDNRNTYDTMLEWCGYNREKSPSLDKLCKVLGIEQKGDIDGSKVWDFVQAGKINEVAEYCAKDVERVRKIYKRMTFQD
complement(47197..47358)           hypothetical protein; -                                                              N/A                 MKNRRFLPAWQCDSADDYYAQFEQKKEPEDDPDDCDDERFVEQDIKYHNGDRG
complement(47580..47879)           PHAGE_Haemop_Aaphi23_NC_004827: hypothetical protein; -; phage(gi45862224)           1.11e-10            MKHINIWDLTGAFILALILGIGCHPVSANEQETDYYNHYLSEQISKERLAKMEREAKAEWAQEYGDIPPNLASEQLIYLKVYALKEQERRNGTRQKERR
47946..48257                       hypothetical protein; -                                                              N/A                 MIGSFFLKVTNIDLICFFIVLILIGEYMKYCSAIINYVLIAVVISLNFLILGEQQLFIFFGITLTAAQLGYIAKICSIILFVRCCLYFFPVIKQWIEKNKLLG
complement(48319..48975)           PHAGE_Haemop_Aaphi23_NC_004827: putative antirepressor protein Ant; -; phage(gi31544021)     7.19e-53            MSTQLSTFLFETHIIRTLSINNEPWFVAKDLCNALDISNPSKAIINLDEDEKMVSSDSNLKLGSAGNGAQSLNLVSESGMYTLILRCRDAVKKGSVPHRFRKWVTAEVLPQIRKTGKYEVQSQQLALPEPDLNLTAIQNSEETLALIIQLYSYCFQAHEMQEKLQNTSIAKLMENQIGGQYLYNFKHPLEQVMAKAKKYVHANTERLALVKAVNNLLN
complement(49260..50096)           PHAGE_Staphy_EW_NC_007056: ORF014; -; phage(gi66395821)                              6.38e-93            MAENIIVVQDTEIRITNRNGEDYISLTDMCKAFGDGDQLIKNWLQNKNTIEFLQVWEELNNPDFNLVELHQIKNNIGLNRFVMSVKKWSATNAIGLIAKTGRYGSGTYAHRDIALEFGSWLSPEFKLYLIKEFQRLKQKEAEDNRLEWNVKRILSKANYRIHTDAIKDHLIPRLLNTKQHQFVYSSEADILNQALFGQTAKQWRDENPDLKGNMRDYATVEQLTVLAGLESQNALLIQQGISQEERLAILNRLAIQQMNSLLQTKAIGQLKEKPLLEE
complement(50207..50584)           hypothetical protein; -                                                              N/A                 MATKNTQVKAKNATGNEIHLSHSQTDSPILDVNSLERLHQFRPDVVDFVIEQTTKEAENRRKREVKIDWFTFIERMGALFLAVVIAIGGIVGSMYAAMNGYEKLSWIIASTCIGSLAIAFLRRHR
complement(51313..51540)           hypothetical protein; -                                                              N/A                 MKVSKMLKQAKRLRERQKQLCSKKQSNRINAALIDVPVKAKKLSDIANYNCNKGKSGVNTVRAVQKRRLGCRELI
complement(52049..52873)           FIG00698163: hypothetical protein; -                                                 N/A                 MKQPILYSFVRFRPYFETGEFVNVGLLMCEPEKRKLTYRLVAKNSKRVNDFFYKSKIFETIRETINEELEYIVNQSFNGSTQEMATFFHHYVDVKEGIIQYSNAAVGMVENPQDYFDNLYDQFIQNAGVKTENQENEMIKYYRIIFKEHQNKILSNYKQHLVQGKMAKFALPLALKSTNSERILKGIKPLAFDQVETSSMIEHCDAWVAKINRAAEEGLLAKQDILFMLDTADTKSKANILTTIKKTFDRFNIQHTGWQDEKNILHFATNIKTF
complement(52870..53607)           hypothetical protein; -                                                              N/A                 MDKVELIRDRMNMGITRPFICLTEQGQWFVTKTTAMMPLSQLLAEVIGSILAAEMGLPCPKCDFINIPSNAVLFASPDWKADLPTGTAFASTYIKCSKVAKTAQAKNPEYLPEQMQKLLYMFDHWILNSDRTASQVGTGNINLLFDEQQQKILVIDHNLAFDEQADFAEHIFAPKNRDWQLDWIDKQNFTDKAIDILKNFDHIYQSIPDDWFSTDDKFLEMENEIDRIKMLLNQITQPNYWDNIE
complement(53683..54369)           PHAGE_Haemop_Aaphi23_NC_004827: putative CI protein; -; phage(gi31544010)            1.10e-92            MSKIIDRIKSKRLELRLSQAKLGERIGWNQSRIGNYEAGTREMDDYILGKIAEGLGVTLDWLKYGDQGKVESNVKDIGSFDLWDRNTPLHDEDIEVPFLQDIRLAAGNGFADDIMDYNNFKLRFSKATLRRQGVQYENAVCVVAEGDSMEPAIPDGATVGVDMGNKVIRDNNIYAINHGGLLRIKILNKMPNEQVLIRSFNSTSYPDEIVNLDEIVVIGKVFWYSVLL
54497..54706                       PHAGE_Mannhe_vB_MhS_535AP2_NC_028853: Cro repressor; -; phage(gi971749643)           1.91e-18            MNNLQKYRKETGLSQAKFAKEMGWKQSRIGNYEARVRTPTLFNAKAIVRKLNELGVNCSLDDIFPSVQN
54755..55207                       PHAGE_Burkho_phi1026b_NC_005284: gp65; -; phage(gi38707955)                          1.03e-07            MNSKEIQRLLHRDCKNSSGGITSLAYTLEKSPNILGNKLNVDCEQNQLSFIEAIELIATVQSKKTISAIAAQIDHIVVPMPRCADCGQDVLARFLDIAESSGRIGKEIKSAVSSDSELGRNLSQREKQRILAEVEQLIEQAICLKMELGQ
55266..55967                       PHAGE_Salmon_118970_sal3_NC_031940: major capsid protein; -; phage(gi100126)         1.59e-27            MSKLLVIENTKIKQDSQGRYCLNDLHRASGGNPTQAPAQFFRNKSVNDFVQTLTDMQICTSPVNTIRGGVEQGTYVCRELVFKYAAWINPEFEVKVYQVFNAYTQGELQAVNQIPKSFSEALLLAAELQAEKERNAPKVAFVDHYVEVGTSKSLREVAKILKMPERAMIDRLIQDRLLYRQSGALLPYQTAHSRDLFTVKTGTAEHGHNYTQTRVTSKGIEYIASRYASELML
55964..56317                       PHAGE_Pseudo_AF_NC_019923: putative HNH endonuclease; -; phage(gi431810340)          2.27e-16            MSTTFSKSKRLKIAEKCNWHCAYCGLKLSHSTLVIDHVIPKYDGGSNDISNLLPSCISCNSTKGKKTLEQFRFFIEFRNAVPEMTFNQSQMEFLRQKGVLEQIGDFKKVKFFFEVGF
56319..57218                       PHAGE_Bacill_vB_BhaS_171_NC_030904: hypothetical protein; -; phage(gi100052)         1.23e-49            MSVGKLLIDDQPLQVLPELAKAIGLNEAIFVQQLHYFLNISKHKYEDRIWIYNTIDEWCEIFPFWSKKTIQRTIKKLEEMGLILSTNKLNKMKMDKTKWYSIAYEKIEELTSQNDQMRCDQNGSSMRSKWDDRYSQNDQMSCGQNDHTNNQRKDFYTEENTPLPPKVENSNDLENAFDVFWKVYKVKVNKAGALKSFKSAYKKYSQKAKCTAKQFAQMLADDVQKRLSLGQFGFDKLHPTTYLNNARWEDEYTQPAQFKGSQSANNSYQDDGSWAVNSVIVQDGDGKVRVVDRDCEVVL
57218..57913                       PHAGE_Aggreg_S1249_NC_013597: hypothetical protein; -; phage(gi100045)               1.51e-42            MKSANQIAMSLIGSDKNYKAPQVAKAEVTVEMNKTIDFLFTRLKTIFPAWKSAFSSDREYQEAKKYWLETLINERITSVAQIRIGVERARKSESPFFPSVGQFVAWCNDGTLAAQGMPTLEELIERIKAYSRFHGFDNQHEFQFKNNVEQYLIFDLYCRNKEFGWSAEELRKHAKAFLKATAEKLARGEELPDLALAIPEKPSFIDPKKQQEINSQGVAMVRAILKGKANV
57906..58436                       PHAGE_Mannhe_vB_MhS_535AP2_NC_028853: methyltransferase; -; phage(gi971749648)       2.81e-110           MFNTDKKYQIIYADPPWRYSDKGCNGSAENHYQTMNIKDICEMPVNEIADKNCVLFLWVTYPMLAEGLRLIEAWGFKYKTIDFQWLKTNKKNKDTFFFGLGRWTRGNTECCLIATKGKPSRISNKVSQLVVEPIQHHSKKPDVVREKIVELMGDLPRIELFARNTTDGWDVWGNEV
58445..58882                       PHAGE_Mannhe_vB_MhS_535AP2_NC_028853: hypothetical protein; -; phage(gi971749650)     3.23e-77            MVKGAGGTFVPCDEMYLPDLQSFKNGEIYEVEIKRPRNPAFHRKVFLFFKFCFEHWSADKTDWKYFDERKQFDTFRKNLTVLAGFRDVTYTIDGRMRVEAQSLSYGNMDQSEFEQCYKALINAALKEIFNNTTDENMINRLYSFF
59042..59257                       PHAGE_Mannhe_vB_MhS_535AP2_NC_028853: hypothetical protein; -; phage(gi971749649)     9.88e-05            MKTEYKCPKCGGELSDLWDGEPVSAFIGEWSDDRFRCEGRVVAVGIMGPQRKKSCGYFGLEDLGVEYREDD
59250..59852                       PHAGE_Salmon_SPN3UB_NC_019545: NinG; -; phage(gi423262439)                           2.13e-53            MTKKTKPLNRKCKICGEKFQTNFFNVQWCSPECGVKLARQRLEKQKEKVAKKREKEEKKRIEETKERMKTTTTLLSETQSAVNKYIRLRDRNKCCISCGKPLVAEQLGGGFDAGHYRSRGSAPHLRFYTLNIHGQCKKCNRYHGGNYHQFRIGLIERLGIEKVEQIEADQRPRHYSKDGLRRIKKIFNKKARMLEKRKGL
59853..60314                       PHAGE_Mannhe_vB_MhS_535AP2_NC_028853: antitermination protein Q; -; phage(gi971749655)     2.37e-16            MGDKLLEKPRKEWVQNHLDAWGAWAFNGLDFDGQTNIIAKLMLEANGNKNSKQDRKMCDDELGLVISSVIGHCIKTPSPEDYKYIEAKYIFNLSNYSIAKFQHTKDKSISFNAWYKRINQSIDSSEWIIAKFLDYALKNHEKADKLQKFAFNV
complement(60440..61003)           PHAGE_Mannhe_vB_MhS_587AP2_NC_028743: hypothetical protein; -; phage(gi970580078)     5.45e-25            MYHREGYTKFPYRPSSGSDDCQNPTPNVGGIDLVNHPEKIDEIPEITLLPELKQTLIELNNPNSPFITLGCSHWIEKCGGSHFSYIEFTFKDSRISNDFEFLLKLERNLHHFFIDKLTTGFTKEQRDYYATYLKDQSQVYYRKIQYQDDTELRNLLGLVFHFPDQQTVDLHYKALRHFLMQHLVLPS
61127..61381                       PHAGE_Mannhe_vB_MhS_535AP2_NC_028853: holin; -; phage(gi971749660)                   1.61e-14            MKDAGTQSYIWSGFGAFFALLSLQEWLAVISLTVGVITMLVNSYYKKKENERKNAEKVRLEELHKLRVERMRIKLEKEKAGLVK
61378..61908                       PHAGE_Mannhe_vB_MhS_535AP2_NC_028853: endolysin; -; phage(gi971749661)               1.19e-52            MKHVKKITACSVAMIIAVVMSDHSTEIRTSERGLEIIGNAEGCAREPYRCPADVLTVGIGSTELSGLPIERKRYSDEEIAKRWVNDIKVAEKCVNNWASGKNLPQSTFEAAVSITFNVGCSKLKYSTLFKHAKNGDIQAMCDQFPRWKYANGKVLRGLEIRRQKERELCLADLHKS
61881..62204                       PHAGE_Mannhe_vB_MhS_535AP2_NC_028853: lytic protein Rz; -; phage(gi971749662)        1.53e-11            MFSRLTQILIVVILGLCVALWFQFQSISNLKAKNTTQAQIISQQSESIKSLKQQEEINRQLTLEISRLESESRSKSDEAINSISHDEKSADAYNASAPRSIVEFLRK
complement(62426..62860)           PHAGE_Pseudo_phi3_NC_030940: hypothetical protein; -; phage(gi100035)                5.61e-19            MLFTIGVETPKNENEAFGLCVPALFNETYSCFSGADTVEEIVPMVTDAIHTILEMMVESDFDISQIKDLGFLHYKEQEDFQYCDSWLLIDVDITAYFGKRQRVNIVLPQYLIDRIDQRVANNPIYKDRSHFLAVASQRELSSSL
63154..63651                       PHAGE_Pseudo_vB_PaeP_Tr60_Ab31_NC_023575: Putative terminase small subunit; -; phage(gi589286873)     3.76e-46            MPKKDEVKSTSKWRGQPTKYKSEYVAQVKKLCLLGATDKDIANFFEVSESTLNNWKNEYPEFLESIKKGKMLADANVAERLYKRALGYEAPDVDIRVIENKIVETPLIKHYPPDPTSAIFWLKNRQPEKWRDKQVIDHTNSDSSLNRPTVIELVAPMVNADENPD
63629..64861                       PHAGE_Mannhe_vB_MhS_535AP2_NC_028853: terminase large subunit; -; phage(gi971749588)     0.0                 MPMKTQIEIPPKLTPVFSKPNMRYRGSFGGRGSAKTRTFAKMTAVVAYQRAMNNESGVILCGREFMNSLEDSSLEEIKQAIRSEPFLEAFFEIGEKFVRTKCGRISYVFTGLRHNLDSIKSKARILLAWVDEAESVSEIAWQKLLPTVRESNSEVWVTWNPEKKGSATDLRFRQSIPENAMIVEMNYTDNPWFPDVLEQERLNDKKRLDDATYRWIWEGAYLEASEAQIFKGKYEELEFKPNQDFNGPYFGLDFGFAKDPTAVVKCWVFDNNLYIEYEAGKTGLELDHTADFVKERVPDIERHILRADSARPESISYLKRNGIPRIEEVKKWSGSVEDGIEHIKSYRKVYIHPRCKETLREFRLYSYKTDRLTGDVLPTVLDEHNHYIDAIRYALNPLIQSKNAAGIFFS
64876..66321                       PHAGE_Mannhe_vB_MhS_535AP2_NC_028853: portal protein; -; phage(gi971749589)          0.0                 MNQEFEINQLAELIVNNALQANRVRNLTNVGVIGNTKRPRLYSEFGYPKKLSFSHFFEAYQRMSAGGAAIDRLLDKCWSDMPIVIDGEKSDEDKESSEWELSATKLIKRYFKQLKEADRRNLVGHYSALILQVRDGKAWDEPVDDLSLKSLKDKGIVKLIPVWEIQLKVIEWDTDEKSENYGDPLYFQFDEAGTSFGKNQNRSIKIHHSRVIVLNEGSDDSDPSSGVPLLRLGYNNLLDIEKVAGGSAEGFLKNASRQLGVKLTKETDLATLISEAKSRGYDGLADAMNAQISKLNSGTDSALVMQEGDVSVLSVAPADPMPTWTVSANLFASSVRMPFTILFGQQTGRLASDEDKNDWASRCNERRNTFLTDLILKFINRLIKFGVLDSPKNEEVTVTWSDLLAPSEKEKILNAKELSSVAESSVRAFGISAINPNEIRAIMELEPLDENDLELPEIDKKGDPLVDEKEKDKQKSDFAEK
66275..67246                       PHAGE_Mannhe_vB_MhS_535AP2_NC_028853: head morphogenesis protein; -; phage(gi971749590)     8.73e-70            MRKKKTNRNPILPRSKSDPIGMGRNVRKMFSDIEGRYYKIKLDIKNLLDRNVIPRSITGVNEKSAIVCSQFTEVPTIYFVNSNEHDYNFTSEEFAKFSDDIQKILEDWLLEESRTGELWFELYLEESQKAATLSTHSSLSQQSDLYLAQRPLYQILFSEPYLERLAIAQQLFYEQWRGLTYQTKSDLIYTISEAVVRGVNVKKTAELISKRLDISMSRAKKMAQTEQLYVYRRAEWEEAKAARDELGLDAGILHISALKSTTRVTHAKRHGRVFTPEEQEAWYQKDGNRFNCYCKSQVIIKEDTPLSTLKRYENERKAWLKTH
67261..68607                       PHAGE_Mannhe_vB_MhS_535AP2_NC_028853: hypothetical protein; -; phage(gi971749591)     7.95e-169           MKRSVVNVLSVVNSKNITNEIIEGDEHIVVSDIVPVIDDIVMNKGLYPADEIDKGYSTLDGKLMPLGHPKSDGRYISANEAIALNKFYVGAWCVNARKEGEKVLVDMKVNKRIANSSDSGKRLIEALEDLTSNEAAKPIHISTGLNLQKEYRKGNSKGKKYDWVATNMQFDHVAILLDEQGAATPEQGVGIFVNSEGEESEVEFVNLADSADYTKETLLDKVKYFFSANSSLSFEEIHGLLLQLINNDHNSKKWLWIESVYPSHFIYNDDWKKYKQKYLIDDNSQVSFVGERIEVVKKVDYDEIKTNGENIMKEKILSALNAAGVKTEGLDDDQLLSAYNELQAKPKDEGVKTINSEINEAIKTAVATAIAPLQEKLQANEDAKVAEMREAVKSKFSLSDVAVNSLSSEALSEMFAKTKNSNGLNNSLNANSEENQWGDYKLNQEESK
68607..69041                       PHAGE_Mannhe_vB_MhS_535AP2_NC_028853: hypothetical protein; -; phage(gi971749592)     6.10e-73            MANVIYRGPVEREPKTINLVINDTSSPGVVVKLNAGKLEAATDAKGRRFLLANRRFAGQTIDQAYTKGDTAIAFRLEPEHEYYAQLADDTYQPGDALTAKAGGKLAKAVAGDVVLFFFDEQKQRQITGGKGWGDVVVANAYVKA
69053..70051                       PHAGE_Mannhe_vB_MhS_535AP2_NC_028853: hypothetical protein; -; phage(gi971749593)     0.0                 MLKFTKEQEQFIINERINYDKKHAAMAANFEQGGLIEGNASTLPRDVWAEWDREAVQLQRDELVIFNDLSPINKSMPLGKLVHHFMTVGDSGTVNISLDGRSSAKTDAPVFEYHGTPLPIIDSTFGYGWRDMLASQTEGYSIDSAPRANSLRKVAEKIEDLMLNGDASISVGDSKLYGLRTAPRRMTGTHNLTLRTATAKQVYELFRDIISKFHAKKFMSPVTFYVNYSDWFRWSTTDYSEQKSEGSILTKILTIPGVSKIVPSMRVLDDEVLGIVKRSDVYQILNGMPIVTRPISRHNETDDYNFKIMAALSIELKFDHDGNAGYIQYTKS
70195..70914                       PHAGE_Mannhe_vB_MhS_535AP2_NC_028853: hypothetical protein; -; phage(gi971749595)     3.69e-27            MRIAILLAKLAKLAKLAKLAKLAKLAKLAKLAKLAKLAKLAKLAKLAKLAKLAKLAKLAKLAKLAKLAKLAKLAKLAKLAKLAKLAKLAKLAKLAKLAKLAKLVIKGRKPREKRVNNMAELKTKDIHEFIGELGYSVPNAVLSLIIERVEKKDSELNNAGYDDTTLSLIKLYSIALLVISQGGRKLSSQGAPSGASRSFTYDQDSFKRLKSLLANLDKSGVMNDLPIASSSVGFFEVVG
70917..71261                       PHAGE_Mannhe_vB_MhS_535AP2_NC_028853: hypothetical protein; -; phage(gi971749596)     2.83e-41            MSNSANWAYTAQATIWHKIGDNYETGKAEFSEPVLIYCDYGHNSKLTTSSLGREAVAKNTIWTEYDKAKKGDYILIGQSNEADPFTANADEIINIIRYADTFDRKRDDFALITG
71266..71637                       PHAGE_Mannhe_vB_MhS_535AP2_NC_028853: hypothetical protein; -; phage(gi971749597)     9.99e-37            MAVKSRGFSQVRKKLYVHFGEVFSKKMTRAAARIVTIIGIRSALYTPIDTSTLINSQFKEISVKDSVISGRVGYSAEYAVFVHDPKVKQKFRRATARKEFLKQAIEDDDIKVEIRRIIEEELA
71634..72005                       PHAGE_Mannhe_vB_MhS_535AP2_NC_028853: hypothetical protein; -; phage(gi971749598)     1.39e-26            MNLLNVFKSHVISSNLFSLFQVQLHQWKDNGDKKSEYIVFQNNGGTPIRDGLSSESYIIISIIGSAQSGYSVATKANELIEFVKKNAITEFGYIENMGGVPSPIFTSDNRMTMQLQFRIVHDN
72017..72499                       PHAGE_Mannhe_vB_MhS_535AP2_NC_028853: major tail protein; -; phage(gi971749599)      2.36e-61            MSNPKDFAKFVGRSAVLEYATTVTGSGPAPQESDWKPGGAIRSKSFDLSPNTVTSEADDAGGFPESLVTNSDLSISVEGEFRKKDKEDEIGINALIKLYVNAVKARTQPTVWVRLQFGSVKLVGNMVITALSSEAPTNDLVTFSAEFKVADASSVTITTS
72553..73224                       PHAGE_Mannhe_vB_MhS_535AP2_NC_028853: hypothetical protein; -; phage(gi971749602)     7.54e-59            MEANKSTGEFSLSFNNKEYIFKPSFKNIAKIGTPTDIVNVYSVLFGKEVTFLLNESLKANKDVQAYALNIAFSPVLGRKILSCALTILNACNDSDLSGIFGYYKPSNKGIVYRIGAVNTKDVIALAKHLALHGIIGNIDLRTKENKRSEYTSEFDVEEYICAARCHFGLSRADAENLTMTEFQMLIKSKYPEQQKKSTLFTEEEYDQIMEDYYKNREQTLKNN
73301..73657                       hypothetical protein; -                                                              N/A                 MDQKQFAESYLLVNSNNFPNDKIFALKEKLSTITEDQKLLVQLVGLKSPTTVLILSLILGTLAIDRFYLGDIFLGILKIVSILFYGIGLIWVLLDIYLCYQHAKYYNFEKVMSILQDS
complement(73733..74551)           hypothetical protein; -                                                              N/A                 MVTALIIFFIVVGIAWHFSQKKKSLQKDNILNENEIYPEIKISITTESNYSNNKNYEQYENIDDISYKKYPFKKIFIANTFLDTPLKFLEQHGQIIEISTEKQDQETSGFTHYGHWSEIHEYTSNFLMSNVKSQLLSVKILKEIRSQYEKSSNYELSYNEIKRICNENRNSQFIIFNSSNQEIADYYYPSVLSFALGIKRNQVDSLQQFGVYTLEDLEKRTDKEILSVPNIGKKTLTALRAFQLTTKIPKNIIRIPRDEEYWHYHSNNKIHN
74890..75714                       PHAGE_Mannhe_vB_MhS_1152AP2_NC_028956: antirepressor protein Ant; -; phage(gi971760518)     5.30e-58            MTAQIQTINFHNQPLSTFEHNSIYYVAMKPICENIGLNWDGQRQRIQRDEVLSQGTVIITAPTNSGDQQMLCLPIDYLNGWLFGIDVKRVKPEIRDLLITYKKECYKALSDYWMKGKAERKTTTDERTGLRQAVSQLVSKKGLIYSDAYSFIHQRFNVQHIDELTPEQIPMAVEYVHKIVLEGELITDTSPKVKEDEIVVPYNVFYSLYKHGQRGQRLGYEVSILLDSLLKLLGAECGRPRISGLVHDCQVEGANWLDLAEKIIDKRNLAKLPA
75766..78210                       PHAGE_Mannhe_vB_MhS_535AP2_NC_028853: tail length tape measure protein; -; phage(gi971749606)     0.0                 MSEKISGIYIDIDIETAKLLNAATSSDIALGKLEKATNDVTQAMQKADNASNQLGGGINKVAKSVNAATSSMKQGRAIVQQLGYQFQDIAIQAQTGTRALVILGQQGSQILSLFGPMGAIAGMILAISSAMGSALFPNLFASTNATEDLEKAQKALSEVLTENSDGVYLLSEKLAKLAKENEQAARTKIASSMMEARLAIKSAANATQDAFKQFDSFFSFLGTNATASVQNAIKELDDYSKTGKDVTKAVLEMGDSYGGAIAQIANLSTVSEKMAEQLGISQSEAVGLLKILNELSKDPSPKNMDLLRQSLYLLSEKSNWSNDSLTKLTQTVDKNASSALNGEAALRMLEQAFKDLNNAILKSDPALKSNEAKLKSLVDASKRYADTVGKTAREKAIYDAQNTKASKESIDSAIKQINANYDVVESEEERIKKRKEAEAAAKRAAKQSEQAQRQIENQLTQLGNQYEIVVLKQQGMNLEAVKMEAVMRLGASATEEQKRAAEKLALGIYAATTAMNNFNSLQAQVSPVFALEQQHQKQLQIIEEYKTLYPQSIAEAEAVRATIEEQYRQKRIEAQWDEWKQSSEAANMFGSAIEALEQSAVSTLTGILNGTMSLRDALSSIANTVLNSVVQSLVEMGMAHVKSMIMGQMAAKAATAAQVAQAAVIASAYAPAASMVSLATQGANAAPAQAGITTTSALAKTLAVTGRKQGGPVSANQMYRVGENNQPEIFKANNGTQYMIPGNAGRVFSNKQSSGGGAQERNVTVVINQTNHFNSSKDDTGSLSEFAKGLTKQIKATVREELTLQMRVGGILAR
78213..78542                       PHAGE_Mannhe_vB_MhS_535AP2_NC_028853: minor tail protein M; -; phage(gi971749607)     2.04e-27            MERFNFNVEMNYDVQHEPLVNQVQFGDNYSQRTSKGINSDLCKYSNLRIICDADVKHQIDTFLKSHGGHKSFLWRSKTENRDVKVFCPSWSYRENGAVFEFTLNFIETL
78561..78674                       Phage tail length tape-measure protein 1; -                                          N/A                 MSIYGQLEVTVELIRQISKQVVNETIEDNFRQGGVFA
78671..79375                       PHAGE_Mannhe_vB_MhS_535AP2_NC_028853: minor tail protein L; -; phage(gi971749609)     2.07e-106           MISSEIKLELSKLEQNAMIDLFEVDLRGLKDKDGMNGELYRFYAGTNEMLNPIVWQGNTYQPFGANATGFSLSGKGPSNRPQLTLANFNGFVTGIANRFDQCLGAIVRRRQVYVQHLDAVNFKDGNTQADPTQEVPSFFIIEQLSVLKRDVAVFVLALPTETDNAFISSRTIGIHCGWLYRSAECGYTGPPVADEKDQPTKNPKKDKCSCLISGCKLRNNTRNYGGFVSVNKLS
79380..80123                       PHAGE_Mannhe_vB_MhS_535AP2_NC_028853: minor tail protein K; -; phage(gi971749610)     3.60e-103           MNEKLKQILIDYAKQCEPYEMCGFVVFNGQEKIFIACENIAEDKENHFEISADDFLKANQYDGIVALVHSHPDGKPLLSTMDRQTQMFSNLDFWLVCHDEVHEFPVIPPLIGRDFLHGKTDCYTLFRDFYRLAGIDFPDFERDDFWWENGQNLYLDNMEKHGFERVFDEKRVQVGDVILMQVGADVPNHAAIYIGNQQVLHHSPKRLSKRDLYDGYWLKHTHSIWRFKEWSTLNFTAVLDSLELHSK
80282..80686                       PHAGE_Mannhe_vB_MhS_535AP2_NC_028853: tail assembly protein I; -; phage(gi971749612)     2.39e-36            MTVHFTPVLKGSKRGGVFSVILGAALMVASIFVPGAGLFGGLITKGAVFGMGATLALGGVAQLLTPQPKMPAINEKEKKQSTSFSNLSNMAAQGRMVPLAYGRIRCGSLVISQGVQTLDVNIVEKNQNTGFSKG
80690..85693                       PHAGE_Mannhe_vB_MhS_535AP2_NC_028853: host specificity protein J; -; phage(gi971749613)     0.0                 MGGRKGGGGHTPYEAPESGQSKQFVSIVEIVSEGQIKGLVDGVKSVYLNNTPLQASDDSYNFKNVEAQGRIGTQDQEVMEGFNTSEKEIAVSTQVKKLTPITRTITDRKVSRLRLTLGVQSLFHQNDKGDVYGSKVDFTVTIGERSHLVSISGKYSSQYLKQVEFGDLPPVPFQVKVERVNADSKSQRLQNNTIWASYTEIIETQFAYPNTAILGIRFDSEYFSSIPNRTYEIYGIEMKVPSNYDPFERTYTGFWDGTFKIAWTNNPAWILYDLMTNKRYGLGWRLGEFNVDKWALYQAAQYCDQMVPDGFGGQEPRFTCNAWLTDQRKAYDVINDICSIFRAMPVWNGREFTVVMDRPADPVWTYTNANVISGEFSYQYSAQKARHNEIHIEYIDADDSYERKIEVVSDDDLIRRHGLNVKKVTAFACTSRGQAFRTGKWILETERLETKTVTFAVGAEGLMHIPGDIIRVADCDYADTNIGGRVLDINGNKVTLDREIEISENSYFTYINSEAKHKDIRIVSKNGKEVMLESEPVGLAELGVWSLTTQEINVQLFRALTINEEEQGQYTIVALQHEPQKEAIVDNGAVFEPRETTLSTAGLDKVSHVNVQANGDGVALSFDYVVKHSAMVKYQIKLSKDGNFYKIYDDLTTPNHKFIGLPDGEYVAEIRAKNEQGQTSDAVTKSFNISFAVSELTTVSKVFGILLQWKNPVFANPNSAIEIWTSTDNQFENARKLVSLSYPTSEYLFSGLGVNEKHYFWVRMIDTANGNAGEFTKSVVGTSEKSGKKLVEYIQGQVTKSTLAKDLAQEITQIQATASEATDSAKMALSRIDSEATTRAEQIKQEGESIKASVRKEYEKNASAISNLEKTTQDHALQISTVHSKFNQLEIGGRNLLKHSEKLNKNWGKNGGVTLDTDHGIATLTANGRLVALSQVLIEDQVEVKDGKVVLSFDALSNKSGKLNLRLRRYTGSTHSDISAYVTVDSRDYKRYSVVFDYQKSEGQTRLSVEIVTYEKDGTVFNIKKPKLELGNIATDWTPAPEDVDVAISEVSADIIQHKQSQATVNKSTADKLDSLTARVGLSESEIQLIQKTASEKDKSFSTKLETLDSKVAQNTSGISDLKETKASKDEVASLARKELKSEWTDEVNATKLDLTSKITALEQTVSNENKSLAVKSETLEAKFNQLQIGGRNLLKQTRTLNSWNKNSGVTLDTDHGIATLTANGRLVALSQVLIEDQVEVKDGKVVLSFDALSNKSGKLNLRLRRYTGSTYSDISAYVTVDSRDYKRYSVVFDYQKSEGQTRLSVEIVTYEKDGTVFNIKKPKLELGNIVTDWTPAPEDVDSTLSEVNASISSLKNTTAEKEKAFSQEVSTVKAEIVGAKALITSSSQAISSLDGKVQSMYTLKTETVAGGRKAIAGIALGADGQTAESQVIIFANKFAIADPNSNALKTPFVISTHNGRSQVALAGDLIVDDSITGNKIQANSTITAPNINGGVVNGGSFTGGSIDIGNGNFTVDSAGNLTAKNGVFSGRLDGATGRFKGELEVTKLIGGGVIEQIVATMTKTGTCSVRYAYSVYHRDGDRTRYGTVYVPIYATTISINPYPVDRYVKIGDELSFVLKANQAFTKKYERVGTFLQDNGRATPVDPDKNLLIISYALSDTGTISFS
85741..86064                       PHAGE_Burkho_ST79_NC_021343: hypothetical protein; -; phage(gi509141645)             1.22e-07            MKYIEKTIEDSQTGANASYHELVSFTVDYNNSSVTSTTASYVSKKAKDGNKKALSFNSFYLNSVPERGESAHDWVLNQLVQSQPEDYQHDGQSVNPYMFAGGQVKND
88069..88114                       attR                                                                                 N/A                 CATGGCATGCAAGAGGTCGTCGGTTCGATCCCGATTATCTCCACCA

#### region 2 ####
complement(1352760..1353605)       PHAGE_Haemop_SuMu_NC_019455: hypothetical protein; -; phage(gi418489077)             3.65e-130           MKNNQSFYKQAPLPFVGQKRLFLNHYINIINEHIPDDGEGWTIIDAFGGSGLLSHVTKHIKPKARVIYNDFDGYSERLKHIRDLNKLRRILLELLKNEPRSKQLSCDMKYKVIQAIEAFTGYKDPHVLSTWLLFSGQQVRTLSELYRLSFYNRIRLSDYSEAQDYFNGFEVANESFHSLLPRFVDKQKTLFVLDPPYLCTHQAAYSMDTYFDLIDFLRLINLTRPPFIFFSSTKSEFIRFVDFMLETKTHNWESFTDYKKISINTSTNYSGKYEDNLVYKF
complement(1353757..1354017)       PHAGE_Haemop_SuMu_NC_019455: hypothetical protein; -; phage(gi418489062)             1.03e-27            MKNKLTLEDIKSVIVKAEYHRLTDKLTTCVLTLKNGYTVTGESACVDSSNYVKEIGEKIAYDNAVSKVWTLEGYLLQQKLFENQNS
complement(1354083..1356872)       PHAGE_Pseudo_vB_PaeS_PM105_NC_028667: hypothetical protein; -; phage(gi966198732)     1.32e-144           MGGKRRGGGPVTVGYRYYWDIQSGIGRGPVDEIVEIRVDDKTAYVGTPGELTQSKAIYIDKPNLFGGEATGGEGGIQGRMEILMGDPDQKPTQMLINLLKNVHNPPLNSALSGKGRKKRTRQQQVEQSTFFSNGDISAGNVSPEDVIPGFRGTVTTVFSGLISCYNAYPKKHSYRVRRTHKWGAVAPWYPEKARILLRNDNLKISGLTPEQEENVRQIHAMNPAHILVECATNKSWGGKKDITELDIESYKKAADTLFKEGFGLCIRYNRQGSVKEFVQQIIDHIGAVQYEDVKTGKYAVKLIRNDYKVDELHTFNYDNGILRVQDDDNAATDNAANQVVVKYLDPVTNREDKAIANNIASVRMHGVITKTVEYKGIPTFDLAARVAQRDLEIVASSLTRLKIVFDMRASELTHGDVFKVSLPDRGIESAVFRVSHIENGNEGEFIVTCMQDVFGLPAANYSTQKADSLYTPPDYSAKPITHSHVFEIPYHVFPLVFSDAELAFIKPTDCFIAAMADAPTPLSIGFEILTDAGAGFNDTGEGDFTPSVLLSDDINKYQTHFKFNESTHSYALKNAVALMIDDEIVKIESVDLKTRTINVGRGCADTVPQAHSAGARAWCYLLASGEDNTKYTVNEQLNVKLLTKTAQETLAEDDAEVLTITTQQRQARPYPPGNVKVDGAFINNIADSSAFIISWAHRDRDVQADNLISHTEDSTILGDGVSYEIALLNDDTVLRTISTTDSQFSYPDPQKVVGEEFNKMTLCSVKNGLKSLFNYTFSVAGAMQLLYGWNYAEEFTQGESLIYHYNDSDMPGGKYIMLSSNADQHSAIYKSFAVDSSVYKRFALSYKVGTYDKRNGLCVVSVQLYRGDEFVSAFVSEQLGEFDTTEWRVKQVEGELPEGVTEIRFKINVIGTIRNNAIAFKDIVVKGGE
complement(1356872..1357072)       PHAGE_Vibrio_VpKK5_NC_026610: tail assembly protein; -; phage(gi764162228)           1.97e-12            MEKLIITMQDMRRVGFCASGVETFFKRENLDFNDFLQNGIEAQTLLNTGSVFARKCVAEAEKARGE
complement(1357076..1357327)       PHAGE_Proteu_pPM_01_NC_028812: putative tail assembly protein 1; -; phage(gi971745506)     1.09e-17            MFAAIGWAIVRAVAVMAISYLVNTALAPRPRTGQSIEAVSSEEWNFPQVDEGIPQCVFFGDCWTEDWQVLAYGNYRSSPIKKG
complement(1357344..1358153)       PHAGE_Salmon_SPN19_NC_019417: putative tail assembly protein 2; -; phage(gi414090177)     7.39e-59            MSFLDKEHSIADGQPVTLYQFIRGDNEKIWRFCDADKDIVVNNEKWTAIAISDTGRRTGENINITLPSNNPVALLYRGMPPSQTVKVMVMRLHYEQQEMRVVWVGTIIEAKRPDVHKTQLISAGLSATMDSAGLRLTWGRNCPYTLYDQDCQLNPKNFAVAGLTISAMDGVMIVVNVPDDLPEGWFNAGFIEWIDSDGVREVRAVKTHKNNQLTLLGGTQKLSVGTVIKAYPGCDGRPVTCLKKFNNMLNFGGVPHMPNKSPYDGSRVF
complement(1358167..1359846)       PHAGE_Pseudo_H70_NC_027384: virion structural protein; -; phage(gi849255424)         3.36e-112           MATIKGYKVTHQGTGYGSFLVGLTTYRAATQRIIKSKAVQYGTKGATVKQNLTKSTKAYIVPNYYKTLYSRVYVIPHIVNLGSISIEQIFNVQVWNANRHAVNLTSLQTRDAEGIEFNGAAAPLKFHSLALKKWTVKVSMNGPAVIDARASWHFVNHSPVTLNITGSRSTEWSFFPDWSENIIENLHFLTTVHQSITGAEQRIAKRLSPRRTFEFKVTKEGVNRQIFENMLYAYGSRIWSMPIFTDCATLLQHVEPGDLEINIKTQGYDFSPGGRVLLMNGKTKEMLEIVGLETEKLILKRPTVNHFDIYTAVYPLRAAVLTDMPTLTRLSDGVSSAQVRLQVHEHNAYSDDITHLPTYRNHPVLEPTSEWSEDVTAQYLRLIQTLDNETGLPFYLDTARKAFQITSHRFVLANREEQRKLRQLFYYLRGRQRAIWVATSATDITLKSDISTKTFDIYFIHYTAILKNQVGRQDIRIECTDGSVHYRRIVTSSVVDEQTERLSFDGEELRIKQEEIAKISFLTLSRLESDQVTWTHHTDADGVATVTVSFRGLRDELEV
complement(1359854..1360816)       PHAGE_Pseudo_JBD24_NC_020203: hypothetical protein; -; phage(gi448245095)            5.61e-34            MAYQTGTATSVVILLEKLKDFAQSQNWTIHKHTATQLFLKNNEGYWALEFKDKLLFTIACTGFDDSRDVFNQPGSSANPQSAFQQVKTATSHLENGNFVTYDFFGTSQYLHVVVQIGAERFRHFGIGTLDKEGVYTGGQYAFGTYMQKGYERYNSYDHNFGFSAGAKSFLPVLRADGLAGETKSPWYFCPFDAWVKDIAEKDFGKALLTLGRAAMYTTDRTSHPDLKLVDWSQSKFGQMLIPCPHSLIAHCKDGVLRRLGILPDRYECTMNGIAPRQILTMLGERWMIVPSAQYDHRIKYDLESGLDNSGVQGVAYRIVE
complement(1360818..1361810)       PHAGE_Pseudo_vB_PaeS_PM105_NC_028667: hypothetical protein; -; phage(gi966198726)     2.80e-36            MAYETGTAQNERDLLDKINTFLTTNEELVRDGQAWTMLFERTLDATPVRKPIRQIAWKSTGTGVEQDIYLCASTDNLIAEDTFNINFWGGTFFNSQFVTATEIERGMINASPGVVLFADDRPVEYHIVASGRCCKIITRISQVCSSAYLGFILPTVPPTEYPYPLCVAGSAPLVDINKNRSLTRYSQNNHFVSSIVDPRYGNCWLMTPDQAWRDFFGSRYENITSDSAKQRLFPTCNYRRDWHEVPYSQDRLGAAPGEIYPLIPVEFISMPDSSQGLNRWGTMDGVYWVPGLQRAAGDVIESETENFRGIVFNGTFRVSVRDFFVIETGA
complement(1361820..1365167)       PHAGE_Entero_HK542_NC_019769: tail length tape measure protein; -; phage(gi428783358)     3.62e-38            MSNLTLALKIKADLNNALHNFKALEAELQRTGKSAGALGAKSGIGAKGLDALGKQADNVTNKLGKTRAGIESISRQLSRLQQLSTAFIGINLGTSGIQSLLNTADAYNNYEARIRLVSRSNKDAQGTFRELMQVANDTGQLFEATAELYTRVYRSMGSNANSAEILQFTKTIQQALVVSGAGAQEAKAALIQLSQGLASGTLRGEEFNSVAEQAPVILEILQKSLGKTRGELRKMAEDGELTPQLILAATKEAQEQIQAQYDQMPKTISRAVNELSNAWLQFIGQADNATSASSLIASSISALADSLDELGAIAIVAGAVFGVRLLASLRKVAIAYVQEQAAATKSTLATRAKAQIDVMAARSAHIAAVKELELARAKDAGYASSKRLTLAMQTEEAASKRLALAKGMLAKAEASAKGVGLASRIGSGALAFVGGGFGAAVLATFGLIAAYQYLKAKEEELEAQYNQTLSSIQSHIDKTEELIESRQRLGEIGGFSDRMAQLESNKKALDDAKKELELLKAKRAEIQEINQISGFGFADTSKLEEYNKKIQELENQANKLTTNTKNLSEITESQLNAAFDAAIEHGGALAEKLREIGDANAKEAIELLTPVIKDAEEQMKSASSELDEINVKLGKELVNVTQTAKEQLLSLGEKFMAMARDAGLSGQVLDTFNKKLAENLKLIDEIDNAKIAKDNEKFFGDLSKRARQAKMTTEERLVDDINHREGATPEQIAQALKDAKAIAEGEKYRKSKNKKTKYDADAKNLELNIQYLRLTGQEVKANLTDIEGRYNKLLAEFQKAGNVEGINLIKKVLPLEQAKVQIDGVQAEINRLFQNQSAQEQRIQSQVNTGLISHLEGQRQLKEVYAQTVTEIEKQLPLLEKLSKMPGAQGEQARNMLEQMKLKIVELKSAGNDLEKAFKDGLTQGIQSSLMGLAQGTMTLRDAIKNLALTIVNSMAQIAAQQLAMQATSAIGGLFGAVGGVVTAATGGYITGPGTGTSDSIPARLSNGEYVIRAASVSRYGVDFLHAINRGQLRKYSTGGLVSMPKVSTGKEPGLTQAMQNNTGVHAVASPVHIQQTLAVDSAELFTAGINTYDGEQAVLTVIRANKQTIKEELK
1365180..1365395                   hypothetical protein; -                                                              N/A                 MNKKYDAYIELIVTVIMTLPLSISFLLALFGVLTAFQALLLSLFLIAVMGIIAFIIREPLVALLAILFAAI
complement(1365605..1366030)       PHAGE_Pseudo_vB_PaeS_PAO1_Ab30_NC_026601: hypothetical protein; -; phage(gi764161176)     1.35e-23            MTKTVKDELNILFPNAKINIAGVEVEVKEYTLLQQLQHHEKLMPFIHVLRNAMADKKSFNLDKLMDCISAHYQAVLELVALSTDQSVEFIQNLKGEDAESLLMLWWTVNSDFFTRKVLQPTLEKMAMKQVETLTSASSSST
complement(1366091..1366837)       PHAGE_Pseudo_MP38_NC_011611: hypothetical protein; -; phage(gi215479963)             6.92e-46            MSRAETYSYGQGKVYLAERLPSGEIGAQRWVGDVSELSISLNVEDLTHKESYSGNRQEVRKIITAKTGEVSAKFHELSAENLSLALLGQSTKIEASSVSGEKLPEEIKKGDRIALAHQNVSSVTIGSLVENTDFIVDATFGAVEFLKEISSNSDTVSYSYGEVLNVALLTENPKDLFLRFEGVNLAEDNEWTLVELYKVNFNPTDALSLINSGNELDALNAKAKILADTTKTGDKTLGRFGRVVKITK
complement(1366830..1367090)       hypothetical protein; -                                                              N/A                 MKKVKLIKSHIHAGVSHSAGDVLYVTDADAQFITSRGIGEFVKKKKDDSKEKDKKSTSESDQKQAEGDNKSLDTDNNLNDGENNDE
complement(1367087..1367533)       PHAGE_Pseudo_vB_PaeS_PM105_NC_028667: hypothetical protein; -; phage(gi966198720)     5.62e-20            MQYGPFDLKHVLEQLKPLQPEHIHTLGSTAEYRSLSELSMAGLATPAVFVVPNGEVGHQNDIAVRQMVTVSFSVIVIVQSYQYSNETPHFNVSNPVIGKIRERLMGWVPPVKGAKETFFVRGDIVDYTNSYLVWMETYQTKIIMGRNR
complement(1367533..1368039)       PHAGE_Pseudo_vB_PaeS_PM105_NC_028667: hypothetical protein; -; phage(gi966198719)     6.53e-36            MYITLQQLSEKPGVVELAQVTAQVGQPPADWRIISKIIDGEDVASEQPAAVEKAQQSIARIDEVIVDSSALIDGYLRQRGYKLPFKQVPRILTTWARAIVRYSLHQHLPSEEKNSPIVRDYRDALKLLQLVAEGKFSLGLEDTLAESSGEPKFIKRERVFTAETLRDY
complement(1368049..1368972)       PHAGE_Pseudo_vB_PaeS_PM105_NC_028667: putative capsid protein; -; phage(gi966198716)     2.85e-132           MKADFPTNPVLTAIAIAYRNRRMIADQVLPRVAVGKQEFKYKEHNLGDQFTLPKTHVGRTSRPNQVEFGSKEKASATEDYALDAPIPNVDVKNAPQGTNPKGKATEYTTNLIELDREVRTAGLVFKKGSYASGLSKTLSGAEQWSHDDSKPIIQLTEALDIPVMRPNIMILGQKAATALRMNKSIVKAYNGTLGDEGLVPLEFIRELLELEQILVGQALVNTVNANKKPVLARAWGNHCSLIYRDSLADATNGITFGFTAQFGTREVREIEDKDMGYRGGVRVRVGESVKELITAPDLGYFFENVIA
complement(1369033..1369398)       PHAGE_Pseudo_vB_PaeS_PM105_NC_028667: hypothetical protein; -; phage(gi966198715)     3.51e-24            MTQIQGLIVAYVTEGSVNRFTIVCHGEAKDSAKQATAHTDKLLGVSTRLPKEPGEHIDVVRSGITPVVYGDTVKRGDFVTADSQGRAVKATSGQAYIGIAEEDGVEDDLGSILVTNGVFTG
complement(1369395..1370396)       PHAGE_Pseudo_vB_PaeS_PM105_NC_028667: putative protease protein; -; phage(gi966198714)     8.44e-50            MKLTKMAIMKLGTHKAMDGREISFTADMLNDIAASYDPQLSEAPIVIGHPKLTAPSYGWVKQASIEGDTLYAHVGQVEAAFADAVNEGRYKKRSASIFLPDSPGNPKPGHYYLNHIGFLGAAPPAVKGLGDVNFAASDAENAFAEFSFDIESINHQPQEKPMDKTPEEIAAEKAAADKQREDELKAREAALKAREDKVEQAEKEQKQAAKAALEQDAASFASEMVSKGKVLPAQKQALIEVLVANANQPISFSDGSQTVSKSSVDVIKEIISQKPMDFSAKSDHEGEEQGAVDFADGASIANAASEYAAEQAQKGIVISMTEAVNHIMKGKKS
complement(1370614..1371114)       PHAGE_Pseudo_vB_PaeS_PM105_NC_028667: putative virion morphogenesis protein; -; phage(gi966198713)     1.91e-33            MSGVKIEINTVQLSKILNQAMKTLANPKSMFAEMGEELLSIHRIRFLQQQSPDGTPWQPLSEEYKQSKRKNRDKILTLDGHLSETLRYQASNDGVEFGSDRVYAAIHHFGGSIQPKTAHALHVGGRFFKNVTIPARPWLGISEKDQAEMLNIARHHIKNAIKPSNA
complement(1371212..1372450)       PHAGE_Pseudo_vB_PaeS_PM105_NC_028667: putative head morphogenesis protein; -; phage(gi966198712)     2.38e-61            MNTVYSRLPFREQVEFYKRKIPTPTATWTDIYAAEHDYAAVVAGAHRREIIEDFAAAIQDFIENGKTLEDFRQAFDEIVKKHQWQYKGGRNWRSRVIYETNLRSSYQAGRYAQLDEMRESMPYWEYVHSDAVIHPRPEHMAWDGLILRHDDPWWKTHFPINAWGCQCSVIARSQRYMDKMGLQIDTAPPLQLEPKIVGARSANPRLVNVPKGIDPGFEYAPGASRLESHVPFNRDSDNTKRVSVFPARAQTDIEMPLPRKLSSEKILPSDQSDEFYIQHFLSEFNATSGKPVVFFDVMQEPLVISKSLFTSRSGHSKLKKRGREKYMLLLAEALKFPDEIWVQTEYFHDIKHLVVRRRYISRIEIEENGEIIPTLAVFEVGKDGWIGITDFVAEKADYIKQVRSGILLYRRE
complement(1372434..1373957)       PHAGE_Pseudo_vB_PaeS_PM105_NC_028667: putative portal protein; -; phage(gi966198711)     0.0                 MAITDWFKSKNKKPEVNREIATTGDGQDITKGYVNALAEPEDGVLRLRGGGDLSIYEQVLSDEEVKRTFTQRQDALIAKEWIVEPASEEPQDIAAADFIRDWVNSIGFDRVTKLMHFGVFYGYAVAELIYRINEEGKYIADIKVRNRRRFRFTPKGELRLLTRDNQTEGIECPAPYFWTFCTGSDHDDEPYGIGLAHWLYWSSLFKRNGVKFWLIFLEKFGMPTALGRYGKNASPTDQDKLLEAIYSIQSDSGIIVPADMPIELLSAGRSGTADYKALFDTMNESIQRIVLGQTSSSGGTPGRLGNDELQEKVLESIIKADSDVICESFNQGPVTWLTQMNFATAKPPRVYRIFEEMEDLTDKAKRDQIVFETTGYRPTLAQIEANYGGEWEKAEVESDNHPAPEKKNKAKKTADFAEHQHHHSDIPAQMTDLLGENLQPVVSDWIKQVRELVNNATSLEQVRDELLTLMPEMSLEQYTNALAIALGAAHLAGQNAVIDEVKDEHRV
complement(1373960..1375576)       PHAGE_Vibrio_12B12_NC_021070: portal protein; -; phage(gi481019169)                  2.51e-136           MTKPNQGAIGILPFKQSVVSLQVQHNYKTPMLLLGYQQRWCADLTPVKVCEKSRRIGLSWGEAADSALLAASQKGMDTWYIGYNKDMAQEFIRDCADWAKVYGLAAGEIEETEEIFKDGDEEKAILAYIIRFASGWRITALSSRPSNLRGKQGRVIIDEAAFHDDLAELMKAAMALLMWGGQVHIISTHNGVDNPFNELVEDVKAGKKPYSLHTIPFDDAIEDGVYQRICLRLGREWTKESEQAWVAQIRASYGDAASEELDCIPKNSGGAWLTRALIESRMSKETPLIRLTKNDEFSLIDEPVRYAEVEEWCEENLLPVLQALPQGQRSYLGEDFARTGDLSVICVGQEQSDLTLKEVLVVEMSKIPFKQQEQVYYYIGDRLPRFSKAANDGRGNGQFLSEAAFDRYGQIIESVMLSQSWYAEHAPPFKAALEDGTFHGIPHHADMLDDLRAFQVIKGTPRIPDKRTQGNNGTQRHGDAGIAKLLLYYAYRTDSGFEIDFKSIGKRETSSLFNNSYAVKKTRRGFGTIRGGNDFRGY
complement(1375576..1376115)       PHAGE_Pseudo_vB_PaeS_PM105_NC_028667: putative terminase, small subunit; -; phage(gi966198709)     3.59e-29            MPKRSTVKALPQSIRDWLDSALVENNFSGYRELEDELKKRGYDISKSAVHRYGQKLEQRLASIKASAEAAKVISENISNEKGVQSDAILEMIQSEVFQALMSLEEIKEEDDPMKRLAALSFVGKNISPLIGASINLKKYQAEIKARAEAAAKEVDKVVKKNGLTEETAEQIRKQILGIV
complement(1376127..1376432)       PHAGE_Pseudo_vB_PaeS_PM105_NC_028667: hypothetical protein; -; phage(gi966198708)     4.78e-28            MIEFDKNKREHIRWLILLTLDHARPIGAAESLILSTIQCVPMQLTALELRRELDYLAGKELICITGRETMRWHAKLTSKGIDVVEYTAPVGAGIARPEKYW
complement(1376434..1376784)       PHAGE_Pseudo_vB_PaeS_PM105_NC_028667: putative lipoprotein protein; -; phage(gi966198707)     1.12e-08            MIEVGGWQVITFFVSLVITIIGMLIGFGKLLLSQFEAKLNEKFKFSEERYRQLHDDIKAAKDLSEAANKTVTELKTSLPLDYQRREDAVRSETVNSARYDTINEKLDKVILMYGRS
complement(1376781..1376894)       PHAGE_Pseudo_JBD5_NC_020202: hypothetical protein; -; phage(gi448245012)             1.21e-05            MNQSDAVFIALKQMYDLYGECAGRHIELINYIIREEK
complement(1376881..1377327)       PHAGE_Pseudo_JD024_NC_024330: hypothetical protein; -; phage(gi658307198)            8.92e-09            MFARLIKGLFSSSLGKHLINGILIAVVSIWGYYQAYKSGYQASRLEFEIIKNQVVQAQLLALDKQIKQANQANLALSENLGRYQQLGDKTTDELQKILAKTNELRRHCQFNADSMHALNLARTRAAQAVTRGIGNTMSSTSAITNESK
complement(1377312..1377911)       PHAGE_Pseudo_vB_PaeS_PM105_NC_028667: putative transglycosylase SLT domain protein; -; phage(gi966198704)     8.37e-73            MRRLYALFIVLVALVISPVFATSTQYKRVLTQESHANWGLNAPIAVFAAQVHQESNWNVKAISPVGAQGLTQFMPSTAKWIAQRYPSLAINQPFNPNWALRALVVYNKYHYDKIAAKTECDRIAFTLSAYNGGLGWVQRDKKKAQAQGLDPLLYWNNVEQVNAGRSRANFAENRGYPKRIIYYWQPRYITWGNTVCLHD
complement(1377913..1378284)       PHAGE_Pseudo_vB_PaeS_PM105_NC_028667: putative holin protein; -; phage(gi994686127)     8.11e-09            MFFSGFIKAIKAGRLLSWLVSALALLTLITLISPHQLPIVVYKLALVSIAAIVGYHLDRALFPYSSPGGYLKRNWKNKYRLTPRVDNEPEYAVCDGYLIVFALVVLRRAVIVGAVMLGVTLGI
complement(1378526..1378765)       hypothetical protein; -                                                              N/A                 MNTDFLERLEYAVNMEEKNLMLDSNIFTEFPSIEQLNAFIQKEKPTLSLNITVIKPLEHFSEGTSQGMSKIDVIHIEWE
complement(1378823..1379413)       hypothetical protein; -                                                              N/A                 MKKIVILITLLFPFMVLSAPVDGYKDLKFGMTLEQVRNTKLCDSGWRTPKLNEWQKVIRSHWMCDQFLFNNGHTFAVVRFIGGELSEIEIEIPEYPKYTIDELSNALTEKYGKPIIEKIDLIEKDIKEGRTKKRKKDESKLLERRRFADDTVSLRFFTYNGKVELPTLFYSVPNIKKYSDTEESNKAEKKALIDSL
complement(1379426..1379953)       hypothetical protein; -                                                              N/A                 MSMKIKGNNNVQVHFNEFNINTIFSDQQCHGNQQIDLTLFTDKQLKDVKRKLRNERIKILFSALSQKDIKRVFFGYFIFIFILNCIPRFSNEYDVELSSFVLNIGIAVGIFGAFILWASWLCKKMSFSNKAIDVLFKVNQRKQDIIEKELQRRFNEYWARKCGIKKDILEYFDND
complement(1379984..1380394)       PHAGE_Burkho_KS5_NC_015265: gp11; -; phage(gi327198009)                              1.07e-17            MTTVGERLKNEREKLKLTQEQLGAIGGVKRLAQANYESGKRIPDARYLAEIAKVGMDIMYVLFGERANTAINDEELLLLHKFRNADPAVRKFMLGEGVAKSTMRIKGDRNKQNKRTNEQCSMEIEGNNNIQIANKK
complement(1380571..1380798)       hypothetical protein; -                                                              N/A                 MENQLAELKKEIEELKIQNQHQNLLLTLLPMVLGEDQRAKFAVLIKDFIQKSQKQLPEQLVRFLGSYLQVLEKAE
1380863..1381099                   PHAGE_Pseudo_vB_PaeS_PM105_NC_028667: hypothetical protein; -; phage(gi966198698)     3.94e-07            MPKTSFKPLPYPQTPESVRAYFLLHGINRSEWARHFGVSQQAISDLLRGQLKGTWGESHKTAVLLGLKPDPESPQVAA
1381179..1381364                   hypothetical protein; -                                                              N/A                 MKRLLIKFCIWYLAREYRRRERKDIKNQAILNKFRKQNTQQIVDKHNIPLNQVKSLQGKVN
1381377..1381691                   PHAGE_Pseudo_vB_PaeS_PM105_NC_028667: Transcriptional regulator, IclR family; -; phage(gi966198693)     6.00e-17            MTELKGTNSKPARRALNIIRALKGFSLTGLSNSQLAERLNESQVNISRALAVLLDEGFVIRLAEDRFALSIQVLQIATAHANECNLAIEKVEQLNQRIAAGALS
1381702..1382646                   PHAGE_Pseudo_vB_PaeS_PM105_NC_028667: hypothetical protein; -; phage(gi966198692)     3.99e-07            MTNLTIEQSQNAVALAAKAMTRAKTQAHEVLGMVKAFDFAQKLLTVSTLKLLSQVKETKQFKELDFYDDNGNCRRVGTWEEFCLMCGLTRQKVDEDLQNLNSLGEDFLETSQRLGLGYRDLRKLRKLPEDARSEIVDADYSEATDKEDLIEKIEELTVKHAKEKESLEAQLKTAKDNYTAQERVLDNKNKRIDQLDAELEKKKQYINTLTPDEKGGVLRKETSQLVYGSEAILRGQVWKAFETLDAHTQESGIDHKQFMTGVLAEIELVINELRTTFNLPQFADGDNTPAWARGNETPDYSDAFNAIINGEEQE
1382658..1384427                   PHAGE_Pseudo_vB_PaeS_PM105_NC_028667: putative transposase A subunit; -; phage(gi966198691)     4.20e-162           MAILPEKLLEISQLAQAAGHGKKGEIYAQACEQLNISYATLMRELKQFSQPKRKQRADKGNVNLSLDEAKIISAYWLACRRGVNNKVMSSLASVLDVLRANNEIKAEYIDESTGEIRLLSESAVSRALRTYNLHPEQLSRPAPVNSMKSLHPNHCWQIDPSLCVLYYLKEQTDGGNGLNIMEEKEFYKNKPANVKKVENQRVWRYVITDHTSGVIYVEYVYGGESAENLCNCFINAMQKRGNNNPFCGVPKMVMLDPGSANTSAMFRHLCDQLGIHLQVNAPGKPRAKGQVEKSNDIVERQFESGLRFMRVTGLDNLNQLAGKWMTYFNSTAVHSRTRKTRYMSWLSITKEQLVLAPSIEICRELMITKLVTRKVTAELTVNFGGAVFDVRNIKEAMVGNTLTIGKNPYRPECIQVQRVDEEGHHYWTVVEPVIFNEHGFKEQAAVIGEEYKPHHKSEFEYNKEEAERIAYGAKTDDEVKAAQKAKTPLFGGRINPYKSIEEHNYVDFMPKQGQQHELTENAKRVELIPLSTIEVAKRLKAKFGSEYSADTLQWLNQRHPNGMTEPELEELLAQPHLPTTAKPLRIVNG
1384439..1385617                   PHAGE_Pseudo_vB_PaeS_PM105_NC_028667: putative transposase B subunit; -; phage(gi966198690)     1.09e-122           MLKLKAILEQKGVAQRKLARKLNVSPAVITNLVNHGQLIKTDTELFKQKLTVELQKLGISIALEELLTEVSATAPTVAEVSTINNGNQPTTEDDTMLLAKQSLFPATKKHFSLFSNPFTDEVRSSAEVFSSPDVRYVREALFQTAKFGGFVAVVGESGAGKSTLRRDLIDRINSENLPVVVIEPYIIAMEDNDLKGKTLKAAHIAESIINTLAPLENVKRSPEARFRQLHRVLKDSARAGNQHVLIIEEAHSLPVPTLKHLKRFFELEDGFKKLLSIVLVGQPELKLKLSERNLEVREVVQRCEIVTLEPLDSCLEQYVDFRAQAIGKKASDFFDKDALDAVRQRLIMTNSRNKTQTSLLYPLAVGNLLTSAMNLAAELGSPLVTADIVKGV
1385620..1385943                   hypothetical protein; -                                                              N/A                 MTKQQSQKKKVQLNIANMHVLSQLTAAHKATMACARLGLTVLHVRLDGSVPTLEVQHNALTQKWLDTDKAFVYSHMHDATEQLISTAQRMLASCRIIFSFPRSETIH
1385953..1386174                   hypothetical protein; -                                                              N/A                 MGKETIKQINRNNKDLFYRYCLMFVLQAKDPATIANALINGIDYFEVIKNSNNNDTFKAILKEHQNAGKNAEK
1386227..1386403                   hypothetical protein; -                                                              N/A                 MLRKIELTPENMAVMIASEITYIELRQETMEIRFYFKKDPSIFHAKLEKLAKDSDTIH
1386423..1387043                   PHAGE_Pseudo_vB_PaeS_PM105_NC_028667: hypothetical protein; -; phage(gi966198685)     1.80e-83            MAKQIINGKTYWADAKGNLTPEELIKEIDRERDSLVNEWVEKAIALHGEMKAFKEHIFGDIQAFIDLSAEKYDAKIGGNKGNITLFSYDGKYKIQRAINDNLQFDERIQAAKVLIDECLNEWSEGSRPELRALIERAFNVDKEGNLNTSRILGLRRVDIKDKRWLNAMQAISESVQVVSSKAYVRIYERVGDTDTWKPISLDIAGV
1387045..1387212                   hypothetical protein; -                                                              N/A                 MKKFIVRVECLLEVLVVAENIDDVSKLTDDFSLEKLDELPKQISEVRNVTEIGEM
1387213..1387440                   hypothetical protein; -                                                              N/A                 MTLTEKQDCAAEIADIINAFQASLDFMNNGDERSSAIMFNSALREAKNIKRKIAFLRNIAPEISEEKQLRERGEL
1387437..1387982                   hypothetical protein; -                                                              N/A                 MKVTFNPPRPSINDDGFAEETVHAFIKQHYPDSYHEDALVAEEYRDGIYKSLIAEFHCYQDPQVLMTLLIQDYGWEFTYEDLCKIEKFELFVNRQIYEKENQWIQHNDIKPPFPIGAKVRLPSFYEEKIGTIVAINKYRAARYNVMTKSQIDWNNEQIATGSPARQCGHIIKFEDLELIED
1387992..1388552                   PHAGE_Mannhe_vB_MhM_3927AP2_NC_028766: hypothetical protein; -; phage(gi971741512)     6.52e-22            MRPEFRYFKCSLDKEPIKSLDKQWRDDREKRDKELETIFQTIPFYECWYGDENSIFGIACTINNPEFEKIKDDNSYKIEKINNERVKITGDGRTKVGKALNAKIQDIRELLKKYPSFNNFMLRKLKLRCWVLGNRMGYITVCGVADNHFLVSIPVKTKAFGGDNFPNIPDFLTEIKQSEFLALQGE
1388556..1388879                   hypothetical protein; -                                                              N/A                 MGTEKEPKVLLTLEIEIDEVTADNLAFSKDTEILGGKVKRINWEGSLFEELEWHQSLLDHEAMTFLLARENTDERIRNAISKALQELVSEIEEEEKLKLDDDDMLPY
1388929..1389411                   PHAGE_Burkho_BcepMu_NC_005882: gp02; -; phage(gi48696912)                            1.99e-27            MCFMVIKMENQIRRKQLIKLIHIAQSKLGMDKETYRAFLVNTVKKSSCSNMTVSELEKVLDGMKSRGFSVKTNTTKHRIGTSQQYTLSNITKKIRAKWLEMYSQGIIRNSSEDALNAYVAKIAKNKDGQPIRFVSWLDNEQATKVLERLKKWQQRELGGM
1389411..1389758                   PHAGE_Burkho_BcepMu_NC_005882: gp01; -; phage(gi48696911)                            4.20e-16            MSTQMEVTRHELLRDIEDNVSALCKNYNLDQDICEQISIHVADFLAEHYGGMVISFPKDFHYKIAQRDLDIYNDFNGNNWVFLVKKYNMTESGIRKVINRVRKQVIKHNQMDMFT
