# Supplementary material for: Comparative analysis reveals the Genomic Islands in Pasteurella multocida population genetics: on Symbiosis and adaptability
Source: BMC Genomics. 2019 Jan 18;20:63. doi: 10.1186/s12864-018-5366-6 (PMC6339346; doi:10.1186/s12864-018-5366-6)
Supplement: Supplementary file 9 — File S2. Detailed information on predicted phage of each strain (ZIP 5010 kb). [file 12864_2018_5366_MOESM9_ESM.zip › File. S2. Detailed information on predicted phage of each strain/3480/phage_regions.fna]

>1	 39700-88069
CATGGCATGCAAGAGGTCGTCGGTTCGATCCCGATTATCTCCACCACTTTAACACATTGAATATATTAGT
TTTTTTAATAAAAAAGCAAGTCTAACAATTTCCATTTAATATCAGCTTGGGCGAGTTTTGGGCGGGAACC
TTAAATTCAATCAAGCTGTTTTTCTCCGCAAAATGGTCAAAGTTCGACGTTGTGCGCCGTCTGTTTCATT
AACTTTATTGGAAAACTCAATGAGCTTCTCAACATCTGGCGCAGAATAGTGTGTTGTAATGCTTTTGGAT
TTATGACCAAGTAATGTTTTCCGATCTTCTTCGGTAACTCCCGCAGACCTCAACCTATAACCGAAAGTGT
GTTTCAAGTCGTGAACCCTTAAATTGATCATCCCATCATTGGCTTTTGTCTCCGTTTCCTTCTCAAAACG
TACGGACGCCCTTATTCTGGCTTTTTTCCATGCTGAATTGTACATTCTTGTAACAGGCTTACCTCGATAT
GTAAAAACATAAATAGGATGCTTGCCACGCTGTTTTTGTACAACCTCTCTTGCTACATCATTAAGAACAA
CGAGACGGTCCTCTCTATTCTTAACTCCGCTATTTTTATCACGTCCTCCAAAGTCTTCTGGAATAAGAAA
TACACTCTTTTTAATTTCTGGAATGTAGATTTCCCAATCCCAACGCAAATTACATACTTCTTGTTCACGT
GTGCCTGTATTGACTTTGAAAAGCGCCATACTGCGAAGATGCTCTGGGAGTTCTCCCATCAATATTCTTT
GCTCAAACCAAGAAATAGGGTAGGGTTTTCTTCTATCTTCTTTCTCGTTTAGCTTTGAAATGGATGGTGG
AATATCAAGCCATGTCATACCGTTTTCATCCCTCCATTTCCTTGCGGAAAGGTTTAAGATTCTAATCACG
ATCTCAAGCGCAATATTGACGGTCCTATTTTTCACACCGTCTTTTGTCTGCGCCGTGTCTCCGTGTTTTT
TTCGGTGTTCAATATATTTCTTTAATGTGCCGTCATGGATATTTCTTAACGTCAATTTACCAATGAACGG
CATTAATGATTCAAGCATTATAATAGTCATATCAATACTTGGCTTATTTTCATTTTCAGAAATGTATCTC
ATGGCTGCTTCAGCAAAAGTGCGGTCCTTTCTGATGCCAAAATTTACTGCTTTGTCGATTTCGGACATCT
TTTGTATTAAGATTGCTTCCGCTTCCTTTCTTTCATCCGTGTAACAAGAGCATCGAATTGTTTTACCTCG
ATATTGCTTGTGGATATACCAGACTCCGTTTCTATTTTTGAGCCCTGTGAGTTTGCGACCCATTTTTTAC
CTCCATAAGGTCGCTTGTCGCAACCATTATTCTTATCTTTTTCTTTGAATAGATCAATTGAGCCATTCTT
TATTTTTTCTATTAATTCATCTAGGTCATTTCTATCAAATGCCCAAATTGGAATGTTTCCACGCTTCTCA
TAGAAATTATCATAAGCTCGAAGATGTGGCTTATATCTTGTTTTGAATGTGTTTACACTACAACCAAGAT
ACAATGCTGCCTGTTCTTGTTTCATCATTCTTGGAATTATCATCGATACCTCCATTAAAAAAGCCCACAC
TAAGCGGACTTTGTTTTTTCATATTGCGTGTATGCCACGATAGCTAGAATTTCAACTATCGCAATAATGG
ATAATGTGATGATCATGTTTATCTCCGAGCATTTTTCATGGCATCAAACCAAGCTTGGGCGTCTTCTTCA
GTTGAGAAAATCCCGCCGTTTTTTAATAAATTGAAATGATAAGTTGAATCTTTTTGAAATAAAAAAGCAC
AAATCCGCTCACACTGTTTGTTTAAGTCTAAGTAGAAAACTCTTTGACCCACCGTCACAGATTTCAGCGG
ACAAGGCAAAGTAAGCGTTACTGTTGGTCGTGGCTCTTCCCACATTCCAATAATGTCGTAAATACTATTT
GTATTCGGTATATGCACTCCATTATTACCCCAACTAGTAACTTCTTCTTTACCTTCGCTATCAATATGAA
AACCCACAACTTGATCATCTTCAAAAAGCGGATTTTCTAATACAAATTTAACAAACGCTTTATCACCATT
TCTAAGCACTACTGGCTCACCAGCTAACGCTTTTTCTAAATCAAACTCTTTCATTTTCTAATCCTTTCTT
TTGGGAATAAAAAACCGCATTTCTGCGGTTATTCTGTGTATTTATCTAAAAGATTATTTATCGCCTCAGC
ATCTTCTGATGTTAATTTAAAGTAGCTTGATGCTATTTTCTTTTTAACTGCGAACCTTAATTCTATTAAC
TTTAGTTCATGCAAGTAGTCTTTTTTACTTCTATAAATCCTACCGTATAATGCTCCATATTTACTTTCTT
CATACCCATCAGATAAATTGATCTTTCTATCTTGACTAAGCACTCTAATTGTTAAATATTTTCTTCCGAT
TTTTAGAACTTCGGTTTCACGCTCAAATGTTGATCGTCTACCTGTTTCTACAAAATACACAGTGTCGCCA
ACTTTAAGATTTTTAATCCAATCTTTTTCCATAAATATTCTCACTCTGTCGGTGGTGGTGGAAGTGGGCG
CCAGTGTGTTACTTGGAAAAGTTTACTCCCCATATTAAACTCTCCGTCAATAAATTCAGATAAAGTAATT
GATTGAAAATCTCTAATCTTGTTTTTGAAATATACAAGTACTCTTTCATCCGCTTGTGGCAATCTATCTG
AACACGCAATCCAGCCGTTGTTTTTTTGAAATTCCACAATCTCTGGCAGTTCAACCATGCAATCAATTCC
GTCATACAGACCAGACTGTTTTTCCTCTTCGTTTAAATCTCTAGTTTTAGATTCAGCTTTACCAAGAACA
ACACCATATATCGCATGACTTATGCGATCTTCATAACATTGCATATCTTGACCATCAGCACATTGTTGAT
GAAATTCTTCAGCGAAGTTCAAGCACTCTTCTTTAGCTTCTTCTTCAGTTTTGTAAAATGAAATGCTGTT
TTCATCATAAACATTTACTGCGAAGTATTTATTTTCTGTTTCTGTCATAGTTCCACCTATTATCTATTGC
AAATAGCGACTAAAAGGACTAAACCGATAATAGTCAGAAGAATACCATCCGCTATTATCTCCATTTCTAT
TGCACCCATTTTTAACTCCTGAACCAAAAATAAAAGCCACAATTAAGTGGCTTATTCTGTTTCTTTCTCA
CCGCCAAACTCATTAAGTAGCATTTCTGTTAGCTCGGAAAGAACGCTTGTCATTAAGATAAAATCCGCAT
CAAAACGCTGGGCAATATCTTCTTTGAGAATGTCGTCGTTTTTCTCTAGCACATCATCAGCGAATTTTAA
ACGCTTGAGAGTGCCATCTTCGCATAGAATGAACGACAAATTATCTTCCCATTCTAACGATAGTTTGGTG
ATAACTTTGTCGGACTCAAGCATCGTCTCAATTTCTGCGCTGTTTAAATCCTGGTTCTTGCATTTAATTA
ATCCACTTTCTGTTGTGCCTAAAAGTTCAACTTCTTCTAACAATGTGAGCCATGTTGGATTTTCATTAAT
CCATGACGTCATCACAATGCTTGGTGCTTTAGCGAAAGTCAGCGGAACAACCGGCAACGATCCAAGCGTT
TTACGCAACAATGCCAACACATCTTCTGCCCGTTTAGATGAGGCAGCATCCACATAAATGAGCTGATTTT
CAGTATCAATCCATAATGCTGTTTGTTGATTTTTGCTAAAAGCACGAGGTAACAACATCGATACTACATC
ATCTTTTAATGCTTGCTTTTCGACTTTCTTTAACTTGCGATTTTCTTTTTGCTCAAGCAGTTCAATACGT
TGCTCCAATTCTGCTTTTACGACGTGGGCAGGCAAGATCTTTTCTTCTTTATGTGCCAATAATAAAATCT
GTTTTCCCACCGAAAAATGTAACATCTCAGTGCCACGCAGGGGATTTGTCCACCCAAATTTACTCATGTC
TGATTGTTGACAAGGATGATACTCACATTGTTGTAATGCAGTTTGTAGGCTATCTGCCGTCCAATCCAAT
GCTTTTGTGAGACGATAAATCATGAGGTTTTTAAACCAAAACATAGTTATTCCTCCATTTCTTCAACTTC
GAAAATATCTGCACTCACTTCGTCAGCATGGAAGTCTATTAATTTAATTCCGATATATTCACAATAAGCA
AAACCTTCTTTTTTATTCCATAAATTCTTATCTATATCGTTAACGCTTGATAACCAAAAAATTCGTCTTG
CGATGTCATATACTGAGTCTGTTGCAATTGGTAAAACAAATTGAATATGCTCAATAAGTGGGTCACTTGG
TTCAGGTGAGCCAGACCAAAATGTTGACATCTCAATAATTCTTTCTTTAACTTTCGGAAAGTCAAAATCT
ATCTCAAATACTGCGTAAATCTCGATAGATTCAAATGTTTTTGTGCTAACTTTAAATTTTTTCTTGCCTG
TAAATTCCATGTTTATTTCCCTTTTTCTGGCACAAAAAAACACGCTATTGCGTGCTGTTGAGTATTTAAG
TTTTACTTAATAACTGAATTAATTCTGTGGATAGTCAATAACAAGTAAAATGTTGACAGCAGGCTGTGCA
GTTAACGGTTCATCTTCAATATTCAAACGCCCACCTAATGTTGCATAACCCACAATATCTCGCCAATGGT
CAACTTCATGTGCATTTCCATTTACAATCCGCACAATCTTTGTAGCTATCATTGTGAGCGCATAGTATTG
CGATGAGTCCATATTATTTCTACCGCTATTAATAACGTTCATCAGCTCTTTAAAATCCATTGCGCCCGCG
TGAAAATCACCGTGCGTTGTTTCTCTTTCGTTTAATACTTCTTTAATCATTATAAATCTTCCTCTTTGAC
AAAAACTCCATCAATCATTTTGCCTTTACGGTCTTTGATTTGATCATAGGCGTGTTGAATACAATCAATG
AAATCTATTTCCTTAGCTCTGCAATAACGCATTAAGTTGTAGAAAATCATATTAACGGAGTTAGGATAAG
TTCTCTCCGTTTCTGGAACACCATAATCAGAAAGGAATCCGATGAATCTTAATATCCAGAACAGATGTTC
ATCTGCGTCAAATACATTATCTTCTTCGAAGATGTAATCAGAATCTAGATATGTATTTAAAAGAGTTTCC
TCGATATTTAGCATTTTACGGAGATTAATGAGCACAACTACGCAACCTCCTACGCCATCTTTAATTAAAT
CAAGGTTATTTTTGTTATCTCCACTGAATAACTCGCCAATTTCTTTGGCAAGTTTTTTGATCTGTTTTTT
TACAGTTGAACCATTGAAGATGTCGCGATCCTCAACCCATTGTTCGATTTTATCGATTAATTCTTTGATT
TCTTTATTCATATTTTCACCCAATAAAAAGCCACTTGTTAAAGTGGCTGTTGTTCTGTGTTTTAAATTAT
ATGGAATTCAGAATGGGATATTATCCTCTTCAAAGTTATATGCTTGTTGCTGTACAGGCTTTCCAGCTTT
CGCATTCGCATAAGCATTATTTTGTGGTGCCTGTGCTTGCTGTTGCTGTGAATCTTGGCGACTGTCTAGC
ATTTGTAATACGTCGCCTTGAATCTCTGTGGTGTAGCGGTCTTGCCCGTTTTGGTCTTGCCATTTACGAG
TTCTTAAACGCCCTTCCACATACACTTTCGATCCTTTTTTGAGATACTGACCGCAAATTTCTGCTTGGCG
ACGATAGAACACGATAGAATGCCATTCAGTTTGTGTTTTTCGTTCGCCAGTATTTTTGTCGATCCAGCTT
TCACTGGTTGCGACGCTGATTTTTGCAACAGGGTCGCCATTTGGCATTGTGCGGATTTCAGGATCGTTTC
CCAAATTTCCCACGATAATTACTTTATTAACACCTACCATAATTTACCCCTTACATAAAACTCAATACTT
TGTCGTTGTAGATGATGTTAAATTCATCTACCTTGTCTGGATGTTTTTCTCCAACCCATTTGACTAACGG
ATCGTAAAGACTAGTCAATTCTTTTTTTGATTTACATTGATTTAGTCTCTCATTAATCATTTCATCAAAT
GATTTTTTAACCTGTCCAGAACTCGTATTCTGCTGGGCAGGCTGTTTTGAGCCACCTTGCGATTTTTGCT
TTGGGGTATCTTCAGCCTTCTTGAAATCTTGAGAATCTATTGCATCACACTCCACAATCTCTAAGGCAGC
CATATATAAATAACGTCTTTGATATGTTTGTAATGCCCCTATTGATTGCATTAGATTGTTTGACGCTATA
GGCGAACCATCTTTTGTTAAAGTAGGAACAGTCGGCATTGGCGAAGTAAATTCAATTCTCCCATCACTTT
CTGAATCAAAAATAGTGAGCGTTGCCAATTTCTCTGTGAAACTAACTACACTACACATTTTTAATTCTTC
AAAAATTTTGTTAACTTCTGGCAAAAAATCGCCTAATTCAAAATAGGGCATTGGTTCATCAGAAGTGAAT
GTTTTGCCATCTTTTCCTGTTTTATAAACTTTTACTTTTATAAAACCGTTCTTACCTGTTTTTTCCAAAC
CTTTATCTTGTAATTTAACTCTAGCTTGCGCTAACTTGTGATAAATGCTCATTTTATTCTCCAATAATAA
GCTGCTAATCAAGCAGCTTATGGTTTAATCTTGAAATGTCATTCGTTTATATATTTTTCGCACGCGCTCA
ACATCTTTTGCACAATATTCTGCGACTTCATTAATCTTGCCTGCTTGCACAAAATCCCAAACTTTTGAGC
CGTCAATATCGCCTTTTTGTTCAATACCAAGCACTTTGCATAGCTTATCTAATGATGGGGATTTTTCTCT
GTTATAACCGCACCATTCCAACATCGTGTCGTAAGTGTTACGGTTATCTATTTTGTAATAAGGCTTAACG
CCATTAATGATATGACGATGCCATATAAACAAGCCGTCAAATTTGGTAAGGTTATGCCCGATGAATATCG
GTACTGTTTTGCATTTGTTGGCTTTCTCTATCAGGTAGCAGTTAAAGCGGGTTAAAATATCCCATTCTCG
ATCGGGCGATTGCCAATCTTCGCGATAAAAGGTTTGGATAGGCTCATCATTAATGGCAACACTAATTGCC
ACAATTTCTCCAAACGCTCCATCAAGCGAGGTTTTATTTACGGCTTCCATTCTGCCTTCTTCCAACCAAG
CACTAATTTTTTCAGGGTCTTTATAATTGGCAGGGGCTTTCAAGGTTTCGCACACATAGGCTTGGAAATC
ATGGTTTTGTGTCGGGATAGTTTCAATATCAATATAAACTTTCATGATTCAACCTCTTAGAATGGAAATG
TTGTGTTGTATTTTTGTAAGATTCGATAAATTGAGTTAGTGTCAATTTCACCGTTAAAGATCCACTTTTT
AAGCTGTCTCAATTTTTTCTTTCTCTTCATTTCATAAATGCGATCTATTTTCTTTCTATTAACTTTCTCG
GTCATAATTAACCCCTGTCGCCGTTGTGATATTTGATATCCTGTTCTACAAACCGCTCATCATCGCAATC
ATCAGGATCGTCTTCTGGTTCTTTTTTCTGCTCAAACTGTGCGTAGTAATCATCAGCACTATCACATTGC
CAAGCAGGTAAAAATCGTCTATTTTTCATTTTCTGAAATCCGTCAAATGTAAAATTGTCTTGCTGGCTTA
CATGAGGCGTTTAAAAACTCCTCTCTGCTTTTCTGCCGTTGTTTTATTGCTGTTTTACATAAACACTCAC
TAGCAAAATTGCGCTGCCAGCCTGTTTTGTTTTCTTGGTTTTTGCCAATACGCTCAATAACAACAAACCC
CAGTTCTTTTGGATGGGGTTCGATAGAGTAGGAGAGCGTTTTATCGCCTTTCTTTCTGACGCGTGCCATT
TCTTCGCTCCTGTTCTTTAAGTGCGTAAACCTTGAGATAAATCAGTTGTTCGCTCGCTAAGTTTGGGGGG
ATATCACCGTATTCCTGCGCCCATTCAGCTTTCGCTTCACGTTCCATTTTTGCAAGTCGTTCTTTGCTAA
TCTGTTCGCTTAGATAGTGATTGTAATAATCTGTTTCTTGTTCGTTTGCTGATACTGGATGACAACCAAT
ACCAAGAATAAGCGCAAGAATGAATGCGCCCGTTAGATCCCATATATTGATGTGTTTCATAATCGTTTCC
TTTTACTGGCTTAACAAAACAATGTAAAAAGTGCAATCAACAGAAAGGTTAAAATAATGATTGGCTCTTT
CTTTTTAAAAGTAACTAATATAGATTTAATTTGTTTTTTCATTGTCTTAATCCTCATTGGTGAATATATG
AAATATTGTTCTGCAATCATTAACTATGTGCTTATTGCGGTGGTAATTTCCCTTAATTTTTTAATTTTGG
GTGAACAACAACTCTTTATTTTCTTTGGCATAACACTCACTGCTGCACAATTGGGCTATATTGCGAAAAT
TTGTTCAATTATTCTTTTCGTTCGTTGTTGCTTGTATTTCTTTCCTGTAATTAAACAATGGATTGAAAAG
AATAAATTACTTGGATAATGCTGAATTTTGGGTGCAGAAAACCGCCACACGATAAAGTGCGGTCGGTTTT
CAGTGAGTTTTAATTGAGTAGGTTGTTTACGGCTTTAACGAGTGCTAAGCGTTCGGTGTTAGCGTGAACG
TATTTCTTCGCTTTCGCCATAACCTGTTCTAAAGGATGTTTGAAGTTGTAGAGATACTGCCCGCCAATTT
GGTTTTCCATTAACTTGGCAATACTTGTATTCTGCAACTTTTCTTGCATTTCGTGTGCTTGGAAACAGTA
GCTATACAACTGGATAATTAAAGCAAGTGTTTCTTCGCTGTTTTGAATGGCTGTGAGGTTTAAATCAGGT
TCAGGCAAAGCAAGTTGTTGTGACTGGACTTCATATTTACCCGTTTTTCTGATTTGGGGTAGGACTTCTG
CTGTCACCCATTTTCTAAAGCGGTGTGGAACAGATCCTTTTTTCACTGCATCACGGCAGCGTAAAATTAA
GGTGTACATTCCACTTTCTGAAACTAAATTTAGGCTTTGAGCCCCATTTCCTGCTGACCCTAACTTTAAG
TTAGAGTCGGAAGATACCATCTTTTCATCTTCATCTAAATTAATAATAGCTTTACTTGGGTTTGAAATAT
CTAAAGCATTGCAAAGATCTTTTGCCACAAACCAAGGTTCATTGTTAATAGATAAAGTGCGGATGATATG
AGTTTCAAAAAGGAATGTTGAGAGTTGAGTTGACATAATCTAATCCTCGTACTATTTGTTTTTACACAAG
CCATTTTCGACAATGGCGTCGGGAGGTTCGAAAACCCCGTACAAGGTAAGGGCTGGACTTATTTCCCGAA
GGTATTGTATTCGTCGCCCTCCCGACATAGTCAGGATTACGGATATAAAAAAAGTCGCTCTTGGCGACCA
GTTACACTATCCGCCTTGTACATTAAAGGTTTCGACACCTTGAGGCTGATAGTAAAATAAAAGGGTGGGA
TTGTCAATAAAAAAGCCTGTGTTGTAAACAGGCTTTAGGGTTATTCTTCAAGTAATGGTTTTTCTTTGAG
TTGTCCTATTGCTTTTGTTTGCAATAATGAATTCATTTGCTGAATAGCAAGGCGATTAAGTATGGCAAGG
CGTTCTTCTTGAGATATGCCTTGCTGGATTAATAAGGCATTTTGGCTTTCCAGTCCAGCAAGAACCGTTA
ATTGTTCTACTGTTGCATAATCTCGCATATTGCCTTTTAAGTCAGGATTTTCATCACGCCATTGTTTCGC
AGTTTGCCCAAATAAGGCTTGATTTAATATGTCAGCTTCACTTGAATAAACAAATTGGTGTTGTTTTGTA
TTAAGCAATCTTGGGATTAAATGGTCTTTAATGGCATCGGTATGAATGCGGTAGTTCGCTTTGCTTAGAA
TGCGTTTGACATTCCATTCTAGTCTATTATCTTCAGCTTCTTTCTGTTTTAAGCGTTGGAACTCTTTGAT
GAGGTAGAGTTTGAACTCTGGGCTTAGCCAAGAACCAAATTCAAGGGCTATGTCTCTATGTGCGTATGTA
CCACTACCGTAGCGTCCAGTTTTAGCAATTAAGCCAATAGCATTCGTAGCAGACCACTTTTTTACTGACA
TTACAAAACGATTTAAGCCAATGTTATTTTTAATTTGGTGTAATTCCACCAAATTAAAATCAGGGTTATT
CAGCTCTTCCCATACTTGGAGAAATTCAATCGTATTTTTGTTTTGTAGCCAGTTTTTGATTAGCTGATCA
CCATCGCCAAATGCTTTACACATATCGGTAAGACTAATGTAATCTTCACCATTTCGATTTGTAATTCTAA
TCTCTGTGTCTTGTACGACAATAATGTTCTCAGCCATTTTAATTTCCTTTTGCACAAAAAATTAAGCCGC
CAATTTATCATAAAAAAAGCCGTTATTAAACGGCTTGTAGTGAAGTTATTTTAATCCGGAAGTGTAGTGG
CTTTCAATTATCTATGACGTCTTAAAAAGGCAATAGCTAATGAGCCAATACAAGTAGAGGCAATAATCCA
AGAAAGTTTTTCATAGCCATTCATTGCAGCATACATTGAACCTACGATACCACCGATTGCTATCACTACT
GCAAGGAATAATGCACCCATTCTCTCAATAAAAGTAAACCAATCAATTTTCACTTCTCTTTTACGGCGAT
TTTCAGCTTCTTTGGTGGTTTGCTCAATTACAAAATCGACTACATCAGGGCGAAATTGATGTAGTCGCTC
AAGAGAGTTAACATCTAAAATAGGACTGTCTGTTTGACTATGTGATAAATGGATCTCATTACCAGTGGCA
TTCTTTGCCTTAACCTGTGTATTTTTGGTTGCCATATTTGTGAATGTTACGATTAAAATGTAATGTAACG
GTTTTGACATCGCCTTTTAATTTTTGGCGATCAGTTTTAAAACCATTGCGCGTTGATGGATATTGTGCTG
GGCTTTGCATAACCGCAGCTACAACATATAAGTTTGTTAAGCGTTTAAGTAAAGCGACCATAATATAAAT
CCTTGAGAGTTATTTAATACTTACTGTGATAAAAGCTAGTTTTATCCCTATGCATTTACTTAGACTAAAA
AAGCCTGGTCAAGTTCATTTGGCAAGCTGTTTATCCGTCTAAATTGTTATAAAGAACAAAACAATCACGG
TTATTAACCGTAATTAATCTTAAACATTCGCAACTAAAGGATACTTTACCCCATAAAAACATGCAATCTT
TTTTATATCTTTTTTATATCTTTTTCTTTTCCTCTTGAGTAAAAAAAGCCCTCAAAAGAGGGCAAATATT
TACGTTTTAGGAAAAGGTTAGTGCTAACGTTCGGTAAAATTAATTAAGGAGACAGATAGGTTTTTGAACG
CTAGCACTAATTTGGCGACTTCACAAAATGATGATTGATTCAAAAGAAATGAATGATTGATCAAAAGTGA
AGTCATTATTCTTTCAATAAAGCGCACTTGTCTAACATTCGTCTCAGTTGTACTTCCTGAGATTTCTCTG
TAAATGCGCTTTATTGATAGTTACTTGGTTTGTTTTACCTTGCCCAAGCTACAAGGGGAGTGATTAAATC
AATTCTCTACAACCTAATCTACGTTTCTGTACAGCTCTTACTGTATTAACGCCAGATTTGCCTTTATTGC
AGTTGTAATTAGCAATATCGCTTAATTTCTTAGCCTTAACTGGAACATCAATCAAAGCTGCATTAATGCG
ATTAGATTGCTTTTTACTGCATAATTGCTTTTGTCTTTCTCTAAGACGTTTTGCTTGTTTTAGCATTTTT
GATACTTTCATATCGTTTGCTCCTTTCTCTCTCATTTGAAAGCACACTTACTTGTTTGAATGCGCTTTTA
AATAAGTCTTGATTTACTTCGCCAAGCGTGGAGGTCTTAATCAAGTAACCTTAATCCACTTAACCAAATT
GTGTCGCAATCACAGACTACTTAATCAATAAGGCTATATTTGATTAACTTGTGATATATAGATTTTTAAA
GAGCAGTGAGATGTGTATCTCGTTTTGATGTGTTTATTAAACACTATTTGTGTTTATTTGTAAACACATC
AAACACATTTATTTTAAATAAATTGTGTTTATTTGTGTTAAGCGCGTGATTCTAAAAGAAAAATATTTTT
TAAATTTTTTGATTAATTGCTGAATTTGTGAGGTATGTCACAGAAAAAGAGGGGGGGGTAGTGCTTCAAA
AACAAAGCACAAAAGGGTTAGTGAATCAAAAATTGGGCAATTTGATTAGCTAATGAATTTAGGGTAAAGA
AAAACCGCCAATGTGGCGGTTTTAATGAATTAAAATGTTTTAATATTAGTAGCAAAGTGAAGAATATTTT
TTTCATCTTGCCAGCCTGTATGCTGAATGTTAAATCTATCAAATGTCTTTTTGATCGTAGTGAGAATATT
AGCTTTAGATTTTGTATCTGCCGTGTCAAGCATAAACAAAATGTCTTGTTTAGCAAGCAACCCCTCTTCT
GCGGCACGGTTGATTTTAGCCACCCAAGCATCGCAATGCTCTATCATACTGGATGTTTCAACCTGATCAA
ATGCTAATGGTTTAATGCCTTTAAGAATGCGTTCGCTGTTTGTGCTTTTTAATGCAAGAGGGAGAGCGAA
TTTTGCCATTTTCCCTTGTACCAGATGTTGTTTATAATTAGAAAGAATTTTATTTTGATGCTCTTTAAAA
ATGATTCGATAGTATTTAATCATTTCATTTTCTTGATTTTCTGTTTTCACTCCAGCGTTTTGAATAAACT
GATCATATAAATTGTCAAAGTAATCCTGTGGGTTTTCTACCATTCCAACTGCTGCGTTACTATACTGAAT
AATACCTTCTTTTACATCTACATAATGATGGAAAAAGGTTGCCATTTCTTGTGTGCTACCATTAAAAGAT
TGGTTAACAATGTACTCTAACTCTTCGTTGATTGTTTCACGGATTGTTTCAAATATTTTGCTTTTATAGA
AAAAATCATTAACACGTTTGCTGTTTTTTGCAACAAGACGATAAGTTAATTTTCTTTTTTCCGGTTCGCA
CATCAATAAGCCAACATTGACGAATTCGCCTGTTTCAAAGTACGGGCGAAACCGCACAAAGCTGTATAAA
ATAGGTTGTTTCATTCTATGTTGTCCCAGTAGTTTGGTTGAGTAATTTGGTTTAAAAGCATTTTTATTCT
ATCGATTTCGTTTTCCATCTCAAGAAATTTATCATCTGTTGAGAACCAATCATCAGGGATGGATTGGTAA
ATATGATCAAAATTTTTGAGTATGTCAATAGCCTTATCAGTAAAATTTTGTTTATCTATCCAATCTAGTT
GCCAATCTCTATTCTTTGGTGCAAATATATGTTCTGCAAAATCAGCCTGTTCATCAAAGGCGAGATTATG
ATCTATCACAAGAATTTTTTGTTGCTGTTCATCAAAAAGTAAATTGATGTTTCCTGTTCCGACTTGTGAA
GCCGTTCTATCAGAATTTAAAATCCAATGATCAAACATGTAAAGCAATTTCTGCATTTGCTCTGGCAAGT
ATTCTGGATTTTTAGCTTGTGCTGTTTTTGCCACTTTTGAACACTTTATATAAGTAGAAGCAAAGGCAGT
ACCAGTTGGTAAATCAGCTTTCCAATCAGGGGATGCAAATAAGACTGCATTTGACGGAATATTGATAAAG
TCACACTTTGGGCAAGGTAATCCCATTTCAGCAGCAAGTATTGAGCCAATCACTTCTGCCAATAATTGTG
ATAGTGGCATCATGGCAGTTGTTTTTGTAACAAACCATTGCCCTTGTTCTGTTAAACAAATAAAAGGACG
AGTGATCCCCATGTTCATTCTGTCTCTAATAAGTTCTACTTTATCCATTCCACTATCCAATAACATTCAA
TTGCTGGCTACAAGTACCATCTATTAATCACAAAGCACAGACCACCAGAAGACCTACAACAAAACCGAAT
ACCAAAATACTTTCCCAATCACTACAATTTCATCTAGGTTTACTATTTCATCTGGGTATGATGTTGAGTT
AAAACTTCTGATCAATACTTGCTCATTTGGCATTTTGTTTAAAATTTTAATGCGCAATAATCCGCCATGA
TTGATTGCATAGATATTGTTATCACGAATAACTTTATTCCCCATATCTACACCAACAGTTGCTCCATCTG
GGATTGCAGGTTCCATTGAGTCACCTTCTGCCACAACACAGACTGCATTTTCATATTGCACACCTTGTCT
ACGCAATGTTGCTTTAGAAAAGCGCAATTTAAAATTGTTATAGTCCATGATGTCATCTGCAAATCCATTA
CCAGCAGCAAGCCTAATATCTTGTAAAAATGGTACTTCGATATCTTCGTCATGTAGTGGGGTATTGCGAT
CCCATAAATCAAATGAGCCAATATCTTTTACGTTGGATTCTACTTTTCCTTGATCACCATATTTCAGCCA
ATCAAGAGTTACGCCAAGTCCCTCAGCTATTTTTCCTAGAATGTAATCATCCATCTCACGAGTGCCTGCC
TCGTAATTACCAATTCTAGATTGGTTCCACCCTATACGTTCACCTAGTTTTGCTTGGCTAAGTCTTAATT
CGAGTCTCTTTGACTTAATTCTGTCGATAATTTTGCTCATAAAAACACCTCTTTTGAATTATATAACACA
TAGCGTGTTTATATAAGTGTTAAAACAAGTTGCTAATTGTGTTTTAGTGTGTTTATAATAAACACGAAAT
TTGTGTTTGATGTGTTAAGGAAATCGTATGAATAACTTACAAAAATACAGAAAGGAGACAGGCTTGTCTC
AAGCTAAATTCGCAAAAGAGATGGGCTGGAAACAGTCAAGAATTGGCAATTATGAAGCTCGTGTGAGAAC
ACCAACTCTTTTTAATGCAAAGGCAATCGTTAGAAAGCTGAATGAGTTAGGCGTTAATTGCTCATTAGAT
GACATTTTCCCTTCTGTTCAAAACTAACTTACCAACTAACTAAAAAACAATCTTCAAGAAAAAGGAATCT
TTTTAATGAACAGTAAGGAAATTCAAAGACTACTACACAGAGACTGTAAAAACAGCTCTGGTGGTATCAC
ATCACTGGCTTACACGCTAGAGAAGTCGCCAAACATTCTTGGCAACAAACTCAACGTGGATTGCGAACAG
AACCAATTGAGCTTTATCGAGGCAATTGAATTAATCGCCACCGTTCAAAGCAAGAAGACGATCTCAGCAA
TAGCAGCACAAATCGATCACATCGTTGTGCCTATGCCTAGATGTGCTGATTGCGGTCAAGACGTTCTAGC
AAGATTTCTAGATATTGCGGAATCAAGCGGAAGAATTGGCAAGGAGATTAAAAGTGCGGTGAGTTCTGAT
TCAGAGCTTGGACGTAATTTATCTCAACGTGAGAAACAAAGAATCTTAGCAGAAGTGGAGCAGTTAATTG
AGCAAGCTATCTGTTTGAAGATGGAATTAGGGCAATAAAAATGCCACTGCGGCAACAGTGGCTTCTTAAA
TCAATCAAAAAATACAGGAGTATTTAATGAGTAAATTACTAGTTATAGAGAATACAAAAATTAAGCAAGA
TAGTCAAGGTAGATACTGCTTAAATGATTTACATCGTGCGAGTGGTGGAAATCCCACACAGGCACCTGCT
CAATTTTTTAGAAATAAATCAGTTAATGATTTTGTTCAAACCTTGACCGATATGCAAATTTGCACATCGC
CTGTAAACACCATTAGAGGTGGTGTTGAGCAAGGTACTTATGTTTGTCGTGAACTTGTTTTCAAGTATGC
AGCTTGGATTAATCCAGAATTTGAGGTGAAAGTGTATCAAGTATTTAACGCTTATACACAAGGTGAACTT
CAAGCAGTAAATCAAATCCCCAAAAGCTTTTCTGAAGCGTTGCTTTTAGCGGCTGAATTACAAGCTGAGA
AAGAACGCAATGCTCCAAAAGTTGCCTTTGTCGATCACTACGTGGAAGTTGGCACTAGTAAATCACTTCG
TGAAGTCGCCAAGATTCTAAAAATGCCAGAAAGAGCAATGATAGACCGCCTTATTCAAGATCGCCTTTTA
TATCGCCAATCAGGCGCGTTACTGCCATATCAAACCGCTCACTCACGTGATTTATTTACCGTAAAAACAG
GCACAGCAGAACACGGTCACAATTACACACAAACCCGTGTAACAAGCAAAGGGATTGAATATATCGCGTC
ACGTTACGCTTCGGAGTTGATGTTATGAGTACAACTTTCAGCAAATCTAAGAGATTAAAAATTGCAGAAA
AATGTAATTGGCATTGCGCCTATTGTGGATTGAAGCTTTCTCATTCAACTCTCGTTATAGATCACGTCAT
ACCTAAATATGATGGCGGTTCAAATGATATATCCAATCTACTGCCTAGCTGTATTTCTTGTAATAGCACA
AAAGGCAAGAAAACACTTGAGCAATTTCGGTTTTTTATTGAGTTCCGTAATGCTGTTCCAGAAATGACAT
TTAATCAATCACAAATGGAGTTTTTACGTCAAAAAGGAGTTCTAGAGCAAATTGGGGATTTTAAGAAGGT
TAAATTCTTCTTTGAGGTGGGGTTTTAGTATGAGTGTAGGAAAGTTACTTATTGATGATCAGCCATTACA
AGTATTGCCAGAGCTAGCAAAAGCTATTGGTTTGAACGAAGCTATTTTTGTCCAACAACTCCATTACTTC
TTAAATATCAGCAAGCACAAATACGAAGATCGTATTTGGATATATAACACTATTGATGAATGGTGCGAAA
TATTTCCTTTTTGGTCGAAAAAAACAATACAGAGAACAATTAAAAAGCTTGAGGAAATGGGTTTGATTTT
ATCTACAAACAAATTGAACAAAATGAAAATGGATAAAACAAAATGGTACTCAATTGCTTATGAAAAAATT
GAAGAATTGACTAGTCAAAATGACCAGATGCGATGTGACCAAAACGGTTCATCCATGAGGTCAAAATGGG
ATGATCGATATAGTCAAAATGACCAGATGTCATGTGGTCAAAATGACCATACCAATAACCAAAGAAAAGA
CTTCTATACAGAAGAAAATACCCCCTTACCCCCTAAAGTGGAAAACTCAAACGATCTTGAAAATGCGTTT
GATGTGTTCTGGAAAGTTTACAAAGTGAAAGTAAACAAAGCGGGAGCATTGAAAAGTTTTAAATCTGCTT
ACAAAAAATATTCTCAAAAAGCGAAATGCACTGCTAAACAGTTCGCACAAATGCTTGCTGATGACGTTCA
AAAACGCTTATCGCTTGGTCAATTCGGATTCGATAAATTACATCCGACAACATACCTGAACAACGCACGC
TGGGAGGATGAATACACGCAACCAGCGCAATTCAAAGGCAGTCAGTCAGCAAATAACAGCTATCAAGATG
ACGGTTCATGGGCGGTAAATTCTGTAATTGTTCAAGACGGTGACGGCAAGGTTCGAGTAGTCGATCGCGA
TTGTGAGGTGGTTCTGTGATGAAGTCAGCAAACCAAATCGCAATGAGCTTAATTGGCTCGGATAAAAATT
ACAAAGCCCCACAAGTTGCAAAGGCAGAAGTGACGGTAGAAATGAACAAAACGATCGATTTCTTATTCAC
TCGGCTTAAAACTATTTTTCCTGCTTGGAAGTCGGCATTCTCAAGCGATAGAGAGTATCAAGAAGCCAAA
AAGTACTGGCTTGAAACGTTGATCAATGAGCGCATTACAAGCGTTGCACAAATCAGAATTGGTGTGGAAC
GCGCTAGAAAATCTGAAAGTCCGTTTTTCCCGAGTGTTGGACAGTTCGTTGCGTGGTGCAACGACGGCAC
GCTTGCAGCACAAGGAATGCCAACACTTGAAGAGTTAATCGAAAGAATCAAAGCGTACTCACGTTTTCAC
GGATTCGATAATCAGCACGAATTTCAATTCAAAAACAACGTTGAGCAATATCTCATCTTTGACCTGTATT
GTCGCAATAAAGAGTTCGGTTGGAGTGCTGAAGAGTTGAGAAAACACGCAAAAGCATTCTTGAAAGCAAC
TGCTGAAAAGCTAGCAAGAGGTGAAGAATTGCCAGACTTAGCATTAGCGATACCAGAGAAGCCAAGTTTT
ATCGATCCTAAAAAACAACAAGAAATCAACTCTCAAGGCGTAGCAATGGTTAGAGCAATTTTGAAAGGGA
AAGCAAATGTTTAACACAGACAAGAAATATCAAATCATTTACGCAGATCCGCCGTGGAGATATAGCGATA
AAGGCTGTAACGGCAGTGCTGAAAATCATTATCAAACAATGAATATTAAAGATATTTGCGAAATGCCAGT
AAACGAAATAGCTGATAAAAACTGCGTTTTATTTCTCTGGGTGACATACCCAATGTTAGCAGAAGGGTTA
AGACTTATTGAGGCGTGGGGATTTAAATATAAAACGATTGATTTTCAGTGGTTAAAAACAAATAAGAAAA
ACAAAGATACATTCTTTTTTGGTCTTGGTCGATGGACCCGTGGAAATACGGAGTGCTGCCTGATCGCAAC
AAAAGGAAAGCCTAGCCGAATTAGTAATAAAGTTAGCCAATTAGTCGTTGAGCCAATCCAGCACCATAGT
AAAAAGCCTGACGTTGTGCGCGAAAAGATCGTTGAGCTAATGGGTGACTTACCACGCATTGAATTGTTCG
CACGCAACACAACTGATGGCTGGGACGTGTGGGGGAATGAAGTTTGATCTTTAATATGGTTAAAGGCGCG
GGTGGTACATTCGTGCCGTGTGATGAAATGTACTTACCAGATCTTCAGTCATTCAAAAACGGTGAGATTT
ACGAAGTCGAAATAAAAAGACCGAGAAATCCCGCCTTTCATCGCAAGGTTTTCCTTTTCTTCAAGTTTTG
TTTTGAACACTGGTCCGCAGATAAGACAGATTGGAAATACTTTGATGAACGGAAACAGTTCGACACTTTC
CGCAAAAATCTAACTGTACTTGCTGGCTTTCGTGATGTGACTTACACGATTGACGGCAGAATGAGAGTAG
AAGCTCAAAGTTTGAGTTATGGGAACATGGATCAGAGTGAGTTTGAGCAATGCTACAAAGCGTTGATTAA
TGCCGCATTGAAAGAGATTTTTAACAATACAACGGACGAAAATATGATCAATAGACTTTATTCATTTTTC
TGATTTTAACTTATTGATTTTATTATTATTTGTAATTTTGGGGTAGGTCAAAATAGCAAAATATGATCAC
CCGCTTTGGAGGTAAATAATGGAGGATTTTTTGATTGTAATTGTGTCACTGGGAATGTTGTTTTTTGGTT
GCATGTTGATGGGTGATTTTTTATGAAAACAGAATACAAATGCCCTAAGTGCGGTGGCGAGCTTTCTGAC
TTATGGGATGGCGAGCCTGTAAGTGCTTTTATCGGTGAGTGGAGTGATGACCGTTTTCGTTGTGAGGGTA
GAGTTGTCGCAGTGGGGATTATGGGGCCGCAACGCAAGAAATCTTGTGGGTATTTTGGGTTAGAAGATTT
AGGCGTGGAGTATCGGGAAGATGACTAAAAAAACAAAACCTCTAAATCGCAAATGTAAAATCTGTGGCGA
AAAATTCCAAACCAACTTCTTTAATGTGCAATGGTGCAGTCCAGAATGTGGCGTTAAGTTAGCAAGACAG
CGATTAGAAAAACAGAAAGAAAAAGTAGCCAAAAAACGTGAAAAGGAAGAGAAAAAGCGCATTGAAGAAA
CTAAAGAGAGAATGAAAACTACAACAACATTGCTCTCTGAAACACAAAGTGCAGTTAATAAGTACATCCG
ACTAAGAGATAGAAATAAGTGTTGCATTTCATGCGGGAAACCGCTTGTAGCGGAGCAATTAGGCGGTGGA
TTCGACGCAGGGCATTATCGCAGTAGAGGCAGCGCACCACATTTAAGATTCTACACATTAAACATTCATG
GGCAGTGTAAAAAGTGCAATCGTTATCACGGAGGAAATTATCATCAATTCAGAATTGGCTTAATTGAACG
TCTAGGTATTGAAAAAGTCGAGCAAATAGAAGCAGACCAAAGACCAAGACACTATTCAAAAGATGGCTTG
AGACGGATTAAAAAAATCTTCAATAAAAAAGCAAGAATGTTGGAAAAGCGTAAGGGGTTATAAGTGGGAG
ACAAATTATTAGAAAAACCAAGAAAGGAATGGGTTCAAAACCACTTAGATGCTTGGGGAGCTTGGGCTTT
TAATGGTTTAGATTTTGACGGGCAGACAAACATTATTGCAAAACTAATGCTGGAGGCAAATGGAAATAAA
AATTCAAAGCAAGATAGAAAGATGTGTGATGACGAACTAGGATTGGTGATCAGTTCTGTTATAGGACATT
GTATCAAAACGCCATCTCCAGAAGACTATAAGTATATCGAAGCTAAATATATATTTAATTTATCTAACTA
CTCAATAGCTAAATTTCAACACACAAAAGACAAATCTATTTCATTTAACGCTTGGTATAAAAGAATCAAT
CAAAGCATAGATTCATCAGAATGGATAATTGCTAAGTTTCTTGATTACGCTCTTAAAAATCACGAAAAAG
CGGATAAATTGCAAAAGTTTGCTTTTAACGTGTAAAAAGTATTGACTCTGGTGTAGTTTTCATATATCGT
ATGAGTTAATGGTGGTCGTAGTGTAAGTATGATTCACCAAATGAATTTTAATAGCCCTGTTCAAAGATGA
ATGGGGCTTTTTGTTGGTGGTTAAGATGGTAGAACTAAATGCTGCATTAAAAAATGCCGCAGAGCTTTAT
AGTGAAGATCAACCGTTTGTTGATCAGGAAAGTGGAACACTAACCCGAGCAGGTTGCGAAGTTCTGTGTC
GTCTTGGTATTGGATTTTCCGATAGTAAACTTGACTCTGATCTTTTAGGTAAGTTGCATAGTAATCTCGT
TGCTCTTTAGTAAATCCAGTAGTGAGTTTATCTATAAAAAAATGATGAAGATTGCGCTCAAGTTTAAGTA
AAAATTCAAAATCATTTGATATTCTCGAATCTTTAAATGTGAATTCAATGTAAGAAAAATGACTCCCACC
GCATTTTTCTATCCAATGAGAGCAACCGAGAGTAATGAATGGGCTATTGGGATTATTTAGCTCGATAAGA
GTTTGTTTTAGCTCTGGAAGTAGTGTAATTTCTGGAATTTCGTCTATTTTCTCTGGGTGATTAACCAAAT
CAATTCCACCAACATTCGGCGTTGGGTTCTGACAATCGTCAGATCCGCTTGATGGGCGATACGGGAATTT
AGTATAACCTTCACGATGATACATAATTTAACCTCTGCTAGTTTATTTGTTGGGGAACAGTATTCTAGCA
GAAATTTTAACCAAGCCTAGTCTTAACGGACTGGGCTTTTTTATTACCCCAAAAGCAAGGGGGTGGAGAT
TATGAAAATGAAAGATGCTGGGACGCAATCGTATATCTGGTCAGGGTTTGGCGCTTTCTTTGCACTTCTC
TCACTTCAAGAATGGCTGGCAGTTATCAGTTTGACTGTTGGTGTAATTACGATGCTTGTTAACTCTTATT
ACAAGAAGAAAGAAAATGAGAGAAAAAACGCAGAAAAAGTGCGACTTGAAGAGCTTCATAAGTTAAGAGT
TGAACGCATGAGAATAAAACTCGAAAAAGAAAAAGCGGGGCTTGTTAAATGAAACACGTTAAGAAGATAA
CGGCTTGTTCTGTTGCAATGATTATCGCTGTTGTCATGTCCGATCACTCAACTGAGATTCGCACCAGTGA
GCGTGGACTAGAAATCATTGGTAATGCCGAGGGGTGCGCACGTGAACCTTATAGATGTCCTGCTGACGTT
CTAACAGTTGGTATTGGCTCCACGGAATTAAGCGGACTACCTATTGAACGTAAAAGATATTCAGATGAAG
AAATAGCTAAACGTTGGGTAAATGACATCAAAGTGGCTGAAAAATGCGTTAATAACTGGGCAAGTGGAAA
GAACTTACCGCAAAGTACATTTGAGGCAGCGGTATCAATCACATTTAATGTCGGATGTTCTAAGCTGAAA
TATTCTACGTTATTTAAACACGCAAAAAATGGCGATATTCAAGCAATGTGCGATCAATTTCCACGCTGGA
AATACGCCAACGGTAAAGTATTACGTGGACTTGAAATCCGCAGACAAAAGGAACGTGAGCTATGTTTAGC
CGACTTACACAAATCTTGATCGTCGTAATTTTGGGCTTGTGTGTCGCGTTGTGGTTTCAGTTCCAATCTA
TTTCTAACTTAAAAGCCAAAAACACTACTCAAGCCCAAATCATTTCACAGCAAAGTGAAAGTATAAAATC
ACTTAAACAGCAAGAAGAAATCAACAGACAGCTAACGCTTGAGATTAGCAGATTAGAAAGTGAATCACGG
AGTAAATCAGATGAAGCAATTAATTCTATTTCACATGATGAAAAGAGTGCTGACGCTTACAATGCCAGTG
CTCCTCGTTCTATTGTTGAGTTCTTGCGCAAGTAAGCCAGTAGTTCAAGTATACCCACAAATTCCAGCAG
CACTTCTTGCGCACTTAGATAAAACAGGGTTTAACGGCAATACTTACGGTGACGTTTCAAAGTACGCAGT
GATACTCAAACGTGAAAGAGATGTTTGCTTAAATCGAGTTGATAAGATTCGAGAGTGGCAAACAGAAAAC
GCACAGAATTAAAAGAGGCATAGATATTTCACTATGCCTCTTTTAATTATAAAGATGATGATAACTCTCG
TTGTGAAGCTACTGCTAAGAAATGGCTACGGTCTTTATAGATTGGATTATTAGCTACACGTTGGTCTATT
CTATCAATTAGATATTGCGGTAATACAATATTTACACGCTGGCGTTTACCAAAGTAAGCAGTGATATCTA
CATCGATTAGTAACCAACTATCGCAATATTGAAAATCTTCTTGCTCTTTATAGTGAAGAAAGCCCAAATC
TTTAATTTGGGAAATATCAAAATCACTCTCAACCATCATTTCTAAGATGGTATGGATTGCATCAGTTACC
ATTGGAACAATTTCTTCGACAGTATCTGCACCACTAAAACAAGAGTAAGTTTCATTAAAAAGCGCAGGCA
CACATAAGCCAAACGCTTCATTTTCATTTTTTGGCGTTTCAACGCCAATGGTAAATAACATATAACCTCC
TAGATAGGACTCGGCAGAGCTATAAAAGCCCTGCCGATTTCTTTATGGATCTAACAGTACCTATTGGTAA
ATCTTTCTTGGGATGTGGAACAGGAAACGTCTTTCCTGTTTTGGGTGAATACCATATATGGTGTGACCCT
TTACATCTCAATTCAGTACATCCAATTGCTGTCAGTTCCTTGATTAAGTCGTGTGAGTTCACGTGATGCC
TCCTTTGTCTTAATCAAGTATTATTATACACACATATACACACAAAGCAAGTATTTAAAAAAGGATTAAC
CATTATGCCAAAAAAAGACGAGGTTAAATCCACGTCTAAATGGCGTGGCCAACCAACGAAATATAAATCT
GAGTATGTAGCACAAGTAAAGAAATTGTGTCTACTTGGAGCAACAGATAAGGATATTGCTAATTTTTTTG
AGGTATCTGAGTCCACTTTAAATAACTGGAAGAATGAATATCCTGAATTCTTGGAGTCCATAAAAAAGGG
AAAAATGCTAGCGGATGCAAATGTGGCCGAGAGACTTTACAAAAGAGCTTTGGGTTATGAGGCACCTGAC
GTTGATATTCGGGTAATAGAAAATAAAATAGTTGAAACGCCTTTGATAAAGCATTATCCACCTGATCCAA
CATCAGCTATTTTTTGGCTCAAAAATAGACAGCCAGAAAAATGGCGAGATAAGCAAGTTATCGACCATAC
AAACTCAGACAGCTCTCTCAATCGTCCAACAGTCATAGAGTTAGTCGCACCGATGGTAAATGCCGATGAA
AACCCAGATTGAAATACCGCCTAAGCTTACTCCCGTTTTTTCTAAACCGAATATGCGTTATCGTGGCAGT
TTTGGTGGTCGTGGTTCTGCAAAAACAAGAACATTTGCGAAAATGACTGCTGTTGTGGCGTATCAGCGTG
CAATGAATAACGAAAGCGGTGTGATCCTGTGTGGTCGTGAGTTTATGAACTCATTAGAAGATTCATCACT
GGAAGAAATCAAACAAGCGATTCGTTCTGAGCCCTTTTTAGAAGCTTTTTTCGAAATCGGTGAAAAATTT
GTTCGTACCAAGTGCGGTCGGATTTCTTACGTTTTTACTGGCTTACGTCACAATTTAGATAGCATCAAAT
CTAAAGCCCGCATTTTGTTAGCTTGGGTAGACGAAGCGGAAAGCGTGAGCGAAATAGCGTGGCAAAAACT
ATTGCCAACGGTACGGGAAAGTAATTCTGAAGTCTGGGTGACATGGAACCCCGAAAAGAAAGGCTCAGCC
ACAGATTTACGCTTTCGTCAATCTATTCCAGAAAATGCAATGATTGTTGAAATGAATTATACAGATAATC
CATGGTTTCCTGATGTATTAGAGCAAGAAAGGCTTAATGATAAAAAACGCCTTGATGATGCAACATACCG
TTGGATTTGGGAAGGTGCTTACTTAGAGGCAAGCGAGGCTCAAATATTTAAAGGTAAATATGAAGAATTA
GAATTTAAACCAAATCAAGATTTCAACGGTCCATATTTTGGGCTTGATTTCGGCTTTGCTAAAGATCCAA
CTGCTGTAGTTAAGTGTTGGGTGTTTGATAATAACTTGTATATTGAATATGAGGCAGGCAAAACAGGCTT
GGAGTTAGACCATACAGCTGATTTTGTAAAAGAAAGGGTTCCTGATATTGAGCGTCATATTTTGCGTGCA
GACTCAGCGAGACCAGAATCAATTAGCTACCTTAAACGCAACGGTATCCCTCGGATTGAGGAAGTTAAAA
AATGGAGTGGATCGGTTGAGGACGGTATAGAGCACATCAAATCTTATAGGAAAGTCTATATACATCCTCG
CTGCAAAGAAACATTGCGCGAGTTCAGGCTGTACAGTTACAAAACAGACAGATTAACAGGCGATGTACTA
CCTACAGTGCTTGATGAGCACAATCATTATATTGATGCTATTCGTTATGCGTTAAATCCGCTAATTCAAT
CTAAAAATGCAGCAGGTATTTTCTTTAGTTAACATGAGCGCATATTATGAACCAAGAATTTGAAATCAAT
CAGCTTGCTGAGCTTATTGTTAACAATGCTCTACAAGCGAACAGAGTGAGAAATTTAACCAATGTGGGCG
TGATAGGTAATACTAAACGCCCTCGTTTGTATTCTGAGTTTGGCTACCCTAAAAAACTCTCATTCAGTCA
CTTTTTCGAAGCATATCAAAGAATGTCGGCTGGTGGAGCGGCAATAGATCGCTTACTTGATAAGTGCTGG
TCTGATATGCCAATTGTTATAGATGGCGAGAAAAGCGATGAGGATAAAGAGAGTTCCGAATGGGAACTTT
CTGCAACGAAGCTAATCAAGCGTTATTTTAAACAATTAAAAGAAGCTGACAGACGAAATCTTGTCGGTCA
TTATAGTGCCTTAATTCTTCAAGTTAGAGATGGAAAAGCATGGGATGAACCTGTCGACGACTTGTCTTTA
AAATCACTAAAAGATAAAGGCATTGTGAAATTGATACCCGTTTGGGAAATTCAATTAAAAGTCATCGAAT
GGGACACTGACGAAAAAAGCGAGAACTACGGCGATCCTTTATATTTCCAATTTGACGAAGCAGGTACCTC
TTTCGGTAAAAATCAGAATAGAAGCATTAAGATACATCATAGTAGAGTTATTGTTTTAAATGAGGGTTCT
GATGATTCAGACCCAAGTTCTGGTGTGCCATTATTGCGATTAGGGTACAACAATCTCTTAGATATTGAGA
AAGTCGCTGGTGGTAGTGCTGAGGGATTTCTAAAAAATGCAAGTCGTCAACTTGGTGTTAAATTAACTAA
AGAAACAGATTTAGCGACTTTAATAAGTGAAGCTAAAAGTCGAGGCTATGACGGTTTAGCTGATGCGATG
AATGCGCAAATTAGCAAATTAAACTCAGGCACTGATTCTGCGTTAGTCATGCAGGAAGGTGATGTTAGCG
TCTTATCTGTTGCACCAGCAGATCCAATGCCAACATGGACAGTCTCAGCGAATTTATTCGCTTCATCTGT
TCGCATGCCATTTACTATTCTGTTCGGTCAACAAACTGGTCGTTTAGCTTCTGATGAAGATAAAAACGAC
TGGGCTAGTCGCTGTAACGAGAGACGGAACACATTCTTAACAGATTTAATTCTTAAATTTATAAACCGAT
TAATTAAATTTGGTGTTTTAGACTCGCCTAAAAACGAAGAAGTAACGGTCACATGGTCTGATCTGTTGGC
TCCAAGTGAGAAAGAGAAGATTTTAAATGCTAAGGAATTATCAAGCGTTGCTGAAAGCTCTGTGAGAGCG
TTTGGTATCTCTGCGATCAACCCTAACGAAATAAGAGCAATCATGGAGCTTGAGCCATTAGACGAGAATG
ATTTAGAGCTACCTGAAATTGATAAAAAAGGAGATCCGTTAGTCGATGAGAAAGAAAAAGACAAACAGAA
ATCCGATTTTGCCGAGAAGTAAATCAGACCCAATCGGGATGGGGCGTAATGTTCGTAAGATGTTCTCTGA
TATTGAGGGGCGGTATTACAAAATAAAGCTAGATATCAAAAATTTGCTTGATAGAAACGTAATACCGCGA
TCGATTACAGGGGTTAATGAAAAGTCGGCGATCGTCTGTAGTCAGTTTACAGAGGTACCGACGATCTATT
TTGTAAATAGCAATGAACATGATTACAACTTCACATCAGAAGAATTTGCTAAATTCAGCGATGATATACA
AAAAATCTTAGAAGATTGGTTGTTAGAAGAAAGTAGAACGGGTGAGCTGTGGTTTGAGCTGTATTTAGAA
GAATCACAGAAGGCTGCGACACTATCAACTCATTCATCATTGTCCCAACAATCTGATTTATATCTCGCGC
AACGACCGCTTTATCAAATACTTTTCAGTGAACCATATTTAGAAAGGTTAGCTATTGCTCAACAATTATT
CTATGAACAATGGCGTGGTCTTACTTATCAAACAAAATCAGATCTAATCTACACAATTAGTGAGGCTGTA
GTACGTGGTGTTAATGTTAAAAAAACAGCTGAACTAATAAGTAAGAGATTAGACATATCTATGTCTAGAG
CTAAAAAAATGGCTCAAACAGAACAATTGTATGTTTATAGACGAGCTGAATGGGAAGAAGCAAAAGCAGC
TAGGGACGAACTTGGTCTTGATGCTGGGATATTACATATTTCAGCATTAAAAAGCACAACTCGGGTTACT
CATGCTAAAAGGCATGGAAGAGTGTTTACGCCGGAGGAGCAAGAAGCGTGGTATCAAAAAGATGGAAATA
GATTTAACTGCTATTGTAAATCACAGGTCATTATCAAAGAAGATACGCCATTATCGACACTAAAAAGGTA
TGAGAATGAACGTAAAGCTTGGTTAAAAACCCATTAAGAGGGATCAAAACAATGAAACGAAGTGTTGTTA
ACGTACTGTCGGTTGTTAACTCTAAAAATATCACAAATGAAATAATTGAGGGTGATGAGCATATTGTTGT
ATCTGATATTGTCCCTGTTATTGACGACATTGTGATGAATAAGGGGTTATATCCAGCAGACGAGATAGAT
AAGGGATATAGCACGCTAGATGGTAAGTTAATGCCACTAGGTCATCCTAAGTCAGATGGGCGATACATAT
CAGCAAATGAAGCAATTGCACTTAATAAATTCTACGTCGGCGCATGGTGCGTTAACGCGAGAAAAGAGGG
TGAGAAAGTACTTGTTGATATGAAAGTCAATAAACGTATTGCAAATAGCAGTGATAGCGGCAAACGGTTA
ATTGAGGCATTAGAGGATTTAACTTCTAACGAAGCTGCAAAGCCAATACACATCTCAACTGGCTTAAATT
TACAAAAGGAATATCGCAAAGGTAACTCAAAAGGTAAAAAATATGATTGGGTTGCAACAAATATGCAGTT
TGATCATGTTGCGATTTTGCTTGATGAGCAAGGTGCTGCCACACCAGAACAAGGGGTAGGCATCTTTGTA
AATTCTGAGGGGGAAGAAAGTGAGGTTGAGTTTGTAAATCTTGCTGACTCAGCAGATTACACAAAAGAAA
CATTGCTAGATAAAGTTAAATATTTCTTTTCTGCAAATTCCTCTTTGTCTTTTGAGGAAATTCATGGGCT
TCTATTGCAATTAATAAATAACGATCATAACTCTAAAAAATGGTTATGGATTGAATCTGTTTATCCATCG
CATTTTATTTATAACGATGATTGGAAAAAATATAAGCAGAAATACCTAATCGATGACAATTCGCAAGTCA
GCTTTGTTGGTGAGCGCATTGAAGTTGTTAAAAAAGTCGATTATGACGAAATTAAAACTAATGGAGAAAA
CATAATGAAAGAAAAAATCTTATCAGCACTCAATGCCGCTGGCGTGAAAACTGAGGGTTTAGACGACGAT
CAGCTTTTATCGGCTTATAACGAGCTTCAAGCCAAGCCAAAAGATGAAGGCGTTAAAACTATTAATAGTG
AAATTAACGAGGCAATTAAAACAGCAGTAGCAACCGCCATTGCTCCGCTACAAGAAAAGCTGCAAGCAAA
TGAAGATGCGAAAGTTGCAGAAATGCGAGAAGCAGTTAAGTCAAAATTTAGCTTGTCTGATGTCGCGGTC
AATTCTCTAAGTAGTGAAGCGCTATCAGAAATGTTTGCAAAAACAAAAAACTCAAACGGGTTAAATAATT
CACTAAACGCAAACAGTGAGGAAAACCAGTGGGGTGATTATAAATTAAATCAAGAGGAGTCTAAGTAATG
GCTAATGTTATCTATCGCGGTCCAGTAGAGCGCGAACCAAAAACAATTAATCTTGTGATTAATGACACAT
CTTCTCCTGGTGTCGTAGTGAAGTTGAACGCTGGGAAGTTAGAAGCGGCGACTGATGCAAAAGGTCGCCG
TTTTTTATTGGCGAATCGTCGCTTTGCAGGGCAAACAATTGATCAGGCATATACAAAAGGTGATACAGCA
ATTGCTTTTCGCTTAGAGCCTGAGCATGAGTATTACGCTCAATTAGCTGATGACACTTATCAGCCTGGTG
ATGCTTTAACTGCAAAAGCAGGTGGAAAATTAGCGAAAGCTGTTGCAGGTGATGTTGTTTTATTCTTCTT
CGATGAACAAAAACAACGCCAGATCACTGGTGGAAAAGGTTGGGGCGATGTTGTCGTCGCTAACGCGTAT
GTAAAAGCATAAGGAATTAAACAATGTTGAAATTCACAAAAGAACAAGAGCAGTTTATCATCAATGAGCG
TATTAATTACGACAAGAAACATGCAGCTATGGCGGCGAATTTCGAACAAGGTGGATTAATTGAGGGTAAT
GCCTCAACACTTCCGCGCGATGTTTGGGCTGAATGGGACCGTGAGGCTGTGCAATTGCAACGTGACGAGC
TTGTTATTTTTAATGATTTGTCGCCTATCAATAAAAGTATGCCGCTAGGTAAGCTTGTACATCACTTCAT
GACTGTTGGCGATAGCGGAACAGTTAATATCTCTTTAGATGGTCGTTCTTCTGCTAAAACTGATGCGCCA
GTGTTCGAATATCATGGGACACCATTGCCAATTATTGATTCAACATTTGGTTATGGCTGGCGAGATATGC
TGGCTTCGCAGACTGAGGGGTATTCTATTGATTCTGCACCACGCGCGAACAGTTTACGTAAAGTTGCTGA
GAAAATCGAAGATCTAATGTTAAATGGTGATGCTTCAATTTCTGTCGGCGATTCTAAACTTTATGGTTTA
CGTACAGCACCTCGTCGAATGACTGGTACGCACAACTTAACATTGCGCACAGCAACAGCTAAACAAGTTT
ATGAGCTGTTTCGCGACATCATTAGCAAGTTCCACGCTAAAAAATTTATGTCGCCTGTCACGTTCTATGT
TAACTATTCTGATTGGTTCCGTTGGTCAACAACTGATTATTCTGAACAAAAATCAGAGGGTAGTATTTTA
ACAAAAATTCTGACAATTCCTGGTGTTAGTAAAATTGTCCCATCTATGCGCGTGCTTGATGATGAAGTGT
TAGGGATCGTTAAACGTTCTGATGTTTATCAGATCTTAAATGGTATGCCTATTGTAACTCGTCCAATTTC
TCGTCATAACGAAACAGACGATTACAACTTTAAAATTATGGCAGCGTTGTCTATTGAATTGAAGTTTGAT
CATGATGGTAACGCAGGATATATCCAATATACTAAATCGTAAGGGGTATTAAATGGCAAAGTGGCTATTA
AAATACGATAGCCACGAGCTTAAAAAAGGTGATGTGTTTGAGGGTGACACATTACCTTTATGGCTCGTTG
GTAAGGTCGTTGAAATTGAAGATGCTTTCGAAGTTGCAACGCCAAATGAGAATAGCAATACTCTTGGCGA
AACTAGCGAAACTAGCGAAACTAGCGAAACTAGCGAAACTAGCGAAACTAGCGAAACTAGCGAAACTAGC
GAAACTAGCGAAACTAGCGAAACTAGCGAAACTAGCGAAACTAGCGAAACTAGCGAAACTAGCGAAACTA
GCGAAACTAGCGAAACTAGCGAAACTAGCGAAACTAGCGAAACTAGCGAAACTAGCGAAACTAGCGAAAC
TAGCGAAACTAGCGAAACTAGCGAAACTAGCGAAACTAGCGAAACTAGCGAAACTAGCGAAACTAGCGAA
ACTAGTAATAAAGGGAAGGAAACCCCGAGAAAAGAGGGTAAACAACATGGCGGAGCTAAAAACTAAAGAT
ATTCACGAATTTATTGGTGAACTAGGTTATAGCGTTCCTAATGCTGTTCTGTCCTTAATTATTGAGCGCG
TTGAGAAGAAAGATAGTGAGTTAAACAATGCTGGGTATGATGACACAACCCTGTCCTTGATAAAACTTTA
CTCTATTGCTTTGCTTGTTATCAGTCAAGGTGGTAGAAAATTGTCATCTCAAGGCGCACCAAGTGGCGCA
AGCCGTTCTTTCACTTATGATCAAGATAGCTTTAAAAGACTTAAAAGCCTTTTAGCTAACTTGGACAAAA
GTGGGGTAATGAATGATTTACCAATTGCGTCAAGCTCTGTCGGGTTTTTCGAAGTTGTGGGGTAATTATG
TCAAATTCTGCTAATTGGGCATACACAGCACAAGCTACGATATGGCACAAAATTGGTGATAATTATGAGA
CAGGCAAGGCAGAATTCTCCGAGCCTGTTCTTATTTATTGTGATTATGGCCATAACAGCAAATTAACTAC
TAGTAGTTTAGGTAGGGAAGCTGTAGCTAAAAATACAATCTGGACTGAGTATGATAAGGCTAAAAAAGGC
GACTATATTTTAATTGGTCAGTCTAATGAAGCAGATCCTTTCACTGCTAATGCTGATGAAATTATCAATA
TCATTCGTTACGCCGACACGTTTGATCGTAAACGTGATGACTTTGCGTTGATAACAGGGTAGGTGTATGG
CTGTCAAATCTAGAGGTTTTTCACAAGTCAGAAAGAAGTTATATGTTCATTTTGGTGAAGTCTTTTCTAA
GAAAATGACAAGGGCAGCAGCAAGGATTGTGACGATTATAGGTATTCGTTCAGCACTTTACACACCAATT
GACACATCAACATTAATTAATAGCCAATTTAAAGAAATTTCAGTTAAAGATTCCGTTATCTCAGGGCGAG
TTGGGTATTCCGCTGAATATGCTGTTTTTGTTCACGATCCAAAAGTTAAACAAAAGTTCAGAAGGGCGAC
AGCTAGAAAGGAATTCTTAAAACAAGCTATTGAAGATGATGATATTAAGGTTGAGATAAGACGAATTATA
GAAGAGGAGTTGGCATGAACTTATTAAATGTATTTAAAAGCCATGTTATTTCTAGCAATTTGTTTAGCTT
ATTTCAAGTTCAACTTCATCAATGGAAAGATAATGGTGATAAAAAGTCTGAGTACATTGTTTTCCAGAAT
AATGGCGGAACACCAATAAGAGATGGGCTATCAAGCGAAAGCTATATCATTATCTCAATCATTGGCTCTG
CTCAGTCAGGGTACAGTGTAGCTACGAAAGCAAATGAGCTAATTGAGTTTGTTAAGAAAAACGCTATAAC
AGAGTTTGGCTATATAGAGAATATGGGGGGAGTACCAAGTCCTATATTCACATCTGATAACAGAATGACT
ATGCAACTACAGTTTCGCATAGTGCATGATAATTAAAGGAGAGAGAAATGAGTAATCCAAAAGATTTTGC
GAAATTTGTCGGGCGTTCGGCAGTTTTAGAATATGCAACGACAGTAACAGGGTCTGGTCCCGCACCTCAA
GAAAGTGATTGGAAACCAGGTGGCGCAATTCGTTCTAAATCGTTCGATTTAAGCCCAAATACTGTCACAT
CTGAAGCTGATGATGCAGGCGGTTTTCCTGAGTCACTAGTAACAAACTCAGACTTAAGCATTAGTGTCGA
GGGCGAGTTTCGTAAAAAAGATAAAGAAGATGAGATCGGCATCAATGCACTCATTAAGCTTTATGTGAAT
GCTGTGAAAGCTCGTACTCAACCCACTGTGTGGGTAAGACTACAATTCGGTTCAGTAAAACTCGTCGGGA
ATATGGTTATCACCGCTTTAAGTAGTGAAGCACCTACGAATGATTTAGTTACATTTTCAGCAGAATTTAA
GGTTGCAGACGCTTCTAGCGTTACGATTACAACATCTTAATTACAAAAGGCATTCTCACGAGTGCCTTTG
ATAATTAAATTTAAGGATTGCTTATGGAAGCAAATAAAAGTACAGGCGAGTTTTCTTTATCGTTCAACAA
TAAAGAATATATTTTCAAACCGTCATTTAAAAATATCGCTAAAATAGGTACACCGACGGATATTGTAAAT
GTGTATTCTGTCTTATTTGGTAAAGAGGTTACGTTTTTATTAAATGAGAGCTTAAAAGCCAATAAAGATG
TACAGGCTTATGCTTTGAATATTGCTTTTAGTCCAGTTCTCGGACGTAAGATCTTATCTTGCGCACTTAC
TATACTGAATGCTTGTAATGATAGTGACTTGTCAGGTATTTTTGGATATTACAAGCCTAGCAACAAGGGT
ATAGTTTATAGAATAGGAGCAGTTAACACTAAAGATGTTATTGCCCTTGCTAAACATTTAGCACTTCACG
GGATAATCGGTAATATTGATCTGAGAACAAAAGAAAATAAAAGAAGTGAATATACATCAGAGTTTGACGT
TGAGGAGTATATCTGTGCCGCACGTTGTCATTTTGGTTTAAGTCGTGCCGATGCTGAAAATCTAACAATG
ACTGAGTTTCAGATGTTAATAAAATCTAAATACCCAGAACAACAGAAAAAATCAACATTATTCACAGAAG
AAGAATACGATCAGATTATGGAAGATTACTATAAAAATAGAGAGCAGACTTTGAAAAACAATTAATGTGA
TCTTCTTCACTGAATTAAAATATTGTTATGTGTAAAATATTCTACATTTCAAAATGAAAGGTGAAAAATA
TATGGATCAAAAACAATTTGCAGAATCATATCTATTAGTCAACAGCAATAATTTTCCAAATGATAAGATT
TTTGCCTTAAAGGAAAAACTATCGACCATAACAGAAGATCAAAAACTATTAGTTCAACTAGTAGGGTTAA
AAAGTCCAACTACAGTATTGATTCTATCTTTAATCTTAGGAACTCTCGCTATAGATCGTTTCTATCTTGG
TGATATTTTTTTAGGCATATTAAAAATAGTATCAATTCTCTTTTATGGAATAGGACTTATTTGGGTATTA
CTTGATATATATCTCTGTTATCAGCATGCTAAGTACTATAACTTTGAGAAAGTAATGTCAATTTTACAAG
ACAGTTAAATAAAAAACCAAACCCCAAACATTCGCAGTGTTTGGGGGTTTTAGTTACCCCTTATCCAAGT
TTAGCTGATTACTTTAGTTGTGGATTTTGTTGTTACTATGGTAGTGCCAATACTCCTCATCTCTTGGTAT
TCTTATTATATTTTTAGGGATTTTTGTAGTTAACTGAAAAGCTCTTAGTGCTGTTAGTGTTTTTTTACCA
ATATTAGGAACACTTAAAATCTCCTTATCCGTTCTTTTCTCTAAATCTTCTAGAGTATAAACACCGAACT
GCTGCAAAGAGTCAACTTGATTACGTTTAATACCTAATGCGAAGGATAATACTGATGGGTAATAATAATC
TGCTATCTCTTGATTGCTACTATTAAAAATAATGAATTGAGAATTTCTATTCTCATTACATATTCTCTTT
ATTTCATTATACGATAGTTCGTAGTTTGAAGACTTTTCATACTGGCTTCTTATTTCTTTAAGAATTTTTA
CTGATAATAACTGAGATTTTACGTTGCTCATTAAGAAATTGCTAGTATATTCATGTATTTCAGACCAATG
CCCATAATGAGTAAAACCACTGGTTTCTTGGTCTTGTTTTTCTGTTGAGATTTCAATTATTTGTCCATGT
TGTTCTAAGAATTTAAGTGGCGTATCCAAAAATGTATTTGCAATAAATATTTTTTTGAATGGGTATTTTT
TGTATGAAATATCATCGATATTTTCATATTGCTCATAGTTTTTGTTATTTGAATAGTTTGACTCAGTCGT
TATAGAAATTTTTATTTCTGGATATATTTCATTCTCATTCAATATGTTATCTTTCTGTAAAGACTTTTTC
TTTTGAGAAAAATGCCACGCAATGCCGACAACTATAAAAAATATAATGAGTGCAGTAACCATGAAAATAT
CCTCTATGCTTTTTATTTAGGATTTTATCTACCAAAAATAACTTTACAAGTGATCTAGATCTCATTATTA
TAAATCCAAGGTCTCAAAAGCCTTTCTCAAAACGGTATCCATAAGGATAGTAAACACCCCGTCAGTGTGA
TTTTTTATGCTTTAAATTTGCTTCTTTTTCTCATCAACAAATTTAGGCATAGATAATAATTTAGTATCAA
TGATCGAGAGTGCGACGAATACAATACCTTCGGGGAATAAGTCCGCTAGATTTTGAGCTAGTTTTGAGCT
CTCGATCACCCTAATTCGATTAGGGTACTTCTCTCAAAAGGAAACTCAAAATGACGGCTCAAATTCAAAC
TATCAACTTCCACAATCAACCACTTTCCACTTTTGAACACAACAGTATTTACTATGTTGCAATGAAACCA
ATCTGCGAGAATATTGGCTTAAATTGGGATGGGCAACGTCAACGTATTCAACGTGATGAGGTGTTAAGTC
AAGGTACGGTTATCATAACCGCACCCACGAATAGTGGTGATCAACAAATGCTTTGTCTTCCAATTGATTA
CTTAAATGGATGGTTATTCGGCATTGATGTAAAACGTGTTAAACCTGAAATCCGAGATTTACTGATTACC
TACAAAAAAGAGTGTTACAAAGCCTTATCAGATTACTGGATGAAGGGCAAAGCAGAAAGAAAAACCACCA
CAGACGAAAGAACAGGACTAAGACAAGCTGTTAGCCAGTTGGTCAGTAAAAAAGGCTTAATCTATTCAGA
TGCTTACTCATTTATTCACCAACGCTTTAATGTGCAACATATTGATGAACTGACACCAGAACAAATTCCA
ATGGCGGTTGAGTATGTTCACAAGATCGTTTTAGAGGGTGAGCTCATTACAGATACATCGCCAAAAGTGA
AAGAGGATGAAATTGTCGTGCCTTACAATGTGTTTTACTCTCTGTATAAACACGGACAGCGTGGACAACG
TTTGGGATATGAAGTGAGTATTTTATTAGATTCTTTATTGAAATTACTAGGTGCAGAGTGTGGAAGACCT
AGAATCTCAGGATTAGTCCATGACTGCCAGGTAGAAGGGGCTAATTGGTTAGATTTAGCTGAAAAGATTA
TTGATAAGAGAAACTTAGCCAAACTACCAGCATAAAATTAATTAAAAACAGACCGCACTTTTGTGCGGTT
TTTTATTGGAGCAAATATGAGTGAAAAAATATCTGGAATTTATATCGATATTGATATCGAGACAGCAAAA
TTACTTAATGCAGCAACAAGTTCTGATATTGCTTTAGGTAAATTGGAAAAAGCAACAAACGATGTTACGC
AAGCAATGCAAAAAGCGGATAATGCATCAAATCAACTTGGTGGTGGCATAAATAAGGTTGCAAAATCTGT
TAATGCCGCGACATCATCAATGAAACAAGGTAGAGCAATTGTCCAACAATTAGGCTATCAATTCCAAGAT
ATTGCTATTCAAGCTCAAACAGGAACTAGAGCTCTTGTAATCCTTGGGCAACAAGGTTCTCAAATTCTCT
CTCTCTTTGGTCCTATGGGGGCTATTGCAGGTATGATCCTTGCTATTAGTTCAGCAATGGGATCTGCATT
ATTCCCAAACTTATTCGCTTCCACAAATGCTACAGAAGATTTAGAGAAAGCACAAAAAGCTCTGAGCGAG
GTATTAACTGAAAATAGTGATGGTGTTTATTTACTTTCTGAAAAATTAGCTAAGTTAGCAAAAGAAAATG
AGCAAGCAGCAAGAACAAAAATAGCATCTAGCATGATGGAAGCTAGACTTGCTATTAAATCAGCGGCGAA
TGCAACTCAAGATGCTTTTAAGCAATTTGATAGTTTTTTTAGCTTTCTTGGTACTAATGCAACAGCAAGC
GTTCAGAATGCAATCAAAGAATTAGATGATTATTCAAAAACAGGAAAAGATGTCACAAAAGCTGTTTTAG
AGATGGGTGATTCTTATGGTGGGGCAATAGCTCAAATTGCAAACTTAAGCACTGTTTCTGAAAAAATGGC
TGAACAATTAGGAATTAGTCAATCAGAAGCTGTAGGATTGTTAAAAATTCTTAATGAGTTATCAAAAGAT
CCATCACCTAAAAATATGGATTTATTAAGACAATCACTTTATTTACTAAGTGAAAAAAGCAATTGGTCTA
ATGATTCTCTAACTAAATTAACTCAAACGGTCGATAAGAATGCTTCATCAGCACTAAATGGAGAGGCCGC
TTTAAGAATGTTAGAGCAGGCATTTAAAGATCTAAATAACGCCATTCTAAAATCAGACCCCGCTTTAAAA
AGCAATGAGGCTAAATTAAAAAGCCTTGTCGATGCTTCAAAACGATATGCTGACACAGTAGGGAAAACAG
CAAGAGAAAAAGCCATTTATGATGCACAAAACACTAAAGCATCAAAAGAATCAATTGATAGTGCAATCAA
GCAGATCAATGCAAACTATGATGTGGTTGAATCAGAAGAAGAAAGAATTAAAAAAAGGAAAGAAGCAGAA
GCGGCCGCAAAAAGGGCAGCAAAACAAAGCGAACAAGCACAAAGGCAAATTGAAAACCAATTAACGCAGC
TTGGTAATCAATATGAGATTGTTGTTTTAAAACAACAAGGCATGAACCTTGAAGCTGTAAAAATGGAAGC
TGTAATGCGACTTGGGGCAAGTGCAACAGAAGAACAAAAAAGAGCAGCAGAGAAGCTAGCATTAGGCATC
TATGCTGCTACAACCGCAATGAATAATTTTAATTCCTTGCAAGCTCAAGTGTCGCCAGTTTTTGCATTAG
AACAACAGCACCAGAAACAGTTACAAATAATAGAAGAGTATAAAACGTTATACCCTCAGTCTATTGCAGA
AGCAGAAGCTGTTCGTGCAACAATCGAAGAACAATACAGACAGAAAAGGATTGAGGCACAGTGGGATGAG
TGGAAGCAATCAAGTGAAGCTGCGAATATGTTTGGTTCAGCTATTGAAGCTTTAGAGCAAAGTGCGGTAT
CGACGCTAACTGGAATATTAAACGGCACAATGTCTTTACGTGATGCGTTATCTTCTATTGCCAATACTGT
TTTGAATAGCGTGGTGCAGAGCCTTGTTGAAATGGGAATGGCGCACGTTAAATCAATGATTATGGGTCAA
ATGGCTGCCAAGGCTGCGACTGCAGCACAAGTTGCTCAAGCTGCGGTTATTGCTTCAGCTTATGCTCCAG
CAGCATCTATGGTTTCTCTTGCAACACAAGGGGCTAATGCCGCACCTGCACAGGCTGGTATAACAACAAC
ATCTGCATTAGCTAAAACGCTCGCTGTTACTGGTCGTAAGCAAGGTGGTCCTGTATCTGCAAATCAAATG
TATAGGGTTGGTGAGAACAATCAACCTGAGATTTTTAAAGCCAATAACGGAACTCAATATATGATACCAG
GTAATGCTGGTCGAGTTTTCAGCAATAAACAGTCAAGTGGTGGTGGAGCACAAGAAAGAAACGTAACTGT
TGTCATCAATCAAACAAATCACTTTAACTCTAGCAAAGATGATACAGGAAGCCTATCTGAGTTTGCTAAA
GGATTAACAAAACAGATAAAAGCAACAGTTAGAGAGGAGCTTACATTACAAATGAGAGTGGGTGGTATTC
TGGCGAGGTAAAAATGGAAAGATTTAATTTTAACGTAGAAATGAATTATGACGTTCAGCATGAGCCTTTA
GTTAATCAAGTACAGTTTGGTGACAATTATAGTCAGAGAACATCAAAAGGTATTAATTCTGATTTATGTA
AATACTCAAATTTAAGGATAATTTGTGATGCCGATGTGAAACACCAGATTGATACATTCTTGAAATCACA
TGGTGGCCACAAAAGTTTTTTATGGAGAAGCAAAACTGAAAACAGAGATGTTAAGGTGTTTTGCCCATCT
TGGTCATATAGAGAGAATGGAGCAGTATTTGAGTTTACATTGAATTTTATTGAAACATTATAAATAACAT
AAGGCAGGCATATGAGCATTTACGGACAACTTGAAGTTACCGTTGAGCTTATTAGACAGATATCTAAACA
AGTGGTTAATGAAACGATTGAAGACAACTTTAGACAAGGAGGCGTGTTCGCATGATCAGCTCAGAAATAA
AACTTGAGCTTTCAAAGCTTGAGCAAAACGCCATGATTGACTTGTTTGAAGTGGATCTGCGCGGTCTGAA
AGATAAAGACGGCATGAATGGTGAGTTATACCGCTTTTATGCTGGCACGAACGAAATGCTCAACCCCATT
GTGTGGCAAGGTAACACTTATCAACCTTTTGGAGCAAACGCGACGGGATTTTCTTTGTCTGGAAAAGGAC
CGTCAAACCGCCCACAATTAACGCTCGCGAACTTCAATGGGTTTGTGACGGGAATTGCCAATCGGTTTGA
TCAATGTCTTGGTGCGATCGTGCGCAGACGACAGGTCTATGTACAACATCTTGATGCAGTAAATTTTAAA
GATGGAAATACACAAGCAGATCCAACGCAAGAAGTACCTAGTTTTTTTATTATTGAGCAGTTATCTGTAT
TAAAGCGTGACGTTGCCGTGTTTGTGCTTGCGTTACCAACGGAAACGGACAACGCGTTTATTTCCTCTCG
CACAATCGGGATCCACTGCGGTTGGCTGTATCGTTCTGCGGAATGTGGCTATACCGGTCCACCCGTCGCA
GACGAGAAAGATCAACCCACAAAAAATCCGAAAAAAGACAAATGCAGTTGTTTAATTAGCGGTTGCAAGT
TAAGGAACAATACGCGCAATTACGGCGGATTCGTTTCTGTTAATAAGTTGAGTTAAAAAAATGAATGAAA
AGCTAAAACAAATATTAATCGACTACGCAAAACAATGTGAGCCGTACGAAATGTGCGGTTTTGTTGTTTT
TAACGGTCAAGAAAAAATTTTCATCGCTTGTGAAAACATCGCTGAAGATAAAGAGAATCACTTTGAAATC
TCAGCAGATGATTTCTTAAAAGCAAATCAATACGACGGCATTGTCGCTCTTGTTCATTCACACCCTGACG
GCAAGCCGCTTTTATCAACAATGGATCGTCAAACACAGATGTTCTCAAATCTTGATTTCTGGCTTGTTTG
TCATGATGAGGTCCACGAGTTCCCCGTTATTCCACCACTTATCGGGCGCGATTTTCTTCACGGAAAAACA
GATTGCTACACGCTATTCCGCGATTTTTATCGCTTGGCTGGCATTGATTTCCCTGATTTCGAACGTGACG
ACTTCTGGTGGGAAAATGGACAGAATCTGTATCTGGATAACATGGAAAAGCACGGTTTTGAGCGTGTTTT
TGATGAAAAAAGGGTGCAGGTAGGTGATGTTATTTTGATGCAAGTCGGTGCCGACGTGCCAAATCACGCT
GCGATCTATATCGGTAATCAGCAAGTATTACATCACAGCCCAAAACGGCTTTCTAAGCGCGATCTATATG
ACGGGTATTGGCTCAAGCACACGCACAGCATTTGGAGATTTAAAGAATGGTCAACGTTAAATTTTACGGC
AGTCTTAGACAGTTTGGAACTTCATTCAAAATAGATGCAGAAAACACGGCGGAAATCATTCGCGCGCTCA
CTTCTCAAATCCCAAAACTGCGGGAATTTATTCAAAAAGGCTACTTCACAGTACGAATCGCAAAAGAATA
CATAGATAACCGCTATCTAGAAAAAGGGCTTTTTTACAAGCTAAAAGAAGGCATGACGGTTCATTTTACG
CCTGTTTTAAAAGGATCTAAACGGGGAGGCGTGTTTAGTGTGATTCTCGGGGCTGCTTTGATGGTTGCAT
CAATATTTGTGCCGGGGGCGGGATTATTCGGAGGGCTTATTACAAAAGGCGCAGTATTCGGTATGGGAGC
TACACTTGCTCTTGGTGGTGTTGCGCAGTTACTTACACCGCAGCCGAAAATGCCAGCAATCAATGAAAAA
GAAAAGAAACAATCCACTTCGTTTTCGAATTTATCAAACATGGCCGCGCAAGGTCGGATGGTGCCGTTAG
CTTACGGTCGGATTCGTTGTGGCAGTCTTGTTATTTCGCAAGGTGTTCAAACGCTCGATGTAAATATCGT
TGAGAAAAATCAAAATACCGGGTTTTCAAAGGGATAAGTTATGGGTGGAAGAAAAGGTGGGGGCGGTCAT
ACACCGTACGAGGCACCGGAAAGCGGACAATCTAAGCAGTTTGTTTCAATTGTTGAAATTGTGTCAGAAG
GTCAGATCAAAGGCTTGGTTGACGGTGTTAAATCTGTTTATTTAAACAACACACCTCTACAAGCCAGCGA
CGACAGTTATAATTTTAAAAATGTTGAAGCGCAAGGGCGCATTGGTACGCAAGATCAAGAAGTGATGGAA
GGGTTTAACACTTCTGAAAAAGAGATTGCGGTCAGTACACAAGTAAAAAAGCTTACACCGATTACACGCA
CGATCACGGATAGAAAAGTCAGCCGTTTACGGTTGACGCTCGGAGTTCAGTCGCTTTTTCATCAAAACGA
CAAAGGTGATGTTTACGGCTCAAAAGTTGATTTTACAGTAACAATCGGTGAAAGAAGTCATCTTGTATCA
ATAAGCGGAAAGTACAGCTCTCAATACTTGAAACAAGTTGAATTTGGCGACCTGCCACCGGTTCCATTTC
AAGTTAAAGTTGAACGTGTGAATGCGGACAGTAAATCACAGCGTTTGCAGAATAACACGATCTGGGCGAG
CTACACTGAAATCATCGAAACGCAATTTGCGTATCCGAACACCGCAATTCTTGGCATTCGTTTTGATTCG
GAATATTTCAGTTCAATCCCGAACCGAACCTATGAAATTTACGGTATCGAAATGAAAGTGCCGAGCAATT
ACGATCCATTTGAGCGCACTTATACGGGATTTTGGGACGGTACATTTAAGATCGCATGGACCAATAACCC
GGCTTGGATTTTATACGACTTGATGACAAATAAACGCTATGGTCTTGGCTGGCGTTTAGGTGAATTCAAC
GTTGATAAGTGGGCGTTATATCAAGCTGCGCAATACTGCGATCAAATGGTGCCAGATGGTTTTGGTGGAC
AAGAGCCAAGATTTACTTGCAATGCGTGGTTAACAGATCAGCGCAAAGCATACGATGTGATTAATGATAT
CTGTTCAATCTTCCGCGCGATGCCTGTTTGGAATGGTCGTGAGTTCACTGTCGTGATGGACAGACCGGCA
GATCCTGTGTGGACGTACACAAATGCTAATGTAATTAGCGGGGAGTTCTCTTATCAATATTCAGCACAGA
AAGCGCGACATAATGAAATTCACATCGAGTATATCGACGCGGATGATAGCTATGAACGAAAGATCGAGGT
TGTTTCTGATGATGATTTAATTCGTCGTCACGGCTTAAACGTTAAAAAAGTGACGGCATTTGCTTGCACG
TCGCGTGGACAAGCGTTTAGAACGGGGAAATGGATACTTGAAACAGAGCGGTTAGAAACAAAAACAGTAA
CGTTTGCGGTTGGTGCCGAGGGGCTGATGCACATCCCGGGCGATATTATTCGTGTTGCAGACTGTGATTA
TGCTGATACTAACATCGGTGGTCGTGTTCTTGATATTAATGGTAATAAAGTCACACTTGATCGTGAAATC
GAAATATCTGAAAACAGCTATTTTACTTATATCAATAGTGAAGCGAAACACAAAGATATTCGTATTGTCA
GTAAAAACGGCAAAGAGGTTATGCTTGAATCTGAGCCAGTAGGACTAGCTGAGCTTGGTGTGTGGTCTTT
GACTACGCAAGAAATCAACGTGCAGTTATTTAGAGCGTTGACGATCAATGAAGAAGAACAGGGTCAATAC
ACAATTGTCGCACTTCAACATGAGCCACAAAAAGAGGCTATCGTGGATAACGGTGCTGTGTTTGAACCGC
GTGAAACCACGCTTTCTACTGCCGGACTTGATAAAGTTAGTCACGTTAACGTGCAGGCTAATGGTGACGG
TGTTGCACTAAGTTTTGACTATGTCGTCAAGCACAGCGCAATGGTCAAATATCAGATTAAATTATCTAAA
GATGGTAATTTTTATAAGATTTATGACGATTTAACAACACCTAATCACAAGTTCATCGGTTTACCTGATG
GCGAATATGTTGCGGAGATCCGTGCGAAGAACGAACAAGGTCAGACATCAGATGCGGTTACAAAGTCATT
CAATATCAGCTTTGCTGTGAGTGAGTTGACGACAGTATCGAAAGTGTTTGGCATATTGTTGCAGTGGAAA
AATCCTGTTTTTGCTAATCCTAACTCAGCGATTGAAATATGGACGAGTACTGACAATCAATTCGAGAACG
CGAGAAAGCTTGTGTCTCTTTCTTACCCTACGAGCGAGTATTTGTTCAGCGGTCTAGGCGTCAATGAAAA
ACACTATTTTTGGGTGCGAATGATTGACACAGCAAATGGCAATGCTGGGGAATTTACAAAATCAGTCGTC
GGCACGTCTGAGAAATCAGGCAAAAAGCTTGTTGAGTACATTCAAGGACAAGTAACAAAAAGCACTCTTG
CGAAAGATTTAGCACAAGAAATCACGCAGATCCAAGCAACAGCAAGTGAAGCTACCGATTCAGCAAAAAT
GGCACTCTCACGCATTGATAGTGAAGCAACAACACGCGCTGAACAAATCAAGCAAGAAGGCGAAAGCATT
AAAGCTAGCGTTAGAAAAGAGTATGAGAAAAACGCAAGTGCAATCTCTAATCTAGAGAAAACAACGCAAG
ATCATGCACTACAAATCTCAACCGTTCATTCTAAGTTTAATCAGCTAGAAATCGGTGGTAGAAACTTACT
GAAACATAGTGAAAAGCTCAATAAAAACTGGGGAAAAAATGGCGGTGTAACGCTTGATACGGATCACGGC
ATTGCGACACTGACTGCCAACGGTCGATTGGTCGCACTAAGTCAAGTGCTCATTGAAGATCAGGTGGAAG
TCAAGGACGGTAAAGTCGTGCTTTCGTTTGACGCTTTATCGAACAAAAGTGGCAAGCTTAATCTTAGATT
AAGACGATATACCGGCAGTACTCATTCTGACATATCGGCTTATGTAACAGTCGATTCGCGCGACTACAAG
CGTTACTCAGTAGTCTTTGACTATCAAAAATCGGAAGGTCAAACGCGATTAAGTGTTGAGATTGTAACGT
ATGAAAAAGATGGTACAGTTTTCAATATTAAGAAACCTAAACTCGAGCTCGGCAACATCGCAACGGACTG
GACGCCAGCCCCCGAAGATGTTGACGTGGCTATCTCGGAAGTAAGCGCAGATATTATTCAACACAAGCAA
TCACAAGCGACTGTGAATAAATCTACTGCTGACAAGCTAGACAGTCTAACTGCTAGAGTTGGATTGAGCG
AAAGTGAAATACAGCTAATTCAAAAAACGGCTAGCGAAAAAGACAAATCTTTCTCTACAAAACTAGAAAC
GCTCGATTCTAAAGTGGCGCAAAATACTAGTGGCATTTCTGACTTAAAAGAAACGAAAGCTAGCAAAGAT
GAAGTGGCGTCACTTGCGAGAAAAGAGTTAAAGTCAGAATGGACTGATGAAGTCAATGCAACTAAGTTAG
ATTTAACATCCAAAATCACAGCACTTGAGCAAACGGTTAGCAATGAAAACAAGTCGCTTGCAGTCAAGAG
TGAAACGCTTGAAGCTAAGTTTAATCAGTTGCAGATTGGTGGCAGAAATCTACTGAAACAGACTAGAACG
CTGAACAGTTGGAATAAAAATAGCGGTGTAACGCTTGATACGGATCACGGCATTGCGACACTGACTGCCA
ACGGTCGATTGGTCGCACTAAGTCAAGTGCTCATTGAAGATCAGGTGGAAGTCAAGGACGGTAAAGTCGT
GCTTTCGTTTGACGCTTTATCGAACAAAAGTGGCAAGCTTAATCTTAGATTAAGACGATATACCGGCAGT
ACTTATTCTGACATATCGGCTTATGTAACAGTCGATTCACGCGACTACAAGCGTTACTCAGTAGTCTTTG
ACTATCAAAAATCGGAAGGTCAAACGCGATTAAGTGTTGAGATTGTAACGTATGAAAAAGATGGTACAGT
TTTCAATATTAAGAAACCTAAACTTGAACTCGGCAACATCGTAACGGACTGGACGCCAGCCCCCGAAGAT
GTTGACAGCACTCTTTCAGAAGTAAATGCGAGCATCTCTTCGCTTAAAAATACGACGGCTGAGAAAGAGA
AAGCATTCTCTCAAGAAGTTAGCACAGTCAAAGCGGAAATCGTTGGCGCAAAAGCATTGATAACATCGTC
AAGTCAAGCAATCTCTAGTCTTGACGGCAAAGTGCAATCAATGTACACGTTGAAAACTGAAACTGTCGCT
GGCGGTCGTAAAGCGATTGCCGGCATCGCACTTGGTGCGGACGGTCAAACTGCTGAATCACAAGTTATCA
TTTTTGCTAATAAGTTCGCTATCGCAGATCCGAACAGTAACGCATTAAAAACTCCATTTGTCATTTCAAC
ACACAACGGACGTTCACAAGTTGCTTTGGCTGGCGATTTAATCGTTGATGATTCAATCACTGGTAACAAG
ATTCAAGCGAATAGCACAATCACAGCGCCAAATATTAATGGCGGTGTTGTGAATGGCGGTTCGTTTACTG
GCGGAAGTATCGACATCGGAAATGGAAACTTTACTGTTGATAGCGCCGGGAATTTAACAGCCAAAAATGG
CGTATTCAGTGGCAGATTAGACGGTGCGACTGGTCGATTTAAAGGTGAGCTGGAAGTAACGAAACTGATT
GGCGGTGGTGTTATTGAGCAAATCGTTGCAACAATGACTAAGACAGGGACATGTAGTGTTAGATACGCAT
ATAGCGTTTACCACCGTGATGGTGACAGAACTCGATATGGTACTGTTTACGTTCCAATTTATGCAACAAC
GATCAGCATTAATCCATATCCCGTCGATCGATATGTAAAAATAGGCGACGAACTATCTTTTGTATTAAAA
GCAAATCAAGCTTTTACTAAAAAATATGAAAGAGTTGGTACGTTCTTACAGGACAATGGGCGTGCCACAC
CAGTCGATCCGGACAAAAACTTACTCATTATAAGCTACGCCCTATCAGATACTGGCACAATTTCTTTCTC
ATAATTTAAGCCCTATTTCTAGGGCTTTATTTTTACTAAAAGGAAAACACAATGAAATACATCGAAAAAA
CAATTGAAGATTCACAAACTGGCGCAAACGCAAGCTATCACGAGCTAGTGTCATTTACCGTTGACTACAA
CAACAGCTCCGTGACTTCGACTACAGCGAGCTATGTATCTAAAAAAGCGAAAGATGGAAATAAAAAAGCA
CTTTCTTTTAATTCGTTTTACTTGAACTCAGTTCCAGAACGTGGCGAAAGTGCGCATGACTGGGTGTTAA
ATCAGTTAGTGCAGTCACAACCAGAAGATTACCAGCATGACGGACAGTCTGTGAATCCGTATATGTTTGC
TGGTGGACAAGTAAAAAACGACTAACAAAAAAGGGCTAAATGCCCTTTTTCTCAAGAATGTTAGTGAGGA
CAGCTTAATATAAGCTGGTTGTCTTTTTCAAAGACAGTATTTTCGTTAAATGTAATCGTTGGAGAAAATT
CAATTTCATTTGCTGATAATTTATATATTTTTGTTTTATTTTGTGAGATAGATCACAATTAACATTTTCT
AAGATATGTTTTGCACTTTTTCTAAAATAAAAAAAAGCGACCCTAAGATCGCTTTTCCTTTCCGCTTATA
CAGCGGTTAACTTTCTAAGTAAACTATAATGTAGAATTTACTTTTTATACAGATTTTAAAGTCCGTATTA
TTTTTTTCTAAGCCGCTTTCATTCAGCGGTGATTTCATGTTACATCTATTTCTGATGTTTGCAAGTTATT
TTTCACAAAGCTTTATTGCGGCATAATAGCGCACAAGATTATCATATTGGTCGTGCGGTAGATTTTCGTA
GTCATCAACGCTAATTTCCACTGCTTTATAACCACTTACTTTTTTACCCTTATTTTCAACGCGTAAGATG
TAGTTTTCATCATCTTTTCTATAAACAGCCACGGACACATTGTTAAGTGCTACGCGGCCAGCAGAAAATA
AATACTCTAATCCGTCGGTTTCGTCTTTATCAAATCCCTCTTTTTCTACGAACTCGTCAGCCCATTTTCT
CAATTCACGCATAATCATTTCAAATTGCTCGTCTTTGAGTTCGCCAACAACATTTTCTAGCTCTTCTCTC
AGCTCGTTAGTGCAATCATTTCCACCGTATTCGAAAGTCCATTCATCGTCATCATCTTTTTGATAAGCCA
TTGTAGTTGCCGGTTCGCCATTAATTTCAATTGTAAAATATACGTCATATTGACCGTCATCAAATACTTG
ATAATCGAAAGAAAGAATATTTGTTGATAAACAAACTTCTTTTCCGTTTAATTCGATATTTAGCACTTTA
TTCATTTTCAAGATCTCCGTTTCTGCTAGCTTTAAAAACCATTTACTCATTGTTAAGCCGTTCACTTCTG
CTGTTTTTCTAAAGAGTTCTTTTTGACTATCTTGAACTCTTATTTGAATTTGAGAAGATGCCGTGATTTC
TTTCACCGCATTTTTATTCCCAATTTTTCCTGTTTGTTTCATTATTCACCCGCTACTTCATAGTATCTTT
TGATTGCTGCTTCGTATGCTGCACACTCTGCAGTGTCTTTGTTCATAAAACCTCTTTCATCTGCTGTTGC
TTCGTATGCTCTGCGTGCTTTATTTACTTCTTTAATTGCTTTTCTGATTTCGCATACGCGATTGAAAATC
TGTTCTGCGCTTTCGTTTCTGAAGTTAATCCAGAAAGTTGATTTTTGTGTTAAAGCTAATGCGCAAATTG
CTGTTGCTTGTTCGTCATCGCATTTAACTAAGATTTCATAACGAATTTTTTCAGCCCATTCTTTTTGTTT
CGTTGAGCCAGTTAACGCTACACCACCGAATTGTTTAGCATAAGCGCGAAAACCTTTAGCATCTGATGAT
ACTGACTTGCGAACTACCTTTTTAACGACTGGCTGATACGGTAAACCAGTTTCTGCATCGTACCATTTAC
CATCTTCAGCACGTGTTGGCATATCTGCCTCGTTGTACCATTCTTGAAAAGTTGTATAAGCCATTTTAGT
ATCTCCTTGTGTTCTTGTTGAGATAATAATATGCCTTCTATTTTGTTTTGTCAATACAAAACGAAATAGA
AAATAAAAGAATATTTAGAATATGTGAATCAGATCACAAAATTGATTTTAAGAGTGTTGATTTGGGAGTT
TTAATATTGGAGTAAAGGGAAATGCATTTTACATTTTTTTATGAAGTTTTATTTTTTTGTGGTAGGCATG
CTACATGAAGAAGTGGTTAGCTTGAGGGGCGTGTTTTGGGCGGGATGTATTTAACCATCATTAAGTATAA
ATAGTCTGTGTGCGACAAGTGACCTAGTTTAAGTTATTGATAATAAACAATGTTTATTTAAAGTGCATAC


>2	 1352760-1389758
TTAGAACTTATAAACTAAATTATCTTCATACTTGCCACTATAGTTTGTAGAAGTATTAATGCTTATCTTC
TTATAATCTGTAAATGACTCCCAGTTATGTGTTTTCGTTTCAAGCATGAAATCCACAAACCGTATAAATT
CAGATTTTGTTGAACTGAAAAAGATAAAAGGCGGTCTTGTCAGATTAATCAACCTTAAAAAATCAATCAA
ATCAAAGTACGTATCCATGCTATACGCAGCTTGATGTGTGCATAAGTAAGGTGGGTCTAACACAAATAAC
GTCTTTTGCTTGTCGACAAACCGAGGCAATAATGAATGAAATGACTCATTGGCAACTTCAAAACCATTAA
AATAATCTTGTGCCTCACTATAATCAGACAGACGAATGCGATTATAAAATGACAAGCGATATAGTTCACT
TAATGTCCTGACTTGCTGACCACTAAATAATAACCAAGTAGACAATACATGCGGATCTTTATAGCCAGTA
AATGCCTCTATAGCTTGAATCACTTTGTATTTCATATCACAGCTTAACTGTTTGCTACGTGGCTCATTTT
TAAGTAACTCAAGCAAGATACGACGCAGTTTATTCAGATCTCGAATGTGTTTCAATCGTTCACTATAGCC
ATCAAAATCATTATAAATAACGCGAGCTTTGGGCTTGATGTGTTTTGTGACATGACTTAGAAGTCCGCTA
CCGCCGAAAGCATCAATAATCGTCCATCCCTCACCGTCATCAGGAATGTGTTCGTTAATGATATTGATGT
AATGATTTAAGAAGAGTCGTTTTTGTCCAACGAATGGGAGCGGCGCTTGTTTATAAAATGATTGATTGTT
TTTCATATACTGTAAGCCTCTTTCACATACTGAAAAAATGCGCTAGACTTTACATGTCTTGGCTGAGACC
GCGGGTCTAGCAATAGTTATTGCCTACAGGTGCGTTCTGTGGGTGATAAGGCGAGCACGCTGCGCAAAGT
GTGCTCGCTACCCGTGTTTAACTGTTTTGATTTTCAAATAACTTTTGTTGCAATAAATAACCTTCTAAAG
TCCAAACCTTACTTACTGCATTGTCGTATGCGATTTTCTCACCGATTTCTTTGACATAATTTGAAGAGTC
AACACAAGCACTTTCTCCCGTCACTGTATAACCATTTTTTAGTGTTAACACGCAAGTGGTTAGCTTATCT
GTTAAACGATGATATTCGGCTTTAACAATGACAGATTTGATATCTTCTAGCGTTAATTTATTCTTCATAT
TTGCTCCTTATTTTTATTAAAGTTAATGTGTGCTTATTAGATGTTTGATTTCGTCTTCTTTTCCTATTCA
CCTCCCTTCACAACAATATCTTTAAATGCAATCGCATTATTTCTTATTGTGCCGATTACGTTGATTTTGA
ACCTGATTTCTGTGACACCTTCCGGTAATTCACCTTCAACTTGCTTGACTCGCCATTCTGTTGTGTCAAA
TTCGCCAAGCTGTTCTGACACAAACGCTGACACAAACTCATCACCGCGATAAAGTTGCACTGAAACAACA
CAAAGCCCATTTCGCTTATCATATGTGCCGACTTTATATGAGAGTGCAAAACGCTTGTACACGCTTGAAT
CAACAGCAAACGATTTATAAATCGCAGAATGCTGATCTGCATTTGATGAAAGCATGATGTATTTTCCGCC
GGGCATATCACTATCGTTATAGTGATAAATAAGCGACTCACCTTGCGTGAACTCCTCTGCGTAGTTCCAG
CCATATAATAGTTGCATGGCGCCCGCAACGCTGAAAGTATAGTTAAACAAGCTTTTTAAGCCGTTTTTTA
CCGAGCAAAGCGTCATTTTATTAAACTCTTCGCCCACCACTTTTTGCGGGTCCGGATAGCTAAACTGGCT
ATCTGTTGTCGAGATAGTGCGCAAAACGGTGTCATCATTCAATAATGCGATTTCATAACTGACGCCATCA
CCCAAAATCGTGCTGTCTTCTGTGTGTGAAATCAGATTATCCGCTTGTACATCGCGGTCACGATGCGCCC
AGCTGATGATAAATGCTGAACTATCTGCAATATTATTAATAAACGCACCATCTACTTTTACGTTGCCTGG
CGGGTAAGGACGCGCTTGACGTTGCTGTGTCGTAATTGTAAGCACCTCGGCGTCATCTTCTGCGAGTGTT
TCTTGTGCTGTTTTAGTTAAAAGTTTGACGTTTAACTGTTCATTGACCGTGTATTTCGTGTTGTCTTCGC
CACTTGCGAGCAAATAGCACCACGCTCTAGCACCTGCGCTGTGTGCTTGCGGGACCGTATCCGCACAACC
TCGTCCTACATTAATTGTCCGCGTTTTTAAATCCACTGATTCAATTTTCACGATTTCATCATCAATCATC
AGCGCAACCGCGTTTTTCAACGCATAGCTGTGCGTGCTTTCATTAAATTTAAAGTGCGTTTGATATTTAT
TAATATCGTCAGATAGCAACACCGATGGCGTAAAATCGCCTTCACCTGTGTCATTAAAACCTGCGCCTGC
ATCAGTTAAAATCTCAAAACCAATGGATAGTGGTGTCGGTGCATCTGCCATTGCCGCGATAAAGCAATCC
GTTGGTTTAATAAAGGCAAGCTCTGCATCACTAAACACAAGTGGAAAAACATGATAAGGGATTTCAAACA
CGTGGCTGTGAGTAATGGGTTTAGCACTATAATCTGGTGGCGTGTAAAGCGAGTCGGCTTTTTGAGTTGA
ATAGTTTGCCGCAGGCAAGCCAAAGACATCTTGCATGCAGGTGACAATAAACTCACCTTCGTTGCCGTTT
TCGATGTGACTCACACGAAATACCGCGCTTTCAATGCCGCGGTCGGGAAGACTCACTTTAAATACATCGC
CGTGTGTGAGTTCACTCGCACGCATGTCAAAGACGATTTTAAGCCGCGTCAAACTACTTGCCACAATCTC
TAAATCGCGCTGTGCAACACGTGCGGCTAAATCAAACGTGGGAATACCTTTGTATTCCACGGTTTTTGTA
ATCACACCATGCATACGCACTGACGCGATGTTATTAGCAATGGCTTTATCTTCACGATTCGTCACCGGGT
CGAGGTATTTCACCACCACTTGATTAGCCGCATTATCTGTTGCCGCATTGTCATCGTCTTGCACGCGTAA
AATGCCGTTGTCGTAGTTAAAGGTGTGCAACTCATCGACTTTATAGTCGTTACGAATGAGTTTAACGGCG
TATTTCCCCGTTTTAACATCTTCGTATTGCACCGCACCGATGTGGTCGATAATTTGTTGCACGAACTCTT
TAACTGAGCCCTGACGATTATAGCGAATACACAGCCCAAAGCCTTCCTTGAAGAGTGTATCTGCCGCTTT
CTTATAGCTTTCTATATCCAATTCCGTAATGTCTTTTTTCCCGCCCCAGCTCTTGTTTGTTGCACACTCA
ACCAAAATATGCGCAGGATTCATGGCGTGAATCTGACGCACGTTTTCTTCTTGCTCTGGTGTTAAGCCTG
AAATCTTCAAATTGTCATTACGCAGTAAAATCCGGGCTTTTTCCGGATACCATGGTGCAACCGCGCCCCA
CTTGTGCGTGCGACGAACGCGGTAACTGTGCTTTTTCGGATACGCGTTATAGCAACTGATAAGTCCGCTA
AATACGGTTGTGACGGTGCCACGAAAGCCTGGAATCACATCCTCGGGACTGACATTACCTGCGCTAATAT
CACCGTTTGAGAAAAAGGTGCTTTGCTCGACTTGTTGCTGCCTTGTTCTTTTTTTACGTCCTTTTCCACT
TAATGCCGAATTAAGCGGAGGATTGTGTACATTTTTCAGTAAATTGATCAGCATTTGTGTCGGCTTTTGG
TCCGGGTCACCCATTAAAATTTCCATTCTTCCCTGAATGCCGCCTTCACCGCCAGTCGCCTCGCCACCAA
AAAGGTTAGGCTTGTCTATATAGATAGCTTTCGATTGTGTCAGCTCACCAGGCGTGCCTACATACGCGGT
TTTATCATCTACACGGATTTCCACAATTTCATCCACCGGTCCGCGCCCAATGCCCGATTGAATATCCCAA
TAGTATCTGTAGCCAACTGTAACCGGACCGCCGCCACGTCTTTTACCACCCATTATTCACCTCTTGCTTT
TTCAGCTTCTGCCACACATTTACGGGCAAACACACTGCCTGTATTTAATAGTGTCTGTGCCTCAATGCCG
TTTTGTAAAAAGTCGTTAAAATCTAAGTTTTCGCGTTTAAAAAATGTTTCCACGCCCGATGCACAAAAAC
CGACGCGACGCATGTCTTGCATTGTAATGATCAACTTTTCCATTATTTACCCCTTCTTAATCGGGCTTGA
ACGGTAGTTACCGTAAGCTAATACTTGCCAGTCTTCTGTCCAGCAATCACCGAAAAACACGCATTGCGGA
ATACCTTCATCCACTTGCGGGAAGTTCCATTCCTCGCTTGATACTGCCTCGATGCTTTGCCCCGTGCGCG
GACGTGGAGCGAGTGCGGTGTTGACTAAATAACTGATTGCCATGACGGCTACCGCACGAACAATCGCCCA
ACCAATTGCTGCAAACATATCAACCTCCTCTTATTTAAAATACTCTTGAACCGTCGTACGGGGATTTATT
CGGCATGTGCGGGACGCCGCCAAAATTGAGCATATTGTTAAACTTTTTCAAACAAGTAACAGGTCTACCA
TCGCAACCGGGATACGCTTTAATCACTGTGCCGACAGAGAGTTTCTGTGTGCCACCAAGTAGTGTGAGCT
GGTTGTTTTTATGTGTTTTAACCGCGCGCACTTCACGCACCCCGTCACTGTCAATCCACTCAATAAAACC
GGCATTAAACCAGCCTTCCGGCAAATCATCGGGCACATTGACTACAATCATCACACCGTCCATCGCACTA
ATCGTAAGCCCTGCCACTGCGAAGTTTTTCGGATTTAACTGGCAGTCTTGGTCATACAATGTATATGGGC
AGTTGCGCCCCCAAGTAAGGCGCAGTCCTGCGCTGTCCATCGTGGCTGAAAGCCCAGCCGAGATAAGTTG
CGTTTTATGCACATCAGGACGTTTTGCTTCAATGATTGTGCCCACCCACACCACGCGCATTTCTTGTTGC
TCATAATGCAAACGCATAACCATGACTTTCACGGTTTGGCTTGGCGGCATACCGCGATAAAGCAGTGCCA
CAGGGTTATTACTCGGTAGTGTGATATTGATATTTTCACCCGTGCGACGCCCGGTGTCCGAGATGGCAAT
GGCGGTCCACTTTTCGTTATTAACCACGATGTCTTTATCTGCGTCACAAAACCGCCAGATTTTTTCGTTA
TCGCCGCGGATGAACTGATACAGCGTGACAGGCTGTCCGTCTGCGATAGAGTGCTCTTTGTCTAAAAAAC
TCATCTTTAAACCTCTTTTAAACCTCTAGTTCATCACGTAACCCACGGAAACTCACGGTCACTGTTGCGA
CACCGTCTGCATCGGTGTGATGTGTCCATGTCACCTGGTCGCTTTCAAGTCGAGAGAGCGTGAGAAAGGA
TATTTTTGCTATCTCTTCTTGCTTAATTCTTAACTCTTCACCATCAAATGAGAGTCGCTCTGTTTGCTCG
TCAACGACTGATGATGTGACGATTCTGCGATAGTGCACACTGCCGTCTGTGCACTCGATACGAATATCTT
GACGACCGACTTGATTTTTCAAAATCGCGGTGTAGTGTATGAAATAGATATCAAACGTCTTAGTAGAAAT
GTCTGATTTCAGCGTGATATCTGTTGCCGAGGTGGCAACCCAAATTGCGCGCTGTCTGCCACGTAGATAG
TAGAACAGCTGACGTAATTTGCGCTGTTCTTCACGATTCGCTAGCACAAAGCGATGACTTGTGATTTGAA
ACGCTTTGCGTGCCGTATCAAGATAAAACGGCAGTCCCGTTTCGTTATCAAGCGTCTGAATCAAGCGCAA
ATATTGTGCGGTGACATCTTCTGACCATTCGCTTGTCGGTTCTAAAACTGGGTGATTGCGGTATGTCGGC
AAGTGCGTGATATCATCAGAGTACGCGTTGTGTTCATGCACTTGTAAGCGTACTTGTGCGCTCGAGACAC
CATCACTTAATCGAGTGAGTGTCGGCATATCAGTCAATACTGCAGCACGTAGAGGATAAACCGCAGTATA
AATATCAAAATGATTCACTGTCGGGCGTTTTAAAATCAGTTTTTCTGTTTCAAGCCCAACAATCTCGAGC
ATCTCTTTAGTTTTCCCGTTCATCAATAATACGCGACCGCCAGGGCTAAAATCATAGCCTTGAGTCTTGA
TATTGATTTCAAGGTCGCCTGGCTCAACGTGTTGTAACAGCGTTGCACAATCGGTAAAAATCGGCATAGA
CCAGATGCGCGAGCCATACGCATAGAGCATGTTTTCAAATATTTGACGGTTAACACCTTCTTTCGTGACT
TTAAACTCAAATGTGCGGCGTGGAGATAACCGTTTTGCAATGCGTTGCTCGGCACCTGTAATTGACTGAT
GTACTGTCGTTAAAAAATGCAAGTTTTCGATGATATTTTCGCTCCAATCTGGGAAAAACGACCATTCAGT
TGAGCGAGAACCTGTAATATTAAGCGTGACGGGCGAGTGATTGACAAAGTGCCACGAAGCGCGCGCATCA
ATCACTGCGGGACCGTTCATTGACACTTTAACCGTCCATTTTTTCAACGCGAGCGAGTGAAATTTAAGCG
GTGCTGCAGCACCGTTAAACTCAATCCCTTCTGCGTCACGTGTCTGAAGAGATGTTAAGTTCACCGCGTG
GCGATTTGCATTCCAGACTTGCACATTAAAGATTTGTTCAATTGAAATAGAGCCAAGATTGACGATATGC
GGGATGACATAGACGCGGCTATAAAGTGTTTTATAGTAATTTGGCACAATGTATGCTTTTGTTGATTTTG
TTAAGTTTTGCTTAACTGTCGCACCTTTTGTACCATATTGAACAGCCTTTGACTTGATAATACGCTGTGT
TGCCGCGCGATATGTTGTCAGTCCGACTAGAAAACTGCCATAACCCGTGCCTTGATGTGTGACTTTATAC
CCTTTAATTGTTGCCATCTTCTACTCACTCAACAATACGATATGCGACGCCTTGCACGCCTGAATTATCT
AATCCACTTTCTAAGTCATATTTAATTCTATGATCATATTGTGCACTCGGCACTATCATCCAACGTTCAC
CAAGCATTGTTAAGATTTGACGCGGTGCGATACCGTTCATCGTGCATTCATATCTATCTGGTAATATACC
TAAACGGCGTAACACGCCGTCTTTGCAATGCGCAATTAAGCTATGAGGGCAGGGAATGAGCATTTGTCCA
AATTTTGATTGACTCCAATCGACCAATTTTAAATCTGGATGTGATGTTCTATCTGTTGTGTACATCGCCG
CTCGACCGAGCGTCAACAATGCTTTGCCAAAATCTTTTTCGGCAATATCTTTTACCCAGGCATCAAATGG
ACAAAAATACCATGGGCTTTTCGTCTCACCCGCCAAGCCATCTGCACGCAAAACAGGTAAAAAACTCTTA
GCACCTGCGGAGAAACCAAAATTATGATCGTAGCTGTTATATCGCTCATAACCTTTTTGCATATAAGTGC
CAAAAGCATATTGACCGCCTGTGTACACACCCTCCTTATCTAGCGTACCGATACCAAAGTGTCGAAAACG
CTCAGCTCCAATCTGAACAACCACGTGTAAATACTGGCTTGTGCCGAAAAAATCATACGTCACAAAGTTG
CCATTTTCTAAATGCGATGTTGCTGTTTTGACTTGTTGAAATGCAGATTGTGGGTTTGCGGAACTACCTG
GCTGATTGAATACATCGCGACTATCGTCAAATCCAGTGCACGCAATCGTAAAAAGTAACTTATCTTTAAA
TTCTAACGCCCAGTAGCCTTCGTTATTTTTAAGAAATAATTGTGTTGCAGTATGTTTGTGAATTGTCCAA
TTTTGAGATTGTGCAAAGTCTTTTAATTTTTCAAGCAAGATTACAACTGAAGTTGCTGTACCTGTCTGAT
AAGCCATTTTATGCCCCCGTTTCAATTACAAAAAAATCACGCACAGACACACGAAATGTGCCGTTAAATA
CAATTCCTCTAAAGTTTTCGGTTTCACTTTCAATGACATCACCTGCCGCACGCTGTAACCCCGGCACCCA
GTACACGCCGTCCATTGTTCCCCAGCGATTTAGTCCCTGACTTGAATCTGGCATACTAATAAATTCAACG
GGAATTAATGGGTAAATCTCACCCGGTGCCGCACCAAGTCTGTCTTGTGAATAAGGGACTTCATGCCAAT
CACGGCGATAATTGCACGTCGGGAATAAACGCTGTTTTGCTGAATCCGATGTGATATTTTCATAGCGAGA
ACCGAAAAAATCGCGCCACGCCTGGTCAGGTGTCATTAGCCAGCAATTACCATAGCGTGGATCAACAATA
GAAGAGACAAAGTGGTTATTTTGTGAATAGCGCGTCAAACTTCTATTTTTATTTATGTCCACTAACGGGG
CAGAGCCTGCCACACAAAGCGGATACGGATATTCCGTTGGCGGCACTGTTGGCAAAATAAAGCCGAGGTA
AGCGCTTGAGCACACTTGCGAAATACGTGTAATAATCTTGCAACAGCGACCTGATGCGACGATGTGATAT
TCAACCGGACGGTCGTCAGCAAAGAGCACAACGCCGGGCGAGGCGTTTATCATGCCGCGCTCAATTTCCG
TTGCGGTGACAAATTGGCTATTAAAGAATGTACCGCCCCAAAAATTAATGTTAAACGTATCTTCTGCAAT
CAAATTGTCAGTCGATGCACACAGATAAATATCTTGCTCAACGCCGGTGCCGGTTGATTTCCATGCGATT
TGACGAATAGGTTTTCGCACAGGCGTGGCATCTAACGTTCGTTCAAACAACATTGTCCACGCCTGTCCGT
CACGTACTAGCTCTTCATTTGTGGTTAAAAACGTGTTGATTTTATCGAGTAAATCGCGCTCATTTTGCGC
GGTGCCTGTTTCGTATGCCATGTTTACCTCTTATTTCAATTCTTCTTTAATTGTTTGTTTGTTCGCGCGA
ATGACCGTCAATACCGCTTGTTCGCCGTCATACGTATTAATACCTGCAGTAAAAAGCTCTGCACTGTCAA
CTGCCAAGGTTTGTTGAATATGCACGGGTGACGCCACCGCGTGCACACCCGTGTTATTTTGCATCGCTTG
CGTCAAGCCCGGCTCTTTGCCTGTGGACACTTTCGGCATAGAGACAAGCCCGCCGGTACTGTATTTACGC
AGTTGTCCGCGGTTAATTGCATGCAAGAAATCCACCCCGTAGCGTGATACAGAAGCTGCACGAATCACGT
ATTCACCATTTGACAGTCGTGCGGGGATAGAGTCGGACGTGCCAGTGCCTGGTCCTGTGATATAACCCCC
AGTTGCCGCAGTCACCACGCCCCCGACCGCGCCAAATAAGCCACCGATTGCACTGGTTGCCTGCATTGCA
AGCTGTTGTGCGGCGATTTGCGCCATGGAATTCACAATCGTTAATGCGAGATTTTTAATGGCATCACGTA
ACGTCATGGTGCCCTGTGCAAGCCCCATCAGTGAACTTTGAATGCCTTGTGTCAGCCCGTCTTTGAACGC
TTTTTCCAAGTCATTGCCCGCACTTTTTAACTCAACAATTTTTAACTTCATTTGCTCAAGCATATTGCGC
GCTTGCTCACCTTGCGCGCCGGGCATTTTTGAGAGTTTCTCTAGTAGTGGCAATTGTTTTTCAATCTCGG
TCACCGTTTGTGCATAGACTTCTTTAAGCTGTCGTTGCCCCTCAAGATGTGAGATAAGCCCTGTGTTTAC
TTGGGATTGAATGCGCTGTTCTTGTGCGCTTTGATTTTGAAACAGACGATTGATTTCAGCCTGCACACCA
TCAATTTGCACTTTTGCTTGCTCAAGCGGCAGCACTTTTTTAATTAAATTAATCCCTTCCACGTTCCCTG
CCTTTTGAAACTCGGCAAGCAACTTGTTATAACGTCCCTCGATGTCAGTTAAATTGGCTTTGACTTCTTG
CCCTGTTAAGCGCAAGTATTGAATATTCAGTTCAAGGTTTTTGGCATCAGCGTCATACTTTGTCTTTTTG
TTTTTTGACTTACGGTATTTTTCACCTTCTGCAATCGCTTTTGCGTCTTTAAGAGCTTGTGCAATCTGTT
CTGGCGTCGCTCCCTCTCTGTGATTGATATCATCAACTAAACGCTCTTCTGTTGTCATTTTTGCTTGACG
TGCACGTTTACTTAGATCACCAAAAAACTTTTCGTTATCTTTTGCGATTTTTGCATTATCAATCTCATCA
ATGAGTTTTAAGTTTTCCGCAAGTTTTTTATTGAATGTATCAAGCACCTGTCCGCTTAAACCCGCATCAC
GTGCCATTGCCATGAATTTTTCACCGAGTGAAAGCAATTGCTCTTTCGCCGTTTGCGTGACATTCACCAG
CTCCTTACCGAGTTTGACATTGATTTCGTCAAGCTCTGAGCTTGCCGATTTCATTTGCTCTTCAGCATCT
TTAATGACGGGCGTTAATAATTCGATAGCTTCTTTTGCATTTGCGTCACCGATTTCTCTTAGCTTTTCAG
CCAATGCACCGCCGTGCTCTATGGCTGCATCAAATGCAGCGTTAAGCTGTGACTCAGTGATTTCACTGAG
ATTTTTTGTGTTAGTTGTGAGCTTGTTAGCTTGATTCTCAAGCTCTTGAATTTTCTTGTTGTATTCTTCA
AGCTTAGATGTGTCTGCAAATCCAAACCCGCTGATTTGATTGATTTCTTGTATTTCAGCACGTTTTGCTT
TGAGTAACTCAAGCTCTTTTTTGGCATCATCCAGTGCTTTTTTATTGCTCTCTAGTTGTGCCATTCTGTC
TGAAAAACCACCGATTTCACCGAGTCTTTGACGTGACTCAATGAGCTCTTCTGTCTTGTCAATGTGTGAT
TGAATAGACGAGAGTGTCTGATTGTATTGCGCCTCTAATTCCTCTTCTTTTGCTTTGAGATATTGATAAG
CCGCGATTAAGCCGAATGTTGCTAACACAGCCGCACCAAAACCACCGCCAACAAATGCCAGCGCACCTGA
GCCGATACGCGATGCCAATCCCACGCCTTTTGCTGATGCTTCGGCTTTTGCGAGCATGCCTTTAGCCAGT
GCAAGCCGTTTACTTGCGGCTTCTTCTGTTTGCATTGCCAGTGTTAAACGTTTTGATGAGGCGTAACCAG
CGTCTTTTGCTCGCGCCAGCTCAAGCTCTTTGACTGCCGCAATATGTGCAGATCTTGCTGCCATGACATC
AATTTGTGCTTTCGCCCTTGTTGCAAGCGTGCTTTTTGTTGCGGCAGCTTGTTCTTGAACATACGCAATA
GCCACTTTTCTTAATGATGCAAGAAGTCGTACACCAAATACTGCGCCCGCTACAATAGCGATTGCACCGA
GTTCATCTAAGCTATCTGCTAGTGCAGATATTGACGAGGCAATCAGTGATGAAGCAGATGTTGCGTTATC
CGCCTGACCGATAAATTGTAGCCATGCGTTAGAAAGCTCATTGACCGCACGGCTAATGGTTTTGGGCATC
TGATCGTATTGCGCTTGAATTTGCTCTTGCGCTTCTTTTGTCGCAGCTAAAATAAGTTGTGGAGTCAGCT
CACCGTCTTCTGCCATTTTTCTAAGTTCACCGCGCGTTTTACCCAGTGATTTCTGCAAGATTTCAAGAAT
GACAGGGGCTTGTTCGGCAACCGAGTTAAACTCTTCACCGCGCAATGTCCCTGAGGCTAAACCTTGCGAT
AGCTGGATTAATGCCGCTTTGGCTTCTTGTGCGCCCGCACCCGAGACGACGAGTGCTTGTTGAATAGTTT
TAGTGAATTGAAGAATTTCCGCACTATTGGCATTACTGCCCATGCTTCGATAAACGCGCGTATAAAGCTC
GGCGGTTGCTTCAAACAGTTGACCTGTATCATTTGCTACTTGCATGAGTTCACGAAACGTGCCCTGTGCA
TCTTTATTTGAACGCGAAACCAGACGAATACGCGCTTCATAGTTATTGTATGCATCTGCTGTGTTTAAAA
GCGACTGAATGCCACTTGTACCGAGATTAATACCGATAAAAGCAGTGGAAAGTTGTTGCAAACGGGATAA
TTGACGACTGATAGACTCAATGCCTGCACGGGTTTTACCCAGTTTATTTGTGACGTTATCGGCTTGTTTA
CCAAGCGCATCAAGCCCTTTTGCGCCAATTCCGCTTTTAGCACCCAGTGCGCCCGCTGATTTACCCGTGC
GTTGTAATTCGGCTTCAAGTGCTTTAAAATTGTGCAACGCATTGTTTAAATCTGCTTTAATTTTTAATGC
AAGTGTTAAATTTGACATAGGAGCTCTTATATGAATAAAAAATATGATGCTTATATTGAGCTAATAGTGA
CTGTTATTATGACACTGCCGTTATCTATCAGCTTTTTGCTTGCGCTATTCGGTGTCTTGACTGCATTTCA
AGCCCTTCTTTTAAGCTTGTTTCTCATCGCCGTGATGGGCATTATCGCGTTTATTATTAGAGAGCCTTTA
GTTGCCTTGCTCGCCATTTTATTTGCCGCAATATAGTCCATAGCCCACTTTAAAAATTGACCGCTCTCAA
GCGGTCAATTGGGTTATATAGTCCTGAATTTCTTTCCCACCGTTTACGCCATAGCAGGTATCCATTGTTC
TGCCCGCACGTGCTCTGCGTTCACGTTGCAATGACTTTTCATAGAAAAGGGCAATTTGACGTGTGGTATA
GTGTTTAACGTCTGAAAAACGATGACCGTTTGCGATTAAGTGCTCGATGAGCTCGCCGAAGTCAATGTCT
CGACTTGCTTCATCGCCATTTTTTCTAGTGTCGGCTGTAACACCTTGCGGGTAAAAAAATCGCTGTTTAC
TGTCCACCAAAGCATTAATAAAGATTCTGCATCTTCGCCTTTTAAATTTTGAATAAACTCAACGCTCTGA
TCCGTTGATAGTGCGACCAGCTCAAGTACAGCTTGATAATGCGCGCTGATACAATCCATGAGCTTGTCAA
GATTAAAGCTCTTTTTGTCTGCCATTGCATTGCGTAATACGTGAATAAATGGCATTAATTTTTCATGATG
TTGTAGCTGCTGCAGTAGCGTGTATTCTTTAACTTCAACTTCCACGCCAGCAATATTAATTTTGGCGTTT
GGAAACAAAATATTAAGCTCGTCTTTTACTGTTTTTGTCATTTTTAAAACTCATTTAAATGTGATTTAAA
ACAGCTCTCGGCACGTTGCCGAGAGTGTTAATTACTTGGTGATTTTAACGACACGACCAAAGCGACCGAG
CGTTTTATCGCCTGTTTTTGTTGTATCCGCTAAAATCTTCGCTTTAGCATTTAATGCATCAAGTTCATTT
CCGCTATTGATAAGCGAAAGCGCATCTGTCGGATTAAAGTTCACTTTATACAGCTCAACTAGCGTCCATT
CGTTATCTTCAGCTAAGTTCACACCCTCGAAACGCAAGAACAAGTCTTTCGGGTTTTCAGTGAGCAACGC
GACATTTAACACTTCACCATAGCTGTACGATACTGTGTCACTGTTGCTGCTAATTTCTTTTAAAAATTCG
ACCGCGCCGAATGTTGCATCAACAATGAAATCGGTGTTTTCAACTAAACTACCAATTGTCACTGAGCTGA
CGTTTTGATGCGCGAGTGCAATGCGATCACCTTTTTTGATTTCTTCCGGTAATTTTTCACCAGAGACTGA
ACTCGCTTCAATTTTTGTCGACTGACCAAGCAATGCTAATGAAAGATTTTCCGCACTTAACTCATGAAAC
TTCGCTGACACTTCACCCGTTTTCGCCGTGATGATTTTACGTACTTCTTGACGATTACCACTGTAAGATT
CTTTATGCGTTAAATCTTCGACGTTTAACGAGATGCTCAATTCAGACACATCACCTACCCAGCGTTGCGC
ACCAATTTCACCGCTTGGCAAACGCTCTGCAAGGTAGACTTTACCCTGACCATAGCTGTATGTTTCCGCT
CTACTCATCGTTATTTTCTCCATCATTTAAGTTGTTATCTGTATCAAGTGATTTGTTATCACCCTCGGCT
TGTTTTTGATCACTTTCAGATGTGGATTTTTTATCCTTCTCTTTACTGTCATCTTTTTTCTTCTTGACAA
ACTCACCAATACCACGAGATGTGATAAATTGTGCATCTGCATCAGTGACATAAAGCACATCCCCCGCAGA
GTGGCTCACACCTGCATGAATATGCGATTTAATTAACTTGACTTTTTTCATCTATTTCTCCCCATGATGA
TTTTAGTTTGGTATGTTTCCATCCAGACTAGATAAGAATTGGTGTAATCAACAATGTCACCGCGTACAAA
GAAAGTTTCTTTTGCACCTTTCACCGGTGGCACCCAGCCCATCAGCCGCTCGCGGATTTTGCCAATAACA
GGGTTGCTAACATTAAAATGTGGCGTTTCGTTGCTGTATTGATACGACTGCACAATAACAATGACAGAAA
AACTCACGGTGACCATTTGACGTACCGCAATGTCATTTTGATGACCGACCTCACCATTTGGTACAACAAA
GACAGCGGGGGTTGCCAACCCCGCCATACTTAACTCAGAAAGAGAACGATATTCCGCGGTAGAACCTAAA
GTGTGAATATGTTCTGGTTGTAATGGCTTGAGTTGCTCAAGCACATGCTTTAAGTCAAACGGTCCATATT
GCATTAGTAATCCCTCAGTGTTTCTGCCGTGAAAACACGTTCGCGTTTGATAAATTTGGGTTCACCAGAA
GACTCCGCTAGCGTATCTTCAAGCCCAAGCGAAAACTTACCTTCTGCAACTAGCTGCAACAATTTCAAGG
CATCACGATAGTCACGCACAATCGGGCTATTTTTCTCTTCAGAGGGCAAATGCTGATGAAGAGAGTAGCG
AACAATGGCGCGCGCCCACGTGGTTAAAATGCGTGGTACTTGCTTAAACGGTAGCTTATAGCCACGTTGA
CGCAAATAACCGTCAATTAACGCGCTGGAGTCTACAATCACTTCGTCGATACGGGCGATTGACTGCTGCG
CTTTTTCAACTGCCGCAGGTTGTTCACTCGCAACATCTTCGCCATCAATGATTTTGCTGATAATACGCCA
GTCGGCAGGGGGTTGCCCCACCTGCGCAGTGACTTGTGCTAACTCAACAACACCCGGTTTTTCGCTTAAT
TGTTGCAGTGTGATATACATGTGGCGACCTTATGCGATAACGTTTTCAAAGAAATATCCGAGATCTGGTG
CAGTGATAAGTTCTTTAACAGACTCACCAACACGCACACGGACACCACCACGATACCCCATGTCTTTATC
TTCAATTTCTCGCACTTCACGCGTACCAAATTGCGCTGTAAAACCAAAAGTAATGCCATTGGTTGCATCA
GCCAGCGAATCACGGTAAATCAATGAGCAGTGATTGCCCCACGCACGTGCAAGTACAGGTTTTTTGTTCG
CATTAACGGTATTAACTAATGCTTGACCAACAAGAATTTGTTCAAGTTCTAATAGCTCACGAATAAACTC
AAGTGGTACCAAACCTTCATCACCGAGCGTACCGTTATAAGCTTTCACGATGCTTTTATTCATACGCAAT
GCTGTTGCCGCTTTTTGCCCAAGAATCATGATGTTTGGACGCATCACTGGAATGTCGAGCGCTTCAGTTA
ATTGAATAATTGGCTTGGAATCATCATGCGACCATTGTTCTGCACCGCTTAATGTTTTACTTAAGCCAGA
GGCATACGACCCTTTTTTAAACACAAGACCTGCCGTGCGTACTTCACGATCTAACTCGATAAGATTCGTT
GTGTATTCCGTTGCTTTACCTTTTGGATTAGTGCCTTGAGGTGCATTTTTAACATCCACATTTGGGATTG
GGGCATCTAATGCATAATCCTCTGTCGCACTGGCTTTCTCTTTTGAGCCAAATTCAACTTGATTTGGACG
TGATGTGCGACCAACATGTGTTTTGGGTAATGTAAACTGATCGCCAAGATTATGTTCTTTATATTTAAAT
TCCTGTTTACCGACAGCAACACGCGGTAAAACTTGATCTGCAATCATGCGACGGTTGCGATATGCAATCG
CAATTGCCGTCAATACTGGATTTGTTGGAAAATCTGCTTTCATATGTTCTATCCTTTTTTCAAAGAGTGA
AATGTTGTTTCATTCAAACTAAGTCATTTCGAGTTAGCCAGTGAATACACCGTTTGTGACTAAAATACTG
CCTAAGTCATCCTCTACACCATCTTCTTCCGCGATACCGATATAAGCTTGACCACTGGTAGCTTTAACCG
CGCGTCCTTGGCTATCTGCTGTAACAAAATCACCACGTTTCACAGTATCGCCGTAGACAACTGGGGTGAT
ACCAGAACGCACAACATCAATATGCTCACCAGGTTCTTTTGGTAGTCGTGTGGACACCCCGAGTAACTTA
TCTGTGTGTGCCGTTGCTTGTTTAGCACTGTCTTTCGCTTCACCATGACAAACGATAGTAAAGCGATTAA
CACTGCCTTCAGTGACATATGCCACGATTAAACCTTGAATTTGTGTCATGATTTTTTCCCTTTCATAATG
TGATTAACAGCCTCGGTCATACTAATGACGATACCTTTTTGTGCTTGCTCTGCCGCATATTCACTGGCAG
CATTTGCAATAGACGCGCCATCCGCAAAATCAACTGCACCTTGTTCTTCGCCTTCATGATCAGATTTAGC
CGAGAAGTCCATAGGCTTTTGCGAGATAATTTCTTTAATGACATCAACAGATGATTTAGAAACAGTTTGA
GAGCCATCTGAGAATGAAATAGGCTGATTAGCATTTGCCACGAGTACTTCAATTAACGCTTGCTTTTGCG
CGGGTAACACTTTGCCTTTACTAACCATTTCTGAAGCAAAGCTTGCGGCATCTTGTTCAAGCGCGGCTTT
TGCGGCTTGCTTTTGCTCTTTTTCAGCTTGTTCGACTTTATCCTCACGCGCTTTAAGTGCCGCTTCACGC
GCTTTAAGCTCATCTTCACGCTGTTTATCTGCAGCCGCTTTTTCTGCTGCAATTTCTTCTGGGGTTTTAT
CCATGGGTTTCTCCTGTGGTTGATGGTTGATGGATTCAATATCAAATGAAAATTCGGCAAAGGCATTTTC
CGCATCACTTGCGGCAAAATTCACATCCCCCAATCCTTTTACAGCAGGTGGGGCGGCGCCTAAAAAACCG
ATATGATTTAAGTAATAATGACCAGGTTTAGGATTGCCAGGTGAGTCAGGCAAAAAGATTGAAGCACTGC
GTTTTTTATAACGCCCCTCATTAACAGCATCAGCGAAAGCCGCTTCTACTTGACCGACGTGTGCATAAAG
GGTATCGCCCTCAATACTTGCTTGTTTTACCCAGCCGTATGATGGTGCTGTTAATTTCGGATGCCCGATG
ACAATTGGGGCTTCTGAAAGTTGAGGATCATAACTTGCGGCAATATCATTGAGCATGTCAGCCGTAAATG
AGATTTCTCGACCATCCATTGCTTTATGTGTGCCGAGTTTCATAATCGCCATTTTGGTTAATTTCATTGC
ACTAAATACCTTGTTTTAACTATCACAAGGTCCAGTATGAAGAATGTAAAAAGATTTGTATTTTGGACGC
GTCTAGAAAAATAAAAGAGAGAATATTGAGAAAGGTATAGTAAGCTGGAGATAAAAGCGTGTTTTTAAGC
GTTTATAAACGTTTATAAACACGCCAAAGTCATTTTGAGCAATAACTTATCACATCTCAGCAAATAATGC
GAAATTACGCGTTTGAGGGCTTAATTGCGTTTTTAATGTGATGTCGGGCAATATTTAACATTTCAGCTTG
GTCTTTTTCTGAAATACCCAGCCATGGGCGGGCAGGAATTGTGACATTTTTGAAAAAGCGACCACCAACA
TGTAATGCATGTGCCGTTTTAGGCTGAATACTGCCGCCAAAATGGTGAATGGCAGCATACACTCTGTCTG
AGCCAAATTCTACACCATCATTGCTGGCTTGATAACGTAATGTTTCACTTAAATGTCCATCAAGCGTTAA
AATCTTATCTCGGTTTTTACGCTTAGATTGCTTATATTCTTCACTTAAAGGCTGCCAGGGCGTGCCATCA
GGCGACTGCTGTTGAAGAAAGCGAATGCGGTGAATTGATAATAATTCTTCCCCCATTTCTGCAAACATTG
ACTTAGGATTAGCCAATGTCTTCATTGCTTGATTAAGGATCTTACTAAGCTGTACTGTGTTTATTTCAAT
CTTGACGCCACTCATATTTCATCCTATAGTTAATTTGAAGCGAGGAAGTACGACTCTGCCAAGTCCTCCA
ATTCCTCGACACACCTCACTTGTGGCAGCCAGTGAGGTTTTTTTATTCTCGGCGATAAAGCAATATGCCA
GAGCGAACTTGTTTAATATAGTCTGCTTTTTCTGCCACAAAGTCAGTTATGCCAATCCAGCCATCTTTCC
CCACTTCAAATACAGCAAGTGTCGGAATAATTTCGCCATTTTCTTCAATTTCAATACGTGAAATATAACG
ACGTCGAACAACAAGGTGTTTAATATCGTGAAAATACTCAGTTTGGACCCAAATCTCATCTGGGAACTTT
AATGCCTCAGCAAGCAATAGCATATATTTTTCACGACCTCGCTTTTTCAATTTTGAATGACCACTGCGTG
AAGTAAAAAGTGACTTGCTGATCACCAAAGGTTCCTGCATAACATCAAAAAAGACAACAGGTTTACCGCT
AGTCGCATTAAATTCACTTAAAAAATGCTGAATATAAAATTCATCACTTTGATCTGAAGGGAGAATTTTC
TCACTGCTTAACTTACGAGGTAAGGGCATTTCAATATCTGTTTGAGCACGTGCTGGAAAAACACTTACAC
GCTTCGTATTGTCGCTATCACGATTAAAAGGGACATGGCTTTCTAGCCTAGATGCACCTGGCGCGTATTC
AAAACCAGGATCAATGCCTTTTGGTACATTAACTAATCGCGGATTTGCAGAGCGCGCGCCGACAATTTTA
GGCTCTAATTGTAACGGTGGGGCAGTATCAATTTGTAGCCCCATTTTATCCATGTACCGTTGACTACGGG
CGATCACTGAACATTGACAGCCCCAGGCATTAATTGGAAAGTGCGTTTTCCACCATGGGTCATCGTGGCG
TAAAATTAACCCATCCCATGCCATATGTTCAGGACGAGGATGGATCACCGCATCGGAATGTACATATTCC
CAGTACGGCATTGACTCTCGCATTTCATCAAGCTGTGCATACCGCCCAGCTTGATAACTAGAACGTAAAT
TTGTTTCATAAATCACGCGACTGCGCCAGTTGCGTCCACCTTTATATTGCCACTGATGTTTTTTAACGAT
TTCATCAAAAGCTTGGCGAAAATCCTCAAGGGTTTTGCCATTTTCAATAAAATCTTGAATGGCTGCTGCA
AAATCTTCAATGATTTCCCGACGATGAGCTCCTGCAACTACGGCAGCATAATCATGCTCTGCCGCATAAA
TATCAGTCCATGTGGCTGTCGGTGTTGGAATTTTGCGCTTGTAAAACTCGACTTGCTCACGGAAAGGTAA
ACGACTATACACGGTGTTCATCTTTAACCTCATCAATCACGGCATTTTGCCCCGCTAAATGCGCAGCACC
TAATGCGATTGCTAGTGCATTGGTATATTGCTCAAGCGACATTTCAGGCATGAGTGTCAATAATTCATCG
CGCACTTGTTCAAGTGAAGTGGCGTTATTCACTAATTCTCTTACTTGTTTAATCCAATCACTCACAACAG
GTTGTAAGTTCTCACCCAATAAATCGGTCATTTGCGCGGGAATATCGCTATGATGATGCTGGTGCTCTGC
AAAATCTGCTGTTTTTTTCGCCTTATTTTTCTTTTCTGGAGCAGGATGATTGTCACTCTCAACTTCTGCT
TTCTCCCATTCTCCGCCATAATTGGCTTCAATTTGTGCCAATGTTGGACGATAACCTGTGGTTTCAAAGA
CAATCTGATCACGTTTAGCTTTATCCGTTAAATCTTCCATTTCTTCAAATATACGATAAACCCTAGGTGG
TTTGGCAGTAGCAAAGTTCATTTGAGTTAACCATGTTACAGGTCCTTGATTAAATGACTCACAAATGACA
TCAGAATCCGCTTTAATAATCGATTCTAATACTTTTTCTTGTAACTCATCATTACCAAGTCTGCCAGGCG
TACCTCCTGATGAGGACGTTTGTCCAAGCACAATACGTTGGATGGACTCATTCATTGTGTCAAATAAGGC
TTTGTAATCTGCTGTACCACTACGTCCTGCGCTTAATAATTCAATTGGCATATCTGCAGGGACTATAATG
CCACTATCAGATTGAATGGAATAGATTGCTTCAAGCAATTTATCTTGATCGGTTGGACTGGCATTTTTGC
CATAACGTCCGAGTGCGGTTGGCATACCGAACTTTTCTAAAAAAATGAGCCAAAATTTAACACCATTACG
CTTAAATAAGCTTGACCAGTAAAGCCAATGAGCCAAACCGATACCGTAAGGTTCATCATCATGATCAGAG
CCTGTGCAAAAAGTCCAAAAATACGGTGCAGGACATTCAATACCTTCTGTTTGATTATCTCTTGTTAATA
AGCGCAGTTCACCTTTAGGAGTAAAACGAAAGCGACGACGGTTACGCACTTTAATATCCGCGATATATTT
CCCTTCTTCATTGATACGATAGATTAATTCTGCCACGGCATAGCCGTAAAACACACCGAAGTGCATCAAT
TTAGTCACGCGGTCAAAACCAATACTATTCACCCAGTCACGAATGAAATCCGCTGCAGCAATGTCTTGTG
GTTCTTCTGATGCAGGTTCAACAATCCATTCTTTTGCAATGAGTGCATCTTGTCGTTGTGTAAATGTTCG
CTTTACTTCTTCGTCACTTAACACTTGCTCATATATGCTTAAATCCCCACCGCCACGAAGACGTAACACG
CCATCTTCAGGTTCTGCTAGTGCATTCACATAACCTTTTGTAATATCCTGTCCATCACCTGTTGTGGCGA
TTTCTCTATTTACTTCAGGTTTTTTATTTTTACTTTTAAACCAATCTGTTATAGCCATGCCTAATATCCT
CTAAAATCATTACCGCCGCGAATTGTGCCAAAGCCACGTCGTGTTTTTTTCACTGCATAACTGTTATTAA
AAAGTGAACTCGTTTCACGTTTACCAATAGATTTAAAATCAATTTCAAAACCACTGTCAGTACGATAAGC
GTAATACAATAACAATTTTGCAATGCCAGCATCACCGTGGCGTTGCGTGCCATTGTTACCTTGCGTTCGT
TTATCTGGAATACGAGGTGTGCCTTTGATGACTTGAAATGCCCGCAAATCGTCTAGCATATCTGCGTGAT
GTGGGATGCCGTGAAATGTACCGTCCTCGAGTGCCGCTTTAAATGGTGGTGCATGTTCTGCATACCACGA
CTGACTTAACATCACTGATTCGATGATTTGTCCGTAGCGGTCAAATGCGGCTTCAGATAAAAATTGTCCG
TTGCCGCGTCCATCGTTCGCTGCTTTAGAAAAGCGCGGCAATCGGTCGCCAATATAGTAATAAACTTGTT
CTTGTTGTTTGAAAGGGATTTTTGACATCTCAACGACAAGAACCTCTTTCAGTGTTAAATCTGATTGCTC
TTGCCCCACACAAATCACAGATAAGTCACCAGTGCGGGCAAAATCCTCACCGAGATAACTGCGCTGTCCT
TGTGGTAGTGCTTGCAATACAGGTAAGAGATTTTCTTCGCACCATTCTTCGACTTCGGCGTAACGGACTG
GCTCATCTATTAAGCTAAACTCATCATTCTTAGTTAAGCGGATAAGTGGTGTCTCTTTACTCATTCGGCT
TTCGATAAGTGCACGAGTAAGCCAGGCACCGCCTGAATTTTTCGGAATACAGTCTAACTCTTCTGATGCT
GCATCACCGTAAGATGCTCTAATTTGAGCAACCCATGCTTGTTCACTTTCTTTTGTCCATTCACGCCCTA
AGCGCAAACAAATGCGTTGATAAACCCCATCTTCAATCGCATCGTCAAATGGTATTGTGTGTAAACTGTA
TGGTTTTTTACCAGCTTTAACATCCTCTACTAATTCATTAAAAGGGTTATCGACCCCATTATGCGTGCTG
ATAATATGCACTTGACCACCCCACATTAGGAGCGCCATGGCTGCTTTCATCAACTCTGCTAAATCATCAT
GGAACGCTGCTTCGTCAATAATCACACGACCTTGCTTACCCCGTAAGTTAGACGGACGGGAGGACAGTGC
GGTAATGCGCCAGCCACTAGCAAAACGGATGATATAAGCAAGAATGGCTTTTTCTTCATCTCCATCCTTG
AATATTTCTTCTGTTTCTTCAATTTCGCCTGCAGCTAATCCATATACTTTAGCCCAATCAGCACAATCAC
GGATAAATTCCTGCGCCATATCTTTGTTATAACCGATGTACCAAGTATCCATACCCTTTTGAGAAGCAGC
AAGCAATGCACTGTCTGCCGCCTCACCCCAAGATAACCCGATACGGCGAGATTTCTCACAAACTTTGACT
GGTGTTAAATCCGCACACCATCGCTGTTGATAGCCAAGTAACAACATCGGAGTTTTATAATTATGCTGCA
CTTGCAATGACACAACAGACTGTTTAAATGGAAGTATGCCAATAGCACCTTGGTTTGGTTTAGTCATTAC
ACAATACCTAAAATTTGTTTTCGAATTTGCTCTGCTGTTTCTTCTGTTAAGCCGTTTTTCTTCACAACTT
TATCCACTTCTTTTGCAGCAGCCTCAGCACGAGCTTTAATTTCAGCTTGGTATTTTTTCAGATTGATACT
TGCTCCAATCAACGGGCTGATGTTTTTCCCGACAAAGGATAATGCCGCCAGGCGTTTCATTGGGTCGTCT
TCTTCTTTTATTTCCTCAAGACTCATTAACGCCTGAAACACTTCGCTTTGGATCATTTCTAAAATCGCAT
CACTTTGGACACCTTTTTCATTACTGATATTTTCAGAAATAACTTTAGCGGCTTCGGCACTTGCTTTTAT
TGACGCGAGACGTTGTTCAAGCTTTTGCCCGTAGCGATGGACTGCACTTTTTGAAATGTCATAACCACGC
TTTTTAAGTTCATCTTCAAGCTCACGATAACCACTAAAATTATTTTCAACTAGTGCAGAATCAAGCCAAT
CTCTAATTGATTGAGGTAATGCTTTTACCGTAGAACGTTTTGGCATAGATACCTCCATTACCAATATTTT
TCTGGACGAGCAATCCCAGCGCCAACAGGCGCGGTATATTCCACAACGTCAATACCTTTACTTGTGAGTT
TGGCATGCCAACGCATGGTTTCACGACCTGTGATGCAAATGAGTTCTTTACCTGCTAAGTAATCTAATTC
ACGTCTAAGTTCTAATGCCGTTAATTGCATTGGCACACATTGGATCGTGCTTAAAATAAGACTTTCTGCG
GCTCCGATAGGACGTGCGTGGTCAAGTGTTAATAAAATAAGCCACCGAATGTGCTCGCGTTTGTTTTTGT
CAAATTCAATCATGTTAGCTCCGTCCATACATTAAAATGACTTTATCCAGCTTTTCGTTAATTGTGTCAT
AACGTGCCGAATTGACTGTTTCACTACGCACTGCGTCTTCTCGACGCTGGTAATCAAGTGGTAATGATGT
TTTTAACTCTGTCACTGTTTTATTCGCTGCTTCAGATAAGTCTTTAGCTGCTTTAATATCATCATGCAGT
TGTCTGTATCGTTCTTCACTGAATTTAAATTTTTCATTCAGTTTTGCCTCAAATTGTGAGAGTAAAAGCT
TACCGAAACCAATCAACATGCCGATAATTGTAATGACAAGACTCACAAAGAAAGTGATCACTTGCCAGCC
CCCAACCTCAATCATTTTTCCTCCCTGATAATATAGTTTATTAATTCAATATGCCGTCCCGCGCATTCGC
CATATAAGTCATACATTTGCTTTAATGCGATGAATACCGCATCACTTTGATTCATTGGTAATGGCACTGG
TGCTTGACATGGTATTGCCAATACCGCGGGTAACTGCTTGGGCTGCACGGGTGCGGGCGAGATTGAGTGC
GTGCATGCTGTCAGCATTAAACTGGCAATGGCGACGTAGTTCATTTGTTTTTGCCAATATTTTTTGTAAT
TCATCTGTGGTCTTATCTCCCAGTTGCTGATAACGCCCTAAATTTTCACTTAGGGCTAAATTCGCTTGAT
TGGCTTGTTTAATTTGTTTATCCAGCGCAAGTAACTGCGCCTGTACCACTTGGTTTTTAATAATTTCAAA
TTCTAAACGAGACGCTTGATAACCACTTTTATAGGCTTGGTAGTAGCCCCAAATAGAGACTACAGCAATT
AATATGCCATTAATCAAATGCTTACCAAGGCTACTACTAAACAGTCCTTTAATTAATCGTGCAAACATAC
GGTATTTCCCCAGGTTATATAGCGTGGCTGCCAGTAGTAGATAATTCGTTTTGGATAGCCACGGTTTTCA
GCAAAATTAGCCCGACTTCGACCAGCATTTACTTGTTCGACGTTATTCCAGTACAACAAGGGATCCAACC
CTTGTGCTTGGGCTTTCTTCTTGTCACGCTGCACCCAACCTAAGCCACCGTTATACGCTGATAACGTAAA
TGCAATGCGGTCACATTCCGTTTTTGCGGCAATCTTGTCGTAGTGGTATTTGTTGTAAACGACTAAAGCT
CGAAGCGCCCAGTTAGGGTTAAATGGCTGATTTATGGCAAGTGAGGGATAGCGTTGAGCTATCCATTTTG
CCGTTGATGGCATGAATTGCGTTAAGCCTTGTGCGCCAACAGGCGAGATGGCTTTTACATTCCAGTTTGA
CTCTTGATGAACTTGTGCCGCAAAGACTGCAATTGGGGCATTTAAGCCCCAGTTTGCATGACTTTCTTGC
GTTAAGACACGCTTGTATTGCGTACTTGTTGCAAATACAGGACTAATAACAAGTGCAACCAAAACGATGA
ATAAGGCATAAAGTCTTCGCATATTAAATCCCTAGCGTGACACCTAACATCACCGCACCGACAATCACAG
CACGCCGTAAAACAACTAACGCAAATACTATTAAATAACCATCACAAACGGCATATTCTGGTTCATTGTC
AACACGTGGTGTGAGCCGATATTTATTCTTCCAGTTTCGCTTTAAATAGCCACCAGGGCTTGAATAAGGA
AAAAGGGCTCTGTCTAAGTGATAGCCTACAATAGCGGCAATAGAAACCAGTGCAAGCTTATAAACTACGA
TAGGTAATTGATGTGGAGAGATGAGTGTAATTAACGTGAGTAAGGCTAATGCTGAGACTAACCACGAAAG
TAAACGCCCAGCTTTGATTGCTTTGATAAAGCCACTAAAAAACATAAGAAACTCCTTGGTTTAGGGTTGA
TTTGAAAATCAATTAATAAGGAATTTCAGTATGACTTTTATTGCGTCAGATGTATTTTGGACACGTCTAG
AATAATTTTAGGAGAGATTTAGGCATAGTGTACAACAAAAACACAAGCGAGAATTGACTATGTTGATTTA
TGAACCTTTTTCACATATAAAACCAAGAGGCAAGCCTTATGACTTGCCTCCATTACCACAAGAAAAACAG
TAATTTTTACTCCCATTCAATATGAATAACATCAATTTTACTCATTCCTTGACTAGTTCCTTCAGAAAAA
TGTTCAAGAGGTTTAATAACTGTAATATTTAACGAAAGAGTTGGTTTCTCTTTTTGAATAAACGCATTTA
ATTGTTCAATACTGGGAAACTCAGTAAAAATATTACTATCAAGCATTAGGTTCTTCTCTTCCATATTTAC
GGCATATTCCAAACGTTCCAAGAAATCAGTATTCATAACATTACCTCAATTAAATCAGCCTGTTAAGTAT
GTACTTGTTGCTTATAACTTATTTCAAAGTGAATCTATGAGAGCTTTCTTTTCAGCTTTATTTGATTCTT
CAGTATCAGAGTATTTTTTTATATTCGGTACTGAGTAAAAGAGAGTTGGAAGCTCAACTTTACCGTTATA
AGTAAAAAAGCGTAGTGAAACGGTATCGTCAGCAAATCTACGCCGTTCAAGTAATTTACTTTCATCTTTT
TTACGTTTTTTGGTTCGACCTTCTTTTATATCCTTTTCTATCAAATCTATTTTTTCTATAATGGGCTTTC
CATATTTTTCTGTTAATGCATTGGATAGCTCATCTATCGTATATTTAGGATATTCTGGTATCTCAATTTC
AATTTCACTAAGTTCACCTCCAATAAAACGAACTACAGCAAAAGTATGCCCATTATTAAAAAGAAACTGA
TCGCACATCCAGTGACTTCTGATCACTTTCTGCCATTCATTGAGTTTAGGTGTTCGCCATCCACTATCAC
ATAGTTTAGTATTCCGTACTTGTTCTAATGTCATACCAAATTTTAAATCCTTATAGCCATCAACTGGTGC
AGACAAAACCATAAATGGAAACAGCAAAGTAATTAAGATTACTATTTTTTTCATATTTCACTCCCTTTAA
TCATTATCAAAATATTCCAGAATATCTTTCTTAATACCACATTTCCTTGCCCAGTATTCATTAAAACGTC
GCTGTAATTCTTTTTCTATAATGTCTTGTTTTCTTTGATTTACTTTAAATAAAACATCTATCGCTTTGTT
AGAAAAAGACATTTTTTTACAAAGCCAACTAGCCCAAAGGATAAATGCACCAAAAATACCCACAGCAATT
CCAATATTTAAGACAAAAGAAGATAATTCAACATCATATTCATTTGAAAATCTTGGAATGCAGTTCAAAA
TAAAAATAAAAATGAAATATCCAAAAAACACTCTCTTGATGTCTTTCTGTGATAGTGCACTAAATAAAAT
TTTAATTCTTTCATTACGTAATTTACGCTTTACATCCTTCAATTGTTTATCTGTAAACAAAGTTAAGTCT
ATTTGCTGATTACCATGACACTGTTGATCGCTAAAAATAGTGTTAATGTTAAATTCATTAAAATGTACTT
GAACATTATTGTTTCCTTTGATTTTCATCGACATAGCATCCTCCTAGACCAATTTCATAGAAAATTATTT
TTTATTAGCTATTTGAATATTGTTATTACCTTCAATTTCCATTGAACATTGCTCATTAGTACGTTTGTTC
TGCTTATTTCTATCTCCTTTAATTCTCATTGTTGACTTTGCAACACCTTCACCAAGCATAAATTTACGCA
CTGCTGGGTCGGCGTTGCGGAATTTATGGAGCAGGAGTAGTTCTTCATCGTTGATGGCGGTGTTGGCACG
CTCACCGAATAGGACATACATTATATCCATCCCTACTTTTGCTATTTCGGCTAGGTATCTGGCATCAGGT
ATTCTTTTTCCGCTCTCATAATTTGCTTGAGCTAGTCTTTTTACACCGCCAATTGCCCCTAATTGTTCTT
GTGTCAATTTTAATTTTTCTCGCTCATTTTTTAAGCGCTCACCAACTGTAGTCATAAAAACCTCAAAATG
ATCTCAAATAAATACTTGAAATGCATTCGATTGAATGCAATAATCTACCACATCAACAACAAGCCAACCA
TAAACCAACAGAAAAAAGGAGGTGTTTATGTTTAGTCGGTTATTGATTTATTTTTTAAAAAAGCCACAGG
TGGTGGCAGTTATTCGTGAGATTACTCAGCCTTCTCCAAAACTTGAAGGTATGACCCCAGAAACCTTACG
AGCTGTTCAGGCAATTGTTTTTGGGACTTCTGAATAAAGTCCTTTATCAGCACAGCAAATTTAGCACGCT
GATCTTCGCCAAGCACCATAGGTAAAAGCGTTAGCAGTAAGTTTTGGTGCTGATTTTGAATTTTTAATTC
TTCTATTTCTTTTTTTAGTTCGGCAAGTTGGTTTTCCATTTTCAGCTCCTCGGGTTGAATAAACTAACTG
CCATAATTTACCACAATTTACATAGGAGGCGAAATGCCAAAAACATCATTTAAGCCTTTGCCTTATCCCC
AAACGCCTGAAAGTGTAAGAGCTTATTTTTTACTTCATGGAATTAACCGTAGTGAATGGGCGAGACACTT
TGGGGTAAGTCAGCAAGCCATTTCCGACTTGCTTCGTGGGCAGTTGAAGGGTACTTGGGGAGAAAGCCAT
AAAACAGCAGTGCTACTAGGGTTAAAACCTGATCCTGAATCCCCACAAGTAGCGGCTTAATCACACATTC
TTCGTTACCAATTTGAATTGATAACAGTTTAAGCGGAACTGACCGCTTGTAGCGAAATAGGAGCTCAAAA
TGAAAAGATTACTGATTAAATTTTGTATCTGGTATTTAGCACGCGAATACAGACGACGCGAACGCAAAGA
CATTAAAAACCAAGCAATTTTGAATAAGTTCCGTAAACAAAACACACAACAAATCGTCGATAAACACAAT
ATTCCGCTTAATCAAGTTAAAAGCTTACAAGGCAAAGTTAATTAATGAGGTGTATCTATGACTGAATTAA
AAGGGACAAATAGCAAGCCAGCCCGTAGAGCATTAAACATCATTCGTGCATTAAAAGGATTCTCATTAAC
AGGGCTTAGTAACAGTCAACTTGCAGAGAGATTAAATGAAAGTCAGGTCAATATTTCACGCGCATTAGCC
GTATTACTTGACGAAGGCTTTGTCATAAGACTAGCCGAAGATCGCTTTGCATTAAGTATTCAAGTACTGC
AAATTGCAACAGCTCATGCAAACGAATGCAATCTTGCTATTGAAAAAGTCGAACAACTAAACCAACGCAT
TGCCGCTGGCGCCTTAAGTTAAGGAAAGTAATATGACAAATTTAACCATTGAACAATCACAAAATGCCGT
TGCTTTAGCTGCTAAAGCCATGACTCGAGCTAAAACACAAGCTCATGAAGTTTTAGGAATGGTAAAAGCC
TTTGATTTTGCACAAAAACTGCTGACCGTCAGCACTTTGAAATTACTATCTCAAGTCAAAGAAACCAAGC
AATTCAAAGAGTTAGATTTCTATGATGATAATGGAAACTGCCGACGTGTCGGCACTTGGGAAGAGTTTTG
CTTAATGTGCGGACTAACCCGTCAAAAAGTTGATGAGGATTTGCAAAATCTAAATTCTCTAGGTGAAGAT
TTTTTAGAAACCTCTCAACGCCTTGGTCTTGGTTATCGTGATTTACGCAAATTACGTAAACTCCCAGAAG
ATGCTCGTTCAGAAATCGTAGATGCCGACTACTCAGAGGCAACCGACAAAGAAGATTTGATTGAGAAAAT
CGAAGAGTTGACGGTTAAACACGCAAAAGAAAAAGAGAGCTTAGAAGCGCAATTAAAAACAGCAAAAGAC
AATTATACCGCACAGGAACGTGTTCTTGATAACAAGAATAAACGTATCGATCAGCTTGATGCAGAACTTG
AGAAGAAAAAGCAATACATCAACACATTAACGCCAGATGAAAAAGGTGGTGTGTTGCGTAAAGAAACATC
CCAGCTTGTTTATGGATCCGAAGCCATTCTACGCGGGCAAGTGTGGAAAGCATTTGAAACATTAGATGCA
CATACACAAGAAAGTGGCATTGATCACAAGCAGTTTATGACGGGTGTATTAGCCGAGATTGAGCTTGTTA
TTAATGAATTACGTACTACGTTTAACCTCCCTCAATTTGCGGATGGTGATAACACACCTGCCTGGGCGCG
TGGTAATGAAACGCCCGATTATAGTGATGCATTTAACGCCATCATTAACGGCGAAGAACAAGAATAAGGA
CAATCACCATGGCGATTTTACCTGAAAAACTGCTAGAGATTTCACAGCTTGCACAAGCAGCAGGACATGG
CAAAAAAGGTGAAATCTATGCGCAAGCTTGTGAACAGTTGAATATCAGTTATGCAACATTAATGCGTGAA
TTAAAACAATTTAGTCAGCCAAAACGCAAACAACGTGCAGATAAAGGCAATGTGAACTTGAGTTTGGACG
AGGCAAAAATTATTTCGGCTTACTGGTTAGCCTGCCGTCGTGGTGTGAATAACAAAGTCATGTCCAGTCT
TGCCAGCGTGCTTGATGTATTACGTGCAAACAATGAAATCAAAGCAGAATACATTGACGAAAGCACAGGT
GAAATACGCTTACTTTCAGAAAGTGCGGTCAGTCGGGCATTACGTACTTATAACCTACATCCTGAACAGC
TATCTCGCCCTGCGCCAGTTAACAGTATGAAAAGCTTACATCCAAACCACTGTTGGCAAATCGACCCCTC
TTTGTGTGTGTTGTATTACCTCAAAGAGCAAACAGACGGCGGAAATGGCTTAAACATTATGGAAGAAAAA
GAGTTCTATAAGAACAAACCCGCTAACGTGAAGAAAGTCGAAAATCAACGTGTTTGGCGCTATGTCATCA
CCGACCATACCTCTGGTGTGATTTATGTCGAATATGTGTATGGCGGTGAAAGTGCAGAAAACCTTTGTAA
TTGCTTCATCAACGCGATGCAAAAACGTGGTAACAACAATCCATTTTGTGGCGTACCAAAAATGGTGATG
TTAGACCCCGGCTCTGCGAATACATCAGCCATGTTTCGTCACTTATGCGACCAACTTGGCATTCATCTTC
AAGTTAATGCACCAGGTAAGCCGCGCGCGAAAGGACAAGTTGAGAAGAGCAACGATATTGTAGAACGCCA
ATTTGAGAGTGGGTTGCGTTTTATGCGAGTTACTGGGTTGGACAACTTAAATCAACTGGCTGGCAAATGG
ATGACCTATTTTAACAGTACTGCAGTTCATTCACGCACGAGAAAAACACGTTACATGAGCTGGCTTTCTA
TTACTAAAGAGCAACTTGTACTGGCACCAAGCATTGAAATCTGTCGCGAATTAATGATCACAAAATTAGT
AACGCGCAAAGTCACTGCAGAATTAACGGTTAATTTTGGTGGGGCGGTATTTGATGTACGTAACATTAAA
GAAGCGATGGTTGGTAACACACTCACGATTGGTAAAAATCCATATAGACCAGAGTGTATTCAAGTACAAC
GCGTGGATGAAGAAGGACATCATTACTGGACAGTTGTTGAGCCTGTTATCTTTAATGAACATGGTTTTAA
AGAACAAGCGGCAGTCATTGGCGAAGAGTATAAACCGCATCATAAAAGCGAGTTTGAATATAACAAGGAA
GAAGCCGAACGTATTGCTTATGGTGCTAAAACAGATGATGAAGTTAAAGCAGCTCAAAAAGCCAAAACAC
CGCTCTTTGGTGGTCGTATTAACCCATACAAAAGCATTGAAGAACATAACTATGTTGATTTTATGCCAAA
ACAAGGTCAGCAACATGAGCTTACTGAAAATGCAAAACGTGTTGAGCTTATTCCACTCAGCACAATTGAG
GTTGCAAAACGCTTAAAAGCGAAATTTGGAAGTGAATATAGCGCAGACACATTGCAATGGCTTAATCAAC
GCCACCCAAATGGCATGACTGAGCCTGAGTTAGAAGAATTACTTGCTCAACCACACTTACCAACCACGGC
AAAACCATTACGTATAGTGAATGGTTAAGGATAGTCACTATGTTAAAACTCAAAGCAATTTTAGAGCAAA
AAGGCGTAGCACAACGCAAACTTGCAAGAAAGCTCAATGTATCACCCGCCGTGATTACGAATTTAGTCAA
TCATGGTCAGTTAATTAAAACAGATACCGAGCTTTTTAAGCAAAAACTGACGGTTGAATTACAAAAACTC
GGTATTTCAATCGCACTTGAAGAACTTTTAACGGAGGTTTCTGCCACTGCGCCAACAGTGGCAGAAGTGT
CCACTATTAATAACGGCAACCAGCCAACAACAGAGGACGATACTATGTTACTCGCAAAACAGTCTCTATT
TCCAGCGACAAAGAAACATTTTTCACTTTTTTCTAATCCATTTACCGACGAAGTGCGCTCATCTGCTGAA
GTGTTTAGTTCACCAGACGTGCGTTACGTCCGTGAAGCACTCTTCCAAACGGCTAAATTTGGCGGCTTTG
TCGCTGTGGTCGGTGAATCTGGTGCAGGTAAGTCAACACTACGCCGTGATTTAATCGACCGCATTAACAG
TGAAAACCTGCCAGTTGTGGTGATTGAACCTTACATTATCGCCATGGAAGACAACGATTTAAAAGGCAAG
ACACTTAAAGCGGCACACATTGCTGAAAGCATTATCAATACTCTAGCACCACTTGAAAATGTTAAACGCT
CACCTGAAGCACGTTTTCGCCAACTTCACCGCGTCTTAAAAGACAGTGCGCGCGCAGGCAATCAACATGT
GCTAATTATTGAAGAAGCACACAGTTTACCTGTGCCAACACTGAAACATCTAAAACGTTTCTTTGAACTT
GAAGATGGCTTTAAAAAGCTACTGTCTATCGTACTTGTCGGTCAACCGGAGCTTAAATTAAAGCTTTCAG
AGCGTAACCTTGAAGTCCGCGAAGTCGTTCAACGTTGTGAAATTGTCACACTTGAGCCATTAGATAGTTG
CTTGGAGCAATATGTTGATTTTCGAGCACAAGCTATCGGTAAGAAAGCATCAGATTTCTTTGATAAAGAC
GCACTCGATGCCGTTCGTCAACGTTTAATTATGACCAACAGCAGAAATAAGACACAAACCAGCCTGTTAT
ATCCATTAGCGGTGGGTAATTTACTAACATCGGCAATGAATTTAGCGGCTGAACTGGGCTCGCCACTTGT
CACAGCTGATATTGTGAAAGGGGTGTAATCATGACTAAACAACAATCACAAAAGAAAAAAGTGCAACTCA
ATATTGCAAATATGCATGTGTTATCTCAATTAACTGCCGCACATAAAGCGACTATGGCATGCGCAAGATT
AGGGTTAACGGTTCTACATGTCAGACTTGATGGAAGTGTACCCACGCTTGAAGTACAGCACAACGCGCTT
ACGCAAAAGTGGTTAGACACTGACAAGGCGTTTGTTTATTCACATATGCACGATGCAACAGAACAACTTA
TTTCAACAGCACAACGCATGTTAGCGAGTTGTCGTATTATTTTTTCATTTCCACGTTCAGAAACAATTCA
TTAATGAGGGCTTATGGGTAAAGAAACAATAAAACAAATTAATAGAAACAACAAAGATCTGTTTTATCGC
TACTGTCTGATGTTTGTTCTACAAGCAAAAGATCCCGCAACAATTGCAAATGCTTTAATCAATGGCATTG
ATTATTTTGAAGTCATTAAAAACAGTAACAACAATGACACGTTTAAAGCAATTTTAAAGGAACATCAAAA
TGCCGGAAAAAACGCAGAAAAATAATTTCATCAGAATTGAAAAAACAGATGACCGATTCCTGGACTTATT
GGTTTTTATGCTGAGAAAAATTGAACTGACACCAGAAAATATGGCGGTAATGATTGCAAGTGAAATTACA
TATATCGAATTAAGACAGGAAACAATGGAAATCCGTTTTTACTTTAAAAAAGACCCAAGCATCTTTCATG
CGAAGCTTGAAAAGCTTGCAAAAGATTCAGATACGATTCATTAAAAATAACAAGGAGACAAATATGGCTA
AGCAAATCATTAATGGTAAAACCTACTGGGCTGATGCAAAAGGTAATCTCACGCCGGAAGAACTCATTAA
AGAAATTGATAGAGAACGTGATTCACTAGTCAATGAATGGGTGGAAAAAGCCATTGCACTGCACGGTGAG
ATGAAAGCATTTAAAGAGCATATTTTTGGTGATATTCAAGCATTTATTGACCTATCAGCTGAGAAATATG
ATGCCAAAATTGGCGGTAATAAGGGCAATATTACGCTATTTAGCTACGATGGTAAGTACAAAATTCAGCG
CGCTATTAACGACAACTTGCAGTTCGATGAGCGTATTCAAGCGGCAAAAGTCCTCATTGATGAGTGTTTA
AATGAATGGTCCGAAGGTTCTCGCCCAGAACTTAGAGCTTTAATTGAACGGGCGTTTAATGTGGATAAAG
AAGGGAATCTCAATACTTCACGTATTCTTGGTTTGCGTCGTGTCGACATTAAAGACAAGCGTTGGTTAAA
CGCGATGCAGGCTATTAGTGAAAGCGTGCAGGTTGTCAGCTCTAAAGCGTATGTGCGCATTTATGAGCGC
GTGGGTGATACTGATACATGGAAACCAATTTCACTTGATATTGCTGGGGTGTGAAATGAAAAAGTTTATT
GTACGTGTTGAATGCTTACTTGAGGTCTTGGTGGTTGCGGAAAATATCGATGATGTATCTAAGTTAACTG
ACGATTTTAGTTTAGAAAAGCTCGATGAATTACCAAAACAGATTTCGGAAGTGCGAAATGTAACTGAAAT
TGGAGAGATGTAAATGACATTAACAGAAAAGCAAGATTGTGCGGCAGAAATTGCAGATATTATCAATGCA
TTTCAAGCATCGCTTGACTTTATGAATAATGGCGATGAAAGAAGCAGTGCCATTATGTTTAACAGTGCAC
TGCGTGAAGCTAAAAATATTAAGCGCAAAATTGCTTTTCTTCGCAACATTGCACCAGAAATCAGCGAAGA
GAAGCAACTCAGAGAAAGAGGTGAATTATGAAAGTAACATTTAATCCCCCACGCCCATCCATTAATGATG
ATGGATTCGCAGAAGAAACAGTGCATGCATTCATTAAACAGCATTATCCAGATTCTTATCATGAGGATGC
TTTAGTTGCAGAAGAATATAGGGATGGTATTTATAAGTCGCTAATTGCAGAATTTCACTGTTATCAAGAC
CCACAAGTATTGATGACGTTATTAATTCAAGATTATGGCTGGGAGTTCACTTACGAAGATTTGTGTAAGA
TTGAAAAATTCGAGTTGTTTGTAAATCGGCAAATTTACGAAAAAGAGAACCAATGGATACAACATAATGA
TATTAAACCTCCTTTTCCTATTGGGGCTAAAGTACGCTTACCGAGTTTTTATGAAGAAAAAATTGGAACA
ATTGTTGCAATTAACAAATACAGAGCTGCGCGCTATAACGTTATGACAAAAAGTCAAATTGATTGGAACA
ATGAACAAATAGCTACAGGCTCACCTGCAAGACAATGTGGTCATATAATTAAATTTGAAGACCTCGAATT
AATTGAAGATTAAGGAGTAAATATGAGACCAGAATTCCGTTATTTCAAATGTTCTCTTGATAAAGAGCCT
ATTAAATCACTTGATAAACAATGGCGAGATGATCGCGAAAAAAGAGATAAAGAATTAGAAACTATTTTTC
AGACAATTCCTTTTTATGAATGTTGGTATGGTGACGAAAATAGCATCTTTGGTATTGCATGTACTATAAA
CAATCCAGAATTTGAAAAAATCAAAGATGACAATTCTTACAAAATTGAAAAAATAAATAATGAAAGAGTA
AAAATTACTGGCGATGGACGCACTAAAGTAGGAAAAGCGCTCAATGCAAAAATCCAAGACATTAGAGAGT
TATTAAAAAAATACCCAAGTTTCAATAATTTTATGTTACGTAAATTAAAACTACGTTGTTGGGTACTTGG
TAATCGCATGGGGTATATTACAGTGTGTGGTGTCGCAGACAATCATTTCCTTGTATCAATACCAGTTAAA
ACAAAAGCATTTGGTGGTGATAACTTCCCAAATATTCCAGATTTTCTCACTGAAATTAAGCAGAGTGAAT
TTTTGGCATTACAAGGAGAATAGATTATGGGCACGGAAAAAGAACCAAAAGTGTTACTTACACTTGAAAT
TGAAATTGATGAAGTAACCGCTGATAACTTAGCGTTCTCAAAAGATACGGAGATCTTGGGTGGAAAAGTA
AAACGTATTAACTGGGAAGGTAGTCTTTTTGAAGAATTGGAGTGGCATCAAAGCTTATTAGACCATGAGG
CTATGACTTTTTTATTAGCAAGAGAGAATACAGACGAAAGAATAAGAAACGCAATCTCAAAAGCATTACA
GGAATTAGTTTCAGAAATAGAAGAAGAGGAAAAATTAAAACTAGATGATGATGACATGTTACCTTACTAA
ATAAGGCATATTTACAGCCCATTTACCCCCAAAAAAAGTGGGCTGAATAATGTGTTTTATGGTGATAAAA
ATGGAAAATCAAATTAGACGAAAACAGTTAATTAAATTAATACATATAGCACAATCAAAGCTTGGTATGG
ATAAAGAAACATACCGAGCTTTCCTCGTTAATACAGTAAAAAAATCTAGTTGCTCTAACATGACCGTTTC
TGAGCTTGAAAAAGTACTAGATGGTATGAAATCTCGCGGTTTTAGTGTCAAAACAAACACTACAAAACAC
AGAATAGGTACAAGCCAACAATACACTTTAAGCAATATCACAAAGAAAATACGTGCTAAATGGCTTGAGA
TGTATTCACAAGGTATAATTAGAAATAGTAGTGAAGACGCATTAAACGCTTATGTTGCAAAGATTGCTAA
AAATAAAGATGGTCAGCCAATCCGATTCGTCAGCTGGCTTGATAACGAGCAAGCAACAAAAGTTTTAGAA
AGATTAAAGAAGTGGCAGCAACGTGAACTAGGAGGTATGTAATGAGCACACAAATGGAAGTAACGCGACA
CGAGCTTTTACGCGATATTGAAGATAATGTGAGCGCGCTATGTAAAAATTACAATCTCGATCAGGACATT
TGTGAACAGATTTCAATACACGTCGCTGATTTTTTGGCTGAACACTACGGCGGTATGGTAATTTCCTTTC
CTAAGGATTTTCATTATAAAATCGCACAACGTGACTTAGATATTTATAACGACTTCAACGGGAATAACTG
GGTTTTCTTAGTTAAGAAATACAATATGACTGAATCAGGTATTCGTAAAGTGATTAATCGAGTTCGTAAA
CAAGTAATAAAGCATAATCAAATGGACATGTTCACATAA
