# Supplementary material for: Comparative analysis reveals the Genomic Islands in Pasteurella multocida population genetics: on Symbiosis and adaptability
Source: BMC Genomics. 2019 Jan 18;20:63. doi: 10.1186/s12864-018-5366-6 (PMC6339346; doi:10.1186/s12864-018-5366-6)
Supplement: Supplementary file 9 — File S2. Detailed information on predicted phage of each strain (ZIP 5010 kb). [file 12864_2018_5366_MOESM9_ESM.zip › File. S2. Detailed information on predicted phage of each strain/3483PM/detail.txt]

gi|00000000|ref||  [asmbl_id: NC_000000].2461959, gc%: 40.16%

CDS_POSITION                       BLAST_HIT                                                                            EVALUE              prophage_PRO_SEQ
---------------------------------------------------------------------------------------------------------------------------------------------------------------------------------------

#### region 1 ####
complement(55867..56817)           PHAGE_Mannhe_phiMHaA1_NC_008201: variable tail fiber protein H; -; phage(gi109289958)     4.01e-46            MAKQYYSVLTTYGSQQLATAIATSQPLNITHFAVGDGNGQAVTPNVSRTSLVREVHRATISAVSRDPRNNKQVIFELTIPEDVGGFHIREMGILDSQNKLIAYANCPESFKPALSSGSGKVQVMRMILLVESSDAVTMTVDDTVIFVTRGQLTPKKITAESQNGVDNDGHSHEIESASTTVKGIVQLTDELNLNNSKLALTAKAGKTLADRIAQVIAMLENYIPNSKKSNADNSSSSDTIATSYAVKKVRDIVENRFSSLANADGYKHVGRCKSVEMLRKVVPSKHGQRILLDAYYEGGTTGGGEFVADLQDLTTAD
complement(56835..57371)           PHAGE_Mannhe_phiMHaA1_NC_008201: tail formation protein I; -; phage(gi109289957)     8.59e-66            MTINQTLLPTGSTTLEKRAAQIMKSAVENPIIIADLINPDRCPVHLLPYLAWAFSVDKWDENWSEEVKRIAIKQSFFIHKQKGTIGAVKRVVEPIGYLVELEEWFQTKPEGKAGTFSLTVEVSETGLSEQTYNELVRLVNDVKPVSRHLSQLAIAVSPTGTMHAFLAQNSGEIISVYP
complement(57361..58275)           PHAGE_Mannhe_phiMHaA1_NC_008201: baseplate assembly protein; -; phage(gi109289956)     4.77e-131           MSELVDLSKLEKPKVIEDLSFENLLAQRKQAFIELYSEEERPFWQARLALESEPITKLLQENCYLQMLERQRINNAAHATMLAYATGSDLDVIAANFNVERLLIQAENNEVTPKIPAIYEDDTALRLRAQLAFEGLSVAGPRSAYVFHALSAHPQVADVSVVSPQPAQVTVTVLSREEQGTASEEVLNAVRHRLNDENIRPIGDRVTVQSATIQEYKITAKLHIYRGPEYEPIKQTALQNLKKYTEEKHRLGRDISLSGIYAALHIEGVQRVELTQPTQDIVLPNNKAGYCTQINVELVTSDDY
complement(58272..58610)           PHAGE_Mannhe_phiMHaA1_NC_008201: baseplate wedge subunit; -; phage(gi109289955)      2.18e-27            MNRHTGELVKDELAHIKQSISDILITPIGTRIQRRDYGSQIPPLLANPINHALLLQLSSAAVMALTKWEPRIQITAFKPKVEESKITATLVARRTDTQKQFELNGIFLGGKK
complement(58610..59233)           PHAGE_Mannhe_phiMHaA1_NC_008201: baseplate assembly protein V; -; phage(gi109289954)     2.37e-59            MTADNNRRIENIIRFGVIAEVDHTNCKARVKSGAILTDFLPFLTLRTGTTATWSPPTVNEQCVILAMSGDLTTAAILTGLYTQNSPSNSADEHVITFADGATIKYNQASSALTVTGINTAHITAQTSVTAETPKVICTQDLEVGGNVLIKGNAQINGGVSANGNMQSQGSITAQQNIESQADVVASGVSLTSHTHPGDSGGTTGTPN
complement(59353..62193)           PHAGE_Entero_P88_NC_026014: tail tape measure protein; -; phage(gi744692745)         3.41e-111           MSNNLELKVTLSALDKATAPFKSIIATNKKLAQSIANAKKNLKALENQKKVIENFKALKKSVAVNNAELTKAQNEAQKLSAKFAQLATPTAKMRKEMEQAQARVKALKNEKTNLQRKINETKGALDKYGISTKNLGNANAMLNEKIKSANRALTEQNRQLKRNADTQARLNKARSSYDKTLSMRDKMASGAMKAGIASGAILGAEVAMLKPAMEFEKSFSKVQALTRLDKVKDAKTIKGLRDQAIDLGATTAFSSSEVADAQGYLAMAGFTPEQIKTSLKSVLNTALASGVDLARVSDVASDISSGFKIPASEMGRVADVLTLTFTTSNTSLETLYETMKEGGPIMTSLGQSFESSAAMAGLLGNVGIKGSSAGTALQNIGLNMINNKQLKKLGVQVQDAKGNMRQIPEIFADIKKKTDKMGTAQRSNVIKNIFGKIPVAAAMELISQADGALQNYENSIKNASGTVDKVSQTMADNLSGDIKSLLSAKEALGISIFDQNNTLLRGFTASLTEMLRGMNEWIKANPELAKTIFKLVTFTALFLAGLSAIGLALVAIIGPLAATKLSLSILGIKFGNVSEKGKAISKMFASWRSLFSRLGVGLKLIAKGIIALWNPMTYLRGAIKVITGAFSLLIRTLKLLRIVFITNPIGLFITAVIAGAILIYKYWDQVSAFFGGFWEGLKTGMLPILEKFGPLGDAFGVVVGWVEKAVKWFTDLLSPVQSASEDLDKAASAGYKFGEWIAKGIDLVTKPLQWVIDSIKWVIDNVDKINPFSDESLKNMPKVENISSNAPYQQRAGQITSVINTASYNGMLKQSKATGGYTGSGAKYDPAGIVHRGEFVFNKEATSRLGTGFLSTLHNAKSARAGMLAVGLSAGIANAQPLKIDNRAPLSVRSATVASAPMTVNITINAGVNQNADDIAKAVQRELARIENQRQARNRSRLADRD
complement(62208..62663)           PHAGE_Entero_fiAA91_ss_NC_022750: tail completion protein; -; phage(gi557307589)     9.34e-39            MATIDEFNSKLTALLNNLSPTAQRELARKIGQSLAQSQRNRITAQQNPDGTPFAPRKPQKNLGKKKGRIKRKAMFARLKTARFLKVKTNGNQVSIGFVGNAAHIAKVHQFGLSSEVRTGLNVRYAQRELLGFSQQDLQMIEDLIIEQIAIN
complement(62650..63150)           PHAGE_Ralsto_RSA1_NC_009382: tail completion protein-like protein; -; phage(gi145708090)     2.51e-37            MKKPNQIRNVIEQSNPAFKTNPDLLQVFIDQGQIISTGAQSLSFEYQYTLNVIITDYAEDIAKIIVPLLAYLKVNQPEIFENPQRREGAFKFVTDFNNNNTLDLSLEIKLTERVVQKSGENGEINLKYATEPTWNTNTESVLTAEELKVILEDSVIFERGKLHGND
complement(63147..63359)           PHAGE_Mannhe_phiMHaA1_NC_008201: DksA-like zinc finger domain containing protein; -; phage(gi109289947)     2.57e-16            MDRFDKAQELEQMQRDLAIKNRTTSTRASAFFCEDCGEEIPEQRRLTIVGVCRCVTCQTIFEKKQRVYRR
complement(63499..63882)           hypothetical protein; -                                                              N/A                 MFNAVNAKLKMILGGVFLALLIAIVTTSTLAFHFYAKAKTEKLKTEMWQANYIALNHKIDEFSQKQTALFNEVRTLQQANEHTERELNNAIENNQNWSNQLVPDDVKRLLNKTNQNANSLPANSNVR
complement(63867..64388)           PHAGE_Mannhe_phiMHaA1_NC_008201: endolysin; -; phage(gi109289945)                    7.24e-41            MTIKKYIRYACSVLTVIALVAINYGDEIRTTQRGMEIIGNAEGCYTKPYQCPTDVLTVGIGTTNAVEKIDRNKIYTLEEIAYLFKEGIKQAEKCVNTHAKGKQLPQGAFEALTSITFNVGCGKMQKSTLFRMAKQGYTPQMCDQFLRWVYAGGQKLKGLEIRREKERQLCLTP
complement(64378..64605)           hypothetical protein; -                                                              N/A                 MVKNDLAGASSYMGSLSSFLSGIGLSLQDVSNIFSILATIVGIILAIGTFFVNKHYKMKELELKAKKIGVSLDDN
complement(64616..64831)           PHAGE_Mannhe_phiMHaA1_NC_008201: tail synthesis protein X; -; phage(gi109289943)     4.84e-15            MQVYAQVYAEQNDTLDAVIFRHIGTSNGLLEETLILNPNLANQPVLEIGTAVVLPKKQQQTIKKDSLKLWD
complement(64833..65339)           PHAGE_Mannhe_phiMHaA1_NC_008201: head completion protein L; -; phage(gi109289942)     4.90e-40            MSDGTISIKIAHDYDMKSVQQAVERDKQNEAFIQNDEFFPNIVISEFRNASRLDGTVTIDRVKDALFESIASANDELNEFKNASTYATLSEIPSGRVGNQSVLVYRYKRAVYCLALANLYERYASYDTTNDGEKKMELLQESIDKIRRDARFAINDILGRRRITTELI
complement(65443..66114)           PHAGE_Mannhe_phiMHaA1_NC_008201: terminase endonuclease subunit; -; phage(gi109289941)     1.89e-55            MTKLSPAQIHVMNVAAQQASAADDEQLENYDEYEKMMFLLARHQKNLKEIQSTELKAEYKRSILQEFMPWIEGVLKTGNGKQDNVLMTWLVWAIDCAEYHLALQIADYALHQQLVLPEPFTRTLGTLLAEEFADAAKIARTANKPFELAYLTRVEELVRDEDMPDQSRARLMREIGTLQVESNKAQALVALERALELDLNVGVKGLVEKLRKELEKQSNEDTN
complement(66118..67164)           PHAGE_Mannhe_phiMHaA1_NC_008201: capsid protein; -; phage(gi109289940)               6.08e-133           MRNQTKQLYNAYVARIAQLNEIGVDDVKEGFTVQPTVEQKLKEKVIASSAFLGMINTVNVEQMEGEMIGLGVAQVIASTTDTDSADRQTKDVLKLDSRKYKCEQVDFDTHVKWATLDAWSKFPDFQAKLASQTQKTIALNLIMMGFNGTSRAATSQASSNTLLQDVKKGWLQQMRDDHSKGVMNGSSTQNKVKVGKGQGTGQNAGKGYENVDALVIDAVDNLISEVYQDDTELVVICGRGILNDKYFNIVNNSDKATEQLAGQVLVSQKQIGGLKAIRVPFFPKNAILITRLDNLSIYFQEGATRRFIQNNPKRNRIEDYLSQNIDFKVEDYDCAALIENITFEDAAG
complement(67180..68019)           PHAGE_Mannhe_phiMHaA1_NC_008201: capsid-scaffolding protein; -; phage(gi109289939)     2.59e-94            MGDKKTQSKWFVVATEGATTDGRTINRVWIEQMAKNYNPKTYGARINLEHYKTRIYWDDFAHSKAYGDVIALKTQETEDGKLQLLAQIDPTDDLIKLNKDRQKVYTSIEVDPNFSDTGEAYLVGLAVTDEPASLGTEMLKFASQAKENPFTSRKQKAENLFTAAVETEIEFEEIKEKQGFSVFEKVKALFAKKAKTDDERFTDHQQAIELLGENCKETSEKTTELSADLEKHCEKFTDLENTVKALEQKFAELAKQPEQTYTSRPQITGAEGKEYLTDC
68181..69974                       PHAGE_Mannhe_phiMHaA1_NC_008201: terminase ATPase subunit; -; phage(gi109289938)     0.0                 MQEQEENIEIIVKPEIDLKRKAQVMYFGGYKISEISRQLDIPVSTISSWKERDKWDDIAPVGRVELALESRMILLIAKEQKSGADFKEIDLLGRQMEKVARVKKYSFGEGNETDLNPKIKNRNSGPRKTGDKNPISEEQQELLINGFLEGMFNYQRLWFDAGKQHRIRNILKSRQIGATYYFAHEALVDALVTGRNQIFLSASKKQALQFRSYITAYARKTADVELKGETILLPNGAELIFLGTNSATAQSYHGNLYFDEIFWVPKFAEMRKVAAAMASQKQYRQTYFSTPTTIASDAYQFWSGKSFNKRRPKDERIEIDISHENLRTGKLCADRQWKQIVNIYDAEAGGCNLFDIEDLIAENSREEFEQLYMCQFADDTSSVFKFNELQLCQVDSLEDWKDYKPFFKRPFGNREVWLGYDPSHTGDRAALVIVAPPRVEDGDYRILHYQTFHGLDFEAQAKQIQRYTEDYNVTKITIDKTGLGAGVYQEVKKFYRTSIGLIGLDYNVDLKNEMVLKTLNLIQKRRLKFDGKEVISSFMTVKKRLTRSGRQMTYVSDRSEEASHGDICWATMNCVLNIPFGENLNHHKNGSTIFTFN
69987..70982                       PHAGE_Mannhe_phiMHaA1_NC_008201: portal vertex protein; -; phage(gi109289937)        8.50e-157           MTKENATKVESFSIGDPTPVLDRADILNYLKSVLMYEKYYSPPVDFSGLARSLRASSHHESAITVKKNILLSTCKTTALLKRTQLEKFVQDYLVFGNAYFEVVRNAFGKPIALNAPLAKYMRKGKDDGVYFQVTSYYQEHEFKKNSIFHLMKPDVNQEIYGLPDYLSSLQSAFLNESATLFRRKYYVNGAHAGFIMYMTDPAHSVDDIDEIKRQLKEAKGKGNFKNLFIYAPDGKENGLKIIPLSDVVAKDEFLNIKNTSRDDILAAHRVPPQLMGIIPTNAAGFGDVKKAAEVFFVNEIEPLQRRLEELNDWLGENVIQFTKYQLLESND

#### region 2 ####
108776..108788                     attL                                                                                 N/A                 AAAGTGCGGTCAA
109448..109711                     PHAGE_Staphy_StauST398_4_NC_023499: putative transposase; -; phage(gi588498272)      4.14e-07            MILLAQGKKQAEIAKALGRSSSTISRELKRHALESYSATNAQNSYLKHRQNSKAQRKLEQPEYFNLVQEKFLTQNWSPEQISARLKL
109766..110371                     PHAGE_Staphy_StauST398_4_NC_023499: putative transposase; -; phage(gi588498272)      7.52e-47            MFDIGERKASRKLRHKGKTRHTKNHHEKRGKIQISNHLNDRPISAQNRSRFGHWEADTVLGKAGGACLLTLTERKSRFELVKKIPAKKAEAVQKAMIELLDSHILRSITPDRGKEFAQHRLVTEALGVEFYFPEPHQPWTRGTNENTNGLLREYFPKHQDINQWSEVDIQQVVNKLNLRPRKCLGWKTPYEVYFKKTLHLV
complement(110721..111620)         PROPHAGE_Salmon_CT18: phage integrase; -; phage(gi16763128)                          7.20e-51            MSFEQLLHLFFLERNHRPATIRSYQNVIAQIVKFYPDKEPEQISKLDLLEWRKYCLNKMSPITWNSYIRHLKAIFNYAIDNELFEYPKNLFKGLMVRPDKPKKKLLTERQIHFLEISLENEEKLPHYLQPAYFTKALIYTLKYTAIRQSQLLQLKISDIDMTSKIINIRAETNKNHEHHEIPISDKLYPYLKRLILESRARSTSSDEQLFNINRFSLVTTSRNKKMTEGQLVHFFRHISEFIGFTVTSHRFRHTTATEVLKQSGDIYAVKQLLGHKDLTVTLTYIHNDPEMLRKHVNSL
111770..112207                     PHAGE_Mannhe_vB_MhM_3927AP2_NC_028766: transposase; -; phage(gi971741504)            2.29e-10            MKEWYTLKELLDVGGLPSTPQGIILYAKKDKWRRRRVSGVKGNVFEYYVYDMPESVQTSLGVTKETLALKQELIDDIQKENEKFLNQILSDIKNVLLNSGVLRIRERLSITKEEEILLSYYRNSSEQDKTTILHMVERLSRASKN
112930..112941                     attL                                                                                 N/A                 TTCTTTTTTCTA
complement(112939..113502)         PHAGE_Lactoc_50101_NC_031040: hypothetical protein; -; phage(gi100050)               1.67e-15            MTNKFTGYKKLSINDLKKFEYNLEHIRNAAIFFKDHFLSKEMIYSTEKESTSVIFQRSNFMHLCGIYYEPGASEFFNLALLKQIDLNKVYIKNDGTTFQKLSVLSSIDFLINPEITLSSGAIYLNLSFDKALRTKTRVFALTLINDNHLFIPQSLLNLRTMNDFPKGNKIIGIKSVHLEDKTEIIYL
114255..115253                     PHAGE_Mannhe_phiMHaA1_NC_008201: integrase; -; phage(gi109289985)                    5.56e-109           MATYTKIKSGWRCQVRKSGISKSQNFKTKAAAQMWAMQLETEIANGTFTDVPDIPFSAVIDRYIKEITPTKKGSRSEKSRLNMFKEMEIGKKSLIDLCEDDFNQLIEQRLKTVQSSSVLREFNILSNVITYAMKWKYINRNPIKLIDRPERGQDRTRRYTDEEIERIVYVSKYNFNYLPTTSRARTGAAMLFAIETAMRAGEICKTTWENINFEKRTLFIPDSKNSHSRTVPLSSLAMKILNHLFLVKSDYDARVFRMSSDTLDKNFRTLKELAGLDDANLHFHDTRREALSRLAKKVDVMTLAKISGHRDIKILLNTYYAPNIEEVVDLLD
complement(115255..115485)         hypothetical protein; -                                                              N/A                 MTLGKIQELLLNLREVIDEFNKNCMPDGFFICEEPNGILIITDEETNTQTPVSQEFMRKTKLTRKEVMFLFKENRF
complement(115496..116035)         PHAGE_Mannhe_vB_MhS_587AP2_NC_028743: hypothetical protein; -; phage(gi970580048)     9.32e-30            MNEQVTENKYFAVNVYDENSISFHKTEEEAKKACLNGAEDLYDHATYNDDISPYTEQEHNAVYGVVLGKAESKERELTEEEKQSGWYDEIDYIVEHPKIVEYPKGDGWISVKDKLPKKFDRVLVCQQDYKWEQNYIRIAYCNNSEGTEWWADNYDGTGGEIIFNDVTHWQPLPLTPKTE
complement(116057..116344)         PHAGE_Mannhe_phiMHaA1_NC_008201: hypothetical protein; -; phage(gi109289983)         6.73e-22            MQQTITNEQLFAKLTALESLLAKQQINENSRELWSVSDIAKYFDYSDRHVRGAIICDPKFPKPVRVPSQRDINKPTTDARWFAGEVVRYAERRKV
complement(116329..117006)         PHAGE_Bacter_Sitara_NC_028854: DNA methyltransferase; -; phage(gi971749745)          2.64e-33            MMYSLDNCDAVDFLKTISDSSIDLVITDPPYESLEKHRKRGTTTRLKQSSASSNEWFDIFNNDRFEELFTEIYRVLKKNSHFYLFCDQETMFVVKPIAEKVGFKFWKPIVWDKECIGMGYHYRARYEFILFFEKGKRKLNDLGIADVINVKRIARGYPTEKPVEVSEILIKQSSAENDVVLDCFIGSGSVGVAAVKLNRKFFGNDKKESAINLAFERLEEVCNRQ
complement(117009..117500)         hypothetical protein; -                                                              N/A                 MAKQKITDNEILQHIWKKTLLNISNKTLIRYIGNKAGTYVFDKLTQNDIEYLSLTSTVECFKGSGISQSQFRKRVKKLIEDGFLLKRLNSNNAFIINTLELEDAVFDAVEFWKNNGIPSGYEFDNEGKTACRTISAEGLNIEKLIKQNYENLLANNKLGSLGA
complement(117511..117870)         hypothetical protein; -                                                              N/A                 MNKETVKLEIYAGTVEESLWAVQFCFFYDKEKWEEMTKNQQIMEVEKEVAKCVSVEQAMIENGPDFYRFEVVAEIGNQKKSVKYDVLKKLYSRLYSWQKKELMMIYANTLVDWDLKWVN
complement(118120..120090)         PHAGE_Salmon_SEN5_NC_028701: replication protein; -; phage(gi966201551)              1.52e-129           MLDAVLDNINWIADPVKPVVNVEETKKEPFFQRSPMVKASRSLDGMTPHQIELFNFDELSFPHVNKYIAGLPDYLTKYFVKRYIRTFKAKSRRDANLWIREVMDNGILARVEGVMNRYPISKIINKDDGTIYTFNQFEGGKLKRKTVGLDEFSINDVEHFSKSIAADIEELIMQFEEKYIKTEVQNARTEEEIDRIFTALYQKMAYYTQLKGVTPPFYHQFKEGLLDENRMNIAMEKMRCEKWWFRQLSTIRSRIREHLHIAVGAVQKKASPYASREAIAEWRLQKRKNSQYIKQMALVNEDDDEEIIGLDEMFYKTVSNPAVRRAELMVRMRGFEEVAKHLNYAGEFYTLTAPSSYHAVHSHGGFVKNWNFSSPADTQKYLCSVFAKIRASLKRQGINPFGFRVVEPHHDGTPHWHLLLFVEQDKVNAMRATFKRYALEEDGDEKGADEHRFTAKAIDWEKGSATGYIAKYIAKNIDGYACDEDVDLETGEKLKDMSRNVSAWARKWRIRQFQQIGGSPVTVWRELRRKRGGEVAGDEQLTKLVEAADRGDWAEYTLLQGAGMPTVKRDDLLARTSYEDRKPNQYGEVSKKIIGFFNQKAIEFKTILTRTTVWKLIKKAVVEGALKNSGRRPPWSSVNNCTERKINTEDFSEFCQ
complement(120090..120569)         PHAGE_Mannhe_vB_MhS_1152AP2_NC_028956: pyruvate kinase; -; phage(gi971760525)        2.35e-17            MEKFDLARALAGEPVRLRNGCKAFVLHRLSSEEIYILDDNLYPPYELVGYRLADDCQFDGAHCWTLNGQSYEETSGDVEECFEIVGMWNTYNTVRVELPQPLDDVELNQRVYFITAKGISSVVYEETANDLLMLEDARFFATEEDAQAWVDLAKRVRDM
complement(120569..120901)         hypothetical protein; -                                                              N/A                 MNWYDMVISLDCGSEVIIKHENNKYQLFEVLEHVENQDTPWSSGMSIRPIGEEHKDINQALGELLYFALNEYETLALNEMSEVVKATMNKIEEWFKLHSEYLANLEKGVM
complement(120905..121000)         hypothetical protein; -                                                              N/A                 MELEGLVRVLFISALVLGIVYVMYVIEKMGE
complement(120991..121218)         hypothetical protein; -                                                              N/A                 MLVINKKLTAQGIALVAQLHSEQSRAYTTLCEQYYHALEKGDIEKAKAVYQQMLEQHQKLFKSWFEMKTGEYQWN
complement(121202..121534)         hypothetical protein; -                                                              N/A                 MAFTDFPVFEKTSSEVNEQGIAEVRAKMHWETNPAVRQFNKFYRDNQATFIEISKRLGWEVKDSLEKYSLEERIEIAETIRLLKPFITAFSIPVRIQDFKNAEVKNVSHQ
complement(121556..121828)         hypothetical protein; -                                                              N/A                 MIKQKRNQKVTEKNKQRVNVFKLQQRVESLEKQLALQLRINANQVSFNDMRILNEAVAYENISELKSDVIALKQNILKRTINRFWAFLGK
complement(121921..122175)         PHAGE_Mannhe_phiMHaA1_NC_008201: hypothetical protein; -; phage(gi109289973)         6.63e-08            MAQVDIRCPKCGSSNLKVRTSERMTMHSSKTLLFCHNCNACKIEVMSEITQVAIANYEINEDAMRVNKPLDQTDTRQIEIETET
complement(122175..122657)         hypothetical protein; -                                                              N/A                 MCQCKKCQKQNPDNAGLIKIKSVVASPVVDFVEKTSQQPHRIRQACQRCGRLALLDVSTHFCVSCRLKQHFSHQEQAKAYLKSLALQSVDNLDGQEVATSQSNVLQEIQGVLQSLTRHHERLYHFHLSSSAGFPEVIQKGEQYIKALNGLINSLEKQEVK
complement(122672..122890)         PHAGE_Mannhe_phiMHaA1_NC_008201: Cro repressor; -; phage(gi109289971)                6.46e-16            MNKAIEEAVKIVGNQSALARACGVSQPTVNLWLNGGNMDVKHIVSIIKATDGKVTAEEIRPDVDWAVIKGVN
123011..123688                     PHAGE_Mannhe_phiMHaA1_NC_008201: CI repressor; -; phage(gi109289970)                 2.16e-42            MSDLATRLQALLEEKRLSKNAFAKMVGVSQPAISDIINGKTRDPKNILEIATALGVDPNWLKTGDGSRDTSLVVSEPNVEHKLKVDHLSVSAIAGYNGFSNEDYPDIIRSIYFSETGLLEIIGRRSSEGIYLINIPTDSMAPTINKGDVGFVDVKINSYVGEGIYVFDLNGETYIKRLQRIPSGVIRALSDNPLYPPFDITEELFSTAVVRAQFICTLPIKPKML
123700..124392                     PHAGE_Mannhe_phiMHaA1_NC_008201: hypothetical protein; -; phage(gi109289969)         1.81e-14            MKKGLSLGGCLVLCFQIFFLLIVVGAISSANGQGAGMFALIAGGFAIWFYHRNKKKEIAQAQQEHGMSKIGTISFSYTDSEGNFTTRTVDVMYVDDVYIKGFCHKQNDSRTFRADRIVGDIVMNGQCYNVDDWMELHNSTVLSTYKPKIISSLNIEVCFAGFEKENKEMLEQKAIDSGFTVCSSVTQNLKFLVIGPTVQHKIMRLAQEVNATFLSEVEFLEMIETGEIPQ
124581..124841                     hypothetical protein; -                                                              N/A                 MNAQIKEFGLNNFANTLEQVVEFINAHDESGVQGFDYLTNNFIAAVYAYKCCEGYEFSLDAAEYHLEILEENGANFDKYKALELLK
124892..125119                     hypothetical protein; -                                                              N/A                 MKAKQITVISLTSYIEDKAAAEYINNAIAGSIGATAFNAKDEERIIQALEDEIASCDESIKKNLKIEIEEVEIDE
125156..125350                     hypothetical protein; -                                                              N/A                 MTYQKLTENTKNAIAKNAAKYTAKNYVQKNIKLKPEVAQKLDLLCKEKGLSCAAMIEKMIENQK
125469..125729                     hypothetical protein; -                                                              N/A                 MNAQIKEFGLNNFANTLEQVVEFINAHDESGVQGFDYLTNNFIAAVYAYKCCEGYEFSLAAAEYHLEILEENGANFDKYKALELLK
125782..127017                     hypothetical protein; -                                                              N/A                 MIGTHATKLFSSKVKQSALNADIIAEVPKYYICSHTISMRQKYWALPLSAAEIGIYREMAKFERENKPKKIPDIEDPRLVKQLLLPYKQSYVSVSPVPSCGVLHEISQRSFEKKIFPMYRRVIQPNFAAWSTHGEMLLNQKGRIALLAKSLRNFPKNKKSISEYITIRCKVEKMNVSSGMAAVLFPSITAIGGAVHTIERAVNKKLDFALGFKNLDFTTSGSLGNALKGKKVIPQLILDEITATADVILLLKLERGASEEEKKEVLQYLQNNPLHRIAGGTTWEYSATLETYNDNYTFIVDCSKEVEKELEQSGIDVLDVAFDKYKNRGETNEKTGLFEITEKTSVIINHTGYAFLEKPHIRTNARNNYPHAWVEPVFSVVEQETFSRRAFWTRKEKKFGVVFRSPLNISG
127139..127150                     attR                                                                                 N/A                 TTCTTTTTTCTA
complement(127292..128449)         PHAGE_Mannhe_phiMHaA1_NC_008201: tail protein; -; phage(gi109289965)                 1.41e-140           MIIDELINATNHRKPAFRIIVKTKDDKKDITQLVSDRLINLTLTDNRGFEADLLDLELSDHDGKLAIPPRNATIEVAIGWKGKGLIEKGEFSVDEIQFSGAPDKLNIRARSADLKSTLSEKKERSFHKIKLGELVKQIAADNKLKEICADKFKSQLIEHIDQQNESDINLLSRIAEQYDAISTVKNGALLFIERGKAKTASGKAIPQITITKKSGDSYTFTINESDNYKAVRAYWHNLDNGKKGEVIIDENTDVQRVNRTTKKGKQSKLKKNVLVQTQPLTSDSEQIKTLRHTYKTEASAIQGAKAAFDKMKRGTASFSLTMAYGEPELMPEMPAELKGFKTEIDSSDWIITSVIHNITDSGFTSTIEFELKPEEQEKQLKKKEN
complement(128446..128850)         PHAGE_Mannhe_phiMHaA1_NC_008201: tail protein U; -; phage(gi109289964)               1.08e-45            MFVFARSTIPFQTFERESSWRHPTNSIVGGMPKTQFTGKEGEKVTIGGRLAPEITGGRFSIKMLELMADSGGSFPLIDGATFELVGFFVIESISESRSEMFGDGAPRLIDFTMNLKRTDDPILIALADKVMSLL
128870..129010                     hypothetical protein; -                                                              N/A                 MFCNILTPKKTKSAVNFIQISPHFVSFFNSQLQPADVLFPAIPSIH
complement(129092..129394)         PHAGE_Mannhe_phiMHaA1_NC_008201: tail protein E; -; phage(gi109289962)               4.29e-14            MTAKEKETIRAIALSVAIQRGDQEIKEVQVLKPTVPALKGLKMFDVLQVDVNAMEILLPRITVPKLHKSDFAQMAVEDFTELATAAVSFLGKNSTEAEES
complement(129458..129964)         PHAGE_Mannhe_phiMHaA1_NC_008201: major tail tube protein; -; phage(gi109289961)      1.01e-68            MALPRKLKLMNLIVDGNKYLGEVTEVTQPKLAMKIEEFRAGGMIGTVDVNLGLEKLEAEFKAGGYMVELIKKFGGSINGIPLRFLGSYQRDDTEEVTSVELVMQGRFTEIDNGNSKVGDDTEQTFKVPLTYYKIIVDGKDVIEIDMLNSVFVVDGVDKLAEHRAAIGI
complement(129975..131165)         PHAGE_Entero_fiAA91_ss_NC_022750: major tail sheath; -; phage(gi557307603)           9.03e-147           MSEEYLHGVKVTEINQAIRTIQSLSTAVIGIVCTANDADAETFPINEPVLITNVAAAIGKAGKQGTLSRALDGISDVVNCKVIVVRVQESAEEDEETKTSEMNTAIIGTITEEGQYTGLKALLIAKNKFGIKPRILCVPKFDTKDVATELASIAAKLNAFAYISCHGCKTKEQAVQYKRNFSQREVMLIMGDFLSFNVHTSKVEIDYAVTRAAAMRAYLDKEIGWHTSISNKGINGVSGVTQQLYFDINDSSTDVNYLNEQGITCCVNHNGFRFWGLRTTAEDPLFKFEVYTRTAQILKDTIAGAFDWAVDKDISVTLVKDIIEAINAKWRDYTTKGYLIGGKAWLNKELNSATNLKDAKLLISYDYHPVPPLEQLGFNQYISDEYLVDFSNRLAS
131936..131948                     attR                                                                                 N/A                 AAAGTGCGGTCAA

#### region 3 ####
complement(459824..461095)         PHAGE_Clostr_phiCPV4_NC_018083: putative lysozyme-peptidase; -; phage(gi392972673)     1.58e-11            MLYLINVILTEGFAMWLRLNNVKTRRKLTALCCGLLCMSVNVFANDLSKIQQQIKQQEQKIAEQKKAQQKLQSHLKNQETQINQVITQLRQTETDLKESRKMISDTEKQIQRLEKQEREQKQKLAEQLDSAYRSAANPSALERMLSEEAKNADRLKQYYAHMNQARLALIDDLKATQTQLAQEKATMIAQQKAQQSQLSQQKKQQQDLQKVQQERQSTLKQLNRNLSRDETRLETLRANENALRQEIQRAEQAARQQEQREREAYAQKKQAEEKKTQKPYQPTAQEKQLMASSSGLGKPNKQYAYPVSGKLLNSFGATQMGELRWKGMVIGANAGTAVKSIADGRVILANWLQGYGLMVIIKHGENDLSLYGYNQSVVVKEGQFVKAGQKIAEVGSSGGQSQSSLYFEIRRKGVAVNPIGWLK
461236..461919                     Phosphoglycerate mutase (EC 5.4.2.11); -                                             N/A                 MELVFIRHGFSEWNAKNLFTGWRDVNLTERGIEEAKSAGKKLLEAGFEFDIAFTSVLTRAIKTCNIVLEESNQLWIPQVKNWRLNERHYGALQGLDKKATAEQYGDEQVHIWRRSYDISPPDLDPQDPHSAHNDRRYAHLPSDVVPDAENLKITLERVLPFWEDQIAPALLAGKRVLVTAHGNSLRALAKHIEGISDADIMDLEIPTGQPLVYKLDDNLKVVEKYYL
462004..463185                     PHAGE_Vibrio_12B8_NC_021073: hypothetical protein; -; phage(gi481019673)             2.49e-08            SKEKFERTKPHVNVGTIGHVDHGKTTLTAAITTVLAKHYGGAARAFDQIDNAPEEKARGITINTSHVEYDTPTRHYAHVDCPGHADYVKNMITGAAQMDGAILVVAATDGPMPQTREHILLGRQVGVPYIIVFLNKCDMVDDEELLELVEMEVRELLSQYDFPGDDTPIVRGSALQALNGVAEWEEKILELANHLDTYIPEPQRAIDQPFLLPIEDVFSISGRGTVVTGRVERGIIRTGEEVEIVGIKATTKTTVTGVEMFRKLLDEGRAGENVGALLRGTKREEIERGQVLAKPGSITPHTDFESEVYVLSKEEGGRHTPFFKGYRPQFYFRTTDVTGTIELPEGVEMVMPGDNIKMTVSLIHPIAMDQGLRFAIREGGRTVGAGVVAKIIK
complement(463201..463686)         PHAGE_Mannhe_vB_MhM_3927AP2_NC_028766: defective tail fiber protein; -; phage(gi971741549)     2.22e-08            MRDLLQKIQSNDGQFHNGNPATGEQGTRVTDTWLNDVQEHIRDFGEELKYLLQQAELEPNPAKKTQIYDAIEQIIENKRRAASLTQSGEVELDSSTDSTAEDKAATPKAVNAVKALVIAVRNALNNYIPNSKKSDDDNSSSSDTIATSYAVKKVRDIVENRF
complement(463690..464277)         PHAGE_Mannhe_vB_MhM_3927AP2_NC_028766: tail protein; -; phage(gi971741548)           2.50e-34            MMSHKHALSTLYPPISYNVNGKQFLIQCEVDGNVFDRVQQSAVDMLNAIEPATSGQMLADWERVCGIKTDLLKNYQERVKRVIIQLNAIGGLSIPYFKKLAESIGYQIEIKEFSPLQNDLPNLGDVNIFQSEPRESLIFMWRVTVINGDDNIIYFRAGSSVAGDHLVTFGDPIIEEFFRDLKPAHTYCYFAYQER
complement(464277..465341)         PHAGE_Mannhe_vB_MhM_3927AP2_NC_028766: baseplate J protein; -; phage(gi971741547)     6.77e-127           MLLVPTLEDIRNAILRDYQSLEPNADISEDSDNFARASALSAVAEGLYAHQKWIIKQFFPDTADTAFLEKHASLRGIRRRNATYASGRSAVIAGNEHSQIRIGLLIKTEDNRFYETTESAVIDSSGTVTVTVRSLETGSSQNITQATKASFMSAPVGVQTDVTLSNVVGGTDAESDTSLLERLLELIRRPPAGGNRYDYRNWALSVDGVDAVYVYPLRRGLGTVDIAITSNNDLPSSETIERCQAFIDDVRPVTAKESKVVKPDVTKVNFDIQVKISGITLAEIKVAIQKALSDYFNTLIPGDDLIVSQCEAVVNNLIGVVDRRFTTPTANKKADVVSKIEWFRLGTVTVTEMS
complement(465356..465706)         PHAGE_Mannhe_vB_MhM_3927AP2_NC_028766: hypothetical protein; -; phage(gi971741546)     3.18e-63            MDREISPLTGDYTSKQISTLQNAVYIRLTTPLGAYWADGRVGSLLHLIQREKDVERVGLLAQQYAEEALKPLLDDGRASEVTVSYKQPKNGILLLLISVKDNRGNAFEFKHPVKLI
complement(465782..466438)         PHAGE_Mannhe_vB_MhM_3927AP2_NC_028766: baseplate assembly protein; -; phage(gi971741545)     1.27e-95            MRNLTKKIQEKTGAMLADVRQVFRGVLNLVKSGDNIQKAQVSGLAGETLQDVELMQQFGFTSVPPAGTQVVVVPVGGKTTHSIVIATENGAFRVKNLKNGEVAIYDQSGSTIILRQGRLVEVDCDTFKLNCKTYQVNASRSADFTTPKLETSAVLTAQGKINGNGGMAVQGGSGASFSGDVEQSGGDFTTSGDVVANGKSLVSHTHPGDSGGNTGAPN
complement(466441..467565)         PHAGE_Mannhe_vB_MhM_3927AP2_NC_028766: tail protein P; -; phage(gi971741544)         3.11e-180           MQNEVNYNYPFENEIVVEIDGKQHKSWKSYDIDSDFLIAADAFRFDIGTPSTDTVIPNFTGKEVKVMINEQLVITGIVDTTQHSINKTNRTFHLTGRDKAAILVDCSAPITNVKGLTVLDAVKKIVAPLGIKNVELKAENNPTLDKVDIDIGETAWNAVKRCANSAGLHTWFDPKGVLIVGGADYSIPPVATLCCMKNGERNNFSSASLVFDVSQRFSEITFLAQRHGRSGDDNKNDLKWVYKDDSMQTYKPKTVVVPDVEDLISLKKWAKKYIADSILEGFTLTITIPDHKTQDGTLWQPGQRVHIICEEYDIDAIFFLMGRRFMLSRANGTQTELRFKQDGIWTPDAYKAKADKARKRKGKKNQGDLIVLDK
complement(467555..468880)         PHAGE_Mannhe_vB_MhM_3927AP2_NC_028766: DNA circularization protein; -; phage(gi971741543)     1.35e-113           MKGWTMPVQRASYRGVRFDVFNIEDSVERAVVEHAYPFVNGADIEDLGLNPLEVRLSAVFYGEGYYSDFKKFLEVLKKQGADVLTHPIRGRLQNMICTSANFYHDAEYTDYVTLNLIFREATPAKPIFLFNNALFGLIDDFLSAIEDFVDECLAFFSEIMEGISLAANFKARLLGTFGAIFGCYEHLRDLFTLDKAKFNTPASTTADKFKTQSSQACKDIFEMIEIGLTQIAQRQDLTQRAKFDEVLRTIDQIDEIPTILVTGKNASANRKANLKSLTSALSERDTREINAAMQLACTAALMKIAIDFIEDDTMLPSDIEYIATKVRLQILKNLNTVRAFAQEVTPSFTVTMPNTGIYTKLHLVSERLRNQGKKITKLALSAINRKPPLVIRTVEINGTLQQVAHEFYGDYRRANELLRLNPQIRYPNFITKGEVLNSYAK
complement(468883..471138)         PHAGE_Mannhe_vB_MhM_3927AP2_NC_028766: tail length tape measure protein; -; phage(gi971741542)     0.0                 MSSLNLSLMLKAQDFASRTVKSMRDNVNKSTKDIENQAKRSSSAQQNEVRKTARLTEQAYRQIQQQARTTATAREQLGMRSERSIQNEILRTEQAYRRLKNSGTASTRELARATEQHKRRIAELNAEMGKIATGQRLGNIGRGVAGAIAGVTAGAMVLAQPMNKQMTYDRQLAMVSNTAFSERDVDGRIAGKKELHSAVKNAVETGGGTKEDALSALDTLLASGAVSADIAMKLLPTLQKGAVATGASTQDLSKIAISAMQQFGMSENQIGEVLDKAVAAGQAGNFELADMARWLPQQMAAAKSAGLSGMSGFEALLVANQQARVTAGTSDQAGNNLANLLAKITSRETNDRFANLEIKDKDGKTHGVDFIKSMEAQKVKGKNSIEAFMAIMDQVIGEDKNYKELQEKLKTAKKEDQKALLEQMTNLVEGTAIGQIISDKEALLALIGMRNNVQLGQEVKNSVMNSAGAVESSHAVIADTNDFKTEQLKNSAEFAQMESLKGFNNMIGDVSAKLTDYASQYPGLTTAIAGATTGIAALSAGALVAAGSLRLLGGSTGLGLGGALGGLSKGGAVKGGLFKGGKVGSLLNVGSLAVAGLAIASDNHDDYFAQQEAIKEKREKAQEKANIAMSGHSVNKFQYTPTTSFKTSNVNYHGAYAIADIQRNQAIAKARLNQGTLTQAQYDARVESGNARIAELTQTDLQQFGNQIQSGLKQAVENQQHTIQTHITVELDGRAVAETVSENQYRQFNRE
complement(471422..471763)         PHAGE_Mannhe_vB_MhM_3927AP2_NC_028766: hypothetical protein; -; phage(gi971741540)     9.49e-19            MQGRLLLGVLFNGTRYFDFNVKILTLGLECQALEWIEEKGLAKDELNKAEQTLVDLAYLCQQLEISGIDKVSLTPEFLLDNLSTDDYVLITDLIGQLRKKCIDAGENQVLATA
complement(471763..472131)         PHAGE_Mannhe_vB_MhM_3927AP2_NC_028766: tail tube protein; -; phage(gi971741539)      3.45e-34            MAKEFASLGIIEVDGLEIDLTKCDVRVITGRKPVKTINRKARVKGFAKGITEYTLSLTVAVPLNSPEPDWDNVDDAKVTIEEENGQRISYRNCFTTEVGTSYTVDNEEVRDIQVVALDKVIE
complement(472141..473550)         PHAGE_Mannhe_vB_MhM_3927AP2_NC_028766: tail sheath protein; -; phage(gi971741538)     0.0                 MTNIEFDKIPTSIRKPGVYTEYNSRNAVSTLPTNEQEVLIVAPMIEGKTEFTAPVRIYSDYDAELAFGAGSWAHLMARIAIQNNSLLRLSIIGLKDNDAGVAATGTLTLSGTASAIGYLSTTIAGIEYKVSVAKAETANAVAARLAAVINISNTCPVNAQVSENTITLTAKCKGEIGNEIMLSASSHVSSMTLNAQALANGANNADLSKALASVAGTHYHVIISPFSDEKNAKALVNHLEMVSSPLEKKPAIAVISWRGTMASGTTYTSKINSERITCAWYKGAIESNALIAAGYGAVIAGEEDPAKPLNTLEIKGLTTVDATQTPILTEVNQALFHGLTPVTVVNHRVRIMRAITTYTKSATNTDDPSYLDLTTIRTLDYTRKALEQRIELRFPRSKLSNRTPPKVRSEILDVLYRLEHLEILENVDLHKAKLLVQRNEQDPNRLDTVIPADVVNGLHVVANRIDLIL
complement(473547..473714)         PHAGE_Mannhe_vB_MhM_3927AP2_NC_028766: hypothetical protein; -; phage(gi971741537)     1.91e-20            MKVKAAVGVKVPLENQPLAYIEQEPVEVENTIYYQRRIADGDLIEVKGNKKADKS
complement(473717..474130)         hypothetical protein; -                                                              N/A                 MKRFFTLIMIALLPVQVMSAASMFPIIAAVATTGTHSNQKNESEKADSQAQVIAVTQGGLTVDANSGHVIIRCLWVKGGLCKIPEGKKEGDGFFTRKTDLILTPQEFAEREGYKKVHRITLLPLYREDWLALDVSKE
complement(474134..474775)         PHAGE_Mannhe_vB_MhM_3927AP2_NC_028766: hypothetical protein; -; phage(gi971741536)     9.34e-61            MITKIENALVERLKKGLGKLANTVKSYGGELDDESIGTARLPAVLVTYGGSRIECKDLRRRRHKSTDTFVIILAVRSLKSNQVARQGGVDRREIGVHQLISAVRRLLDAQTLGNLVYPLNPKRVRTIFNNAQFRNEKITAYAVEYEIAYDDIPPLEDGLFPEATSDKTSPDYVFNAYEGMLSEQQPMLEQVVGKIVDPTTKDFVEFNVETQKG
complement(474759..475181)         PHAGE_Mannhe_vB_MhM_3927AP2_NC_028766: hypothetical protein; -; phage(gi971741535)     2.05e-55            MYATINDFISRVGEFQVMELTDRENIGEVNQAVLTIALLDSSSQIDGYLVGRYKLPLKTIPQNLTRICCDLTRYRLASMSDVSITEEIIERYKLSLRELEGIASGKVSLGIAEDEQASTGENTVIFTNVANRVFSRDNEN
complement(475184..475450)         PHAGE_Mannhe_vB_MhM_3927AP2_NC_028766: hypothetical protein; -; phage(gi971741534)     1.98e-20            MKPEDMKPEDMKPEDVKLEGKGYLEAIHPVAFDIRLMSHHPHESYGRCGYRFNKENAVRIPAEELTGEQVSRLLGDPYLEVAPVTEED
complement(475462..475668)         FIG002379: metal-dependent hydrolase; -                                              N/A                 MSKNKSKKETADVKPEDVKPEDVKQEDVKLEDVKLEDVKPEDVKPEDMKPEDMKPEDMKSWKMSSRKM
complement(475707..476624)         PHAGE_Mannhe_vB_MhM_3927AP2_NC_028766: major head subunit T; -; phage(gi971741533)     4.19e-152           MAFKKSDVLNHINEQFKKDFAAGLGKIAPQWPEVAMEIGSNTDTNTYGFLGDFPKMKEWVSKRQIKNMQAQGTSIKNKTFEATVQVPRTNVEDDQVGLFRPMVQQAGQSAAELPDDEVFALLKKGESTLCYDGQNFFDTDHPCYAEVDGTGVNTQQSNLTTGSSGGKPTFYLLDTTNVIKPFIWQKRTAPEIETKFDASRSDTVFMEDVYIWGVRARGAAGFGFWQLAHCVKDTELTAENIMEVVAKMQTLKGDGGKLLNIRPSVILVPPALEFKARQICEAEVINGTTNVLKGRLKVMVSSQIL
complement(476624..477661)         PHAGE_Mannhe_vB_MhM_3927AP2_NC_028766: hypothetical protein; -; phage(gi971741532)     8.89e-78            MKLTLAACSFEINKAKYGRIQLLPYGEFRATDGRPTDVEAWYVTDTNGADVVALANSKRNPLPIDYEHQIIHSQKNGKEAPSAGWMEYLYFTPQGIFADVRWTDKAAEYIKNGEYRYISAVFAYDTEGYVRKIFHAALTNTPALDGMDEAMVAASVQLLNEEAQEMDKELLAMLCSLFGVASATETEIKEKVTALSQAKGESKVVLSDVYSALKEKEQSVAALSEKVNAFDPSKYVPVEQVVALQNDFNAFKDGVEKDKKSALIQTALSEGKLAPALKEWAEGLSVEALTGYLEKATPVAALSGEPQSKGDPNNNVVALSESEKAAAKALGMSESEFRKAHKEIN
complement(477904..478320)         PHAGE_Mannhe_vB_MhM_3927AP2_NC_028766: G protein 2; -; phage(gi971741531)            2.05e-70            MIDVDINDVEKIEAVLSDIAHKTQNRTSLMRSIAGTMESAVLQNFDEGGRPKWLGLKYRKGTPLVDTENLMGSITSRYNNDSAEVGTNEPYAAIHQFGGMAGRGRKVKIEARPFLILTQQDKDDILEDAQNYFRSIIE
complement(478461..479762)         PHAGE_Mannhe_vB_MhM_3927AP2_NC_028766: head morphogenesis protein; -; phage(gi971741530)     0.0                 MSKPLSFLFGLEPTQAIEFLHNKKLLATKVFKKSLHDSAIARATTIARLSSLEMTNDIYKSMEVAKKEGKSFTQWKKDLVSEFEKKGWVFGHDKSISRGIDGKLLADPKTGEYFGTPRRLNTIYRTNVQAAYSAARYQRMMDNIDHRPYWQYSAVSDERTRPSHLALNGRIYRYDDPFWSTFYPPNGFNCRCAVIALGERDLKRKGLDKADDSSEFLVKVKRPADKNGNQEITVGFKLPDGSIRVADKGFDYNIGRINYRPNLDLYPEKLAHQFAKTEMQGAEFKQDFLMFQRQFLKIKKQLGVNDKLTTEQMFNVRDKLSMNFKFTAGVLSTSSKRILESNVATVWFSDDSLIKQLNSRDGQDFDLDDYANIPDLIYTPDKIIKETTAYQFYKDIKGKKLLVVLKVLHDKNEIFIQSARRVSEKQWKKAFKK
complement(479755..481395)         PHAGE_Mannhe_vB_MhM_3927AP2_NC_028766: portal protein; -; phage(gi971741529)         0.0                 MAKKKKKLQQAKKVQVGLDTQTNEARVTETGRIISDHPSNKITPAKLKGILEDAEGGDITAQHELFMDIEERDSCIGANIQTRKRAILTLDWRIAEPRNATPQEEKLQVEIDELFYQFPMLEDLMVDMMDAVGHGFSALEIEWKQAESKWIPVNFIARPQSWFKLDKDDNLLLKTPDNQDGEPLRQYGWVVHTHKSRTVQLARMGLFRTLAWLYMFKHYSVHDFAEFLELYGMPIRIGKYPFGATNDEKRTLLRALAQIGHNAAGIMPEGMNVELHNVTNTTGSAGSNPFLQMVDWCEKSAARLILGQTLTSGADGKTSTNALGQVHNEVRRDLLVSDAKQIAQTITQQIILPYLQINIDPNILPSRVPYFEFDTKEYADLSVLADAIPKLVSVGVRIPENWVRDKAGIPEPQENETILSAVQHDFKTDLNDVENPKKQTALSVQNHVTGCQCDGCRGVALSANNNSSTAQGVLDGGLAQAFNEPDFNKQLNPMVKKAVAVLMACDSYDEAAEKLAEAYPEISSHEHEQYLSNALFLADLLGGTNV
complement(481399..483036)         PHAGE_Mannhe_vB_MhM_3927AP2_NC_028766: terminase large subunit; -; phage(gi971741528)     0.0                 MKSKEFFKELAVYGQQMRQKLEAAFDGWDDSPEAVLSRRTKVLDPASGFDFFVNNYFPHYVRSSSRSALHHFLFEQLPIALQKPTSVHMAVAAPRGEAKSTIVSQLFSLYCLVTQKKRYVLIVMDSIDQAYPMLEAIKVELEFNQRLRIDFPESTGQGRVWQAGTIVTSANQKVQVAGSGKKLRGLRHGAYRPDLVVLDDIENDEQVRSPEQRNKLHDWLKKTVLPLGSADGKLDIIYIGTILHYDSVLNRTLASKAWLTAKFKALIKMPDDMSLWDKWEAFYLNEGEAVADAFYYANKEAMDAGAIISWAARPLLVLMKIRARDGHSTFDSEYQNDPVSGDDAIFANSIQYWTELPDKLIYFGALDPSLGKAGASRDPSAILVGGYHRETGKLYVIEAQVKKRLPDLIIEDVIRLHKQYKCQRWFVETVQFQEFLKDELVKRSAQRGSPVPATAIKPNTDKMLRIESLQPHVANGLILLHSSQSTLIAQLRHFPKADHDDGPDALEMLWKNAVSSSAPIEFMTIDGDLGRDEFDDGDLYSIWRR
complement(483036..483533)         PHAGE_Mannhe_vB_MhM_3927AP2_NC_028766: DNA-binding protein; -; phage(gi971741526)     1.96e-55            MAFDEKTRAFVRRYYVFDFLSLEQSASKAGVSFNTARRWKKEAEKKGDDWDKARDVQVMAGDELADISKGLLSGFLMQYRATMDELQNSNLNVGEKVDRLSSLADSFTKMTAASKRILPEVSEIATALKTVKLLGSYIQENKPQLLGEFLDLLEGFGERLDKEFK
complement(483537..483785)         PHAGE_Mannhe_vB_MhM_3927AP2_NC_028766: hypothetical protein; -; phage(gi971741525)     5.70e-12            MRQKNKSTGEKLDAILDKLDGIADKVDKQNQEIADLQKQVQALQQDLSEMAKKNRNQALVAGGIGGGIVAVGIELIRLQFGG
complement(483785..484039)         PHAGE_Mannhe_vB_MhM_3927AP2_NC_028766: hypothetical protein; -; phage(gi971741524)     1.14e-12            MELQISGAMIFNFVVSIAVFFGGVWFKRLDADFKDLKAEINKIKESYQTKELANHVNKGFSDQLDRIFDKLDSIEGKLDKKADK
complement(484159..484416)         hypothetical protein; -                                                              N/A                 MSLQLILIATAFFLGFCGYVAFRLKRANSKIEELLNENKQLEQEKAVITTQRNNHRERKKNEETANNANRDELINRLHDSGDLRD
complement(484413..484565)         PHAGE_Haemop_SuMu_NC_019455: hypothetical protein; -; phage(gi418489053)             1.08e-12            MAAILIFCVWLDRSYVPELFMTFAIFCGGGAATKGFASAVERRRNRGNYE
complement(484642..484809)         hypothetical protein; -                                                              N/A                 MNKLHRLFGWLHTFFRKPINTCRPKCYSKKAWFYRAKGKPTLAQQLYLKIGVLND
complement(484802..485287)         PHAGE_Haemop_SuMu_NC_019455: putative N-acetylmuramoyl-L-alanine amidase; -; phage(gi418489052)     1.83e-45            MSIEKIIIHCAATQNGVRLAKRGKTAAQIIDDWHFDAHFQREINNKIAFNRHLHAIGYHFVIDTHGVVETGRKVGEIGAHCRGQNRNSIGICLVGTDRFTVAQWQALANLVRDLSRKYPNATLHGHREFARKICPGFDVAEWVDNDCQPLVEHVIMELEHE
complement(485377..485805)         PHAGE_Mannhe_vB_MhM_3927AP2_NC_028766: mor transcription activator family protein; -; phage(gi971741519)     4.31e-44            MSTDIENVAEYLPNVVHEMVNIAGFSDVEKIIKRFGGSRFRFSDGIHYFPKLKELVGKESAIKLRTHFQSEEIYIPRCDVALRVLRNQRLKADFDYLTQQEGKSGRMSMLELCHKYKISDRQAWDIVYSLQREPKAQQTTLF
485954..486595                     hypothetical protein; -                                                              N/A                 MLNLETKQKLNTIINVEKFENKDELLAVLAYVLLASKRKNELRSVEIAELSDAMCLSDVLNLRFRSRDYRLYGISLNTAGFLRDAQEELQDIEDVEEFLIKKAEELANNLDNISNVKLLQAIRNVELANEQVQKEIKALETAVLLENGEKAQQVAQEQGLPALSGSPKQIAWAEQIRTYCLANLPANKIGGAKRATTAKYWIDNFRQYLPRER
486598..487254                     hypothetical protein; -                                                              N/A                 MSRKNFKYHNINAPMSSLFNEESLLNDEYCRLLLDPDWIDHKTGDFCNDEKELFKKELLINNNDFLKKYYKKVKNKTLSISDIRQLQFSFSREKAYRQFEIEVRLRGYLAEHRIMTLSKYARFCGKKSAVDQAGQIRGSFIRNHVSTDVFNCVRYNEVLSDPFYWLDLTIEQFIHLEDNLELLIAATKKANEIGAGNEGYDEQLEIRQEIMQKIGFIK
487251..487472                     hypothetical protein; -                                                              N/A                 MNKTETNYTKLSEKSKKTICDNAKRYNKSNYKQINVRVKHDVHARFIKLCEEKGLSQPAMIEILINNCDVNHK
487553..487810                     hypothetical protein; -                                                              N/A                 MKLWFATIDGNMIDIFNTENEAKEWQQSNTGNVCFVTEVEYNENKDIVKFCGHDFNDFLEMNEEAGTDEFNEYKKYIETEYAYRG
487813..488109                     hypothetical protein; -                                                              N/A                 MNEKVKAVYNKLLDYDCFLLAGELEVHPELAISLRIVLGENIIKQVEKAYAEVYNMTDNQMQDVVFLDHKMKFTFQNKHYYIEYKTRKVFDSEGNQLN
complement(488144..488557)         PHAGE_Mannhe_vB_MhM_3927AP2_NC_028766: hypothetical protein; -; phage(gi971741515)     1.13e-30            MYENRKSIIAKIHIGKNALNMDDEVYRAFLANTVNKTSCKEMDIAELLNVLRAMRDKGFEPTATKFKRQRRPKPAEHKEMYLRKITALLTEHQLPPSYADGIAKRSFKVDFVHWLQVWQLKKVIQMLEVYNKRQHRT
complement(488544..488924)         hypothetical protein; -                                                              N/A                 MDEVWLRATIAKGLAGLVVLRLPGQPPEDMITKTAEIWVKAILHQKIFNGWNEQEDKWRIEEAFLTLYAECERFPSPKMLLERLPKRKVLALPEPKITVLTAEERERNLAFCQQFRKILGAARVRK
complement(488917..489390)         PHAGE_Mannhe_vB_MhM_3927AP2_NC_028766: hypothetical protein; -; phage(gi971741514)     1.22e-10            MKCKCPACGAVLSLDVLLQHEQASQAVMSALSLNGEFGRLAVQYLGLFRPEKTALTMDRVAKLLNQLLDDVKNQRIQRNGDVYNAPIECWIDSLAVVLNSRHNLKLPLSSHGYLYEVMTKWQPRNLVKNTPVHQNNNQTATNKTTKALQNLAEFANG
complement(489467..489973)         PHAGE_Mannhe_vB_MhS_587AP2_NC_028743: hypothetical protein; -; phage(gi970580048)     8.19e-41            MSNEKYFSVDVSNDIHIVNLHETLEQAKQSCLDGAIEAHDFADDMCDHEDFASNDLPNAVYGIVLGKAVCKEKQLSEEEKEDYCSDLVLEKPEIFAFPQDDGWIKCSERLPDEGERVIAFMPSQEVDPNYWMMFIGSFNSGWWIDTGNDLYNAMYVSHWKHLPQLPID
complement(490016..490291)         hypothetical protein; -                                                              N/A                 MDKHTRAALAFARNVSAERGEKTVEIGDFELTALRNDKKRLDFIEKEAVDIVVNEHGLNECTMWTPKGLITFPAADTVREAIDNAMALADK
complement(490326..490883)         PHAGE_Entero_SfV_NC_003444: hypothetical protein; -; phage(gi19549017)               5.75e-25            MAIYLTHSNRVINFQEPGKSDIHIDDVVHHLSMIPRFGGKLDRHYSVLDHSVYVGMIAKTFLKADDETAFAALMHDAQEAFLGDIPSPLKSLLPDYKEIEKSFEKVIQEKFNISMSETIKDLVKYADLLALKAEKEAFINTPIEQECHWQYLHELPLVPISPIDFCINSKELFFQAFDYYRKNRE
complement(490892..491062)         hypothetical protein; -                                                              N/A                 MTKHDIAQQIVEIQEILEIARDNVIEERRADAKVILQRAIAEIKKINWQITPINQI
complement(491059..491226)         hypothetical protein; -                                                              N/A                 MAKYVVRLYCLVEATVEADNIADVTERVCDLNQFDINQVPHQITEIDDVMEVEEL
complement(491219..491428)         PHAGE_Haemop_SuMu_NC_019455: hypothetical protein; -; phage(gi418489044)             1.14e-08            MAKKANKLSFKELSQLASEVERAGDYSYAAEIWRKAAELARKAVNKEWCNRRYAFLTKWALRFKEAENG
complement(491586..492203)         PHAGE_Mannhe_vB_MhM_3927AP2_NC_028766: hypothetical protein; -; phage(gi971741508)     1.86e-95            MSKVEMNGQVYWKNIKGNLVPDEMVKEIDKERDSLVRGFVEQALEKQKEVRVFKKQVFDDIDAFIQLSAEKYDVQLGGRKGNVTLLSYDGEYKLIIAVQDRLTFDERIQAAKQLIDECLHEWSADARPELRSIINDAFQVDKEGNLNTVRILSLRRVEIQDERWTKAMQAISDSIQIVDSKDYVRFYKRDENGNYQQISLDMARV
complement(492206..492394)         PHAGE_Mannhe_vB_MhM_3927AP2_NC_028766: hypothetical protein; -; phage(gi971741507)     3.66e-10            MARRQIYAVYRGEKNLGDGTAEELEKKLAISKKKIYALCSPYAHKRDKGQQLVVIKLGKEEV
complement(492403..492612)         hypothetical protein; -                                                              N/A                 MGELLQRVAYALRREGVQVLRIKDGRFPTMIILNPSERIIKKSVEVRVNNNGQRMTKYVANEQGVSLYW
complement(492626..493501)         PHAGE_Mannhe_vB_MhM_3927AP2_NC_028766: DNA transposition protein B; bacteriophage; phage DNA transposition B protein; -(gi971741505)     6.76e-112           MRQQLADYMTKNGMTQQQVANAIGKSVGTVSLYLRGAYNGKVEEVDQAVARLIGRHNDKVVERRFNSEFVSTHAAERCLDAIAIAHIEGEISVVVGAAGLGKTKALKQYVEMNPETIFIEVEPSCSPKVLLKTLCQQLGINDVGLNHDLFTRITNKLGEGRLIIVDEAELLSTKSLEYIRRIHDLTKCGVVLAGMPRLIVNLKGKYGELAQLYSRVGVCCDLGNALVVEDVALLAEKGLGTDEFNELLFKVSKGNARRLNKLMRGAVRLAELNKRVLDEALINRYAEMLIN
complement(493528..493971)         PHAGE_Haemop_SuMu_NC_019455: putative transposase; -; phage(gi418489039)             5.52e-13            MKVNKITTCNGQFNLTKLRHKNVSKFGYQYHTPAELKADLNFKQQHCCTVQFANGECFVLSLYMQRVSQTTDRKSRLLVDTLAHLQTHPEFDINNHQYYLQSLKNHAGLALQRLAISLLIGETIEQSTQTGDLLSALSKRGVEIYLA
complement(493983..495923)         PHAGE_Mannhe_vB_MhM_3927AP2_NC_028766: transposase; -; phage(gi971741504)            0.0                 MKLWFSAKELAGIAGLSIHPSNINRLAKRENWVSQPKKGVKGGGLEYAFSSLPAEVQIELQKQFAVVEKPKLPVVKKQIDLENITTKQREIADARMALVAYVQNLEQVKSRDAAIKFICSAAKNNQLPDELMALVERANCKNGKNCGRVLSHRTLYGWILDYNKAKTPEERLKALVPSQRKADRVEDIAWLPNFLAIYRNTNGVSVAEAYVEFAHKWQMEFADQPLRLALLPSIDRVRRALSKLPRHIKEIGRKTGAEMRALQTYVKRDWSCLLANDVWVGDGHSMKMQVQHPDHGRPFIPELTMVMDAPSRFIVGWSVSLSENALAVADAIRHGVENHGIPAIYYSDNGGGEKNWMLDGDITGMLPRLGINHQTGIPGNPQGRGIIERVNKTIALRIARQFDTYHGTGADRDTVRKTSTAVISLDKAIRKGATELTEKQRWAKGKLPTWQQFIDAVQVEIDRYNNHHIHREIGTTPARKRRELLAKAEIIYITAVEARDLFRPSVLRVAQRGWINLFNNVYFSQKLLDVDGQQVQVSIDIHDPSSVIIRLKDGTYVCEAMLDGNKRDAFPMSLVEKARKDRAQGRLKRKQEQVDEINAELNPVITIEHNQGAELLHGLRMNGLKKKEEVEEIAVFPSDLKRMKRA
complement(495936..496157)         PHAGE_Mannhe_vB_MhM_3927AP2_NC_028766: transcriptional regulatory protein; -; phage(gi971741503)     4.82e-33            MTEKKRNNDMHRADIRAELIKKGISLAQLGVQNGLAKTTLRNAFDKRYPRGEQIIAEVLGKHPSEIWPSRYQD
496367..497293                     PHAGE_Haemop_SuMu_NC_019455: transcription regulator; -; phage(gi418489036)          2.34e-30            MKSLKLWYSAKELEGLDGLPAHATNITRKAKNEDWQYREAKGVKGGGYEYHITSLPAATQRQLRELQNIEASDSQEKEQNDLDVDNVIGFSERLRILIGNKSGRAFAKEVGISYSTLHNYLSGLSLPTLDNLISLAKYAGVSIEWLALGENSSISLKENTQISHSAINNENDGFVDIRDYREISVSAGFGALNDEIEPKYTKVEASWLISRGLKPKDCGMFKLDGDSMYPVLKHGEDMVVDMSKHNLREGRIFIINHNGLMWVKKVQINFDGVDLISENPTYKPIKLTSDEANSLIVIGQVVRGYRDF

#### region 4 ####
complement(584937..585776)         PHAGE_Haemop_SuMu_NC_019455: hypothetical protein; -; phage(gi418489077)             9.32e-145           MAKQFKQAPLPFVGQKRMFLKHFEQVLDENIQGDGEGWTIIDVFGGSGLLSHTAKRLKPKSRVIYNDFDGYSERLNHIAEINQLREILYQTVNGIIPKNKLINKRLKEEIINKINRFNGYKDVNCLSSWLLFSGQQVGSLHELFKRRFYNCVRKTDYVLTEGYLEGLEVVSESFHQLLPKFQNKEKVLIVLAPPYLCTRQESYRQATYFDLIDFLRLIHLTKPPFIFFSSTKSEFIRFLDYTQEDKTDNWQTFEGYKRIIVNTSASYSGKYEDNLIYKF
complement(586106..586294)         hypothetical protein; -                                                              N/A                 MEKGQKVKLRNGNDAKIVFVSKFGKLLVVERINDEPPSVHWHLHNANGSFYADCESELDIVD
complement(586361..586954)         PHAGE_Mannhe_vB_MhM_3927AP2_NC_028766: defective tail fiber protein; -; phage(gi971741549)     2.53e-24            MAGLKETEKWENEIYRIEENDPVHGGEDGITNKPLKQLANRTKYLKTEVEKRYIAKDASTTQKGLVQLDSSIDSDAEDKAATPKAVNAVKALVIAVRSTLNNYIPNSKKSDAYNSSSSDTIATSYAVKKVRDIVENRFSSLANADGYKHVGRCKSVEMLRKVVPSKHGQRILVDAYYEGSTTGGGEFVADLQDLTTAD
complement(586985..587554)         PHAGE_Burkho_BcepMu_NC_005882: gp51; -; phage(gi48696961)                            1.55e-51            MARLRYPDIIARDVKYTTLAELGQRLPQFKLSPIMTTLVDLLDDRFIEVLAEKWSATGYDGLFLATTQESKKGLIKKSVELHRHKGTPWSVREVIRQLGFGEIEIDEGLKNRDYSANTFVNKIPSDERWAYYGIQLSKPVTNEQAIEIRKILRNFVPARCLLGVLDYKAAPVLYNNKARYNGQYNHGSV
complement(587547..588653)         PHAGE_Burkho_BcepMu_NC_005882: gp50; -; phage(gi48696960)                            9.14e-76            MKVDDVKIVSEDVKQILADTIADYEKRTGKTLQPAHIERSIIQSYAYRELLVRKGINEAFLNTFPQFARGLALDLCGEPMGCYRLQDKPARCILRFSISASHPSILIPKGTRVAVDEKLEFITLNDDVITSLITYVEIEAQANLSGAIGNGWEIGRVKTLKSPLMTSLEVKVSNIDVPSGGLVQESDDDYRKRILSAPEAFSTCGSVAAYDYHVRAVSQAIADVNVATPKGGLVRITVLTKEGIPDSRLLNDIKQYVSGEKRRPLCDTVEVKAPTQRDYQITATLKLLEGFREDIVKTKARDALQLYLSDKTKKLGLDVVPSALISALRVEGVYDVTLTSPQKIVVAENEWANCTAISVEVESERTNG
complement(588653..589018)         PHAGE_Burkho_BcepMu_NC_005882: gp49; -; phage(gi48696959)                            2.46e-17            MNTHTHLTTHWQLAPNDKTQSVIQGIDDIHLCIANILNTIRGTDILRPEFGSDHFRYIDQPEDIAVPHFVREITFALSLWEKRINVDEIKVSGNAPHFSFTIFWSLKEDIYHEIYSTEVKG
complement(589073..589642)         PHAGE_Burkho_BcepMu_NC_005882: gp48; -; phage(gi48696958)                            6.10e-16            MQTHNFTATYQEGIISAVDSTKHKVKCKIPALDDLETAWLSYLTPNSGGNQFYCLPDEGELVAILLDARGEGGCVLGTIYNDQDPTPTQDNNIWMKKFKNGTVISHNRNTGDVVVSTSGQVKVTAATAIVNAESTINGNTTINGDVAVNGEFSATGAVSSSTSVDAPSVTSNGVSLDSHTHNNGPRPDK
complement(589629..590693)         PHAGE_Burkho_BcepMu_NC_005882: tail protein; -; phage(gi48696957)                    2.74e-85            MSNIAQPDFSLFYEKTNITADIEPHLIELSYTDYLEGQSDELVVQFEDIRGKWIRAWFPTQGDKLRGAIGYKGEQLVDIGAFEIDEVEYQYRPSNITLRALSTGVSKNQRTLKPKAYEHTTLAQVIAVVAKRLKLKVVGEIKHIPIARITQYQERDLEFLARLGREYHHSFKVVNDQLVFTAKEKLGESESVLTIEEQDTISISLRDRISSTAKEVNISGYDANGKKVIKKSKKAKAKREDVAQAAKSSEDSLQIVTRGESQEQIDARGEAALAEQNDDQQSGTIKLWGNPKLVAGNTILLRNLGVFSGKYLIKSSRHTIYRNQGYTTTIDVRLLEFIADDLVTQSMEKHNANP
complement(590686..590916)         PHAGE_Burkho_BcepMu_NC_005882: gp46; -; phage(gi48696956)                            1.19e-18            MTQTVLKHIVKQGERWDNLAYHYYGDALEYSRIIDANPHLSFYEVLPTGATVFIPVLQVKPTNNEDMPPWLRGDNE
complement(590897..591829)         PHAGE_Burkho_BcepMu_NC_005882: gp45; -; phage(gi48696955)                            3.97e-26            MYLMLGTIALEPIDVTDFSEIQSARFAEHQVLKGKPRLQAMGESLAELNLSVRLHHKIGGVERRYQSLLSAKAKQDALALIWGRGKFKGNFVITDIHSTTLFTDKYGNVLCRELTISLKEYVGELKNNLLGAALNIGKGSLLSSILPPEFFAGMNAAKEALIKGIDLYNQGKRIVDEVQNTIAIMKQFSQDPAAALAYLPSVLGNLDGALGSFGELTGMRELFNGVRSVLPVVSEFSQEVAEIQSGLMAIQSDFQQGTNGSDLSEWFPSANRTMSEVAESFDFLAPRVAEMTAWIVLRNDDEVNHDTDRA
complement(591829..594177)         PHAGE_Escher_vB_EcoM_ECO1230_10_NC_027995: putative phage tail protein; -; phage(gi937533289)     1.66e-71            MSSNLAISLVIGASVGGAIAGIKNLRNSLKLFKDESQSVGSRMLGLGKNVALGTSSLISLGTAATTSMLAIAQPAIKFESAMADVKKVVNFDSPAQFKEMEQDILRLTRTIPMASEEIAAIVAAGGQAGIARENLLGYAEDAAKMGVAFDMAAGDAGTAMATMANVLGKPISEMAKFGDAINHLSDNANAKAADIVNVIARAGSDTRMLGLTENQAAALGSTFLSMGKAPEVAAQAIKGMSSAFAELKAGKHAKELQMLGLTPKSFAKAMNKDAQGAISDFIARVKKLPKDKQYPILAKMFGKQYADDIMLLAQNTAEYNRQLGLLEERDENGNLKYMGSMQREFENRSATTENNLQLLKNSFNEIGIAIGAKFLPPINLLVNKLKPVIYNILEWMHANPELVNQFVQIGGGLVATIGGFVALKTVLSLGLMAILPFWSGGKKLFSLFKFLTPVLMKLAYGFGYTLGLIAKGALFLGKLLSGVLVKGLMLVGKAMMFAGRAMLMNPLGLLITGIAVGAFLIYEYWEPISAFFSTLWADVTVIFDNVCQFVTNIWNDVQGIWSAVWDGVTSWFTDLWESIKGLFNGNFTELGNIILAFNPLSLFQTIFSSVLNYFGVELSAEFTNFGKNIIDGLVNGIGNAWNSAKETVSELGTSVKDWFAEKLGIHSPSRVFMGFGENTVQGLAIGVNKSLGLAEKASDEMSNAVGISPHSNYQSLQTTFAQQQSEQAQHGGMTIHFNPTINVNGLSNNQVLNDVKEGLNISLREFETMLARVLDQQKRRAY
594212..594445                     hypothetical protein; -                                                              N/A                 MKTTASFDFLESLIVLSCLVGFGYTLYSFLTFAASQLDFMQIIFAVFIWVIAWQIIGAVLFFAYRLGSGRLFSKANK
complement(594461..594595)         FIG00697479: hypothetical protein; -                                                 N/A                 MVADVAWWFGWNVSEIEQMTLDELSTWLEQANRQIKAGYSKATL
complement(594616..594885)         PHAGE_Burkho_BcepMu_NC_005882: gp41; -; phage(gi48696951)                            4.09e-10            MSHQIQIYRSIPLQFPIKDGEGKDITELKIRRAKVADIKQMSNFKGTDADKEIYMLSLLTGLVPEDFDAMDIADYAKVQAALADMQKGK
complement(594978..595496)         PHAGE_Burkho_BcepMu_NC_005882: gp40; -; phage(gi48696950)                            2.26e-48            MSVAINQIVNANVYMDGNSLLGKAKEFKLPDIEFEQIEHKGLGLVGTIKLPAGIAALEGEVTWDSFYPEVRAKAYNPMKNIQLMARSNLQVFDARGLVAEEPMVTIMNVSFSKTTGGSLKNKESTEHADTFQVYSIKQTVGGKEIFFYDAFANILRVNGQDVLQKYRTNIGQ
complement(595507..596892)         PHAGE_Burkho_BcepMu_NC_005882: major tail sheath protein; -; phage(gi48696949)       3.03e-122           MAFHHGTETKRVTGGSVAVETVDGAIIGIIGTAPIGPLNELTLCQTKKDFAKFGTILNQGFTLPDAFDVLARYAAGQVYVVNVLDVSKHKSEIQDESITLDETTLLAYTQKQGLLSLTLKSNSTPLTLNEDYWVDMQTGEIRLKMSKASLTATYTYADPSKVTEEDIKGGIESSTGKRKGFELLRDGFNLYGADAKILICPEFDKTASCASALGTLAEQLKAVAYVQLPKGTSLSKAIQGRGPQGTINAKDSSERVRHFFPYALGSSNQLESLAVHAAGLRMKVDVEKGYWHSTSNHQLLGVIGMELPLTARVDDIQSETNRLNAVGITTIFNSFGTGFRLWGNRSSNYPTVTHIINFETALRTGDLIDESIRMAELQYIDRPIDDALIDSLTETVDTYLRALPSIVGYSLGLDYDYDLVDAFSKGQVPIKYDYTPKLPAERITNTSVMTRKYLVNLVSQK
complement(596902..597399)         PHAGE_Burkho_BcepMu_NC_005882: gp37; -; phage(gi48696947)                            4.17e-28            MSATQPILNSIQTHLLSQIDRFAIELFPDNPSEYFLRDESGAILIQYAGSKFERVNSTDIIQQRRTVTIALTVIARSQHNDDGALAILDQVRLAIVGFRPENCLACALISEEFAGEAGGLWQYQLLVQTETWQVEQTKIVDLPKLATVYSRKPSDPLNPILKSKS
complement(597411..597845)         PHAGE_Burkho_BcepMu_NC_005882: gp36; -; phage(gi48696946)                            7.55e-27            MYIAAKDLTEVLSERSLIELSNDHSRATEYNPLVLDKACQYATETVDGYLRSRYLLPLKTVPTIVRNICLQLARFWLYSRRPEGKGFPENVKETYAQALKDLERIQNGKLHIGLAELNENGTNALPDVPKFKTRANKKMDLSGY
complement(597845..598162)         hypothetical protein; -                                                              N/A                 MNKKMLYAVIGTMAILHNGKRYEKGDKIELTAEEAENLSLYIQLDQSELEKRKEERRLAEEKAEQERLAAEKAQKEAEEKAEKERLAAEKAQKKAEEKTKEKADK
complement(598228..599154)         PHAGE_Burkho_BcepMu_NC_005882: gp34; -; phage(gi48696944)                            1.38e-94            MSDLSKHRVVDPVLTELAQGYYNGNMISEVLFPIAETQKEGGKIPTFGRLAFRLQTTKRELRAASNRLTPEDIGSLTVVLEENDIEYPIDIREVNEAEGVYPLRQYATGVTQDVIVLNREKACADLALNEDNYDASNKITLSGTSQFTDKNSDPISVIKAGIRAIKRATGRKPNVCAISGDVWEVLSEHPKVLEKIKYVATAVLTPEDFAKLVKIDKVIIGEAVYEQSSELKDIWSKAIVLAYVAAASKEKKQNIYEPSYGYTVRRKNGLYVDTYTEVGGKVEIVRTTDINKPYIVGKAAGYLIKGCI
complement(599173..600276)         PHAGE_Burkho_BcepMu_NC_005882: gp32; -; phage(gi48696942)                            7.29e-99            MELIEIFKAGKRVDANGQIVEITTGDLQQAVEAYDPTFHESPVVIGHPKDNHPAYAWVKSLQLEGDILKAELSQVDPEFAEMVEKGRYKKVSASFYLANSQANPKQGSLYLRHVGFLGAVPPAVKGLRNPEFAEGEEGVVDFSDWTEATLWRRLRDWFIGKHGQDEADKVLPDYLVGSVQEEAVRNSLQPQKAESPIFNEPTQPQGEPEMSVEEKAELERLKVENQQLKDEKAQAEAQKAEAQLNQTKADNADFAESLVSAGKLAPVAKEKAIELLNCAAVQSAGGVVEFGEGENILTAIKAFLDAQPQIIQFGEVATKDNATTAEDNTVEYAEGTSAEAIDMDKRVRAYMKEHNVSYVTAFNAMHS
complement(600527..600991)         PHAGE_Burkho_BcepMu_NC_005882: gp31; -; phage(gi48696941)                            3.66e-15            MLKIDINDQQVGIKLQQIAIQLQHPRKLYGVLGETLKKTHKERFKQEVDPEGKKWQALSPVTLALKAKRRKSPKILRQDGYLSDKTAYNYDDKGLEFGSAAKYARLHQFGGQAGRGRKVTIPQRKWLGISQNDETLLLAKATSLLQRQISQIVG
complement(601120..602391)         PHAGE_Pseudo_vB_PaeS_PM105_NC_028667: putative head morphogenesis protein; -; phage(gi966198712)     1.40e-48            MSKFTFQEQSRYFEKKLNLKTNSYLDIVGEEHDYFFVVAGANRNEVINAFREAVDQAIHHGETLESFRQRFDEIVEKTGWDYNGGRNWRTRIIYDTNVYSAYNRGRLQQHLDLADVMPYWEYQHNDNSHPRPEHVVLDGTIRPATDPFWKYYYPIKAYGCHCTVIAHDEHDLKAMGKQVSPPVEIEYEDKLVGVRSGSPRLVTLPKGYDVGFAPYNFDNLTSNRNVEIDSILFQKLTTAEPRFASLLIQDVMKNTATVALLNHSMKEMIETVSNEKIARGKMKYVGVIHDEVIGKLTAMDKAPQTAVIAVRDEDILHALRESKQAKGINLPVEFWQQLPEKLRHPKAILLDEQHKQPTLLFVYETEQGKVAVKMDYEIKLKDVLTNKKLPHKLNMIRTASAIKSDVEWRDFKKSYALLWGELD
complement(602392..603807)         PHAGE_Burkho_BcepMu_NC_005882: gp29; -; phage(gi48696939)                            1.37e-144           MAKKFDLVKEIAVRSHAIDYFSMGQYLPNPDPVLKKMGRDISAYREVLSDSHVAGCVRRRKAAIKGLEWRITPTGNDKTDEILNTLFERLPLPQIITEMLDAALFGYQVLEVMWENQNGLWLPMEVIGKPQEWFVFDEQNQLMLRDKENRNGKLVPEKKFLLTTQEANYTNPYGRPDLALCFWAATFKRGGFKFWLEFTEKYGSPWLVGKHPRQAQTHEIEDLLDSLEQMIGTAVAAIPDDSSISMLESASKGGSSQVFDEFLKYCKSEIAIALLGQNQTTEQESNRASATAGLEVTKEIRNEDITLVESGFNQLLSWICELNFNVDTLPKFELYEQESIDKVQVERDQILSQMGVKFTAQYLHRTYGFEDGDIELINNNTEKTAEFNEPTLPPNIADGIVEQLEVEGELYVEEWMQNIKDRLSQAESLEDFRNQLDSLIPELNFAEYGELMAWASTTAFLAGRQSVVEEK
complement(603809..605116)         PHAGE_Burkho_BcepMu_NC_005882: gp28; -; phage(gi48696938)                            3.33e-23            MASNNTILYDYQKRWLNDKNRFKVAMFARQTGKTFTTTLEIVLDCLAAEAKGEKARWVILSRGERQAKEAMNEGVKLHLEAMGIACEVLEVPFSPTINALEVILPNGSKITALPANPDTARGFSANVFLDEFAFHQDSREIWKALFPVISAGWKLRVVSTPNGKGNKFYELMTDLNNTEWSRHTVDIYQAVADGLPRNIEQLRKGLNDEDAWAQEFELKWLDEASSWLSYDLIDGVEHANAGLPELYTGNPCFVGMDIAVRGDLTVIWVIELVGDVYWTREVITLKRVALREQLAELDRVFNQYHVITCYLDQTGMGEKMVEDAQYSHGKRRVQGVLFNVATKLNMATIGKNAFEDRQIRIPQGDTDLREDLHKLKKVTGSNGVPRFIAESDSKGHADRTWACFLALTAAKEGVTTPTKAQSRKPRTSLKMTQGY
complement(605103..605675)         PHAGE_Vibrio_12B12_NC_021070: hypothetical protein; -; phage(gi481019171)            6.33e-47            MSDKTTRGRASKVDLLPPNIKTQLAMMLRDKQYSQAQILEEINDLIRDCGLDESHLLSRTGLNRYANRMEKMASKIRNAREVAEIWTKQFGEAPQSDIGKLLMEIVKNLAFETSIGMSESEHAADPKSLALLASAVQRLEQAESLSFKREQAIRQETIKRAAEAVEEAGKQQGVSLEDVQQMVKAVYGIE
complement(605698..606000)         PHAGE_Escher_D108_NC_013594: hypothetical protein; -; phage(gi281199669)             8.88e-35            MSNDIFTKDQRLVILRSLVEAGYDANESILDDCLALYGHNISRDLVRNHLNWLEEQGLVQIERLQSGFMVATITQRGLDVASGASVVEGVKRPNPRLKLN
complement(605997..606326)         PHAGE_Entero_SfMu_NC_027382: hypothetical protein; -; phage(gi849255255)             1.17e-08            MNDILDFIQKHWAIVMAIGGSVWTYFWLTMDSKYARKSDVSDLRKAIAENEKNLSEIKGELRHLPTTADVADLRLSISEMKGETKALNATVRSLIHQVELLVEKEVTKE
complement(606323..606454)         PHAGE_Haemop_SuMu_NC_019455: hypothetical protein; -; phage(gi418489055)             4.79e-07            MTNNSCAGFSIIKASKQDSTETLRQILVHNRTYREICTQEQHK
complement(606444..606704)         hypothetical protein; -                                                              N/A                 MNLQVIVVCTIFFILLCGYVVFRLKQAQRRVEKLIEENAQLQTEKAVAETQVKHHQVRKQHEENTLGNSRDDIIKRLHAQGDLRDE
complement(606701..606928)         PHAGE_Haemop_SuMu_NC_019455: hypothetical protein; -; phage(gi418489053)             3.77e-29            MGLKELITNDNGRLSTTGTIQFGGAVLMAMILAICVYLDRSYVPELFMTFAIFCGGGVATKGFANAMERRQGGRE
complement(606939..607475)         PHAGE_Haemop_SuMu_NC_019455: putative N-acetylmuramoyl-L-alanine amidase; -; phage(gi418489052)     1.73e-91            MAINHIVIHCSATTNGKPLRTSSQSAAERIDQWHQKRGFKRNLAHIKRFNTHLKHVGYHFIIDIDGTVETGREVGETGAHVKGHNQNSIGICLVGGITGMGKNHGEYTREQWNALHKLLRELESRFPSAVICGHRDLSPDLNGDGTITPNEWLKDCPCFDVWEWLDSEQVINDEHLFE
complement(607600..608022)         hypothetical protein; -                                                              N/A                 MKRLGLILLLSGVLIAGCSEEKGKPTYQEMEAIKLAFFKITPPNTDLAAQCDSKKIGERYYAACNFMGVGKRTNLNIFLYNNEKDSAKRFYALNGPAMTTYDNHFKNETVLGSYKDTFGLPMEQDINLSTVNEQFNHLMK
complement(608141..608503)         PHAGE_Burkho_BcepMu_NC_005882: gp01; -; phage(gi48696911)                            4.42e-34            MDKDIVEVFEDKAPEILLELAKYIELTLVKKIEIEAENARQIGIEIAQTISKNWGGSVVYIPRNLIFILNERDRKIFNEFNGTNHRDLAKKYGVSMQWVYTIVKRINKEEIAKRQFNMFE
complement(608503..609045)         PHAGE_Mannhe_vB_MhM_3927AP2_NC_028766: hypothetical protein; -; phage(gi971741514)     8.53e-53            MKLCRCPVCHSDINLDQLLEDDAGRELLTILTQLKYGIARPLVSYIALFRPAKSALNNARAVKLINDVLSLFPQSHLLAHALSETVNAVQNKRREYKNTAPLVNHNYLKQVYETNKPHFSGVGERSTGEEQENKTTFQQIDKEKEDAILYIDRIYRLGQTVEKLEGYDIWLEWKKQRGEL
complement(609042..609542)         PHAGE_Burkho_BcepMu_NC_005882: gp02; -; phage(gi48696912)                            3.91e-15            MRYTREKLIQLIHIAKHKLAIDDITYKQMLSQLTGEESCSKLKVAQLTLVYTEMEKKGFKPTSKGKKSNNFYSPSTENATVRHDIAHKIRAVWIDMYKSGFIRDGSESALNQFVRNTANAVMKEKCSTLIFLNAGSLDYETGAIVLERLKQWRKREVNKLRKGTSE
complement(609612..610526)         hypothetical protein; -                                                              N/A                 MNYSDYIKMTQCGVYSITFPTENIVETLENAVLAERNQEKFEIVKNLITGKKVITFDDGGLFFSIRAEFKHLTKEQIAFKAFEFKNVTSEKDAVHLAKVELFKVLPPSSEIYNVFYNPNTQILVINSNSKRSKIALMQLVEVFGLVGVKSIIVSEEKLGINTKFNRLLNDNVPLFNSIGFDYEATLRRETEDDKTHRTCRHLDTEEGKYNALDALNNGFIVQSLSMRYEDENGFIVRFKLDEYLRIRAMKFRDFAETARMLRSASPAKYGILTEYLNCQYHVLNRIIKNTLLEFTKDTQLQQFA
complement(610556..610723)         hypothetical protein; -                                                              N/A                 MNKQSIAQQIVDIQTMLEVAKDNVIEEHNEDARVILQRVVREIKQIHWRMKPVNQ
complement(610734..610922)         PHAGE_Haemop_SuMu_NC_019455: hypothetical protein; -; phage(gi418489044)             3.22e-06            MVIPKFNRFIHWSNIAANAERSKDYEQASKAWEVASLNASQLNKEWCKNRKAFCDRVAVKPF
complement(611008..611529)         PHAGE_Haemop_SuMu_NC_019455: host-nuclease inhibitor protein; -; phage(gi418489043)     1.05e-62            MAKKATRMKSATQTAIYQSRDEVQIAIKEIGDKQRELQRLATEMNDELAAISERYAPLLDSVKEELKPMQKGVQMWCEVHRNELTDNGKCKTGSFVTGEVQWRIKPPSVSVRNAEAVIELLESFGLYQFIRTKSEVNKEAVLADPQAVSAIEGINIKSGEEEFIIKPFEQEVK
complement(611544..611771)         hypothetical protein; -                                                              N/A                 MKKSIVIFSQLALVGCGEIQKVSRDKTYIGIVGQISEVCINGVTYLVMSKGGITPKINEEFYPYTCTTKTNDIPQ
complement(611785..612081)         PHAGE_Haemop_SuMu_NC_019455: hypothetical protein; -; phage(gi418489042)             3.41e-09            MMNGQQQTTLNHNNEVMSKYLKQVQKAINKLDEIGLSVINVHFEKIRPTLRVQPCFNTERLESENKAFVFITGSDGKRYQEAQMTVEGIRVIWRKYLN
complement(612084..613001)         PHAGE_Haemop_SuMu_NC_019455: phage transposase; -; phage(gi418489040)                7.83e-31            MSLINQINAIKASGNISQRDIAQQIGISAGALSAYLKGNYAGNIDNIESALTNWLATQEKKEKVFVEAPHFIEIPTAKKVFGALDMARILPTMVTVYGASGVGKTKACQEYKKHNQNVWMITASPARATLSSILYELALELGINDAPRRKDRLSRLITKKIKGTQGLVIIDESDHLPYDALEEIRIIQEEAEVGFALIGNDKVYTRIQGGVNQAHEYARLWSRIGNNCGLKASTKGDIKAIAQAWELDVTDNDLMTVLYDIGGKAGGLRALTQYLRLAGMTAKGQGKVITLDLILTAQAQMKGAN
complement(613012..614997)         PHAGE_Vibrio_12B12_NC_021070: transposase; -; phage(gi481019193)                     0.0                 MSNLKIKTHYSAMEIASFKLNSAPHAHKNVQEKAKRECWIARKRESRGGGLEYAFESLPQEIQAEILLKHSESKGSEPTRGVAHKNYLPEVIWAPFDKASEKQRAEAQQKLTLLHKIDDLTRNNIKLMDALEMVATEFNVAKGSLKRWYYKVKTFERSDWLPLLLDKHGTNRKSAEAEFTPEAWESFKADYFRNERPQFGSCYERLKRAAREQGWTIPSASSVKRKIEREIPKVQQVFLRDGEHALSQYYPTMQRSVADLEALEWINGDGYQHNVFVQWHNGDIVRPKTWIWQDIRTRKILAYRVDLSENSDTIRLSLMDLIWKYGIPKKCTIDNTRAAANKWMTGGVKNRYRFKVKEDDVKGIIPLLGIELFWTSIQFGKGHGQAKPVERAFSHGGLGELVDKHPKLAGFYAGENIYNKPDNYNGGKAGVDYDTFILALEDGIRTFNEREGRETEICQGVYSFSQVFERDYAKARVRKASQEQMRFLMLMSEATTLKKDGTFELDVGGKVHNRRNRYLCTDLIGSHHKKVIVKFDPQDLHSKVWVYSTEMIYLGEAECTERVAFGDKAAGREHDKARKKWVKAQKQAAKAQQTMNAQEVARFLPEPTFEEEIQQPKIIELFHTQGNAVKKAEVVLDDEENSFEQGWRKGLEMIKQEKGIK
complement(615042..615308)         PHAGE_Haemop_SuMu_NC_019455: Mu-like prophage FluMu DNA-binding protein Ner; -; phage(gi418489037)     6.58e-28            MGVLNETKKAATDWHRADIIAALKKNGWSLRSLAEECELSYSTLKSALDKSYPKCERIIANAIGVPPEVIWAERFAQRNFRPKLIDKF
615484..616194                     PHAGE_Haemop_SuMu_NC_019455: transcription regulator; -; phage(gi418489036)          7.83e-66            MSKPNIYDKDFSERMSLIAKTLFKDNYSEFARAVGVVQPSLVRWVKGEADTSRTNLIKIAEVTNVSVEWLLTGKGEMFKSAENTIKKNATSVSEPSNVVMIPSYSSIQVSAGFGSFNDGVTKPDDYIPYPTSLLQKLGVKPQFAAVFWANGTSMRPTIDDKDQMLVDLARKEIKGNNIYLVQSESSVWVKRVKMNWNSIELISDNQEEYKPIILSKDEAEKLQVIGLVTHIGKNMI
complement(616338..617123)         PHAGE_Burkho_BcepMigl_NC_019917: DUF2303 protein; -; phage(gi431809868)              4.07e-30            MEKAVNEIAKILANGKAVNSHIPSIILEENFDVKSLESLQENPSRIRTKVSVSSEKSFIEYVNKFKIDGTSIFYDLEKLEAKAVFDYHSSPNDPKWGDHVANYQFKKSKDWQSWEDNNKEAMGQIEFGAFLERNIHTIAADGNIVSGAELLSMVLAFEETRKSEFKSVHRLNDGTLSFTYTDENSGGKTRLPEEIVLGIQPFHNGDYYQVKAKIRYRIRDARLSLWYELINPECIQPLKMRNIKRDRDFVVINGNKLFKTR
complement(617195..617548)         PHAGE_Burkho_BcepMigl_NC_019917: hypothetical protein; -; phage(gi431809867)         9.38e-11            MSKQTQFSTTLSQLNRGELNDELTEVLANVIKAVRDTRKQGSVTLNLKISMLNTRTENQIKITPMVSSKIPELDREESIVFSTADGDVLFDDPNQIKMDLKTVGEKPAGQLKVLKTA
complement(617591..617782)         hypothetical protein; -                                                              N/A                 MRKIIQISESSAMSSDPYGHLWGLSALCDDGSVWTIDGISKEWTRLPDIPQDEQQTDTEQQPL
complement(617794..618270)         PHAGE_Pseudo_YMC11/02/R656_NC_028657: single-stranded DNA-binding protein; -; phage(gi966197819)     1.47e-51            MAGVNKVIIVGNLGNDPEIRTMPNGEAVANISVATSESWIDKNTGERKTQTEWHSIVFYRRQAEICGQYLKKGSKVYVEGRLRTRKWQDQNGQDRYTTEIQGDVLQMLDSRQDSQAQANAQANAQANAQAPQNNAYANAKAGKPVQQADSFEDDSIPF
complement(618270..618902)         PHAGE_Mannhe_vB_MhS_587AP2_NC_028743: exonuclease; -; phage(gi970580051)             4.91e-122           MLHRLIGEPKTKADKEAGKITETAKSAVREIVKFDLFGYESFEGNKYTQKGNNLEDQAIKLSGLRRGLPLKKNTERRENDLITGECDVYIPSRRLIIDTKCSWDIGSHPFFIDEAEDKAKKAGYDIQMQGYMWLWDCEEAQIDFILLPTPLDLIKSYENAEKFVDLVEQIPQQKRITTVVVKRDEKVIERIKERIPKAQAYYQQLIQEAM
complement(618916..619869)         PHAGE_Mannhe_vB_MhS_587AP2_NC_028743: recombinase; -; phage(gi970580052)             2.35e-164           MAQVATQQNKLPSVKDFFEKPAVKQKIQELLNKNAAAFSTSVLQIVNSNSLLKDADPMTIFNAACMAATLNLPLQNGLGFAYIVPYKNNKTKKYEAQFQIGYKGLIQLAQRSGQFKRFVAVPIYKEQLIAEDPINGYEFDWSKKPANGEVPIGYYAYFKLLNEFTAEIYMTTEEVNEHAKRYSQTYRTYLQKKEQGQWATSVWADNFEAMALKTVMKLLLSKQAPLSVEIQKAVLADQAVVKDVEKGEFNYVDNANIQDAEFTDLKVSNEQFEQCKQNIINGETTLQELCDAGFDFSSAQYDELEQIENERNGNVQS
complement(619871..620158)         hypothetical protein; -                                                              N/A                 MKITDSQLARAVDMRDVAILDEICDRETLEEQQIAHFEDQVKLGNTCEFYCLAEQLSSDDNFWLAIGSGSDYLKIRDEYIKRIVVEDKYYQKEDY
complement(620171..620407)         hypothetical protein; -                                                              N/A                 MARVRKKGDKTLSYSIEPHPKGLGFVVIERIGKNQENKTGWQRNFSSKDLCETAIKLRQKSREEFLNASCKPARQFYI
complement(620763..621440)         PHAGE_Aggreg_S1249_NC_013597: recombination endonuclease subunit; -; phage(gi100056)     7.46e-59            MSNQIQFKSFSFKDLPVRIITDQNLDFWFCANDVCAILDYTNPRQAIQKNCNPKGVSIRDTLTAGGTQSMIYINEPNLYRLIIKSRKPEAEPFETWVFEEVLPQIRKTGKYEVQSQQLALPEPEKKYTFSFTEYELQQLAWAWFAFSRCTETLRKLYSPLQKLGSHFAPKAYGQGMEYYRLVQSTNDTINRITKDFKCVSNDNWRVLEHVRNFDKNTIVYNQIHD

#### region 5 ####
complement(627468..628154)         PHAGE_Haemop_Aaphi23_NC_004827: putative CI protein; -; phage(gi31544010)            4.92e-90            MNLDKNELTQVRRENLKKWFSDKVVPEKDRSYVSQLISGKTPSFGEKAARRLESENGMPAFYLDIKQGSIESNVKDIGSFDLWDRNTPLHDEDIEVPFLQDIRLAAGNGFADDIMDYNNFKLRFSKATLRRQGVQYENAVCVVAEGDSMEPAIPDGATVGVDMGNKVIRDNNIYAINHGGLLRIKILNKMPNEQVLIRSFNSTSYPDEIVNLDEIVVIGKVFWYSVLL
628276..628476                     PHAGE_Entero_SfV_NC_003444: repressor; -; phage(gi19549022)                          4.44e-09            MELKNYLSNRPRGFKAEFARKLGISKSFLCQVEKGYSKAPIELAKKIENLTSGVVKKADIRPDVWG
628525..628977                     PHAGE_Burkho_phi1026b_NC_005284: gp65; -; phage(gi38707955)                          2.45e-08            MNSKEIQRLLHRDCKNSSGGITSLAYTLEKSPNILSNKLNVDCEQNQLSFIEAIELIATVQSKKTLSAIAAQIDHIVVPMPRCADCGQDVLARFLDIAESSGRIGKEIKSAVSSDSELGRNLSQREKQRILAEVEQLIEQAICLKMELGQ
629036..629737                     PHAGE_Aggreg_S1249_NC_013597: hypothetical protein; -; phage(gi100047)               4.11e-41            MSKLLVIENTKIKQDSQGRYCLNDLHRASGGNPTQAPAQFFRNKSVNDFVQTLTDMQICTSPVNTIRGGVEQGTYVCRELVFKYAAWINPEFEVKVYQVFNAYTQGELQAVNQIPKSFSEALLLAAELQAEKERNAPKVAFVDHYVEVGTSKSLREVAKILKMPERAMIDRLIQDRLLYRQSGALLPYQTAHSRDLFTVKTGTAERGHNYTQTRVTSKGIEYIASRYASELML
629734..629835                     hypothetical protein; -                                                              N/A                 MRFNRPVRVDELIQYYLFQLLAELDEVIFDESE
629822..630640                     PHAGE_Haemop_Aaphi23_NC_004827: putative DNA replication protein O; -; phage(gi31544014)     3.27e-97            MRASEILKQTGRSIAYRPALAKLFGGVTAEIFFEQIFYWQDKAENQELGVYKTQAELEEETGLSRKEQETARKKLREIGVLIETHKRLEHRIYFKIDMEKLDEVLSTLADVQSEHSRMPESDIREEPKCTFVNTLDYNTRLHTNTPLTPQGESASADDVPVAENKKQRSLNIDYVGIGKAYNECVMESGKNLPMLADPENLSQERKRKIKKLADVMKKRFGSCDAETFRNYFLDFMRSATQFYFGENDRGWRADFEYILREKVMDKTIEGSL
630637..632001                     PHAGE_Mannhe_vB_MhS_1152AP2_NC_028956: helicase; -; phage(gi971760545)               1.11e-163           MKNTTYDLEYSLIGSFLAGGLTAQAREVMTWLEPEMFATYQLGSIYNNIRKQARKDNVIDIILLHQDFGEDFANLAEIMKNTITSANLTGYAHKVRSFWVNRTAQKTMLEMASELSKARDEQAEKITEKALSEMQKLLSSKVEVKPVVMGELVDEYIDVLEKRSKQDFNSRLLHTGIEAVDNILGGINPTDIVVIAGRPGMGKTEFALTLTRNIAEQKGAVLFFSLEMANQQLMDRILSANANVPVRKLRNPNSMDQTEFGRVGDGLGKIKDHHIYFVDRGGLSANEIVSITESHLSNTGPLSAICIDYLGLMNHGSLKNSNKSQLIEDSLSTLKTFAKNFNVPIILLSQLNREVDSRGDKRPQNSDLRDSGSIEQDASQIIMLYREKAYKKDSDNDYSEAIITKNRFGELGTAYMKFDKGHFVDCDQALAYQFANEKPAQQMEFKNYARRGAA
631998..632366                     PHAGE_Mannhe_vB_MhS_1152AP2_NC_028956: methyltransferase; -; phage(gi971760546)      3.31e-63            MSIQFNTNKKYQIIYADPPWRFKYKTIGFQWLKTNKKNKDTFFFGLGRGTRGNTECCLIATKGKPSRISNKVSQLVVEPIQHHSKKPDVVREKIVELMGDLPRIELFARNTTDGWDVWGNEV
632376..632726                     hypothetical protein; -                                                              N/A                 MRIKPVSVAFVVYQIVFNTTFYLAVFHGNDGVKELMNYIFRILTAICLASAIFIKRRECVESGVLISINRFYVNVISSLITSIVIASAGLSFIAVLYFISKSIGDAKLADIEEKYS
632748..633254                     PHAGE_Mannhe_vB_MhS_1152AP2_NC_028956: hypothetical protein; -; phage(gi971760548)     1.16e-105           MAHSVDDIVKAHGKRYKARLRIQVIKMAGGLLAPLDEREAEALQSLKNGEQYEIEIIRTRNPSFHRKVFAFFNFCFEHWSADKTDWKYFDERKQFDTFRKNLTVLAGFREVTYTIDGRVRVEAQSLSYGNMDQSEFEQCYKALINAALKEIFNNTTDENTINRLYSFF
633405..633617                     PHAGE_Mannhe_vB_MhS_1152AP2_NC_028956: hypothetical protein; -; phage(gi971760547)     1.82e-05            MKTEYKCPKCGGELSDLWDGEPVSAFIGEWSDDRFRCEGRVVAVGIMGPQRTKSCGYFGLEDLGIKYQED
633705..634307                     PHAGE_Salmon_SPN3UB_NC_019545: NinG; -; phage(gi423262439)                           7.80e-54            MTKKTKPLNRKCKICGEKFQTNFFNVQWCSPECGVKLARQRLEREKEKAAKKREKEEKKRIKETKERMKTTTTLLSETQSAVNKYIRLRDRNKSCISCEKSLVAEQLGGGFDAGHYRSRGSAPHLRFYTLNIHGQCKKCNHHLGGNYHQFRIGLIERLGIEKVEQIEADQRPRHYSKDDLRRIKKIFNKKARMLEKRKGF
634308..634997                     hypothetical protein; -                                                              N/A                 MRAIELLIKIMHPKHIDIEKTSRGFCGLDRDQIISLLNQAEKESVLGYHLLFTKYAGDSDSRKIISEYINQLFSDATESEKTGLNYVVDIISDIPLPTQIKRLKSLRNQHLRSKFSHIEAAKRASKIAKENSLEKNSLEARQIRIREFNDLRKSNMCPRCRGTGEIGRVQKTQCPSCEGRGRLIANISMIKKLVDCDESKLIEFEQLCYREMSKAETAIKDRLKKEIED
635395..635586                     hypothetical protein; -                                                              N/A                 MSKDFKEFLPWLLFIALLFAIAYVINLNDEVKAKENFQFEVEQCMKNLRKNYKECKEIIYESN
635905..636249                     PHAGE_Mannhe_vB_MhS_587AP2_NC_028743: holin; -; phage(gi970580079)                   6.32e-10            MPEKSPDVWAIIWNFIAFNANTIQGVFSAIFVSVLRIGFMRKKISVFHKLLDATLCASLAYATISAGSHFFGHSEYSQFIGTMIGFVGTEKIREFLFKFINKKVDNSSIGGGYE
636242..636655                     PHAGE_Edward_eiAU_183_NC_023555: hypothetical protein; -; phage(gi589889302)         7.18e-60            MNNFKFGKRSEQCLVGVKPELVKVVRLALTKSTVDFAVIEGVRTKQRQKELLAKGATKTMNSRHLTGHAVDLAPIIDGQIPWHDKSKFKEIAKAMFQAAKELNVTIRWGGDWNENGKSEDEKFYDGPHFELHRSVYP
636901..637182                     PHAGE_Mannhe_vB_MhS_1152AP2_NC_028956: lytic protein Rz1; -; phage(gi971760560)      1.30e-12            MKLSKAYQNKKRLLAVITVTLLAALLSSCASKPVIQACPQIPAALLAHLDKTGFTGQTYGDVSKYAVILKRERDVCLNRIDKIREWQTENAQN
637223..637930                     PHAGE_Entero_933W_NC_000924: putative small subunit terminase; -; phage(gi9632516)     2.65e-21            MARINWKALQIEYIRANAKTGVSVKDWCAKKGLNLSTAKRYIKKPETVFEQAEKCEQNCETANIEKQDKSKDYSENCETNCESNCETAKQEKISQINSQKARKHGGYSRYFKDDSDFGIVKDFSLKDEIDLMRQRAVSAVKSIEKYTALLEEAESTEDKEIYSKLIDSADKALERAITRIEALNYTDNTILNIKSQIEYRKAQTRKTLVEVDKLEQEIKTKSRGLKDSVVYNIEF
637933..639471                     PHAGE_Burkho_BcepC6B_NC_005887: putative TerL; -; phage(gi48697193)                  9.24e-92            MQINYKASATFKKIHRLNPFVLAIRGPIGSGKSVGCVMKMFQISLNQEPNAEGIRKTRWACIRNTYPQLKGTVIKTFQDWIPQSICPIKYDSPIVGVMRIPHPDGKTIVEAEFFFLSLDKPKDIDKLMSLELTGVWINEAQFMPLAIVNEAVSRTGRYPSMKEGVGATWSGMIMDTNSPDDDHWWYEFECGVDEETGEPLKPSNWEFITQPGALIDITGIPHDSLSKEVKAFIKQGLFVDYKGRRFVANPLAENVENHKKQYEYWFDNIQGKTLNWIKSRICNEFATVQTGKPVFIDHFNKELHVSKEKLVPVKSWETFIGLDFGLTPAAIIGQIAPIGQLRIVDEVVATGMGIERFITEQLSPLLRSKYADCSIRVIGDPAGVQRAQTDERTCFQLLEEYGFNAQPADTNNTTARLEAVRWWLSRLVGRGQPAMLISPHCKTLIKGYETGYAYRQLNVSGEEKYTETPDKNRYSHPHDANQYLCLGAMPTMFKQQIINVKSHNPISSKTGY
639474..641657                     PHAGE_Punice_HMO_2011_NC_021864: putative portal protein; -; phage(gi526244986)      9.94e-46            MSEQLVNAVESFGQTLQSRLMEQIKQRQPIVQRWVTDMHQYRNQYEKQSSTNKSKVFVGYTRSKTDAWSAQMTDMLFPSDDKNYGISPTPIPSIANLAKKPDSQDPMQMQQIQTARQIMLDAKERAEKMEKLIDDQLLECDYAAEARLALHYAAVLGTGILRGPVLETVEERSWKDDGLGNWSANSSIKNKPSVKVVLPWDFVPDMTAPNLKECQFVFERSYLTKKHLQALINNPYYFEEAIKELIETDAKDTHTSSSDLDGYLDTLRTLSGLEKATNDKRYEVWTYHGGIPVSVLEQAIQELESGEQLKITDAQKESGAEIDGIIVMSGNGKILSVNLNPVNASEFPYSVYTCEPDVACVFGFGIPYLCRDAQDILNTAWRGMIDNSVMTIGSQIVVNNSVLQPVDGSWEIAPNKIWRTSDRATANAQFEAQRAFGVFGFDSRQQEFANIIQLSKSFMDEESGLPMIAQGEQGQVTPTLGGMSMLMNAANAVRRRQVKEWDDAVTKPLIRRFYEYNMVMSEDNEVKGDMQVVARGTSALLVKETQTAQIIDIFQKFGQHPQLMHAFDWYDGAKTLMQSMSMGTQTMLIPKDEYEQKLQQMQQSESEQPQDPEILKAQMQMQLAQQKQQHEMQLEQMKIQHQLQLEQMKVAIKEKELEIKMLEIQSHQQSSQAKLDLDRELNTARISADIQKESGRQAVDMVKFKTEVQLKQTPVPETEVRNNIGLD
641722..648729                     PHAGE_Stx2_c_86_NC_008464: hypothetical protein; -; phage(gi116222027)               9.52e-16            MSAFKLSDDEYQYMKKTVFGDKDTQIPDLSSILMNSEPKAEEQGFMGDVVDSFQMGAWRGASHLARGLGTIFDSEWLNKAADWAASGADENMSTMSSKMREALGQSAFDGFNEDTGEGQGVLNAHWWAGNLGALLGEQLDTVLTLGAGKAATTGIKFAAKKLSKEAAEQIGEVAVKEAAKRGVPEHLQRAMGVTAVMSAMSAGNRASQVYDEVGQMSNEDLANLEGFKQTYWGLKESPKGQNLTHEELFEQAKQSFRNQVGRSAALDPATIATDIVSNSISGLGGGLWGLAKPGQTIKGGLLKGALLESTTEGVQGAAEQYAINKTAQEYYDSNRELTDGMKQNVADGMVLGSVFGGVMGGIDAIAHKSTMNKERKRILDTIETGNPEIDARIKLQVESINNFANDLDDLISNQRINALNAMGRKEARAIEVHSQMQKQQEDNQADNINDDLNALSEESGDLKLSRSQQEIPSFYETENRLGGQEAYQQAIKDGKTELSYRQWVQVRTPEFKAWFGDWENDPENASKVVNPKTGEPLLVYHGSSNYGFNTFKDERVRGIYFTDNQDIAKSYFDKNNSNGGYYGTFLNVRNPSESDFEGQSWNNYIDPKDNAIGDYFVLNQYDEVEARFIKESKANQYIQDNTDEDFELRVEHIDNVDPSLYDDSDDIKGVSTDYLTIDAKSRGYNGAIYHNVRDRYNGFTDKPNDTEANVFVAFKANQIKSATDNTGEFNVSNDDIRYSLNEDPNSDFARAVDTVSKGGKPSRQYVPMGATPAVLKMLGIKDTKVLISRDVLNKVMGNKHHVTPETLKQLPSQLNNPVAVMKSAPQATQQGYVVLTELVEKNPVTGQQEPIISALHLKTAKDGIEVINIASIYGKKLRGLQNMLNHDLLYWNKEKGSRFIDAFGLQLPSKIASNNVSQSNMNIKAEADLSQYIQNKKQPQSQNLTSIHNKISKFVGKHLSKHFEIVTAAEMGITDPTVEAGYNPKTGKIFIVADNIHASNTLTKDERLAWVAWHELAHRGLGVKFGTEFNDLMAKIDKNSTINKLANAIQKQRSETAQNRHLAVEEALAELHAAYVTGKLDELKSRYGIDIPKGHEKGLKSWFEMTAQRIREFIAKLFGKETADKFGHNDLISLLSDINKSAGGDVLSNNKFNNAKFSLNEEPSSSFAKAVDRIENAGPSNPKRYINMGTTPPVLKMLGLGEVKIAMRESVIKKALFEHSVTGDDLKRLPEQINNPVAIMRSNPSSMNPNGLVVLTELSEVVNGKDKPLIAALQLKRVGDKLEVINITSVYGRDWNTQIGNDLSRTIYWNKTKGYQFARSGGLQLPNMLTSVDNLSAFNIKTETDLSQYQNEQMKFSKTTPFSQGGNTSVLELSRGGNIEPEPKWWDIFTSRQKFKEAVNKSTAKLDEWLADSLRPVNDWIDEMKFSDDTGKTSSRDHEKRRLKDAMYTAKGKRDALNSELETNFLKPILSKIAQIAKKSNGKINEETAKRKAGFWVSARYSIEKNMELLKADEQVMLDAEKALEDVKANGTVDEVREAQKAFDKAEKQYLARKSDAWNKDFNNKNFKVGVAGGWSIPEAQEIMRNIEKDIPRSELESIGNLIADLNQARLEIDYRSGRYTTDEYNKFKANRHYVPLTGDPNAEADDFDFIGGAGANSLNIAKDKALKGRTSSEAEDAIDAVWKAVGKTTTYAGWSDFKSKIDDLFETEVSLLKDKGYTEKDAREQASKNIGISKRRMQGLTRSSDNVLIAKQGGLYYEYELPEKAMNALKSDNVEYANAFLKALSKPTSWYARGVTQWTLTFAPINMFRDTWEKSEFIRVQKVYDKNGKQIDSKTMDRIGRGIWNNVLNPSKEVWQATKRFGFGQELRDGIEGERLLKELLKNGGISNYGTYLDRTETDLIKKLKRENNPIANKLDKVAGVLESYNKMFDTVSALAAYKSLIDNGVDNKQAAAITLNLTNFRKTGSKMKGIKALYLFSQPTVMGAANLIRYLSTRKGQMRFLTYIAGMTALYTVLRSMDDEDEGGNKMDQLGDITRFIPIPIGNGDYLKMPVGFGMPQMAWNFATNLVKGTVSDISYVEAGVNMLSHSMKTFAPVSPSEISAAKYPLEKLTLTATPSILQPLMQNVLNRSAFGNKITTNFVRDDKLKAEQSKSTTAQFWKDLAIDIQQSTGIDMHPEQIKNLFDGYSAMLGSLRELNTIFIDNPNREQLGRNTRTPFLNQLYGAGNEFAVQSRYYEASEEAQSVFKEYTYRKENKQLNGWLTPERQKLIKFHERNAKAMGELRSEKAKLTRQLREGKISSMTYENRIRKYNQSMEKLQRKILTQYRRMEGLNTH
