# Supplementary material for: Comparative analysis reveals the Genomic Islands in Pasteurella multocida population genetics: on Symbiosis and adaptability
Source: BMC Genomics. 2019 Jan 18;20:63. doi: 10.1186/s12864-018-5366-6 (PMC6339346; doi:10.1186/s12864-018-5366-6)
Supplement: Supplementary file 9 — File S2. Detailed information on predicted phage of each strain (ZIP 5010 kb). [file 12864_2018_5366_MOESM9_ESM.zip › File. S2. Detailed information on predicted phage of each strain/3483PM/phage_regions.fna]

>1	 55867-70982
ATCTGCTGTCGTTAAATCTTGCAAATCCGCCACAAACTCACCACCGCCTGTTGTGCCGCCTTCATAGTAC
GCATCCAACAAAATACGCTGTCCGTGTTTACTGGGAACGACTTTGCGTAACATCTCTACTGATTTACAAC
GACCAACATGTTTGTATCCATCCGCATTAGCGAGGGATGAAAATCGATTTTCTACAATATCACGTACCTT
TTTAACAGCATAACTCGTTGCAATAGTGTCTGAACTTGAGCTGTTATCAGCATTTGACTTTTTACTATTC
GGAATGTAATTTTCAAGCATAGCGATCACTTGCGCAATTCTGTCTGCAAGTGTTTTCCCCGCTTTTGCTG
TTAATGCTAACTTTGAGTTATTCAGGTTCAATTCATCCGTTAATTGCACAATCCCTTTTACTGTTGTTGA
TGCGCTTTCGATTTCGTGTGAATGTCCGTCATTGTCAACGCCGTTTTGCGATTCTGCCGTAATTTTCTTC
GGCGTGAGCTGTCCACGGGTGACGAAAATCACAGTGTCATCGACTGTCATAGTGACGGCATCTGATGATT
CAACAAGTAGAATCATTCGCATAACTTGCACTTTGCCACTTCCGCTTGAAAGTGCTGGTTTGAAACTTTC
AGGGCAATTTGCATACGCAATCAATTTGTTTTGACTGTCCAAAATCCCCATTTCACGAATGTGAAACCCG
CCGACGTCTTCGGGAATAGTTAATTCAAAAATCACTTGTTTGTTGTTGCGGGGATCTCGTGATACGGCAC
TGATTGTTGCACGATGCACTTCGCGAACCAGTGACGTGCGTGACACGTTAGGCGTGACTGCTTGCCCGTT
GCCGTCACCTACAGCAAAATGCGTGATGTTAAGTGGTTGGCTTGTTGCGATTGCTGTTGCTAGCTGCTGC
GAACCGTAGGTTGTTAAGACTGAATAATATTGTTTTGCCATTTTTTAACCTTTATTTTTTAAGGATAAAC
ACTGATAATTTCGCCGCTGTTCTGCGCTAAAAATGCGTGCATTGTGCCTGTCGGTGACACTGCAATTGCG
AGTTGTGATAGGTGTCGTGAAACTGGTTTTACATCGTTTACTAGTCGCACTAGCTCGTTGTATGTTTGTT
CGCTTAACCCTGTTTCTGACACTTCAACTGTCAGACTAAATGTCCCCGCTTTTCCTTCTGGCTTTGTTTG
AAACCATTCTTCCAGCTCGACAAGGTAGCCAATTGGCTCAACAACACGTTTTACTGCGCCAATTGTGCCT
TTTTGCTTGTGAATGAAGAATGATTGCTTGATTGCAATGCGTTTTACTTCTTCGCTCCAGTTCTCGTCCC
ATTTATCGACTGAAAACGCCCACGCCAAATAGGGTAACAAGTGAACAGGGCAACGGTCGGGGTTGATTAA
ATCTGCAATAATAATTGGATTTTCAACCGCGCTTTTCATAATTTGTGCCGCACGTTTTTCTAGCGTTGTA
GAACCAGTCGGCAATAGCGTTTGGTTAATAGTCATCTGATGTCACTAGCTCCACATTGATTTGTGTGCAA
TAGCCCGCCTTGTTGTTCGGTAGCACAATGTCTTGTGTTGGCTGTGTTAATTCGACACGTTGCACGCCCT
CGATGTGAAGTGCGGCATAAATTCCCGAAAGTGAAATATCACGCCCTAAGCGGTGCTTTTCTTCCGTGTA
TTTTTTCAGATTTTGCAATGCCGTTTGTTTAATTGGTTCGTATTCTGGTCCACGATAAATGTGTAATTTT
GCAGTGATTTTATACTCTTGAATTGTTGCACTTTGCACAGTTACACGGTCGCCAATTGGGCGGATATTCT
CGTCATTTAAGCGGTGTCGCACGGCATTTAATACTTCCTCGCTTGCTGTACCTTGTTCTTCTCTGCTTAG
AACTGTCACTGTGACTTGTGCGGGTTGCGGTGATACTACTGACACGTCTGCAACTTGCGGGTGTGCAGAA
AGTGCGTGGAATACATAAGCACTGCGAGGACCCGCCACAGATAATCCCTCGAACGCTAATTGTGCACGCA
ATCGCAATGCAGTGTCGTCTTCGTAAATTGCGGGGATTTTTGGCGTGACTTCGTTGTTTTCAGCTTGAAT
TAATAAACGTTCAACATTGAAGTTTGCTGCGATTACGTCTAAATCAGACCCTGTGGCATACGCAAGCATG
GTTGCGTGTGCAGCATTATTGATGCGTTGACGTTCTAACATCTGCAGATAGCAATTCTCTTGTAAAAGTT
TAGTAATCGGCTCACTTTCAAGTGCTAACCGTGCTTGCCAAAATGGGCGTTCTTCTTCTGAATACAATTC
AATGAACGCTTGTTTTCTCTGTGCAAGTAAGTTTTCAAAACTCAAGTCCTCGATGACTTTCGGTTTCTCT
AATTTTGATAAATCAACTAATTCGCTCATTTTTTACCGCCCAAAAATATGCCGTTTAATTCAAATTGTTT
TTGTGTGTCTGTTCGACGTGCAACGAGTGTTGCCGTGATTTTGCTTTCTTCCACTTTCGGCTTGAATGCT
GTGATTTGTATGCGTGGCTCCCACTTTGTCAACGCCATGACTGCCGCACTGGACAACTGCAGAAGTAAAG
CGTGATTAATGGGGTTTGCTAGTAGTGGCGGTATTTGACTGCCATAATCTCTGCGCTGAATACGTGTGCC
GATTGGCGTGATTAAAATGTCACTGATTGATTGCTTGATATGTGCAAGCTCATCTTTTACGAGTTCGCCC
GTGTGTCTATTCATTAGTTCGGTGTTCCTGTTGTTCCGCCACTGTCTCCCGGGTGCGTGTGGCTTGTGAG
TGAAACGCCACTTGCCACAACGTCCGCTTGTGATTCAATGTTTTGTTGTGCTGTGATTGAGCCTTGCGAC
TGCATATTGCCGTTTGCGCTCACACCGCCATTTATCTGTGCGTTACCTTTAATTAAAACATTTCCGCCCA
CTTCGAGATCTTGCGTGCAAATCACTTTCGGGGTTTCTGCAGTCACACTTGTTTGTGCTGTGATGTGTGC
AGTGTTAATGCCTGTTACTGTTAATGCTGAACTTGCTTGATTGTATTTAATCGTTGCACCGTCGGCGAAT
GTAATCACGTGTTCATCTGCGCTGTTGCTCGGGCTGTTTTGTGTATAAAGTCCCGTTAGTATCGCTGCAG
TGGTTAAATCACCACTCATCGCCAAAATTACGCATTGTTCATTCACTGTTGGCGGCGACCATGTTGCCGT
TGTGCCAGTTCGCAATGTCAAAAAAGGTAAAAAATCCGTGAGAATTGCACCGCTCTTTACTCTTGCTTTG
CAGTTTGTGTGGTCAACTTCGGCAATCACACCGAATCTGATGATGTTTTCTATTCTGCGATTGTTATCTG
CAGTCATTGTGTCGCTCTTTATCGTTAAATAATTGTATTGTTGAGTGTTTGCTTTTGCTTTTCGAACGTT
TGATATTGTGAAATGTAGCCTAACAATCACCGCACTTTGAAAGTGCGGTGCTTTTATTAGTCACGGTCAG
CTAATCGACTTCTGTTGCGTGCTTGTCGTTGATTTTCGATGCGTGCAAGTTCTCGCTGAACTGCTTTTGC
AATGTCGTCTGCGTTTTGATTTACCCCCGCATTAATGGTGATGTTTACCGTCATGGGTGCGCTTGCGACT
GTTGCACTTCGTACCGAAAGTGGCGCACGGTTGTCAATTTTGAGCGGTTGCGCATTAGCAATTCCCGCAC
TTAATCCGACCGCTAACATACCCGCGCGGGCGGATTTTGCGTTGTGCAATGTGGAAAGAAAGCCAGTGCC
AAGTCTTGAGGTTGCCTCTTTGTTAAACACAAACTCACCACGATGAACAATGCCTGCAGGGTCATATTTC
GCTCCACTACCTGTGTATCCGCCTGTTGCTTTACTTTGTTTTAGCATACCGTTATATGATGCTGTATTTA
TTACAGATGTTATTTGCCCTGCTCGTTGTTGATAAGGTGCATTACTGCTAATATTTTCAACTTTCGGCAT
ATTTTTTAAGCTTTCATCTGAAAATGGGTTGATTTTATCTACATTATCAATGACCCACTTGATTGAATCG
ATGACCCACTGTAGCGGTTTTGTGACCAAATCAATGCCTTTTGCGATCCATTCCCCGAATTTATAACCAG
CTGATGCCGCTTTGTCTAAGTCTTCGCTTGCTGATTGCACCGGTGATAATAAATCCGTGAACCATTTCAC
TGCTTTTTCTACCCAACCGACAACAACGCCGAACGCATCGCCAAGTGGCCCGAACTTTTCAAGAATTGGC
AACATTCCTGTCTTTAGACCTTCCCAAAAACCACCGAAAAACGCACTGACTTGGTCCCAGTATTTGTAGA
TTAAAATTGCGCCCGCAATGACTGCAGTGATGAATAAGCCTATTGGGTTTGTAATAAATACAATTCTTAA
TAATTTTAATGTTCTAATTAATAGGCTAAATGCCCCTGTTATAACTTTAATTGCCCCTCTTAAATAGGTC
ATTGGATTCCATAGTGCAATGATGCCTTTTGCTATCAACTTCAGACCGACACCGAGACGACTAAATAAAC
TGCGCCAAGATGCAAACATTTTACTAATCGCCTTCCCTTTTTCGCTGACGTTCCCAAATTTAATGCCGAG
TATTGAAAGTGACAATTTTGTAGCGGCCAACGGTCCTATAATTGCAACCAACGCCAAGCCAATTGCACTC
AACCCTGCTAAAAATAAAGCAGTAAATGTAACTAATTTAAAAATGGTTTTCGCAAGTTCCGGATTTGCTT
TTATCCATTCGTTCATTCCTCGTAGCATTTCTGTAAGTGATGCTGTAAAACCGCGTAATAATGTGTTGTT
TTGATCGAAAATACTGATGCCTAGGGCCTCTTTTGCCGATAGCAATGATTTAATGTCACCGGATAAGTTA
TCCGCCATTGTCTGACTTACTTTATCAACTGTTCCTGATGCGTTTTTTATTGAGTTTTCATAATTCTGTA
ATGCACCGTCCGCTTGACTGATCAACTCCATTGCTGCTGCAACTGGAATTTTCCCAAAAATATTTTTAAT
CACATTTGAGCGTTGTGCGGTTCCCATTTTGTCTGTTTTCTTTTTAATATCCGCAAAAATTTCTGGAATT
TGACGCATATTTCCTTTTGCATCTTGTACTTGTACACCTAGCTTTTTCAATTGTTTATTATTGATCATGT
TCAGACCAATATTTTGCAATGCTGTCCCCGCTGATGAACCTTTAATACCGACGTTACCAAGCAAACCTGC
CATAGCGGCTGAACTCTCAAAAGATTGACCGAGGGATGTCATAATTGGTCCACCTTCTTTCATCGTTTCA
TATAACGTTTCAAGTGAAGTGTTCGATGTTGTGAATGTGAGTGTTAATACATCTGCAACTCTTCCCATTT
CCGATGCTGGAATTTTAAAACCCGATGAAATGTCAGATGCAACATCTGAAACACGAGCTAAATCAACACC
CGATGCTAACGCTGTATTTAAGACTGACTTCAGTGATGTTTTAATTTGTTCCGGTGTAAAACCCGCCATA
GCAAGATAGCCTTGCGCATCTGCCACTTCTGATGATGAAAAAGCGGTTGTTGCACCCAAGTCGATTGCCT
GATCTCTTAATCCTTTGATTGTTTTCGCATCTTTGACTTTATCAAGTCTTGTCAATGCTTGCACTTTTGA
GAATGATTTTTCAAACTCCATCGCGGGCTTTAACATTGCCACTTCTGCACCAAGAATTGCACCGCTTGCA
ATTCCCGCTTTCATTGCGCCACTCGCCATTTTGTCACGCATTGATAATGTTTTGTCGTAGCTTGAGCGGG
CTTTGTTAAGTCGTGCTTGTGTGTCTGCGTTGCGTTTTAACTGTCGATTTTGTTCTGTTAACGCTCTGTT
TGCTGACTTGATTTTTTCATTCAGCATTGCGTTTGCATTGCCGAGATTTTTAGTGCTGATTCCGTACTTA
TCAAGCGCGCCTTTTGTTTCATTGATTTTACGTTGCAGATTTGTTTTCTCGTTCTTCAACGCTTTGACAC
GTGCTTGCGCCTGCTCCATTTCCTTTCTCATTTTTGCTGTTGGCGTAGCAAGCTGTGCAAATTTCGCAGA
CAGTTTTTGCGCTTCGTTCTGTGCTTTTGTTAACTCTGCATTGTTGACTGCAACCGATTTTTTTAACGCT
TTGAAATTCTCAATGACTTTTTTCTGATTCTCTAACGCTTTTAAATTCTTTTTTGCATTCGCAATGCTTT
GCGCTAACTTTTTGTTAGTTGCAATGATGCTTTTGAATGGTGCTGTTGCTTTATCAAGTGCCGAAAGCGT
GACTTTTAACTCTAAATTGTTCGACATAATGAAAACCTTTCTTAATTAATCGCTATTTGTTCAATGATTA
AATCTTCAATCATCTGCAGATCTTGTTGAGAAAAACCGAGCAATTCACGCTGTGCGTAGCGCACATTTAA
TCCTGTCCGCACTTCTGAACTCAAGCCGAATTGATGGACTTTTGCAATGTGTGCAGCGTTACCGACGAAA
CCAATGCTCACTTGATTGCCGTTAGTTTTGACTTTTAAAAATCTTGCGGTTTTCAATCTTGCAAACATGG
CTTTTCGCTTAATACGTCCCTTTTTCTTTCCCAAGTTCTTTTGCGGCTTGCGGGGTGCAAATGGTGTACC
GTCGGGATTTTGTTGCGCTGTGATGCGGTTGCGTTGACTCTGTGCGAGGCTCTGCCCGATTTTACGCGCA
AGTTCTCGCTGTGCGGTTGGTGAAAGATTGTTTAAAAGTGCGGTGAGCTTTGAATTAAATTCGTCAATCG
TTGCCATGAAGTTTCCCGCGTTCAAAAATTACACTGTCTTCCAGTATCACTTTTAACTCTTCTGCAGTGA
GTACGCTTTCTGTGTTCGTGTTCCACGTTGGTTCTGTCGCATACTTTAAATTAATCTCGCCATTTTCCCC
GCTTTTTTGCACAACTCTTTCAGTGAGTTTGATTTCAAGTGATAAATCTAGTGTGTTGTTGTTATTAAAA
TCCGTGACGAATTTAAACGCCCCTTCTCTGCGTTGCGGGTTCTCAAAGATTTCAGGCTGATTCACTTTCA
AATACGCCAGCAAGGGCACAATGATTTTTGCGATGTCTTCGGCATAATCGGTGATGATCACATTGAGCGT
GTATTGATATTCAAAACTCAACGATTGCGCACCAGTACTGATGATTTGCCCTTGATCAATAAAGACTTGC
AACAAATCAGGATTGGTCTTAAACGCGGGGTTTGATTGCTCAATTACGTTTCTGATTTGATTTGGCTTTT
TCATCGTCTGTAAACTCGCTGTTTTTTCTCAAAAATCGTCTGACAAGTGACACAACGACACACGCCGACA
ATGGTCAGTCTGCGTTGTTCGGGTATTTCTTCCCCACAATCTTCACAGAAAAACGCACTCGCACGGGTTG
ATGTTGTTCTATTTTTTATTGCGAGATCACGTTGCATTTGTTCCAGTTCTTGTGCTTTGTCAAATCTATC
CATTTCTTACTTCTCTTTTTTATTAAAATCGTCAATGCATTGTTTTAATGCGTTATTTTCTAACAAGCAG
AATTGCAACATATTGTGCGTTTTTAGCAGTGCTTGTGCTAAGTCTTTGTTCGTGTGAATATACAGATTTA
CATTACCGCACGTTGCTGTTTGCGGGCAAAGAATTGGCGTTTTGATTTGTTTTGTTGAGCAAGCGTTTAA
CGTCATCAGGCACAAGCTGATTACTCCAATTTTGATTGTTTTCAATAGCATTGTTTAACTCTCTTTCTGT
GTGTTCGTTTGCTTGTTGCAGTGTCCTCACTTCGTTAAAAAGTGCGGTCTGTTTTTGTGAAAATTCATCA
ATCTTGTGATTTAGTGCGATGTAGTTCGCTTGCCACATTTCCGTTTTCAATTTCTCTGTTTTTGCTTTTG
CATAGAAGTGAAAAGCTAGCGTTGACGTGGTGACAATCGCAATGAGCAGTGCGAGAAATACCCCACCTAA
AATCATTTTTAGTTTTGCGTTTACGGCGTTAAACATAGTTGACGTTCCTTTTCTCTGCGAATTTCTAAGC
CTTTCAGTTTCTGACCGCCAGCATATACCCACCTTAAAAACTGATCGCACATTTGCGGTGTGTAGCCTTG
TTTTGCCATTCTGAATAATGTTGATTTCTGCATTTTCCCGCAGCCAACATTGAATGTGATTGATGTTAGG
GCCTCAAATGCGCCTTGTGGTAGCTGTTTGCCTTTTGCGTGTGTGTTTACGCACTTTTCTGCTTGTTTTA
TTCCCTCTTTGAATAAGTAAGCGATTTCTTCGAGCGTGTAGATTTTGTTTCTGTCTATTTTCTCAACTGC
GTTTGTTGTTCCAATGCCAACAGTCAAAACGTCCGTGGGGCATTGATATGGTTTTGTGTAGCAACCCTCT
GCATTGCCGATGATTTCCATTCCACGTTGCGTTGTGCGGATCTCATCACCATAATTAATTGCAACAAGTG
CAATGACTGTTAAAACACTGCACGCATATCTGATGTATTTTTTAATTGTCATCTAAACTTACCCCAATTT
TTTTTGCTTTTAGTTCTAGCTCTTTCATTTTGTAATGCTTGTTCACAAAGAATGTGCCGATTGCGAGAAT
AATGCCGACAATCGTCGCTAAAATACTGAATATGTTTGATACATCTTGCAGTGATAATCCGATCCCAGAT
AAGAAAGAGCTTAATGATCCCATATATGAGCTTGCGCCCGCTAAGTCGTTTTTAACCATTTTTAATCCCT
TAATCCCAAAGTTTTAATGAATCTTTTTTGATTGTTTGTTGTTGTTTTTTTGGTAAAACCACTGCAGTAC
CAATTTCCAGCACTGGTTGATTTGCTAGATTTGGATTGAGTATCAATGTTTCTTCCAATAATCCGTTACT
TGTGCCGATGTGACGAAAAATCACTGCATCTAGCGTGTCGTTTTGTTCTGCGTAAACTTGTGCGTAAACT
TGCATATCAAATCAACTCCGTTGTGATACGTCTGCGCCCGAGAATGTCGTTAATTGCAAAACGTGCATCA
CGTCGAATTTTATCAATGCTTTCTTGCAATAATTCCATCTTCTTCTCACCATCGTTTGTTGTGTCATAAC
TTGCGTAGCGTTCGTATAAATTCGCTAGTGCTAAGCAATAGACCGCCCGTTTGTAGCGATAAACAAGCAC
AGATTGATTGCCTACTCTGCCACTTGGTATTTCTGAAAGTGTTGCGTATGTTGATGCGTTTTTAAATTCG
TTGAGTTCGTCATTCGCCGATGCGATTGATTCAAATAATGCATCTTTCACGCGGTCAATTGTGACTGTAC
CGTCAAGTCGTGATGCGTTTCTAAATTCGCTGATCACAATGTTCGGGAAAAACTCATCATTCTGAATGAA
TGCTTCATTTTGCTTGTCACGTTCGACTGCTTGTTGCACTGACTTCATATCGTAGTCGTGTGCGATTTTT
ATTGAGATTGTGCCGTCACTCATTTTCTTCTCGTATAAAAAAAGCTGGGTGAGGATTGAAGAAGAAAGTG
CGGTTAAAAACCGTAAATTCTCTAATCCGCCCAGCTGGCGTTGCGCTTTGCTCGTTTTAGTTGGTGTCTT
CGTTAGATTGTTTTTCTAACTCTTTGCGTAGTTTTTCAACTAAGCCTTTCACACCCACGTTTAAATCTAA
CTCTAATGCACGCTCGAGGGCGACTAATGCCTGCGCTTTGTTGCTTTCAACTTGCAATGTGCCGATTTCA
CGCATTAAACGTGCACGTGATTGATCTGGCATATCTTCATCACGCACGAGTTCTTCAACACGTGTGAGAT
AAGCAAGCTCAAACGGTTTATTTGCTGTGCGTGCGATTTTTGCTGCATCTGCAAATTCTTCTGCAAGCAA
TGTGCCAAGCGTGCGGGTGAATGGTTCAGGCAATACGAGTTGCTGATGTAGAGCATAATCCGCAATCTGT
AATGCGAGATGATATTCAGCACAGTCAATCGCCCAGACAAGCCACGTCATCAATACGTTGTCTTGTTTAC
CGTTACCTGTTTTGAGTACACCCTCAATCCACGGCATAAATTCTTGTAAGATTGAACGCTTATACTCTGC
TTTCAATTCAGTTGATTGAATTTCTTTTAAATTTTTCTGATGACGAGCGAGTAAAAACATCATTTTCTCG
TACTCGTCATAGTTTTCTAATTGCTCATCGTCTGCCGCACTGGCTTGTTGTGCGGCGACATTCATCACGT
GAATTTGAGCTGGTGATAATTTCGTCATAAATTACCCCGCTGCATCTTCAAATGTGATGTTTTCGATTAA
TGCCGCGCAATCGTAATCTTCAACTTTAAAGTCGATGTTTTGCGACAAGTAGTCTTCAATGCGATTGCGT
TTCGGGTTGTTTTGAATGAAACGACGTGTTGCACCCTCTTGGAAATAAATTGATAAGTTATCCAAGCGAG
TGATCAAAATTGCGTTTTTCGGGAAAAACGGCACACGAATCGCTTTTAATCCGCCAATTTGTTTTTGCGA
CACTAACACTTGACCCGCTAACTGTTCCGTTGCTTTGTCAGAATTGTTCACGATGTTGAAATATTTATCG
TTCAAAATGCCACGACCGCAAATCACAACTAATTCAGTGTCGTCTTGATACACTTCGCTGATTAAGTTAT
CAACTGCATCAATGACTAATGCATCAACGTTTTCATAACCTTTGCCCGCATTTTGCCCTGTGCCTTGACC
TTTACCGACTTTGACTTTGTTTTGCGTACTTGAGCCATTCATTACACCTTTTGAGTGGTCATCGCGCATT
TGTTGCAACCAGCCTTTTTTCACATCTTGCAACAATGTGTTGCTTGATGCTTGTGATGTTGCAGCACGGC
TAGTTCCGTTAAAGCCCATCATAATTAAGTTTAATGCAATGGTTTTTTGGGTTTGACTTGCTAATTTCGC
TTGAAAATCTGGGAATTTTGACCACGCATCAAGCGTTGCCCATTTGACGTGTGTGTCAAAGTCTACTTGT
TCGCATTTGTATTTGCGTGAGTCAAGTTTTAGTACGTCTTTTGTTTGTCTGTCTGCGCTGTCAGTGTCAG
TTGTGCTTGCGATTACTTGAGCCACGCCCAAGCCAATCATTTCACCTTCCATTTGCTCAACATTGACTGT
GTTAATCATGCCGAGAAACGCAGAACTAGCGATGACCTTTTCTTTTAGTTTTTGCTCAACAGTTGGCTGA
ACTGTAAAGCCTTCTTTTACGTCATCTACACCAATTTCGTTTAATTGTGCAATACGAGCAACGTAAGCGT
TATAGAGTTGTTTTGTTTGATTACGCATATTGTTCTACCTTTCTTAACAATCAGTTAAATATTCTTTACC
TTCCGCACCAGTGATTTGCGGGCGTGAGGTGTATGTTTGTTCCGGCTGTTTTGCCAGCTCTGCAAATTTC
TGCTCTAACGCTTTCACTGTGTTTTCTAAATCAGTGAATTTTTCGCAGTGTTTTTCTAAATCTGCAGAAA
GTTCGGTTGTTTTTTCTGACGTTTCTTTGCAGTTTTCACCGAGTAGCTCAATGGCTTGTTGGTGATCTGT
GAAACGTTCATCATCTGTTTTTGCTTTCTTCGCAAATAACGCTTTGACTTTTTCAAACACGCTGAAACCT
TGTTTTTCTTTGATTTCTTCAAATTCAATTTCCGTTTCTACTGCTGCAGTGAATAAGTTTTCTGCTTTTT
GCTTGCGTGAAGTAAACGGATTTTCTTTTGCTTGAGATGCAAATTTCAGCATTTCAGTGCCAAGGCTTGC
GGGTTCGTCAGTGACTGCCAAGCCGACAAGATAAGCTTCGCCAGTGTCTGAAAAGTTCGGGTCAACTTCG
ATTGATGTGTAAACTTTTTGACGATCTTTGTTGAGTTTGATTAAGTCGTCAGTTGGGTCAATCTGTGCTA
ATAACTGCAGTTTGCCGTCTTCGGTTTCTTGTGTTTTGAGTGCGATTACGTCGCCATAAGCTTTTGAGTG
AGCAAAATCATCCCAGTAAATGCGGGTTTTGTAATGTTCTAAATTAATGCGTGCGCCATATGTTTTTGGA
TTGTAGTTTTTCGCCATTTGCTCAATCCAAACTCGATTGATTGTGCGGCCGTCAGTTGTTGCCCCTTCTG
TTGCGACAACGAACCATTTCGATTGTGTTTTTTTATCGCCCATAGCTTTTCCCATTTCGGTTTTCTGTTC
AAATTGCCACAATGTTGAATGTTTTATTTTTACCGGTCTATTTGTTCAAATTGTGAAAACATTTCTCACA
AAATCATTATGAATCAAAGTATTAGCTTTCTTCTTATGATGCCTGTATTGAAAATGAGGGCGTTATGCAA
GAACAAGAAGAAAACATTGAAATCATTGTAAAACCTGAAATTGACCTAAAACGAAAGGCGCAAGTGATGT
ATTTTGGCGGGTATAAAATTTCTGAAATATCACGTCAGCTTGATATTCCTGTTTCCACAATTTCCAGTTG
GAAAGAACGTGACAAATGGGACGACATTGCGCCCGTTGGGCGTGTTGAGCTTGCGCTCGAAAGCAGAATG
ATTTTGCTCATCGCGAAAGAACAAAAAAGCGGTGCAGATTTTAAAGAAATTGACTTGCTCGGGCGACAAA
TGGAAAAAGTCGCACGTGTGAAAAAATACAGTTTCGGCGAGGGTAACGAAACGGATCTCAATCCGAAAAT
CAAAAATAGAAATAGTGGACCGCGCAAAACGGGTGATAAAAACCCAATATCTGAAGAACAACAAGAATTG
CTGATCAATGGCTTTCTTGAAGGAATGTTCAATTATCAGCGTTTATGGTTTGATGCTGGCAAACAACATC
GTATTCGCAACATTCTAAAAAGCCGTCAAATCGGGGCAACTTACTACTTTGCGCATGAAGCATTAGTTGA
TGCGCTAGTGACTGGTCGCAATCAAATTTTTCTCTCTGCAAGTAAAAAACAAGCGTTGCAGTTTCGCTCA
TACATTACCGCTTATGCGAGAAAAACGGCTGATGTTGAACTTAAAGGCGAAACAATCCTACTACCGAACG
GTGCAGAATTGATTTTTTTAGGCACGAACTCGGCAACTGCGCAGTCTTATCACGGCAACTTGTATTTTGA
TGAAATCTTCTGGGTGCCAAAATTTGCAGAAATGCGCAAAGTTGCCGCTGCAATGGCATCACAAAAGCAA
TATCGTCAAACCTACTTTTCCACACCGACAACCATCGCATCTGATGCTTATCAGTTTTGGTCTGGCAAAT
CATTTAATAAACGACGTCCGAAAGATGAACGCATTGAAATTGACATCTCTCACGAGAATTTGCGCACGGG
GAAACTCTGTGCAGATAGACAGTGGAAACAGATTGTTAATATTTACGATGCCGAAGCGGGCGGATGTAAC
TTATTTGATATTGAAGATCTTATTGCTGAAAACTCACGTGAAGAATTTGAACAGTTGTATATGTGCCAGT
TCGCTGATGATACATCTAGCGTGTTCAAGTTTAATGAATTGCAGTTGTGTCAAGTTGACAGTCTTGAAGA
CTGGAAAGATTACAAGCCATTTTTCAAACGCCCATTCGGTAATCGTGAAGTATGGTTAGGCTATGACCCA
TCGCATACTGGCGACCGCGCGGCACTGGTGATTGTTGCACCGCCGAGGGTTGAAGATGGCGATTACCGCA
TTTTGCATTATCAAACTTTCCACGGTTTAGACTTTGAAGCACAAGCAAAACAAATTCAACGTTATACCGA
GGATTACAATGTCACGAAAATCACAATTGATAAAACGGGGCTTGGTGCCGGTGTGTATCAAGAAGTGAAA
AAATTCTATCGCACTTCAATCGGGCTAATCGGGCTTGATTACAACGTCGATTTAAAAAATGAAATGGTTC
TCAAAACATTAAATCTGATTCAAAAACGTCGATTGAAGTTTGACGGCAAAGAGGTGATTAGTAGTTTTAT
GACCGTGAAAAAACGTTTAACCCGCTCTGGCCGTCAGATGACTTATGTGTCTGACCGTTCAGAAGAGGCA
AGCCACGGTGATATTTGCTGGGCAACGATGAACTGCGTTTTAAATATTCCGTTTGGTGAAAACTTAAATC
ATCACAAAAACGGATCAACAATTTTTACATTTAACTAGAGAGAAATAAAAATGACTAAAGAAAATGCAAC
TAAAGTCGAATCGTTCAGTATTGGCGACCCGACACCTGTTTTAGACCGTGCTGACATTCTGAACTATCTT
AAATCAGTGTTGATGTATGAAAAATATTATAGTCCACCCGTTGATTTTAGCGGGTTGGCTCGTTCGTTGC
GGGCGAGTTCTCATCATGAAAGCGCAATCACGGTGAAGAAAAATATTTTACTTTCTACGTGTAAAACCAC
CGCACTTTTAAAGCGCACACAATTAGAAAAATTCGTGCAAGATTATCTTGTGTTCGGGAATGCTTACTTT
GAAGTAGTGCGCAATGCATTTGGCAAACCCATTGCATTAAATGCACCGCTTGCAAAATATATGCGAAAAG
GAAAAGATGACGGGGTTTATTTTCAAGTAACAAGCTATTATCAAGAACATGAATTCAAGAAAAATAGTAT
TTTTCATTTGATGAAACCCGATGTGAACCAAGAAATTTACGGTTTGCCGGATTATTTGTCATCACTGCAG
TCTGCGTTTCTGAATGAAAGTGCAACATTGTTTCGTAGAAAATACTATGTCAACGGTGCGCACGCTGGGT
TTATTATGTATATGACGGACCCCGCTCATAGTGTTGATGATATTGACGAGATTAAAAGACAATTAAAAGA
AGCTAAAGGAAAAGGCAATTTTAAAAACTTATTTATCTATGCGCCCGATGGCAAAGAAAATGGGTTAAAA
ATTATTCCACTTTCTGATGTTGTTGCTAAAGATGAGTTTTTAAATATTAAGAATACGAGCCGAGATGATA
TTCTTGCAGCGCACAGAGTGCCACCGCAACTCATGGGAATTATTCCAACAAATGCGGCTGGGTTCGGTGA
TGTGAAAAAGGCTGCAGAAGTTTTCTTTGTGAATGAGATTGAACCGTTGCAAAGACGACTTGAGGAATTA
AATGATTGGCTTGGTGAGAATGTGATCCAATTTACAAAATATCAATTGCTTGAATCGAATGATTAA


>2	 108776-131936
AAAGTGCGGTCAATATTCAATGTTTTTTATGTCATGATAAATCGGAAAGAGAATCCCATCAAACTCATTC
TGAGCTAAAAAACTGGTTCTATCATTGTATTAAACATTTCATATAAAAATTAATCATAGCCATTCTTTAA
AAAGAATAACCTTTAAACAAGGGGAAAGTATTGAAGTGAAATTGTCTAATGCTTCATCAGATATGCTCTG
GCAATATGAAGCATCACCAAGTGTAAGTGTGATGACAAAAGGCTTTGAGCTTGATGACATTCTAAAATAA
ATCTAGCTGCAATCAATGGGTCATCGTGCATGTAATCACAGCATGGCGCCCCTGAGCTTTCCTCATTTCC
ATGCTTTTTATGCAAATGACACTCTCCCCATATCCCCACTCTCTCCAAACACAAAAAAAACCTCAAGTAT
CTCTACTTGAGGTTTCTTCTCATTCAGACCTGGCGGTGTCCTACTCTCACATGGGGAAGCCCCACACTAC
CATCGGCGTTACAGCGTTTCACTTCTAAGTTCGGCATGGAGTTAGGCTGAATTTACAATCCAAGTGCAAC
AAAAAAAGAAGTACTCATCAACTAGAATATAATTTTGTTTCCACACAAAAACCACTTCCAAATGATGAGT
ACTTCCTACCGACATCTTACAATAAACGAGCGAGAAAAGATAATGATTTTACTCGCACAGGGCAAAAAAC
AAGCAGAAATTGCCAAAGCACTGGGACGTAGCTCCAGCACCATTTCTCGCGAGCTGAAACGACACGCTCT
AGAAAGCTACAGTGCAACGAACGCACAAAACAGCTATTTGAAGCATCGTCAAAATAGCAAAGCACAGCGC
AAATTAGAGCAGCCTGAATATTTCAATTTGGTGCAAGAAAAGTTCCTAACGCAAAACTGGTCGCCCGAAC
AAATCAGCGCACGATTAAAATTGTAAAAATCTGAATTATCCATTAGTTATTCAACCATTTATCGTGGTAT
TTATTCAGGGTTGTTTGATATAGGCGAACGCAAAGCCAGTCGCAAACTGCGCCACAAAGGCAAAACACGG
CATACAAAAAATCATCATGAAAAACGTGGCAAAATTCAGATATCCAACCATTTGAACGACCGTCCCATTT
CGGCGCAAAATCGCAGTCGCTTTGGACATTGGGAAGCCGATACCGTACTGGGTAAAGCGGGTGGAGCTTG
TTTGCTGACGCTGACGGAACGCAAAAGTCGTTTTGAGTTGGTGAAGAAAATTCCTGCCAAAAAAGCCGAA
GCAGTCCAAAAAGCCATGATTGAATTGCTGGATTCACATATATTGCGGTCAATTACGCCAGACCGTGGTA
AAGAATTTGCCCAACATCGTTTGGTAACAGAAGCACTGGGTGTAGAATTTTACTTCCCCGAGCCGCATCA
ACCGTGGACACGGGGAACGAATGAAAATACAAATGGGTTACTTCGTGAATACTTTCCGAAGCACCAAGAC
ATCAATCAGTGGAGCGAAGTTGATATTCAACAGGTGGTCAATAAACTGAATTTACGACCGCGTAAATGTT
TGGGTTGGAAAACACCTTATGAAGTTTACTTCAAAAAAACGTTGCACTTGGTTTGACAATTCAAGCGCGT
AAATGTTTGGGTTGGAAAACACCTTATGAAGTTTACTTCAAAAAAACGTTGCACTTGGTTTGACAATTCA
AGACAATAATTTTGTCACCCTTAGGAAAATTATTCATGGTCCTAAGATTCAGTAAAGATTGTGGAATAAA
TAAGTGATCGTCATTTATCAATGTGAGAGCAAAGACTCTGGTTTTAGTTCTAAGAGCTTTATCAAAAGAA
AGGTTTAAATAAATTGCACCCGATGACAAAGTTATCTCTGGATTAATTAAAAAATCGGGGCTGACGTAGA
CTAGCATACTTACTAATCTACGTCAGTCCCTTATTTTATCTATGTAGCATCATTTCTACAACGAATTGAC
ATGTTTTCTTAGCATTTCAGGATCATTGTGAATATATGTTAGAGTTACAGTGAGATCTTTATGTCCAAGT
AATTGCTTCACTGCATAGATATCCCCTGATTGCTTTAGGACTTCTGTTGCAGTTGTATGTCGGAATCGAT
GTGAAGTTACTGTAAATCCTATAAATTCAGAAATATGGCGAAAAAAATGAACTAGTTGTCCTTCTGTCAT
TTTCTTATTTCTTGATGTAGTAACTAATGAAAAGCGATTAATGTTAAATAACTGCTCATCTGAACTAGTG
CTTCTAGCTCTTGATTCTAATATCAATCTTTTTAGGTATGGATATAATTTATCTGAAATTGGAATTTCAT
GGTGTTCATGATTCTTATTGGTTTCAGCTCTTATATTTATAATTTTGCTTGTCATATCGATATCAGAAAT
TTTTAGCTGTAATAGCTGGGATTGTCTGATAGCTGTATATTTTAAAGTGTAGATTAAAGCTTTAGTAAAA
TAAGCAGGTTGTAAATAATGAGGTAATTTCTCCTCATTTTCCAAAGAGATTTCTAAAAAATGGATTTGCC
TTTCTGTTAGTAGTTTTTTCTTTGGCTTATCAGGTCTTACCATAAGGCCTTTAAATAAATTTTTAGGGTA
CTCAAATAGCTCATTATCTATAGCATAATTAAAAATAGCTTTAAGATGTCTGATATAACTATTCCAAGTA
ATTGGGCTCATTTTATTGAGGCAATACTTTCTCCATTCTAATAAGTCAAGCTTAGATATTTGTTCAGGTT
CTTTATCTGGATAAAATTTAACAATCTGCGCTATTACATTTTGATAAGAACGTATAGTGGCAGGTCTATG
ATTCCGTTCTAAGAAAAATAAATGCAATAATTGTTCAAAACTCATACAAAACCTCATTTAGATAAGCGAT
CTTCAAATAGCACTCAATTTAATGTAGACTAGATCTCCTTGAATTAGCCTTGATCTTTTAAGTTAAAGTT
AATTCAATTTAAGTTAAATTTAACTTAAATTTAAAATAAAGTCAATGAGGTAATATGAAAGAATGGTATA
CTCTTAAAGAGCTTTTAGATGTAGGAGGGCTCCCTTCAACACCACAAGGTATAATCTTATATGCTAAAAA
AGATAAATGGCGTAGACGGCGTGTCTCTGGAGTGAAAGGTAATGTTTTTGAATACTACGTGTATGATATG
CCAGAATCTGTACAAACTAGTTTAGGAGTAACTAAGGAAACTTTGGCATTGAAACAGGAATTGATAGATG
ATATTCAAAAAGAAAATGAAAAATTTCTAAATCAAATACTTTCTGATATAAAAAATGTTTTGCTCAATAG
TGGGGTATTGAGAATTAGAGAAAGATTAAGCATTACTAAAGAAGAAGAAATTTTATTAAGCTATTATAGA
AATAGCTCAGAACAAGATAAAACGACAATTCTTCATATGGTAGAAAGACTATCTAGAGCATCTAAAAATT
AGATGTAAATCCCTTAATACTATTAATGATAAAGCTCTGTATATCGCTAGAATAAATTTAGAATATTTTC
CCCTATGTATTCATAAGATAGTAAGATATGCTTCAAAATAAGCTAAAAGATATTTTTTAATATATTTCTA
AGCAAGTAAGCCTTTCTTAGGTACTATATAGATTTTGATATACCGCTGTTACTCAATTAATGAAGAAACC
GGAAAATATCTATGTCATTCAGAAATTGTCAATGCATAATGATATTAGTATTAAGCTCTGATATATTGAG
TATGACATAGAAATGTTGAGAGAGTTTATTATTAGAGAGGATATCGCCCTTCTATACTTCATACTTATGG
GATTATATCCTCTGTATTTCGTAAATATAAACCGTGAATACGTCCATTATGATGATCAAAGTTATTCTTT
ATAAGATCGTAAAATGAGCTATCATTATGTTCATAATGCCTAAATATGGCATAGGAAACCAAATCAGCTA
ATAAATTAATCTTGATGACTTTGAGTCAAGAAACAGCGGAGCTTCTGAGAAGTTCCTGAGCTTCCCATAA
GTATGATCACTATCCTTAAATGTTCTTGCAAGTGCCTTAATTGACTTCTCCGTTGATGATTTATCAAAGA
TTGAGCTCCTTTGAGTATTGCCTTGATAATGCAAATGCCCAAGATTGTGAATTTACTCTGATAAAATAAA
AATGGGAGAATATAATTTCTCTTATTCTTTTTTCTATAAGTAGATGATTTCTGTTTTATCTTCTAAATGA
ACTGATTTTATACCAATAATTTTGTTACCCTTAGGGAAATCATTCATGGTCCTAAGATTCAGTAAAGATT
GTGGAATAAATAAGTGATTGTCATTTATCAATGTGAGAGCAAAGACTCTGGTTTTAGTTCTAAGAGCTTT
ATCAAAAGAAAGGTTTAAATAAATTGCACCTGATGACAAAGTTATCTCTGGATTAATTAAAAAATCTATA
GAACTTAAAACAGACAACTTTTGGAATGTTGTGCCATCATTTTTTATATAAACCTTATTTAGGTCTATTT
GTTTTAATAAGGCAAGATTAAAAAATTCACTCGCACCGGGTTCATAATATATTCCGCACAAGTGCATAAA
ATTGCTTCTTTGAAAGATAACGGATGTACTTTCTTTTTCAGTACTATATATCATTTCTTTACTAAGAAAA
TGATCTTTGAAAAAGATTGCGGCATTTCTTATATGCTCTAAATTATACTCAAATTTTTTCAAGTCATTAA
TGCTTAGTTTTTTGTATCCAGTAAATTTATTAGTCATATTTGCTTCTTTCATAAAGTATTAAGCCCACAA
TTAAGTGGGCCTAAATGTTGGTTTATTCTGGTGTCTGCCACCGCTAGGCCTTTACATCCTAGATTAGTAT
CAGAGTTTTCTGGTGCCTGCCACCGCTAGGCCTTTACATCCTAGATTAATATCAGATTGACGATGAGCCA
ACAACTCATTGCGTTATTAAGGTAACGCCACCTTGACAATCAGATTATAATGATTATCTCCTAAAGTCAA
GCTAGTATATATTATATTTGTAATCTAACCTGTAAAAAATATACTATAAAATCATTATCAGGCTTTACAA
ACTTGAAAGAATGTGTAAGATCAGGATCGTCTGGAATTCGGACAGAAAATCCTAGTGGATGTATTGGCTG
GATACATCGTAGTAAGTGTGTATTTGCGAATATTATTTGAACAGTTCTACGCACTTGATTCAAAATCAAC
CGCCTTCGGGTGTGCCGGTTCGAGTCCGGCCCTAGGCACCATTGATAAATAGCATTAAAAAAGAAAGCCG
GCTTTTAAGTCGGCTTTTTTCTATTCTTTTAATATATAAATCAATCACTTATAATCTAATTTTCCATTCT
CCCCTCTTTCGCTTACCTGTTTTTATTTACAGTATTTTTCTTGTTTTCTGGTTCATATATGATCTAAAAT
GATCTCACATGAAAACTTTTTGCACCAAAATTGCACTACGAATTGCACCAAATTGCGCTATGTGTTTTTT
AGATAGAATTTAGTTAAAAATGGCTACTTATACAAAAATAAAATCTGGTTGGCGTTGTCAAGTTCGCAAA
TCGGGCATTTCAAAATCACAAAATTTTAAAACGAAAGCTGCAGCACAAATGTGGGCTATGCAACTTGAAA
CAGAAATTGCAAACGGCACATTCACTGATGTTCCTGACATTCCTTTTTCAGCTGTGATTGATAGATATAT
TAAAGAGATTACGCCCACCAAAAAAGGCTCTCGCTCTGAAAAATCACGATTGAATATGTTTAAAGAAATG
GAGATAGGCAAAAAAAGTTTAATTGATCTCTGTGAAGATGATTTTAATCAACTTATTGAACAACGACTAA
AAACGGTGCAATCAAGCAGTGTCTTGCGTGAATTCAATATCTTATCAAACGTCATCACTTATGCGATGAA
ATGGAAATATATAAACAGAAACCCGATTAAGTTAATTGACAGACCAGAACGTGGGCAAGATAGAACGCGA
CGTTATACTGACGAAGAAATAGAACGTATTGTTTATGTGTCTAAATATAATTTTAACTACCTACCAACAA
CATCACGTGCAAGAACTGGTGCGGCTATGTTGTTCGCGATTGAAACCGCCATGCGAGCAGGGGAAATATG
CAAAACGACGTGGGAAAATATCAACTTTGAAAAAAGAACATTATTTATTCCCGATTCTAAAAACTCACAT
TCTCGCACTGTTCCGCTGTCTAGTTTAGCAATGAAGATCTTAAATCATTTGTTTTTAGTCAAATCAGATT
ATGATGCACGTGTATTTCGTATGTCTTCTGATACGCTAGACAAGAATTTTAGAACATTAAAAGAACTGGC
TGGGCTTGATGATGCTAATCTTCATTTTCATGATACACGCAGAGAAGCGTTATCGCGATTAGCAAAAAAA
GTTGATGTGATGACGCTAGCTAAAATTTCAGGGCATCGTGATATTAAGATTTTACTTAATACATACTATG
CCCCGAATATAGAAGAAGTTGTTGATTTGTTGGATTAATTTAAAATCTATTTTCTTTGAACAAAAACATT
ACTTCTTTCCTTGTCAATTTTGTTTTTCTCATAAACTCTTGACTCACAGGTGTTTGAGTATTAGTTTCTT
CGTCTGTAATGATAAGTATCCCATTTGGTTCTTCGCAGATGAAGAACCCATCTGGCATACAATTCTTATT
AAACTCATCAATGACTTCACGAAGATTTAATAACAATTCTTGAATTTTTCCTAATGTCATTGTTAAACCC
TTATTCTGTTTTCGGTGTCAGTGGAAGCGGTTGCCAATGAGTTACGTCATTAAAAATAATCTCACCACCA
GTCCCGTCGTAGTTATCAGCCCACCATTCTGTTCCTTCTGAATTGTTGCAATACGCAATACGAATGTAAT
TTTGCTCCCACTTATAATCTTGCTGACACACTAAAACTCTATCGAATTTCTTCGGTAGCTTATCTTTTAC
ACTAATCCAGCCATCACCTTTTGGATATTCAACAATTTTTGGATGTTCAACAATATAATCAATTTCGTCA
TACCAACCTGACTGTTTCTCTTCTTCAGTTAATTCTCTTTCTTTAGATTCAGCTTTACCAAGAACAACAC
CATAAACTGCATTATGCTCCTGTTCAGTATAGGGGGAAATATCGTCATTATATGTTGCATGATCGTACAA
ATCTTCTGCACCGTTTAAGCATGCTTTTTTAGCTTCTTCTTCAGTTTTGTGAAATGAAATACTGTTTTCA
TCATAAACATTTACTGCGAAATATTTATTTTCTGTTACTTGTTCATTCATAGTATTTTTCCTTTTGTTGA
GTTAAACCTTTCTTCTTTCCGCATATCTCACCACTTCCCCCGCAAACCAGCGGGCATCAGTCGTGGGTTT
ATTTATGTCACGTTGTGACGGCACACGCACGGGCTTTGGGAATTTTGGATCACAGATAATTGCACCTCGC
ACATGTCTGTCTGAATAATCGAAGTATTTCGCAATATCACTCACAGACCACAATTCACGACTGTTTTCGT
TAATCTGTTGCTTTGCAAGTAGTGATTCAAGTGCTGTCAACTTTGCAAAGAGTTGTTCATTTGTTATTGT
CTGTTGCATACTTCCTCCAATCTCTCAAATGCCAAATTTATTGCACTTTCTTTTTTGTCATTACCAAAAA
ACTTTCGGTTTAACTTCACTGCAGCAACGCCGACTGATCCCGACCCAATAAAACAATCTAGTACAACGTC
GTTTTCTGCAGATGATTGCTTTATTAAAATTTCTGATACTTCAACTGGCTTTTCTGTTGGATAACCTCTT
GCGATACGCTTAACATTAATTACATCAGCAATACCGAGATCATTTAATTTTCGTTTTCCTTTCTCAAAAA
ACAGAATAAATTCATATCTCGCACGATAGTGATACCCCATACCGATACACTCTTTATCCCACACAATCGG
TTTCCAGAATTTAAACCCAACTTTTTCCGCAATTGGTTTTACTACAAACATTGTTTCTTGGTCGCAGAAT
AAATAAAAATGACTGTTCTTTTTTAACACTCTATAAATTTCTGTGAATAATTCTTCAAATCGATCATTGT
TGAAAATATCGAACCATTCATTGCTTGATGCTGAACTTTGTTTCAAGCGTGTTGTTGTACCACGCTTTCT
GTGTTTTTCTAATGACTCATAAGGTGGATCAGTGATAACTAAATCAATGCTTGAATCACTAATTGTTTTT
AAAAAATCGACTGCATCGCAGTTATCTAATGAATACATCATAACTACGCCCCCAATGAACCCAGTTTATT
ATTTGCTAATAAGTTCTCATAATTCTGTTTTATGAGTTTCTCTATATTTAAACCTTCGGCTGATATTGTT
CTACATGCGGTTTTTCCTTCATTATCGAACTCATAACCGCTAGGAATTCCATTATTCTTCCAAAACTCCA
CTGCATCAAATACAGCATCTTCCAACTCTAGTGTATTGATAATAAATGCATTATTTGAATTTAATCTTTT
CAATAAAAAACCATCTTCAATTAATTTTTTCACACGTTTTCTAAACTGTGATTGACTAATTCCACTACCT
TTAAAACACTCAACTGTTGAAGTAAGTGATAAATACTCAATATCATTTTGAGTTAATTTATCAAAAACAT
AAGTTCCTGCTTTATTTCCTATGTATCTAATTAATGTTTTATTAGATATATTCAGCAGTGTTTTTTTCCA
AATATGTTGTAAAATCTCATTGTCTGTTATTTTTTGTTTAGCCATTATCAACCTCTCAATTCACCCATTT
CAAATCCCAATCAACTAACGTATTCGCATAAATCATCATTAGCTCTTTCTTCTGCCACGAATAAAGCCGA
CTATATAACTTTTTCAACACATCATATTTAACCGATTTTTTCTGATTCCCTATTTCTGCCACAACTTCAA
AACGATAAAAATCAGGGCCATTTTCAATCATTGCTTGCTCAACGCTCACACACTTTGCAACTTCTTTCTC
TACCTCCATAATTTGTTGATTTTTCGTCATTTCTTCCCACTTTTCTTTGTCGTAAAAAAAGCAAAACTGC
ACCGCCCACAAACTTTCTTCAACTGTTCCCGCGTAGATTTCTAACTTCACCGTTTCTTTATTCATCACGC
CTCCCACTTCATCACGCCAGTTTTAATCAATGCGTCATGTTTAAACATTAAAAGCTCGTCAGTTTTTAAC
CGCACTTTGCCGCCGATTAATAAAATCATCTGGTCTTGCGGGGTTAAAACGATATTGTTTTTCTCTAACC
ACGTTTTACGTTTCGCAATAGCGGTTAATAATTGACCTTTTTCTAATTGTGATTGCTGATAATCCGGTGA
AAAATCCTCTGTGTTGATTTTTCGTTCCGTACAGTTATTGACAGAACTCTGAAAAATCCTCTGTGTTGAT
TTTTCGTTCCGTACAGTTATTGACAGAACTCCAAGGCGGTCTGCGACCGCTATTTTTTAAAGCCCCCTCA
ACAACGGCTTTCTTAATCAACTTCCAAACCGTTGTTCTTGTTAAAATAGTTTTGAACTCAATTGCTTTCT
GATTAAAGAAACCGATGATTTTTTTACTTACTTCACCATATTGATTCGGTTTTCTGTCTTCGTATGATGT
GCGGGCCAGCAAGTCATCACGTTTTACTGTCGGCATTCCCGCTCCTTGTAATAATGTATATTCAGCCCAG
TCCCCACGGTCTGCCGCTTCAACTAACTTTGTTAATTGCTCATCGCCCGCAACTTCGCCACCGCGTTTGC
GACGTAGCTCACGCCATACCGTCACCGGTGAACCGCCGATTTGTTGGAATTGACGAATGCGCCATTTTCT
CGCCCACGCTGATACATTTCGGCTCATGTCTTTTAACTTCTCACCAGTTTCTAAATCCACGTCTTCATCA
CACGCATAGCCGTCGATGTTTTTCGCAATGTATTTCGCAATGTAGCCTGTTGCCGAACCTTTCTCCCAGT
CGATTGCTTTCGCTGTAAAACGGTGTTCATCTGCGCCTTTTTCATCCCCGTCTTCTTCCAGTGCATAGCG
TTTAAACGTTGCACGCATGGCATTTACTTTGTCTTGTTCAACAAATAGCAACAAGTGCCAGTGTGGCGTG
CCGTCGTGGTGCGGTTCAACAACACGGAAACCAAAAGGGTTAATGCCTTGGCGTTTCAAACTTGCACGAA
TTTTTGCGAATACCGAACACAAATATTTTTGTGTGTCTGCTGGGCTTGAGAAATTCCAGTTTTTCACAAA
GCCACCGTGCGAATGTACTGCGTGATAAGAAGATGGGGCGGTTAATGTGTAGAACTCGCCCGCATAATTC
AAATGCTTTGCCACTTCCTCAAATCCGCGCATACGCACCATTAATTCGGCACGTCTGACGGCTGGATTTG
AAACGGTTTTATAAAACATTTCATCAAGTCCGATGATTTCCTCGTCATCGTCTTCATTCACTAACGCCAT
TTGTTTGATGTACTGTGAGTTTTTGCGCTTTTGCAAACGCCATTCAGCAATCGCCTCACGGCTCGCATAG
GGACTTGCTTTTTTCTGCACCGCACCCACAGCAATATGTAAATGCTCACGGATACGCGAGCGAATTGTTG
AAAGCTGACGAAACCACCATTTTTCACAACGCATTTTTTCCATTGCGATGTTCATTCTGTTTTCGTCAAG
CAAGCCTTCTTTGAATTGATGATAAAATGGCGGTGTTACCCCTTTTAACTGTGTGTAATACGCCATTTTT
TGATAAAGTGCGGTAAAAATACGGTCAATTTCTTCTTCTGTTCTCGCATTTTGCACTTCTGTTTTGATGT
ACTTTTCTTCAAACTGCATGATTAATTCTTCGATATCTGCAGCAATAGACTTAGAAAAATGTTCTACATC
ATTAATAGAAAATTCATCTAAACCCACTGTTTTTCTTTTGAGTTTGCCACCCTCAAATTGATTAAATGTA
TAAATTGTGCCGTCATCTTTATTGATAATTTTTGAGATCGGGTAACGATTCATCACGCCCTCAACGCGCG
CCAAAATCCCGTTATCCATGACTTCGCGAATCCACAAATTTGCGTCACGACGGCTTTTTGCTTTGAATGT
GCGAATGTAGCGTTTAACAAAATATTTCGTTAAATAATCAGGCAATCCAGCAATGTATTTGTTCACGTGC
GGGAATGACAACTCATCAAAATTGAATAACTCAATCTGATGAGGTGTCATACCGTCAAGTGATCTTGATG
CTTTTACCATTGGCGAACGTTGAAAAAACGGCTCTTTCTTCGTTTCTTCAACGTTCACCACTGGTTTAAC
CGGATCAGCTATCCAGTTAATATTGTCTAACACGGCATCAAGCATTACATATCCCGCACACGTTTTGCCA
AATCTACCCACGCTTGTGCATCTTCTTCTGTTGCAAAAAATCTGGCATCTTCAAGCATTAATAAATCGTT
TGCAGTTTCTTCATAAACGACAGAACTAATACCTTTTGCTGTAATAAAATAAACACGCTGATTGAGTTCA
ACATCATCAAGCGGTTGTGGTAACTCAACTCTTACAGTGTTGTATGTATTCCACATACCAACTATCTCGA
AACACTCCTCTACATCACCAGATGTTTCTTCGTAACTTTGTCCGTTTAAAGTCCAACAATGAGCTCCATC
AAATTGACAATCATCAGCAAGACGATATCCAACTAATTCATAAGGTGGGTAAAGATTGTCATCTAAGATA
TAGATTTCTTCACTTGATAATCTATGTAAAACAAACGCTTTGCACCCATTACGCAAACGCACTGGCTCAC
CGGCTAATGCTCTCGCTAAATCAAACTTTTCCATCACATCACCCCTTTTTCTAAATTTGCTAAATATTCA
CTATGCAACTTGAACCATTCTTCAATCTTGTTCATTGTTGCTTTCACGACTTCACTCATTTCATTTAATG
CAAGCGTTTCGTATTCGTTCAGTGCAAAATAAAGCAATTCGCCCAACGCCTGATTAATGTCTTTGTGTTC
TTCGCCAATCGGTCTAATTGACATCCCACTACTCCACGGCGTATCTTGATTTTCAACATGTTCCAACACT
TCAAATAACTGATATTTGTTATTTTCATGCTTAATAATCACTTCTGAACCGCAATCTAAACTGATTACCA
TGTCATACCAATTCATCACTTACTCTCCCATTTTCTCAATCACATACATCACATAAACAATTCCCAACAC
TAATGCGCTAATAAAAAGCACTCTTACCAAGCCTTCTAATTCCATTGATATTCCCCTGTTTTCATTTCAA
ACCAACTCTTAAAAAGTTTTTGATGTTGCTCTAACATTTGCTGATAAACCGCTTTTGCTTTCTCAATATC
GCCCTTTTCTAATGCGTGATAATATTGCTCGCAAAGGGTTGTATAAGCGCGTGATTGCTCGCTGTGCAAC
TGTGCAACTAACGCAATGCCTTGCGCCGTTAATTTCTTATTGATGACTAACATTCTTCACCTCGGCATTT
TTAAAATCTTGTATTCTCACGGGAATAGAAAAAGCGGTAATAAACGGCTTTAATAAACGAATGGTTTCTG
CAATCTCAATGCGTTCTTCAAGACTGTATTTTTCAAGACTGTCTTTCACTTCCCACCCCAAACGCTTTGA
GATTTCAATAAATGTCGCCTGATTATCGCGATAGAATTTATTGAATTGGCGCACGGCTGGGTTAGTTTCC
CAATGCATTTTCGCCCGCACTTCTGCAATGCCTTGTTCGTTTACTTCTGAACTTGTTTTCTCAAATACTG
GAAAATCGGTGAAAGCCATATTTGCCCCCTTTTCTCTTTTTTACTTACCCAAAAACGCCCAAAAACGATT
GATTGTACGTTTTAAAATGTTTTGTTTTAACGCAATCACGTCGCTCTTTAACTCGCTGATATTTTCATAA
GCCACTGCTTCATTGAGTATGCGCATATCGTTGAAACTCACTTGATTTGCGTTGATGCGAAGTTGTAGTG
CTAACTGCTTTTCTAAACTCTCAACACGTTGTTGTAGCTTGAAAACATTTACTCTTTGCTTATTTTTCTC
TGTTACTTTCTGATTTCTTTTTTGCTTAATCATTGTGCAATTCCTCAAATTTAAGTTGAAAAAATCCCAC
CGTTTTTATTTTTGAAAAAAACGGTGACTGGTTTATGAATGAAAATTAATGATGTTTATGTTTCGGTTTC
GATTTCGATTTGACGTGTGTCTGTCTGATCTAAAGGTTTATTCACTCTCATGGCATCTTCGTTGATCTCA
TAATTGGCAATTGCCACTTGTGTGATTTCACTCATCACTTCAATCTTGCAAGCGTTGCAGTTATGACAGA
ACAACAATGTTTTTGAACTGTGCATTGTCATTCTTTCTGATGTGCGAACTTTCAAATTAGAAGAACCACA
TTTGGGGCAACGAATATCCACCTGCGCCATTACTTCACCTCTTGTTTTTCTAATGAGTTGATCAATCCAT
TTAATGCTTTAATATATTGCTCACCTTTTTGAATAACTTCTGGGAAACCCGCAGATGAACTTAAATGAAA
ATGATATAAACGCTCGTGATGACGAGTTAACGATTGAAGAACGCCTTGAATTTCTTGAAGAACATTGCTT
TGACTTGTCGCAACTTCTTGCCCGTCAAGATTATCAACTGACTGCAACGCAAGTGATTTTAAATACGCTT
TTGCTTGTTCTTGGTGAGAAAAATGCTGCTTTAAGCGACAAGATACGCAAAAATGCGTTGACACATCTAG
CAAAGCTAGCCGACCACAACGCTGACATGCTTGACGAATTCGGTGAGGTTGTTGAGATGTTTTTTCCACA
AAATCAACAACGGGACTAGCAACCACGCTTTTAATTTTGATAAGCCCCGCATTGTCGGGGTTTTGTTTTT
GACATTTTTTACACTGACACATACACACTCCTTTCACTAATTCACGCCTTTAATCACTGCCCAATCAACA
TCGGGGCGTATTTCTTCGGCTGTCACTTTGCCGTCTGTGGCTTTAATGATTGAAACTATATGTTTCACGT
CCATATTCCCGCCGTTTAACCACAAATTCACCGTTGGTTGACTAACCCCGCACGCTCTTGCTAAAGCTGA
TTGATTACCAACAATTTTTACTGCTTCTTCAATTGCTTTATTCATTAAAACCCCGCTTATAAGAAAACTT
TAAACAAATATTATAAGCAAACTTTAAATATTGCAAGAAATATTTTATTGTTTTATTCAAAGTTTACCTA
TAACTTATAACCAAAGGAGAAATATATGTCTGATTTAGCAACACGTTTACAAGCTTTACTTGAAGAAAAA
CGCTTATCAAAGAATGCTTTTGCAAAAATGGTTGGAGTTAGTCAACCCGCTATTAGTGACATCATCAACG
GTAAAACTAGAGATCCTAAAAATATTTTAGAAATTGCCACCGCACTTGGCGTAGATCCGAACTGGTTAAA
AACAGGCGATGGTTCACGAGATACATCGCTTGTTGTCAGTGAACCGAATGTAGAACATAAATTGAAAGTT
GATCATCTTTCTGTGTCAGCTATTGCGGGTTATAACGGTTTCAGCAATGAAGATTACCCTGACATTATTA
GATCGATTTACTTTTCAGAAACGGGCCTACTTGAAATCATCGGTAGAAGAAGTTCAGAGGGCATTTACTT
GATTAATATCCCGACAGATAGCATGGCACCGACAATCAATAAAGGTGATGTGGGCTTTGTTGACGTGAAA
ATAAATTCATACGTCGGCGAGGGTATTTATGTATTCGATTTGAACGGGGAAACTTACATCAAACGATTGC
AACGCATACCGAGCGGAGTCATTCGCGCATTATCAGATAATCCACTTTACCCGCCGTTTGATATTACCGA
AGAATTATTTAGCACTGCAGTCGTGCGGGCACAGTTTATTTGCACGTTGCCGATTAAACCGAAAATGTTA
TAAAAGGAGTTTGTATGAAAAAAGGACTTTCACTCGGTGGATGCCTTGTTTTATGTTTTCAAATATTTTT
CTTGTTGATTGTTGTGGGGGCAATATCTTCTGCAAATGGGCAAGGTGCAGGAATGTTTGCACTTATCGCT
GGCGGTTTTGCGATTTGGTTCTATCATAGAAATAAGAAAAAAGAAATTGCACAAGCACAACAAGAACATG
GAATGTCAAAGATTGGCACTATCAGCTTTTCATATACTGATTCGGAGGGGAATTTTACTACTCGCACTGT
TGATGTGATGTATGTTGATGATGTCTATATCAAAGGCTTTTGTCATAAACAAAATGACAGTCGCACATTT
CGCGCAGATCGCATTGTCGGGGATATTGTCATGAACGGGCAATGTTATAACGTTGACGACTGGATGGAAC
TGCATAATTCGACTGTGTTATCAACGTATAAACCCAAAATAATCTCATCGCTTAATATTGAAGTGTGCTT
TGCGGGATTTGAAAAAGAAAACAAAGAAATGCTTGAGCAAAAAGCGATTGATAGCGGTTTTACTGTTTGT
TCTTCTGTCACACAAAATCTCAAATTTTTAGTGATAGGTCCAACTGTTCAGCATAAAATTATGAGACTCG
CACAAGAAGTCAATGCAACATTTCTTTCTGAAGTTGAGTTTTTAGAAATGATAGAAACAGGGGAAATACC
TCAATAATCGCATCCCAAAGCACTCTGATGAAAAAGAGTGCTTTTTTATGCTCAAAATTTAAATTTGTGA
AGTAAGTCACAAAATAAAGCAAAATAATTAAAAAAAGTGTTGACCTTTAATTATTATATGGTACCATATA
AACAACTTAAAGGGATAAGCCCTTAAGTTTAACAAACTAAAAAGGAAAACAAATTATGAACGCACAAATT
AAAGAATTCGGTTTAAACAACTTTGCAAACACACTTGAACAAGTAGTAGAATTCATCAACGCACACGATG
AAAGCGGAGTGCAAGGGTTTGACTACTTAACAAATAACTTTATCGCTGCGGTTTATGCTTATAAATGTTG
TGAGGGTTACGAGTTCAGCTTAGACGCGGCGGAATATCATTTAGAAATCTTAGAAGAAAACGGCGCAAAC
TTTGACAAATACAAAGCATTAGAATTATTAAAATAAGCAATTAACAACGCCCGCGAAAGCGGGCTAATAA
GAAAGGAAAAAATAAAATGAAAGCAAAACAAATCACAGTAATCAGTCTAACGTCTTATATTGAAGATAAA
GCCGCCGCGGAATATATAAACAACGCAATAGCCGGAAGTATCGGCGCGACAGCGTTCAATGCAAAAGATG
AGGAAAGAATTATCCAAGCGTTAGAAGATGAGATTGCGTCTTGTGATGAATCAATTAAAAAGAATTTAAA
AATTGAAATTGAAGAAGTAGAAATTGATGAATAAAAAAAGCCCCTCGGGGCTTTCTTTATGGGAGAAAAT
ATGACATATCAAAAATTAACCGAAAATACAAAAAATGCAATCGCTAAAAACGCCGCTAAATATACTGCCA
AAAACTATGTGCAGAAAAATATTAAGTTAAAGCCTGAAGTTGCACAAAAGTTGGATCTTTTGTGCAAAGA
AAAGGGACTTTCATGCGCTGCAATGATTGAAAAAATGATAGAAAATCAAAAATGAGAAGTGGATCACAAA
AATAATTAAAAAAAGTGTTGACCTTTAATTATTATATGGTACCATATAAACAACTTAAAGGGATAAGCCC
TTAAGTTTAACAAACTAAAAAGGAAAACAAATTATGAACGCACAAATTAAAGAATTCGGTTTAAACAACT
TCGCAAACACACTTGAACAAGTAGTAGAGTTCATCAACGCACACGACGAAAGTGGAGTACAAGGGTTTGA
CTACTTAACAAATAACTTTATCGCTGCGGTTTATGCTTATAAATGTTGTGAGGGTTACGAGTTCAGCTTA
GCCGCGGCGGAATATCATTTAGAAATCTTAGAAGAAAACGGCGCAAACTTTGACAAATACAAAGCGTTAG
AATTATTAAAATAAATCACCATAGCCCACAGTAGTGGGCTTTTGTCTTTGTTAAAAGGGGTAAATCATGA
TCGGAACGCACGCAACAAAATTATTTTCATCAAAAGTAAAACAATCAGCACTCAATGCGGATATTATCGC
AGAAGTGCCTAAATATTATATTTGTTCACACACAATCTCAATGCGCCAAAAATACTGGGCGTTACCATTG
AGCGCAGCAGAAATTGGCATTTATCGTGAGATGGCAAAATTTGAAAGAGAAAATAAACCAAAAAAAATAC
CGGATATTGAAGATCCGCGACTAGTAAAGCAGTTACTACTACCTTATAAACAATCCTACGTTTCCGTTTC
GCCTGTGCCATCTTGCGGGGTGTTGCACGAGATCAGCCAACGGAGCTTTGAGAAGAAAATTTTTCCAATG
TACCGTAGGGTCATTCAGCCAAACTTTGCGGCATGGTCAACACATGGAGAAATGTTGTTAAATCAAAAGG
GGCGAATTGCACTATTAGCAAAGTCTCTTCGGAATTTTCCGAAAAATAAAAAATCCATTTCGGAATATAT
AACAATTAGATGTAAAGTGGAGAAAATGAACGTATCAAGCGGCATGGCTGCCGTTCTCTTTCCTTCAATT
ACCGCGATTGGCGGTGCAGTTCACACGATAGAAAGAGCTGTTAATAAAAAACTAGATTTTGCACTAGGCT
TTAAAAACTTAGACTTTACAACCTCGGGCAGTCTTGGAAATGCGTTAAAAGGAAAAAAAGTCATCCCACA
ATTAATTCTTGATGAAATCACAGCGACAGCAGATGTGATTCTCTTGCTAAAGTTAGAGCGTGGAGCAAGT
GAAGAAGAAAAAAAAGAAGTCTTGCAATATTTACAGAACAATCCACTTCACCGCATTGCTGGCGGTACAA
CGTGGGAATATAGCGCGACACTAGAAACTTATAATGACAATTACACTTTCATTGTTGACTGTTCAAAAGA
AGTCGAGAAAGAGCTAGAGCAAAGCGGAATTGACGTGCTAGATGTGGCGTTTGATAAATATAAAAACAGG
GGCGAAACAAACGAAAAGACAGGGCTTTTTGAGATAACAGAAAAAACAAGTGTGATAATTAATCACACTG
GCTATGCGTTTTTAGAAAAACCACACATACGCACCAACGCTAGAAACAACTACCCTCATGCGTGGGTGGA
GCCTGTTTTTAGTGTAGTAGAACAAGAAACTTTTTCAAGACGAGCATTCTGGACTAGAAAAGAGAAAAAG
TTTGGTGTAGTATTTAGGTCACCGCTGAATATAAGCGGCTAAACAATTTGTATTATTTTGTTTGTTAAAA
AGTTTTACCGCTGAATAAGCGGCTTGTGAAAGTTTAATTCTCTTTTTTCTAAAAAACTTCACCACTGAAT
AAGTGGTTTAAAAAATTATACTGTTCTTTTTTCTAAAAGACTTCACCGCTGTATAAGCGGTTAAAAAAGT
TATATTTTTATTTTTCTTTTAAAGTTCACCGCTGAATAAGTGGAAATGGAAAGCGATCTTCGGGTCGCTT
TTTTATTTCTAGAAAATAAAGGGCTATTAGCCTTTTTTAATTCTCTTTTTTCTTCAACTGCTTTTCTTGT
TCTTCTGGCTTTAACTCAAATTCAATTGTACTCGTAAAACCGCTGTCGGTAATGTTGTGTATCACGCTTG
TGATAATCCAATCACTACTGTCAATTTCCGTCTTAAACCCCTTTAATTCTGCGGGCATTTCGGGCATTAA
TTCAGGTTCACCGTATGCCATTGTTAAGCTGAATGATGCAGTACCGCGTTTCATTTTGTCAAATGCCGCC
TTTGCGCCTTGAATTGCACTTGCTTCAGTTTTGTAGGTGTGGCGTAGCGTTTTAATCTGCTCACTGTCGC
TAGTGAGCGGTTGTGTTTGCACAAGTACGTTTTTCTTTAACTTGCTTTGTTTGCCTTTTTTCGTCGTGCG
ATTGACTCGTTGCACGTCAGTATTTTCATCAATAATCACTTCGCCTTTTTTGCCGTTGTCGAGATTGTGC
CAGTACGCCCGCACTGCTTTGTAGTTGTCACTTTCGTTGATGGTGAACGTGTAGCTGTCGCCACTTTTCT
TCGTGATAGTGATCTGCGGTATTGCTTTCCCGCTTGCTGTTTTTGCTTTGCCGCGTTCTATGAAAAGCAA
TGCCCCATTCTTCACAGTGCTGATTGCATCATATTGTTCGGCGATTCTACTCAATAAATTAATGTCGCTT
TCGTTTTGCTGGTCGATGTGTTCGATAAGCTGTGACTTGAATTTGTCGGCACAAATCTCTTTCAGCTTGT
TATCTGCGGCAATCTGTTTCACTAACTCACCGAGTTTGATTTTGTGAAATGACCGCTCTTTTTTCTCGCT
CAATGTACTTTTTAAGTCTGCACTACGGGCCCGAATATTCAATTTATCAGGCGCACCGCTAAACTGAATT
TCATCAACTGAAAATTCGCCTTTTTCAATTAGTCCTTTCCCTTTCCAGCCAATAGCAACCTCAATTGTGG
CATTGCGTGGCGGGATTGCGAGTTTGCCGTCGTGGTCGCTCAATTCTAAGTCTAACAAATCGGCTTCAAA
TCCTCTGTTGTCGGTCAACGTCAGATTGATTAAACGATCACTGACAAGCTGTGTGATGTCTTTCTTATCG
TCTTTTGTCTTGACGATAATTCTAAATGCGGGCTTTCTGTGATTTGTTGCGTTGATTAATTCATCAATTA
TCATAATAAACTCATTACTTTATCTGCTAGTGCAATCAAAATCGGATCGTCTGTGCGTTTCAAGTTCATT
GTGAAGTCAATCAGGCGTGGCGCACCGTCACCGAACATTTCACTTCTGCTTTCACTTATGCTTTCAATCA
CGAAAAAACCGACTAATTCAAACGTAGCACCATCAATCAAAGGGAAACTTCCCCCGCTGTCTGCCATTAA
CTCAAGCATTTTAATGCTAAACCGACCGCCTGTGATTTCAGGCGCAAGCCGTCCGCCAATTGTGACCTTT
TCACCCTCTTTGCCTGTAAATTGCGTTTTCGGCATACCGCCCACAATGCTATTTGTCGGATGTCGCCAAC
TGCTTTCACGCTCAAATGTTTGAAATGGAATTGTTGACCGTGCAAAGACGAACATTCCCAAGATTGCTAG
TGCTGTGTTTTGTAACATTCTCACCCCTAAAAAAACAAAAAGTGCGGTCAATTTTATTCAAATCTCACCG
CACTTTGTTTCATTCTTTAACTCTCAACTTCAACCCGCTGACGTGCTTTTTCCCGCCATTCCATCAATTC
ACTAAACGTCATATCATCAAATGACGAGGGCTGCCAGTGAAAGACCATTGCGACATCAGCGATTGCATCT
TCAACGCTTTGTGCGATTAAGATTCTTCCGCTTCCGTCGAGTTCTTCCCTAAAAAACTCACTGCAGCCGT
CGCAAGTTCAGTGAAGTCTTCAACTGCCATTTGTGCAAAGTCAGACTTATGCAATTTCGGCACGGTAATG
CGTGGCAATAAGATTTCCATTGCGTTGACGTCCACTTGTAACACGTCAAACATTTTTAAGCCTTTGAGTG
CCGGCACCGTCGGTTTTAACACTTGCACTTCTTTGATTTCTTGATCACCACGTTGAATTGCAACTGATAG
CGCAATTGCACGAATTGTTTCTTTTTCTTTTGCTGTCATATTTCTTACCTTGATTTGAAAAATGCCTCTT
TCGAGGCAAGGTGTGTATGTGTTCGTTTAAAATTAAATGCCGATTGCTGCGCGATGTTCTGCGAGTTTAT
CTACGCCATCAACAACAAAAACGCTGTTTAACATATCAATTTCAATCACGTCTTTGCCGTCAACAATGAT
TTTGTAATACGTTAAAGGCACTTTGAATGTTTGTTCAGTGTCATCGCCCACTTTACTGTTTCCATTGTCA
ATTTCAGTAAATCGACCTTGCATCACCAGTTCCACAGATGTGACTTCTTCTGTGTCATCACGCTGATATG
AGCCAAGAAAACGCAATGGGATACCATTGATTGACCCGCCGAATTTTTTAATTAATTCGACCATGTAGCC
ACCGGCTTTAAATTCCGCTTCGAGCTTTTCAAGACCGAGATTAACATCTACTGTACCAATCATACCGCCC
GCGCGAAATTCTTCGATTTTCATTGCTAATTTTGGTTGAGTCACTTCCGTGACTTCACCCAGATATTTGT
TACCGTCAACAATGAGATTCATTAATTTTAGTTTACGTGGTAAAGCCATCTTCTACCCCTTACGATGCTA
AACGATTTGAAAAATCAACTAGGTATTCATCAGAAATGTACTGATTGAATCCAAGCTGTTCGAGCGGTGG
TACTGGGTGATAGTCATAAGAGATCAACAACTTCGCATCTTTTAAATTCGTTGCGCTGTTAAGCTCTTTA
TTAAGCCACGCTTTACCGCCGATTAAGTAGCCTTTTGTTGTGTAATCACGCCATTTTGCGTTGATTGCTT
CAATAATATCTTTCACTAGCGTGACAGAAATATCTTTATCAACTGCCCAATCGAACGCCCCCGCAATCGT
ATCTTTTAAAATTTGCGCCGTGCGGGTGTACACTTCAAACTTAAATAACGGGTCTTCTGCAGTCGTGCGT
AAGCCCCAAAATCTGAAACCGTTATGATTCACGCAACAAGTGATGCCTTGTTCGTTCAAGTAGTTCACGT
CTGTTGAGCTGTCATTGATGTCAAAATAAAGCTGTTGAGTTACACCGCTCACACCGTTAATGCCTTTATT
TGAAATAGACGTGTGCCAGCCGATTTCTTTATCAAGATATGCACGCATTGCCGCCGCGCGAGTGACTGCA
TAATCAATCTCAACTTTTGACGTGTGAACGTTGAATGATAAAAAATCACCCATGATCAACATCACTTCAC
GCTGTGAAAAGTTGCGTTTATATTGCACTGCTTGTTCTTTTGTTTTACATCCATGACATGAAATGTAAGC
AAATGCGTTAAGTTTTGCAGCGATACTTGCAAGCTCTGTTGCGACGTCTTTTGTGTCGAATTTTGGTACG
CACAAAATGCGAGGTTTGATACCGAATTTGTTTTTTGCAATCAATAACGCTTTCAATCCCGTGTACTGCC
CTTCTTCCGTGATTGTACCGATAATTGCCGTGTTCATTTCACTAGTTTTTGTTTCTTCATCTTCTTCTGC
ACTTTCTTGCACACGCACAACAATGACTTTGCAATTGACTACATCAGAAATACCGTCAAGTGCACGTGAA
AGCGTGCCTTGCTTACCCGCTTTGCCGATTGCCGCTGCCACGTTTGTGATTAAAACGGGTTCATTAATTG
GAAATGTTTCTGCATCTGCGTCATTTGCAGTACAAACAATACCGATGACTGCAGTTGATAGACTTTGAAT
TGTGCGAATTGCTTGATTGATTTCTGTGACTTTGACACCGTGTAGATATTCTTCAGACATAGATCGCCCT
TTTTGTGTATGTGTTGTAAATTGACGTCTATTGTTTAAAGAAAGTGCGCTTGTGTCTAACTGTTGCCGTT
GTGAATATGTAATATACAAAACCGCACTTGTAGCCAGCCGCTGTTGCGAGCCATTAAAACTGCGAAAAAT
TATGCCTTCAAAAAATTCTTAGTTTTAGTGGTTTATTTAGGTTGCTTGTCGCCCAAAGTAAGCGGTCAGT
TTCGCTTCAATTTCTGCAACATTGCCTTTGTAGTTTTCGTTTAAGTAAGCACTTAATGCCCCTGAATTGA
TGCCTGCTTCTTTAGCAAGCTTGGCCCTTTCGTACAATTGAAATAGTGTTTTACTTGTGCTTCCGTAACA
TCAGTTAGCTCGATTAAATCCCACTTCAAGCTATCAGAAACATCAATTTCTTTACAACGCACGCCACCGT
CACGAATTGAAGACGAATAACACTCGTACGTCACTTCTGTTTCATAGTGATGCCCACTAACAAATCTTTT
TTTAGGGCCCCCTCTTTATACCTTTAGCATGCCAAATACATGCGTTCCATCGTCATGCTAACTTCTTTGT
CTTTGTTAAAATCAACACGATACTCTCCCCCGTCCTAAGCTAAACAAGGTGTTTTAACACATCAGCATGG
TTGCCCGCATGGAAACTGTGACGATAACTCAGCATAATAGCGCCTTTCAAATACAAGTAAGTAAATCGGT
ATTATAAAGATTTTTTCATGAAGCGCTATTAAAGTTGTGAAACATGCAAGATGAGATGAAA


>3	 459824-497293
TCATTTCAACCAACCTATTGGATTCACAGCCACCCCTTTACGACGAATTTCAAAATACAAGGAGGATTGT
GATTGTCCACCACTACTACCAACTTCAGCAATTTTCTGACCGGCTTTGACAAATTGTCCCTCTTTGACAA
CCACAGACTGATTATAGCCATAAAGACTTAAATCATTTTCACCATGCTTGATAATCACCATGAGCCCGTA
GCCTTGTAGCCAGTTTGCTAAAATTACGCGTCCATCTGCGATACTCTTCACTGCGGTACCCGCATTCGCG
CCAATGACCATTCCCTTCCAGCGCAATTCGCCCATTTGGGTTGCACCAAAACTATTTAATAATTTGCCTG
AAACAGGGTAAGCGTATTGCTTATTCGGCTTACCCAAACCACTTGAGCTTGCCATTAATTGCTTTTCTTG
TGCTGTCGGCTGATACGGTTTTTGCGTTTTCTTTTCTTCTGCTTGCTTTTTTTGTGCGTAAGCTTCACGC
TCACGCTGCTCCTGCTGGCGTGCCGCTTGTTCTGCGCGTTGAATCTCTTGACGTAGGGCATTTTCATTAG
CTCGTAGGGTTTCCAAGCGGGTTTCATCACGCGATAAATTTCGATTTAATTGTTTTAACGTGGACTGTCG
CTCTTGTTGCACTTTTTGCAGATCTTGCTGCTGTTTTTTCTGTTGCGATAATTGGCTCTGTTGCGCTTTT
TGTTGAGCAATCATCGTGGCTTTTTCTTGTGCTAATTGCGTTTGTGTCGCTTTGAGATCATCAATTAACG
CCAAACGCGCTTGGTTCATATGGGCATAGTACTGTTTAAGACGATCGGCATTTTTTGCCTCCTCGGACAG
CATGCGCTCTAGTGCGGAAGGATTAGCCGCCGAACGGTAAGCTGAGTCTAATTGTTCAGCCAATTTTTGT
TTTTGCTCACGTTCTTGCTTCTCTAAGCGCTGGATTTGCTTTTCTGTGTCGCTAATCATTTTGCGACTTT
CTTTTAGATCTGTTTCCGTTTGACGTAGCTGTGTTATGACTTGATTAATTTGGGTTTCTTGATTTTTTAA
ATGTGATTGTAATTTTTGCTGCGCTTTCTTTTGCTCAGCAATTTTTTGTTCTTGCTGTTTGATTTGTTGT
TGAATTTTAGATAAATCATTAGCAAACACATTGACCGACATGCACAATAAGCCGCAACAAAGTGCGGTGA
GTTTTCTTCGAGTTTTCACGTTATTCAATCTCAACCACATTGCAAAACCTTCCGTTAAAATCACGTTGAT
TAAATATAACATTATTTGAGCAAGGGCTCTAAATCTAATTTTTCATTAAATTTTTGCGACAGATCAGAAA
AGCAAAGTATTTCCCTTTTAAAGCCGGCTGTTTTTTGCTATAACTTGCCATAGTTTTTTTATTAACATTG
AGGAGATTTTTTATGGAATTGGTCTTTATTCGCCACGGTTTCAGTGAGTGGAATGCCAAAAACCTATTCA
CAGGTTGGCGTGATGTCAACTTAACAGAACGCGGTATTGAAGAAGCAAAATCAGCAGGCAAAAAATTACT
CGAAGCCGGTTTTGAATTTGATATTGCTTTCACGTCTGTTTTAACGCGTGCAATCAAAACCTGTAACATT
GTGTTAGAAGAATCTAACCAACTTTGGATCCCACAAGTGAAAAACTGGCGTTTAAATGAGCGTCATTACG
GTGCATTACAAGGCTTAGATAAAAAAGCCACTGCTGAACAATATGGTGATGAGCAAGTCCATATTTGGCG
TCGTTCTTACGATATTTCTCCTCCAGATTTAGATCCACAAGATCCTCATTCTGCCCATAACGACCGTCGT
TATGCTCACTTACCAAGCGATGTGGTACCTGATGCAGAAAACTTAAAAATCACCCTTGAGCGTGTTTTAC
CTTTCTGGGAAGACCAAATTGCCCCAGCTTTACTGGCGGGTAAACGTGTCCTTGTGACAGCACACGGTAA
CTCATTACGCGCATTGGCAAAACACATTGAAGGCATTTCTGATGCAGACATCATGGATTTAGAAATCCCA
ACCGGTCAGCCATTAGTGTATAAATTAGATGACAATTTAAAAGTCGTGGAAAAATACTACCTTTAATTGA
AAATAACAATCCGCCCGTAAAACGGGCGGTTTTTAGGCCACCCTATAAGGGCCTAGTACTTCACATGCCC
CTCAAGGGTGTCTAAAGAAAAATTTGAACGTACAAAACCGCACGTAAACGTGGGTACAATCGGCCACGTT
GACCATGGTAAAACAACTTTAACCGCAGCAATCACAACCGTATTAGCAAAACACTACGGTGGTGCAGCTC
GTGCATTCGACCAAATCGATAACGCGCCAGAAGAAAAAGCGCGTGGTATCACCATCAACACATCACACGT
TGAATACGATACACCAACTCGTCACTACGCACACGTTGACTGTCCAGGACACGCGGACTATGTGAAAAAC
ATGATTACCGGTGCAGCTCAAATGGACGGTGCTATCTTAGTTGTTGCGGCAACTGACGGTCCTATGCCAC
AAACACGTGAGCACATCCTTTTAGGTCGCCAAGTAGGCGTTCCTTACATCATCGTATTCTTAAACAAATG
CGACATGGTGGATGATGAAGAATTATTAGAATTAGTTGAAATGGAAGTGCGTGAACTTCTTTCTCAATAT
GATTTCCCAGGTGATGATACACCAATCGTACGTGGTTCAGCGTTACAAGCGTTAAACGGCGTTGCTGAGT
GGGAAGAGAAAATTCTTGAGTTAGCCAACCACTTAGATACTTACATCCCAGAGCCACAACGTGCAATCGA
CCAACCGTTCCTTCTTCCGATTGAAGACGTGTTCTCAATTTCTGGTCGTGGTACAGTAGTAACAGGTCGT
GTTGAGCGTGGTATCATCCGTACAGGTGAAGAGGTTGAAATTGTTGGTATTAAAGCGACAACGAAGACCA
CAGTAACAGGTGTTGAGATGTTCCGTAAATTATTAGACGAAGGTCGTGCGGGTGAGAACGTTGGTGCTTT
ATTACGTGGTACTAAACGTGAAGAAATCGAACGTGGTCAAGTGTTAGCGAAACCGGGTTCAATCACGCCA
CACACTGATTTTGAATCAGAAGTTTACGTGTTATCAAAAGAAGAAGGTGGTCGTCATACACCATTCTTCA
AAGGTTACCGTCCACAGTTCTACTTCCGTACAACGGACGTAACAGGTACAATCGAATTACCGGAAGGTGT
TGAGATGGTGATGCCTGGTGATAACATCAAGATGACTGTAAGTTTGATTCACCCAATCGCGATGGACCAA
GGTTTACGCTTTGCGATTCGTGAAGGTGGTCGTACAGTAGGTGCGGGTGTTGTAGCGAAAATTATCAAAT
AATTTGGCTTAACATGCAAATCGATTTTCTACAATATCACGTACCTTTTTAACAGCATAACTCGTCGCAA
TAGTGTCTGAACTTGAGCTGTTATCATCATCTGATTTCTTGCTGTTTGGAATATAATTATTTAACGCATT
TCTCACAGCAATCACTAACGCTTTAACTGCATTCACTGCTTTCGGTGTAGCCGCTTTATCTTCAGCAGTT
GAATCCGTGCTAGAATCAAGCTCAACTTCTCCACTTTGTGTTAAACTTGCCGCTCTGCGCTTATTCTCAA
TAATTTGTTCAATAGCATCATAAATTTGTGTTTTTTTAGCTGGATTTGGCTCAAGCTCGGCTTGTTGTAG
TAAGTATTTTAATTCTTCGCCGAAATCGCGAATATGTTCTTGCACATCATTGAGCCACGTGTCAGTGACT
CGCGTGCCCTGTTCGCCTGTGGCGGGGTTTCCATTGTGAAATTGCCCATCATTTGATTGAATTTTCTGTA
ACAAATCTCTCATGTTTTATCTCTCTTGATATGCAAAATAGCAGTAAGTGTGAGCGGGTTTTAAATCTCT
AAAAAACTCTTCAATGATGGGGTCTCCAAATGTCACTAAATGGTCGCCCGCGACTGAAGAACCTGCTCGA
AAATAAATGATATTATCGTCGCCGTTAATGACCGTCACACGCCACATAAAGATTAGACTTTCTCTCGGTT
CGCTTTGAAATATATTCACATCACCGAGGTTCGGTAAGTCGTTCTGAAGTGGCGAGAACTCTTTAATCTC
AATTTGATAACCGATACTTTCAGCAAGTTTTTTAAAATACGGAATTGAAAGCCCGCCGATAGCGTTTAAT
TGAATAATGACGCGCTTAACGCGCTCTTGATAATTCTTTAACAAATCGGTTTTGATACCGCACACACGCT
CCCAGTCTGCCAGCATTTGCCCTGATGTGGCAGGTTCAATCGCATTTAACATATCAACTGCACTTTGTTG
TACTCTATCAAATACGTTACCGTCCACTTCACATTGAATAAGAAATTGCTTGCCGTTTACGTTATACGAA
ATGGGTGGGTAGAGTGTGCTAAGTGCGTGTTTATGTGACATCATCAACTCATCTCCGTGACGGTCACCGT
GCCAAGTCTAAACCACTCAATTTTGCTCACCACATCCGCTTTTTTATTTGCCGTTGGTGTTGTAAAACGT
CTATCAACAACACCAATTAAGTTATTCACAACAGCTTCGCATTGCGACACAATAAGATCGTCACCGGGAA
TAAGCGTATTGAAGTAGTCTGAGAGAGCTTTTTGAATAGCGACTTTAATCTCGGCTAACGTAATGCCAGA
AATTTTCACTTGAATATCGAAGTTCACTTTTGTCACATCCGGCTTAACAACTTTTGATTCTTTCGCAGTC
ACAGGTCGCACATCATCAATAAACGCTTGGCAGCGTTCAATTGTTTCACTGCTTGGCAAGTCGTTATTCG
ATGTAATAGCGATATCTACTGTGCCAAGCCCACGTCGTAGCGGATAAACATAAACCGCGTCCACACCGTC
AACGGATAACGCCCAGTTACGGTAGTCATAACGATTTCCCCCTGCTGGTGGTCGTCTAATAAGTTCTAAT
AATCGCTCCAATAATGACGTATCACTTTCTGCATCTGTCCCGCCAACCACATTTGAAAGTGTGACATCAG
TTTGCACGCCAACTGGCGCAGACATAAAGCTTGCTTTTGTAGCTTGCGTGATATTTTGACTAGACCCTGT
TTCAAGCGAACGTACAGTAACAGTGACTGTCCCGCTTGAATCAATCACCGCACTTTCTGTCGTTTCATAA
AAGCGATTGTCTTCGGTTTTAATTAGAAGACCGATTCTAATTTGTGAATGCTCGTTTCCCGCAATCACTG
CACTGCGCCCGCTTGCATAAGTTGCATTACGTCTGCGAATGCCACGTAAGCTTGCGTGCTTTTCTAAAAA
AGCAGTATCTGCGGTGTCTGGGAAAAATTGTTTAATAATCCATTTCTGATGCGCATATAACCCTTCAGCA
ACTGCACTTAATGCACTTGCGCGTGCGAAATTATCGCTGTCTTCGCTTATATCAGCATTGGGTTCTAACG
ATTGATAATCGCGTAAAATAGCGTTGCGGATGTCTTCAAGCGTCGGGACTAAAAGCATACTTTAAACACC
TTTTAAATGAGTTTTACGGGGTGTTTAAATTCAAAAGCATTACCCCGATTATCTTTAACTGAAATCAAAA
GAAGTAGAATGCCGTTTTTGGGTTGCTTGTAACTGACTGTAACTTCACTTGCACGTCCGTCATCGAGTAA
CGGTTTTAACGCTTCTTCAGCGTATTGCTGTGCAAGCAAGCCCACGCGCTCTACATCTTTCTCTCTTTGA
ATTAGGTGGAGCAGAGAACCTACACGCCCATCTGCCCAATACGCGCCTAGTGGTGTTGTTAGTCTGATAT
ACACGGCATTTTGCAGTGTACTGATTTGCTTACTTGTGTAGTCGCCTGTAAGCGGGCTGATTTCTCTGTC
CATGTTGCTAGCATATGAAAAAAAAGTAAAAAAAAAGCGGTGAGGGACTTCAACACCGCTTGCGTTATTT
AAATATTATTAATTCGGTGCACCGGTATTGCCACCACTGTCACCCGGATGAGTGTGACTTACAAGTGATT
TACCATTTGCGACAACATCACCGCTCGTTGTAAAGTCACCGCCAGATTGCTCAACATCTCCGCTAAATGA
CGCACCACTTCCACCTTGGACCGCCATACCGCCATTACCATTAATTTTCCCTTGGGCTGTGAGAACAGCA
GACGTCTCAAGCTTGGGCGTAGTAAAATCAGCTGACCTGCTTGCGTTGACTTGATATGTCTTGCAATTCA
ATTTAAACGTGTCACAATCCACTTCAACCAAGCGACCTTGTCTTAAAATAATTGTGCTGCCGCTTTGGTC
GTAAATTGCCACCTCACCATTTTTCAGATTTTTAACACGAAATGCACCGTTCTCTGTTGCAATCACAATG
CTATGCGTGGTTTTACCGCCCACAGGCACGACAACTACTTGTGTGCCGGCAGGTGGCACAGACGTAAAAC
CGAATTGTTGCATCAGCTCCACATCTTGTAACGTTTCGCCCGCAAGTCCTGACACCTGCGCTTTCTGAAT
GTTATCACCACTTTTCACAAGATTAAGTACGCCGCGGAACACTTGTCGCACATCTGCTAGCATTGCGCCT
GTTTTTTCTTGAATTTTTTTTGTTAAATTACGCATGATTACTTATCCAATACAATGAGATCACCTTGATT
TTTTTTACCTTTACGCTTGCGAGCTTTATCTGCTTTTGCTTTGTATGCATCCGGTGTCCAAATTCCGTCT
TGTTTAAAACGTAACTCTGTCTGTGTGCCGTTTGCGCGAGAAAGCATAAATCGACGCCCCATTAAAAAGA
AAATAGCATCAATATCGTACTCTTCACAGATAATATGTACACGTTGCCCCGGTTGCCACAGCGTGCCATC
TTGTGTTTTGTGGTCTGGTATTGTAATCGTCAGAGTAAAACCTTCTAAAATGCTGTCTGCGATGTATTTT
TTCGCCCATTTTTTAAGTGAAATTAAGTCCTCCACATCAGGCACAACAACGGTTTTTGGTTTGTAAGTCT
GCATTGAATCGTCTTTATAAACCCATTTTAAATCGTTTTTATTATCATCCCCCGAACGCCCGTGGCGTTG
TGCTAGAAATGTAATCTCACTAAAACGCTGTGACACATCAAAGACTAAACTTGCACTTGAGAAGTTATTT
CGCTCACCGTTTTTCATACAACAAAGTGTAGCAACCGGCGGGATAGAATAATCTGCGCCACCTACGATCA
GTACACCTTTTGGATCAAACCATGTATGTAAGCCTGCAGAGTTTGCACAACGCTTCACTGCATTCCAAGC
CGTTTCACCAATATCAATATCCACTTTATCAAGTGTTGGGTTATTTTCTGCTTTTAATTCCACATTTTTA
ATCCCCAGTGGCGCGACGATTTTTTTCACAGCATCAAGCACAGTTAACCCTTTAACATTAGTAATAGGTG
CCGAGCAATCGACTAAAATCGCCGCTTTATCACGTCCAGTTAAATGAAATGTGCGATTTGTTTTATTAAT
CGAATGCTGAGTCGTATCTACAATACCTGTTATGACTAATTGCTCATTAATCATGACTTTCACTTCTTTA
CCCGTAAAATTGGGGATCACCGTATCCGTTGACGGCGTGCCGATATCGAATCGAAAAGCGTCTGCCGCAA
TTAAAAAATCACTATCAATATCGTAAGACTTCCAACTTTTATGCTGTTTTCCATCAATTTCAACCACAAT
TTCATTTTCAAACGGGTAGTTATAATTCACTTCATTTTGCATAACTATTTAATACCTCGCCTTTCGTAAT
AAAATTTGGATAGCGAATTTGTGGATTAAGTCGCAACAACTCATTTGCGCGTCGATAATCACCGTAAAAC
TCGTGCGCGACTTGCTGAAGCGTGCCGTTGATTTCAACTGTACGAATCACCAACGGTGGCTTACGATTAA
TCGCACTTAATGCAAGCTTCGTTATTTTTTTTCCTTGATTACGCAATCTCTCACTCACTAAATGCAACTT
GGTATAGATACCGGTATTAGGCATTGTCACCGTAAAGCTCGGAGTAACTTCTTGTGCAAATGCGCGAACA
GTATTGAGATTTTTTAAAATCTGTAAGCGCACTTTTGTTGCGATATACTCGATATCACTTGGCAACATCG
TGTCATCTTCAATAAAGTCTATTGCAATTTTCATCAGTGCAGCTGTACAAGCAAGCTGCATTGCGGCGTT
AATCTCTCTCGTATCTCGTTCACTTAACGCGCTAGTCAGCGATTTAAGATTCGCTTTTCTATTTGCACTG
GCGTTCTTGCCCGTTACTAAAATAGTCGGTATTTCGTCAATTTGATCAATTGTGCGTAACACTTCGTCAA
ACTTCGCACGTTGAGTTAAATCTTGACGCTGTGCAATCTGTGTTAGACCAATTTCAATCATCTCGAAAAT
ATCTTTACAAGCTTGCGATGATTGCGTTTTAAACTTATCTGCAGTCGTGCTTGCGGGCGTGTTAAACTTC
GCTTTATCAAGCGTAAATAAGTCACGTAAATGCTCATAACATCCGAAAATCGCACCGAATGTACCAAGTA
GTCTTGCTTTAAAATTCGCTGCTAAACTAATCCCTTCCATGATCTCTGAGAAAAACGCGAGGCACTCATC
TACGAAGTCTTCAATCGCTGACAAAAAGTCGTCAATCAAGCCAAAAAGAGCGTTATTAAACAAGAAAATC
GGCTTAGCAGGTGTTGCTTCACGGAAAATTAAATTCAATGTGACATAATCGGTATATTCTGCGTCGTGGT
AGAAATTAGCAGACGTACAAATCATATTTTGCAAACGCCCCCGAATTGGGTGTGTTAATACATCCGCCCC
TTGTTTTTTGAGTACTTCTAAAAACTTTTTAAAATCTGAATAATACCCTTCACCATAAAATACTGCACTA
AGTCTCACTTCAAGCGGATTTAAGCCTAAATCTTCAATATCTGCACCATTTACAAACGGGTAAGCGTGCT
CAACCACGGCACGCTCAACACTGTCTTCAATATTAAACACATCAAAGCGCACACCGCGATATGACGCACG
CTGTACTGGCATAGTCCAACCTTTCATAGTTACTCCCGATTAAATTGTCTATATTGATTTTCTGATACGG
TTTCAGCCACGGCACGCCCATCTAGCTCTACTGTGATGTGCGTTTGAATCGTATGCTGTTGATTCTCTAC
TGCTTGCTTTAATCCGCTTTGAATCTGATTGCCGAATTGCTGTAAGTCTGTTTGTGTCAGCTCTGCAATG
CGTGCATTACCACTTTCTACTCGCGCATCATATTGTGCTTGTGTTAGTGTACCTTGATTAAGTCTAGCCT
TTGCAATCGCTTGATTGCGTTGAATATCAGCAATTGCATAAGCCCCGTGATAGTTCACATTTGATGTTTT
AAATGACGTTGTCGGCGTGTATTGAAATTTATTGACAGAATGCCCGCTCATCGCGATATTCGCTTTTTCT
TGCGCTTTCTCACGTTTTTCTTTGATTGCTTCTTGTTGTGCAAAATAGTCATCGTGATTATCTGATGCTA
TCGCAAGCCCCGCGACTGCCAGAGAGCCAACATTTAATAAACTGCCCACTTTGCCGCCTTTAAACAACCC
ACCTTTAACCGCGCCACCTTTAGATAATCCACCTAATGCTCCCCCTAAACCTAAGCCTGTACTACCGCCC
AGCAAACGCAATGAGCCAGCCGCCACAAGTGCGCCCGCACTTAATGCGGCAATACCCGTTGTTGCCCCCG
CAATCGCCGTCGTTAGTCCCGGGTATTGTGAGGCATAATCTGTCAACTTAGCACTGACATCGCCAATCAT
ATTGTTAAACCCTTTTAAGCTTTCCATTTGCGCAAACTCTGCGCTATTTTTAAGCTGTTCGGTTTTAAAG
TCATTTGTATCAGCAATCACAGCGTGCGAGCTTTCAACCGCGCCCGCACTATTCATCACGCTATTTTTCA
CTTCTTGCCCGAGTTGCACATTGTTACGCATACCGATTAGCGCAAGCAGAGCCTCTTTATCTGAAATAAT
CTGACCAATTGCCGTACCTTCAACTAAGTTTGTCATTTGCTCAAGCAAGGCTTTCTGATCTTCTTTTTTG
GCTGTTTTCAGTTTTTCTTGCAATTCTTTATAGTTTTTGTCTTCGCCAATCACTTGATCCATAATCGCCA
TGAACGCTTCAATTGAGTTTTTCCCTTTAACTTTCTGTGCTTCCATCGACTTAATGAAGTCAACACCGTG
CGTTTTACCGTCCTTGTCCTTGATTTCTAAATTTGCAAAACGATCATTTGTTTCTCTAGATGTGATTTTA
GCCAACAAATTAGCCAAGTTATTACCAGCTTGGTCACTTGTACCCGCAGTTACTCGAGCTTGTTGGTTTG
CCACAAGCAACGCCTCAAAGCCACTCATACCGCTTAAGCCTGCTGATTTAGCTGCTGCCATTTGTTGAGG
CAACCAGCGTGCCATATCGGCAAGCTCAAAGTTCCCCGCTTGACCTGCTGCAACTGCTTTGTCTAATACT
TCACCGATTTGATTTTCACTCATACCAAATTGTTGCATTGCGGAGATCGCAATTTTTGATAAGTCTTGCG
TGCTTGCCCCAGTTGCCACCGCGCCTTTTTGTAGTGTCGGTAATAACTTCATTGCAATATCAGCAGATAC
TGCGCCAGAGGCGAGTAGTGTATCAAGCGCACTTAATGCATCTTCTTTTGTGCCACCGCCCGTCTCTACC
GCGTTTTTGACCGCACTGTGTAATTCTTTTTTCCCTGCAATTCTCCCGTCCACATCACGCTCTGAAAATG
CCGTATTGGACACCATCGCAAGTTGTCTGTCGTAAGTCATCTGTTTATTCATCGGTTGAGCTAATACCAT
TGCGCCTGCTGTCACACCCGCAATAGCACCCGCCACACCGCGCCCGATATTCCCCAAGCGTTGACCTGTG
GCGATTTTGCCCATTTCTGCATTCAGCTCTGCAATTCGTCGCTTGTGCTGTTCTGTTGCGCGCGCAAGCT
CTCTTGTCGACGCTGTACCGCTATTTTTCAAACGACGATATGCTTGTTCTGTGCGTAAAATCTCATTTTG
AATTGACCGTTCACTACGCATGCCAAGTTGTTCGCGTGCTGTCGCAGTCGTTCGAGCTTGTTGTTGAATT
TGTCGATAAGCTTGCTCTGTCAGTCGCGCCGTTTTTCTCACTTCATTTTGCTGCGCGCTACTTGAACGTT
TGGCTTGATTCTCAATGTCTTTCGTTGATTTATTGACATTATCACGCATAGATTTCACTGTGCGACTGGC
GAAATCTTGCGCTTTTAACATCAACGACAGATTTAAACTTGACATCTTTAAACCTCTTTTAAACTTTGTT
TAAATGCAAAATAAAAGGGGCATTACGCCCCCTTTTTTTCTTGACTTTTACGACGGCGGAAGACATAACT
TGTCACCGTCTCATCACTTCTTAGTGATTTTTTCTTAACACCATGTTGTATTAAATAACTTTCAATCCAC
GCGTTAATTTCTGCATGTGACATATCCCAGACTTGCTGTGCGTTAAAGCCAATTTTACTCAATAAAACCA
CCGCACTTCGGTAATTCTCATATACCTGCGGTAGAGTGAGTTTTTTTATTACGCTGTTGCTAAAACTTGG
TTTTCCCCAGCGTCGATGCACTTTTTTCTTAATTGACCGATTAAATCTGTGATTAAGACATAATCATCTG
TTGAGAGATTATCGAGTAAAAATTCAGGCGTTAAAGATACTTTATCAATGCCTGAAATCTCTAACTGCTG
ACATAAATAAGCCAAGTCAACGAGCGTTTGTTCGGCTTTATTTAGTTCATCTTTCGCAAGTCCCTTTTCT
TCAATCCATTCTAACGCTTGGCACTCAAGCCCAAGGGTGAGAATTTTCACATTAAAATCGAAATATCGCG
TGCCGTTAAACAGCACGCCTAACAATAAACGTCCCTGCATTATTCAATCACCTTGTCTAATGCTACCACT
TGAATATCACGCACTTCTTCATTATCGACGGTATAGCTTGTCCCAACTTCCGTCGTAAAACAATTGCGAT
ACGAAATACGCTGACCGTTTTCTTCTTCGATTGTGACTTTAGCGTCATCGACATTATCCCAGTCTGGTTC
TGGGCTATTTAGTGGCACGGCAACAGTTAAAGAAAGGGTATATTCAGTAATGCCTTTCGCAAAGCCTTTC
ACGCGAGCCTTACGATTGATTGTTTTAACTGGCTTGCGACCGGTAATCACACGCACGTCACACTTCGTCA
AGTCGATTTCTAACCCATCGACTTCAATAATGCCAAGACTGGCAAATTCTTTAGCCATTTATACCCCCTA
TAAAATTAAATCAATGCGGTTTGCCACAACGTGCAAGCCATTAACTACATCCGCTGGAATAACCGTATCT
AAACGATTCGGGTCTTGTTCATTACGTTGCACCAAGAGTTTTGCTTTGTGCAAATCAACGTTTTCCAGAA
TTTCAAGATGTTCCAAGCGATAAAGCACATCTAAGATTTCTGAGCGCACCTTAGGTGGCGTGCGGTTAGA
CAGTTTTGAGCGTGGGAAACGCAACTCAATACGCTGTTCTAGTGCTTTGCGCGTATAGTCAAGCGTGCGA
ATTGTGGTTAAATCTAAATAACTTGGGTCATCCGTATTTGTTGCTGATTTCGTGTACGTCGTAATCGCAC
GCATAATACGCACACGATGATTAACAACCGTAACCGGTGTTAAACCGTGGAATAAAGCTTGGTTTACTTC
AGTTAAAATTGGGGTTTGCGTGGCATCAACTGTCGTCAGACCTTTAATTTCAAGCGTGTTAAGTGGTTTT
GCTGGATCTTCTTCACCTGCAATCACCGCACCATAACCTGCTGCAATTAATGCATTAGATTCAATCGCCC
CTTTATACCAAGCACAAGTGATACGTTCTGAATTGATCTTACTGGTGTATGTCGTACCGCTTGCCATTGT
TCCGCGCCAGCTAATTACAGCGATTGCCGGTTTTTTCTCAAGCGGTGATGAGACCATTTCTAAGTGATTG
ACTAATGCTTTTGCGTTTTTCTCATCAGAAAACGGGGAGATAATCACGTGATAATGCGTCCCCGCGACAC
TGGCCAGTGCTTTTGATAAATCTGCATTATTTGCGCCATTTGCTAATGCTTGTGCATTGAGTGTCATGCT
TGATACATGACTCGATGCACTTAGCATGATCTCATTACCGATTTCGCCCTTACATTTTGCCGTGAGTGTA
ATTGTATTTTCTGAAACTTGCGCATTAACAGGACAAGTATTCGAGATATTGATCACTGCCGCTAAACGTG
CCGCCACCGCATTTGCGGTTTCTGCTTTCGCTACAGAAACTTTATATTCAATGCCTGCAATTGTTGTTGA
AAGATAACCGATAGCTGAAGCTGTACCAGAAAGTGTTAATGTTCCTGTTGCTGCCACCCCTGCATCATTA
TCTTTTAAACCGATGATAGATAAGCGTAAAAGTGAGTTATTTTGAATTGCAATCCGCGCCATTAAATGTG
CCCACGAGCCTGCGCCAAATGCTAGTTCTGCATCATAATCAGAATAAATTCGAACTGGTGCTGTAAACTC
TGTTTTACCCTCTATCATTGGCGCAACAATCAATACTTCTTGTTCATTTGTTGGTAATGTACTCACCGCA
TTTCTGCTGTTGTATTCAGTGTAAACACCGGGTTTACGAATTGATGTTGGGATTTTGTCAAATTCAATAT
TTGTCATGATTTATCCGCCTTCTTGTTGCCTTTTACTTCGATTAAATCACCGTCTGCAATGCGACGTTGA
TAGTAAATTGTGTTTTCAACTTCAACTGGCTCTTGCTCAATATATGCGAGCGGTTGATTCTCAAGTGGGA
CTTTAACTCCCACAGCTGCTTTGACTTTCATATTTACTCCTTACTGACATCCAGTGCTAACCAATCTTCA
CGATAAAGCGGTAATAATGTGATTCGATGCACTTTTTTATACCCCTCCCGCTCGGCAAATTCCTGCGGTG
TTAAGATAAGATCTGTTTTTCTAGTGAAAAAACCATCCCCTTCTTTCTTGCCTTCCGGTATCTTACAAAG
CCCGCCTTTAACCCAGAGGCAACGAATAATCACGTGTCCCGAGTTGGCATCTACTGTCAAACCACCTTGT
GTGACAGCAATAACTTGCGCTTGAGAATCTGCTTTTTCACTCTCGTTTTTTTGATTGCTGTGTGTGCCTG
TCGTTGCTACTGCCGCAATAATGGGAAACATACTTGCTGCCGACATCACTTGAACTGGCAAGAGAGCAAT
CATAATAAGTGTAAAAAATCGTTTCATGTTTTATCCTTTTTGAGTTTCTACGTTAAATTCAACAAAATCC
TTGGTCGTTGGGTCAACAATTTTTCCGACAACTTGCTCAAGCATAGGCTGTTGTTCAGATAACATGCCTT
CATACGCGTTAAAGACATAATCAGGTGAGGTTTTATCAGAAGTCGCCTCCGGAAATAACCCGTCTTCAAG
TGGCGGTATGTCGTCATAAGCGATTTCATATTCCACTGCGTATGCCGTGATTTTCTCGTTACGAAATTGC
GCGTTATTGAAAATCGTACGCACCCGTTTTGGATTAAGCGGATAAACCAGATTCCCCAATGTTTGCGCAT
CCAGCAATCGGCGTACTGCTGAAATCAGTTGATGCACACCAATTTCACGCCTATCTACACCACCTTGGCG
CGCCACTTGATTACTTTTTAATGAACGGACAGCTAAAATAATCACAAAAGTATCAGTTGATTTATGACGA
CGACGTCGCAAGTCTTTACACTCAATACGTGAACCGCCATAAGTCACTAACACTGCTGGCAATCTTGCAG
TACCGATACTTTCATCATCGAGCTCACCGCCATAGCTTTTGACCGTATTAGCAAGCTTACCCAAGCCTTT
TTTTAATCGCTCAACAAGCGCGTTCTCAATTTTCGTTATCACGACTAAATACCCGATTTGCTACGTTAGT
AAAAATCACCGTATTTTCTCCCGTGCTTGCTTGCTCATCTTCTGCAATACCAAGGGATACTTTGCCGCTC
GCAATGCCTTCTAATTCGCGCAGGCTTAACTTATAGCGTTCGATAATCTCTTCAGTGATTGATACATCAG
ACATTGACGCCAAACGATAGCGTGTTAAGTCACAACAAATACGAGTGAGGTTTTGCGGAATAGTTTTTAA
CGGCAACTTATAACGACCCACTAGATAGCCATCAATTTGACTTGAACTATCTAATAAAGCGATAGTTAAA
ACTGCCTGATTGACTTCGCCAATATTTTCCCGGTCAGTGAGCTCCATAACTTGGAATTCGCCGACACGCG
AAATAAAATCGTTAATTGTTGCGTACATTACTAGTCCTCTTCGGTCACTGGGGCGACTTCTAAATACGGG
TCACCTAATAAACGAGATACTTGCTCACCGGTTAATTCTTCAGCCGGAATGCGCACCGCATTTTCTTTGT
TAAAACGATAGCCACAGCGACCGTAGCTTTCATGCGGATGATGCGACATTAAGCGAATATCAAACGCAAC
CGGATGGATTGCTTCTAAGTAGCCTTTGCCTTCCAGCTTCACGTCTTCCGGTTTCATATCTTCCGGTTTC
ATATCTTCCGGTTTCATATCTTCCGGCTTCACATCTTCCGGCTTGACATCTTCCAGCTTTTCATATCCTC
CGGTTTCATATCTTCCGGTTTCATATCTTCCGGCTTCACATCTTCCGGCTTGACATCTTCCAGCTTGACA
TCTTCCAGCTTGACATCTTCCTGCTTCACGTCTTCCGGTTTCACGTCTTCCGGTTTCACGTCTGCAGTTT
CTTTTTTAGATTTGTTCTTTGACATATATTCCTCCACCCCCGCACAAGCGGGGCTATTAAAAGTTAAAGG
ATTTGAGACGACACCATCACTTTCAAGCGACCTTTTAACACGTTAGTTGTGCCATTGATCACTTCTGCTT
CGCAGATTTGGCGGGCTTTAAATTCCAATGCAGGTGGAACCAAAATAACGCTCGGTCGGATATTTAATAA
CTTACCGCCGTCGCCTTTTAGTGTCTGCATTTTTGCCACAACTTCCATAATGTTTTCTGCAGTCAATTCA
GTGTCTTTAACACAGTGTGCTAACTGCCAGAAACCAAAGCCAGCAGCACCACGAGCACGCACACCCCAAA
TGTACACATCTTCCATAAAAACAGTGTCGGATCTTGATGCGTCAAACTTTGTCTCAATTTCAGGTGCTGT
GCGTTTTTGCCAAATAAATGGCTTAATCACATTAGTGGTATCCAACAAATAGAATGTTGGCTTGCCACCG
CTAGAACCAGTGGTCAAGTTACTTTGTTGGGTATTAACGCCCGTACCGTCCACTTCTGCATAGCAAGGGT
GATCGGTGTCAAAGAAATTTTGACCATCATAGCAAAGCGTGCTTTCACCTTTTTTCAACAGTGCAAACAC
CTCATCATCTGGCAACTCTGCTGCCGATTGTCCCGCTTGCTGCACCATTGGTCGGAATAAGCCCACTTGG
TCATCTTCCACATTAGTACGTGGAACTTGAACAGTAGCTTCAAAAGTTTTATTTTTAATGCTAGTACCTT
GGGCTTGCATATTTTTAATCTGGCGCTTGCTGACCCATTCTTTCATTTTTGGGAAATCGCCTAAAAAGCC
GTAGGTGTTGGTGTCGGTATTAGATCCGATTTCCATTGCAACTTCAGGCCATTGCGGGGCAATTTTGCCT
AGACCGGCCGCGAAGTCTTTTTTAAATTGTTCATTAATGTGATTTAACACATCTGATTTTTTAAATGCCA
TTAGTTGATCTCCTTATGTGCTTTTCTAAATTCTGATTCGCTCATCCCGAGAGCTTTTGCAGCAGCTTTC
TCACTTTCGGAAAGCGCAACAACGTTGTTATTTGGATCACCTTTTGATTGAGGTTCACCACTTAATGCAG
CAACTGGTGTTGCTTTTTCTAAATAACCAGTTAACGCTTCAACAGATAAACCCTCAGCCCATTCTTTGAG
AGCAGGTGCAAGCTTACCTTCTGATAATGCAGTTTGAATAAGTGCGCTTTTTTTATCTTTTTCAACACCA
TCTTTGAATGCGTTAAAATCGTTTTGAAGTGCAACAACTTGTTCAACTGGCACATATTTTGACGGATCAA
ACGCATTGACTTTCTCACTCAATGCTGCAACGGATTGCTCTTTTTCTTTAAGTGCACTATACACGTCAGA
TAACACCACTTTTGACTCACCTTTCGCTTGTGATAGTGCTGTTACTTTTTCTTTAATTTCGGTTTCAGTC
GCAGATGCAACACCGAATAAAGAACAAAGCATTGCAAGTAATTCTTTGTCCATTTCTTGTGCTTCCTCAT
TTAATAATTGAACACTTGCAGCCACCATTGCTTCATCCATGCCGTCAAGTGCAGGAGTATTCGTGAGTGC
TGCGTGAAAGATTTTGCGAACATAGCCCTCAGTGTCATAAGCAAACACTGCGGAGATATAACGATATTCG
CCATTTTTGATATATTCCGCTGCCTTATCAGTCCAGCGGACATCAGCAAAAATCCCTTGTGGGGTGAAAT
AGAGATATTCCATCCAACCCGCGCTCGGTGCTTCTTTGCCGTTTTTCTGTGAATGAATAATTTGATGTTC
GTAGTCGATTGGAAGGGGGTTGCGTTTTGAATTTGCGAGCGCAACCACATCTGCACCATTTGTATCTGTT
ACATACCAAGCCTCCACATCTGTTGGTCTGCCGTCTGTTGCTCTAAACTCACCGTACGGCAAAAGCTGAA
TACGACCGTATTTGGCTTTATTGATTTCAAAGCTACAAGCTGCAAGAGTGAGTTTCATTTCGTCATCCTC
TTTAAAAATCCTAGGATTACAGAATAAAGGATGGCGTAATTTAAAAAGAGGTGAGCGACTTCAACATGGC
TTATTTTGTGATGAAGTGATTTTTGGGAATGAAATAAAAGACAAGACCGTTTTTAAAACTTTTTAAAACG
CCTTTAATTCTTTTTAAAAACTTTTAAATGATAAATTATACAAATAAAACAAAAAATCGCGCCACGCGCG
ATTTAGGCGGATATTTTTAGCTATTCAATAATACTTCTAAAATAGTTCTGCGCATCTTCTAAGATGTCGT
CTTTGTCTTGTTGCGTTAAAATGAGAAACGGACGGGCTTCAATCTTCACTTTACGCCCACGACCTGCCAT
GCCACCGAATTGATGAATAGCCGCATACGGTTCATTTGTACCAACTTCGGCAGAATCATTATTGTAACGA
CTGGTGATGCTTCCCATTAAATTTTCAGTATCGACTAGCGGCGTGCCTTTTCTGTATTTCAAGCCAAGCC
ATTTCGGACGACCACCTTCGTCAAAGTTTTGCAACACTGCCGATTCCATGGTGCCCGCAATACTACGCAT
TAAACTTGTTCTGTTTTGCGTTTTGTGTGCAATGTCAGATAACACAGCTTCAATTTTTTCTACATCATTA
ATATCGACATCAATCATAATTACCCTTGTGTTGTTGATTTAATCATCAAATAGCGTTATATTGACTCTGC
CGCTAGAAAAGCGATGAATCTCGATATCGCAAGCGAAGAGTGTAAACTCGGGACTGTGTGCGGTGGGTTC
GAGCCCCGCCTAGCGGCTTATTTCTTAAATGCTTTTTTCCATTGTTTCTCACTGACTCTTCTCGCAGATT
GAATAAAGATTTCGTTTTTATCATGTAAAACTTTCAAGACCACGAGTAACTTTTTCCCTTTAATGTCTTT
ATAGAATTGATACGCCGTTGTCTCTTTGATGATTTTATCGGGCGTATAAATCAAATCAGGAATATTTGCG
TAATCGTCTAAATCAAAGTCCTGCCCATCGCGACTATTTAACTGTTTGATCAATGAGTCATCGGAAAACC
AAACCGTTGCCACATTTGATTCTAATATGCGTTTAGAACTCGTTGATAAGACACCTGCTGTAAATTTAAA
ATTCATACTTAACTTATCTCGCACATTGAACATCTGTTCAGTTGTGAGCTTATCATTGACACCCAATTGT
TTTTTAATTTTTAGAAATTGACGTTGAAACATTAAAAAATCTTGCTTAAATTCCGCCCCTTGCATTTCCG
TTTTCGCAAATTGATGAGCAAGCTTTTCTGGATATAAATCAAGATTAGGGCGATAATTTATCCGCCCAAT
ATTGTAATCAAACCCTTTATCGGCTACGCGAATCGACCCATCTGGTAATTTAAAACCGACAGTTATTTCT
TGATTACCATTTTTATCTGCAGGTCTCTTAACTTTTACAAGAAACTCACTGCTATCGTCGGCTTTATCTA
GCCCTTTACGCTTTAAATCACGTTCACCAAGTGCAATCACCGCACAGCGGCAATTAAACCCATTAGGTGG
GTAGAATGTTGACCAAAACGGGTCATCATAGCGATAAATTCGACCGTTTAGTGCAAGATGAGAGGGTCGT
GTACGCTCATCGCTGACAGCGGAATATTGCCAATAGGGGCGATGATCAATATTATCCATCATGCGCTGAT
AGCGCGCCGCAGAATATGCGGCTTGCACGTTTGTACGATAAATTGTATTCAGCCGACGCGGTGTACCAAA
ATATTCGCCTGTTTTCGGATCAGCCAACAGTTTTCCGTCGATACCGCGACTGATAGATTTATCATGCCCG
AATACCCAGCCTTTTTTCTCAAACTCACTTACCAAGTCTTTTTTCCATTGTGTAAAGCTCTTACCCTCTT
TTTTGGCAACTTCCATTGATTTATAAATATCATTCGTCATCTCAAGACTAGATAATCTCGCGATTGTTGT
AGCTCTTGCGATGGCACTATCATGCAGTGATTTTTTAAACACTTTCGTTGCAAGTAATTTTTTATTATGT
AAAAACTCAATGGCTTGCGTTGGTTCAAGTCCGAATAGAAAACTAAGCGGTTTAGACATTAGTTCCTCCA
AGTAAATCAGCTAAAAACAGCGCATTTGAGAGATACTGTTCGTGTTCGTGACTTGAAATTTCTGGGTATG
CTTCAGCGAGTTTTTCTGCCGCCTCATCGTAAGAGTCACATGCCATGAGTACCGCAACAGCTTTCTTTAC
CATTGGATTTAATTGTTTATTAAAATCAGGCTCATTAAATGCTTGCGCAAGTCCACCATCTAGCACGCCC
TGCGCAGTAGAACTGTTATTATTCGCAGATAATGCAACACCACGACAGCCATCACACTGACAACCTGTCA
CGTGATTTTGTACAGAAAGTGCGGTCTGTTTTTTCGGATTTTCAACATCGTTTAAATCTGTTTTAAAATC
ATGTTGAACCGCACTTAAAATCGTTTCATTTTCCTGCGGTTCTGGAATGCCCGCTTTATCACGCACCCAA
TTTTCAGGAATGCGCACTCCTACGCTCACAAGCTTAGGAATAGCATCCGCTAGGACACTTAAATCAGCAT
ATTCTTTCGTGTCAAACTCGAAATACGGCACACGAGAAGGCAAAATATTCGGATCAATGTTAATTTGAAG
ATATGGCAGAATAATCTGTTGTGTAATAGTTTGTGCAATCTGTTTAGCATCAGACACAAGCAAGTCACGT
CTGACTTCATTATGCACTTGTCCAAGGGCATTAGTTGAAGTTTTACCATCTGCACCGCTTGTTAATGTTT
GCCCTAGAATCAAACGTGCGGCGGACTTTTCACACCAGTCCACCATTTGCAAAAACGGGTTGCTTCCAGC
CGAGCCAGTAGTGTTTGTCACATTATGCAACTCAACATTCATTCCTTCTGGCATAATCCCTGCTGCGTTA
TGTCCGATTTGAGCAAGTGCACGCAATAATGTGCGCTTTTCGTCATTCGTTGCCCCAAATGGGTATTTAC
CAATACGAATCGGCATACCATAAAGCTCTAGAAATTCGGCAAAATCATGCACCGAGTAGTGTTTAAACAT
ATAAAGCCATGCGAGCGTTCTAAATAAACCCATACGAGCAAGCTGTACTGTTCTTGATTTGTGGGTATGC
ACTACCCAGCCATATTGTCTCAACGGCTCACCGTCTTGATTATCTGGCGTTTTAAGCAGTAAATTATCAT
CCTTGTCTAGTTTAAACCACGACTGCGGACGTGCGATAAAATTAACTGGAATCCATTTACTTTCAGCTTG
CTTCCATTCAATTTCTAACGCCGAAAAACCATGTCCTACCGCATCCATCATATCCACCATTAAATCTTCT
AGCATTGGGAATTGATAGAAAAGCTCGTCAATTTCGACTTGCAGTTTTTCTTCTTGCGGTGTGGCATTAC
GTGGCTCTGCAATGCGCCAGTCAAGGGTTAAAATCGCACGCTTACGGGTTTGAATATTTGCCCCGATGCA
ACTGTCGCGTTCTTCAATATCCATGAAAAGCTCATGTTGCGCGGTAATATCACCACCTTCAGCATCTTCT
AAAATCCCTTTTAACTTTGCGGGGGTAATTTTATTGCTTGGGTGATCAGAAATAATTCTTCCTGTCTCCG
TGACACGCGCCTCATTTGTTTGTGTATCTAAGCCAACTTGTACTTTTTTCGCTTGTTGTAATTTTTTCTT
TTTCTTCGCCATTTTTTATCTCCGCCAAATACTGTATAAATCGCCGTCATCAAATTCATCACGCCCTAAA
TCGCCGTCAATTGTCATGAACTCAATCGGGGCAGAGCTGCTTACCGCATTTTTCCACAGCATCTCTAGCG
CATCAGGTCCATCATCATGATCAGCTTTCGGGAAATGCCTCAGCTGTGCGATGAGTGTTGACTGTGAGCT
ATGTAGTAAAATCAAACCATTTGCAACGTGCGGCTGTAAGCTTTCAATACGTAACATTTTGTCTGTATTG
GGCTTAATTGCCGTTGCTGGAACAGGTGAGCCACGTTGTGCAGAACGCTTGACTAATTCATCTTTTAAAA
ACTCTTGAAATTGCACTGTTTCCACAAACCAACGTTGACACTTGTACTGTTTATGCAGTCTGATAACGTC
TTCAATGATCAAATCCGGCAAGCGTTTTTTCACTTGTGCTTCGATGACATAGAGTTTGCCTGTTTCACGA
TGATACCCACCGACTAAAATCGCGGAAGGGTCACGACTTGCGCCCGCTTTACCAAGACTCGGGTCAAGCG
CACCGAAATAAATTAATTTATCCGGCAATTCCGTCCAATATTGAATGCTGTTTGCAAAAATCGCGTCATC
ACCGCTCACGGGGTCGTTTTGATATTCGCTATCAAATGTTGAATGTCCATCTCGCGCACGAATTTTCATC
AGCACTAACAGCGGTCGTGCCGCCCAACTAATAATTGCGCCCGCATCCATCGCCTCTTTATTCGCATAAT
AAAACGCATCAGCGACCGCCTCGCCCTCGTTTAAATAGAACGCCTCCCACTTATCCCACAGCGACATATC
ATCAGGCATTTTAATTAATGCTTTAAACTTCGCTGTCAACCACGCTTTGCTTGCTAATGTGCGGTTTAGC
ACGCTGTCATAGTGCAAAATTGTCCCGATGTAGATAATATCTAGCTTGCCGTCTGCCGAGCCGAGCGGTA
GCACGGTTTTCTTCAACCAGTCGTGCAACTTGTTGCGTTGCTCTGGACTTCTCACTTGCTCGTCGTTTTC
AATATCATCAAGAACAACTAAATCTGGACGATATGCACCATGACGCAAGCCACGTAGTTTTTTACCCGAA
CCCGCAACTTGTACTTTCTGATTCGCGCTGGTCACAATCGTGCCCGCTTGCCACACGCGCCCTTGCCCTG
TGCTTTCGGGAAAGTCAATGCGTAGCCGCTGGTTAAATTCCAGCTCGACTTTGATTGCTTCTAACATCGG
GTAAGCTTGGTCGATACTGTCCATCACGATAAGTACGTAGCGTTTTTTCTGTGTGACTAGGCAATACAGC
GAAAATAACTGCGAAACAATCGTTGATTTTGCCTCGCCACGTGGTGCGGCAACCGCCATGTGTACAGATG
TCGGCTTTTGTAGCGCAATGGGTAGTTGTTCAAATAAAAAGTGATGAAGTGCTGAGCGAGAAGACGAGCG
AACATAGTGCGGGAAGTAATTATTAACAAAAAAATCAAAGCCCGATGCTGGGTCAAGCACTTTTGTACGA
CGTGATAGCACTGCTTCTGGACTGTCATCCCAGCCATCAAATGCCGCTTCTAACTTCTGTCGCATTTGCT
GTCCGTAAACAGCCAGCTCTTTGAAAAACTCTTTACTCTTCATTATTTGAACTCTTTATCTAGTCTTTCC
CCAAACCCCTCAAGCAAGTCTAAGAACTCACCAAGCAGTTGCGGTTTATTCTCTTGTATATACGACCCGA
GCAATTTAACTGTTTTCAGCGCAGTAGCGATTTCAGACACTTCCGGCAAAATACGCTTGCTTGCAGCGGT
CATCTTTGTAAAGCTGTCAGCAAGTGAAGACAAACGATCTACTTTTTCCCCAACATTCAAGTTAGAGTTC
TGTAGTTCGTCCATTGTTGCGCGATACTGCATCAAAAAGCCCGACAATAAGCCTTTTGAAATATCCGCTA
ATTCGTCGCCAGCCATCACTTGAACATCACGTGCCTTATCCCAGTCATCGCCTTTTTTCTCGGCTTCTTT
CTTCCAACGACGAGCCGTATTAAATGACACGCCCGCTTTGCTTGCTGATTGCTCAAGCGAGAGAAAATCA
AACACATAATAGCGACGTACAAACGCCCGAGTTTTTTCATCAAACGCCATTCACTAGCCCCCAAACTGCA
AGCGGATTAACTCAATCCCAACCGCAACAATGCCACCACCAATGCCACCCGCAACTAATGCTTGATTGCG
GTTTTTCTTTGCCATTTCGCTTAAATCTTGCTGTAACGCTTGGACTTGTTTTTGCAAGTCCGCAATTTCC
TGATTTTGTTTATCGACTTTATCTGCGATTCCGTCTAGCTTATCCAAGATTGCATCAAGTTTTTCACCCG
TTGATTTGTTTTTTTGTCGCATTATTTATCTGCCTTCTTATCCAGTTTCCCTTCGATACTGTCTAACTTG
TCAAAGATGCGGTCGAGTTGATCACTAAACCCTTTGTTGACATGATTAGCCAATTCCTTTGTTTGATAGC
TTTCTTTGATTTTGTTAATTTCCGCTTTTAAATCTTTAAAATCAGCGTCCAGTCTCTTAAACCAAACACC
GCCAAAAAATACTGCAATAGAAACAACAAAATTGAAAATCATCGCACCACTAATTTGCAGTTCCATGCTG
TACATCCTTTTTACAGATTGCGCGATAGGTGTCGTTATGCGCTTTGATTTGTCGCAGCGTTTCTGTTGTG
TCTTTGCGACTGGCTTTAATTATCGAAAAGCCGTCGCAACTGGTATTAATCACGTAAGTCGCCGGAGTCG
TGCAAGCGATTAATAAGCTCGTCACGATTAGCATTATTAGCTGTTTCTTCATTCTTCTTACGCTCCCGAT
GATTATTTCGTTGTGTAGTGATAACCGCTTTTTCTTGTTCAAGCTGTTTATTCTCGTTTAAAAGCTCTTC
AATCTTGCTATTCGCTCGTTTTAATCGAAAAGCAACATAGCCGCAGAAGCCGAGGAAAAACGCCGTTGCA
ATCAAAATTAACTGTAAACTCATTCGTAGTTCCCTCGATTTCTACGTCGCTCAACCGCACTTGCGAAGCC
TTTTGTTGCTGCACCGCCGCCACAAAAAATGGCAAACGTCATAAAAAGCTCAGGCACATAAGAGCGGTCA
AGCCAAACACAGAAAATAAGAATTGCTGCCATTAACAACGCTCCGAAAAACTGAATAAAGCCAGTTGTAG
ACAACCGTCCGTCATGATTTGTGATAAGTTCAGAGAGTTTAGTCATTTAACACCCCGATTTTTAAATAGA
GTTGTTGTGCTAGTGTAGGCTTGCCTTTTGCACGATAAAACCACGCCTTTTTGCTGTAGCATTTTGGGCG
ACATGTATTTATTGGTTTACGAAAAAATGTATGTAACCAGCCAAATAAACGATGTAATTTATTCATGTTC
AAGCTCCATGATGACGTGTTCAACTAACGGTTGACAATCATTATCAACCCATTCTGCGACATCAAACCCC
GGGCAGATTTTACGTGCAAATTCACGATGTCCGTGCAGTGTGGCATTTGGGTATTTACGTGATAAATCTC
GCACCAAATTTGCTAATGCTTGCCATTGTGCGACAGTGAAGCGGTCAGTACCGACTAGACAAATGCCAAT
TGAATTGCGATTTTGACCGCGACAATGTGCACCGATTTCGCCTACTTTTCGCCCTGTTTCAACAACCCCA
TGTGTATCAATCACGAAGTGATAACCGATAGCATGTAAATGACGATTAAACGCAATTTTGTTATTGATTT
CGCGCTGAAAATGCGCGTCAAAATGCCAGTCATCAATGATTTGCGCCGCAGTTTTACCGCGCTTTGCAAG
TCGCACGCCGTTTTGCGTGGCGGCACAATGGATGATAATTTTTTCGATAGACATAAAAAACTCCCAATAA
ATTAAGTGATTTATTGAGAGTATTTTGATTTAAAATGGATTTTAAAAAGCGGTGAACGACTTCAACACAG
CTCTTAAAAGAGAGTAGTCTGTTGTGCTTTCGGTTCACGCTGAAGACTGTACACAATATCCCACGCTTGT
CTGTCTGATATTTTATATTTATGACAAAGCTCAAGCATTGACATTCTCCCAGATTTTCCCTCTTGCTGTG
TTAAATAGTCAAAATCAGCTTTTAAACGTTGATTGCGTAACACACGTAAAGCAACATCGCAACGCGGAAT
ATAGATTTCTTCACTTTGAAAATGTGTACGTAATTTAATTGCACTTTCTTTCCCGACCAACTCTTTTAAT
TTCGGAAAATAATGTATGCCATCTGAGAATCGAAATCTTGAACCACCGAACCTTTTAATAATTTTTTCAA
CATCAGAAAAACCCGCGATATTCACCATTTCATGTACAACGTTGGGTAAATATTCTGCAACATTTTCAAT
ATCTGTACTCATAACGCCCCCTTTCTTGCGATTTTTTCGGCAATCTATCACGAGATTTTTAAAAAGTGAG
TGTTTTTTGAAAAAAATTTAAAAAAGTGCTTGCTAATTTAATTTTATATGCTAGTATATAAAACATAGAG
AGCCAAGAGGAGAAATCAAAATGTTAAATTTAGAAACTAAACAAAAATTAAACACTATTATCAATGTTGA
AAAATTTGAAAACAAAGACGAATTATTAGCTGTGCTAGCATACGTCTTGTTAGCGTCAAAAAGAAAAAAC
GAATTACGCTCTGTAGAAATCGCAGAATTAAGCGATGCAATGTGCTTATCTGACGTCTTAAACTTGAGAT
TTCGTTCAAGAGACTACCGTTTATATGGTATTTCTTTAAATACAGCTGGTTTTTTACGTGATGCGCAAGA
AGAATTACAAGACATCGAAGATGTCGAAGAATTTTTAATCAAGAAAGCGGAAGAATTAGCAAATAATCTA
GACAACATCTCCAATGTTAAGTTATTACAAGCAATCCGTAATGTCGAACTTGCAAATGAGCAAGTTCAAA
AAGAAATCAAAGCATTAGAAACGGCAGTTTTACTTGAAAATGGCGAGAAAGCGCAACAAGTAGCGCAAGA
GCAGGGCTTGCCTGCATTATCTGGCTCACCGAAACAAATTGCGTGGGCTGAACAAATCAGAACTTATTGC
TTAGCTAACTTACCTGCTAATAAAATTGGTGGAGCAAAACGTGCGACAACGGCAAAATACTGGATTGATA
ACTTTAGACAATATTTACCAAGAGAAAGATAATTATGAGTAGAAAGAACTTTAAATATCACAACATAAAC
GCACCGATGAGCAGTCTTTTTAATGAGGAGTCGCTATTAAATGACGAATACTGCAGACTTCTCTTGGATC
CTGATTGGATTGACCACAAAACTGGTGATTTTTGCAATGATGAGAAAGAGTTATTTAAGAAAGAACTATT
AATTAACAACAATGATTTTCTTAAAAAATATTACAAGAAAGTTAAGAACAAAACGCTATCAATATCTGAT
ATACGTCAACTTCAATTTTCGTTCTCAAGAGAAAAAGCGTACCGACAATTTGAAATCGAAGTTAGACTAA
GGGGATACCTTGCCGAGCATAGAATTATGACTCTATCAAAATATGCTAGATTCTGCGGTAAAAAATCTGC
TGTAGATCAAGCTGGACAGATAAGAGGTTCATTTATTAGAAATCACGTTAGCACTGACGTTTTCAACTGT
GTGAGATATAACGAAGTCTTAAGCGATCCTTTTTACTGGCTTGATTTAACAATCGAGCAATTTATTCATC
TTGAAGATAATCTCGAACTGTTAATTGCTGCAACGAAAAAAGCCAATGAAATTGGTGCAGGCAACGAGGG
TTATGATGAACAACTAGAAATCAGACAAGAAATTATGCAAAAAATAGGGTTCATAAAATGAATAAAACAG
AAACGAATTACACTAAATTAAGTGAGAAAAGCAAGAAAACAATTTGCGATAACGCAAAGCGTTATAACAA
GTCAAATTATAAACAAATCAATGTGCGTGTAAAACATGATGTGCACGCACGTTTTATCAAGCTGTGTGAA
GAAAAAGGACTTTCTCAACCTGCCATGATTGAAATTTTAATTAATAATTGTGATGTAAATCACAAATAAA
ATAAAAAAACACTTGTATATTTCATTTTATATGCTAGTATATAAACAAGTTAAACAAATAAATAAAAAAG
GGTGGCAATATGAAACTATGGTTTGCAACAATAGACGGAAATATGATAGACATTTTCAATACTGAAAATG
AGGCAAAAGAATGGCAACAATCAAACACTGGTAATGTTTGCTTTGTTACTGAAGTTGAATATAACGAAAA
TAAAGACATCGTTAAATTCTGCGGTCATGACTTCAATGACTTTTTAGAAATGAATGAAGAAGCAGGAACA
GATGAATTCAATGAGTATAAAAAATACATCGAAACTGAATATGCATATCGGGGATAATTATGAATGAGAA
AGTAAAAGCCGTTTATAATAAGCTACTTGATTATGATTGTTTTTTGCTTGCGGGTGAACTTGAGGTTCAC
CCGGAGCTTGCAATTAGCCTTCGCATAGTGCTAGGTGAAAACATCATCAAGCAAGTCGAAAAAGCGTACG
CTGAAGTGTATAACATGACAGATAATCAAATGCAGGATGTTGTGTTTTTAGATCACAAAATGAAATTCAC
GTTTCAAAACAAGCATTATTATATTGAGTATAAGACAAGAAAAGTCTTTGATAGTGAAGGAAATCAATTG
AATTAAAAAAAGCCCCGGTTTTATCCGGGGCTTTCTGTATTTATGTTCTGTGTTGCCTTTTATTATACAC
TTCCAGCATTTGTATCACTTTTTTTAACTGCCAAACTTGTAACCAGTGCACAAAATCCACTTTAAAAGAC
CTTTTTGCAATGCCGTCTGCGTATGATGGCGGTAGCTGATGTTCAGTTAAAAGTGCGGTAATTTTTCTTA
AATACATCTCTTTATGCTCGGCGGGTTTAGGTCTGCGCTGACGTTTAAATTTAGTCGCCGTTGGCTCAAA
TCCCTTATCTCTCATCGCTCGGAGCACATTTAACAGTTCTGCAATATCCATTTCTTTACAGCTTGTTTTG
TTGACTGTGTTTGCTAAAAACGCTCTGTACACTTCATCATCCATGTTTAATGCATTTTTACCGATGTGAA
TTTTAGCAATAATACTTTTTCTATTTTCGTACACGTGCTGCTCCTAATATTTTTCTAAACTGTTGGCAAA
AAGCGAGGTTTCTTTCTCGTTCTTCTGCCGTTAAAACTGTGATTTTTGGCTCGGGTAATGCTAAAACCTT
GCGTTTTGGCAGACGTTCTAACAGCATTTTAGGGCTTGGGAAACGCTCACATTCTGCATAAAGCGTTAAA
AACGCTTCTTCTATTCGCCATTTGTCCTCTTGCTCATTCCAGCCATTGAAAATTTTCTGATGAAGTATTG
CTTTGACCCAAATCTCGGCTGTTTTTGTGATCATATCTTCCGGCGGTTGTCCCGGTAGCCTTAGCACAAC
TAACCCCGCAAGCCCTTTTGCGATTGTTGCTCGTAACCACACCTCATCCATTGGCAAACTCCGCTAAATT
TTGTAACGCTTTTGTTGTTTTATTAGTCGCAGTTTGATTATTGTTTTGATGAACGGGCGTATTTTTAACC
AAATTTCTCGGCTGCCACTTCGTCATCACTTCATACAAATAGCCGTGGCTGCTAAGCGGTAACTTTAAAT
TGTGACGACTATTTAAAACCACCGCAAGACTATCAATCCAACACTCAATCGGGGCATTATAAACGTCACC
GTTGCGCTGTATGCGTTGATTTTTTACATCATCTAACAATTGATTAAGTAACTTTGCCACGCGGTCCATA
GTTAAAGCTGTTTTTTCAGGTCTAAAAAGCCCTAGATATTGCACAGCAAGGCGTCCAAATTCGCCATTTA
GTGAGAGGGCTGACATCACTGCTTGACTTGCTTGTTCGTGTTGTAATAACACATCAAGCGATAACACAGC
TCCACAAGCGGGGCATTTACACTTCATTTTTAAACTCCTTTTAACATCGTTTAAAACACATTATTCAGCC
CACTTTTACGAGGAAATGGGCTGTAAATAGGTTTTAGTCGATTGGTAGTTGCGGTAGATGTTTCCAATGT
GAAACATACATAGCATTATATAAATCGTTTCCTGTATCAATCCACCAACCACTATTGAAGCTACCTATGA
ACATCATCCAGTAATTTGGATCAACTTCTTGCGAAGGCATAAATGCAATCACCCTTTCACCTTCATCAGG
AAGTCGCTCTGAACACTTAATCCAGCCGTCATCTTGCGGAAATGCAAAAATCTCTGGCTTTTCAAGCACT
AAATCAGAGCAGTAGTCTTCTTTTTCTTCTTCGCTTAACTGTTTTTCCTTACATACAGCTTTTCCAAGTA
CAATGCCGTAAACAGCGTTTGGCAAATCATTCGACGCAAAATCCTCATGATCACACATGTCATCTGCAAA
ATCATGAGCCTCGATTGCACCATCCAAACAACTTTGTTTAGCTTGTTCTAATGTTTCGTGTAAGTTAACA
ATATGAATGTCATTAGATACATCTACTGAGAAATATTTTTCATTACTCATTTTTTTATCTCCTGTTTATA
TTTAATTTCTGAAAAATGGGTTTTATTTATCTGCTAATGCCATTGCATTATCAATCGCTTCTCGCACAGT
ATCAGCCGCAGGAAAAGTGATTAAACCTTTTGGCGTCCACATTGTACATTCATTAAGTCCATGTTCATTA
ACAACAATATCTACTGCCTCTTTTTCAATGAAATCTAGCCGTTTCTTGTCATTTCTTAATGCAGTTAACT
CAAAATCGCCAATTTCTACCGTTTTTTCGCCTCTTTCTGCACTTACATTTCTAGCAAATGCAAGTGCTGC
TCTTGTGTGTTTATCCATTTTTTACTCCTGCTTTGGTTAGATTGACTCATATTCATTCCCTATTTTTTCT
ATAATAATCAAACGCCTGAAAAAACAATTCTTTACTATTTATACAAAAATCAATCGGTGATATCGGCACA
AGCGGTAATTCATGCAAATATTGCCAATGGCACTCTTGCTCAATCGGCGTATTGATAAACGCTTCTTTTT
CTGCTTTTAGAGCGAGTAAATCTGCATATTTCACTAAATCTTTAATCGTTTCACTCATGCTAATATTGAA
TTTTTCTTGTATGACTTTCTCAAAAGATTTTTCAATTTCCTTGTAATCAGGAAGCAGACTTTTTAACGGA
CTCGGGATATCACCAAGAAAAGCTTCTTGCGCGTCATGCATGAGCGCAGCAAACGCAGTTTCGTCATCCG
CTTTTAAAAATGTTTTAGCAATCATTCCAACATAAACACTGTGATCCAACACAGAGTAATGCCGGTCTAA
TTTGCCCCCGAATCGAGGTATCATTGAGAGATGATGAACGACATCGTCGATATGAATATCGCTTTTTCCC
GGTTCTTGAAAGTTAATCACTCTGTTTGAGTGTGTAAGATAAATAGCCATTGTTTACCTCAAATTTGATT
TATCGGCGTTATTTGCCAGTTTATTTTTTTAATTTCTGCAATTGCACGTTGCAAAATCACTTTTGCGTCC
GCGCGACGTTCTTCAATCACGTTATCTCTCGCGATTTCGAGTATTTCTTGTATTTCAACAATCTGTTGTG
CGATATCGTGTTTTGTCATAGTTCCTCGACCTCCATCACATCGTCAATTTCGGTTATTTGATGTGGCACT
TGATTAATATCGAATTGATTCAAGTCACACACTCGCTCAGTTACATCAGCAATATTGTCTGCTTCGACTG
TTGCTTCTACTAAGCAATATAAACGGACTACATATTTAGCCATTTTCTGCCTCTTTAAAACGCAATGCCC
ATTTTGTTAAAAAGGCGTAACGACGATTGCACCACTCTTTATTAACTGCCTTTCTTGCTAGCTCTGCTGC
TTTCCTCCAGATTTCAGCCGCGTAGCTATAGTCGCCCGCTCGTTCAACTTCACTCGCGAGTTGCGAGAGT
TCTTTAAAACTTAATTTGTTTGCTTTTTTTGCCATTTTTTTGCTCCTTATCGTTGTTAAAACACTTTATA
AAAGCCCCTTTAATACAAGTTAAAAGAGCTTTGAAAAGCGTTTTACTTGCGATAAATCAACCAAGCTATC
CAACCGAACAAGATTAATAACGCGACAGTCGGGATATAGTGGTTACACATCATTAAACTCTCGCCATATC
TAAGCTAATTTGTTGATAGTTGCCGTTCTCATCGCGTTTATAAAAACGCACATAGTCTTTACTATCGACG
ATTTGAATACTGTCGCTAATTGCTTGCATTGCTTTCGTCCAGCGCTCGTCTTGGATTTCTACACGGCGAA
GTGAAAGAATACGCACTGTGTTTAAGTTCCCTTCTTTATCGACTTGGAATGCGTCATTAATGATTGAGCG
AAGCTCTGGACGCGCATCTGCGGACCATTCATGCAAACATTCATCAATCAATTGTTTAGCCGCTTGAATA
CGCTCATCAAACGTTAAGCGGTCTTGCACTGCGATAATTAGCTTGTATTCGCCGTCATAGCTCAATAGCG
TGACGTTTCCTTTACGACCGCCTAATTGCACATCATATTTTTCAGCTGAAAGCTGAATAAACGCGTCGAT
GTCATCAAATACTTGCTTTTTAAATACACGTACTTCTTTCTGTTTTTCTAGTGCTTGTTCAACAAAACCA
CGCACCAGAGAGTCACGTTCTTTATCAATCTCTTTCACCATTTCATCCGGCACTAAATTACCTTTAATAT
TTTTCCAGTAGACCTGTCCGTTCATTTCAACTTTACTCATACTTAAACCTCTTCTTTACCTAGTTTGATC
ACAACTAACTGTTGCCCTTTATCTCGTTTATGCGCATAAGGCGAACAAAGCGCATAAATTTTCTTTTTTG
ATATTGCTAATTTTTTTTCTAATTCTTCCGCTGTGCCGTCACCCAAATTCTTCTCTCCGCGGTAAACGGC
GTAGATTTGACGACGCGCCATTCAACCCCCTACCAATAAAGGCTGACGCCTTGTTCGTTGGCGACGTATT
TCGTCATACGTTGCCCATTGTTATTAACTCGGACTTCCACTGACTTTTTAATGATCCGTTCACTCGGATT
TAAGATAATCATCGTCGGGAAACGCCCGTCTTTAATACGTAATACTTGAACCCCTTCGCGGCGTAACGCA
TACGCCACACGTTGTAATAATTCGCCCATATTTCACCCCTAATTAGTTAATTAACATCTCTGCATAACGA
TTGATTAACGCCTCATCTAGCACACGTTTATTAAGTTCTGCTAAACGCACTGCACCGCGCATAAGTTTAT
TTAAACGTCTTGCGTTGCCTTTGCTCACTTTGAATAAAAGCTCGTTAAATTCGTCTGTGCCCAAGCCTTT
TTCTGCAAGCAGTGCGACATCCTCTACAACAAGCGCATTGCCTAGGTCACAACACACGCCGACACGGCTA
TATAACTGCGCAAGCTCGCCGTATTTACCCTTTAAATTCACGATAAGACGTGGCATACCAGCAAGCACCA
CACCGCATTTAGTCAAGTCATGAATACGTCTGATATATTCAAGACTTTTAGTGCTTAAAAGCTCGGCTTC
ATCGACGATAATCAAGCGACCCTCCCCAAGCTTGTTAGTGATACGTGTGAATAGATCGTGATTTAGACCG
ACATCGTTAATGCCCAACTGTTGACAGAGTGTTTTTAGTAAAACTTTTGGTGAGCAGCTTGGCTCAACTT
CGATAAAAATCGTCTCTGGGTTCATCTCAACATACTGTTTTAATGCTTTAGTTTTACCTAAGCCTGCCGC
ACCCACGACCACACTAATTTCGCCCTCTATATGCGCAATTGCGATAGCATCTAAACAGCGTTCTGCCGCA
TGGGTTGATACAAATTCACTGTTAAAGCGACGCTCAACCACTTTGTCGTTGTGACGACCAATTAAGCGCG
CTACTGCTTGGTCGACTTCTTCAACTTTACCGTTGTACGCGCCGCGCAAATACAGGCTGACTGTACCGAC
AGATTTACCGATGGCATTTGCTACCTGTTGTTGCGTCATGCCGTTTTTTGTCATATAGTCTGCTAGTTGC
TGTCTCATTTTCTTACCTCTTTTAATAGTTAAATTTATGCCAAATAAATTTCCACACCCCGCTTACTTAA
TGCTGAAAGCAGGTCTCCAGTCTGAGTTGATTGTTCTATTGTTTCACCAATTAGCAAGCTTATCGCCAGA
CGCTGCAGGGCAAGTCCTGCATGATTTTTCAACGATTGCAGATAATATTGATGATTATTTATGTCAAACT
CTGGATGAGTCTGCAGGTGAGCTAACGTATCAACTAGCAAACGAGATTTTCGATCAGTTGTTTGAGATAC
TCTCTGCATATAAAGAGAAAGCACAAAGCACTCCCCATTAGCAAACTGCACAGTGCAGCAATGTTGCTGT
TTAAAGTTTAAATCTGCTTTAAGTTCCGCTGGTGTGTGATATTGATACCCAAATTTACTTACATTTTTGT
GTCTCAACTTTGTTAAATTGAACTGTCCGTTGCACGTTGTTATTTTGTTCACTTTCATATTTTTATTCCT
TACGCACGTTTCATTCGTTTTAAATCACTTGGAAATACTGCGATTTCTTCCACTTCTTCTTTCTTTTTGA
GCCCGTTCATACGCAAACCGTGTAACAGCTCTGCGCCTTGATTGTGTTCAATCGTAATAACGGGATTAAG
CTCTGCGTTAATCTCATCAACTTGCTCTTGCTTGCGTTTTAATCTGCCTTGCGCTCTGTCTTTACGTGCT
TTTTCAACTAAGCTCATTGGGAATGCATCACGCTTATTGCCATCTAACATTGCTTCACAAACGTATGTGC
CATCTTTGAGTCTGATAATCACTGAACTTGGGTCGTGAATATCAATCGATACTTGGACTTGTTGACCATC
AACATCTAATAGCTTCTGGCTGAAGTAGACATTGTTAAACAAGTTAATCCAGCCGCGTTGTGCAACGCGT
AAAACACTTGGTCTAAACAAGTCTCTTGCTTCAACAGCAGTGATATAAATAATCTCTGCTTTTGCGAGCA
ATTCGCGTCTTTTTCTGGCGGGTGTTGTGCCAATTTCTCTATGAATGTGATGATTGTTATAGCGGTCAAT
CTCGACTTGTACTGCGTCGATAAATTGCTGCCATGTTGGTAACTTACCTTTTGCCCATCTTTGCTTTTCA
GTTAATTCCGTTGCGCCTTTTCTGATAGCTTTGTCTAACGAAATAACAGCAGTAGAGGTTTTACGGACTG
TATCGCGGTCTGCGCCCGTTCCGTGGTATGTGTCAAACTGACGAGCGATGCGTAGTGCGATTGTTTTATT
CACACGTTCAATAATGCCTCGTCCCTGCGGGTTGCCTGGAATACCTGTTTGATGATTTATCCCCAAGCGT
GGCAACATCCCCGTAATGTCACCATCAAGCATCCAGTTTTTCTCACCGCCACCGTTATCGGAGTAGTAGA
TAGCGGGTATGCCGTGGTTTTCCACGCCGTGACGAATTGCATCAGCGACCGCTAAGGCGTTTTCTGAAAG
ACTGACAGACCAGCCGACAATAAAGCGACTCGGGGCATCCATCACCATCGTGAGTTCTGGAATAAACGGA
CGTCCGTGGTCAGGATGCTGCACTTGCATTTTCATTGAGTGACCGTCACCGACCCATACGTCATTAGCCA
GTAAACAAGACCAATCACGTTTGACATAGGTCTGTAATGCCCGCATTTCTGCGCCAGTTTTGCGTCCGAT
TTCTTTGATGTGGCGTGGTAATTTGCTTAAAGCTCTACGCACGCGGTCAATGCTCGGTAGCAAGGCAAGG
CGAAGTGGCTGATCTGCAAATTCCATTTGCCATTTATGGGCAAACTCAACATAAGCTTCTGCAACAGAGA
CGCCATTAGTGTTGCGATAAATCGCCAAGAAATTAGGTAACCATGCAATATCTTCCACGCGATCTGCCTT
GCGCTGGCTCGGCACTAACGCTTTTAAACGCTCTTCCGGTGTTTTTGCTTTGTTGTAGTCTAAAATCCAG
CCATACAACGTTCTGTGAGATAGTACACGTCCACAATTCTTACCGTTTTTGCAGTTAGCTCTCTCAACTA
GCGCCATTAGTTCATCGGGTAGTTGATTGTTTTTCGCTGCACTGCAGATAAACTTAATCGCAGCATCTCT
GCTTTTTACTTGTTCCAAATTCTGGACATAAGCGACTAAAGCCATTCTTGCATCAGCGATTTCACGCTGT
TTTGTAGTGATGTTTTCTAAATCAATTTGCTTTTTAACAACCGGTAGTTTCGGTTTTTCAACGACCGCAA
ATTGTTTTTGTAATTCAATCTGTACTTCAGCGGGTAAAGATGAAAATGCATACTCTAAACCGCCACCTTT
TACGCCTTTTTTCGGCTGTGAAACCCAGTTTTCTCTTTTTGCCAAGCGGTTGATATTGCTTGGATGGATA
GATAATCCAGCAATTCCCGCAAGTTCTTTTGCACTAAACCATAGTTTCATCTTCAACCACCTTTAATCCT
GATAACGACTAGGCCATATTTCACTCGGGTGTTTACCTAGTACTTCTGCAATAATTTGTTCGCCTCGTGG
GTAACGTTTATCAAAAGCATTTCTTAATGTTGTTTTAGCTAATCCGTTTTGAACCCCTAGTTGTGCTAAT
GAAATTCCTTTCTTAATCAGCTCGGCACGAATATCTGCACGGTGCATATCATTATTTCTTTTCTTTTCTG
TCATTTTGTGCAATCCTTGTAGGTTAGTTAATCGACTACGCCAAGATGTACTTAATCATCTATGATTTAG
AATATATTATGAAATCACTTCTAAATCAATAGGTGATTTGATAAAAATTTACAAAATCTTTAACTTGATC
ATTTAAGTTATTGATTTTATTAAACTTAATCATTTTAACTTTTTAAATCATTTTTGATTAAGAAAGGAAA
TTTATGAAATCACTAAAACTATGGTACAGCGCGAAAGAATTAGAGGGGTTAGACGGTCTTCCAGCGCACG
CCACAAACATCACTAGAAAAGCCAAAAATGAGGACTGGCAATACAGAGAAGCTAAAGGGGTTAAGGGCGG
AGGTTATGAATACCATATCACCAGCCTTCCTGCAGCCACACAGCGCCAGTTAAGAGAATTACAGAATATT
GAGGCATCAGATTCACAAGAAAAGGAACAAAACGATCTGGATGTTGATAATGTTATTGGATTCAGTGAAA
GATTAAGAATACTGATCGGAAATAAGAGCGGCAGGGCTTTTGCAAAAGAAGTTGGCATATCTTACAGCAC
GCTACACAACTACTTATCGGGTTTAAGTCTTCCAACGCTGGATAACTTAATTTCACTGGCGAAGTATGCC
GGAGTAAGTATTGAATGGCTTGCACTGGGTGAAAATAGCAGTATATCACTTAAAGAAAATACTCAGATTT
CACATAGCGCAATCAATAATGAAAATGATGGCTTTGTAGATATCAGAGATTACCGAGAAATTAGCGTATC
TGCAGGTTTCGGTGCGTTAAATGATGAAATAGAACCAAAATACACGAAGGTTGAGGCTTCATGGTTAATA
TCACGCGGGTTAAAGCCTAAAGATTGTGGAATGTTCAAACTTGACGGCGACAGCATGTATCCAGTATTAA
AACATGGTGAAGATATGGTGGTTGACATGTCTAAACATAATTTAAGAGAAGGTAGAATTTTTATCATTAA
TCATAATGGATTAATGTGGGTGAAAAAGGTTCAAATAAACTTTGATGGAGTTGATCTGATTAGTGAAAAT
CCAACATATAAACCAATCAAATTAACATCTGATGAAGCAAACAGCTTAATTGTTATCGGTCAGGTGGTTC
GTGGTTATCGTGATTTCTAG


>4	 584937-621440
TTAGAACTTATAAATGAGATTATCTTCATATTTCCCGCTGTAACTTGCTGAAGTATTAACAATAATCCTC
TTGTAGCCTTCAAATGTCTGCCAGTTATCTGTTTTATCTTCTTGTGTATAATCTAAAAAACGAATGAACT
CCGATTTAGTTGAACTGAAGAAAATAAAAGGTGGCTTAGTTAAATGGATCAACCTCAAAAAGTCGATAAG
ATCAAAATAAGTTGCCTGCCTGTAGCTTTCTTGCCTTGTGCAAAGGTAAGGTGGGGCGAGCACTATTAAA
ACCTTTTCTTTATTCTGAAATTTCGGCAACAGTTGATGAAAAGACTCACTAACAACTTCCAAGCCCTCTA
GATAACCTTCTGTGAGTACATAGTCAGTTTTTCGAACGCAATTATAAAAACGCCGCTTAAATAATTCGTG
TAAAGAGCCGACTTGCTGACCGCTAAAAAGTAGCCAAGAAGACAGGCAATTTACATCTTTATAACCATTA
AATCTATTGATTTTATTAATAATTTCCTCTTTTAATCGCTTGTTAATGAGTTTATTTTTTGGTATAATCC
CATTAACAGTTTGATAGAGTATTTCACGTAATTGATTAATTTCAGCTATGTGATTTAGTCTTTCCGAATA
TCCGTCAAAGTCATTATAAATGACCCTCGATTTTGGTTTTAAACGCTTTGCCGTGTGACTTAATAAGCCA
CTTCCGCCGAACACATCAATAATTGTCCAACCTTCGCCATCCCCTTGAATATTTTCATCCAAGACTTGTT
CAAAATGCTTGAGAAACATTCGTTTCTGACCTACGAACGGCAATGGGGCTTGTTTGAATTGTTTTGCCAT
AATTTAGCTCCTTTAAATTATGGCGTTCTGGCATTCAAGTGATGCTCTGACACTCTGATTTGATTAATTG
AATTGATTAATTTTTTTTACAACGTACGCATTTAATTTGTAATGATTGTACATCTTTTGCTCGCGCGAGT
AGCTTTTTACAGCACTCGCAACGAAATTCTTTTACTTTCTGCATATTAGTTACCACATTTTTTTATTGTT
TTGCTAAAATGCCACGGTCTAGCTAGACGTTGTGGCACATGGCTATATGCAGGATGTCCCTGCGTAGCTG
ATACAGTGAGCAGTGCGAATGCTCGCTGTATCGCCACTTCTAGCTGACATCAGTCAACAATATCTAACTC
ACTTTCACAATCGGCATAAAATGAACCGTTTGCATTATGCAAATGCCAGTGAACAGAGGGCGGCTCGTCA
TTAATACGTTCAACAACGAGTAATTTTCCAAATTTACTAACGAACACAATTTTCGCATCATTTCCATTTC
GCAGTTTAACTTTTTGCCCTTTTTCCATTTTTACCCCTTTTTAAATATTGCTGATAATGCATTTGGGCTG
AATACATGCGTTCCATCGTCATGCATCTGCTGTCGTTAAATCTTGCAAATCCGCCACAAACTCACCACCG
CCTGTTGTGCTGCCTTCATAGTACGCATCCACCAAAATACGCTGTCCATGTTTACTAGGAACGACTTTGC
GTAACATCTCTACTGATTTACAACGACCAACATGTTTATAGCCATCCGCATTAGCGAGGGATGAAAATCG
ATTTTCTACAATATCACGTACCTTTTTAACAGCATAACTCGTCGCAATAGTGTCTGAACTTGAGCTGTTA
TAAGCATCTGATTTCTTGCTGTTTGGAATATAGTTATTTAGCGTACTTCTCACAGCAATCACTAACGCTT
TTACCGCATTTACAGCTTTTGGCGTTGCTGCTTTATCTTCTGCATCTGAGTCTATGCTTGAGTCAAGTTG
AACGAGTCCCTTTTGTGTTGTACTTGCATCTTTTGCGATGTAGCGTTTTTCTACTTCGGTTTTCAGATAT
TTAGTTCTATTTGCTAATTGCTTGAGTGGCTTATTCGTAATGCCGTCTTCACCCCCATGAACAGGGTCGT
TTTCTTCTATGCGATAAATTTCGTTTTCCCATTTTTCGGTTTCTTTCAAACCTGCCATTTTAAAACCCTC
TTTAAATGCCTTTAAAATTTATACAGAACCGTGATTATATTGCCCGTTGTATCGTGCTTTATTGTTGTAG
AGTACTGGTGCAGCCTTATAGTCAAGTACACCCAGCAAACAACGTGCTGGCACAAAATTACGTAATATTT
TTCTAATTTCGATAGCCTGTTCATTCGTCACAGGCTTACTTAATTGAATGCCGTAATATGCCCATCTCTC
ATCTGATGGAATTTTATTGACGAAGGTATTTGCGCTGTAATCACGATTTTTTAGCCCCTCATCAATTTCA
ATCTCTCCAAATCCAAGTTGGCGAATTACTTCACGAACCGACCAAGGCGTGCCTTTGTGTCGATGTAATT
CAACAGATTTCTTAATCAACCCTTTTTTAGATTCTTGTGTTGTCGCGAGAAATAATCCGTCATAGCCTGT
GGCACTCCATTTCTCCGCAAGCACTTCAATAAAACGGTCGTCGAGTAAATCGACGAGCGTAGTCATAATA
GGCGAGAGCTTAAACTGAGGTAGTCTTTGTCCAAGTTCAGCGAGTGTTGTGTATTTTACATCTCGAGCGA
TAATATCGGGGTAACGTAATCTAGCCATTTGTTCTCTCACTTTCGACTTCTACGCTAATTGCAGTACAGT
TTGCCCATTCATTTTCTGCCACCACAATTTTTTGCGGTGAAGTGAGGGTGACGTCATAGACACCCTCAAC
ACGCAAAGCACTGATTAATGCTGACGGCACTACATCCAGCCCTAGTTTTTTCGTTTTGTCGGAAAGGTAC
AATTGAAGTGCATCACGAGCTTTGGTTTTCACAATATCCTCACGAAACCCTTCAAGCAGTTTTAATGTTG
CTGTTATTTGATAATCACGCTGCGTAGGGGCTTTCACTTCAACGGTATCGCAAAGCGGACGGCGTTTTTC
ACCACTGACATATTGCTTGATGTCATTAAGCAATCGGCTATCAGGGATGCCTTCTTTTGTCAGCACCGTA
ATGCGGACTAAACCACCTTTGGGTGTTGCTACATTCACATCTGCAATAGCTTGCGAAACTGCACGCACGT
GGTAATCATAAGCAGCCACTGAACCACAGGTTGAGAATGCTTCAGGGGCGCTCAAAATACGCTTGCGATA
GTCATCATCACTTTCTTGCACAAGACCGCCACTTGGCACATCAATGTTGCTCACTTTAACTTCAAGGGAG
GTCATTAATGGGCTTTTTAAGGTTTTCACTCGCCCAATTTCCCAGCCATTACCAATGGCGCCAGATAGAT
TTGCTTGCGCCTCAATTTCCACGTACGTGATAAGAGATGTGATCACATCATCATTCAGAGTGATAAATTC
CAGTTTTTCATCCACTGCAACACGAGTACCTTTCGGGATTAAAATGGAAGGATGTGAGGCGGAAATACTG
AAACGTAAAATACAACGTGCAGGCTTGTCTTGTAAGCGATAACAGCCCATTGGCTCACCGCATAAGTCTA
GCGCTAAGCCTCGTGCAAACTGAGGAAAAGTATTTAGAAAGGCTTCATTAATCCCTTTACGTACTAATAA
TTCTCGGTAGGCATAAGACTGAATAATTGAGCGTTCAATATGTGCTGGTTGCAATGTTTTGCCAGTGCGT
TTTTCATAATCTGCAATGGTATCTGCAAGGATTTGTTTCACATCTTCAGACACAATTTTTACATCATCCA
CTTTCATTATCCCTTGACCTCTGTTGAATAGATTTCATGATAGATATCCTCTTTTAACGACCAAAAAATA
GTGAAAGAAAAGTGCGGTGCATTTCCGCTGACTTTTATCTCGTCCACATTAATGCGTTTTTCCCAGAGAG
AAAGGGCAAAGGTAATTTCACGCACAAAGTGAGGCACCGCGATATCTTCAGGTTGGTCAATATAACGAAA
ATGATCACTACCGAACTCAGGGCGTAAAATATCAGTGCCTCTTATGGTGTTGAGAATGTTGGCAATACAA
AGATGAATATCATCAATGCCCTGAATGACGGATTGTGTTTTATCATTTGGGGCAAGTTGCCAATGTGTCG
TTAAGTGAGTATGTGTATTCATAGCCCTGATATTACAGGGCAGGAGGGGAAATTGATTTTAAAGTGCTTT
AAAGAATTATTTATCTGGGCGTGGACCGTTGTTATGTGTATGGCTATCAAGAGAAACACCATTCGATGTG
ACACTTGGCGCATCCACCGACGTTGATGAACTCACAGCGCCCGTTGCCGAAAATTCGCCATTCACAGCCA
CATCACCATTAATTGTTGTGTTGCCATTAATTGTACTTTCTGCATTCACTATCGCTGTTGCAGCAGTCAC
TTTGACCTGTCCAGAAGTACTGACAACTACATCACCTGTATTACGGTTATGAGAGATTACAGTGCCATTC
TTAAATTTTTTCATCCAGATATTATTATCTTGAGTCGGTGTAGGGTCTTGGTCATTGTAAATTGTACCTA
ATACACACCCTCCCTCGCCACGTGCATCCAGCAGAATTGCCACAAGCTCGCCTTCATCTGGCAAACAATA
AAATTGATTACCTCCTGAATTGGGCGTGAGATAAGAAAGCCACGCTGTTTCTAAATCATCAAGTGCAGGA
ATTTTACATTTTACTTTGTGTTTTGTACTATCCACCGCACTTATAATACCTTCTTGATAGGTTGCAGTGA
AATTATGGGTTTGCATTGTGTTTCTCCATTGATTGTGTCACTAGGTCATCAGCAATGAACTCTAGCAATC
TCACGTCTATTGTCGTTGTGTAGCCTTGATTGCGATAAATCGTATGGCGTGATGATTTAATCAAATATTT
ACCCGAGAAAACGCCTAAATTGCGTAATAAGATCGTATTACCCGCCACAAGTTTTGGGTTTCCCCATAAT
TTAATCGTGCCAGATTGCTGGTCGTCATTTTGTTCTGCAAGTGCCGCTTCACCTCTTGCATCAATTTGCT
CTTGGCTTTCGCCACGTGTCACAATTTGCAAGCTATCTTCACTAGATTTCGCCGCTTGAGCAACATCTTC
ACGTTTTGCCTTTGCTTTTTTACTTTTTTTAATCACTTTTTTACCATTCGCATCATAACCACTAATATTC
ACTTCTTTTGCGGTAGAGCTAATACGGTCACGAAGACTAATACTGATAGTGTCTTGTTCTTCAATAGTGA
GAACAGACTCACTTTCGCCCAATTTTTCTTTTGCTGTAAAGACAAGCTGATCATTTACTACCTTAAAACT
GTGATGGTATTCACGTCCAAGGCGTGCCAAAAACTCTAAATCACGCTCCTGATATTGTGTTATGCGAGCA
ATGGGAATATGTTTTATCTCACCCACCACTTTTAATTTTAAACGTTTTGCTACAACGGCAATGACTTGTG
CAAGGGTTGTGTGTTCATAGGCTTTGGGTTTGAGCGTACGCTGATTTTTAGACACCCCAGTACTTAATGC
ACGCAATGTAATGTTAGAAGGGCGGTATTGGTATTCGACTTCATCAATTTCAAATGCACCGATATCAACA
AGTTGTTCACCTTTATAGCCAATTGCGCCTCTTAGCTTATCACCTTGTGTGGGAAACCACGCTCGAATCC
ATTTTCCGCGAATATCTTCAAATTGCACCACAAGTTCATCACTTTGACCTTCTAAATAATCCGTATAACT
TAATTCAATTAAGTGTGGCTCAATGTCTGCGGTAATATTTGTTTTTTCATAAAATAGTGAAAAATCAGGT
TGGGCAATATTACTCATTATCTCCCCTTAACCATGGCGGCATATCTTCATTATTCGTAGGTTTCACTTGC
AACACGGGAATAAATACGGTTGCTCCAGTAGGTAATACTTCGTAAAAACTGAGATGCGGATTAGCGTCAA
TAATACGAGAATACTCTAGCGCATCACCGTAATAATGATATGCAAGGTTATCCCAGCGTTCGCCTTGTTT
AACGATGTGTTTAAGCACGGTCTGTGTCATGATTCACCTCATCATCATTGCGTAACACAATCCAAGCGGT
CATTTCAGCCACTCTAGGGGCTAAGAAATCAAAGCTTTCTGCAACCTCAGACATGGTTCTATTTGCAGAG
GGAAACCACTCTGACAAATCTGAACCGTTTGTGCCTTGTTGAAAATCCGATTGAATCGCCATTAGACCAC
TTTGTATTTCAGCCACCTCTTGACTGAACTCACTAACAACAGGCAATACTGAACGCACGCCATTAAATAA
CTCTCTCATTCCTGTTAGCTCACCGAAGCTACCCAGTGCACCATCAAGATTACCTAACACACTGGGTAAA
TAAGCTAACGCAGCAGCAGGGTCTTGTGAAAATTGTTTCATAATTGCAATGGTATTTTGCACCTCATCAA
CAATGCGTTTACCTTGGTTATAAAGGTCAATCCCTTTTATTAAGGCTTCTTTTGCTGCATTCATTCCTGC
AAAAAATTCTGGTGGTAGTATCGAACTTAATAATGAGCCTTTACCAATATTTAATGCCGCACCTAATAAA
TTATTTTTTAATTCACCAACATATTCTTTTAAGCTAATTGTTAGCTCCCGACACAGCACATTACCGTATT
TATCTGTAAATAGCGTAGTTGAATGAATATCTGTGATCACAAAATTCCCTTTAAATTTGCCACGTCCCCA
AATGAGTGCCAAAGCATCTTGTTTCGCTTTGGCAGAGAGTAAAGATTGATAACGACGTTCAACTCCACCA
ATTTTGTGATGCAAGCGGACAGATAAATTCAATTCAGCTAAACTTTCACCCATCGCTTGTAAACGAGGTT
TACCTTTTAACACTTGATGTTCTGCAAATCTTGCAGATTGGATTTCTGAAAAATCAGTGACATCAATAGG
CTCAAGTGCAATTGTGCCCAACATTAAATACATTAGTATGCTCTCCGTTTTTGTTGATCTAATACACGCG
CAAGCATGGTTTCAAATTCTCTTAAAGAGATGTTTAACCCCTCTTTAACATCATTTAACACTTGGTTATT
AGATAAACCATTTACATTAATAGTGGGATTAAAATGAATCGTCATTCCGCCATGTTGAGCTTGCTCGCTT
TGTTGTTGTGCAAAAGTGGTTTGTAATGATTGATAATTGGAGTGGGGGGAAATACCTACCGCATTACTCA
TTTCATCACTTGCTTTTTCTGCTAATCCCAAGGATTTATTAACACCAATTGCTAGTCCTTGTACTGTATT
TTCACCGAACCCCATAAATACACGGCTCGGGGAGTGAATACCGAGTTTTTCTGCAAACCAGTCTTTGACA
CTGGTGCCAAGCTCACTTACCGTTTCCTTTGCGCTATTCCAAGCATTGCCAATACCATTCACTAATCCAT
CAATGATATTTTTACCAAAATTAGTAAATTCAGCAGAAAGCTCAACGCCAAAATAATTTAATACTGAACT
AAAAATAGTCTGGAATAATGACAGCGGATTAAATGCAAGAATAATATTGCCTAGCTCTGTAAAGTTGCCG
TTAAATAGCCCTTTAATGCTTTCCCATAAATCTGTAAACCAGCTTGTTACTCCATCCCAAACTGCAGACC
AAATACCTTGCACATCATTCCAGATATTAGTCACGAATTGACAAACATTATCAAAAATAACCGTAACGTC
TGCCCAGAGGGTAGAAAAGAATGCTGAGATAGGCTCCCAGTACTCATAAATTAAGAACGCACCAACAGCA
ATACCCGTAATCAGCAAGCCAAGAGGATTCATCAACATTGCACGTCCAGCAAACATCATTGCTTTGCCAA
CTAACATCAAGCCTTTCACTAGAACACCTGAAAGCAATTTACCCAAGAACAATGCACCTTTAGCAATCAA
TCCAAGTGTATAACCAAATCCATAGGCAAGTTTCATCAATACAGGTGTCAAGAATTTGAATAGAGAAAAT
AACTTTTTACCCCCCGACCAAAACGGCAAGATTGCCATTAAGCCAAGTGACAGCACTGTTTTTAATGCAA
CAAATCCACCAATTGTTGCTACTAAACCACCCCCAATTTGAACAAATTGATTGACAAGTTCTGGGTTGGC
ATGCATCCATTCTAAAATGTTGTAAATGACAGGTTTTAATTTATTCACTAATAAATTAATAGGAGGAAGG
AATTTAGCACCAATTGCGATACCAATTTCATTAAAGCTATTTTTCAAAAGCTGAAGATTGTTTTCAGTCG
TTGCGCTTCGGTTCTCAAATTCACGCTGCATAGAGCCCATGTATTTGAGATTACCGTTTTCATCACGCTC
TTCGAGTAACCCGAGTTGTCTGTTATATTCCGCCGTATTTTGAGCAAGCAACATAATGTCATCAGCATAT
TGCTTACCAAACATTTTAGCTAAGATTGGGTACTGTTTATCTTTTGGTAATTTCTTCACTCTTGCAATAA
AGTCAGAAATTGCCCCCTGTGCGTCCTTATTCATTGCTTTAGCAAATGATTTTGGGGTAAGCCCAAGCAT
TTGTAACTCTTTAGCATGCTTACCAGCTTTAAGCTCTGCAAATGCCGAACTCATGCCTTTAATCGCTTGT
GCCGCAACTTCGGGCGCTTTACCCATGGACAGGAATGTTGAACCTAATGCTGCCGCTTGGTTTTCTGTTA
AACCCAACATTCTTGTATCTGACCCTGCTCGCGCAATGACATTGACAATATCAGCAGCCTTTGCGTTAGC
GTTATCTGATAGATGGTTTATCGCATCACCAAATTTTGCCATTTCACTAATCGGCTTGCCCAATACGTTC
GCCATGGTTGCCATCGCAGTACCCGCATCACCTGCTGCCATATCGAATGCCACTCCCATTTTTGCGGCAT
CTTCGGCATAACCAAGTAAATTCTCTCTAGCAATACCCGCTTGACCACCTGCAGCAACAATAGCAGCGAT
TTCTTCACTTGCCATAGGGATAGTGCGTGTGAGCCTAAGGATATCTTGCTCCATCTCTTTGAATTGAGCA
GGACTATCAAAATTCACTACTTTTTTTACATCTGCCATTGCACTTTCAAATTTAATTGCAGGTTGTGCTA
TAGCAAGCATGGATGTTGTTGCGGCAGTACCTAACGAGATTAATGAACTGGTTCCAAGCGCAACATTTTT
ACCCAAGCCTAGCATGCGGCTCCCAACGCTTTGACTTTCGTCTTTAAAAAGCTTCAGGCTATTTCTTAAA
TTCTTAATTCCAGCTATCGCACCACCGACGGATGCGCCGATAACTAAAGATATTGCTAAATTTGAAGACA
TCGTTTATATTTCTCTCATTACTAAGGGGGTAGATATGAAAACCACTGCTAGCTTTGATTTTTTAGAAAG
CCTCATTGTATTGAGCTGTCTTGTAGGCTTTGGCTATACCCTGTATTCATTTTTAACTTTTGCAGCATCA
CAACTGGATTTTATGCAAATTATTTTTGCTGTTTTTATCTGGGTTATTGCTTGGCAAATAATCGGTGCTG
TTTTATTTTTTGCCTATCGGCTAGGTTCAGGACGCTTGTTTTCAAAAGCGAACAAATAAAGTAATAAAGC
CACGTTATAGCGTGGCTTTACTGTATCCTGCTTTAATTTGCCGGTTAGCTTGTTCTAGCCAAGTTGATAA
TTCATCTAATGTCATTTGTTCAATTTCACTAACATTCCAACCAAACCACCACGCCACATCAGCAACCATA
GCATTGAGCTGTTCAATACTTACTTTCCCTTTTGCATATCCGCTAACGCTGCTTGGACTTTGGCATAATC
CGCAATATCCATGGCATCAAAATCCTCAGGTACCAGCCCTGTGAGAAGTGATAGCATATAGATTTCTTTA
TCTGCATCAGTGCCTTTAAAATTACTCATTTGTTTAATATCTGCCACTTTTGCACGGCGAATCTTTAATT
CGGTAATATCTTTACCTTCCCCGTCTTTAATTGGAAATTGGAGTGGAATACTGCGATAAATTTGGATTTG
ATGAGACATAAAAAAACTCCTTAATGGTATTGTTTAACTTCATTAAGGAGTTTAATTAAATGTGATTTAA
AGTGCTTTTAAAGCGCTTTAAAGATTTTTAACTACTGCCCAATATTCGTGCGGTATTTTTGCAATACATC
TTGCCCGTTTACACGCAAGATATTAGCAAAGGCATCATAGAAGAAGATCTCCTTACCGCCAACAGTTTGC
TTGATAGAGTACACTTGGAATGTGTCTGCGTGCTCGGTCGATTCCTTGTTTTTCAAGCTACCACCAGTAG
TTTTACTAAAGCTCACATTCATAATGGTAACCATTGGTTCTTCTGCCACCAAACCACGAGCATCGAATAC
CTGTAGATTAGAACGAGCCATCAACTGTATATTTTTCATCGGGTTGTAGGCTTTAGCTCTTACTTCAGGA
TAAAAGCTATCCCAAGTCACCTCACCTTCTAAAGCAGCGATACCTGCAGGCAGTTTAATAGTGCCTACTA
ATCCTAAACCTTTATGTTCAATTTGCTCAAATTCAATATCTGGCAATTTAAACTCTTTTGCTTTGCCAAG
TAATGAGTTCCCGTCCATATACACATTTGCATTGACAATCTGATTAATTGCTACGCTCATTTATTACTCC
TTATTTCTGTGACACCAAATTAACCAAGTATTTACGTGTCATTACTGACGTGTTGGTAATACGTTCCGCT
GGTAATTTCGGTGTGTAATCGTATTTAATCGGTACTTGCCCTTTGCTGAAGGCGTCCACTAAATCATAGT
CATAATCTAGCCCTAAGCTATATCCGACAATTGAAGGTAAGGCACGCAAATAAGTGTCTACCGTTTCAGT
AAGGCTATCAATTAATGCGTCATCAATTGGGCGGTCAATATATTGCAATTCGGCCATACGAATACTTTCA
TCAATTAAGTCCCCCGTGCGAAGTGCGGTTTCAAAATTGATGATATGCGTGACGGTTGGATAGTTTGACG
AACGGTTCCCCCAAAGTCGGAAACCTGTGCCAAAACTGTTGAAAATGGTGGTGATACCCACCGCATTTAA
ACGGTTCGTTTCCGATTGGATATCATCAACACGTGCTGTCAATGGTAACTCCATACCGATTACACCGAGT
AATTGGTGGTTTGAGGTACTATGCCAATAACCTTTCTCTACGTCCACTTTCATACGTAGCCCTGCGGCGT
GAACAGCTAAACTTTCTAATTGATTACTTGAACCTAATGCATAAGGAAAGAAATGGCGCACTCGCTCACT
TGAGTCTTTCGCATTAATCGTGCCTTGTGGACCACGACCTTGGATAGCTTTAGAAAGGCTCGTGCCTTTC
GGCAACTGCACATAAGCCACTGCTTTTAATTGTTCTGCAAGTGTACCAAGTGCAGAAGCACAGCTCGCTG
TTTTGTCAAACTCGGGGCAAATCAGAATTTTTGCATCCGCACCATACAAGTTGAAACCATCGCGCAACAA
TTCAAAGCCTTTACGTTTACCTGTTGAACTTTCAATGCCACCCTTGATATCTTCTTCAGTGACTTTGCTT
GGGTCAGCGTAGGTATAAGTCGCAGTCAATGATGCCTTGCTCATTTTTAAACGAATTTCGCCCGTTTGCA
TATCCACCCAATAGTCTTCATTTAAGGTTAATGGTGTGCTATTGGACTTTAATGTTAGGCTTAATAAGCC
TTGTTTTTGCGTATATGCAAGTAACGTGGTTTCATCCAGCGTAATACTTTCATCTTGAATTTCGCTTTTG
TGTTTTGATACATCTAAGACGTTCACTACATAAACCTGACCTGCTGCATAACGAGCAAGCACATCAAATG
CATCAGGTAAGGTGAAACCTTGATTTAAAATCGTACCAAATTTGGCAAAGTCTTTCTTAGTTTGACACAG
TGTTAACTCATTAAGTGGACCTATTGGTGCTGTGCCGATAATGCCAATAATTGCACCATCAACCGTTTCG
ACTGCAACGGAGCCACCTGTAACACGTTTGGTTTCTGTGCCGTGATGAAATGCCATATAGTTCTCCTATG
ATTTAGATTTTAAAATGGGGTTAAGCGGATCACTTGGCTTGCGAGAATAGACGGTTGCCAATTTAGGTAA
ATCCACTATTTTTGTTTGTTCAACTTGCCACGTTTCGGTTTGTACTAAGAGCTGATATTGCCAAAGCCCA
CCTGCTTCACCTGCAAACTCCTCACTGATTAATGCACAAGCGAGACAATTTTCTGGACGAAATCCAACAA
TAGCCAACCGCACTTGATCTAAAATTGCTAACGCACCATCATCATTGTGTTGACTGCGTGCAATGACCGT
TAATGCAATTGTCACAGTACGTCGTTGTTGAATAATATCGGTGCTATTAACACGTTCAAACTTTGACCCA
GCGTATTGAATAAGAATTGCCCCCGACTCATCTCTCAGGAAATATTCACTCGGATTGTCAGGGAAGAGTT
CAATAGCAAAACGGTCAATCTGTGATAGAAGGTGCGTTTGTATGCTGTTTAAAATTGGCTGTGTCGCACT
CATAACAATCTCCCTCAATAACCAGATAAATCCATTTTTTTATTTGCTCTGGTTTTGAACTTCGGCACAT
CAGGTAAGGCATTTGTGCCATTTTCATTCAATTCAGCTAAACCGATATGGAGCTTGCCGTTTTGAATACG
CTCCAGATCTTTTAAGGCTTGAGCGTAAGTCTCTTTGACATTTTCAGGAAAGCCTTTCCCTTCGGGACGG
CGCGAGTAAAGCCAAAAACGAGCAAGTTGTAAACAGATATTACGTACAATAGTCGGCACAGTTTTTAACG
GCAACAAATAGCGAGAACGTAAATAACCGTCCACCGTTTCCGTGGCATACTGACAAGCCTTGTCAAGCAC
TAATGGGTTATACTCAGTCGCTCTAGAATGATCATTGGATAGTTCAATCAGACTGCGTTCACTCAATACT
TCTGTTAAATCCTTTGCCGCAATGTACATTATTTATCTGCCTTTTCTTTGGTTTTTTCTTCCGCTTTCTT
CTGCGCTTTTTCAGCCGCTAAACGTTCTTTTTCTGCCTTTTCTTCAGCTTCTTTTTGTGCTTTTTCAGCG
GCTAAACGCTCTTGCTCTGCTTTTTCTTCAGCAAGACGTCGTTCTTCTTTTCGCTTTTCCAATTCAGATT
GGTCTAGCTGAATATAAAGCGATAAGTTTTCCGCTTCTTCAGCAGTCAATTCGATTTTGTCGCCCTTTTC
ATAACGTTTGCCGTTGTGAAGAATTGCCATTGTGCCAATGACGGCATATAACATTTTTTTATTCATTTTT
CTCTCCCAAAAAAGTGAGTAAACCGCACTTAAAACTCGTTTAAATACGGCTTAAATTAGATTTAAATACA
GCCCTTGATTAAGTAACCAGCCGCTTTACCAACAATGTATGGCTTATTGATATCTGTTGTACGCACAATT
TCAACTTTGCCCCCAACTTCAGTATAGGTATCCACATATAAGCCATTTTTACGACGTACGGTATAACCAT
AAGATGGCTCATAGATATTTTGTTTTTTCTCTTTTGATGCAGCTGCAACATAAGCAAGAACGATAGCTTT
TGACCAAATATCTTTTAATTCACTACTTTGCTCATACACCGCTTCCCCAATGATGACTTTGTCAATTTTG
ACTAACTTTGCAAAATCTTCAGGCGTTAATACTGCCGTTGCCACATATTTGATTTTTTCTAGTACTTTGG
GATGTTCACTTAATACTTCCCATACATCACCAGAAATTGCACAAACATTCGGCTTACGACCTGTCGCACG
TTTAATTGCACGAATACCTGCTTTAATAACAGAAATTGGATCAGAGTTTTTATCCGTAAATTGAGAAGTA
CCACTTAACGTGATTTTATTGCTTGCATCATAGTTGTCTTCGTTTAATGCTAAATCCGCACAGGCTTTTT
CACGATTTAATACAATCACATCTTGAGTGACACCTGTTGCGTACTGACGAAGTGGATAAACGCCTTCCGC
TTCATTCACTTCACGAATATCAATTGGATATTCAATGTCGTTTTCTTCTAACACAACAGTCAATGAACCA
ATATCTTCAGGTGTTAAACGATTTGATGCGGCTCGAAGTTCACGCTTTGTTGTTTGTAAGCGGAATGCTA
AGCGCCCAAAAGTTGGGATTTTGCCCCCTTCTTTTTGTGTTTCTGCAATCGGGAATAACACTTCAGAAAT
CATATTCCCGTTGTAATAACCCTGTGCTAACTCTGTTAATACAGGGTCAACAACACGATGTTTTGATAAA
TCAGACATTTGATTTTCTCCCTTGATTTATGAATGCATTGCATTGAATGCGGTGACATAAGACACATTGT
GTTCTTTCATATAAGCACGTACACGCTTGTCCATATCAATAGCCTCTGCGCTTGTGCCTTCCGCATATTC
AACCGTATTATCTTCAGCTGTTGTGGCATTATCTTTCGTTGCCACTTCACCAAATTGAATAATTTGAGGT
TGCGCATCTAAAAATGCTTTAATTGCAGTCAGGATGTTTTCCCCTTCGCCAAATTCAACTACGCCACCAG
CTGATTGCACAGCAGCACAGTTCAGCAACTCAATGGCTTTTTCTTTTGCCACAGGAGCAAGTTTTCCAGC
ACTGACTAAACTTTCTGCAAAATCAGCGTTGTCGGCTTTCGTTTGATTTAATTGCGCCTCAGCTTTTTGG
GCTTCAGCTTGGGCTTTTTCGTCTTTTAGCTGTTGGTTTTCAACTTTCAGACGCTCAAGCTCGGCTTTTT
CTTCTACACTCATTTCAGGTTCTCCTTGTGGTTGAGTGGGTTCATTAAAAATCGGAGATTCCGCTTTTTG
CGGTTGTAGCGAGTTGCGTACGGCTTCTTCTTGCACGCTACCCACTAAATAATCGGGTAAGACTTTATCC
GCTTCATCCTGCCCGTGCTTACCAATAAACCAGTCACGCAAACGTCGCCACAGTGTGGCTTCTGTCCAGT
CAGAAAAATCCACTACACCTTCTTCGCCCTCAGCAAATTCAGGATTACGCAAACCTTTTACAGCAGGAGG
CACTGCACCTAAAAATCCGACGTGACGTAAATAAAGTGAGCCTTGTTTAGGATTAGCTTGACTGTTGGCA
AGATAGAATGAAGCAGAAACTTTTTTATAGCGCCCTTTTTCCACCATTTCGGCAAATTCAGGATCAACTT
GGCTTAATTCTGCCTTGAGAATATCGCCCTCTAATTGCAATGACTTCACCCAAGCATAGGCAGGGTGATT
ATCTTTCGGGTGACCGATCACCACGGGGGATTCGTGAAAGGTTGGGTCATAAGCTTCAACGGCTTGTTGT
AAATCACCTGTCGTGATTTCAACAATTTGCCCGTTTGCATCAACACGTTTACCCGCTTTGAAAATTTCGA
TTAATTCCATACGCTATTCCTGTTGTTTGAATAGTTCTAGAATAGGCTGTGAAGAGAAAAAAAGATTTTA
AAGTGCTTTAAAGATTTGATGAGGAAAACATTATTAAGAGAGAGTTGAGTTTTATATAAAAACTTAAAGT
GCTTTAAATGCGGTTTAAATCGCTTTAATTCGCTTTAAATTTTAGATGTAGTTAAATTGTATTACTTTTA
GATTTTAACGCCACAGGGCTAATTTGTGGCGTTATTTTGATTTCTAGTGGTTATCCTACAATTTGGCTGA
TTTGTCGTTGTAATAACGAGGTAGCTTTTGCCAATAATAATGTTTCATCATTTTGGCTAATACCAAGCCA
TTTACGCTGTGGAATAGTCACTTTACGTCCTCTTCCTGCTTGCCCACCAAATTGATGTAGCCTTGCATAT
TTTGCAGCGCTACCAAACTCAAGACCTTTATCATCATAATTATAGGCTGTCTTATCTGAAAGATAACCAT
CTTGACGTAGGATTTTAGGACTTTTTCTACGTTTTGCTTTCAATGCGAGAGTGACAGGTGAGAGCGCTTG
CCATTTTTTACCCTCAGGATCAACTTCTTGCTTAAAACGTTCTTTATGCGTTTTCTTCAATGTTTCACCT
AACACACCATAAAGCTTGCGAGGGTGCTGTAGTTGTATTGCAATCTGTTGTAGCTTAATCCCAACTTGCT
GGTCATTAATATCAATTTTAAGCACAGGCTTTTCCTTGTTGATTAAAAAATTGTTTAGGCGTATAGTGAA
AGTGCGGTGGGGGTTTCCTACTGGAAAGGTTGGCGGCAATGCTACATCCGTCATTATCCTGTTCGAATCA
GGCAAACCACCGCTTAATCAAGCTCTCCCCATAATAATGCATAACTTTTTTTAAAGTCTCTCCATTCTAC
ATCGCTTTTAATTGCACTTGCAGTACGTATCATATTTAATTTATGCGGTAGTTTTTTGTTAGTTAATACA
TCTTTTAGTTTGATTTCGTAGTCCATTTTTACTGCTACTTTGCCTTGTTCTGTTTCATATACGAACAAAA
GTGTTGGTTGCTTGTGTTGTTCATCTAATAAAATGGCTTTTGGATGGCGTAGCTTTTCGGGTAACTGTTG
CCAAAATTCAACAGGCAAGTTAATCCCTTTTGCTTGTTTACTCTCTCGCAGAGCGTGTAGAATGTCTTCA
TCTCGCACTGCTATCACCGCGGTTTGAGGGGCTTTATCCATTGCAGTTAGCTTACCAATCACTTCGTCAT
GAATGACCCCAACGTACTTCATTTTTCCTCTTGCGATTTTTTCATTAGATACCGTTTCTATCATCTCTTT
CATTGAGTGATTTAATAATGCAACCGTTGCCGTATTTTTCATCACATCTTGAATTAATAAACTGGCAAAG
CGAGGTTCTGCTGTTGTGAGTTTTTGAAACAAAATGCTATCAATCTCAACATTTCTGTTTGAGGTCAAAT
TATCAAAATTATAAGGTGCAAATCCAACATCATAGCCTTTGGGGAGTGTGACTAAACGCGGAGAGCCTGA
ACGAACACCGACTAATTTATCTTCATATTCAATCTCAACGGGAGGGCTAACTTGTTTCCCCATTGCTTTT
AAATCATGCTCATCATGGGCAATGACTGTGCAATGACAACCATATGCTTTGATTGGGTAATAGTATTTCC
AAAATGGATCTGTCGCTGGACGGATTGTGCCATCCAAGACAACGTGTTCTGGACGAGGGTGACTGTTATC
GTTATGTTGATATTCCCAGTAGGGCATAACATCTGCTAAGTCTAAATGTTGTTGTAAGCGCCCTCGGTTA
TATGCGCTATAAACATTTGTGTCGTAAATAATACGTGTTCGCCAATTTCTTCCGCCGTTATAATCCCAAC
CTGTTTTTTCGACAATCTCATCAAATCGCTGACGGAAACTTTCTAATGTTTCCCCATGATGAATTGCTTG
ATCTACTGCCTCACGAAATGCATTGATAACTTCATTACGATTTGCGCCCGCAACAACGAAAAAATAGTCG
TGCTCCTCACCCACAATATCTAAATAACTATTGGTTTTTAAATTGAGTTTTTTCTCAAAGTAACGAGATT
GCTCTTGAAATGTAAACTTACTCATTTATTTTTCTTCCACAACAGATTGGCGACCTGCTAAAAATGCTGT
AGTACTTGCCCAAGCCATCAACTCACCGTATTCAGCAAAATTTAACTCAGGAATGAGACTGTCAAGCTGA
TTGCGAAAATCTTCCAAACTCTCGGCTTGACTCAATCTATCTTTAATATTCTGCATCCATTCTTCTACAT
AAAGCTCACCCTCTACTTCTAACTGTTCAACGATCCCATCTGCGATATTCGGTGGCAACGTGGGCTCATT
AAACTCTGCGGTTTTTTCGGTGTTATTGTTGATTAATTCAATATCACCATCTTCAAAACCATAGGTGCGG
TGAAGATATTGAGCGGTAAATTTCACACCCATTTGAGATAAAATTTGGTCGCGTTCTACTTGAACTTTAT
CAATGCTTTCTTGCTCATACAGCTCAAATTTAGGCAAGGTGTCAACATTGAAATTGAGTTCACAAATCCA
ACTCAATAACTGATTAAAACCACTTTCAACTAGGGTAATATCTTCATTGCGGATTTCTTTTGTCACTTCA
AGCCCAGCGGTAGCTGACGCACGATTACTTTCTTGTTCGGTGGTTTGATTTTGCCCTAGCAAAGCAATGG
CAATTTCAGACTTACAATATTTCAAAAATTCATCAAAGACCTGTGAAGAGCCGCCTTTGCTTGCACTTTC
TAGCATTGAAATGGAGCTATCATCAGGGATTGCAGCAACAGCAGTACCAATCATTTGTTCAAGACTATCT
AACAAATCTTCGATTTCGTGTGTTTGTGCTTGTCGAGGATGTTTACCGACCAACCAAGGCGAACCGTATT
TTTCAGTAAACTCTAACCAAAACTTAAAGCCGCCACGCTTAAAGGTGGCAGCCCAAAAGCACAAAGCGAG
ATCGGGTCTTCCGTAAGGGTTGGTATAATTTGCCTCTTGGGTTGTCAGCAAAAACTTTTTTTCGGGAACG
AGTTTGCCGTTACGGTTTTCTTTATCTCGTAACATCAGTTGATTCTGCTCATCAAAGACAAACCATTCTT
GTGGCTTACCAATAACTTCCATAGGCAACCACAAGCCATTTTGGTTTTCCCACATCACTTCGAGCACTTG
ATAACCAAACAAAGCGGCATCTAACATTTCAGTAATAATTTGAGGTAGGGGAAGACGCTCAAAAAGTGTG
TTCAGGATTTCGTCGGTTTTGTCATTGCCTGTCGGTGTGATTCGCCACTCTAAGCCTTTGATAGCCGCTT
TACGACGTCGGACACAACCTGCTACGTGACTATCTGACAAGACTTCACGATAAGCAGAAATATCACGCCC
CATTTTCTTTAAAACGGGGTCAGGATTAGGGAGGTATTGCCCCATGCTGAAATAATCAATGGCGTGAGAA
CGCACCGCTATTTCTTTCACTAAATCAAATTTCTTCGCCATATTAATATCCTTGTGTCATTTTTAGGCTT
GTTCTTGGTTTTCGGCTTTGGGCTTTTGTGGGAGTCGTCACACCTTCTTTAGCGGCAGTGAGTGCAAGAA
AGCACGCCCAAGTGCGGTCAGCGTGTCCTTTTGAATCGCTTTCAGCGATAAAGCGTGGCACGCCATTTGA
GCCAGTCACCTTTTTGAGTTTGTGCAAATCTTCTCGCAAATCGGTGTCGCCTTGGGGTATGCGAATTTGA
CGATCTTCAAAGGCGTTTTTGCCAATAGTCGCCATATTCAGCTTGGTGGCTACATTAAATAACACACCTT
GCACTCGGCGTTTGCCGTGGCTGTATTGAGCATCTTCCACCATTTTTTCGCCCATACCTGTTTGGTCGAG
ATAACAGGTGATGACGTGGTATTGATTAAATACTCGGTCTAATTCTGCGAGCTGTTCTCGCAAGGCAACC
CGTTTGAGCGTGATCACTTCTCTTGTCCAGTACACATCACCCACTAACTCAATGACCCAAATCACAGTTA
AGTCACCCCGAACAGCAATATCCATCCCCACAAAGCAAGGATTGCCTGTATAAAGCTCGGGCAGTCCTGC
ATTAGCGTGTTCAACACCATCAATTAAGTCGTAAGATAACCAGCTACTTGCCTCATCTAACCATTTCAGC
TCAAATTCTTGTGCCCAAGCATCCTCATCATTTAAACCCTTGCGTAGCTGTTCAATGTTACGAGGTAAGC
CGTCTGCAACGGCTTGATAAATATCCACGGTATGACGTGACCATTCTGTATTATTAAGGTCGGTCATTAG
TTCATAAAACTTGTTGCCTTTGCCGTTTGGGGTGCTCACCACTCGCAATTTCCAACCTGCTGAGATAACA
GGGAATAGTGCTTTCCAGATTTCTCGGCTGTCCTGATGGAAGGCAAATTCGTCTAAGAACACATTGGCAG
AGAAACCACGAGCAGTGTCAGGGTTCGCAGGAAGGGCGGTGATTTTTGAGCCATTCGGTAAAATCACTTC
GAGGGCGTTAATCGTCGGACTGAATGGTACTTCCAGCACTTCGCAAGCAATACCCATCGCTTCCAAGTGC
AGTTTTACCCCTTCATTCATGGCTTCTTTTGCCTGACGTTCCCCGCGACTTAGAATCACCCAACGGGCTT
TTTCACCTTTAGCTTCCGCAGCAAGACAGTCCAACACGATTTCAAGCGTGGTGGTGAAGGTTTTACCGGT
TTGTCGGGCAAACATAGCTACTTTGAATCGGTTTTTGTCGTTCAACCAACGCTTCTGATAGTCATAAAGA
ATCGTATTATTCGATGCCATATACTGCTTTTACCATTTGTTGAACATCTTCTAAACTTACGCCTTGCTGT
TTGCCTGCTTCTTCCACGGCTTCTGCTGCACGTTTAATCGTTTCTTGGCGAATGGCTTGTTCACGTTTAA
AACTCAAACTTTCCGCCTGTTCTAACCGTTGCACTGCACTTGCTAATAAAGCAAGTGATTTTGGATCAGC
AGCGTGTTCGCTTTCACTCATGCCAATAGACGTTTCAAACGCAAGGTTCTTCACAATTTCCATCAGCAAT
TTTCCGATGTCACTTTGTGGTGCTTCGCCGAATTGTTTCGTCCAAATTTCCGCTACTTCACGCGCATTGC
GGATTTTACTTGCCATTTTCTCCATACGATTGGCATAGCGATTCAAACCCGTGCGGCTTAATAAATGACT
TTCATCTAGACCACAATCTCTAATCAAGTCATTAATTTCCTCTAGGATTTGCGCTTGAGAGTATTGTTTG
TCGCGTAACATCATCGCGAGTTGCGTCTTGATATTTGGTGGTAATAAGTCGACTTTACTCGCTCGTCCAC
GTGTAGTTTTATCGCTCATTTAATCCTCCTTAAAACATGATTTAATTGAGTTTTAAGCGTGGATTGGGAC
GCTTGACACCCTCAACAACAGAAGCACCACTAGCTACATCAAGCCCACGTTGAGTGATAGTTGCTACCAT
AAAACCGCTTTGTAAGCGTTCAATTTGTACAAGTCCCTGTTCTTCCAACCAATTAAGATGATTACGTACA
AGGTCACGACTAATATTGTGACCGTATAATGCAAGGCAATCGTCTAAAATAGACTCATTTGCATCATATC
CTGCCTCTACAAGTGAACGTAAAATCACAAGACGCTGATCTTTAGTAAAAATATCGTTGCTCATTCTTTT
GTTACCTCTTTTTCTACTAATAATTCCACTTGATGAATTAAACTACGTACAGTTGCATTCAGTGCTTTCG
TTTCGCCTTTCATTTCTGAAATAGAAAGACGTAAATCTGCAACATCTGCTGTAGTGGGAAGATGACGAAG
TTCACCTTTAATTTCAGAAAGATTTTTTTCATTTTCAGCAATCGCTTTTCGTAAGTCTGAAACGTCAGAT
TTACGCGCATATTTACTGTCCATAGTTAGCCAAAAATACGTCCACACAGAGCCACCAATTGCCATGACAA
TTGCCCAGTGTTTCTGAATAAAATCTAAAATGTCATTCATTTATGTTGTTCCTGTGTACAAATCTCACGG
TATGTTCTGTTATGCACTAAAATTTGACGTAAAGTTTCTGTACTATCTTGTTTACTCGCTTTAATAATGC
TAAAGCCTGCACAGCTATTATTCGTCACGTAAATCGCCTTGGGCGTGCAGGCGTTTAATGATGTCATCAC
GGCTATTGCCAAGAGTGTTTTCTTCATGTTGTTTTCTCACTTGATGATGTTTAACCTGTGTTTCTGCAAC
AGCTTTTTCTGTTTGAAGTTGTGCATTTTCTTCTATCAGCTTTTCAACTCGTCGTTGTGCTTGCTTTAAC
CTGAAGACAACATAACCACATAACAAAATAAAAAATATTGTGCAGACAACAATCACTTGTAAGTTCATTC
ACGTCCTCCTTGTCGTCTTTCCATCGCATTTGCAAAGCCTTTTGTGGCGACGCCTCCACCACAAAAGATT
GCAAATGTCATGAATAGCTCTGGTACATAAGATCTGTCTAAATACACACAAATCGCTAGAATCATTGCCA
TTAAAACCGCACCACCAAATTGAATTGTGCCTGTTGTAGAAAGGCGTCCATTATCATTTGTGATGAGTTC
TTTGAGTCCCATGTAATACTCCTTATTCAAATAAGTGTTCATCATTAATCACTTGCTCACTGTCGAGCCA
TTCCCAAACATCAAAACAAGGACAATCCTTTAGCCATTCGTTAGGGGTGATTGTACCGTCACCGTTTAAA
TCTGGGCTTAAATCACGATGTCCACAAATGACAGCACTGGGAAATCGACTTTCTAATTCACGTAAGAGTT
TGTGTAATGCGTTCCATTGTTCACGTGTATATTCACCATGGTTTTTACCCATACCCGTAATGCCACCCAC
AAGACAAATGCCAATAGAATTTTGATTATGTCCTTTAACGTGTGCACCTGTTTCACCCACTTCACGTCCT
GTCTCAACTGTGCCGTCAATGTCAATGATGAAGTGATAGCCCACGTGTTTTAAGTGCGTGTTAAAGCGTT
TGATATGCGCTAGATTTCGTTTAAATCCTCGTTTTTGATGCCATTGGTCGATGCGCTCAGCTGCACTTTG
TGAACTTGTTCGGAGAGGTTTGCCATTGGTGGTGGCAGAACAGTGAATAACGATGTGGTTAATAGCCATA
AAAAAACTCCAGTTATCAAGTAATTCTTAATAACTGGAGTATAGTAAAATGGGGTTTAAATTGATTTTAA
AGTGGTTTAAAGAATAATTAAAGCAATGATATGGCAAATATATTGATGACTTTTTACTTCATTAAGTGAT
TAAATTGCTCATTCACTGTAGATAAATTAATGTCTTGTTCCATTGGTAAGCCGAATGTGTCTTTATATGA
GCCTAATACTGTTTCATTTTTGAAATGATTATCGTATGTGGTCATTGCAGGACCATTAAGTGCATAAAAA
CGTTTGGCACTATCTTTTTCGTTATTGTATAAGAAAATATTTAAGTTAGTTCTTTTCCCAACTCCCATAA
AATTACAAGCTGCATAATAACGTTCTCCAATTTTCTTTGAGTCACATTGTGCTGCAAGGTCAGTGTTTGG
CGGTGTGATTTTAAAGAATGCCAGTTTTATCGCTTCCATTTCTTGGTATGTTGGCTTTCCTTTTTCTTCT
GAACAACCAGCAATTAGCACACCACTTAATAATAAAATTAATCCTAAACGTTTCATATCAACTCCTGTGT
TATAAATTCTCGCATACTACTTTGAAAACAGAATTTTTCCCATAAAAAAACGCCCTGACGGACGTTTTTT
TTATGATTTTTGTGCATTAATTCACAATTCTACTTCACTCAAACATATTGAACTGGCGTTTGGCAATTTC
CTCTTTATTGATACGTTTTACAATAGTATATACCCATTGCATTGAAACACCGTATTTTTTAGCCAAATCT
CGGTGATTTGTGCCGTTAAATTCATTGAAAATTTTTCTATCACGCTCGTTCAGTATGAAAATCAAATTGC
GAGGAATATACACCACAGAACCGCCCCAGTTTTTTGAGATCGTTTGAGCAATTTCAATGCCAATTTGACG
TGCATTTTCTGCTTCAATCTCTATTTTTTTGACGAGTGTAAGCTCAATATATTTTGCAAGTTCAAGAAGA
ATTTCGGGTGCTTTATCTTCAAATACCTCAACAATATCTTTATCCATTACAATTCTCCTCTCTGTTTTTT
CCATTCTAACCAAATGTCATAGCCTTCTAATTTTTCAACTGTTTGCCCCAATCGATATATACGATCTATA
TATAAAATCGCATCCTCTTTTTCTTTGTCTATTTGCTGAAATGTGGTTTTATTTTCCTGTTCTTCTCCTG
TACTACGTTCTCCAACGCCTGAAAAGTGCGGTTTATTAGTTTCATAAACTTGCTTTAAGTAATTATGGTT
CACCAATGGAGCAGTGTTTTTATATTCACGGCGTTTATTTTGTACTGCGTTCACAGTTTCGCTTAATGCA
TGGGCTAACAAATGAGATTGAGGAAATAAACTTAATACATCATTAATTAGCTTTACCGCTCTTGCATTAT
TTAATGCAGATTTGGCAGGGCGAAAGAGAGCAATATAACTAACCAGAGGACGAGCAATACCGTATTTCAA
TTGAGTTAAAATTGTGAGTAATTCACGTCCAGCGTCGTCCTCAAGTAACTGATCTAAATTGATATCAGAG
TGGCACACGGGGCAACGACATAATTTCATTCGCTTGTTCCTTTTCTTAGTTTATTCACTTCACGTTTACG
CCATTGTTTAAGCCTTTCTAACACGATTGCCCCTGTTTCATAGTCAAGGCTTCCTGCGTTTAAAAAGATC
AGCGTACTGCATTTTTCTTTCATCACCGCATTCGCTGTATTTCGCACGAATTGATTTAATGCACTTTCAG
AACCATCACGAATAAAGCCTGATTTATACATATCAATCCAAACAGCTCGGATTTTGTGTGCGATATCGTG
ACGAACCGTGGCATTTTCAGTGCTTGGTGAATAGAAATTGTTTGATTTTTTCCCTTTGCTTGTAGGCTTA
AATCCTTTTTTTTCCATCTCTGTATAAACCAGCGTAAGTTGTGCCACTTTGAGCTTTGAGCAGCTCTCTT
CACCCGTTAATTGTGAAAGCATTTGTTTATAAGTGATGTCATCTATTGCAAGTTTGTGTTTTGCAATGTG
GATTAATTGAATCAGTTTTTCTCTTGTGTATCGCATTGATTGACTTCCGATGGTTAAAACACATTATTCA
GCCCACTTTTGTGGGAAATGGGCTGTAAATGGGTTTTATGCAAACTGTTGTAGTTGAGTGTCTTTAGTAA
ATTCCAATAAAGTATTTTTGATAATGCGATTTAACACATGATATTGACAGTTTAAATATTCCGTCAAAAT
GCCGTATTTTGCTGGTGAGGCAGAACGTAACATTCTGGCAGTTTCCGCAAAGTCGCGAAATTTCATTGCA
CGAATACGCAAATATTCATCAAGTTTAAACCGCACAATAAACCCATTTTCATCTTCATATCGCATAGAAA
GAGACTGGACTATAAAACCATTGTTTAGTGCATCCAACGCATTATATTTACCTTCTTCTGTGTCTAAGTG
ACGGCAAGTACGGTGAGTTTTATCATCTTCGGTTTCGCGTCTTAACGTTGCTTCGTAATCAAAACCGATA
GAGTTAAACAATGGGACATTATCATTTAATAATCTGTTAAATTTTGTGTTAATACCTAGTTTTTCTTCTG
ACACAATAATGGATTTCACACCCACTAAGCCGAAAACCTCTACCAGTTGCATTAATGCTATTTTGCTACG
TTTCGAATTGCTATTAATCACTAAAATCTGCGTGTTAGGGTTATAAAAAACATTGTAGATTTCACTGGAC
GGTGGCAACACTTTAAATAATTCCACCTTAGCAAGATGAACAGCATCTTTTTCACTTGTTACATTTTTAA
ACTCAAAGGCTTTAAAGGCTATTTGTTCTTTAGTGAGGTGTTTGAATTCAGCCCTAATAGAGAAAAACAG
CCCACCGTCATCAAAGGTGATCACTTTTTTACCTGTAATGAGATTTTTCACAATCTCAAATTTTTCTTGA
TTTCGTTCCGCAAGTACCGCATTTTCTAACGTTTCCACAATATTCTCTGTTGGGAAAGTAATGCTATAAA
CGCCACATTGTGTCATTTTAATATAGTCTGAATAGTTCATTTTATGCTCCTTATTTGTTAATAGATTTGT
TATTGATTTACAGGCTTCATTCGCCAGTGAATTTGTTTAATCTCTCTGACTACACGTTGCAGTATCACTC
TTGCATCTTCGTTGTGTTCTTCAATCACATTATCTTTCGCCACTTCAAGCATTGTCTGAATATCAACTAT
TTGCTGTGCTATGCTTTGTTTGTTCATACTTCCCCCCTTAAAACGGCTTAACTGCCACACGGTCACAAAA
TGCTTTGCGATTTTTGCACCATTCTTTGTTAAGTTGTGAGGCATTAAGACTTGCCACCTCCCACGCCTTA
CTCGCTTGTTCATAGTCTTTGCTCCGTTCAGCATTTGCTGCAATGTTACTCCAGTGAATGAACCTATTAA
ATTTTGGAATGACCATATTTGCTCCTTTGCTTGTTTGTAAAACACATTCTGAACGCCCCTCAAACGAGGT
TTAAAGGGCGTTTAAATGGGTTCTAATCTGATTACTTCACCTCCTGTTCGAAAGGTTTGATAATAAATTC
TTCTTCACCTGATTTGATATTTATTCCCTCAATAGCAGAAACAGCTTGTGGGTCTGCTAATACAGCTTCT
TTATTCACTTCTGATTTCGTTCTGATGAATTGATATAAACCAAAACTTTCAAGTAGTTCAATGACTGCTT
CAGCATTTCTGACACTGACTGAAGGTGGCTTAATACGCCATTGCACCTCACCTGTTACGAATGAACCAGT
TTTGCATTTGCCGTTATCGGTCAATTCATTTCTATGTACTTCACACCACATCTGGACACCTTTTTGCATC
GGTTTTAGTTCTTCTTTCACACTATCTAAAAGTGGGGCGTAACGTTCAGAAATAGCGGCGAGTTCATCAT
TCATTTCCGTTGCTAAACGTTGTAATTCGCGTTGTTTATCACCGATTTCTTTAATTGCAATTTGCACTTC
ATCACGACTTTGGTAGATTGCCGTTTGAGTTGCACTTTTCATTCTGGTTGCTTTCTTAGCCATTGTTTTT
CTCCTATTTATTGTGGAATATCATTAGTTTTGGTTGTACAAGTGTATGGATAGAATTCTTCATTAATCTT
CGGCGTGATACCGCCTTTACTCATTACTAAGTAAGTCACACCGTTTATACATACTTCTGAAATTTGCCCT
ACTATCCCTATATATGTTTTATCTCGACTGACTTTTTGTATTTCGCCACATCCGACTAGAGCAAGCTGAC
TGAAAATCACGATGCTTTTTTTCATTTTCTTTACCTCGCTAGTTAAGATACTTACGCCAAATCACACGAA
TACCTTCAACTGTCATTTGGGCTTCTTGATAGCGCTTACCGTCTGAACCAGTGATGAAAACAAAAGCTTT
GTTTTCACTCTCTAACCGTTCAGTGTTAAAGCAAGGTTGTACACGTAAGGTAGGACGGATTTTTTCAAAA
TGAACGTTAATCACGCTAAGCCCTATTTCATCTAGCTTGTTAATTGCTTTTTGTACTTGTTTTAGGTATT
TGCTCATCACTTCATTATTGTGATTGAGCGTTGTTTGTTGCTGTCCGTTCATCATATTTAGTTCGCTCCC
TTCATTTGTGCTTGTGCCGTTAAAATCAGATCTAATGTGATCACTTTTCCTTGTCCCTTAGCTGTCATGC
CCGCAAGACGTAGATATTGTGTTAAGGCTCTCAAACCACCTGCTTTGCCGCCAATGTCGTAAAGCACTGT
CATTAAATCGTTGTCTGTTACATCTAGCTCCCACGCTTGCGCAATCGCTTTAATATCGCCCTTTGTGCTA
GCTTTTAAGCCGCAGTTATTACCTATACGAGACCATAAACGGGCGTATTCGTGAGCTTGGTTTACGCCAC
CTTGAATGCGTGTATAGACTTTGTCATTGCCAATTAATGCAAAGCCCACTTCAGCCTCTTCTTGAATAAT
TCGGATTTCCTCTAAAGCGTCATAAGGAAGGTGATCGCTTTCATCAATAATGACTAAACCTTGCGTACCT
TTAATTTTCTTGGTGATAAGGCGACTTAAGCGGTCTTTACGACGTGGTGCATCATTAATACCAAGCTCTA
ATGCAAGTTCGTATAAAATTGAACTTAGCGTTGCTCTTGCTGGGCTTGCGGTAATCATCCACACGTTTTG
ATTATGCTTTTTGTATTCTTGGCAGGCTTTTGTCTTACCCACACCTGAAGCACCGTAAACAGTGACCATT
GTGGGTAAAATGCGTGCCATATCTAACGCACCAAATACTTTCTTAGCAGTTGGAATTTCGATAAAGTGCG
GTGCTTCTACGAAGACTTTTTCTTTCTTTTCTTGTGTCGCAAGCCAGTTCGTGAGTGCACTCTCGATGTT
GTCGATATTGCCTGCATAATTACCCTTTAAATAAGCACTCAATGCACCTGCTGAAATGCCAATTTGCTGT
GCAATATCACGTTGACTAATATTTCCTGATGCTTTAATTGCATTGATTTGGTTAATTAAGCTCATTTGAT
TTCTCCTATTTAATGCCTTTTTCCTGTTTAATCATTTCAAGACCTTTCCGCCAGCCTTGCTCGAATGAAT
TTTCCTCATCATCAAGAACGACTTCTGCCTTTTTCACTGCATTGCCCTGTGTGTGGAAGAGTTCAATAAT
TTTGGGTTGTTGGATTTCCTCTTCAAAAGTTGGTTCTGGTAGAAAACGTGCTACTTCTTGAGCGTTCATC
GTTTGTTGTGCTTTAGCTGCTTGTTTTTGTGCTTTCACCCATTTTTTGCGGGCTTTGTCGTGTTCACGTC
CTGCAGCTTTATCACCAAAGGCAACACGTTCAGTACATTCAGCTTCACCTAAATAAATCATCTCAGTGCT
ATATACCCAGACTTTGCTATGCAAATCTTGCGGGTCAAACTTCACAATGACTTTTTTATGATGTGAACCA
ATTAAATCTGTACAGAGATAACGGTTACGGCGGTTATGCACTTTTCCCCCTACATCTAGCTCAAAAGTGC
CGTCTTTTTTAAGGGTTGTTGCTTCACTCATGAGCATTAAGAAACGCATTTGTTCTTGACTGGCTTTACG
CACTCTCGCTTTTGCATAGTCACGTTCAAACACTTGGCTGAAACTGTAAACGCCTTGACAGATTTCGGTT
TCACGACCTTCTCGTTCGTTAAAGGTACGGATGCCATCTTCTAACGCTAAGATAAAGGTGTCATAGTCCA
CACCTGCTTTCCCACCATTGTAGTTGTCGGGTTTGTTGTAGATATTTTCCCCTGCGTAGAACCCTGCTAA
TTTAGGGTGTTTATCGACTAACTCACCAAGCCCCCCATGAGAAAATGCACGTTCAACTGGTTTTGCTTGT
CCGTGACCTTTACCAAACTGTATAGAAGTCCAGAACAATTCGATACCTAGCAGAGGAATGATCCCTTTCA
CGTCATCTTCTTTTACTTTGAAGCGGTAGCGGTTTTTCACGCCACCTGTCATCCATTTATTCGCTGCAGC
CCTTGTGTTATCAATCGTGCATTTTTTCGGTATGCCGTATTTCCAGATTAAATCCATTAGGCTTAGGCGA
ATGGTGTCGCTGTTTTCACTTAAATCGACGCGGTACGCTAAGATTTTTCGTGTTCTAATGTCTTGCCAAA
TCCAAGTTTTTGGACGAACAATGTCGCCGTTATGCCATTGAACAAACACGTTGTGCTGATAGCCATCACC
ATTGATCCATTCAAGGGCTTCTAAGTCAGCCACACTGCGTTGCATGGTTGGGTAGTACTGGCTGAGAGCA
TGCTCGCCATCTCTTAAAAACACTTGTTGCACTTTTGGAATTTCACGTTCAATTTTGCGTTTCACGCTAC
TTGCAGAAGGGATAGTCCAACCCTGTTCACGTGCGGCACGTTTTAATCTTTCGTAGCAAGAACCGAATTG
TGGGCGTTCATTGCGGAAATAATCTGCTTTGAAGGATTCCCACGCTTCAGGCGTGAACTCAGCTTCTGCA
CTTTTTCTGTTTGTGCCATGCTTATCTAATAACAATGGCAACCAGTCTGAGCGTTCAAACGTTTTCACTT
TGTAGTACCATCTTTTTAGTGAGCCTTTGGCAACATTAAACTCGGTCGCCACCATCTCTAATGCATCCAT
TAACTTGATGTTATTGCGAGTTAAATCATCAATTTTGTGTAACAAAGTGAGCTTTTGTTGTGCTTCTGCA
CGTTGTTTTTCGCTGGCTTTGTCAAACGGTGCCCAAATGACTTCAGGTAAGTAGTTTTTGTGCGCTACAC
CACGAGTTGGCTCGGAACCTTTGCTTTCTGAGTGTTTTAATAAAATTTCAGCTTGAATTTCTTGCGGTAA
ACTCTCAAATGCATATTCAAGTCCACCACCACGACTTTCACGTTTACGTGCGATCCAACACTCACGTTTT
GCTTTTTCTTGTACATTTTTGTGTGCGTGTGGGGCAGAATTTAACTTAAATGATGCAATCTCCATTGCAG
AGTAGTGCGTTTTTATTTTTAAGTTACTCATAAACGTTCCTTTTCTCTTTCATTTAACGTAAAAGTTGTT
TATGATTAAAACTTATCAATTAATTTTGGACGAAAATTACGTTGTGCAAATCGCTCAGCCCATATAACTT
CAGGCGGTACGCCAATTGCATTCGCAATGATTCGTTCACATTTTGGATAAGATTTGTCTAACGCAGATTT
GAGTGTGCTGTAGCTCAGCTCACATTCTTCTGCTAAGGAACGTAATGACCAGCCATTTTTTTTTAAGGCT
GCGATGATATCCGCACGATGCCAGTCTGTTGCGGCTTTTTTAGTTTCGTTTAATACACCCATTTTATACA
CCCTTTGAGCTGTCTTAATGAGTGTATTAAAACGTAAAAGTTTAATTAAATCAAGCGTAAATGTTTAAAT
ATTTGAATTATTTTATGTAAAAGTTCAATTGTATATAAAAAACAAACACTTAAAGCAAGCATTTATGCGT
AAATCTTTGCGTGGTAAAAGGTAAAAGATGAGCAAACCAAACATTTACGATAAAGACTTTTCTGAGAGAA
TGTCTTTAATTGCAAAAACACTGTTTAAAGATAACTACAGTGAATTTGCAAGAGCAGTAGGAGTTGTACA
GCCATCACTTGTTAGATGGGTCAAGGGAGAAGCTGACACGAGCCGAACCAATTTGATAAAAATTGCAGAA
GTAACCAACGTAAGTGTTGAATGGTTACTGACAGGAAAAGGAGAAATGTTTAAAAGCGCTGAAAACACTA
TAAAGAAAAACGCAACATCTGTATCTGAGCCATCAAATGTGGTGATGATACCAAGTTACTCGTCCATTCA
GGTTTCTGCTGGCTTTGGGAGTTTTAATGATGGCGTAACTAAGCCTGATGATTATATCCCTTACCCAACG
TCATTATTACAAAAACTGGGCGTTAAACCACAATTTGCTGCGGTATTTTGGGCGAATGGTACATCTATGC
GCCCAACCATAGATGATAAAGATCAAATGTTAGTGGATTTAGCTAGAAAGGAAATCAAGGGCAATAACAT
TTATTTGGTTCAGAGTGAGTCCAGCGTTTGGGTGAAGCGTGTAAAAATGAATTGGAACAGTATAGAATTG
ATTTCAGACAACCAAGAAGAGTACAAGCCAATTATTCTTTCAAAAGATGAAGCTGAAAAACTTCAAGTTA
TTGGGCTAGTCACCCATATTGGAAAAAATATGATTTAAACGCAATTTAAACACTTTTAAACTTGGTTTTT
AATTTCCCATTTTAAACGGTTAAATTTGCATTTTCGCAAAATTTTTCCCATTTCATTATTTTTCTTTTTT
CTTGATATAAAAAAGGGGCTTACTCTACATAAAGCCCCGTCTTATCTAGTTTTGAACAACTTATTCCCGT
TTATTACAACAAAATCCCTATCTCTTTTTATATTTCTCATTTTAAGTGGTTGGATACATTCAGGATTGAT
TAATTCATACCAAAGCGACAAACGCGCATCGCGGATTCGATAGCGGATTTTTGCTTTAACTTGATAATAA
TCGCCGTTATGAAACGGTTGGATCCCGAGAACGATTTCTTCCGGCAAGCGTGTTTTTCCACCACTATTTT
CATCTGTATAGGTAAAAGATAAAGTGCCATCGTTTAAGCGGTGAACTGATTTGAACTCTGACTTGCGAGT
TTCTTCAAATGCAAGAACCATCGATAATAATTCCGCGCCGCTCACTATGTTCCCATCTGCCGCAATTGTG
TGGATGTTGCGTTCAAGGAATGCACCGAACTCAATTTGCCCCATGGCTTCTTTGTTGTTATCTTCCCAAG
ACTGCCAGTCTTTAGATTTTTTAAACTGATAATTCGCAACGTGATCGCCCCATTTCGGATCGTTCGGCGA
ACTGTGATAGTCAAAAACCGCTTTTGCTTCCAATTTTTCCAGATCGTAGAAAATTGAAGTGCCGTCAATT
TTGAATTTATTCACATATTCAATGAACGACTTTTCAGAACTTACTGAAACTTTAGTTCGGATTCTGCTAG
GATTTTCTTGTAAGCTTTCTAACGATTTAACATCGAAATTTTCTTCAAGAATAATCGACGGAATGTGTGA
ATTTACTGCTTTGCCGTTTGCTAGAATTTTTGCAATTTCATTTACTGCTTTTTCCATTTTTAAGTTTCCT
CTAGAGTTAAAAAAGCCCAGTTTTTAAGCTGGGCGGTGGGTTAAAATCGGTTATTTAATTAAGCTGTTTT
AAGCACTTTCAATTGACCGGCTGGTTTTTCTCCTACTGTTTTCAAATCCATTTTGATTTGATTTGGGTCA
TCAAACAAAACATCACCGTCAGCAGTCGAGAACACAATACTTTCTTCACGATCAAGCTCTGGAATTTTGC
TAGAAACCATTGGTGTGATTTTGATTTGATTTTCTGTGCGAGTGTTTAACATTGAGATTTTCAAGTTAAG
TGTTACAGAACCTTGTTTACGTGTATCGCGCACCGCTTTGATAACATTAGCAAGAACTTCTGTTAGTTCG
TCGTTTAGTTCACCACGATTTAATTGTGATAACGTTGTCGAGAATTGGGTTTGTTTACTCATTTTTGATT
TCTCCAGTTTTTTAGTTAATAAAAAAGCCACTCGTTAAAGTGGCTGTTGTTCTGTGTCTGTTTGTTGTTC
GTCTTGTGGAATGTCAGGTAAACGTGTCCATTCTTTTGAAATACCATCAATAGTCCATACAGAACCATCA
TCACATAATGCACTTAATCCCCATAAATGTCCGTAAGGGTCTGAGGACATTGCAGAAGATTCAGAAATTT
GAATAATTTTTCTCATTTTTTTTCACTTTAAAAAGGTATGCTATCATCTTCAAAACTATCAGCCTGTTGC
ACTGGCTTTCCAGCTTTCGCATTGGCATAAGCATTGTTTTGCGGTGCTTGTGCGTTAGCTTGTGCGTTAG
CTTGTGCGTTAGCTTGTGCTTGTGAATCTTGGCGACTGTCTAACATCTGCAATACGTCGCCTTGGATTTC
AGTGGTGTAGCGGTCTTGCCCGTTTTGGTCTTGCCATTTACGAGTTCTTAAACGCCCTTCCACATACACT
TTCGATCCTTTTTTGAGATACTGACCGCAAATTTCTGCTTGGCGACGATAGAACACGATAGAATGCCATT
CAGTTTGTGTTTTTCGTTCGCCAGTATTTTTGTCGATCCAACTTTCGCTTGTGGCGACACTGATATTGGC
TACGGCTTCACCATTTGGCATTGTGCGGATTTCAGGATCGTTACCTAAGTTTCCTACAATAATTACTTTA
TTGACTCCAGCCATTACATAGCCTCCTGAATAAGTTGTTGATAATAAGCTTGAGCTTTTGGAATGCGTTC
TTTTATTCTTTCAATAACCTTTTCATCACGCTTTACCACAACCGTTGTAATGCGTTTCTGCTGCGGTATT
TGTTCAACTAAATCAACAAATTTTTCTGCATTCTCATAGCTCTTAATTAGGTCTAATGGAGTGGGAAGTA
GAATGAAGTCTATTTGTGCTTCTTCACAGTCCCACAGCCACATATAACCTTGCATTTGAATGTCGTAGCC
GGCTTTTTTGGCTTTGTCTTCGGCTTCATCAATGAAAAAAGGGTGTGAGCCAATATCCCAAGAACATTTT
GTATCAATGATTAAACGACGAGAGGGAATGTAAACATCACATTCCCCCGTAATTAAGTCATTCTCTCTTC
GTTCGGTGTTCTTTTTAAGCGGTAAACCTCGTCTTAGTCCACTTAGCTTGATTGCCTGATCTTCAAGGTT
GTTCCCTTTTTGAGTGTATTTATTACCCTCAAAGGATTCATAACCAAACAGATCGAACTTCACAATCTCA
CGCACCGCACTTTTTGCTGTTTCTGTGATTTTACCAGCTTCTTTATCAGCCTTTGTTTTAGGCTCGCCAA
TCAAGCGGTGGAGCATTGAACATCTAACTTTAAGATTGTACATTTCCGTTTCGTTCATTTTCTATTTGCT
CCAATTCGTCATACTGTGCGGATGAGAAATCAAACCCTGCATCGCACAATTCTTGTAATGTTGTTTCACC
GTTAATGATGTTTTGCTTACATTGCTCAAACTGTTCATTGCTGACTTTTAAATCTGTGAATTCTGCATCT
TGGATATTGGCATTATCTACATAGTTAAATTCGCCTTTTTCGACATCTTTAACAACGGCTTGATCTGCCA
ATACTGCCTTTTGAATTTCGACAGATAAAGGGGCTTGTTTTGATAGCAATAACTTCATAACTGTTTTTAG
TGCCATGGCTTCAAAGTTATCCGCCCAAACGCTTGTCGCCCATTGCCCTTGCTCTTTCTTCTGCAAGTAT
GTTCGGTAAGTTTGACTATACCGCTTAGCATGTTCATTGACTTCTTCAGTCGTCATATAAATTTCGGCAG
TAAACTCATTCAACAGCTTGAAATAAGCATAATAACCAATTGGAACTTCACCATTTGCTGGCTTTTTGCT
CCAGTCAAACTCATAACCATTAATTGGATCTTCTGCAATAAGCTGTTCTTTATAGATAGGTACTGCAACA
AATCGTTTAAATTGTCCTGAACGCTGTGCAAGTTGAATCAAACCTTTATAGCCAATCTGAAATTGTGCTT
CGTATTTCTTCGTTTTATTGTTTTTGTATGGAACGATATAGGCAAACCCTAGACCATTTTGAAGTGGTAA
ATTTAGCGTTGCCGCCATGCAAGCGGCGTTAAAAATCGTCATTGGGTCGGCATCTTTTAATAAAGAATTG
CTATTCACAATCTGAAGAACGCTAGTCGAAAATGCCGCGGCGTTTTTGTTAAGTAATTCTTGGATTTTTT
GCTTAACTGCTGGCTTTTCGAAAAAATCTTTTACGCTAGGTAATTTATTTTGTTGTGTTGCAACTTGTGC
CATTTTAATAATCCTCTTTCTGATAGTATTTATCTTCAACAACAATACGCTTAATATATTCATCTCTAAT
CTTGAGATAATCAGAACCACTTCCGATTGCTAACCAAAAATTATCATCACTGGACAATTGCTCGGCTAAG
CAATAAAATTCGCAAGTGTTACCAAGTTTTACTTGATCTTCAAAGTGCGCTATTTGCTGTTCTTCTAATG
TTTCGCGATCGCATATTTCATCAAGTATTGCAACATCTCGCATATCGACCGCTCTTGCTAATTGTGAATC
TGTTATTTTCATCTGCTCAATCCGTCAAATGTAAAATTGTCTTGCTGGCTTGCATGAGGCGTTTAAAAAC
TCCTCTCTGCTTTTCTGCCGAAGTTTTATTGCTGTTTCGCATAAATCTTTACTTGAAAAATTACGTTGCC
AGCCTGTTTTGTTTTCTTGGTTTTTGCCAATACGCTCAATAACAACAAACCCCAGTCCTTTTGGATGGGG
TTCGATAGAGTAGGAGAGCGTTTTATCGCCTTTCTTTCTGACGCGTGCCATTTCTTCGCTCCTGTTCTTT
AAGTGCGTAAACCTTGAGATAAATCAGTTGTTCGCTCGCTAAGTTTGGGGGGATATCACCGTATTCCTGC
GCCCATTCAGCTTTCGCTTCACGTTCCATTTTTGCAAGTCGTTCTTTGCTAATCTGTTCGCTTAGATAGT
GATTGTAATAATCTGTTTCTTGTTCGTTTGCTGATACTGGATGACAACCAATACCAAGAATAAGCGCAAG
AATGAATGCGCCCGTTAGATCCCATATATTGATGTGTTTCATAATCGTTTCCTTTTTGTTCAATTTGCTG
AATTTTGGGTAAGACAAACCGCCACACGATAAAGTGCGGTCGGTTTCTGGGGAGTTTTAATCGTGAATTT
GGTTGTAGACTATTGTGTTCTTATCGAAATTACGAACGTGTTCTAGCACTCGCCAATTGTCATTACTTAC
GCATTTAAAGTCTTTTGTTATGCGGTTAATTGTGTCATTTGTGCTTTGAACAAGGCGATAGTATTCCATA
CCTTGACCGTAGGCTTTTGGTGCAAAATGCGAGCCTAGTTTTTGCAATGGAGAATAGAGTTTGCGTAATG
TTTCAGTACAACGACTAAATGCAAACCAAGCCCAAGCAAGTTGTTGTAGCTCGTATTCAGTAAATGAGAA
TGTGTATTTCTTTTCAGGTTCAGGTAAGGCAAGTTGTTGTGACTGAACTTCATATTTCCCTGTTTTTCTG
ATTTGGGGTAGGACTTCTTCAAATACCCACGTTTCAAATGGTTCTGCTTCGGGTTTGCGTGATTTGATGA
TCAGGCGGTATAAATTCGGTTCGTTGATGTAAATCATTGATTGCGTACCGCCAGCTGTAAGGGTGTCTCT
AATAGATACACCCTTTGGATTACAATTTTTTTGAATTGCTTGTCTTGGGTTGGTGTAATCTAAAATTGCA
CAAACATCATTAGCACAAAACCAAAAATCTAAATTTTGATCTGTAATGATACGAACAGGGAGATCTTTAA
AACTAAATGATTTGAATTGAATTTGATTTGACAT


>5	 627468-648729
CTACAACAAAACCGAATACCAAAATACTTTCCCAATCACTACAATTTCATCTAGGTTTACTATTTCATCT
GGGTATGATGTTGAGTTAAAACTTCTGATCAATACTTGCTCATTTGGCATTTTGTTTAAAATTTTAATGC
GCAATAATCCGCCATGATTGATTGCATAGATATTGTTATCACGAATAACTTTATTCCCCATATCTACACC
AACAGTTGCTCCATCTGGTATTGCAGGTTCCATTGAGTCACCTTCTGCCACAACACAGACTGCATTTTCA
TATTGCACACCTTGTCTACGTAATGTTGCTTTAGAAAAGCGCAATTTAAAATTGTTATAGTCCATGATGT
CATCTGCAAATCCATTACCAGCTGCAAGCCTAATATCTTGTAAAAATGGTACTTCGATATCTTCGTCATG
AAGTGGGGTATTGCGATCCCATAAATCAAATGAACCAATATCTTTTACGTTAGATTCAATACTGCCTTGT
TTTATATCTAGGTAAAACGCTGGCATTCCATTTTCACTTTCTAATCTTCTTGCTGCCTTTTCACCAAATG
ATGGCGTCTTCCCACTAATTAACTGAGATACATAACTTCTATCTTTTTCAGGCACAACTTTGTCTGAAAA
CCATTTTTTTAGATTTTCTCTTCTTACCTGTGTTAGTTCGTTTTTGTCTAGATTCATAAAGTACCCCTAT
TCAGTTTAATGATATTTAGTAATAACTAAACTAGCAAATACTAAATAATGTTTACTTTTGTATTTATTAA
ATGCTAAACTATATTTAGTTTTTAATGCTGGAGGTGAAATGGAACTTAAAAACTACTTATCAAATCGCCC
CCGCGGATTCAAAGCTGAGTTTGCTAGAAAGCTAGGCATTTCAAAGTCATTTCTTTGCCAGGTCGAAAAA
GGATATTCAAAAGCCCCTATTGAGCTAGCTAAGAAAATCGAAAACCTAACTAGTGGGGTAGTAAAGAAAG
CAGATATCCGCCCTGACGTATGGGGTTAACTTACCAACTAACTAAAAAACAATCTTCAAGAAAAGGAATT
ATTTTTCATGAATAGCAAAGAGATACAGAGATTGTTACACCGAGATTGTAAGAACAGCTCGGGTGGTATC
ACTTCTCTTGCTTATACGTTAGAGAAGTCACCAAACATTCTTAGCAACAAACTCAATGTGGATTGCGAGC
AGAACCAGCTGAGCTTTATCGAAGCGATCGAACTTATCGCCACCGTTCAAAGCAAGAAAACACTCTCCGC
TATTGCAGCACAAATCGATCATATCGTTGTGCCTATGCCTAGATGTGCTGATTGCGGTCAAGACGTTCTA
GCAAGATTTCTAGACATCGCGGAATCAAGCGGAAGAATTGGCAAGGAGATTAAAAGTGCGGTGAGTTCTG
ATTCAGAGCTTGGACGTAATTTATCTCAACGTGAGAAACAAAGAATCTTAGCAGAAGTGGAGCAGTTAAT
TGAGCAAGCTATCTGTTTGAAGATGGAACTAGGGCAATAAAAATGCCACTGCGGCAACAGTGGCTTCTTA
AATCAATCAAAAAATACAGGAGTATTTAATGAGTAAATTACTAGTTATAGAGAATACAAAAATTAAGCAA
GATAGTCAAGGTAGATACTGCTTAAATGATTTACATCGTGCGAGTGGTGGAAATCCCACACAGGCACCTG
CTCAATTTTTTAGAAATAAATCAGTTAATGATTTTGTTCAAACCTTGACCGATATGCAAATTTGCACATC
GCCTGTAAACACCATTAGAGGTGGTGTTGAGCAAGGTACTTATGTTTGTCGTGAACTTGTTTTCAAGTAT
GCAGCTTGGATTAATCCAGAATTTGAGGTGAAAGTGTATCAAGTATTTAACGCTTATACACAAGGTGAAC
TTCAAGCAGTAAATCAAATCCCCAAAAGCTTTTCTGAAGCGTTGCTTTTAGCGGCTGAATTACAAGCTGA
GAAAGAACGCAATGCTCCAAAAGTTGCCTTTGTCGATCACTACGTGGAAGTTGGCACTAGTAAATCACTT
CGTGAAGTCGCCAAGATTCTAAAAATGCCAGAAAGAGCAATGATAGACCGCCTTATTCAAGATCGCCTTT
TATATCGCCAATCAGGCGCGTTACTGCCATATCAAACCGCTCACTCACGTGATTTATTTACCGTGAAAAC
AGGCACAGCAGAACGCGGTCACAATTACACACAAACCCGTGTAACAAGCAAAGGGATTGAATATATCGCG
TCACGTTACGCTTCGGAGTTGATGTTATGAGATTTAACAGACCTGTTCGAGTAGATGAATTAATTCAGTA
TTACCTATTTCAATTGTTAGCAGAGTTAGACGAGGTGATTTTCGATGAGAGCGAGTGAAATTTTAAAACA
AACTGGTCGTTCTATCGCCTATCGACCAGCGTTAGCCAAGCTATTTGGTGGCGTAACCGCAGAGATTTTC
TTTGAACAAATTTTTTATTGGCAAGACAAAGCCGAAAATCAAGAATTGGGCGTTTATAAAACGCAAGCTG
AGCTTGAAGAAGAAACGGGATTAAGCCGTAAAGAGCAAGAAACAGCACGTAAAAAACTGCGTGAAATTGG
GGTATTAATCGAAACGCATAAACGTCTTGAACACCGCATTTATTTCAAAATTGACATGGAAAAACTTGAT
GAAGTTTTATCAACATTGGCTGATGTACAAAGTGAACATTCCCGAATGCCCGAAAGTGACATTCGGGAAG
AACCGAAATGTACATTCGTTAATACACTAGATTACAACACTAGATTACATACAAATACACCCCTTACCCC
TCAAGGTGAATCAGCTAGCGCTGATGATGTGCCAGTTGCTGAAAATAAAAAACAACGTTCACTGAATATC
GACTATGTGGGAATTGGAAAAGCGTATAACGAGTGCGTTATGGAATCTGGGAAAAACTTACCAATGCTTG
CAGACCCTGAAAATTTAAGTCAGGAAAGAAAACGCAAAATCAAAAAATTGGCTGATGTCATGAAAAAACG
CTTTGGTTCTTGTGATGCAGAAACATTCAGAAATTATTTCCTCGATTTCATGAGGTCCGCAACACAATTT
TACTTTGGTGAGAACGATCGTGGCTGGCGTGCTGATTTTGAATATATCTTGCGTGAAAAAGTTATGGATA
AAACAATCGAGGGATCGCTATGAAAAACACGACGTATGATCTTGAATACAGTTTAATTGGTTCATTTCTT
GCTGGTGGGTTAACAGCTCAAGCTCGTGAAGTGATGACATGGTTAGAGCCTGAGATGTTCGCCACTTATC
AACTCGGTTCGATATATAACAACATTCGCAAACAAGCACGCAAAGACAATGTAATCGATATTATTTTATT
ACACCAAGATTTTGGCGAAGACTTTGCCAATTTAGCGGAGATTATGAAAAACACAATCACATCCGCAAAT
CTTACGGGTTACGCACATAAAGTGCGGTCGTTTTGGGTCAATCGTACTGCACAAAAAACGATGCTTGAGA
TGGCATCAGAATTATCAAAAGCAAGAGATGAGCAAGCAGAAAAAATTACAGAAAAAGCACTTTCTGAAAT
GCAAAAGCTTTTAAGCAGCAAAGTTGAAGTTAAGCCTGTCGTTATGGGTGAGTTAGTTGATGAATATATT
GATGTTTTAGAAAAACGTAGTAAACAAGACTTCAACTCAAGACTTCTTCATACAGGCATTGAGGCTGTAG
ATAACATTTTAGGTGGTATTAATCCGACCGATATTGTTGTCATTGCTGGTCGTCCTGGAATGGGTAAAAC
CGAGTTTGCTTTAACGCTCACTCGCAATATTGCGGAGCAAAAAGGTGCAGTCTTATTTTTTAGCTTAGAA
ATGGCAAATCAACAATTGATGGACCGTATTTTAAGTGCCAATGCAAATGTTCCAGTTAGAAAACTCCGCA
ATCCAAATAGCATGGATCAAACTGAATTTGGTCGAGTAGGTGATGGGCTAGGGAAAATCAAAGATCACCA
CATTTACTTTGTCGATCGTGGTGGTTTATCAGCAAATGAGATTGTATCTATCACAGAAAGTCATTTAAGC
AACACAGGACCACTTTCCGCAATCTGTATTGACTATCTTGGATTAATGAATCACGGCTCGCTTAAAAATT
CGAACAAAAGCCAATTAATTGAGGATTCATTAAGTACGCTTAAAACGTTCGCTAAAAACTTTAATGTACC
AATCATCTTACTAAGTCAACTAAACCGTGAGGTTGATTCTCGTGGTGATAAACGTCCTCAGAACTCTGAT
TTAAGAGATAGCGGTTCAATCGAACAGGATGCCAGCCAAATCATTATGCTTTACAGAGAAAAGGCATACA
AAAAAGACAGTGATAACGATTATTCAGAGGCAATTATCACTAAAAATCGTTTTGGTGAACTTGGAACGGC
TTATATGAAGTTTGATAAAGGGCATTTTGTAGATTGCGATCAAGCGTTGGCATATCAATTTGCTAATGAA
AAGCCAGCACAGCAGATGGAATTTAAGAATTATGCTCGCAGAGGTGCCGCATGAGTATTCAATTCAACAC
GAATAAAAAATATCAAATCATCTACGCCGACCCGCCGTGGAGATTTAAATATAAAACGATTGGTTTTCAG
TGGTTAAAAACAAATAAGAAAAACAAAGATACATTCTTTTTTGGTCTTGGTCGAGGGACCCGTGGAAATA
CGGAGTGCTGCCTGATCGCAACAAAAGGAAAACCTAGCCGAATTAGTAATAAAGTTAGCCAATTAGTCGT
TGAGCCAATCCAGCACCATAGTAAAAAGCCTGACGTTGTGCGCGAAAAGATCGTTGAGTTAATGGGTGAC
TTACCACGCATTGAATTGTTCGCACGTAACACGACTGATGGTTGGGATGTATGGGGAAATGAAGTTTAAG
GAGTAAATATGAGAATAAAACCAGTTAGCGTAGCTTTTGTTGTGTATCAAATTGTATTTAATACGACATT
TTATCTTGCTGTGTTTCACGGCAATGACGGTGTAAAAGAGCTAATGAATTATATCTTTAGAATTTTAACT
GCAATCTGCCTTGCATCTGCCATCTTTATAAAAAGAAGGGAATGTGTAGAGAGTGGTGTTTTAATCTCAA
TAAATCGTTTTTATGTGAATGTCATTTCTTCACTTATCACATCTATTGTCATTGCTAGCGCAGGGTTGAG
TTTTATTGCTGTGCTGTATTTCATTTCTAAGTCTATAGGAGATGCAAAACTCGCAGATATAGAAGAAAAA
TACAGTTAATGCATTAAAAGGAATTTTAAAGTGGCTCATAGTGTAGATGACATCGTAAAAGCTCACGGCA
AGCGTTATAAAGCCAGACTTCGTATTCAGGTCATTAAGATGGCTGGTGGATTACTTGCACCGCTTGATGA
GCGTGAAGCAGAAGCTTTGCAGTCATTAAAGAATGGTGAGCAGTACGAGATCGAAATCATCCGCACGCGT
AATCCATCATTTCACAGAAAAGTCTTCGCATTTTTTAACTTCTGTTTTGAACACTGGTCCGCAGATAAAA
CGGACTGGAAATACTTTGATGAGAGAAAGCAGTTTGACACTTTTCGTAAAAATCTCACTGTGCTTGCGGG
TTTCCGTGAGGTCACTTACACGATTGATGGCAGAGTGAGAGTAGAGGCTCAAAGTTTGAGTTATGGAAAC
ATGGATCAGAGTGAGTTTGAGCAATGTTACAAGGCGTTGATTAACGCCGCATTGAAAGAGATTTTTAATA
ATACGACGGACGAAAATACGATCAATAGACTTTACTCATTTTTCTAGTTTTAAGTTATTGATTGTATAGG
ATTTTAAATTTTAGGGTGGGTCAAAATAGCAAAAATACGATCACCCCTCAGGAGATAAATAATGGAAGAT
TTTTTTTATATCGCTAGGTATGTTGTTTCTGGGCTGTATGTTGAAGGGTGATTTTCTATGAAGACGGAGT
ACAAATGCCCTAAATGCGGTGGTGAGCTTTCTGATTTGTGGGATGGTGAGCCTGTAAGTGCTTTTATCGG
TGAGTGGAGTGACGATCGTTTTCGCTGTGAGGGTAGAGTTGTCGCAGTGGGAATTATGGGGCCACAACGC
ACGAAATCTTGTGGGTATTTTGGTTTAGAGGATTTAGGCATTAAGTATCAAGAAGATTAGAGAAAGGAGA
ATAAAAAATGAGAAAAACAGCACTGGCACTACTTGTTGAAATGTATGTTTTAGGTCTTAGAGAGGGCTTG
GACGGTAATGACTAAAAAAACAAAGCCATTAAATCGCAAATGTAAAATCTGTGGCGAAAAATTCCAAACC
AACTTCTTTAATGTGCAATGGTGCAGCCCAGAATGTGGCGTTAAGTTAGCAAGACAGCGATTAGAAAGAG
AGAAAGAAAAAGCAGCCAAAAAACGTGAAAAGGAAGAGAAAAAACGAATTAAAGAAACTAAAGAGAGAAT
GAAAACCACAACAACATTGCTCTCTGAAACACAAAGTGCAGTTAATAAGTACATCCGACTAAGAGATAGA
AATAAGAGTTGTATTTCGTGCGAGAAATCGCTTGTAGCGGAGCAATTGGGTGGCGGGTTTGATGCTGGGC
ATTATCGCAGTCGAGGTAGTGCGCCACACTTACGGTTTTACACATTGAATATTCACGGTCAATGCAAGAA
ATGCAATCACCATCTAGGAGGAAATTATCATCAATTCAGAATTGGCTTAATTGAACGGCTTGGAATAGAA
AAAGTCGAGCAAATAGAAGCAGACCAAAGACCAAGACACTATTCAAAAGATGACTTGAGACGGATTAAAA
AAATCTTCAATAAAAAAGCAAGAATGTTGGAAAAGCGTAAGGGGTTTTAAATGAGAGCTATTGAGTTGTT
AATTAAAATTATGCACCCAAAACATATAGACATTGAAAAAACAAGTCGAGGGTTTTGCGGATTAGATCGA
GATCAAATTATTTCATTGTTAAATCAAGCGGAGAAAGAGAGTGTGTTAGGTTATCACTTACTCTTTACTA
AATATGCTGGCGATAGCGATTCTAGAAAGATTATATCGGAATATATTAATCAGTTATTTTCAGATGCAAC
AGAAAGCGAGAAAACGGGATTAAATTATGTTGTTGATATCATTTCAGACATTCCCTTGCCAACACAAATA
AAACGCCTAAAATCGCTCAGAAATCAACATTTACGCTCAAAATTTTCACATATCGAAGCTGCTAAGAGAG
CAAGTAAGATAGCAAAAGAGAACAGTCTAGAAAAAAACAGTCTCGAAGCTCGTCAGATCCGAATTCGTGA
ATTTAACGACCTAAGAAAATCAAATATGTGCCCTCGCTGTCGTGGCACAGGTGAGATCGGAAGAGTGCAA
AAAACACAATGCCCGTCTTGTGAGGGTAGGGGTAGATTAATCGCCAACATAAGCATGATAAAAAAATTGG
TTGATTGTGACGAATCAAAACTTATTGAGTTTGAACAGCTTTGTTATCGTGAAATGAGTAAAGCTGAAAC
TGCGATTAAGGATAGATTAAAAAAAGAAATAGAGGATTAGATCACAAATTAAAAATCTTACACTAGGAAT
CATTATTGACATCCTCCCCTGCCTAAAGGCAGGGGATTCCTACTAGCTCCCACAGCAAGCTGTGGGCTAC
TCTCGGTGGGTTTCTACTGCTGATCTCTAATAAAACATTATCATACGGTAGTAAGCCACGTTTTGATACT
ATAATGAAAATTACGCAAGCACTAGGTATTAAACTTGTCCCCATGCACATCTAAAAAACCGCCTGTGTGG
CGGTTTATTGTATTGATTGGTGATTTTAAAGAGTGAATATTGGAACATTCACAGAACCATATCCCCCATT
TGACAATGTGGAAATAATAAACGCTCTTGAATAAGGATATAAAACTCTGTAAATTAGCGTAGATATTAAT
CTAGTTATGGAGTTTTTATGAGTAAAGATTTTAAAGAATTCTTACCTTGGCTTTTATTCATCGCGCTACT
TTTTGCGATTGCATATGTAATTAATTTAAATGATGAAGTGAAAGCAAAAGAAAATTTTCAATTTGAAGTT
GAGCAATGCATGAAGAATTTGCGTAAAAACTACAAAGAATGTAAAGAAATAATTTACGAAAGTAACTAAA
AGTTTTTAAGCCCCTTGACCTAGAGGGGCTTTTTATATTTAGAGATTAAAATGTTAAACATCGTATAGGC
AGCTTAGAAAAAACTCGAGAGTTCCTGTACCAGAAACAACTGTTAACTGCCGTATAGATGGCTTAGAAAA
ATACTGCAAAATTTGACTTTTACTATTTTTAGGGTAAAATCTCTAATAATAGCCAAATTGTAATGTATTT
TACTTTTTTGGCTTTTTTATTACCTCAATTCAACCAACCAATCACCCCAAAAGGTTTTACTTTTTTGGGG
TTTTTATTACCCAAAAACAGCATGTAAGGAAATGTTTATGCCCGAGAAAAGTCCTGATGTTTGGGCAATT
ATTTGGAATTTTATTGCATTCAATGCTAATACGATTCAAGGTGTTTTTTCTGCCATTTTTGTTTCTGTTT
TGCGTATAGGGTTTATGCGTAAAAAGATATCTGTCTTCCACAAATTACTTGATGCAACACTCTGTGCCTC
TCTGGCATATGCAACGATATCAGCAGGAAGTCATTTCTTTGGACATTCTGAATACTCCCAATTCATCGGA
ACTATGATCGGTTTTGTTGGGACAGAAAAGATCCGAGAGTTTTTATTTAAATTCATCAATAAAAAAGTTG
ATAACAGTTCAATTGGTGGTGGATATGAATAACTTTAAATTTGGTAAACGTAGTGAGCAATGTCTTGTTG
GCGTTAAACCTGAGTTAGTAAAAGTCGTTCGTTTAGCCCTTACAAAAAGCACGGTAGATTTTGCAGTAAT
CGAAGGTGTTCGTACAAAGCAACGACAAAAAGAACTCTTAGCCAAAGGTGCGACTAAGACAATGAATAGC
CGCCACTTAACGGGTCACGCTGTAGATTTAGCCCCCATCATTGACGGACAAATCCCATGGCACGATAAAT
CTAAATTTAAAGAAATCGCTAAGGCAATGTTTCAAGCGGCGAAAGAACTAAATGTCACTATTCGCTGGGG
TGGTGATTGGAATGAAAATGGTAAATCAGAAGACGAGAAATTTTATGATGGTCCACATTTTGAACTTCAT
CGTTCAGTTTATCCGTAAGAAAGTATTTGGCTTTTTGTTTAATAGTCAAACCAAAATCTTAATCACGCTA
ATTGTCCTACTTACTATTATTATCGGTTTCCAATATTTTTCAATCATCAAGTTGGAAACTAAAACGATCG
AACAAGAAAAAACAATCTCAAGCCAAAATACCACAATCAAAACACTCAAACAGCAAGAAGAAATAAACAG
ACAACTCACATTTGAAATCAGCAGATTAGAAAGTGAATCACGGAGTAAATCTTATGAAGTTATCGAAAGC
ATATCAGAACAAGAAAAGACTTCTAGCGGTTATAACAGTAACGCTCCTCGCAGCATTATTGAGTTCTTGC
GCAAGTAAGCCAGTTATTCAGGCTTGCCCGCAGATTCCAGCGGCACTTCTTGCGCACTTAGATAAAACAG
GTTTCACAGGACAGACGTATGGTGACGTTTCTAAATACGCTGTCATTCTTAAACGTGAAAGAGATGTTTG
CTTAAATCGTATTGACAAGATCCGAGAGTGGCAAACAGAAAATGCACAAAATTAATTAGGTGCCCGCATT
AAGTGGGCTTTTTTATATCTCGTTTATGGCAAGAATTAATTGGAAAGCACTACAAATAGAATATATCAGA
GCAAATGCTAAAACTGGTGTATCTGTAAAAGACTGGTGCGCTAAAAAAGGACTTAATCTTTCAACTGCGA
AACGCTATATAAAAAAGCCTGAAACTGTTTTTGAACAAGCAGAAAAGTGCGAACAAAATTGCGAAACTGC
GAACATAGAAAAGCAAGATAAATCAAAAGATTACAGTGAAAACTGCGAAACAAATTGCGAATCAAACTGC
GAAACTGCGAAACAAGAAAAAATTTCGCAAATTAATTCGCAAAAAGCTCGAAAACACGGCGGTTATTCTC
GTTATTTTAAAGATGATTCTGATTTTGGCATTGTTAAAGATTTTAGTTTAAAAGATGAAATCGACTTAAT
GCGACAAAGAGCGGTAAGCGCGGTTAAGAGTATTGAGAAATACACAGCACTTTTAGAGGAAGCAGAAAGC
ACAGAGGATAAAGAGATTTACTCAAAATTAATTGATTCTGCTGATAAAGCATTAGAACGGGCAATTACAA
GAATTGAAGCATTAAATTACACAGATAACACCATTCTCAATATCAAAAGCCAAATTGAATATAGAAAAGC
GCAGACGAGAAAAACACTTGTTGAAGTAGATAAGCTTGAGCAAGAGATTAAAACGAAATCTCGCGGACTT
AAAGATTCAGTCGTTTACAACATCGAATTCTAATAATGCAAATCAACTACAAAGCATCAGCGACGTTTAA
GAAAATCCATCGCTTAAATCCGTTCGTGCTTGCTATTCGTGGTCCTATCGGTAGTGGGAAATCAGTTGGT
TGCGTAATGAAGATGTTCCAAATAAGCCTAAATCAAGAACCAAATGCCGAAGGCATTAGAAAAACACGCT
GGGCTTGTATCAGAAACACTTATCCGCAGCTAAAGGGGACTGTAATTAAGACATTCCAAGATTGGATTCC
ACAAAGTATTTGTCCGATTAAATACGATTCACCCATTGTTGGTGTAATGAGAATTCCACATCCTGACGGT
AAGACAATTGTTGAGGCAGAATTCTTTTTTCTTTCACTCGATAAGCCGAAAGATATCGACAAATTAATGT
CATTGGAATTAACAGGTGTTTGGATCAACGAAGCGCAATTTATGCCATTGGCCATAGTTAACGAAGCAGT
GAGCCGTACAGGTCGTTATCCATCTATGAAAGAGGGTGTAGGTGCTACTTGGTCAGGAATGATTATGGAT
ACCAACTCGCCTGATGATGATCATTGGTGGTATGAGTTTGAATGCGGAGTTGATGAAGAAACAGGAGAGC
CATTAAAACCATCTAATTGGGAATTTATCACGCAACCAGGTGCGTTAATTGATATCACAGGCATTCCACA
TGACAGTTTAAGTAAGGAAGTAAAAGCCTTTATTAAACAAGGTTTGTTTGTTGATTATAAAGGTCGTCGC
TTTGTCGCCAATCCGCTTGCTGAGAACGTTGAGAATCACAAAAAACAATATGAGTACTGGTTCGATAACA
TTCAGGGCAAAACGTTAAACTGGATTAAATCACGCATCTGTAATGAGTTTGCAACAGTACAAACAGGAAA
ACCAGTGTTCATAGATCACTTCAACAAAGAATTACACGTTTCAAAAGAAAAACTTGTACCAGTCAAATCG
TGGGAAACATTTATCGGTTTGGACTTTGGACTCACTCCAGCCGCAATCATCGGGCAAATTGCACCGATCG
GACAACTTCGTATTGTTGATGAAGTAGTAGCAACAGGAATGGGGATTGAGCGATTTATTACAGAACAACT
TTCCCCTCTTTTAAGAAGTAAATACGCTGATTGCAGTATTCGCGTGATTGGCGATCCTGCTGGTGTGCAA
CGTGCTCAAACTGATGAGCGTACTTGTTTTCAGTTATTGGAAGAGTATGGATTTAACGCACAACCAGCAG
ATACGAATAATACAACAGCGCGATTAGAAGCAGTGCGTTGGTGGCTTTCTCGTTTAGTCGGCAGAGGGCA
GCCAGCAATGCTAATTAGCCCACACTGCAAAACACTTATTAAAGGTTATGAAACAGGCTACGCATACCGT
CAATTAAACGTAAGTGGTGAAGAAAAATATACCGAAACGCCAGATAAAAACCGCTATTCACATCCACACG
ATGCAAACCAATATTTATGTCTAGGCGCAATGCCAACAATGTTCAAGCAACAAATCATCAACGTCAAATC
ACATAATCCAATCAGCTCGAAAACAGGATATTAGAAATGTCAGAACAACTTGTAAATGCAGTAGAAAGCT
TTGGGCAAACGCTACAAAGCCGATTAATGGAGCAAATCAAACAACGCCAACCCATAGTTCAACGATGGGT
AACTGATATGCATCAATATCGCAATCAATATGAAAAGCAATCTAGCACAAATAAATCAAAAGTATTTGTG
GGTTATACGAGATCGAAAACTGACGCATGGTCTGCTCAAATGACAGATATGCTATTTCCGAGTGATGATA
AAAACTATGGTATTTCACCAACACCAATTCCATCCATTGCTAACCTTGCCAAAAAGCCTGATTCGCAAGA
TCCAATGCAAATGCAACAAATCCAAACCGCGCGCCAAATAATGCTAGATGCAAAAGAGCGCGCAGAGAAG
ATGGAAAAACTCATTGACGATCAGTTGTTAGAATGCGATTACGCAGCAGAAGCACGTTTAGCTTTGCATT
ATGCTGCGGTACTTGGAACGGGCATTTTACGCGGTCCAGTTCTTGAAACAGTGGAGGAAAGAAGTTGGAA
AGATGACGGCTTGGGGAATTGGTCAGCTAATTCTTCAATTAAAAACAAACCATCAGTGAAAGTCGTCTTG
CCGTGGGATTTTGTGCCAGATATGACTGCACCTAACTTAAAAGAGTGCCAATTTGTGTTTGAGCGATCTT
ATCTTACTAAAAAACACTTGCAGGCATTAATTAATAACCCTTATTACTTTGAAGAAGCAATTAAAGAATT
AATCGAAACGGATGCAAAAGATACACATACTTCTAGTTCTGATTTAGACGGTTATTTAGACACGTTACGC
ACATTGTCAGGATTAGAAAAAGCAACAAATGACAAGCGGTATGAGGTGTGGACTTATCATGGCGGTATTC
CTGTATCAGTGCTTGAACAGGCGATCCAAGAGCTAGAAAGTGGCGAACAACTCAAAATTACAGATGCACA
AAAAGAAAGTGGTGCAGAGATTGATGGCATTATTGTGATGTCTGGGAATGGTAAGATTTTAAGTGTGAAC
CTTAATCCTGTAAATGCATCTGAATTCCCATATTCTGTCTATACTTGTGAGCCTGATGTTGCTTGTGTGT
TTGGTTTTGGCATTCCTTACCTTTGCCGTGATGCACAAGATATTCTCAATACCGCTTGGCGTGGAATGAT
TGATAACAGTGTGATGACAATCGGATCGCAAATTGTCGTGAACAATTCTGTATTGCAACCAGTTGATGGT
AGTTGGGAAATCGCACCGAATAAAATTTGGCGAACCAGTGATAGAGCGACAGCAAACGCACAGTTTGAAG
CGCAAAGAGCGTTTGGGGTATTTGGTTTCGATAGTCGTCAACAGGAATTTGCTAATATCATTCAGCTTTC
TAAGTCATTTATGGATGAGGAAAGTGGGTTGCCGATGATTGCTCAAGGTGAACAAGGGCAAGTGACACCA
ACGCTTGGTGGTATGTCTATGCTGATGAATGCGGCAAATGCAGTTCGCAGACGACAAGTAAAAGAATGGG
ATGATGCTGTCACTAAGCCACTAATTAGACGTTTCTATGAATATAACATGGTTATGAGCGAAGACAATGA
AGTGAAAGGCGACATGCAAGTGGTGGCTCGTGGTACGTCTGCGTTGTTGGTGAAAGAAACCCAAACCGCA
CAGATTATCGACATTTTCCAGAAGTTTGGTCAGCATCCACAACTGATGCACGCTTTCGATTGGTACGACG
GTGCTAAAACGCTAATGCAGTCTATGAGCATGGGGACACAAACGATGCTTATCCCTAAAGATGAGTATGA
GCAGAAATTACAGCAAATGCAACAGTCAGAAAGTGAGCAACCGCAAGATCCAGAAATTCTAAAAGCACAA
ATGCAAATGCAGTTAGCACAACAGAAACAACAGCACGAAATGCAATTAGAGCAAATGAAAATCCAACATC
AATTGCAGTTGGAGCAAATGAAAGTCGCAATCAAAGAGAAAGAGTTGGAAATTAAAATGTTAGAAATCCA
ATCTCACCAACAATCCTCACAAGCCAAACTCGATCTCGATAGAGAGTTAAATACAGCACGCATTTCTGCT
GATATTCAGAAAGAAAGCGGAAGACAGGCGGTTGATATGGTGAAGTTTAAGACAGAAGTTCAACTTAAAC
AAACGCCGGTGCCAGAGACCGAAGTGCGTAACAACATTGGATTAGATTAACCGAACATAGAGAAGAAGAT
AGGCCGAAAGGTCTTTTTTTATGCCCAGAGAAAAGGAAATAAACATGTCAGCATTCAAACTCTCAGATGA
CGAATATCAATATATGAAAAAAACGGTCTTTGGCGATAAAGATACGCAAATTCCTGATTTATCATCAATC
CTGATGAATAGCGAACCAAAAGCAGAAGAACAAGGCTTCATGGGGGATGTGGTTGATAGTTTTCAAATGG
GAGCTTGGCGTGGTGCAAGCCATCTTGCACGCGGACTAGGAACGATTTTCGATAGTGAATGGCTTAATAA
GGCAGCAGATTGGGCAGCAAGTGGCGCGGATGAGAATATGTCCACTATGTCATCTAAAATGCGTGAAGCG
TTAGGACAAAGTGCTTTCGATGGGTTTAATGAAGATACAGGCGAGGGGCAAGGTGTTCTAAATGCGCATT
GGTGGGCTGGTAATTTAGGGGCTTTACTTGGCGAACAATTGGACACTGTTCTAACACTTGGTGCTGGTAA
AGCTGCGACCACTGGAATTAAATTTGCAGCCAAAAAACTTTCAAAAGAAGCAGCAGAGCAAATTGGTGAA
GTGGCCGTAAAAGAAGCAGCTAAAAGAGGCGTGCCAGAACATCTACAACGTGCAATGGGTGTTACTGCGG
TAATGTCTGCTATGTCAGCAGGTAATCGCGCAAGTCAAGTTTATGATGAAGTCGGTCAAATGAGCAATGA
AGATTTGGCTAATTTAGAGGGATTTAAACAAACATATTGGGGATTAAAAGAAAGTCCAAAAGGGCAGAAC
TTAACGCACGAAGAATTGTTTGAACAAGCCAAACAGTCATTTAGAAATCAGGTTGGACGCAGTGCTGCAT
TAGATCCAGCCACTATTGCCACTGATATTGTATCGAACTCAATTAGCGGTCTTGGTGGTGGTCTATGGGG
TCTGGCTAAACCAGGTCAAACAATCAAAGGTGGGTTACTTAAAGGTGCATTGCTTGAATCAACAACAGAG
GGTGTGCAGGGTGCAGCAGAGCAATATGCAATTAATAAGACGGCGCAAGAATATTATGATTCGAATCGAG
AACTTACCGATGGAATGAAACAGAATGTTGCTGATGGTATGGTGCTTGGTAGTGTATTTGGTGGTGTGAT
GGGCGGTATTGATGCAATCGCTCATAAAAGCACAATGAACAAAGAGCGCAAGCGTATTCTTGATACAATC
GAAACAGGCAATCCAGAAATTGATGCAAGAATCAAGCTACAAGTTGAGTCAATTAATAACTTTGCTAATG
ACTTAGACGATCTCATTTCTAACCAAAGAATCAACGCACTTAATGCAATGGGCAGAAAAGAGGCGAGAGC
GATAGAAGTTCATTCGCAAATGCAAAAACAGCAAGAGGATAATCAAGCGGATAATATCAATGATGATCTT
AATGCACTTTCAGAAGAAAGCGGTGATTTGAAATTAAGTCGTTCACAACAAGAAATACCATCTTTCTATG
AAACAGAAAACAGATTAGGTGGACAAGAAGCATATCAACAAGCAATAAAAGACGGTAAAACAGAATTGAG
CTATCGCCAATGGGTGCAGGTCCGCACACCTGAGTTTAAGGCGTGGTTCGGTGATTGGGAAAACGATCCT
GAAAATGCAAGTAAGGTAGTGAACCCGAAAACTGGGGAGCCGTTGTTGGTATATCATGGTTCATCCAATT
ATGGATTTAACACTTTCAAAGATGAGAGGGTTAGAGGTATTTACTTTACTGATAATCAAGATATTGCTAA
GAGTTACTTTGATAAAAATAATTCTAATGGCGGTTATTATGGAACATTTCTAAATGTTCGTAATCCATCA
GAAAGTGATTTTGAGGGTCAGTCTTGGAATAATTATATCGACCCTAAAGACAACGCAATCGGTGATTATT
TTGTATTAAACCAATATGATGAAGTTGAAGCTAGATTTATCAAAGAATCCAAAGCAAATCAATACATACA
AGATAACACCGATGAAGATTTTGAATTAAGAGTGGAGCACATTGATAATGTTGACCCTAGTTTATATGAT
GATTCTGATGATATAAAAGGTGTATCAACGGATTATTTAACCATAGATGCAAAATCAAGAGGGTATAATG
GTGCGATATACCATAATGTAAGAGACCGATATAATGGTTTTACTGATAAACCTAATGATACAGAAGCAAA
TGTATTTGTAGCATTCAAAGCAAACCAAATCAAATCCGCTACCGACAACACGGGCGAGTTTAATGTGAGT
AACGATGACATTCGTTATTCTCTAAATGAAGATCCTAATTCTGATTTTGCTAGAGCGGTTGATACTGTTT
CTAAAGGCGGGAAGCCATCACGGCAATATGTTCCAATGGGGGCGACTCCAGCGGTATTAAAAATGTTGGG
CATTAAGGACACAAAAGTACTGATCAGTCGTGATGTGCTAAATAAGGTAATGGGTAATAAACACCATGTT
ACACCAGAAACGTTAAAGCAGTTACCTAGCCAACTTAACAATCCTGTTGCTGTGATGAAATCAGCTCCAC
AAGCTACTCAACAAGGATATGTGGTTTTAACGGAGTTGGTAGAAAAAAATCCAGTAACGGGACAGCAAGA
GCCCATAATCAGTGCGTTGCATTTGAAAACAGCAAAAGATGGTATTGAGGTAATCAATATTGCTAGTATC
TATGGAAAAAAATTACGTGGATTGCAGAATATGCTTAACCACGACTTACTCTATTGGAATAAAGAAAAAG
GCTCACGATTCATTGATGCTTTCGGGCTCCAATTGCCCTCAAAAATCGCATCAAATAATGTGAGCCAATC
TAATATGAATATTAAAGCCGAAGCCGATCTAAGTCAATACATTCAGAACAAAAAACAACCTCAAAGCCAA
AATCTTACATCTATCCATAATAAAATTTCTAAATTCGTTGGAAAACACCTTTCCAAACACTTTGAAATAG
TAACTGCTGCTGAAATGGGTATTACAGATCCAACGGTAGAAGCTGGCTACAATCCTAAAACAGGTAAAAT
CTTTATCGTGGCTGATAATATCCACGCTAGCAATACCTTAACAAAAGATGAACGTTTGGCTTGGGTGGCA
TGGCACGAATTAGCGCACAGAGGATTAGGGGTTAAATTTGGTACGGAGTTTAACGATCTTATGGCGAAGA
TTGATAAGAACAGCACCATTAATAAACTTGCTAACGCCATTCAAAAACAACGCTCAGAAACCGCACAGAA
TCGTCACTTAGCAGTAGAAGAAGCATTAGCCGAGCTACACGCAGCCTATGTAACAGGTAAGCTAGACGAG
CTTAAAAGTCGCTATGGAATTGATATTCCAAAAGGACATGAAAAAGGGCTTAAATCTTGGTTTGAAATGA
CCGCACAAAGAATCCGTGAGTTTATTGCAAAGTTATTTGGTAAAGAAACGGCGGATAAGTTCGGTCATAA
TGATTTAATTAGTCTATTAAGTGATATCAATAAAAGTGCTGGTGGAGATGTTCTAAGTAATAATAAATTT
AATAACGCCAAATTCAGTTTAAACGAGGAACCAAGTTCGAGTTTTGCAAAGGCGGTTGATCGTATTGAAA
ATGCAGGACCGTCCAATCCAAAACGTTATATTAATATGGGAACAACACCGCCTGTATTGAAAATGTTAGG
ACTAGGTGAGGTAAAAATTGCAATGCGTGAAAGCGTCATTAAAAAAGCCCTTTTTGAACATAGTGTTACA
GGGGATGATTTAAAACGTTTGCCAGAGCAAATCAATAATCCAGTCGCTATTATGCGTTCAAATCCAAGTT
CAATGAACCCAAACGGATTAGTAGTTTTAACTGAATTAAGTGAAGTCGTAAATGGAAAAGATAAACCTCT
AATTGCTGCACTACAATTAAAGCGTGTCGGCGATAAGCTAGAAGTAATCAATATTACCAGTGTTTATGGA
CGTGATTGGAATACTCAAATCGGAAATGATTTATCAAGAACAATATATTGGAACAAAACAAAAGGCTATC
AATTTGCTAGAAGTGGCGGGCTTCAATTGCCCAATATGCTAACTAGCGTTGATAACCTTTCTGCGTTCAA
TATTAAAACCGAAACTGATCTAAGTCAATATCAGAATGAGCAAATGAAGTTTTCTAAAACTACCCCATTT
TCTCAAGGTGGAAATACATCCGTCCTAGAATTATCTCGCGGTGGCAATATTGAGCCAGAACCTAAATGGT
GGGATATCTTTACTTCTCGTCAAAAATTCAAAGAAGCAGTAAATAAAAGCACCGCAAAATTAGATGAATG
GTTAGCTGATAGCTTGCGCCCTGTTAATGACTGGATTGATGAAATGAAATTCAGTGATGACACAGGAAAA
ACATCTAGTCGAGATCACGAAAAACGTAGACTAAAAGATGCGATGTACACTGCAAAAGGTAAGCGTGATG
CATTAAATTCTGAATTAGAAACTAACTTCCTTAAACCAATCCTTTCTAAAATTGCACAAATTGCCAAAAA
GTCTAATGGCAAAATCAATGAAGAAACAGCCAAGCGCAAAGCGGGATTCTGGGTGTCTGCCCGATATTCT
ATTGAAAAAAATATGGAATTGCTGAAAGCTGATGAGCAAGTAATGTTAGATGCTGAGAAAGCGCTAGAAG
ATGTGAAGGCGAATGGCACTGTTGATGAAGTAAGAGAAGCACAAAAAGCTTTCGATAAAGCAGAAAAACA
ATACCTTGCTAGAAAATCTGATGCGTGGAATAAGGATTTTAATAACAAGAATTTCAAGGTTGGTGTTGCT
GGTGGTTGGTCCATTCCAGAAGCACAAGAAATTATGCGCAACATTGAAAAGGATATTCCACGCAGTGAGC
TAGAAAGTATTGGTAATTTAATTGCAGACTTAAACCAAGCACGGCTTGAAATTGACTATCGTAGTGGTCG
TTACACCACTGATGAATATAACAAGTTCAAAGCTAACCGCCATTATGTGCCATTAACAGGCGATCCAAAT
GCAGAAGCAGACGACTTTGATTTTATCGGTGGTGCCGGTGCTAATTCTTTAAATATTGCCAAGGATAAAG
CCTTAAAAGGTCGTACATCATCTGAGGCTGAAGATGCTATTGACGCAGTATGGAAAGCAGTAGGGAAAAC
GACAACTTATGCCGGTTGGTCTGATTTTAAGAGCAAGATCGATGATTTGTTTGAAACAGAAGTAAGTCTG
TTAAAAGATAAAGGCTATACCGAGAAAGATGCTAGAGAACAAGCAAGCAAAAATATTGGTATCAGTAAGC
GTAGAATGCAAGGTCTAACGCGTAGTAGTGATAATGTATTAATCGCGAAACAAGGTGGATTGTATTATGA
ATATGAACTACCAGAAAAAGCGATGAATGCACTTAAAAGCGATAACGTAGAATATGCTAATGCATTCTTA
AAAGCACTTTCTAAACCTACCAGTTGGTATGCTCGAGGTGTAACGCAGTGGACGCTAACCTTTGCCCCAA
TCAATATGTTCCGAGATACTTGGGAAAAATCAGAATTTATAAGAGTGCAAAAGGTTTATGATAAGAATGG
CAAGCAGATCGATAGTAAAACAATGGATCGGATTGGTCGTGGAATATGGAATAATGTACTTAATCCAAGC
AAAGAAGTCTGGCAAGCAACAAAACGCTTTGGTTTTGGTCAAGAGTTGAGAGATGGTATAGAGGGTGAAA
GGCTGCTTAAAGAGCTATTAAAAAATGGCGGTATTTCTAACTATGGTACTTATCTTGATAGAACGGAAAC
GGATTTGATTAAGAAACTAAAACGTGAGAATAATCCAATTGCCAATAAACTAGATAAAGTGGCTGGTGTT
TTAGAATCTTACAATAAGATGTTTGATACTGTATCAGCATTAGCAGCGTATAAATCACTTATTGATAATG
GTGTAGATAATAAGCAAGCGGCCGCAATTACTTTAAACCTAACAAACTTCCGTAAGACTGGGTCTAAGAT
GAAAGGGATTAAGGCACTTTACCTATTCTCACAACCAACAGTAATGGGTGCAGCTAACTTGATTAGATAT
TTATCTACCCGTAAGGGACAAATGCGATTCTTAACTTATATTGCTGGCATGACCGCACTTTATACCGTCT
TACGTTCAATGGATGATGAAGATGAAGGCGGAAATAAAATGGATCAACTTGGTGATATTACTCGTTTTAT
TCCGATTCCAATTGGAAATGGTGATTACCTCAAAATGCCAGTCGGTTTTGGTATGCCACAAATGGCATGG
AACTTTGCTACTAATCTTGTGAAAGGAACGGTAAGCGACATTTCTTATGTTGAAGCTGGTGTAAATATGC
TTTCTCACTCAATGAAAACATTTGCGCCCGTTTCACCGTCAGAAATTTCCGCTGCTAAATATCCATTAGA
AAAATTAACATTGACAGCAACGCCAAGCATTCTCCAGCCGTTAATGCAAAATGTACTTAATCGATCCGCT
TTCGGTAACAAGATTACAACCAATTTCGTGCGTGACGATAAATTAAAAGCAGAGCAGTCTAAATCAACCA
CTGCACAATTCTGGAAAGATTTAGCGATTGATATACAGCAATCCACTGGTATTGATATGCACCCAGAACA
GATTAAAAACTTGTTTGATGGTTACAGTGCAATGCTTGGTTCGTTAAGAGAGTTAAACACTATCTTTATT
GATAATCCAAATCGTGAGCAATTAGGCAGAAATACTCGTACACCTTTCCTAAATCAGCTTTATGGCGCAG
GTAATGAGTTTGCAGTACAAAGCCGATATTACGAGGCAAGCGAAGAAGCACAGTCTGTTTTCAAAGAGTA
CACTTACCGCAAAGAGAATAAACAGCTTAATGGATGGCTGACACCTGAAAGACAGAAGTTGATTAAATTC
CATGAGAGAAACGCTAAAGCAATGGGTGAGTTAAGAAGTGAAAAAGCCAAACTCACTCGTCAATTGCGTG
AAGGCAAGATTAGTTCTATGACTTACGAAAACAGAATCAGAAAATACAATCAATCTATGGAGAAATTACA
GCGTAAAATATTAACCCAATACAGACGAATGGAAGGGCTAAATACACATTAA
