# Supplementary material for: Comparative analysis reveals the Genomic Islands in Pasteurella multocida population genetics: on Symbiosis and adaptability
Source: BMC Genomics. 2019 Jan 18;20:63. doi: 10.1186/s12864-018-5366-6 (PMC6339346; doi:10.1186/s12864-018-5366-6)
Supplement: Supplementary file 9 — File S2. Detailed information on predicted phage of each strain (ZIP 5010 kb). [file 12864_2018_5366_MOESM9_ESM.zip › File. S2. Detailed information on predicted phage of each strain/654BPM/detail.txt]

gi|00000000|ref||  [asmbl_id: NC_000000].2283391, gc%: 40.20%

CDS_POSITION                       BLAST_HIT                                                                            EVALUE              prophage_PRO_SEQ
---------------------------------------------------------------------------------------------------------------------------------------------------------------------------------------

#### region 1 ####
1237486..1237698                   PHAGE_Mannhe_vB_MhS_535AP2_NC_028853: hypothetical protein; -; phage(gi971749649)     1.82e-05            MKTEYKCPKCGGELSDLWDGEPVSAFIGEWSDDRFRCEGRVVAVGIMGPQRTKSCGYFGLEDLGIKYQED
1237786..1238388                   PHAGE_Salmon_SPN3UB_NC_019545: NinG; -; phage(gi423262439)                           3.96e-54            MTKKTKPLNRKCKICGEKFQTNFFNVQWCSPECGVKLARQRLEREKEKAAKKREKEEKKRIKETKEKMKTTTTLLSETQSAVNKYIRLRDRNKSCISCEKSLVAEQLGGGFDAGHYRSRGSAPHLRFYTLNIHGQCKKCNHHLGGNYHQFRIGLIERLGIEKVEQIEADQRPRHYSKDDLRRIKKIFNKKARMLEKRKGF
1238388..1238753                   PHAGE_Mannhe_vB_MhS_587AP2_NC_028743: antitermination protein Q; -; phage(gi970580076)     1.08e-12            MQHIDRILTVWGRFANSRIGTEYPCIAAGMRLAVDPPSDYNIFNLTDDTCILIGEQIMRLKEKQDLRYDIIMAKYALRIDDEQIWKILNIGRTAYFSKLAEAKSYVEGAIDGAKIVAYFYA
complement(1238941..1239225)       PHAGE_Mannhe_vB_MhS_587AP2_NC_028743: hypothetical protein; -; phage(gi970580078)     8.89e-07            MELSVKSSYYNYPFRSDKLFLDWLYKQSDKLNVNPDILVRETSRRIHWEYRPFSYYDGKERNLIYMEIASREFHECDLLYNYVRIFLMKYLVIP
1239342..1239707                   PHAGE_Mannhe_vB_MhS_587AP2_NC_028743: holin; -; phage(gi970580079)                   1.04e-07            MPEKNPDIWAMIWMWLQINANTLTTAGSAIIAVILRAFFVRKKPMIRYTVLDSMICALIAVTAEPLAQPFLQFFFHVESERASYFLGVMIGFIGTERLREFLFKFINKRIDKNDTYNRNDF
1239679..1240263                   PHAGE_Mannhe_vB_MhS_587AP2_NC_028743: endolysin; -; phage(gi970580080)               4.44e-72            MIHITETTFNSVFPRARRGVYQAIAENIEKACCFTKEQQAMFIAQCGHESAGFSVFTENLNYSEQALLRVFPRYFNEKTAEQYARKPEMIANRVYAARMGNGSEASGDGWRYRGVGAIQLTGKNNHTAFKKWLGRDIEPRDIATNLDLAVKAAVWFWLANDLSSLNSVSKVTLRINGGSNGLAERVSLYRRLMV
1240266..1240589                   hypothetical protein; -                                                              N/A                 MFSFINKAYIIVIALLSAVIAFQYHSIVNLEDKTKQQAQMINNQSESIKQLKEQEQINQKLTFEISRLESEARIKSDEAINSISHDEKSADAYNASAPRSIVEFLRK
1240781..1240909                   hypothetical protein; -                                                              N/A                 QLMALVMVLDLTTDTDFGVNNGRFFDCNCVTGNVVFWLHVDG
1240916..1241131                   hypothetical protein; -                                                              N/A                 MKTEYKCPKCGGELSDLWDGEPVSAFIGEWSDDRFRCEGRVVAVGIMGPQRKKSCGYFGLEDLGVEYREDD
1241124..1241726                   PHAGE_Salmon_SPN3UB_NC_019545: NinG; -; phage(gi423262439)                           1.99e-54            MTKKTKPLNRKCKICGEKFQTNFFNVQWCSPECGVKLARQRLEKEKKKAAKKREKEEKKRIEETKERMKTTTTLLSETQSAVNKYIRLRDRNKCCISCGKPLVAEQLGGGFDAGHYRSRGSAPHLRFYTLNIHGQCKKCNRYHGGNYHQFRIGLIERLGIEKVEQIEADQRPRHYSKDGLRRIKKIFNKKARMLEKRKGL
1241727..1242188                   PHAGE_Mannhe_vB_MhS_535AP2_NC_028853: antitermination protein Q; -; phage(gi971749655)     2.72e-16            MGDKLLEKPRKEWVQNHLDAWGAWAFNGLDFDGQTNIIAKLMLEANGNKNSKQDRKMCDDELGLVISSVIGHCIKTPSPEDYKYIEAKYIFNLSNYSIAKFQHTKDKSISFNAWYKRINQSIDSSEWIIAKFLDYALKNHEKADKLQKFAFNV
complement(1242314..1242877)       PHAGE_Mannhe_vB_MhS_587AP2_NC_028743: hypothetical protein; -; phage(gi970580078)     6.25e-25            MYHREGYTKFPYRPSSGSDDCQNPTPNVGGIDLVNHPEKIDEIPEITLLPELKQTLIELNNPNSPFITLGCSHWIEKCGGSHFSYIEFTFKDSRISNDFEFLLKLERNLHHFFIDKLTTGFTKEQRDYYATYLKDQSQVYYRKIQYQDDTELRNLLGLVFHFPDQQTVDLHYKALRHFLMQHLVLPS
1242957..1242970                   attL                                                                                 N/A                 GGCTTTTTTATTAC
1243001..1243252                   PHAGE_Mannhe_vB_MhS_535AP2_NC_028853: holin; -; phage(gi971749660)                   2.23e-13            MKDAGTQSYIWSGFGAFFALLSLQEWLAVISLTVGVITMLVNSYYKKKENERKNAERARLEELHKLRVERMQLKIKKEKELIK
1243249..1243779                   PHAGE_Mannhe_phiMHaA1_NC_008201: endolysin; -; phage(gi109289945)                    1.27e-58            MKHGKKISACLVAMIIAVVMSDYSNEIRTGERGLEIIGNAEGCAREPYRCPADVLTVGIGSTELSGLQIERKKYSDEEIAQRWVNDIKVAEKCVNDWANGKNLPQGAFEAIVSITFNVGCSKLKHSTLFKHAKNGDIQAMCDQFPRWKYANGKVLRGLEIRRQKERELCLADLHKS
1244032..1244262                   PHAGE_Mannhe_vB_MhS_587AP2_NC_028743: lytic protein Rz1; -; phage(gi970580082)       7.99e-14            MLTLLVLLLTSCASKPVAQVCPAIPAALLAHLDKTGFNGNTYGDVSKYAVILKRERDVCLNRVDKIREWQTENAQN
1244267..1244509                   PHAGE_Mannhe_vB_MhS_587AP2_NC_028743: tail assembly protein I; -; phage(gi970580033)     2.24e-22            LALGGVAQLLTPQPKMPAINEKEKKQSTSFSNLSNMAAQGRMVPLAYGRIRCGSLVISQGVQTLDVNIVEKNQNTGFSKG
1244513..1248997                   PHAGE_Mannhe_vB_MhS_587AP2_NC_028743: host specificity protein J; -; phage(gi970580034)     0.0                 MGGRKGGGGHTPYEAPESGQSKQFVSIVEIVSEGQIKGLVDGVKSVYLNNTPLQASDDSYNFKNVEAQGRIGTQDQEVMEGFNTSEKEIAVSTQVKKLTPITRTITDRKVSRLRLTLGVQSLFHQNDKGDVYGSKVDFTVTIGERSHLVSISGKYSSQYLKQVEFGDLPPVPFQVKVERVNADSKSQRLQNNTIWASYTEIIETQFAYPNTAILGIRFDSEYFSSIPNRTYEIYGIEMKVPSNYDPFERTYTGFWDGTFKIAWTNNPAWILYDLMTNKRYGLGWRLGEFNVDKWALYQAAQYCDQMVPDGFGGQEPRFTCNAWLTDQRKAYDVINDICSIFRAMPVWNGREFTVVMDRPADPVWTYTNANVISGEFSYQCSAQKARHNEIHIEYIDADDSYERKIEVVSDDDLIRRHGLNVKKVTAFACTSRGQAFRTGKWILETERLETKTVTFAVGAEGLMHIPGDIIRVADCDYADTNIGGRVLDINGNKVTLDREIEINGNSHLTYIDGEAKHKDIRIVSKNGKEVMLESEPVGLAELGVWSLTTQEINVQLFRALTINEEEQGQYTIVALQHEPQKEAIVDNGAVFEPLDTTTATAGLEKVRQVNVQADGDGIALSFDNDVKHSAMVKYQIKLYKAGTFYKIFDDLTSPNYKFTGLPDGEYTAEIRAKNEQGQLSEAVTKSFNISFAVSELTTVSKVFGILLQWKNPVFANPNSAIEIWTSTDNQFENARKLVSLSYPTSEYLFSGLGVNEKHYFWVRMIDTANGNAGEFTKSVVGTSEKSGKKLVEYIQGQVTKSTLAKDLAQEITQIQATASEATDSAKMALSRIDSEATTRAEQIKQEGESIKASVRKEYEKNASAISNLEKTTQDHALQISTVHSKFNQLEIGGRNLLKHSEKLNKNWGKNGGVTLDTDHGIATLTANGRLVALSQVLIEDQVEVKDGKVVLSFDALSNKSGKLNLRLRRYTGSTHSDISAYVTVDSRDYKRYSVVFDYQKSEGQTRLSVEIVTYEKDGTVFNIKKPKLELGNIATDWTPAPEDVDVAISEVSADIIQHKQSQETVNKSTADKLDSLTARVGLSESEIQLIQKTASEKDKSFSTKLETLDSKVAQNTSGISDLKETKASKDEVASLARKELKSEWTDEVNATKLDLTSKITALEQTVSNENKSLAVKSETLEAKFNQLQIGGRNLLKQTRTLNSWNKNSGVTLDTDHGIATLTANGRLVALSQVLIEDQLEVKDGKVVLSFDALSNKSGKLNLRLRRYTGSTYSDISAYVTVDSRDYKRYSVVFDYQKSEGQTRLSVEIVTYEKDGTVFNIKKPKLELGNIVTDWTPAPEDVDSTLSEVNASISSLKNTTAEKEKAFSQEVSTVKAEIVGAKALITSSSQAISSLDGKVQSMYTLKTETVAGGRKAIAGIALGADGQTAESQVIIFANKFAIADPNSNALKTPFVISTHNGRSQVALAGDLIVDDSITGNKIQANSTITAPNINGG
1248998..1249540                   PHAGE_Entero_P1_NC_005856: HrdC; -; phage(gi46401690)                                5.85e-41            KNQQTALWIDTENQLIYVDAASSKRAEDVLALLRKTLGSLPVVPLTFAKAPSIVMTSWINENPTWLTLLEEVELLGTTESGLIKCKNQDLNSAEIETMLESDKVITKLSLEWEDNLSFILCEDGTLKRLKFADDVLEKNDDILKEDIAQRFDADFILMTSVLSELTEMLLNEFGGEKETE
1249583..1249672                   hypothetical protein; -                                                              N/A                 MGAIEMEIIADGILLTIIGLVLLVAICNR
1249684..1250181                   PHAGE_Mannhe_vB_MhS_587AP2_NC_028743: hypothetical protein; -; phage(gi970580048)     5.62e-29            MTETENKYFAVNVYDENSISFYKTEEEAKEECLNFAEEFHQQCADGQDMQCYEDRISHAIYGVVLGKAESKTRDLNEEEKQSGLYDGIDCMVELPEIVEFQKNNGWIACSDRLPQADERVLVYFKNKIRDFQSITLSEFIDGEFNMGSKLFQVTHWRPLPPPPTE
1250190..1250543                   PHAGE_Rhodoc_E3_NC_021347: hypothetical protein; -; phage(gi509142242)               1.14e-05            MEKDWIKNLKVGDTVYFVETGRRSTFERETEVLKIGRKYLTIRVLSQDRKINLSDGYEESKYGALYGRIYRSKKDYLHELKLIELRFAVKKKIASSYFKLTSEDAEAINNLLDKYTE
1250715..1251017                   hypothetical protein; -                                                              N/A                 MEKALTIKEVADRLNMSVSAVRNQIYNWNFFKMKGCRGWRILESDLAKHKEWSNNNNRLALSVDDKEILCRSTKEKEMARGGLISHRQTVKELDDLLDRM
1251059..1251976                   PHAGE_Edward_GF_2_NC_026611: putative integrase; -; phage(gi764162281)               4.18e-59            MWNIDKLEKKPTYLFEDALLQYLKSAEGQKDVVTKKRHAIYWREIFAGRELNSLTTQEIVSHIPTKNMRTGEVLSNSTQNKYRQSIAMILNLAHKAGYIEKILYLPKKKEPPIRVRWITKEQARSLIDNIRTDWMKVICSFALMTGARRTEILSMTWDKIDFERKVAIVSNDVAKSGKARSLLLNEEAIRLLKSQKGKHSKYVFVGRHNNRLNDINRKSFMLAAKKCFLVDFHFHDLRHTWASWHVQAGTPLFTLKELGGWETLEMVKKYAHLNADHLLEHANKVEFNGTFTAHDKKSKVLRFVA
complement(1252009..1252085)       tRNA                                                                                 N/A                 GCGCCCTTAGCTCAGCTGGATAGAGCAACGGCCTTCTAAGCCGTAGGTCATTGGTTCGAATCCAATAGGGCGTGCCA
complement(1252116..1252192)       tRNA                                                                                 N/A                 CGGCGAGTAGCGCAGCTTGGTAGCGCAACTGGTTTGGGACCAGTGGGTCGTAGGTTCAAATCCTATCTCGCCGACCA
1252233..1252346                   hypothetical protein; -                                                              N/A                 MTFFYFSIKRLNLSQFDLHLQAFFARIANVFFHVNKG
1252351..1253205                   Methenyltetrahydrofolate cyclohydrolase (EC 3.5.4.9) / Methylenetetrahydrofolate dehydrogenase (NADP+) (EC 1.5.1.5); -     N/A                 MTAQVISGTELSKTIKSQVAQKIETYTQQGKRSPGLAVILVGADPASQVYVGSKRKSCAEIGIQSKSYDLPETTQESELLALIDELNADTTVDGILVQLPLPKHIDSTKVIERITPEKDVDGFHPYNVGRLCQRIPTLRACTPYGVMKLLETTGIDLHGKHAVIVGASNIVGRPMALELLLAGCTVTVTHRFTKDLAHHVRQADILVVAVGKPKFIPGDWIKAGAIVIDVGINRQEGKLVGDVEYDVALEKAGYITPVPGGVGPMTVAMLMFNTLSAYEMKIAS
1253467..1253625                   hypothetical protein; -                                                              N/A                 MILHNKKKAKLSEDTLLVVFAASSPLFITDGNLDSDKLDMDIFNHVIRTILS
complement(1253746..1254399)       PHAGE_Bacill_vB_BhaS_171_NC_030904: hypothetical protein; -; phage(gi100052)         2.01e-46            MSVGKLLIDDQPLQVLPELAKAIGLNEAIFVQQLHYFLNISKHKYEDRIWIYNTIDEWCEIFPFWSKKTIQRTIKRLEEMGLILSTNKLNKMKMDKTKWYSIAYEKIEELTSQNDQMRCDQNGSSMRSKWDDRYSQNDQMSCGQNDHTNNQRKDFYTEENTPLPPKVENSNDLENAFDVFWKVYKAKLNKSGALKSFKSAYKKYSQKTQKSAPQEFAE
complement(1254401..1254754)       PHAGE_Pseudo_AF_NC_019923: putative HNH endonuclease; -; phage(gi431810340)          2.61e-16            MSTTFSKSKRLKIAEKCNWHCAYCGLKLSHSTLVIDHVIPKYDGGSNDISNLLPSCISCNSTKGKKTLEQFRFFIEFRNAVPEMTFNQSQMEFLRQKGVLEQIGDFKKVKFFFEVGF
complement(1254751..1255452)       PHAGE_Aggreg_S1249_NC_013597: hypothetical protein; -; phage(gi100047)               1.74e-41            MSKLLVIENTKIKQDSQGRYCLNDLHRASGGNPTQAPAQFFRNKSVSDFVQTLTDMQICTSPVNTIRGGVEQGTYVCRELVFKYAAWINPEFEVKVYQVFNAYTQGEIKAVNKIPKSFSEALLLAAELQAEKERNAPKVAFVDHYVEVGTSKSLREVAKILKMPERAMIERLIQDRLLYRQSGALLPYQTAHSRDLFTVKTGTAEHGHNYTQTRVTSKGIEYIASRYASELML
complement(1255510..1255785)       PHAGE_Mannhe_vB_MhS_535AP2_NC_028853: CII protein; -; phage(gi971749644)             3.11e-07            MARNELTKSAIEIAALVRRKAVERTDKELAECIGIDPSTLCRFKAEHLDKFCAYLDELGLTVTEKGLNQISDAELEALKLFASKGLAEFGQ
complement(1255806..1256015)       PHAGE_Entero_mEpX1_NC_019709: prophage antirepressor; -; phage(gi428781916)          7.56e-20            MNNLQKYRKETGLSQAKFAKEMGWKQSRIGNYEARVRTPTLFNAKAIVRKLNELGVNCSLDDIFPSVQN
1256143..1256832                   PHAGE_Haemop_Aaphi23_NC_004827: putative CI protein; -; phage(gi31544010)            9.00e-95            MNEIIERIKLKRLELRLSQAKLADRIGFTQSRIGNYEAGTREMDDYILRKIADGLGVTLEWLKYGEQGKIESNVKDIGSFDLWDRNTPLHDDEVEVPFLKDIRFAAGNGFSDDIMDYNNFKLRFSKATLRKQGVQYDNAVCITADGDSMEPVIPDGATVGIDRGNTTIKDGKIYAINHGGLLRIKILHKMPNEQVRIRSYNPDSAPEEVVDLNEITILGKVFWWSVLCD
1256978..1257241                   PHAGE_Entero_mEp234_NC_019715: HicA protein; -; phage(gi428782292)                   5.09e-13            MSKITKLRDKLYKTPPPTDFTWENLKTLLTSLGFNEVQGNGSRVKFIHDVLDFPIIIHKPHPQNTLKQYSIKQIKEALDELKTLLGE
1257244..1257723                   PHAGE_Entero_HK106_NC_019768: HicB family protein; -; phage(gi428783324)             3.67e-23            MTIMQYKGFLGSAEISQEDKILFGKLLHINGLITYEAETFPDLESAFRESVDYYLNDCKERGIKPQKSCSGTFNIRTTSEKHQKLSFLATASNISLNSLMNEAVDLIIDKYSHELSKNLARTVFEFNWNHNESFRHQLTQWTFTSSQSSSSKTSIQELL
1257720..1258103                   hypothetical protein; -                                                              N/A                 MKFKIIDQAIISYSFQLSSFKNNDTNEEVTNEGKIIIGVSIPDELSKEENISLITDLELTSPECKLELKMAFHIEKGSIKLNYLKEKEKELLMSFFPYIITTAKNLLSFSNIPVSGMPYLPLDLTQI
1258722..1258952                   PHAGE_Mannhe_vB_MhS_587AP2_NC_028743: hypothetical protein; -; phage(gi970580059)     1.94e-16            MTNKNYEIIKQVILNDQLGNPKDLNIVVVEKNLSDIDKERIKQAILKSASNTTDVPLKEFAESLCEAIHLIDSYKT
complement(1259174..1259719)       PHAGE_Aggreg_S1249_NC_013597: hypothetical protein; -; phage(gi100046)               4.12e-73            MSMRLMAQAMSIKVGNPLRKLVLIKLADNANDDGVCFPSYQYIADVCEISKASARNHIDALIEMGLVSKKARKNKDGSSSNLYFLHLDKGMPADSTGMPADSTGGMLRDSTITSHSLEPVNESNTPLPPKVENSDELENAFDVFWKVYKIKVNKSGALKSFKSAYKKYSQKTQKSAPQEFAE
complement(1259716..1259931)       hypothetical protein; -                                                              N/A                 MSRFIPNSFQVPNAIIDEMMAELSGSEFKSLLLYFRYAELGTEPPREVIFKHGLQDRYHRTIQALKARGWL
complement(1259928..1260611)       PHAGE_Aggreg_S1249_NC_013597: hypothetical protein; -; phage(gi100047)               4.15e-106           MNQLLNIQNEKSIITMSSREIASLINKNHSDLCRSIERLMAKGVIKGYQPMAYTHPQNGQTYYEYHLEKRDCLIVVAQNCPEFTAAIVDRWQELENQQKSTALSRKELALMVLQAEEENERLQLENAELKPKAAFVDHYVEVGTSKSLREVAKILKMPERAMIDRLIQDRLLYRQSGALLPYQTAHSRDLFTVKTGTAERGHNYTQTRVTSKGIEYIASRYASELML
complement(1260663..1261115)       PHAGE_Burkho_phi1026b_NC_005284: gp65; -; phage(gi38707955)                          9.09e-08            MNSKEIQRLLHRDCKNSSGGITSLAYTLEKSPNILGNKLNVDCEQNQLSFIEAIELIATVQSKKTISAIAAQIDHIVVPMPKCADCGQDVLARFLDIAESSGRIGKEIKSAVSSDSELGRNLSQREKQRILAEVEQLIEQAICLKMELGQ
complement(1261165..1261362)       PHAGE_Entero_HK225_NC_019717: prophage antirepressor; -; phage(gi428782423)          4.24e-10            MTPIEKAIQAVGSQAKLAQAVGKTSQFIYRMKRAGGKISTQDVSADKWKEVTGLPKSELFPEFQD
1261486..1262163                   PHAGE_Acinet_vB_AbaS_TRS1_NC_031098: hypothetical protein; -; phage(gi100048)        8.78e-28            MDNRDKLVVERLQQILDESGVSKAELARVSNKTPQAVNNWFKNGKIGIDSARLICEKYGYSVNWLLGSEDILDKNEVAVIEDKDYSDSHIEIDLYDVKLSAGTGKGCIVEWIPRKSDEPLLFRQAWFKQKNLTPESCKAMFVRGHSMYPVLKDWDTVIVNIHDTDIVDGEIYALTYKNNFYIKQVVRNGDKITLLSFNPEYKPIEVGEEQLGELKIIGRQVWRGG
1262220..1262615                   PHAGE_Mannhe_vB_MhS_587AP2_NC_028743: hypothetical protein; -; phage(gi970580062)     9.10e-73            MNNKRIKPEQFVSFILEQTGKSLTCPICSCQEHYLHEGYDTFTELCGEKIIGVPTIPYRIEPLPDEVVKFAAPEYHSLHFDEREGMKYRLDQKARSVIIVTCSCCNNILFFDRERILKWVEENGKETTNNS
1262587..1263111                   PHAGE_Mannhe_vB_MhS_587AP2_NC_028743: hypothetical protein; -; phage(gi970580061)     2.19e-51            MEKKPQIILDPKDMVILSAIAKISGGDHNNSQINNQEIEKVSLEQRLRAVELDVSVIKSNYLTKGTFYRAGGAALISLIVTAGVALWSVYSNIDGKLESRFVKIDEKFTQVDQRFQQVDQRFQQVDQRFQQIENKIHGIDIRLTKVELRLDNIESKVDSIDDKLDILIQQHTKK
1263615..1263845                   hypothetical protein; -                                                              N/A                 MKVSKMLKQAKRLRERQKQLCSKKQSNRINAALIDVPVKAKKLSDIANYNCNKGKSGVNTVRAVQKRRLGCRELIR
complement(1264009..1264203)       hypothetical protein; -                                                              N/A                 MKKSTADFLAYEFAKAHYDKAGLNFHKSNAKAIGEFIAALSSEFQEKLDDFDSDTVEKFKNLSK
1264339..1264415                   tRNA                                                                                 N/A                 GACTGGGTAAGCAAGAGGATACGCTAAGGAATTTTAAATTCCCGAGTATGTGGGTTCGAGTCCCACCCTAGTCGCCT
1264500..1264688                   hypothetical protein; -                                                              N/A                 MKIEFNFSLKIDDQETLTRKVKFDSNNKRAEILAVQIIKQLENSKLDAEFDHIYDYRKGSAT
complement(1264681..1264953)       PHAGE_Mannhe_vB_MhS_587AP2_NC_028743: hypothetical protein; -; phage(gi970580058)     1.04e-46            MKNYLISYDLYKSGQNYDGLISYIKSYSVWAKIHQSVWYIKSNKSSEQIRDELLHYIDRNDSVFVAEMNNAAWQNLLNGNSEYIRQNWAR
1265104..1265117                   attR                                                                                 N/A                 GGCTTTTTTATTAC

#### region 2 ####
1362810..1363991                   PHAGE_Mannhe_vB_MhS_1152AP2_NC_028956: terminase large subunit; -; phage(gi971760485)     0.0                 SKPNMRYRGSFGGRGSAKTRTFAKMTAVVAYQRAMNNESGVILCGREFMNSLEDSSLEEIKQAIRSEPFLEAFFEIGEKFVRTKCGRISYVFTGLRHNLDSIKSKARILLAWVDEAESVSEIAWRKLLPTVRESNSEVWVTWNPEKKGSATDLRFRQSIPENAMIVEMNYTDNPWFPDVLEQERLNDKKRLDDATYRWIWEGAYLEASEAQIFKGKYEELEFKPNQDFNGPYFGLDFGFAKDPTAVVKCWVFDNNLYIEHEAGKTGLELDHTAGFMKERVPDIEKYILRADSARPESISYLKRNGIPRIEGVKKWSGSVEDGIEHIKSYRKVYIHPRCKETLREFRLYSYKTDRLTGDVLPTVLDEHNHYIDAIRYALNPLIQSKNAAGIFFS
1364006..1365451                   PHAGE_Mannhe_vB_MhS_535AP2_NC_028853: portal protein; -; phage(gi971749589)          0.0                 MNQEFEINQLAELIVNNALQANRVRNLTNVGVIGNTKRPRLYSEFGYPKKLSFSHFFEAYQRMSAGGAAIDRLLDKCWSDMPIVIDGEKSDEDKESSEWELSATKLIKRYFKQLKEADRRNLVGHYSALILQVRDGKAWDEPVDDLSLKSLKDKGIVKLIPVWEIQLKVIEWDTDEKSENYGDPLYFQFDEAGTSFGKNQNRSIKIHHSRVIVLNEGSDDSDPSSGVPLLRLGYNNLLDIEKVAGGSAEGFLKNASRQLGVKLTKETDLATLISEAKSRGYDGLADAMNAQISKLNSGTDSALVMQEGDVSVLSVAPADPMPTWTVSANLFASSVRMPFTILFGQQTGRLASDEDKNDWASRCNERRNTFLTDLILKFINRLIKFGVLDSPKNEEVTVTWSDLLAPSEKEKILNAKELSSVAESSVRAFGISAINPNEIRAIMELEPLDENDLEPPEIDKKGDPLVDEKEKDKQKSDFAEK
1365405..1366376                   PHAGE_Mannhe_vB_MhS_535AP2_NC_028853: head morphogenesis protein; -; phage(gi971749590)     1.00e-69            MRKKKTNRNPILPRSKSDPIGMGRNVRKMFSDIEGRYYKIKLDIKNLLDRNVIPRSITGVNEKSAIVCSQFTEVPTIYFVNSNEHDYNFTSEEFAKFSDDIQKILEDWLLEESRTGELWFELYLEESQKAATLSTHSSLSQQSDLYLAQRPLYQILFSEPYLERLAIAQQLFYEQWRGLTYQTKSDLIYTISEAVVRGVNVKKTAELISKRLDISMSRAKKMAQTEQLYVYRRAEWEEAKAARDELGLDAGILHISALKSTTRVTHAKRHGRVFTPEEQEAWYQKDGNRFNCYCKSQVIIKEDTPLSTLKRYENERKAWLKTH
1366391..1367737                   PHAGE_Mannhe_vB_MhS_535AP2_NC_028853: hypothetical protein; -; phage(gi971749591)     4.63e-170           MKRSVVNVLSVVNSKNITNEIIEGDEHIVVSDIVPVIDNIVMNKGLYPADEIDKGYSTLDGKLMPLGHPKSDGRYISANEAIALNKFYVGAWCVNARKEGEKVLVDMKVNKRIANSSDSGKRLIEALEGLTSNEAAKPIHISTGLNLQKEYRKGNSKGKKYDWVATNMQFDHVAILLDEQGAATPEQGVGIFVNSEGEESEVEFVNLADSADYTKETLLDKVKYFFSTNSSLSFEEIHGLLSQLINNGHNSKKWLWIESVYPSHFIYNDDGKKYKQKYLIDDNSQVSFVGERIEVVKKVDYDEIKTNGENIMKEKILSALNAAGVKTEGLDDDQLLSAYNELQAKPKDDGGKTINSEISEAIKTAVATAIAPLQEKLQANEDAKVAEMREAVKSKFSLSDAVVNSLSGEALSEMFAKTKNSNGLNNSLNANSEENQWGDYKLNQEESK
1367737..1368171                   PHAGE_Mannhe_vB_MhS_535AP2_NC_028853: hypothetical protein; -; phage(gi971749592)     5.19e-73            MANVIYRGPVEREPKTVNLVINDTSSPGVVVKLNAGKLEAATDAKGRRFLLANRRFAGQTIDQAYTKGDTAIAFRLEPEHEYYAQLADDTYQPGDALTAKAGGKLAKAVAGDVVLFFFDEQKQRQITGGKGWGDVVVANAYVKA
1368183..1369181                   PHAGE_Pseudo_phi297_NC_016762: putative coat protein; -; phage(gi374531291)          6.25e-26            MLKFTKEQEQFIINERINYDKKHAAMAANFAQGGLIEGNASTLPRDVWAEWDREAVQLQRDELVIFNDLSPINKSMPLGKLVHHFMTVGDSGTVNISLDGRSSAKTDAPVFEYHGTPLPIIDSTFGYGWRDMLASQTEGYSIDSAPRANSLRKVAEKIEDLMLNGDASISVGDSKLYGLRTAPRRMTGTHNLTLRTATAKQVYELFRDIISKFHAKKFMSPVTFYVNYSDWFRWSTTDYSEQKSEGSILTKILTIPGVSKIVPSMRVLDDEVLGIVKRSDVYQILNGMPIVTRPISRHNETDDYNFKIMAALSIELKFDHDGNAGYIQYTKS
1369192..1369425                   PHAGE_Mannhe_vB_MhS_587AP2_NC_028743: hypothetical protein; -; phage(gi970580015)     3.33e-18            MAKWLLKYDSHELKKGDVFEGDTLPLWLVGKVVEIEDAFEVATPNENSNTLGETSETSNKGKETPRKEGKQHGGAKN
1369406..1369774                   PHAGE_Mannhe_vB_MhS_535AP2_NC_028853: hypothetical protein; -; phage(gi971749595)     6.95e-29            MAELKTKDIHEFIGELGYSVPNAVLSLIIERVEKKDSELNNAGYDDTTLSLIKLYSIALLVISQGGRKLSSQGAPSGASRSFTYDQDSFKRLKSLLANLDKSGVMNDLPIASNSVGFFEVVG
1369777..1370121                   PHAGE_Mannhe_vB_MhS_535AP2_NC_028853: hypothetical protein; -; phage(gi971749596)     2.09e-39            MSNSANWAYTAQATIWHKIGDNYETGKAEFSEPVFIYCDYGHDSKLATSSVGREAVAKNTIWTEYDKAKKGDYISIGQSNEIDPFTANANEIISIIRYADTFDRKRDDFVLITG
1370126..1370497                   PHAGE_Cronob_ENT47670_NC_019927: hypothetical protein; -; phage(gi431810532)         1.15e-40            MAVKSRGFSQAKKKLSVYFSEVKSKKMTRAAARIVTIIGIRSALYTPIDTSTLINSQFKEISVKDSVISGRVGYSAEYAVFVHDPKVKQKFRRATARKEFLKQAIEDDDIKVEIRRIIEEELA
1370494..1370865                   PHAGE_Mannhe_vB_MhS_535AP2_NC_028853: hypothetical protein; -; phage(gi971749598)     1.59e-26            MNLLNVFKSHVISSNLFSLFQVQLHQWKDNGDKKSEYIVFQNNGGTPIRDGLSSESYIIISIIGSAQSGYSVATKANELIEFVKKNAITEFGYIENMGGVPSPIFTSDNRMTMQLQFRIVHDN
1370877..1371359                   PHAGE_Mannhe_vB_MhS_535AP2_NC_028853: major tail protein; -; phage(gi971749599)      2.71e-61            MSNPKDFAKFVGRSAVLEYATTVTGSGPAPQESDWKPGGAIRSKSFDLSPNTVTSEADDAGGFPESLVTNSDLSISVEGEFRKKDKEDEIGINALIKLYVNAVKARTQPTVWVRLQFGSVKLVGNMVITALSSEAPTNDLVTFSAEFKVADASSVTITTS
1371413..1372084                   PHAGE_Mannhe_vB_MhS_535AP2_NC_028853: hypothetical protein; -; phage(gi971749602)     8.64e-59            MEANKSTGEFSLSFNNKEYIFKPSFKNIAKIGTPTDIVNVYSVLFGKEVTFLLNESLKANKDVQAYALNIAFSPVLGRKILSCALTILNACNDSDLSGIFGYYKPSNKGIVYRIGAVNTKDVIALAKHLALHGIIGNIDLRTKENKRSEYTSEFDVEEYICAARCHFGLSRADAENLTMTEFQMLIKSKYPEQQKKSTLFTEEEYDQIMEDYYKNREQTLKNN
1372161..1372517                   hypothetical protein; -                                                              N/A                 MDQKQFAESYLLVNSNNFPNDKIFALKEKLSTITEDQKLLVQLVGLKSPTTVLILSLILGTLAIDRFYLGDIFLGILKIVSILFYGIGLIWVLLDIYLCYQHAKYYNFEKVMSILQDS
complement(1372593..1373411)       hypothetical protein; -                                                              N/A                 MVTALIIFFIVVGIAWHFSQKKKSLQKDNILNENEIYPEIKISITTESNYSNNKNYEQYENIDDISYKKYPFKKIFIANTFLDTPLKFLEQHGQIIEISTEKQDQETSGFTHYGHWSEIHEYTSNFLMSNVKSQLLSVKILKEIRSQYEKSSNYELSYNEIKRICNENRNSQFIIFNSSNQEIADYYYPSVLSFALGIKRNQVDSLQQFGVYTLEDLEKRTDKEILSVPNIGKKTLTALRAFQLTTKIPKNIIRIPRDEEYWHYHSNNKIHN
complement(1373571..1373708)       hypothetical protein; -                                                              N/A                 MIESSKLAQNLADLFPEGIVFVALSIIDTKLLSMPKFVDEKKKQI
1373750..1374574                   PHAGE_Mannhe_vB_MhS_1152AP2_NC_028956: antirepressor protein Ant; -; phage(gi971760518)     6.07e-58            MTAQIQTINFHNQPLSTFEHNSIYYVAMKPICENIGLNWDGQRQRIQRDEVLSQGTVIITAPTNSGDQQMLCLPIDYLNGWLFGIDVKRVKPEIRDLLITYKKECYKALSDYWMKGKAERKTTTDERTGLRQAVSQLVSKKGLIYSDAYSFIHQRFNVQHIDELTPEQIPMAVEYVHKIVLEGELITDTSPKVKEDEIVVPYNVFYSLYKHGQRGQRLGYEVSILLDSLLKLLGAECGRPRISGLVHDCQVEGANWLDLAEKIIDKRNLAKLPA
1374626..1377070                   PHAGE_Mannhe_vB_MhS_587AP2_NC_028743: tail length tape measure protein; -; phage(gi970580027)     0.0                 MSEKISGIYIDIDIETAKLLNAATSSDIALGKLEKATNDVTQAMQKADNASNQLGGGINKVAKSVNAATSSMKQGRAIVQQLGYQFQDIAIQAQTGTRALVILGQQGSQILSLFGPMGAIAGMILAISSAMGSALFPNLFASTNATEDLEKAQKALSEVLTENSDGVYLLSEKLAKLAKENEQAARTKIASSMMEARLAIKSAANATQDAFKQFDSFFSFLGTNATASVQNAIKELDDYSKTGKDVTKAVLEMGDSYGGAIAQIANLSTVSEKMAEQLGISQSEAVGLLKILNELSKDPSPKNMDLLRQSLYLLSEKSNWSNDSLTKLTQTVDKNASSALNGEAALRMLEQAFKDLNNAILKSDPALKSNEAKLKSLVDASKRYADTVGKTAREKAIYDAQNTKASKESIDSAIKQINANYDVVESEEERIKKRKEAEAAAKRAAKQSEQAQRQIENQLTQLGNQYEIVVLKQQGMNLEAVKMEAVMRLGASATEEQKRAAEKLALGIYAATTAMNNFNSLQAQVSPVFALEQQHQKQLQMIEEYKTLYPQSIAEAEAVRATIEEQYRQKRIEAQWDEWKQSSEAANMFGSAIEALEQSAVSTLTGILNGTMSLRDALSSIANTVLNSVVQSLVEMGMAHVKSMIMGQMAAKAATAAQVAQAAVIASAYAPAASMVSLATQGANAAPAQAGITTTSALAKTLAVTGRKLGGPVSANQMYRVGENNQPEIFKANNGTQYMIPGNAGRVFSNKQSSGGGAQERNVTVVINQTNHFNSSKDDTGSLSEFAKGLTKQIKATVREELTLQMRVGGILAR
1377073..1377402                   PHAGE_Mannhe_vB_MhS_535AP2_NC_028853: minor tail protein M; -; phage(gi971749607)     2.34e-27            MERFNFNVEMNYDVQHEPLVNQVQFGDNYSQRTSKGINSDLCKYSNLRIICDADVKHQIDTFLKSHGGHKSFLWRSKTENRDVKVFCPSWSYRENGAVFEFTLNFIETL
1377552..1378205                   PHAGE_Mannhe_vB_MhS_1152AP2_NC_028956: minor tail protein L; -; phage(gi971760503)     7.38e-97            MIDLFEVDLRGLKDKDGMNGELYRFYAGTNEMLNPIVWQGNTYQPFGANATGFSLSGKGPSNRPQLTLANFNGFVTGIANRFDQCLGAIVRRRQVYVQHLDAVNFKDGNTQADPTQEVLSFFIIEQLSVLKRDVAVFVLALPTETDNALISSRTIGIHCGWLYRSSECGYMGPPVADEKDQPISDPKKDKCSCLISGCKLRNNTRNYGGFVSVNKLS
1378210..1378341                   PHAGE_Mannhe_vB_MhS_1152AP2_NC_028956: minor tail protein K; -; phage(gi971760504)     9.59e-13            MNEKLKQILIDYAKQCEPYEMCGFVVFNGQEKIFIACENIAEDK
1378342..1379532                   PHAGE_Mannhe_vB_MhS_1152AP2_NC_028956: terminase large subunit; -; phage(gi971760485)     0.0                 SKPNMRYRGSFGGRGSAKTRTFAKMTAVIAYKRAMAGDSGVILCGREFMNSLEDSSLEEVKQAIRAESFLNDFFEIGEKYIRTKCGRVSYIFSGLRHNLDSIKSKARILLAWVDEAESVSEMAWSKLIPTVREHNSEIWLTWNPEKRDSATDKRFRQFPPDSSVIVEMNYTDNPWFPDVLEQERLNDKKRLDDATYRWIWEGAYLEASEAQIFNGKYEELEFKPNQDFNGPYFGLDFGFAKDPTAAVKCWVFDNNLYIEYEAGKTGLELDHTAGFMKERVPDIEKYILRADSARPESISYLKRNGIPRIEGVKKWSGSVEDGIEHIKSYKKVYIHPRCKETLREFRLYSYKTDRLTGDVLPTVLDEHNHYIDAIRYALNPLMQHMGRSTQLPLKVR
1379542..1380945                   PHAGE_Mannhe_vB_MhS_1152AP2_NC_028956: portal protein; -; phage(gi971760486)         0.0                 MFKVSDISSEMAKLHSRIRIIDDLLGGTERMREAGKIYLPKFPLEDEETYKNRLERTTLYPALEETLSQMNGRVFFTPINITKINNKLASEILPDVDMEGNNLDVFASSWFHAGLAYGVSYVLVDYPVTNDAKTLAEEKAMGARPYLVHIHPSSVLGFKTARINGKRVFTQFRYREFVDEENGEFGLKQIEQINVYERGIVRKFRKIENAKDGDNGYYLHAEVELKHLGKTLDFIPIVPFITKQTDHFGIGRPPLLELAHLNIKHWQSQSDQDNIVSVARVPLLARTGAVEGEQFQIGGSVIDLPREGSLFYVEHSGNAIGAGKESIKELESQMLVAGAKLLIKNIIAMTESQARDEQGKEISQLRLYANKFEDALDLALEYVGFWLGIENVGNVEISGNIDSEIDPNASLDMVIKLNSAGVISTQTTFEEAKRRGLLSDHASWEDEQARLEVESMSGNFHGENNEY
1380935..1382536                   PHAGE_Mannhe_vB_MhS_1152AP2_NC_028956: head morphogenesis protein; -; phage(gi971760487)     0.0                 MSIDEQIEHLLTDHKILLFRYDASLRREIVKRLNKLQKQMLSRISAVGLENASKRDVAKLLGEIKELIKSYYVEMYSFTDGELQSLLPIEALAIMEIYNQSVKFDLFNKVPDYKLKASKTAQIVAGSPLSDWFDKQGGDLSFKFSGLIRQGILDGKATSRIITEVNELMVHSRRSAETLVRTAVMKVNDEAHKLLRDENMDIIKGEQHISTLDTRTSEVCRARDGLVWDLNQKPVGDHKVPYQRPPLHPNCRSTLRLIMKSWRELGFDVDEIPESTRASMDGQVKANITYEDWLKNKTKAQQDEILGKGKADLWRNGVITFRDMLDQSGRPLTLKELREQFKLGGVESAVNAVYKRASELEPAFTNDMLSIVKQSNGYLDGLDYRLKSIDSITRKVQTDIIKTGITEGESLSKITDIVRYTTIFESKNFTQNYFRMQEILTEKGYNVTRVKNTWRKGAVYKGINTIVEKDGIKFEMQYHTKQSFDLKNGKLHELYEKARVINGSSEELKRLNEEMKNLSDQLETPVAIGKIRN
1382539..1382757                   PHAGE_Mannhe_vB_MhS_1152AP2_NC_028956: hypothetical protein; -; phage(gi971760488)     1.08e-08            MKYYLVFPDSNNQLLVRGNEYDYLTFAKFDLKKNAWDNSDAFYWGDKILASDFVDFEQISEEMANAWIDKHK
1382732..1383166                   PHAGE_Mannhe_vB_MhS_1152AP2_NC_028956: hypothetical protein; -; phage(gi971760489)     1.35e-52            MHGLISISDKAKLFAEQIHANQFDKAGSPYICHLSFVAEMLTGEHDDVIAAAWLHDSVEDTETTITDVKHLFGEHISEAIDAITKRDGEDYHGYLQRVKSNDIARKVKIADLTHNMDLSRLPKITEKDLSRQRKYQQAKQFLQT
complement(1383186..1383443)       hypothetical protein; -                                                              N/A                 MNDGYKKPPRVSTKAVVVFCFKSVSAFLIHYFHSDRADPLRGGCKYQHFQEQLAYTNNFRYVHALLSRLLDKHGLIHCSYFPFIW
1383501..1384286                   PHAGE_Xantho_Xp15_NC_007024: putative phage structural protein; -; phage(gi66392059)     9.56e-11            MYTFMNLGKFSQKLNGNPDEAGGGAGGSGASEAKYTQADLDKAISEAVAKEVAGLKTKNSELLGAQKDLKEKLAKFDGLDPETIKNLMTQFENDEEMKKIAEGKYKEVIEARVSKVNEAKQREIDALNAKHQEEMNKLQASLDRYSGLVLENAIRSEATKAGVTFGADDAVLRAKLTFKLDDGLVVPIDENTFGGDGKPLTLKEWFESMKEKAPHWFPASQGGGSSNGSQNGAKTMSRAQFEKLSPAEQMKTMQDGITLTN
1384304..1385461                   PHAGE_Rhizob_vB_RglS_P106B_NC_023566: putative coat protein; -; phage(gi589890404)     8.20e-86            MAEQNTLTAIAPSLYAALNTVSREMVGFIPAVNRNSTAERAALGDEVTVPIASAGELEDISPGQQPKNSGGTTPESVKIKMEHSKAAPIIWTGEDEKRVSNAGVYNGVLADQFADGMRKLVNSIERDVASKALIGASRAYGEYGKTPFGTAGNLSDFAGVARILDDNGCPIVDRQLVVNSGAMANLRGVQSVLFKVNEAGSADMLRDGYTDRVQGFALRNSAGISMHKQGNAASKTLNGGAATGLRELALQAGTGDFKAGDLIYLNDDKNNIYTVAEDLGNGAGKLKINAPGIVTSMSGSETITLFGDFTPNFAFDRNAIVLATRAPAQPTGGDSAEDVMFLTDPVTGLVFEVRVYRQYRQVKFEIGMTWGAKVINSRHLAILAG
1385518..1385754                   PHAGE_Mannhe_vB_MhS_1152AP2_NC_028956: hypothetical protein; -; phage(gi971760492)     4.31e-05            MFFRIEKQNDQLVVHQSTLSEHESLGWVVLGPVETKKEDKDLSALKVDELKAMLTEKGIDFDPKAKKDDLIALLSEES
1385771..1386238                   PHAGE_Mannhe_vB_MhS_1152AP2_NC_028956: hypothetical protein; -; phage(gi971760493)     1.77e-45            MDLIIPNDSYVTLEEANKYHANRNSAFVWQELDDETKARRLVSASDFLDFNYRFLGRKADPSQLRAFPRTNTGGTDSKGIPTSVKYAVFELALYENLNENPDSEMSSVRVGPLSVNFEKNPVSGNASNRFEYVKSILDTYLDKSQGGGKARMLRG
1386240..1386614                   PHAGE_Mannhe_vB_MhS_1152AP2_NC_028956: hypothetical protein; -; phage(gi971760494)     4.13e-38            MYGRLKNISSSLIKKFGSPCVVKIEKKGEYDPETGSVDTGITVENKAFCLFDNLAYDFPRHETNSSASMVKRGDVLLYLTAEASPTLNARVAVNNEVWTIVNFQPIKPSSTIILYQCQARRVGG
1386616..1387017                   PHAGE_Mannhe_vB_MhS_1152AP2_NC_028956: hypothetical protein; -; phage(gi971760495)     7.53e-53            MGSFVIDIAKFREKLGNKADLVLRKVGIETYEKVKQKTPVDTGQLRASWTVSVNGMPQNYNGDTSALNTAKFGDTIIIATDKPYAPVIEYGLYPKPGGIKTENGFSTQAPQGMVRITVQEMQAWLRSNLGKFY
1387017..1387409                   PHAGE_Mannhe_vB_MhS_1152AP2_NC_028956: hypothetical protein; -; phage(gi971760496)     1.54e-39            MKAKIRAILQSHLAKISDIETAWEGVENVLNLPYQSVFLNISSTLTGAISDKPKAQETGFLQVTLYYSSGKGTAEIEEKASQIRQHFYGKSFAKKGVQVVIHSPPQIGGTYLNDNILALPVTINFTAYEL
1387422..1388438                   PHAGE_Mannhe_vB_MhS_1152AP2_NC_028956: hypothetical protein; -; phage(gi971760497)     9.27e-174           MATNAQGVKRKVVFSKEKTFGTKPTATTGKILTRTEISLNTNFESFSSEEIRTDLQRAPTVVGFEKVEGDIKGELACGQWSAFLAAALRGAWTLEAKAPIIKKTTDGNNEKNGKILVVPESGHATESFCIEDFFQDVSISRVYLGCRVSKISIDVQPNGIASITTTFLGQRGEESATAYYTNPTPQIQSEKLAGVNGRLMLNKKTAALVTGFKLDIDLNASSEPVLGAKYAPDVFIGTVKVDGSFTMYFQDKKMIDAVRTSENLSLALRLDAGDATNADYMSIILPGIKATSIDIDDGEKLLMQTCNFSAFPAVYDSASRIDDSLKKPTTIIIQDTLA
1388511..1388927                   PHAGE_Mannhe_vB_MhS_1152AP2_NC_028956: hypothetical protein; -; phage(gi971760498)     1.41e-36            MDLSTLDIRKASEETYRFEVLHPVTNEKTGAFIDVYSSQSDVVRKFANGIFRKLQKDDLESKRSRRPKLRDLDDIEQESINNAIVRVAGWENVEWEGKALEFNDENVSKVLNKCPWLCSQIVEHSDDLGNFLKSGSKD
1389122..1389256                   PHAGE_Mannhe_vB_MhS_1152AP2_NC_028956: hypothetical protein; -; phage(gi971760499)     7.01e-10            MVVNPISYSDILAWSILTKVSLAAWEIEVIKQIDIVYLNSQTET
1389273..1389626                   PHAGE_Mannhe_vB_MhS_1152AP2_NC_028956: minor tail protein M; -; phage(gi971760500)     7.22e-34            MAIFYGKNMRVFEYAPQWGMEMKKKPRVNAISFGDGYEQRIPQGINNNLRVYSVSFSGSEELINEIDKFLSDHGAVKSFLWTPYNSTQQGYFKCEEWGVSHKTGFFTLSAEFKEVIG
1389931..1390626                   PHAGE_Burkho_phi6442_NC_009235: gp46, lipoprotein, putative; -; phage(gi134288618)     9.14e-08            MKKLLKWIFVILFVFPAIFGILASKNKNAKEDKGVSDSVENKPKVEQIEDNSKSKIVENAYFAMTKKDNPKTYKAWGSEWIKKINDLGPLAGELVAKSRSCDKVVYIALSDTKSKPKKKIVFYVDCKNKERFYISEDDIKSQNKVFSVNESFKNIDSEKYYKACLSGIKSRANHPSTVETSIFGRAIGSTPTGGILVRMDFTAKNSFGLEEKFTAACSWDDDKSEINIYNR
1390750..1393464                   PHAGE_Mannhe_vB_MhS_1152AP2_NC_028956: tail length tape measure protein; -; phage(gi971760502)     0.0                 MTDFAKLHLNVTSSGIDKADRDLAKLQSSAGRAEKHIESLVKTIGRLKSLLAVGLGIQGISTIIQMTDKMTELNTQIKFVTSSTQEYKKVKSELFDIAQRTRGSLEATTTLYVRSSRALKDYGYSQKQVLGFTETLNKAMAVGGVGAQEQATALFQLSQALGSGRLQGDEFKSISESAPIILDTIAEYMGKSRAEVQKLASEGKLTSKILFESINSASGKISESFKKMPLTFGQSMTLLQNSVLKWVSEINTSTGIVGGLATLVSTLALNFDSFAKAAIYATSAYAAFNVISLASNFKSANAGVGLLTFGFRSLTGAVRGATVAMLANPIGMLTVAIIGAAYAFDQFISGMEVGASTMNATWGDVALGVWDDFKTVVGDVVDWFVLTWNDATDTLGDIFGGVVNTVISFGGVVLDYFKSLINGILGAWSFGFDAIKIIWGNFPAVLTGYGKSAINGLLKIVEIGINKIIDFLKTPVEMLNYISDKFGNGNLVDTSGWKVDLSDFRLEITQTEKDIKDRLGNALTEAFSQDYIKDAIDGTFSYLVGAGDRYLSKLKEQGDKSTESHRQNENLRTQISEKAAQERIKLLEKYMPEIKIRNELQKQLKEIEQLRSSGAISSDDAKYVSNKARWDSAYELADVAKEKAVSFEDRLKGTYDPAQDEMNKLQERLAFYKSFNEQKLLSDQELSERQKALWDEYNLNKKNQELDMYADSFSAMSSALMDTTELIGQAAGKQSGIYKAMFAASKAFAIAESIVKIQQGIANASALPWPQNLSAIASVISATSSIVSTISGTTMNLSGQAHSGIDNIPREGTWLLDKGERVVDSRTNQDLKKFLANQQKGTSNQGKPDIKVNIINNGEQVKAKADVKERDGQIEVTVELIRQISRQVVNETIEDNFRQGGVFA
1393461..1394165                   PHAGE_Mannhe_vB_MhS_1152AP2_NC_028956: minor tail protein L; -; phage(gi971760503)     4.78e-107           MISAEMKLELSKLEQNAMIELYEVDLRSLKDKNGMNGELYRFYAGTNEMLNPIVWQGNTYQPFGANATGFSLSGKGPSNRPQLTLANFNGFVTGIANRFDQCLGAIVRRRQVYVQHLDAVNFKDGNEQADPTQEVLSFFIIEQLSVLKRDVAVFVLALPTETDNALISSRTIGIHCGWLYRSAECGYTGPPVADEKDQPTKNPKKDKCSCLISGCKLRNNTRNYGGFVSVNKIG
1394168..1394296                   PHAGE_Mannhe_vB_MhS_1152AP2_NC_028956: minor tail protein K; -; phage(gi971760504)     1.74e-13            MDKLKRQITDYAKQCEPHEMCGFVVFNGQEKIFIACENIAEDK
1394704..1395486                   PHAGE_Prochl_P_TIM68_NC_028955: hypothetical protein; -; phage(gi971760361)          5.52e-07            MNNGYILITGASSGIGYQLAKTYAQKGNKLILVARTLAPLVALQQQYVGNIEIIQADLSCLEETRNVYTFTQQRGWFIHTLINNAGVGLLGDFTQTTLEDEIAMVNLNIQSLMILSKLYLQDMMKMNQGHILNVSSVAGEMPGGPQMSVYYATKAFVTSFSQGLSYELRHTGIKVSILAPGPTLTNFVKTATRTENATLFDMLTFQTAETVARYTEKHLAHKKLIIPGVWNKLMVYSHRFLPRTFVIALVSRIQHLKKEK
complement(1395489..1396286)       PHAGE_Bacill_G_NC_023719: gp245; -; phage(gi593777701)                               5.12e-17            MALLQVEDLSKSFTDTMSLFGASQFNAVERISFRLDKKQTLAIIGKNGSGKSTLAKMIVGIIPPTSGRILFNGQPLLFGDYQYRAKHIRMIFQDPNTAFNPRLNVGQILDAPLRLVTHLDNQDRNQKIFNTLKLVGLYPDHANVKINTMSASQKQRVALARALILDPQIIIADDALGSLDATVKTQLTNLMLHLQDKLGISYIYVGQHLGIIKHMADNVLVMDEGKMIEYGQTKSLFTHPQTEVTKRLVESHFGRLLDEGSWATK
complement(1396299..1397348)       PHAGE_Plankt_PaV_LD_NC_016564: ABC transporter; -; phage(gi371496158)                3.97e-10            MALLDIRNLCIEIETSQGRIKVVDNVNLTLNEGEICGLVGESGSGKSLIAKVICNVFRDSWIVTADRFRFDNIELLKLPPKKRRKLIGQEISMIFQDPLTCLDPSKTIGKQIIQNIPSWTFKGRWWQWFGWKKRRAIELLHKVGIKEHEDIMQSYPEEITEGEGQKVMIAIAVANQPRLLIADEPTNSVESITKAQIFRLLSSMNQNQGTSILLTSNDIKSISEWCDTFSVLYCGQNAESGPKEEILEHPHHPYTQALLHSIPDFSQPLPLKSRLNTLKGTVPLLEQMPIGCRLGPRCPFAQKKCIVKPTRYRIKQHEFSCHYPLNLREKQFKEKQVSAPLILQNAKSE
