# Supplementary material for: Comparative analysis reveals the Genomic Islands in Pasteurella multocida population genetics: on Symbiosis and adaptability
Source: BMC Genomics. 2019 Jan 18;20:63. doi: 10.1186/s12864-018-5366-6 (PMC6339346; doi:10.1186/s12864-018-5366-6)
Supplement: Supplementary file 9 — File S2. Detailed information on predicted phage of each strain (ZIP 5010 kb). [file 12864_2018_5366_MOESM9_ESM.zip › File. S2. Detailed information on predicted phage of each strain/654BPM/phage_regions.fna]

>1	 1237486-1265104
ATGAAGACGGAGTACAAATGCCCTAAATGCGGTGGTGAGCTTTCTGATTTGTGGGATGGTGAGCCTGTAA
GTGCTTTTATCGGTGAGTGGAGTGACGATCGTTTTCGCTGTGAGGGTAGAGTTGTCGCAGTGGGAATTAT
GGGGCCACAACGCACGAAATCTTGTGGGTATTTTGGTTTAGAGGATTTAGGCATTAAGTATCAAGAAGAT
TAGAGAAAGGAGAATAAAAAATGAGAAAAACAGCACTGGCACTACTTGTTGAAATGTATGTTTTAGGTCT
TAGAGAGGGCTTGGACGGTAATGACTAAAAAAACAAAGCCATTAAATCGCAAATGTAAAATCTGTGGCGA
AAAATTCCAAACCAACTTCTTTAATGTGCAATGGTGCAGCCCAGAATGTGGCGTTAAGTTAGCAAGACAG
CGATTAGAAAGAGAGAAAGAAAAAGCAGCCAAAAAACGTGAAAAGGAAGAGAAAAAACGAATTAAAGAAA
CTAAAGAGAAAATGAAAACCACAACAACATTGCTCTCTGAAACACAAAGTGCAGTTAATAAGTACATCCG
ACTAAGAGATAGAAATAAGAGTTGTATTTCGTGCGAGAAATCGCTTGTAGCGGAGCAATTGGGTGGCGGG
TTTGATGCTGGGCATTATCGCAGTCGAGGTAGTGCGCCACACTTACGGTTTTACACATTGAATATTCACG
GTCAATGCAAGAAATGCAATCACCATCTAGGAGGAAATTATCATCAATTCAGAATTGGCTTAATTGAACG
GCTTGGAATAGAAAAAGTCGAGCAAATAGAAGCAGACCAAAGACCAAGACACTATTCAAAAGATGACTTG
AGACGGATTAAAAAAATCTTCAATAAGAAAGCAAGAATGTTGGAAAAGCGTAAGGGGTTTTAATGCAACA
CATTGATAGAATTTTGACGGTTTGGGGGCGTTTTGCCAATTCACGTATTGGCACGGAATATCCTTGTATT
GCTGCTGGTATGCGTTTAGCAGTCGATCCACCAAGTGATTATAATATCTTCAACCTGACGGATGATACTT
GCATATTAATCGGTGAGCAGATTATGCGATTAAAAGAAAAACAGGATTTGCGCTATGACATCATTATGGC
CAAGTACGCTTTACGAATTGATGATGAGCAGATTTGGAAAATTCTAAACATTGGTCGCACTGCTTATTTT
AGTAAATTGGCAGAAGCCAAAAGTTATGTAGAGGGTGCAATTGATGGAGCGAAAATAGTAGCTTACTTTT
ATGCTTAAAAAAGCTTGACTAGTTCGGACTAAATCTTTATATTTGGTATATCCTTGCGGTTTTTGCAAGT
AAAGAAACGCAAATGTATTTAATAGCCCTGTTCAAAGATGAATGGGGCTTTTTGTTGGTGGTTAAGATGG
TAGAACTAAATGCTGCATTAAAAAATGCCGCAGAGCTTTATCTAATTGGTGATGATTATGGAATTACAAG
ATACTTCATTAGAAAAATACGAACATAGTTGTAAAGCAGGTCGCACTCATGAAACTCCCGAGATGCAATC
TCCATGTATATCAAATTGCGTTCTTTACCGTCGTAATAAGAGAATGGGCGATATTCCCAGTGAATTCTCC
GTGACGTTTCCCGCACAAGAATATCTGGATTAACATTTAGTTTGTCTGACTGTTTATATAACCAATCAAG
AAAGAGTTTATCGCTACGAAATGGATAATTGTAATAACTACTTTTAACTGATAATTCCATGTTAAACCTC
TGCTAGTTTATTTGTTGGGGAACAGTATTCTAGCAGAAATTTTAACCAAGCCTAGTCTTAACGGACTGGG
CTTTTTTATTGCCCAAACGGGCATAAGGAAATGTCTATGCCTGAAAAGAACCCAGATATCTGGGCAATGA
TTTGGATGTGGTTGCAAATTAACGCAAACACACTCACGACTGCTGGGTCTGCAATCATTGCGGTTATTCT
TCGTGCTTTCTTCGTAAGAAAGAAACCAATGATACGTTACACCGTGCTGGATTCAATGATTTGTGCGCTC
ATTGCAGTGACTGCTGAACCTTTAGCACAGCCATTTTTACAGTTTTTCTTCCATGTCGAATCAGAAAGAG
CATCTTATTTTTTAGGTGTAATGATCGGATTTATCGGAACTGAACGACTAAGAGAATTTCTATTCAAGTT
TATCAATAAAAGGATTGATAAAAATGATACATATAACCGAAACGACTTTTAATAGTGTTTTCCCTCGTGC
TAGACGTGGGGTTTATCAAGCTATTGCAGAAAACATTGAGAAAGCCTGTTGTTTCACTAAAGAGCAACAA
GCGATGTTTATTGCTCAATGTGGCCACGAGAGTGCAGGTTTTTCTGTCTTTACTGAAAATCTAAACTACT
CAGAACAAGCGTTATTGCGTGTATTTCCTCGTTACTTCAATGAAAAAACTGCTGAACAATATGCACGCAA
GCCAGAAATGATTGCTAATCGTGTTTATGCTGCACGAATGGGAAATGGTAGCGAAGCAAGTGGCGATGGT
TGGCGCTATCGTGGTGTTGGTGCTATTCAGCTTACAGGCAAGAATAATCACACTGCTTTTAAGAAATGGC
TTGGACGTGATATTGAACCAAGAGATATTGCAACAAACCTAGATCTTGCTGTGAAAGCAGCGGTTTGGTT
TTGGCTTGCTAACGATCTGTCTAGTCTTAATTCAGTTAGTAAAGTCACGCTTAGAATTAATGGTGGCTCT
AATGGCTTAGCAGAACGCGTGAGCTTATATAGACGATTAATGGTGTAATTATGTTCTCGTTCATCAATAA
AGCATACATTATTGTCATTGCGTTACTTAGTGCTGTTATTGCGTTTCAATATCACTCAATTGTTAATCTT
GAAGATAAGACAAAACAGCAAGCACAGATGATTAATAATCAAAGCGAATCAATCAAGCAATTGAAAGAGC
AAGAACAAATCAATCAAAAGCTAACGTTTGAGATTAGTCGATTGGAATCAGAAGCAAGGATTAAATCAGA
TGAAGCAATCAATTCTATTTCGCATGACGAAAAAAGTGCTGACGCTTACAATGCCAGTGCTCCTCGTTCT
ATTGTTGAGTTCTTGCGCAAGTAAGCCAGTAGTTCAAGTATACCCACAAATTCCAGCAGCACTTCTTGCG
CACTTAGATAAAACAGGGTTTAACGGCAATACTTATGGTGATGTGTCTAAATACGCTGTCATTCTTAAAC
GTGAAAGAGATGTTTGCTTAAATCGAGTTGATAAGATTCGAGAGTGGCAAACAGAAAACGCACAGAATTA
AAAAACAGCTTATGGCATTAGTCATGGTGTTAGATTTAACGACAGATACGGATTTTGGGGTAAATAATGG
AAGATTTTTTGATTGTAATTGTGTCACTGGGAATGTTGTTTTTTGGTTGCATGTTGATGGGTGATTTTTT
ATGAAAACAGAATACAAATGCCCTAAGTGCGGTGGCGAGCTTTCTGACTTATGGGATGGCGAGCCTGTAA
GTGCTTTTATCGGTGAGTGGAGTGATGACCGTTTTCGTTGTGAGGGTAGAGTTGTCGCAGTGGGGATTAT
GGGGCCGCAACGCAAGAAATCTTGTGGGTATTTTGGGTTAGAAGATTTAGGCGTGGAGTATCGGGAAGAT
GACTAAAAAAACAAAACCTCTAAATCGCAAATGTAAAATCTGTGGCGAAAAATTCCAAACCAACTTCTTT
AATGTGCAATGGTGCAGTCCAGAATGTGGCGTTAAGTTAGCAAGACAGCGATTAGAAAAAGAGAAAAAAA
AAGCAGCCAAAAAACGTGAAAAGGAAGAGAAAAAGCGCATCGAAGAAACCAAAGAGAGAATGAAAACCAC
AACAACATTGCTCTCTGAAACACAAAGTGCAGTTAATAAGTACATCCGACTAAGAGATAGAAATAAGTGT
TGCATTTCATGCGGGAAACCGCTTGTAGCGGAGCAATTAGGCGGTGGATTCGACGCAGGGCATTATCGCA
GTAGAGGCAGCGCACCACATTTAAGATTCTACACATTAAACATTCATGGGCAGTGTAAAAAGTGCAATCG
TTATCACGGAGGAAATTATCATCAATTCAGAATTGGCTTAATTGAACGTCTAGGTATTGAAAAAGTCGAG
CAAATAGAAGCAGACCAAAGACCAAGACACTATTCAAAAGATGGCTTGAGACGGATTAAAAAAATCTTCA
ATAAAAAAGCAAGAATGTTGGAAAAGCGTAAGGGGTTATAAGTGGGAGACAAATTATTAGAAAAACCAAG
AAAGGAATGGGTTCAAAACCACTTAGATGCTTGGGGAGCTTGGGCTTTTAATGGTTTAGATTTTGACGGG
CAGACAAACATTATTGCAAAACTAATGCTGGAGGCAAATGGAAATAAAAATTCAAAGCAAGATAGAAAGA
TGTGTGATGACGAACTAGGATTGGTGATCAGTTCTGTTATAGGACATTGTATCAAAACGCCATCTCCAGA
AGACTATAAGTATATCGAAGCTAAATATATATTTAATTTATCTAACTACTCAATAGCTAAATTTCAACAC
ACAAAAGACAAATCTATTTCATTTAACGCTTGGTATAAAAGAATCAATCAAAGCATAGATTCATCAGAAT
GGATAATTGCTAAGTTTCTTGATTACGCTCTTAAAAATCACGAAAAAGCGGATAAATTGCAAAAGTTTGC
TTTTAACGTGTAAAAAGTATTGACTCTGGTGTAGTTTTCATATATCGTATGAGTTAATGGTGGTCGTAGT
GTAAGTATGATTCACCAAATGAATTTTAATAGCCCTGTTCAAAGATGAATGGGGCTTTTTGTTGGTGGTT
AAGATGGTAGAACTAAATGCTGCATTAAAAAATGCCGCAGAGCTTTATAGTGAAGATCAACCGTTTGTTG
ATCAGGAAAGTGGAACACTAACCCGAGCAGGTTGCGAAGTTCTGTGTCGTCTTGGTATTGGATTTTCCGA
TAGTAAACTTGACTCTGATCTTTTAGGTAAGTTGCATAGTAATCTCGTTGCTCTTTAGTAAATCCAGTAG
TGAGTTTATCTATAAAAAAATGATGAAGATTGCGCTCAAGTTTAAGTAAAAATTCAAAATCATTTGATAT
TCTCGAATCTTTAAATGTGAATTCAATGTAAGAAAAATGACTCCCACCGCATTTTTCTATCCAATGAGAG
CAACCGAGAGTAATGAATGGGCTATTGGGATTATTTAGCTCGATAAGAGTTTGTTTTAGCTCTGGAAGTA
GTGTAATTTCTGGAATTTCGTCTATTTTCTCTGGGTGATTAACCAAATCAATTCCACCAACATTCGGCGT
TGGGTTCTGACAATCGTCAGATCCGCTTGATGGGCGATACGGGAATTTAGTATAACCTTCACGATGATAC
ATAATTTAACCTCTGCTAGTTTATTTGTTGGGGAACAGTATTCTAGCAGAAATTTTAACCAAGCCTAGTC
TTAACGGACTGGGCTTTTTTATTACCCCAAAAGCAAGGGGGTGGAGATTATGAAAATGAAAGATGCTGGG
ACGCAATCGTATATCTGGTCAGGGTTTGGCGCTTTCTTTGCACTTCTCTCACTTCAAGAATGGCTGGCAG
TTATCAGTTTGACTGTTGGTGTAATTACGATGCTTGTTAACTCTTATTACAAGAAGAAAGAAAATGAGAG
AAAAAATGCAGAAAGAGCAAGACTTGAAGAACTTCATAAATTAAGAGTTGAGAGAATGCAACTCAAAATT
AAAAAAGAAAAGGAGCTGATTAAATGAAACACGGTAAAAAAATCAGTGCCTGTCTTGTTGCAATGATTAT
CGCTGTTGTTATGTCTGATTACTCTAATGAGATTCGCACAGGTGAACGTGGACTAGAAATCATTGGTAAT
GCTGAGGGCTGCGCTCGTGAGCCTTATAGATGCCCTGCTGATGTTCTAACGGTTGGTATTGGCTCAACAG
AATTAAGCGGACTTCAAATTGAACGTAAAAAATATTCAGATGAAGAAATTGCTCAACGTTGGGTAAATGA
CATTAAGGTTGCAGAGAAATGTGTTAATGACTGGGCAAACGGGAAGAATTTGCCGCAAGGTGCATTTGAG
GCAATAGTGTCAATCACATTTAATGTCGGATGTTCTAAGCTTAAGCATTCTACATTGTTTAAGCACGCTA
AAAATGGTGATATTCAAGCAATGTGCGATCAATTTCCACGCTGGAAATACGCTAACGGTAAAGTATTACG
TGGACTTGAAATCCGCAGACAAAAGGAACGTGAGCTATGTTTAGCCGACTTACACAAATCTTGATCGTCG
TAATTTTGGGCTTGTGTGTCGCGTTGTGGTTCCAGTTCCAATCTATTTCTAACTTAAAAGCCAAAAACAC
TACTCAAGCCCAAATCATTTCTCAACAGAGCGAAAGTATCAAAAAGCTTAAACATCAAGAAGAAATAAAC
AGACAACTCACACTTGAAATCAGCAGATTAGAAAGTGAATCACGGAGTAAATCAGATGAAGCAATTAATT
CTATTTCACATGATGAAAAGAGCACTAACGCTTTTAATGCTAACGCTCCTCGTTCTATTGTTGACTTCTT
GCGCAAGTAAACCTGTAGCGCAAGTATGCCCTGCAATTCCAGCAGCATTACTCGCTCATTTAGATAAAAC
AGGCTTTAACGGTAATACTTACGGTGACGTTTCAAAGTACGCAGTGATACTCAAACGTGAAAGAGATGTT
TGCTTAAATCGAGTTGATAAGATTCGAGAGTGGCAAACAGAAAACGCACAGAATTAAAACACTTGCTCTT
GGTGGTGTTGCGCAGTTACTTACACCGCAGCCGAAAATGCCAGCAATCAATGAAAAAGAAAAGAAACAAT
CCACTTCGTTTTCGAATTTATCAAACATGGCCGCGCAAGGTCGGATGGTGCCGTTAGCTTACGGTCGGAT
TCGTTGTGGCAGTCTTGTTATTTCGCAAGGTGTTCAAACGCTCGATGTAAATATCGTTGAGAAAAATCAA
AATACCGGGTTTTCAAAGGGATAAGTTATGGGTGGAAGAAAAGGTGGGGGCGGTCATACACCGTACGAGG
CACCGGAAAGCGGACAATCTAAGCAGTTTGTTTCAATTGTTGAAATTGTGTCAGAAGGTCAGATCAAAGG
CTTGGTTGACGGTGTTAAATCTGTTTATTTAAACAACACACCTCTACAAGCCAGCGACGACAGTTATAAT
TTTAAAAATGTTGAAGCGCAAGGGCGCATTGGTACGCAAGATCAAGAAGTGATGGAAGGGTTTAACACTT
CTGAAAAAGAGATTGCGGTCAGTACACAAGTAAAAAAGCTTACACCGATTACACGCACGATCACGGATAG
AAAAGTCAGCCGTTTACGGTTGACGCTCGGAGTTCAGTCGCTTTTTCATCAAAACGACAAAGGTGATGTT
TACGGCTCAAAAGTTGATTTTACAGTAACAATCGGTGAAAGAAGTCATCTTGTATCAATAAGCGGAAAGT
ACAGCTCTCAATACTTGAAACAAGTTGAATTTGGCGACCTGCCACCGGTTCCATTTCAAGTTAAAGTTGA
ACGTGTGAATGCGGACAGTAAATCACAGCGTTTGCAGAATAACACGATCTGGGCGAGCTACACTGAAATC
ATCGAAACGCAATTTGCGTATCCGAACACTGCAATTCTTGGCATTCGTTTTGATTCGGAATATTTCAGTT
CAATCCCGAACCGAACCTATGAAATTTACGGTATCGAAATGAAAGTGCCGAGCAATTACGATCCATTTGA
GCGCACTTATACGGGATTTTGGGACGGTACATTTAAGATCGCATGGACCAATAACCCGGCTTGGATTTTA
TACGACTTGATGACAAATAAACGCTATGGTCTTGGCTGGCGTTTAGGTGAATTCAACGTTGATAAGTGGG
CGTTATATCAAGCTGCGCAATACTGCGATCAAATGGTGCCAGATGGTTTTGGTGGACAAGAGCCAAGATT
TACTTGCAATGCGTGGTTAACAGATCAGCGCAAAGCATACGATGTGATTAATGATATCTGTTCAATCTTC
CGCGCGATGCCTGTTTGGAATGGTCGTGAGTTCACTGTCGTGATGGACAGACCGGCAGATCCTGTGTGGA
CGTACACAAATGCTAATGTAATTAGCGGGGAGTTCTCTTATCAATGTTCAGCACAGAAAGCGCGACATAA
TGAAATTCACATCGAGTATATCGACGCGGATGATAGCTATGAACGAAAGATCGAGGTTGTTTCTGATGAT
GATTTAATTCGTCGTCACGGCTTAAACGTTAAAAAAGTGACGGCATTTGCTTGCACGTCGCGTGGACAAG
CGTTTAGAACGGGGAAATGGATACTTGAAACAGAGCGGTTAGAAACAAAAACAGTAACGTTTGCGGTTGG
TGCCGAGGGGCTGATGCACATCCCGGGCGATATTATTCGTGTTGCAGACTGTGATTATGCTGATACTAAC
ATCGGTGGTCGTGTTCTTGATATTAATGGTAATAAAGTCACACTTGATCGTGAAATTGAAATCAACGGAA
ACAGCCATCTTACGTACATTGACGGTGAAGCGAAGCATAAAGATATTCGTATTGTCAGTAAAAACGGCAA
AGAGGTTATGCTTGAATCTGAGCCAGTAGGACTAGCTGAGCTTGGTGTGTGGTCTTTGACTACGCAAGAA
ATCAACGTGCAGTTATTTAGAGCGTTGACGATCAATGAAGAAGAACAGGGTCAATACACAATTGTCGCAC
TTCAACATGAGCCACAAAAAGAGGCTATCGTGGATAACGGTGCTGTGTTTGAACCGTTAGACACAACGAC
CGCGACCGCTGGACTTGAGAAAGTGAGGCAAGTTAACGTACAGGCAGACGGTGACGGAATTGCGTTAAGC
TTTGACAATGACGTCAAGCATAGCGCAATGGTTAAATACCAGATAAAATTATATAAAGCCGGAACGTTTT
ATAAGATTTTCGACGATTTAACATCGCCTAACTACAAATTCACAGGTTTGCCAGACGGTGAATATACCGC
AGAAATCCGAGCTAAAAACGAGCAAGGACAGCTATCAGAGGCCGTTACAAAGTCATTCAATATCAGCTTT
GCTGTGAGTGAATTAACGACAGTATCGAAAGTGTTTGGCATATTGTTGCAGTGGAAAAATCCTGTTTTTG
CTAATCCTAACTCAGCGATTGAAATATGGACGAGTACTGACAATCAATTCGAGAACGCGAGAAAGCTTGT
GTCTCTTTCTTACCCTACGAGCGAGTATTTGTTCAGCGGTCTAGGCGTCAATGAAAAACACTATTTTTGG
GTGCGAATGATTGACACAGCAAATGGCAATGCTGGGGAATTTACAAAATCAGTCGTCGGCACGTCTGAGA
AATCAGGCAAAAAGCTTGTTGAGTACATTCAAGGACAAGTAACAAAAAGCACTCTTGCGAAAGATTTAGC
ACAAGAAATCACGCAGATCCAAGCAACAGCAAGTGAAGCTACCGATTCAGCAAAAATGGCACTCTCACGT
ATTGATAGTGAAGCAACAACACGCGCTGAACAAATCAAGCAAGAAGGCGAAAGCATTAAAGCTAGCGTTA
GAAAAGAGTATGAGAAAAACGCAAGTGCAATCTCTAATCTAGAGAAAACAACGCAAGATCATGCACTACA
AATCTCAACCGTTCATTCTAAGTTTAATCAGCTAGAAATCGGTGGTAGAAACTTACTGAAACATAGTGAA
AAGCTCAATAAAAACTGGGGAAAAAATGGCGGTGTAACGCTTGATACGGATCACGGCATTGCGACACTGA
CTGCCAACGGTCGATTGGTCGCACTAAGTCAAGTGCTCATTGAAGATCAGGTGGAAGTCAAGGACGGTAA
AGTCGTGCTTTCGTTTGACGCTTTATCGAACAAAAGTGGCAAGCTTAATCTTAGATTAAGACGATATACC
GGCAGTACTCATTCTGACATATCGGCTTATGTAACAGTCGATTCGCGCGACTACAAGCGTTACTCAGTAG
TCTTTGACTATCAAAAATCGGAAGGTCAAACGCGATTAAGTGTTGAGATTGTAACGTATGAAAAAGATGG
TACAGTTTTCAATATTAAGAAACCTAAACTCGAGCTCGGCAACATCGCAACGGACTGGACCCCAGCCCCC
GAAGATGTTGACGTGGCTATCTCGGAAGTAAGCGCGGATATTATTCAACACAAGCAATCACAAGAGACTG
TGAATAAATCTACTGCTGACAAGCTAGACAGTCTAACTGCTAGAGTTGGATTGAGCGAAAGTGAAATACA
GCTAATTCAAAAAACGGCTAGCGAAAAAGACAAATCTTTCTCTACAAAACTAGAAACGCTCGATTCTAAA
GTGGCGCAAAATACTAGTGGCATTTCTGACTTAAAAGAAACGAAAGCTAGCAAAGATGAAGTGGCGTCAC
TTGCGAGAAAAGAGTTAAAGTCAGAATGGACTGATGAAGTCAATGCAACTAAGTTAGATTTAACATCCAA
AATCACAGCACTTGAGCAAACGGTTAGCAATGAAAACAAGTCGCTTGCAGTCAAGAGTGAAACGCTTGAA
GCTAAGTTTAATCAGTTGCAGATTGGTGGCAGAAATCTACTGAAACAGACTAGAACGCTGAACAGTTGGA
ATAAAAATAGCGGTGTAACGCTTGATACGGATCACGGCATTGCGACACTGACTGCCAACGGTCGATTGGT
CGCACTAAGTCAAGTGCTCATTGAAGATCAGCTGGAAGTCAAGGACGGTAAAGTCGTGCTTTCGTTTGAC
GCTTTATCGAACAAAAGTGGCAAGCTTAATCTTAGATTAAGACGATATACCGGCAGTACTTATTCTGACA
TATCGGCTTATGTAACAGTCGATTCACGCGACTACAAGCGTTACTCAGTAGTCTTTGACTATCAAAAATC
GGAAGGTCAAACGCGATTAAGTGTTGAGATTGTAACGTATGAAAAAGATGGTACAGTTTTCAATATTAAG
AAACCTAAACTTGAACTCGGCAACATCGTAACGGACTGGACGCCAGCCCCCGAAGATGTTGACAGCACTC
TTTCAGAAGTAAATGCGAGCATCTCTTCGCTTAAAAATACGACGGCTGAGAAAGAGAAAGCATTCTCTCA
AGAAGTTAGCACAGTCAAAGCGGAAATCGTTGGCGCAAAAGCATTGATAACATCGTCAAGTCAAGCAATC
TCTAGTCTTGACGGCAAAGTGCAATCAATGTACACGTTGAAAACTGAAACTGTCGCTGGCGGTCGTAAAG
CGATTGCCGGCATCGCACTTGGTGCGGACGGTCAAACTGCTGAATCACAAGTTATCATTTTTGCTAATAA
GTTCGCTATCGCAGATCCGAACAGTAACGCATTAAAAACTCCATTTGTCATTTCAACACACAACGGACGT
TCACAAGTTGCTTTGGCTGGCGATTTAATCGTTGATGATTCAATCACTGGTAACAAGATTCAAGCGAATA
GCACAATCACAGCGCCAAATATTAATGGCGGTAAAAATCAACAAACAGCATTATGGATTGATACTGAAAA
TCAGCTCATTTATGTGGATGCTGCCTCATCTAAACGGGCAGAAGATGTGTTGGCATTGTTGCGTAAAACG
CTTGGATCGTTGCCGGTTGTTCCGCTGACTTTCGCTAAAGCACCAAGCATTGTGATGACGTCATGGATTA
ATGAAAATCCAACATGGCTCACATTGTTAGAAGAAGTTGAACTTTTAGGCACAACAGAAAGCGGATTAAT
TAAATGCAAGAACCAGGACTTAAACAGCGCAGAAATTGAGACGATGCTTGAGTCCGACAAAGTTATCACC
AAACTATCGTTAGAATGGGAAGATAATTTGTCGTTCATTCTATGCGAAGATGGCACTCTCAAGCGTTTAA
AATTCGCTGATGATGTGCTAGAGAAAAACGACGACATTCTCAAAGAAGATATTGCCCAGCGTTTTGATGC
GGATTTTATCTTAATGACAAGCGTTCTTTCCGAGCTAACAGAAATGCTACTTAATGAGTTTGGCGGTGAG
AAAGAAACAGAATAAGCCACTTAATTGTGGCTTTTATTTTTGGTTCAGGAGTTAAAAATGGGTGCAATAG
AAATGGAGATAATAGCGGATGGTATTCTTCTGACTATTATCGGTTTAGTCCTTTTAGTCGCTATTTGCAA
TAGATAATAGGTGGAACTATGACAGAAACAGAAAATAAATACTTCGCAGTAAATGTTTATGATGAAAACA
GCATTTCATTTTACAAAACTGAAGAAGAAGCTAAAGAAGAGTGCTTGAACTTCGCTGAAGAATTTCATCA
ACAATGTGCTGATGGTCAAGATATGCAATGTTATGAAGATCGCATAAGTCATGCGATATATGGTGTTGTT
CTTGGTAAAGCTGAATCTAAAACTAGAGATTTAAACGAAGAGGAAAAACAGTCTGGTCTGTATGACGGAA
TTGATTGCATGGTTGAACTGCCAGAGATTGTGGAATTTCAAAAAAACAACGGCTGGATTGCGTGTTCAGA
TAGATTGCCACAAGCGGATGAAAGAGTACTTGTATATTTCAAAAACAAGATTAGAGATTTTCAATCAATT
ACTTTATCTGAATTTATTGACGGAGAGTTTAATATGGGGAGTAAACTTTTCCAAGTAACACACTGGCGCC
CACTTCCACCACCACCGACAGAGTGAGAATATTTATGGAAAAAGATTGGATTAAAAATCTTAAAGTTGGC
GACACTGTGTATTTTGTAGAAACAGGTAGACGATCAACATTTGAGCGTGAAACCGAAGTTCTAAAAATCG
GAAGAAAATATTTAACAATTAGAGTGCTTAGTCAAGATAGAAAGATCAATTTATCTGATGGGTATGAAGA
AAGTAAATATGGAGCATTATACGGTAGGATTTATAGAAGTAAAAAAGACTACTTGCATGAACTAAAGTTA
ATAGAATTAAGGTTCGCAGTTAAAAAGAAAATAGCATCAAGCTACTTTAAATTAACATCAGAAGATGCTG
AGGCGATAAATAATCTTTTAGATAAATACACAGAATAACCGCAGAAATGCGGTTTTTTATTCCCAAAAGA
AAGGATTAAAAAATGAAAGAATTTGATTTAGAAAAAGCATTAAATACAAAAGATTAGACAAGAAACAACT
AATGATAGTTGAAGTTCCAGATATAGTAAGACCGCGGTAGCGGTTTTTTTTTATTTTAGAGATCTAAAAA
TGGAAAAAGCACTCACTATAAAAGAGGTTGCAGATAGATTGAATATGAGTGTTTCAGCGGTAAGAAATCA
AATCTATAACTGGAACTTCTTTAAAATGAAAGGTTGTCGTGGTTGGCGAATACTTGAATCAGATCTTGCT
AAGCATAAAGAATGGTCTAATAATAATAATCGATTGGCTTTGTCGGTCGATGATAAGGAGATTTTATGTC
GATCTACAAAAGAAAAGGAGATGGCCCGTGGTGGGTTGATATCTCATCGCCAAACGGTAAAAGAATTAGA
CGATCTTCTGGATCGTATGTAAAAAAACAAGCACAAGAATATCACGACAAGTTAAGAGCTGAAATGTGGA
ACATTGACAAGCTCGAGAAAAAACCGACTTATTTGTTTGAAGATGCATTGTTGCAGTATTTAAAATCAGC
AGAAGGACAGAAAGATGTTGTCACAAAAAAACGCCATGCAATTTATTGGCGTGAAATATTTGCTGGAAGA
GAGTTAAATTCTTTGACTACTCAAGAGATTGTTTCTCATATTCCGACAAAAAATATGAGAACAGGTGAAG
TATTAAGCAATTCTACCCAAAACAAATACAGGCAATCTATTGCGATGATATTAAATCTTGCGCATAAAGC
TGGATATATTGAGAAAATTCTTTATTTACCGAAGAAGAAAGAGCCGCCAATTCGTGTGCGTTGGATTACT
AAAGAGCAAGCTAGATCTTTGATTGATAATATTCGCACTGATTGGATGAAAGTCATCTGTTCTTTTGCAT
TAATGACTGGAGCAAGAAGAACAGAGATACTTTCAATGACATGGGATAAGATCGACTTCGAGAGGAAAGT
GGCGATTGTTTCAAATGACGTTGCAAAATCAGGTAAAGCAAGATCGCTACTATTAAACGAAGAAGCTATA
AGACTGTTAAAAAGTCAAAAAGGCAAACACTCTAAGTACGTTTTTGTCGGCAGACATAATAACAGACTAA
ATGATATTAACAGAAAATCTTTCATGCTTGCAGCGAAAAAATGTTTTTTAGTTGATTTTCATTTTCACGA
TCTTAGACACACTTGGGCAAGCTGGCATGTACAAGCAGGTACGCCACTCTTTACATTAAAAGAGCTTGGT
GGCTGGGAAACACTAGAAATGGTTAAGAAGTACGCCCATCTCAACGCAGATCACTTACTTGAACACGCAA
ACAAAGTGGAATTTAATGGTACATTTACGGCACACGACAAAAAATCTAAAGTCTTGAGGTTCGTCGCGTA
GTTTGTAACGTATTGAAATATAAAAGGAATTAATGGCACGCCCTATTGGATTCGAACCAATGACCTACGG
CTTAGAAGGCCGTTGCTCTATCCAGCTGAGCTAAGGGCGCATTTCAAATGGATACGGGGAAGAAAAGAAG
TGGTCGGCGAGATAGGATTTGAACCTACGACCCACTGGTCCCAAACCAGTTGCGCTACCAAGCTGCGCTA
CTCGCCGACGAATGTGTAGCATTATAGTTTTCTTTTAATTCCAGTCAATGACTTTTTTCTATTTTTCAAT
CAAACGCTTAAATTTATCTCAATTTGACTTACATTTACAGGCGTTTTTTGCGAGAATAGCAAACGTTTTC
TTTCACGTAAATAAAGGATAAAGTCATGACTGCACAAGTGATTTCTGGCACAGAACTCTCGAAAACAATT
AAATCCCAAGTAGCACAAAAAATCGAAACCTATACTCAGCAGGGCAAACGCTCACCGGGTTTAGCGGTGA
TTCTCGTGGGGGCGGATCCGGCTTCTCAAGTCTATGTAGGAAGTAAGCGTAAAAGTTGTGCAGAAATTGG
GATCCAGTCAAAATCCTATGATTTACCTGAAACCACGCAAGAAAGTGAATTATTGGCATTAATTGATGAA
TTAAATGCAGATACGACGGTAGATGGGATTTTAGTACAATTACCACTTCCTAAACATATTGATAGCACAA
AAGTGATTGAACGTATTACGCCTGAAAAAGATGTAGATGGTTTTCATCCTTATAATGTGGGGCGTTTATG
TCAACGTATTCCGACTTTACGTGCTTGCACGCCTTATGGCGTGATGAAATTGCTCGAAACCACGGGGATT
GATTTACACGGTAAGCATGCAGTGATTGTCGGTGCATCAAATATAGTGGGACGCCCGATGGCACTTGAGT
TGTTATTGGCAGGCTGTACTGTCACCGTAACGCATCGTTTTACCAAAGATCTCGCACATCACGTTCGTCA
AGCGGATATTCTTGTGGTTGCGGTGGGCAAACCGAAGTTTATTCCGGGCGATTGGATCAAAGCGGGGGCA
ATTGTGATTGATGTCGGGATTAACCGTCAGGAAGGGAAATTAGTCGGCGATGTGGAATACGATGTGGCAC
TTGAAAAAGCAGGATACATTACACCCGTTCCTGGTGGTGTAGGTCCCATGACGGTGGCAATGTTAATGTT
TAATACCTTGTCAGCGTATGAAATGAAAATAGCCTCTTAGAATTGGTGTAGCAAAGTGCGGTTGACTTTA
AGTAAAAATTCACCGCACTTTTATAAGTGGATTGTTCTTTTGTTCTTAAAGATTGCGCGTGCCTTTTTGA
GTAAGGGGATTAACCCTTAGTAATCGACAGCCAAAAATTTACTTGGTATAAACATAAGTGCTATCAACTG
CCTGAAATAGCACAGAAAATCACCTTGAAACATAAGTCGTTATCTCTTTATGATGGCGATATTTACAATT
ATTTAGGGTTGGAAGACCTGTTTGATATTACACAACAAGAAGAAAGCAAAACTCAGTGAGGATACGCTTC
TAGTTGTTTTTGCTGCCAGTTCACCGCTTTTTATTACAGATGGGAACCTAGATTCAGATAAATTGGATAT
GGATATTTTTAATCATGTCATACGCACGATTTTGTCATGAAAGGAAGAGATTGCATGTGTGTTTGAGCCA
TCTGGAGGATGAATAACAATCCGCCCGTAAAACGGGCGGTTTTTAGGCCACCCTATAAGGGCCTAGTACT
TCACATGCCCCTCAAGGGATTTCTGCAAACTCTTGAGGAGCGGATTTTTGCGTTTTTTGAGAATATTTCT
TGTAAGCAGACTTGAAGCTTTTCAACGCACCAGATTTATTCAACTTGGCTTTGTAAACTTTCCAGAACAC
ATCAAACGCATTTTCAAGATCGTTTGAGTTTTCCACTTTAGGGGGTAAGGGGGTATTTTCTTCTGTATAG
AAGTCTTTTCTTTGGTTATTGGTATGGTCATTTTGACCACATGACATCTGGTCATTTTGACTATATCGAT
CATCCCATTTTGACCTCATGGATGAACCGTTTTGGTCACATCGCATCTGGTCATTTTGACTAGTCAATTC
TTCAATTTTTTCATAAGCAATTGAGTACCATTTTGTTTTATCCATTTTCATTTTGTTCAATTTGTTTGTA
GATAAAATCAAACCCATTTCCTCAAGCCTTTTAATTGTTCTCTGTATTGTTTTTTTCGACCAAAAAGGAA
ATATTTCGCACCACTCATCAATAGTGTTATATATCCAAATACGATCTTCGTATTTGTGCTTGCTGATATT
TAAGAAGTAATGGAGTTGTTGGACAAAAATAGCTTCGTTCAAACCAATAGCTTTTGCTAGCTCTGGCAAT
ACTTGTAATGGCTGATCATCAATAAGTAACTTTCCTACACTCATACTAAAACCCCACCTCAAAGAAGAAT
TTAACCTTCTTAAAATCCCCAATTTGCTCTAGAACTCCTTTTTGACGTAAAAACTCCATTTGTGATTGAT
TAAATGTCATTTCTGGAACAGCATTACGGAACTCAATAAAAAACCGAAATTGCTCAAGTGTTTTCTTGCC
TTTTGTACTATTACAAGAAATACAGCTAGGCAGTAGATTGGATATATCATTTGAACCACCATCATATTTA
GGTATGACGTGATCTATAACGAGAGTTGAATGAGAAAGCTTCAATCCACAATAGGCGCAATGCCAATTAC
ATTTTTCTGCAATTTTTAATCTCTTAGATTTGCTGAAAGTTGTACTCATAACATCAACTCCGAAGCGTAA
CGTGACGCGATATATTCAATCCCCTTGCTTGTTACACGGGTTTGCGTGTAATTGTGACCGTGTTCCGCGG
TACCTGTTTTAACGGTAAATAAATCACGTGAATGAGCAGTTTGGTATGGCAACAATGCACCTGACTGGCG
ATATAAAAGACGATCTTGAATAAGACGCTCGATCATTGCTCGCTCTGGCATTTTTAAGATCTTTGCTACT
TCGCGTAATGATTTGCTTGTGCCAACTTCCACATAGTGATCGACGAACGCAACTTTAGGTGCATTGCGTT
CTTTCTCTGCTTGTAATTCAGCCGCTAAAAGCAAAGCTTCAGAAAAGCTTTTTGGTATTTTATTTACTGC
TTTGATTTCGCCTTGTGTATAAGCGTTAAATACTTGATACACTTTCACCTCGAACTCTGGATTAATCCAA
GCTGCGTACTTGAAAACAAGCTCACGGCAAACATAAGTACCTTGTTCAACACCACCTCTGATAGTGTTTA
CAGGCGATGTGCAAATTTGCATATCGGTCAAAGTTTGAACAAAGTCACTAACTGATTTATTTCTGAAAAA
TTGAGCTGGTGCTTGTGTAGGATTTCCACCACTCGCACGATGTAAATCATTTAGGCAGTATCTACCTTGA
CTATCTTGCTTAATTTTTGTATTCTCAATTACTAGTAATTTACTCATCAAATACCTCTGTATTTTTTGAT
TAATTTAAGAAGCCACCGCGCCAACGGTGGTTTTTTATTGCCCAAATTCAGCCAGACCTTTACTTGCAAA
AAGCTTTAATGCCTCAAGCTCCGCATCACTTATTTGGTTAAGCCCTTTTTCTGTAACTGTTAATCCAAGC
TCATCTAAATAAGCGCAGAATTTATCTAAATGCTCTGCTTTAAAACGGCATAAAGTACTTGGATCTATAC
CTATACACTCAGCAAGCTCTTTATCTGTTCTTTCTACTGCTTTTCTTCTCACTAAGGCTGCAATTTCTAT
TGCAGATTTTGTTAATTCATTGCGTGCCATTGCACACCCCTTTTGATAAGTTAGTTTTGAACAGAAGGGA
AAATGTCATCCAATGAGCAATTAACACCTAACTCATTCAGCTTTCTAACGATTGCCTTTGCATTAAAAAG
AGTTGGTGTTCTCACACGAGCTTCATAATTGCCAATTCTTGACTGTTTCCAGCCCATCTCTTTTGCGAAT
TTAGCTTGAGATAAGCCTGTTTCCTTTCTGTATTTCTGTAAGTTATTCATACAATATCCTTAACACATTA
AACACAAATTTCGTGTTTATTATAAACACAACCAAACACAAATTACAAACTGTTTTAACACTTATTTAAA
CACGCATTGTGTTATATAATTCCAAAGAGGTGTTTTTATGAACGAGATTATTGAAAGAATTAAATTAAAA
AGACTTGAGTTAAGACTTAGCCAAGCAAAACTTGCTGACCGCATAGGGTTTACACAATCTAGAATTGGCA
ATTATGAAGCTGGCACGCGAGAGATGGATGATTACATTCTGAGAAAAATTGCGGATGGGCTTGGTGTAAC
GTTAGAGTGGTTAAAGTATGGTGAACAAGGGAAAATAGAATCCAACGTAAAAGATATTGGTTCTTTTGAT
TTATGGGATCGCAATACACCACTTCACGATGATGAAGTAGAAGTTCCTTTCTTGAAAGATATTCGTTTTG
CTGCGGGAAATGGTTTCTCTGATGACATCATGGACTACAACAACTTTAAACTTCGCTTTTCTAAAGCCAC
GCTACGCAAACAAGGTGTGCAATATGATAATGCAGTCTGTATTACAGCGGATGGCGATTCAATGGAGCCT
GTTATTCCTGATGGTGCAACGGTGGGTATAGATCGCGGTAATACCACGATAAAAGACGGCAAGATTTATG
CGATAAATCACGGTGGCTTATTACGTATTAAGATCTTACACAAGATGCCAAATGAACAAGTGAGAATAAG
AAGTTACAACCCTGATTCCGCACCTGAAGAAGTGGTTGATTTAAACGAGATTACAATTTTAGGCAAGGTC
TTCTGGTGGTCTGTGCTTTGTGATTAGTTGGATTAGTAAATAAGCTGCTGTATTAGCTTTACATTTTATG
TCCCCTTTGTTACTGATTCAAAAACACACTTTTAGGTAAAAAATATTACATCATGAAGAAAAACTATGTT
ATGATTTATTTGCAACTAAAGGTTAGTTACAGATGAGTAAAATTACAAAACTTAGAGATAAACTTTATAA
AACTCCTCCTCCCACAGACTTTACATGGGAAAACTTGAAAACACTCTTAACTAGTTTAGGTTTTAATGAG
GTTCAGGGGAATGGTTCTCGCGTTAAGTTTATTCATGATGTATTAGATTTTCCAATCATAATACACAAAC
CTCATCCGCAAAACACATTAAAACAATATTCAATTAAGCAAATTAAAGAAGCATTGGACGAATTAAAAAC
ACTCTTAGGTGAATAAATATGACGATTATGCAATACAAAGGCTTTCTAGGAAGCGCAGAAATTTCCCAAG
AAGATAAGATCTTGTTTGGCAAATTATTGCATATAAATGGGCTTATTACTTATGAAGCCGAGACTTTTCC
AGATCTAGAAAGCGCATTTAGAGAATCCGTAGATTATTATTTAAATGACTGCAAAGAACGCGGAATAAAA
CCACAAAAAAGCTGTTCTGGTACATTTAACATTCGTACTACATCGGAAAAGCATCAAAAATTATCATTTT
TAGCTACAGCATCAAACATTTCATTAAACTCATTAATGAATGAAGCTGTTGATTTAATTATTGACAAATA
CTCGCATGAACTCTCAAAGAATTTGGCACGCACTGTATTTGAATTTAATTGGAATCATAATGAAAGCTTT
AGACATCAACTAACACAATGGACTTTTACTAGCTCCCAATCAAGTAGCTCTAAAACATCAATACAGGAGT
TATTATGAAATTTAAAATCATAGATCAAGCTATAATTTCGTATTCATTTCAATTAAGTAGCTTTAAAAAT
AATGATACTAATGAAGAGGTCACGAATGAAGGGAAAATTATTATTGGTGTTTCTATTCCTGATGAACTCT
CTAAGGAAGAAAATATATCATTAATAACGGATTTAGAGCTTACTTCGCCAGAGTGTAAGTTAGAACTAAA
GATGGCTTTTCATATAGAGAAAGGAAGCATTAAACTTAATTATCTAAAAGAAAAAGAAAAAGAGCTGTTA
ATGAGTTTTTTCCCTTACATTATAACCACAGCAAAAAACTTATTATCTTTTTCAAACATTCCAGTATCTG
GAATGCCATACTTGCCACTTGATCTAACGCAAATATAAACCGCCGCCATGGCGGTTTTTCTTTACCCTAA
ATTCATTAGCTAATCAAATTGCCCAATTTTTGATTCACTAACCCTTTTGTGCTTTGTTTTTGAAGCACTA
CCCCCCTCTTTTTCTGTGACATAGCTCACAAATTCAGCAATTAATCAAAAAATTTCAAAAATATTTTTCT
TTGAAAATCACACAATTAACACACTAAACACAAAAAAATTAAAAATATTGTGTTTAAATGTGTTTACTTT
ATTTCAAAAATCGTGTTTAATAAACACAACAAAACGAGATAGCAGTTAAATCTCAACGCTCTTTAACAAT
CTAATTAAAAATACGCTTGGCGGTTATTAAGTGCGGTCGCTGAAATAACAGATTGAAAGCCCTGTTAGCT
TAATAAACGTTTAGTCTTAAGTGAAGAATTGCTGTGATAGCAAATCGGCAACTGAACCACAAGCGTGTAC
ATATTCTGCAATCACTATCAGGCAGTGAATCGGATAGCTTGCAGTTTAATGTAAAGAAGTTAGCAAACGT
GGCTATAAGAACGTGACAATATCGGAGAGACGATAGCTATTCCAAAATTCATTTATTAAGTGTGTTATGG
AATAGTAATAAACACGGAGAGAATATATGACAAACAAAAATTACGAAATAATTAAGCAAGTCATTTTGAA
TGACCAACTAGGAAATCCTAAAGATTTAAATATTGTAGTAGTAGAAAAAAACCTGTCTGATATCGATAAA
GAGCGAATCAAACAGGCTATTTTAAAAAGTGCATCAAACACTACAGACGTTCCTTTAAAGGAATTTGCTG
AATCTTTATGTGAGGCTATCCACCTGATTGATTCTTATAAGACTTAATGATATCTGATGATTGAATACCA
TCATCAAGGCTTTTTTGGAATTCTTCAGATAAAGATTCTACTCACTATCGTCGACTATTATGTTTGTATG
ATTACATGATAAATAATACCGAACCATTGCTCTAGTTTTTATTTGACACCCACCGCCCCTTTCGGCTAAG
ATAACCGCACTACAAGCCGTTTAATAACGGCTTTTTTTATACCTAAAATTTGGAGAATTTCTGCAAACTC
TTGAGGAGCGGATTTTTGCGTTTTTTGAGAATATTTCTTGTAAGCAGACTTGAAGCTTTTCAATGCACCA
GATTTATTCACCTTGATTTTGTAAACTTTCCAGAAAACATCAAACGCATTTTCAAGCTCATCTGAATTTT
CCACTTTAGGGGGTAAGGGGGTATTTGATTCATTGACTGGTTCTAAAGAGTGACTGGTTATGGTGCTATC
TCTTAGCATACCCCCTGTGCTATCTGCTGGCATACCTGTGCTATCTGCTGGCATACCCTTATCAAGGTGT
AGAAAGTACAAATTTGAGCTTGAACCATCTTTATTTTTTCTAGCCTTCTTAGAAACTAATCCCATCTCAA
TCAAAGCATCAATATGGTTTCTTGCGCTGGCTTTTGAAATTTCACATACGTCAGCAATATATTGATATGA
GGGAAAACAAACACCATCATCATTTGCATTATCGGCAAGTTTGATTAACACCAATTTACGCAATGGATTT
CCAACTTTTATGCTCATTGCTTGAGCCATTAATCGCATGCTCATAGCCAACCCCTCGCTTTCAATGCTTG
AATCGTTCTGTGATAGCGGTCTTGCAACCCATGTTTAAAAATCACCTCTCTTGGTGGTTCTGTGCCAAGT
TCAGCATAACGAAAATAAAGCAATAGACTTTTAAATTCTGAACCGCTCAATTCCGCCATCATTTCATCAA
TAATAGCGTTGGGTACTTGAAAAGAATTGGGAATAAATCGACTCATAACATCAACTCCGAAGCGTAACGT
GACGCGATATATTCAATCCCTTTGCTTGTTACACGGGTTTGTGTGTAATTGTGACCGCGTTCTGCTGTGC
CTGTTTTTACGGTAAATAAATCACGTGAGTGAGCGGTTTGATATGGCAGTAACGCGCCTGATTGGCGATA
TAAAAGGCGATCTTGAATAAGGCGGTCTATCATTGCTCTTTCTGGCATTTTTAGAATCTTCGCGACTTCA
CGAAGTGATTTACTAGTGCCAACTTCCACGTAGTGATCGACAAAAGCAGCTTTTGGTTTTAATTCAGCGT
TCTCTAATTGTAAACGCTCGTTTTCTTCCTCAGCTTGAAGAACCATTAACGCTAATTCTTTTCGAGAAAG
TGCGGTTGATTTTTGTTGATTTTCCAACTCTTGCCAGCGGTCAACTATTGCGGCGGTAAATTCAGGGCAG
TTTTGAGCGACGACGATAAGGCAATCTCTTTTCTCGAGATGGTATTCGTAGTAAGTCTGTCCGTTCTGTG
GATGGGTGTAAGCCATTGGCTGATACCCCTTAATAACCCCTTTTGCCATTAATCTTTCGATTGAACGGCA
TAGGTCGCTGTGATTTTTATTGATTAAAGAAGCAATCTCACGACTGCTCATCGTGATAATTGACTTTTCG
TTTTGAATATTTAATAATTGATTCATAAATCACCTTGGTTTATATTTCCTAAATACCACTGCTCCAACAG
TGGTTTTTTATTGCCCTAATTCCATCTTCAAACAGATAGCTTGCTCAATTAACTGCTCCACTTCTGCTAA
GATTCTTTGTTTCTCACGTTGAGATAAATTACGTCCAAGCTCTGAATCAGAACTCACCGCACTTTTAATC
TCCTTGCCAATTCTTCCGCTTGATTCAGCAATATCTAAAAATCTTGCTAGTACATCTTGACCACAATCAG
CACATTTCGGCATTGGTACGACAATGTGATCAATTTGTGCCGCAATAGCTGAAATAGTTTTCTTGCTTTG
AACGGTGGCGATTAATTCAATCGCTTCGATAAAGCTCAATTGATTCTGTTCGCAATCCACGTTGAGTTTG
TTGCCTAAAATGTTTGGCGACTTCTCTAACGTGTAAGCGAGAGAAGTAATTCCGCCTGAGCTGTTCTTAC
AGTCTCGATGTAACAATCTCTGTATCTCTTTGCTATTCATTAAATTTTTTCCTTTTTTCTTGAAGATTGT
TTTTTAGTTAGTTGGTAAGTTAATCCTGAAATTCAGGGAATAACTCGCTTTTAGGGAGACCAGTGACCTC
TTTCCATTTGTCGGCTGAAACGTCTTGAGTAGAAATTTTTCCCCCAGCTCTTTTCATTCGATAAATAAAT
TGAGATGTCTTTCCTACTGCCTGAGCTAATTTGGCTTGAGAGCCAACAGCCTGAATTGCCTTTTCAATAG
GTGTCATAAATACCTCAATATTTAGTTGATTGAATCTGGCATTAATAATAAATCATAAATTTATATATGT
AAATATTGAGTTTATTGCAAAAGTAAATATTTTATTTACACTTCAATAATGGAGGATTATATGGATAACA
GAGATAAACTTGTCGTTGAGCGATTACAGCAAATATTAGATGAGTCTGGAGTAAGTAAGGCGGAGTTAGC
CAGAGTATCAAACAAAACTCCCCAAGCTGTAAATAATTGGTTTAAAAATGGGAAGATAGGTATTGATTCA
GCTAGATTGATTTGCGAAAAATACGGCTATTCAGTGAATTGGTTATTAGGTAGCGAAGACATTCTTGATA
AAAATGAGGTTGCAGTAATAGAAGATAAAGATTACAGCGATTCGCATATTGAGATTGATTTATATGATGT
AAAACTATCCGCTGGCACTGGAAAGGGATGCATTGTGGAATGGATACCAAGAAAATCTGATGAGCCTTTA
TTATTTAGACAAGCTTGGTTTAAACAAAAAAATTTAACACCAGAAAGCTGTAAAGCGATGTTTGTTCGTG
GGCATAGTATGTATCCAGTTTTAAAAGATTGGGACACTGTGATTGTGAATATTCACGATACAGATATTGT
TGATGGTGAGATCTACGCTTTAACGTATAAAAACAATTTCTATATCAAACAAGTTGTACGCAATGGCGAC
AAAATCACACTGCTTAGTTTTAATCCTGAATATAAGCCTATTGAAGTAGGTGAAGAGCAATTGGGTGAGT
TAAAAATTATTGGTCGTCAAGTCTGGCGCGGCGGTTGATAGCAAAGTCTTCTGGTGGTCTGTGCTTTGTG
ATTAGTTGGTTTTAAGGGATATAAATGAATAATAAACGTATTAAACCTGAGCAATTTGTGTCTTTTATTT
TAGAACAAACTGGGAAAAGCTTAACTTGTCCTATTTGTAGTTGCCAAGAGCATTATTTACATGAAGGATA
CGATACATTTACTGAATTATGCGGAGAGAAAATAATTGGCGTTCCCACAATTCCATATAGAATCGAACCA
CTGCCTGATGAAGTAGTGAAGTTTGCTGCTCCAGAATACCATTCATTACACTTTGATGAAAGAGAAGGCA
TGAAATATAGATTAGATCAAAAAGCAAGATCTGTGATTATTGTGACGTGTTCTTGTTGTAATAATATACT
ATTTTTCGATAGAGAACGTATTTTAAAATGGGTTGAGGAAAATGGAAAAGAAACCACAAATAATTCTTGA
CCCAAAAGATATGGTGATATTATCCGCTATTGCAAAAATATCAGGTGGGGATCATAATAACTCACAAATA
AACAATCAGGAGATTGAGAAAGTGAGTTTAGAACAACGTTTACGAGCCGTTGAATTAGATGTTAGTGTTA
TTAAGTCAAACTATTTAACTAAAGGGACATTTTATAGAGCTGGCGGTGCCGCATTGATTAGTTTGATTGT
TACCGCTGGCGTAGCGTTGTGGTCCGTTTACTCTAACATAGACGGTAAATTAGAATCCCGTTTTGTAAAA
ATAGATGAAAAATTCACACAAGTAGATCAACGATTTCAGCAAGTAGATCAACGATTTCAGCAAGTAGATC
AACGATTTCAGCAGATTGAAAATAAAATTCATGGTATTGATATTCGATTAACAAAAGTAGAATTAAGACT
TGATAATATTGAAAGCAAAGTTGATTCTATTGATGATAAATTAGATATACTGATACAACAACACACAAAA
AAATAAGAAACCGCCCGCTGTGGCGGTTTTTCTTTACCCTAAATTCATTAGCTAATCAAATTGCCCAATT
TTTGATTCACTAACCCTTTTGTGCTTTGTTTTTGAAGCACTACCCCCCCCTCTTTTTCTGTGACATACCT
CACAAATTCAGCAATTAATCAAAAAATTTAAAAAATATTTTTCTTTTAAAATCAACTATATATTTATAAA
TGAAATAAATTTAATATTTATTTATTAAACTATATATTTACATTTGTATAAATATTTGATTTAATAACCA
CATCAAAACGAGATACACATCTCACTGCTCTTTAAAAATCTATATATCACAAGTTAATCAAATATAGCCT
TATTGATTAAGTAGTCTGTGATTGCGACACAATTTGGTTAAGTGGATTAAGGTTACTTGATTAAGACCTC
CACGCTTGGCGAAGTAAATCAAGACTTATTTAAAAGCGCATTCAAACAAGTAAGTGTGCTTTCAAATGAG
AGAGAAAGGAGCAAACGATATGAAAGTATCAAAAATGCTAAAACAAGCAAAACGTCTTAGAGAAAGACAA
AAGCAATTATGCAGTAAAAAGCAATCTAATCGCATTAATGCAGCTTTGATTGATGTTCCAGTTAAGGCTA
AGAAATTAAGCGATATTGCTAATTACAACTGCAATAAAGGCAAATCTGGCGTTAATACAGTAAGAGCTGT
ACAGAAACGTAGATTAGGTTGTAGAGAATTAATCAGATAAAAGGATATAAATATGAAAGTAGTAATTACT
GTTATTGAAGCTGAAGAAAATAAAAACAAACTACCCAAAGAAGTTAAAGAACAAATCTGGGAAACCATCT
TACATCACGCAAAATGCGATAGAGGTGATGTTTTAAATTTTGCAGAAGAACTTAAGAAAGCGTTTATTTT
GATAAATTCTTAAATTTTTCTACGGTGTCGCTATCAAAATCATCGAGCTTTTCTTGAAATTCAGATGATA
GTGCGGCAATAAACTCACCGATGGCTTTTGCGTTACTTTTATGAAAGTTTAACCCAGCTTTATCATAATG
AGCCTTTGCAAATTCATAAGCTAAAAAGTCAGCTGTTGATTTCTTCATAACTTAATCCTTATTTTGTGTT
GTGGTATTAAAAATATACAGCTAGCACAAAATAAAATCAATTCCTTATGTGTTGTGGTGACCATAAGCCT
TGTAGCTTGGGCAAGGTAAAAAAGCCAAGCGTTAAATAATAACGACTGGGTAAGCAAGAGGATACGCTAA
GGAATTTTAAATTCCCGAGTATGTGGGTTCGAGTCCCACCCTAGTCGCCTTTAATAAAGCATATTTAACT
AGGTTGATAGTTCGAACCTCTCCAGTATTGGCAAATGAACTAGAAAAAGACAGAGGGTAATAAAATGAAA
ATCGAATTTAACTTTTCACTCAAAATCGACGACCAGGAAACCTTAACTCGCAAAGTGAAATTTGACTCAA
ACAACAAACGTGCAGAAATTCTAGCTGTTCAAATTATCAAGCAGTTAGAAAATTCGAAGTTAGATGCAGA
ATTTGATCATATCTACGATTATAGAAAAGGCAGTGCTACCTAGCCCAATTTTGACGGATATATTCACTAT
TGCCGTTTAGCAAGTTTTGCCAAGCTGCATTATTCATCTCTGCGACAAACACGCTATCGTTGCGATCAAT
ATAATGCAAAAGCTCATCTCTGATTTGCTCTGAGGATTTATTTGATTTGATGTACCAAACAGATTGATGA
ATTTTAGCCCATACGGAATAGCTTTTGATATAACTAATCAACCCATCATAATTTTGACCCGATTTATATA
AGTCGTAAGAAATTAGATAGTTTTTCATAAGGTTCTCCTTGATTAAATTGTAGTCGCAGAGAACAGTTTA
CTCCTCGATGTAGTCGCATACAAGAGGCGAGCTTGCCCCTCGTTAAAAGGGCATTGACACCACCGCAACT
ATCGGATTAAGATAACCGCACTTCAAGCCGTATTTTACG


>2	 1362810-1397348
TCTAAACCGAATATGCGTTATCGTGGCAGTTTTGGTGGTCGTGGTTCTGCAAAAACAAGAACATTTGCGA
AAATGACTGCTGTTGTGGCGTATCAGCGTGCAATGAATAACGAAAGCGGTGTGATCCTGTGTGGTCGTGA
GTTTATGAACTCATTAGAAGATTCATCACTGGAAGAAATCAAACAAGCGATTCGTTCTGAGCCCTTTTTA
GAAGCTTTTTTCGAAATCGGTGAAAAATTTGTTCGTACCAAGTGCGGTCGGATTTCTTACGTTTTTACTG
GCTTACGTCACAATTTAGATAGCATCAAATCTAAAGCCCGCATTTTGTTAGCTTGGGTAGACGAAGCGGA
AAGCGTGAGCGAAATAGCGTGGCGAAAACTATTGCCAACGGTACGGGAAAGTAATTCTGAAGTCTGGGTG
ACATGGAACCCCGAAAAGAAAGGCTCAGCCACAGATTTACGCTTTCGTCAATCTATTCCAGAAAATGCAA
TGATTGTTGAAATGAATTATACAGATAATCCATGGTTTCCTGATGTATTAGAGCAAGAAAGGCTTAATGA
TAAAAAACGCCTTGATGATGCAACATACCGTTGGATTTGGGAAGGTGCTTACTTAGAGGCAAGCGAGGCT
CAAATATTTAAAGGTAAATATGAAGAATTAGAATTTAAACCAAATCAAGATTTCAACGGTCCATATTTTG
GGCTTGATTTCGGCTTTGCTAAAGATCCAACTGCTGTAGTTAAGTGTTGGGTGTTTGATAATAACTTGTA
TATTGAGCATGAGGCAGGCAAAACTGGCTTGGAGTTAGATCACACAGCGGGTTTTATGAAAGAAAGGGTG
CCAGATATAGAAAAATATATATTGCGTGCAGACTCAGCGAGACCAGAATCAATTAGCTACCTTAAACGCA
ACGGTATCCCTCGGATTGAGGGAGTTAAAAAATGGAGTGGATCGGTTGAGGACGGTATAGAGCACATCAA
ATCTTATAGGAAAGTCTATATACATCCTCGCTGCAAAGAAACATTGCGCGAGTTCAGGCTGTACAGTTAC
AAAACAGACAGATTAACAGGCGATGTACTACCTACCGTGCTTGATGAGCACAATCATTATATTGATGCTA
TTCGTTATGCGTTAAATCCGCTAATTCAATCTAAAAATGCAGCAGGTATTTTCTTTAGTTAACATGAGCG
CATATTATGAACCAAGAATTTGAAATCAATCAGCTTGCTGAGCTTATTGTTAACAATGCTCTACAAGCGA
ACAGAGTGAGAAATTTAACCAATGTGGGCGTGATAGGTAATACTAAACGCCCTCGTTTGTATTCTGAGTT
TGGCTACCCTAAAAAACTCTCATTCAGTCACTTTTTCGAAGCATATCAAAGAATGTCGGCTGGTGGAGCG
GCAATAGATCGCTTACTTGATAAGTGCTGGTCTGATATGCCAATTGTTATAGATGGCGAGAAAAGCGATG
AGGATAAAGAGAGTTCCGAATGGGAACTTTCTGCAACGAAGCTAATCAAGCGTTATTTTAAACAATTAAA
AGAAGCTGACAGACGAAATCTTGTCGGTCATTATAGTGCCTTAATTCTTCAAGTTAGAGATGGAAAAGCA
TGGGATGAACCTGTCGACGACTTGTCTTTAAAATCACTAAAAGATAAAGGCATTGTGAAATTGATACCCG
TTTGGGAAATTCAATTAAAAGTCATCGAATGGGACACTGACGAAAAAAGCGAGAACTACGGCGATCCTTT
ATATTTCCAATTTGACGAAGCAGGTACCTCTTTCGGTAAAAATCAGAATAGAAGCATTAAGATACATCAT
AGTAGAGTTATTGTTTTAAATGAGGGTTCTGATGATTCAGACCCAAGTTCTGGTGTGCCATTATTGCGAT
TAGGGTACAACAATCTCTTAGATATTGAGAAAGTCGCTGGTGGTAGTGCTGAGGGATTTCTAAAAAATGC
AAGTCGTCAACTTGGTGTTAAATTAACTAAAGAAACAGATTTAGCGACTTTAATAAGTGAAGCTAAAAGT
CGAGGCTATGACGGTTTAGCTGATGCGATGAATGCGCAAATTAGCAAATTAAACTCAGGCACTGATTCTG
CGTTAGTCATGCAGGAAGGTGATGTTAGCGTCTTATCTGTTGCACCAGCAGATCCAATGCCAACATGGAC
AGTCTCAGCGAATTTATTCGCTTCATCTGTTCGCATGCCATTTACTATTCTGTTCGGTCAACAAACTGGT
CGTTTAGCTTCTGATGAAGATAAAAACGACTGGGCTAGTCGCTGTAACGAGAGACGGAACACATTCTTAA
CAGATTTAATTCTTAAATTTATAAACCGATTAATTAAATTTGGTGTTTTAGACTCGCCTAAAAACGAAGA
AGTAACGGTCACATGGTCTGATCTGTTGGCTCCAAGTGAGAAAGAGAAGATTTTAAATGCTAAGGAATTA
TCAAGCGTTGCTGAAAGCTCTGTGAGAGCGTTTGGTATCTCTGCGATCAATCCTAACGAAATAAGAGCAA
TCATGGAGCTTGAGCCATTAGACGAGAATGATTTAGAGCCACCTGAAATTGATAAAAAAGGAGATCCGTT
AGTCGATGAGAAAGAAAAAGACAAACAGAAATCCGATTTTGCCGAGAAGTAAATCAGACCCAATCGGGAT
GGGGCGTAATGTTCGTAAGATGTTCTCTGATATTGAGGGGCGGTATTACAAAATAAAGCTAGATATCAAA
AATTTGCTTGATAGAAACGTAATACCGCGATCGATTACAGGGGTTAATGAAAAGTCGGCGATCGTCTGTA
GTCAGTTTACAGAGGTACCGACGATCTATTTTGTAAATAGCAATGAACATGATTACAACTTCACATCAGA
AGAATTTGCTAAATTCAGCGATGATATACAAAAAATCTTAGAAGATTGGTTGTTAGAAGAAAGTAGAACG
GGTGAGCTGTGGTTTGAGCTGTATTTAGAAGAATCACAGAAGGCTGCGACACTATCAACTCATTCATCAT
TGTCCCAACAATCTGATTTATATCTCGCGCAACGACCGCTTTATCAAATACTTTTCAGTGAACCATATTT
AGAAAGGTTAGCTATTGCTCAACAATTATTCTATGAACAATGGCGTGGTCTTACTTATCAAACAAAATCA
GATCTAATCTACACAATTAGTGAGGCTGTAGTACGTGGTGTTAATGTTAAAAAAACAGCTGAACTAATAA
GTAAGAGATTAGACATATCTATGTCTAGAGCTAAAAAAATGGCTCAAACAGAACAATTGTATGTTTATAG
ACGAGCTGAATGGGAAGAAGCAAAAGCAGCTAGGGACGAACTTGGTCTTGATGCTGGGATATTACATATT
TCAGCATTAAAAAGCACAACTCGGGTTACTCATGCTAAAAGGCATGGAAGAGTGTTTACGCCGGAGGAGC
AAGAAGCGTGGTATCAAAAAGATGGAAATAGATTTAACTGCTATTGTAAATCACAGGTCATTATCAAAGA
AGATACGCCATTATCGACACTAAAAAGGTATGAGAATGAACGTAAAGCTTGGTTAAAAACCCATTAAGAG
GGATCAAAACAATGAAACGAAGTGTTGTTAACGTACTGTCGGTTGTTAACTCTAAAAATATCACAAATGA
AATAATTGAGGGTGATGAGCATATTGTTGTATCTGATATTGTCCCTGTTATTGACAACATTGTGATGAAT
AAAGGGTTGTATCCAGCAGATGAGATAGATAAGGGGTATAGCACGCTAGATGGTAAGTTAATGCCACTAG
GTCATCCTAAGTCAGATGGGCGATACATATCAGCAAATGAAGCAATTGCACTCAATAAATTCTACGTCGG
CGCATGGTGCGTTAACGCGAGAAAAGAGGGCGAGAAAGTACTTGTTGATATGAAAGTCAATAAGCGCATC
GCAAATAGCAGCGATAGCGGTAAAAGGTTAATTGAAGCATTAGAGGGTTTGACTTCTAACGAAGCTGCAA
AACCAATACATATCTCAACTGGCTTAAATTTACAAAAGGAATATCGCAAAGGTAACTCAAAAGGTAAAAA
ATATGATTGGGTTGCAACAAATATGCAGTTTGATCATGTTGCGATTTTGCTTGATGAGCAAGGTGCTGCC
ACACCAGAACAAGGGGTAGGCATCTTTGTAAATTCTGAGGGGGAAGAAAGTGAGGTTGAGTTTGTAAATC
TTGCTGACTCGGCAGATTACACAAAAGAAACATTACTAGATAAAGTTAAATATTTCTTTTCTACAAATTC
CTCTTTGTCTTTTGAAGAAATTCATGGGCTTCTATCGCAGTTAATAAATAACGGTCATAACTCTAAAAAA
TGGTTATGGATCGAATCTGTTTACCCATCACATTTTATTTATAACGATGATGGGAAAAAATATAAGCAGA
AATACCTAATCGATGACAATTCGCAAGTCAGCTTTGTTGGTGAGCGCATTGAGGTCGTTAAAAAAGTCGA
TTATGACGAAATTAAAACTAATGGAGAAAATATAATGAAAGAAAAAATCTTATCAGCACTCAATGCCGCA
GGCGTGAAAACTGAGGGTTTAGACGACGATCAGCTTTTATCGGCTTATAACGAGCTTCAAGCTAAGCCAA
AAGATGATGGCGGTAAAACTATTAATAGTGAAATTAGCGAAGCAATTAAAACAGCAGTAGCAACCGCTAT
TGCTCCGCTACAAGAAAAATTGCAAGCAAATGAAGATGCGAAAGTTGCCGAAATGCGAGAAGCAGTTAAG
TCAAAATTTAGTTTGTCTGATGCTGTAGTCAATTCTCTAAGCGGTGAAGCATTATCAGAGATGTTCGCAA
AAACAAAAAACTCAAACGGGTTAAATAATTCACTAAACGCAAACAGTGAGGAAAACCAGTGGGGTGATTA
TAAGTTAAATCAAGAGGAGTCTAAATAATGGCTAATGTTATCTATCGCGGTCCAGTAGAGCGCGAACCAA
AAACAGTTAATCTTGTGATTAATGATACTTCTTCTCCTGGTGTTGTAGTGAAGTTGAACGCTGGGAAATT
AGAAGCGGCGACTGATGCAAAAGGTCGCCGTTTTTTATTGGCGAATCGTCGCTTTGCAGGGCAAACAATT
GATCAGGCATATACAAAAGGTGATACAGCAATTGCTTTTCGCTTAGAGCCTGAGCATGAGTATTACGCTC
AATTAGCTGATGACACTTATCAACCTGGCGATGCTTTAACTGCAAAAGCAGGTGGAAAATTAGCGAAAGC
TGTTGCAGGTGATGTTGTTTTATTCTTCTTCGATGAACAAAAACAACGCCAGATCACTGGTGGAAAAGGT
TGGGGCGATGTTGTCGTCGCTAACGCGTATGTAAAAGCATAAGGAATTAAACAATGTTGAAATTCACAAA
AGAACAAGAGCAGTTTATCATCAATGAGCGTATTAATTACGACAAGAAACACGCAGCTATGGCGGCGAAT
TTCGCACAAGGTGGATTAATTGAGGGTAATGCCTCAACACTTCCGCGCGATGTTTGGGCTGAATGGGACC
GTGAGGCTGTGCAATTGCAACGTGACGAGCTTGTTATTTTTAATGATTTGTCGCCTATCAATAAAAGTAT
GCCGCTAGGTAAGCTTGTACATCACTTCATGACTGTTGGCGATAGCGGAACAGTTAATATCTCTTTAGAT
GGTCGTTCTTCTGCTAAAACTGATGCGCCAGTGTTCGAATATCATGGGACACCATTGCCAATTATTGATT
CAACATTTGGTTATGGCTGGCGAGATATGCTGGCTTCGCAGACTGAGGGGTATTCTATTGATTCTGCACC
ACGCGCGAACAGTTTACGTAAAGTTGCTGAGAAAATCGAAGATCTAATGTTAAATGGTGATGCTTCAATT
TCTGTCGGCGATTCTAAACTTTATGGTTTACGTACAGCACCTCGTCGAATGACTGGTACGCACAACTTAA
CATTGCGCACAGCAACAGCTAAACAAGTTTATGAGCTGTTTCGCGACATCATTAGCAAGTTCCACGCTAA
AAAATTTATGTCGCCTGTCACGTTCTATGTTAACTATTCTGATTGGTTCCGTTGGTCAACAACTGATTAT
TCTGAACAAAAATCAGAGGGTAGTATTTTAACAAAAATTCTGACAATTCCTGGTGTTAGTAAAATTGTCC
CATCTATGCGCGTGCTTGATGATGAAGTGTTAGGGATCGTTAAACGTTCTGATGTTTATCAGATCTTAAA
TGGTATGCCTATTGTAACTCGTCCAATTTCTCGTCATAACGAAACAGACGATTACAACTTTAAAATTATG
GCAGCGTTGTCTATTGAATTGAAGTTTGATCATGATGGTAACGCAGGATATATCCAATATACTAAATCGT
AAGGGGTATTAAATGGCAAAGTGGCTATTAAAATACGATAGCCACGAGCTTAAAAAAGGTGATGTGTTTG
AGGGTGACACATTACCTTTATGGCTCGTTGGTAAGGTCGTTGAAATTGAAGATGCTTTCGAAGTTGCAAC
GCCAAATGAGAATAGCAATACTCTTGGTGAAACTAGCGAAACTAGTAATAAAGGGAAGGAAACCCCGAGA
AAAGAGGGTAAACAACATGGCGGAGCTAAAAACTAAAGATATTCACGAATTTATTGGTGAACTAGGTTAT
AGCGTTCCTAATGCTGTTCTGTCCTTAATTATTGAGCGCGTTGAGAAGAAAGATAGTGAGTTAAACAATG
CTGGGTATGATGACACAACCCTGTCCTTGATAAAACTTTACTCTATTGCTTTGCTTGTTATCAGTCAAGG
TGGTAGAAAATTGTCATCTCAAGGCGCACCAAGTGGCGCAAGCCGTTCTTTCACTTATGATCAAGATAGC
TTTAAAAGACTTAAAAGCCTTTTAGCTAACTTGGACAAAAGTGGAGTAATGAACGATTTACCAATTGCGT
CAAATTCTGTCGGGTTTTTCGAGGTTGTGGGGTAATCATGTCAAATTCTGCTAATTGGGCATATACAGCG
CAAGCTACGATATGGCACAAAATTGGTGATAATTATGAGACAGGCAAGGCAGAATTTTCCGAGCCTGTTT
TTATTTATTGCGACTATGGTCATGACAGCAAGTTAGCTACTAGTAGTGTAGGTAGGGAAGCTGTAGCTAA
AAATACAATCTGGACTGAGTATGATAAGGCTAAAAAAGGCGACTATATTTCAATTGGACAGTCTAATGAA
ATAGATCCTTTCACCGCCAACGCAAATGAAATCATTAGCATCATTCGCTATGCCGACACATTCGATCGTA
AACGTGATGATTTTGTGCTCATAACGGGGTAGATATATGGCTGTTAAATCTAGAGGTTTTTCTCAGGCTA
AAAAGAAACTATCTGTTTATTTTAGTGAGGTCAAATCTAAGAAAATGACAAGGGCAGCAGCAAGGATTGT
GACGATTATAGGTATTCGTTCAGCACTTTACACACCAATTGACACATCAACATTAATTAATAGCCAATTT
AAAGAAATTTCAGTTAAAGATTCCGTTATCTCAGGGCGAGTTGGGTATTCCGCTGAATATGCTGTTTTTG
TTCACGATCCAAAAGTTAAACAAAAGTTCAGAAGGGCGACAGCTAGAAAGGAATTCTTAAAACAAGCTAT
TGAAGATGATGATATTAAGGTTGAGATAAGACGAATTATAGAAGAGGAGTTGGCATGAACTTATTAAATG
TATTTAAAAGCCATGTTATTTCTAGCAATTTGTTTAGTTTATTTCAAGTTCAACTTCATCAATGGAAAGA
TAATGGTGATAAAAAGTCTGAGTACATTGTTTTCCAGAATAATGGCGGAACACCAATAAGAGATGGGCTA
TCAAGCGAAAGCTATATCATTATCTCAATCATTGGCTCTGCTCAGTCAGGGTACAGTGTAGCTACGAAAG
CAAATGAGCTAATTGAGTTTGTTAAGAAAAACGCTATAACAGAGTTTGGCTATATAGAGAATATGGGGGG
AGTACCAAGTCCTATATTCACATCTGATAACAGAATGACTATGCAACTACAGTTTCGCATAGTGCATGAT
AATTAAAGGAGAGAGAAATGAGTAATCCAAAAGATTTTGCGAAATTTGTCGGGCGTTCGGCAGTTTTAGA
ATATGCAACGACTGTAACAGGGTCTGGGCCTGCACCTCAAGAAAGTGATTGGAAACCAGGTGGCGCAATT
CGTTCTAAGTCATTCGATTTAAGCCCAAACACTGTAACATCTGAAGCTGATGACGCTGGCGGTTTCCCTG
AGTCACTAGTAACAAACTCAGATTTAAGTATTAGTGTTGAAGGCGAGTTTCGTAAAAAAGATAAAGAAGA
TGAGATCGGCATCAATGCACTCATTAAGCTTTATGTGAATGCTGTGAAAGCTCGTACTCAACCTACTGTG
TGGGTAAGACTACAATTCGGTTCAGTAAAACTCGTCGGGAATATGGTTATCACCGCTTTAAGTAGTGAAG
CACCTACGAATGATTTAGTTACATTTTCAGCAGAATTTAAGGTTGCAGACGCTTCTAGCGTTACGATTAC
AACATCTTAATTACAAAAGGCATTCTCACGAGTGCCTTTGATAATTAAATTTAAGGATTGCTTATGGAAG
CAAATAAAAGTACAGGCGAGTTTTCTTTATCGTTCAACAATAAAGAATATATTTTCAAACCGTCATTTAA
AAATATCGCTAAAATAGGTACACCGACGGATATTGTAAATGTGTATTCTGTCTTATTTGGTAAAGAGGTT
ACGTTTTTATTAAATGAGAGCTTAAAAGCCAATAAAGATGTACAGGCTTATGCTTTGAATATTGCTTTTA
GTCCAGTTCTCGGACGTAAGATCTTATCTTGCGCACTTACTATACTGAATGCTTGTAATGATAGTGACTT
GTCAGGTATTTTTGGATATTACAAGCCTAGCAACAAGGGTATAGTTTATAGAATAGGAGCAGTTAACACT
AAAGATGTTATTGCCCTTGCTAAACATTTAGCACTTCACGGGATAATCGGTAATATTGATCTGAGAACAA
AAGAAAATAAAAGAAGTGAATATACATCAGAGTTTGACGTTGAGGAGTATATCTGTGCCGCACGTTGTCA
TTTTGGTTTAAGTCGTGCCGATGCTGAAAATCTAACAATGACTGAGTTTCAGATGTTAATAAAATCTAAA
TACCCAGAACAACAGAAAAAATCAACATTATTCACAGAAGAAGAATACGATCAGATTATGGAAGATTACT
ATAAAAATAGAGAGCAGACTTTGAAAAACAATTAATGTGATCTTCTTCACTGAATTAAAATATTGTTATG
TGTAAAATATTCTACATTTCAAAATGAAAGGTGAAAAATATATGGATCAAAAACAATTTGCAGAATCATA
TCTATTAGTCAACAGCAATAATTTTCCAAATGATAAGATTTTTGCCTTAAAGGAAAAACTATCGACCATA
ACAGAAGATCAAAAACTATTAGTTCAACTAGTAGGGTTAAAAAGTCCAACTACAGTATTGATTCTATCTT
TAATCTTAGGAACTCTCGCTATAGATCGTTTCTATCTTGGTGATATTTTTTTAGGCATATTAAAAATAGT
ATCAATTCTCTTTTATGGAATAGGACTTATTTGGGTATTACTTGATATATATCTCTGTTATCAGCATGCT
AAGTACTATAACTTTGAGAAAGTAATGTCAATTTTACAAGACAGTTAAATAAAAAACCAAACCCCAAACA
TTCGCAGTGTTTGGGGGTTTTAGTTACCCCTTATCCAAGTTTAGCTGATTACTTTAGTTGTGGATTTTGT
TGTTACTATGGTAGTGCCAATACTCCTCATCTCTTGGTATTCTTATTATATTTTTAGGGATTTTTGTAGT
TAACTGAAAAGCTCTTAGTGCTGTTAGTGTTTTTTTACCAATATTAGGAACACTTAAAATCTCCTTATCC
GTTCTTTTCTCTAAATCTTCTAGAGTATAAACACCGAACTGCTGCAAAGAGTCAACTTGATTACGTTTAA
TACCTAATGCGAAGGATAATACTGATGGGTAATAATAATCTGCTATCTCTTGATTGCTACTATTAAAAAT
AATGAATTGAGAATTTCTATTCTCATTACATATTCTCTTTATTTCATTATACGATAGTTCGTAGTTTGAA
GACTTTTCATACTGGCTTCTTATTTCTTTAAGAATTTTTACTGATAATAACTGAGATTTTACGTTGCTCA
TTAAGAAATTGCTAGTATATTCATGTATTTCAGACCAATGCCCATAATGAGTAAAACCACTGGTTTCTTG
GTCTTGTTTTTCTGTTGAGATTTCAATTATTTGTCCATGTTGTTCTAAGAATTTAAGTGGCGTATCCAAA
AATGTATTTGCAATAAATATTTTTTTGAATGGGTATTTTTTGTATGAAATATCATCGATATTTTCATATT
GCTCATAGTTTTTGTTATTTGAATAGTTTGACTCAGTCGTTATAGAAATTTTTATTTCTGGATATATTTC
ATTCTCATTCAATATGTTATCTTTCTGTAAAGACTTTTTCTTTTGAGAAAAATGCCACGCAATGCCGACA
ACTATAAAAAATATAATGAGTGCAGTAACCATGAAAATATCCTCTATGCTTTTTATTTAGGATTTTATCT
ACCAAAAATAACTTTACAAGTGATCTAGATCTCATTATTATAAATCCAAGGTCTCAAAAGCCTTTCTCAA
AACGGTATCCATAAGGATAGTAAACACCCCGTCAGTGTGATTTTTTATGCTTTAAATTTGCTTCTTTTTC
TCATCAACAAATTTAGGCATAGATAATAATTTAGTATCAATGATCGAGAGTGCGACGAATACAATACCTT
CGGGGAATAAGTCCGCTAGATTTTGAGCTAGTTTTGAGCTCTCGATCACCCTAATTCGATTAGGGTACTT
CTCTCAAAAGGAAACTCAAAATGACGGCTCAAATTCAAACTATCAACTTCCACAATCAACCACTTTCCAC
TTTTGAACACAACAGTATTTACTATGTTGCAATGAAACCAATCTGCGAGAATATTGGCTTAAATTGGGAT
GGGCAACGTCAACGTATTCAACGTGATGAGGTGTTAAGTCAAGGTACGGTTATCATAACCGCACCCACGA
ATAGTGGTGATCAACAAATGCTTTGTCTTCCAATTGATTACTTAAATGGATGGTTATTCGGCATTGATGT
AAAACGTGTTAAACCTGAAATCCGAGATTTACTGATTACCTACAAAAAAGAGTGTTACAAAGCCTTATCA
GATTACTGGATGAAGGGCAAAGCAGAAAGAAAAACCACCACAGACGAAAGAACAGGACTAAGACAAGCTG
TTAGCCAGTTGGTCAGTAAAAAAGGCTTAATCTATTCAGATGCTTACTCATTTATTCACCAACGCTTTAA
TGTGCAACATATTGATGAACTGACACCAGAACAAATTCCAATGGCGGTTGAGTATGTTCACAAGATCGTT
TTAGAGGGTGAGCTCATTACAGATACATCGCCAAAAGTGAAAGAGGATGAAATTGTCGTGCCTTACAATG
TGTTTTACTCTCTGTATAAACACGGACAGCGTGGACAACGTTTGGGATATGAAGTGAGTATTTTATTAGA
TTCTTTATTGAAATTACTAGGTGCAGAGTGTGGAAGACCTAGAATCTCAGGATTAGTCCATGACTGCCAG
GTAGAAGGGGCTAATTGGTTAGATTTAGCTGAAAAGATTATTGATAAGAGAAACTTAGCCAAACTACCAG
CATAAAATTAATTAAAAACAGACCGCACTTTTGTGCGGTTTTTTATTGGAGCAAATATGAGTGAAAAAAT
ATCTGGAATTTATATCGATATTGATATCGAGACAGCAAAATTACTTAATGCAGCAACAAGTTCTGATATT
GCTTTAGGTAAATTGGAAAAAGCAACAAACGATGTTACGCAAGCAATGCAAAAAGCGGATAATGCATCAA
ATCAACTTGGTGGTGGCATAAATAAGGTTGCAAAATCTGTTAATGCCGCGACATCATCAATGAAACAAGG
TAGAGCAATTGTCCAACAATTAGGCTATCAATTCCAAGATATTGCTATTCAAGCTCAAACAGGAACTAGA
GCTCTTGTAATCCTTGGGCAACAAGGTTCTCAAATTCTCTCTCTCTTTGGTCCTATGGGGGCTATTGCAG
GTATGATCCTTGCTATTAGTTCAGCAATGGGATCTGCATTATTCCCAAACTTATTCGCTTCCACAAATGC
TACAGAAGATTTAGAGAAAGCACAAAAAGCTCTGAGCGAGGTATTAACTGAAAATAGTGATGGTGTTTAT
TTACTTTCTGAAAAATTAGCTAAGTTAGCAAAAGAAAATGAGCAAGCAGCAAGAACAAAAATAGCATCTA
GCATGATGGAAGCTAGACTTGCTATTAAATCAGCGGCGAATGCAACTCAAGATGCTTTTAAGCAATTTGA
TAGTTTTTTTAGCTTTCTTGGTACTAATGCAACAGCAAGCGTTCAGAATGCAATCAAAGAATTAGATGAT
TATTCAAAAACAGGAAAAGATGTCACAAAAGCTGTTTTAGAGATGGGTGATTCTTATGGTGGGGCAATAG
CTCAAATTGCAAACTTAAGCACTGTTTCTGAAAAAATGGCTGAACAATTAGGAATTAGTCAATCAGAAGC
TGTAGGATTGTTAAAAATTCTTAATGAGTTATCAAAAGATCCATCACCTAAAAATATGGATTTATTAAGA
CAATCACTTTATTTACTAAGTGAAAAAAGCAATTGGTCTAATGATTCTCTAACTAAATTAACTCAAACGG
TCGATAAGAATGCTTCATCAGCACTAAATGGAGAGGCCGCTTTAAGAATGTTAGAGCAGGCATTTAAAGA
TCTAAATAACGCCATTCTAAAATCAGACCCCGCTTTAAAAAGCAATGAGGCTAAATTAAAAAGCCTTGTC
GATGCTTCAAAACGATATGCTGACACAGTAGGGAAAACAGCAAGAGAAAAAGCCATTTATGATGCACAAA
ACACTAAAGCATCAAAAGAATCAATTGATAGTGCAATCAAGCAGATCAATGCAAACTATGATGTGGTTGA
ATCAGAAGAAGAAAGAATTAAAAAAAGGAAAGAAGCAGAAGCGGCCGCAAAAAGGGCAGCAAAACAAAGC
GAACAAGCACAAAGGCAAATTGAAAACCAATTAACGCAGCTTGGTAATCAATATGAGATTGTTGTTTTAA
AACAACAAGGCATGAACCTTGAAGCTGTAAAAATGGAAGCTGTAATGCGACTTGGGGCAAGTGCAACAGA
AGAACAAAAAAGAGCAGCAGAGAAGCTAGCATTAGGCATCTATGCTGCTACAACCGCAATGAATAATTTT
AATTCCTTGCAAGCTCAAGTGTCGCCAGTTTTTGCATTAGAACAACAGCACCAGAAACAGTTACAAATGA
TAGAAGAGTATAAAACGTTATACCCTCAGTCTATTGCAGAAGCAGAAGCTGTTCGTGCAACAATCGAAGA
ACAATACAGACAGAAAAGGATTGAGGCACAGTGGGATGAGTGGAAGCAATCAAGTGAAGCTGCGAATATG
TTTGGTTCAGCTATTGAAGCTCTAGAGCAAAGTGCGGTATCGACGCTAACTGGAATATTAAACGGCACAA
TGTCTTTACGTGATGCGTTATCTTCTATTGCCAATACTGTTTTGAATAGCGTGGTGCAGAGCCTTGTTGA
AATGGGAATGGCGCACGTTAAATCAATGATTATGGGTCAAATGGCTGCCAAGGCTGCGACTGCAGCACAA
GTTGCTCAAGCTGCTGTTATTGCCTCAGCTTATGCTCCAGCGGCTTCTATGGTTTCTCTTGCAACACAAG
GTGCTAACGCTGCACCTGCACAGGCTGGTATAACAACAACATCTGCATTAGCCAAAACACTTGCTGTTAC
TGGTCGTAAACTGGGTGGTCCTGTGTCTGCAAATCAAATGTATCGAGTTGGTGAGAACAATCAACCTGAG
ATTTTTAAAGCCAATAACGGAACTCAATATATGATACCAGGTAATGCTGGTCGAGTTTTCAGCAATAAAC
AGTCAAGTGGTGGTGGAGCACAAGAAAGAAACGTAACTGTTGTCATCAATCAAACAAATCACTTTAACTC
TAGCAAAGATGATACAGGAAGCCTATCTGAGTTTGCTAAAGGATTAACAAAACAGATAAAAGCAACAGTT
AGAGAGGAGCTTACATTACAAATGAGAGTGGGTGGTATTCTGGCGAGGTAAAAATGGAAAGATTTAATTT
TAACGTAGAAATGAATTATGACGTTCAGCATGAGCCTTTAGTTAATCAAGTACAGTTTGGTGACAATTAT
AGTCAGAGAACATCAAAAGGTATTAATTCTGATTTATGTAAATACTCAAATTTAAGGATAATTTGTGATG
CCGATGTGAAACACCAGATTGATACATTCTTGAAATCACATGGTGGCCACAAAAGTTTTTTATGGAGAAG
CAAAACTGAAAACAGAGATGTTAAGGTGTTTTGCCCATCTTGGTCATATAGAGAGAATGGAGCAGTATTT
GAGTTTACATTGAATTTTATTGAAACATTATAAATAACATAAGGCAGGCATATGAGCATTTACGGACAAC
TTGAAGTTACCGTTGAGCTTATTAGACAGATATCTAAACAAGTGGTTAATTTATGCTAAGACACATCTCA
AATGAAATAAAACTTGAGCTTTCAAAGCTTGAGCAAAACGCCATGATTGACTTGTTTGAAGTGGATCTGC
GCGGTCTGAAAGATAAAGACGGCATGAATGGTGAGTTATACCGCTTTTATGCGGGCACGAACGAAATGCT
CAACCCCATTGTGTGGCAAGGTAACACTTATCAACCTTTTGGAGCAAACGCGACGGGATTTTCTTTGTCT
GGAAAAGGACCGTCAAACCGCCCACAATTAACGCTCGCGAACTTCAATGGGTTTGTGACGGGAATTGCCA
ATCGGTTTGATCAATGTCTTGGTGCTATCGTGCGCAGACGACAGGTCTATGTACAACATCTTGATGCAGT
AAATTTCAAAGATGGAAATACACAAGCAGATCCAACGCAAGAAGTACTTAGTTTTTTTATTATTGAGCAG
TTATCTGTATTAAAGCGTGACGTTGCCGTGTTTGTGCTTGCGTTACCAACGGAAACGGACAATGCATTGA
TTTCTTCTCGAACAATTGGCATTCATTGCGGTTGGCTGTATCGTTCTTCAGAGTGCGGTTATATGGGGCC
ACCGGTTGCCGATGAAAAAGATCAGCCAATAAGCGATCCCAAAAAAGACAAATGCAGTTGTTTAATTAGC
GGTTGCAAGTTAAGGAACAATACGCGCAATTACGGCGGATTCGTTTCTGTTAATAAGTTGAGTTAAAAAA
ATGAATGAAAAGCTAAAACAAATATTAATCGACTACGCAAAACAATGTGAGCCGTACGAAATGTGCGGTT
TTGTTGTTTTTAACGGTCAAGAAAAAATTTTCATCGCTTGTGAAAACATCGCTGAAGATAAATCTAAACC
GAATATGCGTTATCGTGGCAGTTTTGGTGGTCGTGGTTCTGCAAAAACAAGAACATTTGCGAAAATGACA
GCAGTAATTGCGTACAAAAGAGCAATGGCAGGTGACAGTGGAGTTATCTTATGTGGTCGTGAATTTATGA
ATTCTCTTGAAGATTCCTCACTTGAAGAAGTTAAACAGGCAATTAGAGCAGAGTCATTTTTAAATGATTT
TTTTGAAATAGGTGAAAAGTACATCAGAACAAAGTGTGGCAGAGTATCTTATATATTTTCTGGATTACGT
CATAACTTAGATAGTATCAAATCAAAAGCGAGAATATTACTTGCTTGGGTTGATGAGGCAGAATCAGTCA
GTGAAATGGCTTGGAGTAAATTAATTCCTACGGTTCGTGAACATAATTCAGAAATCTGGCTGACGTGGAA
TCCCGAAAAAAGAGATTCCGCAACGGATAAGCGTTTTAGACAATTCCCACCTGATAGCTCGGTGATTGTT
GAAATGAACTATACCGACAACCCTTGGTTTCCTGATGTATTAGAGCAAGAAAGACTGAATGATAAAAAAC
GCCTAGACGATGCAACTTATCGCTGGATTTGGGAAGGTGCTTACTTAGAAGCGAGTGAAGCTCAGATCTT
TAATGGTAAGTATGAAGAATTAGAATTTAAACCAAATCAAGATTTCAACGGTCCATATTTTGGGCTTGAT
TTTGGCTTCGCTAAAGATCCAACTGCTGCAGTTAAATGTTGGGTGTTTGATAATAACTTGTATATTGAAT
ATGAGGCAGGCAAAACAGGCTTGGAGTTAGATCACACAGCGGGTTTTATGAAAGAAAGAGTGCCAGATAT
AGAAAAATATATATTACGTGCAGACTCAGCAAGACCTGAATCTATAAGCTACCTGAAACGCAACGGTATT
CCTCGAATTGAGGGGGTTAAAAAATGGAGTGGATCGGTTGAGGACGGTATAGAGCACATCAAATCTTACA
AAAAAGTTTACATTCACCCTCGCTGCAAAGAAACATTGCGCGAGTTCAGGTTGTATAGCTACAAGACAGA
CAGATTAACAGGCGATGTGCTACCTACAGTGCTTGATGAACACAATCATTATATCGATGCAATCCGTTAT
GCGTTAAATCCACTAATGCAGCATATGGGAAGATCAACACAATTGCCATTAAAAGTACGCTAAGGATTTT
ATATGTTTAAAGTATCTGATATTTCGTCAGAAATGGCGAAATTGCATTCACGTATCCGCATTATAGATGA
CTTGTTAGGTGGAACAGAGCGAATGAGAGAAGCTGGTAAAATCTATTTACCAAAGTTCCCATTAGAAGAT
GAGGAAACTTACAAAAATAGGTTAGAACGAACAACGCTTTATCCAGCTCTAGAAGAAACACTCTCCCAAA
TGAACGGAAGAGTTTTTTTTACTCCAATTAATATCACAAAGATTAACAATAAGCTTGCTAGTGAAATACT
CCCGGACGTGGATATGGAAGGGAATAACCTTGATGTGTTTGCATCCAGTTGGTTTCACGCAGGATTAGCC
TATGGTGTTAGTTATGTTCTGGTCGATTACCCAGTTACAAACGATGCCAAAACGCTAGCAGAAGAAAAAG
CTATGGGGGCTAGACCTTATTTAGTTCACATTCATCCATCCTCGGTTTTGGGTTTTAAAACGGCTAGAAT
TAACGGTAAACGTGTATTTACTCAATTTAGATACCGTGAGTTCGTTGATGAAGAGAATGGAGAATTTGGG
TTAAAACAGATTGAGCAGATCAATGTGTATGAGCGGGGAATAGTTCGAAAATTCAGAAAAATTGAAAATG
CGAAAGATGGAGATAACGGTTATTACTTGCACGCTGAGGTGGAGCTTAAGCATTTAGGCAAAACTCTTGA
TTTTATTCCTATCGTACCTTTTATCACAAAACAAACTGATCACTTTGGCATTGGAAGACCTCCATTGTTG
GAGCTGGCCCACTTAAATATTAAACACTGGCAATCCCAATCAGACCAAGACAACATTGTTAGTGTTGCAA
GAGTTCCGCTCCTTGCTAGAACTGGAGCGGTTGAGGGGGAGCAGTTTCAAATTGGGGGTTCCGTAATTGA
TCTGCCAAGAGAAGGTAGTCTTTTCTATGTTGAGCATTCAGGTAATGCAATAGGTGCCGGGAAAGAATCA
ATTAAAGAGCTTGAATCTCAGATGTTGGTGGCCGGGGCAAAACTTCTTATCAAAAACATTATCGCCATGA
CTGAAAGTCAAGCAAGAGATGAGCAAGGAAAAGAAATCAGTCAATTAAGACTGTATGCCAACAAATTCGA
AGACGCACTTGATTTAGCGCTTGAATATGTAGGTTTCTGGCTTGGTATTGAGAACGTAGGCAATGTTGAG
ATAAGCGGAAACATTGATAGCGAAATCGATCCTAACGCCTCATTGGATATGGTTATTAAACTGAATTCGG
CTGGAGTCATTTCCACCCAAACAACATTTGAGGAGGCAAAACGCAGAGGTTTGCTATCTGATCATGCTAG
TTGGGAAGATGAGCAAGCTAGACTAGAAGTCGAAAGTATGAGTGGAAATTTCCATGGAGAAAACAATGAG
TATTGATGAGCAAATAGAACATCTGCTCACAGATCATAAAATCTTACTCTTTCGTTATGACGCCTCACTA
AGACGAGAAATCGTAAAACGGCTCAATAAACTGCAAAAACAGATGTTGAGCCGCATTTCTGCTGTTGGGT
TGGAAAATGCAAGTAAAAGAGATGTAGCAAAGTTACTTGGTGAGATAAAAGAACTTATCAAGAGTTACTA
TGTTGAAATGTATAGTTTTACAGATGGTGAGTTGCAAAGCCTTTTACCAATTGAAGCTTTGGCAATAATG
GAAATATACAACCAGTCCGTAAAATTCGATTTATTCAACAAGGTACCGGACTATAAGTTAAAAGCCAGTA
AAACCGCTCAAATCGTCGCTGGTTCACCTTTGTCTGATTGGTTCGATAAACAGGGAGGCGATTTAAGTTT
TAAGTTCTCTGGGCTAATTAGACAGGGTATTTTGGACGGTAAAGCAACAAGCAGAATCATCACAGAAGTA
AATGAGCTTATGGTGCATTCACGTCGTTCTGCTGAAACATTAGTTAGAACGGCTGTGATGAAGGTTAACG
ACGAAGCTCACAAGCTTTTGCGTGATGAAAACATGGATATCATCAAAGGCGAGCAACACATAAGCACTCT
TGACACGAGAACGTCAGAAGTTTGTCGTGCTAGAGATGGTTTAGTGTGGGATTTAAACCAAAAGCCAGTT
GGTGATCACAAGGTGCCATACCAAAGACCTCCATTACATCCAAATTGCAGATCAACCTTGCGTCTAATTA
TGAAATCTTGGCGAGAGTTAGGCTTTGATGTCGATGAAATTCCAGAAAGCACTAGAGCCAGCATGGATGG
ACAGGTAAAAGCTAACATCACTTATGAAGATTGGCTTAAAAACAAAACTAAGGCGCAACAAGATGAAATC
TTAGGCAAGGGTAAGGCTGATTTATGGCGAAATGGTGTTATCACTTTTCGGGATATGCTAGATCAGTCTG
GGCGCCCCTTGACACTCAAAGAACTTAGAGAGCAGTTTAAATTAGGCGGTGTTGAGAGTGCCGTAAATGC
TGTTTATAAACGCGCAAGTGAATTAGAGCCGGCATTTACAAATGATATGTTATCCATCGTTAAGCAATCT
AATGGCTATTTAGATGGGTTAGATTATCGCTTGAAAAGCATTGATTCCATCACGCGCAAAGTTCAAACGG
ATATTATTAAAACCGGAATAACAGAAGGAGAGTCGCTAAGTAAAATAACTGATATTGTGCGTTATACCAC
AATTTTTGAGAGCAAGAATTTCACGCAAAATTATTTTCGAATGCAGGAAATTCTTACTGAAAAAGGTTAT
AATGTAACCAGAGTTAAAAATACTTGGCGAAAAGGTGCTGTATATAAAGGTATTAATACGATCGTTGAAA
AAGATGGCATTAAATTTGAAATGCAGTATCACACTAAGCAGAGTTTTGACTTAAAGAACGGAAAATTGCA
TGAGTTATATGAAAAAGCAAGGGTTATTAATGGTTCAAGCGAAGAGCTTAAAAGGCTTAATGAAGAAATG
AAGAATTTAAGTGATCAACTTGAAACGCCTGTAGCTATAGGAAAAATCAGGAATTAACAATGAAATATTA
TCTTGTTTTCCCAGACTCAAATAATCAATTACTTGTGAGAGGTAATGAATACGATTATTTAACGTTTGCC
AAGTTTGATTTAAAAAAAAATGCTTGGGATAATTCTGATGCGTTTTATTGGGGCGACAAAATTTTAGCAA
GTGATTTTGTTGATTTCGAGCAAATATCGGAGGAAATGGCAAATGCATGGATTGATAAGCATAAGTGATA
AAGCAAAATTATTTGCAGAGCAGATACATGCTAATCAATTTGATAAGGCTGGAAGTCCTTATATTTGTCA
CTTATCTTTTGTTGCTGAAATGCTTACAGGTGAGCACGATGATGTTATTGCTGCGGCTTGGTTGCATGAC
AGCGTGGAAGATACCGAAACTACAATAACTGACGTTAAACACCTGTTTGGTGAACACATTTCCGAAGCTA
TAGATGCGATAACGAAACGAGATGGTGAGGATTATCATGGCTATTTGCAACGAGTAAAATCGAATGATAT
AGCAAGAAAAGTTAAAATAGCTGATCTCACTCATAATATGGATTTAAGTCGTTTACCAAAAATAACAGAA
AAGGATTTATCTCGACAGAGAAAATATCAACAAGCTAAACAATTTTTACAAACCTAGCCTAGCGCTAGGT
TTTTTATTACCAAATAAAAGGAAAATATGAACAGTGAATTAATCCATGTTTATCCAATAAACGACTTAAG
AGAGCATGAACATAGCGAAAATTGTTGGTGTAAGCCAATTGTTCTTGAAAGTGCTGATATTTGCATCCAC
CACGCAATGGATCAGCGCGATCGCTATGAAAATAGTGAATTAAAAATGCACTAACAGATTTAAAACAGAA
AACAACGACCGCCTTAGTGGAAACACGAGGTGGTTTTTTATACCCGTCATTCAAGGAATGGCGATTTTAA
CGTGCTAGGCACATCAACAACATATCACGAGGTGATCTTTTATGTACACATTTATGAATTTAGGCAAATT
CTCACAAAAGCTTAATGGCAATCCTGATGAAGCTGGCGGCGGTGCTGGTGGTAGCGGTGCTAGTGAGGCG
AAATATACACAAGCCGATCTTGATAAAGCCATTAGCGAAGCAGTCGCAAAAGAAGTCGCTGGACTTAAAA
CAAAGAATTCTGAATTGCTAGGCGCTCAGAAAGATTTGAAAGAGAAGTTAGCTAAATTCGACGGCTTAGA
CCCGGAAACCATTAAAAATCTCATGACTCAATTCGAGAATGATGAGGAAATGAAAAAAATTGCTGAGGGC
AAGTATAAAGAAGTCATTGAAGCTCGAGTAAGCAAGGTAAACGAAGCAAAACAGCGTGAAATCGACGCAC
TCAATGCGAAACATCAAGAAGAAATGAATAAGCTGCAAGCAAGCTTAGATCGCTATTCTGGATTGGTTCT
TGAAAACGCTATCCGTAGTGAGGCAACCAAAGCAGGTGTTACCTTTGGTGCTGACGATGCTGTATTAAGA
GCTAAGCTCACGTTTAAGCTTGATGACGGACTCGTTGTTCCAATTGATGAAAATACTTTTGGTGGTGATG
GTAAGCCATTGACACTGAAAGAATGGTTCGAAAGCATGAAAGAAAAGGCACCTCACTGGTTCCCAGCATC
GCAAGGCGGTGGTTCTTCTAATGGTAGCCAAAATGGAGCGAAAACAATGTCTCGCGCTCAATTCGAAAAA
CTCTCTCCTGCGGAACAAATGAAGACCATGCAGGATGGAATTACATTAACTAACTAAATTAAAAGAGGTC
AGAAATGGCAGAACAAAATACTTTAACAGCAATCGCACCATCTCTTTATGCTGCGTTAAATACCGTTTCT
CGCGAGATGGTTGGATTCATCCCAGCGGTTAACCGTAACTCAACAGCAGAGCGCGCGGCTTTAGGCGATG
AAGTGACTGTACCAATCGCAAGTGCGGGTGAGCTTGAAGATATTTCACCGGGTCAACAACCTAAAAATTC
AGGCGGTACCACTCCTGAATCAGTCAAAATCAAGATGGAGCACTCAAAAGCTGCTCCTATCATTTGGACT
GGTGAAGATGAGAAACGTGTAAGTAACGCTGGTGTTTATAATGGCGTATTAGCTGATCAGTTTGCTGATG
GTATGCGCAAGCTTGTTAACTCTATTGAGCGCGATGTCGCAAGCAAAGCGTTGATTGGTGCCTCTCGTGC
CTATGGTGAGTATGGCAAAACACCATTTGGTACAGCGGGTAATTTATCTGACTTCGCTGGTGTTGCCCGT
ATTCTTGATGACAACGGCTGTCCTATCGTGGATCGTCAATTAGTCGTCAACTCTGGTGCGATGGCTAACT
TGCGTGGTGTGCAGTCTGTTTTATTCAAAGTGAATGAGGCAGGTAGCGCAGATATGTTACGCGACGGCTA
CACAGATCGAGTGCAAGGTTTTGCCCTTCGCAACTCTGCTGGTATCTCAATGCATAAACAAGGTAATGCT
GCGTCAAAAACTTTAAATGGTGGTGCGGCAACGGGATTGCGTGAACTTGCATTACAGGCTGGAACAGGTG
ATTTCAAAGCGGGTGATTTGATTTATCTAAACGATGATAAAAACAACATCTACACCGTGGCAGAAGATTT
AGGCAACGGTGCGGGCAAATTGAAAATCAACGCACCGGGTATTGTCACTTCGATGTCTGGTAGTGAAACC
ATTACATTATTTGGCGACTTTACACCTAACTTTGCCTTTGACCGTAACGCTATTGTGCTTGCAACACGTG
CGCCAGCACAACCAACTGGTGGTGATAGCGCGGAAGACGTTATGTTCTTAACCGATCCAGTTACTGGATT
AGTGTTTGAAGTTCGCGTTTATCGTCAATACCGCCAAGTTAAGTTTGAAATTGGTATGACTTGGGGCGCG
AAAGTTATTAATTCTCGCCACTTGGCAATTTTAGCGGGTTAACCTGAAACAATATAAAGAGCGTTCCGAA
AGGAGCGCTTTTTTTATGGAGAAAGATTATGTTTTTTAGAATTGAGAAACAAAATGATCAACTAGTAGTA
CATCAAAGCACGCTTTCTGAGCATGAATCTTTGGGCTGGGTTGTTTTAGGACCAGTAGAAACCAAAAAAG
AAGACAAAGACTTATCTGCTTTGAAAGTAGATGAGTTAAAAGCAATGCTAACTGAAAAAGGGATTGATTT
CGATCCTAAAGCCAAGAAAGATGACTTGATTGCCTTACTTAGCGAAGAAAGTTAAAAGTAAAGGGGGAGA
TATGGATTTAATAATCCCTAATGACTCCTACGTCACTTTGGAAGAAGCTAATAAATATCATGCCAACAGA
AATAGTGCATTTGTATGGCAAGAACTTGACGACGAAACGAAAGCAAGACGTTTAGTGAGCGCATCGGATT
TCTTAGACTTCAATTATCGTTTTCTTGGTAGAAAAGCAGATCCATCACAACTTCGAGCATTTCCTCGCAC
TAATACTGGTGGGACTGATAGTAAAGGCATTCCAACTTCGGTCAAATACGCCGTATTTGAGTTAGCTCTT
TACGAGAATCTGAATGAAAATCCAGATAGTGAAATGTCTAGCGTTCGTGTTGGTCCTCTTTCGGTGAATT
TCGAGAAAAACCCAGTATCAGGTAACGCAAGTAACCGCTTTGAATATGTAAAGAGCATTCTTGATACCTA
TTTGGATAAAAGCCAAGGTGGCGGCAAGGCTAGAATGTTAAGAGGGTGATATGTACGGTAGGCTAAAAAA
CATTTCATCATCACTCATAAAAAAATTTGGCTCTCCGTGTGTGGTGAAAATTGAAAAAAAAGGTGAGTAC
GATCCAGAAACAGGAAGCGTTGACACTGGAATAACAGTAGAAAATAAAGCTTTTTGTCTTTTTGATAATC
TTGCCTATGATTTTCCTCGCCATGAAACCAACAGCAGCGCATCAATGGTTAAGCGAGGAGATGTTTTACT
TTACCTTACAGCAGAGGCTAGCCCTACCTTAAATGCAAGAGTGGCAGTGAATAACGAAGTTTGGACCATT
GTTAATTTCCAACCAATCAAGCCATCTAGCACAATAATTCTCTATCAATGCCAAGCGAGACGGGTAGGGG
GGTGAAATGGGAAGTTTTGTTATTGATATAGCAAAATTCAGAGAAAAGCTCGGCAATAAGGCGGATCTCG
TTCTGAGAAAAGTTGGGATTGAAACGTATGAAAAAGTAAAACAGAAAACACCAGTAGATACGGGGCAGTT
AAGGGCAAGCTGGACTGTAAGTGTTAATGGAATGCCGCAGAATTATAATGGCGATACTTCTGCGCTTAAT
ACTGCCAAGTTTGGTGACACTATTATCATTGCCACAGATAAACCATACGCGCCTGTTATTGAATATGGTT
TATATCCTAAACCCGGAGGAATAAAAACTGAGAATGGTTTCTCCACACAAGCCCCCCAAGGAATGGTGAG
AATTACTGTTCAAGAAATGCAAGCTTGGCTTAGAAGCAATCTAGGGAAATTCTACTAATGAAAGCGAAAA
TCAGGGCAATACTTCAAAGTCATTTAGCAAAAATAAGTGATATAGAAACTGCATGGGAAGGTGTAGAAAA
TGTATTAAACCTACCTTATCAAAGTGTGTTTCTAAATATCTCAAGTACGCTAACAGGTGCAATTAGCGAT
AAGCCTAAGGCGCAAGAAACAGGGTTCTTACAAGTCACATTGTATTACTCTTCAGGAAAAGGAACGGCTG
AGATTGAAGAAAAAGCATCGCAAATAAGACAGCATTTTTATGGTAAATCTTTTGCTAAAAAAGGTGTTCA
AGTGGTTATCCACTCGCCACCACAAATAGGTGGCACTTATCTGAATGACAACATTCTTGCGCTACCAGTA
ACTATTAATTTTACTGCCTATGAACTCTAAAGGAGGAACAACATGGCAACAAACGCACAAGGGGTTAAAC
GCAAGGTTGTTTTCTCCAAGGAGAAAACATTTGGCACAAAACCCACCGCAACAACAGGAAAGATTCTTAC
TCGAACAGAAATCTCCCTGAATACTAACTTTGAGAGTTTCTCAAGTGAAGAAATCCGCACAGATTTACAG
CGCGCACCTACAGTTGTTGGTTTTGAGAAAGTAGAGGGCGACATCAAAGGTGAGCTTGCTTGCGGTCAAT
GGTCTGCTTTTTTAGCAGCCGCACTCCGTGGTGCTTGGACACTGGAGGCAAAGGCACCAATTATTAAAAA
AACAACCGATGGCAATAACGAGAAGAATGGGAAAATCCTCGTAGTACCTGAATCTGGTCACGCAACTGAA
TCGTTCTGTATTGAAGATTTTTTCCAAGACGTCAGTATTAGTCGCGTGTATTTAGGTTGCCGGGTATCAA
AAATCAGTATTGATGTTCAACCTAACGGAATTGCATCAATTACCACAACATTTCTTGGACAGCGCGGTGA
AGAGTCCGCAACAGCCTATTACACAAATCCGACACCACAAATTCAGTCTGAAAAATTAGCGGGTGTAAAT
GGGCGCTTAATGCTCAATAAGAAAACCGCAGCGTTAGTAACAGGGTTTAAGTTGGATATTGACCTAAACG
CCTCCAGTGAGCCTGTTCTAGGCGCTAAATACGCCCCTGATGTGTTCATTGGAACGGTTAAAGTTGATGG
CTCATTTACGATGTACTTCCAAGACAAGAAGATGATCGACGCTGTTAGAACTAGTGAAAATCTTTCTTTA
GCCTTGCGGCTAGATGCAGGTGACGCTACTAATGCTGATTACATGAGTATTATTCTCCCCGGAATCAAGG
CGACCTCCATTGATATTGATGACGGTGAGAAATTATTGATGCAAACCTGTAATTTCAGCGCATTCCCAGC
CGTTTATGATAGCGCAAGCCGGATCGACGATTCCCTGAAGAAACCTACGACGATCATCATTCAAGATACT
TTAGCCTAATTAATACAAATCAACACAAGCCACTCCATGAGAGTGGCTTTTTTTATTCCACAGAAATAGA
GGACATGAAATATGGATTTATCCACATTAGACATTCGCAAAGCTTCAGAAGAAACCTACCGTTTTGAAGT
GTTACACCCTGTGACAAATGAAAAAACAGGTGCATTCATTGATGTTTATTCTTCCCAAAGTGATGTTGTT
CGCAAGTTTGCTAATGGTATTTTCCGTAAGCTCCAGAAAGATGATCTTGAGAGCAAGCGTTCACGTCGTC
CTAAATTACGTGATCTGGACGATATTGAGCAGGAAAGTATTAATAACGCAATTGTGCGTGTTGCTGGCTG
GGAAAATGTCGAATGGGAAGGCAAAGCGCTAGAGTTTAACGATGAAAACGTTAGTAAAGTGCTTAATAAA
TGCCCTTGGTTATGCTCTCAAATCGTTGAGCATTCAGATGACTTGGGAAACTTTCTAAAGAGCGGATCGA
AAGATTAATCGATCACGTTCGAGAAGAATTTAAGCTTAATAAACCAGTCAAAAATAGCGATGCAACATTA
AGAGAACATCTACAGGCTGTCTGGGAGCAGACTGGAATTAAGCCTGATGGGCTGAATACACCGGAGCCAC
CTAGTGGGTTAATGTATTTATTCAGCTATTTTAACGAACTTTCGCTATCTAGGCAGTATGGCATGGTAGT
CAATCCTATTTCATACTCAGATATTCTTGCGTGGTCCATTCTTACAAAGGTAAGTTTGGCAGCTTGGGAA
ATTGAGGTTATTAAGCAAATTGATATTGTTTATTTAAACAGTCAAACTGAAACATAAGCCAAGGTGAAAT
GCCTTGGCTATTTTTTATGGTAAGAATATGAGAGTTTTTGAATACGCACCCCAATGGGGCATGGAAATGA
AAAAAAAGCCAAGAGTAAATGCGATTAGCTTTGGCGACGGCTATGAACAGCGTATCCCACAGGGAATAAA
TAATAACCTTCGCGTTTATTCAGTTTCTTTCTCTGGGAGTGAGGAATTAATTAATGAGATTGATAAATTT
CTCAGCGATCATGGCGCGGTAAAATCTTTTCTTTGGACGCCATACAATTCGACGCAACAAGGATATTTTA
AGTGTGAAGAATGGGGCGTATCTCACAAAACGGGTTTTTTTACACTGTCTGCGGAGTTTAAAGAGGTGAT
CGGCTAAAATAGCCAACAAGCAAATGAAGAATCTTCATTTGGACAATGCATTATCCCTGATGATCCACCC
GATCTTGTCGCAATTCTTAATCAAAAACTGGAGCAGTTAAATGGCTAACTTAAATAAAGATTAAAGTTAG
TGAAAAAAATCATGCAATTAGGACTGATTAAGTGACTGATTTAGATTAGCGCTTAATTGGTCCTCGTTTA
ATAAGCTATGGCAAATGGTATTTACTAAATAAAAATAACTTTACAATAAAACTTCTTTTGTTTTCTGTAT
AATTCAGAAAAAACACACACAAGGAGTTTATATGAAAAAATTATTGAAATGGATATTTGTCATTTTATTT
GTATTTCCTGCTATTTTTGGAATTCTCGCATCAAAAAACAAAAACGCTAAAGAGGACAAAGGTGTTTCTG
ATAGCGTAGAAAACAAACCCAAAGTCGAGCAAATTGAGGATAATTCTAAGAGTAAGATCGTAGAGAATGC
TTATTTTGCGATGACTAAAAAAGACAATCCTAAGACATACAAGGCTTGGGGGAGTGAATGGATAAAAAAA
ATAAACGATCTTGGTCCATTAGCTGGTGAGCTTGTAGCAAAATCAAGGTCATGTGATAAAGTTGTGTATA
TTGCCTTATCGGACACCAAAAGCAAACCAAAAAAGAAGATTGTTTTCTATGTTGATTGTAAAAATAAAGA
GAGATTTTATATCAGCGAAGACGATATAAAGAGTCAAAATAAAGTTTTTTCTGTTAATGAGTCCTTTAAA
AATATTGACTCAGAAAAATATTATAAAGCTTGCCTCAGTGGAATTAAATCTAGAGCCAATCATCCTTCAA
CGGTTGAAACGAGCATTTTTGGGCGCGCTATTGGATCAACTCCAACTGGTGGTATTCTTGTCCGAATGGA
TTTTACTGCCAAAAATTCATTTGGATTAGAGGAGAAGTTCACGGCTGCATGTTCTTGGGATGATGACAAA
TCCGAGATAAATATTTATAACAGATAACTAGTAAAAAATGATAATCAGACCGCATTTTTATGCGGTCTTT
TTTTATCCCATAAACTATAGCGATCCCTAAGAGTTAATGCTTTTAGGGATTTTTTTATCATAAAAATTTA
TGAGGTTGATATGACAGATTTTGCCAAACTTCACCTAAATGTAACATCATCTGGTATTGATAAAGCTGAT
AGAGACCTCGCAAAGTTACAAAGTAGTGCTGGAAGAGCAGAAAAGCACATTGAAAGCCTTGTTAAAACAA
TTGGGAGATTAAAATCACTTCTTGCTGTTGGTTTGGGTATTCAAGGGATCAGCACAATTATTCAAATGAC
TGACAAGATGACTGAGTTAAATACACAAATTAAATTTGTGACTAGCTCAACGCAAGAATACAAAAAAGTA
AAGTCAGAATTATTCGATATCGCGCAGAGAACACGCGGAAGTTTAGAAGCAACAACTACGCTTTATGTTC
GTTCTTCAAGGGCATTAAAAGACTATGGGTATAGTCAAAAGCAAGTGCTTGGATTTACTGAAACACTTAA
CAAAGCAATGGCTGTTGGTGGTGTTGGTGCGCAAGAACAAGCGACGGCTCTATTTCAGTTATCTCAAGCA
TTAGGTTCTGGGCGGTTACAAGGTGATGAATTTAAGTCAATTTCCGAATCAGCACCAATTATCTTAGATA
CGATTGCTGAGTATATGGGGAAATCTAGAGCGGAAGTTCAAAAGTTAGCTTCTGAAGGAAAACTTACCTC
TAAAATTCTTTTTGAATCAATCAATAGTGCTTCTGGAAAGATTTCCGAGTCATTTAAGAAAATGCCCCTA
ACCTTTGGTCAATCAATGACCTTGCTACAAAACTCTGTATTAAAATGGGTTTCTGAAATTAATACCTCCA
CTGGTATTGTTGGTGGTTTAGCAACGTTAGTTTCAACTTTAGCTTTAAATTTCGACAGCTTTGCCAAGGC
GGCTATTTACGCAACATCGGCTTATGCAGCATTTAATGTTATTTCTCTAGCTTCTAATTTCAAATCTGCT
AATGCAGGCGTTGGATTGCTTACGTTTGGTTTTAGAAGTCTAACTGGAGCGGTAAGAGGTGCTACTGTAG
CAATGTTAGCAAACCCAATTGGAATGCTTACTGTGGCTATTATTGGTGCCGCTTATGCGTTTGATCAATT
TATTAGTGGTATGGAAGTAGGAGCCTCTACTATGAACGCAACATGGGGTGATGTTGCGCTTGGTGTGTGG
GATGATTTTAAAACTGTTGTAGGTGATGTTGTAGATTGGTTTGTCCTCACTTGGAATGATGCTACAGACA
CACTGGGGGATATATTTGGCGGTGTAGTCAATACTGTAATCTCATTTGGTGGAGTTGTACTTGATTATTT
CAAATCACTAATAAATGGCATTCTTGGCGCGTGGAGCTTTGGGTTTGATGCTATTAAGATTATTTGGGGT
AATTTTCCTGCTGTTTTGACTGGTTATGGTAAATCAGCAATTAATGGATTACTAAAAATAGTTGAAATTG
GCATTAATAAAATTATTGACTTTCTCAAGACACCAGTTGAGATGCTTAACTATATTTCTGATAAATTTGG
AAATGGAAATTTAGTTGATACCTCTGGCTGGAAAGTTGATTTAAGTGATTTTAGGCTAGAAATTACGCAA
ACCGAAAAAGATATTAAGGATAGGCTAGGTAATGCACTAACAGAAGCATTCAGCCAAGACTATATTAAAG
ACGCCATTGATGGAACATTTAGCTATCTTGTCGGAGCTGGTGATAGATACTTATCCAAACTGAAAGAGCA
AGGTGATAAATCTACTGAGTCACACAGGCAAAATGAGAATCTCAGAACTCAAATTAGTGAGAAAGCAGCT
CAAGAGCGAATTAAACTGCTTGAGAAGTACATGCCAGAAATCAAAATCCGAAACGAGCTACAAAAACAGC
TCAAAGAGATTGAGCAATTAAGAAGTAGCGGAGCTATTAGTAGTGATGACGCAAAATACGTTTCAAACAA
AGCAAGGTGGGATTCTGCTTATGAGTTAGCTGATGTTGCCAAAGAAAAAGCCGTGAGTTTTGAAGATAGA
CTCAAAGGAACTTATGATCCGGCTCAAGATGAAATGAACAAGTTGCAAGAAAGATTAGCGTTTTATAAAT
CTTTCAATGAGCAGAAGCTTTTGTCAGATCAGGAGTTGTCTGAAAGGCAGAAAGCACTTTGGGATGAGTA
TAATCTCAATAAAAAGAACCAAGAGCTTGATATGTACGCTGATAGTTTCTCTGCAATGAGTTCAGCATTG
ATGGACACGACAGAGTTAATCGGTCAAGCGGCAGGTAAACAGTCAGGCATTTATAAAGCTATGTTTGCCG
CGTCAAAAGCATTTGCTATTGCTGAGTCTATTGTCAAGATTCAACAAGGTATTGCTAACGCTTCTGCTTT
GCCATGGCCACAAAATCTAAGTGCAATCGCAAGTGTCATTTCTGCCACTTCAAGTATCGTTTCTACCATT
TCAGGAACAACAATGAACCTTTCAGGGCAAGCTCACTCTGGGATAGATAATATTCCAAGAGAGGGGACTT
GGTTGCTTGATAAAGGTGAGCGTGTTGTTGATAGTCGGACTAACCAAGATTTGAAAAAATTCTTAGCTAA
TCAACAGAAAGGAACTTCGAACCAAGGTAAGCCAGATATAAAGGTGAATATTATCAATAACGGTGAGCAA
GTCAAAGCTAAGGCTGATGTAAAAGAGAGAGACGGGCAAATTGAAGTTACCGTTGAGCTTATTAGACAGA
TATCTAGACAAGTGGTTAATGAAACAATTGAAGATAACTTTAGGCAAGGAGGTGTGTTCGCATGATCAGC
GCAGAAATGAAACTTGAGCTTTCAAAGCTTGAGCAAAACGCAATGATAGAACTGTATGAAGTAGATTTGC
GCAGTCTAAAAGATAAAAACGGCATGAATGGTGAGTTATACCGCTTTTATGCTGGCACAAATGAAATGCT
CAATCCGATCGTTTGGCAGGGTAATACTTATCAACCTTTTGGAGCAAACGCGACGGGATTTTCTTTGTCT
GGAAAAGGACCGTCAAACCGCCCACAATTAACGCTCGCGAACTTCAATGGGTTTGTGACGGGAATTGCCA
ATCGGTTTGATCAATGTCTTGGTGCTATCGTGCGCAGACGACAGGTCTATGTACAACATCTTGATGCAGT
AAATTTCAAAGATGGAAATGAACAAGCAGATCCAACGCAAGAAGTACTTAGTTTTTTTATCATTGAGCAG
TTATCTGTATTAAAGCGTGACGTTGCAGTATTTGTGCTTGCGCTACCAACGGAAACGGACAATGCACTGA
TTTCTTCGCGTACTATCGGGATCCATTGTGGATGGTTGTATCGTTCTGCGGAATGTGGCTATACCGGTCC
ACCCGTCGCAGACGAGAAAGATCAACCCACAAAAAATCCGAAAAAAGACAAATGCAGTTGTTTAATTAGC
GGTTGCAAGTTAAGGAACAATACGCGCAATTATGGTGGCTTTGTATCAGTAAATAAAATTGGGTAAACAT
GGATAAACTAAAACGACAAATAACAGACTACGCAAAACAATGTGAGCCGCACGAAATGTGCGGTTTTGTT
GTTTTTAACGGTCAAGAAAAAATTTTCATCGCTTGTGAAAACATCGCTGAAGATAAAGCTTCCCCATGTG
AGAGTAGGACACCGCCAGGTCTGAATGAGAAGAAACCTCAAGTAGAGATACTTGAGGTTTTTTTGTGTTT
GGAGAGAGTGGGGATATGGGGAGAGTGTCATTCGCATAACAAGAAGTATAGTCATTACCCAAAAATCAAG
CAGGACTAAGCAGTAATACAGTAATTAAGAAGCAATTAAGAAACAGCAATTAATGAGCAGTCAAGAGGCA
ATTAGGCAGGTTGTTTGGGGGAGTCGTCGCTTTTTGCTTTATTCATAAATCTCAAATTACTTTCTGAATG
ACAAAACGTAAGTCACATTATTTCTCACAATAAAGAGTATGACATTACATTTCTTTTCGTTTTTTCAGTT
AAAATAGAAAAACTGTATTTGGCAGCGTTATGTTGGAACATGAAATGAATAATGGTTATATTTTAATTAC
TGGTGCAAGCTCAGGAATTGGTTATCAGCTTGCTAAAACATATGCTCAAAAAGGCAATAAATTAATTTTA
GTGGCAAGGACTTTAGCGCCTTTAGTTGCATTGCAGCAACAATATGTGGGAAACATTGAGATTATCCAAG
CAGATTTGTCTTGTTTAGAAGAGACGCGAAATGTATATACTTTTACACAACAACGAGGATGGTTTATTCA
TACATTAATTAATAATGCAGGAGTAGGATTATTAGGGGATTTTACTCAGACTACATTAGAAGATGAAATC
GCGATGGTGAACTTGAATATTCAGTCTTTAATGATACTCAGCAAACTGTATTTACAAGATATGATGAAAA
TGAATCAAGGGCACATTCTTAATGTTTCTTCTGTTGCGGGTGAAATGCCGGGTGGTCCTCAAATGTCGGT
ATATTATGCAACTAAAGCCTTTGTTACGTCATTTAGTCAAGGACTAAGTTATGAATTAAGACACACGGGA
ATAAAGGTGTCCATTTTAGCACCGGGTCCTACATTGACCAATTTTGTTAAAACGGCGACACGCACAGAAA
ACGCGACGCTCTTTGATATGTTGACGTTTCAGACCGCGGAGACAGTTGCTCGATATACTGAAAAGCATTT
AGCACATAAGAAATTGATTATTCCGGGTGTCTGGAATAAATTGATGGTTTATAGTCACCGTTTTTTACCA
CGAACTTTTGTTATTGCACTTGTAAGTCGTATTCAGCATTTAAAGAAAGAGAAGTAGCGCTATTTTGTAG
CCCAAGAACCTTCATCTAATAAGCGTCCAAAATGGCTTTCGACTAGACGTTTTGTGACTTCCGTTTGTGG
ATGAGTAAAGAGTGATTTGGTCTGTCCATATTCAATCATTTTGCCTTCGTCCATTACTAAGACATTATCC
GCCATATGTTTGATGATACCTAAATGTTGACCAACATAAATATAGGAAATACCCAACTTATCTTGTAAAT
GTAACATCAAGTTAGTGAGTTGGGTTTTTACCGTGGCATCTAGTGAGCCTAGTGCATCATCTGCGATAAT
GATTTGCGGATCTAAAATTAAGGCCCTCGCTAACGCAACACGTTGTTTCTGACTGGCTGACATCGTGTTG
ATTTTAACATTCGCATGATCTGGATACAGCCCTACTAATTTGAGTGTATTGAAGATTTTTTGGTTACGAT
CTTGGTTATCGAGATGTGTCACTAAACGCAAAGGCGCATCCAAAATTTGTCCCACATTTAAGCGTGGATT
AAAGGCTGTGTTAGGATCTTGAAAGATCATGCGGATGTGTTTTGCCCGATATTGGTAATCACCAAAGAGG
AGAGGTTGACCATTAAAGAGAATACGCCCCGAAGTTGGAGGGATAATACCCACGATCATTTTGGCAAGCG
TTGATTTTCCAGAGCCATTTTTACCAATAATGGCTAGTGTCTGTTTTTTATCAAGACGAAAACTAATTCT
TTCTACAGCATTAAATTGGCTGGCGCCAAATAAGCTCATCGTATCAGTAAAAGATTTTGACAGATCTTCA
ACTTGTAATAGTGCCATTCTCTTTACCTTCTATTCTGATTTTGCATTTTGGAGTATTAAAGGGGCGCTAA
CCTGTTTTTCTTTAAATTGTTTTTCGCGTAAATTTAAAGGGTAGTGACAGGAAAATTCATGCTGTTTAAT
ACGATACCTTGTAGGTTTTACAATACATTTTTTTTGTGCAAAGGGGCATCTCGGTCCAAGGCGACAACCA
ATTGGCATTTGTTCTAATAAAGGAACGGTGCCTTTTAATGTATTTAAGCGACTTTTCAAGGGTAATGGTT
GACTAAAGTCTGGAATCGAATGTAACAAGGCTTGTGTATAGGGATGATGTGGGTGTTCTAAAATCTCTTC
TTTTGGTCCAGATTCGGCATTTTGTCCACAGTAAAGTACAGAAAATGTATCACACCATTCACTGATACTC
TTGATATCGTTACTGGTCAGTAAAATAGATGTGCCTTGATTTTGGTTCATACTTGAGAGTAAGCGAAAGA
TCTGAGCTTTAGTGATTGATTCCACAGAGTTAGTCGGCTCATCAGCAATGAGTAAACGAGGCTGATTCGC
AACGGCAATGGCGATCATGACTTTTTGTCCTTCACCTTCGGTAATCTCTTCAGGATAACTTTGCATGATA
TCCTCGTGTTCTTTAATGCCTACTTTGTGTAATAATTCGATTGCGCGACGTTTTTTCCAACCAAACCACT
GCCACCAACGACCTTTAAATGTCCATGAGGGGATATTCTGGATGATTTGTTTGCCAATCGTTTTGCTCGG
GTCTAAACAAGTCAGTGGGTCTTGGAAGATCATTGATATTTCTTGCCCAATTAATTTACGTCGTTTTTTG
GGCGGTAATTTTAGTAATTCAATGTTGTCAAAACGGAAACGGTCGGCGGTGACAATCCAAGAGTCACGAA
ACACATTACAAATTACTTTTGCGATTAAGCTTTTTCCTGAACCTGATTCTCCGACTAAACCACAAATTTC
GCCTTCGTTAAGGGTAAGATTGACATTATCGACAACCTTGATACGCCCTTGCGATGTTTCAATTTCAATA
CACAGGTTTCGAATATCTAATAGCGCCAT
