# Supplementary material for: Comparative analysis reveals the Genomic Islands in Pasteurella multocida population genetics: on Symbiosis and adaptability
Source: BMC Genomics. 2019 Jan 18;20:63. doi: 10.1186/s12864-018-5366-6 (PMC6339346; doi:10.1186/s12864-018-5366-6)
Supplement: Supplementary file 9 — File S2. Detailed information on predicted phage of each strain (ZIP 5010 kb). [file 12864_2018_5366_MOESM9_ESM.zip › File. S2. Detailed information on predicted phage of each strain/657BPM/phage_regions.fna]

>1	 499840-549916
AAAAAAACCTCAAGTATCTCTACTTGAGGTTTCTTCTCATTCAGACCTGGCGGTGTCCTACTCTCACATG
GGGAAGCCCCACACTACCATCGGCGTTACAGCGTTTCACTTCTAAGTTCGGCATGGACAAAAAACAGCTT
ATGGCATTAGTCATGGTGTTAGATTTAACGACAGATACGGATTTTGGGGTAAATAATGGAAGATTTTTTA
ATTGTAATTGTGTCACTAGGAATGTTGTTTTTGGGCTGTATGTTGAAGGGTGATTTTCTATGAAGACGGA
GTACAAATGCCCTAAATGCGGTGGTGAGCTTTCTGATTTGTGGGATGGTGAGCCTGTAAGTGCTTTTATC
GGTGAGTGGAGTGACGATCGTTTTCGCTGTGAGGGTAGAGTTGTCGCAGTGGGAATTATGGGGCCACAAC
GCACGAAATCTTGTGGGTATTTTGGTTTAGAGGATTTAGGCATTAAGTATCAAGAAGATTAGAGAAAGGA
GAATAAAAAATGAGAAAAACAGCACTGGCACTACTTGTTGAAATGTATGTTTTAGGTCTTAGAGAGGGCT
TGGACGGTAATGACTAAAAAAACAAAGCCATTAAATCGCAAATGTAAAATCTGTGGCGAAAAATTCCAAA
CCAACTTCTTTAATGTGCAATGGTGCAGCCCAGAATGTGGCGTTAAGTTAGCAAGACAGCGATTAGAAAG
AGAGAAAGAAAAAGCAGCCAAAAAACGTGAAAAGGAAGAGAAAAAACGAATTAAAGAAACTAAAGAGAAA
ATGAAAACCACAACAACATTGCTCTCTGAAACACAAAGTGCAGTTAATAAGTACATCCGACTAAGAGATA
GAAATAAGAGTTGTATTTCGTGCGAGAAATCGCTTGTAGCGGAGCAATTGGGTGGCGGGTTTGATGCTGG
GCATTATCGCAGTCGAGGTAGTGCGCCACACTTACGGTTTTACACATTGAATATTCACGGTCAATGCAAG
AAATGCAATCACCATCTAGGAGGAAATTATCATCAATTCAGAATTGGCTTAATTGAACGGCTTGGAATAG
AAAAAGTCGAGCAAATAGAAGCAGACCAAAGACCAAGACACTATTCAAAAGATGACTTGAGACGGATTAA
AAAAATCTTCAATAAGAAAGCAAGAATGTTGGAAAAGCGTAAGGGGTTTTAATGCAACACATTGATAGAA
TTTTGACGGTTTGGGGGCGTTTTGCCAATTCACGTATTGGCACGGAATATCCTTGTATTGCTGCTGGTAT
GCGTTTAGCAGTCGATCCACCAAGTGATTATAATATCTTCAACCTGACGGATGATACTTGCATATTAATC
GGTGAGCAGATTATGCGATTAAAAGAAAAACAGGATTTGCGCTATGACATCATTATGGCCAAGTACGCTT
TACGAATTGATGATGAGCAGATTTGGAAAATTCTAAACATTGGTCGCACTGCTTATTTTAGTAAATTGGC
AGAAGCCAAAAGTTATGTAGAGGGTGCAATTGATGGAGCGAAAATAGTAGCTTACTTTTATGCTTAAAAA
AGCTTGACTAGTTCGGACTAAATCTTTATATTTGGTATATCCTTGCGGTTTTTGCAAGTAAAGAAACGCA
AATGTATTTAATAGCCCTGTTCAAAGATGAATGGGGCTTTTTGTTGGTGGTTAAGATGGTAGAACTAAAT
GCTGCATTAAAAAATGCCGCAGAGCTTTATCTAATTGGTGATGATTATGGAATTACAAGATACTTCATTA
GAAAAATACGAACATAGTTGTAAAGCAGGTCGCACTCATGAAACTCCCGAGATGCAATCTCCATGTATAT
CAAATTGCGTTCTTTACCGTCGTAATAAGAGAATGGGCGATATTCCCAGTGAATTCTCCGTGACGTTTCC
CGCACAAGAATATCTGGATTAACATTTAGTTTGTCTGACTGTTTATATAACCAATCAAGAAAGAGTTTAT
CGCTACGAAATGGATAATTGTAATAACTACTTTTAACTGATAATTCCATGTTAAACCTCTGCTAGTTTAT
TTGTTGGGGAACAGTATTCTAGCAGAAATTTTAACCAAGCCTAGTCTTAACGGACTGGGCTTTTTTATTG
CCCAAACGGGCATAAGGAAATGTCTATGCCTGAAAAGAACCCAGATATCTGGGCAATGATTTGGATGTGG
TTGCAAATTAACGCAAACACACTCACGACTGCTGGGTCTGCAATCATTGCGGTTATTCTTCGTGCTTTCT
TCGTAAGAAAGAAACCAATGATACGTTACACCGTGCTGGATTCAATGATTTGTGCGCTCATTGCAGTGAC
TGCTGAACCTTTAGCACAGCCATTTTTACAGTTTTTCTTCCATGTCGAATCAGAAAGAGCATCTTATTTT
TTAGGTGTAATGATCGGATTTATCGGAACTGAACGACTAAGAGAATTTCTATTCAAGTTTATCAATAAAA
GGATTGATAAAAATGATACATATAACCGAAACGACTTTTAATAGTGTTTTCCCTCGTGCTAGACGTGGGG
TTTATCAAGCTATTGCAGAAAACATTGAGAAAGCCTGTTGTTTCACTAAAGAGCAACAAGCGATGTTTAT
TGCTCAATGTGGCCACGAGAGTGCAGGTTTTTCTGTCTTTACTGAAAATCTAAACTACTCAGAACAAGCG
TTATTGCGTGTATTTCCTCGTTACTTCAATGAAAAAACTGCTGAACAATATGCACGCAAGCCAGAAATGA
TTGCTAATCGTGTTTATGCTGCACGAATGGGAAATGGTAGCGAAGCAAGTGGCGATGGTTGGCGCTATCG
TGGTGTTGGTGCTATTCAGCTTACAGGCAAGAATAATCACACTGCTTTTAAGAAATGGCTTGGACGTGAT
ATTGAACCAAGAGATATTGCAACAAACCTAGATCTTGCTGTGAAAGCAGCGGTTTGGTTTTGGCTTGCTA
ACGATCTGTCTAGTCTTAATTCAGTTAGTAAAGTCACGCTTAGAATTAATGGTGGCTCTAATGGCTTAGC
AGAACGCGTGAGCTTATATAGACGATTAATGGTGTAATTATGTTCTCGTTCATCAATAAAGCATACATTA
TTGTCATTGCGTTACTTAGTGCTGTTATTGCGTTTCAATATCACTCAATTGTTAATCTTGAAGATAAGAC
AAAACAGCAAGCACAGATGATTAATAATCAAAGCGAATCAATCAAGCAATTGAAAGAGCAAGAACAAATC
AATCAAAAGCTAACGTTTGAGATTAGTCGATTGGAATCAGAAGCAAGGATTAAATCAGATGAAGCAATCA
ATTCTATTTCGCATGACGAAAAAAGTGCTGACGCTTACAATGCCAGTGCTCCTCGTTCTATTGTTGAGTT
CTTGCGCAAGTAAGCCAGTAGTTCAAGTATACCCACAAATTCCAGCAGCACTTCTTGCGCACTTAGATAA
AACAGGGTTTAACGGCAATACTTATGGTGATGTGTCTAAATACGCTGTCATTCTTAAACGTGAAAGAGAT
GTTTGCTTAAATCGAGTTGATAAGATTCGAGAGTGGCAAACAGAAAACGCACAGAATTAAAAAACAGCTT
ATGGCATTAGTCATGGTGTTAGATTTAACGACAGATACGGATTTTGGGGTAAATAATGGAAGATTTTTTG
ATTGTAATTGTGTCACTGGGAATGTTGTTTTTTGGTTGCATGTTGATGGGTGATTTTTTATGAAAACAGA
ATACAAATGCCCTAAGTGCGGTGGCGAGCTTTCTGACTTATGGGATGGCGAGCCTGTAAGTGCTTTTATC
GGTGAGTGGAGTGATGACCGTTTTCGTTGTGAGGGTAGAGTTGTCGCAGTGGGGATTATGGGGCCGCAAC
GCAAGAAATCTTGTGGGTATTTTGGGTTAGAAGATTTAGGCGTGGAGTATCGGGAAGATGACTAAAAAAA
CAAAACCTCTAAATCGCAAATGTAAAATCTGTGGCGAAAAATTCCAAACCAACTTCTTTAATGTGCAATG
GTGCAGTCCAGAATGTGGCGTTAAGTTAGCAAGACAGCGATTAGAAAAAGAGAAAAAAAAAGCAGCCAAA
AAACGTGAAAAGGAAGAGAAAAAGCGCATCGAAGAAACCAAAGAGAGAATGAAAACCACAACAACATTGC
TCTCTGAAACACAAAGTGCAGTTAATAAGTACATCCGACTAAGAGATAGAAATAAGTGTTGCATTTCATG
CGGGAAACCGCTTGTAGCGGAGCAATTAGGCGGTGGATTCGACGCAGGGCATTATCGCAGTAGAGGCAGC
GCACCACATTTAAGATTCTACACATTAAACATTCATGGGCAGTGTAAAAAGTGCAATCGTTATCACGGAG
GAAATTATCATCAATTCAGAATTGGCTTAATTGAACGTCTAGGTATTGAAAAAGTCGAGCAAATAGAAGC
AGACCAAAGACCAAGACACTATTCAAAAGATGGCTTGAGACGGATTAAAAAAATCTTCAATAAAAAAGCA
AGAATGTTGGAAAAGCGTAAGGGGTTATAAGTGGGAGACAAATTATTAGAAAAACCAAGAAAGGAATGGG
TTCAAAACCACTTAGATGCTTGGGGAGCTTGGGCTTTTAATGGTTTAGATTTTGACGGGCAGACAAACAT
TATTGCAAAACTAATGCTGGAGGCAAATGGAAATAAAAATTCAAAGCAAGATAGAAAGATGTGTGATGAC
GAACTAGGATTGGTGATCAGTTCTGTTATAGGACATTGTATCAAAACGCCATCTCCAGAAGACTATAAGT
ATATCGAAGCTAAATATATATTTAATTTATCTAACTACTCAATAGCTAAATTTCAACACACAAAAGACAA
ATCTATTTCATTTAACGCTTGGTATAAAAGAATCAATCAAAGCATAGATTCATCAGAATGGATAATTGCT
AAGTTTCTTGATTACGCTCTTAAAAATCACGAAAAAGCGGATAAATTGCAAAAGTTTGCTTTTAACGTGT
AAAAAGTATTGACTCTGGTGTAGTTTTCATATATCGTATGAGTTAATGGTGGTCGTAGTGTAAGTATGAT
TCACCAAATGAATTTTAATAGCCCTGTTCAAAGATGAATGGGGCTTTTTGTTGGTGGTTAAGATGGTAGA
ACTAAATGCTGCATTAAAAAATGCCGCAGAGCTTTATAGTGAAGATCAACCGTTTGTTGATCAGGAAAGT
GGAACACTAACCCGAGCAGGTTGCGAAGTTCTGTGTCGTCTTGGTATTGGATTTTCCGATAGTAAACTTG
ACTCTGATCTTTTAGGTAAGTTGCATAGTAATCTCGTTGCTCTTTAGTAAATCCAGTAGTGAGTTTATCT
ATAAAAAAATGATGAAGATTGCGCTCAAGTTTAAGTAAAAATTCAAAATCATTTGATATTCTCGAATCTT
TAAATGTGAATTCAATGTAAGAAAAATGACTCCCACCGCATTTTTCTATCCAATGAGAGCAACCGAGAGT
AATGAATGGGCTATTGGGATTATTTAGCTCGATAAGAGTTTGTTTTAGCTCTGGAAGTAGTGTAATTTCT
GGAATTTCGTCTATTTTCTCTGGGTGATTAACCAAATCAATTCCACCAACATTCGGCGTTGGGTTCTGAC
AATCGTCAGATCCGCTTGATGGGCGATACGGGAATTTAGTATAACCTTCACGATGATACATAATTTAACC
TCTGCTAGTTTATTTGTTGGGGAACAGTATTCTAGCAGAAATTTTAACCAAGCCTAGTCTTAACGGACTG
GGCTTTTTTATTACCCCAAAAGCAAGGGGGTGGAGATTATGAAAATGAAAGATGCTGGGACGCAATCGTA
TATCTGGTCAGGGTTTGGCGCTTTCTTTGCACTTCTCTCACTTCAAGAATGGCTGGCAGTTATCAGTTTG
ACTGTTGGTGTAATTACGATGCTTGTTAACTCTTATTACAAGAAGAAAGAAAATGAGAGAAAAAATGCAG
AAAGAGCAAGACTTGAAGAACTTCATAAATTAAGAGTTGAGAGAATGCAACTCAAAATTAAAAAAGAAAA
GGAGCTGATTAAATGAAACACGGTAAAAAAATCAGTGCCTGTCTTGTTGCAATGATTATCGCTGTTGTTA
TGTCTGATTACTCTAATGAGATTCGCACAGGTGAACGTGGACTAGAAATCATTGGTAATGCTGAGGGCTG
CGCTCGTGAGCCTTATAGATGCCCTGCTGATGTTCTAACGGTTGGTATTGGCTCAACAGAATTAAGCGGA
CTTCAAATTGAACGTAAAAAATATTCAGATGAAGAAATTGCTCAACGTTGGGTAAATGACATTAAGGTTG
CAGAGAAATGTGTTAATGACTGGGCAAACGGGAAGAATTTGCCGCAAGGTGCATTTGAGGCAATAGTGTC
AATCACATTTAATGTCGGATGTTCTAAGCTTAAGCATTCTACATTGTTTAAGCACGCTAAAAATGGTGAT
ATTCAAGCAATGTGCGATCAATTTCCACGCTGGAAATACGCTAACGGTAAAGTATTACGTGGACTTGAAA
TCCGCAGACAAAAGGAACGTGAGCTATGTTTAGCCGACTTACACAAATCTTGATCGTCGTAATTTTGGGC
TTGTGTGTCGCGTTGTGGTTCCAGTTCCAATCTATTTCTAACTTAAAAGCCAAAAACACTACTCAAGCCC
AAATCATTTCTCAACAGAGCGAAAGTATCAAAAAGCTTAAACATCAAGAAGAAATAAACAGACAACTCAC
ACTTGAAATCAGCAGATTAGAAAGTGAATCACGGAGTAAATCAGATGAAGCAATTAATTCTATTTCACAT
GATGAAAAGAGCACTAACGCTTTTAATGCTAACGCTCCTCGTTCTATTGTTGACTTCTTGCGCAAGTAAA
CCTGTAGCGCAAGTATGCCCTGCAATTCCAGCAGCATTACTCGCTCATTTAGATAAAACAGGCTTTAACG
GTAATACTTACGGTGACGTTTCAAAGTACGCAGTGATACTCAAACGTGAAAGAGATGTTTGCTTAAATCG
AGTTGATAAGATTCGAGAGTGGCAAACAGAAAACGCACAGAATTAAAACACTTGCTCTTGGTGGTGTTGC
GCAGTTACTTACACCGCAGCCGAAAATGCCAGCAATCAATGAAAAAGAAAAGAAACAATCCACTTCGTTT
TCGAATTTGTCAAACATGGCCGCGCAAGGTCGGATGGTGCCGTTAGCTTACGGTCGGATTCGTTGTGGCA
GTCTTGTTATTTCGCAAGGTGTTCAAACGCTCGATGTAAATATCGTTGAGAAAAATCAAAATACCGGGTT
TTCAAAGGGATAAGTTATGGGTGGAAGAAAAGGTGGGGGCGGTCATACACCGTACGAGGCACCGGAAAGC
GGACAATCTAAGCAGTTTGTTTCAATTGTTGAAATTGTGTCAGAAGGTCAGATCAAAGGCTTGGTTGACG
GTGTTAAATCTGTTTATTTAAACAACACACCTCTACAAGCCAGCGACGACAGTTATAATTTTAAAAATGT
TGAAGCGCAAGGGCGCATTGGTACGCAAGATCAAGAAGTGATGGAAGGGTTTAACACTTCTGAAAAAGAG
ATTGCGGTCAGTACACAAGTAAAAAAGCTTACACCGATTACACGCACGATCACGGATAGAAAAGTCAGCC
GTTTACGGTTGACGCTCGGAGTTCAGTCGCTTTTTCATCAAAACGACAAAGGTGATGTTTACGGCTCAAA
AGTTGATTTTACAGTAACAATCGGTGAAAGAAGTCATCTTGTATCAATAAGCGGAAAGTACAGCTCTCAA
TACTTGAAACAAGTTGAATTTGGCGACCTGCCACCGGTTCCATTTCAAGTTAAAGTTGAACGTGTGAATG
CGGACAGTAAATCACAGCGTTTGCAGAATAACACGATCTGGGCGAGCTACACTGAAATCATCGAAACGCA
ATTTGCGTATCCGAACACTGCAATTCTTGGCATTCGTTTTGATTCGGAATATTTCAGTTCAATCCCGAAC
CGAACCTATGAAATTTACGGTATCGAAATGAAAGTGCCGAGCAATTACGATCCATTTGAGCGCACTTATA
CGGGATTTTGGGACGGTACATTTAAGATCGCATGGACCAATAACCCGGCTTGGATTTTATACGACTTGAT
GACAAATAAACGCTATGGTCTTGGCTGGCGTTTAGGTGAATTCAACGTTGATAAGTGGGCGTTATATCAA
GCTGCGCAATACTGCGATCAAATGGTGCCAGATGGTTTTGGTGGACAAGAGCCAAGATTTACTTGCAATG
CGTGGTTAACAGATCAGCGCAAAGCATACGATGTGATTAATGATATCTGTTCAATCTTCCGCGCGATGCC
TGTTTGGAATGGTCGTGAGTTCACTGTCGTGATGGACAGACCGGCAGATCCTGTGTGGACGTACACAAAT
GCTAATGTAATTAGCGGGGAGTTCTCTTATCAATGTTCAGCACAGAAAGCGCGACATAATGAAATTCACA
TCGAGTATATCGACGCGGATGATAGCTATGAACGAAAGATCGAGGTTGTTTCTGATGATGATTTAATTCG
TCGTCACGGCTTAAACGTTAAAAAAGTGACGGCATTTGCTTGCACGTCGCGTGGACAAGCGTTTAGAACG
GGGAAATGGATACTTGAAACAGAGCGGTTAGAAACAAAAACAGTAACGTTTGCGGTTGGTGCCGAGGGGC
TGATGCACATCCCGGGCGATATTATTCGTGTTGCAGACTGTGATTATGCTGATACTAACATCGGTGGTCG
TGTTCTTGATATTAATGGTAATAAAGTCACACTTGATCGTGAAATTGAAATCAACGGAAACAGCCATCTT
ACGTACATTGACGGTGAAGCGAAGCATAAAGATATTCGTATTGTCAGTAAAAACGGCAAAGAGGTTATGC
TTGAATCTGAGCCAGTAGGACTAGCTGAGCTTGGTGTGTGGTCTTTGACTACGCAAGAAATCAACGTGCA
GTTATTTAGAGCGTTGACGATCAATGAAGAAGAACAGGGTCAATACACAATTGTCGCACTTCAACATGAG
CCACAAAAAGAGGCTATCGTGGATAACGGTGCTGTGTTTGAACCGTTAGACACAACGACCGCGACCGCTG
GACTTGAGAAAGTGAGGCAAGTTAACGTACAGGCAGACGGTGACGGAATTGCGTTAAGCTTTGAAACAAT
GACTAAGCATAGCGCAATGGTTAAATACCAGATAAAATTATATAAAGCCGGAACGTTTTATAAGATTTTC
GACGATTTAACATCGCCTAACTACAAATTCACAGGTTTGCCAGACGGTGAATATACCGCAGAAATCCGAG
CTAAAAACGAGCAAGGACAGCTATCAGAGGCCGTTACAAAGTCATTCAATATCAGCTTTGCTGTGAGTGA
ATTAACGACAGTATCGAAAGTGTTTGGCATATTGTTGCAGTGGAAAAATCCTGTTTTTGCTAATCCTAAC
TCAGCGATTGAAATATGGACGAGTACTGACAATCAATTCGAGAACGCGAGAAAGCTTGTGTCTCTTTCTT
ACCCTACGAGCGAGTATTTGTTCAGCGGTCTAGGCGTCAATGAAAAACACTATTTTTGGGTGCGAATGAT
TGACACAGCAAATGGCAATGCTGGGGAATTTACAAAATCAGTCGTCGGCACGTCTGAGAAATCAGGCAAA
AAGCTTGTTGAGTACATTCAAGGACAAGTAACAAAAAGCACTCTTGCGAAAGATTTAGCACAAGAAATCA
CGCAGATCCAAGCAACAGCAAGTGAAGCTACCGATTCAGCAAAAATGGCACTCTCACGTATTGATAGTGA
AGCAACAACACGCGCTGAACAAATCAAGCAAGAAGGCGAAAGCATTAAAGCTAGCGTTAGAAAAGAGTAT
GAGAAAAACGCAAGTGCAATCTCTAATCTAGAGAAAACAACGCAAGATCATGCACTACAAATCTCAACCG
TTCATTCTAAGTTTAATCAGCTAGAAATCGGTGGTAGAAACTTACTGAAACATAGTGAAAAGCTCAATAA
AAACTGGGGAAAAAATGGCGGTGTAACGCTTGATACGGATCACGGCATTGCGACACTGACTGCCAACGGT
CGATTGGTCGCACTAAGTCAAGTGCTCATTGAAGATCAGGTGGAAGTCAAGGACGGTAAAGTCGTGCTTT
CGTTTGACGCTTTATCGAACAAAAGTGGCAAGCTTAATCTTAGATTAAGACGATATACCGGCAGTACTCA
TTCTGACATATCGGCTTATGTAACAGTCGATTCACGCGACTACAAGCGTTACTCAGTAGTCTTTGACTAT
CAAAAATCGGAAGGTCAAACGCGATTAAGTGTTGAGATTGTAACGTATGAAAAAGATGGTACAGTTTTCA
ATATTAAGAAACCTAAACTCGAGCTCGGCAACATCGCAACGGACTGGACCCCAGCCCCCGAAGATGTTGA
CGTGGCTATCTCGGAAGTAAGCGCGGATATTATTCAACACAAGCAATCACAAGAGACTGTGAATAAATCT
ACTGCTGACAAGCTAGACAGTCTAACTGCTAGAGTTGGATTGAGCGAAAGTGAAATACAGCTAATTCAAA
AAACGGCTAGCGAAAAAGACAAATCTTTCTCTACAAAACTAGAAACGCTCGATTCTAAAGTGGCGCAAAA
TACTAGTGGCATTTCTGACTTAAAAGAAACGAAAGCTAGCAAAGATGAAGTGGCGTCACTTGCGAGAAAA
GAGTTAAAGTCAGAATGGACTGATGAAGTCAATGCAACTAAGTTAGATTTAACATCCAAAATCACAGCAC
TTGAGCAAACGGTTAGCAATGAAAACAAGTCGCTTGCAGTCAAGAGTGAAACGCTTGAAGCTAAGTTTAA
TCAGTTGCAGATTGGTGGCAGAAATCTACTGAAACAGACTAGAACGCTGAACAGTTGGAATAAAAATAGC
GGTGTAACGCTTGATACGGATCACGGCATTGCGACACTGACTGCCAACGGTCGATTGGTCGCACTAAGTC
AAGTGCTCATTGAAGATCAGGTGGAAGTCAAGGACGGTAAAGTCGTGCTTTCGTTTGACGCTTTATCGAA
CAAAAGTGGCAAGCTTAATCTTAGATTAAGACGATATACCGGCAGTACTTATTCTGACATATCGGCTTAT
GTAACAGTCGATTCACGCGACTACAAGCGTTACTCAGTAGTCTTTGACTATCAAAAATCGGAAGGTCAAA
CGCGATTAAGTGTTGAGATTGTAACGTATGAAAAAGATGGTACAGTTTTCAATATTAAGAAACCTAAACT
TGAACTCGGCAACATCGTAACGGACTGGACGCCAGCCCCCGAAGATGTTGACAGCACTCTTTCAGAAGTA
AATGCGAGCATCTCTTCGCTTAAAAATACGACGGCTGAGAAAGAGAAAGCATTCTCTCAAGAAGTTAGCA
CAGTCAAAGCGGAAATCGTTGGCGCAAAAGCATTGATAACATCGTCAAGTCAAGCAATCTCTAGTCTTGA
CGGCAAAGTGCAATCAATGTACACGTTGAAAACTGAAACTGTCGCTGGCGGTCGTAAAGCGATTGCCGGC
ATCGCACTTGGTGCGGACGGTCAAACTGCTGAATCACAAGTTATCATTTTTGCTAATAAGTTCGCTATCG
CAGATCCGAACAGTAACGCATTAAAAACTCCATTTGTCATTTCAACACACAACGGACGTTCACAAGTTGC
TTTGGCTGGCGATTTAATCGTTGATGATTCAATCACTGGTAACAAGATTCAAGCGAATAGCACAATCACA
GCGCCAAATATTAATGGCGGTAAAAATCAACAAACAGCATTATGGATTGATACTGAAAATCAGCTCATTT
ATGTGGATGCTGCCTCATCTAAACGGGCAGAAGATGTGTTGGCATTGTTGCGTAAAACGCTTGGATCGTT
GCCGGTTGTTCCGCTGACTTTCGCTAAAGCACCAAGCATTGTGATGACGTCATGGATTAATGAAAATCCA
ACATGGCTCACATTGTTAGAAGAAGTTGAACTTTTAGGCACAACAGAAAGCGGATTAATTAAATGCAAGA
ACCAGGACTTAAACAGCGCAGAAATTGAGACGATGCTTGAGTCCGACAAAGTTATCACCAAACTATCGTT
AGAATGGGAAGATAATTTGTCGTTCATTCTATGCGAAGATGGCACTCTCAAGCGTTTAAAATTCGCTGAT
GATGTGCTAGAGAAAAACGACGACATTCTCAAAGAAGATATTGCCCAGCGTTTTGATGCGGATTTTATCT
TAATGACAAGCGTTCTTTCCGAGCTAACAGAAATGCTACTTAATGAGTTTGGCGGTGAGAAAGAAACAGA
ATAAGCCACTTAATTGTGGCTTTTATTTTTGGTTCAGGAGTTAAAAATGGGTGCAATAGAAATGGAGATA
ATAGCGGATGGTATTCTTCTGACTATTATCGGTTTAGTCCTTTTAGTCGCTATTTGCAATAGATAATAGG
TGGAACTATGACAGAAACAGAAAATAAATACTTCGCAGTAAATGTTTATGATGAAAACAGCATTTCATTT
TACAAAACTGAAGAAGAAGCTAAAGAAGAGTGCTTGAACTTCGCTGAAGAATTTCATCAACAATGTGCTG
ATGGTCAAGATATGCAATGTTATGAAGATCGCATAAGTCATGCGATATATGGTGTTGTTCTTGGTAAAGC
TGAATCTAAAACTAGAGATTTAAACGAAGAGGAAAAACAGTCTGGTCTGTATGACGGAATTGATTGCATG
GTTGAACTGCCAGAGATTGTGGAATTTCAAAAAAACAACGGCTGGATTGCGTGTTCAGATAGATTGCCAC
AAGCGGATGAAAGAGTACTTGTATATTTCAAAAACAAGATTAGAGATTTTCAATCAATTACTTTATCTGA
ATTTATTGACGGAGAGTTTAATATGGGGAGTAAACTTTTCCAAGTAACACACTGGCGCCCACTTCCACCA
CCACCGACAGAGTGAGAATATTTATGGAAAAAGATTGGATTAAAAATCTTAAAGTTGGCGACACTGTGTA
TTTTGTAGAAACAGGTAGACGATCAACATTTGAGCGTGAAACCGAAGTTCTAAAAATCGGAAGAAAATAT
TTAACAATTAGAGTGCTTAGTCAAGATAGAAAGATCAATTTATCTGATGGGTATGAAGAAAGTAAATATG
GAGCATTATACGGTAGGATTTATAGAAGTAAAAAAGACTACTTGCATGAACTAAAGTTAATAGAATTAAG
GTTCGCAGTTAAAAAGAAAATAGCATCAAGCTACTTTAAATTAACATCAGAAGATGCTGAGGCGATAAAT
AATCTTTTAGATAAATACACAGAATAACCGCAGAAATGCGGTTTTTTATTCCCAAAAGAAAGGATTAAAA
AATGAAAGAATTTGATTTAGAAAAAGCATTAAATACAAAAGATTAGACAAGAAACAACTAATGATAGTTG
AAGTTCCAGATATAGTAAGACCGCGGTAGCGGTTTTTTTTTATTTTAGAGATCTAAAAATGGAAAAAGCA
CTCACTATAAAAGAGGTTGCAGATAGATTGAATATGAGTGTTTCAGCGGTAAGAAATCAAATCTATAACT
GGAACTTCTTTAAAATGAAAGGTTGTCGTGGTTGGCGAATACTTGAATCAGATCTTGCTAAGCATAAAGA
ATGGTCTAATAATAATAATCGATTGGCTTTGTCGGTCGATGATAAGGAGATTTTATGTCGATCTACAAAA
GAAAAGGAGATGGCCCGTGGTGGGTTGATATCTCATCGCCAAACGGTAAAAGAATTAGACGATCTTCTGG
ATCGTATGTAAAAAAACAAGCACAAGAATATCACGACAAGTTAAGAGCTGAAATGTGGAACATTGACAAG
CTCGAGAAAAAACCGACTTATTTGTTTGAAGATGCATTGTTGCAGTATTTAAAATCAGCAGAAGGACAGA
AAGATGTTGTCACAAAAAAACGCCATGCAATTTATTGGCGTGAAATATTTGCTGGAAGAGAGTTAAATTC
TTTGACTACTCAAGAGATTGTTTCTCATATTCCGACAAAAAATATGAGAACAGGTGAAGTATTAAGCAAT
TCTACCCAAAACAAATACAGGCAATCTATTGCGATGATATTAAATCTTGCGCATAAAGCTGGATATATTG
AGAAAATTCTTTATTTACCGAAGAAGAAAGAGCCGCCAATTCGTGTGCGTTGGATTACTAAAGAGCAAGC
TAGATCTTTGATTGATAATATTCGCACTGATTGGATGAAAGTCATCTGTTCTTTTGCATTAATGACTGGA
GCAAGAAGAACAGAGATACTTTCAATGACATGGGATAAGATCGACTTCGAGAGGAAAGTGGCGATTGTTT
CAAATGACGTTGCAAAATCAGGTAAAGCAAGATCGCTACTATTAAACGAAGAAGCTATAAGACTGTTAAA
AAGTCAAAAAGGCAAACACTCTAAGTACGTTTTTGTCGGCAGACATAATAACAGACTAAATGATATTAAC
AGAAAATCTTTCATGCTTGCAGCGAAAAAATGTTTTTTAGTTGATTTTCATTTTCACGATCTTAGACACA
CTTGGGCAAGCTGGCATGTACAAGCAGGTACGCCACTCTTTACATTAAAAGAGCTTGGTGGCTGGGAAAC
ACTAGAAATGGTTAAGAAGTACGCCCATCTCAACGCAGATCACTTACTTGAACACGCAAACAAAGTGGAA
TTTAATGGTACATTTACGGCACACGACAAAAAATCTAAAGTCTTGAGGTTCGTCGCGTAGTTTGTAACGT
ATTGAAATATAAAAGGAATTAATGGCACGCCCTATTGGATTCGAACCAATGACCTACGGCTTAGAAGGCC
GTTGCTCTATCCAGCTGAGCTAAGGGCGCATTTCAAATGGATACGGGGAAGAAAAGAAGTGGTCGGCGAG
ATAGGATTTGAACCTACGACCCACTGGTCCCAAACCAGTTGCGCTACCAAGCTGCGCTACTCGCCGACGA
ATGTGTAGCATTATAGTTTTCTTTTAATTCCAGTCAATGACTTTTTTCTATTTTTCAATCAAACGCTTAA
ATTTATCTCAATTTGACTTACATTTACAGGCGTTTTTTGCGAGAATAGCAAACGTTTTCTTTCACGTAAA
TAAAGGATAAAGTCATGACTGCACAAGTGATTTCTGGCACAGAACTCTCGAAAACAATTAAATCCCAAGT
AGCACAAAAAATCGAAACCTATACTCAGCAGGGCAAACGCTCACCGGGTTTAGCGGTGATTCTCGTGGGG
GCGGATCCGGCTTCTCAAGTCTATGTAGGAAGTAAGCGTAAAAGTTGTGCAGAAATTGGGATCCAGTCAA
AATCCTATGATTTACCTGAAACCACGCAAGAAAGTGAATTATTGGCATTAATTGATGAATTAAATGCAGA
TACGACGGTAGATGGGATTTTAGTACAATTACCACTTCCTAAACATATTGATAGCACAAAAGTGATTGAA
CGTATTACGCCTGAAAAAGATGTAGATGGTTTTCATCCTTATAATGTGGGGCGTTTATGTCAACGTATTC
CGACTTTACGTGCTTGCACGCCTTATGGCGTGATGAAATTGCTCGAAACCACGGGGATTGATTTACACGG
TAAGCATGCAGTGATTGTCGGTGCATCAAATATAGTGGGACGCCCGATGGCACTTGAGTTGTTATTGGCA
GGCTGTACTGTCACCGTAACGCATCGTTTTACCAAAGATCTCGCACATCACGTTCGTCAAGCGGATATTC
TTGTGGTTGCGGTGGGCAAACCGAAGTTTATTCCGGGCGATTGGATCAAAGCGGGGGCAATTGTGATTGA
TGTCGGGATTAACCGTCAGGAAGGGAAATTAGTCGGCGATGTGGAATACGATGTGGCACTTGAAAAAGCA
GGATACATTACACCCGTTCCTGGTGGTGTAGGTCCCATGACGGTGGCAATGTTAATGTTTAATACCTTGT
CAGCGTATGAAATGAAAATAGCCTCTTAGAATTGGTGTAGCAAAGTGCGGTTGACTTTAAGTAAAAATTC
ACCGCACTTTTATAAGTGGATTGTTCTTTTGTTCTTAAAGATTGCGCGTGCCTTTTTGAGTAAGGGGATT
AACCCTTAGTAATCGACAGCCAAAAATTTACTTGGTATAAACATAAGTGCTATCAACTGCCTGAAATAGC
ACAGAAAATCACCTTGAAACATAAGTCGTTATCTCTTTATGATGGCGATATTTACAATTATTTAGGGTTG
GAAGACCTGTTTGATATTACACAACAAGAAGAAAGCAAAACTCAGTGAGGATACGCTTCTAGTTGTTTTT
GCTGCCAGTTCACCGCTTTTTATTACAGATGGGAACCTAGATTCAGATAAATTGGATATGGATATTTTTA
ATCATGTCATACGCACGATTTTGTCATGAAAGGAAGAGATTGCATGTGTGTTTGAGCCATCTGGAGGATG
AATAACAATCCGCCCGTAAAACGGGCGGTTTTTAGGCCACCCTATAAGGGCCTAGTACTTCACATGCCCC
TCAAGGGTCCTACTCTCACATGGGGAAGCCCCACACTACCATCGGCGTTACAGCGTTTCACTTCTAAGTT
CGGCATGGAGTTAGGTGGGTCCACTGCACTATCGCCGCCAAGATATTCGGTTGATGTCTTCTCTATTCTT
CTGTTCTTCCTTCGTGCTTTCTTCACTCTCGCACTTTAATCAAAAACAAGCTGTCTAAAGTAATTTTCTC
TTCTTCGTCTTCGTCTAACGTCTCACTCAACACCCAAAAACACTTGAGCGTTGTATGGTTAAGCCTCTCG
GGCAATTAGTATTGGTTAGCTCAATGTATCACTACACTTACACACCCAACCTATCTACGTCGTAGTCTAC
AACAACCCTTACTGACTTAAAGTCAGGGATGACTCATCTCTTGGCAAGTTTCGTGCTTAGATGCTTTCAG
CACTTATCTCTTCCGCATTTAGCTACCCAGCAATGCCTCTGGCGAGACAACTGGAACACCAGTGATGCGT
CCACTCCGGTCCTCTCGTACTAGGAGCAGCCCCAATCAATCATCCAACGCCCACGGCAGATAGGGACCGA
ACTGTCTCACGACGTTCTAAACCCAGCTCGCGTACCACTTTAAATGGCGAACAGCCATACCCTTGGGACC
TACTTCAGCCCCAGGATGTGATGAGCCGACATCGAGGTGCCAAACACCGCCGTCGATATGAACTCTTGGG
CGGTATCAGCCTGTTATCCCCGGAGTACCTTTTATCCGTTGAGCGATGGCCCTTCCATTCAGAACCACCG
GATCACTATGACCTGCTTTCGCACCTGCTCGACTTGTCTGTCTCGCAGTTAAGCTTGCTTATACCATTGC
ACTAACCTGACGATGTCCGACCGTCATTAGCAAACCTTCGTGCTCCTCCGTTACGCTTTGGGAGGAGACC
GCCCCAGTCAAACTACCCACCAGACACTGTCCGAGTACCCGTTTCAGGCACTTCGTTAGAACATCAAACG
TTAAAGGGTGGTATTTCAAGGTCGCCTCCACAATGACTGGCGTCACTGCTTCAAAGGCTCCCACCTATCC
TACACATCAAAATTCAATGTTCAGTGTCAAGCTATAGTAAAGGTTCACGGGGTCTTTCCGTCTAGCCGCG
GGTACACCGCATCTTCACGGCGATTTCAATTTCACTGAGTCTCGGGTGGAGACAGCCTGGCCATCATTAT
GCCATTCGTGCAGGTCGGAACTTACCCGACAAGGAATTTCGCTACCTTAGGACCGTTATAGTTACGGCCG
CCGTTTACTGGGGCTTCGATCAGGAGCTTCTCTTTCGATAACACCATCAATTAACCTTCCAGCACCGGGC
AGGCATCACACCCTATACGTCCACTTTCGTGTTTGCAGAGTGCTGTGTTTTTAATAAACAGTTGCAGCCA
GCTGGTATCTTCGACTTACTTCACCTTCATCCGCGAGGGACTACAATTACTGTAAGCGCACCTTCTCCCG
AAGTTACGGTGCTATTTTGCCTAGTTCCTTCACCCGAGTTCTCTCAAGCGCCTGAGTATTCTCTACCTGA
CCACCTGTGTCGGTTTTCAGTACGGTTTAGATAAACCTGAAGCTTAGTGGCTTTTCCTGGAAGCAGGGTA
TCAGTTACTTCAGTCCCTTAAGACCTCGTCATCAGCTCTCAGTGTTTATAAAGACCCGGATTTGCCTAAG
TCTTCCACCTACCACCTTAAACAGACATCCAACAGTCTGCTAACCTAACCTTCTCCGTCCCCACATCGCA
GTTTATCCAAGTACGGGAATATTAACCCGTTTCCCATCGACTACGCTTTTCAGCCTCGCCTTAGGGGCCG
ACTCACCCTGCCCCGATTAACGTTGGACAGGAACCCTTGGTCTTCCGGCGAACGAGTTTTTCACTCGTTT
TATCGTTACTTATGTCAGCATTCGCACTTGTGATACGTCCAGCAACCCTCTCGAGCCACCTTCATCCGCT
TACACAACGCTCCCCTACCCAACAGAATAAATTCTGATGCCGCAGCTTCGGTGCTATATTTGAGCCCCGT
TACATCTTCCGCGCAGGCCGACTCGACTAGTGAGCTATTACGCTTTCTTTAAATGATGGCTGCTTCTAAG
CCAACATCCTAGCTGTCTAAGCCTTCCCACTTCGTTTCCCACTTAATATAGACTTCGGGACCTTAGCTGG
CGGTCTGGGTTGTTTCCCTCTCCACGACGAACGTTAGCACCCGCCGTGTGTCTCCTGAGTATCACTCTTC
GGTATTCGCAGTTTGCATCGGGTTGGTAATCCGGGATGGACCCCTAGCCGAAACAGTGCTCTACCCCCGA
AGGTGTCCGCTCAAGGCTCTACCTAAATAGATTTCGGGGAGAACCAGCTATCTCCCGGTTTGATTGGCCT
TTCACCCCCAGCCACAAGTCATCCGCTAATTTTTCAACATTAGTCGGTTCGGTCCTCCAGTTAGTGTTAC
CCAACCTTCAACCTGCCCATGGCTAGATCACCGGGTTTCGGGTCTATACCTTGCAACTCAACGCCCAGTT
AAGACTCGGTTTCCCTTCGGCTCCCTTATTCAGTTAACCTCGCTACAAAATATAAGTCGCTGACCCATTA
TACAAAAGGTACGCAGTCACAAGGTTGCCCTCGCTCCTACTGCTTGTACGTACAGGGTTTCAGGTTCTAT
TTCACTCCCCTCACCGGGGTTCTTTTCGCCTTTCCTTCACAGTACTGGTTCACTATCGGTCAATCAGGAG
TATTTAGCCTTGGAGGATGGTCCCCCCATCTTCAAACAGGATTTCTCGTGTCCCGCCTTACTTATCGTAA
GCTTAGTTCCACTAACATACTTTCGAGTACGGGATTATCACCCTCTTTGATTTGGCTTCCCAGCCAATTC
CTCTAATATGCTAGCTAAAACTTACTGGCTCTTCCGCTTTCGCTCGCCGCTACTCACAGAATCTCGGTTG
ATTTCTTTTCCTCGGGGTACTTAGATGTTTCAGTTCTCCCGGTTCGCCTTTCATCGCTATGTATTCACCA
TGAAATGATGGATTCTTCATCCATCGGGTTTCCCCATTCGGACATCTTGGATTAAACGCCTCTTATCGAC
TCATCCAAGCTTTTCGCAGATTAGCACGTCCTTCATCGCGTCTGATTGCCAAGGCATCCGCCCTGTACGC
TTAGTCACTTAACCATACAACCTCAAGTATTCTTACTTAATCTCAATTAATCCATTAACCTTTGCTAATG
CATTAATCAAGTTTCATCACCTTGATGTTGTGTTTAAACGCTAAACACTTGCATGCCTTTTTTCATGCAA
GATTTTTTCTACTCAGACTTTCTTTCGAAAATCTCTTCAGTTTTTCAGCTTGTTTCCAATTTTTTAAAGA
ACAATAAAGACANNNNNNNNNNNNNNNNNNNNNNNNNNNNNNNNNNNNNNNNNNNNNNNNNNNNNNNNNN
NNNNNNNNNNNNNNNNNNNNNNNNNNNNNNNNNNNNNNNNNNNNNNNNNNNNNNNNNNNNNNNNNNNNNN
NNNNNNNNNNNNNNNNNNNNNNNNNNNNNNNNNNNNNNNNNNNNNNNNNNNNNNNNNNNNNNNNNNNNNN
NNNNNNNNNNNTCATACAATCTACTAAACAATCTGTGTGAACACTTGCAGTCGTTCCATTTTAGGTAAGG
AGGTGATCCAACCGCAGGTTCCCCTACGGTTACCTTGTTACGACTTCACCCCAGTCATGAATCATACCGT
GGTAAACGCCCCCCCGAAGGTTAAGCTATCTACTTCTGGTACAACCCACTCCCATGGTGTGACGGGCGGT
GTGTACAAGGCCCGGGAACGTATTCACCGCAACATTCTGATTTGCGATTACTAGCGATTCCGACTTCATG
GAGTCGAGTTGCAGACTCCAATCCGGACTTAGATGCACTTTCTGAGATTCGCTCAAGCTCGCACTCTCGC
TGCCCTCTGTATGCACCATTGTAGCACGTGTGTAGCCCTACTCGTAAGGGCCATGATGACTTGACGTCAT
CCCCACCTTCCTCCAGTTTGTCACTGGCAGTCTCCTTTGAGTTCCCGACCGAATCGCTGGCAACAAAGGA
TAAGGGTTGCGCTCGTTGCGGGACTTAACCCAACATTTCACAACACGAGCTGACGACAGCCATGCAGCAC
CTGTCTCTAAGTTCCCGAAGGCACAAGCTCATCTCTGAGCTCTTCTTAGGATGTCAAGAGTAGGTAAGGT
TCTTCGCGTTGCATCGAATTAAACCACATGCTCCACCGCTTGTGCGGGCCCCCGTCAATTCATTTGAGTT
TTAACCTTGCGGCCGTACTCCCCAGGCGGTCGATTTATCACGTTAGCTTCGGGCACCAAGCATATAGCCC
AATCCCCAAATCGACAGCGTTTACAGCGTGGACTACCAGGGTATCTAATCCTGTTTGCTCCCCACGCTTT
CGCACATGAGCGTCAGTACATTCCCAAGGGGCTGCCTTCGCCTTCGGTATTCCTCCACATCTCTACGCAT
TTCACCGCTACACGTGGAATTCTACCCCTCCCTAAAGTACTCTAGACTCCCAGTCTGAAATGCAGTTCCC
AAGTTAAGCTCGGGGATTTCACATCTCACTTAAAAGTCCGCCTGCGTGCCCTTTACGCCCAGTTATTCCG
ATTAACGCTCGCACCCTCCGTATTACCGCGGCTGCTGGCACGGAGTTAGCCGGTGCTTCTTCTGTAATTA
ACGTCAATGATGCTATCTATTTAATAACATCCCTTCCTCATTACCGAAAGAACTTTACAACCCGAAGGCC
TTCTTCATTCACGCGGCATGGCTGCGTCAGGGTTCCCCCCATTGCGCAATATTCCCCACTGCTGCCTCCC
GTAGGAGTCTGGACCGTGTCTCAGTTCCAGTGTGGCTGGTCATCCTCTCAGACCAGCTAGAGATCGCAGG
CTTGGTAGGCCTTTACCCCACCAACTACCTAATCCCACTTGGGCTCATCTTATGGCAGGTGGCCCTAAGG
TCCCACCCTTTCCTCCTCAGAGAATACGCGGTATTAGCTGCAGTTTCCCACAGTTATCCCCCTCCATAAG
CCAGATTCCCAAGCATTACTCACCCGTCCGCCACTCGTCAGCAAAGAAAGCAAGCTTTCTTCCTGCTACC
GTTCGACTTGCATGTGTTAAGCCTGCCGCCAGCGTTCAATCTGAGCCATGATCAAACTCTTCAATTCAAA
GTTCAATCGCTCAATAAACTGCTTAGCTAAAAGTTTACATTTACTTCAAAAGTATCATGAATTTTCAGTA
TTAAGCACCTATTAAGACTTCAATTTTAAAATTTTTTAAATGAAATCAATCAACAAGTATTTCTGCAAAC
TCTTGAGGAGCGGATTTTTGCGTTTTTTGAGAATATTTCTTGTAAGCAGACTTGAAGCTTTTCAACGCAC
CAGATTTATTCAACTTGGCTTTGTAAACTTTCCAGAACACATCAAACGCATTTTCAAGATCGTTTGAGTT
TTCCACTTTAGGGGGTAAGGGGGTATTTTCTTCTGTATAGAAGTCTTTTCTTTGGTTATTGGTATGGTCA
TTTTGACCACATGACATCTGGTCATTTTGACTATATCGATCATCCCATTTTGACCTCATGGATGAACCGT
TTTGGTCACATCGCATCTGGTCATTTTGACTAGTCAATTCTTCAATTTTTTCATAAGCAATTGAGTACCA
TTTTGTTTTATCCATTTTCATTTTGTTCAATTTGTTTGTAGATAAAATCAAACCCATTTCCTCAAGCCTT
TTAATTGTTCTCTGTATTGTTTTTTTCGACCAAAAAGGAAATATTTCGCACCACTCATCAATAGTGTTAT
ATATCCAAATACGATCTTCGTATTTGTGCTTGCTGATATTTAAGAAGTAATGGAGTTGTTGGACAAAAAT
AGCTTCGTTCAAACCAATAGCTTTTGCTAGCTCTGGCAATACTTGTAATGGCTGATCATCAATAAGTAAC
TTTCCTACACTCATACTAAAACCCCACCTCAAAGAAGAATTTAACCTTCTTAAAATCCCCAATTTGCTCT
AGAACTCCTTTTTGACGTAAAAACTCCATTTGTGATTGATTAAATGTCATTTCTGGAACAGCATTACGGA
ACTCAATAAAAAACCGAAATTGCTCAAGTGTTTTCTTGCCTTTTGTACTATTACAAGAAATACAGCTAGG
CAGTAGATTGGATATATCATTTGAACCACCATCATATTTAGGTATGACGTGATCTATAACGAGAGTTGAA
TGAGAAAGCTTCAATCCACAATAGGCGCAATGCCAATTACATTTTTCTGCAATTTTTAATCTCTTAGATT
TGCTGAAAGTTGTACTCATAACATCAACTCCGAAGCGTAACGTGACGCGATATATTCAATCCCCTTGCTT
GTTACACGGGTTTGCGTGTAATTGTGACCGTGTTCCGCGGTACCTGTTTTAACGGTAAATAAATCACGTG
AATGAGCAGTTTGGTATGGCAACAATGCACCTGACTGGCGATATAAAAGACGATCTTGAATAAGACGCTC
GATCATTGCTCGCTCTGGCATTTTTAAGATCTTTGCTACTTCGCGTAATGATTTGCTTGTGCCAACTTCC
ACATAGTGATCGACGAACGCAACTTTAGGTGCATTGCGTTCTTTCTCTGCTTGTAATTCAGCCGCTAAAA
GCAAAGCTTCAGAAAAGCTTTTTGGTATTTTATTTACTGCTTTGATTTCGCCTTGTGTATAAGCGTTAAA
TACTTGATACACTTTCACCTCGAACTCTGGATTAATCCAAGCTGCGTACTTGAAAACAAGCTCACGGCAA
ACATAAGTACCTTGTTCAACACCACCTCTGATAGTGTTTACAGGCGATGTGCAAATTTGCATATCGGTCA
AAGTTTGAACAAAGTCACTAACTGATTTATTTCTGAAAAATTGAGCTGGTGCTTGTGTAGGATTTCCACC
ACTCGCACGATGTAAATCATTTAGGCAGTATCTACCTTGACTATCTTGCTTAATTTTTGTATTCTCAATT
ACTAGTAATTTACTCATCAAATACCTCTGTATTTTTTGATTAATTTAAGAAGCCACCGCGCCAACGGTGG
TTTTTTATTGCCCAAATTCAGCCAGACCTTTACTTGCAAAAAGCTTTAATGCCTCAAGCTCCGCATCACT
TATTTGGTTAAGCCCTTTTTCTGTAACTGTTAATCCAAGCTCATCTAAATAAGCGCAGAATTTATCTAAA
TGCTCTGCTTTAAAACGGCATAAAGTACTTGGATCTATACCTATACACTCAGCAAGCTCTTTATCTGTTC
TTTCTACTGCTTTTCTTCTCACTAAGGCTGCAATTTCTATTGCAGATTTTGTTAATTCATTGCGTGCCAT
TGCACACCCCTTTTGATAAGTTAGTTTTGAACAGAAGGGAAAATGTCATCCAATGAGCAATTAACACCTA
ACTCATTCAGCTTTCTAACGATTGCCTTTGCATTAAAAAGAGTTGGTGTTCTCACACGAGCTTCATAATT
GCCAATTCTTGACTGTTTCCAGCCCATCTCTTTTGCGAATTTAGCTTGAGATAAGCCTGTTTCCTTTCTG
TATTTCTGTAAGTTATTCATACAATATCCTTAACACATTAAACACAAATTTCGTGTTTATTATAAACACA
ACCAAACACAAATTACAAACTGTTTTAACACTTATTTAAACACGCATTGTGTTATATAATTCCAAAGAGG
TGTTTTTATGAACGAGATTATTGAAAGAATTAAATTAAAAAGACTTGAGTTAAGACTTAGCCAAGCAAAA
CTTGCTGACCGCATAGGGTTTACACAATCTAGAATTGGCAATTATGAAGCTGGCACGCGAGAGATGGATG
ATTACATTCTGAGAAAAATTGCGGATGGGCTTGGTGTAACGTTAGAGTGGTTAAAGTATGGTGAACAAGG
GAAAATAGAATCCAACGTAAAAGATATTGGTTCTTTTGATTTATGGGATCGCAATACACCACTTCACGAT
GATGAAGTAGAAGTTCCTTTCTTGAAAGATATTCGTTTTGCTGCGGGAAATGGTTTCTCTGATGACATCA
TGGACTACAACAACTTTAAACTTCGCTTTTCTAAAGCCACGCTACGCAAACAAGGTGTGCAATATGATAA
TGCAGTCTGTATTACAGCGGATGGCGATTCAATGGAGCCTGTTATTCCTGATGGTGCAACGGTGGGTATA
GATCGCGGTAATACCACGATAAAAGACGGCAAGATTTATGCGATAAATCACGGTGGCTTATTACGTATTA
AGATCTTACACAAGATGCCAAATGAACAAGTGAGAATAAGAAGTTACAACCCTGATTCCGCACCTGAAGA
AGTGGTTGATTTAAACGAGATTACAATTTTAGGCAAGGTCTTCTGGTGGTCTGTGCTTTGTGATTAGTTG
GATTAGTAAATAAGCTGCTGTATTAGCTTTACATTTTATGTCCCCTTTGTTACTGATTCAAAAACACACT
TTTAGGTAAAAAATATTACATCATGAAGAAAAACTATGTTATGATTTATTTGCAACTAAAGGTTAGTTAC
AGATGAGTAAAATTACAAAACTTAGAGATAAACTTTATAAAACTCCTCCTCCCACAGACTTTACATGGGA
AAACTTGAAAACACTCTTAACTAGTTTAGGTTTTAATGAGGTTCAGGGGAATGGTTCTCGCGTTAAGTTT
ATTCATGATGTATTAGATTTTCCAATCATAATACACAAACCTCATCCGCAAAACACATTAAAACAATATT
CAATTAAGCAAATTAAAGAAGCATTGGACGAATTAAAAACACTCTTAGGTGAATAAATATGACGATTATG
CAATACAAAGGCTTTCTAGGAAGCGCAGAAATTTCCCAAGAAGATAAGATCTTGTTTGGCAAATTATTGC
ATATAAATGGGCTTATTACTTATGAAGCCGAGACTTTTCCAGATCTAGAAAGCGCATTTAGAGAATCCGT
AGATTATTATTTAAATGACTGCAAAGAACGCGGAATAAAACCACAAAAAAGCTGTTCTGGTACATTTAAC
ATTCGTACTACATCGGAAAAGCATCAAAAATTATCATTTTTAGCTACAGCATCAAACATTTCATTAAACT
CATTAATGAATGAAGCTGTTGATTTAATTATTGACAAATACTCGCATGAACTCTCAAAGAATTTGGCACG
CACTGTATTTGAATTTAATTGGAATCATAATGAAAGCTTTAGACATCAACTAACACAATGGACTTTTACT
AGCTCCCAATCAAGTAGCTCTAAAACATCAATACAGGAGTTATTATGAAATTTAAAATCATAGATCAAGC
TATAATTTCGTATTCATTTCAATTAAGTAGCTTTAAAAATAATGATACTAATGAAGAGGTCACGAATGAA
GGGAAAATTATTATTGGTGTTTCTATTCCTGATGAACTCTCTAAGGAAGAAAATATATCATTAATAACGG
ATTTAGAGCTTACTTCGCCAGAGTGTAAGTTAGAACTAAAGATGGCTTTTCATATAGAGAAAGGAAGCAT
TAAACTTAATTATCTAAAAGAAAAAGAAAAAGAGCTGTTAATGAGTTTTTTCCCTTACATTATAACCACA
GCAAAAAACTTATTATCTTTTTCAAACATTCCAGTATCTGGAATGCCATACTTGCCACTTGATCTAACGC
AAATATAAACCGCCGCCATGGCGGTTTTTCTTTACCCTAAATTCATTAGCTAATCAAATTGCCCAATTTT
TGATTCACTAACCCTTTTGTGCTTTGTTTTTGAAGCACTACCCCCCTCTTTTTCTGTGACATAGCTCACA
AATTCAGCAATTAATCAAAAAATTTCAAAAATATTTTTCTTTGAAAATCACACAATTAACACACTAAACA
CAAAAAAATTAAAAATATTGTGTTTAAATGTGTTTACTTTATTTCAAAAATCGTGTTTAATAAACACAAC
AAAACGAGATAGCAGTTAAATCTCAACGCTCTTTAACAATCTAATTAAAAATACGCTTGGCGGTTATTAA
GTGCGGTCGCTGAAATAACAGATTGAAAGCCCTGTTAGCTTAATAAACGTTTAGTCTTAAGTGAAGAATT
GCTGTGATAGCAAATCGGCAACTGAACCACAAGCGTGTACATATTCTGCAATCACTATCAGGCAGTGAAT
CGGATAGCTTGCAGTTTAATGTAAAGAAGTTAGCAAACGTGGCTATAAGAACGTGACAATATCGGAGAGA
CGATAGCTATTCCAAAATTCATTTATTAAGTGTGTTATGGAATAGTAATAAACACGGAGAGAATATATGA
CAAACAAAAATTACGAAATAATTAAGCAAGTCATTTTGAATGACCAACTAGGAAATCCTAAAGATTTAAA
TATTGTAGTAGTAGAAAAAAACCTGTCTGATATCGATAAAGAGCGAATCAAACAGGCTATTTTAAAAAGT
GCATCAAACACTACAGACGTTCCTTTAAAGGAATTTGCTGAATCTTTATGTGAGGCTATCCACCTGATTG
ATTCTTATAAGACTTAATGATATCTGATGATTGAATACCATCATCAAGGCTTTTTTGGAATTCTTCAGAT
AAAGATTCTACTCACTATCGTCGACTATTATGTTTGTATGATTACATGATAAATAATACCGAACCATTGC
TCTAGTTTTTATTTGACACCCACCGCCCCTTTCGGCTAAGATAACCGCACTACAAGCCGTTTAATAACGG
CTTTTTTTATACCTAAAATTTGGAGAATTTCTGCAAACTCTTGAGGAGCGGATTTTTGCGTTTTTTGAGA
ATATTTCTTGTAAGCAGACTTGAAGCTTTTCAATGCACCAGATTTATTCACCTTGATTTTGTAAACTTTC
CAGAAAACATCAAACGCATTTTCAAGCTCATCTGAATTTTCCACTTTAGGGGGTAAGGGGGTATTTGATT
CATTGACTGGTTCTAAAGAGTGACTGGTTATGGTGCTATCTCTTAGCATACCCCCTGTGCTATCTGCTGG
CATACCTGTGCTATCTGCTGGCATACCCTTATCAAGGTGTAGAAAGTACAAATTTGAGCTTGAACCATCT
TTATTTTTTCTAGCCTTCTTAGAAACTAATCCCATCTCAATCAAAGCATCAATATGGTTTCTTGCGCTGG
CTTTTGAAATTTCACATACGTCAGCAATATATTGATATGAGGGAAAACAAACACCATCATCATTTGCATT
ATCGGCAAGTTTGATTAACACCAATTTACGCAATGGATTTCCAACTTTTATGCTCATTGCTTGAGCCATT
AATCGCATGCTCATAGCCAACCCCTCGCTTTCAATGCTTGAATCGTTCTGTGATAGCGGTCTTGCAACCC
ATGTTTAAAAATCACCTCTCTTGGTGGTTCTGTGCCAAGTTCAGCATAACGAAAATAAAGCAATAGACTT
TTAAATTCTGAACCGCTCAATTCCGCCATCATTTCATCAATAATAGCGTTGGGTACTTGAAAAGAATTGG
GAATAAATCGACTCATAACATCAACTCCGAAGCGTAACGTGACGCGATATATTCAATCCCTTTGCTTGTT
ACACGGGTTTGTGTGTAATTGTGACCGCGTTCTGCTGTGCCTGTTTTTACGGTAAATAAATCACGTGAGT
GAGCGGTTTGATATGGCAGTAACGCGCCTGATTGGCGATATAAAAGGCGATCTTGAATAAGGCGGTCTAT
CATTGCTCTTTCTGGCATTTTTAGAATCTTCGCGACTTCACGAAGTGATTTACTAGTGCCAACTTCCACG
TAGTGATCGACAAAAGCAGCTTTTGGTTTTAATTCAGCGTTCTCTAATTGTAAACGCTCGTTTTCTTCCT
CAGCTTGAAGAACCATTAACGCTAATTCTTTTCGAGAAAGTGCGGTTGATTTTTGTTGATTTTCCAACTC
TTGCCAGCGGTCAACTATTGCGGCGGTAAATTCAGGGCAGTTTTGAGCGACGACGATAAGGCAATCTCTT
TTCTCGAGATGGTATTCGTAGTAAGTCTGTCCGTTCTGTGGATGGGTGTAAGCCATTGGCTGATACCCCT
TAATAACCCCTTTTGCCATTAATCTTTCGATTGAACGGCATAGGTCGCTGTGATTTTTATTGATTAAAGA
AGCAATCTCACGACTGCTCATCGTGATAATTGACTTTTCGTTTTGAATATTTAATAATTGATTCATAAAT
CACCTTGGTTTATATTTCCTAAATACCACTGCTCCAACAGTGGTTTTTTATTGCCCTAATTCCATCTTCA
AACAGATAGCTTGCTCAATTAACTGCTCCACTTCTGCTAAGATTCTTTGTTTCTCACGTTGAGATAAATT
ACGTCCAAGCTCTGAATCAGAACTCACCGCACTTTTAATCTCCTTGCCAATTCTTCCGCTTGATTCAGCA
ATATCTAAAAATCTTGCTAGTACATCTTGACCACAATCAGCACATTTCGGCATTGGTACGACAATGTGAT
CAATTTGTGCCGCAATAGCTGAAATAGTTTTCTTGCTTTGAACGGTGGCGATTAATTCAATCGCTTCGAT
AAAGCTCAATTGATTCTGTTCGCAATCCACGTTGAGTTTGTTGCCTAAAATGTTTGGCGACTTCTCTAAC
GTGTAAGCGAGAGAAGTAATTCCGCCTGAGCTGTTCTTACAGTCTCGATGTAACAATCTCTGTATCTCTT
TGCTATTCATTAAATTTTTTCCTTTTTTCTTGAAGATTGTTTTTTAGTTAGTTGGTAAGTTAATCCTGAA
ATTCAGGGAATAACTCGCTTTTAGGGAGACCAGTGACCTCTTTCCATTTGTCGGCTGAAACGTCTTGAGT
AGAAATTTTTCCCCCAGCTCTTTTCATTCGATAAATAAATTGAGATGTCTTTCCTACTGCCTGAGCTAAT
TTGGCTTGAGAGCCAACAGCCTGAATTGCCTTTTCAATAGGTGTCATAAATACCTCAATATTTAGTTGAT
TGAATCTGGCATTAATAATAAATCATAAATTTATATATGTAAATATTGAGTTTATTGCAAAAGTAAATAT
TTTATTTACACTTCAATAATGGAGGATTATATGGATAACAGAGATAAACTTGTCGTTGAGCGATTACAGC
AAATATTAGATGAGTCTGGAGTAAGTAAGGCGGAGTTAGCCAGAGTATCAAACAAAACTCCCCAAGCTGT
AAATAATTGGTTTAAAAATGGGAAGATAGGTATTGATTCAGCTAGATTGATTTGCGAAAAATACGGCTAT
TCAGTGAATTGGTTATTAGGTAGCGAAGACATTCTTGATAAAAATGAGGTTGCAGTAATAGAAGATAAAG
ATTACAGCGATTCGCATATTGAGATTGATTTATATGATGTAAAACTATCCGCTGGCACTGGAAAGGGATG
CATTGTGGAATGGATACCAAGAAAATCTGATGAGCCTTTATTATTTAGACAAGCTTGGTTTAAACAAAAA
AATTTAACACCAGAAAGCTGTAAAGCGATGTTTGTTCGTGGGCATAGTATGTATCCAGTTTTAAAAGATT
GGGACACTGTGATTGTGAATATTCACGATACAGATATTGTTGATGGTGAGATCTACGCTTTAACGTATAA
AAACAATTTCTATATCAAACAAGTTGTACGCAATGGCGACAAAATCACACTGCTTAGTTTTAATCCTGAA
TATAAGCCTATTGAAGTAGGTGAAGAGCAATTGGGTGAGTTAAAAATTATTGGTCGTCAAGTCTGGCGCG
GCGGTTGATAGCAAAGTCTTCTGGTGGTCTGTGCTTTGTGATTAGTTGGTTTTAAGGGATATAAATGAAT
AATAAACGTATTAAACCTGAGCAATTTGTGTCTTTTATTTTAGAACAAACTGGGAAAAGCTTAACTTGTC
CTATTTGTAGTTGCCAAGAGCATTATTTACATGAAGGATACGATACATTTACTGAATTATGCGGAGAGAA
AATAATTGGCGTTCCCACAATTCCATATAGAATCGAACCACTGCCTGATGAAGTAGTGAAGTTTGCTGCT
CCAGAATACCATTCATTACACTTTGATGAAAGAGAAGGCATGAAATATAGATTAGATCAAAAAGCAAGAT
CTGTGATTATTGTGACGTGTTCTTGTTGTAATAATATACTATTTTTCGATAGAGAACGTATTTTAAAATG
GGTTGAGGAAAATGGAAAAGAAACCACAAATAATTCTTGACCCAAAAGATATGGTGATATTATCCGCTAT
TGCAAAAATATCAGGTGGGGATCATAATAACTCACAAATAAACAATCAGGAGATTGAGAAAGTGAGTTTA
GAACAACGTTTACGAGCCGTTGAATTAGATGTTAGTGTTATTAAGTCAAACTATTTAACTAAAGGGACAT
TTTATAGAGCTGGCGGTGCCGCATTGATTAGTTTGATTGTTACCGCTGGCGTAGCGTTGTGGTCCGTTTA
CTCTAACATAGACGGTAAATTAGAATCCCGTTTTGTAAAAATAGATGAAAAATTCACACAAGTAGATCAA
CGATTTCAGCAAGTAGATCAACGATTTCAGCAAGTAGATCAACGATTTCAGCAGATTGAAAATAAAATTC
ATGGTATTGATATTCGATTAACAAAAGTAGAATTAAGACTTGATAATATTGAAAGCAAAGTTGATTCTAT
TGATGATAAATTAGATATACTGATACAACAACACACAAAAAAATAAGAAACCGCCCGCTGTGGCGGTTTT
TCTTTACCCTAAATTCATTAGCTAATCAAATTGCCCAATTTTTGATTCACTAACCCTTTTGTGCTTTGTT
TTTGAAGCACTACCCCCCCCTCTTTTTCTGTGACATACCTCACAAATTCAGCAATTAATCAAAAAATTTA
AAAAATATTTTTCTTTTAAAATCAACTATATATTTATAAATGAAATAAATTTAATATTTATTTATTAAAC
TATATATTTACATTTGTATAAATATTTGATTTAATAACCACATCAAAACGAGATACACATCTCACTGCTC
TTTAAAAATCTATATATCACAAGTTAATCAAATATAGCCTTATTGATTAAGTAGTCTGTGATTGCGACAC
AATTTGGTTAAGTGGATTAAGGTTACTTGATTAAGACCTCCACGCTTGGCGAAGTAAATCAAGACTTATT
TAAAAGCGCATTCAAACAAGTAAGTGTGCTTTCAAATGAGAGAGAAAGGAGCAAACGATATGAAAGTATC
AAAAATGCTAAAACAAGCAAAACGTCTTAGAGAAAGACAAAAGCAATTATGCAGTAAAAAGCAATCTAAT
CGCATTAATGCAGCTTTGATTGATGTTCCAGTTAAGGCTAAGAAATTAAGCGATATTGCTAATTACAACT
GCAATAAAGGCAAATCTGGCGTTAATACAGTAAGAGCTGTACAGAAACGTAGATTAGGTTGTAGAGAATT
AATCAGATAAAAGGATATAAATATGAAAGTAGTAATTACTGTTATTGAAGCTGAAGAAAATAAAAACAAA
CTACCCAAAGAAGTTAAAGAACAAATCTGGGAAACCATCTTACATCACGCAAAATGCGATAGAGGTGATG
TTTTAAATTTTGCAGAAGAACTTAAGAAAGCGTTTATTTTGATAAATTCTTAAATTTTTCTACGGTGTCG
CTATCAAAATCATCGAGCTTTTCTTGAAATTCAGATGATAGTGCGGCAATAAACTCACCGATGGCTTTTG
CGTTACTTTTATGAAAGTTTAACCCAGCTTTATCATAATGAGCCTTTGCAAATTCATAAGCTAAAAAGTC
AGCTGTTGATTTCTTCATAACTTAATCCTTATTTTGTGTTGTGGTATTAAAAATATACAGCTAGCACAAA
ATAAAATCAATTCCTTATGTGTTGTGGTGACCATAAGCCTTGTAGCTTGGGCAAGGTAAAAAAGCCAAGC
GTTAAATAATAACGACTGGGTAAGCAAGAGGATACGCTAAGGAATTTTAAATTCCCGAGTATGTGGGTTC
GAGTCCCACCCTAGTCGCCTTTAATAAAGCATATTTAACTAGGTTGATAGTTCGAACCTCTCCAGTATTG
GCAAATGAACTAGAAAAAGACAGAGGGTAATAAAATGAAAATCGAATTTAACTTTTCACTCAAAATCGAC
GACCAGGAAACCTTAACTCGCAAAGTGAAATTTGACTCAAACAACAAACGTGCAGAAATTCTAGCTGTTC
AAATTATCAAGCAGTTAGAAAATTCGAAGTTAGATGCAGAATTTGATCATATCTACGATTATAGAAAAGG
CAGTGCTACCTAGCCCAATTTTGACGGATATATTCACTATTGCCGTTTAGCAAGTTTTGCCAAGCTGCAT
TATTCATCTCTGCGACAAACACGCTATCGTTGCGATCAATATAATGCAAAAGCTCATCTCTGATTTGCTC
TGAGGATTTATTTGATTTGATGTACCAAACAGATTGATGAATTTTAGCCCATACGGAATAGCTTTTGATA
TAACTAATCAACCCATCATAATTTTGACCCGATTTATATAAGTCGTAAGAAATTAGATAGTTTTTCATAA
GGTTCTCCTTGATTAAATTGTAGTCGCAGAGAACAGTTTACTCCTCGATGTAGTCGCATACAAGAGGCGA
GCTTGCCCCTCGTTAAAAGGGCATTGACACCACCGCAACTATCGGATTAAGATAACCGCACTTCAAGCCG
TATTTTACGGCTTTTTTATTACAAGGATTTTAAAAATGGCATTGAAATATCAACCTAAAGAAAAAGCCGT
TGTAATGTGCGATTTCTCAGGGTTTATTGCCCCTGAAATGGTAAAAACTCGCCCTGTTGTCGTTATATCA
AAGCACAAGAAAAATAGCGAATTGGTTACCATTGTGCCATTAAGTACTACCAAACCTGAGCCATTAGAAC
CCTATCACTACCCAATGCCTAATAACCCGTTACCTGATAAAAGCAATATCCAATGTTGGGCTAAGTGCGA
TATGGTTTATACAGTATCATTGTCAAGATTAGATCGTTATAAGCTAAAAAAACGTGAATATGTCGTGCCA
GTGATCAGTGATGAAGATTTTACAAATATCAAAAAAGCAGTTGCTAAAGCCTTAAAGTTAAGTTAAATTA
ATAATGAACCCGAAAGGGGCTTGTAAAACCAAGCTGAAAAATGTTTGGTCGATTAAGCAAAGCGATAACA
AGCTAACTTAATCGTGAAGTGGGGAGCTAAAAGGCTCCCCTTTGTTTTATCTAGTATTGACACCACCGCC
CCTTTCGGCTAAGATAACCGCACTACAAGCCGTTTAATAACGGCTTTTTTTATACCTAAAATTTGGAGAT
TTGAGGGACGTGTTGTGGGGATGAACAGTTTTGGTGAATCCGCACCAGCTGACCAATTGTTCAAACTCTT
TGGTTTTACGGTCGAGAATATAGTCGAAAAAGCAAAAGCGATTTTATAATTCACATTATGTGCTTAAATG
AAAAGCCACTCGCTGACGAGTGGCTTTGATTGAATAGACTGGGAATAAATGAGATGCGTTTCTCTTGGTT
TCCATTATTCGTCTAAGAAACTACGTAAAGTTTCAGAACGGCTAGGGTGACGTAATTTACGTAAGGCTTT
CGCTTCGATTTGACGAATACGCTCACGTGTGACATCAAATTGTTTACCTACTTCTTCTAAAGTATGATCT
GTGTTCATATCTATACCAAAGCGCATACGGAGTACTTTCGCTTCACGTGGGGTTAGCCCTTCTAATACTT
CGTGTGTCGCCACTTTCAAGCTTTGTGCTGTGGCAGAGTCTAATGGTAACTCAAGAGTTGAGTCTTCGAT
AAAATCACCTAAATGTGAATCATCGTCATCACCAATAGGCGTTTCCATAGAAATCGGCTCTTTGGCAATT
TTCAAGACCTTACGGATTTTATCTTCTGGCATTCCCATACGTTCTGCTAACTCTTCTGGAGATGCCTCAC
GCCCCATTTCTTGTAGCATTTGACGTGAAATGCGATTTAATTTATTAATCGTTTCAATCATATGGACAGG
GATACGAATCGTTCTTGCTTGGTCTGCAATAGAGCGTGTGATCGCTTGGCGGATCCACCAAGTCGCATAA
GTGGAGAATTTGTAACCACGACGGTATTCAAATTTATCCACTGCTTTCATAAGACCAATGTTTCCTTCTT
GGATTAAGTCTAAGAATTGTAAGCCTCGGTTCGTGTATTTTTTAGCGATAGAAATCACAAGACGTAAGTT
GGCTTCCACCATTTCTTTTTTCGCACGGCGCGCTTTGAGTTCGCCGGCAGAAATCCGTTCACAGACTTCG
CGGATTTGCGAAACGGTTAAATTGGTTTGACGTTCAATTTCCAGAATATTATCAATGTAATAACGCATTT
CTTCTTCATGTTTCGCTAATTTTTCAGACCAAGTTTTGCCTGATGATAGTGCTTTAACTAACCAAGTATC
TTTGTTTTCATGCCCAATAAAGACTTTTTGGAATTGCTCTTTTGGCATTTTGGCCTTATCTACCACAATT
TTTTGAATGCTACGCTCTTGTAAACGAACTGATTTCATCATATTGCTCATTAAATTGACTAGCGTATCAA
ATTGTTTTGGCACCAAACGGAATTGGGTAAAGACATCTGCTAAGGCTTGGATTTGATCTTTTGATTTTTT
GCTGGTGCGACCGTGTTTTTCGATCATCGCAACCGCTTTGGCGTGTTGTGTCTTGAGTTCTAGAAACTTC
TCACGCGCCACTTCTGGATCGATGGAATTGTCTGAATCACTATCGTCTGTCGTGCTTTCTTCTTCGCTTT
CTTCTTCCTCTTCCTCTTCTTCATTGAGTGTAGCACTTACAGAATCGCTGTCTTCGTCTTCATCAAAAGT
GTCTTCAATTTCTGCAACATCGCCTTCTGTCATCGCATTTGGATCAACAAAGCCAGTGATTAAGTCAGCT
AAACGGACGCCACCTTCTTCGACTAATGCGTATTGATCAAGTAGATAAGAAATTGCTTCTGGGTAAAAGG
CAATCGCACTTTGAACTTCATTAATCCCTTCTTCAATGCGTTTTGCAATGTCGATTTCGCCTTCGCGGGT
AAGTAGTTCAACACTGCCCATTTCACGCATATAAATGCGCACAGGATCGGTTGTACGTCCAATTTCTGCT
TCAACGCTTGATAATACTTGCGTCGCTTCTTCAACCGCATCTTCATCAGCAATCGTTTCATTTAACATCA
GATCATCAGCATCAGGTGCACTTTCAAGTACTTGAATCCCCATGTCATTGATCATCTGAATAATATCTTC
AATTTGTTCAGCATCAACAAGTTCTTCTGGCAAGTGGTCATTGACCTCTGCGTAAGTAAGATAACCTTGT
TCTTTGCCTTGTGCGATTAACAATTTCAATTGAGATTGTGGATTTTGATCCATAATGTAATATCCGCCTT
GCTTGAGTAGTTATGAAGATAAAATACGCCTGATTTTATCACTGTTATGCTAGATTAACTATGCCTTTTG
TTGTTTTTTCACTAATAATTGTGTCAACTTTTTCCGCTCATTCATATTTAGCCCTTCTGAGCGATCTTTG
GCAATCAGTAAATCGATTTCATGTTCAATAAGTTGAAAGTACAAATAGCGTAGCGTGCTTTTGAATGTTT
CTTCAATTTGTGTGTCTTCTACTAAATGATTCCAACTTGCTAAAATTTCAAGGGCTTTGCTGTGTTCAGT
ATCACGCCAATATTCAAGTATTTGACCGGTAGTAATGCCCACTTTTTCTTGACAAAGTGCGGTCAGTTTT
TCCAATAAATCCAGCCCTGGTTCATTCAGTGTTCGTAAGGGAGATAAGTCTGGTACCAATTGGGCTAATT
CTGGATTTTGCAATAACAGACCAATTAATACACGCATTGGCGTTCTTTTGACCGGTTGAGGCGAGGCTGT
TATTTTCATTTCAGAATAGCTTGGAATCAGACTTTCCAATTGGGCTTGGTCTAAAATGCCGAGTTTTTGC
GCGAGCGTATTGCGTAGAGATAAGCGTAACATATCGCCAGGGATTTTTTTGATTAATGGCACTGCCAATG
CGGCTAATTTTGTTTTCCCTTCTTTACTGGAAAAATCCACTTGTGGCGCGAGGCTAGTGAATAAAAACTC
ACTCAGCGAGAGGGCTTTTTGCATATATTGTTCAAAGCCGGCTTTTCCATGCTGACGAATAAATGAATCA
GGGTCTTCACCATCAGGCAGAAAAACAAATTTTAATTGACGCCCGTCTTCTAAATAAGGAAGGGCATTTT
CAAACGCTCGCCAAGCTGCTTCTCGTCCCGCGCGATCCCCATCATAACAACAAATTGCTTGTTCCGTAGA
ACGAAACAGGAGTTGAATTTGTTCTGCGGTAGTCGCTGTTCCGAGTGAGGCAACGGCATAATCAACACCA
AATTGTGCTAATGCCACCACATCCATGTAACCTTCCACAACCAGTAACATCTCTGGTGATTCATTGGCTT
GTAAGGCTTCATATAAACCATATAGTTCATTTCCTTTATGGTAGGTCGCGCTTTCTGGTGAGTTTAAATA
TTTAGGTTTTTCATCACCAAGCACGCGTCCGCCAAACGCAATGGTTCTGCCACGTCGATCGCGAATCGGG
AACATGATCCGATGACGGAAGCGATCGTAGATCTTGCCTTGCTCGCTACGGGAAAGCATACCAAGATCGA
AGAGTTTTTGTTGATCTTCTTTCTGTTGCCCAAAACGTTGTAAAACTGCATCAAAACTATTCGGTACGAA
ACCAATTTGAAAACGAGAAATCACCTCAGGAGACAAACCGCGTTGTTGTAAATAACTTTGTGCAGGAATA
TGTTGTGCGAGTTGTTGTTGATAGAATTGGGCAATTTCTTGCATCAATTCATATAAATTACGCTTAGTTT
GCAGATTAATTTGTTTGCCATGAAAGTGCGGTTTATTTTCACGCGGAATCTCTAAACCGAGCATGCCTGC
TAATTCTTCAATGGCTTCGACGAATTCAAGTTTGTCATATTCCATTAAAAACGAGATTGCATTACCGTGT
GCACCACAGCCAAAGCAATGATAAAACTGTTTTTTTTGACTAACCGTAAAAGAAGGCGTCTTTTCGTGAT
GGAATGGACAGCAAGCTTGGTAATCTCGCCCTGCTTTTTTGAGCTTCACTCTTGAATTGACAAGCTCCAC
AATATCTGTCTTGGCTAACAGATCATCAATAAATGTGCGTGGAATTGAGCCTTTCATCAAGTATATGCCC
CTGCTTTAACATAAAAATATGGCGCGATTGAATGAAACAAAACCGTGATACCTATCGGCTTCACGGTTTG
TATAACTCGAGTTTTTAAATACGTATTTCGTATTAGTATAAGCGTGTATTACGTGCGTTTTCACGTGCAA
CACGTTTTGCGTGACGTTTAGCACGAGTCGCGTTTTCACGTTTACGGATTGTAGTTGGTTTTTCGTAGAA
CTCACGGCTGCGAACTTCTGCTAAGATACCAGCTTTTTCGCAAGAGCGTTTAAAACGACGTAATGCAACG
TCAAATGATTCGTTTTCACGTACTTTAATTACAGGCATAAGCCAATCACCTCAATGGAATTAATTTTGCA
ATTGCTAATTTATTTTACCGTTTGGAATAAACGGCTTATTCAATAAAGGTCGCAATTTTAATCTACTTTT
CACGGAAAAGCAAAGGGAAGTTTGATCTTTTGTGTAAAAATGCGCTGTCAAACTGGTGAAAGCGTGTTAA
ACAAGGTAAAATTCTGCCCCAATAATAATGACAAAGGAAGAGCAAAATGCGCGTGTTAGGCATTGAAACC
TCCTGTGATGAAACAGGGGTCGCGATTTATGATGAAGAAAAAGGTTTAGTGGCAAACCAGTTATACACAC
AAATTGCCTTACATGCTGATTACGGCGGGGTCGTGCCCGAATTAGCGTCGCGCGATCATATTCGAAAAAC
CGCTCCTTTGATCCAAGCGGCGTTAGCACAAGCTAATTTAACGCCCGACGAGATCGATGGGATCGCGTAT
ACCTCTGGTCCAGGCTTAGTCGGTGCATTATTAGTGGGATCCACTATTGCACGCTCTTTAGCTTATGCTT
GGAATGTGCCAGCTATTGGTGTACACCATATGGAAGGGCATTTGCTAGCACCAATGTTGGAAGATAATCC
ACCAACATTCCCTTTTGTTGCGTTATTAGTCTCAGGGGGACACACGCAATTAGTCCGTGTCGATGGCGTA
GGACGTTATCAGTTACTGGGTGAATCGATTGATGATGCGGCAGGCGAAGCCTTTGATAAAACAGCGAAAT
TATTAGGCTTAGATTATCCGGGTGGTGCTGCGTTGGCGCGTTTGGCGGAAAAAGGTGATCCTAAACGTTT
TAAGTTTCCACGTCCGATGACGGATCGTCCAGGTTTGGATTTTAGTTTCTCCGGTTTAAAAACCTTTGCT
GCCAATACACTGCAGCAAGCGATAAAAGAAGAAGGGGAATTAACCGAACAAACCAAAGCAGATATTGCCT
ATGCTTTCCAACAAGCTGTGGTTGAAACTTTAGTGATTAAATGCCGCCGTGCGTTAAAGGAAACGGGATT
TAACCGCCTCGTGATTGCGGGGGGGGTAAGCGCAAATAAGCAACTTCGTCAGGATTTAGCACAGTTAATG
CAACAGTTAAAAGGGGAAGTATTTTATCCACAACCACAATTTTGTACCGATAATGGAGCCATGATTGCCT
ATACTGGTTTTTTACGTTTAAAACAAGGGGAGTCACAACCGCTTGCGATTCAGGTAAAACCGCGTTGGGC
GATGACTGAGCTTTCTGCGATTGATTAATATTTAACAAGGAAATCACCATGAGTGAACAGCTAAAAATAA
AAGCCATGCGTGCAGCAGGTGTGGGTTGTGTCTTAATGTTAATGATAATTGCCTTAGTGGTGTTTATGCT
CCCAACGGGCATATTAATTGATTATTTAACGCTAGCGGGTTCTTGGGTCGGTGGTGGAACCACTTTTGGT
ATTTTAATGTTGGCAGCCTTACCCCCTCTAACAGGCGCTATTTTTTATTATTTTTGGAAATGGGTATTAA
AGTAAGATGGCAAAACTTTATTTTTATTATTCAACGATGAATGCGGGGAAATCCACCACCTTATTACAAT
CGTCCTATAACTACCAAGAACGCGACATGAATACCTTAGTCTATACGGCAGCCATTGATGATCGGTTTGG
TGTGGGAAAAGTAACCTCACGTATTGGGATTAGCCAAGAGGCACAACTGTTTCATAAAGAAAGTGATCTT
TTTGTTGAAATTGCACAACATCTTCAACAACAACCTTTACATTGTATTTTAGTCGATGAGGCGCAATTTT
TAACCAAAACACAAGTGTATCAGCTTAGCGAAGTGGTGGATAAATTAAAGATTCCTGTGCTGTGTTACGG
TTTACGCACAGATTTCCAAGCAGAATTGTTCGAGGGAAGTAAGTACCTTTTAGCGTGGGCAGATCAATTA
GAAGAGCTCAAAACCATTTGTTATTGCGGACGTAAAGCAAACTTTGTATTACGTTTAAATGACAAAGGGG
AGGTTGTACGTGACGGTGCGCAAATTCAAATCGGTGGGAATGACAGTTATCTGTCGGTTTGTCGTTTACA
TTACAAAGAGAAGATTGCTCTTTAAGCGTATTGACGCTGAAAAGTGCGGTCATTTTTAACGAAGTTTTGT
CAGAGAAAAGGCGGAAAATCACTCCGCCTTTTGGTGCACTGATTAACGCATCGTCACAAATTCTTCTGAC
CCTGTTGGGTGAATTGCCACGGTATTATCGAAATCTGCTTTAGTGGCGCCCATTTTGATTGCCACAGCAA
AACCTTGGATCATTTCATCGACACCAAAACCGATACCATGTAAGCCGACGATTTTCTCTTCTTTGCCGAC
ACAAACTAATTTCATGCGACAAGGCTGACGGCGTTGCGTCACGGCACTGTACATTGGCGTGAAAGAGGAT
TTATACACTTTCACATTTTCTTCACCGTATTGCTCAATCGCTTTGGGTTCAGTTAAACCAATGGTGCCGA
TAGGAGGGTGGCTGAATACTACGGTTGGCACCAGATTGTAATCTAAATGCTCATTGGGCTTGTTGTTAAA
TAAACGCTCAGATAAACGACGTCCAGCAGCCACGGCAACTGGAGTGAGTTCAATTCCCCCTTCAATAATG
TCACCCACCGCATAGATACCTTCCACATTGGTGTTTTGGTATTTATCCACTTTAACAAAACCACGTGCGT
TGGTTTCCACTCCGCTTGCTTCAAGGTTAATGGTATCGGTAGCTGGATGGCGACCTATTGCCCAGATCAA
ACAATCCACCTCTTGGCTACGTCCATCTTCGAGTTTAATCGTGAGTGAACCATCCGCATTTTTCACTACT
TCTTGGGGGATCGCTTGAGTATGTAATTGAATGCCATCTTGTTGAATCACTTCTAATAGGGTATCTACGA
TTAAGGGATCGAAGTGACGCAATGGGGCGTGTTGACGCACAAATAAATGGGTTTTTACACCAAAGCTATT
CATCACACCGGCAAGTTCAACCGCAATGTAGCCGGCACCGACTACTGCAACACGTTTTGGTAATTCGGAT
AAGGCAAAGACGCCATCTGAATCAATGCCATATTCTGCGCCAGGAATGGCAGGACGACTTGGGCGTCCAC
CAGTGGCAATCAGAATATGATCGGCGGTAATGTGTTCACCATTGACTTCAACGGTATTGGCATTCACAAA
TTTTGCAAAGCCTTGAATAACATCCACATTATTTTTGGCTAACACGTTGTGATAAGAGGTGTGAATGCGG
CTAATATAGGCTTGACGACTTTCTACCAGTTTGGCGAAATCAAATTTATTCACTTGCAGATCAAAACCAT
AATCTGGCGCATACTGATGAATGGCTTCGGCAATTTGTGCGCCATACCACATGACTTTTTTTGGTACACA
CCCGACATTCACACAGGTGCCCCCTAACGCTTTTGCTTCAATAATGGCACATTTCTTGCCGTAGCTTGCT
GCACGGTTAATAGAAGCAATTCCGCCACTGCCGCCACCAATCGCCAGATAATCATAATGTTTTGTCATTG
TCTTGTTCCTTTTCATTCAGGGGAGGATGATAAAAATCTGTACTCTTTTCCAACGCTACCTATCAAATAC
ACGTTTTATGTTGTCGCTTTTATTTTACTCTGGGGTAATCCATTTTACTGTCCAGCTTCCCGTTCCTTCT
GGAACCAGGACATCAGTTAAATAAGGTAAGATGTTTTGCATTTGCTGTGTTAATGTCCAAGGTGGATTAA
TAACAATCATTCCACTTGCCGCTGCTCACCGCTTAAGCTTTTCTGTTCCATACGCAAAGCGTATGGTTTT
TATAGCTAGACTTTGTCTAGCTATAATATAAAAAAACCGCACTGTAAAGTGCGGTTCTTTTTTATCAAAT
TTCTAGAATTAGTGCTTACAGCCACCGTTGCCACAACAGCCATCATGTGCATGATGCTCATGTTCATGAT
GGTGATGACTTCCACAGCCACAGCCATGTCCTTCTTCATCACTGTCGTGATGATGACCACCACAACATCC
ACCTTCTTGATGGATATGACCATGGGCGATTTCTTCTAATGTTGCTTCACGTGTCGCCACGACTTCAACA
CTAAATAGTAACTCTTGACCTGCTAACATATGGTTACCGTCCACAACAACATCGTTTTCTGCCACTTCGG
TAATCACCACTGGTAATGGACCAATATCTGTGTCTGCAATAAAACGCATGCCCACAACAAGCTCATCTAC
GCCTTGGAAAACGTCTTTTGGTACACGTTGTACCATGTTTTCGTTGTATTCACCGTATGCTTCTTCTGGT
TTAACGCGAACTTCAAATTTATCACCGACTGCTTTACCTTCGAGTGCATTTTCTAAACCAATCACTAAAT
TATTATGACCTTGTAAATATTCTAAAGGTTGGTTTACTGGCGCCTCATCAACTAATACACCGTCTTCTGT
GCGCACTTGATAAGCAATGCTCACTACAACATTTTTTGCAATTTTCATTATTACTCCAATTTTTCGCGAA
TGAATTCGTGTATTGTATAAGAAATATCATTGCTTAGAAAGCTAATCGTTGATTAATTCAATTTTCGCTT
GCACAACGGCTCTTAATTTTGTTTTGCCACCTTCAAGGGCCATTTCGTGATCGGCAGAAGAACTATAAAA
AGCGTCTTTACTTTTCATCGATACCGCATAGCTTCTTGTTGAGCCCATCACATCATGAGGAGATAAATCC
AATTCAATTAAACGATAACCTTTTGCTTTCATTAAAGACTGAATCAATTGTGCTTTTTGCTCAAACTTTT
GCAATACAGCTTCGGTCATTTCTTTTTCCACACGCGCTAAACTTTCTTCAGACACGGTGGCATACATACC
GCCAATTTTAAAATGCTCATTTAACTCTGCCACCAGTTTCGACAACATTGGCATATCTTGACTTTTTAGC
ACGATTTCAGCGCGATCAATCCAACCATTTTGTTTCCCCTCTTTTCCATAACGCACTTGTGTGTAACGTT
GTTGAGAAACAACCTGTACTGTACTGTGTTTTTTCACGGCATCAAGCGCCTGATTCATACGTGCCACAAT
GAGTTGATTTAATGCGCTCGCATCTTTCCCTTCTTCTTGTAAATAAAGTGTTACTTGCAACTCATCTTTA
TCAATTTCTTTGACCACTTCAGCACTGAACTGAACTTGATTATGTTGTAGTTTATTGTCTACAGGTTGCG
CATTCAGCGCAATTGGTAACGCAAGGAATATCCAAGCAAGATGTTTTAATGTCATAACGTTTTTCTTATG
ATGTAAAGTCACTCTTTGTTAGGCAGAAAGTAAACAAAATAGTTCAAAATAAAACCGCACTTTCAACAGG
TTGCCAAAAGTGCGGTCTTATTCTTAAATGTTTTTTAATGACGTTCGTTCAGCTCATCATCTAGCTCGTC
GTCAAAGAACTCACCATCTTCACCGTATTCGTCATCCTCTGCATTTGGATCTTCAAAATAAGTTCCCCAA
CCATCATAGGTACCACCACATTTTTCAACTAACGGGAGTAATTCTTTTTGCTGTGCATCAATGATTTCAG
GTGTCAATTTCACTTCGCTAATAATATCAAAGCAAAAAATCACATGACCTTTCTCATCTTCAAACTCTTC
CGCTTCTGAGACTTCGTAACCTAACTTAAACGCATCCAGCGCAATTTTCTCTAATTTATCAAAATCGTGG
TGAGCAATGTGATGCTCAATAATGTATAACGCATCGGGATCACTGCCGTCATTTAAGAGATCAGTGATAA
TCTCTCTGGTTTCTGTTTTTAGCGCGTTGAAGTCGATCATGTTGGTTACCTCTAAGGAATAAAATTGACT
GTATTGTAAAGGGTATAAATGGCTTATACAAGTTGCGACGATTGGAGCCCGGTTGAAATAAAAAAATCTT
CCACTAGGGAAGATTTTTCGACGAGTCAAAACGATTATTTCTTCAATAAATCGCGAATTTCCGTTAATAG
GACTTCTTCGTTTGATAGTTTTGGCTCTGCAGGTTCTTCTACTTTTGGCTCTTCACGTTTCAATTTATTT
AACGCTTTGATCATCAAGAAAATCGCAAAGGCAATAATGACGAAGTCGAAGACTGTTTGGATAAATGCAC
CGTAATTTAACGTGACTGCAGGCACTTCACCCGCTGCTTCTTTCAACACAATACTTAAATCTTTGAAATC
CACACCACCAGTTAAAATACCTAATACTGGCATCACTACATCACCAACTAAAGAACTGACAATTTTACCA
AATGCACCACCGATGATCACACCGACTGCCATATCGACAACATTGCCTCGCATTGCAAATTCGCGAAACT
CTTTAACAAAACTCATAAAAACTCCTAAATAAAATGTTAGCTAAAATCCTAGTCATTATAAGAACTTTTG
ATTTTTTGTACAGTTTATTTACGCTACTTTAAATAAAGAATACACTTGGCTGAAAAAGTTTCTCGATATC
AGACACAAATTTCTTATCACTTAAATACACAATGACATGATCATTATCTTCAATCACGAGATTTTTCTTC
GCCATAATCACCTCATTACCACGCAATATCGCTCCCACAATCGCCCCTTGTGGTAGCTTCAATTCAGAAA
TTTTACGTCCAATCACAAGCGACGAACTTTCTTCGCCATGCACAATAATCTCTAACACTTCAGCAACCCC
GTGTCGTAAAGAGACCACATTCACTGTATCGCCTTTACGAACATGACTTAACAACGCAGAAATCGTCGTC
TGTTGTGGCGAAACGGCAATATCAATGGTGCCACCTTGGATCAAGTTAATGTATGCCATACGTTGAATTA
ACACCAAGGCTTTCTTCGCCCCAAGTCGTTTTGCTAACAATGCTGACATGATATTCGCTTCATCATCACT
GGTGAGCGATAAAAACACATCCACATTTTCGATTTGCTCTTCTAACAAAAAAGACTGATCAGAAGCATCA
CCACAAAAAATCAAAGTATTCGATAATTTTTCAGCCAATGCCGTCGCGCGTTCTGCATTACGTTCAATTA
ATTTAACGGAACATTTTCCTTCTAAATTCTTCGCAACACCAATGCCGACATTCCCTCCGCCTGCGATCAT
AATGCGCTTATACGGCTTCTCTAAACGCTGTAATTCACTCATCACAGCTTTAATATGAATGGTTTCACAG
ATAAAGGTAATCTCATCACCTGCCTCAATAATGGTCGATCCTTGCGGACGAATGACTTTATCTTGACGCA
AAATAGACACAATATGACATTCAATATGTGGCATATGATCTTTCAAAGCAGAAATCGCATAGCCGACTAA
AGGACCACCATAATAGGCTTTCACAACGACCAAACTAATGCGACCATTCGCAAAATGTGCCACTTGTAAC
GCACCTGGATAATCAATCAAACGTGTAATTTCGTCAGTGACTAATTTCTCCGGTGAAATAATATGATCAA
TAGGTAACACATTGGTTTGGAATAATTTATCTTTTTCACGTAAATATTCCGCATTACGGATACGCGCAAT
TTTAGTGGGCGTATTAAAAAGCGTATAACTAATTTGACACGCTACCATATTGATTTCATCAGAGCTCGTA
ACCGCCACTAATAAATCCGCATCTTGCGCACCAGCTTCACGTAACACTCTTGGTGAAGAAGCAGAACCAT
TAACGACTCGTAAGTCATGCTTACTTTGTAAATTTTCTAATCGCAGTGATTGATTATCGACTAATGTAAT
GTCGTTATCTTCACTGACTAAATTCTCAGCAAGCGTTTTACCAACCTGCCCTGCACCAAGAATGATAATT
TTCATTATTCTGTTCTCTCAATCACCAAAGGTTTAACACCCACCTCTTGTACATCCAATAGTTTCTTCAA
CTGTTCCACATGTTTACAAATATTCTCCGTGACTTGTTCTGCAACTTGAATATCGTTTGGTAAACTATTT
TTCGGTTTTTTACCGAATAAAACAGCATCTAATAAACGTTCTGCTTTCATCCCTTCATGGCAATAATATA
AAACGCCAACATCTTCAAAAAGCGTTGCAACACGTCCTAATTTCACCACTGCTTCACCAAGTGCATTATC
ATCACCGCCTAAACGGTTAAAGAGCGACTCTTGTGGAAAACCACCACATGCTAATAAAAAAGCGCGACGA
AACACAACGTTCCCCGCTAATGACATTTGCACAGTTTCCCAAGCGCTTTCAAAGTCGGGGTGTTCCGTAT
ATTCTTCTGACAGACCAACTGGTTTCATAGCCAGTCTCACTAATACGGTTTCAGGACGGAAATGAAAAAC
GCAGCTAGCCACTTTAAGCGCTTCAGGCTCATAAGCATCATCCGCATCTAAGAATGCAATTAGCTCCGCA
TTACTTTGAACAGCACCCCAGTTTCTGGCTTTAGCAACACCACCATTACGAGAGAGTCGCTCAACAGTCA
CTTTTTCTGGGAAACGTGCAGCAATTTGATTGGCAAGCTTGAATGAATTGTCTGTAGAACAATCATCAAT
AATCCATAAATGATTCAGTAATTCTTGATTTAAGACGGAGTTTACCGCACGAATGAGCGTTTTCTCCGCG
TTATAACAAGGAATCACAACATCGATTTTTGAAAATGACATTTTATTAAAGTTCATCATGAAACTACCTT
CCTTAACTTAGCATAATAAAAACCGTCACCCCCATTCTCAGTTGGAAGAAACTGATACCCAACAGCCCCT
TCTACAACCGTAAACGGGAGTGGCTCTAATTTCGCATCTACATTGTTCGTTAAAAATTGTTCAATTTGTA
ATGCATTTTCCTCTGGTAAAACCGAGCAAGTTGCATACAATAAAATTCCATTTGGTTTTAATACTGTCCA
GAGCGCTTGTAAAATTTGTTTTTGTAGTGCCACTAATGCACTAATATCCGATGCTTGTCTTAACCACTTA
ATATCGGGATGGCGTCGAATCACGCCGGTTGCCGAACAAGGTGCATCCAATAAAATTCGGTCAAATTGTA
CCGCACTTTCACTTAGTTGCTTTAACCATTGTGCTGGCTGTGTGGCATCACCACAAATCACCGTTGCCTG
CTGTTGCATTCGTGCTAAATTTTCATGCACACGTTTAAGGCGAGTAGCTTCAACATCTAGAGCAACCACA
TGCGCTTGTGGGGCTTGCTCTAAAATATGCGTTGTTTTCCCACCGGGTGCCGCACAGGCATCTAAAATGA
GCTCACCATTTTCTGGTGCCAATAACAAGGCTGACCATTGGGCATTCACATCTTGTACACTCACTGCACC
TTCATGAAATGCTGGCAATTGAGATACTGCCACAGGCTGCAATAAACGTAATGCGCACGGATTATCCGTC
TTTTCCGCCTCAATTCCTTGTTCTGCCAATAAAGTGCGGTACGTTTCTGTGCTATTTTTTTGCTGATTGA
CACGTAACCACATCGGCGGTTTGTGATTATTCGCTTCAACAATCTCACGCCAATTTGGATAAGCTTCTTT
CAAACGATTAACTAACCAATCAGGGTGCAATGTGTGCCAATGTTTATCAACTTTCACTAATAAGGTTTCT
TGTTCACGTAAAAAACGACGTAACACGCCATTCACTAAACCACGGAAATGTTCCACTTTTAACGCGGTTG
TTGCATTGACAACTTCATCAACTGCCGCGTGAGCAGGAATGCGAGTATAAAGGAGCTGATACAAGCCAAC
TAATAATAAGCAGTGGACAATGCGTGTTTTTCCTTTTAATGGCTTGTCCACAAGTTGCTTGATAATCAGT
TCTAAACGAGGTAATACACGACATACCCCAAAACAAATTTCTTGTAATAAAGGTAAATCTTGTGTTTTAA
CTTGATGTTGCGTGTCTGGAATCAAGGTTGATAGCGATTTACCTTGATCCAGAACTTGTAAAATGATTTG
TGCAGCAATGGCTCTTGTTGAAAGAAGTACAGTTTGCTTTTTCACGTTTTTTACGAATTTCTGCATCATA
AAACCTTACCAACAGGAAACCATTCTGCACGCCCATTCAGCAAGTCCCGCGCATCCATTGGCTTTTTCCC
CGCGGGTTGTAATTGCAACAAATTTAATACACCTTCTGCAGTCGCAATTTGAATACCATTTTTATCCGCA
CTTAAAATCGTCCCAGCCACTTTATCAACATGAGGTAAAACAGCGGCTTTATAGACTTTTATCACCTGGG
TATTGCCTTGGAGATCGCGTGTAGAAAAATAACTTACTGGCCAAGGATTAAACGCACGGATATGACGTTC
TAACTGCTCTGCAGAGACATGCCAATTTAATTCTGCTTCTTCTTTAGACAATTTTTCTGCATAACATGAT
TCTATATCATCTTGTTTCTCAGATACAAATTTTCCTTTATCTAATCCATCGAGGACATGTAATAAGGCGG
GGGGGGCAATTTCCATTAATTTAGCATACAGACTAGTAGATGTTTCATCCTGCGCAATATCACAATACAC
TTTATACAGCATATCACCCGTATCCAATCCTTCATCCATTTGCATAATAGTGATACCCGTTTGTTTATCC
CCAGCCCAAATGGCACGTTGAATCGGCGCCGCCCCACGCCAACGCGGTAACAGCGATCCATGCACATTCA
AACAACCTAAACGAGGCATAGCTAATACGGTCTGCGGTAAAATCAAACCATAAGCCACAACAACCATCAC
ATCTGCATCAATGGCTCGCATTTCTTCTTGTGCTTCTACTTTACGCAAGGATTTCGGTTGATAAACGGGA
ATATTATGCTGCTCTGCTAATTGTTTCACTGGACTGGCTTGTAACTTTTTGCCTCGCCCTGCAGGTTTGT
CAGGTTGCGTGTAAACAGCAACCACTTGATGATGAGAATTCAATAAAGCTTGTAAATGCTGGGCAGCAAA
CGCTGGCGTACCCGCAAAGATAATTTTGAGTGATGTCATATAAAATAATGTTCTACGTTATGAATAAAAC
AACCCACGCTAACTGACGTGGGTATCAATAATTACTTCTGTCTTGCTAATTGTTTTTGGAGTTTCAGCAA
TTTTTCTTTCATACGTTGACGTTTCAACGGTGATAAATAATCAGCAAACACAATGCCATTTAAGTGATCG
ATTTCATGTTGAATACAGATCGCCAATAGCCCCTCGGCGCTCAACGTATATTCTTCGCCATGACGATCCA
ACGCTTTAATCGTGACTTTTTCTTTACGTGGCACAAAACCGCGGAATCCAGGTAAAGATAAACAGCCTTC
CTCAATCCCTGTTTCACCACAGCTATCAATAATTTCAGGATTAATTAACACATACTGGTTTTCTTTCGTA
CCTTCCACATCAATCGTAATAATACGTTGATGAATATTAACCTGTGTTGCTGCTAATCCAATCCCTTCTT
CAAGGTACATTGTTTCAAACATATTATCCACAATTTCACGAATTTCGTCATTTACCTCTACAACAGGTTT
CGCAATGATTTTCAAACGTTCATCTGGATAAACAAGTACATTTAATCGCGCCATAATTTCTCTTTGTGTA
AAATGCAATAAAAAAATTTTAATTATTCTACTCTTTTTTTGATTTTTTACAAAAACTTTCCCCAAACTAA
AAATATCAAATATGCTACCAAATTAGCCTTACTAAAGGGATTAAATCAGCTTTCTAGCTGACTGAAGATG
CAAAAAATAGAAAAAAACTATGTATTTTCACATTTCTCTCTTTCTCTGTATTGACTGTATTTGCTTTACT
TGCTGTATTGATTGTAGTTAACTGACATGCTATCACTTTCAACAACAAACTCGTTACCTTATACAGCCAA
TCAATCGGCTCTCATGCTTAATACCCCAATACACTGCAATCCTAATTTAGGTCTAATTCCAACACAAAGC
GACGACTCCCCCAAACAACCTGCCTAATTGCCTCTTGACTGCTCATTAATTGCTGTTTCTTAATTGCTTC
TTAATTACTGTATTACTGCTTAGTCCTGCTTGATTTTTGGGTAATGACTATACTTCTTGTTATGCGAATG
ACACTCTCCCCATATCCCCCAAACACA


>2	 568016-603421
ATGCAGTTGGATAAACAAAATCTGATTTGGATTGATTTAGAAATGACCGGCTTAGACCCTGAAAGTGAAC
GTATTATTGAGATTGCAACTATTGTGACCGATAAACATCTCAATATTTTGGCAGAAGGACCTGTACTTGC
GATTCATCAATCAGATGAATGTTTAGCGAAAATGAACGACTGGTGTATGAAAACCCATACAGAGAACGGC
TTAGTTGAACGTGTAAAAAACAGTCGTTTAACTGAACGAGCGGCAGAATTACAAACGCTAGATTTTCTAA
AAAAATGGGTACCTAAAGGTGTTTCCCCCATTTGTGGGAATAGTGTTTCGCAAGATAAACGCTTTTTATT
CAAATACATGCCTGAGTTAGCCGATTATTTTCACTATCGTCACCTAGATGTCAGTACGTTAAAAGAATTA
GCGAGTCGTTGGAAACCTGATGTGTTAAAAGGCTTTACCAAGAAAAACACTCACCTTGCGTTAGATGATA
TACGTGAATCTATCGCTGAACTGGCTTACTACCGCGAACATTTTATTAATTTGAAAAATGAATAATCTGA
AAAAGTGACTTTCAATCAAACGAAAAGTCACTTTTCTTTTTAAGAGCAACATAAAAAGCCTAACTGATGC
ACTGTTTCATTAGCCAAAGAATACCAAAACGACCGAATAATACAGCGAACTGTCGATTATCCAAGCAATC
TCAATTTTTTTCACATTTTACACTTGCACCCTAGCATTTTTTTCGTATAATGTCCGCCTGTCGCTGTTAA
ACAGTGAAAAATATTATGCGGGAATAGCTCAGTTGGTAGAGCACAACCTTGCCAAGGTTGGGGTCGCGAG
TTCGAGCCTCGTTTCCCGCTCCAATATTCTAAACCGAATATGCGTTATCGTGGCAGTTTTGGTGGTCGTG
GTTCTGCAAAAACAAGAACATTTGCGAAAATGACTGCTGTTGTGGCGTATCAGCGTGCAATGAATAACGA
AAGCGGTGTGATCCTGTGTGGTCGTGAGTTTATGAACTCATTAGAAGATTCATCACTGGAAGAAATCAAA
CAAGCGATTCGTTCTGAGCCCTTTTTAGAAGCTTTTTTCGAAATCGGTGAAAAATTTGTTCGTACCAAGT
GCGGTCGGATTTCTTACGTTTTTACTGGCTTACGTCACAATTTAGATAGCATCAAATCTAAAGCCCGCAT
TTTGTTAGCTTGGGTAGACGAAGCGGAAAGCGTGAGCGAAATAGCGTGGCGAAAACTATTGCCAACGGTA
CGGGAAAGTAATTCTGAAGTCTGGGTGACATGGAACCCCGAAAAGAAAGGCTCAGCCACAGATTTACGCT
TTCGTCAATCTATTCCAGAAAATGCAATGATTGTTGAAATGAATTATACAGATAATCCATGGTTTCCTGA
TGTATTAGAGCAAGAAAGGCTTAATGATAAAAAACGCCTTGATGATGCAACATACCGTTGGATTTGGGAA
GGTGCTTACTTAGAGGCAAGCGAGGCTCAAATATTTAAAGGTAAATATGAAGAATTAGAATTTAAACCAA
ATCAAGATTTCAACGGTCCATATTTTGGGCTTGATTTCGGCTTTGCTAAAGATCCAACTGCTGTAGTTAA
GTGTTGGGTGTTTGATAATAACTTGTATATTGAGCATGAGGCAGGCAAAACTGGCTTGGAGTTAGATCAC
ACAGCGGGTTTTATGAAAGAAAGGGTGCCAGATATAGAAAAATATATATTGCGTGCAGACTCAGCGAGAC
CAGAATCAATTAGCTACCTTAAACGCAACGGTATCCCTCGGATTGAGGGAGTTAAAAAATGGAGTGGATC
GGTTGAGGACGGTATAGAGCACATCAAATCTTATAGGAAAGTCTATATACATCCTCGCTGCAAAGAAACA
TTGCGCGAGTTCAGGCTGTACAGTTACAAAACAGACAGATTAACAGGCGATGTACTACCTACCGTGCTTG
ATGAGCACAATCATTATATTGATGCTATTCGTTATGCGTTAAATCCGCTAATTCAATCTAAAAATGCAGC
AGGTATTTTCTTTAGTTAACATGAGCGCATATTATGAACCAAGAATTTGAAATCAATCAGCTTGCTGAGC
TTATTGTTAACAATGCTCTACAAGCGAACAGAGTGAGAAATTTAACCAATGTGGGCGTGATAGGTAATAC
TAAACGCCCTCGTTTGTATTCTGAGTTTGGCTACCCTAAAAAACTCTCATTCAGTCACTTTTTCGAAGCA
TATCAAAGAATGTCGGCTGGTGGAGCGGCAATAGATCGCTTACTTGATAAGTGCTGGTCTGATATGCCAA
TTGTTATAGATGGCGAGAAAAGCGATGAGGATAAAGAGAGTTCCGAATGGGAACTTTCTGCAACGAAGCT
AATCAAGCGTTATTTTAAACAATTAAAAGAAGCTGACAGACGAAATCTTGTCGGTCATTATAGTGCCTTA
ATTCTTCAAGTTAGAGATGGAAAAGCATGGGATGAACCTGTCGACGACTTGTCTTTAAAATCACTAAAAG
ATAAAGGCATTGTGAAATTGATACCCGTTTGGGAAATTCAATTAAAAGTCATCGAATGGGACACTGACGA
AAAAAGCGAGAACTACGGCGATCCTTTATATTTCCAATTTGACGAAGCAGGTACCTCTTTCGGTAAAAAT
CAGAATAGAAGCATTAAGATACATCATAGTAGAGTTATTGTTTTAAATGAGGGTTCTGATGATTCAGACC
CAAGTTCTGGTGTGCCATTATTGCGATTAGGGTACAACAATCTCTTAGATATTGAGAAAGTCGCTGGTGG
TAGTGCTGAGGGATTTCTAAAAAATGCAAGTCGTCAACTTGGTGTTAAATTAACTAAAGAAACAGATTTA
GCGACTTTAATAAGTGAAGCTAAAAGTCGAGGCTATGACGGTTTAGCTGATGCGATGAATGCGCAAATTA
GCAAATTAAACTCAGGCACTGATTCTGCGTTAGTCATGCAGGAAGGTGATGTTAGCGTCTTATCTGTTGC
ACCAGCAGATCCAATGCCAACATGGACAGTCTCAGCGAATTTATTCGCTTCATCTGTTCGCATGCCATTT
ACTATTCTGTTCGGTCAACAAACTGGTCGTTTAGCTTCTGATGAAGATAAAAACGACTGGGCTAGTCGCT
GTAACGAGAGACGGAACACATTCTTAACAGATTTAATTCTTAAATTTATAAACCGATTAATTAAATTTGG
TGTTTTAGACTCGCCTAAAAACGAAGAAGTAACGGTCACATGGTCTGATCTGTTGGCTCCAAGTGAGAAA
GAGAAGATTTTAAATGCTAAGGAATTATCAAGCGTTGCTGAAAGCTCTGTGAGAGCGTTTGGTATCTCTG
CGATCAATCCTAACGAAATAAGAGCAATCATGGAGCTTGAGCCATTAGACGAGAATGATTTAGAGCCACC
TGAAATTGATAAAAAAGGAGATCCGTTAGTCGATGAGAAAGAAAAAGACAAACAGAAATCCGATTTTGCC
GAGAAGTAAATCAGACCCAATCGGGATGGGGCGTAATGTTCGTAAGATGTTCTCTGATATTGAGGGGCGG
TATTACAAAATAAAGCTAGATATCAAAAATTTGCTTGATAGAAACGTAATACCGCGATCGATTACAGGGG
TTAATGAAAAGTCGGCGATCGTCTGTAGTCAGTTTACAGAGGTACCGACGATCTATTTTGTAAATAGCAA
TGAACATGATTACAACTTCACATCAGAAGAATTTGCTAAATTCAGCGATGATATACAAAAAATCTTAGAA
GATTGGTTGTTAGAAGAAAGTAGAACGGGTGAGCTGTGGTTTGAGCTGTATTTAGAAGAATCACAGAAGG
CTGCGACACTATCAACTCATTCATCATTGTCCCAACAATCTGATTTATATCTCGCGCAACGACCGCTTTA
TCAAATACTTTTCAGTGAACCATATTTAGAAAGGTTAGCTATTGCTCAACAATTATTCTATGAACAATGG
CGTGGTCTTACTTATCAAACAAAATCAGATCTAATCTACACAATTAGTGAGGCTGTAGTACGTGGTGTTA
ATGTTAAAAAAACAGCTGAACTAATAAGTAAGAGATTAGACATATCTATGTCTAGAGCTAAAAAAATGGC
TCAAACAGAACAATTGTATGTTTATAGACGAGCTGAATGGGAAGAAGCAAAAGCAGCTAGGGACGAACTT
GGTCTTGATGCTGGGATATTACATATTTCAGCATTAAAAAGCACAACTCGGGTTACTCATGCTAAAAGGC
ATGGAAGAGTGTTTACGCCGGAGGAGCAAGAAGCGTGGTATCAAAAAGATGGAAATAGATTTAACTGCTA
TTGTAAATCACAGGTCATTATCAAAGAAGATACGCCATTATCGACACTAAAAAGGTATGAGAATGAACGT
AAAGCTTGGTTAAAAACCCATTAAGAGGGATCAAAACAATGAAACGAAGTGTTGTTAACGTACTGTCGGT
TGTTAACTCTAAAAATATCACAAATGAAATAATTGAGGGTGATGAGCATATTGTTGTATCTGATATTGTC
CCTGTTATTGACAACATTGTGATGAATAAAGGGTTGTATCCAGCAGATGAGATAGATAAGGGGTATAGCA
CGCTAGATGGTAAGTTAATGCCACTAGGTCATCCTAAGTCAGATGGGCGATACATATCAGCAAATGAAGC
AATTGCACTCAATAAATTCTACGTCGGCGCATGGTGCGTTAACGCGAGAAAAGAGGGCGAGAAAGTACTT
GTTGATATGAAAGTCAATAAGCGCATCGCAAATAGCAGCGATAGCGGTAAAAGGTTAATTGAAGCATTAG
AGGGTTTGACTTCTAACGAAGCTGCAAAACCAATACATATCTCAACTGGCTTAAATTTACAAAAGGAATA
TCGCAAAGGTAACTCAAAAGGTAAAAAATATGATTGGGTTGCAACAAATATGCAGTTTGATCATGTTGCG
ATTTTGCTTGATGAGCAAGGTGCTGCCACACCAGAACAAGGGGTAGGCATCTTTGTAAATTCTGAGGGGG
AAGAAAGTGAGGTTGAGTTTGTAAATCTTGCTGACTCGGCAGATTACACAAAAGAAACATTACTAGATAA
AGTTAAATATTTCTTTTCTACAAATTCCTCTTTGTCTTTTGAAGAAATTCATGGGCTTCTATCGCAGTTA
ATAAATAACGGTCATAACTCTAAAAAATGGTTATGGATCGAATCTGTTTACCCATCACATTTTATTTATA
ACGATGATGGGAAAAAATATAAGCAGAAATACCTAATCGATGACAATTCGCAAGTCAGCTTTGTTGGTGA
GCGCATTGAGGTCGTTAAAAAAGTCGATTATGACGAAATTAAAACTAATGGAGAAAATATAATGAAAGAA
AAAATCTTATCAGCACTCAATGCCGCAGGCGTGAAAACTGAGGGTTTAGACGACGATCAGCTTTTATCGG
CTTATAACGAGCTTCAAGCTAAGCCAAAAGATGATGGCGGTAAAACTATTAATAGTGAAATTAGCGAAGC
AATTAAAACAGCAGTAGCAACCGCTATTGCTCCGCTACAAGAAAAATTGCAAGCAAATGAAGATGCGAAA
GTTGCCGAAATGCGAGAAGCAGTTAAGTCAAAATTTAGTTTGTCTGATGCTGTAGTCAATTCTCTAAGCG
GTGAAGCATTATCAGAGATGTTCGCAAAAACAAAAAACTCAAACGGGTTAAATAATTCACTAAACGCAAA
CAGTGAGGAAAACCAGTGGGGTGATTATAAGTTAAATCAAGAGGAGTCTAAATAATGGCTAATGTTATCT
ATCGCGGTCCAGTAGAGCGCGAACCAAAAACAGTTAATCTTGTGATTAATGATACTTCTTCTCCTGGTGT
TGTAGTGAAGTTGAACGCTGGGAAATTAGAAGCGGCGACTGATGCAAAAGGTCGCCGTTTTTTATTGGCG
AATCGTCGCTTTGCAGGGCAAACAATTGATCAGGCATATACAAAAGGTGATACAGCAATTGCTTTTCGCT
TAGAGCCTGAGCATGAGTATTACGCTCAATTAGCTGATGACACTTATCAACCTGGCGATGCTTTAACTGC
AAAAGCAGGTGGAAAATTAGCGAAAGCTGTTGCAGGTGATGTTGTTTTATTCTTCTTCGATGAACAAAAA
CAACGCCAGATCACTGGTGGAAAAGGTTGGGGCGATGTTGTCGTCGCTAACGCGTATGTAAAAGCATAAG
GAATTAAACAATGTTGAAATTCACAAAAGAACAAGAGCAGTTTATCATCAATGAGCGTATTAATTACGAC
AAGAAACACGCAGCTATGGCGGCGAATTTCGCACAAGGTGGATTAATTGAGGGTAATGCCTCAACACTTC
CGCGCGATGTTTGGGCTGAATGGGACCGTGAGGCTGTGCAATTGCAACGTGACGAGCTTGTTATTTTTAA
TGATTTGTCGCCTATCAATAAAAGTATGCCGCTAGGTAAGCTTGTACATCACTTCATGACTGTTGGCGAT
AGCGGAACAGTTAATATCTCTTTAGATGGTCGTTCTTCTGCTAAAACTGATGCGCCAGTGTTCGAATATC
ATGGGACACCATTGCCAATTATTGATTCAACATTTGGTTATGGCTGGCGAGATATGCTGGCTTCGCAGAC
TGAGGGGTATTCTATTGATTCTGCACCACGCGCGAACAGTTTACGTAAAGTTGCTGAGAAAATCGAAGAT
CTAATGTTAAATGGTGATGCTTCAATTTCTGTCGGCGATTCTAAACTTTATGGTTTACGTACAGCACCTC
GTCGAATGACTGGTACGCACAACTTAACATTGCGCACAGCAACAGCTAAACAAGTTTATGAGCTGTTTCG
CGACATCATTAGCAAGTTCCACGCTAAAAAATTTATGTCGCCTGTCACGTTCTATGTTAACTATTCTGAT
TGGTTCCGTTGGTCAACAACTGATTATTCTGAACAAAAATCAGAGGGTAGTATTTTAACAAAAATTCTGA
CAATTCCTGGTGTTAGTAAAATTGTCCCATCTATGCGCGTGCTTGATGATGAAGTGTTAGGGATCGTTAA
ACGTTCTGATGTTTATCAGATCTTAAATGGTATGCCTATTGTAACTCGTCCAATTTCTCGTCATAACGAA
ACAGACGATTACAACTTTAAAATTATGGCAGCGTTGTCTATTGAATTGAAGTTTGATCATGATGGTAACG
CAGGATATATCCAATATACTAAATCGTAAGGGGTATTAAATGGCAAAGTGGCTATTAAAATACGATAGCC
ACGAGCTTAAAAAAGGTGATGTGTTTGAGGGTGACACATTACCTTTATGGCTCGTTGGTAAGGTCGTTGA
AATTGAAGATGCTTTCGAAGTTGCAACGCCAAATGAGAATAGCAATACTCTTGGTGAAACTAGCGAAACT
AGTAATAAAGGGAAGGAAACCCCGAGAAAAGAGGGTAAACAACATGGCGGAGCTAAAAACTAAAGATATT
CACGAATTTATTGGTGAACTAGGTTATAGCGTTCCTAATGCTGTTCTGTCCTTAATTATTGAGCGCGTTG
AGAAGAAAGATAGTGAGTTAAACAATGCTGGGTATGATGACACAACCCTGTCCTTGATAAAACTTTACTC
TATTGCTTTGCTTGTTATCAGTCAAGGTGGTAGAAAATTGTCATCTCAAGGCGCACCAAGTGGCGCAAGC
CGTTCTTTCACTTATGATCAAGATAGCTTTAAAAGACTTAAAAGCCTTTTAGCTAACTTGGACAAAAGTG
GAGTAATGAACGATTTACCAATTGCGTCAAATTCTGTCGGGTTTTTCGAGGTTGTGGGGTAATCATGTCA
AATTCTGCTAATTGGGCATATACAGCGCAAGCTACGATATGGCACAAAATTGGTGATAATTATGAGACAG
GCAAGGCAGAATTTTCCGAGCCTGTTTTTATTTATTGCGACTATGGTCATGACAGCAAGTTAGCTACTAG
TAGTGTAGGTAGGGAAGCTGTAGCTAAAAATACAATCTGGACTGAGTATGATAAGGCTAAAAAAGGCGAC
TATATTTCAATTGGACAGTCTAATGAAATAGATCCTTTCACCGCCAACGCAAATGAAATCATTAGCATCA
TTCGCTATGCCGACACATTCGATCGTAAACGTGATGATTTTGTGCTCATAACGGGGTAGATATATGGCTG
TTAAATCTAGAGGTTTTTCTCAGGCTAAAAAGAAACTATCTGTTTATTTTAGTGAGGTCAAATCTAAGAA
AATGACAAGGGCAGCAGCAAGGATTGTGACGATTATAGGTATTCGTTCAGCACTTTACACACCAATTGAC
ACATCAACATTAATTAATAGCCAATTTAAAGAAATTTCAGTTAAAGATTCCGTTATCTCAGGGCGAGTTG
GGTATTCCGCTGAATATGCTGTTTTTGTTCACGATCCAAAAGTTAAACAAAAGTTCAGAAGGGCGACAGC
TAGAAAGGAATTCTTAAAACAAGCTATTGAAGATGATGATATTAAGGTTGAGATAAGACGAATTATAGAA
GAGGAGTTGGCATGAACTTATTAAATGTATTTAAAAGCCATGTTATTTCTAGCAATTTGTTTAGTTTATT
TCAAGTTCAACTTCATCAATGGAAAGATAATGGTGATAAAAAGTCTGAGTACATTGTTTTCCAGAATAAT
GGCGGAACACCAATAAGAGATGGGCTATCAAGCGAAAGCTATATCATTATCTCAATCATTGGCTCTGCTC
AGTCAGGGTACAGTGTAGCTACGAAAGCAAATGAGCTAATTGAGTTTGTTAAGAAAAACGCTATAACAGA
GTTTGGCTATATAGAGAATATGGGGGGAGTACCAAGTCCTATATTCACATCTGATAACAGAATGACTATG
CAACTACAGTTTCGCATAGTGCATGATAATTAAAGGAGAGAGAAATGAGTAATCCAAAAGATTTTGCGAA
ATTTGTCGGGCGTTCGGCAGTTTTAGAATATGCAACGACTGTAACAGGGTCTGGGCCTGCACCTCAAGAA
AGTGATTGGAAACCAGGTGGCGCAATTCGTTCTAAGTCATTCGATTTAAGCCCAAACACTGTAACATCTG
AAGCTGATGACGCTGGCGGTTTCCCTGAGTCACTAGTAACAAACTCAGATTTAAGTATTAGTGTTGAAGG
CGAGTTTCGTAAAAAAGATAAAGAAGATGAGATCGGCATCAATGCACTCATTAAGCTTTATGTGAATGCT
GTGAAAGCTCGTACTCAACCTACTGTGTGGGTAAGACTACAATTCGGTTCAGTAAAACTCGTCGGGAATA
TGGTTATCACCGCTTTAAGTAGTGAAGCACCTACGAATGATTTAGTTACATTTTCAGCAGAATTTAAGGT
TGCAGACGCTTCTAGCGTTACGATTACAACATCTTAATTACAAAAGGCATTCTCACGAGTGCCTTTGATA
ATTAAATTTAAGGATTGCTTATGGAAGCAAATAAAAGTACAGGCGAGTTTTCTTTATCGTTCAACAATAA
AGAATATATTTTCAAACCGTCATTTAAAAATATCGCTAAAATAGGTACACCGACGGATATTGTAAATGTG
TATTCTGTCTTATTTGGTAAAGAGGTTACGTTTTTATTAAATGAGAGCTTAAAAGCCAATAAAGATGTAC
AGGCTTATGCTTTGAATATTGCTTTTAGTCCAGTTCTCGGACGTAAGATCTTATCTTGCGCACTTACTAT
ACTGAATGCTTGTAATGATAGTGACTTGTCAGGTATTTTTGGATATTACAAGCCTAGCAACAAGGGTATA
GTTTATAGAATAGGAGCAGTTAACACTAAAGATGTTATTGCCCTTGCTAAACATTTAGCACTTCACGGGA
TAATCGGTAATATTGATCTGAGAACAAAAGAAAATAAAAGAAGTGAATATACATCAGAGTTTGACGTTGA
GGAGTATATCTGTGCCGCACGTTGTCATTTTGGTTTAAGTCGTGCCGATGCTGAAAATCTAACAATGACT
GAGTTTCAGATGTTAATAAAATCTAAATACCCAGAACAACAGAAAAAATCAACATTATTCACAGAAGAAG
AATACGATCAGATTATGGAAGATTACTATAAAAATAGAGAGCAGACTTTGAAAAACAATTAATGTGATCT
TCTTCACTGAATTAAAATATTGTTATGTGTAAAATATTCTACATTTCAAAATGAAAGGTGAAAAATATAT
GGATCAAAAACAATTTGCAGAATCATATCTATTAGTCAACAGCAATAATTTTCCAAATGATAAGATTTTT
GCCTTAAAGGAAAAACTATCGACCATAACAGAAGATCAAAAACTATTAGTTCAACTAGTAGGGTTAAAAA
GTCCAACTACAGTATTGATTCTATCTTTAATCTTAGGAACTCTCGCTATAGATCGTTTCTATCTTGGTGA
TATTTTTTTAGGCATATTAAAAATAGTATCAATTCTCTTTTATGGAATAGGACTTATTTGGGTATTACTT
GATATATATCTCTGTTATCAGCATGCTAAGTACTATAACTTTGAGAAAGTAATGTCAATTTTACAAGACA
GTTAAATAAAAAACCAAACCCCAAACATTCGCAGTGTTTGGGGGTTTTAGTTACCCCTTATCCAAGTTTA
GCTGATTACTTTAGTTGTGGATTTTGTTGTTACTATGGTAGTGCCAATACTCCTCATCTCTTGGTATTCT
TATTATATTTTTAGGGATTTTTGTAGTTAACTGAAAAGCTCTTAGTGCTGTTAGTGTTTTTTTACCAATA
TTAGGAACACTTAAAATCTCCTTATCCGTTCTTTTCTCTAAATCTTCTAGAGTATAAACACCGAACTGCT
GCAAAGAGTCAACTTGATTACGTTTAATACCTAATGCGAAGGATAATACTGATGGGTAATAATAATCTGC
TATCTCTTGATTGCTACTATTAAAAATAATGAATTGAGAATTTCTATTCTCATTACATATTCTCTTTATT
TCATTATACGATAGTTCGTAGTTTGAAGACTTTTCATACTGGCTTCTTATTTCTTTAAGAATTTTTACTG
ATAATAACTGAGATTTTACGTTGCTCATTAAGAAATTGCTAGTATATTCATGTATTTCAGACCAATGCCC
ATAATGAGTAAAACCACTGGTTTCTTGGTCTTGTTTTTCTGTTGAGATTTCAATTATTTGTCCATGTTGT
TCTAAGAATTTAAGTGGCGTATCCAAAAATGTATTTGCAATAAATATTTTTTTGAATGGGTATTTTTTGT
ATGAAATATCATCGATATTTTCATATTGCTCATAGTTTTTGTTATTTGAATAGTTTGACTCAGTCGTTAT
AGAAATTTTTATTTCTGGATATATTTCATTCTCATTCAATATGTTATCTTTCTGTAAAGACTTTTTCTTT
TGAGAAAAATGCCACGCAATGCCGACAACTATAAAAAATATAATGAGTGCAGTAACCATGAAAATATCCT
CTATGCTTTTTATTTAGGATTTTATCTACCAAAAATAACTTTACAAGTGATCTAGATCTCATTATTATAA
ATCCAAGGTCTCAAAAGCCTTTCTCAAAACGGTATCCATAAGGATAGTAAACACCCCGTCAGTGTGATTT
TTTATGCTTTAAATTTGCTTCTTTTTCTCATCAACAAATTTAGGCATAGATAATAATTTAGTATCAATGA
TCGAGAGTGCGACGAATACAATACCTTCGGGGAATAAGTCCGCTAGATTTTGAGCTAGTTTTGAGCTCTC
GATCACCCTAATTCGATTAGGGTACTTCTCTCAAAAGGAAACTCAAAATGACGGCTCAAATTCAAACTAT
CAACTTCCACAATCAACCACTTTCCACTTTTGAACACAACAGTATTTACTATGTTGCAATGAAACCAATC
TGCGAGAATATTGGCTTAAATTGGGATGGGCAACGTCAACGTATTCAACGTGATGAGGTGTTAAGTCAAG
GTACGGTTATCATAACCGCACCCACGAATAGTGGTGATCAACAAATGCTTTGTCTTCCAATTGATTACTT
AAATGGATGGTTATTCGGCATTGATGTAAAACGTGTTAAACCTGAAATCCGAGATTTACTGATTACCTAC
AAAAAAGAGTGTTACAAAGCCTTATCAGATTACTGGATGAAGGGCAAAGCAGAAAGAAAAACCACCACAG
ACGAAAGAACAGGACTAAGACAAGCTGTTAGCCAGTTGGTCAGTAAAAAAGGCTTAATCTATTCAGATGC
TTACTCATTTATTCACCAACGCTTTAATGTGCAACATATTGATGAACTGACACCAGAACAAATTCCAATG
GCGGTTGAGTATGTTCACAAGATCGTTTTAGAGGGTGAGCTCATTACAGATACATCGCCAAAAGTGAAAG
AGGATGAAATTGTCGTGCCTTACAATGTGTTTTACTCTCTGTATAAACACGGACAGCGTGGACAACGTTT
GGGATATGAAGTGAGTATTTTATTAGATTCTTTATTGAAATTACTAGGTGCAGAGTGTGGAAGACCTAGA
ATCTCAGGATTAGTCCATGACTGCCAGGTAGAAGGGGCTAATTGGTTAGATTTAGCTGAAAAGATTATTG
ATAAGAGAAACTTAGCCAAACTACCAGCATAAAATTAATTAAAAACAGACCGCACTTTTGTGCGGTTTTT
TATTGGAGCAAATATGAGTGAAAAAATATCTGGAATTTATATCGATATTGATATCGAGACAGCAAAATTA
CTTAATGCAGCAACAAGTTCTGATATTGCTTTAGGTAAATTGGAAAAAGCAACAAACGATGTTACGCAAG
CAATGCAAAAAGCGGATAATGCATCAAATCAACTTGGTGGTGGCATAAATAAGGTTGCAAAATCTGTTAA
TGCCGCGACATCATCAATGAAACAAGGTAGAGCAATTGTCCAACAATTAGGCTATCAATTCCAAGATATT
GCTATTCAAGCTCAAACAGGAACTAGAGCTCTTGTAATCCTTGGGCAACAAGGTTCTCAAATTCTCTCTC
TCTTTGGTCCTATGGGGGCTATTGCAGGTATGATCCTTGCTATTAGTTCAGCAATGGGATCTGCATTATT
CCCAAACTTATTCGCTTCCACAAATGCTACAGAAGATTTAGAGAAAGCACAAAAAGCTCTGAGCGAGGTA
TTAACTGAAAATAGTGATGGTGTTTATTTACTTTCTGAAAAATTAGCTAAGTTAGCAAAAGAAAATGAGC
AAGCAGCAAGAACAAAAATAGCATCTAGCATGATGGAAGCTAGACTTGCTATTAAATCAGCGGCGAATGC
AACTCAAGATGCTTTTAAGCAATTTGATAGTTTTTTTAGCTTTCTTGGTACTAATGCAACAGCAAGCGTT
CAGAATGCAATCAAAGAATTAGATGATTATTCAAAAACAGGAAAAGATGTCACAAAAGCTGTTTTAGAGA
TGGGTGATTCTTATGGTGGGGCAATAGCTCAAATTGCAAACTTAAGCACTGTTTCTGAAAAAATGGCTGA
ACAATTAGGAATTAGTCAATCAGAAGCTGTAGGATTGTTAAAAATTCTTAATGAGTTATCAAAAGATCCA
TCACCTAAAAATATGGATTTATTAAGACAATCACTTTATTTACTAAGTGAAAAAAGCAATTGGTCTAATG
ATTCTCTAACTAAATTAACTCAAACGGTCGATAAGAATGCTTCATCAGCACTAAATGGAGAGGCCGCTTT
AAGAATGTTAGAGCAGGCATTTAAAGATCTAAATAACGCCATTCTAAAATCAGACCCCGCTTTAAAAAGC
AATGAGGCTAAATTAAAAAGCCTTGTCGATGCTTCAAAACGATATGCTGACACAGTAGGGAAAACAGCAA
GAGAAAAAGCCATTTATGATGCACAAAACACTAAAGCATCAAAAGAATCAATTGATAGTGCAATCAAGCA
GATCAATGCAAACTATGATGTGGTTGAATCAGAAGAAGAAAGAATTAAAAAAAGGAAAGAAGCAGAAGCG
GCCGCAAAAAGGGCAGCAAAACAAAGCGAACAAGCACAAAGGCAAATTGAAAACCAATTAACGCAGCTTG
GTAATCAATATGAGATTGTTGTTTTAAAACAACAAGGCATGAACCTTGAAGCTGTAAAAATGGAAGCTGT
AATGCGACTTGGGGCAAGTGCAACAGAAGAACAAAAAAGAGCAGCAGAGAAGCTAGCATTAGGCATCTAT
GCTGCTACAACCGCAATGAATAATTTTAATTCCTTGCAAGCTCAAGTGTCGCCAGTTTTTGCATTAGAAC
AACAGCACCAGAAACAGTTACAAATGATAGAAGAGTATAAAACGTTATACCCTCAGTCTATTGCAGAAGC
AGAAGCTGTTCGTGCAACAATCGAAGAACAATACAGACAGAAAAGGATTGAGGCACAGTGGGATGAGTGG
AAGCAATCAAGTGAAGCTGCGAATATGTTTGGTTCAGCTATTGAAGCTCTAGAGCAAAGTGCGGTATCGA
CGCTAACTGGAATATTAAACGGCACAATGTCTTTACGTGATGCGTTATCTTCTATTGCCAATACTGTTTT
GAATAGCGTGGTGCAGAGCCTTGTTGAAATGGGAATGGCGCACGTTAAATCAATGATTATGGGTCAAATG
GCTGCCAAGGCTGCGACTGCAGCACAAGTTGCTCAAGCTGCTGTTATTGCCTCAGCTTATGCTCCAGCGG
CTTCTATGGTTTCTCTTGCAACACAAGGTGCTAACGCTGCACCTGCACAGGCTGGTATAACAACAACATC
TGCATTAGCCAAAACACTTGCTGTTACTGGTCGTAAACTGGGTGGTCCTGTGTCTGCAAATCAAATGTAT
CGAGTTGGTGAGAACAATCAACCTGAGATTTTTAAAGCCAATAACGGAACTCAATATATGATACCAGGTA
ATGCTGGTCGAGTTTTCAGCAATAAACAGTCAAGTGGTGGTGGAGCACAAGAAAGAAACGTAACTGTTGT
CATCAATCAAACAAATCACTTTAACTCTAGCAAAGATGATACAGGAAGCCTATCTGAGTTTGCTAAAGGA
TTAACAAAACAGATAAAAGCAACAGTTAGAGAGGAGCTTACATTACAAATGAGAGTGGGTGGTATTCTGG
CGAGGTAAAAATGGAAAGATTTAATTTTAACGTAGAAATGAATTATGACGTTCAGCATGAGCCTTTAGTT
AATCAAGTACAGTTTGGTGACAATTATAGTCAGAGAACATCAAAAGGTATTAATTCTGATTTATGTAAAT
ACTCAAATTTAAGGATAATTTGTGATGCCGATGTGAAACACCAGATTGATACATTCTTGAAATCACATGG
TGGCCACAAAAGTTTTTTATGGAGAAGCAAAACTGAAAACAGAGATGTTAAGGTGTTTTGCCCATCTTGG
TCATATAGAGAGAATGGAGCAGTATTTGAGTTTACATTGAATTTTATTGAAACATTATAAATAACATAAG
GCAGGCATATGAGCATTTACGGACAACTTGAAGTTACCGTTGAGCTTATTAGACAGATATCTAAACAAGT
GGTTAATTTATGCTAAGACACATCTCAAATGAAATAAAACTTGAGCTTTCAAAGCTTGAGCAAAACGCCA
TGATTGACTTGTTTGAAGTGGATCTGCGCGGTCTGAAAGATAAAGACGGCATGAATGGTGAGTTATACCG
CTTTTATGCGGGCACGAACGAAATGCTCAACCCCATTGTGTGGCAAGGTAACACTTATCAACCTTTTGGA
GCAAACGCGACGGGATTTTCTTTGTCTGGAAAAGGACCGTCAAACCGCCCACAATTAACGCTCGCGAACT
TCAATGGGTTTGTGACGGGAATTGCCAATCGGTTTGATCAATGTCTTGGTGCTATCGTGCGCAGACGACA
GGTCTATGTACAACATCTTGATGCAGTAAATTTCAAAGATGGAAATACACAAGCAGATCCAACGCAAGAA
GTACTTAGTTTTTTTATTATTGAGCAGTTATCTGTATTAAAGCGTGACGTTGCCGTGTTTGTGCTTGCGT
TACCAACGGAAACGGACAATGCATTGATTTCTTCTCGAACAATTGGCATTCATTGCGGTTGGCTGTATCG
TTCTTCAGAGTGCGGTTATATGGGGCCACCGGTTGCCGATGAAAAAGATCAGCCAATAAGCGATCCCAAA
AAAGACAAATGCAGTTGTTTAATTAGCGGTTGCAAGTTAAGGAACAATACGCGCAATTACGGCGGATTCG
TTTCTGTTAATAAGTTGAGTTAAAAAAATGAATGAAAAGCTAAAACAAATATTAATCGACTACGCAAAAC
AATGTGAGCCGTACGAAATGTGCGGTTTTGTTGTTTTTAACGGTCAAGAAAAAATTTTCATCGCTTGTGA
AAACATCGCTGAAGATAAATCTAAACCGAATATGCGTTATCGTGGCAGTTTTGGTGGTCGTGGTTCTGCA
AAAACAAGAACATTTGCGAAAATGACAGCAGTAATTGCGTACAAAAGAGCAATGGCAGGTGACAGTGGAG
TTATCTTATGTGGTCGTGAATTTATGAATTCTCTTGAAGATTCCTCACTTGAAGAAGTTAAACAGGCAAT
TAGAGCAGAGTCATTTTTAAATGATTTTTTTGAAATAGGTGAAAAGTACATCAGAACAAAGTGTGGCAGA
GTATCTTATATATTTTCTGGATTACGTCATAACTTAGATAGTATCAAATCAAAAGCGAGAATATTACTTG
CTTGGGTTGATGAGGCAGAATCAGTCAGTGAAATGGCTTGGAGTAAATTAATTCCTACGGTTCGTGAACA
TAATTCAGAAATCTGGCTGACGTGGAATCCCGAAAAAAGAGATTCCGCAACGGATAAGCGTTTTAGACAA
TTCCCACCTGATAGCTCGGTGATTGTTGAAATGAACTATACCGACAACCCTTGGTTTCCTGATGTATTAG
AGCAAGAAAGACTGAATGATAAAAAACGCCTAGACGATGCAACTTATCGCTGGATTTGGGAAGGTGCTTA
CTTAGAAGCGAGTGAAGCTCAGATCTTTAATGGTAAGTATGAAGAATTAGAATTTAAACCAAATCAAGAT
TTCAACGGTCCATATTTTGGGCTTGATTTTGGCTTCGCTAAAGATCCAACTGCTGCAGTTAAATGTTGGG
TGTTTGATAATAACTTGTATATTGAATATGAGGCAGGCAAAACAGGCTTGGAGTTAGATCACACAGCGGG
TTTTATGAAAGAAAGAGTGCCAGATATAGAAAAATATATATTACGTGCAGACTCAGCAAGACCTGAATCT
ATAAGCTACCTGAAACGCAACGGTATTCCTCGAATTGAGGGGGTTAAAAAATGGAGTGGATCGGTTGAGG
ACGGTATAGAGCACATCAAATCTTACAAAAAAGTTTACATTCACCCTCGCTGCAAAGAAACATTGCGCGA
GTTCAGGTTGTATAGCTACAAGACAGACAGATTAACAGGCGATGTGCTACCTACAGTGCTTGATGAACAC
AATCATTATATCGATGCAATCCGTTATGCGTTAAATCCACTAATGCAGCATATGGGAAGATCAACACAAT
TGCCATTAAAAGTACGCTAAGGATTTTATATGTTTAAAGTATCTGATATTTCGTCAGAAATGGCGAAATT
GCATTCACGTATCCGCATTATAGATGACTTGTTAGGTGGAACAGAGCGAATGAGAGAAGCTGGTAAAATC
TATTTACCAAAGTTCCCATTAGAAGATGAGGAAACTTACAAAAATAGGTTAGAACGAACAACGCTTTATC
CAGCTCTAGAAGAAACACTCTCCCAAATGAACGGAAGAGTTTTTTTTACTCCAATTAATATCACAAAGAT
TAACAATAAGCTTGCTAGTGAAATACTCCCGGACGTGGATATGGAAGGGAATAACCTTGATGTGTTTGCA
TCCAGTTGGTTTCACGCAGGATTAGCCTATGGTGTTAGTTATGTTCTGGTCGATTACCCAGTTACAAACG
ATGCCAAAACGCTAGCAGAAGAAAAAGCTATGGGGGCTAGACCTTATTTAGTTCACATTCATCCATCCTC
GGTTTTGGGTTTTAAAACGGCTAGAATTAACGGTAAACGTGTATTTACTCAATTTAGATACCGTGAGTTC
GTTGATGAAGAGAATGGAGAATTTGGGTTAAAACAGATTGAGCAGATCAATGTGTATGAGCGGGGAATAG
TTCGAAAATTCAGAAAAATTGAAAATGCGAAAGATGGAGATAACGGTTATTACTTGCACGCTGAGGTGGA
GCTTAAGCATTTAGGCAAAACTCTTGATTTTATTCCTATCGTACCTTTTATCACAAAACAAACTGATCAC
TTTGGCATTGGAAGACCTCCATTGTTGGAGCTGGCCCACTTAAATATTAAACACTGGCAATCCCAATCAG
ACCAAGACAACATTGTTAGTGTTGCAAGAGTTCCGCTCCTTGCTAGAACTGGAGCGGTTGAGGGGGAGCA
GTTTCAAATTGGGGGTTCCGTAATTGATCTGCCAAGAGAAGGTAGTCTTTTCTATGTTGAGCATTCAGGT
AATGCAATAGGTGCCGGGAAAGAATCAATTAAAGAGCTTGAATCTCAGATGTTGGTGGCCGGGGCAAAAC
TTCTTATCAAAAACATTATCGCCATGACTGAAAGTCAAGCAAGAGATGAGCAAGGAAAAGAAATCAGTCA
ATTAAGACTGTATGCCAACAAATTCGAAGACGCACTTGATTTAGCGCTTGAATATGTAGGTTTCTGGCTT
GGTATTGAGAACGTAGGCAATGTTGAGATAAGCGGAAACATTGATAGCGAAATCGATCCTAACGCCTCAT
TGGATATGGTTATTAAACTGAATTCGGCTGGAGTCATTTCCACCCAAACAACATTTGAGGAGGCAAAACG
CAGAGGTTTGCTATCTGATCATGCTAGTTGGGAAGATGAGCAAGCTAGACTAGAAGTCGAAAGTATGAGT
GGAAATTTCCATGGAGAAAACAATGAGTATTGATGAGCAAATAGAACATCTGCTCACAGATCATAAAATC
TTACTCTTTCGTTATGACGCCTCACTAAGACGAGAAATCGTAAAACGGCTCAATAAACTGCAAAAACAGA
TGTTGAGCCGCATTTCTGCTGTTGGGTTGGAAAATGCAAGTAAAAGAGATGTAGCAAAGTTACTTGGTGA
GATAAAAGAACTTATCAAGAGTTACTATGTTGAAATGTATAGTTTTACAGATGGTGAGTTGCAAAGCCTT
TTACCAATTGAAGCTTTGGCAATAATGGAAATATACAACCAGTCCGTAAAATTCGATTTATTCAACAAGG
TACCGGACTATAAGTTAAAAGCCAGTAAAACCGCTCAAATCGTCGCTGGTTCACCTTTGTCTGATTGGTT
CGATAAACAGGGAGGCGATTTAAGTTTTAAGTTCTCTGGGCTAATTAGACAGGGTATTTTGGACGGTAAA
GCAACAAGCAGAATCATCACAGAAGTAAATGAGCTTATGGTGCATTCACGTCGTTCTGCTGAAACATTAG
TTAGAACGGCTGTGATGAAGGTTAACGACGAAGCTCACAAGCTTTTGCGTGATGAAAACATGGATATCAT
CAAAGGCGAGCAACACATAAGCACTCTTGACACGAGAACGTCAGAAGTTTGTCGTGCTAGAGATGGTTTA
GTGTGGGATTTAAACCAAAAGCCAGTTGGTGATCACAAGGTGCCATACCAAAGACCTCCATTACATCCAA
ATTGCAGATCAACCTTGCGTCTAATTATGAAATCTTGGCGAGAGTTAGGCTTTGATGTCGATGAAATTCC
AGAAAGCACTAGAGCCAGCATGGATGGACAGGTAAAAGCTAACATCACTTATGAAGATTGGCTTAAAAAC
AAAACTAAGGCGCAACAAGATGAAATCTTAGGCAAGGGTAAGGCTGATTTATGGCGAAATGGTGTTATCA
CTTTTCGGGATATGCTAGATCAGTCTGGGCGCCCCTTGACACTCAAAGAACTTAGAGAGCAGTTTAAATT
AGGCGGTGTTGAGAGTGCCGTAAATGCTGTTTATAAACGCGCAAGTGAATTAGAGCCGGCATTTACAAAT
GATATGTTATCCATCGTTAAGCAATCTAATGGCTATTTAGATGGGTTAGATTATCGCTTGAAAAGCATTG
ATTCCATCACGCGCAAAGTTCAAACGGATATTATTAAAACCGGAATAACAGAAGGAGAGTCGCTAAGTAA
AATAACTGATATTGTGCGTTATACCACAATTTTTGAGAGCAAGAATTTCACGCAAAATTATTTTCGAATG
CAGGAAATTCTTACTGAAAAAGGTTATAATGTAACCAGAGTTAAAAATACTTGGCGAAAAGGTGCTGTAT
ATAAAGGTATTAATACGATCGTTGAAAAAGATGGCATTAAATTTGAAATGCAGTATCACACTAAGCAGAG
TTTTGACTTAAAGAACGGAAAATTGCATGAGTTATATGAAAAAGCAAGGGTTATTAATGGTTCAAGCGAA
GAGCTTAAAAGGCTTAATGAAGAAATGAAGAATTTAAGTGATCAACTTGAAACGCCTGTAGCTATAGGAA
AAATCAGGAATTAACAATGAAATATTATCTTGTTTTCCCAGACTCAAATAATCAATTACTTGTGAGAGGT
AATGAATACGATTATTTAACGTTTGCCAAGTTTGATTTAAAAAAAAATGCTTGGGATAATTCTGATGCGT
TTTATTGGGGCGACAAAATTTTAGCAAGTGATTTTGTTGATTTCGAGCAAATATCGGAGGAAATGGCAAA
TGCATGGATTGATAAGCATAAGTGATAAAGCAAAATTATTTGCAGAGCAGATACATGCTAATCAATTTGA
TAAGGCTGGAAGTCCTTATATTTGTCACTTATCTTTTGTTGCTGAAATGCTTACAGGTGAGCACGATGAT
GTTATTGCTGCGGCTTGGTTGCATGACAGCGTGGAAGATACCGAAACTACAATAACTGACGTTAAACACC
TGTTTGGTGAACACATTTCCGAAGCTATAGATGCGATAACGAAACGAGATGGTGAGGATTATCATGGCTA
TTTGCAACGAGTAAAATCGAATGATATAGCAAGAAAAGTTAAAATAGCTGATCTCACTCATAATATGGAT
TTAAGTCGTTTACCAAAAATAACAGAAAAGGATTTATCTCGACAGAGAAAATATCAACAAGCTAAACAAT
TTTTACAAACCTAGCCTAGCGCTAGGTTTTTTATTACCAAATAAAAGGAAAATATGAACAGTGAATTAAT
CCATGTTTATCCAATAAACGACTTAAGAGAGCATGAACATAGCGAAAATTGTTGGTGTAAGCCAATTGTT
CTTGAAAGTGCTGATATTTGCATCCACCACGCAATGGATCAGCGCGATCGCTATGAAAATAGTGAATTAA
AAATGCACTAACAGATTTAAAACAGAAAACAACGACCGCCTTAGTGGAAACACGAGGTGGTTTTTTATAC
CCGTCATTCAAGGAATGGCGATTTTAACGTGCTAGGCACATCAACAACATATCACGAGGTGATCTTTTAT
GTACACATTTATGAATTTAGGCAAATTCTCACAAAAGCTTAATGGCAATCCTGATGAAGCTGGCGGCGGT
GCTGGTGGTAGCGGTGCTAGTGAGGCGAAATATACACAAGCCGATCTTGATAAAGCCATTAGCGAAGCAG
TCGCAAAAGAAGTCGCTGGACTTAAAACAAAGAATTCTGAATTGCTAGGCGCTCAGAAAGATTTGAAAGA
GAAGTTAGCTAAATTCGACGGCTTAGACCCGGAAACCATTAAAAATCTCATGACTCAATTCGAGAATGAT
GAGGAAATGAAAAAAATTGCTGAGGGCAAGTATAAAGAAGTCATTGAAGCTCGAGTAAGCAAGGTAAACG
AAGCAAAACAGCGTGAAATCGACGCACTCAATGCGAAACATCAAGAAGAAATGAATAAGCTGCAAGCAAG
CTTAGATCGCTATTCTGGATTGGTTCTTGAAAACGCTATCCGTAGTGAGGCAACCAAAGCAGGTGTTACC
TTTGGTGCTGACGATGCTGTATTAAGAGCTAAGCTCACGTTTAAGCTTGATGACGGACTCGTTGTTCCAA
TTGATGAAAATACTTTTGGTGGTGATGGTAAGCCATTGACACTGAAAGAATGGTTCGAAAGCATGAAAGA
AAAGGCACCTCACTGGTTCCCAGCATCGCAAGGCGGTGGTTCTTCTAATGGTAGCCAAAATGGAGCGAAA
ACAATGTCTCGCGCTCAATTCGAAAAACTCTCTCCTGCGGAACAAATGAAGACCATGCAGGATGGAATTA
CATTAACTAACTAAATTAAAAGAGGTCAGAAATGGCAGAACAAAATACTTTAACAGCAATCGCACCATCT
CTTTATGCTGCGTTAAATACCGTTTCTCGCGAGATGGTTGGATTCATCCCAGCGGTTAACCGTAACTCAA
CAGCAGAGCGCGCGGCTTTAGGCGATGAAGTGACTGTACCAATCGCAAGTGCGGGTGAGCTTGAAGATAT
TTCACCGGGTCAACAACCTAAAAATTCAGGCGGTACCACTCCTGAATCAGTCAAAATCAAGATGGAGCAC
TCAAAAGCTGCTCCTATCATTTGGACTGGTGAAGATGAGAAACGTGTAAGTAACGCTGGTGTTTATAATG
GCGTATTAGCTGATCAGTTTGCTGATGGTATGCGCAAGCTTGTTAACTCTATTGAGCGCGATGTCGCAAG
CAAAGCGTTGATTGGTGCCTCTCGTGCCTATGGTGAGTATGGCAAAACACCATTTGGTACAGCGGGTAAT
TTATCTGACTTCGCTGGTGTTGCCCGTATTCTTGATGACAACGGCTGTCCTATCGTGGATCGTCAATTAG
TCGTCAACTCTGGTGCGATGGCTAACTTGCGTGGTGTGCAGTCTGTTTTATTCAAAGTGAATGAGGCAGG
TAGCGCAGATATGTTACGCGACGGCTACACAGATCGAGTGCAAGGTTTTGCCCTTCGCAACTCTGCTGGT
ATCTCAATGCATAAACAAGGTAATGCTGCGTCAAAAACTTTAAATGGTGGTGCGGCAACGGGATTGCGTG
AACTTGCATTACAGGCTGGAACAGGTGATTTCAAAGCGGGTGATTTGATTTATCTAAACGATGATAAAAA
CAACATCTACACCGTGGCAGAAGATTTAGGCAACGGTGCGGGCAAATTGAAAATCAACGCACCGGGTATT
GTCACTTCGATGTCTGGTAGTGAAACCATTACATTATTTGGCGACTTTACACCTAACTTTGCCTTTGACC
GTAACGCTATTGTGCTTGCAACACGTGCGCCAGCACAACCAACTGGTGGTGATAGCGCGGAAGACGTTAT
GTTCTTAACCGATCCAGTTACTGGATTAGTGTTTGAAGTTCGCGTTTATCGTCAATACCGCCAAGTTAAG
TTTGAAATTGGTATGACTTGGGGCGCGAAAGTTATTAATTCTCGCCACTTGGCAATTTTAGCGGGTTAAC
CTGAAACAATATAAAGAGCGTTCCGAAAGGAGCGCTTTTTTTATGGAGAAAGATTATGTTTTTTAGAATT
GAGAAACAAAATGATCAACTAGTAGTACATCAAAGCACGCTTTCTGAGCATGAATCTTTGGGCTGGGTTG
TTTTAGGACCAGTAGAAACCAAAAAAGAAGACAAAGACTTATCTGCTTTGAAAGTAGATGAGTTAAAAGC
AATGCTAACTGAAAAAGGGATTGATTTCGATCCTAAAGCCAAGAAAGATGACTTGATTGCCTTACTTAGC
GAAGAAAGTTAAAAGTAAAGGGGGAGATATGGATTTAATAATCCCTAATGACTCCTACGTCACTTTGGAA
GAAGCTAATAAATATCATGCCAACAGAAATAGTGCATTTGTATGGCAAGAACTTGACGACGAAACGAAAG
CAAGACGTTTAGTGAGCGCATCGGATTTCTTAGACTTCAATTATCGTTTTCTTGGTAGAAAAGCAGATCC
ATCACAACTTCGAGCATTTCCTCGCACTAATACTGGTGGGACTGATAGTAAAGGCATTCCAACTTCGGTC
AAATACGCCGTATTTGAGTTAGCTCTTTACGAGAATCTGAATGAAAATCCAGATAGTGAAATGTCTAGCG
TTCGTGTTGGTCCTCTTTCGGTGAATTTCGAGAAAAACCCAGTATCAGGTAACGCAAGTAACCGCTTTGA
ATATGTAAAGAGCATTCTTGATACCTATTTGGATAAAAGCCAAGGTGGCGGCAAGGCTAGAATGTTAAGA
GGGTGATATGTACGGTAGGCTAAAAAACATTTCATCATCACTCATAAAAAAATTTGGCTCTCCGTGTGTG
GTGAAAATTGAAAAAAAAGGTGAGTACGATCCAGAAACAGGAAGCGTTGACACTGGAATAACAGTAGAAA
ATAAAGCTTTTTGTCTTTTTGATAATCTTGCCTATGATTTTCCTCGCCATGAAACCAACAGCAGCGCATC
AATGGTTAAGCGAGGAGATGTTTTACTTTACCTTACAGCAGAGGCTAGCCCTACCTTAAATGCAAGAGTG
GCAGTGAATAACGAAGTTTGGACCATTGTTAATTTCCAACCAATCAAGCCATCTAGCACAATAATTCTCT
ATCAATGCCAAGCGAGACGGGTAGGGGGGTGAAATGGGAAGTTTTGTTATTGATATAGCAAAATTCAGAG
AAAAGCTCGGCAATAAGGCGGATCTCGTTCTGAGAAAAGTTGGGATTGAAACGTATGAAAAAGTAAAACA
GAAAACACCAGTAGATACGGGGCAGTTAAGGGCAAGCTGGACTGTAAGTGTTAATGGAATGCCGCAGAAT
TATAATGGCGATACTTCTGCGCTTAATACTGCCAAGTTTGGTGACACTATTATCATTGCCACAGATAAAC
CATACGCGCCTGTTATTGAATATGGTTTATATCCTAAACCCGGAGGAATAAAAACTGAGAATGGTTTCTC
CACACAAGCCCCCCAAGGAATGGTGAGAATTACTGTTCAAGAAATGCAAGCTTGGCTTAGAAGCAATCTA
GGGAAATTCTACTAATGAAAGCGAAAATCAGGGCAATACTTCAAAGTCATTTAGCAAAAATAAGTGATAT
AGAAACTGCATGGGAAGGTGTAGAAAATGTATTAAACCTACCTTATCAAAGTGTGTTTCTAAATATCTCA
AGTACGCTAACAGGTGCAATTAGCGATAAGCCTAAGGCGCAAGAAACAGGGTTCTTACAAGTCACATTGT
ATTACTCTTCAGGAAAAGGAACGGCTGAGATTGAAGAAAAAGCATCGCAAATAAGACAGCATTTTTATGG
TAAATCTTTTGCTAAAAAAGGTGTTCAAGTGGTTATCCACTCGCCACCACAAATAGGTGGCACTTATCTG
AATGACAACATTCTTGCGCTACCAGTAACTATTAATTTTACTGCCTATGAACTCTAAAGGAGGAACAACA
TGGCAACAAACGCACAAGGGGTTAAACGCAAGGTTGTTTTCTCCAAGGAGAAAACATTTGGCACAAAACC
CACCGCAACAACAGGAAAGATTCTTACTCGAACAGAAATCTCCCTGAATACTAACTTTGAGAGTTTCTCA
AGTGAAGAAATCCGCACAGATTTACAGCGCGCACCTACAGTTGTTGGTTTTGAGAAAGTAGAGGGCGACA
TCAAAGGTGAGCTTGCTTGCGGTCAATGGTCTGCTTTTTTAGCAGCCGCACTCCGTGGTGCTTGGACACT
GGAGGCAAAGGCACCAATTATTAAAAAAACAACCGATGGCAATAACGAGAAGAATGGGAAAATCCTCGTA
GTACCTGAATCTGGTCACGCAACTGAATCGTTCTGTATTGAAGATTTTTTCCAAGACGTCAGTATTAGTC
GCGTGTATTTAGGTTGCCGGGTATCAAAAATCAGTATTGATGTTCAACCTAACGGAATTGCATCAATTAC
CACAACATTTCTTGGACAGCGCGGTGAAGAGTCCGCAACAGCCTATTACACAAATCCGACACCACAAATT
CAGTCTGAAAAATTAGCGGGTGTAAATGGGCGCTTAATGCTCAATAAGAAAACCGCAGCGTTAGTAACAG
GGTTTAAGTTGGATATTGACCTAAACGCCTCCAGTGAGCCTGTTCTAGGCGCTAAATACGCCCCTGATGT
GTTCATTGGAACGGTTAAAGTTGATGGCTCATTTACGATGTACTTCCAAGACAAGAAGATGATCGACGCT
GTTAGAACTAGTGAAAATCTTTCTTTAGCCTTGCGGCTAGATGCAGGTGACGCTACTAATGCTGATTACA
TGAGTATTATTCTCCCCGGAATCAAGGCGACCTCCATTGATATTGATGACGGTGAGAAATTATTGATGCA
AACCTGTAATTTCAGCGCATTCCCAGCCGTTTATGATAGCGCAAGCCGGATCGACGATTCCCTGAAGAAA
CCTACGACGATCATCATTCAAGATACTTTAGCCTAATTAATACAAATCAACACAAGCCACTCCATGAGAG
TGGCTTTTTTTATTCCACAGAAATAGAGGACATGAAATATGGATTTATCCACATTAGACATTCGCAAAGC
TTCAGAAGAAACCTACCGTTTTGAAGTGTTACACCCTGTGACAAATGAAAAAACAGGTGCATTCATTGAT
GTTTATTCTTCCCAAAGTGATGTTGTTCGCAAGTTTGCTAATGGTATTTTCCGTAAGCTCCAGAAAGATG
ATCTTGAGAGCAAGCGTTCACGTCGTCCTAAATTACGTGATCTGGACGATATTGAGCAGGAAAGTATTAA
TAACGCAATTGTGCGTGTTGCTGGCTGGGAAAATGTCGAATGGGAAGGCAAAGCGCTAGAGTTTAACGAT
GAAAACGTTAGTAAAGTGCTTAATAAATGCCCTTGGTTATGCTCTCAAATCGTTGAGCATTCAGATGACT
TGGGAAACTTTCTAAAGAGCGGATCGAAAGATTAATCGATCACGTTCGAGAAGAATTTAAGCTTAATAAA
CCAGTCAAAAATAGCGATGCAACATTAAGAGAACATCTACAGGCTGTCTGGGAGCAGACTGGAATTAAGC
CTGATGGGCTGAATACACCGGAGCCACCTAGTGGGTTAATGTATTTATTCAGCTATTTTAACGAACTTTC
GCTATCTAGGCAGTATGGCATGGTAGTCAATCCTATTTCATACTCAGATATTCTTGCGTGGTCCATTCTT
ACAAAGGTAAGTTTGGCAGCTTGGGAAATTGAGGTTATTAAGCAAATTGATATTGTTTATTTAAACAGTC
AAACTGAAACATAAGCCAAGGTGAAATGCCTTGGCTATTTTTTATGGTAAGAATATGAGAGTTTTTGAAT
ACGCACCCCAATGGGGCATGGAAATGAAAAAAAAGCCAAGAGTAAATGCGATTAGCTTTGGCGACGGCTA
TGAACAGCGTATCCCACAGGGAATAAATAATAACCTTCGCGTTTATTCAGTTTCTTTCTCTGGGAGTGAG
GAATTAATTAATGAGATTGATAAATTTCTCAGCGATCATGGCGCGGTAAAATCTTTTCTTTGGACGCCAT
ACAATTCGACGCAACAAGGATATTTTAAGTGTGAAGAATGGGGCGTATCTCACAAAACGGGTTTTTTTAC
ACTGTCTGCGGAGTTTAAAGAGGTGATCGGCTAAAATAGCCAACAAGCAAATGAAGAATCTTCATTTGGA
CAATGCATTATCCCTGATGATCCACCCGATCTTGTCGCAATTCTTAATCAAAAACTGGAGCAGTTAAATG
GCTAACTTAAATAAAGATTAAAGTTAGTGAAAAAAATCATGCAATTAGGACTGATTAAGTGACTGATTTA
GATTAGCGCTTAATTGGTCCTCGTTTAATAAGCTATGGCAAATGGTATTTACTAAATAAAAATAACTTTA
CAATAAAACTTCTTTTGTTTTCTGTATAATTCAGAAAAAACACACACAAGGAGTTTATATGAAAAAATTA
TTGAAATGGATATTTGTCATTTTATTTGTATTTCCTGCTATTTTTGGAATTCTCGCATCAAAAAACAAAA
ACGCTAAAGAGGACAAAGGTGTTTCTGATAGCGTAGAAAACAAACCCAAAGTCGAGCAAATTGAGGATAA
TTCTAAGAGTAAGATCGTAGAGAATGCTTATTTTGCGATGACTAAAAAAGACAATCCTAAGACATACAAG
GCTTGGGGGAGTGAATGGATAAAAAAAATAAACGATCTTGGTCCATTAGCTGGTGAGCTTGTAGCAAAAT
CAAGGTCATGTGATAAAGTTGTGTATATTGCCTTATCGGACACCAAAAGCAAACCAAAAAAGAAGATTGT
TTTCTATGTTGATTGTAAAAATAAAGAGAGATTTTATATCAGCGAAGACGATATAAAGAGTCAAAATAAA
GTTTTTTCTGTTAATGAGTCCTTTAAAAATATTGACTCAGAAAAATATTATAAAGCTTGCCTCAGTGGAA
TTAAATCTAGAGCCAATCATCCTTCAACGGTTGAAACGAGCATTTTTGGGCGCGCTATTGGATCAACTCC
AACTGGTGGTATTCTTGTCCGAATGGATTTTACTGCCAAAAATTCATTTGGATTAGAGGAGAAGTTCACG
GCTGCATGTTCTTGGGATGATGACAAATCCGAGATAAATATTTATAACAGATAACTAGTAAAAAATGATA
ATCAGACCGCATTTTTATGCGGTCTTTTTTTATCCCATAAACTATAGCGATCCCTAAGAGTTAATGCTTT
TAGGGATTTTTTTATCATAAAAATTTATGAGGTTGATATGACAGATTTTGCCAAACTTCACCTAAATGTA
ACATCATCTGGTATTGATAAAGCTGATAGAGACCTCGCAAAGTTACAAAGTAGTGCTGGAAGAGCAGAAA
AGCACATTGAAAGCCTTGTTAAAACAATTGGGAGATTAAAATCACTTCTTGCTGTTGGTTTGGGTATTCA
AGGGATCAGCACAATTATTCAAATGACTGACAAGATGACTGAGTTAAATACACAAATTAAATTTGTGACT
AGCTCAACGCAAGAATACAAAAAAGTAAAGTCAGAATTATTCGATATCGCGCAGAGAACACGCGGAAGTT
TAGAAGCAACAACTACGCTTTATGTTCGTTCTTCAAGGGCATTAAAAGACTATGGGTATAGTCAAAAGCA
AGTGCTTGGATTTACTGAAACACTTAACAAAGCAATGGCTGTTGGTGGTGTTGGTGCGCAAGAACAAGCG
ACGGCTCTATTTCAGTTATCTCAAGCATTAGGTTCTGGGCGGTTACAAGGTGATGAATTTAAGTCAATTT
CCGAATCAGCACCAATTATCTTAGATACGATTGCTGAGTATATGGGGAAATCTAGAGCGGAAGTTCAAAA
GTTAGCTTCTGAAGGAAAACTTACCTCTAAAATTCTTTTTGAATCAATCAATAGTGCTTCTGGAAAGATT
TCCGAGTCATTTAAGAAAATGCCCCTAACCTTTGGTCAATCAATGACCTTGCTACAAAACTCTGTATTAA
AATGGGTTTCTGAAATTAATACCTCCACTGGTATTGTTGGTGGTTTAGCAACGTTAGTTTCAACTTTAGC
TTTAAATTTCGACAGCTTTGCCAAGGCGGCTATTTACGCAACATCGGCTTATGCAGCATTTAATGTTATT
TCTCTAGCTTCTAATTTCAAATCTGCTAATGCAGGCGTTGGATTGCTTACGTTTGGTTTTAGAAGTCTAA
CTGGAGCGGTAAGAGGTGCTACTGTAGCAATGTTAGCAAACCCAATTGGAATGCTTACTGTGGCTATTAT
TGGTGCCGCTTATGCGTTTGATCAATTTATTAGTGGTATGGAAGTAGGAGCCTCTACTATGAACGCAACA
TGGGGTGATGTTGCGCTTGGTGTGTGGGATGATTTTAAAACTGTTGTAGGTGATGTTGTAGATTGGTTTG
TCCTCACTTGGAATGATGCTACAGACACACTGGGGGATATATTTGGCGGTGTAGTCAATACTGTAATCTC
ATTTGGTGGAGTTGTACTTGATTATTTCAAATCACTAATAAATGGCATTCTTGGCGCGTGGAGCTTTGGG
TTTGATGCTATTAAGATTATTTGGGGTAATTTTCCTGCTGTTTTGACTGGTTATGGTAAATCAGCAATTA
ATGGATTACTAAAAATAGTTGAAATTGGCATTAATAAAATTATTGACTTTCTCAAGACACCAGTTGAGAT
GCTTAACTATATTTCTGATAAATTTGGAAATGGAAATTTAGTTGATACCTCTGGCTGGAAAGTTGATTTA
AGTGATTTTAGGCTAGAAATTACGCAAACCGAAAAAGATATTAAGGATAGGCTAGGTAATGCACTAACAG
AAGCATTCAGCCAAGACTATATTAAAGACGCCATTGATGGAACATTTAGCTATCTTGTCGGAGCTGGTGA
TAGATACTTATCCAAACTGAAAGAGCAAGGTGATAAATCTACTGAGTCACACAGGCAAAATGAGAATCTC
AGAACTCAAATTAGTGAGAAAGCAGCTCAAGAGCGAATTAAACTGCTTGAGAAGTACATGCCAGAAATCA
AAATCCGAAACGAGCTACAAAAACAGCTCAAAGAGATTGAGCAATTAAGAAGTAGCGGAGCTATTAGTAG
TGATGACGCAAAATACGTTTCAAACAAAGCAAGGTGGGATTCTGCTTATGAGTTAGCTGATGTTGCCAAA
GAAAAAGCCGTGAGTTTTGAAGATAGACTCAAAGGAACTTATGATCCGGCTCAAGATGAAATGAACAAGT
TGCAAGAAAGATTAGCGTTTTATAAATCTTTCAATGAGCAGAAGCTTTTGTCAGATCAGGAGTTGTCTGA
AAGGCAGAAAGCACTTTGGGATGAGTATAATCTCAATAAAAAGAACCAAGAGCTTGATATGTACGCTGAT
AGTTTCTCTGCAATGAGTTCAGCATTGATGGACACGACAGAGTTAATCGGTCAAGCGGCAGGTAAACAGT
CAGGCATTTATAAAGCTATGTTTGCCGCGTCAAAAGCATTTGCTATTGCTGAGTCTATTGTCAAGATTCA
ACAAGGTATTGCTAACGCTTCTGCTTTGCCATGGCCACAAAATCTAAGTGCAATCGCAAGTGTCATTTCT
GCCACTTCAAGTATCGTTTCTACCATTTCAGGAACAACAATGAACCTTTCAGGGCAAGCTCACTCTGGGA
TAGATAATATTCCAAGAGAGGGGACTTGGTTGCTTGATAAAGGTGAGCGTGTTGTTGATAGTCGGACTAA
CCAAGATTTGAAAAAATTCTTAGCTAATCAACAGAAAGGAACTTCGAACCAAGGTAAGCCAGATATAAAG
GTGAATATTATCAATAACGGTGAGCAAGTCAAAGCTAAGGCTGATGTAAAAGAGAGAGACGGGCAAATTG
AAGTTACCGTTGAGCTTATTAGACAGATATCTAGACAAGTGGTTAATGAAACAATTGAAGATAACTTTAG
GCAAGGAGGTGTGTTCGCATGATCAGCGCAGAAATGAAACTTGAGCTTTCAAAGCTTGAGCAAAACGCAA
TGATAGAACTGTATGAAGTAGATTTGCGCAGTCTAAAAGATAAAAACGGCATGAATGGTGAGTTATACCG
CTTTTATGCTGGCACAAATGAAATGCTCAATCCGATCGTTTGGCAGGGTAATACTTATCAACCTTTTGGA
GCAAACGCGACGGGATTTTCTTTGTCTGGAAAAGGACCGTCAAACCGCCCACAATTAACGCTCGCGAACT
TCAATGGGTTTGTGACGGGAATTGCCAATCGGTTTGATCAATGTCTTGGTGCTATCGTGCGCAGACGACA
GGTCTATGTACAACATCTTGATGCAGTAAATTTCAAAGATGGAAATGAACAAGCAGATCCAACGCAAGAA
GTACTTAGTTTTTTTATCATTGAGCAGTTATCTGTATTAAAGCGTGACGTTGCAGTATTTGTGCTTGCGC
TACCAACGGAAACGGACAATGCACTGATTTCTTCGCGTACTATCGGGATCCATTGTGGATGGTTGTATCG
TTCTGCGGAATGTGGCTATACCGGTCCACCCGTCGCAGACGAGAAAGATCAACCCACAAAAAATCCGAAA
AAAGACAAATGCAGTTGTTTAATTAGCGGTTGCAAGTTAAGGAACAATACGCGCAATTATGGTGGCTTTG
TATCAGTAAATAAAATTGGGTAAACATGGATAAACTAAAACGACAAATAACAGACTACGCAAAACAATGT
GAGCCGCACGAAATGTGCGGTTTTGTTGTTTTTAACGGTCAAGAAAAAATTTTCATCGCTTGTGAAAACA
TCGCTGAAGATAAAGCTTCGCCATGTGAGAGTAGGACACCGCCAGGTCTGAATGAGAAGAAACCTCAAGT
AGAGATACTTGAGGTTTTTTTGTGTTTGGAGAGAGTGGGGATATGGGGAGAGTGTCATTCGCATAACAAG
AAGTATAGTCATTACCCAAAAATCAAGCAGGACTAAGCAGTAATACAGTAATTAAGAAGCAATTAAGAAA
CAGCAATTAATGAGCAGTCAAGAGGCAATTAGGCAGGTTGTTTGGGGGAGTCGTCGCTTTTTGCTTTATT
CATAAATCTCAAATTACTTTCTGAATGACAAAACGTAAGTCACATTATTTCTCACAATAAAGAGTATGAC
ATTACATTTCTTTTCGTTTTTTCAGTTAAAATAGAAAAACTGTATTTGGCAGCGTTATGTTGGAACATGA
AATGAATAATGGTTATATTTTAATTACTGGTGCAAGCTCAGGAATTGGTTATCAGCTTGCTAAAACATAT
GCTCAAAAAGGCAATAAATTAATTTTAGTGGCAAGGACTTTAGCGCCTTTAGTTGCATTGCAGCAACAAT
ATGTGGGAAACATTGAGATTATCCAAGCAGATTTGTCTTGTTTAGAAGAGACGCGAAATGTATATACTTT
TACACAACAACGAGGATGGTTTATTCATACATTAATTAATAATGCAGGAGTAGGATTATTAGGGGATTTT
ACTCAGACTACATTAGAAGATGAAATCGCGATGGTGAACTTGAATATTCAGTCTTTAATGATACTCAGCA
AACTGTATTTACAAGATATGATGAAAATGAATCAAGGGCACATTCTTAATGTTTCTTCTGTTGCGGGTGA
AATGCCGGGTGGTCCTCAAATGTCGGTATATTATGCAACTAAAGCCTTTGTTACGTCATTTAGTCAAGGA
CTAAGTTATGAATTAAGACACACGGGAATAAAGGTGTCCATTTTAGCACCGGGTCCTACATTGACCAATT
TTGTTAAAACGGCGACACGCACAGAAAACGCGACGCTCTTTGATATGTTGACGTTTCAGACCGCGGAGAC
AGTTGCTCGATATACTGAAAAGCATTTAGCACATAAGAAATTGATTATTCCGGGTGTCTGGAATAAATTG
ATGGTTTATAGTCACCGTTTTTTACCACGAACTTTTGTTATTGCACTTGTAAGTCGTATTCAGCATTTAA
AGAAAGAGAAGTAGCGCTATTTTGTAGCCCAAGAACCTTCATCTAATAAGCGTCCAAAATGGCTTTCGAC
TAGACGTTTTGTGACTTCCGTTTGTGGATGAGTAAAGAGTGATTTGGTCTGTCCATATTCAATCATTTTG
CCTTCGTCCATTACTAAGACATTATCCGCCATATGTTTGATGATACCTAAATGTTGACCAACATAAATAT
AGGAAATACCCAACTTATCTTGTAAATGTAACATCAAGTTAGTGAGTTGGGTTTTTACCGTGGCATCTAG
TGAGCCTAGTGCATCATCTGCGATAATGATTTGCGGATCTAAAATTAAGGCCCTCGCTAACGCAACACGT
TGTTTCTGACTGGCTGACATCGTGTTGATTTTAACATTCGCATGATCTGGATACAGCCCTACTAATTTGA
GTGTATTGAAGATTTTTTGGTTACGATCTTGGTTATCGAGATGTGTCACTAAACGCAAAGGCGCATCCAA
AATTTGTCCCACATTTAAGCGTGGATTAAAGGCTGTGTTAGGATCTTGAAAGATCATGCGGATGTGTTTT
GCCCGATATTGGTAATCACCAAAGAGGAGAGGTTGACCATTAAAGAGAATACGCCCCGAAGTTGGAGGGA
TAATACCCACGATCATTTTGGCAAGCGTTGATTTTCCAGAGCCATTTTTACCAATAATGGCTAGTGTCTG
TTTTTTATCAAGACGAAAACTAATTCTTTCTACAGCATTAAATTGGCTGGCGCCAAATAAGCTCATCGTA
TCAGTAAAAGATTTTGACAGATCTTCAACTTGTAATAGTGCCATTCTCTTTACCTTCTATTCTGATTTTG
CATTTTGGAGTATTAAAGGGGCGCTAACCTGTTTTTCTTTAAATTGTTTTTCGCGTAAATTTAAAGGGTA
GTGACAGGAAAATTCATGCTGTTTAATACGATACCTTGTAGGTTTTACAATACATTTTTTTTGTGCAAAG
GGGCATCTCGGTCCAAGGCGACAACCAATTGGCATTTGTTCTAATAAAGGAACGGTGCCTTTTAATGTAT
TTAAGCGACTTTTCAAGGGTAATGGTTGACTAAAGTCTGGAATCGAATGTAACAAGGCTTGTGTATAGGG
ATGATGTGGGTGTTCTAAAATCTCTTCTTTTGGTCCAGATTCGGCATTTTGTCCACAGTAAAGTACAGAA
AATGTATCACACCATTCACTGATACTCTTGATATCGTTACTGGTCAGTAAAATAGATGTGCCTTGATTTT
GGTTCATACTTGAGAGTAAGCGAAAGATCTGAGCTTTAGTGATTGATTCCACAGAGTTAGTCGGCTCATC
AGCAATGAGTAAACGAGGCTGATTCGCAACGGCAATGGCGATCATGACTTTTTGTCCTTCACCTTCGGTA
ATCTCTTCAGGATAACTTTGCATGATATCCTCGTGTTCTTTAATGCCTACTTTGTGTAATAATTCGATTG
CGCGACGTTTTTTCCAACCAAACCACTGCCACCAACGACCTTTAAATGTCCATGAGGGGATATTCTGGAT
GATTTGTTTGCCAATCGTTTTGCTCGGGTCTAAACAAGTCAGTGGGTCTTGGAAGATCATTGATATTTCT
TGCCCAATTAATTTACGTCGTTTTTTGGGCGGTAATTTTAGTAATTCAATGTTGTCAAAACGGAAACGGT
CGGCGGTGACAATCCAAGAGTCACGAAACACATTACAAATTACTTTTGCGATTAAGCTTTTTCCTGAACC
TGATTCTCCGACTAAACCACAAATTTCGCCTTCGTTAAGGGTAAGATTGACATTATCGACAACCTTGATA
CGCCCTTGCGATGTTTCAATTTCAATACACAGGTTTCGAATATCTAATAGCGCCAT
