# Supplementary material for: Comparative analysis reveals the Genomic Islands in Pasteurella multocida population genetics: on Symbiosis and adaptability
Source: BMC Genomics. 2019 Jan 18;20:63. doi: 10.1186/s12864-018-5366-6 (PMC6339346; doi:10.1186/s12864-018-5366-6)
Supplement: Supplementary file 9 — File S2. Detailed information on predicted phage of each strain (ZIP 5010 kb). [file 12864_2018_5366_MOESM9_ESM.zip › File. S2. Detailed information on predicted phage of each strain/671_90/phage_regions.fna]

>1	 383302-389783
ATGTCATTGAACGGTTCAGATCAAGATCCTTGGGGCAAACCCGGACAGAAAAAACCTGAGAGTCAGCGTC
CTGATAATGAAGGCGGTCAGCCGAATTGGAACGATAACCAGTCAGGTCGTAAGCAAAACAATCAAGAGCA
ATCACCACCTGATATTGAAGAGATTTTTAATAATCTGCTGAAAAAATTAGGCGGTTCAGGGAATGGCGGT
AAACGCAATAACTCGCATTCTGGTGGATCGTTAAATCTTGGTAAATTATTGCCAATTGCAGCGGTGATTG
GTGCAATTGTCTGGGGCGTTAGCGGTTTTTATACTGTCAAAGAAGCAGAACGTGGCGTGGTGATGCGTTT
TGGTGAATTACACGCTATCGTTCAACCGGGTTTAAACTGGAAACCGACTTTTATTGACCGCGTGATTCCG
GTGAACGTTGAGCAAGTGAAAGAGTTAAGAACACAGGGTTCAATGTTAACGCAAGATGAAAACATGGTGA
AGGTAGAAATGACGGTGCAGTATCGTGTTCATGATCCAGCCAAGTATTTATTCAGTGTGACTAATGCGGA
TGATAGTTTAAATCAAGCCACAGACAGTGCATTACGTTATGTGATTGGTCATATGTCAATGGATGATATT
TTAACCACAGGGCGTTCAGTGGTGCGTGAAAACACGTGGAAAACTTTAAACACAATTATTGAGCCTTATA
ATATGGGACTCGAAGTGGTGGACGTGAACTTCCAATCTGCGCGCCCACCAGAAGAAGTGAAAGATGCGTT
CGATGATGCGATTAAAGCGCAAGAAGATGAACAGCGTTATATTCGTGAGGCGGAAGCCTATGCACGTGAG
CGTGAGCCAATTGCGCGAGGTGATGCACAGCGTATTCTAGAAGAAGCGACTGCCTATAAAGATCGTGTGG
TGTTAGATGCCAAAGGGGAAGTGGAACGTTTCGAACGTTTGCTGCCAGAGTTTAAAGCGGCACCGGAGTT
ATTACGTGAACGTTTGTATATTCAAACCATGGAAAAAGTGATGGCGAATACACCAAAAGTGATGTTGGAT
AGCAATAGTGGAAACAATTTGACGGTGTTGCCATTAGAGCAAATTTTGAAGGGACAACAAACGAAAGGGA
AGTCAACAAATGCGACCTCAGAGGAAGTGCGTCCAGTGTTCCGTGCCGAGACACCAAACGTGATGCCTAC
ACAAACATCAACATCGTCAACACGACAAGAAAATACTCGCCAAGGGAGATTTAACTAATGCGTAAATTTT
TAACCCCTGTCATCGTTGTGATTGCTGCAATTTTATATTCCAGCATTGTGATTGTCTCAGAAGGGACCCG
TGGCATTATGTTGCGTTTTAGTAAAGTCCATCGTGATGCTGATAATAAAGTGGTGGTGTATAATCCGGGT
TTACATTTTAAAATTCCATTTATTGATTCGATCAAAATTTTAGATGCACGTATTCGTACGCTTGATGGTC
AAGCGGATCGTTTTGTCACCGTTGAGAAGAAAGATCTACTTGTGGATTCTTATGTCAAATGGCGTATTAG
TGATTTTGGTCGTTTTTATACGGCGACAGGTGGTGGCGATTATGCCCAAGCGTCCAATTTATTACGCCGT
AAAGTCAATGACCGTTTACGTTCTGAAACGGGGTCGAGAACCATTAAAGACATTGTATCAGGCACACGTG
GTGAATTGATGGAAGGTGCGCGTAAAGCATTAAATACGGGACCAGATAGCACAGCAGAATTAGGCATTGA
AGTGGTGGATGTGCGCGTCAAACAAATCAACCTGCCTGATGAAGTGTCTTCATCGATTTATCAACGTATG
CGTGCAGAACGTGATGCGGTCGCGCGTGAACATCGTTCACAAGGTCGTGAAAAAGCTGCCTTTATTCAAG
CCGATGTGGATCGTAAAGTGACCCTTATTCTGGCAAATGCCAATCGTACTGCACAAGAATTGCGAGGTTC
AGGTGATGCGACCGCCGCAAAAGTATTTTCTGATGCGTTTTCACAAGAGCCGCAGTTCTATAGTTTTTTA
AGAAGTTTAAAAGCCTATGAAAGCAGTTTCGCGAATTCAGATAATATGATGATTTTGAAACCGGACAGTG
ATTTCTTCCGTTTCATGCAAGCACCGACGAAATAAGCGGGCAAAGAAAAAGGCGTGAGTTTCAACTCACG
CCTTTTTTCATGTGGAGGAGATTAGTCTTCAAGCATGAAGTCTTTTAAGTATTGGAAAATTTCACGGTAA
GCTTTAGGCGGTTTATTTTGTGCTTTTTCTTTTTGTGCTGCCCGAACTAGATTACGTAAATGTTGGCGAT
CCGCATCGGGATGTTGTTCAAGAAATTGCGTGATTGCCTCAGGGTTGTCAATCAAGGTATCACGTAACAT
TTCGAGCTTATGTAACATCGCTTGTTGCTGTTGATGTTTATTTTCCAGTTTTTCTAAGGCATCTTGGATC
GGCTCAACATCGATATTGCGAAGTAATTTGCCGATATATTGTAATTGGCGACGTCTTGCTTCTTTTTGTA
AACGTTGTGCAAGTTCAATTGCCTCAAGTAACTTCTCTTCAAGCGGAATCTTTTCTAATTTTGCTTTGGT
GAGGTCAACCAGTTTCTCACCGAGTTTTTTTAATGCTTCGGCATCGCGCTTAATTTCGCTTTTACTGACC
CAAATGATTTCCTCTTCTTCTTGTTCCCAGTCAGTATTGTCCCACTCAATTTTATTTTTGCCGCGTTTTG
CCATACTCTTTCCTTTCATCTCATAAAAACAAGCGAACATTTTAGCATGAAAATCTAAAATAGGATAAAA
TGCCCAAAATTTGTTTGAAGGAATCAATATGCAAAATACAGAAAAATCGACCGCACTTTTGAAACAACAA
GAGCAAACATTGCGTGAAGCAGTGCATTATGCTGTGGATATGGCACAAAAAGCAGGAGCTACTGCAGAAG
TGGCGGTCACAAAGGTCAGTGGATTGTCCGTTTCTACCCGTTTACAAGAGATTGAAAATGTCGAATTTAC
TAATGATGGTGCGTTAGGGATTTCGGTTTATTTAGGAAATCAAAAAGGCAATGCTTCGACGTCGGATTTA
AGTCCTGAGGCGATCAAAAACACTGTCGAAGCGGCAATATCCATTGCCAAATATACATCGCCAGATGAGT
GTGCGGGATTGGCGGATTATGACTTAATGGCATTTGATGCGCCTGATTTAGCCCTTTATCATGCAGCGGA
TATTGATGTGGAAAAGGCGACGGCATTAGCATTGGAAACTGAGCAGGCGGCGTTAAATTATGATAAACGT
ATTGTCAACAGTGAAGGTGCTGCGTTTAATTCACATACTGGAGTGCGTGTTTATGGAAATACACACGGGA
TGTTACAAAGTTATTTATCCAGTCGCTATTCGTTATCTTGTTCTGTCATTGCTGGTGTAGAAGATCAGCT
AGAACGTGATTATGAATATACGATTTCTCGTGACTTGAATCAGTTAGAAAGTGCGAGTTGGGTAGGAGAG
CATTGTGCGAAGAAAACCCTGTCTCGTTTACAACCACAAAAAATGGCAACCCAGCAAGTTCCAGTCATTT
TTTTGAATGATGTAGCAACGGGGCTTATTAGTCATTTAACCGCCGCGATTAGTGGGGGGAGCTTATACCG
TAAATCAAGTTTTCTGTTAGATCATTTAGGGAAGCAAGTGCTACCCGATTGGTTCCACATTAGTGAACAA
CCTCATTTAATCGGACAACTCGCCTCTTCGCCTTTTGATAGTGAAGGCGTGCGCACTCAATGTCGTGAAA
TTATTAAGCAAGGCACTTTACAAACTTATTTGTTGACCAGTTATAGTGGGAAAAAATTAGGCATGCGAAG
CACGGGACATGCTGGGGGCATTCATAACTGGTTAGTGAAGCCAAATACCACGGGCGGATTGACCACCTTA
TTACGCCAGATGGGAACCGGATTGCTGGTAACCGATTTAATGGGGCAAGGGGTAAATTTAGTTACTGGTG
ATTATTCACGTGGCGCAGCCGGTTTCTGGGTGGAAAATGGCGAAATTCAATATCCTGTGGCAGAAATTAC
TATTGCGGGTCAATTGAAAGAGATGTTACGCAATATCGTTGCCGTTGGTGATGATATTGAACATCGCTCG
AATATCCAAACAGGATCAATTTTATTAGAGCATCTCAAAGTGTCTGGAAATTAATTTTTGCAAATGATAA
TAATTCCTATTGACATGAGGCGATAATTTGCTAAGATAGCCACATCTGTTAGAGATAAAGGTGGGAATGA
TAGAGTAGATCGTTTTCAGTCTGAGTCATACTCCAAACAGGTAGAGTAGAAAGTAAATTCGTTAGGGTAT
TTATGGGCTGAAGGTTTAAACTTCAGCCTTTTTTTTGTAGAATACGCTTTTATAACCCGATATAAAAGGT
AAATTAGAATGAAAAAACATCATGTTGGTATTTTAATCTCGGAACAAGACGTACGTGCACGTATTCAAAC
GCTTGGTCGTGAAATTACGCAATATTACCAACAAAAAGCAGTCGAGAAAGTCATTGTTGTTGGGCTCTTA
CGTGGTTCGTTTATGTTTATGGCAGATTTAGTGCGTGAGCTGAATTTACCGGTAGAAATCGAATTTATGA
CCACCTCTAGTTATGGTTCAGGCATGACGACCAATCACGATGTAAAAATCAGTAAAGATCTGGATGGTGA
CATTAAAGGTGAGCATGTTTTAATTATCGAAGATATTATCGATACAGGTTACACCTTACAAAAAGTGCGT
GAGATTCTGAAATTACGTGAACCTGCCTCGCTGCGCATTTGTACCTTGTTAGATAAGCCGTCACGTAGAG
AAGTGGAAGTGCCGGTGGAATGGGTAGGATTTAGTATCCCTGATGAATTTGTGGTGGGTTATGGCATTGA
TTATGCACAACGTTATCGTAATTTAGGGTATATTGGCCATGTGGTCTTAGAAGAATAACCAATATGCTTG
ATGGCTTAAAAGGAGAACAAATGTATCTAGAACAGATTAAGGCAGAGTTAAATGAAGCTGCGACAGTATT
AAATAAGTTTATTAATGATGAAAATAATATGAAATTAATTCAGCAAGCCGCTTTATTAATTTCAGACAGC
TTTAAACAAGGTGGGAAAGTGCTTTCTTGCGGAAATGGGGGGTCACATTGTGACGCCATGCATTTTGCGG
AAGAATTAACGGGGCGTTATCGTGAAAATCGACCGGGCTATCCTGCGATTGCGATTTCTGATGTGAGTCA
TTTAAGTTGTGTCAGTAATGATTTTGGTTATGAATATGTCTTTTCACGTTACGTGGAAGCTGTCGGTCAA
AAAGGCGATGTGTTATTTGGCTTATCAACGTCGGGTAATTCAAAAAATATCTTAAATGCCATTAAAGCGG
CTAAAGAAAAAGGCATGAAAGTGATTGCGATGACTGGGAAAGACGGTGGACAAATGGCGGGCATTGCGGA
TGTTGAAATTCGTGTGCCACATTTTGGTTATGCGGATCGTATCCAAGAAATCCATATTAAAGTTATTCAT
ATTTTGATGATGTTAATTGAATTTGAAATGGCAAAAACAGAATAAACGAGGTTGGCTCGCATGAAAGTGC
GGTCAGTTTTTTCTTTTTTTATGAAGTCCTTGATCAGTGATGGTCGAGGGCTTTTTTCATGCAAGTATTT
TTTATCAAAATACATTTGCATAATTATGCAATAAATATTAATATTATTTCAGTTTTCGCAAAAAAGAGAT
TTTTTCAACCATGGCAATTCGTGTTAAAAATTTAAATTTTTTTTATGGTTCTTCCCAAGCGTTGTTTGAC
ATTAATTTAAGTGCAGAAGAAGGCGACACTGTCGTATTATTGGGACCAAGTGGTGCTGGAAAAAGTACTT
TGATTCGTACCCTAAATTTACTCGAAGTGCCTGCATCGGGTGAACTGATTATCGCAAACAGTCAATTTGA
TTTGTCTGAAGCGAAGACCAATCCAAAACAAATTTGCCGTTTACGTCAAGATGTCGGTATGGTTTTTCAG
CAATATCACCTTTGGCCACATTTAACGGTAATTGAAAATTTAATTGAAGCCCCGAAGAAAGTGCTTAAGT
TAAGTGACGAACAAGCCAGATCTGAGGCGTTAGAATTATTAAAACGATTACGTTTAGCACAATTTGCCGA
TCGTTTTCCGCTTCACTTGTCAGGCGGTCAACAACAACGTGTCGCGATTGCTCGTGCTTTAATGATGAAA
CCGCAAGTGTTACTGTTTGATGAACCAACGGCTGCCTTAGATCCAGAAATTACCGCACAAGTCGTGGATA
TTATTAAAGAATTGCAGCAAACGGGCATTACGCAAGTGATTGTGACGCATGAAGTGGGCGTCGCGAAAAA
AGTCGCCACAAAAGTGGTGTACATGGAACAAGGTCATATTATTGAAATGGGTGATGCGAGCTGTTTTACC
AACCCAAAAACAGAACAATTTAAACAATATTTATCACACTAA


>2	 509725-519082
ATGGCGTTATTAAATGTAGAAAATCTTTCGGTGCATTTTGGTGATGAAAATGCCCCTTTTAAAGCGGTGG
ATCGCGTCAGTTACACGGTCAATGAAGGTGAAGTATTAGGTATTGTTGGCGAATCAGGTTCAGGAAAATC
GGTGAGCTCACTCGCGATTATGGGCCTAATTGATTATCCAGGGCGTGTACAAGCGGAACAATTGCTGTTT
AATCAAAGTGATTTACTTGCCTTGACTGAAAAACAAAAGCAGAAAATTGTGGGAGCCGATGTGTCCATGA
TTTTCCAAGATGCGATGACCAGTTTAAACCCAAGTTATACGGTGGGTTATCAAATTATGGAAGCACTGAA
AGTTCATCAAGGTGGGGCTAAAGCATGGCGTAAAGAACGTGCTATCGAATTATTAACCTTAGTGGGCATT
CCTGATCCGCGTTCGCGTTTAGATGTGTATCCGCATCAATTATCGGGGGGCATGAGTCAACGTGTGATGA
TTGCGATGGCGATTGCCTGTAATCCGAAATTATTAATTGCGGATGAACCGACAACTGCGTTAGACGTGAC
GATTCAAGCACAGATTATTGATTTATTGCTGGAATTACAGCGTAAAGAAAATATGGCGTTAATCCTGATC
ACTCATGATCTTGCCTTAGTCGCGGAAGCAGCCCACCGCATTATTGTGATGTATGCCGGGCAAGTGGTTG
AAGAAGGACGAGCGGAGGAAATTTTTAAATGTCCACGCCATCCATATACTCAAGCGCTATTACGTGCGTT
ACCGGAATTTGCAGAAGGAAAATCGCGTTTACAATCTTTACCGGGGGTTGTGCCGGGGAAATATGATCGC
CCAACAGGCTGTTTATTAAATCCACGTTGCCCATACGCCACAGATCGTTGTCGTGAGCAAGAACCAGAAA
CCCGTTTGGTGAATGGACATCGCGTCAAATGTCATACGCCGTTGAATGCGCAAGGTATGCCAAGTTATAC
AGAATTTGCAGTGTCATAATAAGAAAGAGAACAATATGCAAGAACTTGAGAGACAAGCACCTTTGTTGGA
TGCAGTGAATTTGAAAAAATACTATCCCGTTAAAAAAGGGATATTGAGTAAGCCGAAGTTAGTGAAAGCG
GTAGATGGGGTTTCATTTACCTTAGAGCGCGGTAAAACATTGGCGATCGTGGGGGAGTCAGGTTGTGGTA
AATCTACACTTGGTCGCATGCTAACCATGATTGAAGCCCCAACAGAAGGTGAACTTTTCTATAAAGGACA
AAACTTTTTGGAAAATGACACGGCCACACAAAAATTGCGTCGTAAGAAAATTCAAATTGTGTTTCAAAAT
CCTTATGCTTCTTTAAATCCACGCAAAAAAATTGGTACGATTTTAGAAGAGCCGTTGTTGATCAATACGG
ATTTGAATGCCAAAGAACGTAAGCAGCAAGTGTTGGAAATGATGGAAAAAGTGGGCTTAAAACCAGAGTT
TTACGATCGCTATCCACACATGTTCTCAGGGGGACAACGTCAACGTATCGCGATTGCGCGTGGGTTAATG
TTGCGTCCTGATATTGTGGTGGCGGATGAACCGGTTTCTGCGCTTGATGTGTCTGTCCGTGCCCAAGTAT
TAAACTTGATGATGGATCTGCAAGAAGAAATGGGATTATCTTATGTGTTTATTTCCCACGATCTTTCGGT
GGTGGAACACATTGCCGATGAAGTGATGGTTATGTATTTAGGGCGTTGTGTTGAACAAGGTGAAACGAAG
GCGATTTTTAACCATCCTCGTCATCCTTACACGCAAGCCTTACTTTCAGCCACACCGCGTTTGGAAGCTG
AACATCGTCGCGAAAGGATTAAACTGACAGGTGAGTTGCCTAGTCCATTAAGTCCACCTAAAGGCTGTGC
TTTTCATGCTCGTTGTCGTTTTGCTATGGAAAAATGTGCCCTCGAGAAACCAGCTTTAAAACAGTATGAG
GATGGCAGCAAGATTGCCTGCTTTATACTAGATTAATGCAAATAAAAAGCGAACTTTGGTTCGCTTTTTC
ATGTTCGTGAAAAAAGTGTAAATGGGACCGCTCTTTAGCGGTTTAATTATGTTCTTTTTTCATTAATGAC
AACAAGAATAACAAACTAGCGCAGATGACCACAGAAGGACCTGCTGCGGTATCGTAGTAAGCGGAAAGTA
ATAAGCCCAAACTAATTGAAAGCATACTTATAAGAATTGCAATGAACACCATACTCTCTGGGGTTTTGGC
AAACCGCCTTGCCGTGGCGGAAGGAATAATCAGGAGTGAGGTGATAATTAAGGCACCAACAAATTTCATA
CTAAGTGCAATCGTCAGTGCGGTTAAGATCATTAAAATAAAACGCATTTTCTGCACATTTACCCCTTCAA
CTTGTGCAAGTTCTGGACTGACTGTGGTCGAAAGGAGCGGATGCCAGAAATACAATAATGTCACCAGCAC
AAATACAACACCTATACCAATCACCACTAAATCCTCATAGTTCATGGCTAATAGATCGCCAAAAAGATAA
GCCATTAAATCCACGCGGACATTTTGCAATAAGCCAACGGTGACCACACCCAGCGATAAACAACTGTGCG
CAATGATGCCAAGTAATGTATCCACCGAAAATTGTGTTTTCCCTTCTAGCCATACCATGAGGATGGCGAG
GATTAACGTCAGCAGCACAATCGAAAGGTAAGGGTTGATATCTAGGAAAATTCCCAATGCCACTCCAAGT
AATGCGGAATGAGCAAGTGTATCACCAAAGTAAGCCATTTTTCGCCAGACCACAAAAGCACCGAGTGGTG
CTGTAATCAGGGAAAGCAACATACCGGTCAGCCAAGCGGGAAAAAGAATTTCAAACATGATTTATCCTAT
TCTTTATGAGTACATTGTTGAGATTGGAAATCTGACGTACAGCAAATATCGCCATGTATGTCATGTTTAT
GGTTGTGTTTATGGGTATATAGTGCGACATTTTTGGCAAATTGGTCACCAAAGAAATGAATAAACGTGGG
ATCATTTGAAACCGTTTCTGGTGTTCCCGCACAGCAAATATGTTGATTAATACAGAGCACTTCATTGGTA
TCTGCCATCACAATATTGAGATCGTGAGAAACCATGAGAATGGCACAATTTAATTGTTGCTGTGTTTGTT
GAATTAACTGATAAAGTTCTGCTTGCCCATTGATATCGACGCCTTGCGTTGGTTCATCTAATACCAATAA
ATTTGGTTTATTCAAGATAGCGCGGGCTAAGAGTACCCGTTGCATCTCTCCACCAGATAATTTTTGTAGG
CTATTTTTATGTAAGTGACTAATTGACAATAATGACAGAGCGTCTTGGATAGCTTGGCGAGAAATCCCTT
TTTTGAGTGATAAAAAGCGTTCAACAGTAATCGGCAGACTATGATCTAAGTGAATTTTTTGCGGCACGTA
ACCAATACGTAAGTTTTTATGATAAATAACTTGTCCCGAAGTAGGGGGAAGCAATTTGAGTAATACCTTT
AATAAGGTTGATTTTCCGCCACCATTAGGACCGACAATCGTAATGATCGAATTGGGATAAAGGGTTAAAT
TGATATTTTGTAATGCTTTTTTCTGTTCAAAAACAACATTGATGTTTTTTAATTCAACTAAGGGTAATTT
TATAGAATGAATGTGCATTATTTGCTAGACTTGACGGCTTAAAGTTGCAGTAAAAATAGCTTATTTTGAT
TCGTTTAACAAGTTTATCCAATGAAAATAAGTACGATGAATACAATTTGGGCATTCATATGCCTTTTTTA
ACATTCCGTTGAATTTTTTATTGTTTGCTTGGTCATAATTAAACGAATTGAGAAACAAAGGAATAGAAGC
GTGCGGCACGTTAAATTAGCAAGAGATAGACGAAGAAGAAAATTGCAGATTAAGATCGCAATTTTTTTTA
GCATTATTTTATTCATCGTTCTCGTTGTATCGTTGGGAAAAAAAGAAGAAGGGCAAGATTCAAGTGCAGA
TAGCCAAACACAAACAGAAACTCAAATTGAAAAGCAACCTGCCTTATCTACAGCCACGGTAGAATCGCCT
TCTTCGGTACAAGCGGATAGCACCCTCTCTCCTCCCTCATCCGCGGAATCAGTAGAAAAGCAAGCGATAA
CAGAACATCATACTGAGCCTTCCGCTGTCAGTATGGATGAAAAAAACAGTGACACTCAAGTAGATGCATC
GTCACAAGAAACGACAGCAAAACCCGCAGAAAATACATTAGATGCAACGTCTTTTTATGATGATTTAGAA
GCAAAAGATGATGAGGTTGATGAAATCAAACCTGATATGCTAGATGAATTGGCAGCCTTTCCTGAACCTG
TTCGTCATGCGCTGAGTGACTTGTTTGATGTTATGGATCAGGCAATGCGGATTAAAAATCAGTTCAGCCA
CACGGTGGTAAAAGGGGATTCCTTAAAAGATGTTTTAGAGTTGTCTGGCTTAGATGCCAGTGTAAGCGAG
CGCTTAATTAAAGCCTATCCTGAATTTAAAAACTTAAAGCCGGGTCAGCAATTTTATTGGATCTTAGATA
ACCAAGGCGAACTCGAATACCTTAATTGGTTGGTTTCAGAGAGAGAAGAAAAAATCTACGAAAAAACAGC
AGATGGTCAATATCAGCGTGAAATTTTAAAGAAACAAAGTGTTTGGAAAAAAGAGGTGTTAAAAGGCAGA
ATTGACGGTTCTTTTAATACCGCATTAAGAACATTAGGTTTAGATATCCGCCAAATTAATCAACTTGCGA
ATGCATTACAATGGCAAATTAATTTAAAACGGCTAAAAAAAGGCGATAAATTTGCGGTATTAGTGACACG
TGAATATATTGAAGGGAAGCTGACGGGACAAGGTAATGTGGATGGAATCCATATTATTTCAGCTGGCAAA
AGTTATTATGCGATTCAAGCGAGTAATGGGCGTTATTATAATCGCCAAGGCGAAACGCTCGGCAAAGGTT
TTGCTCGTTATCCTTTACAACGTCAGGCTCGCGTTTCTTCTCATTTTAATCCCTATCGACGCCACCCAGT
GACTGGGCGTATTGCACCACATAAAGGTGTGGATTTTGCTATGCCCGTTGGTACACCGGTCATTGCACCT
GCGGATGGTATTGTGGAAAAAGTCGCGTATCAAGCAAATGGCGCAGGACGTTATATTGTGGTACGACATG
GGCGTGAATATCAAACCGTTTATATGCACTTAAGCCGTGCTCTAGTAAAAGCAGGGCAAAATGTTAAACG
TGGTCAACGTATCGCTCTTTCGGGAAACACAGGGCGTTCGACAGGACCGCATTTACATTATGAATTTCAT
ATTAATGGTCGCGCGGTTAATCCATTGACTGTGAAATTACCGGGAACAAGTAGTGGTATGGGAACTGCTG
AACGTAAACAATTCTTAGTGAAAGCGAAAGAAATTGAGCGGCAGCTCAGACTATAAAAGACGACGCTTAT
CGAGATAAAAAAGCGCGGTTAAAAATTCAATATTTATATACAGCGCTTTTTTGTCATTTGACTAGGTGAA
CATTGCAGAAATTGATTCTTCGTTACTGATACGACGAATAGCTTCAGCCAACATACCTGAAAGGGTTAAT
ACGCGGACTTTGTTTAATGCTTTAATTTCTGGTGAAAGTGGGATCGTGTCTGTTACTACCACCTCATCTA
ATGCATCACTGGCAAGATTTTTCGCAGCCGAGCCAGAGAATACTGCGTGAGTCGCATAGGCAAAAACACG
TTTAGCCCCACGTTCTTTTAAGGCTTCAGCCGCTTTACATAACGTCCCACCAGTATCAATCATATCATCC
ACAAGAATACAATCACGACCTGCAACATCCCCGATAATATGCATGACTTGTGCTACATTGGCACGTGGAC
GACGTTTATCAATAATTGCCATATCGGTATCATTCAGTAATTTTGCGATAGCGCGGGCACGTACGACGCC
TCCAATATCTGGTGAAACGACAATCGGATTTTGCATGTCGATTTTCTTTAACATATCATGCACTAATACA
GGTGAACCAAAGACGTTATCAACAGGCACATCAAAAAAACCTTGGATTTGTTCCGCGTGTAAATCACAAG
TTAACACGCGATCGACACCTACACTAGAAAGGAAGTCAGCCACGACTTTTGCTGTAATCGGTACACGAGC
AGAGCGGACACGACGATCTTGGCGTGCATAACCAAAATAAGGAATTACCGCGGTAATACGACCAGCAGAT
GCTCGACGTAACGCATCAACCATGACAATCAACTCCATTAGGTTATCGTTTGTTGGGGCACAAGTAGATT
GAATAATGAACACATCACTACCACGTACGTTTTCGTTGATCTGAACTTGAATTTCTCCATCACTGAAACG
ACCAACAGTCGCATCACCTAATGAGAGATATAAACGTTCAGAAATTCGTTTTGCTAGTTCTGGTGTTGCA
TTACCAGTAAAGAGTTTTATATCAGGCATTGTTAATTGAACCTCGAGGTTTAGATTGTAAAGAAATAAAA
ATGGTTGAGTAAATTCGTTATTATCGAGCTAGCTGATTTTCGCTAGCATATTATGTAAAGGTGATTTATT
TAATCCTTGTGCGACAAAACCAAAATAGTTTTTGGGTATTGTTTGAAATGCGAGTTGTGCACTTTCTTCG
TCATTAAATTCGGCAAATACACAAGCGCCGGTGCCTGTTAATCTTGATGGCGCATATTGTAACAATCTGT
GGAGTATTTCTTCAACCTCTGGATAATGATTTAACACAACTTTTTCACAATCGTTTGCATATTTTTGATT
GAGGAGTTGCTCCAGAGATTGCTTAGGGGTATTACGAATTAAATCTGGATCAGAAAAGACGGTCGCGGTT
GATATAGACACATTTGGCTTTAAAACCACATACCATTTCTCTTTTGGCTCACAATAAGTAATTTTTTCAC
CTACACCTTCGGCAAATGCCGCGTGACCATGGACAAAAATTGGTACGTCTGCACCGAGCATTAATCCTAG
TTTAGCAAGTTGTTTTGTGCTGAGTTGCGTATTCCACAGGTAATTTAATGCGACTAATGCTGTTGCCGCA
TTAGACGAGCCTCCCCCGAGCCCACTTCCCATCGGTAGAATCTTATCAAGTGTCAGATTGGCGCCTAAAG
CACAATTGGTTTTCTGTTGCAGTAATTTTGCTGCGCGATAGACTAAATTATCTTCATTTTTTAGTGAGGG
AAGTTCTGGCGTTAGGCAGATTTCGTTATCTTCGCGAACCTCAATATCTAACCAATCACCAAAATCAACA
AATTGAAAAAGGGTTTGTAGTTCGTGATAACCATCTTGACGTTTCCCATTAATGTAGAGAAATAAGTTAA
GTTTAGCCGGACAAGGGAAACGATATGGTTTTTCTTGTTGTGCTAAAAGTGAGTGAGAAAAATGATAATG
TTGCATTAATAAGTCCAGTTATCGATACGAATCTTTAAAGTTTGCCCTTCTGTCTTCAACAAAATATCCT
TCGGTAAAGGAAGTGGAAGTTGATGATAGCTTAAGTAATCCGCTGTCCATTGTTGATTATCGATAGGATA
GCTAAAGTGGGCGAGTAAGTGATTTTCAGCGACTCGATATTCCCGACTCTCATCAGGCTGTCCTTTTAAC
CAAAGGGCGAATTGGTCAAGCGGTAAATCCATCCCAACAATCTCTTTCAGTAACCGCTTGGCATCCTGTG
CTGAGCGGAGAGGTCCTTTATTATCAGACAGGTGCATAACATTATGACGTACTTCAATAGATAGGGTTGT
TGGGCTCAGTGTGGAAGACAAGGTTAGACGGTAGTTGGTTGGATTTTGGTATTGCCAGTCAAAACGAGTA
GAAAATCGTTCTTTCTGACTGATATAACCTAACTGACCTTGGTTAGTGTAATCGCGAATCTTCTTAAGTT
GAGATAAATGTTGTTGCCACGTGGGATCGGTGTGACTGATATATTTCACATCCGTTGGACGTTCTGTATC
CAGGGTACAAGCAAATAAAAAGAAACTTGCAATGATAGGCAAAAGAAAATGTTGTTTTTTCATAACCAAT
AAAAGTACTCAAAATTGTGATTATTTTACGAGCTTAACACGGATTAGTAAAGCGCGGGAGGATTTCCGCG
CGTGTCTGTTTAATCGCGATTATACGACGGCGATTGAGTTCATCACGAATGGCTTGCTGCTGAAAACCTT
GTTGGATGATGTCTTGCACGTTGACTTGCAGAGCACTTTGATAAAGTTGCCAGAGAAATTCACGTTGTGG
ATAGTCAACTTGTTCAAATCCGGTCCTACCACGCGTGTCTGCAATACAGACTAATAAAAGTGCTTTAAAA
CGTTCCGGCTTACGCCAGACATCTAGACGATTGAATAATTTCAATATTGTCTCCGCACGTAATTCAAAGG
CTTTGTGTATGTGCGAATGATATTCACAACAAAGTTCTGCAAAATCTTGAATTGCGTGAGGTAATTTAAA
GCGCTGACATAAGCGTCTTGTCGGCATGACACCAGCTTTTTCATGTCCATAATGATGTGGCAATATTTCT
TTTGGTGTTAAGGCTTTGCCTAAATCATGACAAATTGCAGCAAAACGTACCGCACTTTTGTCACTGTCCA
TGTTTTCTGTCAACAAGACTGCTTGTTGTAGGACCAGCATAGTATGCACAAACGTATCTATTTCCGGATG
GTATTTCGCGGGATTGGGGACGCCCTGTAATGCAGCTAATTCAGGAAACAGTACTTGTAATGCGCCCACC
TCTTGTAGCGTTTGGAAATATACTTCAGGATGCGGTTCTAATAAGGCTTTTTCTGTTTCTAACCAGACAC
GTTCTGCGGTTAGGTTTGACAGCTCACCACTTTGTGATAACTGTTGCATCAATTCGCGGGTTTCAGAGGC
AATAGTGAAGCCAAGAGTATGGTAGCGAGCAGCAAAACGTGCCACACGTAATACGCGTAGCGGATCTTCT
GCAAAGGCGGGGGAAACGTGGCGTAAAAGACGTTGTTTTAAATCCGTAAGACCACCATAAAAATCATAGA
TTTTTCCGTCAAGATCTTGAGCGAGTGCATTGATAGTTAAATCACGTCGACTTAAATCTTGTTCCAAAGA
AATTGTAGGTGAAAAATCACAAATGAAGCCAGTATAGCCGCTACCCGCTTTACGTTCTGTTCTAGCGAGA
GCATATTCTTCTTTTGTTTGGGGATGCAGAAAAACAGGAAAGTCTTTGCCGACTTGTTGATAGCCTTGTG
ATAGTAAATCGCCCGGCGTTGCACCAACTACGACCCAATCACGATCTTTCACAACAAGATTGAGGAGCTG
ATCTCGCACAGCACCTCCAACTAAATAGATTTTTATCTTGTTGTTCAT


>3	 1130381-1148120
TAAAATAAAATTAGATCGAGATCACAATTTCGAAAATTCCCTATTTTAGTTAAGGAAAAATGGTTACTTT
TTTGGCAGTTAAAAAAGGAAAGAGAAAAAGTGCTTGTGTTATGTTTTGAAAGCTTATATGATAGCCCCGC
ATTTCAGGATGCGACTATAGCTCAGTTGGTTAGAGCACCACCTTGACATGGTGGGGGTCACTGGTTCGAG
TCCAGCTAGTCGCACCATCTCTCCCTTTCATACCTCCTCATAACTCATCAAAAAGCCTTATAAACACTAG
ATAAAACAGCATTTTTCTTATATTCTAGCCCTCACAACTAAACGCCTTAAAACGTATTTAATCAGCTATT
TTAGTAACTATCTTAGTAACTACGGCAAAAATACTATCTTTTCATAGTTACTATAAAAGGGAGAATTTAT
GGCTAGAACAACTAAACCACTTACCAATACAGAAGTTGATAAAGCTAAAGCAAGAGATAAACCTTATACC
TTAACTGATGGTAACGGCTTATTCTTATTGATTATGCCTAGTGGAGTTAAAACTTGGCAATTTAACTACT
ATAGACCCATAACAAAAAAGAGAGCTAAATTTAGCTTAGGTGCTTATCCTAATTTAACCATCGCCCAAGC
TCGTGCTAAACGTGAAGAATATAGAGCGCTACTCGCACAAGGCATTGATCCACAACTTCACAAGCAAGAA
CAAGAATTAAAACAACAAGCAGAAAACACAAATACGCTTTTAAACATTGCTCACCGCTGGAAAGAAAAAA
GATCCAAAGAGGTTGAGCCTTTGACCATGGAAAAAAACTGGAAACGACTAGAAAACCATTTATTCCCAAT
ACTAGGGCATTATCCTGTTGATCAAATTACCTCACCTATTTTAATTGATGCAGTAAAACCACTTAATAAA
CAAGGGTTCAACGATACACTTCATAGAATAATCAACCTTACCAATCAAATTTTAAATTACGCTGTCACTA
TTGGGATTTTGCCCTTTAATAGCTGTATAAAAGCCTCTGATGCTTATCACAAAGAAGAACAAACAAATCA
TCCAGCTATCTCCTACAAAGAGTTTGGATAAATACAAACTTAATCAGTTACTTTATATTCGTTATTAGCT
TTATATTTCGATTCGTACTTACAACAAAATATAATTTTTCTTAATTTACTTTCATGTTTACATCTTTCCC
AGTCATCTTTAAGAAGTAAGGATATTTTATTTATAAATTCTTCAACTTCATGTTCTTCTGGTTGTTCATT
GAGAATTTTCTTACATAACTCTAAGATATTTTTATCAGCTTTATCTGCTGGATTTAATCTATTTGCTAGC
TTACAATATAATTCTAATTTTTCTGACTCAGACTTACTATAAGATATAATAATCTCTTGAGATAATTCTC
TTATTTTTTCTCTCCACTTAATTCTCTCTTCTGATATGTTTTTATTAAAAAAACCAGCAGATAATGTCTT
TAAAGATATAAATAGCCCTATGGCTGTTAATAAATGTGGTATATATTCTAATATTTTTATTGTACATTCT
AACTTTTCCATGACTATCCTCCCCCACTTTAAATTAAGTCATTCTAACATTGATAAGCTACAATAAGCTA
CAACCATTTAAAATCAAGATTAGCCCCCTATTGTATAATAATAGTTGCTTTCATTATAGGCGTATGATTA
AAAGGTTTCTAAAGGTTCAAAATTTAGTTATAGTTCTTTTAAACTTTCAGTTCTAACTACCATTATTATT
TATTCAAGTAACAAAAAGACAATAAAGCACTAATGTATAGAGAATGTTAAGTAACTCTACATTCATAGCT
CTATTCCGTTAAAATGCTCTAGTGTTTGTTTATGCTCTTCGGAAAGCTCAAAAATTAAATCGCCATATTC
AAGCTGATAAGTACCAAATGACATTAAAAAGGCGATTGCGGGGTCAATCTTATTGGCTGCCTTTTTCTTG
TTTGGCTTAATGTTGGCATTGGCATCGGTTTCCATTACCATGTTGGATAATGCCCACGCTAAAACAGGGT
CGCCATTGTGTTCTATCACTTGGCGATTAATTAGCACCTCTGCGGATTTTGCTACAGGGCTAAAGCGTTG
ATAGGTTTGTGGGAATAGTTCGACTTCTAAGCCCGCACTTTGTAACTGTGTTCTTAGGTGTGTAGCATTC
CATACGTCAAAACCAATCATTTTGATATTAAAGCGTTCGGCATCTTTTAAAATATCATCTCTGATTTTGT
CATAATCAATACAATCACCCTCGGTAATATGTAACCAACCTTGGCGCATCCATTGGCGGTAGATAGCTCT
GTTTTTGTTGGCCACATTATTAAGTTGATATTCAGGCAAGTAATGACGAGTAATTAACCGCACTTCTTGC
CCTTGTGGGAAAGTGTAACAAATACTGGTGAGGTCATTGGTTGAGGATAAATCTAAGCCCATATAACAAT
CCTGATATAATAGGCTACTTTCCTCATAATCCCGTTTACATAACGCCCAACTGCCTTCACTTAGCCAAGG
GGTTGTGCCTTGGCACCAAACATTAAAGCGTTTCGTTAACATTTCCACCCATTCGGACGGTATGCCGCGG
GCTTTTTTAATCGTGTTCTCAAAATCAATTAGGGGAATAGATTGATTAATATTCGGGTTAGCCTTGATCC
AAGTTTCAGGTCTGTCTATTTCGCTTTCATCGTCTAGCTCAAAAATCAAAATAAAAATGCTGTCGTTTTT
CTCGTTACCTTCGAGAATTTGTGAGCAATAGTCATAATGCTGTTTACACGCTGAAATGGTATTGCTCCCC
GCTGTAGTAATCGCAAATAAAAGCCCTTCAGGTCTTGCCCCTTGCCCTAATTCTAATGCACTGTAAACGC
TGTTATCTGCGTGTAAATGATATTCGTCCACTATCGCAAGACTTGGGTTTGTGCCCTCAATCGTAGAGGA
TTTGGCGGCTAACGGTCGCATAAGGCTATTATTTTGCGGGTAAATGAGTTTATGTTGTTGGATTTGTACT
CGTTTTCTTAAAGGTAGTGAAAGCAAACACATTTGACGGGCATCATCAAACACAATACGAGCTTGATCAC
GGCTTACCGCTGCGGTGTAAATATCTTGCTGACCTTTTTCCATTACTAAAAACCAGCAACAACATAAAAT
GCTTCTTCATCGAGTAAAATTCCACGTGATTTTGGCGATGTATCTGTAATGAGCTCACCTTCTAAAACGA
TCTTATGAATATACTCAACCGCCATTGGAATTTGTTCTGCTGTCAGTTCATCAATATGTTGCACATTAAA
GCGTTGATGAATGAGTGAGTAAGCATCTGAATAGATTAAACCCTTCTTACTAACTAATTGACTCACTGCT
TGTCTTAGTCCCGTTCTTTCGTCTGTGGTTGTTTTTCTTTCTGCTTTGCCTTTCATCCAGTAATCTGATA
AGGCTTTGTAACACTCTTTTTTGTATGTAATCAGTAAATCTCGGATTTCAGGTTTAACACGTTTTACATC
AATGCCGAATAACCATCCATTTAAGTAATCAATTGGAAGCATGCCATTTCGCGATTTTTACCGTCTTCTG
CAACTATTCTTATCATAAGAATGATTGAACTTAACACATCATCTCTGTTAATTCTTGAATACTGTGCCGC
CCAATCTAAACCGATATTTTCGCAGATCGGACGCATTGCAACATATTGCACATTGTCTTGTTCAAAGGTG
ATTAAGGTTTGGTTGTGGAATTGAACGGTTGAAAGTTGGGTTTGATTTGTCATTTCTGACTCCTTGTGTT
TATTTTCGAAGTTTAGGATTTTCCAACTGTTGTTATCATAACAACGGTTGGTGTCGAGAGGTTCGAAAAC
CGCCACAAGTACGGTCGGGATTATTCCCCTTTAGGGTCTTGTATTCTCCGCCCTCTCGACATTGAGTTTT
CCAAATCCTTTTTTAATGACGGAAAAAGGACCTGCAAAATTTAGACATAAAAAAAACCGCTTATCTGACG
GGTGCGGATTTCCGCTTGTGGTTTAAGGTTTCGACGCCTTGAGAGTGATAGTACTCTCAAATTTTGGTTA
TGTCAAAAAAAATCATAGTTTTAACTATTGACCACTCATTGTAGTTAATATAATAATATTTTTGTATTCA
ATACATATTGAAAATACATACCATAAAAAGGAGCATAAATATGCCACTTACAAAAAAGAAATTCAAGATA
AAAGCGATAAAAAACGAAGCGTTAGAACGGCCGGATTTAAACTCCATGAAGATATTATTAAACGGCTTGA
ACAACTAAGCAAAATACATTCTAAATCTAAAACAGAAATAGTCTCACAAGGAATAAAACAGAATATGATA
ATTACCATTCATATCAGTAATCAATGTAAAGAAAGTCATTTCTATGATATAGAATATGCTGGCGCTCTAT
ATGAAGAGCTTAGCTCCTCATATCCTCTCGCTCAAATCAATTTTATTTTCACACAAACAAATTACGAACT
CGAAGCTCCTTATATCGTCGCATTTTCAACTGTAAATATTGATACTAAAGAAATTGAAGTTATTTGTACC
GAAGTATGTAAGTCACTTATGCAAGATAATAAATCTAGAATACTAAATCCTCCAAACGGTGATGTTCTAG
CATTAAATTTTAAGAACTTTAAAACAGAAAAAGAAATCGAAGACTATTTAAAAAAGAAGGGCGTAGAATT
ATCCACTTATGGGTATTAAATAATAAAGGTATGGGGTGTTTTTCCCCCATATTTTTAAAACTCCAGCAAC
AACTGTTCCATTCTATCTAAACGACTTATTCCTATATCATAAATATGTTTTTCAATTTTTCGTTTTTGCA
ATGCTCGCCCTGCTTCACTACTACGCTTTTTTGATTCGCTTTCATTTTCTTCTAGCATCTTACGTTGCTG
GTGAATATCGTCCCATTTAGCAATACCTGTTGTCCAATAATCCCAAAGGACTTCGTAACACTCTTTTTGG
TAGCTAATGAGTTTCTCTTTTAATTCAGGTTTGACTTTGGAAACTTTAATACCCCAAAGCCAACCGTTAA
GATAGTGCAATGGTAAGCAGACCATTTCACGATTTTTACCATCTTCCGCAACTGTGGTCATAATGACCAT
AGTTGAATTGAGCACTTCATTGTCTGATAAACGACGGTATTGAGCTTTCCAGTCTAACCTTATATTCTCT
GCCACTTGCTTCATTGGCACATAGGGCTTATCGTTATGGTTGATGACTAAAATTTCTGAACCGAAAAATT
TAGCTTTTAGTGCTTTCATATATGCTCCTGTTAAATTTTAAGTAATAAAAAACCCCGACCATTTCTGATC
GAGGTTGTTTTTTTCCCACAACGTTCCTACCTTTCGGCTTGGTATCTACCAATTTAAAGATGTTTGAGGA
ATTTTAGATATAAAAAAAGCCAAAAAGTAAAATACATTACAATTTGGCTATTGTGGGAAAACTTACTGCA
AAAATACTAAGAAGTCAATTTTTAATACTCTCCCCAAATATTAACTTTTATTTTGGGGATGATGATTCTT
TTTATCGACTCACAAAAATTTTAATGAATCTATCATCAACTTTGATTTTTAATTGTAAGTAAGCATAATG
TTTACCCCAATAAAAAACCGCACAAAAGTGCAGTTTATTTATTTAAAAGTGACCCCAGTCTAAGCCTTCG
ACATTAAAGTTAAACTGAAAACGGCCAAAATCATAAAAAGAAAATTCTAATATAAGTTTTTTCGATTTTT
TCAATTTCTCAGAAAATTTCTTAACATCCTTATCGTTGTAAATGAATCTAACATCAGAAGAACCACTGCT
TGCTTCGTCCAGTTTGATAGTTTCTACTTTCCCGTCATCAAACTTCATTTTTTGACATTTCTGCGAGGTA
AGCCATACCACCAATTTGCTCGATAACACAAATAGCTCTTAAACGTGAATCAACGGTCATTAAATCGATT
GGTTGATTATTTCTCGCCAAGAAAAGCATTTCTTCATAGATTTTTTTGTGCGCAGGCATATGAAAGCTTT
CAGGTTTTAACATCGCAAATACAGCAGCACTTCTCTGACCATTAGCATCCATCATGATTGCACCAAGTAC
GGATTGCTCTGCCTGTAAGTTGTAAGGGATTGTCTGAATTTGAGTAGCCATTACAATTCCCCTCTACGTG
TTTTGAATAGCGTTTCTGGTTTCATCAAGTAGCTAAAACCATATTTATTTTCAGGTCTAAAGTAATATTC
TCTGACGTTATCTGAGAACGCTTGGAAATACGATTTAAATCCATCAATATCTTGTCTTGCTAAGCGTGGA
AGTAACGCGTTGATTTGAGATTCCGCAAGCTGATCGACTTCATCCATCGGAACTAGACGATCACCTAAAA
TTTCGTTGTAGGCATCAACCACGTCTTTACAGAGAGAACGTCTTTCATTCCAAGTGATCGCATCAGATAA
ATACCCATCAAATCGACTTTTAACGCAGATATTTTTAGGCTTAGCGGGTTTACCATTTCTACGATTCCAA
CAGGTTAATATCCAGTTAATCACTAATTTAATTTCATCAACCGTATAGCGATTTTTTTCAAGCAAAGGCA
AGAATGGGCTTGAATCTTTGCAATGTGATTTAGCAATTTCGTTGTAATACGCTAAAAGCTCTTGAGCTTG
TGAAAGATTTTTATTTTCAGAACAAACTAATTCACTTTTTGGGGGTAAGGGGGTTATATTTATTTTTTCT
TTTGTAATAGTTTCTTTTGTGGTTGTATTTTCATTGGATTTTGTTTGTATATTTTTCGGATTTTTATTGT
GTTTTTTTACAATATTGTATTTTTTGGATTTTGCTTTCCCACTCAGAAACAGCAAGATTTAAACCGACTT
TTCTGCCATTTTTAATTAGTACGTTAATTCTAATTAATTCGTTTTTTACTCTGCTTGCTTCTTTGTCATC
ACATAGTCTGCAAATTTCCGCTAACTGCTCATTACAAATCCAGTCTTGCTCTTTGTGCCAAGAAATTGTT
TTTCTGATTACGCCTAAAATGACTTTAATCTGAGATTTTGTTAAATCTGATTCTAGGATTGCATCTAACA
ACGCGTTAGGAATAGCGGTAAACCCATCATCAATACTCACTTTCTTAACCTCTTTTATTGGTTTTTCTTG
TGCGATTTTCTCTCTGTAATCATCTAGTCTTAATACGTTGCTCATATACCTAACTCCCTAATTACAACCC
TAATTCTTTGTTCATACTGTGTATGCGTTAAACCAATATTTGAGATTGTTTGCTTGTATTCTTCAAAGAT
TAGCCATCGCAGTCGTTTGCTTTTTGGTATTGATTTGAATATTGAACTTCTTTGATTTTTTTGAGATAAT
TTGTTCATCAAAAATCTTCCTTTTCGGTATATTGCTTAAAGACCACCGCTGCAACGGTGGTTTTTTTATT
GCCCAAACTCAGCCAGACCTTTACTTGCAAAAAGCTTTAATGCCTCAAGTTCCGCATCACTTATTTGATT
AAGCCCTTTTTCTGTAACTGTTAATCCAAGCTCATCTAAATAAGCACAGAATTTATCTAAATGCTCTGCT
TTAAAACGGCATAATGTGCTTGGATCTATACCTATACACTCAGCAAGCTCTTTATCTGTTCTTTCTACTG
CCTTTCTTCTCACTAAGGCTGCAATTTCTATTACAGATTTTGTTAATTCATTGCGTGCTATTGTACCCCC
CTTTTGATAAGTTAGTTTTGAACAAGGAAAACATCATCTAGAGAACAAGCAACACCATTTCTATTCAATG
CCATAACAATTTTTCTCGCAGTTTTTAAATCTGGTGTTCTTCTTCCTGACTCGTAATGCCCTAACGCACC
TTGTGTAAGGTTTATTTGTTGAGCAAATTCTCCCTGAGTTAAATTTGTTGCTTTTCTATACTCAGAAATT
TTGTTCATAAAAAACTCCTTATAAATACCAATCCAAATAATACATTACGTATTTAATATTCAACATAAAA
ATACCATTAGTATTTTGAATAATTAATACAAAATGTAATAATTTGTTAAATTTATAAAGAGAGGTATTGG
CTCTATGAAAAAGCAGTGGAATGAGTTTGTTAGAGATCGAATGTCCGAGAAGAATCTCAAGCAAGAAGAT
ATTGCTGAGGCGATAGAAAGAACACAGGGTGCAGTTGGGCACTGGTTAACAGGACGCAGATCTCCTAACT
TTATAGAAGTAGCTAAAATGCTTAATGCTACTGGGGCTGATCAGGTTATTCTCAATTCAGATGGAACGAT
AGAAGACATAGAATTTATAGGAATGCCAAAAAAAGGATTAGTTAAGGTCATTGGAGAAGCAACGATGGGA
ACAGACGGAAGCGTTGACATTGAAGAAGTTCACGTTGGCTATATAGATATTTTCACTACCGATCCAAAGG
CATTTTGTTTACGCGTAAAAGGCTCAAGCATGGAGCCGAGAATACATAGTGGCGAATTTGTTCTAGTTGA
ACCTCAATCCCCTTTTAGTAACGGTGATGATGTTTTCATTCGTACAAAAGATGGTAAAAATATGATTAAG
ATCCTTGATTACCAGAGAGATGGTGAATATAGATTCTCGAGTATTAACAACGATCATAAACCATTTAATC
TAGCTATAGATGAGGTTGAGCTAGTGTATTATGTGGCAGGGATTTTAAAGAAATCTAGATTTGTTGATCT
TGAGCAATAACATCTTGATAGTTGATAGCAAGGTCTTCTGGTGGTCTGTGCTTTGTGATTAATAATGGGT
GCTGTTATCTTGTTTGACGCAGGATTTAAGTAAAACTTCATATAAGGAAACAAAATGAGTTATTTTAATA
AGCTTCTAGAGTCTGCAATGATGACAGATCTACAAAAAGAAATTTCAGAGGCTAGAAAATCTGTACATAC
AGATGGTTACCCAATGTCTATAGGTGAGTTAGTAAATTTATATGATGATGGAGAAATCGACATTCGTCCT
GAATTTCAGCGATTATTTAGGTGGAAGTCAGACCAAAAAAGTAAATTTATTGAATCTATTTTATTGGGTA
TTCCTATCCCATCTATTTTTGTTTCTCAAAGAGATGATGGAGTATGGGAGGTAGTTGACGGCTTACAAAG
AATTTCCACTATTTTAGAGTTGATGGGCAAATTGCGCAATAAAGAGCCATTAAAACTCAATGCAACTAAA
TATCTTCCTAGCTTAGATGGCATGATGTGGATCAACAACGAAAATCCAGAAAAAGAAATTGATAAGCAGA
CGAAATTAATGCTTAAACGTGAAAAAATAGACATCAAAATTATTAAAAGAGAAAGCCAAGCTGATGCAAA
ATTAGAATTATTCCAACGTTTAAATAGCAATGGTAGCCATCTATCTGCTCAAGAAATTCGTAATGTAATC
CTACTAATGGAAAATGCTAAAGCACAGCACTGGCTAGAAAAGTTAGCTAACAATGAAAATTTTCAGGACA
CTACGCCACTTTCTGAAAAACAACAAGAAGAAGCGACAAATATAGAGTTGTTAATACGCTATTTCAGCTT
GCGAAAATTAAAAGAATATATTGATATCCATGCGAATAACAGAGATATTGATCCTTATTTAGATGCAATG
GTAACTGGAATGTTTAATAAGGATTCTAATTTTGATTTTGAGAATGAAAGAAATATTTTTGAAAAAGTCT
TTTTAGTGCTAAATAATACATTTGGTAGTGATGCATTTAAAAAATATAATACTGAGAAAAAAAGATATCT
TGGTCCGTTTTCAACACCAATTTATGAATTATTAACTTACTCTCTATCTAAGAAAGTTGAGGAAAATCCT
AATATTATTGATGATAATAATTTTGTCAGTCAATTACGTGACATTTCTACCACGATGGAATCAAATGTCA
TTTATCAGAATATTATTTCACGCTCCCGTGGAATTGATAGAATAAAAGCCGTAGTTGATTATGGGGAAAG
TCTTCTTTAATTATGGATTTAGAACAATTTGATAAAAAATTAACACGGGATTTAAGCTGGAGAAAGCGAG
AGTTTTCTCATTTAGAGCTACTTATTCAAGAAAAAAGCATAGATATACATTTATCTGAAACATTGTATCG
TGCTGCAATATTATTACTTTACTCTCATTGGGAGGGACATATAAAACATTGTGCGAGACAATATATTAAA
TATATTTGCTCACACGACTATAAATGTGCTGAACTCAAAGATAATTTCCATCAAATAATGCTAGGTAAAC
ATCTTTCAGAAAAAGAAATACCTCACCTTAATGGAGAAAGTATTCATCATCAGCAATTGCTATTTAATTT
TTTTAAAGAGCAAATGCAGCACACCTTCAAAGTTAATGAAGAACAGACTATTAGCACTCGTTCAAATTTA
AATTTTGAACAGTTCTCTATTATCTTACTGCAATTAGGTTTTAAGGCAGGAGATTTAGAAACCAAGAAAG
CCTTTATTGATGAAAAATTACTAGATGGACGAAATTCAATTGCTCATGGTCAAAAGAAAGGTAAAGAAGA
GCTTAAAAGCCTTTATGAAGAAATTAAAAATGAGCTGTTAAATATGATTGAATACTTCCATGATTTAACA
AAAGATTCAATCATTAACCAAACCTACCTTAAAACTGCAGAGGAATAGTTTTTATTACCCCAACAGTCAA
ATGCCTTGCTCTAATGCATTGATTAATGAATTGGTTAACTTCATCTTTTGCTAAAAGTTTTAAAAGCTTT
TGGCAGCTTTTTAGCGTTTTATCCTTAGGGGTTACCACAATTAAGTGATTTTCAACAGCAACAGGCTCCT
TTAAATTAATCAATGTTGCTGCAGCACGATATTTATCAGATGGGCTAGAAGTTCGTTTAATCACAACACA
AGGAGGGGATACCACTCTACCACTAAATTTGCGATATTCATCTGCAGTCGTAATCACTTGCCAATTTTTA
CAATTCTTAGGATGGAAATAAGGATAAGATTGCCCTACTTGCTCATCACGATAAGCTACTAATGGACCAA
TCATTACATCGTATTTATCACCAAGAGCTACATCACAGTGAGAGGTTTCAACCCATTGAATATGATTAGT
TGTTTTTTTAACCCTACCCGCAAGAATAAACACATCCACATCTGCTATGGCTGAAAATCGACCTTTTATT
TGACATACTCCCTGCAGATTCTCATCAACAAAATTTCTAAACGATTGATACCGAGACCCTGAACGTAATA
CATCTGGCAAAATTGCCACTACATCACATTCTATTGGTAGTGCTCTTAAATAAAAATCGAAAAACACACC
AGCAGAGTTCACCTTGCCTTGCTTCCAATAGTCTCTCTTTGGCGAATCAATAGAAATAAAAGGCGGATTT
ATAAATAAATGAGTGACAGACTCCAATTCCATTCGTGTGACTGATAAAGCATCCTTCACTTCAATATTAG
ACAAGTAATTACACGCTTGCTCAATACTGCAGTCTAATTCAACACCACGAGCAAGAGCATCAATAATTAA
TCTTAATTTGGTGATCTCAATAAAATTTGGCTCAATATCATACCCCCATAAAACACTTCCCCATTGCTGC
AGTGTACTAGAAAGAGAGGATGAGACTCCCAACTGACGAGAAGATTCAATTAATAAGTTACCGACACCAC
AGCAAGGATCTAATACAACAGACTTCGTAGTAATAGCTGTTGAAAATTGAGATATTGCTGCTGTTGTTAA
TTCTTGAGGGGTAAAAAATGCACCTAGGGATTTTAAATAATCAAGGTTAGATAAACGAATAATTGTCTGA
TTAATATTACTCAAACCATTTTCTTTCTGCAGCCGTTTGAATTTTGTTCTAGGTGATAAAATCTCATTTC
TAAGTGTGTCAATATAGTCTTTCATGGTTAATATTCTGCAGGATTTCTTATCAATTAATATATAATAATT
TGACATTAAAGTCTGCAGAAAAAATTCAATCTCCACAAAATTTCCACATCAAGCGTTTTTTTACCGCCTC
TCTTTTCTGTGACATAGCTCACAAATACAGCAATTAATCAAAAAATTTCAAAAATATTTTTCTTTTGAAA
TCACACAAATAAATACATTTTATATTTTTTGATAAGAAATAAAATACAATTTGTATTAACAATGGAAATA
CATATTGTATTATATGCATCAAAACGAGATACACATCTCAACGCTCTTTAAAAATCTACACATCACAAGT
TAATCAAATATAGCCTTATTGATTAAGTAGTCTGTGATTGCGACACAATTTGGTTAAGTGGATTAAGGTT
ACTTGATTAAGACCTCCACGCTTGGCGAAGTAAATCAAGACTTATTTAAAAGCGCATTTAAACAAGCGAG
AGTGCTTTCAAATGAGAGAGAAAGGAGCAAACGATATGAAAGTATCAAAAATGCTAAAACAAGCAAAACG
TCTTAGAGAAAGACAAAAGCAGTTATGCAGTAAAAAGCAATCTAATCGCGTTAATGCAGCTTTAATAGAT
GTCCCAGTTAAAGCTAAGAAATTAAGCGATATTGCTAATTACAATTGCAATAAAGGGCAATCAGGAGTTA
ATACAGTGAGAGCTGTACAGAAACGTAGATTGGGTTGTAGAGAGCTGGTTTAATCGCTCCCCTTGTAGCT
TGGGCAAGGTAAAAAAAGCCAAGCAACTATCAATAAAGCGCACTCAAAGAGTGTTTTTTATTGATATTAC
AAAAGCAGTTGTTAATTACCACTCCGCCCTCGAAAGAGGGCTTCTTTATTCAAGAGAAAAAGAAAAAGAT
ATAAAAAAGATATAAAAAAGATTGCATGTTTTTATGTGGTAAAGTATCCTTTAGCTGTGAATATTTAAGA
TTAATTACAGTTAATAACAGTAATTGTTTTGTTCTTTATAACAATTTAGACGGATAAACAGCTTGCCAGG
TGAACTTGAGCAGGCTTTTTTAGTCTAAGTAAACGCATAGGGATAAAACTAGCTTTTATCACAGTAAGTA
TTAAATAACTCTTAAGGATTTATATTATGGTCGCTTTACTTAAACGCTTAACAAACTTATATGTTGTAGC
TGCGGTTATGCAAAGCCCAGCACAATATCCATCAACGCGCAATGGTTTTAAAACTGATCGCCAAAAATTA
AAAGGCGATGTCAAAACCGTTACATTACATTTTAATCGTAACATTCACAAATATGGCAACCAAAAATACA
CAGGTTAAGGCAAAGAATGCCACTGGTAATGAGATCCATTTATCACATAGTCAAACAGACAGTCCTATTT
TAGATGTTAACTCTCTTGAGCGACTACATCAATTTCGCCCTGATGTAGTCGATTTTGTAATTGAGCAAAC
CACCAAAGAAGCTGAAAATCGCCGTAAAAGAGAAGTGAAAATTGATTGGTTTACTTTTATTGAGAGAATG
GGTGCATTATTCCTTGCAGTAGTGATAGCAATCGGTGGTATCGTAGGTTCAATGTATGCTGCAATGAATG
GCTATGAAAAACTTTCTTGGATTATTGCCTCTACTTGTATTGGCTCATTAGCTATTGCCTTTTTAAGACG
TCATAGATAATTGAAAGCCACTACACTTCCGGATTAAAATAACTTCACTACAAGCCGTTTAATAACGGCT
TTTTTATACCTAAAATTTGGAGAAAACAATGAACAAATATGAAGCTCTCGGCAGATATATTGAAGCTAAA
GAAAAATTAACAAAATTAACTGAAAAGCGAGAAATATTCGCTGGAAAAATTATAGATGCTAGTCAACATT
TACAAGGAATTAGTGCTACTAGCTTAAAGAAAACATCCGCTGAAATCACTGAAATGTTGGAACAATTTAT
CAAAATTAACAATGAAGCACTGGAATTAGTCGCTGAAATCAATCAATATGCGGAAGTTTGCGAAAGACCT
AAAGTAAGTTAATATTGACATAATACACCTTTTTATCTTATTATCTGCCTCAAGCCGTTTTGAACGGCTT
TTTTTGTGCCTAAAATTTGGAGAATTATAATGAACTTACCAGATGATTACTTTTTAGATACCGATGATGA
AATGCTTGAATACTTAGAGAAACAAGCATTACAGAGTTATGACGATGTAAAAAAATCAAACGAAAACAAT
CGGGAAAAAGCCTACCGCCTATTAAATCACCTGCTTTTGGGTATTGGTTCTATCTCATTACTGCTAATAA
ATAGCATTGAAAAAATACATCCTATTATCATTGTCAATGCCATTTTACTAATGGCGGGTTGGACATTATC
CGCATTTATACTAACTCATTACGTTTTATTAAGTAAAATACGACAAATGGGAACAAACATTCCACAAAAT
CTTTATAATGAATCGTTAAAAAACAGCCAAGATAAAAATAAACTTGGCATATTAAGACGCTATGAATTAC
ATAACATCAACCAAGCTATTTTATATTTGCTTAATACCAATGCTATATATCGGAAATATACTGATATAGC
GATTATGATTGCTATCGGCTTGCCGATTTTATTAATGGTGATTAGTTCAAGTTTACTGCATTATTTACCC
TAATTATTTCTTCTTAGGAATATCTACACTATCACCAATAAACACTGGAACGGGCTTTTTATAAGCAGGT
TGCTGAGGTTTAGAGGGAGTCGGTTGTGGTTTTGGTTGAGATGGCTTTTGATTAGACATAGAAGATCCTA
ATTTATACGTTGTGGTTGTAAAAATTATAATCCTTATGCGTTGTGGTGACAAGTAAGGCGAGTTTTGTGG
TTCTCGTAAAAAAAAACCGCATTGACACCGCCTAAACTTCGGATTAAGATAACCGCACTACTAAATCGAG
CGGCTATCCGCACCCGACAGAAATGCGGTTTTTTTGTACCTGAATTTTAGGTATTGCCAGTTATGGCGGG
TCTAGAGAGCCGAATACAATACCCTCGTGGAAATAAGCTCCGCCGACTCGATTCGGTAGTTGAAGCCCGC
CACCTACTAAATGGCGATACTACTAAAAATCGAGGTACAAAAATATGTCAAATCAAATTCAATTCAAATC
ATTTAGTTTTAAAGATCTCCCTGTTCGTATCATTACAGATCAAAATTTGGATTTTTGGTTTTGTGCTAAT
GATGTTTGTGCAATTTTAGATTACACCAACCCAAGACAAGCAATTCAAAAAAATTGTAATCCAAAGGGTG
TATCTATTAGAGACACCCTTACAGCTGGCGGTACGCAATCAATGATTTACATCAACGAACCGAATTTATA
CCGCCTGATCATCAAATCACGCAAACCAGAAGCCGAACCATTTGAAACGTGGGTATTTGAAGAAGTCCTA
CCCCAAATCAGAAAAACGGGTAAATATGAAGTCCAGTCACAACAACTGGCTTTGCCTGAACCATCTATTT
ATGTTGATAACCTTGCACAAAGTGAAGAAGTCTTAGCATTGTTTATTAAGATGTACAGTTATTGCTTTCA
GGCTCACGAAATGCAGGAAAAACTACAACGGACAAATATTCCAGCTCAAATGGAAAACCAAATTGGCGGG
CAGTATCTCTACAACTTCAAATATCCATTAGAACAAACCATGACAAAGGCTAAAAAGTTTATCCAGTCAA
ATACAGAACGCCTAGCACTCGTTAAAGCCTTTAACCACTTGCTTGATTAAAACTCACTGAAAACCGACCG
CACTTTATCGTGCAGTTTTTTATTTCTTAACAGATTGAAAATTAAGGATTAAAAAAATGAAAGAATTCAA
CTTAGAAAAAGCGTTAGCTGGTGAGCCAGTACGTTTGCGTGATGGTAATAAAGCGTTTATTAAATTCAGA
AAGCCTGAAAACTGTGTTTTCCGACCTGATACTGAGTTAGTTGATTATTTTATTAATGAGAATGTACAGG
CAATAACAGAAAGTTGGAGTATTAATGGAAATATCTTCGAAAAACAAGAAAATGATGGTGATATTGCATG
TGGGAAGAACCTAGACCTACAGTAACGCTTACATTACCTTGTTCGCTGAAAGATGTTGCTGTTGATGATG
AAATTTACATATTGAGCGGTTACAGCTATGAAAATAACGGCTTTCCAGAAATTTTAGAACGCAAATACAA
CAACAGCGCTGAAACATGGAATGCTATTAATTTTGGCTTACGAAAGAAGACGCCCAAGCTTGGCTTGACG
CACTTAAAAATTCACGGAGATAGGAAAATAGGAGATCGTCCAGAATTAATCGTATGTGCTGCGATTAAAT
TTGAAATAAGAGTGTCGCTCAAAGAACGTAATAACAAGAAAGGTTTCGAATGGGTATTGCCAATGGTACG
TCATTATAGTCCAGATGCTCATGAAACCCTGAGTATGATTGATGACTATTACACTGAACGTGAAGTTCAA
CAAGGCTTTATCACAAATAAAGGTCGCTTTGTTGACAGAAAAGAAGTGCTGGAAATCGCAAAACAAAACA
ATCAAATCAAGTTTGATATTGGAGAACTGTATAGCGAAATGCTTTATTAAGCCGTCCATGACGGCTTTTT
ATTTAAGGAGGATAAATGGAAAGATTAATACCATTAAAAGAGTTTTTAGAAATAACTGGTGTTAAAAAAT
CAACAGCGTATAATCGCTGGGACCCGAATAGTAAATATTTTGATCCTGAGTTCCCCCAGCCCATCCATAG
AAAAGGAAAATTACTTTTCTCTTACACTCAGACACAAAATTATGCTGAAAAAGTCGTGTCTAACATTATC
TAGTAAAAGTTTTTGGTATTATATTTGGTATTACTTTTAAAAATAATCCAAGTGTAATACCAATAAAATC
AAATTACTAAAACAACTTTCCCCTGCCAGCTAGTGCACCATTTCACTTTCCAAACCTATCCAAAACAGTC
CAAAATCCCCAATAAAATCAATAAGAAAGCCATAAATCACAGACAAGTCTTTCCAAAACATTCCAATACT
ATCCAACAATTTTAGTATTATATTTGGTATTACATTTTTAAAAATTTGGTATTACTCTGCCCTAAAAATT
GGATTTTTGAAATGTAATACTAAAAATTTTAGAAAACGCAATACTAAAAGAGTATAAGACTTACTCGTAG
GAAAACATTGATCAGCAAACGGATAAACAAGTAGTAGAATTAAAGCGATGAGCTGGGACTACGAATCTGT
TTTAGCCATTGCGGCATACTACAAAGAGAAAGGTATCAAAGTATTTAAACATTTTGTCATGGACATAATA
AAGAAAAAGCCTCTTACTAAAAAGTAAGAGGCTTATTTATACGCTGATATAAAACTTAGATTGCTTTTAC
ATCAATCGCTGAAGGTCCACGTTGTGAATCTTGAACACTGTATTCTACGCGGTCACCTTCATTTAATGTT
CTGTAGTTAGAACCGATGATACCTGAAAAATGAACGAAAAGATCTTTACCGCCGTCTGCTGGCGTGATGA
AACCAAAACCTTTGTCAGAGTTGAACCATTTTACTGTACCGTTTAATTTAGACATGTTGTCTTCCTTCTA
TTGATAAAATTTAAAATTATGCTTGAAACAAGCGTAGTGCTAATAACTGTTACTTAAATAAAGATGAGTA
AGAGTGCTTTTCAAGTAACAAATATAACGCTTGTAAATGAGGAAGAACTGTACTAACTAACTTATATAAA
GACGGGTCTAGCAGGTACGCATTAGAACACTTAAACAGAGAGAAAGCAAACGATATTTACGATTATTTTT
ATTTAAAGGTAAAAAGTGTTTATTGTGTGTAGAATATAACCAAAATTGGGGTTTGCAATGGATTTACTTT
TCTCTTATCCTACTATTTGAGTCAACTATT
