# Supplementary material for: Comparative analysis reveals the Genomic Islands in Pasteurella multocida population genetics: on Symbiosis and adaptability
Source: BMC Genomics. 2019 Jan 18;20:63. doi: 10.1186/s12864-018-5366-6 (PMC6339346; doi:10.1186/s12864-018-5366-6)
Supplement: Supplementary file 9 — File S2. Detailed information on predicted phage of each strain (ZIP 5010 kb). [file 12864_2018_5366_MOESM9_ESM.zip › File. S2. Detailed information on predicted phage of each strain/68BPM/detail.txt]

gi|00000000|ref||  [asmbl_id: NC_000000].2303096, gc%: 40.23%

CDS_POSITION                       BLAST_HIT                                                                            EVALUE              prophage_PRO_SEQ
---------------------------------------------------------------------------------------------------------------------------------------------------------------------------------------

#### region 1 ####
558447..558492                     attL                                                                                 N/A                 TGGTGGAGATAATCGGGATCGAACCGACGACCTCTTGCATGCCATG
complement(558837..559160)         PHAGE_Burkho_ST79_NC_021343: hypothetical protein; -; phage(gi509141645)             1.11e-08            MKYIEKTIEDSQTGANASYHELVSFTVDYNNSSVTSTTASYVSKKAKDGNKKALSFNSFYLNSVPERGESAHDWVLNQLVQPQPEDYQHDGQSVNPYMFAGGQVKND
complement(559208..564211)         PHAGE_Mannhe_vB_MhS_587AP2_NC_028743: host specificity protein J; -; phage(gi970580034)     0.0                 MGGRKGGGGHTPYEAPESGQSKQFVSIVEIVSEGQIKGLVDGVKSVYLNNTPLQASDDSYNFKNVEAQGRIGTQDQEVMEGFNTSEKEIAVSTQVKKLTPITRTITDRKVSRLRLTLGVQSLFHQNDKGDVYGSKVDFTVTIGERSHLVSISGKYSSQYLKQVEFGDLPPVPFQVKVERVNADSKSQRLQNNTIWASYTEIIETQFAYPNTAILGIRFDSEYFSSIPNRTYEIYGIEMKVPSNYDPFERTYTGFWDGTFKIAWTNNPAWILYDLMTNKRYGLGWRLGEFNVDKWALYQAAQYCDQMVPDGFGGQEPRFTCNAWLTDQRKAYDVINDICSIFRAMPVWNGREFTVVMDRPADPVWTYTNANVISGEFSYQYSAQKARHNEIHIEYIDADDSYERKIEVVSDDDLIRRHGLNVKKVTAFACTSRGQAFRTGKWILETERLETKTVTFAVGAEGLMHIPGDIIRVADCDYADTNIGGRVLDINGNKVTLDREIEINGNSHLTYIDGEAKHKDIRIVSKNGKEVMLESEPVGLAELGVWSLTTQEINVQLFRALTINEEEQGQYTIVALQHEPQKEAIVDNGAVFEPRETTLSTAGLDKVSHVNVQANGDGVALSFDYVVKHSAMVKYQIKLYKAGTFYKIFDDLTSPNYKFTGLPDGEYTAEIRAKNEQGQLSEAVTKSFNISFAVSELTTVSKVFGILLQWKNPVFANPNSAIEIWTSTDNQFENARKLVSLSYPTSEYLFSGLGVNEKHYFWVRMIDTANGNAGEFTKSVVGTSEKSGKKLVEYIQGQVTKSTLAKDLAQEITQIQATASEATDSAKMALSRIDSEATTRAEQIKQEGESIKASVRKEYEKNASAISNLEKTTQDHALQISTVHSKFNQLEIGGRNLLKHSEKLNKNWGKNGGVTLDTDHGIATLTANGRLVALSQVLIEDQVEVKDGKVVLSFDALSNKSGKLNLRLRRYTGSTHSDISAYVTVDSRDYKRYSVVFDYQKSEGQTRLSVEIVTYEKDGTVFNIKKPKLELGNIATDWTPAPEDVDVAISEVSADIIQHKQSQETVNKSTADKLDSLTARVGLSESEIQLIQKTASEKDKSFSTKLETLDSKVAQNTSGISDLKETKASKDEVASLARKELKSEWTDEVNATKLDLTSKITALEQTVSNENKSLAVKSETLEAKFNQLQIGGRNLLKQTRTLNSWNKNSGVTLDTDHGIATLTANGRLVALSQVLIEDQVEVKDGKVVLSFDALSNKSGKLNLRLRRYTGSTYSDISAYVTVDSRDYKRYSVVFDYQKSEGQTRLSVEIVTYEKDGTVFNIKKPKLELGNIATDWTPAPEDVDSTLSEVNASISSLKNTTAEKEKAFSQEVSTVKAEIVGAKALITSSSQAISSLDGKVQSMYTLKTETVAGGRKAIAGIALGADGQTAESQVIIFANKFAIADPNSNALKTPFVISTHNGRSQVALAGDLIVDDSITGNKIQANSTITAPNINGGVVNGGSFTGGSIDIGNGNFTVDSTGNLTAKNGVFSGRLDGATGRFKGELEVTKLIGGGVIEQIVATMTKTGTRSVRYVYYVNQHDDERARYGTVYVPIYAATIRIDPYPVDRYVKIGDELSFVLKANQAFTKKYERVGTFLQDNEYVTPVDPDKNLLIISYALSDTGTISFS
complement(564215..564619)         PHAGE_Mannhe_vB_MhS_587AP2_NC_028743: tail assembly protein I; -; phage(gi970580033)     1.02e-32            MTVHFTPVLKGSKRGGVFSVILGAALMVASIFVPGAGLFGGLITKGAVFGMGATLALGGVAQLLTPQPKMPAINEKEKKQSTSFSNLSNMAAQGRMVPLAYGRIRCGSLVISQGVQTLDVNIVEKNQNTGFSKG
complement(564778..565521)         PHAGE_Mannhe_vB_MhS_587AP2_NC_028743: minor tail protein K; -; phage(gi970580031)     2.91e-101           MNEKLKQILIDYAKQCEPYEMCGFVVFNGQEKIFIACENIAEDKENHFEISADDFLKANQYDGIVALVHSHPDGKPFLSAMDRQTQMFSNLDFWLVCHDEVHEFPVIQPLIGRDFLHGKTDCYTLFRDFYRLAGIDFPDFERDDFWWEDGQNLYLDNMEKHGFERVFDEKGVQVGDVILMQVGADVPNHAAIYIGNQQVLHHSPKRLSKRDLYDGYWLKHTHSIWRFKEWSTLNFTAVLDSLELHSK
complement(565526..566179)         PHAGE_Mannhe_vB_MhS_587AP2_NC_028743: minor tail protein L; -; phage(gi970580030)     1.63e-97            MIDLFEVDLRGLKDKDGMNGELYRFYAGTNEMLNPIVWQGNTYQPFGANATGFSLSGKGPSNRPQLTLANFNGFVTGIANRFDQCLGAIVRRRQVYVQHLDAVNFKDGNTQADPTQEVLSFFIIEQLSVLKRDVAVFVLALPTETDNALISSRTIGIHCGWLYRSSECGYMGPPVADEKDQPISDPKKDKCSCLISGCKLRNNTRNYGGFVSVNKLS
complement(566329..566658)         PHAGE_Mannhe_vB_MhS_587AP2_NC_028743: minor tail protein M; -; phage(gi970580028)     2.34e-27            MERFNFNVEMNYDVQHEPLVNQVQFGDNYSQRTSKGINSDLCKYSNLRIICDADVKHQIDTFLKSHGGHKSFLWRSKTENRDVKVFCPSWSYRENGAVFEFTLNFIETL
complement(566661..569105)         PHAGE_Mannhe_vB_MhS_587AP2_NC_028743: tail length tape measure protein; -; phage(gi970580027)     0.0                 MSEKISGIYIDIDIETAKLLDAATSSDIALGKLEKATNDVTQAMQKADNASNQLGGGINKVAKSVNAATSSMKRGREAIQQLGYQFQDIAIQAQAGTNALVIMAQQGSQILSIFGPMGAIAGMILAIASAMGTALLPSLFDSTNATEDLEKAQKALGEVLTENSDGVYVLSEKLAKLAKENENLARAKIASSMIDAKVAIKSAADATQDAFKQFDSFFSFLGINATASVQNAIKELDDYSKTGKDVTKAVLEMGDSYGGAIAQVANLSTVTSEMSEQLGISQSEAIGLLKQLSQLSKNPSPENVVLLSKSLYLLSENSKWSNDNLTKLTGTVSSSASAALDAESALRILEAALKDLDSATRQSDIALKGGEERLKGIIATTKKYADTIGKTAREKAIYEAQNSGASKESIDNAIKQINANYDVAESEEERIKKRKEAEAAAKRAAKQSEQAQKQIENQLTQLGNQYEIVALKQQGMNLEAVKMEAVMRLGASATEEQKIAAEKLALGIYAATTAMNNFNSLQAQVSPVFALEQQHQKQLQMIEEYKTLYPQSIAEAEAVRATIEEQYRQKRIEAQWDEWKQSSEAANMFGSAIEALEQSAVSTLTGILNGTMSLRDALSSIANTVLNSVVQSLVEMGMAHVKSMIMGQMAAKAATAAQVAQAAVIASAYAPAASMVSLATQGANAAPAQAGITTTSALAKTLAVTGRKLGGPVSANQMYRVGENNQPEIFKANNGTQYMIPGNAGRVFSNKQSSGGGAQERNVTVVINQTNHFNSSKDDTGSLSEFAKGLTKQIKATVREELTLQMRVGGILAR
complement(569164..569559)         PHAGE_Mannhe_vB_MhS_587AP2_NC_028743: hypothetical protein; -; phage(gi970580026)     4.13e-77            MDAKIMNVLLIVLFSVIVIGLLLFQESRLRDPNNHSVIYSDQIQELCCLDKIGSYKIDFIRQSGNEYKESVLVDDFELAIKTVLSTLRRAKIDSVSVISNTSDLLLIYRAFYNARGSQEGKRLGAIRITKI
complement(569627..570091)         PHAGE_Mannhe_vB_MhS_587AP2_NC_028743: hypothetical protein; -; phage(gi970580025)     3.77e-56            MKKLLICSLCYFFTPVYILAKDQIIIESAQKAVKTELLKRASIKEGMCISAAQASLLIKEKISKDNLSMCGEFSSDIKFGDAKVYSMAVCGKVFGKDIINNPIESDYIYQRAQKYFYFNYKGKKSFYYDHKSTKASIQYSDDSMFNAMQNKYCK
complement(570122..570793)         PHAGE_Mannhe_vB_MhS_587AP2_NC_028743: hypothetical protein; -; phage(gi970580023)     9.70e-60            MEANKSTGEFSLSFNNKEYIFKPSFKNIAKIGTPTDIVNVYSVLFGKEVTFLLNESLKANKDVQAYALNIAFSPVLGRKILSCALTILNACNDSDLSGIFGYYKPSNKGIVYRIGAVNTKDVIALAKHLALHGIIGNIDLRTKENKRSEYTSEFDVEEYISAARCHFGLSRADAENLTMTEFQMLIKSKYPEQQKKSTLFTEEEYDQIMEDYYKNREQTLKNN
complement(570847..571329)         PHAGE_Mannhe_vB_MhS_587AP2_NC_028743: major tail protein; -; phage(gi970580020)      2.71e-61            MSNPKDFAKFVGRSAVLEYATTVTGSGPAPQESDWKPGGAIRSKSFDLSPNTVTSEADDAGGFPESLVTNSDLSISVEGEFRKKDKEDEIGINALIKLYVNAVKARTQPTVWVRLQFGSVKLVGNMVITALSSEAPTNDLVTFSAEFKVADASSVTITTS
complement(571341..571712)         PHAGE_Mannhe_vB_MhS_587AP2_NC_028743: hypothetical protein; -; phage(gi970580019)     5.10e-26            MNLLNVFKSHVISSNLFSLFQVQLHQWKDNGDKKSQYIVFQNNGGTPIRDGLSSESYITISIIGSAQSGYSVATKANELIEFVKKNAITEFGYIENMGGVPTPIFTSDNRMTMQLQFRIVHDN
complement(571709..572080)         PHAGE_Mannhe_vB_MhS_587AP2_NC_028743: hypothetical protein; -; phage(gi970580018)     1.89e-37            MAVKSRGFSQVRKKLYVHFGEVFSKKMTRAAARIVTIIGIRSALYTPIDTSTLINSQFKEISVKDSVISGRVGYSAEYAVFVHDPKVKQKFRRATARKEFLKQAIEDDDIKVEIRRIIEEELA
complement(572085..572429)         PHAGE_Mannhe_vB_MhS_587AP2_NC_028743: hypothetical protein; -; phage(gi970580017)     3.24e-41            MSNSANWAYTAQATIWHKIGDNYETGKAEFSEPVLIYCDYGHNSKLTTSSLGREAVAKNTIWTEYDKAKKGDYILIGQSNEADPFTANADEIINIIRYADTFDRKRDDFALITG
complement(572432..572800)         PHAGE_Mannhe_vB_MhS_587AP2_NC_028743: hypothetical protein; -; phage(gi970580016)     6.25e-29            MAELKTKDIHEFIGELGYSVPNAVLSLIIERVEKKDSELNNAGYDDTTLSLIKLYSIALLVISQGGRKLSSQGAPSGASRSFTYDQDSFKRLKSLLTNLDKSGVMNDLPIASSSVGFFEVVG
complement(572781..573086)         PHAGE_Mannhe_vB_MhS_587AP2_NC_028743: hypothetical protein; -; phage(gi970580015)     3.30e-18            MAKWLLKYDSHELKKGDVFEGDTLPLWLVGKVVEIEDAFEVATPNENSNTLGETSETSETSETSETSETSETSETSETSETSNKGKETPRKEGKQHGGAKN
complement(573097..574095)         PHAGE_Mannhe_vB_MhS_587AP2_NC_028743: hypothetical protein; -; phage(gi970580014)     0.0                 MLKFTKEQEQFIINERINYDKKHAAMAANFAQGGLIEGNASTLPRDVWAEWDREAVQLQRDELVIFNDLSPINKSMPLGKLVHHFMTVGDSGTVNISLDGRSSAKTDAPVFEYHGTPLPIIDSTFGYGWRDMLASQTEGYSIDSAPRANSLRKVAEKIEDLMLNGDASISVGDSKLYGLRTAPRRMTGTHNLTLRTATAKQVYELFRDIISKFHAKKFMSPVTFYVNYSDWFRWSTTDYSEQKSEGSILTKILTIPGVSKIVPSMRVLDDEVLGIVKRSDVYQILNGMPIVTRPISRHNETDDYNFKIMAALSIELKFDHDGNAGYIQYTKS
complement(574107..574541)         PHAGE_Mannhe_vB_MhS_587AP2_NC_028743: hypothetical protein; -; phage(gi970580013)     5.19e-73            MANVIYRGPVEREPKTVNLVINDTSSPGVVVKLNAGKLEAATDAKGRRFLLANRRFAGQTIDQAYTKGDTAIAFRLEPEHEYYAQLADDTYQPGDALTAKAGGKLAKAVAGDVVLFFFDEQKQRQITGGKGWGDVVVANAYVKA
complement(574541..575887)         PHAGE_Mannhe_vB_MhS_587AP2_NC_028743: hypothetical protein; -; phage(gi970580012)     4.63e-170           MKRSVVNVLSVVNSKNITNEIIEGDEHIVVSDIVPVIDNIVMNKGLYPADEIDKGYSTLDGKLMPLGHPKSDGRYISANEAIALNKFYVGAWCVNARKEGEKVLVDMKVNKRIANSSDSGKRLIEALEGLTSNEAAKPIHISTGLNLQKEYRKGNSKGKKYDWVATNMQFDHVAILLDEQGAATPEQGVGIFVNSEGEESEVEFVNLADSADYTKETLLDKVKYFFSTNSSLSFEEIHGLLSQLINNGHNSKKWLWIESVYPSHFIYNDDGKKYKQKYLIDDNSQVSFVGERIEVVKKVDYDEIKTNGENIMKEKILSALNAAGVKTEGLDDDQLLSAYNELQAKPKDDGGKTINSEISEAIKTAVATAIAPLQEKLQANEDAKVAEMREAVKSKFSLSDAVVNSLSGEALSEMFAKTKNSNGLNNSLNANSEENQWGDYKLNQEESK
complement(575902..576873)         PHAGE_Mannhe_vB_MhS_587AP2_NC_028743: head morphogenesis protein; -; phage(gi970580011)     1.00e-69            MRKKKTNRNPILPRSKSDPIGMGRNVRKMFSDIEGRYYKIKLDIKNLLDRNVIPRSITGVNEKSAIVCSQFTEVPTIYFVNSNEHDYNFTSEEFAKFSDDIQKILEDWLLEESRTGELWFELYLEESQKAATLSTHSSLSQQSDLYLAQRPLYQILFSEPYLERLAIAQQLFYEQWRGLTYQTKSDLIYTISEAVVRGVNVKKTAELISKRLDISMSRAKKMAQTEQLYVYRRAEWEEAKAARDELGLDAGILHISALKSTTRVTHAKRHGRVFTPEEQEAWYQKDGNRFNCYCKSQVIIKEDTPLSTLKRYENERKAWLKTH
complement(576827..578272)         PHAGE_Mannhe_vB_MhS_587AP2_NC_028743: portal protein; -; phage(gi970580010)          0.0                 MNQEFEINQLAELIVNNALQANRVRNLTNVGVIGNTKRPRLYSEFGYPKKLSFSHFFEAYQRMSAGGAAIDRLLDKCWSDMPIVIDGEKSDEDKESSEWELSATKLIKRYFKQLKEADRRNLVGHYSALILQVRDGKAWDEPVDDLSLKSLKDKGIVKLIPVWEIQLKVIEWDTDEKSENYGDPLYFQFDEAGTSFGKNQNRSIKIHHSRVIVLNEGSDDSDPSSGVPLLRLGYNNLLDIEKVAGGSAEGFLKNASRQLGVKLTKETDLATLISEAKSRGYDGLADAMNAQISKLNSGTDSALVMQEGDVSVLSVAPADPMPTWTVSANLFASSVRMPFTILFGQQTGRLASDEDKNDWASRCNERRNTFLTDLILKFINRLIKFGVLDSPKNEEVTVTWSDLLAPSEKEKILNAKELSSVAESSVRAFGISAINPNEIRAIMELEPLDENDLEPPEIDKKGDPLVDEKEKDKQKSDFAEK
complement(578287..579519)         PHAGE_Mannhe_vB_MhS_587AP2_NC_028743: terminase large subunit; -; phage(gi970580009)     0.0                 MPMKTQIEIPPKLIPVFSKPNMRYRGSFGGRGSAKTRTFAKMTAVVAYQRAMNNESGVILCGREFMNSLEDSSLEEIKQAIRSEPFLEAFFEIGEKFVRTKCGRISYVFTGLRHNLDSIKSKARILLAWVDEAESVSEIAWRKLLPTVRESNSEVWVTWNPEKKGSATDLRFRQSIPENAMIVEMNYTDNPWFPDVLEQERLNDKKRLDDATYRWIWEGAYLEASEAQIFKGKYEELEFKPNQDFNGPYFGLDFGFAKDPTAVVKCWVFDNNLYIEHEAGKTGLELDHTAGFMKERVPDIEKYILRADSARPESISYLKRNGIPRIEGVKKWSGSVEDGIEHIKSYRKVYIHPRCKETLREFRLYSYKTDRLTGDVLPTVLDEHNHYIDAIRYALNPLIQSKNAAGIFFS
complement(579497..579994)         PHAGE_Acinet_LZ35_NC_031117: glutaredoxin; -; phage(gi100075)                        7.93e-60            MPKKDEVKSTSKWRGQPTKYKSEYVAQVKKLCLLGATDKDIANFFEVSESTLNNWKNEYPEFLESIKKGKMLADANVAERLYKRALGYEAPDVDIRVIENKIVETPLIKHYPPDPTSAIFWLKNRQPEKWRDKQVIDHTNSDSSLNRPTVIELVAPMVNADENPD
580288..580722                     PHAGE_Pseudo_phi3_NC_030940: hypothetical protein; -; phage(gi100035)                6.43e-19            MLFTIGVETPKNENEAFGLCVPALFNETYSCFSGADTVEEIVPMVTDAIHTILEMMVESDFDISQIKDLGFLHYKEQEDFQYCDSWLLIDVDITAYFGKRQRVNIVLPQYLIDRIDQRVANNPIYKDRSHFLAVASQRELSSSL
complement(580944..581267)         hypothetical protein; -                                                              N/A                 MFSFINKAYIIVIALLSAVIAFQYHSIVNLEDKTKQQAQMINNQSESIKQLKEQEQINQKLTFEISRLESEARIKSDEAINSISHDEKSADAYNASAPRSIVEFLRK
complement(581270..581854)         PHAGE_Mannhe_vB_MhS_587AP2_NC_028743: endolysin; -; phage(gi970580080)               4.44e-72            MIHITETTFNSVFPRARRGVYQAIAENIEKACCFTKEQQAMFIAQCGHESAGFSVFTENLNYSEQALLRVFPRYFNEKTAEQYARKPEMIANRVYAARMGNGSEASGDGWRYRGVGAIQLTGKNNHTAFKKWLGRDIEPRDIATNLDLAVKAAVWFWLANDLSSLNSVSKVTLRINGGSNGLAERVSLYRRLMV
complement(581826..582191)         PHAGE_Mannhe_vB_MhS_587AP2_NC_028743: holin; -; phage(gi970580079)                   1.04e-07            MPEKNPDIWAMIWMWLQINANTLTTAGSAIIAVILRAFFVRKKPMIRYTVLDSMICALIAVTAEPLAQPFLQFFFHVESERASYFLGVMIGFIGTERLREFLFKFINKRIDKNDTYNRNDF
582308..582592                     PHAGE_Mannhe_vB_MhS_587AP2_NC_028743: hypothetical protein; -; phage(gi970580078)     8.89e-07            MELSVKSSYYNYPFRSDKLFLDWLYKQSDKLNVNPDILVRETSRRIHWEYRPFSYYDGKERNLIYMEIASREFHECDLLYNYVRIFLMKYLVIP
complement(582780..583145)         PHAGE_Mannhe_vB_MhS_587AP2_NC_028743: antitermination protein Q; -; phage(gi970580076)     1.08e-12            MQHIDRILTVWGRFANSRIGTEYPCIAAGMRLAVDPPSDYNIFNLTDDTCILIGEQIMRLKEKQDLRYDIIMAKYALRIDDEQIWKILNIGRTAYFSKLAEAKSYVEGAIDGAKIVAYFYA
complement(583145..583747)         PHAGE_Salmon_SPN3UB_NC_019545: NinG; -; phage(gi423262439)                           3.96e-54            MTKKTKPLNRKCKICGEKFQTNFFNVQWCSPECGVKLARQRLEREKEKAAKKREKEEKKRIKETKEKMKTTTTLLSETQSAVNKYIRLRDRNKSCISCEKSLVAEQLGGGFDAGHYRSRGSAPHLRFYTLNIHGQCKKCNHHLGGNYHQFRIGLIERLGIEKVEQIEADQRPRHYSKDDLRRIKKIFNKKARMLEKRKGF
complement(583835..584047)         PHAGE_Mannhe_vB_MhS_535AP2_NC_028853: hypothetical protein; -; phage(gi971749649)     1.82e-05            MKTEYKCPKCGGELSDLWDGEPVSAFIGEWSDDRFRCEGRVVAVGIMGPQRTKSCGYFGLEDLGIKYQED
complement(584121..584579)         PHAGE_Aggreg_S1249_NC_013597: hypothetical protein; -; phage(gi100043)               1.64e-51            MEIKNQFLLRSEQVRLNAIEFIKTLPLPKIVKDEKGNEIETNPLVIDIKPRTRNLEQNAKFHAMCQDVANQLEFMGRKLTMEQWKVLFISGHAMATNEKADVVPGLEGEFVNIRESSAKMSVKRMASLIEYVTAYGISHGVRFNDRYGFWGK
complement(584569..585105)         PHAGE_Mannhe_vB_MhS_587AP2_NC_028743: DNA N-6-adenine-methyltransferase; -; phage(gi970580069)     3.61e-70            MEIQFNKDHYRTPKYVFNWLDRRFYFLIDGCASEHNARCPNYIGDGVNAIAEDFLNFDHIEQVIEFAEPSLRFFVNPPYSNPLPFVQRAAELMKEGNLVVMLLPADKSTKWYQVIQDNATEVIDIVGGRINFLHPVSGEEIKGNNKGSMVAVFDPTMQGFVTRSVSLDFVKEVGCYGN
complement(585109..585798)         PHAGE_Mannhe_vB_MhS_587AP2_NC_028743: replication protein P; -; phage(gi970580068)     3.00e-26            MKPANQIAMGLIGSDKNYKAPQIVRAEVTAEMNKTIDFLFTRLKTIFPAWKSAFSSDREYQEAKKYWLETLINERITSVAQIRIGVERARKSESPFFPSVGQFVAWCNDGALAAQGMPALEELLERIKAYSRYHGFDNQHEFQFKNNVEQYLIFDLYCRNKEFGWSAEELRKHAKAFLKATADKLARGEELPELALALPQKASFISPEEQKKINLNGIALARAALKRGF
complement(585798..586700)         PHAGE_Bacill_vB_BhaS_171_NC_030904: hypothetical protein; -; phage(gi100052)         1.52e-49            MSVGKLLIDDQPLQVLPELAKAIGLNEAIFVQQLHYFLNISKHKYEDRIWIYNTIDEWCEIFPFWSKKTIQRTIKRLEEMGLILSTNKLNKMKMDKTKWYSIAYEKIEELTSQNDQMRCDQNGSSMRSKWDDRYSQNDQMSCGQNDHTNNQRKDFYTEENTPLPPKVENSNDLENAFDVFWKVYKAKLNKSGALKSFKSAYKKYSQKTQKSAPQEFAEMLVCDVQKRLSLGQFGFDKLHPTTYLNNARWEDEYTQPAQFKGGQPANDSYQDDGSWAVNSVIVQDGDGKVRVVDRDCEVVL
complement(586702..587055)         PHAGE_Pseudo_AF_NC_019923: putative HNH endonuclease; -; phage(gi431810340)          2.61e-16            MSTTFSKSKRLKIAEKCNWHCAYCGLKLSHSTLVIDHVIPKYDGGSNDISNLLPSCISCNSTKGKKTLEQFRFFIEFRNAVPEMTFNQSQMEFLRQKGVLEQIGDFKKVKFFFEVGF
complement(587052..587753)         PHAGE_Aggreg_S1249_NC_013597: hypothetical protein; -; phage(gi100047)               1.74e-41            MSKLLVIENTKIKQDSQGRYCLNDLHRASGGNPTQAPAQFFRNKSVSDFVQTLTDMQICTSPVNTIRGGVEQGTYVCRELVFKYAAWINPEFEVKVYQVFNAYTQGEIKAVNKIPKSFSEALLLAAELQAEKERNAPKVAFVDHYVEVGTSKSLREVAKILKMPERAMIERLIQDRLLYRQSGALLPYQTAHSRDLFTVKTGTAEHGHNYTQTRVTSKGIEYIASRYASELML
complement(587811..588086)         PHAGE_Mannhe_vB_MhS_535AP2_NC_028853: CII protein; -; phage(gi971749644)             3.11e-07            MARNELTKSAIEIAALVRRKAVERTDKELAECIGIDPSTLCRFKAEHLDKFCAYLDELGLTVTEKGLNQISDAELEALKLFASKGLAEFGQ
complement(588107..588316)         PHAGE_Entero_mEpX1_NC_019709: prophage antirepressor; -; phage(gi428781916)          7.56e-20            MNNLQKYRKETGLSQAKFAKEMGWKQSRIGNYEARVRTPTLFNAKAIVRKLNELGVNCSLDDIFPSVQN
588444..589133                     PHAGE_Haemop_Aaphi23_NC_004827: putative CI protein; -; phage(gi31544010)            9.00e-95            MNEIIERIKLKRLELRLSQAKLADRIGFTQSRIGNYEAGTREMDDYILRKIADGLGVTLEWLKYGEQGKIESNVKDIGSFDLWDRNTPLHDDEVEVPFLKDIRFAAGNGFSDDIMDYNNFKLRFSKATLRKQGVQYDNAVCITADGDSMEPVIPDGATVGIDRGNTTIKDGKIYAINHGGLLRIKILHKMPNEQVRIRSYNPDSAPEEVVDLNEITILGKVFWWSVLCD
589279..589542                     PHAGE_Entero_mEp234_NC_019715: HicA protein; -; phage(gi428782292)                   5.09e-13            MSKITKLRDKLYKTPPPTDFTWENLKTLLTSLGFNEVQGNGSRVKFIHDVLDFPIIIHKPHPQNTLKQYSIKQIKEALDELKTLLGE
589545..590024                     PHAGE_Entero_HK106_NC_019768: HicB family protein; -; phage(gi428783324)             3.67e-23            MTIMQYKGFLGSAEISQEDKILFGKLLHINGLITYEAETFPDLESAFRESVDYYLNDCKERGIKPQKSCSGTFNIRTTSEKHQKLSFLATASNISLNSLMNEAVDLIIDKYSHELSKNLARTVFEFNWNHNESFRHQLTQWTFTSSQSSSSKTSIQELL
590021..590404                     hypothetical protein; -                                                              N/A                 MKFKIIDQAIISYSFQLSSFKNNDTNEEVTNEGKIIIGVSIPDELSKEENISLITDLELTSPECKLELKMAFHIEKGSIKLNYLKEKEKELLMSFFPYIITTAKNLLSFSNIPVSGMPYLPLDLTQI
591023..591253                     PHAGE_Mannhe_vB_MhS_587AP2_NC_028743: hypothetical protein; -; phage(gi970580059)     1.94e-16            MTNKNYEIIKQVILNDQLGNPKDLNIVVVEKNLSDIDKERIKQAILKSASNTTDVPLKEFAESLCEAIHLIDSYKT
591578..591706                     PHAGE_Mannhe_vB_MhS_1152AP2_NC_028956: hypothetical protein; -; phage(gi971760520)     1.01e-08            MANFFISDWLRNRNTLEYIGIWEEINNPNFNYGEFATIKWFL
591845..592390                     hypothetical protein; -                                                              N/A                 MKKLLLTGLACIVLIGCSSTLMIPSYFPKNYTNFSGKVILGDFLYEPFMIGKVKSNQIQNTTIGEILLSSDVSNIVKIGTELELKKTGITFDSSNLKLIGIVKEFKLDDLGVGVDFTYIINYKLIDVKTSNILLNKEYLGDRMRGTNAVPIDLPNAVNDMIATGYNKFITDPDVRKILEKK
592656..593303                     PHAGE_Haemop_Aaphi23_NC_004827: putative antirepressor protein Ant; -; phage(gi31544021)     2.71e-48            MTTKTQLSTFLFETHIIRTLSINNEPWFVVADLCKALELSSPTKAILNLDEDEVALNSIQGISKGNDKVNLVSESGMYTLILRCRDAVKKGSVPHRFRKWVTAEVLPQIRKMGKYEVQPQQLTLPEPDLNLTAIQNSEETLALIIQLYSYCFQAHEMQEKLQNTNIAKLMESQIGGQYLYNFKHPLEQVMAKAKKYVHSNTERLALVKAVNNLLN
complement(593365..593676)         hypothetical protein; -                                                              N/A                 MIGSFFLKVTNIDLICFFIVLILIGEYMKYCSAIINYVLIAVVISLNFLILGEQQLFIFFGITLTAAQLGYIAKICSIILFVRCCLYFFPVIKQWIEKNKLLG
593743..594027                     PHAGE_Haemop_Aaphi23_NC_004827: hypothetical protein; -; phage(gi45862224)           8.60e-08            MKHINIWDLTGAFILALILGIGCHPVSANEQETDYYNHYLNAEISKEQLAEMEREASEEWEQEYGDIPPNLASEQLIYLKVYALKEQERRNGTR
594014..594250                     hypothetical protein; -                                                              N/A                 MARVRKKGDKTLSYSIEPHPKGLGFVVIERIGKNQENKTGWQRNFSSKDLCETAIKQRQKSREQFLNASCKPARQFYI
594264..594425                     hypothetical protein; -                                                              N/A                 MKNRRFLPAWQCDSADDYYAQFEQKKEPEDDPDDCDDERFVEQDIKYHNGDRG
594428..595414                     PHAGE_Mannhe_vB_MhS_535AP2_NC_028853: hypothetical protein; -; phage(gi971749630)     1.05e-68            MEFELILSTESKVLACNIQDFKARAEKFLSTITSTFETDEDFGKAKEEVKLLKEVEDRTREAIKNARQGDIQELISQAEEIAEQFRQKRLFLDKTVKTREVEIKSEIVSTALDEVIRSMSGYENDVSIVLSTKYSRNVIKTRLEEATKRRSTIATLEKAVNAEKTLIVSEISAEGARVAERRKMIPISYEHLFKDWQSLISGEQDLEPIIKQRIAEEEKREAELKAKAEAEAREKAEAEAQAQAQAQAKAQAEIEAIQAQEKQSNMESAVEKTQEITSEPISDFVITIQLKQVTRNKAIQIARDLKAQFGDNVSLKPQINRMYLTGRE
595418..596269                     PHAGE_Ralsto_RSK1_NC_022915: putative phage recombination protein; -; phage(gi560186064)     1.81e-41            MTANLPENIQTALTDRKIDTATWTTLQNSVFPGAKDESILLAIDYCKARKLDILKKPCHIVPMSVKDAKTGQSQWRDVIMPGIYEQRITAFRTGQMAGQDEPIFGETISHLGIEAPEWCKVTVYRFIGGERCAFSHTEYFSEACSTTKDGRINSMWTKRPRGQLAKCAEAGALRKAFPDELGGVITADEVIEEQAPQAEQHKTTVIDTVGIELATPEQVHQLQQLIQLTNTNTLKAFAYYGVNTLEQLPKEKAEHFIRTLNQRLDEQSANVTENYVDEEIPLD
596262..596873                     PHAGE_Mannhe_vB_MhS_535AP2_NC_028853: exonuclease; -; phage(gi971749628)             3.07e-114           MIDNLITLDCEQGTEEWLVARLGIPTATGIKNIVTPSGQKSGGWVSYLAELVAESIEGVTEGFKSQHMERGNELEPLARMAYEFETGHDVTQVGGVFLNEKKELMISPDGLILSRQKGLEIKCPKMKTHIKYILEGGVPSEYIIQVQVAMWVTGYKSWDFVSYCPEYKKQTLYLHTATRDKNLMKAFDEYIPQFLTSLKALKG
596877..597329                     PHAGE_Pseudo_YMC11/02/R656_NC_028657: single-stranded DNA-binding protein; -; phage(gi966197819)     2.12e-49            MAGVNKVIIVGNLGNDPDVRTMPNGDAVAKISVATSESWIDKNTNERKTQTEWHSIVFYRRQAEICGQYLKKGSKVYVEGRLRTRKWQDQNGQDRYTTEIQGDVLQMLDSRQDSQAQANAQAPQNNAYANAKAGKPVQQADSFEDDSIPF
597341..597532                     hypothetical protein; -                                                              N/A                 MRKIIQISESSAMSSDPYGHLWGLSALCDDGSVWTIDGISKEWTRLPDIPQDEQQTDTEQQPL
597575..597928                     PHAGE_Burkho_BcepMigl_NC_019917: hypothetical protein; -; phage(gi431809867)         6.16e-11            MSKQTQFSTTLSQLNRGELNDELTEVLANVIKAVRDTRKQGSVTLNLKISMLNTRTENQIKITPMVSSKIPELDREESIVFSTADGDVLFDDPNQIKMDLKTVEEKPAGQLKVLKTA
598000..598788                     PHAGE_Burkho_BcepMigl_NC_019917: DUF2303 protein; -; phage(gi431809868)              1.50e-32            MEKAVNEIAKILANGKAVNSHIPSIILEENFDVKSLESLQENPSRIRTKVSVSSEKSFIEYVNKFKIDGTSIFYDLEKLEAKAVFDYHSSPNDPKWGDHVANYQFKKSKDWQSWEDNNKEAMGQIEFGAFLERNIHTIAADGNIVSGAELLSMVLAFEETRKSEFKSVHRLNDGTLSFTYTDENSGGKTRLPEEIVLGIQPFHNGDYYQVKAKIRYRIRDARLSLWYELINPEKVIEDAFNTSIENLQKNIEKVDFFEASLS
598839..599438                     PHAGE_Shigel_SfIV_NC_022749: hypothetical protein; -; phage(gi557307558)             3.35e-28            MAWIHTYSGKYIDYKNPDFNEINITDIAHHLSLENRFMGQASEAYSVASHSLFCTEIAQYLDYSPYMQLRVLMHDFHEAYVKDIPTPLKKVCPDFCALEAKFEKLVEHRYMLPTLTEEEIKQIKHVDLVALLMEKNTLLSDKSVWPQLKNIEPINCLKVPRYTPKEAEELLKIKFSELWDNAFKSQPFNNVMRFVGVMV
599573..600106                     PHAGE_Mannhe_vB_MhS_587AP2_NC_028743: hypothetical protein; -; phage(gi970580048)     4.32e-30            MTEKENKYFAVNIYDENSISFHKTEEEAKKACLNCAEEFHQQCADGQDMQCYEDRISHAIYGVILGKAESKTRELSEEEKQSGLYDGIDCMVELPEIVEFPQDDGWISVKDKLPKKFDRVLVCQQDYKWEQNYIRIAYCNNSEGTEWWADNYDGTGCEIIFNDVTHWRPLPPPPKTE
600116..600415                     hypothetical protein; -                                                              N/A                 MNKAKLEKAKALIRKQKEIIEAQREFVTMKWDYAKELCPIQINDVVTADNVNKSEIKVLSIVIDYIAENEIVFSCSGRMRKKNGEFGNRILSKRVVLEV
600501..600986                     PHAGE_Mannhe_vB_MhS_587AP2_NC_028743: pyruvate kinase; -; phage(gi970580049)         2.07e-24            MKEFDLEKALAGEPILTRDHQKGYVKFTIEENSKIKKLVGIVHNGCLTEVEEWLPSGNILSDDITPNDIIGMYEEPRPTVTLTLPAPITYPEENKRCYTIVINDVDAYDGDGSFVSISDWVAEKENGDYDYQTKQRIMEGLLFATEEDAQAWLDAMKNARR
601362..602534                     PHAGE_Pseudo_phiPSA1_NC_024365: integrase; -; phage(gi658307718)                     1.94e-141           MGRKLTGLKNRNGVWYIHKQYRGKTIRCSCYTDERKEAEAILIQKMSEIDKAVNFGIRKDRTFAEAAMRYISENENKPSIDMTIIMLESLMPFIGKLTLRNIHDGTLKKYIEHRKKHGDTAQTKDGVKNRTVNIALEIVIRILNLSARKWRDENGMTWLDIPPSISKLNEKEDRRKPYPISWFEQRILMGELPEHLRSMALFKVNTGTREQEVCNLRWDWEIYIPEIKKSVFLIPEDFGGRDKNSGVKNREDRLVVLNDVAREVVQKQRGKHPIYVFTYRGKPVTRMYNSAWKKARIRASVRFEKETETKANDGMINLRVHDLKHTFGYRLRSAGVTEEDRKTLLGHKSKSITTHYSAPDVEKLIEFSNKVNETDGAQRRTLTILRRKTA
602639..602684                     attR                                                                                 N/A                 TGGTGGAGATAATCGGGATCGAACCGACGACCTCTTGCATGCCATG

#### region 2 ####
complement(977343..977837)         PHAGE_Mannhe_vB_MhM_3927AP2_NC_028766: transposase; -; phage(gi971741504)            2.99e-08            MIQEWLELKNILGVAGLPETVQGVTKKAKLENWQRRLIKGRKGKTFEYYVGDMPPAVQQALGFKPNEAKNEPLPIERVDERLESIDRIMAAISSLEAKVKELEEPTLDSLPDTLDQAEKRLVRWFRQCNQDRQAMLLSSAEVLADMSLKEQKESSEPLENCEVA
978071..978307                     PHAGE_Entero_SfMu_NC_027382: DNA binding protein Ner; -; phage(gi849255232)          4.56e-16            MPKKDWSSKRIVYELHERNLTLHGLSIKAGLAPSTLKNALRVSYPKGERIIADALGVEPCEIWAERYAKRESRLCGLN
978292..980295                     PHAGE_Entero_SfMu_NC_027382: transposase; -; phage(gi849255233)                      3.59e-119           MWVELKELLGMAGLPESVQGLTKKAKVGNWERRRKSGVQGKVYEYALSSLPQNVQAEYLLKHSEELKVNKENNDSNQQTMIESAWNVLASATFEQEKRAERRFQAVVKVARLVENKIPLMKAFEQVVALYATDSNDETISKGSLKRWWYKVKTHPQGIWLPLLLDRTERDNSCRWADISDKAWAFFCADYLRKSKPKFSVCYYRLTLAAEENGWTIPSLSSLKRKFYNEFTEAEIALARGGEHELRELTAPQIRTVMDLEAYEIVNGDGYQHNVFVDWYEDGRPPIRPKTWFWQDVRTRRILSYCVDDSENGDQIRQATLRMIKQYGIPKTILMDNTRAASDKQTTQQRKRGKRQLVGIKVDGMFDRLGIKVIRTLVFKGRGNGRAKPIERAFRRDSLPAYIDGDVRLEAFFTGWSVTEKTEDYQFKKGVNKALFLEVLEQGVRLWNDKAGRETELGQGIFSADQLWARDYAQTRQTFATEEQLRQLMMLGESTKVDKNGRFTLKAGYVLNNQKNVYEAQALIGGNVGSVIVRYDPDDLHGTVHIYDQNGVYLCDGECVEKVAFNSEEGARVQKRLINEQRRITKKMVDNHEKLSEHEMAQYRKQFEQSAADFVEPAEKQAFSWTQFADGNTVKTIKLDHELETETEEQNTLSFEQDLFNGLKQVQK
980322..981239                     PHAGE_Vibrio_12B12_NC_021070: DNA transposition protein; -; phage(gi481019192)       6.33e-82            MTLAQQIQQILDSKTFMQRDIAQQSGISAGALSAYLKGTYAGNIDNIESALNNWLASQDKKQKVFVEAPHFIDIPTAKRVFGALDMAKLLPTMVTIYGASGVGKTKASQEYKKLNKNVWMITASPARATLSTILYELALELGINDAPRRKDRLSRMITKKLSGTQGLVIIDESDHLPYDALEEIRIIQEEADVGFALIGNDKVYTRIQGGVNQAHEYARLWSRIGNNCGIKHSTKADVKAVAQAWNLDIEDKELMNTLCDISTKAGGLRALTQYLRLAAIAAKGKETVISLDLILQAKAHMQGVN
981239..981442                     FIG00696916: hypothetical protein; -                                                 N/A                 MKKYLLTLSLILTACTDVETCNLQCQKERANAEWKQEHGEFQPNLTPEQERYIVEWLVEHYPNGTQP
981460..981735                     hypothetical protein; -                                                              N/A                 MENQITKEECKAQLEELGVRYEKLGITLKEHLGDATTEINNKTYHVNLYQRSSGIEITAGGNDKSCLVTYEAMLCMAEAMGLFDEITGEKL
981732..981971                     PHAGE_Brevib_Abouo_NC_029029: hypothetical protein; -; phage(gi971767250)            2.16e-06            MNWEQEYIMETYELPFLEKGLLIKCGQDTGKITGFKNGKVKVKLDNGKNVSYHPTWEMIYFDENNNVLADFTTGDKNNG
981964..982482                     PHAGE_Entero_SfMu_NC_027382: host nuclease inhibitor protein; -; phage(gi849255240)     2.22e-73            MAKKATRIKTTAQVYVPQSREDVASDIKTIGDLNREITRLETEMNDKIAEITESYKGQFSPIQERIKNLSTGVQFWAEANRDQITNGGKTKTANLITGEVSWRVRNPSVKITGVDSVLQNLKVHGLTKFIRVKEEINKEAILNEKHEVAGIAGIKVVSGVEDFVITPFEQEI
982560..982751                     PHAGE_Haemop_SuMu_NC_019455: hypothetical protein; -; phage(gi418489044)             2.22e-07            MAKHIELDFKALSKLASEAERGGDYKHATNLWQKAASLARKKINFEWCTNRKLFCQKMALRLF
982768..982983                     hypothetical protein; -                                                              N/A                 MPKKMNLDDLTREIAAIITNFETVQDFVLDGDIETAERLYKLSLGHARKFGYRFKTVNIEKTMGAIFDPNC
982992..983693                     PHAGE_Pseudo_JBD18_NC_027986: hypothetical protein; -; phage(gi100005)               2.34e-26            MKKDNEKLLKKIKKLLALSKSSNPHEAAKALEIAQKLMAEHNVNSIDVEISESDSKQKFSRKTGEYVHALASLIERAFGVKAYFSNRSDTFGSNKMHAVFFGQEERPIVASYCFDVLYRKLQQARKEFIATQSKRLKRSTLISRADNYCFGWVKGVYVTIKDFALTPEEVGKIQQYSDELHKKMNLSKAKVRKVGDTRERNGDESGLRGYLDGKKVKMNHGVSGQETLKISNQ
983767..984252                     PHAGE_Burkho_BcepMu_NC_005882: gp02; -; phage(gi48696912)                            7.69e-16            MRYTKAKYIQLIHIAKHKLALDEFTYRAFLETTTGKTSCKQMKIAELDSVLTSLESKGFKNKATSFNKKRTTKDYSPSSATAVVKHDIALKIRAVWIDMSKQGFLRDGSEEALNQFVRNVINPILKPEKLMVLGVSALDYRQGTIVLERLKKWREREINRS
984256..984630                     PHAGE_Burkho_BcepMu_NC_005882: gp01; -; phage(gi48696911)                            9.80e-33            MSTNADIFDEKAPEILADLAKHIETQLLTKVKSNEFNSELAKQIGIEVASHIAQSWGGEVIYIPRNLVLLLSERDRSIFNEFNGTNHRELARKYNVSMQWIYQIVKKVTKEEIARRQFDMFSEK
984705..985067                     hypothetical protein; -                                                              N/A                 MRKLVILSLGFISCFALANVEQDNQKLAEDFCYAVQASGSCSDLNMRLDTEGKVNALVGEEIRKPNGKYSESCFNGLKKANNDKKLCSNAWKKFGCNGSVTARLLQTNPFTNKDGAKCTF
985145..985681                     PHAGE_Haemop_SuMu_NC_019455: putative N-acetylmuramoyl-L-alanine amidase; -; phage(gi418489052)     3.72e-89            MAINHIVIHCSATTNGKPLRTAKQSAAERIDQWHAKRGFKRNPAHIKRFNSHLKHVGYHFIIDTDGTVNTGREVGETGAHVKGHNQNSIGICLVGGITGMGKNHGEYTREQWQALHKLLRNLESRFPSAVICGHRDLSPDLNGDGTITPNEWLKDCPCFDVWNWLDSEQVINDEHLFE
985690..985833                     hypothetical protein; -                                                              N/A                 MSASIKVKVSRSLKGKSFQKLSNNAKQNQRLNSGVTAANAFYLLWGY
985836..986192                     hypothetical protein; -                                                              N/A                 MKREIRGITFFSLVWEVMIFGGFIYANEFAIKNLIQAYEWFFYFMTVLASLAFFLGISEAKYQYTKAKFNFEIVTNTLLGIMLAYYGYFVFASILTFFGYGLTAHNYFIKESKNEKAK
986176..986406                     PHAGE_Haemop_SuMu_NC_019455: hypothetical protein; -; phage(gi418489053)             3.61e-27            MKKLNELITNTDGRLSTTGTIQFGGALLMAIILAICVYLDRSYVPELFMTFAIFCGGGVATKGFANAMERRQGGRE
986403..986663                     hypothetical protein; -                                                              N/A                 MNLQVIVVCTIFFILLCGYVVFRLKQAQRRVEKLIEENAQLQTEKAVAETQVKHHQVRKQHEENTLGNSRDDIIKRLHAQGDLRDE
986653..986784                     PHAGE_Haemop_SuMu_NC_019455: hypothetical protein; -; phage(gi418489055)             4.79e-07            MTNNSCAGFSIIKASKQDSTETLRQILVHNRTYREICTQEQHK
986781..987110                     PHAGE_Entero_SfMu_NC_027382: hypothetical protein; -; phage(gi849255255)             3.28e-09            MNDILDFIQKHWAIVVAIGGSVWTYFWLTMDSKYARKSDVSDLRKAIAENEKNLSEIKGELRHLPTTADVADLRLSISEMKGETKALNATVRSLIHQVELLVEKEVTKE
987107..987409                     PHAGE_Escher_D108_NC_013594: hypothetical protein; -; phage(gi281199669)             8.88e-35            MSNDIFTKDQRLVILRSLVEAGYDANESILDDCLALYGHNISRDLVRNHLNWLEEQGLVQIERLQSGFMVATITQRGLDVASGASVVEGVKRPNPRLKLN
987432..988013                     PHAGE_Vibrio_12B12_NC_021070: hypothetical protein; -; phage(gi481019171)            1.93e-47            MSDKTTRGRASKVDLLPPNIKTQLAMMLRDKQYSQAQILEEINDLIRDCGLDERYLLSRTGLNRYANRMEKLGAKIRQAREVAEIWTKQFGEMPQTDIGKALMEMVKQIAFETSLKLGEQEGGIEPKQLALLSSAIQRLEQAESLSYKRELAIRKEVAQQAADTAEKIVTEAGLSASTVKKLKEQILGVTLGN
988016..989572                     PHAGE_Burkho_BcepMu_NC_005882: gp28; -; phage(gi48696938)                            3.03e-168           MALMNERPLNVLAPECQSFLDCIHVFNPMELLLGYQKRWIADDSQLKIAEKTRRCGLTWAEAADNALIASTRKSDGGSDVFYIGSNKEMAREYIDAVAMWAKAFNYAASEIQEEVFEDEDKDILTYVIYFASGFKVKALSSNPKNLRGMQGVVVIDEAAFHEYLAEVLKAALALTMWGAKVRVISTHNGAENLFNELIIDSRAGRKRYAVHTITIEDACNDGLYQRICQVTKQVWSAEKEKEWIDNLLNDTASEEDALEEYFCVPKNGSGLWLSRALIERQMNEATPVIRLEAKAEFSLTPEYERFQEINDWCEEELAPVLATLEPNLLHFLGEDFARSGDRTSFVVLAQQQNLVKSVRLIVELGNMPYKQQEQIVLYILQRLPLFSGAAFDARGNGGYLAESAKDSYGTLIDCVQLSEKWYRENTAPFKAALEDGELQDIPKDADILADLRSFQVVKGVPRIPDKRTKSTDGKTKRHGDTAISLLLAHYASRQLVQMPVKPLSRKPRSSRRLTQGYD
989574..991010                     PHAGE_Burkho_BcepMu_NC_005882: gp29; -; phage(gi48696939)                            4.23e-148           MKKDLITEIATRARSYDHWSFAHYLPNPDPVLKKMGKDISVYRELLSDGQVRAGIRRRKAAIKGLQWRITPTGNNKVDEQIQTMFESLKINRIITEMLNAALFGYQVSEVLWVSRDGLLVPLDIVGKPQEWFMFDNDNNLRFKSKENSFEGESLRDQKFLVTTQEATSTNPYGLGDLSLCFWAATFKKGGFKFWLEFTEKYGSPWLIGKHPRQTHQSEKETLADALEEMIGTAIAVIPEDSSVQIIESAGKGSSSDSYEKFLNFCKAEINIALLGQNQTTEQEANRASAQAGLEVVEDIRNDDKAIIEETFNQLLEWICTLNFSVETLPKFELYEQESIDTAQVERDERLFGIGVRFSQAYLERTYGFEKGDITVQAVSPEQNSAKIVKFTEHQHNPKPIDKIIDQMGEIVQHHFDDRLREIRAKLDMASSPEEFKEILDQHIDQLDYSEYAELFAQGMTAATLLGRYEVKQEAENNE
991003..992277                     PHAGE_Pseudo_vB_PaeS_PM105_NC_028667: putative head morphogenesis protein; -; phage(gi966198712)     1.58e-65            MSNMIPEALPFSEQIDYFRKKINLPTATYLDIYGEAHDYAFVVAGAHTHEIMADFRNALDEVIERGGTLEEFRSEFDRIVEKHSWEYNGGRNWRTRIIYDTNLYGSYNHGRYQQQREMMDVLPYWEYEHNDSAHPRLQHVAWDGLVLRADDPWWDYHYPTRAYGCHCTVKALDDVDLKYQGKTVQQAPEIEWEEKVIGQRSGQTRIVRVPKGVDPSFEHPKRLVPVHQVDKILMQKLETAPTQFASSAVSNVLNYPPALALLNRSMQEMVDTVATEKMARGNMKYVGVVHRDVIRQLESKELAPQTAVIAVRDSDILHALRDVKQGKGISLPIEFWQQLPEKLRNPSAILLDESQKKPTLLFIYQTDQGKIAVKMDYEVQVKDQTTNKKERVKLNMVRTASVIKDTEKSWESLKAFEVLWGSLT
complement(992556..992741)         hypothetical protein; -                                                              N/A                 MSNYNDYLLRNIFVAHVVTLAKAIKAEKKAKGISTTSDCYREAIIEIKQNRGKILALLDEI
992804..993259                     PHAGE_Pseudo_vB_PaeS_PM105_NC_028667: putative virion morphogenesis protein; -; phage(gi966198713)     1.40e-17            MIHIQLNADEALQGLHRTAESLKQGRKLYGILGEALRTIHKERFEKEQASPEGEKWQPLSPMYKARKRKNRDKILIRDGNLKNLLRYQVNDNGVEFGSDRKYARLHHLGSSKTKGRGSGVVARPWLGVNQNNKDYLLKKTQHFLRNVITRI
993496..994599                     PHAGE_Burkho_BcepMu_NC_005882: gp32; -; phage(gi48696942)                            1.40e-97            MNLIEIFKAGTRKDANGKEVTLTIEDLQQAVKSYNVEFHEAPAVIGHPQHNHPAYAWVKRLELDGDILKAEFDQIDPEFAEMVDKGRFKKVSASFYLANSPNNPKQGSLYLRHVGFLGAMPPAVKGLRNPEFVEGEEGVVDFSDWTEATLWRRLRDWFIGKYGQDEADKALPDYLVGSMQEEAVRNSLQTQKAESPIFNEPAQPEGDPEMSAEEKAELERLKAENQQLKDEKAAAEAKKAETELETTKASNAEFCEKLITEGKLAPVAKDAALALLNSVATSAAGQTVEFNEGENLLTLTKAFMEKQPKVVEFGEVATKERAAVEESDTVSYAEGTDPAAIEADQKIRVYMKQHKVDYTTAFNAIYK
994609..995535                     PHAGE_Burkho_BcepMu_NC_005882: gp34; -; phage(gi48696944)                            8.00e-97            MTTHNLQKLRVQDPVLTELAQGYHNNELIGETLMPTVEIDKEAGKIPTFGRLAFRLPSTVRSLRGTSNRLDPEDIGAIDVALEEHDVEYAIDYREENEAIFSLRQFALNTTQDVIALGREKEVATLALDESKYGTDNKITLSGSSKFTDQTADIFGVFDAGIRAIKRSIGRKPNVCVIAGDVWAVLKEHPKVIEKIKHVQVGIMTPEIFAKLIGIDTVKIGEAVYEQSNQLKDIWSDCVVLAYVAPRSKEGKGTVYEPSYGYTVRRAKGLFVDTYKENGGKIEVVRTTDIHKPHLVGSAAGYLIKDCI
995588..996046                     hypothetical protein; -                                                              N/A                 MTKPEVIIAIVVGSALHHNGKHYAVGDEITVTPEEFSQLSIYLQSKDEALKAREQAGREAQATATTLASQADSERETLQRELTEAREAHVKAEALATENGLRAEQAEAKVAELEAVLADKEAEIAKLSEDLTACKKADKGKTKKNDSNSEPA
996046..996495                     PHAGE_Burkho_BcepMu_NC_005882: gp36; -; phage(gi48696946)                            3.04e-25            MHYITPDTLIKAFSEPTLVKLSNDDYRATIVDTKTLELAIQTATERIDAALRSRYRLPLAEVPTLLQSHSLTLARYWLYSRRPEMAMPETVEKTYQQAIKELEQIANGRLHLGIAGVDVSNPQHEQGDLLPDTGEYRVKSSKRINTEGY
996495..996962                     PHAGE_Burkho_BcepMu_NC_005882: gp37; -; phage(gi48696947)                            2.25e-19            MSATLPILNAFKDRLKTRFAEWDVQLMPENIESYFLAHPNGGILISYAGSTFGEPRSTAEITQTRKVHIVLTVLSRDLHNDHGALQLLDDLRLDVTGFVPPSCTKCWLVEEQFDEQQSGVWIYQLVIATQTMQIQQTQGVSTKPQLRNIIVQRTD
996972..998363                     PHAGE_Burkho_BcepMu_NC_005882: major tail sheath protein; -; phage(gi48696949)       8.32e-135           MSQYHHGTETKRVNGGSVPVTTVDGAIIGIVGTAPVGEVNTLKLCLTKKDFAQFGNVLDHGYTLPDALDILSRYRAGQVYVVNVLDPVKHKTTVSNEQLTVNPDNLIAYTKKVGLIELSLNADDGVLNTEDYTVNLLTGEIKLHKLKQNVTATYTYADPTKVTEADIKGAIDTQTGKRTGFEMLRAGFNLFGSDAKILICPHYDTQATMATALETFAGQINAIAYIQAPKGTTLAKAISGRGPEGVINFKTSSDRTHLFFPHVVGERSTLESLATHAAGLRMKTDADHGYWFSTSNRQLKGVIGVEIPLTARVDDLQSETNRLNAVGITTVFNSFGTGFRLWGNRLACYPTVTHITNFEVVQRTADIIDESIRRVELQFIDKLIDDALLDSLLGTIETYMGTLKSIVGFSVWLDPDADLVDAFSKGNVPIKYKFTPKIPAERITNTSEVTREFLINLTSRGGK
998363..998878                     PHAGE_Burkho_BcepMu_NC_005882: gp40; -; phage(gi48696950)                            1.86e-51            MSVVINQVTNANVYINGNSFLGRAKSVKTPEFDVEFIEHDNLGLVGKIKLPNKVNALEGEIVWDGFYPDVAALAYNPFKAKQLMVRADVQVFNAMGMAAEVPLVLTMTVNFSKTPLGEYKKEATEYTMTYQVNSIKQVIDGKEVLFYDAFSNQYRVAGEDILSKYRANIGG
998960..999238                     PHAGE_Burkho_BcepMu_NC_005882: gp41; -; phage(gi48696951)                            1.89e-06            MSEKLDELLFFATVKLDYPIKDGQGNEIAELKIRRAKAKDVRKMRGETDIEQTLSLLAILTGLVPEDLDELDVADMKKATAVIEKMQSGKSA
999253..999387                     hypothetical protein; -                                                              N/A                 MLADLAWWYGWQPSELENLTLEDIERWIKQAERQVKAHYSKAAI
complement(999384..999575)         hypothetical protein; -                                                              N/A                 MKLLFKLADNMFFLIGSIITLLIAIIGGVIAFHFYPITTTFILSLWLLALLFAIISDKPKKAA
999615..1001918                    PHAGE_Escher_vB_EcoM_ECO1230_10_NC_027995: putative phage tail protein; -; phage(gi937533289)     1.32e-71            MSSNLAISLVIGASVSGAVAGLKRLQNDLKIFKDNTLSIKQKFVGLGAEFAKGIGGIISSSTAVGSSIMALSQPAIAFESAMADVKKVVNFDTPEQFKKMEQDILKLTRTIPMASEEIAAIVAAGGQAGIAREHLLGYAEDAAKMGVAFDMAAGDAGSSMATMANVLGKPISEMAKFGDAINHLSDNANAKASDIVNVIARAGSDTRMLGLTENQAAALGSTFLSMGKAPELAAQAIKGMSSAFAELKAGKHAKELNMLGLSPKSFANAMNKDAQGAISDFIERVKKLPKDKQYPILAKMFGKQYADDLMLLAQNTGEYNRQLQLLQETDENGELKYVGSMQREFENRGATTENNLKKLKSSFSELGIAIGQKLLPVINEFVDWLKPIMYSILDWIHLNPTIVTQILQIAGVLSGAVVGIFAVKTAISGILIVALPFVSLWSKSKIVIRFLIPLISKLALGFGYMIGYGIKMARAIGVVSKAFLVMGKALLTNPLFWVVGIIAGAAYLIWDNWATLAPMFSNLWQGIKNIWSDVSQFFNGLWEEVKTAFDGGIIAVGKLILDWSPIGLFHKAFAEVLSWFGIDIPQSFTGFGSAMIDSLINGIKSAWEATKGFFTDLGNGIKDAFSFDSKSLASDMNNIADTAAMTGFSQGGFTGAGSKYDPAGIVHKGEYVLTKEATERIGVSNLDRLNYGGQSPQGLFTNYKPLSQHSSQAVNGAITVHFNPTITVNDNSDQNIMSQIQQTLLQSSYEFEQMLKRVLDQQHRLAY
1001927..1002877                   PHAGE_Burkho_BcepMu_NC_005882: gp45; -; phage(gi48696955)                            3.59e-29            MNFALLGNIAFDLLNAPSAFDERRAATYAEHAVLSGKPRLQAMGLELTEITLQLKLHHKLAPVDERYQALIIAKETQEALALVLGWSQFKGHFVIAALESQTLFCDEQGNALAREVSITLREFVGNTGKGLLGAALSIGGNSPLASLLPKGLTNFVSQAAKLVQKGIKIYRQARQVISAVRETITTIKAIVNDPLQALTYLPTVLNQLGSSVGGLGEMVGLGSSFATLTQGLKGAEPFLVGVADLSRHLNTAQREFKLGLNERNLGQWFDLGVKAIDAADEVAQSMSKPAAQLTAWIATRGDTPEPATQGATQWTV
1002865..1003086                   PHAGE_Burkho_BcepMu_NC_005882: gp46; -; phage(gi48696956)                            2.39e-15            MDSVIQHQIKAGERWDLLAYHYYGDVGEMSRLIDANPHIPLCETLPVGQSLFVPVIAVKATSQADLPPWMQEA
1003086..1004138                   PHAGE_Burkho_BcepMu_NC_005882: tail protein; -; phage(gi48696957)                    1.15e-81            MQVQTPTFELFYGKSQITHHIKPTLLSLTYTDHLSDQSDELQVTFEDSERKWINAWFPTQGDELKVQLGYLGEILVNLGVFEIDEIEWQHSKMSGSVVSLKALSTGISRANRTLKPKAYENTTLAEIVRKVAKNLKLKVTGTVANIPIKRVTQYQERDVEFLTRLAHEYHHSFKIVGQTLVFTKMESLEQRAPAAVLDFTQVISLQLRDRIKDVVKKVEVSGLDNNQKKTLKSETQSKSKRPSKKQAKASNGDTLKIVTRGESQEQIDARANAALSEQTDDQQAGNITVIGDPKLVAGNTILLTGFGFFSGKYLIKSARHNYSKGQGYTTSLEVRMLEFIEDLPTTSSQI
1004153..1004734                   PHAGE_Burkho_BcepMu_NC_005882: gp48; -; phage(gi48696958)                            2.26e-17            MKKRLTTHDFTATYQEGIVSQTDPQTHRIKVTIPALEDLETAWLPFATPFAGRNQFYALPDKGELVAMILDARGENGYVLGAIYNTKDPTPITESEIWLQKFANGTEISHNRKTGDVIVKTSGKVTVTASQAIINAPTEINGDTTVNGTFHASGKITSDTEVSAPSVKQGNVSLGSHVHSGVESGNKRSGQPE
1004787..1005152                   PHAGE_Burkho_BcepMu_NC_005882: gp49; -; phage(gi48696959)                            6.62e-19            MNTITLQHTHWQIAPTGMETVQGEDDLHQCIKNILSTRKGSDVLRPEFGSDHFEYIDQPFDVAVPNMVREIFMAISMWEKRVIVQKVHIEGTAPHFTYRILWAVAEDVARQIYTTEFSHGN
1005142..1006254                   PHAGE_Burkho_BcepMu_NC_005882: gp50; -; phage(gi48696960)                            6.69e-70            MEINRYDIKVVPEDVKQIIAESIAKYEKDTGKVLQPAHIERLIINVYAFRELLTRKGINEAFRQTFPQTATGLALDLCGETLGCYRLKDKPARTILRFSVKGDHASILIPKGTQVTISDELYFSTLNDDVITPLINYVEIEAECNQKGTVGNGWEVGRVKNLKSQLNTESEVTVTNIDVSSGGLTEEDDDSYRKRILAAPEAFTTCGSIAAYDYHTRAVSQAIADVNVATPHGGLVRITVLTKDGITDNRLLSDIKSHLSAERHRPLCDTVEVQAPIKRDYQISATLKLLEGYREDIVKTAARDRLQEYLSTKTKKLGMDVVPSAIISALRVEGVYDVNLQQPSKMVIAENQWANCTALSIEIEEERSNG
1006247..1006813                   PHAGE_Burkho_BcepMu_NC_005882: gp51; -; phage(gi48696961)                            8.64e-54            MAKLQYTDIIANDPKYQVLADLSLRIAELDVSQIMTTLVDLLGDEFIPLLAEKWSVTGVDGLLVADSQSSKRALIQVAVELHRHKGTPWAIREVLRKLGFGEIDIDEGLKARVYEHSVVVNIPELYRWAYYGIRLSRPITNDQALNIRKVLRSFAPARCQLAVLDYKSAPIRYNNKARYDSSYNHGSV
1006828..1007421                   PHAGE_Mannhe_vB_MhM_3927AP2_NC_028766: defective tail fiber protein; -; phage(gi971741549)     1.47e-26            MAGLQEETRWENEIYRIEENDPVHGGEDGITNKPLKQLANRTKYLKAEVEKRYIAQDASTEQKGLVQLDSSTDSDAEDKAATPKAVNVVKALVIAVRNALNNYIPNSKKSDADNSSSSDTIATSYAVKKVRDIVENRFSSLANADGYKHVGRCKSVEMLRKVVPSKHGQRILVDAYYEGGTTGGGEFVADLQDLTTAD

#### region 3 ####
2276296..2276311                   attL                                                                                 N/A                 AAAGTGCGGTCAATTT
2286167..2287165                   PHAGE_Mannhe_phiMHaA1_NC_008201: integrase; -; phage(gi109289985)                    1.01e-109           MATYTKIKSGWRCQVRKSGISKSQNFKTKAAAQMWAMQLETEIANGTFTDVPDIPFSAVIDRYIKEITPTKKGSRSEKSRLNMFKEMDIGKKSLIDLCEDDFNQLIEQRLKTVQSSSVLREFNILSNVITYAMKWKYINKNPIKLIDRPERGQDRTRRYTDEEIERIVYVSKYDFNYLPTTSRARTGAAMLFAIETAMRAGEICKTTWENINFEKRTLFIPDSKNSHSRTVPLSSVAMKIINHLFLVKSDYDSRVFRMSSDTLDKNFRTLKELAALDDANLHFHDTRREALSRLAKKVDVMTLAKISGHRDIKILLNTYYAPNIEEVVDLLD
complement(2287167..2287397)       hypothetical protein; -                                                              N/A                 MTLGKIQELLLNLREVIDEFNKNCMPDGFFICEEPNGILIITDEETNTQTPVSQEFMRKTKLTRKEVMFLFKENRF
complement(2287408..2287947)       PHAGE_Mannhe_vB_MhS_587AP2_NC_028743: hypothetical protein; -; phage(gi970580048)     7.91e-32            MNEQVTENKYFTVNIYDENSISFHKTEEEAKKACLNGAEELLDYTIEIDDISVYECQIHNAVYGVVLGKAESKTRDLNEEEKQSSWYDDIDYIVEHPKIVEFPQDNGWISVKDKLPKKFDRVLVCQQDYKWEQNYIRIAYCNNSEGTEWWADNYDGTGGEIIFNDVTHWQPLPLTPKTE
complement(2287969..2288262)       PHAGE_Mannhe_phiMHaA1_NC_008201: hypothetical protein; -; phage(gi109289983)         3.64e-20            MQQTITNEQLFAKLTALESLLAKQRTHINENSRELWSVSDIAKYFDYSDRHVRGAIICDPKFPKPVRVPSQRDINKPTTDARWFAGEVVKYAERRKV
complement(2288247..2288924)       PHAGE_Bacter_Sitara_NC_028854: DNA methyltransferase; -; phage(gi971749745)          2.99e-32            MRYALDNCDAVDFLKTMGDSSVDLVITDPPYESLEKYRKRGTTTRLKQSAASSNEWFEIFGNERFEELFTEIYRVLKKNSHFYLFCDQETMFVVKPIAEKVGFKFWKPIVWDKECIGIGYHYRARYEFILFFEKGKRKLNDLGIADVINVKRIARGYPTEKPVEVSEILIKQSSAENDVVLDCFMGSGSVGVAAVKLKRKFFGNDKKESAINLAFGRLEEVCNRQ
complement(2288929..2289291)       hypothetical protein; -                                                              N/A                 MSKETVKLEIYAGTVEESLWAVQFCFFYDKEKWEEMTKNQQIIEIEKEVEKYVSVEQAMIENGPDFYRFEVVTEIGNQKKSVKYDVLKKLYSRLYSWQKKELMMIYANTLVEWNLKWVRG
complement(2289291..2291459)       PHAGE_Salmon_SEN5_NC_028701: replication protein; -; phage(gi966201551)              2.49e-129           MFDAVLDNINWIADPVKPVVKVEETKKEPFFQRSPMVKASRALDGMTPYQIELFNFDELSFPHVNKYIAGLPDYLTKYFVKRYIRTFKAKSRRDANLWIREVMDNGILARVEGVMNRYPISKIINKADGTIYTFNQFEGGKLKRKTVGLDEFSINDVENFSKSIAADIEELIMQFEDKYIKTEVQNARTEEEIDRIFTALYQKMAYYTQLKGVTPPFYHQFKEGLLDENRMNIAMEKMRCEKWWFRQLSTIRSRIREHLNIAVGAVQKKASPYASREAIAEWRLQKRKNTQYIKQMALVNEDDDEEIIGLDEMFYKTVSNPAVRRAELMVRMRGFEEVAKHLNYAGEFYTLTAPSSYHAVHSHGGFVKNWNFSSPADTQKYLCSVFAKIRASLKRQGINPFGFRVVEPHHDGTPHWHLLLFVEQDKVNAMRATFKRYALEEDGDEKGADEHRFTAKAIDWEKGSATGYIAKYIAKNIDGYACDEDVDLETGEKLKDMSRNVSAWARKWRIRQFQQIGGSPVTVWRELRRKRGGEVVGDEQLTKLVEAADRGDWAKYTLLQGAGMPTVKRDDLLARTCYENRKPNQYGEVSKKIIGFFNQKAIEFKTILTRTTVWKLIKKAVVEGALKNSGRRPPWSSVNNCTEREISADEFSPDYQQSQLEKGELLTAIAKRKTWLEKNNIVLTPQDQMILLIGGKVRLKTNELLMFKNGALIKTGVTKWGA
complement(2291535..2291645)       PHAGE_Mannhe_vB_MhS_587AP2_NC_028743: pyruvate kinase; -; phage(gi970580049)         2.05e-06            MSKFDLARALAGEPVRLRNGKKAFVAHRLPEGVINA
complement(2291661..2291978)       hypothetical protein; -                                                              N/A                 MNMDNMVISLDCGAEVIIQHKDNKYQLFEVLEYIENHDTPWSKGMSIRPIGEEHKDINQALGELLYFALNQYETLALNEMSEVVKATMNKIEEWFKLHSEYLATL
complement(2291983..2292078)       hypothetical protein; -                                                              N/A                 MELEGLVRVLFISALVLGIVYVMYVIEKMGE
complement(2292069..2292296)       hypothetical protein; -                                                              N/A                 MLVINKKLTAQGIALVAQLHSEQSRAYTTLCEQYYHALEKGDIEKAKAVYQQMLEQHQKLFKSWFEMKTGEYQWN
complement(2292306..2292614)       hypothetical protein; -                                                              N/A                 MAFTDFPVFEKTSPEINKQGIANARVKMNWEPNPAVRQFNKFRRENPATLIEILKLIRLEVKDSLEAYTPEERVEIGKALKVFKTFSAAFPIPVSMNDFIKL
complement(2292636..2292908)       hypothetical protein; -                                                              N/A                 MIKQKRNQKVTEKNKQRVNVFKLQQRVESLEKQLALQLRINANQVSFNDMRILNETVAYENISELKSDVIALKQNIVKRAINRFWAFLGK
complement(2293001..2293288)       hypothetical protein; -                                                              N/A                 MKIGEAFKVRGLAKCPLCEGALSVSNSKSESLILFNGDLVCCNPRCRKFECKFTLYLHDFKTFGEAKETPEISTWTKSLKQQKLVDERQLEILTD
complement(2293285..2293746)       hypothetical protein; -                                                              N/A                 MCKCQKQNPDNAGFIKIKSVVVNLVVEKTFQQPRRIRQVCHGCHRLALLDASTHFCVSCRLKQHLAHKEQAKAFLKSLALLSVDNLDELAIATSQSTVLQELQGVLQSLTRHHERLYHFHLSSSACFPEVIQKGEQYIKALSELINSLKQEAV
complement(2293760..2294305)       hypothetical protein; -                                                              N/A                 MRTIPNNPEALAQLQSLVVSLCQHVGVDPVILADCSEIEDERQKALHQSIYVNTQLAKVVEWAHERAAMSASLQGLPEEQKKDALWGLPVCPVPFSVLVALLKDVSPELLDDKNYLIHQTYLTPVLLGIANHLGNLTFYSIKAILDQHQLMGIAKIEEANLPKDSELLDGINQFIKTFFIK
complement(2294320..2294535)       PHAGE_Mannhe_phiMHaA1_NC_008201: Cro repressor; -; phage(gi109289971)                5.74e-10            MSGIKRVIKICGNQKSLASICGVSQQAVNKWAKGGKMDVKYIPAIIKATNGKVTAEEIRPDVDWAVIKGVK
2294685..2295356                   PHAGE_Mannhe_phiMHaA1_NC_008201: CI repressor; -; phage(gi109289970)                 1.67e-40            MQNLSVRLRKVLSEKRLSQQWLAEQVGISQQAIGKILNGGNTTKILEIATALGVDAHWLKTGKGSRDTSLVVSEPSAEYKVKVDHLSVAAIAGYNGFSNADYPDVIRSIYFSEMGLLEIIGRRTSEGIYLINIPTDSMAPTINKGDIVFVDVNVNAYVGEGVYVFDLNGETYIKRLQRIPTGVIRALSDNPLYPPFDITEKLFNTAVVRGKFIRVLPINPKDL
2295359..2295889                   PHAGE_Mannhe_phiMHaA1_NC_008201: hypothetical protein; -; phage(gi109289969)         9.65e-40            MHMDKCFVYINTHKEIKAYFIKNINQKNNGYFSGMSEDYQRYLTFRTDRVIKYFDTLLQAQEFVDNIPIEIKNKFFDLISSQCKTLSSQCKTLRTHSTTFCFTGFKKAQKDALIKLANENNLRVVGDVSPNVNYLVACENSKTIGPRKLAKAEQFGIKLIYEDQFFYMIETGEIPQ
2296029..2298092                   hypothetical protein; -                                                              N/A                 MKTLNSLWLKIEDILEDTLSIQEKLYFECKKSANSLPKDFWATYSAFSNTQGGIIILGVSEQDKDFSITGVSNSQKIIDDMFSQMRGAQKISINNLSNNDIKTITKQINNISVEIIAVRVKKAEKADIPVHLNNDPRLSYVRLNTGDHKLKANELKNYLSSYTKNNQDSRIIPHTGINEINLHTLQKYRQFLKNYNSTSPLLVLDDLSFLKRINAYSKNLETNEEGLTYAGLLVFGQLHIIRQLFPHYFLDYQDIQGDERYSSRFTCDDLEDGNLFEFYLKTSALLFDVAKNSHFKLNNLTRREENEITEALREALVNLFTHSDYFNDEITLKIVKTSNKLTFENPGAMLVSIEQAIHGQKSTCRNAIIHNIFRVVGLCERQGKGIEKIFTNWVRELLTKPELWTDHLSTHLVLTLQDGATLSAIRQLQSELGKEFSQERTLYKNILIYAALNNGWINHALLTENMGNSFTGRDISLALPQLAKKSWLIGKGEGKKKYYVLPWIKESDITDIYSSRVVKIKLAKEANAQANAQANAQANAQANAQANAQANAQANAQANTQDNAIFESRQIKFVYRDDEGRIQNDLGKVIDDLKKLNPDYEQQLRNVVNPRFYHLKKKRPEQVKELLLLLCDGQYVAKVALADLLGMTVSALGRHISVLVEEKLLVPAFPQQPTHKDQAYMTFKSKK
2298143..2298379                   PHAGE_Haemop_HP1_NC_001697: hypothetical protein; -; phage(gi9628604)                2.86e-33            MKYEYKMIQAAPHVIAQKKNIQTAAADYLQALVDEHAAQGWEFFRIDDFSTEEAAGCFSGGKQTTMVHKVITFRREKI
2298379..2298582                   PHAGE_Haemop_HP1_NC_001697: hypothetical protein; -; phage(gi9628603)                1.09e-33            MRWISIQLILLYQRLAPQKIRDACRFEPSCSNYAILAIQKYGFLKGWTMAINRLNRCKYPNGGIDNP
complement(2298618..2299775)       PHAGE_Mannhe_phiMHaA1_NC_008201: tail protein; -; phage(gi109289965)                 1.31e-143           MIIDELINATNHRKPAFRIIVKTKDDKKDITQLVTDRLINLTLTDNRGFEADLLDLELSDHDGKLAIPQRNATIEVAIGWKGKGLIEKGEFSVDEIQFSGTPDKLNIRARSADLKSTLSEKKERSFHKIKLGELVKQIAADNKLKEICADKFKSQLIEHIDQQNESDINLLSRIAEQYDAISTVKNGALLFIERGKAKTASGKDIPQITITKKSGDSYTFTINESDNYKAVRAYWHNLDNGKKGEVIIDENTDVQRVNRTTKKGKQSKLKKNVLVQTQPLTSDSEQIKTLRHTYKTEASAIQGAKAAFDKMKRGTASFSLTMAYGEPELMPEMPAELKGFKTEIDSSEWIITSVTHNITDSGFTSAVEFELKPEEQDKQLKKDEN
complement(2299772..2300209)       PHAGE_Mannhe_phiMHaA1_NC_008201: tail protein U; -; phage(gi109289964)               1.31e-49            MLQNTALAILGMFVFARSTIPFQTFERESSWRHPTNSIVGGMPKTQFTGKEGEKVTIGGRLAPEITGGRFSIKMLELMADSGGSFPLIDGATFELVGFFVIESISESRSELFGDGAPRVIDFTMNLKRTDDPILIALADKVMSLL
2300230..2300245                   attR                                                                                 N/A                 AAAGTGCGGTCAATTT
complement(2300418..2300720)       PHAGE_Mannhe_phiMHaA1_NC_008201: tail protein E; -; phage(gi109289962)               1.79e-15            MTEKAKSTIKVIALSVAIQRGEQEIKEVQVMKPTVPALKGLKMFDVLQVDVNAMEILLPRITVPKLHKADFAQMAVEDFTELATAAVSFLGKNSTETEES
complement(2300778..2301284)       PHAGE_Mannhe_phiMHaA1_NC_008201: major tail tube protein; -; phage(gi109289961)      1.02e-67            MALPRKLKLMNLIIDGNKYLGEVTEVTQPKLAMKIEEFRAGGMIGSVDVNLGLEKLEAEFKAGGYMVELIKKFGGSINGIPLRFLGSYQRDDTEEVTSVELVMQGRFTEIDSGNSKVGDDTEQTFKVPLTYYKIIVDGKDLIEIDMLNSVFVVDGVDKLADHRAAIGI
complement(2301295..2302485)       PHAGE_Entero_fiAA91_ss_NC_022750: major tail sheath; -; phage(gi557307603)           4.74e-148           MSEEYLHGVKVTEINQAIRTIQSLSTAVIGIVCTANDADNETFPLNEPVLITNVAAAIGKAGKQGTLSRALDGISDVVNCKVIVVRVQESAQEDEETKASEMNTAIIGTITEEGQYTGLKALLIAKNKFGIKPRILCVPKFDTKEVATELASIAAKLNAFAYISCQGCKTKEQAVQYKRNFSQREVMLIMGDFLSFNVNTSKVEIDYAVTRAAAMRAYLDKEQGWHTSISNKGINGVSGVTQPLYFDINDSSTDVNYLNEQGITCCVNHNGFRFWGLRTTAEDPLFKFEVYTRTAQILKDTIAGAFDWAVDKDISVTLVKDIIEAINAKWRDYTTKGYLIGGKAWLNKELNSATNLKDAKLLISYDYHPVPPLEQLGFNQYISDEYLVDFSNRLAS
