# Supplementary material for: Comparative analysis reveals the Genomic Islands in Pasteurella multocida population genetics: on Symbiosis and adaptability
Source: BMC Genomics. 2019 Jan 18;20:63. doi: 10.1186/s12864-018-5366-6 (PMC6339346; doi:10.1186/s12864-018-5366-6)
Supplement: Supplementary file 9 — File S2. Detailed information on predicted phage of each strain (ZIP 5010 kb). [file 12864_2018_5366_MOESM9_ESM.zip › File. S2. Detailed information on predicted phage of each strain/68BPM/phage_regions.fna]

>1	 558447-602639
TGGTGGAGATAATCGGGATCGAACCGACGACCTCTTGCATGCCATGTATGCACTTTAAATAAACATTGTT
TATTATCAATAACTTAAACTAGGTCACTTGTCGCACACAGACTATTTATACTTAATGATGGTTAAATACA
TCCCGCCCAAAACACGCCCCTCAAGCTAACCACTTCTTCATGTAGCATGCCTACCACAAAAAAATAAAAC
TTCATAAAAAAATGTAAAATGCATTTCCCTTTACTCCAATATTAAAACTCCCAAATCAACACTTATCTTC
AAACATAGCAAAAAAATAATCCTACTTTTTCAACCGCACTATAAACTATGCAAATAATTTCGCAATTTTT
TCTAAGCCATTTGAGAAAAAGGGCATTTAGCCCTTTTTTATTAGTCGTTTTTTACTTGTCCACCAGCAAA
CATATACGGATTCACAGACTGTCCGTCATGCTGGTAATCTTCTGGTTGTGGCTGCACTAACTGATTTAAC
ACCCAGTCATGCGCACTTTCGCCACGTTCTGGAACTGAGTTCAAGTAAAACGAATTAAAAGAAAGTGCTT
TTTTATTTCCATCTTTCGCTTTTTTAGATACATAGCTCGCTGTAGTCGAAGTCACGGAGCTGTTGTTGTA
GTCAACGGTAAATGACACTAGCTCGTGATAGCTTGCGTTTGCGCCAGTTTGTGAATCTTCAATTGTTTTT
TCGATGTATTTCATTGTGTTTTCCTTTTAGTAAAAATAAAGCCCTAGAAATAGGGCTTGAATCATGAGAA
AGAGATTGTGCCAGTATCTGATAGGGCGTAGCTTATGATGAGTAAGTTTTTGTCCGGATCGACTGGTGTG
ACATACTCATTGTCCTGTAAGAACGTACCAACTCTTTCATATTTTTTAGTAAAAGCTTGATTTGCTTTTA
ATACAAAAGATAGTTCGTCGCCTATTTTTACATATCGATCGACGGGATATGGATCAATTCTGATCGTCGC
CGCGTAAATTGGAACGTAAACAGTACCATATCGAGCTCTTTCATCATCATGTTGGTTAACGTAATATACG
TATCTAACACTACGTGTCCCTGTCTTAGTCATTGTTGCAACGATTTGCTCAATAACACCACCGCCAATCA
GTTTCGTTACTTCCAGCTCACCTTTAAATCGACCAGTCGCACCGTCTAATCTGCCACTGAATACGCCATT
TTTGGCTGTTAAATTCCCAGTGCTATCAACAGTAAAGTTTCCATTTCCGATGTCGATACTTCCGCCAGTA
AACGAACCGCCATTCACAACACCGCCATTAATATTTGGCGCTGTGATTGTGCTATTCGCTTGAATCTTGT
TACCAGTGATTGAATCATCAACGATTAAATCGCCAGCCAAAGCAACTTGTGAACGTCCGTTGTGTGTTGA
AATGACAAATGGAGTTTTTAATGCGTTACTGTTCGGATCTGCGATAGCGAACTTATTAGCAAAAATGATA
ACTTGTGATTCAGCAGTTTGACCGTCCGCACCAAGTGCGATGCCGGCAATCGCTTTACGACCGCCAGCGA
CAGTTTCAGTTTTCAACGTGTACATTGATTGCACTTTGCCGTCAAGACTAGAGATTGCTTGACTTGACGA
TGTTATCAATGCTTTTGCGCCAACGATTTCCGCTTTGACTGTGCTAACTTCTTGAGAGAATGCTTTCTCT
TTCTCAGCCGTCGTATTTTTAAGCGAAGAGATACTCGCATTTACTTCTGAAAGAGTGCTGTCAACATCTT
CGGGGGCTGGAGTCCAGTCCGTTGCGATGTTGCCGAGCTCGAGTTTAGGTTTCTTAATATTGAAAACTGT
ACCATCTTTTTCATACGTTACAATCTCAACACTTAATCGCGTTTGACCTTCCGATTTTTGATAGTCAAAG
ACTACTGAGTAACGCTTGTAGTCGCGTGAATCGACTGTTACATAAGCCGATATGTCAGAATAAGTACTGC
CGGTATATCGTCTTAATCTAAGATTAAGCTTGCCACTTTTGTTCGATAAAGCGTCAAACGAAAGCACGAC
TTTACCGTCCTTGACTTCCACCTGATCTTCAATGAGCACTTGACTTAGTGCGACCAATCGACCGTTGGCA
GTCAGTGTCGCAATGCCGTGATCCGTATCAAGCGTTACACCGCTATTTTTATTCCAACTGTTCAGCGTTC
TAGTCTGTTTCAGTAGATTTCTGCCACCAATCTGCAACTGATTAAACTTAGCTTCAAGCGTTTCACTCTT
GACTGCAAGCGACTTGTTTTCATTGCTAACCGTTTGCTCAAGTGCTGTGATTTTGGATGTTAAATCTAAC
TTAGTTGCATTGACTTCATCAGTCCATTCTGACTTTAACTCTTTTCTCGCAAGTGACGCCACTTCATCTT
TGCTAGCTTTCGTTTCTTTTAAGTCAGAAATGCCACTAGTATTTTGCGCCACTTTAGAATCGAGCGTTTC
TAGTTTTGTAGAGAAAGATTTGTCTTTTTCGCTAGCCGTTTTTTGAATTAGCTGTATTTCACTTTCGCTC
AATCCAACTCTAGCAGTTAGACTGTCTAGCTTGTCAGCAGTAGATTTATTCACAGTCTCTTGTGATTGCT
TGTGTTGAATAATATCCGCGCTTACTTCCGAGATAGCCACGTCAACATCTTCGGGGGCTGGCGTCCAGTC
CGTTGCGATGTTGCCGAGCTCGAGTTTAGGTTTCTTAATATTGAAAACTGTACCATCTTTTTCATACGTT
ACAATCTCAACACTTAATCGCGTTTGACCTTCCGATTTTTGATAGTCAAAGACTACTGAGTAACGCTTGT
AGTCGCGTGAATCGACTGTTACATAAGCCGATATGTCAGAATGAGTACTGCCGGTATATCGTCTTAATCT
AAGATTAAGCTTGCCACTTTTGTTCGATAAAGCGTCAAACGAAAGCACGACTTTACCGTCCTTGACTTCC
ACCTGATCTTCAATGAGCACTTGACTTAGTGCGACCAATCGACCGTTGGCAGTCAGTGTCGCAATGCCGT
GATCCGTATCAAGCGTTACACCGCCATTTTTTCCCCAGTTTTTATTGAGCTTTTCACTATGTTTCAGTAA
GTTTCTACCACCGATTTCTAGCTGATTAAACTTAGAATGAACGGTTGAGATTTGTAGTGCATGATCTTGC
GTTGTTTTCTCTAGATTAGAGATTGCACTTGCGTTTTTCTCATACTCTTTTCTAACGCTAGCTTTAATGC
TTTCGCCTTCTTGCTTGATTTGTTCAGCGCGTGTTGTTGCTTCACTATCAATACGTGAGAGTGCCATTTT
TGCTGAATCGGTAGCTTCACTTGCTGTTGCTTGGATCTGCGTGATTTCTTGTGCTAAATCTTTCGCAAGA
GTGCTTTTTGTTACTTGTCCTTGAATGTACTCAACAAGCTTTTTGCCTGATTTCTCAGACGTGCCGACGA
CTGATTTTGTAAATTCCCCAGCATTGCCATTTGCTGTGTCAATCATTCGCACCCAAAAATAGTGTTTTTC
ATTGACGCCTAGACCGCTGAACAAATACTCGCTCGTAGGGTAAGAAAGAGACACAAGCTTTCTCGCGTTC
TCGAATTGATTGTCAGTACTCGTCCATATTTCAATCGCTGAGTTAGGATTAGCAAAAACAGGATTTTTCC
ACTGCAACAATATGCCAAACACTTTCGATACTGTCGTTAATTCACTCACAGCAAAGCTGATATTGAATGA
CTTTGTAACGGCCTCTGATAGCTGTCCTTGCTCGTTTTTAGCTCGGATTTCTGCGGTATATTCACCGTCT
GGCAAACCTGTGAATTTGTAGTTAGGCGATGTTAAATCGTCGAAAATCTTATAAAACGTTCCGGCTTTAT
ATAATTTTATCTGGTATTTAACCATTGCGCTGTGCTTGACGACATAGTCAAAACTTAGTGCAACACCGTC
ACCATTAGCCTGCACGTTAACGTGACTAACTTTATCAAGTCCGGCAGTAGAAAGCGTGGTTTCACGCGGT
TCAAACACAGCACCGTTATCCACGATAGCCTCTTTTTGTGGCTCATGTTGAAGTGCGACAATTGTGTATT
GACCCTGTTCTTCTTCATTGATCGTCAACGCTCTAAATAACTGCACGTTGATTTCTTGCGTAGTCAAAGA
CCACACACCAAGCTCAGCTAGTCCTACTGGCTCAGATTCAAGCATAACCTCTTTGCCGTTTTTACTGACA
ATACGAATATCTTTATGCTTCGCTTCACCGTCAATGTACGTAAGATGGCTGTTTCCGTTGATTTCAATTT
CACGATCAAGTGTGACTTTATTACCATTAATATCAAGAACACGACCACCGATGTTAGTATCAGCATAATC
ACAGTCTGCAACACGAATAATATCGCCCGGGATGTGCATCAGCCCCTCGGCACCAACCGCAAACGTTACT
GTTTTTGTTTCTAACCGCTCTGTTTCAAGTATCCATTTCCCCGTTCTAAACGCTTGTCCACGCGACGTGC
AAGCAAATGCCGTCACTTTTTTAACGTTTAAGCCGTGACGACGAATTAAATCATCATCAGAAACAACCTC
GATCTTTCGTTCATAGCTATCATCCGCGTCGATATACTCGATGTGAATTTCATTATGTCGCGCTTTCTGT
GCTGAATATTGATAAGAGAACTCCCCGCTAATTACATTAGCATTTGTGTACGTCCACACAGGATCTGCCG
GTCTGTCCATCACGACAGTGAACTCACGACCATTCCAAACAGGCATCGCGCGGAAGATTGAACAGATATC
ATTAATCACATCGTATGCTTTGCGCTGATCTGTTAACCACGCATTGCAAGTAAATCTTGGCTCTTGTCCA
CCAAAACCATCTGGCACCATTTGATCGCAGTATTGCGCAGCTTGATATAACGCCCACTTATCAACGTTGA
ATTCACCTAAACGCCAGCCAAGACCATAGCGTTTATTTGTCATCAAGTCGTATAAAATCCAAGCCGGGTT
ATTGGTCCATGCGATCTTAAATGTACCGTCCCAAAATCCCGTATAAGTGCGCTCAAATGGATCGTAATTG
CTCGGCACTTTCATTTCGATACCGTAAATTTCATAGGTTCGGTTCGGGATTGAACTGAAATATTCCGAAT
CAAAACGAATGCCAAGAATTGCAGTGTTCGGATACGCAAATTGCGTTTCGATGATTTCAGTGTAGCTCGC
CCAGATCGTGTTATTCTGCAAACGCTGTGATTTACTGTCCGCATTCACACGTTCAACTTTAACTTGAAAT
GGAACCGGTGGCAGGTCGCCAAATTCAACTTGTTTCAAGTATTGAGAGCTGTACTTTCCGCTTATTGATA
CAAGATGACTTCTTTCACCGATTGTTACTGTAAAATCAACTTTTGAGCCGTAAACATCACCTTTGTCGTT
TTGATGAAAAAGCGACTGAACTCCGAGCGTCAACCGTAAACGGCTGACTTTTCTATCCGTGATCGTGCGT
GTAATCGGTGTAAGCTTTTTTACTTGTGTACTGACCGCAATCTCTTTTTCAGAAGTGTTAAACCCTTCCA
TCACTTCTTGATCTTGCGTACCAATGCGCCCTTGCGCTTCAACATTTTTAAAATTATAACTGTCGTCGCT
GGCTTGTAGAGGTGTGTTGTTTAAATAAACAGATTTAACACCGTCAACCAAGCCTTTGATCTGACCTTCT
GACACAATTTCAACAATTGAAACAAACTGCTTAGATTGTCCGCTTTCCGGTGCCTCGTACGGTGTATGAC
CGCCCCCACCTTTTCTTCCACCCATAACTTATCCCTTTGAAAACCCGGTATTTTGATTTTTCTCAACGAT
ATTTACATCGAGCGTTTGAACACCTTGCGAAATAACAAGACTGCCACAACGAATCCGACCGTAAGCTAAC
GGCACCATCCGACCTTGCGCGGCCATGTTTGATAAATTCGAAAACGAAGTGGATTGTTTCTTTTCTTTTT
CATTGATTGCTGGCATTTTCGGCTGCGGTGTAAGTAACTGCGCAACACCACCAAGAGCAAGTGTAGCTCC
CATACCGAATACTGCGCCTTTTGTAATAAGCCCTCCGAATAATCCCGCCCCCGGCACAAATATTGATGCA
ACCATCAAAGCAGCCCCGAGAATCACACTAAACACGCCTCCCCGTTTAGATCCTTTTAAAACAGGCGTAA
AATGAACCGTCATGCCTTCTTTTAGCTTGTAAAAAAGCCCTTTCTCTAGATAGCGGTTATCTATGTATTC
TTTTGCGATTCGTACTGTGAAGTAGCCTTTTTGAATAAATTCCCGCAGTTTTGGGATTTGAGAAGTGAGC
GCGCGAATGATTTCCGCCGTGTTTTCTGCATCTATTTTGAATGAAGTTCCAAACTGTCTAAGACTGCCGT
AAAATTTAACGTTGACCATTCTTTAAATCTCCAAATGCTGTGCGTGTGCTTGAGCCAATACCCGTCATAT
AGATCGCGCTTAGAAAGCCGTTTTGGGCTGTGATGTAATACTTGCTGATTACCGATATAGATCGCAGCGT
GATTTGGCACGTCGGCACCGACTTGCATCAAAATAACATCACCTACCTGGACCCCTTTTTCATCAAAAAC
ACGCTCAAAACCGTGCTTTTCCATGTTATCCAGATACAGATTCTGTCCATCTTCCCACCAGAAGTCGTCA
CGTTCGAAATCAGGGAAATCAATGCCAGCCAAGCGATAAAAATCGCGGAATAGCGTGTAGCAATCTGTTT
TTCCGTGAAGAAAATCGCGCCCGATAAGTGGCTGGATAACGGGGAACTCGTGGACCTCATCATGACAGAC
AAGCCAGAAATCAAGATTTGAGAACATCTGCGTTTGACGATCCATTGCGGATAAAAACGGCTTGCCGTCA
GGGTGTGAATGAACAAGAGCGACAATGCCGTCGTATTGATTTGCTTTTAAGAAATCATCTGCTGAGATTT
CAAAGTGATTCTCTTTATCTTCAGCGATGTTTTCACAAGCGATGAAAATTTTTTCTTGACCGTTAAAAAC
AACAAAACCGCACATTTCGTACGGCTCACATTGTTTTGCGTAGTCGATTAATATTTGTTTTAGCTTTTCA
TTCATTTTTTTAACTCAACTTATTAACAGAAACGAATCCGCCGTAATTGCGCGTATTGTTCCTTAACTTG
CAACCGCTAATTAAACAACTGCATTTGTCTTTTTTGGGATCGCTTATTGGCTGATCTTTTTCATCGGCAA
CCGGTGGCCCCATATAACCGCACTCTGAAGAACGATACAGCCAACCGCAATGAATGCCAATTGTTCGAGA
AGAAATCAATGCATTGTCCGTTTCCGTTGGTAACGCAAGCACAAACACGGCAACGTCACGCTTTAATACA
GATAACTGCTCAATAATAAAAAAACTAAGTACTTCTTGCGTTGGATCTGCTTGTGTATTTCCATCTTTGA
AATTTACTGCATCAAGATGTTGTACATAGACCTGTCGTCTGCGCACGATAGCACCAAGACATTGATCAAA
CCGATTGGCAATTCCCGTCACAAACCCATTGAAGTTCGCGAGCGTTAATTGTGGGCGGTTTGACGGTCCT
TTTCCAGACAAAGAAAATCCCGTCGCGTTTGCTCCAAAAGGTTGATAAGTGTTACCTTGCCACACAATGG
GGTTGAGCATTTCGTTCGTGCCCGCATAAAAGCGGTATAACTCACCATTCATGCCGTCTTTATCTTTCAG
ACCGCGCAGATCCACTTCAAACAAGTCAATCATGGCGTTTTGCTCAAGCTTTGAAAGCTCAAGTTTTATT
TCATTTGAGATGTGTCTTAGCATAAATTAACCACTTGTTTAGATATCTGTCTAATAAGCTCAACGGTAAC
TTCAAGTTGTCCGTAAATGCTCATATGCCTGCCTTATGTTATTTATAATGTTTCAATAAAATTCAATGTA
AACTCAAATACTGCTCCATTCTCTCTATATGACCAAGATGGGCAAAACACCTTAACATCTCTGTTTTCAG
TTTTGCTTCTCCATAAAAAACTTTTGTGGCCACCATGTGATTTCAAGAATGTATCAATCTGGTGTTTCAC
ATCGGCATCACAAATTATCCTTAAATTTGAGTATTTACATAAATCAGAATTAATACCTTTTGATGTTCTC
TGACTATAATTGTCACCAAACTGTACTTGATTAACTAAAGGCTCATGCTGAACGTCATAATTCATTTCTA
CGTTAAAATTAAATCTTTCCATTTTTACCTCGCCAGAATACCACCCACTCTCATTTGTAATGTAAGCTCC
TCTCTAACTGTTGCTTTTATCTGTTTTGTTAATCCTTTAGCAAACTCAGATAGGCTTCCTGTATCATCTT
TGCTAGAGTTAAAGTGATTTGTTTGATTGATGACAACAGTTACGTTTCTTTCTTGTGCTCCACCACCACT
TGACTGTTTATTGCTGAAAACTCGACCAGCATTACCTGGTATCATATATTGAGTTCCGTTATTGGCTTTA
AAAATCTCAGGTTGATTGTTCTCACCAACTCGATACATTTGATTTGCAGACACAGGACCACCCAGTTTAC
GACCAGTAACAGCAAGTGTTTTGGCTAATGCAGATGTTGTTGTTATACCAGCCTGTGCAGGTGCAGCGTT
AGCACCTTGTGTTGCAAGAGAAACCATAGAAGCCGCTGGAGCATAAGCTGAGGCAATAACAGCAGCTTGA
GCAACTTGTGCTGCAGTCGCAGCCTTGGCAGCCATTTGACCCATAATCATTGATTTAACGTGCGCCATTC
CCATTTCAACAAGGCTCTGCACCACGCTATTCAAAACAGTATTGGCAATAGAAGATAACGCATCACGTAA
AGACATTGTGCCGTTTAATATTCCAGTTAGCGTCGATACCGCACTTTGCTCTAGAGCTTCAATAGCTGAA
CCAAACATATTCGCAGCTTCACTTGATTGCTTCCACTCATCCCACTGTGCCTCAATCCTTTTCTGTCTGT
ATTGTTCTTCGATTGTTGCACGAACAGCTTCTGCTTCTGCAATAGACTGAGGGTATAACGTTTTATACTC
TTCTATCATTTGTAACTGTTTCTGGTGCTGTTGTTCTAATGCAAAAACTGGCGACACTTGAGCTTGCAAG
GAATTAAAATTATTCATTGCGGTTGTAGCAGCATAGATGCCTAATGCTAGCTTCTCTGCTGCTATCTTTT
GCTCTTCCGTTGCACTCGCTCCAAGTCGCATTACAGCTTCCATTTTTACAGCTTCAAGGTTCATGCCTTG
TTGTTTTAAAGCAACAATCTCATATTGATTACCAAGCTGCGTTAGTTGGTTTTCAATTTGCTTTTGTGCT
TGTTCGCTTTGTTTTGCTGCCCTTTTTGCTGCCGCTTCTGCTTCTTTCCTTTTTTTAATTCTTTCTTCTT
CTGATTCAGCCACATCATAGTTTGCATTGATCTGCTTGATTGCATTATCAATTGATTCTTTTGACGCACC
AGAGTTTTGTGCTTCATAAATAGCTTTTTCTCTTGCTGTTTTGCCAATCGTATCAGCATATTTTTTTGTA
GTGGCAATAATCCCTTTTAGTCTTTCTTCCCCTCCCTTCAAAGCGATATCAGATTGCCTTGTTGCACTAT
CAAGATCTTTAAGAGCAGCTTCTAAAATCCGCAGCGCACTTTCCGCATCCAAAGCAGCTGAGGCACTACT
GCTTACTGTTCCAGTGAGTTTTGTTAAATTATCGTTAGACCATTTGCTATTCTCACTTAATAAATATAAC
GATTTGCTAAGAAGAACTACGTTTTCTGGTGATGGATTTTTAGATAATTGACTAAGTTGTTTTAATAAGC
CTATAGCTTCTGATTGGCTAATGCCTAGCTGTTCTGACATTTCAGAAGTAACAGTGCTTAAATTGGCGAC
TTGCGCTATTGCCCCACCATAAGAATCACCCATCTCTAAAACAGCTTTTGTGACATCTTTTCCTGTTTTT
GAATAATCATCTAATTCTTTGATTGCATTCTGAACGCTTGCTGTTGCATTAATACCAAGAAAGCTAAAAA
AACTATCAAATTGCTTAAAAGCATCTTGAGTTGCATCAGCCGCTGATTTTATCGCAACCTTAGCATCTAT
CATACTTGACGCTATCTTTGCTCTCGCTAAGTTCTCATTCTCTTTCGCTAACTTAGCTAATTTTTCAGAA
AGCACATAAACACCATCACTATTCTCAGTTAATACTTCGCCTAGTGCTTTTTGTGCTTTCTCTAAATCTT
CTGTTGCGTTCGTGGAATCAAATAAACTTGGGAGTAACGCTGTTCCCATTGCTGAAGCAATAGCAAGGAT
CATACCTGCAATAGCTCCCATAGGACCAAAGATAGAGAGAATTTGAGATCCCTGTTGCGCCATTATTACG
AGAGCATTAGTTCCTGCTTGAGCTTGAATAGCAATATCTTGGAATTGATAGCCTAATTGTTGGATAGCCT
CCCTGCCACGCTTCATTGATGATGTTGCAGCATTTACAGATTTTGCAACCTTATTTATGCCGCCACCAAG
TTGATTTGATGCATTATCCGCTTTTTGCATTGCTTGCGTAACATCGTTTGTTGCTTTTTCCAATTTACCT
AAAGCAATATCAGAACTTGTTGCTGCATCAAGTAATTTTGCTGTCTCGATATCAATATCGATATAAATTC
CAGATATTTTTTCGCTCATATTTTCTCCAATAAAAAAGCCCATTGAATGTCAATGGGCTTATCCTCATTT
TGTTACATTAAATTTTTGTAATCCTTATCGCTCCTAATCTCTTTCCTTCTTGACTACCTCTTGCGTTATA
GAAAGCTCGGTATATAAGGAGTAAATCAGATGTGTTAGATATTACTGACACACTATCTATTTTTGCCCTT
CTTAGTGTGGATAATACGGTTTTTATTGCTAACTCAAAATCATCAACAAGAACACTCTCTTTGTACTCAT
TCCCACTTTGTCTTATAAAATCAATCTTGTATGATCCTATTTTATCTAAACAGCACAACTCTTGAATCTG
GTCTGAATATATTACTGAATGGTTATTTGGATCTCTCAATCTTGATTCTTGAAAAAGCAATAAACCTATT
ACAATTACTGAAAAAAGAACAATTAGTAAGACATTCATTATTTTTGCATCCATAAATCACCCTATAAAAC
TAAAAGCATATAAGTTATTTGAGTTAAATATTTAAAAACTAATGCAAGTATCACTTACAATATTTATTTT
GCATAGCATTAAACATGGAATCATCACTATATTGAATAGACGCTTTAGTTGATTTATGGTCATAATAAAA
AGATTTTTTACCTTTATAATTAAAATAAAAATATTTTTGAGCTCTTTGGTAAATATAATCACTCTCAATA
GGATTGTTGATTATATCTTTTCCAAAAACTTTTCCACAAACAGCCATGCTATAAACTTTTGCATCACCAA
ACTTTATATCAGATGAAAACTCACCACACATAGATAGATTGTCTTTTGAAATCTTTTCTTTTATTAATAA
AGACGCTTGTGCAGCACTAATACACATTCCCTCTTTTATACTAGCTCTTTTAAGTAATTCAGTTTTTACA
GCTTTTTGCGCTGATTCTATAATAATTTGATCTTTAGCTAATATGTAAACAGGAGTAAAGAAATAACATA
GAGAGCAGATAAGTAATTTTTTCATAAAAATCCTCCATAGAATTTCTATAATATCTCAATTGTTTTTCAA
AGTCTGCTCTCTATTTTTATAGTAATCTTCCATAATCTGATCGTATTCTTCTTCTGTGAATAATGTTGAT
TTTTTCTGTTGTTCTGGGTATTTAGATTTTATTAACATCTGAAACTCAGTCATTGTTAGATTTTCAGCAT
CGGCACGACTTAAACCAAAATGACAACGTGCGGCACTGATATACTCCTCAACGTCAAACTCTGATGTATA
TTCACTTCTTTTATTTTCTTTTGTTCTCAGATCAATATTACCGATTATCCCGTGAAGTGCTAAATGTTTA
GCAAGGGCAATAACATCTTTAGTGTTAACTGCTCCTATTCTATAAACTATACCCTTGTTGCTAGGCTTGT
AATATCCAAAAATACCTGACAAGTCACTATCATTACAAGCATTCAGTATAGTAAGTGCGCAAGATAAGAT
CTTACGTCCGAGAACTGGACTAAAAGCAATATTCAAAGCATAAGCCTGTACATCTTTATTGGCTTTTAAG
CTCTCATTTAATAAAAACGTAACCTCTTTACCAAATAAGACAGAATACACATTTACAATATCCGTCGGTG
TACCTATTTTAGCGATATTTTTAAATGACGGTTTGAAAATATATTCTTTATTGTTGAACGATAAAGAAAA
CTCGCCTGTACTTTTATTTGCTTCCATAAGCAATCCTTAAATTTAATTATCAAAGGCACTCGTGAGAATG
CCTTTTGTAATTAAGATGTTGTAATCGTAACGCTAGAAGCGTCTGCAACCTTAAATTCTGCTGAAAATGT
AACTAAATCATTCGTAGGTGCTTCACTACTTAAAGCGGTGATAACCATATTCCCGACGAGTTTTACTGAA
CCGAATTGTAGTCTTACCCACACAGTGGGTTGAGTACGAGCTTTCACAGCATTCACATAAAGCTTAATGA
GTGCATTGATGCCGATCTCATCTTCTTTATCTTTTTTACGAAACTCGCCCTCGACACTAATGCTTAAGTC
TGAGTTTGTTACTAGTGACTCAGGAAAACCGCCTGCATCATCAGCTTCAGATGTGACAGTATTTGGGCTT
AAATCGAACGATTTAGAACGAATTGCGCCACCTGGTTTCCAATCACTTTCTTGAGGTGCGGGACCAGACC
CTGTTACTGTCGTTGCATATTCTAAAACTGCCGAACGCCCGACAAATTTCGCAAAATCTTTTGGATTACT
CATTTCTCTCTCCTTTAATTATCATGCACTATGCGAAACTGTAGTTGCATAGTCATTCTGTTATCAGATG
TGAATATTGGTGTTGGTACTCCACCCATATTCTCTATATAGCCGAACTCTGTTATAGCGTTTTTCTTAAC
GAACTCAATTAGCTCATTTGCTTTCGTAGCTACACTGTACCCCGACTGAGCAGAGCCAATGATTGAGATA
GTGATATAGCTTTCGCTTGATAGCCCATCTCTTATTGGAGTCCCACCATTATTTTGGAAAACAATGTATT
GAGATTTTTTATCACCATTATCTTTCCATTGATGAAGTTGAACTTGAAATAAGCTAAACAAATTGCTAGA
AATAACATGGCTTTTAAATACATTTAATAAGTTCATGCCAACTCCTCTTCTATAATTCGTCTTATCTCAA
CCTTAATATCATCATCTTCAATAGCTTGTTTTAAGAATTCCTTTCTAGCTGTCGCCCTTCTGAACTTTTG
TTTAACTTTTGGATCGTGAACAAAAACAGCATATTCAGCGGAATACCCAACTCGCCCTGAGATAACGGAA
TCTTTAACTGAAATTTCTTTAAATTGGCTATTAATTAATGTTGATGTGTCAATTGGTGTGTAAAGTGCTG
AACGAATACCTATAATCGTCACAATCCTTGCTGCTGCCCTTGTCATTTTCTTAGAAAAGACTTCACCAAA
ATGAACATATAACTTCTTTCTGACTTGTGAAAAACCTCTAGATTTGACAGCCATACACCTACCCTGTTAT
CAACGCAAAGTCATCACGTTTACGATCAAACGTGTCGGCGTAACGAATGATATTGATAATTTCATCAGCA
TTAGCAGTGAAAGGATCTGCTTCATTAGACTGACCAATTAAAATATAGTCGCCTTTTTTAGCCTTATCAT
ACTCAGTCCAGATTGTATTTTTAGCTACAGCTTCCCTACCTAAACTACTAGTAGTTAATTTGCTGTTATG
GCCATAATCACAATAAATAAGAACAGGCTCGGAGAATTCTGCCTTGCCTGTCTCATAATTATCACCAATT
TTGTGCCATATCGTAGCTTGTGCTGTGTATGCCCAATTAGCAGAATTTGACATAATTACCCCACAACTTC
GAAAAACCCGACAGAGCTTGACGCAATTGGTAAATCATTCATTACCCCACTTTTGTCCAAGTTGGTTAAA
AGGCTTTTAAGTCTTTTAAAGCTATCTTGATCATAAGTGAAAGAACGGCTTGCGCCACTTGGTGCGCCTT
GAGATGACAATTTTCTACCACCTTGACTGATAACAAGCAAAGCAATAGAGTAAAGTTTTATCAAGGACAG
GGTTGTGTCATCATACCCAGCATTGTTTAACTCACTATCTTTCTTCTCAACGCGCTCAATAATTAAGGAC
AGAACAGCATTAGGAACGCTATAACCTAGTTCACCAATAAATTCGTGAATATCTTTAGTTTTTAGCTCCG
CCATGTTGTTTACCCTCTTTTCTCGGGGTTTCCTTCCCTTTATTACTAGTTTCGCTAGTTTCGCTAGTTT
CGCTAGTTTCGCTAGTTTCGCTAGTTTCGCTAGTTTCGCTAGTTTCGCTAGTTTCGCTAGTTTCGCCAAG
AGTGTTGCTATTCTCATTTGGCGTTGCAACTTCGAAAGCATCTTCAATTTCAACGACCTTACCAACGAGC
CATAAAGGTAATGTGTCACCCTCAAACACATCACCTTTTTTAAGCTCGTGGCTATCGTATTTTAATAGCC
ACTTTGCCATTTAATACCCCTTACGATTTAGTATATTGGATATATCCTGCGTTACCATCATGATCAAACT
TCAATTCAATAGACAACGCTGCCATAATTTTAAAGTTGTAATCGTCTGTTTCGTTATGACGAGAAATTGG
ACGAGTTACAATAGGCATACCATTTAAGATCTGATAAACATCAGAACGTTTAACGATCCCTAACACTTCA
TCATCAAGCACGCGCATAGATGGGACAATTTTACTAACACCAGGAATTGTCAGAATTTTTGTTAAAATAC
TACCCTCTGATTTTTGTTCAGAATAATCAGTTGTTGACCAACGGAACCAATCAGAATAGTTAACATAGAA
CGTGACAGGCGACATAAATTTTTTAGCGTGGAACTTGCTAATGATGTCGCGAAACAGCTCATAAACTTGT
TTAGCTGTTGCTGTGCGCAATGTTAAGTTGTGCGTACCAGTCATTCGACGAGGTGCTGTACGTAAACCAT
AAAGTTTAGAATCGCCGACAGAAATTGAAGCATCACCATTTAACATTAGATCTTCGATTTTCTCAGCAAC
TTTACGTAAACTGTTCGCGCGTGGTGCAGAATCAATAGAATAACCCTCAGTCTGCGAAGCCAGCATATCT
CGCCAGCCATAACCAAATGTTGAATCAATAATTGGCAATGGTGTCCCATGATATTCGAACACTGGCGCAT
CAGTTTTAGCAGAAGAACGACCATCTAAAGAGATATTAACTGTTCCGCTATCGCCAACAGTCATGAAGTG
ATGTACAAGCTTACCTAGTGGCATGCTTTTATTGATGGGCGACAAATCATTAAAAATAACAAGCTCGTCA
CGTTGTAATTGCACAGCCTCACGGTCCCATTCAGCCCAAACATCGCGCGGAAGTGTTGAGGCATTACCCT
CAATTAATCCACCTTGTGCGAAATTCGCCGCCATAGCTGCGTGTTTCTTGTCGTAATTAATACGCTCATT
GATGATAAACTGCTCTTGTTCTTTTGTGAATTTCAACATTGTTTAATTCCTTATGCTTTTACATACGCGT
TAGCGACGACAACATCGCCCCAACCTTTTCCACCAGTGATCTGGCGTTGTTTTTGTTCATCGAAGAAGAA
TAAAACAACATCACCTGCAACAGCTTTCGCTAATTTTCCACCTGCTTTTGCAGTTAAAGCATCGCCAGGT
TGATAAGTGTCATCAGCTAATTGAGCGTAATACTCATGCTCAGGCTCTAAGCGAAAAGCAATTGCTGTAT
CACCTTTTGTATATGCCTGATCAATTGTTTGCCCTGCAAAGCGACGATTCGCCAATAAAAAACGGCGACC
TTTTGCATCAGTCGCCGCTTCTAATTTCCCAGCGTTCAACTTCACTACAACACCAGGAGAAGAAGTATCA
TTAATCACAAGATTAACTGTTTTTGGTTCGCGCTCTACTGGACCGCGATAGATAACATTAGCCATTATTT
AGACTCCTCTTGATTTAACTTATAATCACCCCACTGGTTTTCCTCACTGTTTGCGTTTAGTGAATTATTT
AACCCGTTTGAGTTTTTTGTTTTTGCGAACATCTCTGATAATGCTTCACCGCTTAGAGAATTGACTACAG
CATCAGACAAACTAAATTTTGACTTAACTGCTTCTCGCATTTCGGCAACTTTCGCATCTTCATTTGCTTG
CAATTTTTCTTGTAGCGGAGCAATAGCGGTTGCTACTGCTGTTTTAATTGCTTCGCTAATTTCACTATTA
ATAGTTTTACCGCCATCATCTTTTGGCTTAGCTTGAAGCTCGTTATAAGCCGATAAAAGCTGATCGTCGT
CTAAACCCTCAGTTTTCACGCCTGCGGCATTGAGTGCTGATAAGATTTTTTCTTTCATTATATTTTCTCC
ATTAGTTTTAATTTCGTCATAATCGACTTTTTTAACGACCTCAATGCGCTCACCAACAAAGCTGACTTGC
GAATTGTCATCGATTAGGTATTTCTGCTTATATTTTTTCCCATCATCGTTATAAATAAAATGTGATGGGT
AAACAGATTCGATCCATAACCATTTTTTAGAGTTATGACCGTTATTTATTAACTGCGATAGAAGCCCATG
AATTTCTTCAAAAGACAAAGAGGAATTTGTAGAAAAGAAATATTTAACTTTATCTAGTAATGTTTCTTTT
GTGTAATCTGCCGAGTCAGCAAGATTTACAAACTCAACCTCACTTTCTTCCCCCTCAGAATTTACAAAGA
TGCCTACCCCTTGTTCTGGTGTGGCAGCACCTTGCTCATCAAGCAAAATCGCAACATGATCAAACTGCAT
ATTTGTTGCAACCCAATCATATTTTTTACCTTTTGAGTTACCTTTGCGATATTCCTTTTGTAAATTTAAG
CCAGTTGAGATATGTATTGGTTTTGCAGCTTCGTTAGAAGTCAAACCCTCTAATGCTTCAATTAACCTTT
TACCGCTATCGCTGCTATTTGCGATGCGCTTATTGACTTTCATATCAACAAGTACTTTCTCGCCCTCTTT
TCTCGCGTTAACGCACCATGCGCCGACGTAGAATTTATTGAGTGCAATTGCTTCATTTGCTGATATGTAT
CGCCCATCTGACTTAGGATGACCTAGTGGCATTAACTTACCATCTAGCGTGCTATACCCCTTATCTATCT
CATCTGCTGGATACAACCCTTTATTCATCACAATGTTGTCAATAACAGGGACAATATCAGATACAACAAT
ATGCTCATCACCCTCAATTATTTCATTTGTGATATTTTTAGAGTTAACAACCGACAGTACGTTAACAACA
CTTCGTTTCATTGTTTTGATCCCTCTTAATGGGTTTTTAACCAAGCTTTACGTTCATTCTCATACCTTTT
TAGTGTCGATAATGGCGTATCTTCTTTGATAATGACCTGTGATTTACAATAGCAGTTAAATCTATTTCCA
TCTTTTTGATACCACGCTTCTTGCTCCTCCGGCGTAAACACTCTTCCATGCCTTTTAGCATGAGTAACCC
GAGTTGTGCTTTTTAATGCTGAAATATGTAATATCCCAGCATCAAGACCAAGTTCGTCCCTAGCTGCTTT
TGCTTCTTCCCATTCAGCTCGTCTATAAACATACAATTGTTCTGTTTGAGCCATTTTTTTAGCTCTAGAC
ATAGATATGTCTAATCTCTTACTTATTAGTTCAGCTGTTTTTTTAACATTAACACCACGTACTACAGCCT
CACTAATTGTGTAGATTAGATCTGATTTTGTTTGATAAGTAAGACCACGCCATTGTTCATAGAATAATTG
TTGAGCAATAGCTAACCTTTCTAAATATGGTTCACTGAAAAGTATTTGATAAAGCGGTCGTTGCGCGAGA
TATAAATCAGATTGTTGGGACAATGATGAATGAGTTGATAGTGTCGCAGCCTTCTGTGATTCTTCTAAAT
ACAGCTCAAACCACAGCTCACCCGTTCTACTTTCTTCTAACAACCAATCTTCTAAGATTTTTTGTATATC
ATCGCTGAATTTAGCAAATTCTTCTGATGTGAAGTTGTAATCATGTTCATTGCTATTTACAAAATAGATC
GTCGGTACCTCTGTAAACTGACTACAGACGATCGCCGACTTTTCATTAACCCCTGTAATCGATCGCGGTA
TTACGTTTCTATCAAGCAAATTTTTGATATCTAGCTTTATTTTGTAATACCGCCCCTCAATATCAGAGAA
CATCTTACGAACATTACGCCCCATCCCGATTGGGTCTGATTTACTTCTCGGCAAAATCGGATTTCTGTTT
GTCTTTTTCTTTCTCATCGACTAACGGATCTCCTTTTTTATCAATTTCAGGTGGCTCTAAATCATTCTCG
TCTAATGGCTCAAGCTCCATGATTGCTCTTATTTCGTTAGGATTGATCGCAGAGATACCAAACGCTCTCA
CAGAGCTTTCAGCAACGCTTGATAATTCCTTAGCATTTAAAATCTTCTCTTTCTCACTTGGAGCCAACAG
ATCAGACCATGTGACCGTTACTTCTTCGTTTTTAGGCGAGTCTAAAACACCAAATTTAATTAATCGGTTT
ATAAATTTAAGAATTAAATCTGTTAAGAATGTGTTCCGTCTCTCGTTACAGCGACTAGCCCAGTCGTTTT
TATCTTCATCAGAAGCTAAACGACCAGTTTGTTGACCGAACAGAATAGTAAATGGCATGCGAACAGATGA
AGCGAATAAATTCGCTGAGACTGTCCATGTTGGCATTGGATCTGCTGGTGCAACAGATAAGACGCTAACA
TCACCTTCCTGCATGACTAACGCAGAATCAGTGCCTGAGTTTAATTTGCTAATTTGCGCATTCATCGCAT
CAGCTAAACCGTCATAGCCTCGACTTTTAGCTTCACTTATTAAAGTCGCTAAATCTGTTTCTTTAGTTAA
TTTAACACCAAGTTGACGACTTGCATTTTTTAGAAATCCCTCAGCACTACCACCAGCGACTTTCTCAATA
TCTAAGAGATTGTTGTACCCTAATCGCAATAATGGCACACCAGAACTTGGGTCTGAATCATCAGAACCCT
CATTTAAAACAATAACTCTACTATGATGTATCTTAATGCTTCTATTCTGATTTTTACCGAAAGAGGTACC
TGCTTCGTCAAATTGGAAATATAAAGGATCGCCGTAGTTCTCGCTTTTTTCGTCAGTGTCCCATTCGATG
ACTTTTAATTGAATTTCCCAAACGGGTATCAATTTCACAATGCCTTTATCTTTTAGTGATTTTAAAGACA
AGTCGTCGACAGGTTCATCCCATGCTTTTCCATCTCTAACTTGAAGAATTAAGGCACTATAATGACCGAC
AAGATTTCGTCTGTCAGCTTCTTTTAATTGTTTAAAATAACGCTTGATTAGCTTCGTTGCAGAAAGTTCC
CATTCGGAACTCTCTTTATCCTCATCGCTTTTCTCGCCATCTATAACAATTGGCATATCAGACCAGCACT
TATCAAGTAAGCGATCTATTGCCGCTCCACCAGCCGACATTCTTTGATATGCTTCGAAAAAGTGACTGAA
TGAGAGTTTTTTAGGGTAGCCAAACTCAGAATACAAACGAGGGCGTTTAGTATTACCTATCACGCCCACA
TTGGTTAAATTTCTCACTCTGTTCGCTTGTAGAGCATTGTTAACAATAAGCTCAGCAAGCTGATTGATTT
CAAATTCTTGGTTCATAATATGCGCTCATGTTAACTAAAGAAAATACCTGCTGCATTTTTAGATTGAATT
AGCGGATTTAACGCATAACGAATAGCATCAATATAATGATTGTGCTCATCAAGCACGGTAGGTAGTACAT
CGCCTGTTAATCTGTCTGTTTTGTAACTGTACAGCCTGAACTCGCGCAATGTTTCTTTGCAGCGAGGATG
TATATAGACTTTCCTATAAGATTTGATGTGCTCTATACCGTCCTCAACCGATCCACTCCATTTTTTAACT
CCCTCAATCCGAGGGATACCGTTGCGTTTAAGGTAGCTAATTGATTCTGGTCTCGCTGAGTCTGCACGCA
ATATATATTTTTCTATATCTGGCACCCTTTCTTTCATAAAACCCGCTGTGTGATCTAACTCCAAGCCAGT
TTTGCCTGCCTCATGCTCAATATACAAGTTATTATCAAACACCCAACACTTAACTACAGCAGTTGGATCT
TTAGCAAAGCCGAAATCAAGCCCAAAATATGGACCGTTGAAATCTTGATTTGGTTTAAATTCTAATTCTT
CATATTTACCTTTAAATATTTGAGCCTCGCTTGCCTCTAAGTAAGCACCTTCCCAAATCCAACGGTATGT
TGCATCATCAAGGCGTTTTTTATCATTAAGCCTTTCTTGCTCTAATACATCAGGAAACCATGGATTATCT
GTATAATTCATTTCAACAATCATTGCATTTTCTGGAATAGATTGACGAAAGCGTAAATCTGTGGCTGAGC
CTTTCTTTTCGGGGTTCCATGTCACCCAGACTTCAGAATTACTTTCCCGTACCGTTGGCAATAGTTTTCG
CCACGCTATTTCGCTCACGCTTTCCGCTTCGTCTACCCAAGCTAACAAAATGCGGGCTTTAGATTTGATG
CTATCTAAATTGTGACGTAAGCCAGTAAAAACGTAAGAAATCCGACCGCACTTGGTACGAACAAATTTTT
CACCGATTTCGAAAAAAGCTTCTAAAAAGGGCTCAGAACGAATCGCTTGTTTGATTTCTTCCAGTGATGA
ATCTTCTAATGAGTTCATAAACTCACGACCACACAGGATCACACCGCTTTCGTTATTCATTGCACGCTGA
TACGCCACAACAGCAGTCATTTTCGCAAATGTTCTTGTTTTTGCAGAACCACGACCACCAAAACTGCCAC
GATAACGCATATTCGGTTTAGAAAAAACGGGAATAAGCTTAGGCGGTATTTCAATCTGGGTTTTCATCGG
CATTTACCATCGGTGCGACTAACTCTATGACTGTTGGACGATTGAGAGAGCTGTCTGAGTTTGTATGGTC
GATAACTTGCTTATCTCGCCATTTTTCTGGCTGTCTATTTTTGAGCCAAAAAATAGCTGATGTTGGATCA
GGTGGATAATGCTTTATCAAAGGCGTTTCAACTATTTTATTTTCTATTACCCGAATATCAACGTCAGGTG
CCTCATAACCCAAAGCTCTTTTGTAAAGTCTCTCGGCCACATTTGCATCCGCTAGCATTTTTCCCTTTTT
TATGGACTCCAAGAATTCAGGATATTCATTCTTCCAGTTATTTAAAGTGGACTCAGATACCTCAAAAAAA
TTAGCAATATCCTTATCTGTTGCTCCAAGTAGACACAATTTCTTTACTTGTGCTACATACTCAGATTTAT
ATTTCGTTGGTTGGCCACGCCATTTAGACGTGGATTTAACCTCGTCTTTTTTTGGCATAATGGTTAATCC
TTTTTTAAATACTTGCTTTGTGTGTATATGTGTGTATAATAATACTTGATTAAGACAAAGGAGGCATCAC
GTGAACTCACACGACTTAATCAAGGAACTGACAGCAATTGGATGTACTGAATTGAGATGTAAAGGGTCAC
ACCATATATGGTATTCACCCAAAACAGGAAAGACGTTTCCTGTTCCACATCCCAAGAAAGATTTACCAAT
AGGTACTGTTAGATCCATAAAGAAATCGGCAGGGCTTTTATAGCTCTGCCGAGTCCTATCTAGGAGGTTA
TATGTTATTTACCATTGGCGTTGAAACGCCAAAAAATGAAAATGAAGCGTTTGGCTTATGTGTGCCTGCG
CTTTTTAATGAAACTTACTCTTGTTTTAGTGGTGCAGATACTGTCGAAGAAATTGTTCCAATGGTAACTG
ATGCAATCCATACCATCTTAGAAATGATGGTTGAGAGTGATTTTGATATTTCCCAAATTAAAGATTTGGG
CTTTCTTCACTATAAAGAGCAAGAAGATTTTCAATATTGCGATAGTTGGTTACTAATCGATGTAGATATC
ACTGCTTACTTTGGTAAACGCCAGCGTGTAAATATTGTATTACCGCAATATCTAATTGATAGAATAGACC
AACGTGTAGCTAATAATCCAATCTATAAAGACCGTAGCCATTTCTTAGCAGTAGCTTCACAACGAGAGTT
ATCATCATCTTTATAATTAAAAGAGGCATAGTGAAATATCTATGCCTCTTTTAATTCTGTGCGTTTTCTG
TTTGCCACTCTCGAATCTTATCAACTCGATTTAAGCAAACATCTCTTTCACGTTTAAGAATGACAGCGTA
TTTAGACACATCACCATAAGTATTGCCGTTAAACCCTGTTTTATCTAAGTGCGCAAGAAGTGCTGCTGGA
ATTTGTGGGTATACTTGAACTACTGGCTTACTTGCGCAAGAACTCAACAATAGAACGAGGAGCACTGGCA
TTGTAAGCGTCAGCACTTTTTTCGTCATGCGAAATAGAATTGATTGCTTCATCTGATTTAATCCTTGCTT
CTGATTCCAATCGACTAATCTCAAACGTTAGCTTTTGATTGATTTGTTCTTGCTCTTTCAATTGCTTGAT
TGATTCGCTTTGATTATTAATCATCTGTGCTTGCTGTTTTGTCTTATCTTCAAGATTAACAATTGAGTGA
TATTGAAACGCAATAACAGCACTAAGTAACGCAATGACAATAATGTATGCTTTATTGATGAACGAGAACA
TAATTACACCATTAATCGTCTATATAAGCTCACGCGTTCTGCTAAGCCATTAGAGCCACCATTAATTCTA
AGCGTGACTTTACTAACTGAATTAAGACTAGACAGATCGTTAGCAAGCCAAAACCAAACCGCTGCTTTCA
CAGCAAGATCTAGGTTTGTTGCAATATCTCTTGGTTCAATATCACGTCCAAGCCATTTCTTAAAAGCAGT
GTGATTATTCTTGCCTGTAAGCTGAATAGCACCAACACCACGATAGCGCCAACCATCGCCACTTGCTTCG
CTACCATTTCCCATTCGTGCAGCATAAACACGATTAGCAATCATTTCTGGCTTGCGTGCATATTGTTCAG
CAGTTTTTTCATTGAAGTAACGAGGAAATACACGCAATAACGCTTGTTCTGAGTAGTTTAGATTTTCAGT
AAAGACAGAAAAACCTGCACTCTCGTGGCCACATTGAGCAATAAACATCGCTTGTTGCTCTTTAGTGAAA
CAACAGGCTTTCTCAATGTTTTCTGCAATAGCTTGATAAACCCCACGTCTAGCACGAGGGAAAACACTAT
TAAAAGTCGTTTCGGTTATATGTATCATTTTTATCAATCCTTTTATTGATAAACTTGAATAGAAATTCTC
TTAGTCGTTCAGTTCCGATAAATCCGATCATTACACCTAAAAAATAAGATGCTCTTTCTGATTCGACATG
GAAGAAAAACTGTAAAAATGGCTGTGCTAAAGGTTCAGCAGTCACTGCAATGAGCGCACAAATCATTGAA
TCCAGCACGGTGTAACGTATCATTGGTTTCTTTCTTACGAAGAAAGCACGAAGAATAACCGCAATGATTG
CAGACCCAGCAGTCGTGAGTGTGTTTGCGTTAATTTGCAACCACATCCAAATCATTGCCCAGATATCTGG
GTTCTTTTCAGGCATAGACATTTCCTTATGCCCGTTTGGGCAATAAAAAAGCCCAGTCCGTTAAGACTAG
GCTTGGTTAAAATTTCTGCTAGAATACTGTTCCCCAACAAATAAACTAGCAGAGGTTTAACATGGAATTA
TCAGTTAAAAGTAGTTATTACAATTATCCATTTCGTAGCGATAAACTCTTTCTTGATTGGTTATATAAAC
AGTCAGACAAACTAAATGTTAATCCAGATATTCTTGTGCGGGAAACGTCACGGAGAATTCACTGGGAATA
TCGCCCATTCTCTTATTACGACGGTAAAGAACGCAATTTGATATACATGGAGATTGCATCTCGGGAGTTT
CATGAGTGCGACCTGCTTTACAACTATGTTCGTATTTTTCTAATGAAGTATCTTGTAATTCCATAATCAT
CACCAATTAGATAAAGCTCTGCGGCATTTTTTAATGCAGCATTTAGTTCTACCATCTTAACCACCAACAA
AAAGCCCCATTCATCTTTGAACAGGGCTATTAAATACATTTGCGTTTCTTTACTTGCAAAAACCGCAAGG
ATATACCAAATATAAAGATTTAGTCCGAACTAGTCAAGCTTTTTTAAGCATAAAAGTAAGCTACTATTTT
CGCTCCATCAATTGCACCCTCTACATAACTTTTGGCTTCTGCCAATTTACTAAAATAAGCAGTGCGACCA
ATGTTTAGAATTTTCCAAATCTGCTCATCATCAATTCGTAAAGCGTACTTGGCCATAATGATGTCATAGC
GCAAATCCTGTTTTTCTTTTAATCGCATAATCTGCTCACCGATTAATATGCAAGTATCATCCGTCAGGTT
GAAGATATTATAATCACTTGGTGGATCGACTGCTAAACGCATACCAGCAGCAATACAAGGATATTCCGTG
CCAATACGTGAATTGGCAAAACGCCCCCAAACCGTCAAAATTCTATCAATGTGTTGCATTAAAACCCCTT
ACGCTTTTCCAACATTCTTGCTTTCTTATTGAAGATTTTTTTAATCCGTCTCAAGTCATCTTTTGAATAG
TGTCTTGGTCTTTGGTCTGCTTCTATTTGCTCGACTTTTTCTATTCCAAGCCGTTCAATTAAGCCAATTC
TGAATTGATGATAATTTCCTCCTAGATGGTGATTGCATTTCTTGCATTGACCGTGAATATTCAATGTGTA
AAACCGTAAGTGTGGCGCACTACCTCGACTGCGATAATGCCCAGCATCAAACCCGCCACCCAATTGCTCC
GCTACAAGCGATTTCTCGCACGAAATACAACTCTTATTTCTATCTCTTAGTCGGATGTACTTATTAACTG
CACTTTGTGTTTCAGAGAGCAATGTTGTTGTGGTTTTCATTTTCTCTTTAGTTTCTTTAATTCGTTTTTT
CTCTTCCTTTTCACGTTTTTTGGCTGCTTTTTCTTTCTCTCTTTCTAATCGCTGTCTTGCTAACTTAACG
CCACATTCTGGGCTGCACCATTGCACATTAAAGAAGTTGGTTTGGAATTTTTCGCCACAGATTTTACATT
TGCGATTTAATGGCTTTGTTTTTTTAGTCATTACCGTCCAAGCCCTCTCTAAGACCTAAAACATACATTT
CAACAAGTAGTGCCAGTGCTGTTTTTCTCATTTTTTATTCTCCTTTCTCTAATCTTCTTGATACTTAATG
CCTAAATCCTCTAAACCAAAATACCCACAAGATTTCGTGCGTTGTGGCCCCATAATTCCCACTGCGACAA
CTCTACCCTCACAGCGAAAACGATCGTCACTCCACTCACCGATAAAAGCACTTACAGGCTCACCATCCCA
CAAATCAGAAAGCTCACCACCGCATTTAGGGCATTTGTACTCCGTCTTCATAGAAAATCACCCTTCAACA
TACAGCCCAAAAACAACATTCCTAGTGACACAATTACAATTAAAAAATCTTCCATTATTTACCCCAAAAT
CCGTATCTGTCGTTAAATCTAACACCATGACTAATGCCATAAGCTGTTACATACTCAATTAGACTTGCCA
TGCGTTTAACACTCATTTTTGCTGAGCTTTCACGAATGTTTACGAACTCACCCTCTAGACCTGGTACAAC
ATCTGCTTTTTCATTGGTGGCCATCGCATGACCTGAAATAAACAGCACTTTCCATTGCTCCATCGTGAGC
TTTCTACCCATAAACTCAAGCTGGTTGGCTACGTCTTGGCACATCGCATGGAATTTGGCGTTTTGCTCGA
GATTGCGTGTTCTTGGCTTAATATCAATCACTAATGGATTTGTTTCTATCTCATTGCCTTTCTCGTCTTT
TACGATTTTTGGTAAAGGTAACGTTTTAATGAATTCAATCGCATTTAACCGCACTTGTTCTGAACGTAAT
AAAAATTGGTTTTTAATTTCCATAGCACCCTACCTCTTTTACAAAATCCAAAGAAACACTACGGGTAACA
AAACCTTGCATTGTTGGATCAAACACAGCCACCATTGAACCTTTATTATTGCCTTTTATTTCTTCGCCAC
TAACAGGGTGTAAGAAGTTAATGCGACCGCCCACAATGTCGATCACTTCGGTGGCGTTATCCTGAATCAC
CTGATACCACTTTGTAGATTTGTCTGCTGGTAGCAACATCACTACTAAATTACCTTCTTTCATCAATTCC
GCTGCACGTTGAACAAAAGGTAATGGATTTGAATAAGGCGGATTGACAAAGAAACGCAAACTTGGTTCTG
CAAACTCAATAACTTGTTCAATATGATCAAAGTTCAAAAAGTCCTCAGCAATTGCATTCACACCATCACC
AATGTAGTTAGGACAACGTGCGTTATGCTCACTGGCGCAGCCATCAATTAAGAAGTAAAAACGACGATCT
AACCAGTTGAAAACATATTTTGGCGTTCTGTAATGGTCTTTGTTGAATTGAATTTCCATATTTTAAAAAC
CCCTTTTCAATGCTGCTCGTGCGAGTGCAATCCCGTTTAAGTTAATTTTTTTCTGTTCTTCTGGAGAGAT
AAAGCTAGCTTTTTGTGGTAGTGCTAACGCTAACTCTGGCAATTCTTCACCACGTGCTAGTTTGTCTGCT
GTCGCTTTTAAGAATGCTTTTGCGTGCTTTCTTAGTTCTTCCGCACTCCAGCCAAATTCTTTATTGCGAC
AATACAGGTCAAAGATGAGATATTGCTCAACGTTGTTTTTGAATTGAAATTCATGCTGATTATCAAAGCC
GTGATAGCGTGAATACGCTTTGATTCTCTCAAGTAATTCTTCAAGTGCTGGCATTCCCTGTGCTGCAAGT
GCACCGTCGTTACACCAAGCGACAAACTGACCCACACTCGGGAAAAACGGACTTTCAGATTTTCTAGCGC
GTTCCACACCAATTCTGATTTGAGCAACGCTTGTAATACGCTCATTGATCAGCGTTTCAAGCCAGTACTT
TTTGGCTTCTTGATACTCTCTATCGCTTGAGAATGCTGACTTCCAAGCTGGGAAAATAGTTTTAAGCCGA
GTGAATAAGAAATCGATCGTTTTATTCATTTCTGCCGTCACTTCTGCTCTCACAATTTGCGGGGCTTTGT
AGTTTTTATCTGAGCCGATTAAGCCCATTGCGATTTGGTTTGCTGGCTTCATCACAGAACCACCTCACAA
TCGCGATCGACTACTCGAACCTTGCCGTCACCGTCTTGAACAATTACAGAATTTACCGCCCATGAACCGT
CATCTTGATAGCTGTCATTTGCTGGCTGACCGCCTTTGAATTGTGCTGGTTGCGTGTATTCATCCTCCCA
GCGTGCGTTGTTCAGGTATGTTGTCGGATGTAATTTATCGAATCCGAATTGACCAAGTGATAAGCGTTTT
TGAACATCACAAACAAGCATTTCTGCAAACTCTTGAGGAGCGGATTTTTGCGTTTTTTGAGAATATTTCT
TGTAAGCAGACTTGAAGCTTTTCAACGCACCAGATTTATTCAACTTGGCTTTGTAAACTTTCCAGAACAC
ATCAAACGCATTTTCAAGATCGTTTGAGTTTTCCACTTTAGGGGGTAAGGGGGTATTTTCTTCTGTATAG
AAGTCTTTTCTTTGGTTATTGGTATGGTCATTTTGACCACATGACATCTGGTCATTTTGACTATATCGAT
CATCCCATTTTGACCTCATGGATGAACCGTTTTGGTCACATCGCATCTGGTCATTTTGACTAGTCAATTC
TTCAATTTTTTCATAAGCAATTGAGTACCATTTTGTTTTATCCATTTTCATTTTGTTCAATTTGTTTGTA
GATAAAATCAAACCCATTTCCTCAAGCCTTTTAATTGTTCTCTGTATTGTTTTTTTCGACCAAAAAGGAA
ATATTTCGCACCACTCATCAATAGTGTTATATATCCAAATACGATCTTCGTATTTGTGCTTGCTGATATT
TAAGAAGTAATGGAGTTGTTGGACAAAAATAGCTTCGTTCAAACCAATAGCTTTTGCTAGCTCTGGCAAT
ACTTGTAATGGCTGATCATCAATAAGTAACTTTCCTACACTCATACTAAAACCCCACCTCAAAGAAGAAT
TTAACCTTCTTAAAATCCCCAATTTGCTCTAGAACTCCTTTTTGACGTAAAAACTCCATTTGTGATTGAT
TAAATGTCATTTCTGGAACAGCATTACGGAACTCAATAAAAAACCGAAATTGCTCAAGTGTTTTCTTGCC
TTTTGTACTATTACAAGAAATACAGCTAGGCAGTAGATTGGATATATCATTTGAACCACCATCATATTTA
GGTATGACGTGATCTATAACGAGAGTTGAATGAGAAAGCTTCAATCCACAATAGGCGCAATGCCAATTAC
ATTTTTCTGCAATTTTTAATCTCTTAGATTTGCTGAAAGTTGTACTCATAACATCAACTCCGAAGCGTAA
CGTGACGCGATATATTCAATCCCCTTGCTTGTTACACGGGTTTGCGTGTAATTGTGACCGTGTTCCGCGG
TACCTGTTTTAACGGTAAATAAATCACGTGAATGAGCAGTTTGGTATGGCAACAATGCACCTGACTGGCG
ATATAAAAGACGATCTTGAATAAGACGCTCGATCATTGCTCGCTCTGGCATTTTTAAGATCTTTGCTACT
TCGCGTAATGATTTGCTTGTGCCAACTTCCACATAGTGATCGACGAACGCAACTTTAGGTGCATTGCGTT
CTTTCTCTGCTTGTAATTCAGCCGCTAAAAGCAAAGCTTCAGAAAAGCTTTTTGGTATTTTATTTACTGC
TTTGATTTCGCCTTGTGTATAAGCGTTAAATACTTGATACACTTTCACCTCGAACTCTGGATTAATCCAA
GCTGCGTACTTGAAAACAAGCTCACGGCAAACATAAGTACCTTGTTCAACACCACCTCTGATAGTGTTTA
CAGGCGATGTGCAAATTTGCATATCGGTCAAAGTTTGAACAAAGTCACTAACTGATTTATTTCTGAAAAA
TTGAGCTGGTGCTTGTGTAGGATTTCCACCACTCGCACGATGTAAATCATTTAGGCAGTATCTACCTTGA
CTATCTTGCTTAATTTTTGTATTCTCAATTACTAGTAATTTACTCATCAAATACCTCTGTATTTTTTGAT
TAATTTAAGAAGCCACCGCGCCAACGGTGGTTTTTTATTGCCCAAATTCAGCCAGACCTTTACTTGCAAA
AAGCTTTAATGCCTCAAGCTCCGCATCACTTATTTGGTTAAGCCCTTTTTCTGTAACTGTTAATCCAAGC
TCATCTAAATAAGCGCAGAATTTATCTAAATGCTCTGCTTTAAAACGGCATAAAGTACTTGGATCTATAC
CTATACACTCAGCAAGCTCTTTATCTGTTCTTTCTACTGCTTTTCTTCTCACTAAGGCTGCAATTTCTAT
TGCAGATTTTGTTAATTCATTGCGTGCCATTGCACACCCCTTTTGATAAGTTAGTTTTGAACAGAAGGGA
AAATGTCATCCAATGAGCAATTAACACCTAACTCATTCAGCTTTCTAACGATTGCCTTTGCATTAAAAAG
AGTTGGTGTTCTCACACGAGCTTCATAATTGCCAATTCTTGACTGTTTCCAGCCCATCTCTTTTGCGAAT
TTAGCTTGAGATAAGCCTGTTTCCTTTCTGTATTTCTGTAAGTTATTCATACAATATCCTTAACACATTA
AACACAAATTTCGTGTTTATTATAAACACAACCAAACACAAATTACAAACTGTTTTAACACTTATTTAAA
CACGCATTGTGTTATATAATTCCAAAGAGGTGTTTTTATGAACGAGATTATTGAAAGAATTAAATTAAAA
AGACTTGAGTTAAGACTTAGCCAAGCAAAACTTGCTGACCGCATAGGGTTTACACAATCTAGAATTGGCA
ATTATGAAGCTGGCACGCGAGAGATGGATGATTACATTCTGAGAAAAATTGCGGATGGGCTTGGTGTAAC
GTTAGAGTGGTTAAAGTATGGTGAACAAGGGAAAATAGAATCCAACGTAAAAGATATTGGTTCTTTTGAT
TTATGGGATCGCAATACACCACTTCACGATGATGAAGTAGAAGTTCCTTTCTTGAAAGATATTCGTTTTG
CTGCGGGAAATGGTTTCTCTGATGACATCATGGACTACAACAACTTTAAACTTCGCTTTTCTAAAGCCAC
GCTACGCAAACAAGGTGTGCAATATGATAATGCAGTCTGTATTACAGCGGATGGCGATTCAATGGAGCCT
GTTATTCCTGATGGTGCAACGGTGGGTATAGATCGCGGTAATACCACGATAAAAGACGGCAAGATTTATG
CGATAAATCACGGTGGCTTATTACGTATTAAGATCTTACACAAGATGCCAAATGAACAAGTGAGAATAAG
AAGTTACAACCCTGATTCCGCACCTGAAGAAGTGGTTGATTTAAACGAGATTACAATTTTAGGCAAGGTC
TTCTGGTGGTCTGTGCTTTGTGATTAGTTGGATTAGTAAATAAGCTGCTGTATTAGCTTTACATTTTATG
TCCCCTTTGTTACTGATTCAAAAACACACTTTTAGGTAAAAAATATTACATCATGAAGAAAAACTATGTT
ATGATTTATTTGCAACTAAAGGTTAGTTACAGATGAGTAAAATTACAAAACTTAGAGATAAACTTTATAA
AACTCCTCCTCCCACAGACTTTACATGGGAAAACTTGAAAACACTCTTAACTAGTTTAGGTTTTAATGAG
GTTCAGGGGAATGGTTCTCGCGTTAAGTTTATTCATGATGTATTAGATTTTCCAATCATAATACACAAAC
CTCATCCGCAAAACACATTAAAACAATATTCAATTAAGCAAATTAAAGAAGCATTGGACGAATTAAAAAC
ACTCTTAGGTGAATAAATATGACGATTATGCAATACAAAGGCTTTCTAGGAAGCGCAGAAATTTCCCAAG
AAGATAAGATCTTGTTTGGCAAATTATTGCATATAAATGGGCTTATTACTTATGAAGCCGAGACTTTTCC
AGATCTAGAAAGCGCATTTAGAGAATCCGTAGATTATTATTTAAATGACTGCAAAGAACGCGGAATAAAA
CCACAAAAAAGCTGTTCTGGTACATTTAACATTCGTACTACATCGGAAAAGCATCAAAAATTATCATTTT
TAGCTACAGCATCAAACATTTCATTAAACTCATTAATGAATGAAGCTGTTGATTTAATTATTGACAAATA
CTCGCATGAACTCTCAAAGAATTTGGCACGCACTGTATTTGAATTTAATTGGAATCATAATGAAAGCTTT
AGACATCAACTAACACAATGGACTTTTACTAGCTCCCAATCAAGTAGCTCTAAAACATCAATACAGGAGT
TATTATGAAATTTAAAATCATAGATCAAGCTATAATTTCGTATTCATTTCAATTAAGTAGCTTTAAAAAT
AATGATACTAATGAAGAGGTCACGAATGAAGGGAAAATTATTATTGGTGTTTCTATTCCTGATGAACTCT
CTAAGGAAGAAAATATATCATTAATAACGGATTTAGAGCTTACTTCGCCAGAGTGTAAGTTAGAACTAAA
GATGGCTTTTCATATAGAGAAAGGAAGCATTAAACTTAATTATCTAAAAGAAAAAGAAAAAGAGCTGTTA
ATGAGTTTTTTCCCTTACATTATAACCACAGCAAAAAACTTATTATCTTTTTCAAACATTCCAGTATCTG
GAATGCCATACTTGCCACTTGATCTAACGCAAATATAAACCGCCGCCATGGCGGTTTTTCTTTACCCTAA
ATTCATTAGCTAATCAAATTGCCCAATTTTTGATTCACTAACCCTTTTGTGCTTTGTTTTTGAAGCACTA
CCCCCCTCTTTTTCTGTGACATAGCTCACAAATTCAGCAATTAATCAAAAAATTTCAAAAATATTTTTCT
TTGAAAATCACACAATTAACACACTAAACACAAAAAAATTAAAAATATTGTGTTTAAATGTGTTTACTTT
ATTTCAAAAATCGTGTTTAATAAACACAACAAAACGAGATAGCAGTTAAATCTCAACGCTCTTTAACAAT
CTAATTAAAAATACGCTTGGCGGTTATTAAGTGCGGTCGCTGAAATAACAGATTGAAAGCCCTGTTAGCT
TAATAAACGTTTAGTCTTAAGTGAAGAATTGCTGTGATAGCAAATCGGCAACTGAACCACAAGCGTGTAC
ATATTCTGCAATCACTATCAGGCAGTGAATCGGATAGCTTGCAGTTTAATGTAAAGAAGTTAGCAAACGT
GGCTATAAGAACGTGACAATATCGGAGAGACGATAGCTATTCCAAAATTCATTTATTAAGTGTGTTATGG
AATAGTAATAAACACGGAGAGAATATATGACAAACAAAAATTACGAAATAATTAAGCAAGTCATTTTGAA
TGACCAACTAGGAAATCCTAAAGATTTAAATATTGTAGTAGTAGAAAAAAACCTGTCTGATATCGATAAA
GAGCGAATCAAACAGGCTATTTTAAAAAGTGCATCAAACACTACAGACGTTCCTTTAAAGGAATTTGCTG
AATCTTTATGTGAGGCTATCCACCTGATTGATTCTTATAAGACTTAATGATATCTGATGATTGAATACCA
TCATCAAGGCTTTTTTGGAATTCTTCAGATAAAGATTCTACTCACTATCGTCGACTATTATGTTTGTATG
ATTACATGATAAATAATACCGAACCATTGCTCTAGTTTTTATTTGACACCCACCGCTCTTTCGGATTAAG
ATAACCGCACTATAAGCCGTTTTGAACGGCTTTTTTTATGTTGATTATTTAGAGGTAGAAAATGGTAAAT
GATGTAATTGTTGTGCAAGATGCAGAAATACGAGTAATCGAGCAAAATGGCGAGGATTACATCAATCTTA
CCGATATGCTCAAAGCAAAAGATGGCGAATTTTTTTATTAGCGATTGGTTAAGAAACCGTAATACACTTG
AATATATCGGTATTTGGGAAGAAATCAACAACCCAAATTTTAATTATGGCGAATTCGCCACAATTAAGTG
GTTTTTATAAGGAAGATGTACCCTAAATGATTTTAAAGAATGGGGCGGTTGAATGCGTTCAACTAAAAAC
ACAACACCTACTTTATTTATTGCGGTGGTTCATCACTAGGGAATAAAGTTGAAATTGTCGTCAAATAAGG
GAATTTAAATGAAAAAATTATTATTGACCGGATTAGCTTGTATAGTGTTGATAGGGTGTTCATCTACATT
AATGATCCCCTCTTATTTTCCTAAGAACTATACGAATTTTTCGGGTAAAGTCATATTAGGGGATTTTTTA
TATGAACCATTTATGATAGGTAAAGTAAAGAGTAATCAAATACAAAATACTACTATTGGAGAAATACTTC
TTTCATCGGATGTTTCAAATATTGTAAAAATTGGAACAGAGTTAGAATTGAAAAAAACGGGAATTACATT
TGACAGCTCAAATTTGAAATTAATTGGCATTGTTAAAGAATTTAAATTAGACGATTTAGGTGTAGGAGTT
GATTTTACTTATATAATTAACTATAAATTAATTGATGTTAAGACATCAAATATCTTATTGAATAAAGAAT
ATTTAGGTGACAGAATGAGAGGAACAAACGCCGTTCCAATAGATCTACCTAATGCGGTAAATGATATGAT
TGCAACGGGATATAATAAATTCATTACTGATCCTGACGTGAGAAAAATCTTAGAGAAAAAATAATAAGCA
ATTGAAACCCTATTGACAACCAATGGGGTTTTATTTACTATCCGCCTCAAGGTGTCAGAACCTTTTTCTA
ACAGGCGGTAGTAAGCAGATCGCCAAAAGCGATCTTTTTTTATGCCGATATCTCGCAACGTCGAGAGGGC
GACTAATACAATACCTTCGGGGAATACGTCCACCCTTACCTGTTAGGAGGGTTCTGAACCTCTCGGCACC
ATTTGTCAGAAAATGGTAATTTTCAGAAAATCTAACAGGAGCAGTCAAAATGACTACAAAAACTCAACTC
TCAACATTCCTTTTTGAAACTCATATCATCCGCACTTTATCTATTAACAATGAACCTTGGTTTGTTGTAG
CTGATCTTTGCAAAGCACTTGAGCTATCAAGCCCAACTAAAGCTATTTTGAATTTAGATGAAGACGAGGT
AGCCCTGAATTCAATTCAGGGCATAAGTAAAGGTAATGATAAAGTAAATTTAGTTTCCGAAAGTGGAATG
TACACCTTAATTTTACGCTGCCGTGATGCAGTGAAAAAAGGATCTGTTCCACACCGTTTCAGAAAATGGG
TAACTGCAGAAGTCCTACCCCAAATCAGAAAAATGGGTAAATATGAAGTTCAACCACAACAACTGACTTT
GCCTGAACCTGATTTAAACCTCACAGCCATTCAAAACAGCGAAGAAACGCTCGCTTTAATTATCCAGTTG
TATAGCTACTGTTTCCAAGCACACGAAATGCAAGAGAAGTTACAAAATACAAACATTGCCAAATTAATGG
AAAGCCAAATTGGCGGGCAGTATCTCTACAACTTCAAACATCCTTTAGAACAGGTTATGGCGAAAGCGAA
GAAATACGTTCACTCTAACACCGAACGCTTAGCTCTCGTTAAAGCCGTAAACAACCTACTCAATTAAAAC
TCACTGAAAACCGACCGCACTTTATCGTGTGGCGGTTTTCTGCACCCAAAATTCAGCATTATCCAAGTAA
TTTATTCTTTTCAATCCATTGTTTAATTACAGGAAAGAAATACAAGCAACAACGAACGAAAAGAATAATT
GAACAAATTTTCGCAATATAGCCCAATTGTGCAGCAGTGAGTGTTATGCCAAAGAAAATAAAGAGTTGTT
GTTCACCCAAAATTAAAAAATTAAGGGAAATTACCACCGCAATAAGCACATAGTTAATGATTGCAGAACA
ATATTTCATATATTCACCAATGAGGATTAAGACAATGAAAAAACAAATTAAATCTATATTAGTTACTTTT
AAAAAGAAAGAGCCAATCATTATTTTAACCTTTCTGTTGATTGCACTTTTTACATTGTTTTGTTAAGCCA
GTAAAAGGAAACGATTATGAAACACATCAATATATGGGATCTAACGGGCGCATTCATTCTTGCGCTTATT
CTTGGTATTGGCTGTCATCCAGTATCAGCAAACGAACAAGAAACAGATTATTACAATCACTATCTGAATG
CTGAAATCAGCAAAGAACAATTAGCTGAAATGGAACGCGAAGCAAGCGAAGAATGGGAACAGGAATACGG
TGATATTCCACCAAACTTAGCGAGCGAACAACTGATTTATCTCAAGGTTTACGCACTTAAAGAACAGGAG
CGAAGAAATGGCACGCGTTAGAAAGAAAGGTGATAAAACGCTCTCCTACTCTATCGAACCCCATCCAAAA
GGACTGGGGTTTGTTGTTATTGAGCGTATTGGCAAAAACCAAGAAAACAAAACAGGCTGGCAACGTAATT
TTTCAAGTAAAGATTTATGCGAAACAGCAATAAAACAACGGCAGAAAAGCAGAGAACAATTTCTAAATGC
TTCTTGCAAGCCAGCAAGACAATTTTACATTTGACGGATTTCAGAAAATGAAAAATAGACGATTTTTACC
TGCTTGGCAATGTGATAGTGCTGATGATTACTACGCACAGTTTGAGCAGAAAAAAGAACCAGAAGACGAT
CCTGATGATTGCGATGATGAGCGGTTTGTAGAACAGGATATCAAATATCACAACGGCGACAGGGGTTAAT
TATGGAATTTGAACTAATTTTATCAACAGAGAGTAAAGTCTTAGCTTGCAACATTCAAGACTTTAAGGCG
CGGGCAGAGAAATTTTTATCAACAATCACAAGCACGTTTGAAACAGACGAAGACTTTGGAAAGGCAAAGG
AAGAAGTAAAACTGCTTAAAGAGGTCGAAGATCGCACACGTGAAGCAATTAAAAACGCACGTCAAGGGGA
TATCCAAGAACTGATTTCTCAAGCAGAAGAGATTGCTGAACAATTCAGACAAAAACGCTTGTTCTTAGAT
AAAACAGTAAAAACGCGCGAAGTTGAGATTAAGTCTGAGATTGTATCAACAGCACTAGATGAAGTCATTC
GCTCAATGAGCGGTTATGAAAATGATGTGTCTATTGTGCTAAGCACTAAATATTCAAGAAATGTCATCAA
AACTCGCTTAGAAGAAGCGACAAAACGCAGAAGTACGATTGCAACACTAGAGAAAGCAGTTAACGCTGAA
AAAACGCTGATTGTTAGTGAAATCTCAGCGGAAGGCGCGCGTGTTGCTGAACGTAGAAAGATGATCCCAA
TTAGTTATGAACATCTATTCAAAGATTGGCAATCACTCATTAGCGGTGAGCAAGATTTAGAGCCGATTAT
CAAGCAACGTATCGCAGAGGAAGAAAAGCGAGAAGCGGAATTAAAAGCAAAAGCTGAAGCAGAAGCACGA
GAGAAAGCAGAAGCAGAAGCTCAAGCTCAAGCTCAGGCTCAGGCTAAAGCACAAGCCGAAATTGAAGCTA
TTCAAGCACAAGAAAAGCAGTCAAACATGGAAAGTGCGGTAGAAAAAACGCAAGAAATCACTAGCGAGCC
AATTTCAGATTTTGTTATCACAATTCAATTAAAGCAAGTAACAAGAAATAAAGCGATACAAATTGCTCGA
GATTTGAAGGCTCAATTTGGCGATAACGTATCACTAAAACCACAGATTAATAGAATGTATTTAACGGGGA
GGGAGTAAAAAATGACAGCAAATTTACCTGAAAACATTCAAACAGCATTAACTGATCGCAAGATTGATAC
AGCAACGTGGACAACATTACAAAATAGTGTTTTCCCGGGAGCTAAAGACGAAAGTATTTTACTTGCTATC
GACTACTGCAAGGCTCGTAAATTGGATATTTTGAAGAAACCTTGTCACATCGTACCAATGAGTGTTAAAG
ACGCCAAAACAGGTCAATCACAATGGCGTGATGTGATTATGCCGGGTATTTACGAACAGCGGATAACAGC
TTTTAGAACTGGACAGATGGCTGGGCAAGATGAGCCAATTTTTGGCGAAACAATCTCACATCTTGGCATT
GAAGCTCCTGAATGGTGCAAGGTGACAGTTTATAGATTTATTGGTGGCGAACGTTGCGCATTTTCACACA
CAGAATACTTCTCAGAAGCTTGCTCAACAACAAAAGATGGAAGAATAAATTCAATGTGGACGAAACGCCC
ACGCGGACAATTAGCAAAATGCGCCGAAGCTGGAGCGTTAAGAAAAGCATTCCCAGATGAGCTTGGTGGT
GTGATAACAGCTGATGAAGTTATTGAAGAACAAGCTCCTCAAGCAGAACAACATAAGACAACAGTAATTG
ACACAGTGGGCATTGAATTAGCAACACCTGAGCAAGTGCATCAATTGCAACAGCTAATTCAACTAACTAA
CACAAATACATTGAAAGCCTTTGCGTATTACGGTGTTAACACTCTTGAGCAGTTACCAAAAGAAAAAGCA
GAACATTTCATCAGAACGTTAAATCAACGTCTTGATGAACAATCAGCTAATGTTACAGAAAATTATGTAG
ATGAGGAAATTCCGCTTGATTGATAACTTAATTACGCTCGACTGCGAGCAAGGCACAGAGGAATGGTTAG
TCGCAAGGCTAGGCATTCCTACTGCCACAGGAATTAAAAATATAGTAACACCAAGTGGTCAGAAGTCTGG
AGGTTGGGTTTCCTATCTTGCTGAACTTGTCGCAGAAAGCATTGAGGGTGTAACCGAAGGCTTTAAATCA
CAACATATGGAGCGAGGAAACGAGCTTGAGCCACTAGCACGCATGGCTTATGAATTTGAAACAGGTCATG
ATGTAACTCAAGTCGGTGGTGTTTTTCTCAATGAGAAAAAAGAGCTAATGATAAGTCCTGACGGCTTAAT
TTTGAGCCGCCAAAAAGGCTTAGAAATCAAGTGTCCGAAGATGAAAACGCATATCAAGTACATTCTTGAA
GGTGGCGTACCATCTGAATACATCATTCAAGTTCAAGTAGCGATGTGGGTCACGGGTTATAAATCGTGGG
ATTTTGTTAGTTATTGTCCAGAGTATAAAAAGCAAACGCTTTACTTGCACACAGCAACTAGAGACAAAAA
TCTAATGAAAGCATTTGATGAATATATTCCGCAATTTTTAACATCATTAAAAGCACTTAAGGGGTAAATA
ATGGCTGGGGTAAATAAAGTAATTATCGTCGGGAATTTGGGAAACGATCCTGATGTCCGCACAATGCCAA
ATGGCGACGCAGTGGCAAAAATTAGTGTGGCCACGAGCGAAAGTTGGATCGACAAAAACACGAACGAGCG
AAAAACGCAGACAGAATGGCACTCTATCGTGTTTTATCGCCGCCAAGCAGAAATTTGCGGGCAGTATCTC
AAAAAAGGATCGAAAGTGTATGTGGAAGGGCGTTTAAGAACTCGTAAATGGCAAGACCAAAACGGGCAAG
ACCGCTACACCACTGAAATCCAAGGCGACGTATTGCAGATGTTAGACAGTCGCCAAGATTCACAAGCACA
AGCTAACGCACAAGCACCGCAAAACAATGCTTATGCCAATGCGAAAGCTGGAAAGCCAGTGCAACAGGCT
GATAGTTTTGAAGATGATAGCATACCTTTTTAAAGTGAAAAAAAATGAGAAAAATTATTCAAATTTCTGA
ATCTTCTGCAATGTCCTCAGACCCTTACGGACATTTATGGGGATTAAGTGCATTATGTGATGATGGTTCT
GTATGGACTATTGATGGTATTTCAAAAGAATGGACACGTTTACCTGACATTCCACAAGACGAACAACAAA
CAGACACAGAACAACAGCCACTTTAACGAGTGGCTTTTTTATTAACTAAAAAACTGGAGAAATCAAAAAT
GAGTAAACAAACCCAATTCTCGACAACGTTATCACAATTAAATCGTGGTGAACTAAACGACGAACTAACA
GAAGTTCTTGCTAATGTTATCAAAGCGGTGCGCGATACACGTAAACAAGGTTCTGTAACACTTAACTTGA
AAATCTCAATGTTAAATACTCGCACAGAAAATCAAATCAAAATCACACCAATGGTTTCTAGCAAAATTCC
AGAGCTTGATCGTGAAGAAAGTATTGTGTTCTCGACTGCTGACGGTGACGTTTTGTTTGATGACCCAAAT
CAAATCAAAATGGATTTGAAAACAGTAGAAGAAAAACCAGCCGGTCAATTGAAAGTGCTTAAAACAGCTT
AATTAAATAACCGATTTTAACCCACCGCCCAGCTTAAAAACTGGGCTTTTTTAACTCTAGAGGAAACTTA
AAAATGGAAAAAGCAGTAAATGAAATTGCAAAAATTCTAGCAAACGGCAAAGCAGTAAATTCACACATTC
CGTCGATTATTCTTGAAGAAAATTTCGATGTTAAATCGTTAGAAAGCTTACAAGAAAATCCTAGCAGAAT
CCGAACTAAAGTTTCAGTAAGTTCTGAAAAGTCGTTCATTGAATATGTGAATAAATTCAAAATTGACGGC
ACTTCAATTTTCTACGATCTGGAAAAATTGGAAGCAAAAGCGGTTTTTGACTATCACAGCTCGCCGAACG
ATCCGAAATGGGGCGATCACGTTGCGAATTATCAGTTTAAAAAATCTAAAGACTGGCAGTCTTGGGAAGA
TAACAACAAAGAAGCCATGGGGCAAATTGAGTTCGGTGCATTCCTTGAACGCAACATCCACACAATTGCG
GCAGATGGGAACATAGTGAGCGGCGCGGAATTATTATCGATGGTTCTTGCATTTGAAGAAACTCGCAAGT
CAGAGTTCAAATCAGTTCACCGCTTAAACGATGGCACTTTATCTTTTACCTATACAGATGAAAATAGTGG
TGGAAAAACACGCTTGCCGGAAGAAATCGTTCTCGGGATTCAACCGTTCCATAACGGCGATTATTATCAA
GTTAAAGCAAAAATCCGCTATCGAATCCGCGATGCGCGTTTGTCGCTTTGGTATGAATTAATCAATCCTG
AAAAAGTCATTGAAGATGCTTTTAATACAAGTATTGAAAATCTTCAAAAGAACATTGAGAAAGTAGATTT
CTTTGAAGCATCTCTTTCTTAATAACCTTATATGCCCGCTATTTGCGGGCTTTTTATAGGAAATAATAAT
AAATGGCGTGGATTCACACTTACTCGGGAAAGTATATTGACTATAAGAATCCCGATTTTAACGAAATTAA
TATTACAGACATTGCGCATCATCTCAGCTTAGAAAATCGCTTTATGGGTCAAGCGAGCGAAGCGTATAGC
GTAGCAAGTCATTCTCTTTTTTGTACTGAGATCGCTCAGTATCTTGATTATTCACCGTATATGCAGTTAC
GCGTGCTAATGCATGATTTTCATGAAGCGTATGTAAAAGATATTCCGACACCGCTCAAGAAAGTGTGTCC
TGATTTTTGCGCGCTAGAAGCAAAATTCGAGAAACTTGTTGAGCATCGCTATATGTTGCCAACACTTACA
GAAGAAGAAATCAAGCAGATTAAACACGTCGATTTAGTCGCTTTGCTGATGGAAAAAAACACATTACTTT
CAGATAAAAGCGTGTGGCCACAATTAAAAAATATCGAACCAATCAACTGTTTAAAAGTTCCGCGCTACAC
ACCGAAAGAAGCCGAAGAATTATTAAAAATCAAGTTCAGTGAACTGTGGGATAACGCTTTTAAATCACAA
CCATTTAACAATGTTATGCGTTTTGTAGGGGTAATGGTATGAAACTCGGATTTAATCCTTTCTCTTTGAG
AAAAAAAGTCAAACACTGGCAGTATGTTGCGAGTCAGCAAGCAATTATTAGAAGATTGCGTAAGTTTTCC
AACACTATTACTTACTAGCTACAATTGAGGTGGGTTATGACAGAAAAAGAAAACAAATACTTCGCAGTAA
ATATTTATGATGAAAACAGTATTTCATTTCACAAAACTGAAGAAGAAGCTAAAAAAGCGTGCTTGAACTG
CGCTGAAGAATTTCATCAACAATGTGCTGATGGTCAAGATATGCAATGTTATGAAGATCGCATAAGTCAT
GCGATATATGGTGTGATTCTAGGAAAAGCTGAATCTAAAACTAGAGAGCTAAGCGAAGAGGAAAAGCAGT
CTGGTCTGTATGACGGAATTGATTGTATGGTTGAACTGCCAGAGATTGTTGAATTTCCGCAAGATGATGG
CTGGATTAGTGTAAAAGATAAGCTACCGAAGAAATTCGATAGAGTTTTAGTGTGTCAGCAAGATTATAAG
TGGGAGCAAAATTACATTCGTATTGCGTATTGCAACAATTCAGAAGGAACAGAATGGTGGGCTGATAACT
ACGACGGGACTGGTTGTGAGATTATTTTTAATGACGTAACTCACTGGCGACCACTTCCACCACCACCAAA
AACAGAATGAGGTTAAACTATGAACAAAGCAAAATTGGAAAAAGCAAAAGCGCTGATTAGAAAGCAAAAA
GAAATTATTGAAGCTCAAAGAGAGTTCGTAACCATGAAATGGGACTATGCGAAAGAATTATGTCCGATTC
AAATTAATGATGTTGTGACTGCTGATAATGTTAATAAGTCTGAAATTAAAGTTTTATCAATTGTGATCGA
CTATATCGCAGAAAATGAAATCGTATTTTCATGCAGTGGCAGGATGAGAAAAAAGAATGGTGAGTTTGGT
AATCGGATCTTGTCGAAAAGAGTTGTACTGGAAGTATAAACCGCAGAAATGCGGTTTTTTATTGCATGTT
ACCGACATTAATGTCGGAGACATCATTTAACAGATTGAAAATTAAGGATTAAAAATGAAAGAGTTTGATT
TAGAAAAGGCGTTAGCTGGTGAACCTATATTAACCAGAGACCACCAAAAAGGGTATGTAAAATTTACAAT
AGAAGAAAATTCTAAAATTAAAAAACTTGTTGGAATTGTTCACAACGGTTGTCTTACTGAGGTAGAGGAA
TGGCTTCCGTCAGGTAATATATTATCAGATGATATAACTCCAAACGATATTATTGGAATGTACGAAGAGC
CACGCCCAACCGTTACGCTTACTTTACCCGCTCCAATTACATATCCAGAAGAAAATAAAAGATGCTACAC
GATCGTCATTAACGATGTTGATGCTTATGATGGTGATGGTAGTTTCGTTTCGATTTCTGATTGGGTGGCT
GAAAAAGAAAATGGCGATTATGATTATCAGACGAAGCAAAGAATTATGGAAGGTTTGTTATTTGCTACCG
AAGAAGACGCCCAAGCTTGGCTTGATGCCATGAAAAATGCTCGGAGATAAACATGATCATCACATTATCC
ATTATTGCGATAGTTGAAATTCTAGCTATCGTGGCATACACGCAATATGAAAAAACAAAGTCCGCTTAGT
GTGGGCTTTTTTAATGGAGGTATCGATGATAATTCCAAGAATGATGAAACAAGAACAGGCAGCATTGTAT
CTTGGTTGTAGTGTAAACACATTCAAAACAAGATATAAGCCACATCTTCGAGCTTATGATAATTTCTATG
AGAAGCGTGGAAACATTCCAATTTGGGCATTTGATAGAAATGACCTAGATGAATTAATAGAAAAAATAAA
GAATGGCTCAATTGATCTATTCAAAGAAAAAGATAAGAATAATGGTTGCGACAAGCGACCTTATGGAGGT
AAAAAATGGGTCGCAAACTCACAGGGCTCAAAAATAGAAACGGAGTCTGGTATATCCACAAGCAATATCG
AGGTAAAACAATTCGATGCTCTTGTTACACGGATGAAAGAAAGGAAGCGGAAGCAATCTTAATACAAAAG
ATGTCCGAAATCGACAAAGCAGTAAATTTTGGCATCAGAAAGGACCGCACTTTTGCTGAAGCAGCCATGA
GATACATTTCTGAAAATGAAAATAAGCCAAGTATTGATATGACTATTATAATGCTTGAATCATTAATGCC
GTTCATTGGTAAATTGACGTTAAGAAATATCCATGACGGCACATTAAAGAAATATATTGAACACCGAAAA
AAACACGGAGACACGGCGCAGACAAAAGACGGTGTGAAAAATAGGACCGTCAATATTGCGCTTGAGATCG
TGATTAGAATCTTAAACCTTTCCGCAAGGAAATGGAGGGATGAAAACGGTATGACATGGCTTGATATTCC
ACCATCCATTTCAAAGCTAAACGAGAAAGAAGATAGAAGAAAACCCTACCCTATTTCTTGGTTTGAGCAA
AGAATATTGATGGGAGAACTCCCAGAGCATCTTCGCAGTATGGCGCTTTTCAAAGTCAATACAGGCACAC
GTGAACAAGAAGTATGTAATTTGCGTTGGGATTGGGAAATCTACATTCCAGAAATTAAAAAGAGTGTATT
TCTTATTCCAGAAGACTTTGGAGGACGTGATAAAAATAGCGGAGTTAAGAATAGAGAGGACCGTCTCGTT
GTTCTTAATGATGTAGCAAGAGAGGTTGTACAAAAACAGCGTGGCAAGCATCCTATTTATGTTTTTACAT
ATCGAGGTAAGCCTGTTACAAGAATGTACAATTCAGCATGGAAAAAAGCCAGAATAAGGGCGTCCGTACG
TTTTGAGAAGGAAACGGAGACAAAAGCCAATGATGGGATGATCAATTTAAGGGTTCACGACTTGAAACAC
ACTTTCGGTTATAGGTTGAGGTCTGCGGGAGTTACCGAAGAAGATCGGAAAACATTACTTGGTCATAAAT
CCAAAAGCATTACAACACACTATTCTGCGCCAGATGTTGAGAAGCTCATTGAGTTTTCCAATAAAGTTAA
TGAAACAGACGGCGCACAACGTCGAACTTTGACCATTTTGCGGAGAAAAACAGCTTGATTGAATTTAAGG
TTCCCGCCCAAAACTCGCCCAAGCTGATATTAAATGGAAATTGTTAGACTTGCTTTTTTATTAAAAAAAC
TAATATATTCAATGTGTTAAAGT


>2	 977343-1007421
TTAAGCTACTTCACAATTTTCAAGTGGCTCCGAGCTCTCTTTTTGTTCCTTCAATGACATATCCGCTAAC
ACTTCCGCAGATGAAAGTAACATCGCCTGCCTATCCTGATTACATTGTCGAAACCAACGCACAAGCCGTT
TCTCTGCTTGGTCTAACGTATCAGGCAGGCTATCCAACGTAGGCTCTTCTAATTCCTTCACCTTTGCCTC
AAGTGAACTAATCGCAGCCATAATGCGATCTATGCTTTCCAAACGTTCATCCACTCGTTCTATTGGCAAA
GGTTCGTTCTTGGCTTCGTTTGGTTTAAAGCCTAAAGCTTGTTGTACTGCAGGTGGCATATCGCCAACAT
AGTATTCAAAGGTTTTTCCTTTTCTTCCTTTTATAAGTCTTCTTTGCCAGTTCTCTAATTTTGCTTTTTT
TGTTACACCCTGTACAGTTTCTGGCAAACCAGCTACCCCTAAAATATTTTTAAGTTCTAACCATTCTTGG
ATCATATCTAACCTCTTAGCTTTAATCCACAAGATTAAAACTTATTTAAATTTTTATTCTCTTTTAAATC
AATTGGTTACTTAAAAGATAAGAAAATTTAGCAAAAATAGTTTTAATCTTATATTGACTTTAGTTTTAAA
CTTGCTTTAAACTGGGTTTAACGCTAAGAGTTAACACTAAAGGTTTACACTTTAGTTTAAACCAAAGTGA
GTTTAAATGAAATGCAAGGAGATGTTTTATGCCGAAAAAAGACTGGAGTAGCAAGCGAATTGTGTATGAG
TTGCACGAACGAAATTTAACACTACATGGGCTTTCTATTAAAGCTGGACTGGCTCCGTCAACGCTAAAAA
ATGCACTGCGAGTGAGCTATCCGAAAGGCGAACGTATTATTGCGGATGCCCTTGGCGTTGAGCCTTGTGA
AATTTGGGCAGAGCGTTATGCCAAACGGGAGAGCCGTTTATGTGGGTTGAATTAAAAGAGCTTTTAGGAA
TGGCTGGGTTGCCCGAAAGCGTGCAAGGGCTAACCAAGAAAGCCAAAGTGGGAAACTGGGAACGCCGCAG
AAAATCAGGTGTGCAAGGTAAGGTTTACGAATACGCCCTCAGCTCTCTGCCCCAAAATGTTCAAGCCGAA
TACTTACTCAAGCACAGTGAAGAGCTGAAAGTTAATAAAGAAAATAACGACTCAAATCAGCAAACCATGA
TTGAAAGCGCATGGAACGTCCTCGCATCAGCGACGTTTGAGCAAGAAAAGCGAGCAGAACGTCGTTTCCA
AGCGGTAGTTAAAGTGGCTCGATTAGTGGAAAACAAAATCCCACTAATGAAAGCCTTCGAACAAGTAGTA
GCACTTTATGCAACTGACAGCAATGATGAAACTATCAGCAAAGGTAGTTTAAAACGCTGGTGGTACAAAG
TAAAAACACACCCACAAGGCATTTGGCTCCCACTTTTGCTCGACCGAACAGAAAGAGATAACAGCTGTCG
TTGGGCAGATATTTCAGACAAAGCATGGGCATTCTTTTGCGCAGACTACCTACGCAAAAGCAAACCAAAA
TTTAGTGTGTGTTATTACCGCTTAACCTTGGCTGCTGAAGAAAACGGCTGGACAATCCCGAGCCTAAGTA
GCTTGAAACGTAAATTTTATAACGAGTTTACCGAAGCAGAAATCGCATTAGCACGTGGTGGCGAACACGA
ATTACGTGAACTGACCGCCCCACAAATTCGTACTGTCATGGATTTAGAAGCTTATGAAATCGTCAATGGT
GATGGTTATCAGCATAACGTGTTTGTGGATTGGTATGAAGATGGACGCCCACCTATCCGTCCTAAAACAT
GGTTTTGGCAAGATGTGCGTACTCGCCGCATTTTAAGCTACTGCGTAGATGACAGTGAAAACGGTGATCA
AATCCGCCAAGCCACCCTAAGAATGATTAAGCAGTACGGCATTCCTAAAACCATTTTAATGGATAACACC
CGAGCTGCCTCCGACAAACAAACCACGCAACAGCGAAAAAGAGGCAAACGTCAACTTGTAGGCATTAAAG
TGGACGGCATGTTTGACCGTTTAGGCATCAAAGTGATCCGCACCTTAGTGTTTAAAGGACGAGGAAATGG
ACGAGCCAAACCCATTGAACGTGCCTTTAGACGTGACAGTTTACCTGCCTATATAGACGGCGATGTTCGC
CTCGAAGCCTTTTTTACTGGCTGGTCGGTGACTGAAAAAACCGAAGATTATCAGTTTAAAAAAGGCGTGA
ATAAAGCCTTGTTTTTAGAAGTATTAGAACAAGGTGTACGTCTTTGGAACGACAAAGCGGGAAGAGAAAC
AGAGTTGGGGCAAGGCATATTTAGTGCAGATCAATTATGGGCGCGTGACTATGCGCAAACTCGCCAAACC
TTTGCCACAGAGGAACAACTCCGCCAGTTAATGATGTTAGGCGAAAGCACTAAAGTAGATAAAAACGGAC
GCTTTACCCTCAAAGCAGGTTACGTTCTTAATAATCAAAAGAACGTTTACGAAGCACAAGCCCTTATTGG
TGGCAACGTTGGTAGTGTGATTGTGCGTTATGACCCTGACGACCTACATGGCACCGTTCATATTTATGAC
CAAAACGGCGTGTATTTATGTGATGGCGAGTGTGTAGAAAAAGTTGCCTTCAATAGTGAAGAAGGCGCAA
GAGTACAAAAACGCCTCATTAACGAACAACGCCGTATTACTAAGAAAATGGTGGATAACCACGAGAAACT
TAGTGAGCACGAAATGGCACAGTATCGCAAACAGTTTGAACAATCCGCAGCCGATTTTGTGGAGCCAGCC
GAAAAACAAGCCTTTAGTTGGACACAGTTTGCGGACGGTAACACTGTTAAAACTATCAAACTTGACCACG
AATTAGAAACTGAAACGGAAGAACAAAACACTTTAAGTTTTGAGCAGGATCTATTTAACGGATTAAAGCA
AGTACAGAAATAACCGCCGAAATTTAGAAGGAAACCATTATGACTCTAGCCCAACAAATTCAGCAAATTT
TAGATAGTAAAACTTTTATGCAACGAGATATTGCTCAGCAATCTGGCATTTCTGCTGGAGCATTAAGCGC
CTATCTCAAAGGTACTTATGCAGGCAATATCGACAATATTGAAAGTGCATTAAACAACTGGCTTGCTAGC
CAAGATAAAAAGCAAAAAGTGTTTGTAGAAGCACCGCACTTTATCGACATTCCCACTGCAAAACGAGTGT
TTGGGGCATTAGATATGGCGAAGTTATTGCCGACAATGGTGACTATTTATGGCGCAAGCGGTGTAGGAAA
AACCAAAGCCAGCCAAGAGTATAAAAAACTCAATAAAAACGTGTGGATGATTACTGCAAGTCCTGCAAGG
GCGACTTTAAGCACGATTTTGTACGAATTAGCCCTAGAACTGGGCATTAATGATGCACCGCGTCGTAAAG
ACCGCTTAAGTCGGATGATTACGAAAAAACTCTCTGGCACGCAAGGCTTAGTGATTATTGATGAAAGCGA
CCATTTGCCTTATGACGCGCTTGAAGAAATTCGCATTATTCAAGAAGAGGCGGATGTGGGTTTTGCGTTG
ATTGGTAACGATAAGGTTTACACACGTATTCAAGGTGGCGTAAACCAAGCTCACGAATACGCTCGTTTAT
GGTCACGTATTGGCAATAACTGTGGCATTAAACACAGTACTAAGGCAGATGTTAAAGCGGTAGCACAAGC
GTGGAACCTTGATATTGAAGATAAGGAATTGATGAATACGCTGTGTGACATTAGCACTAAGGCTGGCGGA
TTGCGTGCGCTAACTCAGTATTTACGTCTTGCTGCTATTGCCGCCAAAGGCAAAGAGACAGTTATTAGTC
TTGACCTAATTTTACAGGCGAAAGCCCATATGCAAGGGGTGAACTAATGAAAAAATATTTACTGACTTTA
TCGCTAATACTCACTGCTTGTACAGATGTAGAAACCTGCAATTTGCAATGCCAAAAAGAACGTGCAAATG
CAGAGTGGAAACAAGAACACGGCGAATTTCAACCCAACCTCACCCCCGAGCAAGAACGCTATATCGTGGA
ATGGTTGGTAGAACATTACCCAAATGGAACTCAACCTTAATTATAACAGGAGAAAAAATGGAAAACCAAA
TCACAAAAGAAGAATGCAAAGCTCAGTTAGAGGAGCTAGGAGTTCGATATGAAAAATTAGGTATTACATT
GAAAGAACACCTTGGTGACGCAACAACAGAAATCAATAACAAAACGTATCACGTTAATTTATATCAGCGT
TCTTCAGGTATCGAAATTACAGCAGGCGGCAATGATAAATCTTGCTTAGTGACGTATGAAGCAATGCTCT
GTATGGCTGAAGCAATGGGATTATTTGATGAAATAACAGGAGAAAAACTATGAACTGGGAACAAGAATAT
ATTATGGAAACTTACGAACTTCCATTCTTAGAAAAGGGGTTACTAATTAAGTGTGGTCAAGATACAGGAA
AAATTACGGGGTTCAAGAATGGAAAAGTAAAAGTGAAATTGGATAACGGTAAAAATGTTTCATATCACCC
AACGTGGGAAATGATTTATTTCGATGAGAATAACAATGTATTAGCAGATTTTACAACAGGAGATAAAAAC
AATGGCTAAGAAAGCAACTCGAATTAAAACAACTGCGCAAGTTTATGTACCGCAAAGCCGTGAAGATGTG
GCAAGTGATATTAAAACTATTGGTGATTTAAATCGTGAAATAACGCGTTTAGAAACAGAGATGAACGACA
AAATTGCAGAAATTACCGAAAGTTACAAAGGGCAATTCTCACCAATACAAGAACGTATCAAAAATTTATC
AACGGGTGTGCAGTTTTGGGCAGAAGCAAATAGAGATCAAATCACTAACGGGGGAAAAACTAAAACAGCA
AATTTGATTACAGGTGAAGTGTCATGGCGAGTACGTAATCCATCAGTGAAAATTACAGGTGTAGATTCTG
TGTTACAAAATCTCAAAGTCCATGGTTTAACAAAATTTATCAGAGTAAAAGAGGAAATTAACAAAGAAGC
TATTTTGAATGAAAAACACGAAGTAGCAGGTATTGCGGGAATCAAAGTTGTTTCGGGTGTAGAAGATTTT
GTGATTACACCATTCGAACAAGAAATTTAAAGCCCATTTAAACGCCCTTTTAAATAGGCATTAAGGGGCG
TTCAGAATGTGTTTTAACAATGACTAAGGAGCAAAAAATGGCAAAACATATTGAATTAGATTTTAAAGCA
TTAAGCAAGCTAGCAAGCGAAGCTGAACGTGGTGGTGATTATAAACATGCGACGAATTTATGGCAAAAAG
CAGCATCATTAGCACGTAAAAAAATCAATTTTGAGTGGTGTACAAATCGTAAATTATTTTGTCAGAAAAT
GGCATTGCGCCTTTTTTAATGAGGAGGTCAGAATTATGCCTAAAAAAATGAATTTAGACGATCTTACACG
TGAGATAGCAGCAATCATTACAAATTTTGAAACTGTACAAGATTTTGTACTAGATGGTGATATTGAAACA
GCTGAAAGACTTTATAAGCTGAGTTTGGGTCATGCCAGAAAATTTGGTTATAGATTTAAAACTGTAAATA
TAGAAAAAACAATGGGTGCAATTTTTGACCCAAATTGTTGAGGTTATTTATGAAAAAAGATAACGAAAAA
CTACTCAAAAAAATTAAGAAGCTATTAGCACTATCTAAATCCAGCAACCCACATGAAGCCGCCAAAGCAC
TTGAAATAGCTCAAAAATTAATGGCTGAACATAATGTGAATAGCATTGATGTTGAAATATCAGAAAGTGA
TAGTAAGCAAAAATTTTCTAGAAAAACAGGAGAGTACGTTCACGCACTAGCCTCTTTAATTGAAAGAGCC
TTCGGTGTTAAAGCCTATTTTTCAAATCGCTCAGACACTTTCGGATCAAATAAAATGCACGCAGTATTTT
TCGGACAAGAAGAAAGACCTATCGTTGCATCTTACTGTTTTGATGTCTTGTATCGTAAGTTACAGCAAGC
AAGGAAAGAGTTTATAGCAACTCAAAGTAAACGTTTAAAACGTAGTACGCTAATTTCCAGAGCTGACAAC
TATTGTTTTGGTTGGGTTAAGGGTGTTTATGTAACAATTAAAGATTTTGCCTTAACACCAGAAGAAGTGG
GCAAAATTCAACAATACAGTGATGAACTACATAAAAAAATGAATTTAAGTAAAGCCAAAGTTCGTAAAGT
TGGTGATACCAGAGAAAGAAATGGAGATGAGTCTGGTTTAAGGGGGTATCTAGACGGCAAAAAAGTAAAA
ATGAATCACGGAGTAAGCGGACAAGAAACATTAAAAATCTCTAATCAATAAAACATATTTACAGCTCATT
TTTCAAACTCTAAGTGGTCTGAATAATGTGTTTTAACATAAACGAGAAAACATCATGCGATACACTAAAG
CAAAATATATTCAACTTATTCACATCGCAAAGCATAAACTTGCGCTGGATGAGTTTACCTATCGTGCCTT
TTTGGAAACCACCACAGGAAAAACCTCGTGCAAGCAAATGAAAATAGCGGAGTTGGACAGCGTATTAACA
TCGCTGGAAAGCAAGGGGTTTAAAAATAAAGCCACAAGCTTTAATAAAAAGCGCACAACAAAGGATTACA
GCCCAAGCTCAGCAACAGCGGTTGTCAAACACGATATTGCTTTAAAAATTCGAGCTGTTTGGATTGATAT
GTCAAAACAAGGCTTTTTACGCGATGGTTCGGAAGAAGCATTAAATCAATTTGTGCGTAATGTGATCAAT
CCCATATTAAAGCCTGAAAAACTAATGGTGTTGGGTGTGTCTGCATTAGATTACAGACAAGGAACGATTG
TATTAGAACGCTTGAAAAAGTGGCGTGAGCGAGAAATAAATAGGAGCTAAATGATGAGTACAAATGCAGA
TATTTTTGATGAAAAAGCACCTGAAATCTTAGCTGATTTAGCTAAACATATTGAAACTCAATTATTAACG
AAAGTAAAAAGCAACGAGTTCAATTCGGAATTAGCCAAGCAAATCGGTATTGAAGTCGCAAGCCATATCG
CTCAAAGCTGGGGCGGTGAAGTGATTTATATCCCACGTAATCTCGTCTTATTGCTTAGTGAACGTGACCG
TAGCATTTTCAACGAATTTAATGGCACAAATCACCGAGAACTCGCTCGAAAATACAACGTATCTATGCAA
TGGATTTATCAAATTGTGAAAAAAGTCACTAAAGAAGAAATTGCAAGACGGCAGTTTGATATGTTTTCAG
AGAAATAATAATGTAAAAAGCCACTATTTAGGTGGCTTTTTTGTGTACAATTAACAGGCTTTTTAGCCTA
GGAGAAATTAAAATGAGAAAATTAGTTATTTTATCTTTGGGATTTATTTCTTGTTTTGCTTTGGCAAATG
TAGAACAGGATAACCAAAAATTAGCTGAAGATTTTTGTTATGCGGTACAAGCCAGTGGTTCTTGCAGTGA
TCTTAATATGAGACTAGATACTGAAGGAAAGGTAAATGCTTTGGTTGGAGAGGAAATTCGCAAACCGAAT
GGGAAATACTCAGAAAGTTGTTTTAATGGTTTAAAGAAAGCAAACAATGACAAAAAACTGTGCAGTAATG
CTTGGAAAAAATTTGGTTGTAATGGTTCTGTTACTGCTAGATTGCTACAAACAAATCCATTTACTAATAA
GGATGGAGCTAAGTGTACATTTTAATTCTTTAAACCACTTTAAAATCTATTTATTAAAATAAGATTTAAA
CTCCTTTAAAGAATATTTAAAGGAGTTTTTTTATGGCTATTAACCACATCGTTATTCATTGTTCTGCTAC
AACCAATGGTAAACCACTTCGTACAGCCAAACAAAGCGCAGCAGAACGCATCGACCAATGGCACGCAAAG
CGGGGATTTAAACGTAATCCTGCTCATATTAAACGCTTCAACTCACACCTAAAACACGTGGGCTATCACT
TCATTATTGACACTGACGGCACGGTTAATACAGGACGTGAAGTGGGTGAAACAGGTGCACACGTTAAAGG
GCATAATCAAAATTCTATTGGCATTTGTCTTGTGGGTGGCATTACGGGTATGGGTAAAAATCACGGTGAA
TATACTCGCGAACAATGGCAAGCCTTGCACAAACTCTTACGCAATCTAGAAAGCCGATTTCCCAGTGCTG
TCATTTGTGGACATCGTGATTTAAGTCCAGATTTAAACGGCGACGGCACCATCACCCCTAACGAATGGCT
GAAAGATTGTCCTTGTTTTGATGTGTGGAACTGGCTCGACAGTGAGCAAGTGATTAATGATGAACACTTA
TTTGAATAAGGAGCATTATGAGTGCATCAATAAAAGTTAAAGTAAGTCGGTCATTAAAAGGTAAATCCTT
TCAAAAACTCAGTAATAACGCTAAGCAAAATCAACGCTTAAACAGTGGAGTCACAGCCGCTAATGCATTT
TATCTGTTATGGGGATATTGATAATGAAAAGAGAAATTCGAGGAATAACATTTTTTTCTTTAGTGTGGGA
AGTCATGATTTTTGGTGGTTTTATCTATGCTAATGAATTTGCAATTAAAAACTTAATTCAAGCATATGAG
TGGTTCTTCTACTTTATGACAGTACTTGCTTCGTTAGCATTTTTTCTAGGTATTTCTGAAGCTAAATATC
AATACACAAAAGCCAAATTTAATTTTGAAATTGTGACGAATACGTTACTTGGCATTATGTTGGCATATTA
CGGTTATTTTGTCTTCGCTTCAATTTTGACTTTTTTCGGATATGGATTAACGGCACATAATTACTTTATT
AAGGAGTCAAAAAATGAAAAAGCTAAATGAACTTATTACTAACACAGATGGACGTTTATCAACAACAGGC
ACGATTCAATTTGGCGGTGCGCTATTGATGGCAATTATTCTAGCGATTTGTGTGTATTTAGACAGATCTT
ATGTACCAGAGCTATTCATGACATTTGCAATCTTTTGTGGTGGAGGCGTCGCCACAAAAGGCTTTGCAAA
CGCGATGGAAAGACGACAAGGAGGACGTGAATGAACTTACAAGTGATTGTTGTCTGCACAATATTTTTTA
TTTTGTTATGTGGTTATGTTGTCTTCAGGTTAAAGCAAGCACAACGACGAGTTGAAAAGCTGATAGAAGA
AAATGCACAACTTCAAACAGAAAAAGCTGTTGCAGAAACACAGGTTAAACATCATCAAGTGAGAAAACAA
CATGAAGAAAACACTCTTGGCAATAGCCGTGATGACATCATTAAACGCCTGCACGCCCAAGGCGATTTAC
GTGACGAATAATAGCTGTGCAGGCTTTAGCATTATTAAAGCGAGTAAACAAGATAGTACAGAAACTTTAC
GTCAAATTTTAGTACATAACAGAACATACCGTGAGATTTGTACACAGGAACAACATAAATGAATGACATT
TTAGATTTTATTCAGAAACACTGGGCAATTGTCGTGGCAATTGGTGGCTCTGTGTGGACGTATTTTTGGC
TAACTATGGACAGTAAATATGCGCGTAAATCTGACGTTTCAGACTTACGAAAAGCGATTGCTGAAAATGA
AAAAAATCTTTCTGAAATTAAAGGTGAACTTCGTCATCTTCCCACTACAGCAGATGTTGCAGATTTACGT
CTTTCTATTTCAGAAATGAAAGGCGAAACGAAAGCACTGAATGCAACTGTACGTAGTTTAATTCATCAAG
TGGAATTATTAGTAGAAAAAGAGGTAACAAAAGAATGAGCAACGATATTTTTACTAAAGATCAGCGTCTT
GTGATTTTACGTTCACTTGTGGAGGCAGGATATGATGCAAATGAGTCTATTTTAGACGATTGCCTTGCTC
TATATGGTCATAACATTAGCCGTGATCTTGTGCGAAATCATCTTAATTGGTTGGAAGAACAAGGACTTGT
ACAAATTGAACGCTTACAAAGCGGTTTTATGGTAGCAACTATCACTCAACGTGGGCTTGATGTAGCTAGT
GGTGCTTCTGTTGTTGAGGGCGTCAAGCGCCCCAATCCACGCTTAAAACTCAATTAAATCATGTTTTAAG
GAGGATTAAATGAGCGATAAAACTACACGTGGACGAGCGAGTAAAGTCGACTTATTACCACCAAATATCA
AGACACAACTCGCGATGATGTTACGCGACAAACAATACTCTCAAGCACAAATTCTCGAAGAAATTAATGA
CCTAATCCGTGATTGTGGATTAGATGAGCGTTACTTATTAAGCCGTACAGGCTTAAATCGCTATGCAAAC
AGAATGGAAAAGCTAGGAGCAAAAATTCGTCAAGCTCGTGAAGTAGCTGAAATCTGGACAAAACAGTTTG
GTGAAATGCCACAAACAGATATCGGCAAAGCATTGATGGAAATGGTCAAGCAAATCGCTTTTGAAACATC
TCTCAAATTAGGTGAACAAGAAGGTGGTATTGAGCCAAAACAGTTGGCGTTGTTGTCATCAGCAATCCAA
CGCTTAGAACAAGCCGAAAGCCTAAGCTATAAACGTGAGTTAGCGATTCGTAAAGAGGTCGCACAGCAAG
CAGCTGACACAGCAGAAAAAATTGTGACCGAAGCAGGATTATCAGCCAGCACTGTGAAAAAACTCAAAGA
GCAGATTTTAGGTGTCACATTGGGGAATTAAGAATGGCATTGATGAACGAGCGACCACTCAATGTACTTG
CTCCTGAATGTCAGTCATTCCTTGACTGTATTCATGTGTTTAATCCAATGGAGCTGTTATTAGGCTATCA
AAAACGTTGGATAGCGGACGATAGCCAACTCAAAATCGCCGAGAAAACCCGTCGTTGCGGTTTGACATGG
GCAGAAGCGGCAGATAATGCTTTGATTGCAAGTACGCGTAAATCCGACGGTGGCTCAGATGTCTTTTACA
TCGGGTCGAACAAAGAGATGGCGCGTGAGTACATTGATGCCGTGGCGATGTGGGCTAAAGCTTTTAACTA
TGCGGCGAGCGAAATTCAAGAAGAGGTTTTTGAGGACGAAGACAAAGATATTCTCACTTATGTGATTTAT
TTTGCATCTGGCTTTAAAGTCAAAGCTTTGTCTTCCAATCCGAAAAACTTACGTGGTATGCAAGGGGTTG
TGGTGATTGATGAAGCGGCGTTCCACGAATATCTAGCCGAGGTGCTTAAAGCTGCATTGGCATTGACTAT
GTGGGGCGCGAAAGTGCGTGTAATTTCGACTCACAATGGGGCTGAAAATCTCTTTAATGAGCTAATTATT
GACAGTCGCGCAGGGCGTAAACGTTACGCTGTTCACACTATTACAATTGAAGATGCCTGCAATGATGGCT
TGTATCAGCGAATTTGCCAAGTCACAAAACAAGTTTGGTCTGCTGAGAAAGAAAAAGAGTGGATAGATAA
CTTACTCAATGATACAGCTAGCGAAGAAGACGCACTTGAAGAGTATTTTTGTGTGCCGAAAAACGGCTCG
GGCTTATGGCTATCGCGCGCTTTGATTGAACGCCAAATGAACGAAGCAACGCCAGTTATCCGCTTGGAAG
CCAAAGCTGAATTTAGCCTCACGCCTGAATATGAACGTTTCCAAGAAATCAATGACTGGTGTGAAGAAGA
GCTTGCTCCTGTATTAGCCACGCTTGAACCGAATTTACTCCATTTTTTAGGCGAAGATTTCGCACGCAGC
GGCGACCGCACATCTTTTGTTGTGCTGGCACAGCAACAAAACCTTGTGAAAAGCGTCCGACTGATTGTGG
AACTAGGCAATATGCCATACAAGCAGCAAGAGCAGATTGTGCTTTACATTCTACAGCGGTTGCCCCTCTT
TTCGGGTGCCGCATTTGACGCCCGAGGGAATGGTGGTTACTTGGCAGAATCAGCCAAAGATAGTTACGGC
ACGCTGATTGATTGCGTGCAACTTAGCGAGAAATGGTATCGCGAGAACACCGCACCATTTAAAGCTGCTT
TGGAAGACGGCGAGTTGCAAGACATCCCGAAAGATGCGGATATTTTGGCAGATTTACGCTCGTTTCAGGT
GGTCAAGGGTGTGCCGAGAATCCCAGATAAACGCACTAAAAGCACGGACGGCAAAACCAAACGTCATGGT
GACACGGCAATCTCGTTGCTATTGGCACACTACGCTAGCCGTCAGTTAGTGCAAATGCCAGTTAAACCAC
TCTCTCGAAAACCACGCAGCAGTCGTCGTTTAACACAAGGATATGATTAAAATGAAAAAAGACCTTATTA
CTGAAATTGCTACTCGTGCCAGAAGCTATGACCATTGGTCATTTGCGCATTATCTCCCTAACCCTGATCC
TGTGTTAAAAAAAATGGGCAAGGATATCAGTGTTTACCGTGAATTACTTTCTGATGGACAAGTGCGAGCG
GGTATCCGCCGTCGTAAAGCAGCAATAAAAGGCTTGCAATGGCGCATCACACCAACTGGCAATAACAAAG
TTGACGAACAGATTCAAACAATGTTTGAGAGCTTGAAGATCAACCGTATTATTACAGAAATGCTCAATGC
TGCGCTGTTTGGTTATCAGGTATCAGAAGTCTTGTGGGTAAGTCGCGATGGCTTACTTGTGCCTCTAGAT
ATTGTTGGCAAACCACAAGAATGGTTTATGTTTGATAACGATAATAACCTACGTTTTAAAAGCAAAGAGA
ATAGCTTTGAAGGGGAATCATTACGCGACCAAAAATTTTTGGTCACAACCCAAGAAGCTACGTCGACGAA
TCCTTATGGCTTAGGTGATTTATCACTCTGTTTTTGGGCAGCGACTTTTAAAAAAGGTGGATTTAAATTT
TGGTTAGAGTTCACGGAAAAATACGGCTCTCCTTGGCTTATTGGAAAACATCCTCGCCAAACGCACCAAA
GCGAAAAAGAAACGCTAGCTGATGCACTTGAGGAAATGATTGGCACAGCAATTGCTGTTATTCCTGAAGA
CTCTAGTGTGCAAATTATTGAGTCTGCAGGCAAAGGCTCATCTAGTGATAGTTATGAGAAATTTCTTAAT
TTCTGTAAAGCTGAAATCAATATTGCGCTATTGGGGCAAAATCAGACCACTGAACAAGAAGCAAACCGCG
CTAGTGCTCAGGCTGGTTTAGAAGTCGTTGAGGATATTCGTAATGATGACAAAGCCATCATTGAAGAAAC
CTTTAATCAATTGTTGGAGTGGATTTGTACACTGAATTTCTCGGTCGAAACCTTACCAAAATTTGAATTG
TACGAACAGGAAAGCATCGATACAGCACAGGTTGAGCGCGATGAACGTTTATTTGGGATTGGTGTACGGT
TCTCACAAGCCTATTTAGAACGTACTTATGGCTTTGAGAAAGGTGATATCACGGTGCAAGCGGTCAGTCC
AGAGCAAAACTCTGCAAAAATTGTGAAGTTTACTGAACACCAACATAACCCCAAGCCAATAGACAAAATC
ATCGACCAAATGGGTGAGATTGTACAACATCATTTTGATGATCGTCTTCGTGAAATTCGAGCAAAACTCG
ACATGGCTAGCAGCCCTGAAGAGTTTAAAGAAATTTTAGATCAGCATATAGACCAACTAGATTATAGTGA
ATATGCCGAACTTTTTGCACAAGGAATGACTGCGGCAACATTATTGGGACGATATGAAGTAAAACAGGAA
GCGGAAAACAATGAGTAACATGATTCCTGAAGCCTTACCTTTTTCCGAACAAATTGACTATTTTAGAAAA
AAAATCAATCTACCCACGGCGACCTATCTCGACATTTACGGTGAAGCTCACGACTACGCCTTTGTAGTGG
CTGGAGCCCATACGCACGAAATAATGGCAGATTTTAGAAATGCTCTTGATGAAGTAATTGAGCGAGGCGG
TACACTGGAAGAGTTCCGTAGCGAGTTTGATCGCATTGTCGAAAAGCACAGTTGGGAATACAACGGCGGA
AGGAACTGGCGCACGCGGATTATTTACGATACCAATCTCTACGGCAGCTACAACCACGGGCGTTATCAGC
AGCAACGAGAGATGATGGACGTGTTGCCCTACTGGGAGTATGAACACAACGATTCGGCTCACCCACGCTT
ACAGCACGTCGCTTGGGATGGATTGGTATTACGCGCAGATGACCCATGGTGGGACTATCACTATCCAACT
CGTGCTTATGGTTGCCACTGTACGGTGAAAGCCCTTGATGATGTAGATTTAAAGTATCAGGGTAAAACTG
TCCAACAAGCTCCTGAAATCGAATGGGAAGAAAAGGTGATTGGGCAGCGTAGTGGACAAACACGTATTGT
GAGAGTACCAAAAGGTGTTGATCCAAGTTTTGAACACCCAAAACGCTTAGTACCAGTACATCAAGTAGAT
AAAATCCTGATGCAAAAACTAGAAACTGCGCCAACACAGTTTGCTAGCAGTGCAGTGAGTAATGTGTTGA
ACTATCCGCCTGCCCTTGCTTTACTTAACCGCTCAATGCAAGAGATGGTAGATACTGTGGCAACCGAAAA
AATGGCACGAGGCAATATGAAATATGTGGGCGTTGTGCATCGTGATGTTATCAGACAACTTGAATCCAAA
GAACTTGCCCCACAAACGGCTGTCATTGCGGTAAGGGATAGTGATATTTTGCACGCTTTACGAGATGTCA
AACAAGGTAAAGGTATTAGCTTACCCATTGAGTTTTGGCAACAACTCCCCGAAAAATTGCGTAATCCAAG
TGCGATTTTGCTTGATGAAAGTCAAAAAAAGCCCACGCTACTTTTTATTTATCAAACCGACCAAGGAAAG
ATTGCTGTGAAAATGGATTATGAAGTACAGGTAAAAGATCAAACAACGAACAAAAAAGAGCGAGTAAAAC
TAAATATGGTACGTACGGCAAGTGTGATCAAAGATACAGAAAAGTCATGGGAAAGTTTGAAAGCATTTGA
GGTGTTATGGGGAAGCTTGACATAACACGGTGGTTTGCCTGATTCGAACAGGATAATACGAAAAGCATTG
CAAGCCGTAACCTTTCCAGTAGGAAACCCCCACCGTGTGATAGTTAAACTATACGCCTAAACAATTTTTT
AATCAATAATAGGAGCTAAAAATGACAGAACGCCAAGAAAAATTAAAAGCCTTAGAATTGCTGCAACAAC
TCCAAGGCTTGAGTATTAATGAAATCAAAGCCGTGTTGCACTGGGCAGAGGCTTATGTATCTGATTATCA
GAAATTTGAAATCAGTAATGAGATTATATCTCATCAAGAAGAGCTAAAATCTTCCCTCGATTCTGTTTAA
TTTCTATAATTGCTTCACGGTAACAGTCGCTAGTTGTGCTTATACCTTTTGCTTTTTTCTCTGCTTTGAT
TGCTTTTGCTAATGTGACAACATGCGCAACAAAGATGTTTCTTAATAAGTAGTCATTGTAATTTGACATA
GTATTTTCATTTATAAAAGTGGCAACATTACCACGCTTTTATTCTACGGAGAGAACCAATAATGATCCAC
ATTCAACTTAACGCCGATGAAGCCCTTCAAGGGTTGCATCGCACAGCAGAAAGTTTAAAACAAGGCAGAA
AACTATATGGCATACTAGGAGAGGCATTACGTACAATTCATAAAGAACGGTTTGAGAAAGAGCAAGCAAG
TCCAGAGGGGGAAAAATGGCAGCCATTATCCCCCATGTATAAAGCTAGGAAGCGAAAGAATCGTGACAAA
ATTTTAATTCGTGATGGTAATCTTAAAAATTTGCTCCGTTATCAAGTTAATGATAATGGTGTGGAGTTTG
GTTCTGATCGCAAATATGCTCGTTTACATCATTTGGGTAGTAGTAAAACAAAGGGGCGTGGTTCTGGTGT
GGTAGCTCGTCCTTGGCTCGGTGTGAACCAAAATAACAAAGATTATTTACTAAAGAAAACACAACATTTT
TTGCGGAATGTGATCACTCGCATCTAAATTTACTAAATAACGCCACAAATTAGCATTGTGGCGTTTAAAT
CTAAAAGTAATATAATTTAACGCCTTCTAAAATTTAAAGCGAATTAAAGCGATTTAAACCGCATTTAAAG
CGTTTTAAATTTTCATATTAAATACAATGACTATCGTACGGCTTGTTGATGTAAAAATCTTTAAAGCACT
TTAAAATTCTTTTCACTTTCCTCTAGGCATAATGTTTCTATAACGGAGGCATTATGAATCTTATTGAAAT
TTTCAAAGCTGGCACTCGTAAAGATGCCAATGGCAAAGAAGTCACTTTGACTATCGAAGACCTACAACAA
GCGGTAAAAAGCTATAACGTGGAGTTTCACGAGGCTCCTGCTGTTATCGGTCATCCACAACATAATCATC
CAGCTTATGCGTGGGTCAAACGCTTAGAGCTTGATGGCGATATTCTCAAGGCAGAGTTTGACCAAATCGA
TCCTGAGTTTGCTGAAATGGTAGATAAAGGGCGATTTAAAAAAGTCTCAGCGTCCTTTTACCTTGCTAAC
AGCCCGAACAACCCTAAACAAGGCTCGCTCTATCTACGTCACGTCGGTTTTTTAGGGGCAATGCCCCCAG
CCGTCAAAGGTTTACGCAACCCTGAATTTGTCGAAGGTGAAGAAGGGGTGGTCGATTTTTCCGACTGGAC
AGAAGCGACTTTATGGCGACGTCTGCGTGACTGGTTTATTGGCAAATACGGTCAAGATGAAGCTGATAAA
GCCTTACCTGATTATTTAGTCGGCAGTATGCAAGAAGAGGCAGTACGCAATAGCCTGCAAACACAAAAAG
CCGAATCCCCTATTTTTAATGAACCCGCACAACCCGAAGGAGACCCCGAAATGAGTGCAGAAGAAAAAGC
TGAGTTGGAACGCCTGAAAGCGGAAAACCAACAACTCAAAGATGAAAAGGCAGCAGCAGAAGCGAAAAAA
GCTGAAACCGAGCTAGAAACAACCAAAGCTAGCAATGCCGAATTTTGCGAAAAGCTTATCACAGAAGGCA
AGTTAGCTCCTGTGGCAAAAGATGCAGCACTAGCCCTACTTAATAGTGTAGCCACTAGTGCAGCAGGACA
AACCGTCGAATTTAATGAAGGCGAAAATCTACTCACCTTAACCAAAGCCTTTATGGAAAAACAACCAAAA
GTCGTGGAGTTTGGTGAAGTTGCCACCAAAGAACGTGCAGCGGTGGAAGAATCAGACACCGTGAGCTATG
CCGAGGGAACAGACCCCGCAGCCATTGAAGCTGACCAAAAAATCCGTGTTTATATGAAACAGCACAAGGT
GGATTACACTACTGCCTTTAACGCCATTTACAAATAAGGAGCCATTATGACCACACATAACTTGCAAAAA
TTGCGAGTGCAAGACCCTGTATTAACCGAGCTTGCACAGGGTTATCACAACAATGAACTGATTGGCGAAA
CTTTAATGCCAACAGTGGAAATCGACAAAGAGGCAGGCAAAATCCCAACCTTTGGTCGTCTTGCTTTCCG
CTTACCAAGCACGGTGCGTAGTTTACGCGGCACATCAAATCGTCTCGATCCTGAAGATATTGGGGCGATT
GATGTAGCTCTCGAAGAGCATGATGTGGAATACGCCATCGACTACCGTGAAGAAAATGAAGCGATTTTCT
CTCTACGCCAATTTGCACTAAATACCACCCAAGATGTGATTGCACTTGGTCGCGAAAAAGAAGTGGCAAC
CTTGGCGTTAGACGAAAGCAAATACGGTACGGACAACAAAATCACTTTATCAGGCTCATCAAAATTCACC
GACCAAACGGCAGATATTTTTGGCGTATTTGATGCGGGTATTCGTGCGATTAAACGCTCTATCGGTCGCA
AACCGAATGTATGTGTGATTGCAGGTGATGTATGGGCGGTATTAAAAGAACACCCGAAAGTGATTGAGAA
AATCAAACATGTTCAAGTGGGGATTATGACCCCTGAAATCTTTGCCAAATTAATTGGTATTGACACCGTC
AAAATTGGCGAAGCGGTATATGAACAATCTAACCAACTTAAAGATATTTGGTCTGATTGTGTAGTGCTTG
CTTATGTTGCCCCACGCTCAAAAGAAGGTAAAGGCACAGTCTATGAACCCTCTTATGGCTACACTGTTCG
TCGAGCTAAAGGCTTATTTGTAGATACCTACAAAGAAAATGGCGGCAAAATTGAAGTGGTGCGTACCACA
GATATTCACAAGCCCCACCTTGTTGGTAGTGCAGCTGGCTATTTAATCAAAGATTGTATCTAAATATCTC
CCCCTTGTCTAAGGGGGATTCCTAAAACTGAAACGGAGTTACAAAATGACTAAACCAGAAGTAATTATTG
CGATTGTTGTGGGATCTGCCCTACATCATAACGGCAAACATTATGCTGTAGGGGATGAAATCACCGTCAC
CCCTGAAGAGTTTTCTCAATTATCCATTTACCTGCAATCCAAAGACGAAGCCCTAAAAGCCCGTGAGCAG
GCGGGGCGTGAAGCTCAAGCCACTGCCACAACACTTGCTAGCCAAGCAGATAGTGAGCGTGAAACCTTGC
AGCGTGAACTAACAGAGGCCCGTGAAGCTCACGTGAAAGCTGAAGCATTAGCTACCGAAAACGGACTGCG
TGCAGAACAGGCAGAAGCTAAAGTCGCTGAGTTGGAAGCAGTGTTAGCCGACAAAGAGGCGGAAATTGCA
AAACTTTCGGAGGATTTGACAGCTTGTAAGAAAGCGGACAAAGGCAAAACCAAGAAAAACGATAGCAACA
GCGAGCCAGCCTAATGCACTACATCACCCCTGACACCCTAATTAAAGCCTTTAGCGAACCTACCTTGGTG
AAATTGAGTAATGATGATTACCGCGCCACCATAGTCGATACTAAAACGCTTGAACTGGCAATCCAAACCG
CGACAGAGCGGATTGATGCCGCATTGCGTAGCCGTTATCGCTTGCCACTTGCCGAGGTACCGACATTGTT
GCAATCGCACTCCCTTACCTTGGCGCGCTACTGGCTTTACAGTCGCCGCCCTGAAATGGCAATGCCAGAG
ACGGTCGAAAAGACCTATCAGCAAGCGATTAAAGAGCTAGAGCAAATCGCCAACGGGCGACTGCACTTGG
GGATTGCAGGGGTGGATGTTAGCAATCCACAACACGAACAAGGCGACTTGTTGCCCGATACGGGCGAGTA
CCGTGTAAAAAGCAGCAAGCGGATTAATACGGAGGGCTACTGATGTCTGCCACCTTGCCGATTTTAAACG
CATTTAAAGACCGTTTAAAAACCCGTTTTGCAGAGTGGGATGTACAGTTGATGCCCGAAAACATCGAGAG
CTATTTTTTGGCGCATCCGAATGGTGGCATCTTGATTAGCTATGCAGGCTCAACCTTTGGCGAGCCACGC
TCAACAGCTGAAATCACCCAAACTCGCAAGGTACATATTGTACTGACGGTATTAAGTCGTGATTTACATA
ATGACCATGGCGCGTTGCAATTGCTTGATGATTTGCGTCTTGATGTCACAGGTTTTGTTCCACCAAGTTG
TACTAAATGTTGGTTGGTTGAAGAACAATTCGATGAACAGCAAAGTGGTGTATGGATTTATCAGTTAGTG
ATTGCCACCCAAACGATGCAAATTCAGCAAACTCAAGGCGTGAGCACCAAACCTCAACTAAGAAATATCA
TTGTCCAACGGACAGATTAAGGAGAAATAATGTCCCAATATCATCATGGTACAGAGACAAAACGTGTAAA
TGGTGGCTCTGTTCCTGTTACTACTGTAGATGGTGCGATTATTGGTATTGTTGGCACTGCCCCTGTGGGC
GAGGTCAATACACTGAAATTGTGCCTTACTAAAAAAGATTTTGCTCAATTCGGCAATGTGCTAGACCACG
GCTATACCTTGCCTGATGCATTAGATATTTTAAGTCGCTATCGTGCAGGGCAAGTTTATGTCGTCAATGT
ATTAGACCCTGTCAAACACAAAACGACTGTGTCAAACGAACAGCTGACGGTAAACCCAGATAACTTAATC
GCTTATACAAAAAAAGTGGGCTTGATTGAGTTATCACTCAATGCAGATGATGGTGTGTTAAATACTGAAG
ATTACACCGTGAATTTACTAACGGGTGAAATTAAATTACATAAACTAAAGCAAAATGTCACTGCAACCTA
TACTTATGCAGACCCGACTAAAGTGACCGAGGCAGACATTAAAGGGGCGATTGATACTCAAACAGGAAAA
CGTACGGGCTTTGAAATGCTACGGGCTGGTTTTAACTTATTTGGCTCTGATGCAAAAATCTTAATTTGCC
CACATTATGATACCCAAGCCACAATGGCTACAGCATTGGAAACATTCGCAGGGCAAATCAATGCAATTGC
ATACATTCAAGCACCAAAAGGCACAACGTTAGCTAAAGCAATTTCTGGGCGCGGTCCTGAAGGTGTAATT
AACTTTAAAACCTCTAGCGACCGCACGCATTTGTTTTTCCCACACGTTGTAGGTGAGCGTAGTACGTTGG
AAAGCCTTGCAACCCACGCCGCAGGATTGCGAATGAAAACCGATGCTGACCATGGGTATTGGTTCTCAAC
ATCTAACCGTCAATTAAAAGGCGTGATTGGGGTTGAAATTCCACTGACAGCACGTGTAGATGATTTACAA
AGTGAAACCAACCGCTTAAATGCCGTAGGTATTACCACTGTATTTAATAGCTTTGGTACAGGTTTTAGAT
TATGGGGCAACCGCTTGGCATGTTATCCAACAGTCACGCACATCACTAATTTTGAAGTGGTGCAGCGCAC
TGCTGACATCATTGATGAAAGCATTCGCCGTGTGGAGCTGCAGTTCATTGATAAGCTAATTGATGATGCG
TTGTTAGACAGCTTATTAGGGACAATTGAAACCTACATGGGGACACTCAAATCCATTGTTGGCTTTAGTG
TGTGGCTTGACCCTGATGCGGATTTGGTGGACGCCTTTAGTAAAGGCAATGTGCCGATTAAATACAAATT
CACGCCAAAAATCCCTGCAGAACGTATTACTAATACATCTGAGGTGACACGTGAATTCTTAATCAATTTA
ACCAGCCGTGGAGGTAAATAATGAGCGTGGTGATTAACCAAGTAACTAATGCCAATGTGTATATCAACGG
TAATAGTTTTTTAGGGCGAGCCAAATCAGTCAAAACACCTGAGTTTGATGTCGAGTTTATCGAACATGAT
AACCTTGGTTTAGTGGGTAAAATTAAACTACCAAATAAAGTCAATGCTCTTGAAGGTGAGATTGTTTGGG
ATGGTTTTTACCCTGATGTTGCCGCACTTGCTTATAATCCATTCAAAGCAAAACAATTGATGGTACGTGC
CGATGTGCAAGTATTTAATGCTATGGGTATGGCTGCTGAAGTACCACTTGTGCTCACAATGACCGTAAAT
TTCAGCAAAACACCATTAGGTGAATACAAAAAAGAAGCTACAGAGTACACAATGACTTATCAAGTCAATA
GCATTAAGCAGGTTATCGACGGCAAAGAGGTGTTATTTTACGATGCCTTCAGTAATCAGTACCGAGTGGC
TGGTGAAGATATTCTCAGCAAATATCGTGCTAATATTGGTGGTTAATCTTTAAAGTAGTTTAAAAGCTAT
TTTAGTCCTAACTATCTAAACTCCTTAGTGAATTTGATAAACACTAAGGAGTTTTTTATGTCTGAAAAAT
TAGATGAATTATTGTTCTTTGCTACCGTGAAATTGGATTACCCAATTAAAGATGGACAGGGCAACGAGAT
TGCAGAGCTTAAAATCCGCCGTGCGAAAGCAAAAGATGTTCGCAAAATGCGTGGTGAAACAGATATTGAG
CAAACATTAAGCCTGCTCGCAATCCTCACAGGATTAGTGCCTGAAGATTTGGATGAATTAGATGTTGCGG
ATATGAAAAAAGCTACAGCTGTTATTGAAAAGATGCAATCGGGAAAGTCAGCCTAGAACAGCTTGATGCC
GTGTTAGCGGATTTGGCTTGGTGGTATGGTTGGCAACCTTCAGAATTAGAAAATCTAACTCTGGAGGACA
TTGAGCGGTGGATAAAACAAGCGGAACGTCAAGTAAAAGCCCATTATAGCAAAGCCGCTATTTAAGCGGC
TTTTTTGGGTTTATCACTAATAATGGCAAATAACAATGCTAACAACCATAAACTCAAAATAAAGGTAGTA
GTAATTGGGTAAAAATGAAAAGCAATAACGCCACCAATAATAGCAATCAATAACGTAATGATTGAGCCAA
TTAAGAAAAACATATTATCAGCAAGTTTAAAAAGCAGTTTCATATTAACGCCCCCCCTTTGTTCTATAAG
GAACTATAAATTATGTCATCAAATTTAGCAATATCTTTAGTGATTGGCGCATCTGTTAGCGGTGCCGTAG
CAGGATTGAAACGGTTACAGAATGATCTAAAGATTTTTAAAGATAATACTCTTTCGATTAAACAAAAATT
TGTAGGCTTAGGCGCAGAGTTTGCTAAAGGTATAGGTGGGATTATTTCAAGCTCAACAGCGGTTGGCTCC
TCTATTATGGCGCTATCTCAACCTGCAATTGCTTTTGAAAGTGCGATGGCAGATGTCAAAAAAGTAGTGA
ATTTTGACACGCCAGAACAATTTAAAAAGATGGAGCAGGATATTTTAAAACTCACGCGTACTATCCCAAT
GGCTAGTGAAGAGATTGCAGCTATTGTGGCAGCAGGAGGGCAGGCAGGTATTGCAAGGGAGCATCTATTA
GGCTATGCAGAAGATGCAGCCAAGATGGGGGTTGCATTTGATATGGCAGCAGGTGATGCAGGTAGCTCAA
TGGCAACTATGGCTAATGTGCTCGGTAAACCAATAAGTGAGATGGCGAAATTCGGTGATGCTATCAACCA
TCTGTCGGATAACGCTAATGCGAAAGCATCAGATATTGTCAACGTAATTGCACGAGCAGGCTCTGATACA
CGAATGCTGGGGTTAACTGAAAATCAAGCCGCTGCACTTGGATCAACTTTTTTATCAATGGGTAAAGCTC
CTGAGCTGGCTGCGCAAGCAATTAAAGGGATGTCATCTGCATTTGCAGAGCTCAAGGCAGGAAAACACGC
TAAAGAGCTTAATATGCTAGGGTTAAGTCCAAAATCCTTTGCAAATGCAATGAATAAAGATGCTCAAGGT
GCAATCTCTGATTTTATTGAGCGAGTTAAAAAACTCCCAAAAGATAAACAATACCCAATCCTTGCAAAAA
TGTTCGGTAAGCAGTATGCCGATGATTTAATGCTGTTGGCACAAAATACAGGTGAATATAACAGGCAACT
TCAGTTATTGCAGGAAACTGACGAAAATGGCGAATTGAAATATGTCGGTTCAATGCAAAGAGAATTTGAA
AATCGCGGCGCAACAACGGAAAACAACCTTAAAAAATTAAAAAGTAGTTTCTCTGAATTGGGGATTGCCA
TTGGGCAAAAGTTATTACCTGTTATTAACGAGTTTGTTGATTGGTTAAAGCCGATCATGTATTCCATTTT
AGATTGGATACACCTTAATCCAACCATTGTGACACAAATATTGCAAATTGCGGGCGTACTATCTGGTGCG
GTTGTTGGTATTTTTGCCGTAAAAACAGCGATTTCAGGTATTTTGATAGTAGCACTGCCTTTTGTCAGTC
TTTGGAGTAAATCTAAAATAGTTATCAGATTTTTAATTCCACTCATCTCTAAATTAGCACTTGGTTTTGG
CTACATGATTGGCTATGGCATTAAAATGGCGAGAGCCATAGGAGTTGTGTCTAAAGCATTTTTGGTCATG
GGTAAGGCGTTACTGACGAACCCTCTTTTTTGGGTTGTTGGCATTATTGCAGGTGCAGCCTATTTAATTT
GGGATAACTGGGCAACATTAGCCCCGATGTTCAGTAATTTATGGCAAGGTATTAAAAATATCTGGAGTGA
TGTGTCTCAATTCTTTAATGGACTTTGGGAGGAAGTAAAAACAGCATTTGATGGTGGCATTATTGCGGTT
GGTAAACTCATTTTAGACTGGTCACCCATTGGGTTATTTCATAAAGCATTCGCGGAAGTATTAAGCTGGT
TTGGGATAGATATCCCTCAAAGTTTTACAGGCTTTGGAAGTGCAATGATTGATAGCTTAATTAATGGAAT
TAAGTCAGCTTGGGAAGCTACAAAAGGTTTTTTTACTGATTTGGGTAATGGTATTAAAGATGCATTTAGC
TTTGACAGTAAATCGCTTGCTAGCGATATGAATAATATCGCTGATACAGCAGCAATGACTGGGTTTTCAC
AAGGTGGCTTTACTGGTGCAGGTAGTAAATATGATCCTGCGGGCATCGTTCATAAGGGTGAATATGTCCT
AACTAAAGAAGCGACTGAACGTATTGGAGTGAGTAACCTCGACCGCCTCAATTATGGCGGTCAATCACCG
CAAGGCTTATTTACTAATTATAAACCGTTAAGTCAGCATTCAAGCCAAGCTGTCAACGGGGCAATTACAG
TACATTTCAATCCAACGATTACTGTCAATGATAACTCAGACCAAAACATTATGAGCCAAATTCAACAAAC
TTTACTACAAAGCAGCTATGAGTTTGAGCAGATGTTAAAACGTGTGCTAGACCAACAGCACCGCCTTGCA
TACTAGGGGGAAATATGAATTTTGCACTACTAGGCAATATCGCCTTCGACTTACTTAATGCCCCGTCTGC
TTTTGACGAGCGACGAGCGGCAACCTATGCTGAACACGCTGTGTTATCAGGTAAGCCGCGGCTACAAGCA
ATGGGCTTAGAGCTAACTGAAATCACATTACAACTTAAACTCCATCACAAATTAGCTCCAGTAGATGAAC
GCTATCAAGCATTGATTATTGCTAAAGAAACACAAGAGGCTTTAGCGTTAGTACTCGGCTGGTCACAGTT
TAAGGGGCATTTTGTGATCGCAGCTTTAGAGAGCCAAACACTCTTTTGTGATGAGCAAGGCAACGCCCTT
GCTCGTGAAGTCAGCATTACCCTACGCGAATTTGTTGGCAACACAGGCAAAGGCTTGCTGGGGGCTGCAT
TGTCTATTGGGGGTAACTCCCCTCTTGCTTCACTCTTGCCAAAAGGGTTGACAAATTTTGTCAGCCAAGC
AGCAAAACTGGTGCAAAAGGGCATCAAAATTTATCGCCAAGCACGCCAAGTGATTAGTGCAGTGCGTGAA
ACCATTACTACGATTAAAGCTATTGTGAACGATCCATTACAAGCCCTTACTTATTTACCAACTGTATTAA
ATCAACTAGGTAGCTCAGTGGGTGGCTTAGGCGAAATGGTTGGATTAGGTAGTAGCTTTGCTACCCTGAC
TCAAGGATTAAAAGGAGCAGAGCCATTTTTAGTGGGAGTCGCGGATTTAAGCCGTCATTTAAACACCGCT
CAAAGGGAGTTTAAATTGGGTTTAAATGAACGCAATTTAGGGCAATGGTTTGATTTAGGTGTCAAAGCCA
TTGATGCTGCAGATGAAGTGGCTCAATCTATGTCCAAGCCAGCTGCACAACTCACCGCTTGGATTGCCAC
CCGTGGCGACACGCCTGAACCTGCAACCCAAGGAGCAACACAATGGACAGTGTAATCCAACATCAAATAA
AGGCGGGTGAACGTTGGGATTTGCTTGCCTATCACTATTATGGTGACGTGGGCGAAATGAGCCGCTTAAT
TGATGCCAACCCCCATATCCCGTTATGTGAGACCTTGCCCGTGGGACAAAGCTTGTTTGTGCCTGTGATA
GCCGTTAAAGCTACCTCGCAGGCGGATTTACCGCCTTGGATGCAGGAGGCGTAATGCAAGTTCAGACACC
CACTTTTGAGCTGTTTTACGGCAAAAGCCAAATTACGCATCACATCAAACCGACATTATTGAGTCTAACT
TATACCGACCATTTAAGCGACCAGTCGGATGAGTTACAAGTGACTTTTGAGGACAGCGAACGTAAATGGA
TTAACGCGTGGTTTCCGACCCAAGGGGACGAATTGAAAGTTCAGCTAGGCTATTTGGGTGAGATTCTCGT
CAATCTTGGAGTATTTGAGATTGATGAAATCGAGTGGCAGCACAGCAAAATGAGCGGTTCAGTCGTCTCA
CTTAAAGCCTTGAGTACAGGGATTTCGAGGGCAAATCGTACCTTAAAACCTAAGGCGTATGAAAACACTA
CACTGGCGGAGATTGTGCGTAAAGTGGCGAAAAATTTGAAGCTAAAGGTGACGGGTACGGTGGCGAATAT
CCCGATTAAGCGAGTCACTCAATACCAAGAGCGCGATGTGGAGTTTTTAACTCGCTTGGCACACGAATAC
CACCACAGTTTTAAGATTGTGGGGCAAACGTTGGTTTTCACCAAAATGGAAAGCCTTGAACAACGTGCAC
CTGCGGCGGTGTTGGATTTTACTCAAGTCATATCATTACAACTACGTGACAGAATTAAAGATGTTGTGAA
AAAAGTTGAAGTTTCGGGATTAGATAATAATCAGAAAAAAACACTAAAATCAGAAACACAATCAAAAAGC
AAACGTCCAAGCAAAAAGCAAGCTAAAGCAAGTAATGGCGATACGCTTAAAATTGTGACTCGTGGTGAAT
CTCAAGAGCAAATTGATGCTCGAGCAAATGCAGCACTATCTGAGCAAACAGATGACCAGCAAGCAGGTAA
TATTACTGTGATCGGCGACCCAAAGTTAGTCGCAGGCAATACGATTTTGTTGACGGGATTTGGTTTTTTT
AGCGGCAAATACCTGATTAAGTCTGCACGGCATAATTACAGCAAGGGTCAAGGCTACACCACCAGTCTTG
AGGTGCGAATGCTCGAATTTATTGAAGATTTACCAACAACAAGCAGTCAGATTTAACGGAAATTTTGCAA
ATGAAGAAACGACTTACAACTCACGATTTTACAGCAACCTATCAAGAAGGGATTGTGAGCCAAACTGATC
CCCAAACCCATCGTATTAAGGTAACTATTCCTGCGTTAGAAGATTTAGAAACAGCTTGGTTGCCGTTTGC
CACACCTTTTGCAGGCAGAAACCAATTTTATGCCTTGCCTGACAAGGGAGAGTTGGTAGCGATGATTTTA
GATGCTAGAGGTGAAAATGGCTATGTGCTAGGGGCAATTTATAACACAAAAGACCCCACTCCTATCACCG
AAAGTGAAATTTGGTTACAGAAATTCGCCAATGGCACAGAGATCTCACACAACCGCAAGACTGGCGATGT
GATCGTCAAAACTAGTGGCAAAGTGACTGTAACGGCTAGCCAAGCTATCATCAATGCACCTACTGAAATT
AACGGTGACACTACAGTCAATGGCACTTTTCATGCATCAGGAAAAATCACATCAGACACCGAAGTGTCTG
CTCCAAGTGTTAAACAAGGCAATGTGTCGCTTGGTAGCCATGTTCACTCGGGCGTTGAGTCGGGCAATAA
ACGATCTGGTCAGCCTGAATAATCTTTAAAGGAGTTTAAAAGCCCTTTCTATTCATAGTCACTACACTGT
GACTATGAATACGATCACACTCCAACACACCCACTGGCAAATCGCTCCAACAGGCATGGAAACCGTGCAA
GGCGAGGACGATTTGCACCAGTGTATTAAAAACATCTTATCGACCCGAAAAGGGAGCGATGTGCTGCGCC
CTGAATTTGGCTCTGACCATTTTGAGTATATTGACCAGCCGTTTGATGTCGCCGTACCCAATATGGTACG
CGAAATCTTTATGGCGATTTCCATGTGGGAAAAGCGGGTGATTGTGCAAAAAGTGCATATCGAAGGTACA
GCTCCGCACTTTACCTACCGCATTTTGTGGGCAGTTGCCGAAGATGTTGCTCGTCAAATTTACACCACGG
AGTTTAGCCATGGAAATTAACCGATACGACATTAAAGTCGTCCCTGAAGATGTGAAGCAAATTATTGCCG
AAAGCATCGCTAAGTACGAAAAAGACACGGGTAAGGTATTACAACCCGCCCATATTGAGCGGCTGATTAT
TAACGTCTATGCCTTCCGCGAACTCTTAACACGCAAGGGTATTAACGAGGCTTTCCGCCAAACTTTTCCG
CAGACGGCAACTGGGCTGGCGTTAGATTTATGTGGTGAAACGCTCGGCTGTTATCGATTAAAAGATAAGC
CAGCACGCACGATTTTACGCTTTAGTGTGAAAGGCGACCACGCCTCAATTTTAATCCCGAAAGGGACACA
AGTAACGATAAGTGACGAGCTTTATTTTTCAACGTTAAATGATGATGTGATTACGCCATTGATTAACTAC
GTGGAAATTGAAGCCGAATGTAACCAAAAAGGCACAGTAGGTAATGGTTGGGAAGTGGGACGGGTGAAAA
ATCTGAAAAGCCAACTGAATACCGAATCAGAAGTTACCGTTACGAATATTGATGTCTCAAGTGGCGGACT
CACTGAAGAAGACGATGACAGCTACCGTAAACGTATTTTGGCTGCCCCCGAAGCCTTTACCACCTGTGGC
TCGATTGCTGCTTACGATTACCATACGAGAGCGGTTTCGCAAGCCATCGCCGATGTCAATGTTGCCACGC
CGCACGGTGGATTGGTGCGGATTACCGTGCTGACCAAAGACGGCATCACTGACAATAGGCTACTCTCAGA
CATCAAAAGTCATTTAAGTGCAGAACGCCACCGTCCGTTGTGTGACACTGTTGAAGTGCAAGCTCCGATT
AAGCGTGATTACCAAATTAGCGCGACCTTAAAACTCTTAGAAGGCTACCGCGAAGACATCGTCAAAACTG
CGGCTCGCGACCGCTTGCAGGAATATCTCTCCACAAAAACGAAAAAGCTCGGTATGGATGTTGTGCCTAG
CGCCATCATCTCTGCGTTACGTGTTGAAGGCGTTTACGATGTCAATCTACAACAGCCAAGTAAAATGGTG
ATTGCTGAGAACCAATGGGCAAATTGCACCGCACTCAGCATCGAAATCGAAGAGGAACGTAGTAATGGCT
AAGTTGCAGTATACAGACATCATCGCAAACGATCCAAAATACCAAGTGTTAGCCGATTTAAGCCTACGAA
TTGCTGAGCTTGATGTCTCGCAGATTATGACGACTTTAGTAGATTTACTCGGTGATGAATTTATCCCTCT
CCTTGCTGAGAAATGGAGCGTCACAGGTGTAGACGGCTTATTGGTAGCCGATAGCCAAAGCTCAAAACGA
GCCTTGATTCAGGTAGCAGTTGAGCTGCACCGACACAAAGGCACTCCGTGGGCAATCCGAGAAGTATTAC
GCAAGCTGGGATTTGGAGAGATTGACATTGATGAAGGCTTGAAGGCACGAGTATATGAACATTCAGTTGT
TGTAAATATACCTGAGCTTTACCGATGGGCATATTACGGCATCCGCCTCTCTCGCCCCATTACTAATGAC
CAAGCTCTCAATATCCGCAAAGTGTTACGTAGCTTTGCTCCAGCTCGTTGTCAGTTAGCTGTATTGGACT
ATAAATCCGCCCCTATTCGCTATAACAATAAAGCAAGATATGACAGCAGTTATAACCACGGTTCAGTTTA
AAGTAAGGATAAATCATGGCAGGATTACAAGAAGAAACTCGCTGGGAAAATGAAATTTACCGTATTGAAG
AAAATGACCCCGTGCACGGTGGTGAAGACGGCATTACGAATAAGCCACTCAAACAATTAGCGAATCGTAC
TAAATATCTCAAAGCTGAAGTAGAAAAACGCTACATCGCACAAGATGCTTCAACAGAACAAAAAGGGCTT
GTTCAACTCGACTCAAGCACTGATTCAGATGCAGAGGATAAAGCAGCAACACCGAAAGCAGTAAATGTTG
TTAAAGCGTTAGTAATTGCTGTGAGAAATGCGCTAAATAACTATATTCCGAACAGCAAGAAATCAGATGC
TGATAACAGCTCAAGTTCAGACACTATTGCGACGAGTTATGCTGTTAAAAAGGTACGTGATATTGTAGAA
AATCGATTTTCATCCCTCGCTAATGCGGATGGCTATAAACATGTTGGTCGTTGTAAATCAGTAGAGATGT
TACGCAAAGTCGTTCCTAGTAAACATGGACAGCGTATTTTGGTGGATGCGTACTATGAAGGCGGCACAAC
AGGCGGTGGTGAGTTTGTGGCGGATTTGCAAGATTTAACGACAGCAGAT


>3	 2276296-2302485
AAAGTGCGGTCAATTTCTGGCAAGTTTTGTGTATTCTCGTCACTCGCTGTTGCACGGGCACTAATATGAT
AATTTTTTTGCACGCAGTCGAGTGGACCATTTTTGGCTTTAAATTGGCGATGTGAACGTAAACGCAAGCA
GTCTAATAACGCCGGCTCGCCACTGAAAATCGATACATTCCAATCGGCAAACTGTTGTTTTAAACGTTGT
CCAAACACGGAATATAACGCAATTAAAGCAGGTGTCGTGCCTAAACGCTCTCCATAAGGTGGGTTACAAA
TCACGGTGCCTTTTGCTTCAACAAATGGATTTTTTAATGCCGCTACATCGCCTTGTCGCCATTGAATAAG
ATGTGCCACACCCGCATTTTGGGCATTGCGTTTGGCTTTTTGCAGTACTCGATGATCAAGATCGCAGCCA
TAAAAATTCGCTTTTTGATTTTGGTTAAACGTTTGCTCCGCTAATTCAATCGCCTCGCCTTTCACTTTGT
CCCACGCCTGTTGATTGTGCCCTTTCCAAAAATCAAAGCCCCAATGCAGACGGTGTAATTGCGGGGCAAT
GTTGGCTTGCATTTGTGCTGCTTCAATCAGCAAGGTACCCGAACCGCACATTGGATCCACTAAGGGTGTG
CCCAGCTGCCAGCCTGAACGTAAGACGATCGCTGCCGCTAAGGTTTCACGTAACGGGGCTTTGCCCGTAT
CTTCACGATAACCGCGCATATGTAAGGCATCACCACTTAAATCTAAGGAGATCACTAATTCTTCGCGATT
TAAATAGGCATGAATACGAATATCGGGCTGTGATTTATCTACATTTGGACGCGGTTTACCTACACGCTCA
AAATAATCCACAATCCCATCTTTGACTCGCATGGCACCAAATTGGGTGTGACGAATTTCTCGGTTTGTGC
CATTAAAATCCACCATAAAATGGGCTTTTTCATCAAAATAATCCAACCAATTTTGCCCCACCACCGCAGA
ATACAAATCTAAATCGCTATACACTTTGCAAGTCACAATGGGTAATAAAATCCGCGAGGCTAAACGTGTC
CATAACAACACGCGATATTGCGTTTCCTCATCGGCATGAAAGTGCACACCGCCTTGTGTGATTTGGCAAT
CCATCGCACCAAGGTCGGTTAGTTCGACTTTCAGTAATTCTTCAAAACCACGGGCAGTGGTGGCAAAAAG
TTGTTTCATAAATGTTCTCTGGTTATTCAAGCTGGGCGAAATTATAACAGGTTTTCACCTGCAAAAACGG
AGGAAAGGAAAAGTGCGGTAAAAAATTCAAAAATTCTACCGCACTTTATTGCATGAAAGAACTAACTCAA
GGTTATTTTACCTGCATACCGGGTTTAACACCTTGATCGGCATTCAATAAGAACAAGTCATCTCCACCTG
TCCCCGCACTTAAAATCATCCCTTCTGATACGCCAAAACGCATTTTACGTGGTGCGAGGTTGGCAATCAC
CACCACAAAACGCCCTTCTAATTCCGCAGGATTGTTATATGCTTCTTTAATCCCAGAGAACACTTGACGC
GTATGATCACCTAAGTCTAACTCAAAACGTAAGAGTTTGTTTGATTCTGGCACCGCTTCACATTTCATCA
CTTTCGCCACACGTAAATCTAATTTCGCGAAATCTTCAATGCTGATCGTCTCTGCGATTGGTTCCACTTG
GCTAGCGGGTTCTGCTTTTGCTGAATTTTTTTGCTCTAATGCCTGCTGGGCTACAAATTGTTCTTTGGTT
TCGTTCACAATTGCCTCAATCTGTTTTAGGTCTAAACGCTGTGCTAGCGCTTTAAACGGTAAAATTGCGT
GATTTAACAGCGGGCGATTTAAGCTTTCCCACGTTAACTCATCCTGTAAGAAGGCTTCCGCACGCGCAAT
AATTTGTGGAATCACTGGTTTTAAATAAATGGCTAAGACGCGGAATAATTGCAATGCCATTGAACAAACA
GCTTGTAATTCCGCCTCACGTCCCTCTTCTTTCGCCATTACCCATGGCGCTTTGTCATCAATGTATTTAT
TCGCTTTATCCGCTAATTGCATCACTTCACGCACGACTTTACCGAATTCGCGTTCTTCATAATAAGTCGC
AATTTGCGCGGCTTTTTCTACAAATTCTGCCAATAATTCAGGTTCAGCAATCTCAGCTGATAATTTGCCA
TCAAAACGCTTAGTAATAAAACCGGCACTGCGTGAAGCCAGATTGACAAATTTATTCACCACATCCGCAT
TTAAACGTTGTACAAAGTCTTCCAAATTTAAGTCTAAATCTTCAATACGGTTATTCAATTTTGCCGCATA
GTAATAACGTAAATATTCTGGCGCTAAATGACGTAAGTAGGTGGACGCTTGAATAAAAGTGCCACGAGAT
TTTGACATTTTCACCCCATTTACAGTCACATAACCATGGGCAAACACGTTAGTTGGTTTGCGTAAATCGC
AACCGTCTAACATCGCCGGCCAAAATAAACTGTGGAAATACACGATATCTTTACCGATGAAGTGATAAAG
CTCTGCCGAGCTGTCTTTTTTCCAGAAATCGTCAAAATTTAAGCCTGTTTTATCACACAAATTTTTAAAC
GATGCCATATATCCAATTGGGGCATCTAACCAGACATAGAAATATTTATCTTCTGTATCGGGAATTTTAA
AGCCGAAATACGGCGCATCACGGGAAATATCCCATTGTTGTAAACCCGACTCAAACCATTCTTGCATTTT
GTTGGCAATTTCAGGTTGTAATGAACCGGATTTGATCCACGCTTTTAACATGCCTTCAAACGCAGGTAAA
TCAAAGAAGAAATGCTCCGATTCTTTTAATACAGGAGTAGCACCAGAAACTACAGAACGCGGATTAATTA
ATTCCGTTGGGCTATAAGTAGATGAACAGACCTCACAGTTATCACCATATTGATCTTCTGCTTTACATTT
TGGGCAAGTGCCTTTCACAAAACGATCAGGTAAAAACATGCCTTTTTCTGGATCGAATAATTGTGAAATC
GTACGACTTTTAATAAAGCCATTAGCACGTAATTTTTTATACATTTCTGCTGTTAAGGCTTCATTTTCTG
GGCTGTGAGTGGAATGATAATTATCATAGCTAATATTAAAGCCTTCAAAATCCGCCACATGATCTGCTTT
CGAGCGAGCAATTAATGCTTCTGGTGTAATACCTAATTTATCCGCATTTAACATGATTGGTGTGCCATGG
GCATCATCTGCACAAATAAAATGCACTTTATGCCCACGCATACGTTGGAAACGCACCCAAATATCTGCTT
GAATATGTTCTAATAAATGCCCTAAATGAATTGCACCATTTGCATAAGGTAAGGCGCAAGTGACCAAAAT
ATCGCGTGCCGAATTTGCCATGTTATCATTCCTATTTTTCATCAAAAAATTGGCGCTTATGTTACCTTAT
TCGCAGTATTTTTTCTACTTTAACCGCGCTTTTCCACATTTCTGCTTAACAGTTCTACAGCTTCGTGGTT
AAATATAGTTGAGTGATTAACTAGGGCTTTAATTAGCCACCAAAAATAACGGGATAAAATCAATGGGAAT
TTTATTTTCTGACAGTTTAACGGACAGTCAAAAACAAGCTATCCAAAACACATTTCAACAATTTCAACAT
CCTAGCTTACAAAAAGATCTCGTCAGCCTAAATGCTATCAAAAAAATTGAAAAAGGCGGTGAGACGTTAC
GTATTGAAATCAGCATGCCGTTTGCTTGGAATACTGCATTCGAACAACTCAAGAGCGCTCTCTCCACAGA
ACTTCTCACATTAGCAGAATGCAAAGACATCAAATGGCAATTAAATTATCAAATCGCGACATTAAAACGC
GCTAATAGCCACCCAGCCGTAAAAGGGGTAAAAAATATTATTGCCGTGACATCGGGTAAAGGTGGTGTAG
GAAAATCTACTATTTCCGTCAATCTTGCTCTTGCCTTACAAAGACAAGGTGCTCGTGTTGGAATTTTAGA
TGCCGATATTTATGGTCCATCTATTCCACACATGTTAGGGGTTGCTGATCAACGCCCAACTTCGCCAGAT
AACCAGCACATTACCCCAATTCAAGCACATCATATTTTTGCCAATTCCATTGGTTTCTTAATGGAACCGG
ACAATGCTACGATTTGGCGCGGTCCAATGGCAAGCAGTGCCTTAAGTCAGCTTTTGCAAGAAACCTTATG
GCCTGATTTAGATTATTTAGTCATTGATATGCCACCGGGTACAGGGGATATCCAGCTGACCCTTTCTCAA
CAAATTCCAGTGACGGGGGCGGTCGTGGTGACAACACCACAAGATATTGCTTTACTGGATGCGATTAAAG
GTGTGGCGATGTTTGAGCGTGTTTCTGTACCCGTTTTAGGCATTATCGAAAATATGTCGATGCATATTTG
TAGCAATTGTGGTCATCAAGAAACGATTTTCGGAACAGGCGGTGCTGAGCGCATTGCACAAAAATATAAT
GTCAAAGTTTTAGGACAACAGGCATTACATATTCGCTTACGTGAAGATTTAGACAAAGGTATCCCAACCG
TTGTCGCCGCACCTGAAAGCGACATTGCCCAATCGTTTATGCAATTAGCTGAAAAAGTCGCTACTGAGCT
TTACTGGCAAGGTTCAGTAATCCCAAGTGAGATCATGTTTAAAGAAGTAAAATAAATTAAAAAAATGACC
GCACTTTTCCACGAAATGTGCGGTGTGTTTTGCGATAATTTAAACATGCCTAGTATGCAGAAAAAAGAAA
ACCCTTGATAAAATTATCAAGGGTTTTTTGTTTGGAATAAATCCTAATACAAATTAGCGACGTAAACCTA
AACGAGCGATAGTTGAAGTGTAAAGCTCAAGATTAGTACGTTTTAAGTAATCTAAAAGTTTACGACGACG
AGAAACCATACGCAATAAACCACGACGACCGTGGTGGTCTTTTTTGTGCGTTGCAAAGTGAGATTGTAAG
TGGTTGATTTGTGCAGTTAATAATGCGATTTGCACTTCTGAAGAACCGGTATCTTTTGCATCACGACCAA
ATTCAGCAACAATTGCTGCTTTTTTTTCTGTACTTAGAGACATTTGATAACTCCTAAAAGTTAAGTTAAA
AATACATCGCTAGCCGATCTCTAATCCAGCTACGACAAAGGAGTGTGAATTTTAGCATTGATTTACAGAA
AAGCAATAAATCTTTGTCAAATCCACCGCACTTTCCCTAAAAAGAAAGCCTGCATACGCAGGCTTAGGAT
TAGAAGGTGATTTCGGCACTGAGTTTAAAGTTACGACCTGGTGAGTAAAAACGATTAATTCCTGCGCCTG
TTTTTTGATTAATTAAATTACTTGTACCAAATGGTTTAATCGAACGAGCAGATTCCCATGTCAAGTATTT
ACGGTCTGTCAAATTATAAACGCCAAACTGTAACGTTAAATTCTTAATCGGTTTAATATAACCAACCGCA
TCAACTAGCGTATAGTCATCACTTCTCCAACGAACAGCACTATCTTTATATCCCTGTTCTTTATAGAACA
TATTATAAGTGTCTTTCGCTTTTTTCTCACTCACACGTGTAATATATAAATCAGCGCCAAATTTATTTTC
TTTATGATCGTAGCCCAAACCAAAAACAGAAGCTTTAGGCTGAATCGCATTCATTGGACGATCGCCATCC
AAACGACCACGTTGGTAAGTGAATTTATAGCTCGTATTAAATCCATCCAACACATGCCAAAAATATCCCA
AATTCAAACGTGCATTAATTTCAAGTCCTTTAACTTTGGCATTATCGACATTGACATTTTGATAAACTTG
GAAATCTCTTGCTTGTGCCTGCCCTCCCACGGAATTCGATAAATTTCTTGAACCTAAATACGCTAAATCA
ATAAAATGACGATACTTTGTTTGGAAAACACTTGTGCTAACAAATCCCCAATTATCGTGCACTGTTAATG
CAATCTCTTGATTTTTTGCTTCCTCTGGTTTCAACACGGGGTTCGGTAAAATCGTAAAATCTGGATGCTT
AAAGGTAAAATAAAGTTCATCCGAAGTCGGGGCTCTAAACCCTTTTGAATATTTTACTTGTACTCGTAAA
AAATTCAGAGGATCGAAAGTTGCACCAAGAGAATAAGAATGTTTTTTAAATGTCTTATCTTGAGCAATGT
AAGCAATATTTTCTTCCGCATTTTTTGGCAGATATTCTTTCCATTTTTTATAGGCCTCACCAAATTTAGC
ATAGTTATAATCAAAATCCTTTAGCTGTGGCTCTTTTGGCATAGGAATAAACAAACCTTTTACCATATCA
TCTGGAATTTTTGGAGTTACTCCTGGAGTGTATTCAGGGTTATATTTAATATGATCATAACGATATCCTA
AATCTATGCTAATCATATTATGTACCTTAAGAATATTTGCAAAATATAATGACTGTGTCGTTGCTTCAAC
TGGAATTAAAAATGACGTTAATGGCTCATGTTTCGGACACTTCAATGCATTATAACCACAGTAACTACTT
TGCCCTAAAATTCTATCAGCCCACCAAGTAGGATTTCTCCCCTCATAACCAGCTTTATTAATCATTTCTT
TCTCTATCCGAGAATAAACTCCACCATATGACAGATTATTTTCGATGTTGAAAGTTAAAAATGTTTTAGT
TAAATCTAAATTAATTTGTTTTGTATTCGTATTAAGATCCCTTTCTTTATAATCATAAGGAAGATAACCT
TTAGAATTAGGTAAAATCAAATAATTTGGAAGCCCTCCTTCTTCCTTAGCTGTTTTGTATAATTTACCAT
CCACAGTTATCTCTTCAGACAGTAGAACCTCTCTTGCTTGATATGTTCCATTACTAATATTATAAACAGT
GAATGGTTTATTACAGTCAAAAACCGAGCAATCTAACCAAAAACCTGTAGGCCTGAGTCGTAAATTATTA
CTAAAAGCAGCATTATTAGTACCTGTTGTTGTAGGAAATGGTTTTCCATTTTCATCTACAATCTGAGTGC
TCAATCCAGACCCCTGTAGTTTAATTTTATTCCCTGCAGGATCAAGAATCTGACCATCTTTAAATTGGAG
ACCTAATGGATTTTTATAAGAATCACATAACTCATTTCCATCACAATAATCTTCTGTTCTTGCTCTTGTT
GTAATTCTTTGTTGTGAATAGCTTAACTTGAGCGTATCCCAAAATGGCGTAACAGTATAATTTTCATAAG
TAAAGGAAACATTTTTACGTTTTGTCAAATCATTTGCATGACGAGATTCTTTCTCATCTAACTGAATATG
TGTTGTTGCAACAAGATTATATGAAAGATCATGTCCGCGGGAATGCTGAAGATAAGTATCAGAAGCGACT
GTAAAACGATGATTTTCTGTTGGCGAAAAAGAGAATTTCACTAATGTACTTTCTTTCGTAATCGTATAAG
GATCCGCTTTCTCTCTTTCTTTCCCTTGAATATCTCTGCCATTTTTATAGTCATAATTTTCTAATTCATG
TCCATGTCGCTTAGAATGCATAATCAATGCATCAAACATTTGATAGCGACCTGCAAGAGTCACTGCATTT
AATCCCTGATTATCTGCCGTTGAGTAGCCCGCTTTATAGCCGATATGCCAATCTTTTTCAGTCAGGAAAT
CTCTGGCATCTTTTGTTTCAAAAAGTACAGCGCCTCCCAAAGAACCACTACCCACTTTTACAGAATCAGC
ACCTTTCGCGATTTTAGCGACTTTCAACGTCTCAATTTCCACACTATTTCGGGTATTGTTAAAATTGCCG
TAACCTTCGAATAATTCTTTAAAGCCTTGAGAAGAAAGGGTTTCTGCTTGATGTAAGCCATCTACTGTAA
TTGCTACTCGGTTCTCATCCACACCACGAATGGCATAACCGCTCGAACCAAAACGTCCAGCTTCTACCAC
AGTCACACCGGTTTCATAGCGCACAAGATCACGACTATCCTGTACTTGCTGGCGTTTCAATTGACTCGCC
GTTTTCACAGTTTCACCGATTTTTTTCTCTTTAATATTCATCTCATCTTGTTGAGAAGAAACGGTAATCG
TATCAAGTTCAGTCGCCTCTTGATGACTATCCGCCAAAATGGTCCCACAATAACTCAATAATGCCAATGT
AATTGCAGAAAATTTTATTGTTGTTGTACGCATTTTCCTAACCTCAAGTAAATACCCTAAAAAGTTGACA
AAATTTATTCTTGGTGTCCTTCAACCAAGTGAACAAAGCTCACTAAATCATCATTACTCACTTGGAAAGC
TTGACCAAAACCTTTTACAAATAACCCTTGTGAGGGCTTAAAACTAAACAAATGAAAATCTTTCATCCGA
GACAATTCATCCATTAATGCACCATGTCTTGCTTTGAGTGCCTCAACACCAGAATGCCATTCTTCACTTT
CTCTCTCGACAACACGCGCAACCGCATCAAAAGATAAACGACGACGAGCAAAAATCTGACGACTTTGACT
TTCATCTTCGATCAACATTAAAGAAACTTTTGGTACTTCTTGTAGATTACGTGCATGACGTGCAATAGTA
GAAATAAAGACTTGGTATTCCCCATTATTAATTGCAAATGGCGCATAACTCACATTGGGATTACCATCTT
CACCGACAGTAGCGAGCATGACTGTTTTACATTGTGCCTTTAACTCTTGAATTTCTGGACCTAAACGATT
TTGTAATACTTCTTGACGATTTGTTGTCATTACTTTTTTAACCTTCTAAATAAATGCTTTAAATTTTTGA
ACTTGTTCTGGAAATAATTGACGCTCAGCATCGCGCCCCAAATAAACTTTAAAAATAGTTTGCCCATTAT
TCGCAATAAATGCGATGTTATAACTTTCTTTACCGCGAAACGGTAAACTCACAAAGGCAATTTTGCTGAT
GTTATCTAATTTAAGGTGACCATGAAGCGTGCCTTCTTCATCTTTCATATTCAAATTATAATAACCACGC
CCAACCATCCCGGTCGGAAAACGGTCTTTAATTTCAAAAATCGATCCTTCTTTTTCAATAATGGTCGTGA
AAATCCCCCAACTACTGATCTCAGCAAGCACTTCCTCCGCACGTTCCGCAGGAAACACTCGAACAAACTC
ATCAGGTAAAGCACATAAAATTTCACCTTCAGGTTTGCCAAAGTGCGAAGCCATATCCAAAGTAATTGCC
AGTGGATTTTGTGTAATATAATCTGCAATTTGTGCTTTTAGCATCATCTTGACTTTATCCTTATAAATGT
CATGGTTAAAATCCCATTATTATCAATATTGATAATAGTTTTTAATTATATTTGTAATCGGTCTTTTTTT
CAAAAGAAACTGCGATCTTTTTACAAAAAAGTTATTTAAAATTTAAACAAAAAACCTTTATTTTTATAAG
GTTACTTCACTGCACCTGAATAAAGTAAGAGAGAACAGCCACACTGATGAAAATAAAGACAATTGAATAT
CTAAAATCATTTTTTGCTTGTAACCTATCAATGAAAAGGTATAATACAGACCTAATTTGATGCTCTTTAT
CAATATTAGCCTGGGTGGCGAAATTGGTAGACGCAGTTGATTCAAAATCAACCGCCTTCGGGTGTGCCGG
TTCGAGTCCGGCCCTAGGCACCATTGATAAATAGCATTAAAAAAGAAAGCCGGCTTTAAAGCCGGCTTTT
TCTATTATTTTAATATATAAATCAATCAGTTATAATCTAATTTTCCATTCTCCCCTCTTTCGCTTACCTG
TTTTTATTTACAGTATTTTTCTTGTTTTCTGGTTCATATATGATCTAGAATGATCTCACATGAAAACTTT
TTGCACCAAAATTGCACTACGAATTGCACCAAATTGCGCTATATGTTTTTTAGATAGAATTTAGGTTAAA
AATGGCTACTTATACAAAAATAAAATCGGGTTGGCGTTGTCAAGTTCGCAAATCGGGCATTTCAAAATCA
CAAAACTTTAAAACGAAAGCAGCCGCACAAATGTGGGCCATGCAACTTGAAACAGAAATTGCAAACGGCA
CGTTCACTGATGTTCCGGACATTCCTTTTTCTGCTGTGATTGATAGATATATTAAAGAGATTACGCCCAC
AAAAAAAGGCTCTCGCTCTGAAAAATCACGATTGAATATGTTCAAAGAAATGGATATAGGAAAAAAAAGT
TTAATTGATCTCTGTGAAGATGATTTTAATCAACTTATCGAACAACGACTAAAAACTGTGCAATCAAGCA
GTGTCTTGCGGGAATTTAATATTTTATCAAACGTCATCACTTATGCGATGAAATGGAAATATATAAACAA
AAACCCGATTAAGTTAATCGACAGGCCAGAACGTGGGCAAGATAGAACGCGACGTTATACTGACGAAGAA
ATAGAACGTATTGTTTATGTGTCTAAATATGATTTTAATTATCTACCAACAACATCACGTGCAAGAACTG
GTGCGGCTATGTTGTTCGCGATTGAAACCGCCATGCGAGCAGGGGAAATATGCAAAACGACGTGGGAAAA
TATCAACTTTGAAAAAAGAACATTATTTATTCCCGATTCTAAAAACTCACATTCTCGCACTGTTCCGCTG
TCTAGTGTAGCAATGAAGATCATCAATCACTTGTTTTTAGTAAAATCAGATTATGATTCACGTGTATTCA
GAATGTCATCGGATACGTTAGACAAAAATTTTAGAACATTAAAAGAACTTGCTGCGCTTGATGATGCCAA
TCTTCACTTTCATGATACACGCAGAGAAGCTTTATCTAGATTAGCAAAAAAAGTTGATGTGATGACGTTA
GCTAAAATTTCAGGGCATCGTGATATTAAGATTTTACTTAATACATACTATGCCCCGAATATAGAAGAAG
TTGTTGATTTGTTGGATTAATTCAAAATCTATTTTCTTTGAACAAAAACATTACTTCTTTCCTTGTCAAT
TTTGTTTTTCTCATAAACTCTTGACTCACAGGTGTTTGAGTATTAGTTTCTTCGTCTGTAATGATAAGTA
TCCCGTTTGGTTCTTCGCAGATGAAGAACCCATCTGGCATACAATTCTTATTAAACTCATCAATGACTTC
ACGAAGATTTAATAACAATTCTTGAATTTTTCCTAATGTCATTGTTAAACCCTTATTCTGTTTTCGGTGT
CAGTGGAAGTGGTTGCCAATGAGTTACGTCATTAAAAATAATCTCACCACCAGTCCCGTCGTAGTTATCA
GCCCACCATTCTGTTCCTTCTGAATTGTTGCAATACGCAATACGAATGTAATTTTGCTCCCACTTATAAT
CTTGCTGACACACTAAAACTCTATCGAATTTCTTCGGTAGCTTATCTTTTACACTAATCCAGCCGTTGTC
TTGTGGAAATTCAACAATCTTTGGATGTTCAACAATATAATCAATGTCGTCATACCAACTTGACTGTTTT
TCCTCTTCGTTTAAATCTCTAGTTTTAGACTCAGCTTTTCCTAGAACAACGCCGTAAACTGCATTATGTA
TTTGACATTCATAAACACTTATATCATCAATCTCTATTGTGTAATCTAACAATTCTTCTGCACCGTTTAA
ACATGCTTTTTTAGCTTCTTCTTCAGTTTTGTGAAATGAAATACTGTTTTCATCATAAATATTTACTGTG
AAGTATTTATTTTCTGTTACTTGTTCATTCATAGTATTTTTCCTTTTGTTGAGTTAAACCTTTCTTCTTT
CCGCATACTTCACCACTTCCCCCGCAAACCAGCGGGCATCAGTGGTAGGTTTGTTGATGTCACGTTGTGA
CGGCACCCGCACTGGCTTTGGGAATTTTGGATCACAGATAATTGCACCGCGCACGTGTCTGTCTGAATAA
TCGAAGTATTTCGCAATATCACTCACAGACCATAATTCACGGCTGTTTTCGTTAATATGAGTTCTTTGCT
TTGCAAGTAGTGATTCAAGTGCTGTCAACTTTGCAAAGAGTTGTTCATTTGTTATTGTCTGTTGCATACT
TCCTCCAATCTCCCAAATGCCAAATTTATTGCACTTTCTTTTTTGTCATTACCAAAAAACTTTCGTTTTA
ACTTCACTGCAGCAACGCCGACTGATCCCGACCCCATAAAACAATCTAGTACAACGTCGTTTTCTGCAGA
TGATTGCTTTATTAAAATTTCTGATACTTCAACCGGCTTTTCTGTCGGATAACCCCGCGCGATACGCTTA
ACATTAATTACATCAGCAATACCAAGATCATTTAATTTTCGTTTTCCTTTCTCGAAAAACAGAATAAATT
CATATCTCGCACGGTAGTGATACCCTATACCGATACACTCTTTATCCCACACAATCGGTTTCCAGAATTT
AAACCCAACTTTTTCCGCAATTGGTTTTACTACAAACATTGTTTCTTGGTCGCAGAATAAATAAAAATGG
CTATTCTTTTTTAACACTCTATAAATTTCTGTGAATAATTCTTCAAATCGCTCATTGCCGAAAATCTCGA
ACCACTCATTGCTTGATGCTGCACTTTGTTTCAAACGTGTTGTTGTGCCACGCTTTCTATATTTTTCTAA
TGACTCATAAGGTGGATCAGTGATAACTAAATCAACGCTTGAATCACCCATTGTTTTTAAAAAATCGACT
GCATCGCAGTTATCTAGTGCATATCTCATTTATCTAACCTCTTACCCATTTCAAATTCCACTCAACTAAC
GTGTTCGCATAAATCATCATCAGTTCTTTCTTCTGCCACGAATAAAGCCGACTATATAACTTTTTCAACA
CATCATATTTAACCGATTTTTTCTGATTCCCGATTTCTGTCACGACTTCAAAACGATAAAAATCAGGACC
ATTCTCAATCATTGCTTGCTCAACGCTCACATACTTTTCGACTTCTTTCTCAATCTCAATTATCTGTTGA
TTTTTCGTCATTTCTTCCCACTTTTCTTTGTCGTAAAAAAAGCAAAACTGCACAGCCCACAAACTTTCTT
CAACTGTTCCCGCGTAGATTTCTAACTTCACTGTTTCTTTACTCATCACGCCCCCCATTTCGTCACGCCA
GTTTTAATCAACGCACCGTTTTTAAACATTAAAAGCTCATTCGTTTTTAACCGCACTTTGCCACCGATAA
GTAAAATCATCTGATCTTGTGGGGTTAAAACAATGTTGTTTTTCTCTAACCACGTTTTGCGTTTAGCAAT
TGCGGTTAATAATTCGCCTTTTTCGAGTTGTGACTGCTGATAATCCGGCGAAAACTCATCTGCGCTGATT
TCCCGCTCCGTACAGTTATTGACAGAACTCCAAGGCGGTCTGCGACCGCTATTTTTTAAAGCCCCCTCAA
CAACGGCTTTCTTAATCAACTTCCAAACCGTTGTTCTTGTTAAAATAGTTTTGAACTCAATTGCTTTCTG
ATTAAAGAAACCGATGATTTTTTTGCTTACTTCACCATATTGATTTGGTTTTCTGTTTTCATAGCAAGTG
CGGGCCAGCAAGTCATCACGTTTTACTGTCGGCATTCCCGCTCCTTGTAATAATGTATATTTAGCCCAGT
CCCCACGGTCTGCCGCTTCAACTAATTTTGTCAATTGCTCATCGCCCACGACTTCGCCACCACGTTTGCG
ACGTAGCTCACGCCACACTGTCACCGGTGAACCGCCAATTTGTTGGAATTGACGAATGCGCCATTTTCTC
GCCCACGCTGATACATTTCTGCTCATGTCTTTTAACTTCTCGCCTGTTTCTAAATCCACGTCTTCATCAC
ACGCATAGCCGTCGATGTTTTTTGCGATATATTTCGCAATGTAGCCTGTTGCCGAGCCTTTCTCCCAGTC
GATTGCTTTCGCTGTAAAACGGTGTTCATCTGCCCCTTTTTCGTCCCCGTCTTCTTCCAGTGCATAGCGT
TTAAACGTTGCACGCATGGCATTTACTTTGTCTTGTTCAACAAATAGCAACAAGTGCCAGTGTGGCGTGC
CGTCGTGATGTGGTTCAACAACACGGAAACCAAAAGGGTTAATGCCTTGGCGTTTCAAACTTGCACGAAT
TTTTGCGAATACCGAACACAAATATTTTTGCGTGTCCGCTGGGCTTGAAAAATTCCAGTTTTTCACAAAG
CCACCGTGCGAATGTACTGCGTGATAAGAAGATGGGGCGGTTAATGTGTAGAACTCGCCCGCATAGTTAA
GATGTTTTGCGACTTCTTCAAAGCCACGCATACGCACCATTAATTCCGCACGTCTGACGGCTGGATTTGA
AACGGTTTTATAAAACATTTCATCAAGCCCGATGATTTCCTCGTCATCGTCTTCATTCACTAACGCCATT
TGTTTGATGTACTGCGTATTTTTTCGCTTTTGCAAACGCCATTCTGCGATTGCCTCACGGCTCGCATAGG
GACTTGCTTTTTTCTGCACTGCACCAACGGCAATATTTAAATGCTCACGAATACGTGAGCGAATAGTCGA
AAGCTGACGAAACCACCATTTTTCACAACGCATCTTTTCCATTGCGATGTTCATTCTGTTTTCGTCAAGC
AAGCCTTCTTTGAATTGATGGTAGAACGGCGGTGTTACCCCTTTTAACTGCGTGTAATACGCCATTTTTT
GATAAAGTGCGGTAAAAATACGGTCAATTTCTTCTTCTGTTCTTGCGTTCTGCACTTCTGTTTTGATGTA
CTTGTCTTCAAACTGCATGATTAATTCTTCGATATCTGCAGCAATAGACTTGGAAAAATTCTCTACATCA
TTAATAGAAAATTCATCTAAACCCACTGTTTTTCTTTTGAGTTTGCCCCCCTCAAATTGATTAAATGTAT
AGATTGTGCCGTCTGCTTTATTGATAATTTTTGAGATCGGGTAACGATTCATCACGCCCTCAACGCGCGC
CAAAATCCCGTTATCCATGACTTCGCGAATCCACAAATTCGCATCACGACGGCTTTTGGCTTTGAATGTG
CGAATGTAACGTTTAACAAAATATTTCGTTAAATAATCCGGCAAACCGGCTATATATTTGTTCACGTGCG
GGAATGACAACTCATCAAAATTGAATAACTCAATCTGATAAGGTGTCATACCGTCAAGTGCTCTTGATGC
TTTTACCATTGGCGAACGTTGAAAAAACGGCTCTTTCTTCGTTTCTTCAACTTTCACCACTGGTTTAACT
GGATCGGCTATCCAGTTAATGTTGTCTAACACCGCATCAAACATTACATCTCTCGCACACTTCTTGCTAA
GTCTACCCACGCGCAAGCATCGTTCCATGTTGCAAAAAAGCGGGCGTCTTCAAGCATTAATCACGCCCTC
TGGTAAACGGTGAGCAACAAATGCTTTTTTACCATTACGCAAACGCACGGGCTCCCCCGCTAACGCTCTT
GCTAAATCAAATTTGCTCATTTTCATTCTCCTTTTCTATAACGTTGCTAAATATTCACTATGCAACTTGA
ACCATTCTTCAATCTTGTTCATTGTTGCTTTCACGACTTCACTCATTTCATTTAATGCAAGCGTTTCGTA
TTGGTTCAGTGCAAAATAAAGCAATTCGCCCAACGCCTGATTAATATCTTTGTGTTCTTCGCCAATCGGT
CTAATTGACATCCCTTTGCTCCACGGTGTGTCGTGATTTTCAATATATTCCAACACTTCAAATAACTGAT
ATTTGTTATCTTTATGCTGAATAATCACTTCTGCGCCACAATCTAAGCTGATCACCATGTTGTCCATATT
CATGCTTTTACTCTCCCATTTTCTCAATCACATACATCACATAAACAATTCCCAACACTAACGCGCTAAT
AAAAAGCACTCTTACCAAGCCTTCTAATTCCATTGATATTCCCCTGTTTTCATTTCAAACCAACTCTTAA
AAAGTTTTTGATGTTGCTCCAACATTTGTTGATAAACCGCTTTTGCTTTCTCAATATCGCCCTTTTCTAA
TGCGTGATAATATTGCTCACAAAGGGTTGTATAAGCGCGTGATTGCTCGCTGTGCAACTGTGCAACAAGT
GCAATGCCTTGCGCCGTTAATTTCTTATTGATGACTAACATTCTTCACCTCTACAGTTTTATGAAGTCGT
TCATACTGACTGGAATAGGAAAAGCGGCACTAAATGTCTTGAATACCTTGAGTGCTTTTCCAATCTCGAC
GCGCTCTTCAGGCGTGTATGCCTCAAGACTGTCTTTCACTTCCAACCTTATAAGCTTTAAGATCTCAATA
AGTGTCGCTGGATTTTCACGACGGAACTTATTGAACTGTCGCACTGCTGGATTAGGTTCCCAGTTCATTT
TTACACGCGCGTTTGCAATACCTTGTTTATTGATTTCTGGACTTGTTTTCTCAAATACTGGAAAATCGGT
GAAAGCCATATTTGCCCCCTTTTCTCTTTTTTACTTACCCAAAAACGCCCAAAAACGATTGATTGCACGT
TTCACAATGTTTTGTTTTAACGCAATCACGTCGCTCTTTAACTCGCTGATATTTTCATAAGCCACTGTTT
CATTGAGTATGCGCATATCGTTGAAACTCACTTGATTTGCGTTGATGCGAAGTTGTAGTGCTAACTGCTT
TTCTAAACTCTCAACACGTTGTTGTAGCTTGAAAACATTTACTCTTTGCTTGTTTTTCTCTGTCACTTTC
TGATTTCTTTTTTGTTTAATCATTGTTCAATTCCTTAAATTTAGGTTGAAAAAATCCACCGCTTTAATTT
TTCAAAGAAAACGGTGACTGATTTATGAATGAAAATTAATGGAAATTAATCTGTTAGTATTTCTAACTGA
CGCTCGTCAACAAGCTTTTGTTGTTTAAGTGACTTTGTCCACGTTGAAATTTCTGGTGTTTCTTTTGCTT
CGCCAAAAGTCTTAAAATCGTGTAAATACAGTGTGAACTTGCACTCAAATTTTCTACATCTAGGGTTACA
ACAAACAAGATCACCATTAAATAAAATTAATGATTCACTTTTAGAGTTCGAAACACTTAACGCACCTTCA
CACAATGGGCATTTTGCAAGCCCTCTTACTTTGAAAGCTTCACCTATTTTCATACAGCCTCTTGTTTTAA
TGAGTTGATCAATTCACTCAATGCTTTAATATATTGTTCACCTTTTTGAATAACTTCTGGGAAACACGCA
GATGAACTTAAATGAAAATGATATAAACGCTCGTGATGACGAGTTAACGATTGAAGAACGCCTTGCAATT
CTTGAAGAACAGTACTTTGACTTGTCGCAATTGCTAATTCGTCAAGATTATCAACTGACAGCAACGCAAG
TGATTTTAAAAACGCTTTTGCTTGTTCTTTGTGAGCAAGATGCTGCTTTAAGCGACAAGATACGCAAAAA
TGCGTTGACGCATCTAGCAAGGCTAGCCGATGGCAACCATGACATACTTGACGAATTCGGCGAGGTTGTT
GAAATGTTTTTTCCACGACAAGATTAACAACCACGCTTTTAATTTTGATAAACCCTGCATTGTCGGGGTT
TTGTTTTTGACATTTACACATACACACACCTTGTTTATTTAATAAAAAACGTTTTAATGAATTGATTAAT
ACCGTCTAATAGCTCACTATCTTTTGGTAAATTTGCCTCTTCAATTTTGGCTATCCCCATAAGTTGATGC
TGATCCAAAATAGCTTTAATAGAATAAAACGTTAAATTCCCTAAATGATTGGCTATCCCTAACAACACAG
GAGTTAAATATGTTTGATGAATTAGATAATTTTTATCATCCAGCAATTCAGGACTTACATCTTTTAGCAG
AGCAACAAGAACAGAAAAAGGCACAGGACAAACAGGCAAACCCCACAAGGCATCTTTTTTCTGTTCTTCT
GGCAACCCTTGCAGACTCGCCGACATGGCGGCTCTCTCGTGCGCCCATTCAACAACTTTTGCAAGTTGCG
TATTCACATAAATTGATTGATGTAACGCTTTTTGCCGCTCATCTTCAATCTCACTACAATCTGCTAAAAT
CACAGGGTCAACACCAACATGCTGACATAATGAAACAACTAGCGATTGCAATTGAGCCAAAGCTTCGGGA
TTATTTGGAATAGTTCGCATACACACACCTTTCACTACTTCACGCCTTTAATCACCGCCCAATCAACATC
GGGGCGAATTTCTTCTGCTGTCACCTTGCCATTTGTGGCTTTAATGATTGCAGGGATATATTTCACATCC
ATTTTTCCACCTTTAGCCCACTTATTTACCGCTTGTTGACTCACGCCACAGATACTAGCTAGTGATTTTT
GGTTTCCACAAATTTTAATAACTCTTTTGATTCCTGACATACTTTCCCCTTTTATGGAAAAAACAACTAA
AAAATGTAAATAACAACCAGCATAGTTGTAATTTACAACCAATTTTACCAAAAATCAACAACCACTGTTG
ATTTTATTTATACTACTTAGGTTGTAAAATACAAAAAAGAGGAATTTTTATGCAAAATTTATCTGTTCGT
CTTCGTAAAGTTTTATCTGAAAAGCGCTTATCTCAACAGTGGTTAGCTGAACAAGTTGGAATTTCCCAAC
AAGCAATAGGTAAAATTTTAAATGGAGGCAATACTACAAAAATTTTAGAAATAGCAACTGCACTAGGTGT
TGATGCTCATTGGTTAAAAACGGGCAAGGGTTCACGTGATACTTCGCTTGTTGTCAGTGAACCTAGCGCA
GAATATAAAGTGAAAGTAGACCACTTATCTGTGGCTGCGATTGCGGGGTATAACGGTTTTAGCAATGCTG
ATTATCCAGATGTTATTAGATCGATTTACTTTTCAGAAATGGGCTTACTTGAAATTATTGGTAGAAGAAC
ATCTGAAGGCATTTACTTGATTAATATCCCGACAGATAGCATGGCACCTACGATTAATAAAGGTGATATT
GTCTTTGTTGATGTGAATGTTAACGCCTATGTCGGTGAAGGTGTTTATGTATTTGATTTGAATGGTGAGA
CTTACATTAAACGATTACAACGCATTCCAACAGGTGTCATTCGTGCATTATCAGATAACCCACTTTACCC
GCCTTTTGATATAACAGAAAAATTATTTAATACCGCAGTTGTTCGAGGTAAGTTTATAAGAGTACTACCA
ATTAATCCGAAGGATTTGTAGGAATGCATATGGATAAATGCTTTGTTTACATAAATACACATAAAGAAAT
TAAGGCATATTTTATTAAAAACATTAACCAGAAAAATAATGGCTATTTTTCTGGCATGAGTGAGGATTAT
CAACGATACTTAACTTTTAGAACAGATAGAGTCATCAAATATTTTGATACGTTACTACAAGCTCAAGAAT
TTGTTGATAATATTCCTATTGAGATTAAAAACAAATTCTTTGATTTAATTAGTTCCCAGTGTAAGACTTT
AAGCTCCCAGTGTAAGACTTTAAGAACTCATTCTACAACGTTCTGTTTTACTGGTTTTAAGAAAGCACAA
AAAGATGCGCTTATAAAATTAGCAAATGAAAATAATTTACGCGTTGTTGGTGACGTATCACCTAATGTTA
ATTACCTTGTCGCCTGCGAAAATTCAAAAACAATTGGTCCCCGTAAATTAGCCAAAGCAGAACAATTTGG
CATAAAATTAATCTATGAAGATCAATTTTTTTATATGATAGAAACGGGTGAAATACCGCAATAATCATTT
ACTGAAAGCATTCTAACAATCCATTGTGCCCAACTGTTATATTAAAGAATAATTATTTAATACTGTAGAA
ATCATTAGTAAGTTTATTTGTATCGTAACATTTAATCTTAAATTGATATTAGAGATAAACAAAATGAAAA
CTCTCAATTCCCTCTGGTTAAAAATAGAAGATATTTTAGAAGATACTCTCTCAATTCAAGAAAAGCTATA
TTTTGAATGTAAAAAGTCAGCAAACTCTCTCCCAAAAGATTTTTGGGCAACATATAGTGCATTCTCTAAT
ACTCAAGGTGGAATTATCATTCTAGGCGTGAGTGAGCAAGATAAGGATTTTTCTATTACTGGCGTTTCAA
ATTCTCAAAAAATCATTGATGATATGTTTAGTCAAATGAGAGGAGCGCAAAAGATCAGTATTAATAATCT
ATCAAATAATGATATTAAAACTATTACAAAACAGATAAATAATATATCTGTTGAGATTATTGCTGTAAGA
GTAAAAAAAGCAGAAAAAGCAGATATTCCAGTCCATCTTAATAATGACCCCAGACTTTCTTACGTTCGGC
TGAATACTGGTGACCATAAACTAAAGGCTAATGAGTTAAAAAACTATTTGTCAAGTTATACTAAAAATAA
CCAAGATAGTAGAATAATACCTCATACAGGTATTAATGAAATTAACTTACATACGCTGCAAAAATATCGC
CAATTTCTTAAAAACTATAATTCAACGAGCCCATTATTAGTACTTGATGATTTATCGTTCTTAAAAAGAA
TTAATGCTTATTCAAAAAACTTAGAAACTAATGAAGAAGGACTGACTTATGCTGGGCTCTTAGTTTTTGG
TCAACTTCACATCATTCGTCAATTATTTCCCCATTATTTTCTTGACTATCAGGATATCCAAGGTGATGAA
CGTTACTCCTCTCGCTTTACTTGTGATGATTTAGAAGATGGCAATTTATTTGAATTTTATTTAAAAACAT
CCGCATTGTTATTTGATGTAGCTAAAAACAGTCACTTTAAACTAAATAATTTAACAAGAAGAGAGGAAAA
TGAAATTACAGAGGCGTTGCGTGAAGCATTAGTGAATTTATTCACACATTCTGATTATTTCAATGATGAA
ATCACACTTAAGATAGTCAAAACATCAAATAAATTAACATTTGAAAATCCAGGTGCTATGTTAGTCAGTA
TTGAACAAGCAATACATGGGCAGAAATCAACTTGCCGAAACGCTATTATTCATAATATTTTTAGGGTAGT
TGGTCTATGCGAGCGTCAAGGAAAAGGAATTGAAAAAATATTCACGAACTGGGTCAGAGAATTATTAACG
AAACCAGAACTTTGGACAGATCATTTATCTACACATCTTGTCTTAACCCTACAAGATGGAGCAACATTAT
CTGCTATTCGTCAGTTACAATCTGAACTTGGGAAAGAGTTCTCACAAGAAAGAACACTCTACAAAAACAT
TCTAATTTATGCGGCTTTGAATAACGGCTGGATTAATCACGCTTTGCTTACTGAAAATATGGGCAACTCT
TTTACAGGACGAGACATATCACTTGCTTTACCACAACTCGCTAAAAAAAGTTGGTTAATTGGTAAAGGTG
AAGGAAAGAAAAAATATTATGTCCTGCCATGGATTAAAGAGTCTGACATTACGGATATTTATAGTTCCAG
AGTTGTAAAAATAAAGCTAGCAAAAGAAGCTAATGCACAAGCTAATGCACAAGCTAATGCACAAGCTAAC
GCACAAGCTAACGCACAAGCTAACGCACAAGCTAACGCACAAGCTAACGCACAAGCTAATACTCAAGATA
ATGCTATATTTGAATCAAGACAAATTAAATTTGTGTATAGAGATGACGAAGGGCGAATCCAAAATGATTT
GGGTAAAGTCATTGATGATTTAAAAAAACTGAATCCAGATTACGAACAACAATTAAGAAACGTTGTTAAT
CCTAGATTTTATCATTTGAAGAAAAAAAGACCTGAACAAGTTAAAGAATTATTACTGCTTCTTTGTGATG
GGCAATACGTTGCAAAAGTCGCACTGGCAGATCTACTTGGAATGACTGTTTCAGCACTAGGTCGACATAT
ATCAGTATTGGTTGAAGAAAAACTTTTAGTGCCTGCTTTTCCACAGCAGCCAACCCATAAAGATCAGGCT
TATATGACATTTAAATCAAAAAAATAATGATTTGAGAAATAAAATCATTCATCCACTTAACACCTAAGGA
GTTTTATATGAAATACGAATACAAGATGATTCAAGCAGCACCACACGTCATTGCACAGAAAAAAAATATT
CAAACTGCTGCTGCCGATTATCTGCAAGCACTAGTTGATGAACATGCAGCACAAGGTTGGGAATTTTTCC
GCATTGACGACTTCTCAACAGAAGAAGCTGCTGGTTGCTTTTCTGGTGGTAAACAAACCACAATGGTTCA
TAAAGTCATTACATTCCGTCGTGAAAAAATCTAATGCGCTGGATTAGTATTCAGCTGATTCTTCTCTATC
AACGACTTGCACCTCAAAAAATAAGAGATGCTTGTCGCTTTGAGCCTAGCTGTTCAAACTATGCTATTTT
AGCAATTCAGAAATATGGATTTTTGAAAGGGTGGACAATGGCGATCAATAGATTAAATCGCTGTAAATAC
CCGAACGGTGGTATTGATAATCCTTAATTCTTTAATCTTAATAAAGGGCTAAATGCCCTTTTTTAATTTT
CATCTTTCTTTAACTGCTTGTCTTGCTCTTCCGGTTTTAACTCAAATTCAACTGCACTTGTAAAACCGCT
ATCTGTGATGTTATGTGTCACGCTTGTGATAATCCATTCACTACTGTCAATTTCCGTCTTAAACCCCTTT
AATTCTGCCGGCATTTCCGGCATTAATTCAGGTTCACCGTATGCCATTGTTAAGCTGAACGATGCCGTTC
CGCGTTTCATTTTGTCAAATGCCGCTTTTGCGCCTTGAATTGCGCTTGCTTCCGTTTTATAAGTATGGCG
TAGGGTTTTAATCTGCTCGCTGTCGCTAGTTAGCGGTTGCGTTTGCACAAGTACGTTTTTCTTTAACTTG
CTTTGTTTGCCTTTTTTCGTTGTGCGGTTTACGCGTTGCACGTCGGTATTTTCATCAATAATCACTTCGC
CTTTCTTGCCGTTGTCGAGATTGTGCCAATATGCCCGCACGGCTTTGTAGTTGTCACTTTCATTGATTGT
AAACGTGTAGCTGTCACCGCTTTTCTTTGTGATTGTGATTTGTGGTATATCTTTACCGCTTGCCGTTTTT
GCTTTGCCACGTTCTATGAAAAGCAATGCCCCATTCTTCACAGTGCTGATTGCATCATATTGTTCGGCGA
TTCTACTCAATAAATTAATGTCGCTTTCGTTTTGCTGGTCGATGTGTTCGATAAGCTGTGACTTGAATTT
GTCGGCACAAATCTCTTTCAGCTTGTTATCTGCGGCAATCTGTTTCACTAACTCACCGAGTTTGATTTTG
TGAAATGACCGCTCTTTTTTCTCGCTCAATGTACTTTTTAAGTCAGCACTACGGGCCCGAATATTCAATT
TATCAGGCGTACCGCTAAACTGAATTTCATCAACTGAAAATTCGCCTTTTTCAATTAATCCTTTCCCTTT
CCAACCAATCGCAACCTCAATTGTGGCATTGCGTTGCGGGATTGCGAGTTTGCCGTCGTGGTCGCTCAAT
TCTAAGTCTAACAAATCGGCTTCAAATCCTCGGTTGTCAGTCAACGTCAGATTGATTAGTCGGTCAGTGA
CAAGCTGTGTAATGTCTTTCTTATCGTCTTTTGTCTTGACGATAATTCTAAATGCGGGCTTTCTGTGATT
TGTTGCGTTGATTAATTCATCAATTATCATAATAAACTCATTACTTTATCTGCTAGTGCAATCAAAATCG
GATCATCTGTGCGTTTCAAGTTCATTGTGAAGTCAATCACCCGTGGCGCACCGTCACCGAATAGCTCACT
TCTGCTTTCACTTATGCTTTCAATCACGAAAAAACCGACTAATTCAAACGTAGCCCCATCAATGAGCGGG
AAACTTCCCCCGCTGTCTGCCATTAACTCAAGCATTTTAATGCTAAACCGACCGCCTGTGATTTCAGGCG
CAAGCCGTCCGCCAATTGTGACCTTTTCACCCTCTTTGCCTGTAAATTGCGTTTTCGGCATACCGCCCAC
AATGCTATTTGTCGGATGTCGCCAACTGCTTTCACGCTCAAATGTTTGAAAAGGAATTGTTGACCGTGCA
AAGACGAACATTCCTAATATTGCTAGTGCTGTGTTTTGTAACATTCTCACCCCTAAAAAAACAAAAAGTG
CGGTCAATTTTGTTCAAATCTCACCGCACTTTGTTTCATTCTTTAACTCTCAACTTCAACCCGCTGACGT
GCTTTTTCCCGCCATTCCATCAATTCACTAAACGTCATGTCATCAAATGCCGAGGGTTGCCAGTGAAAGA
CCATTGCGACATCAGCGATTGCATCCTCAACGCTTGGTGCGATTAAGATTCTTCCGTTTCCGTCGAGTTC
TTCCCTAAAAAACTCACTGCCGCCGTCGCAAGTTCGGTGAAGTCTTCAACTGCCATTTGTGCAAAGTCCG
CTTTGTGCAATTTCGGCACGGTAATGCGTGGCAATAAGATTTCCATTGCGTTGACGTCAACTTGCAACAC
ATCAAACATTTTTAAGCCTTTGAGTGCTGGCACAGTCGGTTTCATCACTTGTACTTCTTTGATTTCTTGC
TCACCACGTTGAATTGCAACGGATAACGCAATCACTTTAATTGTTGATTTGGCTTTTTCTGTCATATTTT
TTTACCTTTAAAAAATGCCCCTCTCGGGGCGTGGTGTGTATGTGTTCTTTAATTAAATGCCAATTGCGGC
ACGATGGTCTGCGAGTTTATCTACACCGTCTACAACAAACACGCTGTTTAACATATCAATTTCGATTAAA
TCTTTGCCGTCAACAATGATTTTGTAATACGTTAAAGGCACTTTGAATGTTTGTTCAGTGTCATCGCCCA
CTTTGCTGTTTCCGCTGTCAATTTCAGTAAATCGACCTTGCATCACAAGCTCAACAGATGTGACTTCTTC
TGTGTCATCACGCTGATATGAGCCAAGAAAACGCAATGGAATGCCGTTGATTGACCCGCCGAATTTTTTA
ATTAATTCGACCATGTAGCCACCGGCTTTAAATTCCGCTTCGAGCTTTTCAAGCCCGAGATTGACATCCA
CCGAACCAATCATACCGCCCGCGCGAAATTCTTCGATTTTCATTGCTAATTTTGGTTGAGTCACTTCCGT
GACTTCGCCGAGATATTTGTTACCGTCGATGATTAAATTCATCAATTTAAGTTTGCGTGGTAAAGCCATT
TTCTACCCCTTACGATGCTAAACGATTTGAAAAATCAACAAGGTATTCATCAGAAATGTACTGATTAAAG
CCTAGCTGTTCGAGCGGTGGTACTGGGTGATAATCATAAGAGATCAACAACTTCGCATCTTTTAAATTCG
TTGCACTGTTAAGCTCTTTATTAAGCCACGCTTTACCGCCAATTAAGTAGCCTTTTGTGGTGTAATCACG
CCACTTCGCATTGATTGCTTCAATAATATCTTTCACTAGCGTGACAGAAATATCTTTATCCACTGCCCAA
TCAAACGCCCCTGCAATCGTATCTTTTAAGATTTGTGCAGTGCGGGTGTACACTTCAAACTTGAATAATG
GATCTTCTGCAGTCGTGCGTAAGCCCCAAAAACGAAAGCCATTATGATTCACGCAACACGTGATGCCTTG
TTCATTGAGATAGTTCACATCAGTCGAGCTGTCGTTAATGTCAAAATAGAGTGGTTGTGTGACACCGCTC
ACGCCATTAATGCCTTTATTTGAAATAGACGTATGCCAGCCCTGTTCTTTATCAAGATATGCACGCATTG
CCGCCGCACGAGTGACGGCATAGTCAATCTCAACTTTTGATGTGTTGACATTAAATGACAGAAAATCGCC
CATGATCAGCATGACTTCACGTTGTGAGAAGTTGCGTTTATATTGCACCGCTTGTTCTTTCGTTTTACAC
CCTTGACATGAAATGTAAGCAAATGCGTTGAGTTTGGCGGCGATACTTGCAAGCTCTGTGGCGACTTCTT
TTGTGTCGAATTTTGGCACACATAAAATACGTGGTTTGATACCGAATTTGTTTTTCGCAATCAATAACGC
CTTCAAGCCTGTGTACTGCCCTTCTTCTGTGATTGTGCCAATAATTGCCGTGTTCATTTCACTTGCTTTT
GTTTCTTCGTCTTCTTGCGCACTTTCTTGCACTCGCACAACAATCACTTTGCAATTGACTACATCAGAAA
TCCCGTCAAGCGCACGTGAAAGCGTGCCTTGTTTTCCAGCCTTGCCAATTGCCGCTGCCACGTTTGTGAT
GAGAACGGGTTCATTGAGTGGGAATGTTTCATTGTCTGCGTCATTTGCAGTACAGACAATACCGATGACT
GCGGTTGATAGACTTTGAATTGTGCGAATTGCTTGATTGATTTCTGTGACTTTGACACCATGTAGATATT
CTTCAGACAT
