# Supplementary material for: Comparative analysis reveals the Genomic Islands in Pasteurella multocida population genetics: on Symbiosis and adaptability
Source: BMC Genomics. 2019 Jan 18;20:63. doi: 10.1186/s12864-018-5366-6 (PMC6339346; doi:10.1186/s12864-018-5366-6)
Supplement: Supplementary file 9 — File S2. Detailed information on predicted phage of each strain (ZIP 5010 kb). [file 12864_2018_5366_MOESM9_ESM.zip › File. S2. Detailed information on predicted phage of each strain/8522APM/detail.txt]

gi|00000000|ref||  [asmbl_id: NC_000000].2289856, gc%: 40.25%

CDS_POSITION                       BLAST_HIT                                                                            EVALUE              prophage_PRO_SEQ
---------------------------------------------------------------------------------------------------------------------------------------------------------------------------------------

#### region 1 ####
1421956..1423230                   PHAGE_Sinorh_phiN3_NC_028945: tRNA nucleotidyltransferase; -; phage(gi971759164)     4.38e-115           MNNKIKIYLVGGAVRDQLLNLVVKDRDWVVVGATPDDLLSQGYQQVGKDFPVFLHPQTKEEYALARTERKAGSGYTGFICDFSPTISLEQDLSRRDLTINALAQDLDGKIYDFYGGLTDLKQRLLRHVSPAFAEDPLRVLRVARFAARYHTLGFTIASETCELMQQLSQSGELSNLTAERVWLETEKALLEPHPEVYFQTLQEVGALQVLFPELAALQGVPNPAKYHPEIDTFVHTMLVLQQAVLLTENTDSDKSAVRFAAICHDLGKALTPKEILPHHYGHEKAGVMPTRRLCQRFKLPHAIQDFAELCCEYHSHIHKAFELRAETILKLFNRLDVWRKPERFKALLLVCIADTRGRTGFEQVDYPQREFLWQLYQSALQVNVQDIIQQGFQQQAIRDELNRRRIIAIKQTRAEILPRFTNPC
1423271..1423888                   Outer membrane lipoprotein component of lipoprotein transport system LolB; -         N/A                 MKKQHFLLPIIASFFLFACTLDTERPTDVKYISHTDPTWQQHLSQLKKIRDYTNQGQLGYISQKERFSTRFDWQYQNPTNYRLTLSSTLSPTTLSIEVRHNVMHLSDNKGPLRSAQDAKRLLKEIVGMDLPLDQFALWLKGQPDESREYRVAENHLLAHFSYPIDNQQWTADYLSYHQLPLPLPKDILLKTEGQTLKIRIDNWTY
1423888..1424775                   4-diphosphocytidyl-2-C-methyl-D-erythritol kinase (EC 2.7.1.148); -                  N/A                 MQHYHFSHSLLAQQEKPYRFPCPAKLNLFLYINGKRQDGYHELQTLFQFVDFGDWLDIEVREDNEICLTPELPSLKNEDNLVYRAAKLLQQKTNCALGANLTLDKILPMGSGLGGGSSNAATALVALNYLWNTQLSTKQLAKLGLMLGADVPIFVHGHAAFAEGVGEKITYCEPKEKWYVVLKPNVSISTATVFSDPDLIRNTPKQSLEQLLNQKYTNDCEKVVLNHYPEVEEILHRLLQYAPSRLTGTGACVFAEFNDEESAQLAFQTIPKNYFGFVAQGLNKSPLHNMLAKIS
1424845..1425792                   PHAGE_Entero_4MG_NC_022968: putative phosphoribosylpyrophosphate synthetase; -; phage(gi563397545)     1.93e-25            MPDIKLFTGNATPELAKRISERLYLSLGDATVGRFSDGEIQVQINENVRGSDVFIIQSTCAPTNDNLMELIVMVDALRRASAGRITAVIPYFGYARQDRRVRSARVPITAKVVADFLSSVGVDRVLTCDLHAEQIQGFFDVPVDNVFGSPVLVHDMLKKIDMQNPIVVSPDIGGVVRARAIAKLLNDTDMAIIDKRRPRANVAQVMHIIGDVAGRDCILVDDMIDTGGTLCKAAEALKERGAKRVFAYATHAVFSGSAAKNLASDALDEVVVTDTIPLSPEIKALNKVRVLTLSGMLAEAIRRISNEESISAMFT
complement(1425868..1427463)       PHAGE_Clostr_phiZP2_NC_018084: putative lysozyme-peptidase; -; phage(gi392972703)     1.96e-20            MRHVKLARDRRRRKLQIKIAIFFSIILFIVLVVSLGKKEEGQDSSADSQTQTETQIEKQPALSTATVESPSSVQADSTLSPPSSAESVEKQAITEHHTESSAVSMDEKNSDTQVDASSQETTAKPAENTLDATSFYDDLEAKDDEVDEIKPDMLDELAAFPEPVRHALSDLFDVMDQAMRIKNQFSHTVVKGDSLKDVLELSGLDASVSERLIKAYPEFKNLKPGQQFYWILDNQGELEYLNWLVSEREEKIYEKTADGQYQREILKKQSVWKKEVLKGRIDGSFNTALRTLGLDIRQINQLANALQWQINLKRLKKGDKFAVLVTREYIEGKLTGQGNVDGIHIISAGKSYYAIQASNGRYYNRQGETLGKGFARYPLQRQARVSSHFNPYRRHPVTGRIAPHKGVDFAMPVGTPVIAPADGIVEKVAYQANGAGRYIVVRHGREYQTVYMHLSRALVKAGQNVKRGQRIALSGNTGRSTGPHLHYEFHINGRAVNPLTVKLPGTSSGMGTAERKQFLVKAKEIERQLRL
1427656..1428447                   PHAGE_Bacill_G_NC_023719: gp245; -; phage(gi593777701)                               1.29e-17            MHIHSIKLPLVELKNINVVFEQKKALQNINLTLYPNSIITIVGPNGGGKSTLLKVLLKLLPPTSGQVIYHKNLRIGYVPQKIHLDHSLPITVERFLSLKKGISRQAIQDALSLLSISHLHKNSLQKLSGGEMQRVLLARAILNKPNLLVLDEPTQGVDINGQAELYQLIQQTQQQLNCAILMVSHDLNIVMADTNEVLCINQHICCAGTPETVSNDPTFIHFFGDQFAKNVALYTHKHNHKHDIHGDICCTSDFQSQQCTHKE
1428456..1429241                   Zinc ABC transporter, permease protein ZnuB; -                                       N/A                 MFEILFPAWLTGMLLSLITAPLGAFVVWRKMAYFGDTLAHSALLGVALGIFLDINPYLSIVLLTLILAILMVWLEGKTQFSVDTLLGIIAHSCLSLGVVTVGLLQNVRVDLMAYLFGDLLAMNYEDLVVIGIGVVFVLVTLLYFWHPLLSTTVSPELAQVEGVNVQKMRFILMILTALTIALSMKFVGALIITSLLIIPSATARRFAKTPESMVFIAILISMLSISLGLLLSAYYDTAAGPSVVICASLLFLLSLMKKEHN
complement(1429318..1430298)       PHAGE_Plankt_PaV_LD_NC_016564: ABC transporter; -; phage(gi371496158)                1.17e-24            MQELERQAPLLDAVNLKKYYPVKKGILSKPKLVKAVDGVSFTLERGKTLAIVGESGCGKSTLGRMLTMIEAPTEGELFYKGQNFLENDTATQKLRRKKIQIVFQNPYASLNPRKKIGTILEEPLLINTDLNAKERKQQVLEMMEKVGLKPEFYDRYPHMFSGGQRQRIAIARGLMLRPDIVVADEPVSALDVSVRAQVLNLMMDLQEEMGLSYVFISHDLSVVEHIADEVMVMYLGRCVEQGETKAIFNHPRHPYTQALLSATPRLEAEHRRERIKLTGELPSPLSPPKGCAFHARCRFAMEKCALEKPALKQYEDGSKIACFMLD
complement(1430315..1431313)       PHAGE_Plankt_PaV_LD_NC_016564: ABC transporter; -; phage(gi371496158)                1.89e-18            MALLNVENLSVHFGDENAPFKAVDRLSYTVNEGEVLGIVGESGSGKSVSSLAIMGLIDYPGRVQAEQLLFNQSDLLALTEKQKQKIVGADVSMIFQDAMTSLNPSYTVGYQIMEALKVHQGGAKAWRKERAIELLTLVGIPDPRSRLDVYPHQLSGGMSQRVMIAMAIACNPKLLIADEPTTALDVTIQAQIIDLLLELQRKENMALILITHDLALVAEAAHRIIVMYAGQVVEEGRAEEIFKCPRHPYTQALLRALPEFAEGKSRLQSLPGVVPGKYDRPTGCLLNPRCPYATDRCREQEPETRLVNGHRVKCHTPLNAQGMPSYTEFAVS

#### region 2 ####
complement(1552939..1553670)       PHAGE_Plankt_PaV_LD_NC_016564: ABC transporter; -; phage(gi371496158)                1.45e-35            MAIRVKNLNFFYGSSQALFDINLSAEEGDTVVLLGPSGAGKSTLIRTLNLLEVPASGELIIANSQFDLSEAKTNPKQICRLRQDVGMVFQQYHLWPHLTVIENLIEAPKKVLKLSDEQARSEALELLKRLRLAQFADRFPLHLSGGQQQRVAIARALMMKPQVLLFDEPTAALDPEITAQVVDIIKELQQTGITQVIVTHEVGVAKKVATKVVYMEQGHIIEMGDASCFTNPKTEQFKQYLSH
complement(1553846..1554457)       PHAGE_Caulob_Cr30_NC_025422: phosphoheptose isomerase; -; phage(gi725949171)         6.27e-17            MLDGLKGEQMYLEQIKAELNEAATVLNKFINDENNMKLIQQAALLISDSFKQGGKVLSCGNGGSHCDAMHFAEELTGRYRENRPGYPAIAISDVSHLSCVSNDFGYEYVFSRYVEAVGQKGDVLFGLSTSGNSKNILNAIKAAKEKGMKVIAMTGKDGGQMAGIADIEIRVPHFGYADRIQEIHIKVIHILMMLIEFEMAKTE
complement(1554463..1555002)       PHAGE_Cellul_phiST_NC_020842: hypothetical protein; -; phage(gi472339898)            7.64e-05            MKKHHVGILISEQDVRARIQTLGREITQYYQQKAVEKVIVVGLLRGSFMFMADLVRELNLPVEIEFMTTSSYGSGMTTNHDVKISKDLDGDIKGEHVLIIEDIIDTGYTLQKVREILKLREPASLRICTLLDKPSRREVEVPVEWVGFSIPDEFVVGYGIDYAQRYRNLGYIGHVVLEE
complement(1555237..1556592)       PROPHAGE_Escher_Sakai: protease TldD; -; phage(gi15833371)                           1.32e-05            MQNTEKSTALLKQQEQTLREAVHYAVDMAQKAGATAEVAVTKVSGLSVSTRLQEIENVEFTNDGALGISVYLGNQKGNASTSDLSPEAIKNTVEAAISIAKYTSPDECAGLADYDLMAFDAPDLALYHAADIDVEKATALALETEQAALNYDKRIVNSEGAAFNSHTGVRVYGNTHGMLQSYLSSRYSLSCSVIAGVEDQLERDYEYTISRDLNQLESASWVGEHCAKKTLSRLQPQKMATQQVPVIFLNDVATGLISHLTAAISGGNLYRKSSFLLDHLGKQVLPDWFHISEQPHLIGQLASSPFDSEGVRTQCREIIKQGTLQTYLLTSYSGKKLGMRSTGHAGGIHNWLVKPNTTGGLTTLLRQMGTGLLVTDLMGQGVNLVTGDYSRGAAGFWVENGEIQYPVAEITIAGQLKEMLRNIVAVGDDIEHRSNIQTGSILLEHLKVSGN
1556687..1557229                   UPF0307 protein YjgA; -                                                              N/A                 MAKRGKNKIEWDNTDWEQEEEEIIWVSKSEIKRDAEALKKLGEKLVDLTKAKLEKIPLEEKLLEAIELAQRLQKEARRRQLQYIGKLLRNIDVEPIQDALEKLENKHQQQQAMLHKLEMLRDTLIDTPEAITQFLEQHPDADRQHLRNLVRAAQKEKAQNKPPKAYREIFQYLKDFMLED
complement(1557287..1558174)       PROPHAGE_Escher_Sakai: FtsH protease regulator HflC; -; phage(gi15834405)            1.03e-122           MRKFLTPVIVVIAAILYSSIVIVSEGTRGIMLRFSKVHRDADNKVVVYNPGLHFKIPFIDSIKILDARIRTLDGQADRFVTVEKKDLLVDSYVKWRISDFGRFYTATGGGDYAQASNLLRRKVNDRLRSETGSRTIKDIVSGTRGELMEGARKALNTGPDSTAELGIEVVDVRVKQINLPDEVSSSIYQRMRAERDAVAREHRSQGREKAAFIQADVDRKVTLILANANRTAQELRGSGDATAAKVFSDAFSQEPQFYSFLRSLKAYESSFANSDNMMILKPDSDFFRFMQAPTK
complement(1558174..1559421)       PROPHAGE_Escher_Sakai: FtsH protease regulator HflK; -; phage(gi15834404)            4.80e-127           MSLNGSDQDPWGKPGQKKPESQRPDNEGGQPNWNDNQSGRKQNNQEQSPPDIEEIFNNLLKKLGGSGNGGKRNNSHSGGSLNLGKLLPIAAVIGAIVWGVSGFYTVKEAERGVVMRFGELHAIVQPGLNWKPTFIDRVIPVNVEQVKELRTQGSMLTQDENMVKVEMTVQYRVHDPAKYLFSVTNADDSLNQATDSALRYVIGHMSMDDILTTGRSVVRENTWKTLNTIIEPYNMGLEVVDVNFQSARPPEEVKDAFDDAIKAQEDEQRYIREAEAYAREREPIARGDAQRILEEATAYKDRVVLDAKGEVERFERLLPEFKAAPELLRERLYIQTMEKVMANTPKVMLDGNSGNNLTVLPLEQILKGQQTKGKSTNATSEEVRPVFRAETPNVMPTQTSTSSTRQENTRQGRFN
