# Supplementary material for: Comparative analysis reveals the Genomic Islands in Pasteurella multocida population genetics: on Symbiosis and adaptability
Source: BMC Genomics. 2019 Jan 18;20:63. doi: 10.1186/s12864-018-5366-6 (PMC6339346; doi:10.1186/s12864-018-5366-6)
Supplement: Supplementary file 9 — File S2. Detailed information on predicted phage of each strain (ZIP 5010 kb). [file 12864_2018_5366_MOESM9_ESM.zip › File. S2. Detailed information on predicted phage of each strain/Anand1_goat/phage_regions.fna]

>1	 539564-573491
TGTGAGTGCTGCGGTCATATATACAGTATGAATCTTGATAATTGTCCGGAGTGCGGTGCTAAAACACCAG
AACTCGCTAACTCGAAAATCCCTTTTATCAAGTCATATTTTTACGATGCAAAACTGATAGAAAAACATCG
AAAAGAATTACGTATTGCGGAAAAATTACGTCTTGAACAAGAAGCGAAAGCGGAGAAAGAACGCTTGTTT
AACGAGACTTACCAAGACGTTTACGTATCGTTTCCGCAAACGCTTGTCGGTAACAAAACAAAAGAGTTTT
TTAACACTTTCTGCGAGCAGTTAAAAACAATACTCAAGTGCAAAGAATATAACGAGTTTATGAAGAAATA
CGAGTATAAACTCAATGAATTTAACTTTTATTTACCACACTTTTTACAGTACGCGCAGAGCAACAAGAAA
GCAGATGCACAGAGTGCGGTAAAAAAAATCTATGAAGAAAAAACAGGAGTGAAATTATGATCAAACTCAT
TCATGGCGATAGCTCGAAAGTAGAGATTCCAGCCGTTGACATGATTTTTACAGATCCACCATGGGAGGAA
AAAGCAAGAATCTATTTCTAAAAGATGAAGTTATTGAATTTTTTTCAAGAAATAAAAAGAAAAAGAATAG
AGCTTAATCAAGTTTATTAGCTAGTTCACTTATATCAGGGGCGTAGTATGTATTTTGTAAAATTGATAAA
TCTCTATGCCCACTTACTTTTGCTAATTCCATCAAATGTAATTTTTTCGACAATCTCGTTAATGCTTCTC
GGCGTGTGTCGTGAAAATGTAAATCAGCTTCTTTTAAGCCAGCTTTTTCTTTTAATTTTCTAAAAAGTGA
ACCGAGTAATTCAGCTTTTATTTGAAATACAGTTGGATCACTATCGGACTTTATCCGTTGTAAATTTAAT
AAAATTTTAACTGCTCTTTTTGAAAGAGGCACAGTACGAGGATGACCATTTTTTGTTTTCGGTAAAAAGC
AAGTTCTATTATCTAAGTTAGTTAATTCCCAAGTTAAATTACAAATTTCACTTGCTCGCATCGCGGTTTC
AATTGCAAATAAAATCGCTGCACCAACTCGGCTAATTTTTGTTGTTGGTTCAATATCGTCATTATAACCA
GACACATATATGAGATTCACTATGACGGCTCAATGTATAAGATGGAATATTATTTTCAGCAGCATCAACT
ACTCCTTGCTGAAGCGCAGTATAAAGTTCACCATAGGCTAATGGTGTTGGGTTTCCCCCCAAGAATTGCA
CCATATTTACGGCTGTCGGACTAGGCTGGACTCGTACTTTCAAACCTTTTAAATCCTCAGGTGTTTTAAT
TGGTTTTGATGTATAAAAACTTCTTGCGCCAGCATCTAAGTAAGCTAAACCAATAAAGCCATTTTCTTTT
GAAGACTGTAAAATATTTTGTCCAATCGGACTTTCCATCACTTTATAATAATGTTCCTTACTATTAAATA
AATAAGGCAAATTATATACGCCATATGGCTTACTAAACGCTTCTAGCTCAGCGGCATTCGATTTTGCTAA
TGCTAAAGCTCCTTTTTGTACAAGTTCCAAAGATTCACGTTGTGAACCAAGTTGAGCATCCGGGTAGACT
CGGATTTTAGTGCTCCATCTGTTAATGTTTCAGTACGCTTAGCCATGTATTGCAATGCTTCATGAACTGG
ATGGGATCTATTTTGATTATGGCTTAATTTTAACGTAGTGCTCGGTATAGGGTAAACTCTAATATTTAAG
ACAGAGAAACCACTCCCTTTTACATATTCCTTCACTGGTTTATAAAAAGTAACTAATAATAAAAATAACA
ACAATAGTAAAATATTTTTAAATTCTTTATTCTTATTTCCTAATTTACTATATAAAACCAATCTATATAA
AATAAAAAAACCAAAATAAAAATAAACAAATATAGAGATAAATTGATAATAAGAAAGCGTAGAAATATAC
TCTATACTTTCACTTAAATTACTTTCAAAAATCGAAGCAATAATACTTAAGTTAATCCCTTTATATAAGT
ATAAGGGAATCATCATCCCGACAAGTAATGTATAAAAACAAAACAATAATATAAATAATCTTAATGATAA
GTGATATATAAAAATCCAAAAAATAAAACTTCCGAGCAGACTTAAGAAAGTTAAGGAAAGACATAAAATA
AAAGTGAGAAACAAAAACATACACTCCAAGTAAGCAAAAACAAAAAATATTCTTCTTTGCTTATCCTTGA
GAAGATGAAATCCAATTTCATCATGATAGCTCCTATGCGCATTTTCTAAATGTTTTTAGATGAGTGGTAT
ATCGTTAATTACAAAAACAACCCGCAGGTTGGTCGAAAGACTATCAATTGGAAATGTGCGAGAAATATTG
GCTTGATCCAAAGCGTGCACATTTGCCAGACGAAGAGGCATTTCGTGCAGAGTATGAAAAAGGTGAGTGG
GTGGCGGAAGTCGAGCGTCGTTTTGCCTTGTGGTTGAATAAATGTTTACAAAAACGTTTTCCTCACATTG
CCAAGGATTTTGACGACGCGGAATATCATGAATGGCGCCGTAATATTCGCCGAACCTTACGTTATCGTTT
ACGCCATCCATAGGAGGGAAAGATGTTTCAAACCGATTTCTATATTTTATTTGATCATATCAAGGTACAA
AGTGCCAATGCGATTTCAGGACCACTAAGCTATGGCTTTCCAGCCTTAACAGGCTTGACGGGGGCAATAC
ATGCACTCAATCGAAAATTAGCACACCACCCCGTGCAGTTTGGTGGTGTGATGGTGGCGTGTCATGATTA
TGAATTACAAACCTATCAAAACTCGGCATTTTCGGACCGCACTTTTAAACAAACTCGTAATCCAATAAAG
CGCAATGGTGAGACAGCGTCGATTATTGAAGAAGGAAAAATCCATTTAGATCTGTCTTTGGTGGTGGAAG
TACATGTACAAGATGACCGTGTATTTGAGGCATTGACCGATAAAACCAGCCAAGCCAGTCAAGATTTTTT
ACGAGAATGTCAAACGCTATTATGGCAACAACGTATTGCTGGGGGCTCCGTATTAGATATTGGCAATGTC
CAGTTATTTAACTTGGAAGAAGATCAAGATATTCCACTGGCATTGATGCCCGCTTTTGTGTTGATGGATG
CAAAACAAGAATTAGCCAACATTACTGAAGAACTCAAGACGGGCTTACGTATTGGTCAACTTGACGAAGA
AGGCAATGTGCAAAAATCCTGTCTTCCAAGTTGCCCTGAAGCGACCGCACTAGATGCCTTGTTAGAAATG
GCAACGGTGCATCATATTCCTGAACACGCAAATGCGACAGCCTCAGCGTGGCAGACATATAGCGTGAAGA
AAGGGCGTGGTTGGCTTGTGCCACTTCCTGTGGGTTATCAAGCGATTTCCCCACTGTTTGAGCCTGGACA
ATTGCAGCATTGCCGAACCCAGCAATATCCAAGCCAATATGTCGAAACCCTTTACAGCTTAGGGAAATGG
GTCTTTCCACTAAGCTTACCCGAGAATCTGTCCCAATGTTTTTGGCGTTATAGCGCCCCACAAAATAACC
TTTATCTGATTTCACAAGGAGAATAAGAATGAGTAAAAAATTAGCGACCCCAAGTGTATTGGCTTTTGAG
CGTAATCTAGATATTTCTGATGCGATTTTTGCGCAAAAAGACAGTAAAAATGACAAAGATGCGCCTGTGC
CTTTGCGTATTCGAGAAAAATCGGTGCGAGGCACGATCTCTAATCGCTTAAAAAATACGATTACTAATGA
TCCTGCAAAACTTGATGCAGAAACGGAAAAAGCCAATTTACAACGCGTGGATGTGGCGACCTTAGATGAT
GACAAAGATACTTTAGTGGCGACATTTAGTATCAAAGTGTTACCTTTTACGGGGCGCCCAAATGTGTGTA
ACGATCAAGACTATCAACACCAAATCATGACAACCGTAGCGCAGTATTTATCTGAACAAGGTATAGATGA
ATTGGCTAAGCGTTATGCGACCAATATCGCCAATGCGCGTTGGTTATGGCGTAATCGTATGAGTGCAGAG
CATAAAATTGAAGTGAAGTGCGGTGAAAACACCATCCATTTTGACGATGCTAAACAGTTTTCTTTAAATC
ATTTTGATCATCAAGATGACAAGATTCATCAGATCGCTAAAGAAATAAAACAAGGTTTATTAGGTGAAAA
ATTCGTGATTTTGTATGTCACAGCGTATGCCAACATGGGGTATGGACAAGAAGTGTATCCATCACAAGAA
TTAGTGTTGGATAACTCAACCAATAATCGTAAAAGCAAAATTTTGTATGAAATCAACCAAAAAGCGGGGA
TGCATTCACAAAAAGTGGGGAATGCCATTCGCACGATTGATACTTGGTATGCCGAAGAAGTGGCGTTCCC
AATCGCTGCGGAGCCTTATGGTGCCGTGACGACATTAGGTACGGCTTTCCGTCAACCGAAAACCAAAAAG
AATGATTTCTATACCTTATTTGATAATTGGCTTTTAAAAGGCGAAGTCCCATCCGTGGAACAACAGCATT
ATGTGATGAGTGTTTTAATTCGTGGTGGTGTCTTTGGTGCAAGCGGTAAGGAATAATTATGACAAGCCAC
TACATTGAACTGAAAGCAATTCCGCAAATGGATATGCTACAAAGTGAGGTAATTGGTCATTGTATGCAAA
TTCTGCATCAATTCTTACCGCACTTTGAAGGGCGAGTTGGTGTAGCGTTTCCCGCTTATGGCTTAGGTCG
AACCCTTGGCGGGATTGTGCGACTTTTTGCGAATCAGACAGATTGCAATCAATTACAGCAACAATTATTG
CGATCTAGCTTATCAGACTATGCTTTAATTAGCGAAGTGAGTAAAACACCGTCGCCTACCGAGCATCGCA
GTTATAGTCGAGTACATCGTAAAGGGCAAAGTGCCATCCGTCGTACTGAAAAGCGTCTTAAAAGTCAGGG
AAGATGGGATGAGTCCATCCGCGCAGACATGCAACAACGTCAGCAAAATGTGGCATTTTTCCCACATTGT
CATTTAAAAAGTGCCAGCACTGGTCAACGTTTTATTTTGGCAGTGAAAGAGAAAAGAATGCCGCAATCTT
GTGTTGGTATCTTTAATGCTTATGGATTAAGCAATAGCGCAACCGTGCCTCATTTTTAATCTCATTGTTA
ACCCTTTTTTCTTACTTGAAAAATTTTCAAATAAGATCAAAGGGTTATTAGTATTCCCTAAAAAAGGGTT
TTCTTCTCAGATGTTCTTTAACAAATTGAAATATCCAAAGATATAACAAAATTCATTTAGTTCACCATCG
TGTAGATGGCTTAGAAAAAAGCAAGGCGTAGTCCGAAAGAGAAAAAAAGTCGGCGATTTGAGCCGTCGTG
ATGAAGTGGCGGGTACGGTATCGAAAAGTGATATTTCCGCATTGACCAAAGCGATTTTAGATACGGGTAG
CGATACTGCTGGCGCGAAGAAGATCTCGATTAATCTTGAAGGCGGTTCACATACTGTGTCAGCCCTTATT
CAAGGGGAAAAAGTCGTATTCTTCGACCCGAACTTTGGTGAAATGACCTTCCCAAGTCATCAAAAATTTG
AAACGTGGTTAAAAGAGGCCTTTTGGGAGAAAAGTGGTTATGCGGGTAAAAAAGAAGGCAAACGCTTCTT
TAATGTGGTGAATTATCACGCAGAAACCAAGTAAGTGCGCTAAAGTGCGGTTAAATCAGAAAAAATTTTG
ATTTTGACCGCACTTATCACTTCAATTTGTAATATATACCGCGAGTGCAAAGGCATTCGCGGTTTTTTTT
ATCGTGTAGAAACAATAAAAAAGAGTGGCTTTACCACTCTTTTACACAAGGTCGGAAACTTAGTTATTCG
TCCATATAACCTAAGCTACGTAAGGCGCGTTCATCATCCGCCCAACCTGATTTGACTTTTACCCACAGCT
CAAGGTGGACTTTATTATCAAACAAGCGTTCCATAAAGTAATAGACTCTTCATCATTAGTGGATTGAATA
CGATCATCTTTTTCTATGGATTTATACCGAGGAGATAACTCGTTAGCCTCTTTTGCTACACAATCAGCTT
GATAGGAGATTGGTGGCAGAAACTTACTGAAACATAGTGAAAAAGCTCAATAAAAACTGGGGAAAAAATG
GCGGTGTAACGCTTGATACGGATCACGGCATTGCGACACTGACTGCCAACGGTCGATTGGTCGCACTAAG
TCAAGTGCTCATTGAAGATCAGGTGGAAGTCAAGGACGGTAAAGTCGTGCTTTCGTTTGACGCTTTATCG
AACAAAAGTGGCAAGCTTAATCTTAGATTAAGACGATATACCGGCAGTACTCATTCTGACATATCGGCTT
ATGTAACAGTCGATTCACGCGACTACAAGCGTTACTCAGTAGTCTTTGACTATCAAAAATCGGAAGGTCA
AACGCGATTAAGTGTTGAGATTGTAACGTATGAAAAAGATGGTACAGTTTTCAATATTAAGAAACCTAAA
CTTGAACTCGGCAACATCGCAACGGACTGGACGCCAGCTCCCGAAGATGTTGACAGCACTCTTTCAGAAG
TAAATGCGAGTATCTCTTCGCTTAAAAATACGACGGCTGAGAAAGAGAAAGCATTCTCTCAAGAAGTTAG
CACAGTCAAAGCGGAAATCGTTGGCGCAAAAGCATTGATAACATCGTCAAGTCAAAGCAAATCTCTAGTC
TTAGTGCTATGGAATAGAGAATCTAAATTAGTTGATGAATTAAAAGAAAAAGGTTTTACTTATACTCGAT
ATGTCGATGATATCACAGTTTCATCCAAGAGAATTTTTTACTCTTGAAGAGAAAAAAGAGATCATTAAAT
CTATACATTCAATGCTAAAAAGTATAAGTGTAAAATTAAATAGAAGAAAACATAAAATAATGCCGAGAAA
CTCTCAACAACAAGTTCATCGAGTTAATGTTAACTCAGATAGAACAACGATGCCTAAAAGTGAAAGAGAA
AAAATCAAAGCAGCAGTACATCAATGCGAAGAACTATATAAAACCTTAGCTGAGACAGAGGAATATAAAA
AGTTGTTTAATCAAACTCTAGGAAGAGTTGTACATCTAAGTAGATTACATGAACGCCAAGGTAAAAAATT
GAAACAGAAATTATCAAAAATTTACCCTAGAAAATAAATATCTTGTATTTAACATCCATTTCTACTAAAC
ATACTCACAGGCGGTCACTTGCCGATAAAATTTTGCAAATTTTTCCCACAATCTGACCGCTTGCCTTTTC
CCCAATTCCCTCTAAACTAACCCCATTTTTCACTTTCAACAAAAAGCAAGGCACACAGGGGATAGGATTC
TCATGCGTTCAACTCTTAACTTATGAAGCTCTTCAAGTCGCACTTTTTCTGCGTTTTTTCTCTCATTTTC
TTTCTTCTTGTAATAAGAGTTAACAAGCATAGTAATTACACCAACAGTCAAACTGATAACTGCCAGCCAT
TCTTGAAGTGAGAGAAGTGCAAAGAAAGCGCCAAACCCTGACCAGATATATGATTGCGTCCCAGCATCTT
TCATTTTCATAATCTCCACCCCCTTGCTTTTGGGGCAATAAAAAAGCCCAGTCCGTTAAGACTAGGCTTG
GTTAAAATTTCTGTTAGAATACTGTTCCTCAACAAATAAACTAACAGAGGTTTAAAATGAGAATCTTATC
AAAAGATCAAATAAGATTTAGTATTCTATTTTTAATAATAGTGCTATATATATCTATGTTATTCATTGCA
ACAATATTTTTGGGATATTTTGGTTATATAGCAATTCTCGTTGCTGGAATATTTTTATGGAAAACTCTTG
AAACTAATCTTAAGCTAGAAGATGATTCGATATATTATATTATTGCTCTTGTTTTTTGTGGAAGTGTGAT
AACAATAGCAAATCTTAGTTTTGACGAAATAAAGGTAGTCATAAGCAATATAACATTCGAAGAATACTTC
ATAATTCAAATGGTTATAACATTTTAATTGCTTTTTATTTTCATGTCCGCAGCATAAAACATTTGTAAAA
ATCTTGCTTACTTTGATCTGTTTTAATTCTTTTTGATCTGTTTTAAAATCATTTGCACCAAATTTGCACC
TTTAATTGCACCAAAAATTTTTATGGCTACATTTACAAAAAGAAAAAACAAATGGCGGGCACAAGTCCGA
AAAAAAGGGATTAGTAAATCAGCGGAATTTAACACTAAAACTGAAGCACAACGTTGGGCTTTAGCTATTG
AAACTCAAATAGATAGTGGTGAATTTACAAATACACCGCAAATAAAATTCTCACAATTAATAGACCGATA
CGTAAAAGAAATAACACCTACTAAAGCTTCTGCTCGTGGTGAAACATTTCGTTTGTTAAAAATAGCAAAA
ATGCAAATAGGTAAGGTTGATTTGATTGATTTGAATAAATCTGACTTTGAAAAATGGCAAAATGAGCGGC
TTTCTAATGTGACAACTGGCACGGTATTACGAGAAAGAAACACATTAAACGCAGTTATGAATCAAGCAAT
CAAGTGGAATTTTATAAAAAAAATCCGTTAGAAAGAAGTAGATGCGCCTAAAGAACCTCCACCACGCACA
AGAAGATATGCAAACCTAGCTATGGCCCCTGCAATGCCTAGCTCAGAAAATCATACATTAACGAAAGAAG
ATATTAAAAAATTATTCATGATATTGCAATTCCAGTAGCTATCGCCACATGGATTTTAGGAAGTATTTAT
GGCGGGATAGCATCAATCACTGAATCTGCCTGTGTTGGTGTAGTTGGGGTAATATTAGCAGCATTCTATC
GAAAAGAATTAAATTTCAAAATAGTACAAGAATCACTAAAACATACAATCAATACTGTTGGTATGATAAT
CTGGGTCGGCATTGGCGCAACAATGATTATAGGTATTTATAATCTAATGGGTGGGGACCGATTTATAGCT
AACTTATTCGCTAGCTTAGATGCCTCTCCAATTTATACTATCATTATTATGATGGTTATTTTATTAATAC
TTGGTATGTTCTTAGATTGGATTGGTGTTGCCATGTTAACAATGCCAATTTTTGTGCCTATTATTACCTC
CTTGGGATTTGATCCAATTTGGTTTGGTGTACTATTCTGTGTAAATATGCAAGTATCCTTCCTCAGCCCA
CCTTTTGGACCAGCAGCTTTCTATTTAAAAAGTGTTGCTCCAGATGGAATAGAATTAACTGATATATTTA
AATCTGTATGGCCCTTTATTACATTACAGGTCCTAGTTTTAATTTTGTTACAGAGGCGGTGGTGGCAACA
CCACGGAGTAAAAATGTGGATAGCGCAAGTGTAGAGCTAGTGGATAATCCACTCTATGGTAGTGCAACAC
CAAGATCGAAAGTGTCTGACACAGAGGTGAGTACAGCCAAAGTACATGATTACGAAGAAATCCCTGCTGC
TACATATAATACAGTCGGTGATAATGCAGGAAATGTTACTCGTCAGCGCTCCGCACAAACCGATGAGCAT
ATTTATGCAGAAATTGCAGATACGAATGATGTGAAACGTTCCTTCTCTACCAAGCAAGACACGCCAGCGG
CAGGACAACCTGTTGATAGTATTTATTCAACTGCAGACGTGCCAAAAACAAAAGGTGTTGAAAGTATCTA
TACAACGGCAGGGGAGTCTCAAACAAAAGTGGCTGAAACGACATATACGACAATAGATGCTCGTAGGGCT
ACTGTCACCGAGGGCGAATATGCGAGTGTGGATAAACCAAAAAGCCGGAAAAAAAGAAATGTAGTGGATG
AATCACTCGACCAAGTTAAGACAACCCCAGACGCTGCATCAGCGCATCTTTATGCTGAAATCGGTGACGT
TAATCACAAAGCAACACGACCTTTACCTGAAACGCCGGAAAGCAACGTTAAAGGAAAATCAATAGAAAGC
ACATATGCAACAGTAGATACACCAAAAATCAATGAAATCAGTGAAGTTAACCACAAAGCAACACGACCTT
TACCTGAAGCACCAGAAAGTAAGGTGAAACTACAAGTTGATGGGGATAGTGATTATGCGACAGTCGGTGA
ACTGGCTGTAAAAGGTGCGGATATCAACTATGCAACTGTGACTGAGCCAAAAGTAAGAAAAGCACGGAGT
GTCAACGATCCGTTACCTGAGTTGCCAGGTCAAACGAAAGTGAAATCGATCACTGAGTTAGAGGCTGTAG
AGCATATTTATGCGGAAATTCAGGATAACCACAAAGCGAAGCGTGCTTTACCTGACGTGCCAAATGCTCA
AGTAAAAGGGAAGTCACAAGTCAGTGACAGTGAAGGGGATTATGCAACCATTAATCCTTCTCCGAAAGCA
CAACATGCACAAGAGGTAGAAAGTGTAGAGACCATTCAGCCTCGTGCGAAAGCGAAAGATGTGGAATCCG
ATTATGAAGCGATTCCATTTGATAGTGCTGCTGAGGCAAATACAGGTAGCACAGCCTTTAGACGTGCAGA
CAATACGGACACAACTGTTGAACCGAAAGTGGGGACTGTCTCCGAAGAAAATGTAGCCACTACCCAAACA
GCGGCAAAAATGGATAACAGCAAACTTCGGGCGAAGACAGACGAGTCTGTTGACAATACACAACTTGTTG
CGAAAAGCGAAAAAACAGAAAAATCTTTATAGCTAGCAAAACAATTTTCCAGAATCTTTCCAGCCATTCT
TGTTTTTCTAGTGATGGTAGATTAATTCAAGAAATCCCACCTTTGACACAGGAAAACAAAGACCAAGTTA
TTTTTCTAAAAGCAATTCATGATTTTCCAGTGATTGATATGAAATTTGAAGTTTTTACGTTTATAAAACC
AGCACTCATGCAACTTCAAAGTGAATATGCTATACCTAAAGAAATCTTAATTTCTTTATGTAAACACTCC
CGCATAGTGCCTGATAATAGAGTCATTTCTGTTGCAGAAGCACTGTTCCAAGGATTTGAATATAATTTTG
GCAATGCAATACATTTATTGACTCCACAAGTAGAGAATATGATCAGACAATGTCTCAAAAATAATGGCGT
AATTACTACCCATACCGATCCGGATGGAAAAGAAAATGAGAGAAGCCTTTCTTCTTTATTAGATGATGAA
CAATCCAGAAAGCTTTTAGGAGACGATCTGTGGTTCGAACTCCAAGCGGTATTTACACATCCATTAGGTG
CTAACCTCAGAAATAAAGTTGCTCATGGATTGCTAGATGATGGGGATAGTAACTCGTATACTTGTATCTA
TGCTTGGTGGATGGTATTACGAGTCATCATTAGAAATATCTAGAGGCTCATATAAAAAGCCGATACATAA
ATCGGTCTTTTATTGTACTTATTTTCCCAACCCGATTTCTATATTTGCTGTCGGTTTTACATCCTTTCTC
CATTCAAGATATTCTCTTATATGGATTGGCTCTATATCTTCAAGTGGAATAGGGGGTCGCCAAAAAAATT
GGGTTAACTTACGTATTGCTTGGATATTTGAATTGCGGGTATTTCTGGCCTTTTTGGTCGGTACAACTTC
ATTTTCATAGCGTGAGAGAACTTCGATAAATAAAATCTTATTACTTACTTGATGTTGCTGTACGTTTAGT
TTTGCTGCTTCTAATACAGCGAACCTTTTATCCTTACCAAGAGGCTTTTCTTTTTTATCAGCCATTGTGT
AATAGTAATACATTACTTTCGTTCCATTGGCTTTCTTTCTCACTCTACAAAACTAGCCCCTGAGGTAATC
CTTGATATTCTTTTTTTCTAGGTCGCCCCATATCAACCTCCTTGATTTAATACATTAGATCTCCATACTA
CTCTTGCTTTTTGTTCGCTAGCAACACTCGATTTGTGTGCTTTCTTGTTTGAATAGTCACGTCTAACAAT
AGGGTGCTTGGTGTTTCCATTAGGTGGAATAAATGCGATCCCAAGTTGATTAAGTCTTTGCATTTGCCTT
TTAGGTTGTAGGTAACCTGTAATATATAGAATTTCTAAAGGGCTAAGGAATTCATCATAAATATTAACTT
CCATAAATCCTCCTATAAATAAAAAAAACCGAACAGGTAGTCAGCTGTTTTATTGCTCGAATTAATGATG
AACTATAAATAGTGTCTGTATCCAGATTATCTTGGTTTACACCTAGCAAATTGATTTCAGCAAAATTCAA
CTTTTCAGTGTTGTTATATTCCACTAAACGTTGTTTAGCCTCCAGATAAGAACAAGGGATATCGCTGACT
ACAGGCGTTACATGTCGAATCAAGATAATTTTATTCATAATGGCATCAAGGCTGTGTTTCAAACACCATC
ACATTATCAGGGATTTGATACCACGTCTGTTTTTCCTTCGTCCAAACATGGATCGTGGGTGTGATGATCT
CTGTATTGTCCAATGTGGAAGGTTTGAGCATTAATTTATCAGGGTAACTTGGGCTGTAATGGTAAATATG
GTTTGCACAAGTGGGGCAGAACATTACAATGGTTTGGTTACCGCTGTCTGCCTGACGACGAAAGGCTTTT
AGTTCACCCATTAACTCCAACGCATCTTTATCAATCATTGCCGTCAGACTAAATGCGCTAGTGGATAATT
TTGGGCATTGTTTACAATGACAAGCTGCAATCGCAATAGGCGCTTTGTGTAGAGTGTAGTGCACTTTCCC
ATATTGACATTGTCCATTAATTGGATAATTCATGTTATTTTCCTTCTATCGTCATAAGCTGTTATTTCAA
TTTATTCAAGCGAATTGCTACTGCTTGCTTATGTGCAAAGGTATTTTTTATTCCATTACCTAAAGGACAA
AAAATTAAAATAGCAAATTATGAAACAACAAAACCATTGACCCCAGAACAAATTCGTAAGAATGCGGAGG
AAAATATTGCTTATATTGCACAAGAAAAACGCTTTAAGAAACATTCTTATTCTCTTGGTGCAACTTTCGA
TCCTCTGAATTTTTTACGAGTACAAGTAAAATATTCAAAAGGGTTTAGAGCCCCGACTTCAGATGAACTT
TATTTTACCTTTAAGCATCCAGATTTTACGATTTTACCGAACCCCGTGTTGAAACCAGAGGAAGCAAAAA
ATCAAGAGATTGCATTAACAGTGCACGATAATTGGGGATTTGTTAGCACAAGTGTTTTCCAAACAAAGTA
TCGTCATTTCATTGATTTAGCGTATTTAGGTTCCAGAAATTTATCGAATTCTGTGGGAGGACAGGCACAA
GCAAGAGATTTCCAAGTTTATCAAAATGTCAATGTCGATAATGCCAAGGTTAAAGGACTTGAAATTAATG
CACGTTTGAATTTGGGCTATTTTTGGCATGTGTTGGATGGATTTAATACGAGCTATAAATTCACTTACCA
ACGTGGTCGTTTGGATGGCGATCGTCCAATGAATGCGATTCAACCTAAAGCTTCTGTTTTTGGTTTAGGC
TACGATCATAAAGAGAATAAATTTGGCGCTGATTTATATATTACACGTGTGAGTGAGAAAAAAGCGAAAG
ATACCTATAATATGTTCTATAAAGAGCAAGGATATAAAGATAGTGCTGTTCGTTGGCGAAGTGATGACTA
TACGCTAGTTGATGCGGTTGGTTATATTAAACCGATTAAGAATTTAACGTTACAGTTTGGCGTTTATAAT
TTGACAGACCGTAAATACTTGACATGGGAATCTGCTCGTTCGATTAAACCATTTGGTACAAGTAATTTAA
TTAATCAGAAAACAGGCGCAGGAATTAATCGTTTCTACTCACCAGGTCGTAATTTTAAATTCAGTGCCGA
AATCACCTTCTAATCCTAAGCCTGCGTATGCAGGCTTTCTTTTTGCGTGAAAGTGCGGTGAATTTGACAA
AGATTTATTGCTTTTCTGTAAATCAATGCTAAAATTCACACTCCTTTGTCGTAGCTGGATTAGAGATCGG
CTAGCGATGTATTTTTAACTTAACTTTTAGGAGTTATCAAATGTCTCTAAGTACAGAAAAAAAAGCAGCA
ATCGTTGCTGAATTTGGTCGTGATGCAAAAGATACCGGTTCTTCAGAAGTGCAAATCGCATTATTAACTG
CACAAATCAACCACTTACAATCTCACTTTGCAACGCACAAAAAAGACCACCACGGTCGTCGTGGTTTATT
GCGTATGGTTTCTCGTCGTCGTAAACTTTTAGATTACCTAAAACGTACTAATCTTGAGCTTTACACTTCA
ACTATCGCTCGTTTAGGTTTACGTCGCTAATTTTTATTAGGATTGATTCCAAACAAAAACCCTTGATAAC
GTTATCAAGGGTTTTCTTTTTTCTGCATACTAGGCATGTTTAAATTATCGCAAAACACACCGCACATTTC
GTGGAAAAGTGCGGTCATTTTTTTAATTTATTTTACTTCTTTAAACATGATCTCACTTGGGATCACTGAA
CCTTGCCAGTAAAGTTCAGTAGCGACTTTTTCGGCTAATTGCATAAACGATTGAGCAATGTCACTTTCAG
GTGCGGCGACAACGGTTGGGATACCTTTGTCTAAATCTTCACGTAAGCGAATATGTAATGCCTGTTGTCC
TAAAACTTTGACATTATATTTTTGTGCAATGCGCTCTGCGCCACCTGTACCGAAAATCGCTTCTTGATGA
CCACAATTGCTACAAATATGCATCGACATATTTTCGATAATACCTAAAACGGGTACAGAAACACGTTCAA
ACATCGCCACACCTTTAATCGCATCCAGTAAAGCAATATCTTGTGGTGTTGTCACCACGACCGCGCCCGT
CACAGGAATTTGTTGAGAGAGGGTCAGCTGGATATCCCCTGTACCCGGTGGCATATCAATCACTAAATAA
TCTAAATCAGGCCATAAGGTTTCTTGCAAAAGCTGACTTAAGGCACTGCTTGCCATTGGACCGCGCCAAA
TCGTAGCATTATCCGCTTCCATTAAGAAACCAATGGAATTGGCAAAAAGATTATGTGCTTGAATTGGGGT
AATGTGCTGGTTATCTGGCGAAGTTGGGCGTTGATCCGCAACCCCTAACATGTGTGGAATAGATGGACCA
TAAATATCGGCATCTAAAATCCCAACACGTGCCCCCTGTTTTTGTAAAGCAAGAGCAAGATTGACGGAAA
TCGTGGATTTTCCTACGCCACCTTTACCCGATGTCACGGCAATGATATTTTTCACCCCTTTTACGGCTGG
GTGGCTATTGGCGCGTTTTAATGTGGCGATTTGATAATTTAATTTCCATTTGATGTCTTTGCATTCTGCT
AATGTGAGAAGTTCTGCTGAGAGAGCAGTCTTGAGCTTTTCAAATGCGGTATTCCAAGCAAACGGCATGC
TGATTTCAATGCGTAACGTCTCACCGCCTTTTTCAATTTTTTTGATAGCATTTAGGCTGAGCAGATCTTT
TTGTAAGCTAGGATGTTGAAATTGTTGAAATGCGTTTTGGATAGCTTGTTTTTGACTGTCCGTTAAACTG
TCAGAAAATAAAATTCCCATTGATTTTATCCCGTTATTTTTGGTGGCTAATTAAAGCCCTAGTTAATCAC
TCAACTATATTTAACCACGAAGCTGTAGAACTGTTAAGCAGAAATGTGGAAAAGCGCGGTTAAAGTAGAA
AAAATACTGCGAATAAGGTAACATAAGCGCCAATTTTTTGATGAAAAATAGGAATGATAACATGGCAAAT
TCGGCACGCGATATTTTGGTCACTTGCGCCTTACCTTATGCAAATGGCGCAATTCATTTAGGGCATTTAT
TAGAACATATTCAAGCAGATATTTGGGTGCGTTTCCAACGTATGCGTGGGCATAAAGTGCATTTTATTTG
TGCGGATGATGCGCATGGCACACCAATCATGTTAAATGCGGATAAATTAGGTATTACACCTGAAGCATTA
ATTGCTCGTTCGAAAGCGGATCATGTGGCGGATTTTGAAGGCTTTAATATTAGCTATGATAATTATCATT
CCACTCACAGCCCAGAAAATGAAGCCTTAACAGCAGAAATGTATAAAAAATTATGTGCGAATGGCTTTAT
TAAAAGTCGTACGATTTCACAATTATTCGATCCAGAAAAAGGCATGTTCTTACCTGATCGTTTTGTGAAA
GGCACTTGCCCGAAATGTAAAGCTGAAGATCAATATGGTGATAACTGTGAGGTCTGTTCATCCACTTATA
GCCCAACGGAATTAATTAATCCGCGTTCTGTGGTTTCTGGAGCCACACCGGTATTAAAAGAATCTGAACA
TTTTTTCTTTGACTTGCCGGCTTTTGAAGGGATGCTGAAAGACTGGATCAAATCCGGTTCATTACAACCT
GAAATTGCTAACAAAATGCAAGAATGGTTTGAGTCGGGTTTACAACAATGGGATATTTCCCGTGATGCGC
CATATTTCGGCTTTAAAATTCCGGATACAGAAGATAAATATTTCTATGTCTGGTTAGATGCTCCAATTGG
ATATATGGCATCGTTTAAAAATTTGTGTGATAAAACAGGCTTAAATTTTGACGATTTCTGGAAAAAAGAC
AGCTCGGCAGAGCTTTATCACTTCATCGGTAAAGATATCGTGTATTTCCACAGTTTATTTTGGCCGGCGA
TGTTAGACGGTTGCGATTTACGCAAACCAACTAACGTGTTTGCCCATGGTTATGTGACTGTAAATGGGGT
GAAAATGTCAAAATCGCGTGGCACTTTTATTCAAGCATCCACCTACTTACGTCATTTAGCGCCAGAATAT
TTACGTTATTACTATGCGGCAAAATTGAATAACCGTATTGAAGATTTAGACTTAAATTTGGAAGACTTTG
TACAACGTTTAAATGCGGATGTGGTGAATAAATTTGTCAATTTGGCTTCACGTAGTGCCGGTTTTATTAC
TAAGCGTTTTGATGGCAAATTATCAGCTGAGATTGCTGAACCTGAATTATTGGCAGAATTTGTAGAAAAA
GCCGCGCAAATTGCGACTTATTATGAAGAACGCGAATTCGGTAAAGTAGTGCGTGAAGTGATGCAATTGG
CGGATAAAGCGAATAAATACATTGATGACAAAGCACCATGGGTGATGGCGAAAGAAGAGGGACGTGAGGC
GGAATTACAAGCGGTTTGTTCAATGGCATTGCAATTATTCCGCGTCTTAGCCATTTATTTAAAACCAGTG
ATTCCACAAATTATTGCGCGTGCGGAAACCTTCTTACAGGATGAGTTAACGTGGGAAAGCTTAAATCGCC
CGCTGTTAAATCACGCAATTTTACCGTTTAAAGCGTTAGCACAGCGTTTAGACCCAAAACAGATTGAGGC
AATTGTGAACGAAACCAAAGAACAATTTGTAGCTCAGCAGGCATTAGAGCAAAAAAATTCAGCAAAAGCA
GAAACCGCTAGCCAAGTGGAACCAATCGCAGAGACGATCAGCATTGAAGATTTCGCGAAATTAGATTTAC
GTGTGGCGAAAGTGAAGAAATGTGAAGCGGTGCCAGAATCAAACAAACTCTTACGTTTTGAGTTAGACTT
AGGTGATCATACGCGTCAAGTGTTCTCTGGGATTAAAGAGGCGTACAACAATCCAGCCGAATTAGAAGGG
CGTTTTGTGGTGGTGATTGCCAACCTTGCGCCACGTAAAATGCGTTTTGGCATATCAGAAGGGATGATTT
TAAGTGCGGGGACAGGTGGAGCTGACTTGTTCTTATTGAATGCCGATCAAGGTGTTAAACCCGGTATGCA
GGTAAAATAACCTTGAGTTAGTTCTTTCATGTAATAAAGTGCGGTAAAATTTTTGAATTTTTTACCGCAC
TTTTCCTTTCCTCCGTTTTTGCAGGTGAAAACCTGTTATAATTCCGCCCAGCTTGAATAACCAGAGAACA
TTTATGAAACAACTTTTTGCCACCACTGCCCGTGGTTTTGAAGAATTACTGAAAGTCGAACTAACCGACC
TTGGTGCGATGAATTGCCAAATCACACAAGGCGGTGTGCACTTTCATGCCGATGAGGAAACGCAATACCG
CGTGTTGTTATGGACACGTTTAGCCTCTCGGATTTTATTACCCATTGTGACTTGCAAAGTGTATAGCGAT
TTAGATTTGTATTCTGCGGTGGTGGGGCAAAATTGGTTGGATTATTTTGATGAAAAAGTCCATTTTATGG
TGGATTTTAATGGCACAAACCGAGAAATTCGTCACACCCAATTTGGTGCAATGCGAGTCAAAGATGGGAT
TGTGGATTATTTTGAGCGTGTAGGTAAACCTCGTCCAAATGTAGATAAATCACAGCCTGATATCCGTATT
CATGCTTATTTAAATCGCGAAGAATTAGTGATCCTCCTTAGATTTAAGTGGTGAGGCCTTACATATGCGC
GGTTATCGTGAAGATACGGGCAAAAGCCCCGTTACGTGAAACTTTAGCTGCGGCGATCGTCTTACGTTCA
GGCTGGCAGCTGGGCACACCCTTAGTGGATCCCATGTGCGGTTCGGGCACCTTGCTGATTGAAGCAGCAC
AAATGCAAGCCAACATTGCCCCGCAATTACACCGTCTGCATTGGGGCTTTGATTTTTGGAAAGGGCACAA
TCAACAGGCGTGGGATAAGGTGAAAGGCGAGGCGATTGAATTAGCGGAACAAACTTTTAACCAAAATCAA
AAAGCGAATTTTTATGGCAGTGATCTGGATCATCGAGTACTGCAAAAAGCCAAACGCAATGCACAAAATG
CGGGTGTGGCACATCTTATTCAATGGCAACAAGGCGATGTAGCGGCATTAAAAAATCCGTTTGTTGAAGT
AAAAGGCACCGTGATTTGTAACCCACCTTATGGAGAGCGTTTAGGCACGACACCTGCTTTAATTGCGTTA
TATTCCGTGTTTGGACAACGTTTAAAACAACAGTTTGCCGATTGGAATGTATCGATTTTCAGTGGCGAGC
CAGCGTTATTAGACTGCTTGCGTTTACGTTCACATCGCCAATTTAAAGCCAAAAATGGTCCGCTTGACTG
TGTGCAAAAAAATTATCATATCAGCCCACGTACAACTGCGAGTGAAGAGAATACACAAAACTTGCCAGAA
ATTGACCGCACTTTAACTTCTGCTCAAGTGGCAGTGGATTTTGCCAATCGCTTACAAAAAAATAGACAAA
AAAATTGAAAAATGGGACAAAACAACAAGGCATTAATGCTTATCGCTTATATGATGCGGATTTGCCAGAA
TATAACTTGGCGGTGGATCGCTATGACGATCATATCGTGGTACAAGAATATGCTGCACCCAAAAATATTG
ATGAAAACAAAGCACGCCAACGCTTATTGGATGCGGTAACCGCTACCTTACAGGTAACAGGTGTAGAAAC
CAACAAACTGATTTTAAAAGTGCGGCAAAAACAAAAAGGCACCAATCAGTATGAAAAACTCGCCAACAAA
GGTGACTATTTCTATGTGAATGAATATGGCGCCAAATTGTGGGTAAACCTAACGGATTATTTGGATACGG
GACTTTTCCTCGATCATCGTTTAACCCGCAAAATGTTGGGGGAAATGGCGAAAGGCAAAGATGTCCTAAA
TTTATTTGCCTATACGGGATCGGCGACGGTGCATATGGCGTTAGGTGGTGCAAAATCAACCACTACAGTG
GATATGTCAAACACTTATTTAAACTGGGCGGAACAAAATCTGTTATTAAATGAGTTGGAAGGTAAACAGC
ATAAGTTAATCCAAGCAGATTGCTTACAATGGTTAGCCCGTTGTGACCGTCAGTTTGATCTGATCTTCGT
CGATCCACCGACATTTTCTAATTCAAAACGGATGGAAGATAGCTGGGATGTACAACGTGATCACATTAAG
TTAATGACTCAGTTAAAACGCATTTTACGTCCAAATGGCACCATCGTGTTTTCCAATAACAAACGTGGCT
TTAAAATGGATCTTGAAGGCTTCTCACAGTTACCGTGCGATATTCGTGAGAGGGAATTTATGAGTGCACA
GTTGCACAGTGCAATCATTTGTATTACAATTACAATCGTATTTTATTTTTTAAGGGGCATCTATGGACAG
AGTCCGATTTAATCTTACGGAAGATAGCTTCCAAGACAAGTATCTGTATGAGTATTTTTTATATGGAAGT
AAGCATAAAAATATTCCAAGTGATATAGAAAATACGCTAGCGCATAAATTAGATATGTTAGATAGCGCAA
ATACTTTGAGCGATTTGCGAAGTCCACCAGGTAATAAATTGGAAAAATTGGAGCCTAAAACGAGTGGGCT
ATATTCTATCAGAGTGAATGTGAAATATCGTTTAATATTTAAATATAAAGAAAGTAATTTTCCAAAAATA
ACAGAGTTGAGATTAGATAAACATCAATATAGATTATAATTATTTGGAACATAGAACATAGAACATAGAA
CATAGGATTTATTATGAGTAGAGTACAAAAGAAAGCCATCAACAGTGGGTGATATTTTATTAGATGAATA
TTTAGTTCCACTAAATTTGAAAATTGCAGATTTAGCTACAATGTTAGATGTTCATCGTAATACAGCGAGT
GCACTCGTTAATAATAATACTAAATTGTCTTTAGAAATGGCACTGAAACTAGCAAAACTATTTAATACAA
GTCCTGAGTTTTGGTTAAATTTACAAATGAAATTAGACTTATACTGATTTAAGTCTGACTTTAAAAAATA
TACTTTCATGTTTCCCCCGTTTAGAGCGCGGTTATTTTGTTTCAAATACATACTAGAAGCCTCAATAATT
TTTATCTTCCTATCTTCAATGATTTCTATTTGAACGCTTTTCCAGCCACCAAGATAAAAAACAAAATGAA
TGTATTTCCTACCATTTACTTCAAGAAGCTTCTCATCTACAAAAACAGACATCGTATTCGTATCAACGTT
TTGCTGTAACGAATGTCCTTGCGACACTTGCAAATAGAAAATAAGCGTCTTATTTAGAATAGATTCTGAC
AACTCAAGTACATTTGCAGAGTTCTGTGTTACGTTTCCAGACCATACAATACGACTAACTTGGTTTACCT
CTGTGAGTTTTCCCTCTATTTGTTGGATTTTTAGCGCTGTTTCCGTTTTATTTTGATTGAATAATGCTTC
GAGTTGTTGAGTTTTACTTTTCGTTTGTTGCAAGTCTTGTGCTAAAGTACCCGCGTCTAATGTTCCGGTA
TTAGCGACCTCACCGAACGCTTTAATCCAGAACACAACATCATCAAAGGAATTCTTAGCTTTAATACACA
GCTTTAAAATGATTGATTTAGGTCTATTTTCATCGGCTGTCGGCACAACAAGACTTGCATTAAATTCAAC
AAGTGTACCGCCACCAGAATTGCCGGCAGCGTGACCGTTGCCGACCATTTTAAATGCGCCATTATATTCG
ATACCCGCGTTCAGAGACACATTCTTCACTAACGCATATTGTGCCCCCGCTAAAAAGCCATAGCCCAATT
TATGTACTTTTGTACTGCGATATTCTGAATAGCCTGGCGCTTTAAAATCTAAAGTGGATTTGAAATGATT
TTGAGAGAGTCTCATCCCGACATAAGGCTTAATTTCTGTACCAAAATTGAAATCATATAATGCAGACAGC
CCCCATGAGGTCACTTTGAGCGAATATTTTTCTGGTCCAGAAACAGTTTGATGACCACCAGCATTTGGAA
TTGTTGCACTCTCTTGCTCAGTATGGGTTAATTTTCCATAATGGCTATAATCTAATGCTAAACGGAAATC
ATCAAATTTATAACCCACTGCTAAACTTGGTGAAAATTTACTTTTACTCACATCTTCAAATTTTAACTTG
GAATACCCCAAATCACCCTGTACATAAAAATTAGCGCTTGCTGTTGCTGCACATAATGTGCCTAACGCTA
ATACAAATACTGATTTTTTCATTGTCATGTCCTCTTTAGTGTTAATGGAGTTATAAAATCTTGGCAACGA
TACTATCAAGCCATATTAAGTCTTCTTAATCAACCGAGATTTACAATTTTTACATAAGTATACAATGTTA
TTTTTTTGTATATTATGGTGTCTTCTTTGTGTCAAATGATGTTCTTTGCATTGGCAATAGTAAGCAAAAA
GTCGGTCCTCTTACTCGCGTTACAATCTATATAGCCAACGTGAACTTCTTCAATGTCAACGCTTCCGTCT
GTTCCCATCGTTGCTTCTCCAATGACCTTAACTAATCCTTTTTTTGGCATTCCTATAAATTCTATGTCTT
CTATCGTTCCATCTGAATTGAGAATAACCTGATCAGCCCCAGTAGCATTAAGCATTTTAGCTACTTCTAT
AAAGTTAGGAGATCTGCGTCCTGTTAACCAGTGCCCAACTGCACCCTGTGTTCTTTCTATCGCCTCAGCA
ATATCTTCTTGCTTGAGATTCTTCTCGGACATTCGATCTCTAACAAACTCATTCCACTGCTTTTTCATAG
AGCCAATACCTCTCTTTATAAATTTAACAAATTATTACATTTTGTATTAATTATTCAAAATACCAATGGT
ATTTTTATGTTGAATATATAAAATACATAATGTATTATTTGAATTGGTATTTATAAGGAGTTTTTTATGA
ACAAAATTTCTGAGTATAGAAAAGCAACAAATTTTAACTCAGGGAGAATTTGCTCAACAAATAAACCTTA
CACAAGGTGCGTTAGGGCATTACGAATCAGGAAGAAGAACGCCAGATTTGAAAACAGCAAGAAAGATCGT
TTTGGCATTAAATAAAAATGGCGTTGCTTGCTCTCTTGATGATGTTTTCCCTGTTCAAAACTACTTATCA
AAAGGGGGGTGCAATGGCACGCAATGAATTAACAAAATCTGCAATAGAAATTGCAGCCTNTAGTAGAGAA
GAAGATGGTATGAAATACATCAAAAAATAAACTCAGAAAATGATGAGGATAATTGACACTCCTATAATAG
AGTAGTACTATCACACTCAAGGTCTCAAAAGCCTTTTGTTCAGCGGTTATCTCAATTCACCCCGTTAGTG
TGATTTTTTTGTATCTAAAATTTGTGCTTCTTTCTCTATCAGCAAATTGAGGCAAGAAAAGAGATAGACA
ATTTAATTCAATGATCGGCAGTGCGAGGAATACAATACCGCAAGGGAATAACTCCGCCAGCCTGAACACT
GGTTTTGAGCTGCCGATCACCCTAATTAAGTTAGGGAAATTCTCTCAAAAGGAAATGTTCATTATGTCAA
GTTTATCTATTCTCAATAAATCAATCCGTGTTGTTGATGGTCTCTATTCTTTAACTGATTTACATAAAGC
AAGCGGTAACGAAGCTAAACACAAACCTACTTTCTTTTTACGTTTAGATCAAACTAAAGATCTTATTGCT
GAAATTGAGAAAGAAAGCAAGTTGCAGATCTGCAACTCGGTCAAAATTATTCATGGTGGTGTTAATTCAG
GCACATACGCTTGCGAAGAATTAGTTTTATCTTATGCAATGTGGATCAGTCCTAAATTCCACTTAATTGT
TTTAAGAGCCTTTTTAGCGATGCACAGAGGTGAAGTAAAACCACAGCAATTAGCTTTACCTGAACCTAAC
TATAATATGAGTAACATTGCACAAAGTGAGGAAGTATTGGCATTGTTAATTCAAATGTATAGTCATTTAC
AATCGGCTTAATCTTCATCTTTTGTATCCCTTTTACTTATAAAAAATTCGTCAAGTAGCAGAATAGAAGA
AAAGCAAAAATGAAAAGAGTGGCGTGGCTTCCACCCCTTTTTTGAATTGAATTAATGAAGAGAGAAATAA
GATTTAACCCCAAACCTTTTTTAAAACCTTTTTAAATCGCTTTAAAACGTTTTAAAAAATTTATTCGATA
AATCTTAGGGAGAAACAAAATAACGCAAATACGGGCGTTTTATCGCTATTTTAGTGCTATTTAAAAAACT
GTTTAAAATAGCTTTTCACATCATGCGTAATATTTTGTTCATCTTGCACGGTTAATCGCAGAAACGGGCG
AGCAGGAATATGACTTCCCGGGTGATAAACAGACTTACGCACAATGCCGTTAAACGCCAGTGCCTTTTTG
AAAACAGGCTTAATTACATGCGCTTTTGTTTTGCCACCGAATTGATGAATAGGCGCATAGACAAGGTTTG
TCCCCACAGTTGCACCATCATTATCACTATATTGTTGAATACTGTTTTTTAACAAACCGCTATCGTTTAG
CGGCGTACCGCCTGGGCGATGTTTAACGGGCAACCAAGAGGGGCGACCGCCTTGGCTAAAATTCATGTCT
ACCGCAGTTTTCATTGTCCCCGCGATAGCACGCATCAGCGGACGACGATTTTTCACATGTTTTACAATGT
GATTGAGTGTAGTTAAAACTCTTTTATTATTGATTTCGACTTCAATCATGATTATAGTGTCCTCAAGTGT
CGCCTGTTGCAGACTTGGCATAAAAACCTGAACATCAACATGTTGGTCTTTTCTATTATCGTTACAACAT
TCAATCGACCAGCAATTTTATCGATTACATTAGCCTGTTTAGTAAACCAAAAAACACATTACCCGTTTGA
AGTTATCGTGACAGATGATGGTAGTCAGGAAGATCTATCACCGATCATTCGCCAATATGAAAATAAATTG
GATATTCGCTACGTCAGACAAAAAGACAACGGTTTTCAAGCCAGTGCCGCTCGGAATATGGGATTACGCT
TAGCAAAATATGACTTTATTGGCTTACTCGACTGTGATATGGCGCCAAATCCATTATGGGTTCATTCTTA
TGTTGCAGAGCTATTAGAAGATGATGATTTAACAATCATTGGTCCAAGAAAATACATCGATACACAACAT
ATTGACCCAAAAGACTTCTTAAATAACGCAAGTTTGCTTGAATCATTACCAGAAGTGAAAACCAATAATA
GTGTTGCAGCAAAAGGGGAAGGAACAGTTTCTCTGGATTGGCGCTTAGAACAATTCGAAAAAACAGAAAA
TCTCCGCTTATCCGATTCGCCTTTCCGTTTTTTTGCGGCGGGTAATGTTGCTTTCGCTAAAAAATGGCTA
AATAAATCCGGTTTCTTTGATGAGGAATTCAATCACTGGGGTGGAGAAGATGTGGAATTTGGATATCGCT
TATTCCGTTACGGTAGTTTCTTTAAAACTATTGATGGCATTATGGCCTACCATCAAGAGCCACCAGGTAA
AGAAAATGAAACCGATCGTGAAGCGGGCAAATGCCACAAAGCGAATCTGTGCGACGAACAATGTTAATAA
ACATGGTTCGCACTTTCTATCCCCACGTTCTCATCTTGTGCTTATTTCAATAGACACTTGGAATTCTCAT
TTCAAGCGTGAGAAGTTGCATTTTGACTTCTCAAAAGAGTACATCATCTTGATTGATGAAGCACACCACT
TCGCGGAAGATAACAAGTGGGAAACGATGCTCAACACTGTCGGCGGTCGTTGTATTGGCTTTACAGCTAC
ACCGATTCGTAACGATGGGCTACCGCTAATTAAAAAATTCGACGGCTTTTTTGACAGAATCGTCCAAGCC
GAAGGCTATCAAAAAAACGGTACAGAGCGGTTAATTGCGGAAGGTTATCTTGCTGAATATAAAGCGTATA
TCGCCATGGCTGGAACTAACTACGATGTCCCACTTGATGAGCTTATTCAAAGACAGCTCAAAAAAGAACA
AAAAGAGCTTTATCGCACTACGTTAGAAGAGCTCAACGAACAAAGTAAGGATGTTCTTGAATTTTTCAAA
AACTTTGAAAAGAAAGAGGATGATTATAAAGAAAAAGAGAAAGAGCTTTACGTCGCAATGTCGCCTCTCG
GTGCTTATTTAAATTATGGAAAAGGTAAGCAAGCGATTGTCATTGTTCCACGTATTTTAAATGCTAACGA
AGAAGTCAGCGTGATGAAAAAACATGATGTCTCTGCAGAAGTCATTCATAGCGAACTTCCACAATATGAA
ATTCAGCGCATTCTAGACTTCTTTGAGAATAAGAAAATCAAAGTGCTAATTGCGGTTGACATGATCAGCG
AGGGATTTGATGTTCCCGACGCGGATATAATATCTGCGTCTGGAACGTCAAAGCCTTCGCTTATCATATC
GACCGCAATTAGCACTTTGATTTTCTTATTCTCAAAGAAGTCTAGAATACGTTGAATTTCATATTGCGGA
AGTTCGCTATGAATAACTTCCGCTGAAACACCATGCTTTTGCATAATATTGACTTCTTCGTTAGCATTTA
AAATACGTGGAACAATCACAATTGCTTGCTTACCTTTTCCATAATTTAAATAAGCACCTATTGGCGACAT
TGCGACGAACAGCTCTTTCTCTTTTTCTTTATAATCATCCTCTTTCTTTTCAAAGTTTTTGAAAAGTTCA
AGAATATCTTCGCTTTGTGAGTTGAGCTTTTCTAACGTAGTGCGATAAAGTTCTTTTTGTTCTTTTTTGA
TTTGTCTTTGAATGAGCTCATCAAGTGGAACGTCGTAGTTAGCTCCAGCCATTGCTATATACGCTTTATA
TTCAGCAAGATAACCTTCCGCAATTAAACGTTCTGTGCCGTTTTGTTGGTAGCCTTCTGCTTGAACAATT
CTGTCAAAAAATCCATTGAATTTTTTGATAAGCGGTAAACCGTCGTTGCGGATTGGCGTTGCTGTGAATC
CGATACAGCGACCGCCGACAGTATTTAACATCGTTTCCCACTTGTTATCTTCCGCAAAGTGGTGCGCTTC
ATCAATCAAGATGATGTACTCTTTTGAGAAGTCAAAGTGCAATTTCTCACGCTTGAAATGAGAATTCCAC
GTGTCAATTGAAATAAGAACAAGGTGTGAGCGTGGAGAAATGAAATGCGAACCGTGCTTGCCTGTGTTGT
TCGTCGCACAGATGCGCTTTGTTGCATTTGATGTCCCGTTTTATAATGAATTAATTTCATAGCCGGCTCG
CCGTCGTCGTAGATAGTAAAGTCGAGGGCGTCTGGGCTATCGAATAAGTTACAGTGCATAGTAAATTCAA
AATAATCACGTTCTGAATTGTCGCCGAAATATAGCGAAATGGCGGGCTTGTTATTCATCGAACCGCTACT
AATTAAAAGCGGCATATATTCTTTAGCAACAACAGAAAACGGCAACAAAGCAAGAATTAACGCGCGTTTC
ATTAGCACTTCTCCATTTTTAAGATAACTTTTCCCTTGATCTCAATATCCACAAGATCACATTCAAACGA
GAATTTCCCGCCATCAACGCGCACTTTTCCGCCGGGCAATACTGTTAAATAGCGGATTAAATGCGAGTTT
TCAACAAGTACAAAATATTCTCCGTCGGTCAGCGTGTCGTAGTTTGGATTAATAAAAAAAGTTCGGTTGT
TTTCGCTTACGCAAAAAAGGTGATCGTAGCTTTCACGGCTATCAAGATTGGGTAAAAGCGGAAGTAAAAA
CGGCTTATTTTCATTTATGAATAATTTTCCACTTTCTAAATTGAATGATTGAAAATATTTCATATTCATT
GAATCGTCAAAAATTGGCTCAATTCCACGTGCTACATATTCTAGTCTTGCGCCCGTTTCGATAACACAAC
GTATAACAAGTTCGGCAGGGAAAATACCACGAGAACCCCACGTAGCAAAGGTACTTTGAGGGATAGATAA
GTGTTTAGCAAGATCTATTTGTTTTGTAAATCCATACGCTTTTTTGATCCGTTCTATAACTTCCTTACCT
CCGCTGAAATTACTCATAAATAATCCTTAAACTCAAATGCAATAAAATTACTCTTGAATATCGCAAATGA
AATGGTAAATTATATAAAACAGCTAAAGAAGAAAGTGGTGTTAGGAACTATTTTAATTTTACCTAATTCA
AAAAGGTTATTTACCATATGATTACAAAGAAAGAGTATCTTGATTCAAATACAAAACAATCAATTTGGAT
TTAACAAAAACATTTTCGACTTTTAATATAGAAAAATGAATTATTATACGGTGCCATTATTCACGTACAG
AGAAGAAAATGGTTAATAAAGCAGGTTACGATGGGAGAAATCCTACATGGTGGGCTGATAGAATTTTAGG
GAAGAGTACGAATTGTAACTATAATGGACTGAAATGTCCCCGTCATGAACCTTTAACTTCTTTCTTAATT
CCAGTAGAAACAACAACTAAGTCTTTATATTTTGCAGACAATATCAAGTTGCACAATATGTTGAGCGTAG
ATTTAGGCTATCGAGTGTCCGCGCTCACGTTAATCCCCGTAAGCGTTAACTGCCGTGTAGGCAGCTTAGA
AATTGTAAATCCTCTATTCCAATCAGATTTACTGGTTAACTGCCGTGTAGGCAGCTTAGAAACAGTAATA
CCCGTCGTAATCTGGATACCACATGTTAACTGCCGTGTAGGCAGCTTAGAAATTGAGATACTTGCAAATA
GAAAACAAGCGTCGGTTAACTGCCGTGTAGGCAGCTTAGAAAGCAACTGATAACGAACGTACCTCACCGA
TCGCGTTAACTGCCGTGTAGGCAGCTTTAGAAAAATCTCCAAGAAAAGGTTTCTCTCCATCACCATTGTT
AACTGCCGTGTAGGCAGCTTAGAAATGAAGTTTTGGTTTTGGATCATTTGAACACTGGTTAACTGCCGTG
TAGGCAGCTTAGAAAAAGACGATTTTAGTATGTTTGGGATGTTGGATGTTAACTGCCGTGTAGGCAGCTT
AGAAAATTCTCACACGCAATGGGCGCAATCATCGGGGTTAACTGCCGTGTAGGCAGCTTAGAAAAATTGA
GCACAAGAATTTGTGCTCTTGTTACAGTTAACTGCCGTGTAGGCAGCTTAGAAAACTCTCAATCAATGGC
AAATACAATTCGCAGTGTTAACTGCCGTGTAGGCAGCTTAGAAATTCTCAAACTTGCGATGATAATGGTG
AAAACTGTTAACTGCCGTGTAGGCAGCTTAGAAATGAAACGTGAATAAATTTTTCATCTACAAAAAGTTA
ACTGCCGTGTAGGCAGCTTAGAAATAAAGTGTAAGCGTAGATGTTATTACTACTTAGTTAACTGCCGTGT
AGGCAGCTTAGAAATTTCACTAGAACGCCTGAAAGCAATTTACCCAGTTAACTGCCGTGTAGGCAATAAA
GAACAAGATCTTATCTCAGACTATAGCAGTAAAGGAAAGCAACAATCTCTATTTTGTACATTATTACGGA
TGAAATTAGGCAACGGTGTGCAACATATTACTGATGAGCTATTGAATGAACATAAATTCAGTATTAACGA
CTTGAAGAAGCGCACAATTTCGACAGCTGGTATATATCAACGTCATTACTATTTTTCTATCCTTGATGAT
TATCTTGTTACTGCCTGTATGCCATTAAATCAAACTATTAAGCAGTTACAAACATATTTGGCATGGCTAC
TCAATGATGAAATTTTAGAAATTACACCAATGATTTCTCCACCACCGGAATGTAAGCTCAGTGATTTGGT
TTCAGCTACTTTTGTTGATCCAGAATTCAACAATATCCCACATTCGCAACCGGAACAACATGCGGATAGT
CAGAAATCCCCAAACAACTACACTATGCAAACTACAGAAAATACCGGCACCAAACGTCATTGGCTTAGTA
AGGTTTTTATCAAAGAGTTACTTCCTAAACTATTGAAAGAGGGTTCTGACTTTAAAGAAGTTGAAAATCT
TGCTAAAATAATTTCCGCTGAATTAGTGGTTAAATTTAAAAAACCACGTAAAATGATTCAGGATGACTAT
GAAAAAATCCTTGGAGCTACCCTTAAGCCTGTGGGTGATATTGAGAATATAAAATTTAAAACCAAAGATA
AAAAAAATATAGTCAGAGGAAAAGATTTGCTCAAAACAAAAACTGTTGAAATTGAAAAAACAGAAAGCGG
ATATCTTGTTGAAGAGCAACTAATACAGGCTATGGCACATTACCTACAAGAGATCAGGCAGTGAAAATTA
TAGCTCAATTAATCGTAGCTTTTTTTATTCATTATTAATCTGCAATATTGGAACTTACCGCCCTAGCATA
ATCTTTAAAATCAATAAAATATAATGCCAATACCTATTTTATTTCCGATACTACAATGATTTTTCCGAAA
AACTTAATGTGACGTTGTAGGGTTTTATTGAGATATTGAGCTTAAAATATGTTAAAGATAAAGGGCATTG
CGCCCTTTTTTATCAGACTTCACTAAACTCTCTCGGCAATTGCCGTCTCTCAACTTCCGAAAGATACGCT
TGCTTGCAATGATCCTTTTGCCAGAAAAATAACTTATTAATTGCAGCGTGGAAGAATTTCCATTTCTTTT
TCGGACTTTTCGCAAGTACCGCTCCGCGATATGCCCTAGACGATAGCGTTTCGTCAGGACTTCCCCAAGT
TAACGCATTGAATAACTGATCTAATGCAATCGCAACATTCAGCCAATATTTATTTTTCATAGTTAGCACT
CCAGCCAGTTGAAAAATCATAATTAAGTGGATCTGCTGATTTCAGCATTTCCGCGCGATGCTTTTCAGCA
TTAATATGATCTGCGTTTTCAGTTACAACCATCGCTAGAAAAATCTCATCCAACAAAGTGCGATTCATTT
TGATAAATGAATTGTCGTAGCACTTCCAGTCAATTTCACCAAGTGAATCAATCACTTTATCTAAGCCAAG
ATACTTTGTCTTTTCTTCTTCGCCAGTTTGAAACCACTTACCGACTCGAGCGATATACACCCCACCTAAT
CCGTTTTCATAGCGTTTTTTCTTGATTTTTTCCCACATTTCAGTTTGTTGAATTGCGAGAAGTTGTGCTT
GTTTTTCTTCATCTAAAACCCATTGATCACAGTTCCAAACGTGCAATTCTGACGGCTGTCTATCGACTAA
AATATATTCTCCCTGGCAAAGAATAAGCTGTTTACTCTCAAGATCCACGCTATCTTCAATTTCAAATTCA
ATGAAATCCTGTAAATTTTGCGGCTTTTAACCATAAGCGACGATAATGATGCACTTTAATATGCGAATGA
AGCCCTTTCCACATTGGATTCGAACGATATTTCCATAGATCTTTTTGCATCTGAATTAAAACTTCATTCT
GCGTTATTTCAGCAATCGCAGTATGAAATTCTTCATCTTCAGAATAATCATCATTACCACCTTGCTCTAA
CGTAACATATTCACGCTTTAAAATTTCTTTCAATCGTACAATATCATTACGGTTCGCTTGAATTGCTGCA
AATTCGGCAATACTGCTTTCTAATAATTGTCGAGCTTGCAACAATTCAAAATGGTCCTACATCTAAATAA
TCAAAACTATCATTACTGCTTGGTAAATTAATGATATAGACACCAGAACCCTTTCTAACAGAAATTAAGT
TTTCTAGCTCCAACATAATTAATGCTTCTCTGACGACAGTACGGCTGACATCAAAACGTTCTGCAATATC
ACGTTCTGGAGGTAATCGCTCGCCAATTGTATAGATTCCTTTGCGGAGCTCATCTTTCAATAATTCACCA
ATTTTCTTATAAGATCGTAATGAATAGTTTTCACTCATAATTAAAAAGCCTCAAATATTCCAACAATAAC
AGTACCAATCTAAATATTGGTATAACAAATTATAATTTAATATAACATACCTACTGCAGTTTACGGATCT
CTTCTACAATTTTATATGTGTCAGGATCTGTTTTTTGTAATTCTTCATACATTGGGATAACCGCAGCTTT
GAATGTCGACTTATCTACTTCTACAAATGTTGAGCCTTGCTTAATCGCAGATTCTCTTTCTTTATTTTCA
GAAGCAACCCAAAGCTCTTGCATTTTAGCAGTAGCCTCATCAGCAGCTTGTTTCAATGCTCGTTGTTCAT
TTTCACTCAAAGCATCCCATATTTTTGTTGAGATGACTAACACATCAGGCACCATTGTGTGTTCATCTAA
ACTAAAATATTTAGATACTTGGCGGTTTGTCTTACCCAAAATTCAGCAAATTGAACAAAAAGGAAACGAT
TATGAAACACACCAATCTATGGAACCTTTTCGGACTCCTTCTATTTCTTATCGGTCTAGCCATGAGCTTT
ATTGCTTCCAAAGCAAACGCAGAAGCAATCGACTGGGAGGCGAAAGCAAAAGCAGAATGGATCGCAGAAT
TTGGCGATACACCAAGAAACATGACAGAAGAGGAATTTAAATATGCGCAAAAATTCACTTTGGCGAAGCA
GCAATTCACCTTATCGACGCCAGAAGAAATCCATAAAAAAAACCGCTAAATAAATCGCCTTATCGAGCGG
AAATTATTTATAAGGACCCATTTTATTATGGGACGATTCTCTCACCGAAAGGCTATGTTATTCAAATAAC
CCATCACTTCTTATGTGAAAAAATAGCCGTTTTACAATTAAACCGACGTATCAGAATTTTTAATTCTGCT
TTACCAGAAAAAGAAAAATTAGAGGAACTCTATGTACCAAATTAATACTTATTATGGCAATACAATTGAT
TTTCAGAATCCAAGCGTAGATCAAATTGATATTCGAGATATTGCACACAATCTTTCATTTGAAAATCGAT
TTATGGGACAGACAAAAAAACCATATAGCGTGGCGCAACATTGCGTGCTGGGTAGCGCAATTCTTGAAGA
AATGGGCGATCCAGAACTCGCATTAATGTTCCTATTACACGATGCATCCGAAGCATATTTAAAAGATATT
CCGACACCGTTAAAACGCTTGCTCGGTATTGCTTATATTTCGATTGAAACCCTGTTTCAAATGACAATCT
TCCAACGCTTCAATCTAAATCACTTTGATATAGATCATCCAGAAATTAAGCGTATCGATCTCGCAATACT
TAAAACAGAAAAAGAGCAGTTATTAGATGAAGGCAATATTGAATGGAAGCAACTGGAAGGTGTGAATAGT
GTAAATATTTACATCTCACCGTGGCCACAAGAAACAGCAGAACGTGAATTTAGCCTTTTTATGTGTTAAT
TTCATCCACATTGCAATCTAAAAACGTCTAATACACTAGACAAATCTGACCTTTATTTCGTTAATCCATT
CTGTATTGTTTCTCCTCATTAACATTGTATAATCATCCACCATCAATATTTTTTAGTGGACATATCCCAT
CTATTCAGGTTGCATTTCACAAAATCCTGTTTGAGAACTCAAAAGGCTATATCTGCAAACACGTTGGAGA
AAACATGGCGAAATACAACACCATTTTATTTGATTTTGATGGCACACTTGCAGACTCATCCAATTGTTCT
GTCGTTGCCACCCAACAAGCATTTGAGCAATTTGCACTGCCTAAACCCACTGCACAAGAGATTATTCATT
TTATGGGTCTCCCTATTGAAATCTCATTTAGAAAAATGGGAGCGGCACCGTTCACAGAACAACAATTTGC
CATGCTGCTCGATGCATTTCGCCAACATTATCGTGAACTCAGTGATACACTCATTTCTGCTTTTCCTTTC
GCACTAGAATGTGTCAAACAATTGAAAGAAGCGGACAAAACAACGGCGATTATCACCAGTAAAAAAACGG
ATGTCGCACGCTTAAATGCCCAAACATTAGGATTACTGCCTTATATTGATGTGGTGATTGGTTCCGATTT
AGTCAAAGAATATAAACCGCATCCTGAAGGGATTTTTACAGCCTTACATGCACTTGGCGTCACAGCGGCA
CAATTGAGTAACGTGATCATGATTGGTGATGCGGTATCGGATATCAAGATGGGTCAAGCCGCAAATATAG
ATACTTGTGCAGTCACTTGGGGAGCGCATAGCGAACAAGCGTTGAAACAAGCTTCACCAAATTATCTCGT
GCATCATTTCGAACAATTGACGCAACTCTGCTTATAAAATAAACCTTCGCAAATAGGTAAGATTGACGTA
AATTATAGTGACTTAAAAAACAGCATAAAGTAAGCCCCATACTGGACGATATGGGGCTTTTTATCGCTTA
AAAGTGCGGTCTATTTTAACAGTGGAATGCGAAAGCCATTCGTTTTTT


>2	 573443-630856
AAAAGTGCGGTCTATTTTAACAGTGGAATGCGAAAGCCATTCGTTTTTTGTGAGTGCTGCGGTCATATAT
ACAGTATGAATCTTGATAATTGTCCAGAATGTGGCGCTAAAACGCCAGAGCTTGCTAACTCAAAAATCCC
GTTCATTAAGTCTTATTTTTACGATGCGAAACTGATTGAGAAACATCGCAAAGAATTGCGCATTGCTGAA
AAATTACGCATCGAACAAGAGGCAAAAGCCGAGAAAGCGCGCTTGTTCAATGAAACGTATCAAGATGTTT
ATGTGTCATTTCCGCAAACGCTCGTTGGAAATAAAACAAAAGAGTTTTTTAACACTTTCTGCGAGCAGTT
AAAAACAATGCTCAAGTGCAAAGAATATAACGAGTTTATGAAGAAATACGAGTATAAACTCAATGAATTT
AACTTTTATCTACCACACTTTTTAGAATACGCACGGAGCAATAAAAAAGCCGATGCACAAAGTGCGGTGA
AAAACATTTATGAAGAAAAAACAGGGATTAAACTATGATTAAACTAATTCATGGCGATAGCTCGAAAGTA
GAGATTCCAGACATTGATATAATATTTACTGATCCGCCATTTGAAATGAGCGGTAAAGAGCTAGCTGGAC
TATTCGATAAATTCAATTACAAGCATTTAGTATTAATCTGCTCAATGCACCAAGCGCTGGAATTTGTAAA
ACATACAGATCTAGAATTTGGCTTTGATTTGGTTGTTAGTCATATTTCACCAAAAAAAAGCCGTAGTTAT
GCTATGCCTAATATGCTACACAGTAATATCTTGTATTTCAGAAAGCGCGGTGTGAAGTCAGTATTTGACA
GACGTCGTGTACAGCGCTACGACACTTACAGCGATGAAAAAACGGCGTATTTTCCAAGCATTTTTCATGC
ACCAAAAACTGATCTTGTCTATAAATATCAAAAGAACCAGAACATGATCAACGATCTAATCGGAAGCTTT
GACGTTGAAAGTGTATTAGATCCATTTGCTGGAAGCGGCACAACTTTGCTCGCTTGTCTTGAGTATAAAA
TCAAACACGCTTTCATGATTGAAAAAGACGATAGTCTTTCGACCAACCTGCGGGTTGTTTTTGTAATAAA
TTGGCGTGAAATAAAAACGTACGCAAAATATTATTTAAGGCATCAATACGGCTATCTCGCACTTGATAGC
CATTTTTACGTGCTTCAACCACATCAAATAATTGGCGTAAACCATAACGGCAAGCATAAGCAAGGCGATC
ATTGAAAATTGTGGTTTGCGAAGTAGAAAGCTTAAATTGGCGACTTGAGGTCATAATCGGTGGTAAAGAA
GGAAGAAGGTAATTACGACCGCCTTGGGCAGACATTAACTGAGAGATATTCTGGGGCTTACTGCCCCCCA
ATACCACAGTGGCAAGCTGATTAACAGAAAGGTAAGGCACTTGTTCTGCTGTTTTTTTATGTCGGTTTTC
TCTGGCTTGTTTATTTTGTTCAGAATAGCGATTGTTATTCACTTTTTGGTAAAACGCATGAGTCAAAGAG
GAAGGATAAAGCGGAATTAAACAGGTGTAATCATCCTCTTCTATCGGATTTTCCCCATTTGCCCAAAACA
CTTGTTTGTTTCTTTCATGGGTTTCAGGTTGAGTTAAATCCCCCGTTAATGCTTGCTGAAATTGCTTTTT
ATAGACATCAGACAACGCTAAATCATCAGAAAAACAGCCTGCTAATCTTGGATCATCGACAAGTAATAAA
TCTCTTAATTTAAGCTGTTTTTCTTCATCCACAATAAAATTGAAAAAAGATGCAAGAGGCAAAGCTGCCG
CATTCCCATTCGCATCGAGCACTAAATGACTGACACTTTGCGAACCCACATACTCAGGAGGTAGCGAATC
ACTTGGTTGGAAATTCACATTATCACCTTTTGTATCAGGATGAATACCCTTCGCAATATGGGTACCAAAC
CTGAGCTGTTTCGCCATTACGTTAGCCGCATTGGCTATCCATGTATCAAATTGGTATTTCTGGTCAAATT
CTTGAATAAGTTGAGTGAGTTGTTCAATTTCAGTAGGATCAGTGGCTTTAGCGAGCTTTTTACGGTCACT
TTCAGATTTTTTGAGGTTTTGTTCTTGAAGGAACAAATCAATTCGTTTTCTAAACGTGCTGAATTAGGTA
ATTCAAATATCACTTGGTATCCAAATCTTGATAATCCAAAATCTGATTTTTCTATTACTTATAAAGGAAG
TGCTAAAACTCGCTACCAAAATATTGTTTTATATATCGAAGATTTAATTAGCTGGAAAAAACTTGAATTA
CGCCCAGGTGTTCGATTTGAACGTGATGATTATTTAAAAAATAATAATGTGGCTCCTCGTTTTGTTGCAA
GATTTAAGCCATTAGAGGATACACGTATAAGCTTAGGTTTAAATCGCTACTATGGGCGTTCCTTTGCTTC
AATTAAGTTGACTAATGAAATTTTAAAAATTAATCGAGATACGGCTAATATTCGAGATTTCCAATTATCC
GGTCGATTAAAAACGCCTTATGCAGATGAATTAAGCCTAAACTTTGAACAAGAATATCGTAACTTATTAT
TTAAATTAGGCTATATCCACCGTGAAAATAAAAATCGCATCATCTTAAAACGTAAACAAATCAATAAGAA
CGGTCGTCCTGAATATGCGAAGTATTATAGTAACGCAAATAATTATAGTGTGGATATTCACACCCATTCA
AATTACAATATTGAACCTTGGCAGCTAGGTCAAACCTATTGGAACGCTTCGCTAGGCTTTGACTGGTTAA
AAACTAAAAGAGCTGATTTAGCAAATTCTCTGAATCCAAATGATCCTGTCTATTTAGATGGGCGCTTAAT
GGATCGCAAAACAATGCAACAAAAAGTAAATTCAAATACTGAAGACTGGATCGCTCGTTTAGGTCTTGAT
ATAGCAATGCCTAGTTGGGATTTAACATGGTCAAATAAAGTATATATTAAGGCCCCAATTAAAGGCTATG
ATGAACTTGATATAACGCTTCCTGATGATATTCCTCGTTTCCGTACGTTCGACTATGGTACTCATACGCA
ATGGGACTCTAGTGTTCGCTGGCAACCTAAATTTGCAGGGAAACATAATATCTATGTTCAAGCCGATATT
CTTAATGTCTTAAATCAAACACGAAAAATTCGATCCGTTTCAATTTCAAGTACATCTGAATATAGTATCT
ACACCCCCGGTCGTGAGTTGTAAGCGCGCAAAAATATTGCATAAACTAGCGTTTTTATTTGCATAAAAGA
AAACCACCTAATTATGCAAATAAAAACGCAATTTTAGAAGATTAAAAAGTTTTTAAAATCACTTTAAAAG
ACCTTTAGAGCTCCGCAGATTATATCGACCGCAGTCAGCTATATATAAGTCAATTATAACTTCACTTCGT
AAATATAAAGAGTAATAGTGACATTAATTAAATAACACCGGAGAATAAAATGTTACGTTTAAGAAATGAA
GTTGAGATGATGAGAGAGTTGGCATTAGTCGCGGTTAGGGAGTCTGAATATTTCCATTACAGTGGTGATA
TTTACAGTTTACCAAGTGAAAACGGTAGCGTAAATTATCGACTAGGTTTCCTTGATATTCGTTTTGTGGG
GAAGAGCGAAACTGACTCGATAGTTGCATTTTGTTTACCCAACGAAACAATCCCGTCTTTTTATTGTTTA
CTTTCTGAACTACACGAAGGCTAGTCAACACTAGCCTTATCTAACTTAAAATTTATAAATGAGATTATCC
TCATACTTTCCACTGTAACTTGCTGATGCATTAACGATAATTCTCTTATAACCTTCAAATGTCCGCCAGT
TATCCACTCTATCCTCTTGCGTGTAGTCTAAAAATCGAATGAACTCCGATTTAGTTGAACTAAAGAAAAT
AAATGGTGGTTTAGTCAAATGGATCAACCTTAAAAAGTCGATAAGATCAAAATAAGTCGCTTGCTTGTAA
CTTTCTTGTCGTGTGCAGAGATACGGCGGGTCGAGCACCATTAAAACCTTCTCTTTATTCTGAAATTTCG
GTAAGAGTTGATGAAAAGACTCGCTAACGACCTCCAAACCGTCCAGATAACCTTCTGCGAACATATAGTC
AGTTTTCCGAACGCAATTATAGAAACGCTGCTTAAATAACTCGTCTAAAGAGCCGACTTGTTGACCGCTA
AAAAGTAGCCAAGAGGATAAGCAATTTACATCTTTATAACCCTTAAAATCATTGATTTTATTAATAATTT
CTTCTTTTAATCGCTTACTAATAAGTTTGTTTTTTGGTATAATTTCATTAACGGTTTTGTAGAGTATTCC
ATTTTGGGATACGCTCAAGTTAAGCTATTCACAACAAAGAATTACAACAAGAGCAAGAACAGAAGATTAC
TGTGATGGTAATGAAAAATGTGACTCTTATAAGAATCCTTTAGGGCTTCAGTTGAAAAGATGGCAAAATT
GTTGATCCAGAGGGAAATCAGATTACTTTAAAAGGAACAGGATTTAATACAGAAATAGTTGATAAAAATG
GTAACCCATTTCCTACGACATCTGGTACTAATAATGCAGCATTTAGTAATAATACCTAAAAAAGCTGAAA
CTAATACATCCTTTTCTAATTCAGAAAGGTTGGAAATGAGTGAAATAAGTCGCGCCTCTTCAGAGTTTGC
TTTAGATGAACGACGAAAGTGATGATAAACAGCTTTTACGCCAGCCTTTACGCCATTACAAAGCAAAATC
CAAATAGCTGTTGCAATAAAGGTAATAACAATACTCCCTAAAGCAGAAAGTGGAAACCAGCTGGGAAAGA
AAGGTGGTGTTTTAGAATCTATGTCTGCCACTAACTCGGGTGGCATAAAGTAGAAACTACTAAATAAGAA
AGCAAGAAACATGGTCATGTGATTAAAAACGATCCTAGTTAATATGGTGTTAATCAACGTGGCATAAGCT
TCCATGATGTTTCCTCGATTAAATTGTAGTCGCAAGAAACATTATATTCCTCGATGTAGTCGCATACAAG
AGGGCTTGAGCCTTACAAGCATAAAGAAAGGCACTCATCATTAACCTGTTTTGAATTTTATAAAATCTGG
TTAAGTGGATTAAGGTTACTTGATTAAGACCTCCACGCTTGGCGAAGTAAATCAAGACTTATTTAAAAGC
GCATTTGAACAAGTAAGTGTGCTTTCAAATGAGAGAGAAAGGAGCAAACGATATGAAAGTATCAAAAATG
CTAAAACAAGCAAAAACGTCTTAGAGAAAGACAAAAGCAGTTATGCAGTAAAAAGACATCTAATCGCATT
AATGCGGCTTTAATAGATGTCCCAGTTAAAGCTAAGAAATTAAGCGATATTGCTAATTACAATTGCAATA
AAGGTCAGTCAGGCGTTAATACAGTGAGAGCTGTACAGAAACGTAGATTGGGTTGTAGAGAGTTGGTTTA
ATCACTCCCCTTGTAGCTTGGGCAAGGTAAAAAAGCCAAGCAACTATCAATAAAGCGCACTCAAAGAGTG
TTTTTTATTGATATTACAAAAGCAGTTGTTAATTACCACTCCGCCCTCGAAAGAGGGCTTTTTTAAGGAT
TCAAAATGGTAACAATCATTATCACATCAGCAATAACTTCAATTATCGTTTCACTACTTGTGCATTGGTT
TACTGTAACACAAATAACAAAATGGTTTGATAAGTTCTTTAGAATTGACATGTTGTGTTCCTGCTTAATT
GTGTGTTTTTAATAAAATAAAGTGTTCGATAAGTTTAATCATCAGCGCTTTTTGCTCTGGCAGACTTTCT
GCCACTAACAGAGCTAAGGCGACTAATGTATTATCATTAATTAGTTGCTCGACAGGTTTTGCTAACAAGC
CTTGATTGAGGCGTAAGTACCATAAAAATAAAAAAGACCCAGTCCGTTTGTTACCATCTGCAAATGGATG
GTTTTTAATCACAAAATACAGTAAGTGCGCGGCGCGACTGGCAATATTTGGATAAAACCATTCCTCACCA
AATCCCTGCTCAATAGTCGCAATCGCAGAAGCTAAACCATCAGAACGCTGTTGCCCAAACAATGCGGTGG
CTTCCCCTTTTTCAATCAAGGTTTGTTTTAATTGCTCAATGGCTTGTAACACCTCATCAAAAACTAAGGC
TTTCATGGCGGGCTGTTTGACTCGATTTTCAACCAAACTTTGTTCATCATAAGCCTGTAATAAACTCCAA
GTGCGAGCATAGTCTTGCACTACGCTAATGACTGCCTGCCCGTTGTCATTGACTAAGGCTTGGTTCGTTA
GTGTGCGGCTTAATAAGGCGACCGCTTGGCTAAATTCAATCCCTTTTTCTTGTAAACGACGTTCATTTAT
CGCATAACCCTGCACTAAAAATTGTTTTAAGGTTTGCGTTGCCCATTGGCGGAATTGGGTTGCTCGTTTA
GAACTAATACGATAGCCCACAGAAATAATGGCATCTAAGTTGTACAGTTTTCTTTGCCGTTTAACTTGAC
GATTTCCCTCTTTTTGAACTTGTAAGAAATTCTTACAAGTTGAAATTTCATCCAATTCACCTTCAGCATA
AATATGCTGTAAGTGCATAGTGATATTTTGCGGCTTAACTTCAAATAAGTCCGCCATCTGTGCTTGAGTT
AACCACACCGTTTCTTGCTCAAAAGAAACCTGTAAGGCAATTTTGCCATCTTCGCTAGTGTAGAGCTGGA
TTTGATTGTTCATCATGTTTTCCTTTCCAGTATAGTGATACTAAAACATCCTTGTTTTTTAGCTATTGTA
ATGTTGAACCCATTTTTTATTAAATATGATTGTATTTCATTTAAATAGAAAGAGGAATTATTGTGGGATT
AAGTCCGGCTTATTTTGAAATGAACGTATCAGATAAAGTTAGTTTCACGATGAATAAGAAAACAACTGAT
CAAAAGCAAATGAAAATCACGCGTGAAAATGTCGACAAATTAATTGAGGAGCTAGTTTATGAATGTTTCG
AAGACGCAGAAAAATGATAAAGACTTATGGGCGACGCCATGGTGGCTTTTTTTCTTGCCGAACATTATTT
CAATGTCAAATTCGATCTTGATGTGTGCGCAATGGCGCACAACACGAAAGTGAAAAAATACATTACACCG
GATCAAGATACATTAAAAACAATGTGGGCGGGGCGCAATTGCTGGTTCAATCCGCCTTACTCTAACCCGC
TGCCGTTCGTTATGCGTGCGGTAGAAATGGCAACGCTACACCGAAAAACGGTAGTGATGTTGCTCAATGT
AGATAATTCAACAAAGTGGTTTAATTTGTGCGTGCGAAATGCAAAAGAAATCGTTTATATCACCGATAAG
CGCGTGCCGTTCGTTCACAACGGAACAGGCGAGGAAGTGGATCAAAATAACAAGGGGCAAATGCTAGTGT
TATTTGCGCCGGACAACCCGCTTGATACGCTGAAATCTAGCTACATTTCAATGCAGAAAATGAGACAAAT
CGGCGTGAAAATTGGGGTGAAGAAAAAGGAATTAATATGATTTACCAACCATTCAAACATCTTCCGATCT
ATAAAAAAGGCGGATACGATTTACCGCCCCCGCCGACGAAAAAAGAACAATAAAAAAAGGGCTTAAACGC
CCTTTTCTTCTTGATTTAACATTTCTCTTATTTTTTGTTTATCTTTATCAGATAATTGATTAATCATTAG
ACTTAATAGTCCGTCTTTTGTTAAAAGACTTGTTTTTGTTGTATGACTAAACTCAACATTTAACACAAAT
TTATGACCACACGCAGGATTTTTACAAGTGCAATAAGATTTTGAGTATTCACTGTGAATCCGTTCAGTGC
GCGTAACAGTTGCTTTCGAATTACAAACTTTACAATAAATATCAAGCGTTCTAGCCATTTGTAACAATCC
TTTAACCGTTGAAAAATTGAGACTATTCTATCAAAAGACTGTGATTTTATACAGTTAAAAAAGCTAATTT
TTATCCCTTTTTTCCACAACAACATGTAAATACTGGCTTGTGCCGAAAAAATCATATGTCACAAAATTGC
CGTTTTCTAAGTGTGACGTGGCTGTTCTCACTCGTCTGTAAGCGAACTGTGAATTAGCTGAACTGCCCGG
TTGATTAAATGCATCATAATTTCCATCAAACCCGGTACACACAAGTGTGAAGAGTAAATTCTCTTTAAAT
TCCAGTGCCCAATGCCCATCGCTATTACTTAAAAAAAGTTGCGTTGAGTTATGTTTGTTAATTGTCCAGT
TCTGCGTTTCGGCAAACTCTTTTAATTTTTCAAGCAAGATTGCCACTGAGCTTGCCGTACCTGTTTGATA
AGCCATTTTTACACTCCTGTTTCAATCACAAAAAAATCGCGCACAGACACGCGAAATGCGCCATTAAATA
CAATGCCTCTAAAATTATCTGTCTCACTTTCAATAATATCGCCTGCTGCGCGCTGTAACCCAGGTACCCA
GTACACGCCGTCCATTGCACCCCAGCGGTTACGCCCTGCACTCGAGCGGGAACTATTTAACAGCTCAACG
GGAATAAGTGGGAAACTCCCGCCGGGTGTGGCACCAAGTCCTGTCCTGTAAATATGGGGTGAAGTAATGT
TCGTATCTGTAATTTGAAAGCGGAAAACAAAATTGCTGATCTGAATCTGGCGTTACATTTGACTCATAAC
GCGAGCCATAAAAATCACGCCAGGCTTGCTCTGGTGTGAATAACCAGCAATTGCCGTAGCGTGGGTCGAC
AATAGAAGAGACAAAGTGGTTATTTTGTGAATACCGCGTCAAAAGTCTATTTTTAACTTTATCAATCAAA
GGTGCCGAGCCTGCCACGCAAAGCGGATACGGATATTCTGTCGGTGGCACCGTTGGTAAAATAAAGCCGA
GGTAAGCGCTTGAACAGACTTGTGAAATACGCGTAATAATCTTGCAGCAACGTCCCGATGCGACAATGTG
ATATTCAATTGCACGGTCGTCTGCAAAGAGCACAACACCGGGCGAGGCATTTATCATGCCGCGCTCAATT
TCTGTTGCAGTGACAAATTGACTATTAAAGAATGTGCCACCCCAGAAGTTGATATTGAACGTATCTTCTG
CAATCAGATTGTCAGTCGATGCACACAGATAAATATCTTGCTCAACGCCGGTGCCGGTTGATTTCCATGC
GACGAATCAGGTTAGTTTTATTGAGACAATTTGACTTCTTCTAGCCAGCGAGAAAGAATGCGTTTTGCTT
CTTTGCTAGAGCCAAATTTTTCAAAATCAAACTTCATTAAGTTTAATTGTTCTGGATTTACTGCACTAGG
GAGCACTGTTGCATATTTGTTCGTTGGAATTTGATATGGGGCGCGGCGAATCCAGTTAAGCTCTTGTCCT
TCCTTGCTGAGCGCCCAATCCATAAATAGTTTCGCATTATCTAGGTTTCTTGCTCCTTTAATAATACTAA
TTCCACCCAGTGTATAGCTATCGCCATCGCAGACTGGGATTGATTTTAATGGGGCACCTTTTGCTTTTTC
TACTTCAAAAGTATGTAAAAAGCCAACACTTACACTGCTATCGCCTCTCGCTAAATTACTTGTCACTAGA
CCACTTTTCACATACTGTGAGATATTTTTATTCAGTTTTTTGAGGAAGTCGAAGGCTTTTTCTTCTCCCC
ATAATTGAATAAGTGTGGCGATGAATGCGTAACCAGTGCCTGAACTTTGTGGATCGGGCAGCTGTACTTC
TCCTTTTAAGCGAGGATCAAGTAAATCATGCCAACATTTGGGTGTCTCAAGACCAAGTTGTTTGAGTTTT
TGCAGTATTTACACCAAGACCTAATACTAACATATAACCAAAAGAAGTATAGTCACCATATTTATTGATT
AAATCTTTAAACTGTACTAATACTTCAGTCTGTTTGGGAGAACGATATTTTTCTAATAACCCTAAATCAC
GAGCCTGCAAATGTGGTTCGAGAGTGCCGCCATACCAGATATCTGCTTGTGGATTATCTTTCTCCGCTTT
AATTTTGCCGAGAGTGACTCCCGTACTTGCGCGAACAAATTTTGTATTAATATTGTATTGCTGTGAGAAA
CGTTGAACAACTTCTTCACAAGCATCGTTTTGAAGCGTGCAATAAATATTCAGGTGATTTGCAGCGTGGA
GAGAATGAGGGATAAGAAAGAGGGTACTTAACCCACAGTTTTTTAGAAAAGAAGGTTTTATTTTTTCCAT
AAAATACTATTCCATTAGTGGTAAAACTTACTTGCTTCCTAAAAGCAAGTCATCTTAACAAAGTTAATTC
AATATTTCCAATTTAAAATCAAATAGATAGGTTTTTTATTACACAGTTAAGACAGAATATTTATACACTG
AAATTGAAAAGGTTGTTCGAAAAGAAAACGACCTACACGGAGGTAGGTCGTTGGCATGTGATTAAACAGT
AACCACACTCATTTTGGGACCAAAGGGTTCGAAACGAAGATCACTCTCTGACCAACCTTGCTGTTTTAAG
AGCGCAATAATGCCTTCCATAAAACCAATGGAACCACAGACATAGATGCTCGCCTCTTTTGGCAGATGTT
GAGTGATAAATGTGGCATCAATACGGGGTTGCTCAGCAGTATAAATGAGGTGTTGCTGTGCATTTCCTGC
TTGTTTGATTAAGCTCTCTACTTCATCTTTGAAAGCATGGTTATCGGCATGCCGGCAAGAATGTATCCAA
TGGATTTCACGTTGATGGTCAACATTGATTTGTTGTTCTAACATTGCGAGTAAGGGGGTAATCCCAATGC
CACCGCTAATTAAAACTAATGGCTTATCGTCCTGTTTTAGTACAAAATCCCCTGCTGGGGCAGTTAAATC
AAGGGTATCGCCAATCTGGATATGGTCATGCAAGTAGTGAGAAACCAAGCCTTTACACTCCCCCACGCCT
TCGCGTTTTACAGCAAATTTTAACCCTTCTGTCGTGTTGATTGAGCAGAGGGAATAGTGACGCCAGGCGG
TATTTTCTTCCCCTTCTGGTTTTACGCGTACGGTAATGTACTGTCCTGCTTGTAAGTCGGGTAATGAGAA
ATCAGGTTTGACGGTAAATTCGACGACTTGATCAGAAACAACACGTTTATTGACTACTTTGAACGGTTGG
TAGCCCTCCCATGCTACTTTATCATACATGGTTTGTTCTACCTGAATAAACACATCCGCAATCACACCAT
AGGCTTTACCCCATGCGTCTATAATCTCTGGTGTTGCGGCATCGCCTAAGACTTCTTTAATCGCTTTTAA
CAGATTTTCCCCCACAATTGGATAATGTTCCGGCTTGATTTCTAATGCACGGTGTTTATGTCCAATTTGA
GTGATATGAGGGAGAATAGCCTCTAGATTATCAATATGTTTGGCAGCGGCCAGGACAGTACTGGCAAGTG
CCATCGGTTGGCGACCTTGTTTTTGGTTGGTTTTATTGAACACGTCGAGAAGCTCTGGATGAGCAGTAAA
CATATTGTGATAAAAGGTTTGTGTAATCGTCGTTCCGTATTGTTCTAAAACGGGAATTGTTGCTTTGATA
ATATCGCACTTGACTTAAATTGTAGAAGATCAAACCTAATCTGACAGTCCCCCGTTTAAAATTACCGTGT
CTGTCAGATTAATTTGAGCTTAAATTCTTTTCTACCCAAATCCGTTTTCCATCAAGTAAGGTTGCCATCG
GTGTTCTGCCACAGCACATTTTTCCTTGATGTGTTCGATGGTGATTATAATACATTAACCACTCATCTAA
ATCCGCTTGTAATGCCGTTAAATCCGTATAAATTTTCTTCCTAAATGCTACTTGGTAAAATTCTTGTAAG
ATTGTTTTATGGAACCGTTCGCAGATGCCGTTAGTCTGCGGATGTTTTACCTTGGTTTTACTGTGTTCAA
TATCATTTATCGCTAAATAAAGCTCATAATCGTGATTTTCTACCTTGCCACAATATTCACTTCCTCGGTC
AGTTAATATGCGTAACATCGGTAAACCTTGGCTTTCAAAGTAAGGTAACACTTTATCATTCAGCATATCC
GCAGCACTGATAGCGGTCTTCATTGTATAAAGTTTTGCAAATGCCACTTTACTGTAAGTATCAATAAACG
TTTGTTGATAAATACGGCCCACTCCTTTGAGGTTGCCCACATAGAAAGTATCTTGTGAGCCAAGATAGCC
AGGGTGTGCTGTTTCAATTTCACCACAGGCAATCTCATCTTCTTTCTTACGCTCTAAGGCTTGTACCTGT
GTTTCACTGAGTATAATACCTTGTTCTACAACCAGTTTTTCCAGGGCGATTAATCTTTGCTTAAAATTGG
CAAGATGATGACGTAACCAAATCGAACGTACACCTCCTGCTGAAACAAAGATGCCTTGTTTACGGAGTTC
GTTACTCACTCTTACCTGCCCAAATGCTGGGTTATCAAGAGCAAACTTCACAACAGCTTGCTCTATTGCC
TCATCAACACGATTTTTTAAGTTGGGAACGCGTCTATTTTGATTCAGCAATGCATCAACACCACCTTGCT
CAACCGCTTGTTGATAACGATAGAATGTATCTCGGCTCATTCCCATTACTTTGCAGGCTTGAGAAATATT
ACCCAGTTCTTCTGCTAAATTTAATAAACCAGTCTTGTGTTTAATGAGAGGGTTGTTAGAATAAAACATG
AGAGTTTCCTTTTTGTTTAGATTGATTTTTGACACTCATATTCTAAACGGGAAACTCTCACTTTTTAGAG
TGAATTGTCAGATCAAGTCTGATCTTCTACAGCTTATTTGAATGATGAATATTAGCGATAACAGCCACCG
AAAAAGCCACAAAAATGTAATGTTATTTTAAGAAAAGAACAAGGGATTTTTTTAATAAATCCCTTTTAGC
GTTTTTTTGAAGGATTAGTGAGCGGATTTAGAGAAACGGCGCTTTCTAAATGCGATGGCGCGAAATGTGC
ATACTTCATTGTCATTTCAATTGTTGAGTGTCCGAGAATCTCTTTTAATACTAAAATGTTTCCCCCGTTC
ATCATAAAATGACTGGCGAAAGTATGGCGTAAAACGTGCGTGAGCTGTCCTTTCGGCAAATCAATACCAG
CCCGATCTACTGCGTTTTCGAAAGCTTCATAAGCGTCACCGAACAATCGCCCACGACGTTGCGGCAGCAT
GTTATATAATTCAGGACTAATTGGAATTGTTCTATTTTTCCCGCTTTTTGTGTTGATGTAAGTGATTTTA
TAAGGGATTACCTGCGCTTGTTTTAATTGTTCCGCTTCACTCCACCGCGCCCCCGTTGCTAAACAAATGC
GCGTGATTAAACCTAGATCTTTATTTCTTGAATTATCACATTCGTCAATTAAGCGACGAATTTCATCACC
AAATAAAAAAGCGAGTTCAGTTTCATTTTCTTTGAAAAGTGAGATCTCACTTAATGGATTATCACCTGAC
CACTTGCCCAATGATTTTAATTCATTGAACACCGCCCGCAGGTAAGCATGCTCACGGTTGACTGTGGACT
GTTTCGGCGGTCGCTTGGGGTCTACTGAAAAATTGCCCGCAAGGCGTTTTTTTCGATATTCCGCAAAGTC
TTGCGTTGTGAATTTATTTGCGGGTGGGTCGCCAAGATGTGAGCAAAGATTTAATAATTTATTTAAGCGG
GCTTGCCCGTCGTTCAGCGTTTGCCCGTAAAGTTCATACCATTCATGTGCGTAGTGGCTTAATGGCGCAA
GATCATTAGATAGCACTACACGAACGTTTTCGCTTTGCGTTGCGTTCTTTGCTTGTTCTTGATTGAAAAA
ACGGGTTGCCTCACCTTTTGTCGCAAACCATTTGCGCACACGCTTGCCGTCGTGATAAAACTCCGCAAGC
CATTTCCCGCCTTTTGTACTGTCTTTTCTTACGCCCATTTCTATTTAACTGAACAATGTTTTTTAACATC
ACCCCACTGCGATTTTGACAAAGCAACATCGTGCGGGCTTATCTCAATAAGTTTTTGTCTTTCAATATCA
AGCACCGTTCCGCCGATGTTGAAAATAACTTGCTTTTTCTCTTTATTTACAGAAAAGTTTNTATATTAGA
TAATGAAACAGTGCCAAAACGAAGTTATTAATATTATGTTTGATCAAGACTTAAGTTTATTAGCTGCGTG
GCGCGTATATCGTGGATTATCACAATATGATGTAGCAGTTAAAACTGGGTTAACTCAATCATCAATTTCT
CAAGCAGAGAAAAAAGGATCTAAACCACAACAAAAAACTTGTGAACGTTTAGCCGCAATTTATAACTGTA
AACCAGAACAGCTTATTCTATAAAAGAAAAGGGGGATCACCCCTTTTCACTTATTTAAATCTTCTTTCTG
CCATTCTCTAATCTTATCAATCCTATTCAAACACACGTCACGCTCACGTTTGAGTATTACTGCATATTTA
GACACATCACCATATGTTTGACCGTTGAATGTAGTTCTATCTAAATGAGCGAGTAACGCTGCTGGAATGT
TTGGGCACACTTGAGCTACTGGCTTACTTTTGCAAGAAGTCAACAATAGAACGAGGAGCGCTAGCATTGT
AAGCGTCAGCACTCTTTTCATCATGTGAAATAGAATTGATTGCATCATCTGATTGACTCCGCGATTCACT
TTCCAATCTGCTGATTTCAAGTGTGAGTTGTCTATTTATTTCTTCTTGCTGTTTGAGCTTTTTGATACTT
TCGCTTTGTAGTGAAATAGTTTGGGCTTGAATGGTGTTTTTGGCTTTTAAGTTAGAAATAGACTGGAACT
GGAACCACAACGCGACACACAAGCCCAAAATTACGACGATCAAGATTTGTGTAAGTCGGCTAAACATAGC
TCACGTTCCTTTTGTCTGCGGATTTCAAGTCCACGTAATACTTTACCGTTAGCGTATTTCCAGCGTGGAA
ATTGATCGCACATTGCTTGAATATCACCATTTTTGGCATGCTTAAACAACGTAGAATATTTAAGCTTAGA
ACATCCAACATTAAATGTGATTGATACCGTTGCCTCAAATGCACCTTGCGGTAAATTCTTCCCGTTTGCC
CAGTTATTAACGCATTTTTCAGCTACTTTAATGTCATTTACCCAGCGCTTCGCTATCTCTTCGTCTGAAT
ATCTTTTACGCTCAATTGGCAATCCGCTTAATTCCGTTGAACCAATACCAACTGTTAGAACGTCAGCAGG
ACATCTATAAGGTTCACGTGCGCACCCCTCGGCATTACCAATGATTTCTAGTCCACGCTCACCGGTGCGA
ATCTCAGTTGAGTGATCGGACATGACAACAGCGATAATCATTGCAACAGAACAAGCCGTTATCTTCTTAA
CGTGTTTCATTTAACAAGCCCCGCTTTTTCTTTTTCGAGTTTTAGTAGGTCAATCGAACAGGATGCCAGC
CAAATCATTATGCTTTACAGAGAAAAGGCATACAAGAAAGACAGTGATAATGATTATTCAGAAGCCATTA
TCACTAAGAACCGATTTGGTGAACTTGGAACAGCTTATATGAAGTTTGATAAAGGGCATTTTGTAGATTG
CGATCAGGTTATGGCATATCAATTCGTTAATGAAAAGCCAATTAATGCTGTAGCAGCTAAGAACTATGGG
AGAAGAAATTAGATATGGAAATTAAAAACCAATTCTTCTTACGCTCAGAACAAATTCGAGCAAATTGCCA
AGATTTTATTGCTCAACTCTCTATCGATGATGACAAGCCACTAGTCGTTGATATTAAGCCGAGAACTCGA
AACCTTGAGCAAAATGCGAAGTTTCACGCAATGTGTCAAGACGTTGCAGACCAATTGGAATTTATGGGCA
GAAAGCTAACGATGGAACAATGGAAAGTGCTGTTTATTTCAGGTCATGCGATGGCTACCAATGAAAAAGC
AGAAATGGTACCAGGTCTTGAGGGTGAATTCGTAAACATTCGCGAAAGCTCAGCAAAAATGAGTGTTAAA
CGCATGGCAAGCTTAATTGAGTATGTAACAGCTTATGGCATTAGTCATGGTGTTAGATTTAACGATAGAT
ACGGATTTTAGGGGAAATAATGGAAGATTTTTTGATTGTAATTGTGTCACTCGGAATGTTGTTTTTGGGT
TGTTTGTTAATGGGTGATTTTCTATGACAACAAAGAAACCAAAGGAACACAAATGCAAAGTATGTGGCTG
TTACTTTGTGAAAAGCAAATCAACACAGAAAGTCTGCTCAGTTGATTGTGCTATCAAGCTCAGCAAAGAA
GAAGCACGCAAGAAAAGAGAAAAAATCCAAAGAAGTGAGAGATTAGCTACAAAAAAACGCATGACCGCTT
TGAAAGAGAAGAATAAAACTCATAACGAATTAATCAAAGAGGCGCAGGAGGCAGTTAATAAATACATTCG
CGCGAGAGATGTAAATCAGTGCTGTATTTCGTGCGGAACGCCATTAATAGCAGAGCAGTTAGGTGGTGGA
TTTGATGCTGGTCATTACCGCAGTAGAGGCAGCGCACCACATTTAAGATTCTATACGTTAAACATTCATG
GGCAGTGTAAAAAGTGCAATCGTTATCACGGAGGGAATTATCATCAATTCAGAATTGGTTTAATTGAACG
TCTTGGCGTTGAGAAAGTTGAGCAGATAGAAGCAGACCAAAGACCAAGACATTACTCAAAAGATGACTTG
AGACGGATTAAAAAAATCTTACAATAAGAAAAGACAGATATTGATAATGATGGGGTTTTAACCATGACAT
TTATAAGGATAAAAGTCAAGATGATGCTAAAAGCACAAATTGCAGATTATATTACACAAAATCCACTGGC
AATTACTTTGGATATGGCTTTGCACTTTGGCAAACCTGAAGGTGAAATTTTATGTGCTTTACCTGATGAG
TTTGTTCGAGTGTTTCCTGGGGAACGTGCGGAGGAAGTGCTTGCTGAGATCAGTAGTTGGGGGATTTTCA
CGACCATTATTGAAAAAGAAGGATCGATTTTTGAAATTAAAGACCGTTTTCCGACCGGGATGGTTGGGCG
TGGTTATTATAATTTGAATATGAAAGATGAAGAAGGCACACTTCATGGCCACCTTAAATTAGATAACATC
AGCAAAATTGCCTTTGTGAGTTTACCGTTTCGCGGTAAAGAAAGTTATAACATCGCATTTATTGCGAATA
ATGGGCAAACTATTTTTAAAGTTTATTTGGGGCGCGATGCTGAGCGTCAATTATTTCCAGAACAAGTTCA
AAAATTTAAAGCATTTATTTAGAAGGTTAAAAAAGTAATGACAACAAATCGTCAAGAAGTATTACAAAAT
CGTTTAGGTCCAGAAATTCAAGAGTTAAAGGCACAATGTAAAACAGTCATGCTCGCTACTGTCGGTGAAG
ATGGTAATCCCAATGTGAGTTATGCGCCATTTGCAATTAATAATGGGGAATACCAAGTCTTTATTTCTAC
TATTGCACGTCATGCACGTAATCTACAAGAAGTACCAAAAGTTTCTTTAATGTTGATCGAAGATGAAAGT
CAAAGTCGTCAGATTTTTGCTCGTCGTCGTTTATCTTTTGATGCGGTTGCGCGTGTTGTCGAGAGAGAAA
GTGAAGAATGGCATTCTGGCGTTGAGGCACTCAAAAGCAAGACATGGTGCATTAATGGATGAATTGTCTC
GGATGAAAGATTTTCATTTGTTTAGTTTTAAGCCCTCACAAGGGTTATTTGTAAAAGGTTTTGGTCAAGC
TTTCCAAGTGAGTAATGATGATTTAGTGAGCTTTGTTCACTTGGTTGAAGGACACCAAGAATAAATTTTG
TCAACTTTTTAGGGTATTTACTTGAGGTTAGGAAAATGCGTACAACAACAATAAAATTTTCTGCAATTAC
ATTGGCATTATTGAGTTATTGTGGGGCCATTTTGGCGGATAGTCATCAAGAGGCGACTGAACTTGATACG
ATTACCGTTTCTTCTCAACAAGATGAGATGAATATTAAAGAGAAAAAAGTCGGTGAAACTGTGAAAACGG
CGAGTCAATTGAAACGCCAGCAAGTACAGGATAGTCGTGATCTTGTGCGCTATGAAACCGGTGTGACTGT
GGTAGAAGCTGGACGTTTTGGTTCGAGCGGTTATGCCATTCGTGGTGTGGATGAGAACCGAGTGGCAATT
ACAGTAGATGGCTTACATCAAGCAGAAACCCTTTCTTCTCAAGGCTTTAAAGAATTATTCGAAGGCTACG
GCAATTTTAACAATACCCGAAATAGTGTGGAAATTGAAACCTTGAAAGTCGCTAAAATCGCGAAAGGCGC
TGATTCTGTAAAAGTGGGTAGTGGTTCTTTGGGAGGCGCTGTACTTTTTGAAACAAAAGATGCCAGAGAT
TTCCTGACTGAAAAAGATTGGCATATCGGCTATAAAGCGGGCTACTCAACGGCAGATAATCAGGGATTAA
ATGCGGTGACTCTTGCCGGTCGCTACCAAATGTTTGATGCATTGATTATGCATTCTAAGCGACATGGACA
TGAATTAGAAAATTATGACTATAAAAATGGCAGAGATATTCAAGGGAAAGAAAGAGAAAAAGCGGATCCT
TATACAATTACCAAAGAAAGTACATTAGTGAAATTCTCTTTTTCGCCAACAGAAAATCATCGTTTTACAG
TCGCTTCTGATACTTATCTTCAGCATTCCCGCGGACATGATCATACACTAAATACAGCAACTTATTTAAC
GCGTATTACACCATCAACAGCACTTGAAGTACAGTATATCTCAGTAATGGGAACAGATAAACTTAGCCAA
CAAATGATTGAGCATTGGCAAACTGATGGTATCAATACCAATTGGGTACTGCGTGACCCGAAACGGCACG
CAGGTCTCTATTTAATTCAACTAGATACACAAGGTGAGCGAACGTTTTTATATTGGCGTAATCAATCTGC
TGCCCGTTATTTGTTACAACATATTGATATTAAAAAAGTATTTGAAGCACTAATAACTGTAGATATGATT
TACTTAAGTGGCATTTCGTTAGCCATTTTACCTGATAATGACAGAATATCATTGCTTGCAGAATTAACTG
TACTTGCAAAACAAGGCGTAAAAATTGCTTTTGATAGTAATTACCGTCCTGCACTTTGGGAATCACGAGA
AAAAACACAAGAAATTTATACCGCACTTTTACCTATCGTTGATCTAGCATTAGTCACATTCGAGGACGAA
CACGCAATTTGGCAAGATAAAAATGCTATTGATACTATCCATCGTTTAAAACAAATGGGAGTCAAAGACG
TCGTCGTCAAACAAGGAAAATCTGGGGCAATTTTCAGTGATCACCATGGCAATCAATGCGTAGTGCCTAC
ACAAGAAGTCAAAAATATTGTTGATACAACTTCCGCTGGCGATGCGTTTAATGCAGGTTTCCTTAATGGC
TATTTACAAGGTAAACCATTATATACTTGCTGTGAACAAGGTCATCAATTAGCAAGGCTCGTCATCCAGC
ACCGAGGTGCAATTATCGACAAATCTGTGACATCTCATCTAATAAACAAATTCAACTAATCATATTTAAG
GATTTCTATGAAATATAAGACTGCTCAAATTATTGAAAAGTTAAGAACGATTAAAATTGTGCCAGTTATT
GCAGTAGAAGAAGCAGAGGCAATTTTACCCTTAGTAGAGACTTTAGCAAAAAATGGCTTACCTGTTGCAG
AGATCACTTTTCGCTCTGCAGCAGCAGAACAAGCGATCCGTTTAGTTCGTCAACATTACCCAGATATATT
AATTGCGGCAGGTACGGTACTCACATCAGAACAAGTCATCCAAGCTAAAAATGCAGGTGCTGATTTTATT
GTTACACCAGGTTTTAATCCTAACATTGTCAAACTTTGTCAAGCATTACAACTTCCTATTACGCCAGGTA
TAAACAATCCAATGTCGATTGAAGCAGCGCTTGAAATGGGGCATTACAGCAGTAAAATTCTTTCCAGCCG
AAGCTTCTGGTGGCGTAAGAATGATTAAAGCCTTACTGGGTCCTTATGCACAATTACAAATCATGATGTT
GTTTATTCAACAGTCTATTTTCACTTTATGCTAGGAGATTATTATGAAAAGCCTAAAAATCTTTAAATCT
TGTTTAGCTGTTATGGGATTAGCATGTTCTATTTCTGCTTATTCAGCAGATTATGCTGTTATTTTAAAAA
CTTTATCCAATCCATTCTGGGTTGAGATGAAATCTGGTGTAGAAAAGGAAGCTAAGACTCTCAATGTTTC
TGTCGATATTTTTGCTTCACCATCAGAAGGAGATTATCAATCTCAGCTACAACTTTTTGAGGATCTAATG
AATAAGGGCTATAAGGGCATTGCATTTGCTCCACTGTCACCAGCTAATTTAGTTATGCCGGCCGCTAAAG
CTTATAAAAAGGGAATTTACCTTGTTAACTTAGATGAGAAAGTAGATCTTGATAATTTACGTAAAGCTGG
AGGAAATGTAGAGGCTTTTATTACTACAGATAATGTAGCTGTTGGCGGCAAAGCCGCTCAATTTATTGTT
GAACAATTAGGTAAAAATGGTGGTGACGTTGCTATTATTGAGGGAAAAGCAGGTAATGCTTCGGGAGAGG
CTAGAAAACGTGGTGCAACAGAAATTTTTGAGAAAAATACGCAAATTAAGTTAGTAGCAAGTCAACCGGC
AGATTGGGATCGAATTAAGGCTCTTGATGTCGCGACTAATGTACTTTCACGTAACCCAAATATTAAAGCT
TTTTATGCAGCAAATGACACTATGGCAATGGGAGTAGCTCAAGCGGTAGCAAATGCAGGCAAGCAAGGTA
AAGTACTCGTAGTTGGTACAGATGGTGTACCTGAAGCTAGAAAAATGGTTTCTGAAGGAAAATTAACTGC
AACAGTTGCGCAAGATCCTGCTGAAATTGGAGCAAAAGGATTACGTTTATTAGTTGAGGCTCAAAAATTA
GGTAAACAAAACTCAGTAGATAACGATCCTATATTAGCAACAGTAGATTCTATTCTTGTTATAAAAGAAT
AAATTCTACCGCACTTTGGGAAATTAGGTAAGTCTCTAATTTCCCTTATTAAAGTAGGAGAAGAATATGA
GCCAAATACTCGTTCAAATGAGGAATATTTCTAAGCATTTTGGTGTTGTCAAGGCATTAGATAAAGTCAA
CATGGATATCTATAGCCATGAAATACATGCATTATTAGGTGAGAATGGTGCGGGAAAATCAACATTAATG
AAATTATTATCTGGATTACATCGACCTACTTCGGGAAGTATTGCCATTAATGAGAGACAATACGAATTTC
TCGATCATAAAGTTGCAGCTGAGCTAGGAATTGGCATTATCTATCAAGAATTAAGTTTGATTGATGAACT
TAGTGTTTTAGAAAACCTTTTTATTGAATATAACCTAGCTGATGGAAAAGGGTTATATTTGCGTATCAAA
AGCACAGGGACTAAGGTATGGATCTTTAATTATTACCATCCAATCACACAAAAAGAACTAATTACAATAT
AGGACACTATCCCGCAATTAGCCTAGCACAAGCACGAACCAAGCGAGGTGAATACCAAGCCTTATTAGCA
CAAGGCATAGACCCACAAGAACACGCTAAAGCCGAACAGCAAGCCCAGCAGTTACAATTAGAAAACACGT
TCTACAAATGGGCTGAACGCTGGAAAGAGAATAAACAAAAGAAAGTGCTAGCGAGTACCATTCAAAAAGA
TTGGCGTAGGCTTGAGATGTATATCCTTGATTCATTGGGGCAAATGCCTATTGATAAGATCCTCCCTCCC
GTTTTAATCGAAACCTTAAAACCGCTAGAGGCAATGAAAGACCGCAGGACAGGCACCGCAGACAGCGACA
CCTTAAAACGCGTTATCCGCTTAACTAACGAAATATTAACCTATGCTATGAATGCGGGGGCACTGCCTTT
TAATCCTTGCTTAAGCGTGAAAGATATTTATAACTTTGCACAACCAGAAAGCCATCCACACGTTGAACCC
GAAGATCTCCCCCAGCTATTGACAGATATAGACAATTCCAAAGCACAGCCACGCACAAGGGATTTAATTC
TATTTCAGCTTTTAACAATGGTACGCCCTGCAGAAGCAAGTAATGCAGAATGGGCGGAGTTTGATTTAAC
CGAAAGAGTGTGGACTATTCCAGCTCGTAAAATGAAAATGCGCTATCCGCATAAAGTTCCGCTTTCTAAT
CAGGTTATTGAATTGCTCCAACGCTTGCAAATGCAGACAGGGCACCGTCAATTTGTCTTCTTAAGCAGAA
ATAAAACTAATGAGCCAATGAACCCGCAGACCGTGAATAAGGCTTTTGTGGATATGGGATATAAAGGCAA
GCAAGACGCACACGGCTTGCGCAGTATTGGGCGGACCTATTTAGGCAACAAACGCATAGATTTTGAGGTG
GCGGAAATGTGTTTATCACACAAGAAAGGCGACAGCACCAGCAAGGCGTACGATAAAGCCGACTTTTTCG
AGCAACGTATCCCCGCCATGCAACTATGGGCGGACTTTGTACAGGAATCCGCACAAAGCACAAGCCTATT
CAAATAATCCACCAACAACCAACAGGGCGAGCAATCGCCCTATTTTTTTTGCCTTCATACCCCCATATTT
TTTCTATTTGGATTTTTTTTAAAATTTTTTCCACTTATCCACTTAACTAATATATTTTTATACTTAACCT
ATTAAAAAATAAAGAAAAATAACAAATAAAAAGTAAGTGGAAAATAAGTGGAATTTAAGTGGTTAAGTGA
AAACTGGAGAATGGATTAAAATAGGGATAATTCAAATAATGAGAGAAAGCCGATTTTTTTAGCAGTTGAT
ATGTTTGCCGATGGAGCAGGTTTTTTGGTGTAAAAGACAGTGGTAATGGGCGCATTAATATTGATGGTAA
ACAGTATCCTATTTTAAATGAAACGCAATCGGGTCAACGTTGGACTCTTCGTGAAAATGGAGAGGTTTTC
GATCATGAGAATAAGAAAACATCTTATAGAGTTGTTGTAGAAGGGAATCCAAAATTAAACTTTAAAGATT
TGGGAGATATTTATAATGAGAGAAATGAGAAAGTTGGAAATATTTATTTGAAAGATAGGAATACACCATT
TTTAGCCATTAATACTGCATATGTTTGGTTAATCCATTCGGATGATAATGGAAAAACTTGGTCAAATCCT
ATTGATTTAAGTGCACAAGTGAAGAAAGATTGGATGAAGTTTTTTGGTACAGGTCCTGGTGTTGGAATCC
AAACAAAGAATGGAAGTTTACTTTTTCCTATTTATTACACTAATCAACATGGTAAGCAATCATCAGCATT
GGTTATTAGTAAAGATGGTGGTAAAACTTGGGATTTGGGCGCTAGCCCTAATGATAGCCGTCCAGATTTG
TATGGGCAAAACTCTCAAACGCTTCGAACAAATCAGCGTGGACATGAGCTAACAGAATCTCAACTTATCG
AGCTTGAGAATGGTGATTTGAAACTTTTTATGCGTAATACAAGTGGAAGAGTGATTATGTCCACATCAAA
AGATGGTGGATATACTTGGTTAGATACCCATCAGGTAAGTGAATTAAAACATGGCTATTCTCAACTTTCA
GTGATTAAATATTCTAAAAAAATCAATGGGAAAGAGTATTTGATTTTTTCTGGACAATCAGTCGAAGGAA
ATGGTGGAGATGATAAACGAAAAAATGGAAAATTATTTTTAGGTGAAGTACAAAAGGATGGTTCTATTGT
TTGGAAAACAGACAAATTGTTGCGAGAAATTAGCAGTACTGGAACTTCTAGACAGAGTAATTTGAGAGGA
TATAGTAATGGTTATGTATATAGTTCTCTTGCTGAATTAGGAGATGGTAGTATTGGCTTAGCCTATGAAA
ATACGGTTGATTACACAACTATTATGTACTTACCAATTGAAATGCAAGAATTTTTCTGGCGTGATGGCAA
AATATTCAGTGATATCCGCCAAAAAACACCATTAACTGTTACTTATAACGGTGCAGACTCCCTTGAAAAA
ATAGGTGATGGTATTGCGATTAAGCAAGGTGTAGGAGAAAGTTTAGGCGGTGTGACAGTCAGTGAAGGGA
CCTTAGTTTTAGCGCAAAAATCAGAACAAGATAAAAATAAAGCTTTCACAGATGTTACGCTCAATAAAAC
AGGTATTCTACAAGTTGAATCAGTGCAAAATATTGATACATTAACTGTCAATAATGAAGCATCAGGGTAT
ATTCAACTTAGTGTTTCAGATGAGAGCACACCGATGTTAAATATTGCGAAAGGGGTATATATCTTCTATC
AAGAGCATTATTTTAATGTTCTTGAGTTCAAACCTGATTCTCTAGAAAAGACGAGCCAAATTTGTTCCTT
TTTTGTTTTAGCGCATAGATAATATCTACTCTTTCCCAATCATTACTCATTGCATTTGTTCCTTTTTCTG
ATAATCTAAAGGGTTGTTACTTGTAATAATACTCAAGTATTACACAATGTAATATTATTATTGATCCAAA
AAAGGAACAAGTCAACATTATTTTGTTCCTTTTTATCAGTTATTTATTTTTAGGGTTATAGCTATGAAAA
CATTGTTATCACAAATAAAGGAACAAAAAGATAGTTCTTCTACAATAGATCCTTTTCAGGAACATGAAAA
AGGAACAGAATTTAGCGAAAGATTAAAGCTACTGATCGGAAATAGGAGCGGCAGGGCATTTGCAAAAGAA
GTAGGAATTTCATACAGCACACTTCATAACTACTTATCTGGCACTAGCTTACCCACACTGGATAATCTCA
TAACCCTTGCGCAATATGGCGGTGTTAATATTGAATGGCTTGCGGTAGGAGAAAAATCTAGAACACTGAT
TACAGAAAAAAATCAAATTTCACATAACGCAATCAATAATGAAAATGATGGCTTTGTAGATATCAGAGAT
TACCGAGAAATTAGTGTATCTGCAGGTTTCGGTGCGTTAAATGATGAAATAGAACCAAAATACACGAAGA
TTGAGGCTTCATGGTTAATGTCACGTGGGTTAAAGCCTAAAGATTGTGGAATGTTCAAACTTGACGGCGA
CAGCATGTATCCAGTATTAAAACATGGTGAAGATATGGTGGTTGACATGTCTAAACATAATTTAAGAGAA
GGTAGAATTTTTATCATTAATCATAATGGATTAATGTGGGTTAAAAAGGTTCAAATAAACTTTGATGGAG
TTGATCTGATTAGTGAAAACCCAACATATAAGCCAATCAAATTAACATCTGATGAAGCAAACAGCTTAAT
TGTTATCGGTCAGGTCGTCCGTGGTTATCGTGATTTCTAACGCACAAATAGTGCAAATATAAAAAACGGT
TTTTAAAAGTTTTTAAAAACCGTTTAAAACCATACTAAACATTGCTCATTATCTGCAAATAAAAACGCAT
TTTTTGACCATTTCCCACAATTTTCCAAAATCGCATTATTTGCATAACTTGCCACTCTCAAACCACGCTG
AACCCGCACCACCATTGCCTTTGCGTAAATTTTTTCGCGCCAAATTTTTTTCTTTTAATTATGCAAATAT
TGTCACTAGCCCACAGTTTTATGCTGAGTTGGCGGGCTTTAGTATTCCAACATCACGCGCGTTTTTTGCT
TTAACTGTCGTGTCGTGGGTAAAACTTTGGCGGCGTTCTTATTCTGTTTGGCAATTTTTTTTATTAGTTG
TTGCTTTGTTATTGCTAGGTGAACCATGTATGATTTTATCGAGCAGTTTCTGGCTGTCGGTTGGTGCTGT
GAGTGTATTAATGCTTTGGTATCAAATTTTTCCGCTGTCTTTATTACATTGGCGAGGAAAAAAAGATCTC
CCTCGACTTTCGAGTCGTGGCGGTTCAAGTCCGCCCTCGGGCACCATTTAAATATCAATAAAAACAGTAA
TCTAGTCGCATAATGCGACTTTTTTTATACTTAAAATTCACTGCTTTAATTTTCTCACTTTTACTTAGTG
GCTGTTTGGTGGCTGTTTAGATCTGGCTTTGTGGCTGTGCTCTCAATTGTTAAAATTTAGTTTGGTGGCT
GTATCGCCACTTTTTAGATATGAAAAAAGCGACCCGAAGATCGCTTTTCTATTTCCGCTTATTCAGCGGT
GAACTTTAAAAGAAAAATAAAAATATAACTTTTTTAACCGCTTATGCAGCGGTAAAACTTTTTAACAAAC
AAAATAATACAAATTGTTTAGCCGCTTATTCAGCGTTGACTAAATATTACACCGAATTTTTCTTCTTTTC
TAGTCCAAAATACACTTTTTGAGAATATTTCTTGCTTAACCACACTAAAAACAGGTTCGACCCATGCATG
ATGGTAGTTATTTCTAGTGTGTTCGCGGGGGCGGGGGCTTTCTAAAAACGCATATCCCGTGTGATTAATG
ATAACCCCCGTTTTCTCTGTTATCTCAAAAATCCCTGTTTCGTTTACCTCACCTTTATTTTTATATTTAT
CAAACGCCACATCAAGGACGTCCATGCCCTCTTGTAACTCTTGCTCTACTTCCCGTGAGTCATCAACAAC
AAACGTATAATTATCGTTATATGGGGCAAAGTAGGCGTTATATTCCCACGTCGTCCCGCCCGCAATTCTA
TTAAGCGGGTTACTTTGCAAATAGTCTAAAACTTCTTTTTTTTCTTCTTCACTTGTTCCACGCTTGAGCT
TTAATAAAATAATTATATCTGCGGTCGCGGTGATTTCATCAAGGGTTAACTGGGGTATAACTTTTTTCCC
TTTTACCGCATTACCCATAATGCCCGATTTTGTAAAAGAAAGGTTTTTAAAGCCGATAGCGAAATCTAGC
CTTTTATTAACTGCTCTTTCTATCGTGTGAACTGCACCGCCAATAGCGGTGATTGACGGAAAGAGAACGG
CAGTCATGCCACTAGAAACATTCATTTTTTCCACTCGGCATTTTATCGTTAAATATGCCGATTTAGATTT
TTTTCGTTGGCGGGATTCAATAAGTGATTTTATTAATAACGCAATCCGCCCCTTTTGAGCTAAAAGCATT
TCACCATGATTTGACCATGCCGAAAAAACGGGTTGAATTGTGCGGCGGTAAATTGGGAAAATTTTATTTT
CAAAGCCCCTCTGGCTAATCTCGTGCAATACCCCGCACGACGGCACGGGAGAAACGGAAATATAGGAATT
TTGAAACGGCATTAATAACTGTTTTACTAATCGCGGATCTTCAATATTAGGAATTTTTTGCGGTTGCTGT
TCTCTTTCTTCTTCACTCATTGCGCGATACATGCCAATTTCCGCGGCACTCAATGGCAACGCCCAGTATT
TTTTTCGGATATTAATTGTTTTTGAGCTAATGTAGTGTTTTGGCAAATTTTCGATAATGTCTGCATTGAT
GGCTGACTGTTTTACTTTTGATGAAAATAATTTTGGTGCGTGTGTTCCGATCATAATTTACCTCTCTAAC
AAAGACAAAAGCCCCATTTTATTGGGGTCTTTTTTATTATTCTACTTCATATAAACCTGGATTTGTTTTT
TTATTCAAATCATCAAGCATTTGATGACCATGATCAGGACGCATTGGAATTAAACGACTATTTCCATTAG
CTTTTCGTCTGTATTCTTCCGTTAAGAGCGCTTTGACAACATTAAACATATCCACATCGCCTTCTAAATG
TGCCGCTTCGTGAAAACTCAGTGGATTTTCTTCACGACAAGTAGAACGTAAATGTGCAAAGTAAATGCGA
TCAGAGAATTGTTCCGTCATTTTCACTAAGTCATTATCTGAACGAACTCCATAAGATCCCGTACACATTG
TAAAACCATTCGCCGCTAATGGTTGAGTTTTGACAAACCACTGCATATCCTCAATTGTCGAAACAATACG
TGGGAGACCTAAAATTGGACGAGGAGGATCATCAGGATGAATTGCCATTTTAATCCCCACTTCCTCTGCA
ACAGGAATAATCTCATTTAAGAAATACGCCAAATGCGTACGAAATTTCTCTGGCGTGATATTTTGATAAC
GATCTAGCTGCCCTTGAAATTCACTTAAAGTATAACCTTCTTCCGCGCCAGGCAAACCCGCAATAATATT
ATTCGTCAATTGTTGAATATCCTGCTTACTCATTTTTTCAAAATAGGTTTTTGCTTGCGAGCACTCTTCA
GCAGAATAACTTTGCTCTGCATTTGGGCGTTTTAAAATATATAATTCAAAGGCAGCAAAGGCGATATGGT
CGAATCGTAAAGCTTTTGAACCATCTGGCATTTGGTATGCCAAATCTGTCCGAGTCCAATCTAATACAGG
CATAAAATTATAACACACCGTATCAATACCACATTTGGCAAGATGACGTAGCGTCTGTTTATAATTTTCG
ATCCATTGTTGATATTGCCCTGTTTGTGTTTTAATTTCTTCATGAACAGGCACACTCTCCACGACTGACC
AAACCAAACCAGCTTTTTCAATATCTGCTTTACGCTTCTCAATCTCTTCCACTGACCAAATTTGCCCATT
TGGAATATGGTGAAGCGCAGTAACGATTCCTGTTGCACCTGCTTGACGAATGTCTGCCAATGAAACCGGA
TCTTGGGGGCCATACCAACGCCATGTTTGTTCCATAAAATTCTCCATTTAAGATTATTTGGCCTGTAAAT
AATGCTCACTCATCCATCAACATTGATACTTTTCTTTCGCTACCTTTTTAAGGTGAGTTTACTTTTATCA
GTTTTCCTAACTATTTTATTGATTATGATTTATAAGATTTATTGATGATATATTCTGGGTACATTTCATA
TTAATACAATAATCCTTAAATTATTCTTAACAGAGTTATATATGATGTAATATGAAAATAGCTAATTACT
TTCCAGAGGCTTATATATCCATTAAATGGAAATCTTAATAACTTAATTGGTGTCACTTAAACACACCCTA
TTTAAGTTCATCATAAATAAAACAATCAATATTAGTTTTTGAAAAAGCAGTAACGATAAATTCATTATTT
ACTAGACCGTACTAGATTAACGTAGTAAATATTATTCTTTTGTAAAAACGTTCTTTGATGATTTAAGTTC
ATATTCCAACAACAACAGGATTCCGATTAAATAAATAACCATCAAAATCAGGATCATCAAGATCAGATAA
TTCAAATAATTTCTGTTTTACATTTTCAAGATGCTGCTATCTCTTGCCAAATTTCTTTAGCGATAGAACG
AACTTTTGTAATTTCTTGTTGATTCCAAGAAACTGGTTGTACTCCTTTCTCAATTGCTTCTTTATATGCT
AGTTTATCTTCATAATGAGCACGAGTCAGAGTATCGAGAGCCATCCCTTTAAAGTAAGCAATTAAGAATG
CTTGATCCGATGGAGTTAAGCTACTCCAAGTTTTATGATTCATAATCATATGAACGGCTGGTGAAGAATG
AATTCCCGGATAGATTGGATATTTTGCAATATCATGGACTCCTTGTGCTTGATTATTTGCAAACGTTGAG
AAATCGGCAGCATCAATAATACCTTTTTCTAAACTAGTATAGATTTCTGAACCAGGAAGACCAACAGGAG
CGGCTCCTAATCTTGCAAACAATTTTTGGATAGGACCAGAGGGAGCCCGAATTTTTATACCTTTAAAATC
TTCAGTATTAGCTATTTTTACTTTCGATGGTAATGATTCTGCTCCCGTAACTGATACACCAATGAGTTTG
GCACCATATTGTTGGAAAATATTATCAACAACTTCAAAACCACCTCCATTATAGTAAAAATTTAAAATAT
CTTCGTCATGGTTCCAAGCAGAAATAGTATCACCAATTAATCCGAATCCAGGGTCAGTGCCTGCATACAT
TGCCGCTGTTGCAACCGCTCCATCAATAATTTTATTTCGAACACCAGAAAGCATGTCACTAGATTTTAAG
ACTGAGTCGAGAGGTAATAACTCTATACTTATTCTCCCATTGGAAGCTTTTTCAATATTGTCAGTCCATT
CTTTTTGGATTTCATAAACTTTTTCTCCTGCAAAATTCGAACTTTCAAATTTCAAATTAATTTCTGCAGC
TGAAACTGAAAGTGACATGAAGCTTGCTAGGGATATTAATAGTAATGATTTTCTAATATTCATACATAAC
TCCTTAGTAGTTAACTATACAGAGACTAACATTCCGCCATCAACAAAGAGAAGATGACCGTTTATAAAAT
CAGAAGCTTTTGAAGATAAAAAAATGGCTGAACCAATTAATTCGCTAGGCTCTCCCCAACGATTAGCTGG
CGTTCGTTGACATAACCATTCAGTAAATTGTGTATTTTCTACTAATGCTTTAGTCATTTCAGTTTTGAAA
TAACCTGGAGCAATTCCATTAACTTGGATGTTATAGCGAGCTAGTTCAACGCAAGCCCCTCTTGTTAACA
TTTTTACTGCTCCCTTTGATGCCGCATAAGGTGTTATTGTGTCTCTTCCTAATTCACTTTGCATTGAACA
AATATTAATGATTTTTCCTGTTCGACGTTTAACCATATGTTTACCAACTTCTTGAATCATCAAAAAAACA
GCTTTTTGATTGATGTTGATAACATCATCCCAATCTTTTTCAGGGAAATCTAAAATAGGATACCGGCGTT
GTATTCCAGCATTATTAATTAAAATATCAATTGGACCGATTTCTTCTTCAATGAAGGATATGTTTTTTTC
AATCTCACTTTTTTTTGTCACATCAAAAGGTACAGAATAAGCCGTGAATCCTTTGTTACGTAATTTTTCT
ACTGCAGAGAGTGTTTTTTCTGATGTGATATCATTTACAATAATTTCTGCACCATATTCAGCTAAACCAT
TAGCAAGCAAAAAACCAATTCCTTGTGCAGCCCCTGTAATCAGTGCTCGTTTGCCGTGTAAGTCAAATAA
ATTGTTTTGCATAATTATTCCTCAAAATTAAGTTGAACTTTAATTGCTACATTTTTATCACTTGCTATTT
GTAGAGCTTTTTCTGCTTCTTGGTATGGGAACTCATGAGATAATAATGGTAGAGGATCAATCAATCCAGG
CGAGAAGAAAACACTCTTACGAGCACTTGCGCAAATCGGACATAACGCGGCAGGGATTATGCCCGAGGGG
ATGTCAATTGAGTTACATAATGCGGCAAACAGTACATCAGCTAATAATCCGTTTTTACAGATGATTGAGT
GGTGTGAAAAATCCGCAGCACGTTTAATTTTGGGGCAAACACTCACCAGTGGCGCAGACGGAAAATCATC
AACGAACGCACTGGGTCAAGTGCATAACGAAGTGCGAATGGATTTGTTAGTCTCGGACGCTAAACAAGTG
GCGCAGACAATTACCCAGCAAATTATTTTACCGTATTTGCAGATCAACGTTGATCCAAATATCAGTGCAT
CACGCGTGCCCTATTTTGAGTTTGACACAAAAGAGTACGAAGATTTAAGCACGTTTGCAGAGGCGATTCC
TAAGCTTGTGGCGGTCGGTGTACAAGTGCCAGAGCGTTGGGCACGCGATAAACTTGGTATTCCAGAAGCG
CAAAAAGACGAGCTGATACTTGGTATGCCAAATGCGGATGTCAAATCTCACGCACTTTCAGCACATGTGG
TAGGCTGTCAATGCACTGCTTGTTTGCACGGTAAACCTGTTTCATTGTCGGCAAAAAATAAAGCATTTGA
TGAGCAAGTGTTTCTTGATGACAGTGTAGATGAAGCGTTGGGCACGGTGGATTTTAATACGCAATTAGAT
CCCGTAGTGCGTCAGCTTGTCGGTGTGCTAGTGACTTGTTCATCGTATGAAGAAGCAAGCGACAAGCTCG
CGGAAATCTACCCAGATTTAGACATTTCAGCTCATCAACGCTATTTAACGCAAGCGGTGTTTCTCTCTGA
AATCTTGGGGGCAAGCAATGTCAGACGTTAATTTTGCGTTGAATCTCCCGCCTGAGAAAGCCATTGCGTT
TCTACAGGAAAAAGGGGCAATCGTTAAGCATATTAACGCAAAAGCGTTAAAAGACAGTGCGCGGGCGAAA
GCGACGCGCATTGCCAATCTCTCAAGCCTTGAAATGACAAAAGACATCTACCAATCCCTTGTGGCTGCCC
AAGAAAAAGGGCTGTCGTTTGGGCAATGGAAAAAAGAGATTTTCGAGCATTTCAAGCGTAAAGGGTGGAT
TGCGGGCTATGATAAAGAATACTTACTGGCTGATCCAAGCACAGGCGAGTTTTTCGGCACGCCTCGCCGA
TTAGAGAACATTTTTCGCACAAATATGCAATCGGCGTATTCGGCGCAACGCTATCAGCAAATGCGTGATA
ACGTGGATAATCGCCCATACTGGCAATATAGTGCAATATTAGATGACAGAACACGTCCCAGTCATAGCGC
GATGAATAAGCTTGTCTATCGTTATGACGATCCATTCTGGAACACATTTTATCCGCCTAACGGCTTTAAC
TGCCGCTGTTCAGTTATCGCATTAAGTGAGCGTGATATTAAACAACAAAAACTGGTTGTTGGGGAGAGCA
AAAACCGCTTGGTTGATTATGTGCGAAAAGTCAATGCCACGCTTAATGAGAAAACCACGGCATTTAAGCT
GTCGGAAGAAAAATGGATCATTACCGATCGCGGTTTTGATTATAACGTCGGCAAAACCAGTTATAAGCCA
AATTTGGACTTGTATCCCGAAAAATTGGTGTATCAATTTGCAAAACAAGAAATGGCAAGCGAGGGATTTA
AATTTGATTTTAAACAGCTTGAAAACGCGTTTCTGCCGCACGCTGAAGAATACAGAAAAATTAAATCATC
AAACGCACGTCAACAGTTTTTAAATACGGTGCGTGAGCAATTAAGCATGAATTATAAATTCACTGCGGGT
GTATTGAGTGCGGACACAAAAAGCCAAATTAACACGTCACTCGCAACAGTTTGGCTCTCCGATGACAGCT
TGATTAAGCAAATTGCAAATCGCAAAGGACAAGACTTTACGTTTGATGATTACGCACTCTTGCCGGATGT
GCTTTACTCACCGGATAAAATTGTGTTAGAGGATAATTTTCATGTGAAGTTATATAAATTGATTAACAAT
AAGCGCTTTTTAGCTGTTATTAAAGTATTAAATGCGACTGATGAGATTTATTTACAGTCGTTAAGATTTG
TTAGTGAAAGGCAATGGGATAAGGCGTTTAGATAGCTATGTCGCCTGGCGGGACTCGCCACGAGAATCAA
CTTCACGATTTAACTGACTCAGTAAGATGATTGGTACATTAAAGTTTTTAGCGAACGTTTTAAGCGTACT
TAATGAATCCTCAATTAATTGGCTTTTGTTCGCATTTTTAAGTGATCCGTGATTCATTAATCCAAGATAG
TCAATACAGATTGCGGAAAGTGGTCCTGTATTGCTTAAATGACTTTCAGTGATAGATACAATCTCATTTG
CCGATAAACCACCACGATCGACAAAGTAAATGTGATGATCTTTGATTTTCCCTAGCCCATCACCTACACG
ACCAAATTCAGTTTGATCCATGCTATTGGGATTGCGGAGTTTTCTAACTGGAACATTTGCATTGGCACTT
AAAATACGGTCCATCAATTGTTGATTTGCCATTTCTAAGCTAAAAAATAAGACTGCGCCTTTCTGTTCTG
CAATATTGCGAGTGAGTGTTAAAGCAAACTCAGTTTTACCCATACCTGGACGACCAGCAATTACAAAAAT
ATCGGTCGGATTAATACCGCCTAAAATGTTATCTACAGCCTCAATGCCTGTATGAAGAAGTCTTGAGTTG
AAATCTTGTTTACTGCGTTTTTCTAAGACGTCAATATATTCATCAACTAACTCCCCCATTACGACAGGCT
TAACTTCAACTTTGCTACTTAAAAGCTTTTGCATTTCAGAAAGTGCTTTTTCTGTGATTTTTTCTGCCTG
TTCGTCTCTTGCTTGAGATAATTTTGCTGCCATTTCAAGCATCGTTTTTTGTGCAGTGCGATTAACCCAA
AATGACCGTACTTTATGCGCATAACCAGTAAGATTTGCGGATGTGATTGTGTTTTTCATAATCTCCGCTA
AGTTGGCAAAGTCTTCACCAAAATCTTGGTGTAATAAAATAATATCGATTACATTGTCTTTGCGTGCTTG
TTTGCGAATATTGTTATACATTGAACCAAGTTGATAAGTAGCAAACATTTCAGGCTCTAACCATGCCATC
ACTTCACGAGCTTGAGCAGTTAATCCACCAGCAAGAAATGAACCAATTAAACTGTATTCAAGGTCATACG
TTGTGTTTTTCATAGCGATCCCTCGATTGTTTTATCCATGACTTTTTCACTCAAGATATATTCAAAATCA
GCACGCCAACCCCGATCGTTTTCACCAAAGTAAAACGGTCTTGCTGAGCTCATAAAATCGAGGAAATAAT
TTCTAAACGTCTCTGCATCACAAGAACCAAAGCGTTTTTTCATCACTGCAGCAAGTATTTTAATTTTGCG
CTTTCGTGTTTGACTTAAGTTTTCAGGATCTGCAAGTGACGATAGATTTTTACCAGTTTCCGCTACGCAT
TGGTTGTACGCTAAGCCAATTCCTGCATAGTCGATATTCAGTGGATGTTGTTTTTTATTTTCAGCAACTG
GCACACCATCAGCGTTAGCTGATTTGCCTTGAGGGGTAAGGGGTGTATTTGTATGTAATCTAGTGTTGTA
ATCTAGTGTATTAACGAATGTACGTTTCGGTTCTTCCCGAATGTCACTTTCGGGCATTGGGGAATGTCCG
GTTTGTGCATTAGCCAATGTTGATAAAACTTCATCAAGTCTTTCCATGTCAATCTTGAAATAAATGCGGT
GTTCAAGACGTTTATGCGTTTCGATCAATACCCCAATTTCACGTAGTTTTTTACGTGCTGTTTCTTGCTC
TTTACGGCTTAATCCTGTTTCTTCTTCAAGCTCGGCTTGTGTTTTATAAACGCCTAATTCTTTATTCTCA
GCCTTATCTTGCCAATAAAAAATTTGCTCAAAGAAGATCTCTGCAGTTACACCACCAAATAATTTAGCTA
GTGCTGGTCTATAAGCGATGGAACGACCAGTTTGTTTTAAAATTTCACTCGCTCTCATCGAAAATCACCT
CGTCTAACTCTGCTAACAATTGAAATAGGTAATACTGAATTAATTCGTCAATGCGAACTGGTCTATTAAA
ACGTTCCATATCTCACCACCATCGAATACTGAGCTACTCGTTTACCGCTTGGTACGGTTATCATCTCTGT
TTCGATTGGATAACCTTTTCGTTTTAAGTCATAAATACGTGCGCCCAGGCGTAAGCAGTTAAAGCGTCTT
TCTGCATCAAGATGAGTGAGTTTCTCGCCATTTTTTAACGCTTTTAAAATTTGCGCACTTTGTGCTTTAC
TTTCTTTTTCGTTTAAATTAATATTTTCCATGTTATTTATTCCCATAATTAGCCACCGCGCCAACGGTGG
TTTTTTTATTGCCCAAATTCAGCCAGACCTTTACTTGCAAAAAGCTTTAATGCCTCAAGCTCCGCATCAC
TTATTTGGTTAAGCCCTTTTTCTGTCACTGTTAATCCAAGCTCATCTAAATAAGCGCAGAATTTATCTAA
ATGCTCTGCTTTAAAACGGTATAAAGTACTTGGATCTATACATCCAGAGCTTGATTTGTATCATTATTTA
TCTTGAGTGTTAGGCTTAATGCGAGGTCAGAGAGATATTCTCTATCCATAAAGTCACGGATATTTTTTGC
TAATTTATCGCTTGTTTGAACATTTAAATAGTGATTTTTATAGCTATAAATATTTACGTTATGTTTTATC
TCTGAGCTATCATCCAATTTCCCCACAGCAATAGGGATTTCAAAACTTGCAAAAGAATTAAAGTTTTTTT
GATAGCATTCTTTATAAACAGCATTATCAAAAACATTAGGAATTTTTTTGTTGAATTTGAATAAGGGCAT
CGGAGGGCTTTCTAGAGTCTTCATGGCTAGAACATGTTGCAATCTTCAACATTTTAAGATACCACTTTTA
CTTTAATTGGCTCATTCAATAAGGCTTTTAATGAGATATCTTTTTCTATTTCTGCTTTACATGCACATAA
CGCAACGATGCAACAAGAAAGTACAAGCGTTTTTTTCATTTTAGCACTCCTTACTAAGATCCTAGGCTCT
GAATTAAGTTATACCTGATTCCAAATTTACTACATATTGTTTTTACGGTAAAGCATTCTTCCGTTGTCAG
TTGGTAATGAGAAAAGCAATAGCTCTAACACGATAAACGATGCCGAGATGAATCCAAAAACAGTGTGTTT
TTATGAAAGTAGGGGATTTTATATTTGGAATATTGAACATAAAGAAAAAGCCGACTTAACGTCGGCTTTT
TTTGTAATGCTATTTATCAATGGTGCCTAGGGCCGGACTCGAACCGGCACACCCGAAGGCGGTTGATTTT
GAATCAACTGCGTCTACCAATTTCGCCACCCAGGCTAATATTGATAAAGAGCATCAAATTAGGTCTGTAT
TATACCTTTTCATTGATAGGTTACAAGCAAAAAATGATTTTAGATATTCAATTGTCTTTATTTTCATCAG
TGTGGCTGTTCTCTCTTACTTTATTCAGGTGCAGTGAAGTAACCTTATAAAAATAAAGGTTTTTTGTTTA
AATTTTAAATAACTTTTTGTAAAAAGATCGCAGTTTCTTTTGAAAAAAAGACCGATTACAAATATAATTA
AAAACTGACATGCGCCGTGTCAGTTTCTGTGCTTCTGGCGTGGAAATGTTTTTCAAGCGTGAAGGGCTAG
ATTTTAATGAGTTTTTACAAAACGGCATTGATGCGCAAGTATTACTTGATACGGGCAGTGTGTTTGCTCG
CAAATGCGTGACAGAGGCGATGAAAGCGCGAGGAAATAATAATGGGTAGACGACGTCGTAAAAGCAGTCC
AGTTACGGTGGGTTATCGCTATTACTGGGATATTCAGTCAGGCATTGGACGCGGTCCAGTAGATGAAATT
GTCGAACTGCGTGTAGATGATAAAACCGCGTACGTGGGTACGCCTGGGGAGCTGACACAATCGAAAGCTA
TCTATATAGACAAGCCTAACCTTTTTGGTGGTGAAGCCACCGGCGGTGAAGGCGGCATTCAAGGACGCAT
GGAAATTTTGATGGGTGAGCCGGACCAGAAGCCAACGCAGATGCTGATTAACTTATTGAAAAGTGTTCAC
AATCCACCGCTTAATTCTGCGTTAAGTGGCTCTTCACGCAAAAAGCGCGCGAAGCAACAGCAAATTGAAC
AAGGTACGTTTTTCTCAAACAGTGATATTAGCGCAGGCAATCTCAGTCCCGAGGATGTCATTCCAGGCTT
TCGTGGCATCGTCACAACGGTATTTAGCGGACTTATCAGTTGTTATAACGCGTACCCGAAAAAGCATAGT
TACCGCGTTCGTCGCACGCACAAGTGGGGAGCGGTTGCGCCTTGGTACCCAGAAAAAGCCCGGATTTTAC
TGCGTAATGACAATTTAAAGATTTCAGGCTTAACGTCGGAGCAAGAAGAAAACGTGCGTCAAATTCACGC
GATGAACCCAGCCCACATCTTGGTTGAGTGTGCAACAAACAAGAGTTGGGGCGGGAAAAAAGACATTACG
GAATTGGATATAGAAAGCTATAAAAAAGCGGCAGATACGCTCTTTGAGGAGGGCTTTGGGCTGTGCATTC
GTTACAATCGACAAGGCTCAGTTAAAGAATTTGTACAGCAGATTATCGATCACATCGGCGCGGTACAATA
CGAAGATGTGAAGACGGGGAAATACGCTGTTAAACTCATTCGTAATGACTATAAAGTTGATGAATTGCAC
ACGTTTAACTACGATAACGGCATTTTACGCGTGCAAGACGACGATAACGCCGCAACAGATAACGCCGCTA
ATCAAGTGGTGGTGAAATACCTCGACCCGGTGACAAACCGAGAAGATAAAGCCATTGCAAATAATATCGC
GTCAGTGCGCATGCACGGGGTCATTACAAAGACTGTCGAATACAAAGGTATTCCCACGTTTGATTTGGCG
GCACGTGTAGCACAACGTGATTTAGAGATTGTGGCAAGCAGTTTGACGCGACTAAAAATCGTGTTTGATA
TGCGTGCGAGCGAACTCACACACGGTGATGTATTTAAAGTGAGTCTTCCCGACCGGGGTATTGAAAGCGC
AGTCTTTCGCGTGAGTCACATCGAAAATGGCAACGAGGGCGAGTTTATTGTCACTTGCATGCAAGATGTC
TTTGGTTTGCCTGCAGCTAACTACTCAACACAAAAAGCCGACTCGCTTTACACACCACCGGATTATAAAG
CAAAACCGATAGTCAACAGTCGTGTATTCGAAGTGCCGTATCATGTCTTTCCGCTGATTTTTGATGAAGC
AGAACTGGCGTTTATTAAACCGACAGACTGTTTTATTGCCGCACTGGCGCAGTCACCGACGCCGTTGTCT
GTCGGCTTTGACATCTTAACTGACGCCGGTGGTGGCTTTGATGATGTCGGCGACGGCGATTTTACGCCGT
CTGTTGTGCTTACAGAAGACATTACAAAGTATCAAACACAAATCAAATTTAATGAAAGCACGCACAGCTA
TGCGTTGAAAAACGCGGTTGCGCTGATGATTGATGATGAAATTGTGAAAATTGAATCGGTGGATTTAAAA
ACGCGGACACTTAGTGTGGGGCGAGGTTGTGCGGATACGGTCCCGCAAGCACACAGTGCGGGCGCACGCG
CATGGTGTTATTTACTCGCAAGCGGTGAAGACAACACAAAATACACGGTCAATGAACAGTTAAACGTTAA
ACTTTTAACAAAAACAACACAAGAAACACTCGCAGAAGATGACGCCGAGGTGCTTACAATCACAACACAG
CAGCGTCAAGCACGTCCTTACCCACCGGGCAACGTAAAAGTAGATGGTGCATTTATTAATAATATTGCAG
ATAGCTCAGCATTTGTGATCAGCTGGGCGCATCGTGACCGCGACGTGCAAGCCGATAATCTCATCTCACA
CACAGAAGACAGCACGATTTTGGGTGAGGGCGTCAGTTATGAAATTGCATTGCTCAATGACAGCACTGTT
TTGCGCACTATCTCGACAACAGATAGCCAGTTTAGCTATCCGGACCCGCAAAAAGTGGTGGGTGAAGAGT
TTAATAAAATGACGCTTTGCTCGGTAAAAAACGGCTTAAAAAGCTTGTTTAACTATACTTTCAGCGTGGC
GGGCGCCATGCAACTATTATATGGTTGGAACTACGCAGAGGGGTTCACGCAAGGTGAATCACTTATTTAT
CACTATGATGATAGTGACATGCCAGGCGGCAAATACATCATGCTTTCATCAAATGCAGATCAGCATTCTG
TGATTTATAAATCATTTGCTGTTGATTCAAGCGTGTACAAGCGTTTTGCGCTCTCATATAAAGTCGGCAC
ATATGATAAGCGAAATGGGCTTTGTGTTGTTTCCGTGCAACTTTATCGCGGTGATGAATTTGTGTCAGGG
TTTGTGTCAGAACAGCTTGGCGAATTTGACACAACAGAATGGCGAGTCAACCAAGTTGAGGGCGAACTGC
CAGAGGGTGTCACAGAAATCCGATTTAAAATCACCGTAATCGGCACAATAAGAAATAATGCGATTGCATT
TAAAGATATTGTTGTGAAAGGAGGCGAATAAAAAATTTTTTTTCAAAACACTCACTTTCTTTAGATCTGC
ATCTTAATATAAAGACAGCGATACTATAAACACCGGAACTGTTTATAGTATCAGCTAAGCAAGAAACGAG
TTCACCTAAACGGTACTGCAATTCAATTATCTGCGATCTCTGCACTAGACTATCTTAATTATGTTGAGTA
CATGAACGAGTTAGAAAAGCCAGAAAACATCGCAGAATCAGACACCGAAAAAGAGTTAAATCGCAAGCTT
AATCAGGCGAACAAATTAAATCTGTTGATTAATACTCGCTTGATTGCGCTCTCGATGTCTTATGCAGAAA
AAGAAAAGACAGTTGATGAAATTCAAGATCATTTACTGAATAACTTCACTCATGCCGATATTTTAGCGTT
GCTCGGAAAAGTGCAAGATGTATGTGAGTTTCCGAAAGTTGAAAAGTCAGAAGATGATGAAGTAGAAAGC
GGTGAACCAAAAACGTTTAGAAGCTGAACTCAGCTTTATTCTGAAGTTAGCGCACGAATTTAAGCGACCA
GACTTTAAAAGAATGCTCCGAGAGATGTCTGTCTCGGAGTATTTTTTTTGGTGTAAATACTTCGGAAAAA
GACCATTTATGTTAGAGATGATCGACTATGCGCAGTCGTCGATCGTGAGTTCAGCTTATAACGTTGCTGC
GGGTAAAGCTATTTCAAGTGCACAAGACTTTTCTGTGTTAAATCATGTTGTTAGAAATAGCGAAATGACA
GATGCACAAATTGAAGATGCAAGCGGCGCAACTGCGGGAGTATTGAGAATTGAATCAGATTAGCAATTTA
AAAATCAAGTTGACTGCTGAAACAGCGAAATTCACTGAAGAAATCAACAAAGCGAAAAATTCTCTTGGTG
GATTATCGAGAACAAAAAGCGGTATTGATTTAACTAAAGTCGCGTTACGTGGTTTAGCTGTCACTGCTGG
AGTTGTTGCTACTGCATTTGCCGCGGTTTCTGCTGCCGCAATGCAAGGAATTAGCATTTATGCGGAAACA
GAACGCTATATGGCGCGCACCGAAGCGCAACTAAAAGCGACTGGCGCGGCTGTCGGTTTTACTGCGAGCG
AGTTAGATAAGTTTGCTCGATCTGTCGCGATGAACACGCTTGCAAGCACAGACGGTATTCGCAATGCAAT
GTCCGTTTTGATGACGTTTAAAAGTGTAACCGGTGATATTTTTAAACAGACGATCAGTCTTGCGCAAGAT
TTGGCGGAAGTGTTTAAAACAGATGTTGCGAGCGAAGCTAGAAACCTTGGGCGTGCGTTAGAAACACCAA
CCGAAGCAGTATCAATTCTGAAAAGAAAAGGAATTGAGCTTTCAGAATCACAGCAAGAATTAATTAAAAA
ATTCGTTGAATCTGGCGAAAAAGCCAAAGCCCAAGAATTAATCTTGCACGAATTACAAAAACGCGTTGGT
GGTGCCGGTCAAGCGGCAGCTAACGACACAGTAACTGGCGCACTTGATACTCTAGGGCAAGCGACGGATG
AGCTAAAAGAAGCTTTCTCAACCGCAACTGGTATTACTGATATTTTCAAAGATTCGATCAATGGTTTAGC
AAAAGCATTTATCTGGCTAAAAGAAAAATTGCTGGTCCATCTGACATGAAAGCTTATGTTAATGAGCTCG
AACAATCTATTGAAAAAATGAAGAGTTATTAAAGTTAAAAAACAACAAGCTTTATCATCTTCAAGTACTC
AGAATTGGTCTAGCTCATCAAATAATGCGGAAATTCAGCGATTAGAAAATGGATTAGCTAGACAAAGAGG
AATATTGGCGGAAGCTAGAGCTAAGTTAGAAGAACAAGAGAAAAAAGCACTAGCTCAACAAAATGAAGCA
CTTAAAATCCAAGCTGATAACGAACTTAAAGAAAGACAACAAGCGAGTGTTGCATCTATTAATGAGTTAA
ATAAACGCTTGGCAACACGCAGAGAAAAACTCAATGATCAATATGAGAAAGATTTAAATATGATTAAATC
ACTCACATTGAGTGAAGAACAAATAAAAGCACAAGGCTTTAAAAATATTGAGGAGTTGCAAAAGGCTCAC
ACCGAAAAAGTAACAAAACAGTATAAAGAAAGTCTAGCTGAAATTGAAAGAGCTGAAAATCAAAAAGGGA
AAAGTGGGTCAAAATCACAACTTCAAAATCATCTTTCTGAATTAGATCTTCGCTATGCAACTGAAACCCA
AAAGATTGAATTACATCATCGGTTACAGATTAAAAAAATTCAGCAAATGTCTATCTCTGAAAAAGACGCT
CGCGCGAAAGGTTTTTCATCTGCATTTGAGTTACGTAAGCACTATCTCGCATTAGAGAATCAAGCTTTTG
ATAAAGCGATGACTGATCAAAAAGAGAAAATCAGACGTGAAGAACAAGAACGTTCTGATAAAGTGCGGTC
GTTTTTTAACGAAATTCGCGGAAGTGGGAATGATCCTTATGTTCAAAATGACATTATTCGTGATGAACAA
CTTGCGAAAGCAAAAGAAATGCACAAGCAACAGTTGTTAAGTGTTGAAGAGTTTCAGAAAGCAAAAGCCG
ATATTGAAGATGCATACAGAAAACGAAAAGAGGACTTAGATCGAGAGTCTGTGCAGGCACAATTAGGTGC
CGCCGCTTCATTATTTGACGGATTAGCCGGCTTAATGGAAGCGACTGCAGGTAGAAATTCTTCTGCATAC
AGAACGATGTTTGCGATTTCGAAAAGTTTTCAGATTGCACAATCACTTTTAAACTTACACGCTGCAGTGA
TGAAAGCGATGAATGATCCAACAGCACTTACACCAGCACAAAAATTTGCCAATATGGCGGCAGTTGCAAG
CGGCGGGGGCAAATGTACTTAACCAATTAACAAGCGTTACCCTATCTGGTGCGCGTGCAATGGGTGGTCC
AGTAGGTGGTGGACGCGCATATCTTGTTGGTGAAAAAGGTCCTGAAATTTTCGTGCCGGGGGCAAGCGGT
CAGATTACAAGTAATGAAAATCTGAATAAAGCACTCGGTGGTGGATCGTCTAAAACCGTTGTAATTAATC
AAACGAATAACTTTGATTCTAGCAATTCGGATAATATAGATCTCGCCAAGTCGATAGCAAAACAAACAAA
AGCGGTTGTGTATGAAGTGCTTAAAAATGAGAGTCGTTCTGGTGGAATGTTAGGTGGTAGATAATGACAA
TTGAAACATTCAAATGGAAATCGCAATGGGGTAACGGCGCATGTCTTGCATTGTAATGATTAACTTTTCC
ATCATTTACCCCTTCTTAATCGGACTTGAACGATAATTGCCATATGCCAACACTTGCCAATCTTCTGTCC
AGCAATCGCCAAAAAACACACATTGCGGAATCCCTTCATCCACTTGCGGGAAGTTCCATTCCTCGCTTGA
GACTGCTTCGATATTTTGCGCGCTGCGCTGACGCGGGGCGAGTGCTTGAGTCACAAAATAGTTGAGTGCT
AACACAGCGACTGCACGAACCAGTGCCCAGCCAATAGTTGCAAACATGTCAATCTCCTCTTATTTAAAAT
ACTCTTGAACCGTCGTACGGGGATTTATTCGGCATGTGCGGGACGCCGCCAAAATTGAGCATATTGTTAA
ACTTTTTCAAACAAGTAATAGGTCTGCCATCACAACCGGGATACGCTTTAATCACTGTGCCGACAGAGAG
TTTCTGCGTACCGCCGAGCAGTGTGAGCTGGTTGTTTTTATGTGTTTTGACTGCGCGCACTTCACGCACA
CCATCGCTGTCAATCCACTCAATAAAGCCAGCATTAAACCAGCCTTCCGGCAAATCATCGGGCACATTGA
CTACAATCATCACACCGTCCATCGCACTAATCGTAAGCCCTGCCACCGCGAAGTTTTTGGGATTCAGTTG
GCAGTCTTGGTCATATAACGTATACGGGCAGTTGCGCCCCCACGTGAGTCGCAATCCTGCGCTATCCATG
GTAGCGGATAGCCCAGCCGAGATTAGTTGGGTTTTATGCACATCCGGGCGTTTTGCTTCAATGATTGTAC
CAACCCACACCACACGCATTTCTTGTTGCTCGTAATGCAAACGCATAACCATCACTTTAACAGTTTGACT
TGGCGGCATACCGCGATAAAGCAGTGCCACAGGATTATTGCTCGGTAGTGTGATATTGATATTCTCACCC
GTGCGACGCCCAGTGTCCGAGATGGCAATCGCAGTCCATTTTTCGTTATTAACCACAATGTCTTTATCCG
CATCGCAAAACCGCCAGATTTTTTCGTTATCACCGCGAATGAACTGATAAAGTGTCACCGGTTGTCCGTC
TGCGATAGAGTGCTCTTTGTCTAAAAAACGCATCTTTAAACTCCTTTTAAACCTTGTTTAAATCTCTAAT
TCATCACGCAACCCGCGAAAGCTTACCGTCACTGTTGCCACACCGTCTGCATCGGTGTGATGTGTCCAAG
TTACCTGGTCGCTTTCAAGTCGAGAGAGCGTAAGAAATGAGATTTTAGCGATATCGTCACGCTTGATTTT
AAGCTCATCACCATCAAATGAGAGGCGCTCTGTTTGCTCGTCGACCAATGATGAAGTAACGATTCTGCGA
TAGTGCACACTGCCATCCATGCACTCAATACGAATATCTTGACGACCGACTTGATTTTTCAAAATCGCGG
TGTAGTGCATGAAATAAATATCAAACGTCTTCGTAGAAATGTCTGATTTCAGTGTGATATCTGTTGCTGA
GGTTGCCACCCAAATTGCTTTTTGACGTCCGCGCAAATAGTAGAACAGCTGACGTAATTTGCGCTGTTCT
TCGCGATTTGCTAGCACAAAACGATGGCTTGTGATTTGAAACGCTTTACGTGCGGTATCGAGATAAAACG
GCAAGCCAGTTTCATTATCGAGCGTTTGAATTAAGCGCTGATATTGCGCGGTAATGTCTTCGGACCATTC
ACTTGTTGGCTCAAGTACGGGATGATTGCGATATGTCGGCAAATGCGTGATATCTGCAGAATGCGCATTG
TGTTCATGAATCTGTAGTCGCACTTGCGCGCTCGACACACCATCACTTAATCGTGTGACTGTCGGCATAT
CTGTCAGTACCGCCGAGCGAATCGGATAGACTTTTGTATTAACTACATCAAAATACTTGACTGCGGGACG
TTTTAAAATCAGTTTGTTTGCTTCAATAGCGCTGATTTCCACGCTTTCTTTTGTTTGCCCGTTCATCAAT
AAAACTTGCCCTTTTACGCTAAAATCATAGCCGGCGGTGTGAATTTGAATTTCACTGTCGCCTGGCGCAA
CGTGTTGTAACAGCGTTGCACAATCAGTAAAAATAGGCATAGACCAGACGCGCGAGCCATACGCATAGAG
CATATTTTCAAACACTTGACGGTGAACACCTTCTGCCGTGACTTTAAACTCAAATGTACGACGGGGTGAC
AAACGTTTTGCAATGCGTTGCTCGGCACCGGTAATTGACTGATGTACTGTCGTTAGAAAATGCAAGTTTT
CGACGACATTCTCACTCCAGTCCGGGAAAAATGCCCATTCTGTCGAGCGAGAACCGGTGATATTAAGTGT
GACAGCGGGGTGATTAACAAAATGCCATGACACTAGCGCGTCAATCACTGCCGGACCGTTCATCGAGACC
TTTGCTGTCCATTTTTTCAGTGCGAGAGAGTGTAATTTCACCGGCGTTTGTGCTCCCGTTAATTCAACAC
CTTCAGCATTTTGCGCCTGGACAAGAGTTAAATTAACCGCGTAGCGATTGGCATTCCAGACTTGCACATC
GAAGATTTGCTCCGTTGACATCGCACCAAGATTGACAATGTGCGGGATGACATACACACGACTATAAAGT
GTTTTGTAGTAGTTCGGCACAATATAAGACTTAACTGATTTGTGTAAATCTTGCTTTGTTGTTGTCGTCA
GCGCGCCACGTCGAATCCGTGGCGGTAAAGTAAGACGCGTATTCTCCCCGCGGTATGTCGTCAGCCCAAC
TAAAAAATTGCCATGCCCGGTAAGCCGATGGGCGATTTTATAACCCTTAATCGTTGCCATGCTTTACTCA
CTCAACAATACGATATGCCACACCCTGAATGCCTGAATTATCACGATTGCGCGCCACTTCATCTACGTTA
CTCGCATCAAATTGCGCGCTCGGGATAATCATCCACTGCTCACCTGAAATGGTGATAATCTGACGCGGTG
AAATTCCCACCATTATGCATTCATAACGCTCCGGTAGTATGCCAACACGACGAAACACCCCGTCTTTGCC
GTAAATAATTAATGAATGCGGGCAGGGCATAAGCATTTGTCCAAATTTTGATTGTGAATAAAAAACCAAA
TCTCTCTCAAGATGCGCACCATAATTGCTGTTATACATCGCTGCACGACCGAGAGTTAATAAAAACTTGC
CATAATCCCTCTCTCGGATATTATTAACATGCGTATTTACTGGGCAAAAGTACCATGGTGTTGTTGTGTC
ACCCTCTAAATTCACTCGCAAAACCGGCGCAAATGCTTCAGAACCGCCAGAGAAGCCGAAATTATGATTA
CCGCGAGACAAATAACGTGATGATTGCTCGATATAGGTGCCAAACGCATATTGCCCGCCGGTGTATTCCC
CTTCTTTATGTAGTGTGCCGATGCCGAAGTGTTTGACGTCAACTTGTAGCACGTCAAACATTTTTAAACC
TTTTAGTGCAGGTACCGTTGGTTTTAATACTTGCACTTCTTTGATTTCTTGATCACCACGTTGAATTGCA
ACGGATAACGCAATCACACGAATTGTTTCTTTTCTTTTGCTGTCATATCTTTTACCTTTTAAAAATGCCC
CTTTCGGGGCGTGGTGTGTATGTGTTCGTTTAAAATTAAATGCCGATTGCCGTACGATGCTCTGCGAGTT
TATCTACGCCATCTACAACAAAAACGCTGTTTAACATATCAATTTCAATCACGTCTTTGCCGTCAACAAT
GATTTTGTAATACGTTAACGGCACTTTGAATGTCTGTTCTGTGTCATCGCCTACTTTGCTGTTTCCGCTG
TCAATTTCAGTAAATCGACCTTGCATCACCAATTCCACAGATGTCACTTCTTCTGTGTCATCACGCTGAT
ATGAGCCGAGAAAACGCAACGGAATGCCATTGATTGACCCGCCGAATTTTTTAATTAATTCGACCATGTA
TCCGCCCGCTTTAAATTCCGCTTCGAGCTTTTCAAGCCCGAGATTGACATCAACGGCACCGATCATTCCG
CCCGCACGGAATTCTTCGATTTTCATTGCCAGTTTTGGCTGTGTTACTTCTGTGACTTCGCCAAGGTATT
TGTTACCGTCGACAATGAAATTCATGAGTTTTAATTTACGTGGTAACGCCATTTTCTACCCCTTATGATG
CTAAACGATTTGAGAAATCAACGAGGTATTCATCAGAAATATGCTGATTGAATCCAAGTTGCTCAAGCGG
TGGCACTGCGTGATAGTCATAAGAGATTAATAACTTCGCATCTTTTAAATTCATTGCACTGTTAAGCTCT
TTATTAAGCCACGCTTTCCCGCCGATTAAATAGCCTTTTGTTGTATAGTCACGCCATTTTGCATTGATTG
ATTCAATGATATCTTTGACAAGCGTGACAGAAATATTTTTATCAATCGCCCAGTCAAACGCTATCGCAAT
CGTGTCTTTTAATGTTTGCCCTGTACGTGTGTACACTTCGAACTTGAATAATGGATCTTCTGCACAAGTG
CGCAAGCCCCAAAGTCGAAAGCCGTTGTGATTTACGCAACATGTGATGCCTTGCTCGTTCAGATAGTTCA
CATCTGTTGAGCTATCGTTGATGTCAAAATAAAGCTGTAGAGTGACACCGCTCACACCGTTAATGCCTTT
GTTTGAAATTGATGTATGCCAGCCTTGTTCTTTATCAAGATAGGCACGCATTGCCGCCGCACGAGTGACG
GCATAATCGACTTCAACTTTTGACGTGTGAACGTTGAATGATAGAAAATCACCCATGATCAACATCACTT
CACGCTGTGAAAAGCTGCGTTTATATTGCACTGCTTGTTCTTTTGTTTTACATCCATGACATGAAATGTA
AGCAAATGCGTTGAGTTTTGCGGCGATACTTGCAAGCTCTGTTGCCACTTCTTTTGTGTCAAATTTCGGC
ACGCATAAAATGCGAGGTTTGATACCGAATTTGTTTTTTGCAATCAATAACGCTTTCAAGCCCGTGTACT
GCCCTTCACCTGTGATTGTACCGATAATTGCCGTGTTCATTTCACTGGCTTTTGTTTCTTCGTCTTCTTG
TTCGCTTTCTTGCACACGCACAACAATCACTTTGCAATTGACTACATCAGAAATGCCATCAAGTGCACGT
GAAAGTGTGCCTTGCTTACCTGCTTTGCCGATTGCCGCTGCCACGTTTGTGATTAAAACGGGTTCATTAA
TTGGAAATGTTTCATTGTCTGCATCATTTGCTGTACAGACAATACCGATAACTGCCGTTGATAGACTTTG
AATTGTGCGAATTGCTTGATTAATTTCTGTGACTTTGACACCGTGTAGATATTCTTCAGACATAGAGATC
GCCTTTTGTGTATGTGTTGTAAATTGACGTCTATTGTTTAAAGAAAGTGCGGAACTGTCGAATGATTGAG
ATTGTGAGAAAGTAATACACAAAAAACCGCACTTTGAAGTGCGGTTTTGTTTCATTGAGTTATCAACAAA
CCTCCCATATTTCCCAAATTTCCAAAATAGCTTGTCTCTGAATTTCTTTCATATTTTCGTTTGTTAAATG
ACAAATACCATCCTTAAATTTAGATGCGAGCGTAATATCTACCACTTCACGAATTAATTGCCGTAAAGCA
TTCTCTTCTGTGTCAATTTTCACAGGATTATCGCCTTTCTTCCACGCTTTGCCAGCATCTTGTGTCATTT
GTATAAAAATACTTTCAGTTAAATAACAAATCATCATATTAGTAATAATTTCAACATTAATGCTGTTTTC
ATCAATAGCTTGAAATGCTGTCGGATATTGCTTGCGATTTTTTTCGCTTTCGTATGCTGTTTTACAATGT
TCTTTGTCAAAGAAGAGAGTATTAATTATTTTATACAACACACGCCAACGCTTACGCGGGTTCTTCGCGA
GAATCGCTCCGCGATATGTCCGAGATGAAAGCGTTTCATCTGCACCGCCGCCGATCAACGCATTAAAAAG
CTGATCTATCGCAATAATGACGTGATAGCTCCATCGTTTTAACTTGCTAAATTGAATTGCCATGCTTTTA
CCTCGTTTTCAATGACTGTTAAATCTTCTAGTGTTTCGGTTGTTAAAATTCTGTCTTCAAACTTCTGACG
TTGCCCGATGATTGCGCACATTGCGTGTGAGAATTGGCTTGATTTTTCTAGCACTTTCTCAACAAGCAAA
TCAAACGGCACACCACGAGTTTGTGCAATGATTTTAAGCATTGGCGTTTCTGCATTTTTATCCTCTTTAT
ATGCTAACGCCTCTTTCTCTTGCTTGTAAAAACTGTCAATTTCAGCTTGTGGATAGCCAGATAATAACGC
ACTTTTCATTTCATCGACTTTGTTAGCCGTGAATAGAACTAAACGCGTTTTTTCTGCGTTTAGTTTTTCT
TTTTGTTTTTCTTTGTCAACAACCCATTTATTATTTTTCCACTTGTAAAAATCACTTGGCTTTTTATCAA
CAAGCATGTATTCATTGCCATTTTTTACTAGTTGTTTATTTTCCAAAATTGATTCGCTTTCGACTTCAAT
TTCAATAAAATCCTCCAAGCTTTTTGGAATTGGAAAAATCTGATATTGATTCATGTCTGACTTTAAAAAA
TAGATTTTCATGAGAATTCCTTTAGATTTTTGTTATTTGTTTTAGATACATGCTTGAAGCTTCGATTATT
TTTATTTTTCTATCTTCAACAATTTCAATTTGAATGCTTTTCCACCCGCCCAGATAAAAAGCAAAATGAA
TGTATTTTTTACCTGAAACGTGAATAAGTTTTTCGTCTATAAAGGCAGACATAGTATGAGTATCGACATT
CTGTTGTAACGAATGTCCTTGCGATACTTGCAAATAGAAAACAAGCGTCGTATTTAGAATAGATTCTGAC
AACTCAAGCACGCTTGTTGAATTTTGAGTTACATTTCCTGACCAAATCACTTTACTTACTTTGCACAAAT
GGCAGTGGAAGACTTCACCGAACTTGCAACGGCGGCAGTGAGTTTTTTAGGGAAGAGCTCGACGGAAACG
GAAGAATCTTAATCGCACAAAGCGTTGAAGATGCAATCGCTGATGTCGCAATGGTCTTTCACTGGCAACC
CTCGGCATTTGATGACATGACCTTTAGTGAATTGATGGAATGGCGAGAAAAAGCACGTCAGCGAGTTGAA
GTTGAGAGTTAAGAATGAAACAAAGTGCGGTGAGATTTGAACAAAATTGACCGCTACTTTTTGTTTTTTA
GGGGTGAGAATGTTACAAAACACAGCACTAGCAATTTTAGGAATGTTCGTCTTTGCCAAGTCAACAATTC
CCTTTCAAAACTTTGAGCGTGAAAGCAGTTGGCGACATCCGACAAATAGCATTGTCGGCGGTATGCCGAA
AACACAATTTACAGGCAAAGAGGGCGAAAAGGTCACAATCAGCGGACGGTTAGCACCCGAAATCACTGGC
GGGCGATTTAGCATTAAAATGTTGGAACTTATGGCAGATAGTGGGGGAAGTTTCCCGCTAATCGACGGGG
CTACGTTTGAACTTGTTGGTTTCTTTGTGATTGAGTCAATCAGCGAAAGCAGAAGTGAAATGTTCGGTGA
CGGTGCGCCACGCCTGATTGACTTCACAATGAATTTAAAACGCACAGACGATACAATTCTTATTGCACTC
GCTGACAAAGTAATGAGTTTATTATGATAATTGACGACTTAATCAACGCAACAAATCACAGAAAGCCCGC
ATTTAGAATTATCGTAAAGACAAAAGACGATAAGAAAGACATTACACAGCTTGTCACTGACCGACTAATC
AATCTGACGTTGACTGACAACCGAGGATTTGAAGCCGATTTGTTAGACTTAGAGTTGAGCGACCACGACG
GCAAACTCGCAATCCCGCCACGCAATGCCACAATTGAGGTTGCTATTGGCTGGAAAGGGAAAGGACTAAT
TGAAAAAGGCGAATTTTCAGTTGATGAAATTCAGTTTAGCGGTGCGCCTGATAAATTGAATATTCGGGCC
CGTAGTGCTGACTTAAAAAGTACATTGAGCGAGAAAAAAGAGCGGTCATTTCACAAAATCAAACTCGGTG
AGTTAGTGAAACAGATTGCTGCAGATAACAAGTTGAAAGAGATTTGTGCCGACAAATTTAAGTCACAGCT
TATCGAACACATTGATCAGCAGAACGAAAGCGACATCAATCTATTGAGCCGAATCGCAGAACAATATGAT
GCAATCGCAACTGTGAAAAACGGCGCATTGCTTTTCATAGAACGCGGCAAAGCAAAAACAGCAAGCGGGA
AAGCTATTCCACAAATTACAATCACAAAGAAAAGTGGCGACAATTACACATTCACAATCAACGAAAGCGA
CAACTACAAAGCCGTGCGGGCATATTGGCACAATCTCGACAACGGCAAAAAAGGCGAAGTGATTATTGAT
GAAAATACTGACGTGCAACGAGTCAATCGCACGACGAAAAAAGGCAAACAAAGCAAGTTAAAGAAAAACG
TACTTGTGCAAACACAACCGCTCACTAGCGACAGTGAGCAGATTAAAACGCTACGCCACACCTACAAAAC
CGAAGCAAGTGCAATTCAAGGCGCAAAGGCGGCATTTGACAAAATGAAACGCGGTACTGCATCATTCAGC
TTAACAATGGCATACGGCGAACCTGAATTAATGCCCGAAATGCCCGCAGAATTGAAAGGGTTTAAGAGTG
AAATAGACAGCAGTGACTGGATTATCACAAGCGTGACACACAACATCACCGACAGCGGTTTTACGAGTAC
AATTGAATTTGAGTTAAAGCCAGACGAGCAAGAAAAGCAGTTGAAGAAAAAAGAGAATTAAAAAAGGGCT
GTTTAGCCCTTTTTCTGTCTTAAAAAATAATCAACAGACCATTCACTACGCTTTGCGGGCGAATCAACAA
GTCCATTCTCTGTTAGCCAGTTAATATAATCGACGGGATTATATCTAACTACATTCACGCCGTAATCTAT
CGCTAACGTTGCCGCCAACGAATTGTTAAATCTCATTTCTAAAAGAGTTTGCCCCGCATCTTGCGGCGAT
TCATAGAAAATAACGACGATTTTCGCTTTGTTTTCGCTTAGCTCTTTAAATTGCTGAATTATCGCTTTTC
TTCTGTTTATTAATTCCCGACTTGATCCGCCACATCCTGCGGAATGGTTCTTTCTCCGCTTTCCCAATAA
GCCCAAGAACGTTGGGTAACTCCACCAATTTGCTTGGCAGCCTCTTCTTGTGAAAGTCCGAGCAGTAATC
TCGCGCATTTTAATTCCAATCCGTCCATTTTTCCTCCATAAAAAAGCCCGCATTTTACGGGCTATTAGTT
ATTTTCTTATTTCAAAAGTCTCGACTGTTTGCCAGTCTTCTAAAATAGCCACTTCTACAAAATCAAATGG
CTTTCCGCTTTTCTCTAGCCAGTTTCTGATTTTTCCTTCTGACCATTTCCCTTTCAGAAAAATCGGTGCT
TGTTTGGCGAATTTGCCGTTTAAAGATGTGTTTTCGTGATTGAAGCAGATAGTGATTTGAGTGCGTTTCA
TGATGTAATCTCCTTAAGATTTGAGCTGGCCCCTTGCCTTGCTCTATGTGTCTATTATGTTCTGGGTTCA
GAACAAAGTCAAGTGTTTTAGTGTTTTAATGTATAAATTTGTGATTTAGCTCACAATTCAGATATTAAAA
AAGGGCTAAATGCCCTTACTCTTAATTACTCGCTCACTGGTTCTTGCCATAACTGCAAATTTGTTGACTT
GGTAGCCATGTAGATAGCTGTCATGAGCTCTTCTTCATTATCGAAGTCGAACTCATAGACAAATCTAGCT
GACTTAGCCAACAAAAATGGGAACTGCCCTGTTAAGTCTTTTACACGAACAGGAAACTGATGCCCACTGT
ATCGGAAATATTTTAGTTCGAAGATAAGGCTCGTAAATTTACGACCTTTTGGGTCCTCTTCGGAATAATA
TTCAAAAGCGTTGATCGCTTCTTTAATCTGCTTTTCACAATCTTCACTGTCTAATTCAGCAGTGATTTTT
CTTTCGATTCCGAAGCCGTCAATTGTTGAATAAGCGTTTGTGTTTTTTGGGAAGTGCTGTTCCACAGTCA
CATCTAGCGTGACGTAGTTCCCGCCAACATTATTGACAATACAACAATATTTAAACTGCTGTTCAAAATC
AGCTTTGTTGTAAGCTGGGTTTTCGGCTAAAAACGCATCAAACGGTAAGCCGTTAACTTTAACGATTTCC
ATTTCTTTCCCATACTGTACAGACACGCCGTCAAACTGGCGGTCTTTGATTTTATCTAGATCCTCTAAAC
GAGAGGCTAGACTTGTGTCATTACTCAAAGCGAATGACATTTTTCCATTTTCTGCGATGAAGTTGATCGT
TCTCATTTTTTATTCTCCTTTATTTATCTATGTGTATATTATATAATATACATTAGAGAATGCAAGCTAT
TTTTTGTAAAAATCTAACATTTTTTTCAACATTTCCGGTCGACTGCAGTTTTCAGTCTGACAAAGTGAAT
CAAATTCATCTAAAATCTCTTTAGATAGCTTTAAATTAATAGACTTATATTTTTCTTTAGAATAGGCATT
TGCATTTGCTGAAATGTCTTTCTTTCTCTTCTCTGATAGTTTCTCGTAGCTCATTCTATAATCTCCAGTT
CTGATCTTCTTCCGAAAGCAAGTGCTAAATATTGATTTTTCATGATTTGAAACGCTTCTTTGGAGTGGCT
TATGTCAAGAATAAAAAAACATTCTCTCCTAACAGTTTTTGCTTTGATGCTTGTGGGTGCGGGTACTTTG
TTGGGAGTGCAATATGTGATGCATAAAACTAGCTCACCTGAATTCTGTGTAAGTTGTCATTCAATGCAAT
TTCCACAGGAAGAATGGGAGACAAGTGTTCATTTTTCCAATCAAAAAGGTATCCGCGCAAATTGTGCTGA
TTGCCATGTTCCTCCCGAAGGGTGGCATTATGTCAAAGCCAAAGTCTTCGCATTAAAAGACGTATGGTAC
GAGCTAAAGGGAAAAATACCAGATAGAGACGCTTTCGAAAAACATCGTTATGAAATGGCAAAAAAAGTTT
GGGATGAGATGAAAGCGACAAATTCAGCGACCTGTCGTAGTTGCCATAGCTTAGATGCAATGGAAATTTC
ATTACAATCAAAATCAGCACAAACCATGCATGAATTGGCCAAATCAGATGGACAAACCTGTATTGATTGT
CATAAAGGCATTGTCCATTTCTTACCAGATATCCCCGAAGAAATCACTCCAACAACAGTAACTGAAAACA
AACCGGTTTTAACGACAGATCATTCTCAACCACTCTATGTAAAAACGATTTCTAGCGCACAAACAACAAA
GGGAGGCGAAGTACGTTTAATGCCTTATGCCACATTGACTGAATGGAAAACGGACGAGGGAAAAACTACA
GCAACCCTCAAAGGCTGGCAACAAGTAGGCGCTGAATCCATTGTCTATATGGCGCTTGGGAAGCGGATTA
TTTTGGCATTGTTGGAAGAAGAAGCGAGAGAACAGCTCACGATTACAAAAACAATCCAAGATGAAGTCAC
CGATTCTGAATGGAAAGAAGTGATGCTTAACATCACTGTACCACAAGATAAATTAACTGCCGATTTAGTT
GGGCTCAACCAACTTGGTAATCGATTAAATCAAACTCATTGTAGTGGCTGCCATGCGGTGATTGAAGCAG
ATCACTATACTGCGAATCAATGGATTGGCGTCGTTAATTCAATGAAAGATCGTACTGCATTAACGGCTGA
GGAAGTAAGAGCACTCACGATTTATTTACAACGTAACAGTAAAGATATATCAGGTGCTAGTCATTAAAAA
TTCATCACTGACGCCGAGCTTGTGAACCTAAGTCAAAAGATATGGTAACAAGCCTGCAATAAGTTCGCTT
ATGCCATGGATAAACAAGAAATTGATTGTCCACTCATCTTTAGAAAGGTGTCAAAACATTAACGACTTAA
ATAAGCGAGGCCTTATATGAAAAAAGAGAACAAAGTAGATGTTAAACGTAGAGCGTTTTTAAAAAGCTCC
TCTCTTGGTATTGCTGGCGCATCGTTAAGCGGTGGTGTCGTTGGTGCACTTGTGTCACCAAAGGCGATTG
CAGCTGACAGTAAAACAATTGTTACTGCTGCCCACTGGGGACCTTTAGGTGTTGTAGTTGAAAATGGCAA
AGCCGTTAAATCTGGTCCTGCAATCCTGCCTGCTATTGAAAATGAATTACAATCCGTCGTACCTGATCAA
CTTTATAGTGAAACACGAATCAAATACCCTATGGTTCGTAAAGGCTATTTAGCGAATCCAGGAAAAAGTG
ACACGACTCTGCGTGGTCATGATGAATGGGTGCGCGTATCTTGGGATCAGGCTCTTGATTTAATTGATAA
AGAATTTAAACGTGTTCGCTCAGAAGGCGGTTTTGAAAATATCTTTGGTGGATCTTATGGTTGGAAAAGC
TCAGGTTCACTCCATTCAAGTCGTACATTATTACATCGTTATCTGAATGCAACAGGTGGCTTTGTCGGTC
ATAAAGGTGACTACTCCACTGGTGCCGCACAAGTTATCATGCCTCATGTACTTGGTACTATTGAAGTTTA
CGAACAACAAACCAGTTGGGAAACGATTTTAGAAAGTACTGATATCATCGTGCTCTGGTCTGCTAACCCA
CTGACTACAATGCGTATTGCTTGGACAGCGACAGACCAAAAAGGCATTGAATATTTCAAAAAATATCAAG
CCACTGGTAAGCGTATCATTTGTATTGACCCAATCAAAAATGAAACCTGTAAAATGCTGAATGCCGAATG
GATTCCAACCAATACAGCAACAGATGTGCCGTTAATGTTAGGGATTGCGCATACCTTAGTGACACAAGAC
AAACATGATAAAGCTTTCTTGAAAAAATACACTACAGGTTATGCAAAATTCGAAGAATACTTGCTTGGAA
AAATTGATGGACAAGCAAAAGATGCCGAATGGGCAAGTAAAATCAGTGGTGTGTCTGTAGAGGTCATCAA
GCAACTTGCAAATGACTTTTCATCAAAACGCACGATGCTGATGGGGGGCTGGGGGATGCAACGCCAACGT
CACGGTGAACAAACACACTGGATGATGGTCACACTTGCCTCAATGCTAGGGCAAATTGGTTTACCTGGCG
GTGGCTTCGGTTTCAGTTATCACTATTCAAATGGTGGTGTACCAACCACAACTGGTGGTGTCATTGGTTC
TATGTCGGCAACATTGGATAACGATACCTCAAATACGGGTCAATCTTGGTTATCTAAATCAGCGAAAATC
AGTTTCCCACTTGCACGTATTGCAGATGTCTTACTCAATCCAGGGAAAACCATCCAATACAATGGTACCG
AAATCACTTATCCTGACATTAAATTAATTTATTGGGCAGGCGGTAACCCATTTGTCCATCATCAAGACAC
TAATACTTTAGTCAAGGCATGGCAAAAACCCGAAACAATCATTGTGAATGAAATCAACTGGACGCCAACA
GCAAGAATGGCAGATATTGTATTACCGATCACGACAAGTTATGAGCGAAATGATTTAACCATGAGTGGTG
ATTATTCCATGATGCATATTCTGCCGATGAAACAAGTGGTTGAACCGCAATTTGAGGCACGTAATGACTA
TGATGTCTTTGCTGAATTAGCCAAACGTGCGGGCGTAGAAGATAAATTCACAGAAGGCAAAAGTGAAATG
GATTGGTTAAAATATTTCTACCAATCCGCTTTTGATGCCGCACGCAAAAATCGTGTCCTCATGCCTAAAT
TTGAAAAATTCTGGGAAGAAAATAAACCTATTACATTTAGTGCCAGTGAAAAAGCAAAAAAATGGGTTCG
TTATGGTGAATTCCGTGAAGATCCATTATTGAATCCACTGGGCACACCTTCTGGTAAAATTGAAATCTAC
TCCGATACGATTGCGAAGATGAACTATGATGATTGCCGTGGCTATCCTTCTTGGTTTGAACCAGAAGAGT
TTGCTGGTAATGTCACTACGGAACATCCATTAGCGCTAGTCACCCCGCATCCTTACTATCGGTTACACAG
TCAATTAGCAAATACTTCACTGCGTCAAAAATACGTCGTGAACGATCGCGAACCTGTGCTGATCCATGTA
GAAGATGCAAAAACTCGAGGGATTTCTGACGGTGATATTGTGCGTATTTTCAATAATCGTGGTCAAGTCC
TTGCAGGGGCAATTGTCACACCTGATATCATCAAAGGTACTGTCAGCTTATGTGAAGGTGCTTGGTATGA
CCCATTAGACTTAGGAGTAAGCGAAAAACCTCTATGTAAAAATGGCTGCCCTAATGTCTTGACAATGGAC
ATTGGTACATCAAAACTTGCACAAGGCAACTCTCCAAATACCTGTATTGTGCAAATAGAAAAATTCACAG
GTGAAGCACCAGAAGTCACGGTATTTAAACAACCAAAACAAGCGAAAGCATAAAAATGGCATGAAATGCC
AAGGAAATAAAACA


>3	 630992-735276
ATGGCAATTCAATTTAGAAAGTTAAAGCGTTGGAGTTATCACGTCATTATTGCGATAGATCAACTTTTTA
ATGCGTTAATCGGTGGCGGTGCAGATGAAACGCTTTCATCTCGCACATATCGCGGAGCGATTCTCACAAA
GAATCCGCGTAAGCGGTGGCGTGTGTTGTATAAAATAATTAATACTCTCTTCTTTGACAAAGAACATTGT
AAAACAGCATACGAAAGCGAAAAAAATCGCAAGCAATATCCGACAGCATTTCAAGATATTGATGAAAACA
GTATTAATGTTGAAATTATTACTAATATGATGATTTGTTATTTAACTGAAAGTATTTTTATGCAAATGAC
ACACGATGCTGGCAAAGCGTGGAAGAAAGGCGATAATCCTGTGCAAATTGACACAGAAGAGAATGCTTTA
CGGCAATTAATTCGTGAGGTGGTAGATATTAAGCTTACTCCTAAATTTACGGATGATCTTTGCTATTTAA
CAACCGAACAAATGCGAGAAATTCAAAACCAAGCTATTTTGGAAATTTGGGAAATATGGGAGTCTTATTG
ATGACACAACTGATTTTAAAGAACATTATAAAAAAGCATACGAAAGTGAAAAAAATTGCAAGCAGTATCC
ATAAGAATTTAAAAAAATTGTATAAAAACATAGGTGTTTTATGTGGAAAAAACAACAATTAAAACTTTCC
CCACAGGCTAAAAACACGCTTGAACAAGCACAAAGGGGGATTATTTCCCCCTTTTCGCTATCCGCCCAAG
GCGTGAAAATTGGGGTGCATAATTGGTCACACGGGATCAAAGAGAAATCAAACAGATATTTATCGCCAGA
AAATGCAGTAAAAGCACTTTCAGCGAAGTTAGTTGATTATGCCGATCCGAATCGCCCACGCGGGCGTCAA
GATGTGATCGTAGTGATGATTACAAGCAATGATATTCAAGACTTTATTAATAGACTTGATAAAGTGAGCG
TTTTAATGCCTGAACCGACTTTTAAGCAAGCGCTTGACTATGCGAAAGCAAGTAAAGATTTGCAAGAAAC
GAAGATGATTAAGACGCCGACAATTCAAAGTCCCGCGTTCGCAAAATCAGCAGATATTACGCCGACGTCA
AATCGTGAAATGCAGTCAATTTTACGCAATGCAATGAGCGCAGCGAAAGCGACAAGCGCGGGCGATCCTC
AATCGAAGTTAACCGCACTTTTAGCGGCGAAACGTGAAAAAGAACAACAGAACGCGCGCCGCGTCGCTGA
AATGTTAGAAACAAGCGTTTTAGTTGACGCGTTCAGTGCGGCGGATTTTTTAGAATCCGCCGCCGCGCAA
ATAAAATTAAATATTCCGCCCGCAAGCAATGTATTCACGGCTTGCGTGATGTTTATCGGGGAGGATCTAT
CAACAATTAGAGGGATGTTAAATGACAACAGTTAAGCGCAATCCGAGCGTGCAGTTAGCGTTAGACGGCA
AACCTGTTTATTTACATGATATTAATATCAATGCGAGCGTAAAGCGTGATGACAAAGATATGAGTGGGCA
GAAATCTAGCACGAAAAAAACAGATAAGGGCGTGAAAGCGAAAGAATTAAACGTGATCGGCGTGATTCCG
TATGATCGTAAGGAATGGCTCACTAACCTATTTAATTTAGCCGAGGCAGAGAATGAGAAAGGCGAACAAG
TGAAATACCGCGTTTCTTGTTTAATCGCCGAGGCAATCAATATGCGCGAAGTGCAATTCACGGGACAAGT
GAGCGCAACAGAAATGGGCGGACGCTTGGCGTGGTCAATTTCGTTTACATTGCGCGAAGTGAACTCAATT
GCAGAGAAAAAAGACAGCGCAAGCCGAAACCGAAAGCAAAAACGCAAGGAGAAAGCGCGCCAGTAGCTGA
ACCGTCGAAACCGGTGGCAGAGCCGAAAGCAGAAGAAAAGCCACAGGCGGAAGATAAATCAATTTGGAAA
CAGATTGATGACGCTTTGGGGGGATAATGAAAATTATTAAAACAGTTGAGATCGACGGCGAAGAATTAGA
ACTAGCACAAGAAGATTTGATCTTAGAATTAAACAACACGGGGCGAGGGTTCGTCACGGTTCGTACTGAT
AAAGCTTGTGAGGGTAAAAGTGCGGTGATTTTCGTCGGCGAGTATGACCATTTTTATAAATGGTTCGACG
GGTTCGTCGAGCGTGAGCAGTTAGCCGAAAACGGCTATAAAAAGTTATTCGTGCGCGAAAAAGTGGCGAT
TTTTGAAAGACCGCTTAATTGTTCGCATAGGCATATTACATTGCGCGACTTGTGCGCGTGGATTACAAGC
GCGACGGGGATCACTGTTAAAGTGCCGGCGGCGAGTTACGCAGACACGCCGATCCCGCTTTTCACACATA
CCGGAAGCGGTTATCAGCTTTTAAATAATATCGGGCGACAATATCAAATCAAAAACTATATGTGGCAACA
GGCGGCGGACGGTTCGCTTTTTGTTGGTTCGCACGATGATTCACGCTGGTTCGGTCGCGACGTGCGCATA
GATGAAAGCGTGACGTTATCAAGCGGAAGCAATGATATGACGATCCCAATCGCCGCCGCTATTCGACCGG
GTGCGCTGATTAATGGAAACAAAATCAAAACGGTGCAGTTAAAAGGTGATGATTATGTGTTGACGTGGGA
AAGTTTAGATAAAGACGGCAAGCCGGTGCAAAAAAGCCCCGAGCGCCGCCAGATAGAAAAAACATTTCCC
GAACTAGCGGGCGGTTATCATTTGCCGCGTTATGCAAAAGTCGTAGGCGTGGCTGATCCGTCGGGGGCGG
GTGATATTTCTGATCCGTTCCGCCCAAAGTACGCAGTAGAATTGCAGTTGTTGGACGAACACGGCGAAGT
TGATCAGGCGGTGCCCGTTTATCCTGCTGTGCCGTTGCCCGTGACTAGCACTGGTTCACAAGGTGGCGAC
TTTGCTTTTCCAGAAGTTGGAACGGTGGTAGAGGTTGGGTTTGCTTACGGGCGTTCTGATAAGCCGTTCG
TGCGCACGATGTTAGCACAAGATAAAACAATCCCGAACGTAGAGCCGGGTGAACAATTAAAACAACAACG
CCCAGAGGTTTATGAACGCACAGACGCGGCAGGTAACAAAACGCGAGAAACCGATCAGACGATCAAGGAT
AAATCATTCACACGTGTGATTGAGTGCGATCAAGAAACAAAGACGATCGGCACGTCAGAAAAGACAATTG
ACGCAGACGCGGACGAGATGATCGGCGGTAATAAAAGCGTAAGCGTAGTGGGTAACTATGACGAAACAAT
AGCAAGCAACAAAAGCGCCGGCGTTGGCGGAAAGTTACAAGAGAGGATCGCAGGCGTCGCGGAAAGAATA
TCTGATACAAAAAACAAATTCATTGCCCCGCTTAGTTATATGGGAACGGGCGGGCAGAACATTTTCAGAA
TATTAGAAGAATTAATTCAGATCGTGGCAGACGTTGCAGAAACAGCCAGTCAACACACACACAAGGGATC
GCCCCCGCCAGACCAACGCGATCAATTCTCAAAACAGAAACAGGACGCCGACAGCGCAAAGGCGAAGTTG
AGTCCGATTATTGAATAAACCATTTTACCGAAAGCAGTAAAAGCCACGTTAACGCGTGGCTTTCTTTTTA
CTTTCACTCCCACCACTCCCCTTACATTCAACGTAAAAACGTCACCACACGCGCCACAGGGCACAATAGT
GCACGAACCGGCGCGGGAACTCACGGAAAATTTCCACGGCAACAACGACGTCACGGAAAATACCACTTCC
TCCCCACTTTCTCAAGAAGTTCCAACTCAAGCAAATCCACAAAACGCGGGTCAATGCGGGCAAGAGAACG
AATTAGAGAACGATTTAACGTTTCTAAAAATGCCACTTTTAAAGACAACACCCGCAAATGTTCTTTTTGC
GATTCAGGAGTTTCTACTTTCGAATCAAACATATCAAGACTACCTTAATTTTCGTAATGCAATTTGGGAA
ATATGCAACGAAGAATACCGCAAAAATAGAGGTATGCGCAATGCAATTCGTAATGTCAATCAAAATACAA
AATGAAGATGATTCCATTCAATCACGCTTAAAACCGAAATTAGACAAACAGAAAACTAGGATTGCCCAAA
TTAAAAAGACGGCGCTTTATAGCAAAACGGGTAAACAAAGCAGATTGGAGGGCGCAACTATTTGGGGGAT
TTCTTATGAATGAGGAAATCATAAAAGCACGGGATCAAGCGTTGGCGCAAGCGCGTAAACAACTAAATAT
TAGCAATTATCGCGTGGAGCGTTTTTTTGACAGAATGCCGCAAGATGAGAAAGAAATCATTTTTGCGCTT
GCGCAAATCGATCAAATGGATCAAGTAAATCCAGAAAAAAAACCGAAGTATTTAAGAGATTTCACGCGAG
AAGGAATAAGAAAGATCGCAAAAGCATACCAGAAAATCAGAAAAATATCGAACAGACTGCCGCAATGCAT
AAGCATTAACGAATTTTATCTAATTGACGAAGAGGTGAACTATGCAAACCGCAACTATTAAAGTGAACTT
AAAAAAAGCAAACGAACTGATGTTCTATTTCAAAGATACACACGACTTATATTTAATGCTTGCGAAACGC
GCGACAACAATCACAGAGCGCATACAGCAAGCACAGAAAGCTAGTGAGTGCCGCCAATACTATAAAAAAG
TATCAGATTTTACGCGCGCCGCAACAAAGAAAATTCATTAACAAAGGGGGGGATATGTTTCCTTTAATTT
TTAAAAAATCGGTCACGCCGGAAGTGATAACAGTGCAGAAAAGTAAAGGCGATGACCAGAAAACATATCC
AGAGGGGAAATTCGTTTTATTAAGAAAAAGCAGCGCGTTCGGTTGGGAATCAGAAGTAGAAACACGCAAG
GGCATGGACGCGGAAACAATTGAGCGTGTTTATTTTTATAAAGTAGAAATAGAAAGACGCGATCCGAGAA
ATTTAATCATTGTGAAAGTGGAGTAAGAAAAATGGAAAATCATATCATCGAACTATCAGAACGTTATCAA
TTAAAAGCAACAGATGATTGCTTAGTGCTTTATCAGTTGAAGTTGCAAGACAACGGCACTTGGGAACGCG
TGAAAGCACTCGCGACAAAATCGCCGGATTATCTGCTTGATACACTGATCCGCTTGGAACTTCAAAGCGA
AGACGTGACAACGCTTGAAGATGTGGCGAAGACTATCACAGCAATGCGCGCCGAATTAAAAGAAGCAATC
AATATCGGGCGTACTCAATAATAGGAAAATTCATATAAATGGGCGTAATTATGAATAATTTTAATAATCC
ACAATCAGCGGGGGCGAGCAATCGCGCGCCCGCTTGTGCGTTTGTGTGGAATTATGAAGAAAACGCCCGT
CAAGTCGAAGAACAACGCCACGCCCGCTTTTTAGAGCAAAAGGCGCATTATGATCTAGTCAATAAAGAAA
AGGTAATTACACCGCCGGAAAGCGCGCGCACAGACCTACAATTAGAATTATTCAACACAACGCCAGAAGG
CTATGAGCTTGTCGAGCGTTTAATCGAAAAACTACCGCGACAGCGTCAGCGCGAGTATTTCCGCAAACTA
TATTTAAAAACATATCGAGCAGTTAAAGACGACGGATCGATCGCGTATCGCTTAGGCAATCTTCAACGCC
GCACGGCTAACTTATTTATTCGCGAAGTGCTAGAAGAACGCTTGCAGAAAGTGTTTGATAGTTATCATAT
CAATGTTTCTTTTTTGCTTGCTTTTGGCAAAGACTTGCCGAAATGGCGCGCAGATTTAGAAAGCGAGATT
GCACAATCACTGATTAAAACAGAACAAAAAAGCCCAATTTCTCAAGATGTCATAGATCGCATTAATGAAG
ATTATTACAAGCAAGACGATCTTATTGCGCCCGACAGAAACACAAGCGCGGCGCAGATTGACGCTAATTT
TGAGCAATACACAAAAAATCAAATTAAAAAAGCAAAATTGCCTTTTTATCTAATCAACGCCGACAAGCTG
AAAGAGATTGCCCGCACGCTGGCGACAGCGTTTGAACAAGAGCTAATGAGCTTTATAGAAGACTTAGCAT
CGCGCGTGGAAGAAATCGGCGCGCAAGGCGTGAAAGATGAATTTTTAAAACTGTATCAAAAGTGCGGTGA
AATTTGCGCAAATATCGGCTTTCCTGCTCCGTCGTGGGAAATGAAAAAAAGCCGTTTAACTGGTGAAAAA
ATCGATATCGCATTGCAGAAGATTACTTGTGAAAGATATTGGTTTCGAACTATGTCACGCGTTCAAAAGC
GCATGACGGAACACGTCGCGATCGCGTGCGGCGAAGTGCGAAAGCAAGCAAGTTGTTATATCTCTTACGG
CAGTTTTAATAATTGGAAAACACAAATCAAAACAAATCTTGATTATTTAAAATCAATGATTTTAACAAAT
ATTGATGATCCGGAAGAGCAAATAGAACTTTTCGGAATGTTCTTAAAATCATCGTCAAACCCCGACAATC
GACGTAATGAAATGATGTGCCGTTTGCGAGGTTTGGAAGAATGGGCGGAGCGAGAAGAGCACGAGGCATT
GTTTTTAACACTTACTGCCCCTTCATCGTTTCACGCAACCCACAGTAGCGGAGATCTTAATAAAAAATGG
TCGGGCGTCAATCCGCGCGATACGCAAAAATATCTTAATAAAGTCTGGGCGCAATACCGCGCTTTATTAG
CAAAACGCGGGATTAAATTTTACGGAATGCGCGTAACAGAGCCACACCACGACGGCACGCCGCACTGGCA
CTTGCTTGTTTATGTGAAAGCAGAAGATAAAGCAGAAGTGATCCGCTTATTCAAGAAAAAAGCACTTGAG
CAAGACGGCAACGAGCGAGGCGCGCTAAAACACCGTTGCAGAATTGAAGAATGCGACAAAGAAAAAGGAA
GTGCGACAGCATACATTGCTAAATATATTTCAAAAAATATCAACGGTTTCGCATTAGACGGCGAAACGTC
AGACGAAAACCCGAATTTATCGCTAAAAGAAAACGCGCACCGCGTGCGCGCATGGGCAAGCGTTTGGGGA
ATCCGTCAATTCCAATTCTACGGGGGCGCGTCAATCAGCGTTTGGCGCGAATTGCGCCGTTTAGTAACGG
GTCAAGCGGAAGATGAAATCATTGAGAAAGCCCGCGCGGTTGCTGATGTATCGTGCTTTGCGTCTTACTT
AGAAATTCAAGGCGGCGCAATGGCTATGCGTAAAGACCAGCCGATCAAGTTGAGCTATATCGAAACAGAG
CCGAATAACTACGGCGAAACACGGCAAAAGATCGAGGGAGTAGAAAACAAAATCTCTTTCAGAAAAGTGC
TTACACGTCTTAAAAAATGGGCGATCACTAAAGCCCCTGTTTCGCGTAGCGAAACACAAGAAAGCGCGGC
ACGCGCGCCTTGGACTTGTGTCAGTAACTGTAACCGCTCAATTGTTGAGCAAAAGATAAAAAACGCAGTC
GCGCCGATCTGTTTACCACTTCACGCGCGACAAATTGAACATTTATTGAACGGAAAACCGCTTTTATTAA
ACGAACGCAACAAAATTCAGGTTGTGAATAATGAGATTGTGATCACTGATCCGCTTAAAGAACGCGTAGA
ACGCGAGAGCGCGGGAAAATCGCACCTTGATCGCTTGCGCGAAATACCAGTTTTTTTAACTAACTAACAA
GGGGTAAATTATGGAAAAAGTAGAAATTACAAAAGAGTTTTTTAATTCTTTAATGAAAGATAGAGAAAGA
TTGAATTTTATTGAGTGTTATAAAGTGACAATTGTTGAAGATAAACCGGGTGAAAATGGCGGATTTGAAC
TATCACATTGTAATGGCGGAGAATATCCAATTCTATGTGATTTAGTTTATTCAAAAAGCGTAAGAGAAGG
GATAGATCGGATGATGGAATATAAAAAATGTATTGAAAAAAAGGAAGCTTAAAAATGATTGATAAAGACA
AAAAAGTAGAAGTTTCTTTGAAAGAACTTGAAGAACTGGCGCGAGATCGCGCAAGGCTAGGATCACAAAA
AAACACAAAAATTGGAATTCCAATTATAAAAATGTGACAATGATCTCATTTAAAATGAGAAAATCATTAT
AGAATTCGTTTCATGTTATAGACTCAAGGGGTTTTTTATGGAAAGATTTTTAAAATTGGTGAACCAAATA
TTAATCTATTTCTTAGTATCGCTTTCCTCCGTTCTCGTAGCCTGTGTCATTTGGCAAGTTATCTCTCGCT
ATATTCTCAATGCAGCAAGTATTGTGACTGATGAACTAGCTCGTTTTCTCTTTATGTGGGTAGGTCTTAT
CGGGGCAGCTTATGCAACGGGGCTAAAAAGCACCTTGCGATTGACTTATTACTCATGAAAAGTAAAGGGA
AAAATAAGACTATTCTTGAAATCTTCATTTCTTGTGTGATGCTCTTTTTTGCAGGATTTATTCTCGTTTA
TGGTGGCGCTAATCTTGCATGGGATACGCATATATCTGGACAAATTTCGCCATCACTTGGTATAGACATG
GGAATTATTTACCTTTGTTTACCTGTTTCTGGAGCAATTATGGTGTTCTATATTCTTATAGACCTCGTTT
CAAAATTTGATAAAACGGGTCAACAACTTAATTAAGGAGCAATTTACTTATGGAATGGACAAGTATTCTC
GCCCTTTTTGGTTCTTTCATTTTAATGTTAGTGCTTTCCGTACCAATTTCTTTTGCGATTGCGATTTCAA
CATTAATTACAATTATGATTAGTTTACCATTAGATAGTGCCCTAACTGTTGTCACTCAAAAAATGGCATC
TGGTTTGGATAATTTTGCGTTGTTAGCAATTCCTTTTTTATTTTAGCAGGCAATATCATGAATCGTGGTG
GCATTGCCATCCGTTTAATTGCATTAGCAAAAGCATTAGGTGCTAGATTACCGGGATCATTATTCCACAG
TAATGTACTTGCGAATATGTTATTTGGCTCAATTTCTGGCTCCGCTGTTGCTTCAGCTGCTGCAATGGGT
GGGATTATGTCACCTTTACAAAAGAAAGAAGGTTATGATCCTGAAATTTCAGCCGCAGTCAATATTGCAT
CTTGCCCAACGGGATTACTTATCCCACCAAGTAACACATTAATTGTTTATTCTCTCGTTTCAGGTGGTAC
ATCCATTTCAGCACTCTTTCTAGCTGGCTATTTACCAGGAATATTGATGGGATTAGGCATTATGCTTGTA
GCTGGTTTTATTGCCAAAAAGAAAAAATATCCACTTGAACCAAGACCAAGTTGCAAAGACGTCATGTTAA
AAACTATTGATGCGCTACCTTCTTTATTACTTATTTTCATTGTCATTGGCGGTATTATCGCTGGAATATT
TACTGCAACAGAGGCTTCTGCTATTGCTGTAATCTATACTTTAGTGCTTGCTGTTGGATTCTATAAAGAA
GTAAAAATTAAAGAACTCCCTGCGATAATCTTGGAATCAAGTGTAACAACGGCAATTGTTCTATTACTCA
TAGGCGCTTCATCTGGTATGTCTTGGGCAATGGCAAATGCGGATATTCCTTATTTGATTCAAGATGCTTT
ACTCGCTGTTTCTGCTAATCCAATCGTTATTATGTTATTTATCACAGTACTCCTACTAATCGTGGGTACG
TTTATGGATATGACGCCTGCGGTGTTGATTTTTACACCTATTTTCTTACCTATTGCTATGGAATTAGGTA
TCGATCCCGTCCATTTCGGGATCATCATGACATTTAACCTCTGTATTGGTATCTGTACACCACCTGTTGG
TAGCGCTTTATTTATTGGCTGTTCAGTAGGGCATGTGAGCATTGATCGCGTATTAAAACCGATGCTGCCA
TTTTTCATTGCGCTCATTGTTACTTTATTAATGGTGACATTTATCCCTGATATCAGCTTATTGCTACCTA
AATTATTCCTTAATTATTCACCAATGTAATTAAATCGTTTAGGTAAACATCGAATACTATTATTAATAAG
GAAAAATTATGCAAATTCCATTTAATCATCAATTTAAAGACAAAGTTATCGTCATTACTGGCGCTGGCGG
CGTATTATGTGGTTTCTTATCTAAGCAACTCGCCAAAACAGGCGCTAAAATCGCCTTATTAGATATTAAC
CTGGAAATGGCAAACTATTTTGCAGAAGAGATCAATCAATCGGGAGGTATTGCTAAAGGTTATCAAACTA
ATGTGTTAGAACTCAGTAGCATTCAAGCAACAAATGAGCAAATTAAACAGGACTTTGGTTCCTGCGATAT
CCTCATTAATGGTGCTGGCGGTAATAATCCTAAAGCCACAACAGATAATGAATTTCATGAATTTGAATTA
CCTGAAGAAACCAAATCTTTTTTGACTTAGACAAAAGTGGTGTCGAGTTTGTTTTCAACCTCAATTACCT
TGGCACACTTCTTCCGACTCAAGTTTTTGTGAAGGAAATGATAGGAAAACAAGGCTGTTGCATTATCAAT
ATTTCTAGCATGAATGCATTTACCCCACTCACTAAAATTCCTGCCTATTCAGGAGCGAAAGCCGCTATCA
GTAATTTTACACAATGGCTTGCTGTACATTTCTCTCATGTTGGTATTCGTTGCAATGCGATCGCACCAGG
TTTTTTAGTAAGCAATCAAAATCGTACTTTGTTATTTAATACTGATGGCAGTCCAACAGCACGAGCACAT
AAAATTTTAACCAACACACCAATGGGGCGTTTTGGAGAAGCAGAAGAGTTAGTGGGAGGCATTTTATTCT
TAATTGATGAACGCTATTCAAGCTTTGTGAACGGCGTTGTCTTGCCTATTGATGGTGGTTTCTCAGCTTA
TAGCGGTGTGTAATAAGTTATTTTAAGGAGGAAATAAGATGAAATCCTTTCTATGCGAAAACTTCTTACT
TTCAACAAGAACTGCAGAAAAACTGTATCATGACTATGCAGAAAATATGCCTATTTTTGATTATCATTGC
CATCTCAATCCCAAAGAAATTGCTGAAAATCGACAATTTAAAGATTTATCAGAAATTTGGTTAGAAGGCG
ATCACTATAAATGGCGTGCAATGCGAACTGCAGGCATTGAAGAACACTTCATTACAGGTTCAGCTACTCA
TTATGAAAAATATTTAGCTTGGGCAAAAACGGTCCCCCTTTGTATTGGTAACCCCATTTATCACTGGACA
CATTTAGAACTACGTCGTCCGTTTGGCATTCATAGTAAGCTCTTTAATCCTGAAAATGCGGTAACAATTT
GGCATGAATGTAATGAAATGTTGCAACAACCCGCGTTTTCTGCACGAGGTATTATGCAGCAGATGAATGT
CAAACTCGCAGGAACGACGGATGATCCCATTGATTCTTTACACTACCATAAAGTAATTGCTGAAGATAAA
ACATTTGATATTGATGTGGTACCAAGTTGGCGACCAGACAAAATTTTTAAAATCGAACTCCCAACATTTA
ATGATTATATACAACAACTTGCTGAAGTCGCTGATATTGAAATTACTAATTTTTCAACATTACAACAAGC
TATTTTAAAAAGGCTTGATCATTTTGAACAACATGGTTGTAAATCTGCCGATCATGGTATTGAAATTGTC
CGTTTTGCTGACATCCCCACAGAACAAGAACTAGACAAAATCCTACATCACCGTCGCCAACACCAACCAT
TGACAGAACTACAAATTGCGCAATTTAGTACCGCAATCTTAGTTTGGTTAGGACAAGAATATCATAAACG
TCAGTGGGTGATGCAATTTCATATTGGTGCGATTCGTAATAATAACAGCAGAATGTTTAGACTATTAGGT
GCTGATAGTGGTTTTGATTCTATTGGTGATCGTATGTTTGCAGAACCACTTTCAAAACTATTAGATGCAA
TGGATAAAACCAATCAATTACCTAAAACAATTTTATATTGCTTAAATCCTCGTGATAATGAAGTAATTGG
TAGTATGATAGGTAATTTCCAAGGTGATGGCATTGCCGGCAAAATTCAATTTGGCTCAGGTTGGTGGTTT
AACGATCAAAAAGATGGCATGGAGCGTCAATTAGAACAACTATCTCAACTGGGATTATTAAGTCAATTTG
TTGGTATGTTGACGGATTCTCGTAGTTTTCTTTCTTATACTCGCCATGAATATTTCCGTCGTATCTTATG
TGAAAAATTAGGATGTTGGGTTGAAAATGGAGAGGCGCCAAATGACCTAACATTGTTAGGTAATATGGTT
CAAAATATTTGCTTCAATAATGCAAAACGCTATTTTAAATAAGGAACATCCATGAAAAAAATAGCAATTA
TTGGTGAATGTATGATTGAGCTAAATGGTGATGCATTTGGTCACATGTACCAAACCTATGGTGGAGATAC
ACTAAATAACATGATTATTCATCCCCAGCGTTGTTGTTTTCTGCTAATGACGGTTTGCCGACGTTTGTTA
ACTTGATCGTGCGTGTCATTGTTTCGTTTTGCGGCACCGTCTTACCTAGTGATGATACCCATGCATATTA
GTTAAGTCGGTATCAAATTTCAAACCTTTCTCACGATTCTCTTGAACCTCTACAACACGTCTGCGTTTAA
CTTCAGCAGGATTATGCCCGCTTGCTCTTACGGCTTGACTTTCAGTTGCTAGACCGCCACGAATGCGCGT
AGCCCACGCTTGCGCTTCTTTCATCGGATCAATCCAAGGCATAACCGGACCTGAATAAACCGCATTAAAT
AGCATTGATTGATCAACTTCTAATGGCACTTTGATTTCGCCGCACAAGATCGCCATTTTTAACCATTCGC
GATAAATCGGTCGTGAAATATGTGCGACAAAATGATCTTGTAAAACGGCATAGCCTTCAAAGCTTTCCAC
CAGCTCTTGGCGTTGACTTGAGTATGTGCCGTTATAATCTCGCGCAATGCTTGAATAGCTCGAACGAGTA
CCCGCCGCAGTCGCTCTTAATTGACCGTTTCTGAAATTCTCAAGATTCACATTCGGACGGTTTGAGTTGA
TCAATCCGATATCTTCGCCTGGTTTTAAATCATCAATAATCGCACCAGGTGCAATTTCAAAATCGCGTTG
CTCAGAATCACTATTGCTATTATCAACTTCGTCAGAACCGTAAACTTGCGCATCACCTTTTTTAATATAC
ATCGTGAAAGCGGCGGCAATTCTTGCTGCAACACGTTCTGATTCTTCATAGTTTTTTAAATCAGCAAGTC
GAATCATTACACCATGCAACATTGAAATACCACGCACTTGATGAAGTCGCTTGCGAAATGCAAGGTGCAA
CATATTTTCTGCTGAAACTGTTTTTACCTTGCCATGTGTTTTTAGTGATTCTTGTGGGTTATCGAAGAAT
ACTTGATAAGCAACTGGTTTTCGCCAAGCGTTAAGATGTACACCTTGCACAAGTCGGTTAGATTGGTCGT
TATTCATTGGAATGAAGTCTGGCTCTAACGCTTCAAGTGCAAATTGCGTTTTTGTTTCGTAATCCAAGCC
ATAAACTTTTCCACGCACTAATTGCAAAAACACTTCACCGTCGCGTAACCAAGTGCGTAACAACATCCGC
TCTAGCGTTGGTCGCGTGTACATTCCTGTCACATCTGGTGATATAGACCATTCAGCCCACTTTGTTCGAA
TCTGCTCAGCAAGCTCTTCGTTTACTTCACCGTCTAAATTAAGTGGTTGCGGTTCAACATGAATGCCTTT
TGAACCAATTACACGTTCTTCTAGCTTGTCTAAAATCCCGATAACAATATCGTGATCTTGGTCTAATGCT
CTGGCTTGTTCCCGTAAACTGACCGCACTTTGTTTAACGCTAGTATTTGCTGCACTTTTTTCACGCTTTG
CTTTGTGCGTTCGGTTCGGCATAGCGGCTTCATAAACATTAAACAGAATACGAGATTTAGCACGTTGAGC
AGCCCAACCGGGTGAAATCTCTGCAATGATTTTTTCAATTAATTTCATACAAATCTCGCATATTTAATTC
TGTGTTTTTTAGATCGTTGTCCTGTTTCTGCTAGTAGCTGTTCAAGCATTGCTTGATAACGATCTCTTTG
TTTCGATAATTCACTAATATGAAAACTTACCGATCTGCCGTTAAAACTCACTTGGCTTTGCGCGTTTTCG
ATCTTTTCATCAAGTGCTTTTATCTTTTGTTTTAGTTCTTCTGCTGTGTAGATCACAACCACCCCCCAGA
TTTTCCACCACCAAGAAAGCTACTTTTTTTCTTTGCTCGTGGTTTTGATTGCTTCGGTAAAACTTCTTCT
ACAATGTTGCTTTGCGCATTTCGTGAAACAGGATCATTGCGAATCACTTCGGAATTAATTTCAGGTAATC
TCGCCCAAGTCGGCACGTCTTTTTCATCACCCCATTTGATCCGCTCATAACCTCGCAACAGTGCGATGGC
ATGCGCATAACAGAACAGGTCGAACGCTTCGTTGTTGCCTTTACCTGGTTTACGCCATTTGCCGTCAGGT
CCTCTTTCTTCATACGTCAATTCATTAAAAAACCACTCACCAATCCATTCTGGAAAGTGAATATAATTAG
CCCCCGCAGTTTCACGTGCGAGGGCGTTATTAATTCGATCTTTTAATAAGTCAGTTTGAAGTAAATAGAG
TGGCACATCTCCACGTGCGGACGCGCGACGATCTGAGCGCGTAGTATTATCCGGATAGCTTTTCGTAATT
AATTTCTGGCGCTTTGTTGAATCACCTTTGACAAGATAGACTTGCTTTGATTTGCCGTTACGTCTGCAAC
GTCGCCAAAATTTATAAGCGTTGTCAGTGACACCTTCTTCACCGCCACTATCGACTGCCATAGACAAGAT
CGGCATTAAGTGATTCTTGTTATAAGAAAGCGGGTATTTCTTTTCGAGTACATCAGAAATGAGAATGTCC
CAGTCTTCAGGAATCCGCGGATCAATTTCTTTCGTTTCACCGTGTTCATCTGGTCGAGTAAAAGAGATGT
TGTAACGATCAATTAGCCAACGTTCACCACTTTCACCATAGCCCACGATCTGAACAACAAAGCGACGTTT
TTTACCGCCTTGTACGTCCACTGCAGCAATTAAAAACCGGCAATTTGCCGGCACTGTTTTTTCTTCGACT
TCTTCTCGACGCTCCATTAATTCATCAGATCGTCGTTGTTCAAGTGCGGAGCGTGGAAGATATGGTAATC
CACAGTCAGTATTTGTCACTGCTTTTAGAGTTTCCTCGCTTCCTGTCATTTCATATTCATGTTCTGCAGT
TAATAACTTATATATTAATTGCTCCCACTTTTGATAACCAGCAGCGGGACCTTCAAGCCAAAAAGAAGCA
ATACGTGTATTTCTTCCTTTTCCTTTAATTTTCCCTTTCTTATCTATTGTTTGCCCTTCTTTAAGCCAAA
CACCTTTGATATTTAACTCACGTTTTAGCGATGGTTCGATTAAGTTTTGACAATGAGGACATTGCAATCT
TGCTTTTTCGCTGGCTTTTACAAAGTCATCATCATCTCTATAACCAGTCATATTCGCCATGCTTGGTTCA
AAGTATTCTTTACAATGTGGGCATGGCCAATAAAAGCGACGTCTGTCGCCACGGTTATATAAGCTTAAAA
TCCCCGTTGTAGGTGGTGCTTCATGTGTTGATTTTGGATGATGTTTAAGATCAACAATGTCCTTTCCGGG
TGAGCTTTCAACAAGTGTCATTCCTGATGACATAAATGTCGTGGTACGTTTTGACGCAAGCGAAAAGCCG
TCCCCCTCACCGTCAACATCATCGGGCCATCGGTCGTAATCCGTCAATGCAACGTATTTGTAATCTGATG
ATGAAATTACGTTAATAGATGGCCAACCGATTTTTAATAAGTTTCCAGCACGAAAATATTTATCATGCAC
GTTATTATCGTTTTTGCGTGGACTTAGTCTTTTTGTGACTTCTGGAGAACAGCGGAAAGTACGATCCAAC
CTTTTTCGGCTATGTTCACTCGCTTTTTCTTGCGTTAATTGAACAAGTAAAAAGTCTGACGGATCGCAGA
TAATTGAATAAGTGATCCAACCGTCAATTAATCCGATCGTTTTACCTGTTCGCGCAGGACCAACAAAAAC
AACTGCGTCGTATTCACGAGAACTTAAACAATCCATCGGCTCAATTAAATAACCTACGGTGTCTTTATCC
CATTTTGATAGAATTTCCACCACCAATCGGAACACGCATATATTCATAGACTGCTTCAGATACTTTCATT
CGACGCGGTGCTTTCACTGAACTCGCTATATCTCGTCGAATATCTTTAGCAGATGCAAACATGGTTAATC
CTCTGAATCATCATGATTGTTGTTTTGAATATGTAATGCCATTTGATCTCTTAGATCATCAATGATTTGT
TGTACTCGCATAAGTGCTTTCGGTTGAAGTGCCGCGTCACGTTCTAAAATATCCGGCAATGTTTCTAATG
TTTGAACTACCGCTTTTGCTAAAGCACTCATTTCTTGTGCAACTTCAAATGCTGGAATTAACTCGCCAGT
ATCGCGTTCATACTTCAATCTTTCGTTCTCGGCTTGCCAAAAAGCTTTACGATCAAGTGGCATTAATGAA
TCGACATCCGTCGACATCTTTTCAGTTAATCCCATTCTGATTAAATCAGATAGAGAATAGAGTTTTAATT
TTGAATTACTGCCAATTGCTGGCTTTAAACTAGAAACACGCTGAGATACCGTTTGGCGGTGCATTCCAAC
CAGTTCGGCTATCTGACTTATGTTTAATTTTATGTCGAATAAATTATCCATAATCTAAAAAACCCACTGA
TTAAAATTCTGAAAAAACTGATTAAAAATGCAACAAAAACCAGGATGATGATGATGACTGAAAATTCGAA
AAAACTGCCGAAAACCGCGAGCGCCCAACCCCGCGGAAAGCCCACTCCCGTCAGGAGTACCTTTCGATAA
TATTTTTTATCAAACAATGATTAGAAAAATTGAAAATAATTAGATTTTTTTCTAAAAAATATTGAAAATA
TAAGATATATATCTTATTATCTAATCATCGAAAGATACTTGTTCTTTAAAAAGGAGATTAAATGAATCAG
ATTAGCTGGACTAAGAAAGCAATTAAGCAACTGCTTTCAATAGACCAAAGATATGTGAAGTCAATTAGAG
AAAAAGTGAACGCGTTAAACACCTTTCCCGATGTCAAGTTAGATTTAAAAAAGATGTCAGGTAAAGATAG
CCAGTACAGATTAAGGGTAGGTGATTACAGAGTTTTGTTTGAAGTAATCGACGGTGAACCCAGAATAATC
AATATACAAACAGTTAAACGCAGAACATCAACAACTTATTAATAATTCTTTCATTAAGTGCAATTTCTGC
ACAAGCAACCATTATGGAAGCCAGTTCAAAAGGGGAATTAGCGAAAGTCGTTTATAGCTGTGAAGGGAAA
AAACACTCGATGTGATTTTTGTGAATACCAGCAAAGATAGTTTTGCGATTATTAACCAAGTTGACGAAAT
GATTCCACTTGAAATTGTTAAGTCAGCTTCAGGCGCAAATTATAAAGCCATCAATAAAGATTATACTTAC
GAACTTCACACCAAAGGAAATAAAGCAGAATTGATTGGTGATGGGCAAGTGATTATTGGCGGTTGTGTGA
CGGAATAAGTCAATACTGATCAATTAAACATTAAACAAGATAGAAAGCCCTGCATTTGCAGGGCTTATTT
GTTAGGCTATTCCCACTCAATTGTTGCCGGCGGCTTACCGCTAACGTCATAAACAACGCGAGAAATCCCA
TTGACTTCATTAATAATACGATTGGAAATTTTACCTAAGAGATCATAAGGCAGGTGTGCCCAATGTGCGG
TCATAAAATCGATTGTTTCCACTGCACGGAGGGAAACTACCCAGTCATATTTACGCCCATCACCCATGAC
ACCTACGGATTTTACTGGTAAAAATACCGTGAAGGCTTGGCTGACTTTGTAGTACCAACCAGAAGCATGC
AATTCTTCCATAAAGATCGCATCAGCAAGGCGGACTAAATCACAGTATTCTTTTTTGATTTCACCTAAAA
CACGGACACCTAAACCAGGTCCTGGGAATGGGTGACGATTTAACATTTCGGCTGGTAAACCTAATGCTAA
ACCAATTTTACGTACTTCATCTTTAAATAATTCACGAAGTGGTTCAACAAGTCCTAGCTTCATGTAGTCA
GGTAAACCACCGACGTTATGGTGTGATTTAATCACATGTGCTTTACCTGTTTTACTTGCCGCAGACTCAA
TAACATCTGGATAAATCGTACCTTGGGCTAACCATTTGACGCTGGTGAGTTTTTTCGATTCATCATCAAA
GACATCCACAAAGACTTTACCAATCATTTTACGTTTTGCTTCGGGCTCATCGATGCCTTTTAACGCATCT
AAGAAACGATCTTCTGCTTTTACGTGGATAATGTTTAAGCCAAATTTATCGCCAAACATCTCCATCACTT
GTTCCGCTTCGTTGAGACGTAATAAACCGTTATCTACGAAAACACAGTGTAAGTTTTTACCAATCGCACG
ATGTAAGAGTAGTGCAGTGACAGAAGAGTCAACGCCACCAGATAATCCTAAAATCACTTCATCATCGCCC
ACTTGTGCTTTAAGACGAGCAACGGCATCTTCAATGATATTTTCTGGTGTCCAGTTACGTTCACAACCAC
AGATCTTCACCACAAAATTCGTTAATAATTCAAGCCCGCTTTTTGTATGAGTCACTTCTGGGTGGAATTG
GACACCATAAAAACGACGACGTTCATCCGACATAGCTGCGATTGGACAGGTTGAGGTCATTGCGGTGACT
TGGAAATGATCTGGCAAACGCGTCACTTTATCGCCATGGCTCATCCAAACGTCTAATTTGGGCTGTGAAC
TTGCGACATCATCATTTAATTGGGCAAATAACGCGTCCGCTGCTTTTAGATTCACTGATGCATAACCAAA
TTCTCGGTGAGTAGAAGTTTCAGTTAAACCACCTAGTTGCATCGCCATGGTTTGCATACCATAACAGATC
CCTAATACGGGTACACCGGCGTTAAATACGTATTCGGGAGCTCGTGGGCTGTTTTCTTCAGTGGTACTTT
CAGGACCACCAGAAAGAATAATCCCAGTTGGATTAAACTCACGAATATCGGCTTCGGATACATCCCATGC
CCAAAGTTCGCAGTACACGCCAATTTCACGTACACGGCGGGCAATCAACTGGGTATATTGTGAACCGAAG
TCCAAAATTAAAATTTTATGGTTGTGAATGTTGTTCATTTAAGTTCTCTTAGTTGTTTTTACGTAAATAT
TAAATCGGGTTAAAGTTTAAATATATTGTGTAAAAGGAGTTTGAATTTGCGATGACATCAAGATGTTATC
GGTTTTTTAAACATCCTCTATATATTCTTCAAGAAACAACACCTCTTTTTGTGTCAGTGTTTTTATTTTA
TCCACATAGGGTATCAGAAAATGATGTTCAGCTAGAAATACAGTGATGGCTTCCTTATTTTTGTCAACAA
AACAGATGCTGAGTGAACTGCGATTATGTCTTCGAGTTGTTTCTATATTTGCCAGAGTAAAGGATTCAAT
GTCCTCTTTATCAAAGACGATAGCGCGGTCATCACTGGTAAAACCGATTTTATGATTGAGATCATCTGTC
CAAATCAGGCTTTGTGCATCACGAAACTTTTCTTTTATTTTTGGCGGTCGGCGTTTAACAATGGAATGAT
CGGTATAATCCATTTTTATTAAATCTTGCGCCTCAATCACTAAATAATCACTTATCACTAATTGACTTTC
ATAAGGCTCGTTGATCACATAATCTAAATAGTCTGTCGTATCTCTAATGCTGAATTTAGTGTATCCCCTA
TCAAAATCGTCTCGTATATGTCGATAATAAAGCAATTCAAATTCAGTCGCGTTAAGGCGTAAAACAGATT
GATATAATTTCGGATCGGTGTGATCTTCAATATATGACGTGATTAAGGGGTTATTCTCACTTAATATAGA
GGTTAATTCTTGATAACTTTTTTCTGTTGCGGATTCATGATAACACTCTGTGTATAACCCTAAAATAGGT
ACATCTTTTCGGACACTTGGTGTGATCCACACATCCTTGAGTAATAAACGCCCTATCCGAATAGGGAAGA
TAAAGCCGTAAGAGATTCCTTTTTCTTTAAATTGTGTCTGCTGAAATAAGGCTTCATAAGTGGTCCCCCA
AGGAATAAATATTTTTTCAGGAGATTGAATTTCAAAACCTTGTGTATAGTCAGTATAGGCTTCATCAAGA
ATCACATAATTTTGAGTTTGTTTTTTACGCCAAATTTGAATAGAAAAAGGCCCTTTCTTACAAAGATATT
CAAAAAACGTTGCGTCATCAAAACCATACTTGGATGATAGTGTCTGATACATTTGAGTAAATCCATGATA
ATTTGCCCCAATTTTGAAAAAATCATTCAAGTACAGTGTCAGTCGATTATTTCTTATCTCAGGATCTTTT
CACCAAATAAACATAGTTTAACTAGCTTAAATCAAACTCACCGCATTTTCCTTCAATACTAATGAGATGA
TGTTGAATATTGATTTTATATCGATATTTATTTCTTAAAAACTTTAATAGAAAAAGTTTAATAACATTTT
TAATTTTAATGCCATACATAAAAATAACCTTCTCTATTAACGTTGTTATTTAAAATAAACTTAGGTGGGG
ATTATCCCCACCTAAGCAATGTTTAACCCATACGATAATTAGGGGCTTCTTTTGTGATAGTCACATCATG
CACATGGCTTTCTTGGATCCCAGCACCACTAATACGCACAAACTGCGCTTTGGTACGGAGTTCATCAATG
GTTGCACAACCCGTTAAGCCCATACAAGAACGCAATCCACCCATTTGTTGATGGATAATTTCTTTTAAGA
ATCCTTTATATGGAATACGTCCTTCAATACCTTCTGGTACTAATTTGTCAGCTGCATTATCGGACTGGAA
ATAGCGGTCGCTTGAGCCTTTGCTCATCGCACCTAACGATCCCATGCCACGATAAGATTTAAAGGCACGA
CCTTGATAAAGTTCGATTTCACCTGGTGCTTCTTCTGTACCTGCAAACATGGAACCTACCATAACACAAG
AGGCGCCCGCCGCAATGGCTTTCGAAATATCACCAGAGAAACGGATACCGCCATCTGCAATCACAGGAAT
ACCCCGATCTTTTAGTGCTTCTGCCGCATCGGCAATCGCTGTAATTTGTGGAACGCCCACGCCTGTGACA
ATACGTGTTGTACAAATTGAACCAGGACCAATCCCCACTTTCACTGCACTTGCCCCTGCATCAGCCAACG
CAATTGCGCCTTCAGCGGTTGCCACATTACCTGCAACAATTGGCAAATCTGGGTATTTCGCACGAGTTTC
ACGCACACGTTGTAACACACCTTCTGAATGACCGTGTGATGAGTCAATCAATAACACATCGACTCCAGCT
TTCACTAATGCATCAATACGTTCTTCATTACCAGGTCCTGCTCCTACTGCAGCACCGACACGTAAACGAC
CAAATTCATCTTTACAGGCTTGTGGTTTTTGCTCGGATTTTTGGTAGTCTTTTAAGGTGATCATGCCTTT
TAATTTGAAATCGTCGCTGACAACAAGGACTTTTTCTACACGGTGTGTATGCATTAGACCAAAAATTTCA
TCGCGACTTGCATTGCGTTTCACCGTGACAAGACGAGCTTTAGGGGTCATAAAGTCCGCCACTGTTTTAT
TTAAATCCGTGACAAAGCGTGTATCACGACCAGTAATGATACCGACAAGATTTTTTTCATCATCAACAAC
AGGGAAACTCGCAAAACCATTTTTCTTCACTAATTCACTTAATTCTGCTAAAGATAAGGTTGGTGAAACG
GTGACAGGATCGGATACAATACCGCTCTCAAATTTTTTCACTTTGCGGACACGTTCCGCTTGACGCTCAA
TAGACATATTTTTATGAATAAACCCGATGCCACCTTCTTGTGCAAGAGAGATTGCCAGTTTAGTTTCTGT
CACGGTATCCATGGCGGCGGATAACATTGGGATATTGAGGCGGATAGTTTTGGTGAGTTGAGTGGAAAGG
TCTGCGGTATTTGGGAGCACAGTAGAATGTGCTGGGACAAGCAAAACATCATCGAAGGTTAATGCTTCTT
TTATTACTCGTAACATTGCAATATTCTCTCTTAGGTTGATATGAAAAATAAAAGGGTAAAAAATATTGCG
GTCGCATTATACAGATTTCGTTGCTGTTTGAAAATGGATTTTTTTATCGATTTTCGAGAAAATCATTGTC
TATAATAAGTTGCCTCTCTTTGGTTATATAAATAAGGATTTTTATGCAAAACGTACTTGCATTACTCGCT
AGCTATCAACAACTTTCTTTAGCAGAATTGACCGCACTTTTAGGTTATTCAGAACAAGATATCTTACACA
ATATCGAACAATTGAAACAACAAGGGATACAAATAGAACAGCAAGTCCAACATTTTCGTCTCATACCTCA
ATTAAGTCGCTTAAATGAATCTTATTTGACGCAAGCGTTAGCACCTTACCCACTTTATATTAAGCCGATT
ATTAACTCGACCAATCAATTCTTGCTTGACAATATTGCACATTTGGAAAAAGGCGCTATTTGCTTAGCAG
AATATCAAACTGCGGGACGTGGACGACGTGGTCGTCAATGGCTTTCTCCTTTTGCTGGACAAGTGATTAT
GAGTTTGTATTGGACATGTGAACAAAAGGTCAATTTAGAAGGCTTGAGTTTAGTGGTGGGTATGGCAATC
GCAGAAACACTAAAACAAGCAGGTGCTTTGAACATTGGATTAAAATGGCCAAATGATGTGCTATTACATG
GGCGCAAATTAGCAGGGATTTTGGTCGAAATCGCCAATCGCCAGAATAATCAACATAATCTCGTGATTGG
CTTCGGCATTAATTTGTCTTTCCCAAAACAAACACAGCAAATTGATCAACCTTGGGCAGAGCTGATTGAA
ATATTACCAACGATTGATCGGAATAAATTAATCGCAGAATTAGGTAAAAAGTTGATTGCACGTTTACAAC
ATTTTGAACAAGCAGGAATTGATGAAGCATTTTGCCAAGATTGGCGAGATATGGATGCGTATTTTGGGGA
AGAGGTTCATGTGTTAACGGAAAACCATAAAATCACAGGTATTGCGCAGGGAATTGATAAACGGGGTTAT
CTTCAACTGATAACGAGCGAGGGAATGCAATATTTCAATGGTGGGGAAGTGTCACTCAGGAAAGCCTCTT
GATATTATCGTTATAAATAAAAGTGCGGTCAAAAAATGAAAATTTTTAACCGCACTTTATCCTTTACACA
ACAACTTGTACTAATGCTGCAATATCCTCAGAGAAGGTGTTTTGTTTTGCCATCGACACAATTGTTTCGT
GGTCGTATTTTTTCGTGTTATATACTACGACAATACTGGTATCACCAATTTGTAAGAAATTACGCTCGCC
AAAAGCTGTATAACGTGTTGCACCAATGCCAATCACGGCTTGTTTAGGATAATTGGCTTTCGCTAATAAA
GCAGGAATATCGTTCATAGGTCCTTGATCAGGTTGGGTATTCATCTTAGTGATTATCCAATTCAATAACT
TTTGATGAAAATAACTATAACCCAGAGCAGGACTATCGATGCCGTATTCATTGAAATCTGTACCACGTTT
ATGAAAACAGGCAATATGGTAATGATCTAATTCACAACCTGGTGCAAAAGAACTTAGCGGTAATAGCGTG
TTAGCAAGCCCCTTGGTTTTTTCTCCCCAGTTTTTCTTTTCACTAATTTTTTTTGCATCGGGACGACGGA
TAGAACAATCATTGTAGGCGGTAAAGAAACGCGGTGTAAGAGAAATGACTTGTTTCTCTTGATATTCAAT
ATCACAGATTAAGGCAATCTCTGGTTCAATCTGTAAATTATCCGCCCCTTTTTGCTTTGGAAAACAGATT
TGATCATGGGTCAGAGGAAACGTGGCAAGAAATTGATGTTCAGGATTGAGTGTTTCACTCGGCACATAAA
AAGGAAAAATCGCTTTCGGCTGAATTTCTTCTTCTGTTTGCACTGAAATAAAATCAGCCGCTTCACCCGC
TTGTTCTAAATGACCTGCGAAATTTCCTGCGACACCAAAACAAATCATATTTTTAAAATCAAATGCCATG
TTTTCCTCCTTGTTCATTCTATTAAACGATAAAATCATTTCACTTTAGTCTTAAATTTAAGCGAAAACAA
CCGTTTTTGTTTGTTCTGTAAACAGCTAATAAAAAATTTAATTTTTTTGTAAAAAGGGGTTGCAAAGGGT
TTTAAAATGCCTATAATACGCCCCACACAACGACGCGACGTTGTACGAGATAGTAGATACACCTCGCGTC
GTTGTTTTTTGTTCTTTAACAATCTAACAGACAATCTGTGTGGGCACTTGTTGATTGATTTCATTTAAAA
AATTTTAAAATTGAAGTCTTGATAGGTGCTATTTGAAATATTTCCCTCCTTTACTATAAATAGTCCAAAA
AGCACATCAAAATAACCCAATATACATTAGGAGGACTTACTATGAATCAACAACACACACATACTAATGA
CAAGCATTATACCGTTCGTGAGATGTTCGAACTTTACGGGGTATCCCGTAGCAAGTTAGACCGCTTGGCG
AGAGAGGGAAAAATTAAGAAAACCAAGTTTGGAAGTAGCACCCTATTTAGTGCGCAAGAAGTGCAACGTT
ATTTAGCGAGCGTAAACCAATGAAAGGGAAAATAAGTGGGGCATTTCAATGCGCCAACATTGGAAACGCC
CCTTATCACCATTTAAGCCGACAAGCAAAAACAATGATTGAGATGATTTTAACAAAAATCACCAAAAAAG
ACTTTACAAAGTGCGGTCATTTTTGGCATGATTTAACCGTTAGCGCAAAATCGCTAACCGAGCCTGAGAA
CTCGAACTATTTACTAATGGCGAACAGTGGCACGCCTTTTAACCGTGCTTTTTTTGTTCGTAGCTTACGC
ACACCACAAGAACGCCCCGAACCCCTAGAGGGTCTAGAGCGTCATTCTATGGTAGCGTGTAGCGGGAAAG
GTTTCGCCCTTTGCTGTGTTCCATTAGTCGCAGTTTCTCAGCCCGTTGCACGTTACCGCCCAAAGCCTGA
GAACTTTCAAGCGGTAACCTCTCTTAAATTTTTACTAATGGGGCTAATCGCTATGATTTACCAATTCTTA
GGCGTATCACGCCAACACTATGACCGCACCAAAGCGGAACAAATCCGCATCCAAGCCGACAATGAGCAAC
AAGCCCGTGCATACCTTGCCCGCCATTATGTGCTGATTTTGTTAGGTCGCTTACCAAACTCCGCCAAAAA
TGACCGCACTTTAGTCATTCAAGGGGGGATTTATGCGTAAAAATAATCATTTCCAAGCAGTCTTTAAGAA
TGCACCTGACTTAGCCTATCAAGTAACCGCAGGCATTGAGCATTTAAAATGTGTTCCAGTGCTGTTAACT
GGACTTTATTGTCTTTCTCAAACTTATAAAGGTGAACACATCAAAGACGATATTATCGAATCCCTAGAAA
GTTTTGCAGAGATGCAAAAAGTATTCATTAGTCAACTATCTGAAAACACGAGTTTGCTTCATGACATTGT
TGATGAATTAAATGATGTGTTCGCCAAAACAGAGGAGGTGGAATAATGAACCTCTCCAGTTTTATTTTAA
GAGAAATGAAAGTTAACTATACCGTAATAAAAAAACGTCAAGGAAAAGAAATTATTTTGGTGACAACGAA
TAATAAGGATAAAGCTTTTAATGTGGCTTACGGACTAATTGAATGTAACGAACAAATAACGATTAAAGCA
ACAAGGGGGCACAATGAAAACTAAACTCAAAAATGCCCCACACTTAGCTGAACAACCGTTAGCTCCATTT
GAAGATATGTTGATTCTTGCTGGTAGCAAGGCGTGGCAAGCATGGAATAAAGGAAAAGATGAAGGTTGGC
TTTTACTTTGCCAAGCAATCCAACATTCAGCCACGCAAAAGCCCGTGATTTTGGGCGAAAGCCAGCTAAA
AGAAATCCAAGCCTTAAAACTGGCAGAGCAAGAACAGCAATTCATTAAAATAGCAATATTTGGCAAGTTA
TCCGAGCAATATAAAACCGCTATTTGCTTAAATTTAGCCAAGAATACGCAAGCCAAAACAGTGCAGTTTA
TTAATAACATTGGTGAGCTAGTGGAAGATGTAAGCGGTTATATTCAACGCTTGCGAGAAGATGAAAGCAC
TGCCCAGCAAGCGGAAAGTATCGCCCCAAAAGCGAAAATTCAGCTAGATTTTGAAACAGAAAAACCAACG
CAACCCGAAATTGCAGAGGCGTTTTTATCTTGGGCAGAGCAACCCATCCGACAAGATGCCGAAATGGGCA
AAACCTATGAATATAACGGGGTATATTGGCAAGCTTTGCCAGAACACGCCTTAATGCAAAAAATCATGGC
GTTTTTCAATGCCCAGAACTACCGCAAATACACCGCACGGAGTTTGAAATCTATGGCTGAATTAGTGGGG
ATTATGGCGGAAAAAATCCCGCTCGCTAACCAAGATTTTATAGGCTTTCAAAATGGCGTATTAAATAAGA
AAACAGGGGAATTTTTAACGCACAATATCAATCACTATTTGCGCACCATAGAAAATTTTAATTGCACCAC
GCAAAATAAAAATACACCACACTTTGATGATTGGATTGACTTTGTGAGCAATGGCAACCAAAACAAACGC
AACGCTATTTTAGCGGGGCTTTATATGGTACTAACCAATCGCCATGAATGGGGGCTATTTTTAGAGGCGA
CAGGCGTAGGCGGTGCAGGAAAATCTGTATTTAGTCAAATCGCCTCCATTATTAATGGTGGTGGCAATAC
CGCCTATATTAGCCTACAAGAATTAGAAATTGACCGAAAAAGGGCAATGTTGATAGGGAAAAGCCTTGCT
ATATCCCCAGACCAAAAGCCCTACAAAGGAAGTGCGGACGAATTAAAGGCTATTACGGGTGGCGATAGTG
TAACGGTTAAATTGGTTTACGTGGATGATTTTGCGGTAAAGTTAAATCCTGTTTTTATGTTGGTAACAAA
CTACCCTTTAGGCTTTACTGACCGCAACGGAGGCATAGCACGCAGACGCATTATCATTCCTTTTGACCGT
GCAATCCCCAAAGAGAAAAAGGACGTGCATTTTATTGATAAAGTACAGGCGGAAGTCTATGGCATAGTCA
ATAAATTATTAGCCCTATTCCCTAATCCTGACAATGCTAGGGCAATTTTAGAGGAATACCGAGATCTAAA
CGAGGGAAAAGGCATTAAACGAGAGGCAAATCACCTGATTGATTTTCTAGGGCACTTTGAACTTAGGGAG
GAGCGAAAAGGGGCGTTAAGGCTAGGCAGTGCACGCAGTAACGTACTAAATCAAGCGAATATTATTGCTA
ATGATACGCTTTATTCAGCTTATTTATTTTATTGTCAATGCCATAATATTAATCAACTTAATGTATTGAG
TTTTAAAAGTGCATTGTCTGATGCATTTAAGGAAACGGGGGAAACGGTCCCCTATAGCGAAAAAATGTAT
TATGGATACCCAACAACTAACGCTCATTGGAAAAATAGAGAGCTTTCTATTAGACAATGGGAGGGGTAAC
CCAAAACAAACCACAGGGCGAGCAATCGCCCTATTTTTTTGCCTAAAAATGCCCCCAAAGTGCAAACTCA
CTTAAAAAAGTGGGTGTAAGTGAGAAAACCCACTAGGCATAAACCCTTGTACCACAAGGCTCCAGCGATT
TAAGTGGATAAGTGGATTTTTTTTGCAAAACTTTTCTTTTTAACTTTTTACTTTAATTCTTACTTTAGTT
TTTTATTTATGAGTAACTGCCCACTAATTTTCTAGACGCGTCCAAAATACAAATTTTCTAGACTAGTCCA
GAATACTTTCACCGAGTCAGTGAAAAGGAAAATGCTAATGAGTAAATCAATGAAAATAGCCAGACATGAA
TTATTGCAAGATATAGAGGTTCATATCAGCCTTATATGCAAGGAGTTTAATTTAGCTGATGATGTATGTG
AGCAAATTGGAACCAGTATTGCAGATTTTATTGCGGACAACTATGGCGGGCAAGTTATCTCATTTCCTAA
AAATTTTAAATGGCGGACAGATAGTAGAACCATGCAAATTTATAAAAAGTTTAACGGAACCAATATCCGA
GAATTAGCAAAAGAATTTGGCATAACAGAATCAGGGATTAGAAAAGCCATTAACCGTGCAAGAAAAAATT
TGGAAACGAAGGTAAAAGCATGAAAACGGCAATTTTTGAAATTTTCCGCACGGGAAAACATAACGGTTCA
GGAGAAAATGCAAAAATGCAATGGACCGAAAAGCATTTGGCACAAATTGGGCAATTTTATAGCGAAGATG
TTAAATCCGCTCCGTTAGTGATTGGGCATCCTGATAATGATGAACCTAAATTGGGTAAAGTTAAACGTTT
AATTCATCATGAAGGGGCATTATTTGCAGAGGCACAATTAAACGACGACTTAATCCAAAAAATTAAAAAC
GGTGCATTTAGTGGGATTAGTGCAAGTTTTTACCCGCCAACATATGCACAAAACCCTATTAAAGATCTAG
GCTTTTATTTAAGGCATGTGGGATTTCTGGAAAAGGGAAAACAAAATCCCGCTGTTATTGGCATGTTAGA
TCCTAAAGCTAGCGTGGAATATCTTTCATATAGCGAAATGAAAGAGGATTTAATCCTATTTTGTGAAGAT
GAAAGCACGCTTTCTTATGCTGAACAAATACACCAAAAAGCCCTTTATTTTAGCAATGTATTATCCGTGA
ATTATGAAAGGGCATTACAACTAATCAACCCATAGGAGCAAAGAAAATGGAAAACGAAGAATTAGAGCGT
TTGCAAACGGAAAACGAACGCTTAAAACAACAGCTAAAGCAAGATGAAAAGGCAAAAAATGAAGAATACG
CCAACGAACTTGTAAAAAAAGGGATTTTAATGCCTGCCAATAAATCGCAAGCGGTAGAACTCTTAAATTA
TGCTTGTGATTATGACAATGGCGACGTTTTAAATTTTAATGAGGGTGAAAATCTTTTAGAAAAATTAAAA
GCGTTTTTAAATTCTCAACCGACAAGAATCCACTTAAATAGAGAGTTAAGTGCTGATGATGGTATGGGAT
TAACTGACATTCCACAATATGCCGAAAACACCCCTAAAGATGTTATTGCGTTGGATAAAAGAATCCGTGA
ATACATGCACGCTAATAACGTTGACTATAAAACCGCATTCAATCAAATTCATTCAGGAGGCAAATAATGA
GCTTAGCAGACAAACGAATCCAAGACCCTGTACTAACTCAACTTGCATTAGGATATCATAATGCAGAATT
GGTAGGAGATTATTTATTTCCCATCGTAGAAATTCCAAAAGAGGCGGGAAAAATCCCACAATTTGGGCGA
CTAGCTTTTAGACAACAATCAACCGTTAGAGAAGTATTAGGGAAAAGCAATCGACTAACCCCCGAAGATA
TTACTAGTGTTTCGATAGAGCTTGAGGAAAACGACTTAGAATATCCTATTGATTATCGCGAAAACCATGA
GGCAAGTTACCCTTTAAAACAGTATGCCCTGTCAGTTGTACAGGATAGCTTAGCGTTAGGGCGTGAAATT
ACAGCCGCTAAAATTGCACAAAATAGCGATAATTACCCTTCTGAAAATGTATCTAGCCTTGCTAGGTAAA
AATAATTTAGTCATAAAGATCTAATCCTTTAGAAACGTTTGATAATGCCATCAGTGTAATTAGTGCTAGC
ATTGGAAAAAAACCTAATGTATGTGTTATTTCTGAAGATGTTTGGAGGGCATTAAAAAATAACCCCCTTC
ACTTGCCCCGTAGCCATATTTCCCAATCCGAATTGGCATACCGTAGAGCTCTAAAAACTCGGCAAAAGTC
AAAGACCGAGTAGTATTTAAACATATATAGCCAGACTAACGTGCGAAATAGCCCCATTCTAGCGAGCTGT
ACTGTTCTTGATTTGTGTTTATGTACGACCCAACCAAATAGCCAAAGTGGCTCACCCATCACGTTTTCAG
GGGTTTTTAATAAAAGATTATCGTCTTTATCTAAGCAAAACCAAGATTGCGGACGTGGGATAAACTTATG
CGGAATATGTTTTCCTTGTTCAAGTTTCCATTCGATTTCCAGTGCCGAAAACCCATGCCCCACGGCATCC
ATCATATCGACCAGCACATCTTCAAAATTCGGGTATTGATAAAATAACTCCTCAATCTCCGCTTGCAGTT
TTTCTTCAGCCGCAGTTGCATTGCGCGGTGCGCTGATATGCCAGTCAAGTTTTAAAATTGCGCGTTTTCG
GGTTTGAACGTGCGCGGCAATATCATTGTCGCGCTCTTCAATATCCATAAATAATTCATGCTGTGCGGTA
ATATCGCCACGCTCGGCGTCTTCTAAAATCGTTTTCAACTTTTCGGGTGTGATTTTATTGCTAGGGTGAT
CAGATATAATCCGCCCGCGCTCTGTGACCATGGCTTCATGCGTCTGTGTCGGCTCTGTTTTAACATTGAT
TAAGCCTTTTAATTTGTCTAAAAACTTCATTTAACGTCTCCAAATACTGTAAATATCGTCATCATCATCG
AAATCATTGTTATTTAAGCCTGTCCATTCAATGGGTGCAGAGTTACTTACTGCGTTTTTCCACAGCATTT
CTAACGCATCTGGACCGTCGTCGTGGTCTGCTTTTGGGAAATGTCGCAATTGTGAAATTAGAGTTGCTTG
TGATCTATGCAATAAAATCAAACCATTTGCAATGTGCGGTTGCAGGCTTTCAATGCGTAGCATTTTGTCT
GTATTAGGTTTAATTGCCGTGGCAGGGACAGGCAAACCGCGCTGTGCGGAACGTTTAACCAGCTCATCTT
TCAAAAACTCTTGAAATTGCACGGTTTCAACGAACCAGCGCTGACACTTGTACTGTTTATGCAGTCGAAT
CACATCTTCAATGATTAAATCAGGCAAGCGTTTTTTTACTTGCGCTTCAATGACATAGAGTTTACCTGTT
TCACGATGATACCCACCGACTAAAATCGCAGACGGGTCACGGCTTGCGCCCGCTTTTCCAAGACTTGGGT
CAAGTGCGCCAAAGTAAATCAGGTTAGCCGGCAATTCCGTCCAATATTGAATGCTGTTCGCAAAAATCGC
ATCATCACCGCTAACGGGGTCATTTTGATACTCGGAGTCAAAAGCAGAGTGCCCGTCACTGGCACGGATT
TTCATTAGTTGCAGAATCGGGCGCCTCAGCCAAGAGACCACCGCGCCTGCGTCCATTTCCGCTTTGTGTT
GCTTATAAAACAGGTCAGAGAGGGTATCATCGTCCCCCTCTTCGCTCAGGTAGATATTTTCCCATTGATC
CCACAGGTGCATATTGTCGGGCATGCTCAAAATAGCTTTAAAGCGTACCCGCCTCCAGCCTTTGGTATTG
AGGATACGGCTTAACACACTATCGTAATGTAAGATTGTCCCCACATAGATTACGTCAAACTTTTCGCCCG
CTGCACCCAATTTTAAAACTGCCTTTAAGACCCAGTTGTGTAATTTATTACGTTGCTCTGGTTTTTCTAC
GCTTTTGTCATTTTCGATGTCGTCCAGCACCACAAGATCGGGACGATATGCCCCGTAGCGGCGACCACGC
AGCTTTTGCCCCGCTCCCACCGCCTCAACCTTTTGATTTAGGCTAGTGATAATCGCCCCCGCGCGCCACA
CTTTACCCATACCAAGCTCGGGAAAATCAATGTGCAAGCGCGGATTTGCCTCAATCTCCATCTTAATCGC
CTCAAGCATCTCATAGGCTTGAGTCTCAGTATCCATTGCGATGATGATGTACTTTTTCAGCCCACGCACC
ATACACCACAGTGGGAAAAGCTGAGTACAAATGGTCGATTTTGCCTCACCACGTGGGGCGGCAATCGCTT
GGCGAATAGAGCGTTCTAGCTCTACCACCGATTGCGGCAGTTGCTCAAACAAATACTCGTGCAGTTGGGA
TTTATGCTCGGAGCGCACATAGTGTGGAAAATACTGCTGCACAAAAAACTCAAATCCACCCACAGGGTCA
AGCACTTGCTGCCGACGGGTAGCAATACTTTTAGGGTCATCCGTCCACCCCTCAAAGCTTGCCTCAATGT
TGCGTTGTAGCTCACGACGTAATTCTTCGAGTTTTTTTTCAAATTCTTTAATTTTCATTTGTTATTTACC
TACTAACAAAATGCAAATACAAGATAACTTACTGAAATTATTTAAATTCTTTATCAATCAAAGGCTTGAT
TTCATCTAGCAACTCATAAAATCAGGTAATAAGTGCGGTTTCTTGGTTTTTATCAAATTAGCGAACAGTT
CTATAGTTTTCATCGCTGTTGCAATAGCACTAATCTCGGGCAGAATACGCTTACTTGCTGCCGTCATCTT
CGCAAAACTATCCGCAAGCGATGATAAGCGATCGACTTTATCTTGTGCGTTTAAATTTGAGTTTTGAATC
TCATCCATGGTTGCGCGATATTGAATAATAAAGCCCGACAACAGACCTTTTGTGATATCTGTAAGCTCAT
TGCCCGCCATCACTTGCACATCACGCACTTTATCCCAGTCATCACCTTTTTTCTCTGCTTCTTTCTTCCA
GCGTCGCGCTGTATTAAATGACACGCCAGCTTTGCTTGCGGATTGCTCAAGTGATAAAAACTCAAACACA
TAGTAGCGACGAACCAGCGCACGCGTTTTTTCATCAAATGCCATGCATTAGCCTCCGAATTGTAAGCGAA
TGAGTTCAATGCCGACTGCGACAATGCCCCCGCCAATACCGCCTGCAATGAGCGCTTGATTGCGGTTTTT
CTTTGCCATTTCGCTTAAATCTTGCTGTAATGCTTGGACTTGTTTTTGTAAGTCCGCAATCTCTTTATTT
TGCTTGTCAATACTATCGCCAATCCCGCCCAACTTATCTAAAATTGCATCGAGTTTGTCGCTTACTGACT
TATTTTTATTGTTCATTTATCCGCCTTTTTATCTAATTTCCCTTCAATACTGTCTAATTTGTCAAAGATT
CGGTCTAGTTGACTGCTAAACCCACTGTTGACGTGATTAGCCATTTCCTTTGTTTGATAGCTTTCTTTGA
TTTTGTTAATTTCCGCTTTGAGCTCTTTAAAATCAGCATCAAGTCGTTTAAACCAAATACCACCAAAAAA
CACCGCGATTGACACAACAAAGTTAAAAATCATTGCGCCGCTAATTTGCAGTTCCATTTTTCACCTCGCA
GATTGCGCGATACGTGTCGTTATGCGCTTTAATTTGTCGCAGTGTTTCTGTTGTATCATGACGACTAGCT
TTAATTAGCGTAAAGCCGTCACAGCTCGTATTAATCACGTAAGTCGTGCGATTTGTGCAAGCTATCAATA
AGCTTGTCACGAGTAGCATTACTAGCTTCTTGTTCATTTCGCTTACGCTCCCGTTGATTATTGCGCTGTG
TTGTCACAATCGCTTTGTCTTGCTCAAGCTGTGCGTTTTCTTTTAATAACGCGTCAATCGTGCTATTCGC
ACGTTTTAATTTAAAAATAACATAGCCGCACAACCCCAAAAAAAACGCGATTGCGACTAAAATTAGCTGT
AAAGTCATTCCGTACCTCCGCGATTTTTTCGACGTTCAACTGCAACCGCAAAGCCTTTTGTTGCCGCACC
ACCGCCACAAAAAATAGCAAACGTCATAAAAAGCTCTGGCACATAAACGCGGTCAAGCCAGACGCAGAAA
ATGAGAATGGCAGCCATTAAAAGCGCGCCGAAAAACTGAATAAAACCCGTGGTTGACAAGCGTCCGTCAT
GATTTGTGATAAGTTCAGCGAGTTTTGTCATAAGACTACCCCGATTTTTAAATAGAGTTGCTGTGCAAGT
GTAGGCATACCTTGCGCGCGATAAAACCACGCTTTTTTACTGTAAGAAAAAGGTCTGCGTGTATTTGAAG
GTTTGTGAAAATACGCTTTCATCCACTTAAATAAACGTTGTAATTTACTCATGTTCAAGCTCCAATGTGA
CGTGTTCAACTAACGGCTGACAATCGTTATCAACCCATTCTGCAACATCAAAGCCCGGGCAGATTTTGCG
TGCAAATTCACGATGTCCGTGCAGTGTGGCATTTGGGTATTTATGTGATAAATCTCGCACTAGATGCGCT
AGCGCTTGCCACTGCGCGACAGTGAAACGGTCAGTGCCGACTAGACAAATGCCAATTGAGTTACGATTTT
GCCCCTTGCAATGCGCACCGATTTCGCCTACTTTTCGCCCCGTTTCAACGATTCCGTGTGTATCAATCAC
AAAGTGATAACCAATGGCGTGTAAATGACGATTAAACGCAATTTTGTTATTAATTTCGCGACGAAAATGC
GCGTCGAAATGCCAGTCATCAATGATTTGCGCCGCACTTTTACCGCGCTTTGCAAGTCGCACGCCATTTT
GCGTTGCCGCACAATGAATAATAATTTTTTCAATAGACATAAAAAATACCCCTATAAACCAATAAATTAG
GGGTATTGTGATTGAAACAAGTAGTTGTAAAGAGGTGAAGGACTTCCACCCTTTTATATTAAAAAAGGCT
TTCTTGACGGGATGTGTTTTCACGTCGAAAACTCGCGATGATTTCTCTTACCTGCCGTTCTGAGAGTTGA
TACTTATAACAAATATCAAGCAGTGCGATTTTATCGCTTTTTCTTCTTTTAACGTCAAATAATCAAAATC
AGCTTTTAGATTTTGATTGCGCAATACGCGCAAAGCAACATCGCAGCGCGGAATATAGACTTCCTCCGAA
CTAAAGTGTTGTCTTAATTTAATCGCGTCTTGCTCACCAATGAGCCCACTTAATCGTGGGAAATAGTGTG
CACCATCAGTAAATCGAAATCGCGCTCCACCAAAGCGTTTGATGATTTTCTCAGTATTATGAAAGCCTGC
GATATTAATCATCTCATGAACAACATCGGGTAAATGCTTTGCAACATTTTTAAGATCAATCTCATACATA
ACACCTCCAAAAGTAATTTTTTCGGCAATCTATCACGAGATTTTTAAAAAGTGAGTGTTTTTTGAAAAAA
ATTTAAAAAAGTTCTTGCGTTCTTTAATGTATATTATATAATATACACATAACAAGATACAGGAGAGTCT
AAAATGAGAACTTTAACTTTAGCAACAAAAGAAAAATTGGCACAAGTGATGAATACTGACAAGTTTATTG
GGAGAGATTATCTATTAGCAGTGCTAGCTTGCATTCTTTTGGATTCAAAAAAGAGAAATGAATTACGTAC
TACTGAAGTGGAACAATTAAGCACTGTATCAGTACTAGCTAATGCATATAATTGTGAGTTCAGTATTAGA
CAATACGATTTATATGGAATTTCTAGACATGTTGCTTCTATTGTCTATGAATTTCAAAAAGAATTTGAAG
AGATCAACACTCAACAACAAATTGATTGGTTGTTTGATAAAGTCGAAGCGTTAGCAAGTAATTTAGAAAA
TATTTCTAACTTCAAAGTATTACGGGCTATTCGCAATATTGAAATTGCAAACGAAGAGTTTGCGAAAGAG
GTTGAAGCGTTAGAAAACGCTGTTTTAGTCGAAGAGGCAGAAAAAACAGCAGAAACAGCCCAAATTCTAG
GCTTGCCAGTATTAAAAGGTACGCCAAAGCAAGTCGAATGGGCGGAGCGTATTCGCAAACGTTGCTTGGA
AACAATGAGCGAAAAAGAGCTAGGGCGTGGCTTAAAATCTGAAAAAGCAAGCTACTGGATCGAAAAATAC
AAACACGTATTGCCATCAAGAAGATAAAAAATGAAACTTCGTAATTATCAAGAAAGCATCTTCCAACAAC
TTATTTCTAGCTGCACGAACGACTTAGTGCAGTTAGACACGGGGGCTGGCAAGACGCCAATCATTGCCAA
ACTTGCAGAACACTACAAGCAAGTGGTGATTGTTTGTCATCGCAACGTGTTAGTGAAACAAGCCAGTGAA
AAACTGGCGGCGTTCGGATTAACGCACAGAATCATGGCATAATTTCTTAATAGAAAAACGGGTATGAGTG
TATACACAACTGAAATTGATAGTTTTGGTTCTGTCCCACTTAACTATGCTTTTATTGGTGATGTCAGGTT
TACAGAAGCTAGAAATAGAGCTGTAAAAGAAAATATCAAAAAAACTTATTGAAGATCTAAAAGTTCAACA
GGTTTATTAAGTAAATAAGTGAATAAAACCACGCTAATGCGTGGTTTTTTATGGAGCAAATATGAGTATT
TACGGACAACTTCAGCAATACGCTGCACACGGCTGGATCGAATTGTTTGAGTTAGATCTCACTAATTTTG
GCGATATTGTCTATCGTTTTCACGACGGACAGAGTCCACTCGGTCAAGCGATTGTGTGGCAAGGGCAAGA
ATATACGCCTTATCCAGTAAAAGTGGATGGGTTTGCTGTCGATGGATTAAATCCAGTTAGACCGAGTATT
ACATTTTCGAACCTTGGCGGTGCGATTACGCTTGTTTTGGCAAAGCTTAAAGGCATTGAGGGAGCAAAGC
TTACACGCAAGCGGACAAAGATTATCTATCTTGATGCGGTGAATTTTGAAAATGGCAATCTCACAGCAGA
TCCACACGCACACTTACCTGATGATGTTTTCTATATTTCGCAAAAAACAGCGGAGAATCATCTAACAGTC
AGCTTTGAGTTATTACCAGCGACAGACCTTGAGGGCGTTAAGTTACCGCGCAGACAGATTGTGGCGCATT
ACTGCACGCATAAATACAAGGGTCAGTTTTGCGGATATACAGGCGATAAGCCGACTTGTTCAAAAACGCT
TGCCGATTGCAAATCACATTTTGGCGAAAACGCAGAATTACCGTTTGGCGGATTTCCAAGTGCCGCATAT
ATGAGGATTTAATATGAAACACATTGACGACGCAATAGCGCACGCAAAGCAAAGTTACCCGCACGAGAGT
TGCGGTTTTTTTGTGCTTAAAAATGGGAAATTGCAGTACGTCGCTTGTACTAATCTCGCACAAGACACCG
AAGATGAGTTTTTAATTAGCGTTGAAGATTACGCTCGCGCGGAAAAAATCGGTGAAATTCGAACGGTGGT
TCACTCGCACCCTGATGAAAGCTGTTTACCGAGTATTGCCGACCAAGATGCACACAAAGTGAGTGGACTT
GAGTGGTGCATTATCGGTTTAGAGGGTGACGAAGTATCAATGCACTTTATGCCAGCAGTTACCGCAATTC
CTGATTTGTACGGACGGAAATTCATTCACGGCATGACTGATTGCTACGGTTTTGTGCGTGACTGGTATCA
ACAAGAACTAGGCATTGAACTACCGAACTACAACAGAGTGGACGGTTGGTGGAATGATGGCGGAAATCTC
TATGTTGATAACTTCGAGCATGCGGGATTTTATCCGGTCGATGATTTACAAGTCGGTGACATGATTGTAA
TGCAAATCAATGCGACTGTACCAAATCATGCGGGTGTTTATCTTGGCGACGGTTTAATCGGTCATCATTT
ATATGGGCGTTTATCAAGTAAGGATGTATATGGACAATGCTATCGCGACAGAACAACGCACATCATGCGA
CATAAGAAAAATACGGCTTAAGGGTGAGCTAGGAAAGCGCTTTGGCAAGGTCCATAAGTTAGCTGTGAAA
ACACCTGCAGAAGCAATTCGCGCATTGTGTGTATTAAAAGAAGGCTTTAAAGAGTTTCTCTTAAATTCAG
AAAAGCACGGCATTGTGTACCGCTTTTTAGTGCAAAAAGAGGACATAGACGGAACGCCAGAGGAATTTCA
AATGCAGTATGGGGCAAAGACAGAATTCCATCTTATTCCCGTATTTCGTGGCTCAAAAAGAGGTGGATTG
TTTGGCTTGATTGCAGGTGTAGCATTGATCGGTTTAGCGATTTGGAACCCGTTTGGTTGGGCGGCGATAG
GCGGTACTGGAATGTTTGCTGGTACTGCAATTATGCCACTTGCTATCGGTGCATCTCTAGCACTTGGCGG
AATTTCGCAGTTACTCACGCCGATTCCGAAAATGGATGGTCCACAAGAACGCCCAGAGAATCAACCGTCT
TACCTGTTCAATGGTGCGGTTAACACTACGCAACAAGGACAACCAATTCCCTTGTTGTACGGTGAATTGA
TTGTCGGATCTGCTGTTGTATCTGCTGGACTAACAGATAAAGAAATTCCAGTTAGAACAAGTCCACAAAG
TAATAGTGGAAATTCAGGAAAAGGAAACAGTCTTAAACTTGCGGGGTAATAAATGCAAATAGTCGGTCAA
AAAGGCGGTAAGGGTGGCGGTGGTGGCAGAACACCTGTTGAAGCACCTGATTCGTTGCGTTCTCGTTCTT
ACGCGAAGTTTATTGATGTCATCTCGTGCGGAGAAATTGAAGGTCCTGTAAACGGATTGCAGTCTGTTTA
TTTCGGTGATGTGCCACTGCAAGATGAAAATGGAAAATTCAATTTCAACAATGTTGCGATCGAATGGCGA
CCAGGTAACGTAAGACAAGCACCGTCTGAGATTTGTGAAACTAACGAAGTCACAACAGACGTTAATACAG
AAATTAAAAAGAACAATCCGATTACGCGTTCGATCATCGCACAAGATGCCGACATCGCACGTGTGACTAT
TACTGTACCGGGATTAAGTCATCAGAATAAAAGCAATGGCGATATCAACGGCACAAAAGTTGAGTTGCAA
GTTGAGTATCAGGCAAATGGTAGTCAATGGGTCGATGCGGGTAAAATCGTTATTGATGGTAAAACCACAT
CATCATACAACCGAGAACATAGTTTTCGCTTAACAGGCGAAGCACCTTGGAACATTCGCGTTACACGTTT
AACTGAAGATTCAAACAGTCAGACACTACAAAATAGAACGATTTTTTCAAACTAACGACTGTTTTTGAAG
AAAAACTGATTTATCCTGGCGTGGCTTATGTCGGTGTACAGATTGATGCGGAACAGTTCAGCTCAATACC
AGCACGCGGTTATCACAGTCGCGGAATTAGAGTGAAAGTGCCGTCAAATTACGATCCGATTACACGCTTA
TACACTGGCGACTGGGACGGCACCTTTGTTGTTAAATATTCAAATAATCCAGTTTGGATCTATTTTGATT
TACTCATTAACGAAGAATACGGAGCTGGTGAGCATATAAAAGAAGATATGCTCGATAAATGGTCTATGTA
CCAAATTGCCAAGTATTGTGATCAATTGGTGCCGGACGGTTTCGGGGGGTATGAGCCAAGATTTACGTGT
AACGCTTATATTCAGACACGACAAGAAGCCGGCAAGCTATTGCGCGACTTAACATCCGTCTTTCGTGCGA
TGAGTTACTGGGCAAGCGGTACACAAATGCTTGTCCAAGACTCACCGAAAGAGCCGATGTATCAGTTCAA
TAATACAAACGTTATTGACGGTCAATTCAGCCGTTCAGGCTCAAATGTTAAGACACGACATAACGTTGCG
TTAGTGACGTGGAACGATCCAAAAAAATACTTTAAACAATCTGTTGAATATATCGAAGATGCCGAATCTA
TCGTGAAGATGGGGTACATCTCACAAACGGAAGTTGTAGCGTTTGGCTGTACGTCGAGAGGACAAGCGAG
ACGACTTGGCAAATGGCTACTCTATACAGAGCAACACGAAAGCGAAGTAGTAACGTTCTCGTGCGGACAA
GATGGTGCAATTCCAATTCCGGGTGAGGTCATTCAAGTCTCAGATGTTCATCGCTCTGGTGAGCGACGTG
GTGGACGCGTTAAAACTGGCTCAACAGTCAATAAAATCATTCTTGATGCAGCGGTTGAAATTACCAAAGC
CTCAACAATCAGCATTGTTAATCAAGAGGGAAAACTCGAACAACGTAACATTACACAACGCGGAAGTTTA
ACGGAAATTAACGTCAATTCTGCATTCACTTCTGTGACAGAAGATAGTACGTGGATTATCGCAAATAGTG
ACATTGAGCCTGAATTGTATCGCGTTGTTGCGGTGGTGGAGGGTGAAAACGGCACTTATACCATTAGTGC
GGTAAATTACAATCCGTCCAAGTTTGCGTATATCGAAAATGGCGAAAATCTTGTTGAGTACGACACAACG
AACAATACGCTAGAAACAGGTGTGAAAAACGTTGTCATTACAGATGAGATTTATCGCGGTCGCGGTGGCA
GTATTCAAACAAAAATCGTCGTGAGTTACGAACCAGCAACCTCGCTTACTTCACGTTATCAAGTCGAATA
CCGAGCCGGTAATGAAAACTGGCAACAGTTAGAACCGACAACGCTAACGTCTGTTGATATTCCGAACGTC
AAAGACGGTGTGCAGTATCAAATCAGAATACGCACAAGTAACGTATTGGGGCTGTGGTCGAATGATAACG
ACATAGAAACGTATGAGCCGATCGGTAAGTTACGGCCACCGCACGATGTCACTAATCTACGACATAAGGC
AATCGCGCAAGAAGGTGCATTTCTAACGTGGGATATTTCGCCTGATATCGATCTTGAGTATTACGAAATC
AGAAAGGGCGATACTTACGAAAATTCACGGCTTGTTGCAAAGATTAAAGCGAACGAGTTCAATCTTGGCT
TTATTCAAGCTGGCAGTCACAAGTATTGGCTAAGTGCGGTCGATTCATCAGAAGTGAGATCTGAAACGCC
AACAGAAATTCAATTCACTATTTCAAGCGGTGAAGTTATCAATCTAAACGCCGAAATTGTCGGTGATGAA
GTATTGATGACGTGGAATGAAACGCAAAACAATTCATTTTCGACAGAGCTTTACGAAGTGAAGAAAGATG
ATGAAGTGCTAGCGTTAGTGAAAAGTACGTCGTTTAAGTTCAAAGCAGACTTTAGCGGTGATAAGACGTT
CACAGTAACAGCAATCGATCTCGGTGGTAATCGCAGTACATCAGCGCAAGCACAATTAATCATTCATCAA
CCGACACCGGTAAACATCTCCCAACAGGTTATTGATAACTATGTCATGTTACGGTGGCAAAGTGCGAAAG
CAACATTGCCGATCGTCTATTACGAGTTGAAAAAAGGCGACACGTTCGACAATGCAGAGTTTATTACAAA
CATTGACGGATTGGCGTTCCCACAATTCGAAACCGTTGGAGGATTGTACAAATACTGGATCGTCGGTGTA
GATAGTGCAGGCAATCGTGGAGAGCCACAATTTACACTTTCCAACGTTGCACAGCCACCGGATTACATTC
TGAAATACGACTACAACACAGAATATGACGGAGTAAAAAACGGATCGGATAAGATCGACGGCAAGTTGTA
TCTTCCGATCAAAGCTGAGACATGGGTGCAACACTATCAATCTAATAATTTCACTACACCGCAATCGCAA
GTTAATGCCGGATTCCCGCTTTATCTCCAGCCGACCGCGACAATTGGTTATTATGAAGAAGAGATGGACT
ACGGCACAGTATTAACGTCGTCCAAAATCACACTTACACCGAAAGTGGTGAGTAGCGGGAATTATGATAT
TAGCTACTACATCGCAGTAAAACAGAATGAAAGCGATAACTGGCGTGAACACAATCAAGCTTCTGTGTAT
GAAACAAATTTTAGATATTTGAAGTTCAGAATTACGGTGAGCAATGCACAAAAACCAGTAATTATTGAAC
AATTAAATCTGAAACTGGATCAAAAGCAGAAAACCGATGGTGGCACAGTTTACGCAAACGCAAACGATGT
AAACGGAACAAGAGTAGATTTTTCAGTATCGTTTATTGATGCATCAATCCCTGTTCTTACACCGCAATCT
AAGCAAGCACGCTTTGCAACATCTGATTTTAACGACGAACCAAATCCGACAGGTTTTTATGTTTTCTTGT
TCGATAAAAACGGAAACCGTGTAAGCGGTGATGTGGGCTGGGTTGTGAAAGGGGTATAAAAAGGAGCAAA
CAATGGCAGATTTTAACAAGCCGACAGTTGACAGTAATTACACGCAATTCCCGAATGAAATTAGAGCCGC
CATTAGTGCGGCTTTATCATTCCTAGATAGTGGCACACATACAAATATTCCAATGAAAGCGAAACGTTGG
AATCCAACAAGCAAGATTTTTGAAGAGTACAACGGTTCGCAATGGTTGCCGATGGCGACTGAGTACAAGT
TACCAGTCGATTACAACGTGTTACGTAATAAGCCTGTGCCGTCGTCTGCAACAAATAGTGACAGTGAAAC
ACAATTCGCAAGCTCAAAAGCCGTGAATACCGTGTATGAATTAGCTAGCGGTAAGCAGAGTCCAGCAACA
ACGCTTGCTGGGTACGGCATTGCGGATTTTGTTGTGAAAGATCTTACAACTGAAGATCTGAACAACGTAA
CAGTTGTTGGGTTTTACTCACAAAGACTGACATCTAGAGCGACGCTAGATAAAAATTATCCGGTTAACGA
AGCTGGATCGTTAGTTGTTAAACCATCGGCTTATGCGTTGATGCAAGAATATACCACCCACTTAAGTAAG
AAGATTTACGTGAGAAATAGAACCGCTTTTAGCGGATCGTGGAGTGCGTGGAAACTTGTTACTAGTGACG
GTTTACCGGTTGGTTCAGTTGTTTCTTTTCCGAAAAACATCACACCTCCTGGTTTTTTGAGAGCAGACGG
CACGACGTTTAACCAAGCAACATATCCGGATCTTTATGCTGTAAACGGGAATAGCAATATATTGCCAAAT
CTCACTCGATCTAGCTGTGTTTTACCAGCTATTTTTGTGTTTATTTTAGAACGTGACATTGAGCCCAACA
CTACCACCCCAGTATGCATTTCCTGATAATCCACGACCTACATAAGGTGTGAGATCAATACTGCTTTTGG
CGCTAATGTTATAACGTAGTGTACTGCTAATGTCCCCATGTAACCGTTTAAAATCGCCTTGCATTTTCAC
ATCACCAATGCCATCAGCTTTAGCGTGATAGTGTGGATTTTTTAATGAAAGCGCATATTCAATTTCGGCT
TTAGGCTCCCAAAAGAGTTGGTTTGTTAACGGAATCGACGTTGTTATACCCAACATGGCAGCTGTATGGC
GGAATTTAAGTGGTGCATAAGAAACTGGAAAAGCCACGCTTTCTTCTTGATAGCCATGTTGTTTTACTTC
CGTATATTTTAACCCTGTGTATAAACCTGCATGACCACCACTCAAAATATGGGCATTGGCACCGGCGAGT
AATGCGACAGATTGGCTAGAAACGTTTGTTTTACCCTTCGCTTGTTCTGTGCCCTCAATTGCCTGACGCT
CAATCTCAACCTGATAACGATTCACTGCACCTGTCGCACGGAGATACCAATGTCCGTTTTCTACTGTTTG
TTTCCATTGTGCATATAAACCAATCCCTAAGTTATCACTTGTCCGTTTGTAACCATTGACTTGTTTACTA
TATGGAGTATGGAAAAGTGCGGTACCAAGTGCAAAATTTTCATTCATGACATAACCAATATTGAGCTGAG
TGAGCAAGCTACGATCTTGTTTCTCTGCATCGACAGTAGCTTTAGTACGTACAAAAATGCGCCCAGCCTG
ACCTGCTGCGTACAATTTACTTGGCTGAGTTTGACGATTGAGATGACTTGGTAAAGTGCTTTTCGCTTCA
ACGAAAGTATTTCTGAAATCAATACGACTGTAATCGGCTAAGGCATAAGCATTGGAATCTATTGCATCAA
AGCCAGAAAAACTCTCAGTTAATGAACTGAGTAGTCGGTTTTGGCTAGAAATCGTTGCCAATGCACGAGT
ACCTAACCGTCCCATTGTCTCTCTGGTGTCTTGAATTGACACTGGATCGCTCACTTTAGGGATAGCCTGT
GTATAATCAAGTTTCCACACGGTTGCTTTTTGAATTGGACGATTAAAATCATCCGTTAAGTCTGTTTCTG
ACACCCCAACAGCAATTGTTCCATCGTGATTGAGTCCGTAAATTGCCCCTTCACCGATGCCTTCCGTTTT
TAGTGTGCTGAGCGCAACAGGTTTTTGGGCACTGTCATACCATATCACTGGGCGACTAACACAATTATCA
TCTGGTCGATCTGTGGTTGCACAACCTTGATCAATGGCTGCGGTACCCCCAATAATATTTCCTTGTGCAT
TCAAGGCATAAGCAAAACTCGAACCCGCATCATGTTGATCGGACGTATAGTTGGTTAAGGATTTTAAATA
GGTATGATGCCAGTTTTCGCTTTGTCCTTTGTCTTGTCCATTATTTTTCCATAAGACAGCTTGGTTTTGT
TTCACATTTGCACTGACTTGTGTATAACCTACTGCCACTGAGCCATCTGCGTTCAATGCATGTACGGCAC
CATTAAAATTGTGTGGGGTGTCCACGTTTAAACGCGTGACTTTCCAGTCCTCAGAACCATCATCTGTCCA
AATCGCAGGACGTTGATTTTTAATTGATGCTCTTTCTAAGCGTTTGCCGATAAAATCGGCACTGCCTGCA
ATCACTTGACCGTTATGACTAATGGTTCGGGCATCAGCGGATGGTGTATAGTAAGTGCTATTGCTAAAAG
GTGTTTCTAAGCGAATCGGTTTACTACCTTCCTGCCATTGTGTTCCCTCTCGTTTCCATAATACGGCTTG
TTTCGCTCGTGGATCAAAAGTGTAATCGATTGGGGCAATACTTTGTCCGACAGCAAAGGCACCATCAGCA
CTTAATGCACTCACTTTCCCGGATACTTGCGTTGGATTATCAATCAGATTATTTACCGCACCCATCCCAT
TTAGCCCAAGTGTATCGAGGCGAATTGGGCGGTCGTTACCGTTTTGCCAAATTGCAGGGTACTTAGAAAT
CACTTTTCGGTTGTCTGCTTTGCGGAAGTAATGACCGCGTGCTTCACCACCATAAGTGAGCCCATCATGG
CTGATCGCCCACACAGCAGCATGGTTTGTGTTGCCTTCAAAATTGCGTAACGCAATAGTTTGCCCCTCTT
TCCAAATGGTTGCCGCACCACCGCGTTCTGTACGGCTTTCACCTATTCCGCCGATGACGCGTCCATCACC
AGAAATTGTCATCGCAAAAGAATAGCCCGGGACGCTTGAGGTCGGAGTTTCTACCGAACTGACCGTATAA
GTAATAGGTGCTTGCTCAGGTGTTGATGGTAACGTATTCAGCTTTGGTGTATCTGGTTGCGTCGGCTTAG
GTGATGTTGGCGCTTCAGGGAGCGGTGTTTTGGGATAAGTAATTTTCCATACCACGGCTTTTTGTGTTCT
GGCATAGCCATCTGTCAAATCAGTATCAGCGACACCGACTGCAATGGTACCATCATCATTGAGAGCATAG
ACCGCACCATTGCCCGAACCATCCGCTTTTAAGGTATTTAATTCTAGCGGTTTGCTAGTAGTGTTATACC
ATACAACAGGACGTGCGATGCAGTTATCATCTGGTTTTTCAGTTGTGGCACAATCTTGTTCAGTGGTGGC
AATTCCCCCGACAATAGAACCATCTTTATTTAAACTATAAGCAAAACTGGAACCAGCATCATGTTCTTCC
GCACGATGATGTGTGAGGGATTTTAAATAAGTAAAAGTCCAGTTTTCACTGACGGATTTATCTTGTCCGT
TATTTTTCCATACGACCGCTTGATTACGTTTTACATCTGTTGTGGTTTGTGTATAACCTGCCACGGTGAT
GCCATCCGCGCTAATGGCATGTGCCATGCCATTAAAATTATCATGCTCTTCAACAGGTAAACGAGTGACT
TTCCAATCGCTTAAATTTTCACTTGTCCAAATAGTAGGGCGTTGATCTTTACTAAATGACGTATTTTTAT
TGACCGCTTTAATCCAATCTGCGCTACCAGCAATGACATTTCCAGCATGACTAATGGCATTGGCATTGGC
ACTTGGGGCGTAATAATCACTTTTTTCATAAGGAGTAGGCAATATTTCTGGTTTCGTACCTGTTATCCAA
CCGTTTTCTCCGCGTTTCCAAAGTACCGCCAATGTTGTGCTACTTTCATTGTAGCTGTCTTTTTCTGGAA
TACTCTGTCCTATCGCAATCGATCCATTTGCACTGAGCGCATTGACTTTGCCTGATACGGTTGTATTGTC
ACCTGCTCGATTGCCGATGGTACCTAGCCCCCCTTGTCTTATTGTCGCTAGACGAATTGGTTTGTCATTG
TCGGCTAACCAAATAGCCGGAAATCTTGCTTTGAAATCCCTTGTTGTAAAACCTGCTTTTCCTCGATAGC
TATACAGTGCTTCACCGGCATAAGTTGAACCATCGTGGCTAACTGCCCAAATGGCCGCATTATTTGCTTT
ATAGGATGTTGGGTGTACCTTTGTTTCGTCGTAGTAGGCTCTCCCAAAATTCATGAATTCTTTTATGGTT
CCATTTTGCCAAATGACGGCAGCACCTGCGCGCTCATGGCTACCTTCGCCAATCCCGCCGATCACGTTAC
CGTCACCAGAAATGGCACGTGCGCTAGAGAAGTAAAAGTTTTTAGCTGAGTTTATATCATTTGTTAGTAA
TGTCGGTGTCATTGATTCAGCGTGAGTTGTGAAAGGCAGAAAAAACGTTGAAATGAAGAGGGAAAGGTAA
GTTCGTTGATATTGTCTGTTGTTCATAGCTCACTCCAATTAATAATAGGGTCGATATATAAAATTATATA
TAGCGATCCTATTTCTTGTGCTATGAATGTCAAGATGAGTGTTATGGATTTGTTAAATAGATCACAAAAT
AACCAAAAAATTGTGAGAAAGTAGCCAACAAAGTGGCTACTTTTCTATAACAAGTTAGAACATATATTTG
ACATTAGCAAAGTACACTCGACCTTCTTCTGGCATACCATAAGTGTAGTAATAGTTTTTATCAAAAATAT
TATTGATTCCTGCATCAATGACAAAGTTGGATGTAGCTTGATAAGTCAATTTAGTATTGGTTACTCCAAA
TCCAGCCACTTTGGTTGTATTCGCTTTGATTTGTCTATTAGGGATACGGTCAAGACTATAACGTCCAGTT
TCAGCTTCTTGACTGACATAAAGTGAAAGGTTTGGTAAGACTTTCCAATCGGCATATACAAAGACTTTAT
GTCTTGGGATATGGTGAATAATCATCTCTTTATGCGTACGGTTTTTCGCCCGTAAATACGTATAGTTTGC
CCCTAAAGTCAGGTTATCCGTGACAAAAGCTGTGGCAGCCAACTCAATCCCTTTGCGAATTTCTTTACCA
TAATTCTGATTTTGTTTTAAATTATCTGGATGATTAGGAATAACTACTTCTTCAATCGCATCATGAACAT
CGCTATAGAACAATGCGCCTTCTAAACGTAACCAGTCATTGAAAGTACGTAAATAACTTACTTCATAGTG
ATAGGCTGTTTCAGGTCCAAGGAATGGATTAGGTTCTACACTACCAAATCGACGAGAATAGCGTTCTTTC
ATTGTGGGTAGGTGTGTCTTTTTCGCAAAGCTGGCAGCAAACTCATCATTTTTATCAAAGCGATGGCTTA
ATTTGATTTGATAATTCAGTGCGTGTTGATTACCCAGTTTGAATGGATTAATTGATTTTGGGGCATTTTT
GCCTTTTGATTTTACATCAAACTTCTCAGCACGATTGGCTTGACGATAATCATAGCTGATCCCTGATATC
AATTGCGTATTGCTTGCTAATTGATAGGTATGTTCTAGTCCAATACTGTAAGTTTGATCTTTATTTTTTG
TCACCGGATCATTGTTGTCATGTTCTCGGTGTATATCTGCTTTATAGTTTAGTGCCAATTTTAAGGTGTG
TTGTGTGGTTAAGTCCGCGCCCAATTCAATACCTGCGCCATAGGAATAATCGCGGTAGTAGCTAGTATCA
GCAGTAGTAAAAGTCGCATCTTTAAACATGTCTAAGTCATTTTTGAAAGTATCATAGAATACTTTGCTAT
TGATATAGGCATTATGTGGGGCAAATTGAGTATGTGATAAGAAATAGAGGCTGTCTTTATCCCATGCATT
CCAACGCCAAAAACGCCCTGCACTTTGGTGTTCGCCAGCATAGAAGGGCTGTTCTTTTTTTGCTTTTTGT
GTGCTTAGCACGAAAGCATATTCATCGGTATTATTTGGCGTATAAGCCAGTTTTAAACTTAATTTTTTAT
CACGATGCACCGATTGCTCAGCTCGTCCACCGTCTTCCAAGCTTTTACCTTGCTGTTTATAGTGATGAGA
AAGTTGTAACCCTTGTCGCTCAACAAAGCTGCCGTTGATCTGAGCATAAAATTGTTCTTGCTTGCTACCT
AGGCTGAAATAAGTTTGGTTGGTACTTGTTTTGGCATCGCGTCCTTTTTGAAAGCCATAACCAAGTGTAC
CTTCTAGTGGTTTAGTTGGTTTACGACTGATTAAATTAATTGCCCCGCCCATCGTATTTGGACCATATAG
CACGGCGCTTGCGCCTTTAGAAATATCAATACGTGAGAGATCAAAAGTGCTGAAACGACCTAAGTCCATA
TTGCCATCATAAGGCACATATACAGGGATACCATCAATGTATATAGGGACACGACGAGCATCAAAGCCTC
GTACATTAATGTTTTGCTCACTGCGTGCGCCAATACGTTCAAAACTTACTCCTGGTGTTATTTTGGCGAC
TTTAGCAACATTCGTAATATTGTTTTTCTCGAGCGCTTGGTATTCAAGGCGTGTCGTGGTGAGATCGCTA
CTGTTATCCGCAATGACTTCAATTTGTCCAAGTTGAAAGACATGTGCATAACTTGATGCGCAAACGAGCG
TAATTACACTATAAAGAAAAGTTTTTTGCATAAGAGATCCTTTAAGAGTTAGGGGAAAATTTAAGCCGCA
TTGCAATATCAATACACAAAAAGATTTTTTCATCATTGTTATGGCAAGCTTGGCGTAAGGTTTGGCGAGT
GCTGAGCACCTGAATTCGCACTTGACGTAATTCGTCCAAAAAGTGCGGTTCAGATAATTGAAATTCTTCG
ATGAGTTGTTGCACAGTCAGGTTTTCAAACGTTTGAATTAAGCGCTCTAAAGTACAATAACTGGGGTATT
TGCTGTGATAAAGCCAATCAAAAAATTGAGTATGGATTTTCTTTAATTTACTACGTCGATGAATAAGATG
CAGCACAATACTGCAAATGAAAAGAAGGGCAAAAATCAGGTGAGTAGAAAGTGCAACAGGGAAGTTGATC
CCAAAATAGAGAAAAAGCCCTGACAAGATTATGGCAGAAACGCTGATTAACATCAGCATAGTCAAACTAA
ATTTATAAATAACACTGAATTTTTGCATAATTTGAGTGAGTAAAGTGAATAAATTTAGCGCAGATTATAG
AGTATCATTATATAAAAATAAATATAACGATAGGGGTTTTTAAAGTGCGGTCAACATCGCTAAAATATTT
ACCGCACTTTTGAACTGAAGAAAAGAAACGTTTTAGTGATCTGTATCTGTCAAAAAACCACCGCTTTGAT
GGACCCACAGGAAAACATTCGGGATTTTCTGTTGAACTTTAATCAATGCATCAGAAGGTTTTCTGGAATC
TTCGTGACTTGCACAACTTGAAATTTCAACATTTAAAATGCCAGTTTCTACTTTTACTGGGTCATTTAAC
AATGCATTTAGTGATACCTCTTTTTCTATTTCTGTTTTACAAGCAGATAGTGCTAACGCACAGCAAGCAC
TGGCAATAATTTTCTTCATACAAACTCCTTTTTATAACATTTTCGGTTTAATCGGCAACGTGCAAATAAA
CTGTGCCCGCACGACTGCAGTGCTGAATAATTCTTCGGTAATATCAAACGGCGGGTAAAGTGGATTATCT
GATAATGCACGAATGATGCCGCTCGGTATGCGTTGCAATCGTTTGATGTAAGTTTCCCCGTTTAAGTCGA
ATACATAAATTCCCTCGCCGACGTATGAATTTATTTTCACGTCAACAAAGCCCACATCACCTTTATTGAT
TGTCGGTGCCATGCTATCTGTCGGGATATTAATCAAGTAAATGCCTTCAGATGTTCTTCTACCAATAATT
TCAAGTAAGCCCATTTCTGAAAAGTAAATCGATCTAATAATATCGGGGTAATCTTCATTGCTGAAACCGT
TATAACCAGCAATAGCTGAAACGGACAAGTGATCAACTTTCACTTTATGTTCTGCACTCGGCTCACTAAT
AACAATTGATGTATCTCGTGACCCCTCCCCAGTTTTTAACCAGTTTGGATCTACGCCAAGTGCGGTGGCT
ATTTCTAAAATATTTTTAGGATCTCTAGTTTTACCGTTGATGATGTCACTAATAGCGGGTTGACTAACTC
CAACCATTTTTGCAAAAGCATTCTTTGATAAGCGTTTTTCTTCAAGTAAAGCTTGTAAACGTGTTGCTAA
ATCAGACATATATTTCTCCTTTGGTTATAAGTTATAGGTAAACTTTGAATAAAACAATAAAATATTTCTT
GCAATATTTAAAGTTTGCTTATAATATTTGTTTAAAGTTTTCTTATAGGCGGGGTTTTAATGAATAAAGC
AATTGAAGAAGCAGTAAAAATTGTTGGTAATCAATCAGCTTTAGCAAGAGCGTGCGGGGTTAGTCAACCA
ACGGTGAATTTGTGGTTAAACGGCGGGAATATGGATGTGAAACATATAGTTTCAATCATTAAAGCCACAG
ACGGCAAAGTGACAGCCGAAGAAATACGCCCCGATGTTGATTGGGCTGTAATTAAAGGTGTGAATTAGTG
AAAGGTGTGTGTATGTGTCAAAAATGTCAAAAACAAAACCCCGACAACGCGGGGCTTATCAAAATAAAAA
GCGTGGTTGCTAGTCCCGCTGTTGATTTTGTGGAAAGAACATCTCAACAACCTCGCCGAATTCGTCAAGC
ATGTCAAGGTTGTGGTCGGCTAGCCTTGCTAGATGTATCAACGCATTTTTGCGTATCTTGTCGCTTAAAG
CAGCATCTTGCTCACCAAGAACAAGCAAAAGTGTATTTAAAATCACTTGCGTTGCAGTCAGTTGATAGTC
TTGACGAGCCAACAATTGCGACAAATCAAAATTATCTTCTTCAAGAAATTCAAGGCGTTCTTCAATCGTT
AACTCGTCATCACGAGCGTTTATATCATTTTCATTTAAGTTCATTTGCGGGGTTCCCAGAGGTTATTCAA
AAAGGTGAACAATATATTAAAGCATTAAATGGATTGATCAACTCATTAGAAAAACAAGAGGTGAAGTAAT
GGCGCAGGTGGATATTCGTTGCCCCAAATGTGGTTCTGCTAATTTGAAAGTTCGCACATCCGAAAGAATG
ACAATGCACAGTTCAAAAACATTGTTGTTCTGTCATAACTGCAACGCTTGCAAGATTGAAGTGATGAGTG
AAATCACACAAGTGGCAATTGCCAATTATGAAATCAACGAAGCCGCAATGCGAGTGAATAAACCATTAGA
TCAGACAGATACACGTCAAATCGAAATCGAAACATAAACATCATTAATTTTCATTCATAAACCAGTCGCC
GTTTTTTTCAAAATAAAAACGGTGGGATTTTTTCAACCTAAATTTGAGGAATTGAACAATGATTAAACAA
AAAAGAAATCAGAAAGTGACAGAGAAAAACAAGCAAAGAGTGAATGTTTTCAAGCTACAACAACGTGTTG
AGAGTTTAGAAAAGCAGTTAGCACTACAACTTCGCATTAACGCAAATCAAGTGACATTTAATGATATGAG
AGTGCTTAACGAAGAAGTGACTTATAGAAACATTAGTGAGCTTAGTAACGATGTTATCACGTTAAAACAA
AACATTGTGAAACGCGCAATCAATCGTTTTTGGGCGTTTTTAGGTAAGTAAGAAAGAGAAAAGGGGGCAA
ATATGGCTTTCACCGATTTTCCTGTATTTGACAAAACAAGTTCAGAAGTCAACGAACAAGGCATTGCAGA
AGTGCGGGCAAAAATGCATTGGGAAACTAACCCAGCCGTGCGCCAGTTCAATAAATTCTATCGCGATAAT
CAGGCGACATTTATTGAAATCTCAAAGCGTTTGGGGTGGGAAGTGAAAGACAGTCTTGAAAAATACAGTC
TTGAAGAACGCATTGAGATTGCAGAAACCATTCGTTTATTAAAGCCGTTTATTACCGCTTTTTCTATTCC
CGTGAGAATACAAGATTTTAAAAATGCCGAGGTGAAGAATGTTAGTCATCAATAAGAAATTAACCGCACA
AGGCATTGCGTTAGTTGCGCAATTACACAGTGAACAATCACGCGCTTATACAACCCTTTGTGAGCAATAT
TATCACGCATTAGAAAAGGGCGATATTGAGAAAGCAAAAGCGGTTTATCAGCAAATGTTAGAGCAACATC
AAAAACTTTTTAAAAGCTGGTTTGAAATGAAAACAGGAGAATATCAATGGAATTAGAAGGCGTGGTAAGA
GTGCTTTTTATTAGCGCGTTAGTTTTGGGAATTGTTTATGTGATGTATGTGATTGAGAAAATGGGAGAGT
AAGCGATGAATTGGTATGACATGGTAATCAGTTTAGATTGTGGTTCAGAGGTGATTATTAAGCATGAAAA
TAACAAATATCAGTTATTTGAAGTGTTGGAATATATTGAAAATCACGACACACCATGGAACAAAGGGATG
TCAGTTAGACCGCTTGGCGAAGAACACAAGGATATTAATCAGGCGTTGGGCGAACTGCTTTATTTTGCAT
TAAACGAATACGAAACGCTTGCGTTAAATGAAATGAGCGAAGTCGTGAAAACAACGATGAACAAGATTGA
AGAATGGTTCAAGTTGCATAGTGAATATTTAGCAACGTTATAAGAAAGGCGGAATACAGATGTTGAATAG
AGGAACAAACTTAGAAAAATTCGATGTGAATAGAGCATTAGCGGGTGAACCAGTGCGTTTGAGAAACGGA
TTAAAAGCATTTGTTACGCATAAATTAAACGTCGATTTAATTTCCACATCTCAAGAAATTGAACCTTATG
AGTTAGTCGGTTTTACCGTTCAAAATGGAAAGTTTAATGGTGTGATATGTTGGACATTAAGTGGCAATTT
TTATCAACATGTCGAAGGGACTGAGTTTGATATTGTTGAAATGTGGAATGACAACATCATCAAAGTTGAT
TTGCCCCGACCATTAAAAACGGCAGAACGAAATCAGCATGTTTATTTTATTACAGCAAAAGGCATTAGTT
CTGTCGTTTATAAAGAAACTGCAAACGATTTATTAATGCTTGAAGATGCTCGCTTTTTTGCAACAAGAGA
AGATGCAAAAGCGTGGGAAGATTTAGCAAAACGTGTGCGAGATATGTAATGTTTGATGCCGTGTTAGACA
ATATTAACTGGATAGCTGATCCGGTTAAACCAGAGGCGACCGTTGAAGAAACGAAGAAAGAGCCGTTTTT
TCAACGTTCGCCAATGGTAAAAGCATCAAGATCACTTGACGGTATGACACCTCATCAGATTGAGTTATTC
AATTTTGATGAGTTGTCATTTCCTCACGTCAATAAATATATAGCCGGTTTGCCAGATTATTTAACGAAAT
ATTTTGTTAAACGCTACATTCGCACATTCAAAGCAAAAAGTCGTCGTGATGCAAATTTGTGGATCCGTGA
GGTAATGGATAACGGGATTTTGGCGCGCGTTGAGGGCGTGATGAATCGTTACCCGATCTCAAAAATTATC
AATAAAGATGACGGCACAATTTATACATTTAATCAATTTGAGGGTGGCAAACTCAAAAGAAAAACAGTGG
GCTTAGATGAGTTTTCTATTAATGATGTAGAGAATTTTTCCAAGTCTATTGCTGCAGATATCGAAGAATT
AATCATGCAGTTTGAAGAAAAGTACATCAAAACAGAAGTGAAAAATGCGAGAACAGAAGAAGAAATTGAC
CGCATTTTTACCGCACTTTATCAAAAAATGGCGTATTACACGCACTTGAAAGGCGTAACCCCGCCTTTTT
ATCATCAATTCAAAGAAGGCTTGCTTGACGAAAACAGAATGAACATCGCAATGGAAAAAATGCGTTGTGA
AAAATGGTGGTTTCGTCAACTTTCGACTATTCGCTCGCGTATTCGTGAGCATTTACATATTGCCGTTGGT
GCAGTGCAGAAAAAAGCAAGTCCCTATGCGAGCCGTGAGGCGATTGCTGAATGGCGTTTGCAAAAGCGCA
AAAACTCACAGTACATCAAACAAATGGCATTAGTGAATGAAGACGATGACGAGGAAATCATCGGGCTTGA
TGAGATGTTTTACAAGACAGTTTCAAATCCAGCGGTGCGCCGTGCGGAATTAATGGTGCGTATGCGTGGC
TTTGAAGAAGTCGCAAAACATCTTAACTATGCGGGCGAGTTCTACACATTAACCGCCCCATCTTCTTATC
ACGCAGTACATTCGCACGGTGGCTTTGTGAAAAACTGGAATTTCTCAAGCCCAGCAGACACACAAAAATA
TTTGTGTTCGGTATTCGCAAAAATCCGTGCAAGTTTGAAACGCCAAGGCATTAACCCGTTCGGCTTTCGT
GTTGTTGAGCCACATCATGACGGCACACCTCACTGGCACTTGTTGCTATTCGTTGAGCAAGACAAAGTGA
ATGCAATGCGTGCAACGTTTAAACGCTATGCACTAGAGGAAGACGGCAGTGAGAAAGGGGCAGATGAACA
CCGTTTCACAGCGAAAGCAATCGACTGGGAGAAAGGCTCGGCAACAGGCTACATTGCGAAATACATTGCG
AAAAACATCGACGGCTATGCGTGTGATGAAGACGTGGATTTAGAAACTGGTGAGAAGTTAAAAGACATGA
GCCGAAATGTATCGGCGTGGGCGAGAAAATGGCGCATTAGACAATTCCAACAAATCGGCGGTTCACCAGT
GACGGTATGGCGTGAGCTACGTCGCAAACGCGGTGGCGAAGTTGCGGGCGATGAGCAATTAACAAAGTTA
GTTGAAGCGGCAGACCGTGGGGACTGGGCTGAATATACATTATTACAAGGAGCGGGAATGCCGACAGTAA
AACGTGATGACTTGCTGGCCCGTACTTGCTATGAAAACAGAAAACCAAATCAGTATGGTGAAGTAAGTAA
AAAAATCATCGGTTTCTTTAATCAGAAAGCAATTGAGTTCAAAACTATTTTAACAAGAACAACGGTTTGG
AAGTTGATTAAGAAAGCCGTTGTTGAGGGGGATTTAAAAAATAGCGGTCGCAGACCGCCTTGGAGTTCTG
TCAATAACTATACGGAACGAAAAATCAACACAGAGGATTTTTCACCGGATTATCAGCAATCACAATTAGA
AAAAGGCGAATTATTAACCGCTATTGCTAAACGCAAAACGTGGTTAGAGAAAAACAACATTGTTTTAACC
CCGCAAGACCAGATGATTTTATTAGTCGGTGGCAAAGTGCGGTTAAAAACTGACGAGCTTTTAATATTTA
AACATGGCGCATTGATTAAAACTGGCGTGATGAAGTGGGAGGCGTGATGAATAAAGAAACGGTGAAGTTA
GAAATCTACGCGGGAACAGTTGAAGAAAGTTTGTGGGCGGTGCAGTTTTGCTTTTTTTACGACAAAGAAA
AGTGGGAAGAAATGACGAAAAATCAACAAATTATGGAGATAGAGAAAGAAGTTGCAAAGTGTGTGAGCGT
TGAGCAAGCAATGATTGAGAATGGTCCTGATTTTTATCGTTTTGAAGTCGTGGCAGAAATCGGGAATCAG
AAAAAATCGGTTAAATATGATGTGTTGAAAAAGTTATATAGTCGGCTTTATTCGTGGCAGAAGAAAGAAC
TGATGATGATTTATGCGAACACGTTAGTTGATTGGGATTTGAAATGGGTAAGAGGTTAGATAAATGAGAT
ATGCACTAGATAACTGCGATGCAGTCGATTTTTTAAAAACAATGGGTGATTCAAGCGTTGATTTAGTTAT
CACTGATCCCCCTTATGAGTCATTAGAAAAACATAGAAAGCGTGGCACAACAACACGTTTGAAACAAAGT
GCAGCATCAAGCAATGAGTGGTTCGAGATTTTCGGCAATGAGCGATTTGAAGAATTATTCACAGAAATTT
ATAGAGTGTTAAAAAATAATAGCCATTTTTATTTATTCTGCGACCAAGAAACAATGTTTGTAGTAAAACC
AATTGCGGAAAAAGTTGGGTTTAAATTCTGGAAACCGATTGTGTGGGATAAAGAGTGCATCGGAATGGGG
TATCACTATCGTGCGAGATATGAATTTATTCTGTTTTTCGAGAAAGGAAAACGAAAATTAAATGATCTCG
GTATTGCTGATGTAATTAATGTTAAGCGTATCGCAAGAGGTTATCCGACAGAAAAGCCAGTTGAAGTATC
AGAAATTTTAATAAAGCAATCATCTGCAGAAAACGACGTTGTACTAGATTGTTTTATTGGGTCGGGATCA
GTCGGCGTTGCTGCAGTGAAGTTAAACCGAAAGTTTTTTGGTAATGACAAAAAAGAAAGTGCAATAAATT
TGGCATTTGAGAGATTGGAGGAAGTATGCAACAGACAATAACAAATGAACAACTATTTAAAAAAATTTGC
GAAGTTCAACAAGCACTATTTTCTCAAGAAAAGCGGGGATTATGGACTATTCAAGATGTGGCTGATTTTT
GCGGTTTTTCATATCATCACACATATAGAGAAATTGTTTCTGACCCCACGTATAGAAGATATCCAAAAGG
TGAACGAATTATTGCAGATGCAATTGGTGTCGCGCCCGAGGAAATCTGGCCATCTCGTTATATTGCTCGT
TAATCGTAAGGAATTGACTATGTGGTTAACAGTATCTGAATTAGTTAAATGCCCAAGCCTTCCATCATCT
GAACGTGGATGTCGTAAAGCTTTGGATAAATTAACCAATAAAAATCCTTCGATTAGACGTAAAAAAGCAG
GAACAAAAGCATTTGAATACAACTCGTTGTATCTATCTCAACAAATCCAACAAGAAATACAAGAGCTTTT
CTCAAATACAGTGGTTCAACGTAGACCAAGTTTGCCTACAGTTAAACAAATCGATCTAGACGACATAACA
AGCAAACAGCGCGACATCGCAGACGCTCGAATGGCGTTAGTCGCTTATGTCAAGAATTTGGAACAAGTCC
AAACAAGAGATTCTGCGATTAAGTTTATCTGCAATTCCGCTAAATCTGGTCAATTGCCTGATGAGGTGAT
GGCACTTGTTGAGCGTGCTAACTGTAAAAACGGTATAACTGCGGTCGTGTGCTTTCACATAGAACGCTAT
ACGGCTGGGTGCTTGCTTACAACAAAGCTAAAACTCCCGAAGAACGCTTAAAAGCGTTAGTGCCGAGCCA
GCGCAAAGCAGATCGTGTAGAAGATATTACTTGGTTGCCTGATTTCTTAGCAATTTATCGTAATACAAAC
GGTGTCTCTGTCGCAGAAGCTTATGCAGAGTTTGCTCATAACTGGTCACTTGAATTTGCAGACCAACCTT
TACGCCTTGCCACACTCCCAAGTATTGACCGTGTGCGCAGAGCTTTAAGCAAATTACCCCGCCATATTAA
AGAAATCGGACGCAAAACAGGCGCAGAAATGCGCGCATTGCAGACGTACGTTAAGCGTGACTGGTCTTGC
TTGTTAGCTAATGACGTCTGGGTCGGCGACGGTCATTCTATGAAAATGAAAGTGCAACATCCAGATAACG
GACGCCCATTTACGCCAGAACTCACAATGGTGATGGATGCCCCAAGTCGCTTTATTGTTGGCTGGTCTGT
CAGTCTTTCAGAAAACGCCTTAGCGGTCGCAGACGCTATCCGTCACGGCGTGGAAAACCACGGCATTCCT
GCTATCTACTACTCCGATAACGGGGGCGGTGAGAAAAACTGGATGCTCGACGGTGATATCACGGGGATGT
TGCCGCGTCTTGGTATTAACCATCAAACCGGGATTCCGGGCAACCCACAAGGACGAGGCATTATTGAGCG
TGTGAACAAAACTATAGCATTAAAAGTTGCCCGTCAATTCGATACTTATTATGGCTCTGGAGCTGACCGT
GAAACGGTTCGTAAGACATTAACTGCGGTTGTGTCGTTAGAGAAAGCTGTTAGAAAAGGGTCAAGTGAGT
TAACTGAAAAACAAAAGTGGGCAAAAGGTAAGTTGCCAACGTGGCAACAATTTATTGACGCAGTACAAGC
CGAGATAGACCACTACAACAATAAACATATTCATAAAGAAATAGGCACAACACCCGCCAGAAAACGTCGT
GAACTGCTCGCGAAAGCAGAGATTATTTATATCACTGCTGTTGAAGCAAGAGACTTGTTTAGACCATCTC
TTTTACGCGTTGCGCAACGAGGCTGGATTAACTTATTTAACAATGTCTACTTCAGCCAGAAGCTATTAGA
TGTTGATGGTCAACAAGTACAAGTATCAATTGATATTCATGACCCAAGTTCAGTGATTATCAGACTCAAA
GATGGCACATATGTGTGCGAAGCAATGTTAGATGGCAACAAACGTGACGCATTCCCGTTAAGCCTTGTTG
AAAAAGCACGTAAAGACAGAGCGCAAGGCAGATTAAAACGCAAACAAGAACAGCTTGATGAGATTAACGC
AGAACTTAATCCAGTTATTACGCTTGAGCACAAGCAAGGCGCAGAGCTGTTACATGGTTTACGTATGAAC
GGGATCAAAAAGAAAGAAGAAATGGAAGAAATTGCAGTCTTCCCAAGTGATTTAAAACGAATGAAACGAG
CGTAGGAGTTAAAAAATGAGACAACAACTAGCAGATTACATGGAAAAAAACGGCATGACGCAACAACAAG
TTGCAAATGCTATTGGTAAATCCGTTGGGACGGTGAGCCTATATTTACGCAATGCGTACAAAGGCAAGGT
TGAAGAAGTGGACCAAGCCGTTTCGCGCTTAATCGGTCGTCACAACGACAAAGTGGTTGAGCGTCGCTTT
AACAGCGAATTTGTATCAACCCATGCGGCAGAACGCTGTTTAGATGCCATCGCAATTGCGCACATAGAGG
GCGAAATTAGTGTGGTCGTGGGTGCGGCAGGCTTAGGTAAAACTAAAGCATTAAAACAGTATGTTGAGAT
GAACCCAGAAACAATTTTTATCGAAGTTGAGCCAAGTTGTTCACCGAAAGTTTTACTAAAAACACTCTGT
CAGCAACTGGGTATTAACGATGTCGGTTTAAATCACGATTTATTTACACGCATCACAAACAAACTCGGTG
AAGGTCGCTTGATTATTGTCGATGAAGCCGAGCTTTTAAGCACTAAAAGTCTTGAATATATCAGACGTAT
TCATGACTTGACTAAATGCGGTGTGGTGCTTGCTGGTATGCCACGTCTTATCGTGAATTTAAAAGGTAAA
TACGGCGAGCTTGCGCAGTTATATAGCCGTGTCGGTGTTTGTTGTGACTTAGGTAATGCGCTTGTTGCAG
AAGATGTTGCGCTGCTTGCAGAAAAAGGCTTAGGTACAGACGAGTTTAACGAATTGTTATTTAAAGTGAG
CAAAGGTAACGCAAGACGTTTAAATAAGTTAATGCGTGGTGCGGTGCGCATCGCAGAAATGAATAAGCGC
GCATTAGATGAAGCGTTAATCAATCGTTATGCAGAAATGTTAATCAACTAATTAGAGGTGAAATATGGGC
GAATTATTACAACGTGTGGCGTATGCGTTAAGACGTGAAGGGGTTCAAGTATTACGTATTAAAGACGGGC
GTTTTCCGACAATGATTATTTTAAATCCAAGTGAGCGAATGATTAAAAAATCAATTGAAATGCGGGTTAA
TAAAAATGGTCAGCGTGAAACAAGATACTTTGCTGATGAGCAAGGTGTGGGTGTGTACTGGTAGGAGGTG
AAATGGCGAGTCGTCAAATCTACGCCGTTTACCGCGGAGAGAAGAATTTGGGGGACGGCACAGCGGAAGA
ATTAGAAAAAAAGTTAGCAATATCAAAAAAGAAAATTTATGCGCTTTGTTCGCCGTATGCGCATAAGCGG
GACAAGGGACAAAGATTGGTTGTAATCAAACTAGGTAAAGAAGAGGTTTAAATATGAGTAAAGTCGAAAT
GAACGGGCAGTTCTATTGGAAAAACATCAAGGGAAACTTGGTGCCAGATGAAATGGTGAAAGAGATTGAT
AAAGAACGTGACTGTCTAGTACGCGGTTTTGTTGAACAAGCACTAGAAAAACAGAAAGAAGTACGTGCAT
TTAAAAAGCAAGTATTTGATGACATCGACGCGTTTATTCAGCTTTCAGCCGAGAAATACGATGTGCAGCT
TGGCGGGCGTAAAGGAAACGTCACGCTATTGAGCTATGACGGCGAATACAAGCTAATTATCGCAGTGCAA
GACCGCTTAACGTTTGATGAGCGTATTCAAGCGGCTAAACAATTGATTGATGAATGTTTGCATGAATGGT
CCGCAGATGCACGTCCGGAATTGCGTTCAATTATCAATGATGCTTTCCAAGTAGATAAAGAAGGTAATTT
GAACACCGCGCGAATTCTTTCACTTCGCCGTGTAGAAATTCAAGACGAGCGCTGGACGAAAGCAATGCAA
GCAATTAGCGACAGTATTCAAATCGTTGATAGTAAAGACTACGTGCGCTTTTATAAACGCGATGAAAACG
GCAACTATCAGCAAATCAGCTTAGATATGGCGAGGGTTTAATTATGTGGAATCACTATATCCCGACTATC
GCTTTATTGATTCTATACAGCTGGATTGCGTGGCTTGTGCTTAGAAAATAAAACGCTTTTCAAAGCTCTT
TTAAACGAGTTTAAAGGGGCTTTTATAAAGAGTTTTAACAAAAAAAGAGGAGAAAATGGCAAGTAAAACA
TACAAAAGTGTCGCGGAAAACGCAGCAAAGTTAGAGAGAAATGGAAATTTCTTACAAGCATCTAAATGCT
GGGGCGAGGCTTCATTTTTAGCAAGAAAAAATGCGAATAAAGAGTGGAGTTTATCAAGATGTGTCTTTTG
CAGAAAAATGGCGATTATGCCGTTCTAAAGGAGGAAAAATGGCTAAATATGTAGTGCGCTTATATTGCTT
AGTAGAAGCAACAGTCGAAGCAGACAATATTAATGATGTAACTGAGCGAGTGTGTGACTTGAATCAATTT
GATATTAATCAAGTGCCACATCAAATAACCGAAATTGACGATGTGATGGAGGTCGAGGAACTATGACAAA
ACACGATATCGCACAACAGATTGTTGAAATACAAGAAATACTCGAAATCGCGAGAGATAACGTGATTGAA
GAACGTCGCGCGGACGCAAAAGTGATTTTGCAACGTGCAATTGCAGAAATTAAAAAAGTCAACTGGCAAA
TAACGCCGATAAATCAAATTTGAGGTAAACAATGGCTATTTATCTTACGCACTCAAACAGAGTGATCAAT
TTCCAAGAACCAGAGAAGAGCGATATTCATATCGACGATATCGTTCACCATCTCTCAATGATACCGCGCT
TTGGGGGCAAATTAGACCGGCATTACTCGGTGTTAGATCACAGTGTTTATGTTGGAATGATTGCTAAAAC
ATTTTTAAAAGCGGATGACGAAACTGCGTTTGCTGCACTCATGCATGACGCACAAGAAGCTTTTCTTGGT
GATATCCCAAGTCCGTTAAAAAGTCTGCTTCCGGATTATAAAGCAATTGAAAAATCTTTTGAGAAAGTCA
TACAAGAAAAATTCAATATTAGCATGAGTGAAACGATTAAAGATTTAGTGAAATATGCAGATTTACTCGC
TCTAAAAGCAGAAAAAGAAGCATTTATCAATACACCGATTGAGCAAGAGTGCCATTGGCAATATTTGCAT
GAATTACCGCTTGTGACGATATCGCCGATTGATTTTTGTGTAAATAGTAAAGAATTGTTTTTTCAGGCGT
TTGATTATTATCAAAAGAAATAGGTGGAAAGTATGAAGTATAAATTTTTTAGAGGTGATATGACTGCAGA
ACCATTAAAGAATGTCTCTGATGAGTGGTTTAAAAGTCGGGATATAAGAAATGAAAAGCTAAAAAATATC
ATTAATACAATCCCGTTTTACAATGGTTGGTCAGGTAGTGAAACCTTCATTAATGGTATTGTTTGCTTTG
AAGATAACCCTGCTCTCGAACAAGTTAAACAAGATAAGGGATATAAAATAAAGCTTTTTGACAACGTTTT
GCCATCAGAAAAGAAAAAATATGTTATTCGAGCGGATAAACGTTACAAATCAGGGAAAATTTTAGATAAA
AAACTCACTGAATTTTATTCAATACTTAAAGAACACCCTGACTTTTCCACATTTGCATTAAGAAAACTGA
AAATGTCTTGCTGGGTTATCTACGCTGGGCAATTACATATGGCTGTTTGCGGTGTATTTAATGAAACATT
TATTGCACAAATTCCAATAAAGGGTGAGTTATGTAGCGGAGATGAATTCCCAGTTATTCCAGAGTTTTTA
ACGGAAATAAAAGAAAGCGAATTTTTAGCTATCCAAGGTCAATAAAACCCATTTACAGCCCATTTCTAAA
AAACCAAAGTGGGCTGAATAATGTGTTTTAAACGATGTTTAAAAGGAGTTTAAAAATGAAGTGTAAATGC
CCCGCTTGTGGAGCTGTGTTATCGCTTGATGTGTTATTACAGCATGAACAAGCAAGCCTTGCAGTGATGT
CTGCCCTCTCGCTAAATGGCGAATTTGGACGCCTTGCTGTGCAATATTTAGGGCTTTTCAGACCCGAAAA
AACGGCACTAACAATGGATCGCGTGGCAAAGTTACTTAGTCAGTTGCTTGACGATGTTAAAAACCAACGT
ATTCAACGCAACGGCGACGTTTATGACGCCCCTATTGAGTGTTGGATTGACAGTCTTGCGGTGGTTTTAA
ACAGTCGCCACAACTTAAAACTGCCACTTAATAGCCACGGCTATCTGTATGAAGTAATGACAAAATGGCA
GTCAAAAAATTTGGTTAAAAACCCACCCGTTCATCAAAATAATAATCAAGTGACAACGAATAAAACAACA
AAAGCGTTGCAGAATTTGGCGGAGTTTGCGAATGGATGAGACTTGGTTGAGAGCAACAATAGCAAAGGGG
TTGGCGGGGTTGGTAGTGCTAAGGCTACCGGGACAACCGCCAGAAGATATGATCACAAAAACGGCGGAGA
TTTGGATTAAAGCAATACTTCATCAAAAGATCTTTAATGGGTGGAATGAGCAAGACGATAAATGGCGAAT
CGAAGAAGCGTTTTTAACGCTTTATGCAGAATGTGAGCGTTTTCCAAGCCCTAAAATGCTGTTAGAACGT
CTGCCAAAACGCAAAGTTTTAGCATTACCTGAACCGAAAATAACGGTATTAACACAGGAAGAACGAGAAA
GAAATCTCGCTTTTTGCCAACAGTTTAGAAAAATGTTAGGAGCGGCACGTGTACGAAAATAGAAAAAGTA
TTATTGCCAAAATTCACATCGGTAAAAACGCATTAAAAATGGATGATGACGTGTACAGAGCGTTTTTACA
AAGCACTGTCAACAAAACAAGCTGTAAAGAAATGGATATTGCAGAGCTGTTAAATGTGCTCCGAGCAATG
AAAGATAAAGGATTTGAGCCAACGGCGACTAAATTTAAACGTCAGCGCAGACCGAAACCCGCCGAGCATA
AAGAGATGTATTTAAGAAAAATTACCGCACTTTTAACTGAACATCAGCTACCGCCATCATACGCAGACGG
CATTGCAAAAAGGTCTTTTAAAGTTGACTTTGTTCACTGGCTAGATGTCTGGCAGTTAAAGAAAGTGATA
CAAATGCTGGAAGTGTATAATCGACGTAAACAAGAATAAAAAAGGGCTCTTTAGCCCTTTTTTAATTATT
CATTCACTGGTTCTTGCCATAATTGCAAATTTGTTGACTTGGTAGCCATGTAGGGTATGTAGATGAAAGA
AACGGTTATGAGTTAGCTGATGATATCAATCAGCTAAAAATCAAACTCATGATCGACTACGAACATCAAA
CTTTATTTACCGCAATGAACGGTAAGCCAAATCCGGCAGCAGGTTGGATGGAAAAAGCGGAATACATTTC
AGGCGAAGGTATTTTTGTCGATGTGAAGTGGACTAAAAAAGCGCATCAACAAATCCAAGATGGCGAGTAT
CGCTATATTTCACCGATGTTTTTAAGTGATCAAGATGGCAAGGTCACAAAAGTAATTAACGCGGCACTAA
CAAACAGTCCCGCTTGCCACGATTTAGCCGAAGCTATCGCTTTTTCCTCTCAATTTGAACAATCACATAA
ACACAAAAAGGACAATTCAATGCTTGAGTTATTACGTCAATTATTCGGTGAGCCTAACGCCACTGAAGAC
CAAATTAAAGAAAAGTTAAGCGCGCTTTCTGCTACAAAAGGCGACAGTCAAGTGGCACTTAGCGATGTGT
ACACGAAATTAAAAGAAAAAGAAGGTGAAGTGGTCGCGCTGACTGCAAAATCAGGTGCAGAGCCTGATCC
AAGTAAATATGTGCCAATTTCGATGATGAAGGATGTGCAAGATAAGTTAAACGCGCTAAGTGCGCAAGTG
CAAGGCGATAAAGTCAATGACTTAATCCAAAATGCATTATCTGACGGACGTTTATTGCCATCGCAAAAAG
AATGGGCGGAAAAATTGGGGAAATCGGATATTACCGCATTGTCTGACTATTTGAGCATTGCGACACCAAA
CCCTGCTTTGGCGGGCGATAAGCAAGCAAAAGAAGATCCGACGCAAAACAAACCTGTTGCGTTAAGCGAT
GAGGAAAAATATGCGGCAAAAACGCTTGGCATGACTGAACAAGAATTTATCGACACTCACAAAAAGGAAA
CTAAATAATGGCTATCAAAAAATCAGCGGTATTAAACATTATTACCGAGCAATTCCGTAAAGAATTCGCA
GCAGGCTTAGCAACTGTTGAGCCGCAGTGGTCGAAAATCGCGATGGAAATTCCATCGTCTACTGCAACCA
ATACTTACGGCTTTTTAGGTAAATTCCCGAAAATGCGCGAATGGGTCGGTAAGCGTGAAATTAAAAGCAT
GCAAGCGCAAGGCATGAGTATTAAAAATAAAACGTTTGAGTCAACCGTTGGCATTTCAGCAGATGAAATC
GACGATGACCAAGTCGGCTTATATCGCCCGATGATTCGTCTTGCGGGTGAAGCAGCGGCTGAGTTGCCAG
ATGATGAAGTCTTTAGTTTGCTCAAAAAAGGGAAAACTACACTGTGTTATGACGGTCAGAACTTCTTCGA
TACTGACCACCCTGTATTTGAAAATGTCGACGGCACAGGCTCACAATCGACACAAAGTAACTTAACTGTA
GGGACGGATGATAATGCGCCGACATTCTATATTTTAGATGTGCATTCCGCTATTAAGCCGCTTATCTGGC
AAAAACGTCTTGCGCCTGAAATTGAGCCAAAATTTGACTCGTCAAGAAGTGATCATGTGTTTATGGAAAA
TGAATACTTATGGGGTGTAAAAGCCCGTGGTGCGGCAGGATTTGGTTTCTGGCAACTCATTCACCGCGTT
GAGAAAACCGCGTTAACGAAAGAAAACGTGACGAAAGTCATCGCGAAAATGAAAGGGCTCAAAACAGACG
GCAATAAAACGTTAAATATTCGTCCGAATTTGATTTTAGTGCCAACAGAGCTTGAAACCGCAGCGAAAGA
GCTTTTCAAAACCAAAATCATTAACGGCACATCTAACATTTTAGAAAATGAATTAGATGTTCTGGTGTCT
CCATTTATCAGTGAATAATCAGTTTACAAAGGGCGTGTTTACGCCCTTTAGGAGTCAAATATGGCAAAAA
AAGACAAAGAAAAAAGTGTAAAAGACACTAAAACTACTGAAAACGCGACAAATTCAAACGTAGATAACGA
TGTCAAGACTGCGGAGAACGCGACAAATTCAAACGTAGATAACGATGTCAAGACTGTTGAAAACGCGACA
AACTCAAACGCAGACAATGATGTTAAGACTGCGGAGAACGCGGCAAAGACTACAGAAGGCAAAACGGGTT
TAAATGTAGATGCAGATGTAAAAGTGGATACATTGGACAGCCACGTTATTCAACCCGTCGGTTATTCTGT
GAAATTACGTGATATTCATCCGCAAGACAGCTACGGACGTTGCGGCTATCGTTTTAATAAAACAGATGCG
ACGTATTTTTCAGTTGATGAGCTTACCGGTGAGCAAGTCGTGACTTTAGCTGAAGATCCGTGGTTAGAGC
TTATCCCCGTTTGTGAAGAGTAAAACATGAAATATTGCACGTTAAACGACTTAATTACGGCATTTGGTGA
GGATGAAATTCATCGCTTAATTGCAACAGATGAAGAAGCAGAGAAAGCGATTGATGATGCTCAAGCGGAA
ATTGATATGTATTTAGCCGACCGTTACACATTGCCGACGCAAAGTGTGCCGAAATCGTTAAATCGAATTG
CGTGTGATATTGCCCATTATTACTTATACAACAGTGTCGATGATACAAGCACGGTGTACTTGCGTTATAA
ACAACGTATCAAGCAACTTTCTGATGTCGCGTCAGGAAAGCTGTCACTTGGTCTAGATGGCAACAATGAA
AAGCCGAGCGAAAATCAAGTGGTCTTTATTGAAACAGGCAAAAAGGTGTTTTCACGATGAATTATTTATT
TGCAGGCGACGCGATTAAGCAGCGCTTAAAAACAGTTGTACCGGAATTTAAAGAAATTTTACTTGCCGGT
GAGCTTGCGAAAATTAATCAAGCGGCACAGAAAACTCCGAGTGCATATGTGATCTATAACGGTGATGTCA
TTAATTCATCTGTTCAAGCGCAAGGTGGACTTGGTAAAGCGCAATATGTCACGCAAGAATGGACGGTGGC
AGTCGTGGTGAATCTTGCGGATAAACGTAGCTTAAATGGTGCAGATGAAACTGCTGGTGAGTTAATGACA
AAAACACTGCAAGCATTAACAGGGTTTGTCATTAATGAGCGCACGAAACCACTTACACGCTCATCGACAG
CATTGAAAGTCGAATATATCGATGGGTGGGGCTACTACCCTTACGTTTTTAACGTTGAATTTGTTATGCC
GAGGTTGAAATGACAAAAATTAAATTACTGAAAAATCACACACATAACGGTGTGCAGTATCAAGCGGGTG
ATGTAATTGAGGTCAATACAATTGACGCTCAATTTCTAACGCGACAAAAAATTGGTGTTAAACAACAGTC
AAAAAAAGAGGAAAAAGTAAATGAGTAGAGCGGAAACATATAGCTACGGGCAAGGCAAGGTCTATCTAGC
AGAGCGTTTGCCAAGCGGTGAAATTGGTGCACAACGCTGGGTGGGTGATGTGTCTGAGTTAAGCATTTCG
TTAAATGTCGAAGATTTAACACATAAAGAGTCATACAGCGGCAATCGTCAAGAAGTGCGCAAAATTATCA
CAGCGAAAACGGGTGAAGTATCGGCGAAGTTTCATGAGTTAAGCGCAGAAAATCTTTCATTAGCATTACT
TGGTCAATCAACGAAAATTGAAACAGGTTCTGTATCAGGCGAAAAATTACCGGAAGAAATCAAAAAAGGC
GATCGCATTGCACTCGCACATCAAAACGTCAGCTCGGTGACAATTGGTAGTCTTGAAGAAAACACCGATT
TCATTGTTGATGCAACCTTCGGTGCAGTTGAATTCTTAAAAGAAATCAGCAGCAACAGCGATACGGTATC
GTATAGCTACGGTGAAGTGTTAAACGTCGCGTTGCTCACTGAAAATCCAAAAGACTTATTCTTGCGTTTC
GAAGGCGTGAACTTAGCTGAAGACAACGAATGGACGTTAGTTGAGCTCTATAAAGTCAACTTCAACCCGA
CAGATGCGCTCTCGCTTATCAATAGCGGAAACGAATTAGACGCGCTAAATGCTAAAGCGAAGATTTTAGC
GGATACAACCAAAAGCGGTGATAAAACGCTCGGTCGCTTTGGTCGTGTCGTGAAAATCACCAAGTAATTA
ACACTCTCGGCAACGTGCCGAGAGCTGTTTTAAATCACATTTAAATGGGTTTTAAAAATGACAAAAACAG
CAAAAGACGAACTTAATATTCTGTTTCCTAACGCCAAAATTAATATCGCTGGCGTGGAAGTTGAAGTTAA
AGAATACACGCTACTGCAACAGCTACAACATCATGAAAAATTAATGCCGTTTATTCACTCTCTACGCGAA
ACAATGGCAGATAAAGCGAGCTTCAGTCTTGACAAGCTCATGGATTGTATCAGCGCGCATTATCAAGATG
TACTTGAGCTGGTCGCATTATCAACGAATCAGAGCGTTGAGTTTATTCAAAATTTAAAAGGCGAAGATGC
AGAGTCGCTTTTAATGCTTTGGTGGACAGTTAATAGCGATTTTTTTACCCGCAAAGTGTTGCAGCCGACA
CTAGAAAAAATGGCAATGAAGCAGGTCGAGACATTGACTTCGGTGAACTTATCGAACACTTAATCGCGAA
CGGTCATCGTTTTTCAGACGTTAAACACTATACCGCGCGGCAAATTTCGCTTTTCTATGAAAAGTCGCTA
CAGCGTGAACGCAGAGCACGCGCGGGCAGAACAATAGATACCTGCTATGGCGTAAACGGTGGAAAAGAAA
TTCAGGACTATATAAACCAATTGACCGCTTAAACGCGGTCAATTTTTAAAGTGGACGATGGACTATATTG
CGGCAAATAAAATGGCGAGCAAGGCAGCTAAAGGCTCTCTAATGATAAACGCGATAATGCCCATCACGGC
GATGAGAAACAAGCTTAAAAGAAGGGCTTGAAACGCCGTTAAGACACCGAATAGCGCAAGCAAAAAGCTG
ATAGATAACGGCAGTGTCATAATAACAGTCACTATTAGCTCAATATAAGCATCATATTTTTTATTCATAT
AAGAGCTCCTCATGTCTAATTTAACACTTGCATTAAAAATTAAAGCAGATTTAAACAATGCGTTGAACAA
TTTTAAAGCACTTGAAACGGAATTGCAACGCACGGGGAAATCAGCGGGCGCACTGGGTGCTAAAAGCGGA
ATTGGCGCAAAAGGGCTTGATAATCTTGGCAAACAAGCCGATAGCGTCACTAATAAACTAGGCAAAACCC
GCGCAGGCATTGAATCTATCAGTCGACAGCTTGCACGTTTACAACATTTTTCTACCGGGCTTATCGGTAT
TAATATCGGTACAAGCGGTATTCAATCACTTTTTAACACAGCAGATGCGTACAATAACTATGAAGCGCGC
ATCCGTCTTGTTTCACGTTCAAACAAAGAGGCACAGGGCACGTTTCGTGAACTCATGCAAGTGGCAAATG
ATACCGGTCAACTGTTTGAAGCGACAGCGGAACTGTATACACGCGTTTATCGCAGTATGGGCAGTAATGC
GAACAATGCAGAAATTCTTCAATTCACTAAAACTATTCAACAAGCACTCGTCGTCTCCGGTGCGGGTGCA
CAAGAAGCCAAAGCCGCCTTAATCCAGTTATCACAAGGGTTGGCATCAGGGACATTGCGCGGTGAAGAGT
TTAATTCGGTTGCAGAGCAAGCCCCGGTCATTCTTGAAATCTTGCAAAAATCACTGGGTAAAACACGCGG
TGAGCTTAGAAAAATGGCAGAAGACGGTAAGCTCACGCCACAACTCATTTTAGCTGCGACAAAAGAAGCG
CAAGAGCAAATTCAAGCGCAATACGATCAGATGCCTAAAACCATTAGCCGTGCGGTCAATGAGCTTTCGA
ATGCGTGGTTACAATTTATCGGTCAGGCGGATAATGCGTCATCGGCTTCATCACTGATTGCTTCGTCAAT
ATCTGCGCTAGCATCAAGTCTAGATGAACTCGGCACAATCGCTATTGTAGTAAGTACAGCCCTTGGTGTG
CGACTTCTTGCCGCATTAACCAAAAAGACGATTGCGTATATTCAAGAGCAAGGTGCAGCAACAAAAAGCA
CGCTGGCAACAAGAGCGAAAGCACAAATTGATGTCATGGCGGCAAGATCTGCACATATTGCGGCAGTCAA
AGAGCTTGAGCTTGCGCGAGCAAAAGATGCCGGTTACGCCTCATCAAAACGTTTAACACTGGCAATGCAA
ACAGAAGAAGCCGCAAGTAAACGGCTTGCACTGGCTAAAGGCATGCTCGCAAAAGCTGAAGCATCCGCGG
GATTGGCATCGCGTATTGGCTCAGGTGCGCTGGCATTTGTTGGCGGTGGCTTTGGTGCGGCAGTGTTAGC
AACATTGGGCTTAATTGCGGTTTATCAATATCTCAAAGCAAAAGAAGAAGAGCTTGAGGCACAATACAAT
CAAACACTCTCATTGATTCAGTCGCATATTGATAAAACTGGAGAGCTGATTGAAGCGCGTCAAAGACTTG
GTGAAATTGGTGGTTTTTCAGACCGAATGGCACAGCTAGAGAGCAATAAAAAAGCACTTGATGATGCACA
AAAAGAGCTTGAGTTACTCAAAGCAAAACGCGCTGAAATACAAGAAATCAATCAAATCAGTGGGTTTGGG
CTTGCAGACACATCTAAGCTTGAAGAATACAACAAGAAAATTCAAGAGCTTGAAAATCAAATTAATAAGC
TAACAACTAATACAAAAAGTCTCGGTGAAATCACCGAAACACAGCTTAACGCTGCATTTGATGCCGCCAT
CGAGCAAGGTGGCGCACTCGCTGAAAAGCTAAGAGAAATCGGTAACGCAAATGCAAAAGAGGCTATCGAA
TTATTAACGCCGGTGATCAAAGATGCTGAAGAACAAATGAAATCAGCAAGCTCAGAGCTTGACGAAATCA
ATGTCAAACTCGGTAAGGAGCTGGTGAATGTCACGCAAACGGCAAAAGAGCAATTGCTTTCACTCGGTGA
AAAATTCATGGCAATGGCGCGCGATGCGGGTTTAAGCGGGCAGGTGCTTGATACATTTAATAAAAAACTT
GCGGAAAACTTAAAACTGATTGATGAGATTGATAATGCAAAAATCACAAAAGATAACGAAAAGTTTTTTG
CTGATTTAAGTAAGCGTGCGCGTCAATCAAAAATGACAACAGAAGAGCGTTTAGTTGATGATATCAATCA
CAGAGAGGGAGCAACGCCAGAACAGATTGCACAAGCACTTAAAGACGCAAAAGCGATTGCAGAAGGTGAA
AAATACCGTCAGTCAAAAAACAAAAAGTCAAAGTATGACGCTGATGCAAAAAACCTTGAGCTCAATATTC
AATACTTGCGCTTAACGGGTCAAGAAGTCAAAGCAAACTTAACCGATATTGAGGGACGGTATAGCAAGTT
GCTCGCGGAATTTCAAAAAGCGGGCAATGTGAAAGGTATTGATTTAATCAATAAAGTGTTGCCGCTTGAA
AAAGCAAAAGTACAAATTGACGGTGTACAGTCTGAAATTAATCGTCTGTTTCAAAATCAAAGCGCACAAG
AGCAACGCATTCAATCGCAAGTAAACACAGGACTTATCTCACATCTTGAGGGGCAACGTCAGCTTAAAGA
GGTCTATGCACAGACTGTGGCTGAAATTGAAAAGCAACTGCCATTATTAGAGAAACTCTCACAAATGCCC
GGCGCACAGGGTGAGCAAGCACGCAATATGCTCGAGCAAATGAAGTTAAAAATTGTTGAGCTGAAAAGTG
CGGGCAATGACTTGGAAAAAGCGTTCAAGGATGGGCTGACACAAGGTATTCAGTCATCACTGATGGGGCT
TGCGCAAGGTACGATGACGTTACGTGATGCGATTAAAAATCTCGCATTAACGATTGTGAACTCTATGGCG
CAAATCGCCGCGCAACAGCTTGCAATGCAGGCAACCAGTGCAATCGGTGGCTTATTTGGTGCAGTCGGTG
GCACAGTGACCGCGGCAACGGGTGGCTATATCACAGGACCGGGCACCGGCACATCGGATTCTATCCCTGC
TCGACTGTCAAACGGTGAATACGTGATTCGCGCGGCTTCTGTGTCACGTTATGGTGTTGATTTCTTACAT
GCAATTAACCGCGGTCAACTGCGTAAATATAGCACAGGCGGACTGGTATCTATGCCGAAAGTATCTACAA
GTAAAGAGCCGGGCTTGACGCAAGCAATGCAAAATAACGGCGGTATGCACGCTGTAGCTTCACCGGTGCA
TATTCAACAAACCTTGGCAGTTGACAGCGCAGAGCTTTTTACCGCAGGCATTAATACTCACGCGGGCGAA
CAAGCGGTACTGACAGTCATTCGCGCGAACAAACAAACACTTAAAGAAGAATTGAAATAGAGGTAAACAT
GGCATACGAAACTGGCACGGCGCAAAATGAGCGCGATTTACTCGATAAAATCAACACGTTTTTAACGACG
AATGAAGAGTTAGTGCGTGACGGACAGGCGTGGACAATGTTGTTTGAACGCACATTGGATGCCACGCCCG
TGAGAAAGCATTCAATTCTTCAAGTCGTCTTTGCAACGGTTCAATCTCATTCACAAAGAAAACTTCAGCA
GCTTTTTTTACATCACCGAAACCCGCCGCATTTGTTGGAATAATTCCCATCAGCTGTGGTGGCACTCGGT
GCGCTGCAAGAATATCATCTCGGCTTGTATTTTTAATATTTAAGAACTCATCTTTTGCGACAACATCAGA
AAGCGGAATAATTTTTAACCCATTTTCTTTGCCGTTGGGCGCATAGATAAATAAGTTTTTAAAATTGCCT
TTGCCTTTAGCTTCTTTTAATTGTCTTTTAATCTCATCAATATCTTCAACACTATGAGCGGGGTCTGTCA
TATACATAATAAACCCAGCGTGCGCGCCGTTCACATAGTATTTTCTACGAAACAACGTTGCGCTTTCATT
CAAAAAAGCAGACTGCAATGCGGATAAATAATCGGGCAATCCATAAATCTCTTGATTCACATCAGGTTTC
ATCAAGTGAAAAATACTATTTTTCTTGAATTCATGTTCTTGATAATAGCTAGTGACTTGAAAATAAACCC
CGTCATCTTTCCCTTTTCGCATATATTTTGCGAGTGGTGAATTTAATGCAATGGGTTTGCCAAACGCATT
GCGCACCACTTCAAAATAAGCATTGCCGAAAACAAGATAATCTTGCACAAATTTTTCTAATTGCGTGCGC
TTTAAAAGTGCCGTGGTTTTACACGTTGAAAGTAAAATATTTTTCTTCACCGTGATTGCGCTTTCATGAT
GAGAACTAGCACGCAGAGAACGAGCCAACCCACTGAAATCAACAGGCGGGCTATAATATTTTTCATACAT
CAACACCGATTCAAGATAGTTCAGAATGTCAGCACGGTCTAAAACTGGTGTCGCGTCGCCCAAGCTGAAC
GCTTCGACTTTAGTTGAATTTGTTGAATTTTCTTTAGTCATTTTCATTTCTCGTCTAGTTAAATGTAAAA
ATTGTTGATCCAGTTTTGTGATGATTTAAGTTTTCACCAAAAGGAATATTTAAAACGCAGTTCATTGTTG
CCCAACAGATGTCACCGTGGCTTGCCTCTTCTGAACGGTCAGACACATAAGTCATCTGACGGCCAGAACG
TGTTAAACGTTTTTTCACGGTCATAAAACTACTAATCACTTCTTTGCCGTCAAACTTCAACCGACGTTTT
TGAATAAGATTTAATGTTTTTAAAACCATTTCATTTTTTAAATCCACGTTGTAATCAAGCCCGATTGCAG
TGTGATAGAATTTTCTTACTTCTTGATATACACCGGCACCAAGCCCCGTTTTATCAATTGTAATTTTGGT
TACATTGTATTCCTCTGTATAACGTTGAATCTGTTTTGCTTGCGCTTCAAAGTCCAAGCCGTGAAACGTT
TGATAATGCAAAATGCGATAATCCCCGCCATCAACCCTCGGCGGTGCAACAATCACCAGTGCCGCGCGGT
CGCCTGTGTGGGATGGGTCATAGCCCAGCCACACTTCACGATTGCCAAATGGACGTTTTAAAAACGGCTT
GTAATCTTTCCAATCTTCAAGACTGTCAACTTGACACAATTGCAATTCATTAAATTTAAACACGCTAGAC
GTATCATCAGCGAATTGACACATATAGAGCTGCTCAAATTCTTCACGTGAGTTTTCAGCAATAAGATCTT
CAATATCAAATAAGTTACACCCGCCCGCTTCTGCATCGTAAATGTTTACAATCTGTTTCCACTGTCTATC
TGCACAGAGTTTCCCCGGGCGCAAATTCTCGTGAGAGATGTCAATTTCAATGCGTTCATCTTTCGGACGT
CGTTTATTAAATGATTTGCCAGACCAAAATTGATAAGCATCAGATGCGATGGTTGTCGGTGTGGAAAAGT
AGGTTTGACGATATTGCTTTTGTGATGCCATTGCAGCGGCAACTTTGCGCATTTCTGCAAATTTTGGCAC
CCAGAAGATTTCATCAAAATACAAGTTGCCGTGATAAGACTGCGCCGTTGCCGAGTTCGTGCCTAAAAAA
ATCAATTCTGCACCGTTCGGCAGTAGGATTGTTTCTCCTTTAAGTTCAACATCAGCCGTTTTTCTCGCAT
AAGCGGTAATGTATGAGCGGAACTGCAACGCTTGTTTTTTACTTGCAGAGAGAAAAATTTGATTGCGACC
AGTCACTAGCGCATCAACTAACGCTTCATGCGCAAAGTAGTAAGTTGCCCCAATTTGACGGCTTTTTAGA
ATGTTGCGAATACGATGTTGTTTGCCCGCATCAAACCACAAACGCTGATAATTGAACATTCCTTCAAGAA
AGCCATTGATCAGCAATTCTTGTTGTTCTTCAGATATTGGGTTTTTATCACCCGTTTTGCGCGGTCCACT
ATTGCGGTTTTTAATTTTCGGATTGAGATCCGTTTCGTTACCCTCGCCAAAACTGTATTTTTTCACACGT
GCGACTTTTTCCATTTGTCGCCCGAGCAGGTCAATTTCTTTAAAGTCTGCACCGCTTTTTTGTTCTTTCG
CGATGAGCAAAATCATTCTGCTTTCAAGCGCAAGTTCAACACGCCCAACGGGTGCAATGTCGTCCCATTT
GTCACGTTCTTTCCAGCTAGAAATAGTCGAAACGGGAATATCAAGCTGACGTGATATTTCAGCAATTTTA
TACCCGCCAAAATACATCACTTGCGCCTTTCGTTTTAGGTCAATTTCAGGTTTGACGATGATTTCAATGT
TTTCTTCTTGTTCTTGCATAACACCCTCATTTTCAATAAAGGCATCATAAGAAGAAAGCTAATACTTTGA
TTCATAATGATTTTGTGAGAAATGTTTTCACAATTTGAACAAATAGACCCGTAAAAATAAAACATTCAAC
ATTGTGGCAATTTGAACAGAAAACCGAAATGGGAAAAGCTATGGGCGATAAAAAAACACAATCGAAATGG
TTCGTTGTCGCAACAGAAGGGGCAACAACTGACGGCCGCACAATCAATCGAACTTGGATTGAGCAGATGG
CGAAAAACTACGACTTAAAAAATACGGTGCGCGCATTAATTTAGAGCATCTTAAGTTTCGCTATTTTTGG
AAAGATGAACCGCACTCAAAAGCTTATGGCGATGTAATCGCACTGAAAACACAAGAAACAGAAGACGGCA
AACTGCAACTATTAGCGCAGATTGACCCGACTGACGACTTAATCAAACTCAATAAAGACCGTCAAAAAGT
CTACACATCAATCGAAGTTGACCCGAATTTTTCAGATACTGGTGAGGCGTATTTAGTGGGCTTGGCAGTC
ACTGACGAACCCGCAAGCCTTGGCACTGAAATGCTTCAATTTGCCTCAAAAGCAACTGCGAATCCTTTCA
CTTCACGCAAGCAAAAAGCTGAAAACTTATTCACTGCTGCAGTAGAAACCGAAATCGAATTTGAAGAAGT
CGAAGAAAAACAGGGTTTCAGCGTGTTTGAAAAAGTCAAAGCGTTATTTGCGAAGAAAGCAAAAACAGAT
GATGAGCGTTTCACAGATCACCAACAAGCCATTGAGCTACTCGGTGAAAACTGCAAAGAAACGTCAGAAA
AAACAACCGCACTTTCTGCAGATTTAGAAAAACACTGCGAAAAATTCACTGATTTAGAAAACACAGTGAA
AGCGTTAGAGCAGAAATTTGCAGAGCTGGCAAAACAGCCGGAACAAACATACACCGCCCGCCCACAAGTC
ACTGGTGCGGAAGGTAAACAATATTTAACTGATTGTTAAGAAAAGGTAGAACAATATGCGTAATGAAACT
AAAAAACTATATAACGCTTACGTGGCACGTATTGCTGAATTAAACGGTATTGAAACTGGAGATGTCAAAG
AAAGCTTTACAGTTAATCCAACAGTTGAGCAAAAATTAAAAGAAAAGGTCATCGAAAGTTCTGCTTTTCT
CGGCATGATTAACACTGTCAATGTTGAGCAAATGGAAGGTGAGATGATTGGTTTGGGGGTCGCTCAAGCA
ATCGCAAGCACAACTGACACTGACAGCGCAGACAGACAAACAAAAGACGTACTAAAACTTGATTCACGCA
AATACAAATGCGAACAAGTAAACTTTGACACACACGTCAAATGGGCAACACTTGACGCTTGGGCTAAATT
CCAAGATTTCCAAGCTAAATTAGCAAGTCAAACCCAAAAAACCATTGCACTAAACTTAATTATGATGGGC
TTTAATGGCACAAGCCGTGCTGCAACATCACAAGCATCAAGCAATACATTGTTGCAAGATGTCAAAAAAG
GTTGGTTGCAACAAATGCGTGATGATCACTCAAAAGGTGTGATGAACGGTTCAACAACGCAAAACAAAGT
GAAAGTGGGTAAAGGTCAAGGCACAGGACAAAACGCCGGCAAAGGTTATGAAAACATTGATGCATTAGTG
CTTGATGCGGTTGATAACTTAATCCATGAAGTATATCAAGACGACACAGAATTAGTTGCAATTTGTGGCC
GTGGCATCTTAAACGATAAATATTTCAATATCGTGAACGGTGCAGACAAAGCAACTGAACAGCTAGCTGG
TCAAGTGTTAGTATCTCAAAAACAAATCGGCGGATTAAAAGCGATTCGTGTGCCGTTTTTCCCGAAAAAC
GCAATTTTGATCACTCGCTTGGATAACTTATCAATTTATTTCCAAGAGGGTGCAACACGTCGTTTCATTC
AAAACAACCCGAAACGCAATCGCATTGAAGACTACTTGTCGCAAAACATCGACTTTAAAGTTGAAGATTA
CGATTGCGCGGCATTAATCGAAAACATCACATTTGAAGATGCAGCGGGGTAATTTATGGCGAGATTATCC
CCCGCTCAAATTCACGTGATGACCGTTGCTGCACAACAAGCCAGTGCGGCAGAAGATGAGCAATTAGAAA
ACTATGACGAGTACGAAAAAATGATGTTTTTACTCGCTCGTCATCAGAAAAATTTAAAAGAAATTCAATC
AACTGAATTGAAAGCAGAGTATAAGCGTTCAATCTTACAAGAATTTATGCCGTGGATCGAAGGTGTACTC
AAAGCAGGCAACGGTAAACAAGACAACGTATTGATGACGTGGCTTGTGTGGGCTATTGATTGTGCTGAAT
ATCATCTTGCATTACAAATTGCAGATTATGCACTACATCAGCAACTCGTATTGCCTGAACCGTTCACCCG
CACGCTTGGCACATTGCTTGCAGAAGAATTTGCAGATGCGGCAAAAATCGCCCGCACAGCAAATAAAACG
TTTGAGCTTTCATATTTAACACGCATTGAAGAACTCGTGCGTGATGAAGATATGCCAGACCAATCTCGCG
CACGCTTAATGCGTGAAATTGGCACACTGCAAGTTGAAAGCAACAAAGAGCAGGCATTAGTCGCCCTCGA
GCGTGCATTAGAGTTAGATTTAAACGTTGGTGTAAAAGGCTTAGTTGAAAAACTACGCAAAGAGTTAGAA
AAACAATCTAACCAAGACACTAACTAAACCGAGCAAAGCGCAACGCCAGCTGGGCGGATTAGAGAATTTA
CGGTTTTTTAACCGCACTTTATTCTTCAATCCTCACCCAGCTTTTTTTATACGAGAAAAACAATGAGTGA
CGGCACAATCTCAATAAAAATCGCACACGACTATGACATGAAGTCGGTGCAACAAGCAGTTGAACGAGAC
AAACAAAATGAAGAATTCATACAAAATGATGAGTTTTTCCCGAACATTGTGATCAGCGAATTTAGAAACG
CATCACGACTAGACGGAACGGTAACAATAGACAGATTAAAAGAAGCGTTATTTGAAGCAGTCGCATCCGT
GAATGATGAATTGAACAACTTCAAGCAATCAGCTACACACACCACGCTTGCAGAAATGCCAAGTGGCAGA
GTTGGCAATCAATCTGTGCTTGTTTATCGCTATAAACGGGCGGTTTATTGCTTAGCATTAGCCAACTTGT
ACGAACGCTACGCAAGTTATGACACAACAAACGACGGTGAAAAGAAAATGGAATTATTGCAAGAAAGTAT
CAATCAAATTCGACGTGATGCCCGTTTTGCAATTAATGACATTCTTGGTCGCAGACGTATCACCACGGAG
TTGATTTGATATGCAAGTTTACGCAGACCAAAACGACACGCTAGATGCAGTGATTTTTCGTCACATAGGC
ACAAGTAACGGATTATTGGAAGAAACATTGCTACTCAATCCAAATCTAGCAAATCAACCGGTGCTGGAAA
TTGGTACTGCAGTGGTTTTACCAAAAAAACAACAACAAACAATCAAAAAAGACACACTCAAACTTTGGGA
TTAAGGGATTAAAAATGGTTAAAAACGACTTAGCGGGCGCAAGCTCATATATCGCATCATTAAGTACTTT
CTTATCTGGGATCGGATTATCACTGCAAGATGTATCAAACATATTCAGTATTTTAGCGACGATTGTCGGC
ATTATTCTCGCAATCGGCACATTCTTTGTGAACAAGCATTACAAAATGAAAGAGCTAGAACTAAAAGCAA
AAAAAATTGGGGTAAGTTTAGATGACAATTAAAAAATACATCAGATATGCGTGCAGTGTTTTAACAGTCA
TTGCACTTGTTGCAATTAATTATGGTGATGAGATCCGCACAACGCAACGTGGAATGGAAATCATCGGCAA
TGCAGAGGGTTGCTACACAAAACCCTATCAATGCCCCGCTGACGTGCTAACGGTTGGCATCGGCACGACG
AGTGCGATTGAGAAAATCGACAGAAACAAAATCTACACGCTCGAAGAAGTCGCTTACTTATTCAAAGAGG
GAATAAAACAAGCGGAAAAATGCGTAAACACACACGCCAACGGCAAACAGCTACCGCAAGGTGCTTTTGA
GGCGTTAACGTCAATCACATTCAATGTCGGGTGCGGGAAAATGCAGAAATCAACGCTATTCAGAATGGCA
AAACAAGGCTACACACCGCAAATGTGCGATCAGTTTAGCCGTTGGGTCTATGCTGGCGGTCAGAAAATGA
GAGGCTTAGAAATTCGCAGAGAAAAGGAACGTCAACTATGTTTAACGCCGTAAACGCAAAATTAAAAATG
ATTGTAGGCGGGGTTTTTCTCGCACTGCTGATTGCGATTGTCACCACGTCAACGCTGGCTTTTAACTTCT
ACGCAAAAGCAAAAACGGAGAAGTTAAAAACAGAAATGTGGCAAGCGAACTACATCGCACTTAATCAAAA
GATTGATGAATTTTCGCAGAAACAGACCGCACTTTTTAACGAAGTGAGAACACTGCAGAAAGCAAACGAA
TACACAGAAAGAGAGTTAAACAATGCTATTGAAAAAAATCAAAATTGGAGCAATCAGTCTGTGCCTGATG
ATATTAAACGCTTGCTCAACAAAACCGATAAACCCGCCAATTCTTTGCCCGCAGACAGCAACATGCGGTG
ATGTGAATCTGCAGATTCACACTAACAAAGACTTAGCGCAAGCACTGCTTAAAACGCACAATATGTTGCA
ATTCTGTTTGTTAGAAAACAACGCATTAAAGCAATGCATTGATGATTTTAATAAAAAAGAGAAGTAAGAA
ATGGATAGATTTGACAAAGCACAAGAACTGGAACAAATGCAACGCGATCTCGCAATACAAAACAGAACAA
CATCAACCCGTGCGAGTGCGTTTTTCTGTGAAGACTGCGGGGAAGAAATTCCAGAAATACGCAGATTGAC
AATTTTAGGTGTTTGCCGGTGTGTAACCTGTCAGACAATTTTTGAGAAAAAACAGCGAGTGTATAGACGA
TGAAAAAACCGAATCAAATCAGAAATGTGATTGAGCAATCAAACCCCGCTTTTAAGACTAATCCTGATTT
GTTGCAAGTCTTTATTGATCAAGGGCAAATCATCAGTACTGGTGCGCAATCGTTGAGTTTTGAATATCAA
TACACGCTCAATGTGATCATCACAGATTATGCCGAAGACATCGCAAAAATCATTGTGCCCGTGCTGGCAT
ATTTGAAAGTGAATCAGCCTGAAATCTTCGAGAACCCACAGCGCAGAGAAGGGGCGTTTAAATTCGTCAC
GGATTTTAATAACAACAACACGCTAGATTTATCACTTGAAATAAAACTCACAGAAAGAGTTGTGCAAAAA
AGCGGGGAAAATGGCGAGATTAATTTGAAGTATTCGACAGAACCAACGTGGAACACAGAAAGCGCACTCA
CTGCAGATGATTTAAAGGTGATACTTGAAAATAATATGATTTTTGAGCGCAGGAAACTTTATGGCAACGA
TTGACGAATTTAACTCAAAACTCACCGCACTTTTAAATAATCTTTCACCAACCGCACAGCGAGAACTTGC
CCGCAAAATCGGGCAGAACCTCGCACAAAGTCAACGCAATAGAATCACAGCGCAACAAAACCCCGACGGC
ACACCGTTTACACCACGCAAACCGCAAAAGAATTTAAGAAAGAAAAAAGGGCGGATTAAACGAAAAGCAA
TGTTTGCGAAGTTAAAAACAGCAAGATTTTTAAAAGTCAAAACTAACGGAAATCAAGTGAGTCTTGGTTT
CGTTGGTAACGCCGCACATATTGCAAAAGTCCATCAATTCGGCTTGAGTTCAGAAGTGCGGACAGGATTA
AATGTGCGATACGCACAGCGTGAATTGCTCGGTTTTTCTCAACAAGATCTGCAGATGATTGAAGATTTAA
TCATTGAACAAATAGCGATTAATTAAGAAAGGTTTTCATTATGTCGAACAATTTAGAGTTAAAAGTCACG
CTTTCGGCACTTGATAAAGCAACAGCACCATTCAAAAGCATCATTGCAACTAACAAAAAGTTAGCGCAAA
GCATTGCGAATGCAAAAAAGAATTTAAAAGCGTTAGAAAATCAGAAAAAAGTCATTACGAATTTTCAAGC
ATTGAAAAAATCCGTTGCAATCAATAACGCAGAATTAGCAAAAGCACAGAACGAAGCGCAAAAATTATCT
GCAAAATTCGCACAGCTTGCCACGCCAACGGCAAAAATGCGAAAGGGAATGCAACAAGCACAAGCACGCG
TGAAAGCATTGAAGAATGAAAAAACAAATTTACAGCTCAAAGTCAACGAAACAAAAACAACACTTGATAA
ATACGGCATCAGCACGCGTAATCTTGGCAGTGCTAACGCAATGCTGAATGAAAAAATCAAGTCAGCAAAC
AGAGCATTAACAGAACAAAATCGACAGTTAAAACGCAACGCAGACACACAAGCACGACTTAACAAAGCCC
GCTCAAGCTACGACAAAACATTATCAATGCGTGACAAAATATCGGGCGGAGCAATGAAAGCGGGGCTTGC
AAGCGGTGCAATTCTTGGTGCAGAAGTGGCAATGTTAAAGCCCGCGATGGAGTTTGAAAAATCATTCTCA
AAAGTGCAAGCATTGACAAGACTTGATAAAGTCAAAGATGCAGAAACAATCAAAGCATTAAGAGATCAAG
CTATCAATTTGGGCGCAACAACCGCATTTTCATCATCAGAAGTGGCAGACGCGCAAGGTTATCTTGCCAT
GGCGGGTTTTACACCAGAACAAATTCAAGCATCATTGAAATCAGTCTTAAATACAGCGTTAGCATCAGGT
GTTGATTTAGCTCGTGTTTCAGATGTTGCATCTGACATTTCATCTGGTTTTAAAATTCCAGCATCGGAAA
TGGGCAGAGTTGCAGATGTATTAACACTTACATTCACTACATCAAATACTTCACTTGAAACGTTATATGA
AACGATGAAAGAAGGTGGACCGATTATGACATCACTCGGTCAATCTTTTGAGAGTTCAGCCGCGATGGCA
GGTTTGCTTGGTAACGTCGGTATTAAAGGTTCATCAGCGGGGACCGCATTGAAAAATATTGGTCTGAACA
TGATCAATAATAAACAATTGAAAAAGCTAGGTGTACAAGTACAAGATGCAAAAGGCAATATGCGACAAAT
TCCAGAGATTTTGGCTGATATTAAAAAGAAAACAGACAAAATGGGAACCGCACAACGATCAAATGTGATT
AAAAACATTTTTGGAAAAATTCCAGTTGCGGCAGCAATGGAGTTAATCAGTCAAGCTGATGGAGCATTAC
AGAATTATGAAACATCAATAAAAAATGCATCTGGAACAGTTGATAAAGTAAGTCAAACAATGGCTGATAA
TTTATCAGGCGACATTAAGTCATTGCTATCTGCAAAAGAAGCCCTCGGCATCAGTATTTTTGATCAAAAC
AACACATTATTACGTGGTTTTACAGCATCACTTACAGAAATGCTACGCGGAATGAACGAATGGATAAAAG
CAAATCCGGAACTTGCGAAAACTATTTTTAAACTGATTACATTTACCGCTTTATTCTTAGGTGGATTAAG
TGCAATCGGCTTAATGTTAGTAACTATCATTGGACCATTAGCGGCAACAAAACTGGCTTTCACTGTGCTT
GGAATTAAAGGATTTGGTGCAATCAGCTTATTAACAAAAGGGCTTGGATTGTTGAAAATGGCAATTATGA
TGAACCCCCTCGGTTTGTTTATCACTGCAGTCATTGCGGGCGCAATTTTAATCTACAAATACTGGGACCA
AATCAGTGCCTTTTTTGGTGGGTTCTGGGAAGGATTAAAAAATGGCATGGCACCAGTTCTTGAAAAATTC
GCCCCGCTTGGCGATATGTTCGGCGTTGTGGTCGGTTGGATAGAAAAAGCAGTGAAATGGTTCACGGATT
TATTATCCCCCGTACAATCTGCAAGCGAAGACTTAGACAAGGCGGCATCAGCAGGTTATAAATTCGGGGA
GTGGCTAGCAAAAGGCATTGATTTGGTCACAAAACCGCTACAGTGGGTCATCGATTCAATCAAGTGGGTC
ATTGATAACATGCCAAGCCTTGACAACATTATTTCAAAAGACCACGCAGAACAAATCAGCAAAACGGCAG
ACATGGCAGCAATGACGGGCTTTGCTAGCGGTGGTTATACGGGTAACGGTGGGCGTTATGATCCAGCGGG
AATTGTGCATCGTGGCGAGTTCGTATTCAACAAATCAGCTACATCACGCCTTGGCACTGGCTTTCTTTCA
ACATTGCACAACGCAAAATCAGCCCGTGCGGGTATGTTAGCCGTCGGATTAAGTGCGGGCATTGCTAATG
CGCAACCGCTTAAAATTGACAACCGTGCGCCACTTTCGGCACGAGGTGCAACAGTCGCAAGCGCACCAAT
GACGGTAAACATCACAATCAATGCGGGCGCGAATCAAAACGCAGAAGACATCGCAAGAGCCGTTCAGCGA
GAACTTGCACGCATCGAAAATCAACGCCAAGCACGCAACCGCAGTCGATTGACTGACCGTGACTAATAAA
AGCACCGCACTTTCAAAGTGCGGTGATTGTCGTTTCAATTCTCACACTCTCAAACGTTCGCAAAGCAAAA
TCAAACACTCAACAATACGATTATTTAACGAAAAAGCACAACACAATGACAGCAGAGAACAATCGCAGAA
TAGAAAACATCATCAGGTTCGGCGTGATTGCAGAAGTGGATCTCGCAAACTGCAAAGCACGTGTAAAGAG
CGGGCAAATTCTAACGGATTTTTTACCATTTTTGACATTGCGCACAGGCACAACGGCAACGTGGTCACCG
CCAACGGTGAATGAACAATGCATTATTCTCGCGATGAGTGGCGACTTAACGACTGCAGCGATACTGACGG
GACTTTATACACAAAACAGCCCAAGCCGCAGCGCAGATGAGCACGTCATCACGTTCGCGGACGGGGCAAC
GATTAAATACAATCAAGCTAGTTCAGCATTGACGGTTACAGGTATTAATACAGCACAAGTCAAGGCATCA
ACAAGCGTGACAGCAGAAACCCCAAAAGTGATTTGCACGCAGGATTTAGAAGTTGGCGGAAATGTATTGA
TAAAAGGTAACGCACAAATAAACGGTGGTGTGAGCGCAAACGGCAATATGCAGTCACAAGGCTCAATCAC
CGCACAACAAAACATCGAATCAAAAGCAGACGTGGTGGCAAGTGGCGTTTCACTCACAAGCCACACGCAC
CCGGGCGACAGTGGCGGAACAACAGGAACACCGAACTAATGAACAGACAAACTGGCGAAATCGTGAAAGA
CGAGCTTGCGCATATTAAGCAATCAATCAGTGATATTTTAATCACCCCAATTGGTACACGTATTCAGCGC
AGAGATTATGGCAGTCAAATACCGCCTTTGCTCGCAAACCCAATCAACCACGCCTTACTTCTGCAGTTAT
CCAGTGCCGCAGTCATGGCGTTGACAAAGTGGGAGCCACGCATACAAATCACGGCATTTAAGCCAAAAGT
GGAAGAAAGCAAAATCACAGCGACACTGGTCGCACGTCGAACTGACACACAAAAGCAATTTGAATTGAAC
GACATATTTTTAGGCGGTAAACAATGAGCGAATTAGTTGATTTATCAAAATTAGAAAAACCGAAGGTGAT
TGAAGACTTGAGTTTTGAAAACTTACTTTCACAACGCAAACAAGCGTTCATTGCACTTTATCCGGAAGAA
GAACGCCCATTTTGGCAAGCACGGTTAGCACTTGAAAGCGAACCAATCACTAAACTTTTACAAGAGAATT
GCTATCTGCAGATGTTAGAACGTCAACGCATTAATAACGCCGCACACGCAACAATGCTTGCGTATGCAAC
GGGGTCTGATTTAGATGTCATTGCAGCAAATTTCAATGTTGAGCGTTTACTGATTCAAGCCGAAAACAAC
GACGTGACACCGAAAATTCCCGCAATTTACGAAGACGACACCGCATTGCGCTTGCGTGCACAATTAGCGT
TCGAGGGCTTATCCGTGGCGGGTCCTAGGAGTGCGTATGTATTCCACGCCCTTTCTGCACACCCGCAAGT
TGCCGATGTTTCAGTTGTCTCACCGCAACCCGCACAAGTTACGGTGACAATTCTAAGCAGAGAAGGACAA
GGCACAGCAAGCGAAGACGTATTAAATGCCGTGCGTAAACGCTTGAATGACGAGAACATCAGACCAATCG
GCGACCGTGTAACCGTGCAGAGTGCCACAATTCAGGAATATCAAATCACCGCGAAACTGTATATTTATCG
CGGGCCTGAATATGAACCGATTAAACAAACCGCATTGCAGAATCTGAAAAAATACACAGAAGAAAAACAC
AGATTGGGGCGTGATATTTCATTATCAGGAATCTACGCAGCACTTCACATTGAAGGTGTGCAACGTGTCG
AATTAACACAGCCCACACAAGACATTGCGCTACCGAACAACAAAGCGGGCTATTGCACACAAATTAACGT
GGAGCTAGTGACATCAGATGACTACTAATCAAACGCTATTGCCTACAGGTTCGACAACGCTAGAAAAACG
TGCGGCACAAATTATGAAAAGTGCGGTTGAAAATCCAATTATTATCGCGGATTTAATCAACCCCGACCGT
TGCCCTGTTCACTTGTTGCCCTATTTGGCGTGGGCGTTTTCGGTCGATAAATGGGATGAAAACTGGAGCG
AAGAAGTTAAACGCATTGCAATCAAGCAATCATTCTTCATTCATAAGCACAAAGGCACAATCGGTGCAGT
AAAGCGAGTTGTTGAACCAATCGGCTACCTTGTTGAGCTGAAAGAGTGGTTTCAAACCCAACCGCAAGGC
ACACAGGAACATTCAGCTTAACGGTTGAAGTGTCAGAAACAGGGTTAAATGAGCAGACATACAACGAACT
TGTGCGATTAGTAAACGATGTGAAACCCGTATCAAGACATATTTCACAACTCGCAATTGCAGTATCGCCG
ACAGGCACAATGCACGCATTTTTAGCACAAAACAGCGGTGAAATTATTAGTGTTTATCCTTAAAAAATAA
AGGTTAAAAAATGGCAAAACAATATTATTCAGTACTAACAACCTACGGTTCGCAACAGCTTGCGACAGCA
ATCGCAACCCGCCAACCGCTTAACATCACTCACTTTGCCGTGGGCGACGGAAACGGACAAGCCGTCACGC
CAAACGTAGCCAGCACAGCATTAGTTAACGAAGTACATCGTGCAACAATCAGCGCAGTGTCAAGAGACCC
ACGCAATAACAAACAAGTGATTTTTGAGCTAACCATTCCCGAAGATGTCGGCGGTTTTCACATTCGTGAG
ATGGGGATTTTTGATAGTCAAAACAAATTGATTGCGTATGCAAACTGTCCGGAGAGTTTCAAACCTACGC
TTTCCAGCGGTAGTGGAAAAATACAAGTTATGCGAATGATTCTACTTATTGAATCATCAGATGCCGTCAC
GATGAAAGTAGATGACACTGTGATTTTCGTCACCCGCGGACAGCTCACCCCGAAAAAATCACTGCAGAAT
CACAAAACGGCGTTGATAATGACGGACATTCACACGAAATCGAAAGCGCATCAACAACAGTAAAAGGCAT
TGTGAAATTAACAGATGAATTAGATCAAAATAATTCAACGCTAGCATTAACAGCAAAAGCGGGGAAAACG
CTTGCAGAAAGAATTCGACAAGCGATTGCGATGTTTTCAAATTATATACCCAATAGCAAAAAATCATCGG
CAGTTGACAGCAACAGCGAGGACACTATTGGAACAAGTAAAGCAGTGAAAATTGCGTATGATCGGGCAGT
TGAAGCAGAGAAAAAAGGCTTGCCAGTGGGAGCAATTGTTGGATTTCATAAAAGCGCTAATCCGAATGGT
TATTTAAGAGCGATCGGCGGCACGTTTAACAAAACGACATACCCAGATTTATATATTGCAAATGGCAACA
GCAACATCTTACCGAATCTACATCGCAGCCCTTTTTTCCGGTTGTTTGAAATTGATTTTTAATGAACTTT
TAATTTCATAATCTGAATTAATAGATTCAGCGATAATCTCTTGTAGCGGTAAAACTTCATCCGCTTGATA
TGCCTCACGGATTTTGAGCGGGTCGCCAAGCCCCGCCGTGTTCACGGGAATAATCCCACTTAGACCGGGT
GGGAATCGGTGCGACGTCAGCACATCTTGCGCGGAAATGTTTTTAATATTCGCAAATTCGTCTTTTTGTC
CCGTATCGCCGATCGGAATAACTTTCAAGCCGTCCGGATGACCGCCGGCGATGTTAACGAACATTGAGCG
GAAATTCCCCACGCCTTTTGAATCGCGGATTCTTTCCGCGATCTCGTCTTCCATTTCTTCGGTCATATCG
GGATCGGTTGAGTAAAGAATAAAGCCCATATGCGCCCCGTTTGAGTAGTAGCGACGTCGGAAGATTGTTG
CGTCAGAGTTTAAAAGCGCAGACGTAATCCCGCCCACATAGTCCGGTGAGCCATAAACTTGTTGCATTGG
ATCATACAATTTAATAAAAATAACGTCATTTTTGTTGTATTCGTAGATGTCAGATTTTGTATCATAAAGC
GATTTTTTCATTAAATATTTATAATTGCCGTCTTTGCAAACCCGCATATAAAGTGACGACAGCACGTGCA
GGCGCACAACTTGCCCGAACGCATTGCGAATTTTCAACAACGCGACGTCGCCGAATTGAATTAAATTCAA
GCAGAGCGCGCGCATATCCATTTTTGATAATAATATACCGCCCACGTAGCCCGCGCTAACCATGTTTGCG
CGGCTATGCAAGATCCCGCCGTGCTGCGCATTTTGGTGTGGTAACTTGGCGAGCGCATGGCGATTGATCG
GTGGCATAAAGCAGTTATAAATATCATCGTGCATAAGTCCCACATAATCCAACGCGGGCGCGGCAGAATA
AGAATAATCAGAACCATTTATTGAAATAATCGACGTGCTTTTTACGTCTTTTTGTTTATTTTTAGCCATT
TTTTTACATTCTCCAGCCACGCGACTTGCGACGCGGCTTATCTGTTAGTGATTTATTGTTGATCGCGTTC
GCAATCGCAAAGAATACATCCGCGTGTTGTGTTTTTACTGTTCTTTCTGCGACAAACGTCATCGTATTGC
CACTTTTCGTTGAAGTGTGCTTAATCATTAAGAACGAAGGCACTATATCGCATTCGTTTTCGTCCCATTC
TATTTGCTCGTGTTCCACCAGGTCGTGGACTTTTAGCACCATTTCCGTTTTTGATTCCGGATTGTAAACA
AGCGGCACAGCTTTGCGTCCCGCAAACTCTTTTACTTGTTCATAAACGCCGTAGCCCACGCCGGTGGCGT
CGATCCCGATATACGTCATATTATATTTTTCGAATAACTGCTTAATTTGCGCCGCTTGATACTTATAAGA
AAGCCCATTCCACTGGTAGCGCGCCAATACTCTGTATTTTTCTTTCAGTAGTGCAGGCGGTGCAACAATC
ACAAAGCTAGCCCCGTCGCCGCTATGCGCAGGATCATACCCTCCCCACACTTCACGCGCCCCAAACGGTC
GTGCGTCGTTCGGGTTGTGATCTTTCCATTTATTAATATCTATGCCGCACTTCAATAGCTTTTTAATATT
GAAAATAGAATCCGCGTCATCGATCCAAACACACATGAACAACTGGGCAAACGCGTATTTACTATATTTC
TGTTTAAGCGCGTCGATGTCGAAAAGCACGCCTGCGCCGCCCTTGATCGCGTCTTCAATAGTGATGACGT
AGCGCCACGTGCCGTCGGGGCATACACGCCCACCGTCGCGCAATTCTTCAAAGCTTGGGAAAACTACATT
TTTGCGTTTTGGATCGCCTTCTTTCCACATATCGCCCGACCAAAACGCATAGGCGGGGTGAAATTTAGAT
GACGGTGTTGAAAAGTAGGTTTCACGCCAGTGCTTATGCGTCGCCATTGCCGACGATACCGTGTTGAATC
GCTCAAAATCCCTGATCCAAGCGTATTCGTCGCCGTAAACGTGCCCGCTATTCCCTTGCGACGTGTTCGC
GTTCGTCGCTAAGAAGTGCAATTCTGCCCCATTGCTTAAAATAATCGGACTGCCTTTTAGTTCCACGTCG
AAATATTGCCGTGCCATTTTGATAATGTACGTTTTAAAAATTTCGGCTTGTCGTTTAGACGCAGATAAGA
ATATTTGATTGTCGCCAGTGAAAATCGCGTCTTCTAATGCCTCAAACGCGAAATAATACGTAGCGCCAAT
TTGTCGCGATTTAAGAATATTCCGCACGCTATGATGTTTATTCGCGCGACAGTGCTTTTGATAGTCAAAC
AGGCTATCAATAAACGGTTGTACCATTTCCGGTGTAACATGCGAGATGTCATTTTTAGCCCGCTTTTTGC
TTTTCTTTTGCTTGCTTTCGTTGCCGTCACCAGAATCCGCAAAATCGCCAAAACTTTCTGAAAAAGTAAC
CGCACTTTTTTGCGCGCCGGCTGCTTTCTTTGCGCGTTGTTTTTTGTATTCAATATCTTTATCGATCAAT
GCCTCAAGTTCTTTGATTTCTTGATCTGTTTTATTTTCTCTTTCTGTGAGCGTAATAATGCGCAGCGCGA
TAAGTTCTTCAATGCCGTTTTCATTAATTAGATTCCGCCAATTATATTTTTCCGCCCAATAGTAGATAGG
GCGGGCAGAATTTAAGCCCAGTTCTTTTGCGATCTCATTCGGCGTCCATTTCTTCAAATAAAGAAATTTT
GCAGAGTAGATTATTTCATCGTCATAGCGGTTTGATTTTCTTATTCTTAGCTTTGCCGTCATTTTTACCC
TTTTTTATTATGTTTTCGGGCTATTTTGGCAGTAAAAACAAGGCTTTTAATCATAAGAAAATCAGCTATA
TAACAACAATTCAACGATAACCGCCGATAACCGAACATATCCAATTTTAATTTGCTGATTTATTCAAAAA
AATTCGTAAGACTAAGCGCAAATACATTTGTTTTATGCAAATTTCAGGTAAACAAAAATGGGAAATAAAA
CCGAATTAATTACAGATTTTGTATGCGTGGCGACGTCGGGAAATACGATCGACGGTCGTCATATTGACGC
GCAAGATCTCAAAGATATGGCGGAAACCTACGACCCCGAAAAATATACGGCGGTCATTTGGTGGGAGCAC
TGGCGCTGGCGCAATTTTGGTCGTGTTGTTGAAGTGAAAGCGGAAGACGGCGAAGAAGGAAAAACCCGCT
TATATGCACGTATTGCCCCGTCGCTTGAGATGATCGAATTAAACAAAGATGGGCAAGGGCTTTTTACAAG
TATTGAAATCACGCCAAATTTTGCAAATACAGGCAAAGCGTATTTGAGCGGTTTAGCATTTACAGATCAA
CCCGCAAGCCTTGGCACAACCCAACTCAATTTTTCAAAGCGAATTAAAAATGACAGTGTAAAAGTCGGCA
ATTGCGAGCAATTAGACTTTTCAAAAGTCACGTTTTCAGAAGATGAAACGCGCGAAAATCTTTTAAATAA
ATTTTTTAATCTTGGGAAAAAGCTGTTTAGCACTGAAGAAGTCGCAACAGCAGAAAATCCCGCAATCAAT
CCCGAAAATAACAATAAAAAAGAGGAAAAAGAAATGACCGAAGAACAGTTCAACAAGCTGATCGGCGCGG
TGCAAGGTTTGGGCGAGAAAATCGACCAGCATTTTAATGCACAGCAACCACCAAAACCGGCGGAAGAGCC
AAAAGCGGAAGAAAAAACGGCAGAAACTGGCGTAACCGCAGAGCAATTTAGTGCGCTTATTAAACAAGTG
GAAGACTTGGGCAATAAGTTTAATCAAGCGTTAACGCAAGAAGTGACGCAAGTGCCGAACGGTGCGCCGG
CGGTAGAGAATAAATTCAATATGGCGATTTAAAAATGAATAAAACAGCACAAGAATTATTTTACAGTTTA
ATCGGCGACGCAGCCGAATTTTACGGCGCAAACCCTGATTTAGCGATCGCGGGCAAGCAATTTAGTATTG
AGGCACCAAAAGAAAGCGTTTTACTTGGCGCAATTCAACAACGTTCTAACTTCTTAGAAAAAATCAATTG
TGTTTTAGTGAAAGATATTAAAGGGCAATTGATCTACGGTGCGACAGAAAAAGGCATTACGGGGCGCAAG
ACAGACGGACGCTATACAGCAACGCTGGACGCGTCAGGTTATGTCTATGAATGTCAGCCGACAGATTCAG
GCGTGCTAATCCCGTGGGCGAAGTTAGACCAATGGGGGCATTTAAAAGACAAATTCGCGTCATTGTATGC
AGAGTTTGTACAAAATCAAATCGCGCTAGATATGATCAAAATCGGCTTTTATGGCACGTCCGTCGGTACA
GATACAAGCGATCCGAATTTGGCTGATGTGAATAAAGGCTGGATTCAATTTGTGCGCGAAAACAAGGCGA
CGCAGATTTTAACGCAAGGCGCAACAAGCGGCGAAATTCGCTTGTTTGGCGAAGGTGCAGACTATGTAAA
TCTTGACGAGTTAGCTTATGACTTGAAACAAGGTTTAGACGCACGCCACCGCGATGCGGGCGATCTTGTG
TTCTTGGTTGGTGCGGACTTGGTGGCGAAAGAGGCAAGCCTTGTTTACAAAGGTAACGGCTTAATTGCGA
CCGAAAAAGCGGCGTTAAACACGCACGACTTGATGAAATCGTTTGGCGGTATGCCGGCGATGATTGTGCC
GAATATGCCACCGCGTGCGGCAATCGTGACTAGCTTGAGCAATCTTTCAATCTACACGCAAGAAGGTTCA
ATGCGTCGCGGAATGAAAGACGACGACGACAAAAAAGCGGTGCGTGATTCTTACTATCGTAACGAGGCTT
ACGCGGTAGAAGATTGCGGAAAATTTATGGCGGTTGACTTCACAAAAGTGAAGTTATCAAGCGGAAAAGG
TACTTGGAAGTAGTAGAAAATGGGCGTGCGAGAATTTCAAGAGCAAATCAGAGCTTTACAACAGATAGAG
CAAGCGAAAAATGACGGCACTTTACAAAGCGAAGTCGTTGTACAGCATAGCAACGATTACACAGTGCTTG
AAATCGCGCTTGCGAATGATGTTAACGCAATTCGCGCGATCCCAACGCTTGAGCTTAGAGCAGAACACAA
GCGCAATCGCTTTTTGCCGAAGTGGTTGCCGTTTGTTGACGAATATTTAGAGAAAAAGGCGGTCTATCAG
AATGATTATTTTGCTTATTGCATTATCTATTTGTTTGATGTGGGCGATTTCGACAAAGCTTTGGCATTGT
CTGAAATTGCAATCGAACAAAAACAAAGTTTGCCAGCGCGCTTTAATTCAACTTTACCAAATTTTGTCGC
TGATCAAATCTTTAACTGGGCGAATAAAACAGCAAGTGCGGGCGGTTCGGTTGAGCCATATTTTACACAA
GTGTTTGAAAACGTGGCGACGAAGTGGCAGCTACACGAAATAGTGAAATCAAAATGGCTAAAAATGGCTG
CGGCACTGCTTTTAAGAAATGACAACGGCGAAGTAAAGGCGTCGGGAATTGATGACCCCGAAAGCCTGAT
TTTAGCAATTAAATTGTGTATTAGAGCGTTTCAGCTTAATCACAAAAGCGGCGTGAAAAGTATGATCGAG
CGCTGCTATATGCGCCTTAGCGCATTGGAAAAGGAAGGGAAATTTACCCCGAACGAGCTTACCCCACTGC
CCGCCCTTGGCTTAGAAACGGTCGAAATTAATTTTTCAGAAGTCGTTAAAAAGTTAAGACGCGGGCAACT
TAACGAAGAAGTAAAAGAATGTTCAACGGCAGAAATCAACAGCTAGAAAGCACTGTAATTTTAAACAGTG
GATTCTGGGCGCATATTAATATTGCGGAATTTCAAAAAGAAAGAAATATCCCGCTACAAATGCCGGTTGA
AACTGTTAAATCAGCGCTAATCACAGCTATGCAAGAATTAGCGCTGGATTTAAAAGATGTCGAACAGCGC
TACAAAGCGCGCGGCATTAACAACGTGCAAGAAATCGCACAAAGCACAGTGAACAACGAAAACCCCGCGC
AGACACTGTATAAAAAAGCAGTATTTGCGCGGGCAAAAGCGGATCTATTGCCTGAATTTTTCGCGCTATC
CGCGCGCGAAATTCATCAGAACCGTGACTACGTGGAAGAACAGAAAAGTTTATTAGCCGAGGCAACGCGC
GCCATTCGCACGTTAAAAGGCAAAAAGCGGGGATCGGTGCATTTACTATGAAAAAATACTTTATCAACAA
TTAACCGAATTTTTGCTTACGAAGTTGCCGGCACGCTATCACGCGCACTTTCACGCGTGGATCGAGAACG
GAAAATTACTCAATCAAGGCAAGCGCGTCACAGACGCCGGAATTGAGATCGCGCATATTCAATATGACGC
CGTTTTGTTCTTTGATGAGTTCCCATTTAGGGAAATTTCAGCGCAAAAAATAATGGCGGATATTCAAATT
TGGCTGAATGAAAACGACTATTTGCGCGACGTGCTAGATGAATATGAAACGCCGTTTGAACTTGAGATTA
TCAACGACGACGTGGCGGATCTCACGTTCACAATCTCTTTCCAAGAGCCTTTGACCGCAGTCGAAGACGA
CGCGGGCGATCTTGAAATTGACGGCAAGAAATATCGACTTGATGAAATCGAAATTAATATCGTGAACAGC
ATTGATCTTGTCTATCCCGCGCCGAAACAGGCGCAAGAAGACAACGCAGCGCAGCACGATAACGCATTGA
AAGAAATGATCACGTTATGAAACCGGCAATCAAAATGGGCGTGAATCCCGACGATTTACGCGATTTTTTA
AAAGATTTAGAGCTTTTGAAAATCCCGCCGAAGAAGAAAAAAGAAATTTTAATCCGAACACTTCAAGAAA
TGAAAAAGCGTTCGGTGAAAAGTGCAAGCAATCAAAGAACCCCGACGGGTTCAGGCTGGAAACCTAGAAA
AAATGGCAATGCGAAGATGTTGCGACGCATTGCGAAACTCTTAAATTCACAAGCGCAAACAGCAAATAAA
GCGCGATTGCACTATAAACAAAAACGCACAGCGAAGATCGCAGAAGAACACCAACGCGGACTGGGTCACG
AATTTGAAAAGCGGGATTTTAAGAAAGAGAAAAGCGGCACAGCGAAAGATCCCGCGACAATGCGACAAGC
GAAAAAGTTGCGCGATCTTGGGTATACAGTGCCAAGCGGTACAACGAAAAGCGGGAAAAAACGCTACCGC
AGACCGAGCGCACGCGAGATTGTCGCGACGCTATCACGCGCAAAAGCGAGCTTGCTTATCCGCTACTTTC
AAGAGAAAGAAGGAAAAGGCAAGGGAAAAGGTTTAACAAAATGGATTATTCCGACAGAGAAACGCCCGTT
TTTAGATGAACGGGACAAAGAAAACGCCGAGATTTTGAAAGAGTTTATTTTGAAGTTTTCGGGTATTGAA
AAATAACAATAAGAGGATCAAGAAATGTTCCCGAGTGTACAGATTAATACGCTTAATCTATTGAGCGGTG
AAGTGAAAGAAATTGAGCGACACGCGCTATTTGTCGGGGTCACAACGCAGCGAGAAACGAAACTCACGAG
CGTGACCCCCGACAGTGATTTTGAAAAAGTTTTTGGCGTCGGTGCTGATGAAATTAAAAAGCAAGTGCGC
GCGGCAATGCTAAATGCGGGTCAAAACTGGATCGCACACGTGATGTTAGTGCCACAGGATAGCTACGACT
TTAGCGCAGCAGTGAAAAAAGCGAACGAAGTCGCGTCATTTGAATATGCAGTAAACACGCACGCGACGGG
CGTCGATAAAGACGCAATTAATAAATTGCAAGAATTATATATCGAGTTATTAACAAAACTTGGGCGCAGA
ACGTTTTTCATTCAAGCCATTGCGGGTGTAAATCCAGATAGTGGCGACGGTGAAACGTGGGCGCAGTATG
TGCAGAAATTGACGACACTACAACAAACAGTTGTAGCGGATCATGTAATGCTTGTGCCGTTGCTTTTTGG
CAATGAAGTTGGCGTGATCGCGGGTCGTTTGGCTAATCGCACGGTGACAGTCGCAGACAGTCCGGCGCGC
GTTTTAACTGGCGCACTGATTGATTTAGGCAACGCAGAAAAACCAAAAGACAAGGAAGGCACTTTGCTTG
ACTTGTCACACTTAAAAACGCTTGAAAAAGCGCGCTATTCTGTGCCGATGTGGTATCCCGACTATGACGG
GTATTACTGGGCGGATGGTCGCACGCTTGATGTAGAGGGCGGCGATTATCAAGTGATCGAAAACGTTCGC
GTAGTTGACAAAGTGGCGCGCCGCGTTCGCTTGTTAGCGATTCAAAAAATCGCGGATCGTTCGTTCAATT
CGACAGCGTCTAGCACTGAATTTCATAAAAACTATTTCGCAAAACCTATGCGAGATATGAGCAAGTCAGC
AACAGTGAACGGCAAAGAATTTCCGGGTGAGTGTATGCCGCCAAAAGATGACGCAGTAACTATCGTTTGG
CATAGCAAAACTAAAGTCACGATCTACATTAAAGTGCGCCCGTACGATTGCCCGAAAGAAATCACGGTAA
ATATTTTCTTAGATTTAGAAACGTTAGGAGATTAAGAGAATGGAAAGAATCAGCGGAATGAGCTTTGATT
TCTACGTGCTGGGCTTTCCAGTGCACGCAGAATCTATCACATTGAGTATTACAGACAATTCAGCGGTGGC
GCAAACGCGCGGAATCCCTGACGGTTGGGTTTCTGGTGATGTGGGCGCAGAAGGTGAGATTGAATTTGAC
TCAAAAAACTTTCAGAAATTAACAGCAGCCGCAGCAGCGGCGGGAAGTTATCGCGCAATCCCTGAAACTG
ATTTTACTTTCTTTGCACAACGCGGCGGTGTGCGCGATAAAGTCGAGGCATTTGGGTGCAAGATGTTGAT
CACTGATGTGTTAAATATTGATCCAAAGGGCGGCTCAAAATCAACGAAAAAAGTTAAGTATTTTGTGACA
AGTCCCGATTTCGTGCGCATTAACGGCGTGCCGTATTTGTCAGATGATGACACGCGCGATCTAATAGGTT
AACAGCAGTTTTTAGCGAACGACCGACAATAACAATAATAATAAAGTGCGGTCGTTTTGCTAAAAGTTTT
GAGGGATCAGCAATGTTTAAAAATACAGAACACAACGCTTTTTTTGGTTCCGCAGTCGCGGGAGTTTTTG
CGCAATTGAGCTGGGGCGATATTGGCGCGATTTTTGGGATTTTATTCGGTTTATTAACTGTTTTAACGAA
TTGGCATTTCAAGCGCAAAGAAGATAAACGCGCAGAAGAAACGTTAAAACTCATGCGGGAAAAATATAAT
GAAAAAAAGTAGCAGTTTAATCTTGGCGTGTGCGATTGCGTTGATTATTGCGAATGTGAAAACAGATAAA
GAGATTCGTACAAGTACACGCGGGCTTGAATTAATTGCAAATGCCGAAGGGTGTGTAAGAAAGGGTTATA
AATGCCCGCGCGACGTGTTAACCGTGGGCATTGGTAGCACGCAGGCAGGCGGTGAAAAAATCGAAGTCGG
GAAAATCTATTCAAACGAAGAAATTGCGCAACGCTTTGCACATGACGTAAAAATTGCCGAAATGTGCGTA
AAGCAACATTTCAACGGCGCTTACATGAACATGAATCAATTCGACGCGATGACGTCGCTCGCGTTTAATG
TCGGGTGTGAAAATATAAAAACATATTACAGTCCACGCCTAGGCAAGCGAGTGCAAACAACGATTTACAA
GCACGCACAAGATAAAAATTTTATCGCTATGTGTGAACGCATTCCAGACTTTAAACGGTCGGGCGGGCGT
GTATTGAAAGGTTTGCAGATTCGACGCGAAAAAGAAAAAGCACATTGTTTAAAGGAAGTTGAATGAATTT
AAAAGATTATTTGATTTTTATTTTGCTGTTCTTTTGTACAGTATTTTTTATCGGTGCGAGCTATTACAAA
AGCGAGTACAAAGCGACGTCGGAAACGCTAAAAACGCAAGTCGAAAAGAACAAAGAACAAGAAAAAAGTA
TTAAAAACTATGAGAAGAATCTCAAAGTTTTAACGCAGAAACTAACGAACGCAACAGCGCAAGCAGAAAA
GCGCGCGAAAGAATTAAACGAGGTGCTAACAAGTGAAGATGTTAAAAATTGGAGCGCTGGCAATGTGCCT
GATGATGTGCGTCGCTTGTTCAACGAGCGACAAAGCGACGTCGGTCAAAGTCATTTGCCCCCAAACGACG
GAATGCCGCGCGGAAAGCGTGCAGATTAAGACAAACGGCGATTTAGCGCACGCGTTAGAAAACGCGCTCA
ATCGCGTAGAGATTTGCGTGATAGCTTATGAAAACACGCACGAATGTATAAACGATTTTAATAACAAAGC
AGAAACAAAAAGGTAAATCAAAATGGAAAAAACACAAGCACAGACACTTTTAGAAAAGTTAAACGCGGGC
GTGAAAGATAGCGTGATTGTAAACGTTGCGGGCGTTGATTTTAAATTTAATCGTGATAACACGGCATACG
ACACAATGATCAATGAGATCGATTCGGGCAACAAAGTAACGCCAATTAAAGATTACTTACTAGCTATCAT
CGATCCAGCGCAGAAAGACGACTTTTTACAAGTGATCAACGTTGCCGGATTGGCGATTCAAGTCGCCGGC
GCAGTCAATAAAGTTTTAGTGCCGAAAATTGAGGTCACAGTAAAAAACTAAATGCGCGTGTCAGTGCAAT
AGAGCGCAACGGCTTATCACAAGCCGTTGCTTTACGTATGCACTACTTACCACACGCAGACAACACGGAA
CAGAATTTAGCGCGTGCGCTTTGGCTGAACAAGCAATATTTTGAGAATATGGCGAACGCAGTCGCAAGCG
GAATCGCGAAATGTTTTTAATTAAAGGTTTAATATGGCAGTTGAGGGCTTGGAGTATGTAATTAGCCTAG
TCGATCAAGTGAGTGCGCCACTAAAGGGCGTAATGAAATCAATTGATGATATAGGCAACCGCGGCAAAGA
CGCGATGATCAAAATCGGCGCAGGCGTCGGTGGTATCGTGGCGGCGGGTGTTGCATTACAAGGCGCAATT
GCCCCCGCAATTGAAATGAACCGCGCGATCGGTGAGGTACGTTCGTTATCAGTTGCGGAAGAATCACTTA
GAAAACTCACAGACACGGCGCTGGAGTTTTCTTCACAATACGGCGAATCCGCGACGGATTTCGTTCGTTC
TTCTTATGATATTCAATCCTCGATCGCAGGCTTACAGGGCGATGAATTAGCAGAATTTACGAAAGCGTCT
AACTTATTAGCGAAAGGCACAAAAGCCAACGCAAGTACAATCACAAACTATATGGGGACGATGTACGGTA
TTTTTGAAGAAGACGCGAAAGCGATCGGCAATGCAAATTGGGTGCAGGAAATTGCAGGGAAAACCGCGCT
TGCGGTGAAAATGTTTAAAACGTCGGGCGACGGTATGAGCGCGGCGTTTACATCCGTTGGCGCGTCGGCA
AAATCCGCAAAAATCGGTATTTCGGAGCAATTCGCGGTGCTGGGAACGTTGCAGGCAACAATGGGCGGTA
GCGAGGCAGGGACAAAATATAAAGCGTTTTTGGCGGGCGTTGGTAACGCGCAGAAAGCGTTAAATCTACA
ATTCACAGACAGTAACGGCAATATGTTGGATATGGTCAGCATATTGAACAAGATCAAAGGGAAATTCGGC
GATACGCTAGAGCTTGCAGAAGCCGACGCGCTAAAAAAAGCATTTGGAAGTGACGAGGCGGTGGCGTTGA
TTAAGTTGCTTTTGCCAAAAGTGAATAATTTAAAAGGGTCTATTGAAGACTTGTCAAAAGTCAAAGGAAT
GGACGACTTGGAAAAAATGGCGCAAGCGATGACCGATCCCTGGGCGCGCTTTTCGCAGACGTTGAACAAT
ATCAAAACAGCAATCGGCACAGAGGTGTTGCGTGTGATTGAGCCGATCGCAAATAAAATCGCTGATCTTG
GCACTGATTTTGTGAAATGGCTTTCAACTTACAAAAATATTGCACGCTGGATCGGCTATATCGTCGGTGC
ATTAATCGGATTTACTGGATTTACCGCCGCCCTCACGTTGATGAGTGGCGTTGTTGCCGCGATTGGCGTC
GCATTTAGCTTTTTATTCAGTCCGATTGCAGCGGTGATTGCACTGATTGGTGCAATTGTGGTCGTGGTTT
ATAAATTCCGCGCGGAGTTGTTCGGATTTATTAAAGGCGTGGTGAAAGGCTTTAAATCCGTCGGCGTATC
ATTTGAGCCGGTGGCGAAAGCGTTCGGCAAATTATGGGACAGCTTGAAACGCATTGGGCAAACTATCGCT
TGGGCGTTCGGCTTGTTCGGCGGCGCAACGGATTCAGTAGATACGTTCACAAGCGCGGGCGAAAAAGTCG
GAATTTTTGTCGGTAAATCGCTTGAAATCGTGGTAAGCGTGATTGAATTAATCGTGAAGAATATCGCGAA
AATGGCAGATATTTTCGCAAACGTTGCAGATTTTATCATTGAGATGTGGGACGGCGTAATTAAAGGCTGG
CAAGAAAGCGATCCAAAACAAATTTTCGGCGCTTTGGCGACTGGCGTTGGAAATATTTTTAGCAGTATTT
TTAACGGAATTGAAAAGATGTTTATCAATACGTTGAACTGGCTAATTACACAAGCAAATAAAGTGAGCGG
TGTGATTGGAATTGAAATACCGCTTATTCCCGTCGTTGAAGATAGCAAGCCACAATCAAGTTTTTTACAA
AATGCAATTTTGATGACTAGAAACGCGACGAACAATATCAGCGCAACAGGTAACCCACAAAAAACGAGCG
GGCAAGTGTTCGCGCTTGGTTCAAATACACAACCGGAGAGAACACAGATCGCCGGCGGTTCAGTAAGTAG
CAAGCTAACAACAAATCAAAATATTGATCGGTCGGTGAATATCCACGGCGGCGTTGTTGTGAAAGCAGAT
GATCCGAGCAAGTTTGAGCAATGGATGCGCGACCGCGAACAATTGAATGCGGGGTGATAAATGACGAAAA
AATTGTATTTTGATTTATTGATTAAGGGCGAGGATATAACGCTAGATAGCGGCAATCAGCCCGTTATTTG
TGATAATCGCGTTTCTATCGCGCAAGATATTAAACACGCGCTAATTGAAAGCGGGCTTGCAACACTTTTA
ATCGCAGAGCGCAGCCGGATTTTAAGACGCGATATTATTTTGCAAATGATTTTAATTGTTGAAGAAGACC
GCAGACTAGTGCCGGGAACGATTTTTATCGATGAAGAAGATCAAGGGCGTTTGCGCTTGACGGCGGAAAC
GTACGAGTTTGGGAAAATTGAGAATTTAGGGATCGTATTAAATGACTGATTTTAAGCAGATGTTAGAAGA
AAACGGCTTGCCGACAGAAGAAACGCAGATCCGACAAGAATTTGAGAGCTTAACAGATGAGTCGGGATTA
ATTACGAATACGTCGCGGATGTCGCCGTTTTGGCGCTTAATTACCGCGATCGCGGTTAAGCCGGTGAAAT
GGCTTACTGATCACTTAATTGTTGAGATTTTGCCAAATTTATTCGTAAAAACCGCCCGCGACAAGTGGTT
GCAGATCCAAGCGTGGCAAGTTGGGTTAGATTTCAAAGATGCAACAAAGGCGCAAGGCGTGGTGCATTTC
ACAAAAGAAAGCGACTTGACAGATTTAACAATCAAAGCGGGAACAGTGGTTCAAACGGAGCGAATTAACG
ACGTGATTTTTAAATTGACTGTGACTGAAAACACGGTGATCCCGCGCGGTACGTTAACAGCGCCAGTGCC
GGTTATAGCAGAACACGCGGGGACGGCGTATAACTTGGCGACGGGCTACTATCGCATTTTGTCAGAAAAT
ATCCCGGGCGTGGTGAAAGTCGAGAATTTAGACGATTGGTTGACGAAACCGGGCGCCGATCGTGAAACGA
ACGACGAATTGCGCGAACGTTATCGCACACAATTCGCGAGTGTTGGGCAACATCACATTGATTCAGTTTA
TCGCAGCATGATTGCAAAAGTGGCAGGTTTGTCAGTTGATAGAATTTATTTTAAACATGACGCGCCACGT
GGTCCGGGTACCGCTAATGCGTATTTATTATTAGATACCGGCGTAACAAGTCAGCCATTTATTGACGTTG
TCAACAATTACGTACAAACACAAGGAAATCACGGACACGGTGACGATTTGATTTGCTATGCAATACCGGA
AACACAGCACAATATTACATGCGCGATTTATTTTGATCCGCGCATTGCTATTAGTGAAGTGAGAAAAGGC
GAAATAAAGCAAAACGTGGAAAATATGATTCGCTGCGCATTTCGTGAGAATCGAAATTATCAAGTTACGA
AGACTTACCCGTTTTCACGCTTTAGTTGGTCGAAACTAGGTGAAGAAATTCACGTGAAACACAGTGAAAT
TGATTCTTTAGTTTGGGGTCAGCAAGATATTAAAAGCGAGCTAACGATCCCGCGGATTCAGTCTTTATCG
GTCACGGTGGCGAAATGATAAAAATAAAATTACCTTTTTGGATGGATAAAGGAGAACTTCAGAAAATCGC
GCTACTTTTCGAAAAATGGTGGGCGTATGTGTTAAGCGCGGTTAAATTCCCTTTTAATATCTTAGATGAA
GAAACGTGCGGCGAGAAAATACTAAATTTAATCGCGTATCAGCGCGACGTCGAGCGATTCGACGGTGAGC
CAATCGAACTATTTAGAAAGCGCGTGAAATATGCGTTTTTAAACGCAAAAGACGCCGGCAGCAAAGCGGG
ATTTATTCGCATTTTCGAGCGACTAGGGATTGGATATGTCGAAATCATAGAGCGTTTCGATGTTGAAAAC
TGGGACGTGATCAAAATTCATTTAAGTGATTCGCAACTAGCGAAAAATCACGAGCTTTTAAATTTAATTA
TTCGGAAATACGGGCGCACTTGCCGGCGCTACACGTTTGAAGTGATTTCAAAAACAGAGGTAACAATCAA
GCACGGCGAGTTTGATCACAATTATGAATGTCACTATATAAAAATAAATTAATAAAAAAGGTGAAAAAAT
GGCGACTTTAGTCACACAAGATTTTGAGCGCGAGATCGCAGAAAAAACAGTAAACGGCGGCGTTATTCAA
TATGACGAATTTATTTTCGCGATGATTCCGAATCTAACTGCTGATAATTTAGCGCAGCATTTAACAATCC
CGAGCGAAAGCCTTATTAAACATCGTCAAGCGGTGAGTAAAGCGGGCGTGATTAATGAAAATGCGGTGGT
TTATTCAGTCACACTAGGCACAGAGATCGGCGATTTCGATTTTAACTGGATTGGATTAATTAATAAACGC
ACGAACAAGTTAGCGGCAGCAGTACAAGCGGACACAATTAAGAAGACACGCAACAAAAACAATGTACAAG
GTAACAGTTTAACGCGTAACGTTTTATTAGAGTTTACCGGCGCTAAACAGCTTACGGGGATCAGCGTGAG
CGCGGACACTTGGCAGATCGATTTTACAGTGCGTTTGCACGGCATTGATGAAAAAATCCGTTTAACAAAC
CGCGATCTTTACGGTCGTGCAGTGTTTTTCGATGACGCGTTTTTAGTAAAACGCGGAGCGGGCAATAACT
ACACAATCGACGCGGGTCACGCGTATATCGAGGGCGTGCGCGCAGAGATTAAACAAGCGCAGACAATTCA
AGCGGCGTCGCTACCCTGCTCAATCTATGTTGACGTGGTCCATCATTGCACGGTCACGGGCGCATACGAA
ACAGAAATTAAATTTTTGAAACAATCGAAAAGCGACTATTTAGACACAGCGAGAAGACAGCATTATGTGC
AAATTATCGCAGATATTGACAGCACGGGCGCAGTCACAGACCGTCGCTTGTTGTCGCCGTGGTTCGGTAT
TACGCCGAAAGACTTAGACGACACAACAGAAAGCGCACGCGACAAAACGGGACACACGCACAAATTGCCA
CTTGCAAGTCTGATCAAAAAAGGGCTTGTGAAATTGTATTCAGGCAACGACAGTGATAGCGAAGAAATGG
CAGCAACGCCAAAGGCGGTGAAAACATTAAAAGGGTTTATTGATTCGCTTACTCGAAGTCTAAATAACTA
CATTCCGAATAGCAAAAAATCATCAGCAGTTAACAGCAACAGCGAGGACACAATCGGCACAAGTAAAGCA
GTGAAAATTGCGTATGATCGGGCTGTTGAGGCAGAGAAAAAAGGCTTGCCGGTAGGGGCAATTGTTGCAT
TTCATAAAAGCGCCAAGCCACATGGTTATTTAAAAGCAATTGGCGGTACGTTTAATCGAGCAACTTATCC
TGATTTATATGTCGCTAATGGGAATAGTGAGATTATTCCAAATTTACATCGTAGTGATGTCGGTATGACC
GCTTATTTTGCGTTTGACGAAATTCCAGACGGATGGATTGCGTTTGATAGTATTCAATCGACAGTTACAC
AAAGCAGTTATCCGGAACTATATACACACCTTGTTGCTAAATACGGATCAATCGCACAAGTGCCACTTGC
GGAAGATAGATTTATTCGGAATGCGGGAAGAGGGTTAAATGTTGGGAAAACGCAAGAAGACGCAATTAGA
AACATAAAAGGACAAATTACTATTGATGATTATAGTCGAGAAACAATAAATGGAGCATTTAAATTCATCG
GAGAGGGAACTGCGGCGGGGAATCGAGGCGGTGGTACTCTTATTGAGTTCGACGCGTCAAGAGTAGTTCC
TACTGCTGACGAGAATCGCCCAAAATCTATTGTTCTGAAACTTTGCATTAAGGCTAAAAACTCTTTTGAT
GATGTTATCTTCTGGATAAAGGCTTTTGGCGAAGTTGTAAATTCTGGTTCTTTAGATGCCGGAACAATCG
CGCAAGACTTACAACAAGTTAGAAGTAAAACGCAGCAACTTGAATTGTTATTTAATCAGAATAAAGCAGA
AACGGCGTTAAAAATTCAAGATATTGAAGAAAAACTTAATGAAGAAAGAAAATGA
