# Supplementary material for: Comparative analysis reveals the Genomic Islands in Pasteurella multocida population genetics: on Symbiosis and adaptability
Source: BMC Genomics. 2019 Jan 18;20:63. doi: 10.1186/s12864-018-5366-6 (PMC6339346; doi:10.1186/s12864-018-5366-6)
Supplement: Supplementary file 9 — File S2. Detailed information on predicted phage of each strain (ZIP 5010 kb). [file 12864_2018_5366_MOESM9_ESM.zip › File. S2. Detailed information on predicted phage of each strain/Anand1_poultry/detail.txt]

gi|00000000|ref|NC_000000|  [asmbl_id: NC_000000].2227943, gc%: 40.22%

CDS_POSITION                       BLAST_HIT                                                                            EVALUE              prophage_PRO_SEQ
---------------------------------------------------------------------------------------------------------------------------------------------------------------------------------------

#### region 1 ####
487284..487300                     attL                                                                                 N/A                 AAGTGCGGTCAGTTTTT
497923..498129                     PHAGE_Mannhe_phiMHaA1_NC_008201: integrase; -; phage(gi109289985)                    2.56e-15            MTDLNKSDFEKWQNERLSNVTAVTVLRERNTLNAVMNQAIKWNFIKKNPLKEVDAPKEPPPRTRRYRK
complement(498257..499150)         PHAGE_Microc_MaMV_DC_NC_029002: pentapeptide repeats family protein; -; phage(gi971764755)     1.52e-06            MVAQANESALKTVKSAYPAVETVEKIKHAVTEKGMKVFTVIDHQAAAKEAGLEMPFSSVVVFGTPKAGTPMMLKSPTLAIDLPIKALVWEDTKGEVFVTLNDTDTIGKKHGLTEEVYGKLKGAEKLVPTVVTQSITRAISPIRINGYTPLGIAIDLLKENFMKNARNNKLNFRGANLQGTTLREFDLSTADFTFADISGADLGETILSKAVLSSAICSKTSFVRAKLAGYLHRYDLDFNTLSTANLYGGHFFKNIFSEEEANTLKSRGAILCEEGNDIIVAKHKIKKNVVEIESPVG
complement(499230..499736)         Outer membrane receptor proteins, mostly Fe transport; -                             N/A                 MDIHTLQINNIEPWQLGQTYWNASLGFDWLKTKRADLANSLNPNDPVYLDGRLMDRTTMQQKVNSNTEDWIARLGLDMAMPSWDLTWSNKVYIKAPIKGYDELDIMLLDDIPRFRTFDYGTHTQWDSSVRWQPKFAGKHNIYVQADILNFLNQTRKIRSVSISSTSLQ
complement(500049..500663)         PHAGE_Staphy_StauST398_5_NC_023500: SsrA-binding protein; -; phage(gi588498309)      1.86e-28            MTKKKVKVGTNTIALNKRARHDYFIEDEMEAGLELQGWEVKSMRAGKANISDSYIIFKQGEAYLFGATIQPLNVASTHIVCDPTRTRKLLLKQKELASLFGKANRDGYTIVALSLYWKGAWAKLKIGLAKGKNSTTNVKISKNASSPLRIILPFPMLSLCAKSPLNGIEIISILLCGWVPNPIPPSTKSSLITLNTPKLTRLGS
500775..502301                     3-polyprenyl-4-hydroxybenzoate carboxy-lyase (EC 4.1.1.-); -                         N/A                 MRVEIGIENNIQMVLTMKYKDLRDFLTLLEQRGELKRIKQEIDPHLEMTEIADRTLRAGGPALLFENPKGFDIPVLCNLFGTPKRVAMGMGQEQVSALRDVGKLLAFLKEPEPPKGFKDFLSSIPQFKQVLNMPTKVLGKADCQQVVLKDEDVDLYKLPIMQCWKEDVAPLVTWGLTITKGPLKKRQNLGIYRQQLVAKNKLIMRWLSHRGGALDFQEWKETHPGEPFPVSVALGADPATILGAVTPVPDTLSEYAFAGLLRGTKTSVVKSVSNDLEVPASAEIVLEGYIDPNETALEGPYGDHTGYYNEQEYFPVFTVTHITMRKDPIYHSTYTGRPPDEPAVLGEALNEVFIPILQKQFPEIVDFYLPPEGCSYRLAVVTIKKQYAGHAKRVMMGVWSFLRQFMYTKFVIVCDDDVNARDWKDVIWAMTTRCDPARDLTLVENTPIDYLDFASPVAGLGSKMGIDATNKWPGETQREWGVPIKKDPDVVKRVDEIWDSLAIFENEP
complement(502355..502834)         Aerobic respiration control protein arcA; -                                          N/A                 MFLTGRDNEVDKILGLEIGADDYITKPFNPRELTIRARNLLQRTMQENSKDSHHPIEQYRFNGWTLDLNSRTLINPEGEEYKLPRSEFRAMLHFCENPSKIQTREELLKKMTGRELKPQDRTVDVTIRRIRKHFEDHPETPEIIATIHGEGYRFCGELE
complement(502834..503064)         Aerobic respiration control protein arcA; -                                          N/A                 MGTPQILIVEDEAITRNTLKSIFEAEGYEVFEAADGAQMHRILSNKVINLVIMDINLPGKNGLMLARELRETPIPH
complement(503302..503442)         LSU ribosomal protein L36p @ LSU ribosomal protein L36p, zinc-independent; -         N/A                 MQVLSSLKSAKTRHPGCKIVRRHGVVYVICKENPRFKARQGGKKKR
complement(503453..503719)         LSU ribosomal protein L31p @ LSU ribosomal protein L31p, zinc-independent; -         N/A                 MKKGIHPENYRTVLFYDSNAKQGFLIRSCARTTTTMKWEDGHEYPVFMCDTSSASHPYYTGKTRQIANEGRASDFVNRYGKFGTLKSK
503915..505021                     Cytochrome c-type biogenesis protein DsbD, protein-disulfide reductase (EC 1.8.1.8); -     N/A                 MVLLMKKIFFIFFLIWTSLSVNAGVFDKKNAFLKAEQAFVFTESQQNDRLSLNWDIASGYYLYKKSLEIKGENGQLFIPQLPLAEIHQDDFFGDVEIYRHQLTFSLPFTQLSATKQVEITYQGCMEGFCYPPETRVIALTSLERESGQISSAVLTEESVLSELPLAEQDRLAAKLIESKYAVFWFFLFGLGLAFTPCVLPMLPLLSAIVIGREQRPSTAKAFGLSVVYVQGMALTYTLLGLIVAAIGLPFQVALQSPYVLLTLSAIFVLLALSMFGLFTLQLPVSLQTKLTQYSQQQKSGVFGGVFVMGMIAGLVASPCTSAPLSGALLYVAQSGDLLTGAITLYLLALGMGLPLILLTLGNSGSWGN
505009..505521                     Type I restriction-modification system, specificity subunit S (EC 3.1.21.3); -       N/A                 MGKLADFNPRSNLPDEFKYVDLESVVGTELTGYRFENKLSAPSRAQRLAQKGDIFYQTVRPYQKNNYLFEFEDENFVFSTGYAQLRPSINGRFLFSKLQEDRFVQQVLDKCTGTSYPAINSSDLSEIKVYIPDNKQEQQKIGSFFTALDRLITTHQRKFALQLIQQLSKN
505557..505814                     PHAGE_Salmon_SP_004_NC_021774: capsid protein; -; phage(gi526003617)                 4.49e-23            MINTVNVEQMEGEMIGLGVAQAIASTTDTDSADRQTKDVLKLDSRKYKCEQVNFDTHVKWATLDAWAKFQDFQAKLASQTQKPLH
505823..505942                     PHAGE_Mannhe_phiMHaA1_NC_008201: capsid protein; -; phage(gi109289940)               1.05e-05            MMGFNGTSRAATSQASSNTLLQDVKKVGCNKCVMITQKV
complement(506593..507045)         PHAGE_Vibrio_VvAW1_NC_020488: single-stranded DNA-binding protein; -; phage(gi460042909)     1.73e-46            MAGVNKVIIVGNLGQDPDHKVMTNGNPVTNISVATSEVWADKASGEKREVVEWHRITLYQRQADIAAQFLKKGSKVYIEGRLRTRKWQDQNGQDRYTTEIQGDVLQMLDSRQDSQQQQAQAPQNNAYANAKAGKPVQQQAYNFEEDNIPF
507179..507304                     PHAGE_Haemop_HP2_NC_003315: tail fibers; -; phage(gi17981847)                        5.67e-06            MPLAEDRFIRNAGSGLNVGETQDDAIRNIKGQITIDDYDRE
complement(507338..507520)         hypothetical protein; -                                                              N/A                 MSGISDLTERFNPEHNIIKGILALIHSFKMIDLGLFSSAVGTTRLALNSTSVPPPELPAA
507796..508197                     Haloacid dehalogenase-like hydrolase; -                                              N/A                 MAKYNTILFDFDGTLADSSNCSVVATQQAFEQFALPKPTAQEIIHFMGLPIEISFRKMGAAPFTEQQFAMWLDAFRQHYRELSDTLISAFPFALECVKQLKEAGKTTAIITSKKTDSLFVRLLTYYKWIRSNS
complement(508221..508634)         hypothetical protein; -                                                              N/A                 MNDRALTFLLFGHMKAEGRKLDPNVLFNSGTVEYMNARKNASIYVDWMEGKFISPEESVSEQQSARNLDLAIYRVALMSKVIPSLVELEQKSKDEIAKIFPMKKIIQFAEDLQDEINSSQDNQVAPSASGRRLRDNS
508869..509048                     hypothetical protein; -                                                              N/A                 MTAVSLSLTPENRLYRALKENKDNYTIDSKGQVNLKPEYANRKLQVVLANLKDVKVQAR
complement(509240..509761)         PHAGE_Phage_Gifsy_2_NC_010393: bacteriophage Clp protease involved in capsid processing; -; phage(gi169257302)     7.50e-64            MLARAGKAEIEKDNAYNGMTLRELARASIADRGVSISGMNAMSIVGLAFTHSSSDFGSILLDVAYKSVLEGWAVATDNFDKFTTKGSVSDFRKHNRVGLTEFGPLPVVGEGEEYTYGTIGDKQVAVAIATYGKLFSITRQTIINDDMSMLTRIPFLMGKSARATVAKLVYKFL
510116..510589                     PHAGE_Mannhe_phiMHaA1_NC_008201: portal vertex protein; -; phage(gi109289937)        5.84e-43            MKPDVNQEIYGLPDYLSSLQSAFLNESATLFRRKYYVNGAHAGFIMYMTDPAHHVDDIDEIKRQLKEAKGKGNFKNLFIYAPNGKENGLKIIPLSVKQYVVVALEKGAVNAVVSIDIGAGNVITSTISMAAVEELKLEVGKDAYAIIKATSVMVGVE
complement(510600..510962)         hypothetical protein; -                                                              N/A                 MKIDLLNKLIKIMEVLDDEIKDSAIFEDATNKTMEALKKIDFSPEDIISAAIDGEIDNTSHKMTLFNYLKFQETIFKVILDEQLEKMENDLKFILFDDSKLMREGTPWLKSLVSIITRLF
511280..511447                     Chromosome segregation ATPase; -                                                     N/A                 MREEIKAQKELEKAKIEAERKQKEYEKELEYTRKLLIKDQKNTKLKEKLQQLEDS
511563..511865                     PHAGE_Clostr_CDMH1_NC_024144: putative regulatory protein; -; phage(gi640884899)     3.95e-30            MTRRLEPLDRIRELGDASVPFSFDVHAMIYSENAPALEYELHKAFINKQINKVNPRKEFFKVSLAEIKAKAEKLGAKVEFTMVAEAREFYESQALEKGPA
complement(511838..512296)         PHAGE_Entero_fiAA91_ss_NC_022750: major tail sheath; -; phage(gi557307603)           1.08e-43            MSEEYLHGVKVTEINQAIRTIQSLSTAVIGIVCTANDANNETFPLNEPVLITNVAAAIGKAGKQGTLSRALDGISDVVNCKVIVVRVQESAEEDESTKASEMNTAIIGSITEEGQYTGLKALLIAKNKFGIKPRILLRDCFKAYQAGPFSNA
518227..518243                     attR                                                                                 N/A                 AAGTGCGGTCAGTTTTT

#### region 2 ####
515718..515730                     attL                                                                                 N/A                 AAGAAAAAATAAA
complement(521590..521850)         PHAGE_Burkho_phiE125_NC_003309: hypothetical protein; -; phage(gi17975231)           1.12e-09            MNQISWTKKAIKQLLSIDQRYVKSIREKVNALNTFPDVKLDLKKMSGKDNQYRLRVGDYRVLFEVIDGEPRIINIQTVKRRTSTTY
complement(521958..522515)         Opa; -                                                                               N/A                 MKKSVFVLALGTLCAATASANFYVQGDLGYSKLKFEDVSKSKFSPSLAVGYKFDDFRLALDYSHYGKLTHTEQESATIPNAGGHQTVSGPEKYSLKVTSWGLSALYDFNFGTEIKPYVGMRLSQNHFKSTLDFKAPGYSEYRSTKVHKLGYGFLAGAQYALVKNVSLNAGIEYNRLGKIDGVNND
complement(522936..523460)         Sialidase (EC 3.2.1.18); -                                                           N/A                 MFPESTGLSGPSDNGVTEFGSGYVNIDGKQYLRLNKKEGYTSKQWTLRENGIVFNEKNEKTGYRVVINGDPKKNFKDLGDVYDQDNNKLGNIYLKQTERNATVPFTAPNTSYFWLTHSDDNGKTWSSPIDLTSQVKKDWMRFFGTGPGVGIQTKKEIYSFLFIILIAMVNSPLR
complement(523519..524229)         Na+ dependent nucleoside transporter NupC; -                                         N/A                 MAGYAGMGVPLPYLIAASFMAAPAGLLFAKILYPQTEKFNDNLEKVDLEKPANILDAAAGGASSGMNLALNVGAMLIAFVALIALINGILGGIGGWFDMPELSLGLILGWIFKPLAWVIGVDWNEAEIAGRMIGTKLAVNEFVGYLDFTAYLKAAAADANMVQLTDKTQAIITFALCGFANFSSIAILIGGLGALAPNRRGDIARLGIRAVIAGSLANLMSATIAGLFIGLGGVVL
complement(524486..524902)         PHAGE_Burkho_phiE202_NC_009234: gp10, site-specific recombinase, phage integrase family; -; phage(gi134288747)     2.46e-16            MRVLSLAREAGWIDSLPFVPKNKEPKVRVRWITKEEAARLIENLSVEWMKEVCLFALATSARMTEILSLTWDKIDFNQSIAVITSDIAKSGRARSLPLSTETLHLLRKNESIKHLILFSIAEMGKELVKLIVIFLNVH
complement(525008..525802)         DNA primase (EC 2.7.7.-); -                                                          N/A                 MDYSKCNAIEIKAISIAAQKLGLEYPYFGEALNVLAEEFSKFPLESLNGLKILHDELGTINKHLLKMAPKPPSLDPEEVVKVLTNDEIIDGLLKHGVINSLVNTFLYFQENISMRIAELENGISTEGANEQITKAPHFDQQPKDFMSDLIVLVGESAWNAWNKGKGEEWLLLCQSLQHDSKQKPVILGEKQLEGISQIRIAHPEQQYIRLIQFGELSREEITALCLNIAKNTKAKVILLCDILGQTVENLSQYIERLRNDSDRK
complement(525824..526036)         hypothetical protein; -                                                              N/A                 MRKAKTVKPFKSEYQPTFEQLAKAVEKTEFYLNFAKDYIRNGHFKGTADALKAIKKEVTKGLKENKGGEH
complement(526029..526247)         PHAGE_Entero_P4_NC_001609: putative CI repressor; -; phage(gi9627516)                2.29e-05            MANLNYTGFTYIFIGILRTDLSNQLHKLRIPAKSELQARKKLARDYVLVFAGKIPLKTHRTFTHDALEVDHA
526447..526626                     PHAGE_Entero_BP_4795_NC_004813: hypothetical protein; -; phage(gi157166037)          4.05e-07            MATGNKNNKSLKKGIRFPHELIQQIDRAVEVENAKGEKTNFSSWVIDACKAKLEKSNNE
526892..526904                     attR                                                                                 N/A                 AAGAAAAAATAAA
complement(526924..527214)         PHAGE_Brucel_BiPBO1_NC_031264: tail fibers protein; -; phage(gi100019)               5.33e-18            MSKKVELKPFDIAEYLDSEEMIAAYLSEVLETGDTNEFISALGDVARARGMTELAEKTGLGRESLYKTLSYGSKPRFDTIMKITQALGIKLVPMHI
complement(527211..527381)         PHAGE_Brucel_BiPBO1_NC_031264: super-infection exclusion protein; -; phage(gi100020)     8.59e-05            MVILAIINQLVMVYYAQYKDVTYLLICGGDKSTQKADIAKAKALWEEIKQKEGVNV

#### region 3 ####
576090..576102                     attL                                                                                 N/A                 AAAAGTGCGGTCA
581650..583221                     PHAGE_Bacill_0305phi8_36_NC_009760: RecJ; -; phage(gi156564062)                      8.25e-67            MNKLIQRRAVPLGEAVSSDPLLDRLYRARQIQHPQQLDRTLAALLHPQQLDGIEAAVTLFVQAYKQQEKIVIVGDFDADGATSTALAVLALRQLGFAQVAFLIPNRFEQGYGLSIAVAEQALEKDVQLLMTVDNGVSSVEGVAFLKAQGVKVLITDHHLPPTQLPDADAIVNPNLSRCAFPSKALAGVGVTFYLMLALRAKFRELGIFNQQTQPNFTDLLDLVALGTIADVVPLDQNNRILAYQGLARIRAERCRCGIRALAEVANRDMRQLSTSDLGFSLAPRLNAAGRLDNMSVGVELLLAEDMASARALALELDGLNQTRKEIEQGMKLEALEICRQLTALQQTLPFGIALYQADWHQGVLGIVASRIKDHFHRPVVAFAQEQAGILKGSARSVEGLHLRDALERIHCLYPDMILKFGGHAMAAGLTIQESRFADFQQAFNQIVGDWLDEGQRQGISTKSSRNKRSNESNADNNAATHVIPEAIRDNNLGSGPITKGNSVITIKKNHSGFKISACLRIAI
complement(583317..583958)         PHAGE_Bacill_G_NC_023719: gp245; -; phage(gi593777701)                               4.38e-15            MQKTYQLKTEKLACQRGDKILFTALNLTVNSGDFIQIEGHNGIGKTSLLRILVGLAQQLEGNIFWNSELIQKQREEYQYNLLYLGHHSGIKPELTAWENLKFYQHISASEQGEEILWQVLETVGLLGREDIPAAQLSAGQQRRIALARLWLSKAPLWILDEPFTAIDKKGVQVLTALFEQHVQKGGMVIFTSHQDVQSHLLTKVRLENYKFMD
complement(584227..584457)         PHAGE_Mannhe_vB_MhS_587AP2_NC_028743: hypothetical protein; -; phage(gi970580059)     2.50e-15            MTNKNYEIIKQVILNDQLGNPKDLNIVVVEKNLSDFDKERIKQAILESASNTTDVSLKELAESLCDAIHLIDSYKS
585259..586158                     Outer membrane receptor proteins, mostly Fe transport; -                             N/A                 MPSLKGYEDRASSYATSASWNFTPEHSITLLYSHNERHPTPMELYYHGNHIATSSFEYGNKDLKKEVSDNIELNFSYFGKKLSVKGSVYYIHFDNRIFNQTLAREGNLSLNRYSQSKAKYYGVEAQVDYAFTPELMLSVFGDKVRGELYNLPELYYSPDAYSKTSVPQPNQNAPRVPPARFGFRTNWQITENLSTSFEYIYVFRQDKTMAPKEKRNIHGELVKDEQTQKQVWFVTESPTPGHNMVNLSLDYMKKINNIDYHLFIQGNNLLNEKVYSHTSFLPFVPQMGRNITMGMNVRF
complement(586161..586364)         PHAGE_Mannhe_phiMHaA1_NC_008201: integrase; -; phage(gi109289985)                    3.39e-11            MICFKIICTKFAPLIAPKFLWLHLQKKNKWRAQVRKKGISKSAEFNTKTEAQRWALAIETQIDNRFF
586987..587244                     putative major head protein; -                                                       N/A                 MFKKLLELRQKKAEHAAEMRALLENAEKENRPLNEEESGKFDKLKDLVKQMSEEIERYETVADEERSLGLQGGKPVETGGKAHRG
complement(587274..588257)         Putative DNA-binding protein in cluster with Type I restriction-modification system; -     N/A                 MNNQIQLYTSEDGKIALQVSFEQETVWLTQAQMADLFEVKPQNITMHLQHIYAEGELDEMSTCKHFLQVQKEGSRQVKRQRKFYNLDAIISVGYRISSKRATQFRQWATQTLKQFLVQGYAINERRLQEKGIEFSQAVALLSHTLTNQALVNDNGQAVISVVQDYARTWSLLQAYDEQSLVENRVKQPAMKALVFDEVLQAIEQLKQTLIEKGEATALFGQQRSDGLASAIATIEQGFGEEWFYPNIASRAAHLLYFVIKNHPFVDGNKRTGSFLFLWYLRLNQGLLAKPVEQLINDNTLVALALLVAESLPEQKVLMIKLIEHLFY
complement(588480..588776)         Putative Ton-B dependent hemine receptor; -                                          N/A                 MRLLDEKLELGTRLVYHTNVKDTRNKSLFEAGFSGYSNVPRWTPVFLVDAYINYQVNEHLLLTLSGTNLTDRYYLDPMTRSSMPAPGRTVKFGLTARF
complement(588779..589195)         Putative Ton-B dependent hemine receptor; -                                          N/A                 MTPLYKRKPEHSKNIEIGYVHDLRGFFPRLRRADIRLNWYKNTTKNIFDRDANYEMRQFEKRILEGLELQGRYDQGNFFADLGISYNIRNKFCDKESAIINNDFSIRGNSIHPVCVNGGNANGYLKIPFCRNTASLQI
complement(589340..589735)         PHAGE_Vibrio_12B12_NC_021070: hypothetical protein; -; phage(gi481019171)            5.66e-31            MSKTTRGRASKVDLLPADIKTRLAMMLRDKQYSQTQILAEINDLIRECGLDERYCLSKTGLNRYANKMEKFGEKIRQSREIAEIWTKQLGETPQSDIGKLLMEAVKTMAMIMTFFIYLSLIYILKNHGIGL
complement(589744..590046)         PHAGE_Vibrio_12B12_NC_021070: hypothetical protein; -; phage(gi481019172)            1.43e-24            MALKELLTQDQGMLILHSLAENNNQANDEVLQDCLNLYGHRMSRDLVRTQLRWLEEQGLVKLENCGYLFIAKLTARGFDVSQNQAVAEGVKKNPFIDGFR
complement(590173..590379)         Mu-like phage gp25; -                                                                N/A                 MIMDIWEFIRANFGVVSTITAIIAGGFWLKMDSKYAKKSDLGQLVDVVKSQDKRLTMLETTVENYPVR
591182..591736                     hypothetical protein; -                                                              N/A                 MWQGIFSQLSALYPLIGLAIFVFTFKVIMIILTKKRKNKKKYAYSDLRQPSKLEILSKAEFKKSSLMNKSEYALFTQLKTLLDTQQNGKYFQLFSQVAMGEFIQSDDYHAFHLINNKRVDFLIIDKDCQPIVAIEYQGNGHYQNNAVERDAIKKESCRKANIDYSFSSSLSSLVLDSALPRTTP
complement(591927..592361)         PHAGE_Mannhe_vB_MhS_535AP2_NC_028853: hypothetical protein; -; phage(gi971749626)     2.65e-13            MTETVTITKAEYESLLADKKRLDFIEKNWCEVIDGIPEIKITTHIIVGETQLRPALDQVINGYEKLNFHWEYSNWISVDDKLPEVETPVIAFCEGEYGEHYAIASREIADGEYFWVAINQNGPIYDLAINVTHWQPIPRLLIKE
complement(592466..592777)         PHAGE_Brucel_Pr_NC_019447: hypothetical protein; -; phage(gi418487882)               3.48e-12            MIKEVLNERETTHGDFHAGAMDFKELMNVINSGRNNMDSSQYYALTMIATKIVRIVNGNAHEVDHWRDIVGYATLGGRLNIEDEPLTAQPAVNILPVIDYPQN
594443..594455                     attR                                                                                 N/A                 AAAAGTGCGGTCA

#### region 4 ####
597822..597833                     attL                                                                                 N/A                 GACCGCACTTTT
complement(600732..601772)         PHAGE_Mannhe_vB_MhM_587AP1_NC_028898: transposase; -; phage(gi971753894)             0.0                 MFYSNNPLIKHKTGLLNLAEELGNISQACKVMGMSRDTFYRYQQAVEQGGVDALLNQNRRVPNLKNRVDEAIEQAVVKFALDNPAFGQVRVSNELRKQGIFVSAGGVRSIWLRHHLANFKQRLIALEKLVVEQGIILSETQVQALERKKEDEIACGEIETAHPGYLGSQDTFYVGNLKGVGRIYQQTFIDTYSKVAFAKLYTMKTAISAADMLNDKVLPYFESQGLPMLRILTDRGSEYCGKVENHDYELYLAINDIEHSKTKVKHPQTNGICERFHKTILQEFYQVAFRKKIYTDLTALQADLDEWLMYYNHHRTHQGKMCCGRTPMATLLDGKRIWVEKNLSSN
602110..602532                     hypothetical protein; -                                                              N/A                 MAYNLDKKLKEFEFERKQVLHHLALLDANIATLKRAIELTQQETDVALYNTDNFVYRSKYKLFKGKIRKYIVQMMREAPNKAFTIAELTQRIFDIEQNPDTPSEKHLDSVRKQLNEFYKREWVNRTQISRNEVYWQWKQK
complement(602554..603018)         hypothetical protein; -                                                              N/A                 MTKQKSTLENALEEAIEEIETEKKEIAAQIKQLHKELKDLDRKISDYRVALNHAKGREEPPLPSNPKFRNLRFQTSPQQLIAQVLKQEPSKWLSVKEITYLAMNLDGQEIEEVIPYKQSQTIACTLNYLKYKSLVEKCLIDNSQHWRLRTLEQG
603181..604635                     PHAGE_Mannhe_vB_MhM_3927AP2_NC_028766: defective tail fiber protein; -; phage(gi971741549)     5.18e-37            MAKWKIDEGLKNRDYSANTFVNKIPSDERWAYYALKKVRDIAENRFSSLANADGYKHVGRCKSVEMLRKVLPSKHGQRILVDAYYEGGTTGGGEFVADLQDLTTADDGGSCFVVLNNTARWKRIFDDRVDVVDFGAKSDEDATIAFENAFKYAGEHKKIITSEASTYFINKPLFLSGVGGIELNGKLYAKMTPENKSKPIITWAENAITLTQSHNNFINLVMWLEPTEDAPAICLAGLKSTNLKIGETGCVQIYATTEQTEQQVDFKGVEVSSTAYNRFDIDVLSTLHITGKGRGWVNENVINAQRFRALKAGFRAGILIDGEYRHNHNLIRRGCLEGGQTINIENGSSNTIEDARFERNPKNPDELLTISFSENAFSNRIIASWVSSPEETADLLKMSYNTVYARKLDWGFFKIVGIRGWRIYKRDLDRNIEKENNNSRLCVQIGKEKQQCRSEKQKMASGKSISQRRTASEFDVLVARLKRN
604656..605048                     PHAGE_Edward_GF_2_NC_026611: putative integrase; -; phage(gi764162281)               4.56e-07            MKHEAWAVEKLNKQPERTVEHALIRFLEDAEHQKDLETKIRHAKYWREAIGHKKISSLTSDDIYNNLPTINANTGEKMSPSTQNRYRTSIMRALNLAKQAGWVDSIPYVEKTKSRKSGFAGSRTKKQADF
605111..605773                     PHAGE_Ralsto_RSA1_NC_009382: site-specific recombinase; -; phage(gi145708124)        2.14e-37            MTEILSMTWDKIDFSRKIAIVTSDVAKSGRARALPLSREALSFLRMRETKRVSDYVFHRGNGKFVSDIDRDIFYRATERANIKDFRFHDLRHTWASWHVQSGTPLLVLKELGGWETIEMVQKYAHLNAGHLLNYANQVKFPSNSFLDTSTLTAGNDNEMEMFNTTLNRLEMELEELDYFYLSVFVEALIASKKLSKANDLPFEHLGLVAHSLREFSSSTS
605830..605841                     attL                                                                                 N/A                 ACCACTCTCTTT
605940..606116                     possible bacteriophage Mu G-like protein; -                                          N/A                 MIHIQLNADEALQGLHRTAESLKQGRKLYGILGEALRTIHKERFTLLPLTPFTNKEPL
606113..606859                     PHAGE_Rhodob_RcapMu_NC_016165: major capsid protein; -; phage(gi356870880)           2.79e-26            MTTHNLQKLRVQDPVLTELAQGYHNNELIGETLMPTVEIDKEAGKIPTFGRLAFRLPSTVRSLRGISNRLDPEDIGAIDVALEEHDVEYAIDYREENEAIFSLRQFALNTTQDVIALGREKEVATLALDESKYGTNNKITLSGSSKFTDQTADIFGVFDAGIRAIKRSIGRKPNVCVIAGDVWAVLKEHPKVIEKIKHVQVGIMTPEIFAKLIGIDTVKIGEAVYEQSNQLKDIWSGCVVNYQLVIYL
complement(606904..607353)         PHAGE_Mannhe_vB_MhM_3927AP2_NC_028766: tail length tape measure protein; -; phage(gi971741542)     1.20e-64            MSENQIGEVLDKAVAAGQAGNFELADMARWLPQQMAAAKSAGLSGMSGFEALLVANQQARVTAGTSDEAGNNLVNLLAKMTSKETNERFQKLEIKGKDGKTHGVDFIKSMEAQKAKGKNSIEAFMSIMDQVIGEDKNYKALQEKLKTSN
complement(607350..607832)         PHAGE_Pseudo_MP22_NC_009818: transposase A; -; phage(gi157834977)                    6.61e-10            MLELKKFYSVQELSKFNLSEFPTSVRRIKEKAKRENWQSRKRSGKGGGVEYALSSLPKKLDAILDKLDGIADKVDKQNKKIADLQKQVQALQADLSEMAKKNRNQALIAGGIGGGIVAVGIELIRLQFGGYRHYKKARWQLGQARKTYQKLRSPQCNNSA
complement(607841..608083)         hypothetical protein; -                                                              N/A                 MSLKNRSLNVAMIAESLGVSNQAVSSVIKKGKNSQRIAKAISIAIDKPLDQVFPHYIENQQKKAVRAEKITQLKRKFAQI
complement(608364..608687)         PHAGE_Burkho_ST79_NC_021343: hypothetical protein; -; phage(gi509141645)             9.85e-09            MNYIEKTIEDSQTGANASYHELVSFTVDYNNSSVTSTTASYVSKKAKDGNKKALSFNSFYLNSVPERGESAHDWVLNQLVQPQPEDYQHDGQSVNPYMFAGGQVKND
complement(608734..609279)         PHAGE_Mannhe_vB_MhS_1152AP2_NC_028956: host specificity protein J; -; phage(gi971760507)     7.51e-09            MIRGARIEGLTGKFTGELEVTQIVGGNVLEVFTCTSTHIGASGATNYGESPRYHIRYMRKIVKVLINSANVDRELFIIDPLSSISGRAYTSIFTRPGRRADDNDYTVSETIFMPGIRNLQARLTLPNGVINEYQRTISIPRNETCAIDISYETLSDTSVNEDTFTFIAVVKSTSSKTISKV
609547..610602                     PHAGE_Edward_GF_2_NC_026611: putative integrase; -; phage(gi764162281)               1.42e-75            MSIYKRKGDGPWWVDISSPNGKRIRRSSGSYVKKQAQEYHDKLRAEMWNIDKLEKKPTYLFEDALLQYLKSAEGQKDVVTKKRHAIYWREIFAGRELNSLTTQEIVSHIPTKNMRTGEVLSNSTQNKYRQSIAMILNLAHKAGYIEKILYLPKKKEPPIRVRWITKEQARSLIDNIRTDWMKVICSFALMTGARRTEILSMTWDKIDFERKVAIVSNDVAKSGKARSLLLNEEAIRLLKSQKGKHSKYVFVGRHNNRLNDINRKSFMLAAKKCFLVDFHFHDLRHTWASWHVQAGTPLFTLKELGGWETLEMVKKYAHLNADHLLEHANKVEFNGTFTAHDKKSKVLRFVA
610684..610869                     N-carbamoyl-L-amino acid hydrolase (EC 3.5.1.87); -                                  N/A                 MPSGAGHDAMHMATLCPTGMIFVPSHRGISHNPLEFTEWQDIDAGIKVLQKVVLTQAEVVS
complement(611019..611384)         Putative nitroreductase; -                                                           N/A                 MRLKNRTFLFSPDFSTSPLTYFSLCXPLFRPVSTEVSEADVRVVVHKSCGLAAQTFMLLMAEQGYDTCPIEGLDGGKVKKLLSLPQGAEINMIVSCGVRKAGRGIWGDRFRVPFDEVYHRK
complement(611404..612465)         Conserved domain protein; -                                                          N/A                 MKIFTWPVVAGAALGIVAPLLTYNGNPGNMGFCAACFLRDTAGAVGLHHAAPLQYIRPEIIGLILGALISALFSKEFRPRGGSSPFIRMILGFFAMLGALTFLGCPWRAYLRLGGGDLTSIAGIAGLFAGVIGGIFFAKRDFSLGKAVEQNKYTSYIAIAVSVLLFIFLITRFSFGEGLPIFFSAKGSGAQHANLWLSLGVGLLIGVLMQRSRFCSIGAFRNFILFRDSALLNGVIAIVVFAMITNALLGQFHLGVEKQPIAHNQYLWNFLGMALCGLCFSLGGGCPGKQLVHVGEGNNDATFFIVGMLLGAAAAHNLTLAASGAGISNYTPYALLAGFVFCIYIGFTRKASA
complement(612733..613059)         hypothetical protein; -                                                              N/A                 MLHSKGKILPKITFNELETKERFAIALRQEMHAQYWTGKMVANALDVSEKTVKDWVAGRRLPSSLDLLALMRISSCVRRLVWDISKSEDCYQDAEMLRQICFTLLSNL
613107..614051                     PHAGE_Bacill_BM5_NC_029069: hypothetical protein; -; phage(gi985757806)              2.93e-12            MVTRTNNQPKNQAASYIRMSTEHQEFSPDLQRCFIKDYAKENGLEIIREYIDEGKSGLTAVRRPQFLSMIKLVQSGQADFDHILVYDISRWGRFMNIDESSHYEQICTHQGIKVHYCAEQFKGNDIGSQIYKAVKRWAAGDYCRELGVKVFNGQKNLIQHGFRQGGPAGFGLRRRLIDCQGNAKFDLQRGDRKSLQTDRVILVAGPKEEQEIVLQIYHDFVYQRKTEQQIADSLNAQGIVTDRNTAWTKGVVHQILINEKYVGHNVWNKCSASKTREYKGKNPVEEWVRAENVFEGAICPFIPFRFLFISSLHQ
complement(614029..615390)         PHAGE_Entero_P4_NC_001609: DNA primase; -; phage(gi9627512)                          2.44e-88            MKTYFKSSQKCFKENDRTNEKARAFTQWLGLDLALQRGSREIYHYDNQAWHKLELEDIEEKAVQFFDENELGYSDRTINSLLNTLKAQLPRMGDQANEFIAFNNGVLNRNTLAFEPHDRNHWLTSYIPHDYDEHAQNTPHFDDWLSFVANGCEKKQRNILAALYAILTNRYNWQLFFELTGKGGSGKSVFAHIATLLAGEQNTISAKLEDFDNAKDLEGFENKTLILCPEQSKYAGEGGGLKAISGGDLLRVNPKHKKPFFTKITALIMLINNEPCRFTERAGGVDRRRVIFDFQRVVPDEKKDPDFIHKVTLEAGGIIRKVLNTFTQPEEAKKALNEQMNSKEALAVKMESDVLTAFFNYFFTSRTLDGLYIGTRTLGENRIQTHLYPAYLAYAAAYNLKELGLNTFVAGIEQAIKQHGNEHPFKKDKVREGMRTNIHFRDFNVFFTDVMKK
complement(615482..616681)         PROPHAGE_Escher_MG1655: CP4-57 prophage; integrase; -; phage(gi16130540)             2.41e-110           MARTTKQLNNTAVEKAKAKDKPYTLTDGNGLFLLIMPSGSKTWQFNYYRPITKKRAKFSLGAYPNLTIAQARAKREEYRALLAQGIDPQEQKEQEQKAAITKIENSLLFIAERWKAKKAQEVEALTLKKNWRRMEAYLFPIIGNMPVNEIVPKVAIEALEPLYNQGKGDTLRRVIRLLNEVLNFAVNYGLIPFNPCLQINEVFSFGKSNNNPAINPKELPELIKTVMYSSVAIQTKLLFQFQLLTMVRPSEASNATWSEIDLEKALWTIPAKRMKKRNPFVIPLSSQAIAILDKMKSISPKSEYVFQSWIKSNQPMSSQTINKMLSDLGYKDKQTAHGLRTIGRTYLAEQRIDYEVAEMCISHKTGTQTGKIYDRADFLEQRKPVMQLWGDYVEKCYPK
616780..616791                     attR                                                                                 N/A                 ACCACTCTCTTT
617977..617988                     attR                                                                                 N/A                 GACCGCACTTTT

#### region 5 ####
complement(676931..677455)         PHAGE_Haemop_SuMu_NC_019455: hypothetical protein; -; phage(gi418489077)             3.66e-80            MRLYQKNKLISKQTKEEIINKIKAFNGYKDVNCLSSWLLFSGQQVGSLDELFKQRFYNCIRQSDYTLAEGYLDGLEVISESFHQLLPRFRDKEKVLLILDPPYLCTRQESYKQANYFDLIDFLRLIHLTKPPFIEAMVEDKWDNWQAFDEINRITVNASASYSGKYEDNLIYKF
complement(677424..677732)         PHAGE_Haemop_SuMu_NC_019455: hypothetical protein; -; phage(gi418489077)             2.49e-45            MAKQFKQAPLPFTGQKRMFLKHFTQVLNDNIEGNGKGWTIIDVFGGSGLLSHVAKGLKPKAKVIYNDFDGYAERLNHITETNQLREILYHSVSEIIPKKQTN
678481..679884                     Outer membrane receptor proteins, mostly Fe transport; -                             N/A                 MKINPIAFFVISSVALPTTSAFAEEVIFLDEISITGSSLDVPFSSDPLSQTPKPNDIVVGKEKLKMRSSTLGNALNGELGVHSSQFGGGASAPVIRGQEGVRLKILQNGSDAVDMSQLSPDHAIGVDTLLAQQVEIVRGPSTLLYANASPAGVINIVDNRIPTSIPEKGYEVDIGWRYNNNSNEKLGTIGITGSLGNHIALRFEGLTRDSHPYHVPGFQLDKYLDYVPDTQNKTKTGTYGISWIGEKGYIGVSYNNRREHYGIPGHNHAWDGCAAQISPHTLTKYNYYLHFYPYWISDKDVDNPHFHCGSNHAHEGHTHQHSHDHPYGHNHDHSLGGPLINSRSERYDIKAEWKPSFKGLDKLRLSYSTTDYFHDESDGGIPMNLFNNKGHNFRAEFIHSPVAGLTGIWGIQYQTQTMSANIPRLKRCSNWSKHPCHKELKGKFDPSKITADDRKRGLPLIENKTLN
679977..680135                     hypothetical protein; -                                                              N/A                 MAYYPSPEKCLKIQKKSRNKELSITEQPRSEPSKKNYFVWLLVISILLYFIP
680160..680627                     PHAGE_Bacill_Fah_NC_007814: head-tail joining protein; -; phage(gi89152487)          2.47e-05            MIKITGLKELERALKQKQKDIEKAAKKSIRKALNAGAKEAKGIMKPHIPVLGSSTNFRQKGTVKNNLRHRTKVAKDGMSGTMIIRIRRAGKKRMARVGENTRDRTDPFYWFMLDQGTSKMKGTHFFEKGANAAKERTLRTIERTFEEEMKHHIKL
680709..681005                     hypothetical protein; -                                                              N/A                 MLAAIFFIIFLIFLISILKYYALIPLTVLVIGAYYQFKKTDAKIEKEMELERPTNKILERQTAEDANKPFLTGKISWVNNKTGKETHLADIVVNLKND
681100..681606                     PHAGE_Staphy_phi2958PVL_NC_011344: hypothetical protein; -; phage(gi209363557)       1.70e-21            MKYVIVDIETANPNITSICQIAIVTYKNGQITDQWHTLINPKTYFHYMNVAIHGIDERTVKNAPTLSDVADTIKAKFADNIICSYGAFDRSSLTRIFPELSNQWLDIVRVVRRSWNQEFAKYGYGLASMASALKIKQSNHHDALDDVLVAGEILKKALTDSQQDLDFW
complement(681742..682293)         Type I restriction-modification system, specificity subunit S (EC 3.1.21.3); -       N/A                 MNNKKSSVPKLRFPEFTDAWEQRKLGIFIQDYIEKTTVQNQYPVLTSSQKQGIVLQEDYFADRQITNENNIGYFVLPKGFFTYRSRSDNGIFRFNRNDLIDKGIISYFYPVFEIINGDSNFFLYLLNSTIDKQVALEAEGTGQRVLSLKNLKINIIVPNSKEQQKSDPFSPHLIALSPLISVS
complement(682555..683073)         PHAGE_Entero_P1_NC_005856: RlfB; -; phage(gi46401674)                                8.24e-26            MDENNWLPELILLEDFSGNWENFFQTIYQIFERDFENAKPRFGKYQVNLKRHPTYNGKSATFWHMISEGKDETERTPDIRRCERIAWIKPMLENFCEVKPENSSPILWWVEKRGNEERYHLVLPDFSYLVVVAKRRDFVLPWTAFYVEYEHQRRKYQKKYEMFWEEMEPQKS
complement(683066..683332)         PHAGE_Entero_P1_NC_005856: RlfA; -; phage(gi46401673)                                4.02e-23            MLCHNAYDFEQKYIKRVQVVESHHVEQLQLSDLLLGALGYYHRKLSTNNGKNQVIARIKERSGYLLEKNTLPTERKFNLFHWEGNYYG
complement(683423..683860)         PHAGE_Entero_SfMu_NC_027382: transposase; -; phage(gi849255233)                      1.02e-09            MIQEWYEIKDLIGVEGLPTTVQGLTKKAKLENWQRRRITGIKGKAFEYYVGDMPLAVQQVLGFKTDETNPQPLLSERIDHIMAVINSLEAKVKELEEPTLDSLTDTLDQAEKRLVRWFRQCNKDRQAMLLSSAEVLADMSLKEQK
684102..684782                     PHAGE_Entero_SfMu_NC_027382: hypothetical protein; -; phage(gi849255247)             8.57e-19            MKRNWSSKKIVYELHERNLTLEFLSKQAGLAPSTLKNALRVSYPKGERIIAEAIGVAPEVIWAERYAAREKRHVGIHIAKHKLSIDESTYRSLLMNLTGKSTCKQMKVAELEKVLSALETKGFQNNAAGFHKKTRTSNYHSPSSGKAVVKHDIALKIRAVWIDMSKQGFLRDGSEEALNQFVRNVINPILKPEKLMVLGVAALDYRQGTIVLERLKKWREREINRS
684783..684962                     probable bacteriophage transcriptional regulator; -                                  N/A                 MMSTNADIFDEKAPEILADLAKHIETQLLAKVKSDEFNSDLAKQIWYRGCNTCCSKLGR
684964..685155                     PHAGE_Burkho_BcepMu_NC_005882: gp01; -; phage(gi48696911)                            1.70e-21            MIYIPRNLVLLLSERDRKIFNEFNGSNHRELARKYNVSMQWIYQIVKKVTKEEIARRQFDMFS
685171..685881                     Recombinase; -                                                                       N/A                 MRNTKRPYGRLFNAAQTIIHQRSARLSDDEMLERLKLLLKEKGKLSGLIIDESENCPSSSAYSSRFGSLLNTYTLINYEPERDYHYVEINRLLRQQHKNFVQHTLDTIIELGGVVLKDDSTDLVHINNEFTASIVLSRCRPTPSGTKRWLIRFDTSLNPDITIAVRLNESATEILDYYLLPTTEKVNEKLRLAESNPAELEIYRHDNLDRFFIMVERILVKEFIYAKRHYSNSSYR
685844..686737                     PHAGE_Rhodob_RcapMu_NC_016165: ParB-like nuclease; -; phage(gi356870851)             2.73e-06            MQNDTIQILPIDKIQVLNPRTRNQKVFANLVENIATIGLKRPITVTPSGDNAEYYDLLCGQGRLEACQVLGELFIPCRVVSANSEESYLISLVENIARRKHSYMELLSGIKILNDRGYKPVDIARKIGFSKSHVNSILHLINAGEERLINAVEQGVLPITIAISISRSDDQEVQRQLTELYTNGTLKSTDIAKIRNLIHRRNLAGKKANTGISGGIRSSIYNPKTVVNIYKEETERQKVMIKQADYDEKQLSIILSCLNKLFADKYFQLVLKSEHLDDMPKDLSQRMLKQREGNIYA
686730..687023                     PHAGE_Rhizob_vB_RleS_L338C_NC_023502: DNA methyltransferase; -; phage(gi588498734)     9.24e-07            MPKHITYAFHNELISLSIDGIIPLKKIDKNFEKSTKFQSIMASIREIGIVEPVVVYPEENNQYILLDGHSRVHALKKLGVDKVLCMISTDDEGFTYN
complement(687163..688299)         PHAGE_Entero_If1_NC_001954: hypothetical protein; -; phage(gi9630756)                1.72e-109           MLLRKAFKFEIRPNGEQVRKMKQFCGCSRFVFNKALAWQNEQYEQDNHHKFSYTKLANLLPQWKKELVWLKDCHSQVLQQSLKDLESAFKNFFQKRADLPKFKKKGVKESFRFPQGCKIEQKNDRLYLPKIGWVRYRNSREIVGEVKNVTVSMKCGRFFVSIQTEFEQEIPTHKGGEIGIDMGIARFATLSNGEFFEPLNAFKTHKGKLAKLQKQLKNKVKFSKNWQKLKDKLGKLHHKIANCRKDFLHKISTQISKNHAMIYVEDLQVANMSKSAKGTAEVHGKNVKQKSGLNRVILDQSWFEFRRQLDYKTQWLGGFLLAVPPQNTSRTCPCCNHTAKENRQTQENFECVECGYTENADVVGAMNVLTRGQAIVQA
688346..688762                     PROPHAGE_Escher_Sakai: putative transposase; -; phage(gi15834436)                    2.03e-61            MKKETEIRRGRHVVFNLHVHLVFVTKYRREVFTQAILNDLRSIFATICADFEATLVEFDGEDDHVHLLVEYPPKVAISHLVNSLKGVSSRMIRKKNYPSIRKKLWGNQLWSPSYFAGSCGGAPISIIRQYIEQQQTPD
complement(688960..690576)         PHAGE_Mycoba_Panchino_NC_031281: tail length tape-measure protein 1; -; phage(gi100028)     8.28e-06            MSNVQTITSKIWAMANELRGTMDASEYKNYILAFMFYRYLSKHQEQYLVDNHILELQENQSVNEAYLAQANGEELQDYLEDISASLGYAINPEDTWDSLMDKIHNAVVMPSDYQALFDNFNQNANLNENAVADFRGVFNDLNLGDSRLGNSTNERAKSLGNIVKLVDEIEYKDDDGRDILGEIYEYLIGQFAANAGKKGGEFYTPHQVSKILAKLVTLDVADNQDNFLVYDPTMGSGSLLLTVGNELPKSKPIKYYGQELNTTTYNLARMNLMMHGVSYKNMTLSNADTLETDWPEGLDSQGIDQPLCRFDAVVANPPYSANWDNHERKLKDARFQPFGALAPASKADYAFILHSLYHLGEQGTMAIVLPHGVLFRGAAEGKIRKALIGDNSINAKGNYLDAVIGLPANLFYGTSIPTTILVFKKNRNTKDILFIDASQHFEKGKNQNRLTDEQVQKIIETYQQRKNVDKYAYVASLDEIIENDYNLNIPRYVDTFEEEEEIDIDLVLKQLQDDDAEIVQLEKEIHVQLKCLGINLPG

#### region 6 ####
743893..743905                     attL                                                                                 N/A                 ATTTCTCACTTTA
756155..756343                     PHAGE_Pseudo_B3_NC_006548: hypothetical protein; -; phage(gi56692585)                2.15e-11            MKNRTREEAKAWFKEVNITQAEWGRRNGYSSNEISRVLNGKSKLNYGREREIAIKLNIALEN
756352..757656                     PHAGE_Vibrio_12B12_NC_021070: transposase; -; phage(gi481019193)                     6.15e-75            MSELKAHFSAQELVDFKLVTLPKTKKAILTQAKREQWESRERKGKGGGYEYAFSSLPQDVQTEYLLKHSGIKNQSAEAKERQSLLTESAWNVLASATFEQEKRAERRFQVVVKVARLVENKIPLMKAFEQVVALYATDSDDETISKGSLKRWWYKVKTHPQGIWLPLLLDRTERDNSCRWADISDKAWAFFCADYLRKSKPKFSVCYYRLTLAAEENGWPIPSLSSLKRKFYNEFTEAEIALARGGEHELRELTAPQIRTVMDLEAYEIVNGDGYQHNVFVDWYEDGRPPIRPKTWFWQDVRTRRILSYCVDDSENGDQIRQATLRMIKQYGIPKTILMDNTRAASDKQTTQQRKRGKRQTAGIKIDGMFDRLGIKVIRTLVFKGRGNGRAKPIERAFKRDSLPAYVDGDARLEAFFTGWSVTEKTEDYQFKKA
757653..758366                     PHAGE_Vibrio_12B12_NC_021070: transposase; -; phage(gi481019193)                     6.64e-26            MNKALFLEVLEQGVRLWNDKAGRETELGKGIFSADQLWARDYAQTRQTFATDEQLRQLMMLGESTKVDKHGRFTLKAGYVLNNQKNVYEAQALIGGNVGSVIVRYDPDDLHDTVHIYDKNGVYLCDGECVEKVAFNSEEGARVQKRLINEQRRITKKMVDNHEKLSEHEIAQYRKQFEQSAADFVEPAEKQAFSWTQFVDGNTVKTIKLDHELETETKEQNTLSFEQDLFNGLKHGF
758356..758601                     PHAGE_Vibrio_12B12_NC_021070: hypothetical protein; -; phage(gi481019171)            1.63e-09            MAFELTLNADEKGIKDPKFLNQLALISQRIEMAQSMNYERERKIRKEVAQQAAETAEKVVTQAGLSKAAVAQLKAEILGIA
758601..759275                     PHAGE_Vibrio_12B12_NC_021070: portal protein; -; phage(gi481019169)                  3.17e-105           MRLAEFIPFEPNELLLGYQKRWIADDSQLKIAEKSRRTGLTWAEAADDVLIASQTKSDGGSDVFYIGFNKEMAREFIDACAMWAVKFNRAAGEIQEELFVDEDKDILTYVIYFASGYKIKALSSNPKNLRGMQGIVCIDEAAFHEKLAEVLKAALALTMWGAKVRLISTHNGVDNLFNQLIQDSRAGRKSYSVHTITLDDACREGLYQRICQVSKKPWSPTKGR
759289..759786                     PHAGE_Vibrio_12B12_NC_021070: portal protein; -; phage(gi481019169)                  1.80e-40            MLRETATEEDALKEYFCVPKKSSGGYIPRPLVDRATDVTKVIERFECDNKFITYSETERNAMTLEWLLSKVQPHLDNLNPNLRHSFGVDFARTGDLSVFAVCAGQADTARHFELTLEIRNCPYDQQKQIMLFILPKLPRFIGAAFDATGNGGYFAEIASFYRCRF
759749..760219                     PHAGE_Entero_Mu_NC_000929: putative portal protein; -; phage(gi9633519)              3.74e-36            MPKLPRFIDVAFDATGNGGYLAESALLRYGSSMIETVQLNDKWYREWMPKYKALYEADLIRIPQDEEIILDQGHIVVINGVPKIDKNCSQGKSGKRHGDSAVAYCMAVRASYMTGGEIEFTPLPSRHDTKSNNNFFKSSTDYDDLPSQFHSDWEGV
760226..760375                     PHAGE_Entero_SfMu_NC_027382: portal protein; -; phage(gi849255259)                   4.17e-12            MSRILDIHGNPFKFDDEVQTENDSRLAMLNKHYSEHPVSGLSPMRAAQF
760387..761364                     PHAGE_Escher_D108_NC_013594: portal protein; -; phage(gi281199672)                   1.94e-111           MGDLVAQAELAEDMEEKDAHLQSELGKRRSALLTVDWQIQPPVNASAAEIRDAEMLEEILRDATWFDDCIFDATDAILKGFSCQEIQWEPNLIGGLKLIRNVQWRDPAWFMAPTEQRNSLRLRDGSVTGIELQKFGWITHIAKAKTGYLSRIGLVRTLVWPFLYKNYSARDFAEFLEIYGLPMRLGKYPEGATPTEKNTLLRAVMSIGHNAGGIIPRGMEIEFQNAADGDSSSFIAMIEWAEKSMSKAILGGTLTSQADGASSTNALGNVHNEVRSVIWTDWRLRTKVFIRSCQNFNNKKRCCYCLTYLIFTLSRKVTSKPLILT
761454..761570                     PHAGE_Haemop_SuMu_NC_019455: hypothetical protein; -; phage(gi418489077)             5.86e-10            MVEEKKGNWQAFDGVKRVTITTGVNRNAQYEDNLVYKF
761878..761890                     attR                                                                                 N/A                 ATTTCTCACTTTA
762083..763282                     PHAGE_Escher_TL_2011b_NC_019445: putative integrase; -; phage(gi418487628)           9.64e-157           MLTDSKIKSLKPKDKLYKVPDRDGLYVAVSTTGTVMFRYDYRINGRRETLSIGKYGGDGLTLSEAREKLNEARKLVSEGISPASEKRKFKNSIQNAERFEDFAIRYIAETDFAESTRDLRKATYQREIEPYFAKKLMTEISTEEIRNHCQIIKERGAPSTAIFVRDLFNAVYKYAILKGHNFENPAERISNSSIATFRPRERSLTPKEIHLFFTELDKTERYFTLRKGILFILYTLVRKSEFVNATWNEFDFKRNIWTIPSERMKARRAHNVYLSTQAVEILTAFKLYCENSEFIIPSRTSRLKPVALSSLNRVINETVTLMNNKGIEIDPFTVHDLRRTASTLLNEKGFNTDWIEKSLAHEQQGVRAVYNKAEYAEQRKDMMQKWADAVDSWIRGDDL

#### region 7 ####
complement(770447..770803)         PHAGE_Bacill_phi105_NC_004167: hypothetical protein; -; phage(gi22855043)            3.69e-24            MPYQPLKRCTFPGCRNKVKAGRCEEHKPKDNRISASKRGYDHNWSKYRLQYLKQHPLCVMCLAQGKYTPATVIDHIKPVENGQADPLFWIETNHQALCRDCHSYKTRVIDKRGYGAKK
complement(770812..771135)         PHAGE_Salmon_118970_sal3_NC_031940: hypothetical protein; -; phage(gi100010)         8.53e-07            MDINNLIKLQEIKAHLNLADEFDLDDDLLRAYAETALEVAQRHIGKTFGNEETDKTIPFNQSIKVGCLMYIAYLYANREVVTDVAHLNPAPMTIKSLWDVYREPCVY
complement(771125..771481)         PHAGE_Paenib_Harrison_NC_028746: head-tail adaptor protein; -; phage(gi971482318)     1.47e-15            MARMIRAGRYNKVITLQKRNYEKERESNTYGHRTPYWEDVATVRASIEPLQGREYFSGPFQLGENITRVRIRYMPEVTRKMRIKYGDKYFDIYSVIDSKEEHRELQLMCKDGEEHGGY
complement(771465..772676)         PHAGE_Yersin_PY54_NC_005069: portal protein; -; phage(gi33770511)                    3.22e-61            MWPFKKKTEQRSSLTIEELLSYMGVANTGAGEFVTPTTAESLPAVMNAVTVIAEAVASMPCYLYQLKQDGRERVFDHPVDFLLNEMPNRSQTPYQFKYTMMRHCLLTGNAYAVIEWDKTGQPISLTPYQPSAVNIFINPKGDYIYQITDLNGKVKNYLQDEILHLRHSSLDGFMGRSPIAICRETVGLGIAQQKHGAAVMKNGLMASGLITTSEWLDEAKAQKAIKALERYKGAKNAGKTPVLEGSMEYKQLGMTNQDAEWLASRTFTISDIARIYNISPIFLQDYSNSTYSNFSEASRAFLSQTLRPWLTNFEQQLKDALMVDVTRQSKQRYLIEFDTSDFLRTSQNDRFNSYNTAIKAGIMNPNEVRRREGLAPYVGGEEFSQAWKQTVEVKKGGGHGEND
complement(772678..773238)         PHAGE_Entero_SANTOR1_NC_031051: DNA polymerase I; -; phage(gi100004)                 4.71e-31            MNKDFEIRSSELSAENEKLIGYVVKWNSPSELMWGEFVEQFAQGAFSETLSSGADVRALFEHDHTKLLGRTQANTLKLEEDSIGLRFELTPPETSLGKDLLVSVKRGDITGMSFGFRAKAENWNFELTPCQRIVTNAELVEITVTSIPAYPESNVQIAQRSMAQAKAKLQPKTTALLDRWAELAEL
complement(773290..774231)         PHAGE_Salmon_118970_sal3_NC_031940: hypothetical protein; -; phage(gi100008)         6.61e-60            MCLRHYIKTGELRTNTLSTTSKDDGGYSVIPQLDKEVMKRLTDDSVMRQICNVVRLPVGAKEYKKLVSAGGAVVAHGDEGQARNATNAPKLHEVSIALNPIYAYPKTTQEILDFSSIDILGWLTDEISESFTETEEADLTAGDGDKKAKGLLQYTRSTTADKTRTFGELQKIEVASADKITADTLIDLFYTLHSKYRKNAVWVMSSTIAAALQKLKNKNGDFIWRDGLTVDAPSTLLGRPVYFLETMPASGANKAVIAFGDFKRGYFIVDHETGVRTRPDNLTEPGFYKVHTDKYLGGGVVDSNAIKFIETLA
774238..774813                     Restriction endonuclease S subunits; -                                               N/A                 MFLTELVTINSGQPQFRISETSDLDAPSYTYYTQANLELDIQLADTPILSDKVIRTFDPITSLLSVGDVIFSLISGKSARVSNMHQGFLYTQNYVKLIPTEKIDANYLIYLLNESTLIQKQLTNGLQGTQVLKYTMKQLKSLKLPKLPALSKQRLIGDIYCKQQKLAYLKQRAAKLETFLVLHQLQKASSK
774810..778013                     PHAGE_Thermu_phiYS40_NC_008584: DEAD domain helicase; -; phage(gi118197647)          1.57e-05            MTNKMPELVFEKNLIEYLCTGTITSENSVNESSPDYIVRTKLWRYEPTIKTTEDLWANFKQILERLNQKTLERPLSTLEFEQVKRIISNLSTPYAAGQFLYGTNGISQIEIDLDDDRHVFLTVFDQKQIGAGDTTYQIVNQIRRPAVIAGKENRCFDTTLLINGLPIIQIEEKKETRDINEALNQMHQYIAEYQYSDIYSTLQILVAITPNNVKYMANTTADRFNKDFAFNWQRQSDNKPIYKWKEFADSMLSIPMAHQMATNYMILDGTPNKQALKVMRPYQVYATRNVMNKLKKADFSQAINKLGYIWHTTGSGKTITSFKTAWLASRAANVDKVVFLVDRIALTNQTNENYQAYDPDTTKDDVGTVQDTKNTTDLNRKLHSKGSQIIITSVQKLDTLVKRASFKAPNKNILFIVDEAHRSTGSENFQAIQKAFKHSAWIGYTGTPMFDETTNGLRTEDIFGELLHAYTIREAIADRNVLGFKVDFETTISEESMKKDYLPKFYRQKYPTWTEQQITQKIENLTQQDMDDSIEPSFYDENPEHVELVVKDIFKHWKNRSNWDNKLNRGKYNAMLTTHIGGGKASTPMAMMYFREFQRVNKERSENGEFCLKVAVTFSQNNTNNDAMLENNQGLFEAIQHYNAEFGTNFSMSDVSAYTEDVASRLNRTATDKQFLDLVIVVDQLLTGFDAPELNTLYVDRTLKGAGLIQAYSRTNRVADMREKPWGRVINYRWPAHNENLMNEALSIYANKDSAQLSSEERKTKNTQDNITAPKYQVLLTETKEIVKNLREITDDFSQLPPSEAKKWEMFEQLKTYTTNIAKLKQYSGEDENGEPVGFDYDNPDKLIEQLGMSGEEESMLTNTLTNELKLHLAKKKNIPVAQIELKMTHVKDVEINYDYLTELIETLIKQVEAGETEKAIETEKELQKFANGLEDRSFASRIFSATKAIMKGLFGLKDLFNKPKDGAAIVEQANLASQNQQLLAFRLHWGLTEIITNAELTALFSRHQYQQKDLDDNDQLTELIKKAGVTYTEIAQDNEIKALSKMKYRNQLRNAIYQLADEFTGE
778015..778344                     PHAGE_Entero_P1_NC_005856: RlfA; -; phage(gi46401673)                                2.33e-38            MSFNIYCDESCHLPNDESSVMVLGAIRCPVEKTKEISKRIREIKVKHGFHPNFEIKWNKVSQAKANFYLDIIDYFFDDDDLSFRAVIINKSNLKHHQFNQTHDEWYYKM
778373..778795                     PHAGE_Phage_Gifsy_2_NC_010393: bacteriophage Clp protease involved in capsid processing; -; phage(gi169257302)     5.93e-38            MDVTTIDKAIQMMNAHLDGDNQPLLIEPEFLLAPTSLATKAKQVVGSTSVEGADTNSGIINPINNFAEVIKSQHLQVADAVSWYLINSQAIEVNYLDGADQPYLEQQDGFTVDGVVSKVRIDAGVDVIDPRGIVKVTNQG
778868..779194                     PHAGE_Entero_cdtI_NC_009514: hypothetical protein; -; phage(gi148609388)             3.73e-18            MAKNYIQDGDTLRFTAKKAVKSGDVVVVGEIVGVAITDVENKAQGVLRVTGVFTVKAKQADNIEKGAVLYWDESAGEATTTKGSHKVLGKAWSDSGTSSTEVDVKLNV
779187..779480                     hypothetical protein; -                                                              N/A                 MSSPFDQALASADQAIEKTMMSTYLINNEEYQAVYDETPKEFEPMNGIVRTLTLYKKQGYEPRKNDVVQIGDVEYLVTSFTINDGLIILQLEENAKY
779480..780031                     PHAGE_Entero_mEp237_NC_019704: minor tail protein Z; -; phage(gi435439275)           5.04e-48            MAFEDDIKQAQKKLENLNKKAVPKATARAINKVGSKVLVRSIATAAKEADVPKKLIKGRAKLEKAKPSRLSAYIKVNRGNLPAIRIVAGKGSPFLTRGKRRGQLKVGKRFYERSFIQKLANGRVHVLQRKGKARYPIDVVKIPLVKPLTEAFESEVKKALESEMPKEMKAALEHQIKLVVKNK
780028..780435                     PHAGE_Entero_mEp460_NC_019716: minor tail protein; -; phage(gi428782325)             9.86e-15            MKIHTEIRKKLVADISKCFKRVKEVINGKPSFVDIENNSPVVAVFISNVTPTGYLDETNSGILHIYVMMKSAAREDSLDKLAQEILDSNIVESSLSSLTESVVFSSFDYDQDEESGTWIAADIQFTITYTFGDQE
780432..780941                     PHAGE_Entero_HK225_NC_019717: major tail protein V; -; phage(gi428782388)            1.18e-50            MSTNKKITPMKGAGTLFYRLKSEKEATVVAGGVLQVNEVKKDANWERIAKIKELQPGEITAESYEDNYLDDANAEWKGTSQGAKSAGETSITLAWLPGDTAQQAIVGDFDSGKKTYYMVKYPNGTRDVYYAWVSSLGKTVPQNETMTRTIKLTNVGKPSLAENNNAGDE
780944..781333                     hypothetical protein; -                                                              N/A                 MLKKVEFTLNGAAIQLSAISALDYLNYVEYMNELDKPENVAESDTEKELHRKLNQANKLNLLVNTRLIAISMSYAEKEKTVDEIQDHLLNNFTHTDILTLLDKVQDVCEFPKVEESEDDEVESGEQKNV
781396..781656                     hypothetical protein; -                                                              N/A                 MLRDMSVSEYFFWCKYFGKRPFLLEMIDYAQSSIVSSAYNVAAGKAISSAQDFSVLNHVVRNSEMTDEQIEDASGATAGVLRIESD
781643..782263                     PHAGE_Gordon_BetterKatz_NC_031247: super-infection exclusion protein; -; phage(gi100020)     2.95e-09            MNQISNLKIKLTAETAKFTEEINKARNSLGGLSRTKSGIDLTKVALRGLAVTAGVVATAFAAVSAAAMQGISIYAETERYMARTEAQLKATGAAVGFTTSELDKFARSVAMNTLASTDGIRNAMSVLMTFKSVTGDIFKQTISLAQDLAEVFKTDVASEARNLGRALETPTEAVSILKRKGIELSESQQELIKNSLNLAKKPKPKN
782266..782565                     hypothetical protein; -                                                              N/A                 MHELQKRVGGAGQAAANDTVTGALDTLGQATDELKEAFATATGITDIFKKSVNGLAKAFIWLREKIAGPSDMKAYVNELLINFFWTHKITYYNHFTQLA
782781..783260                     Putative DNA-binding protein; -                                                      N/A                 MVVVVFLQEFLGRAAQLGLDVQYVITGIRSKNSIESVEKTLNDSSVIGDHNNVVYGNVTINNIKTEKIVTKTKATVEPNEKHISEKMARKLHDLVDEIVKLEQQLKQKPKSYQAVWGTLNRHCKVTSYRLIPLEMYEKAELYLRKWIGRLNSSKSAPKK
783314..783448                     hypothetical protein; -                                                              N/A                 MGIEPLLREHIETRYAAGSLTDLSDDQLEKVYHFIASKKRTLHR
complement(784616..784822)         PROPHAGE_Neisse_MC58: IS1016C2 transposase; -; phage(gi15677271)                     1.86e-23            MLAYKSKIIYCKLKKSIQKKLLEFFVLEVTARAATDLLGIQANSAILFYHKIREVISYHLALEADKIF

#### region 8 ####
complement(1016349..1016849)       PHAGE_Edward_KF_1_NC_019420: hypothetical protein; -; phage(gi414090343)             1.45e-07            MQSDTDGKWMRHALHLADKAEQLGEIPVGAVLVDEQGNLLGEGWNLSISESDPTAHAEIVALRQGGQRLQNYRLLNTTLYVTLEPCTMCAGAILHSRIKRLVFGAADYKTGAVGSRFHFFDDYKMNHAIEITAGVLQEECSQKISAFFQKRREQQKIAKQKSHLET
complement(1016864..1017715)       PHAGE_Vibrio_vB_VpaS_MAR10_NC_019713: thymidylate synthase; -; phage(gi428782156)     6.36e-161           MKHYLELCQRIVDEGVWVENERTGKRCLTVIDADLTYDVANNQFPLITTRKSYWKAAIAEFLGYIRGYDNAADFRKLGTKTWDANANENSAWLNNPHRKGTDDMGRVYGVQGRAWRKPNGETVDQLRKIVNNLSKGIDDRGEIMTFFNPGEFELGCLRPCMHTHTFSLLGDTLYLTSYQRSCDVPLGLNFNQIQVFTFLALMAQITGKKAGKAYHKIINAHIYEDQLDLMKNVQLKREPFPLPQLEINPDIKTLEDLETWVTMDDFKVTGYQCHDAIKYPFSV
complement(1017721..1018524)       Prolipoprotein diacylglyceryl transferase (EC 2.4.99.-); -                           N/A                 MQSSYFSFPQFDPVIFEIGPIGLRWYGLMYLLGFLFARWLAVKRANQTGSGWTTDQVDSLLFNGFMGVFLGGRIGYVLFYQFDYFLQDPAYLFRVWEGGMSFHGGLIGVILAMLITAKIQKRGFWQTADFVAPLIPFGLGMGRIGNFINDELWGRVTDVSWAVLFPSGGYLPRHPSQLYEAVLEGIVLFFILNWYIKKPRPIGATAGLFLLGYGIFRFIVEFFREPDAQLGLYFGQHISMGQILSTPMILIGVVIMLVAYQSAGKKR
complement(1018534..1019328)       Protein of unknown function DUF81; -                                                 N/A                 MFTFFLICLAVGVFTGFLAGLFGIGGGLVIVPVLVYLMPKYIGVPEAIVMACALGTSFATIVITSFSSAQRHHKLGNVVWDVVKILAPVIMITTFISGFFISYLPKDISARLFTCLVIYLAIKMFLPVKPKPVTKALTKTSTIIAGILIGMASSAAGIGGGGFIVPFLNSRGIDMKKAIGSSAVCGSLLAIAGMLSFMIAGWKVEGLPEYSMGYVYLPALVGITLTSIFTSKIGATVTSILPVPILKKAFALMLLILAINMILK
complement(1019331..1019927)       PHAGE_Cronob_vB_CsaM_GAP32_NC_019401: nudix hydrolase; -; phage(gi414087105)         1.74e-06            MFDFDGYRPNVGIVICNSKGQVLWAKRYGQNSWQFPQGGINDNESAEQAMYRELFEEVGLSPKDVKILYISKHWLRYKLPKRLLHYDSKPVCIGQKQRWFLLQLVSDEKNINMQSSKSPEFDGWRWVSFWYPVRQVVSFKKEVYRKAMKEFASVLFDGAKENLLLSKSNESDLKARHTTKKSTFLTKYSKKHFHKSRG
complement(1020513..1021079)       PHAGE_Rhizob_vB_RleM_P10VF_NC_025429: N-acetylmuramoyl-L-alanine amidase; -; phage(gi712912948)     2.55e-14            MTKKAKQHIQQGWLKGAKRVLSPHYDQRPDLHDISLLIIHYISLPPEQFGGHYIDDFFQGKLNPTQHPYFEEIATLRVSAHCLINRQGEITQYVNFNDRAWHAGVSQFEGREKCNDFSIGIELEGSNTQPFTVAQYQSLITLTKAIMASYPDITLQRIVGHCDVAPGRKIDPGQYFDWQTYLEALQNQ
1021239..1021478                   PHAGE_Deftia_phiW_14_NC_013697: hypothetical protein; -; phage(gi282599056)          4.95e-08            MKKSIFFSIKKGFTLIELMIVIAIIAILATIAVPSYQNYTKKAAISELLQAAAPYRAEVELCIYNTNSTTNCNAGSHGR
1021513..1021905                   Virulence factor SrfC homolog; -                                                     N/A                 MSKIALRNERXGSKRDQLAERQVFTMNTAIADFIAWLGYSDIALEQRPASRVLAGQMIFEQRPVEQHNGLPKLNDHTSNYDDNYRLDWLVAFGHFAVNNAGHSAGREMNAAQNAQLGHVLRAFRAAQLTE
1021924..1022040                   FIG00956791: hypothetical protein; -                                                 N/A                 MLRIELREDSPGYAQLSARKMERQFDVRPAQGEESGER
1022331..1022759                   Virulence factor SrfC homolog; -                                                     N/A                 MTRFTRKETKGVAGYPLELRLFSEIEVAKILVNAYFNDFDKERVEYEITQSRINQLVKSLSGRVSANLVPGVNQDDVVDLQDYAQDSFGKSLSVLQGNYWANATALAPYLAIQERATLSRFFGVNSRADRYLYSIRSFFSTF
1022848..1022964                   SrfB; -                                                                              N/A                 MLPEVVIQWDEATCGQVVYFFNETQNNYGGRPENLLKH
1023065..1023466                   SrfB; -                                                                              N/A                 MGIISLREQCDGYYDPTQPGRIVTPEQDISVEHSFTLFDGVWLPIPFLRTVPPDRFDEGPYNWARVRVIRLENPDQEGHTHRITFAFDTKVFPNSQNVAYLAPTEEDVRSGVVFGFAHQSNQMSWFLDFKMGE
1023535..1023723                   putative virulence factor; -                                                         N/A                 MRLRKDLTATQNPAQDQTLTNKPLQIPAESSKTGNVDFLNGKWNAGAGIQDKTTGKTASSQL
1023752..1023883                   putative virulence factor; -                                                         N/A                 MERGDGVQCVGDVNAAMRGGSLSIANXGIANCSDGFILSITEC
complement(1024106..1025491)       PHAGE_Mycoba_Enkosi_NC_028936: transporter-like protein; -; phage(gi971757643)       3.57e-14            MTERESYRGLAWIAAMALFMQTLDATILNTALPAISRDLNESPLEMQLAIISYALSVALFIPLSGWLADKYGTLKIFRIAVSIFVIGSVACAISNTLDTLVLARVLQGFGGALMMPVARLAIIRTVPKQHLLSVWNLMAMSGLLGPILGPILGGWLVTYATWHWIFLINIPIGIIGVLIAGNYMQNVTAEVNKLDWKGFMLFAGSLVGLTLGLDLIAERSSHKGIAFSVLMLGLLLLCAYYFHAKKSPISLLPLSLFKIRTFTISIVANLFIRLCGSGIPFLLPLMLQVVFHYSAELSGWLLAPIAISSVLMKPLISPILHRLGYKTTLLLTAICLTLAIAVMALVTVDTPIWLLVLALAFYGACMSVIFSATNTLAVSELSEQNASAGSTILSVAQQMGIGIGIAVCSVILGIYRDHIGEVGEQLQQSFSYTFLSVACFGFILIWVLTYLKAQDGQSLRR
complement(1025501..1026010)       Molybdopterin-guanine dinucleotide biosynthesis protein MobB; -                      N/A                 MPFMLGITGYSGSGKTTLLEQLVPILNQHGIKVSVIKHSHHDAQVDKVGKDSWRMKAAGANQVMMTCDNRWALMTETPTQPANLAYLAQHFDPHLTDLILVEGFKHEPIEKILLHRQEMTKPRPELDQYVIALATNYPLSSTVPVLDINDSTRIATFIRHWYQQKCGAK
complement(1026061..1026492)       Sigma factor RpoE regulatory protein RseC; -                                         N/A                 MLKETAIVIDYQSGMAKVECQSQSACGTCAAQNACGASALSELTGEKGEHIFWIETITPLKVGQRVEIGLEERSLIFSALIIYIVPLLTILVSTFLAEKLFSHELISALFIFICTALSFLAIRTYSKRLKKKHHYQPILLRVL
complement(1026501..1027466)       Sigma factor RpoE negative regulatory protein RseB precursor; -                      N/A                 MVATMFKALQKFLTFFLLALCSFNTFAEESLSAKQILLKMPEAREKLSYEIAFVKTTPANMDSLRYRHLHIDGKSYAQLVTLDGVQQEIVLRDNLVSYFQPNFQPFTIHSAQIIDSLPALMNANFERLEKYYDFVKMGRNRVANRLVQTIRILPKDDFRYQYVAFIDEENHLLLQSDILDRDGNLLDQFRVVNLYIGDGLQGLAEYLENIVFPPLLIDKKEETTPTFHWQTSWLPQGFVKINQAVGLDDERHIESQLYSDGLFSFTLYVSDPIAEVNLDNTWKQGTYTIYSEMINGKEITFVGQLPISTAKRIVQDIQFKK
complement(1027483..1027596)       Sigma factor RpoE negative regulatory protein RseA; -                                N/A                 MLQNYEVQRRLYADSLILNQQNTQKIMFFVNSPSPPL
complement(1027548..1028108)       Sigma factor RpoE negative regulatory protein RseA; -                                N/A                 MQKELLSAYIDGEQVSAELTEKLCQDDELQQSWANFHTIRAVMRQESEVLLGADFTAKMETLIEAEEMRVVTPMISQPLPEEVEHLPFMQKLKGLFAPLAQVAVAASVCLVAVLGTQSVITAKNEAQNNVDAPILQTLPFNNVVQQVSYNAPIKDVVTPEQLEQKINALVQCYKTMKYNVVFMLTL
complement(1028155..1028730)       PHAGE_Rhizob_vB_RleM_P10VF_NC_025429: RNA polymerase sigma-70 factor; -; phage(gi712913000)     5.46e-08            MAEQLTDQALVERVQQGDKKAFNLLVSRYQNKVAGLLTRYVSQNDIPDVVQESFIKAYRSIDSFRGDSAFYTWLYRITVNTAKNYLTAQGRRPPNEDILAEEAESYEMGSNLRDVDTPENEMLSSELKKIVFDTINGLQEDLRTAITLRELEGLSYEEIAEIMDCPVGTVRSRIFRAREIIESKVQPMLQR
