# Supplementary material for: Comparative analysis reveals the Genomic Islands in Pasteurella multocida population genetics: on Symbiosis and adaptability
Source: BMC Genomics. 2019 Jan 18;20:63. doi: 10.1186/s12864-018-5366-6 (PMC6339346; doi:10.1186/s12864-018-5366-6)
Supplement: Supplementary file 9 — File S2. Detailed information on predicted phage of each strain (ZIP 5010 kb). [file 12864_2018_5366_MOESM9_ESM.zip › File. S2. Detailed information on predicted phage of each strain/Anand1_poultry/phage_regions.fna]

>1	 487284-518227
AAGTGCGGTCAGTTTTTCGCGTATTTTTAACTCTTGTCCATAGCTTCAAAAGAACGTTCTTTTTCACCCA
TGTAGAGCTGGCGAGGGCGGACAATTTTCATATTGCCCGGTTTGAACATTTCTTTCCAATGTGCAATCCA
ACCTACCGTTCTGGCTAAGGCGAACATCACCGTAAACATGGATGTTGGAATACCAATAGCCTTGAGAATA
ATACCAGAATAGAAATCCACATTTGGATACAACTTATGGTCAATGAAATATGGGTCACTGAGTGCAATAC
GTTCTAATTCCATAGCAACATCAAAGAGCGGATTTTGAATATTGAGCTCTTTTAAAACTTCATGACAAGT
TTGACGCATGACTTTGGCACGCGGGTCATAGTTTTTATACACACGGTGACCAAAGCCCATTAATCGGAAT
GGATCATTTTTGTCTTTTGCACGAGCAATAAATTCAGGAATACGATCGACTGTGCCAATTTCTTCTAACA
TATTGATACAGGCTTCATTAGCACCACCATGAGCAGGTCCCCAAAGTGAGGCAATACCTGCTGCAATACA
GGCAAATGGATTGGCGCCAGAAGAGGCTGCGGTGCGCACGGTTGAGGTAGACGCATTTTGTTCATGGTCA
GCATGCAAAATGAAAATACGATCCATGGCACGCTCTAATACCGGGTTAACGATGTAAGGTTCACAAGGTG
TTGCAAACATCATGTAAAGGAAATTACCGGAATAAGAGAGATGATTTTGCGGGAACATGAAAGGCTGACC
AATCGAGTATTTATAGCACATCGCCGCCAAAGTTGGCATTTTAGCAAGTAAACGAATTGCGGTGATTTCA
CGGTGAGTAATATCATTAATATCTAAGGAGTCATGGTAGAAGGCGGCTAAAGCACCACTTACCCCACACA
TGATTGCCATTGGGTGTGAGTCACGACGGAAACCGTGGAAAAAGCGAGAGATTTGTTCGTGAACGAGGGT
ATGACGACGGACTAATTGCGTAAAGTTTTTGTATTCTTCAGGAGACGGTCTTTCACCAAAAAGTAATAAA
TGCGCAACTTCAAGGTAATCTGCATTTTTAGCTAGCTCAGCAATAGGATAGCCACGATGTAATAAAACAC
CATTATCGCCATCGATATAAGTAATTTCAGAGCGACAACAGGCTGTTGACATAAAGCCTGGATCGAAGGT
GAACAGTTTATTCTTAACCAGAGATTGTACATCTATTGCATCATAACCAAGAGAGCCTTTGTGTACAGGT
AGGTCATATTCACGTCCATCGCTAAGGGTCAGTTTTGCAGTTAATTCAGACATAAGTCATCCTTCCTTTT
TAGTAAGTTGTGTTTTATTGCATTTTAATTAACTATAAAGCTTAAAAGAGTCAGTGTCTTCATTATTGTG
AAAAAAAATTGTAAATAAAATGTTATTTTCTAAAAGTGCGACAGAGATCAAAAAATAGTAAAAATGTTAA
TGCTCTGTTACACAATTGTGTTGCTTATTCACGCGTTTTGCTTTTTAATCGTAGCAAATAGCTTACATAA
AGAAAGGATAATTGGGCTTACTTTGCGTTATAATAGTCCAACGATTCTCACTCCTTATTATTACTAAATC
ATTGTGTCAGGTGGTCCTAATGCAAAAAAATACACCCATTAGCGAGTGGTTAACTTCAAGTGCTCTCGGT
GGTACCAATCAGTCTTACATCGAAGAACTCTATGAAGATTACCTTCGTGATCCCGACTCTGTCGATGCCA
GTTGGCAAACTATTTTTAACGCCCTTCCGAAATCTCATACTGCCGTTGAGCAACCCCATTCCCAAGTCCG
TGATTATTTCAAACGTTTAGCCCGCGATAATTCTCCAAATGGTGTCAGTGTTATTGATCCCAATGTAAGT
GCAAGATTAGTGAAATTACTGGCTTACGTCAACGCCCATCGCAATCGTGGTCATTTGCATGCAGACCTTG
ATCCTTTAAATCTTTGGCAACGGATGGACGCGCCAACCCTCGATTATAAATACCATGGTTTTACGGAAAG
TGATCTGGATGAAACCTTTGATTTAGGGGGCGAAGTTGCACACCGTAATCAAATTTCGTTACGAGAATTA
CAAGACTTATTACAAAAAACCTATTGTGGCACGATTGGGTTAGAGTTCATGCATGTTAACGATGTGGAAG
CCAGAACCTGGTTGCAAAATAAGCTTGAATCACGTGTAACGCAAGGCTTTAACAAAGAAGAACAACTTAA
ATTTTTAGAAGAGTTAACGGCAGCAGACGGGCTAGAGCGCTATTTAGGGGCGAAATTCCCGGGTGCAAAA
CGTTTTTCCTTAGAAGGAAGTGATTCGTTTATTCTCTTGATGAAAGAAATTGTTCGTCATGGTAAACGTA
ATGGCATTGATGAAATTGCGATGGGGATGGCACACCGTGGGCGTTTGAATATGTTGGTCAACGTACTTGG
TAAAAAACCATCAGAATTATTTGATGAGTTTGCGGGGAAACACAATGGTAATGGAACCGGTGATGTGAAA
TATCACCAAGGTTTTTCCTCTGATTTTATGACCGATGATGGCATTGTACATTTAGTCCTAGCTTTTAACC
CTTCTCACTTAGAAATTGTCAGCCCAGTGGTAATTGGCTCGGTGCGAGCAAGACAAAAACGCATTAATGA
CCATGAAAAAGCCAAAGTGTTACCTGTGACTGTGCACGGCGATTCTGCGGTCATTGGGCAAGGTGTGGTG
CAAGAAACGTTAAACATGTCAGGCACCCGTGGTTATAGCGTGGGTGGGACAATTCGCATTGTGATCAACA
ACCAAATTGGTTTTACTACTTCAAATCCGCATGATACTCGTTCTACCGAATACTGTACTGACATTGCTAA
AATGATTGAAGCGCCAGTGATCCATGTTAATAGCGATGATCCTGAAGCGGTAGCCTATGCTGCACGTATG
GCGGTGGAATACCGTACTTTATTTAAACGGGATATTTTCATTGATTTAGTCTCTTATCGTCGTCATGGAC
ATAATGAGGCGGATGAACCTTCAGCGACTCAACCATTAATGTATGACCGTATTAAAAAACATCCGACGCC
ACGCAAAGTGTATGCGGATCGTTTGATTGCACAAGGCGTGATTAATGAAGAAGCCGCGACAGAGCTTGTG
AATAATTACCGTGATGCCTTAGATCGTGGTGATTGTGTGGTCGCGGAATGGCGTGAAATGGATTTAACCA
CTAAAGATTGGACGAAATATTTAAGCCGTGAATGGTGTGAATATGAAAGCAAATTTGATGCAGCGCGTTT
CAAAGGGTTAGCTCAAAAAGTATGCGAATATCCTGCACAGCATGAATTACATTCACGCGTCAATAAAATT
TATGCCGACCGCACATTAATGGCAAATGGTGAGAAATTATTTGATTGGGGCATGGCAGAAACCATGGCGT
ATGCCACGTTGCTAGATGAAGGCTATCATGTGCGTTTATCTGGTGAAGATGCCGGACGTGGTACTTTCTT
CCATCGTCATTCCGTTTTACACAACCAAAAAGATGCAACCCTTTACATCCCATTAGCGAATTTACATGGT
TCACAAGGGCGCTTTGAAGTGTGGGATTCAGTCTTAACAGAAAATGCCGTGTTAGCCTTTGAATATGGTT
ACGCGACAACCGATCCAAAAACCTTAACCATTTGGGAGGCACAATTTGGCGATTTCGCTAACTGTGCACA
AGTGGTGGTGGATCAGTTTATTAGTTCTGGTGAACAGAAATGGGGCAGAATGTGTGGTTTAGTGATGTTG
TTACCACATGGCTATGAAGGACAAGGACCAGAGCATTCATCCGCCCGTTTAGAGCGTTATTTACAACTTT
GCGCACAGCAAAATATGCAAGTCTGTGTGCCGTCAACGCCAGCACAGATTTATCACTTATTACGCCGTCA
AATGATCCGTAAAGTACGTCGTCCGTTGGTTGTGATTTCACCAAAATCCTTACTGCGTCATCCATTAGCA
GTATCGACGATGGAAGAATTAATTGATGGCAAATTCCAAAATGTTATTCCTGAAGTCGATGCATTGGATC
CAAAACACGTCAGACGAGTCGTGATGTGTTCTGGTAAAGTGTATTACGATTTATTAGAGCAGCGTCGTAA
AAATAATCAAAGTGATGTTGCAATTATTCGTATTGAACAGCTTTATCCTTATCCTCATGAGGAAATGAAA
CAGATTTTAGCGGATTATAGCCATGTCACGGATTATGTGTGGTGCCAAGAGGAACCTTTGAATCAAGGGG
CATGGTATTGTAGCCAACATAATTTTGTGTCGTCTATTCCTGAACATGGCAAGCTACGTTATGTTGGTCG
TCCAGCTTCTGCTTCACCGGCGGTGGGGTATATGTCGTTACATAATGAACAGCAAACCGCATTAGTGAAT
GAGGCGTTAGCCTAATGGAAAGTGCGGTCAGGTTTGATGAAAATAGACCGCACTTTTCGCAAAAATAAAA
CTGATAAAAGGAAAGAAAAATGAGCAATTTTGAGATTATAACTCCCGATTTACCAGAATCTGTCGCCGAT
GCAACGGTTGTAACTTGGCATAAGAAAGTGGGTGATGTCGTAAAACGTGATGAGATTTTAGTCGAAATTG
AAACCGATAAAGTGGTACTTGAAGTCCCAGCACAATCTGATGGTGTACTTGAAGCGATTATTGAAGCAGA
AGGCGCCACCGTTATCAGTAAACAATTATTAGGTAAATTGTCAGCCACAGCCGTAGCGGGTGGTGTCACT
AAAGAAACGGTTGTCACTCAAGAGCCAACGCCGGCGGATCGCCATCATGCGAATTTAAGTACTGAATCAG
TGGGTAGCGACTCGGTGAGCCCGGGGGTACGTCGTTTAATTGCTGAGCATGACTTAAATGCAGAAGACAT
TAAAGGAAGCGGTGTGGGCGGGCGTATTACACGCGAAGATGTGGAGAAAGTTATCGCGCAAAAGGCCAAT
AAAGCGCCGAATAAGCAGGCTGAACCCGCGTTTATCGTCGGTAATCGTGAAGAAAAACGTGTACCAATGA
CACGTTTACGCAAACGTATTGCGGAGCGTTTGTTAGAAGCGAAAAACAGCACGGCAATGTTAACCACATT
TAACGAAGTGGACATGGCGCCGATTATGAAATTACGTAAAACTTATGGTGAGAAGTTTGAAAAACAACAT
GGCACGCGTCTCGGTTTTATGTCGTTCTACATTAAAGCAGTGGTGGAAGCGCTAAAACGTTATCCAGAAG
TCAATGCGTCGATTGATGGTGACGATATCATTTATCATAACTATTTCGATATCAGCATCGCGGTTTCGAC
ACCACGTGGTTTAGTTACCCCAGTATTACGCAACTGCGATAAATTAAGCATGGCGGATATTGAAAAAGAA
ATTAAAGCGCTTGCTGATAAGGGGCGTGACGGAAAATTAACAGTTGAAGATTTAACTGGGGGTAACTTTA
CCATTACTAATGGTGGTGTGTTCGGTTCCCTCATGTCTACCCCGATTATCAATCCTCCACAAAGTGCCAT
TTTAGGCATGCATGCCATTAAAGATCGCCCTGTGGCGGTGAATGGCGAAGTGGTGATTCGTCCGATGATG
TATCTTGCGCTCTCCTATGATCATCGTTTAATTGATGGTCGTGAATCAGTTGGTTTCTTAGTAACGATTA
AAGAATTGTTGGAAGATCCAACCCGTTTATTGTTAGAAATCTAAGCATTCATGGAATAAGTGCGGTCAAT
TTGGTAAAAAATTTCAAATCAGACCGCACTTTTTATCCCTATCAAGAGAATCAGTTTAAAGGTAAATGTG
AGCAATCCCGTTTCTTGGTTTGAAATCCATGTAGAAAATCTACAACGCGCAAAAACATTTTATCAAGCCG
TGTTTCAGCTCCCTCTAACAGACGGTGATTGCCCTTCGGGAGAGAAAATGTCTGTTTGCTTTTTTTCAAC
AGATTATGCGCAATATGGCATTGGTGGCATGTTATATGAAGATAAAGATTTTCCGGTTGTGAGAGGAAAT
AATTTTACCCTTTTCTTTGCTTGTGAAGACTGTACCGTTGAAGCGGAGCGTGCCGTGAAATTTGGCGGTA
AGTTATTACAAGGAAAAACAAGTATTGGCGATGAAGGATTTTATGCGGTTATTGAGGATTCTGAAGGCAA
TCGAATTGGATTACATTCAATGCAGTAATTCAATGAATTTGGCACTTTGAATCAACACTTCTGCCATTTT
TTACGATAAACAAACTCGCTTTGAATATGGGCTGAGAATATGAAAATAAGGAACATAACGCTATGAACCT
ACACGAGTATCAAGCGAAGCAAATTTTTGCAGAATATCAATTGCCAGTAGGCAAGGGTTATGCGTGTAAA
AGCGCAGATGAAGCCGCAGATGCAATAAAAAAACTCAATGGTGATGTTTGGGTCGCAAAATGCCAAGTTC
ACGCAGGTGGGCGGGGTAAAGCCGGTGGTGTGAAATTGGTGCGTAACGAAGCCGAAGTGCGTGCTTTTGC
TGACCAATGGTTAGGACAACGCTTAGTGACTTTCCAAACGGACGCTAATGGGCAACCTGTTAATACTCTT
TATGTGGAAGAAGGATCGAGCATTGTACGTGAGTTGTATTTAGGGGCAGTGCTTGATCGTGCATCACAAC
GTGTTGTGTTTATGGTGTCCACTGAAGGTGGGGTAAATATCGAAGAAGTGGCGGAAAAAACACCGCACTT
ATTACATAAAATGGCGATAGATCCTCTAACGGGGGGGATGCCATATCAAGGGCGTGAACTTGCGTTTAAA
CTGGGTTTAAAAGGTGATCAAATTAAACAATTTGCTCATATTTTCGTACAAATGGCAAAAATGTTTGTGG
AAAAAGACTTGGCGCTGTTAGAAGTGAATCCGTTAGTGGTGACCAAAGAAGGTAATTTACTGTGTTTAGA
TGCCAAAATCGTGGTCGATAGTAACGCCTTATACCGTCAGCCAGCATTAAAAGCGATGCAAGATCCAAGC
CAAGAAGATCCACGTGAAGCGCTTGCAGAATCACACCAATTAAACTATGTGGCACTTGAGGGTAACATTG
GTTGTATGGTGAATGGTGCAGGCTTAGCCATGGGGACCATGGATATTATTAAATTACATGGGGGTCAACC
AGCAAACTTTCTTGATGTGGGCGGTGGGGCGACCAAAGAGCGTGTGGCGGAAGCATTCAAAATTATCTTA
TCGGATAGTGCAGTAAAAGCGGTATTAGTGAATATCTTTGGTGGTATCGTGCGTTGCGATTTAATTGCAG
AAGGGATCATTGCTGCCGTGAATGAAGTAGGCGTCAATGTGCCTGTGGTGGTCCGTTTAGAAGGGAACAA
TGCGCCTTTAGGTCGTGAGATTTTAGCAAACAGTGGTGTGAATATTATTGCGGCAAATACTTTAACGGAT
GCTGCGATTCAAGCTGTGAAAGCCGCGGAGGGAAAATAAGATGTCTATTCTAATTAATAAAGATACCAAA
GTGATTTGCCAAGGCTTTACTGGCGGACAAGGCACTTTCCACTCTGAACAAGCATTGGCTTACGGTACAC
AATTGGTCGGTGGTGTTTCGCCGGGTAAAGGGGGCACAACCCATTTAGGCTTACCGGTGTTTAATACTGT
GCGTGATGCGGTTGACGCCACGGGTGCTACGGCTAGCGTGATTTATGTCCCGGCACCAGGTTGTAAAGAT
GCGATTTTGGAAGCCATTGATGCGGGCATTCAGTTAGTGATTTGTATCACTGAAGGGATCCCAACCCTAG
ATATGTTACAAGTAAAACAACGCTTGAATCAAACTGGCGTGCGTATGATTGGTCCTAACTGTCCTGGCGT
GATTACGCCAGAAGAATGTAAGATCGGGATCATGCCAGGCAATATTCACAAAAAAGGTAAAATCGGTATT
GTTTCACGCTCAGGTACCTTAACCTATGAAGCGGTCAAACAAACCACCGATGAAGGTTTTGGACAGTCCA
CTTGTGTGGGAATTGGTGGCGATCCAATCCCGGGGTCAAACTTTATTGATATTTTGAAACTGTTCCAAGA
TGATCCACAAACCGAAGCGATCGTGATGATCGGCGAAATCGGTGGTTCCGCAGAAGAAGAAGCGGCTGCT
TTTATTAAAGACTATGTGACTAAGCCCGTCGTGAGCTATATTGCCGGGGTCACCGCACCAAAAGGTAAGC
GTATGGGACACGCAGGCGCGATTATCAGTGGGGGCAAAGGCACCGCAGATGAAAAATTCGCCGCCCTTGA
AGCTGCTGGTGTGAAAACGGTACGCAGTTTAGCGGAAATTGGCACAGCGTTAAAATCGTTGTTGAAATAG
ACCGCACTTTTAAGCTACTATCTATCCGATGGGCATGGACTACTTCTTTTCATAAGAAAAAATAGCTCGA
AAAAAATATGGCGTTTTCAGTATTACAAACCTTTTTCTAAAAAAAGAACCATCATAAGCTTAGGTAGTTA
TCCAGAATTATCTTTAGCGGCAGCTAGACAAAAACGTGATGAATACCGCTCTTTACTTGCTCAAGATATA
GACCCACAGGATCATGTTTTTGAGGCGTCTCAGAAAAAATTACAAGAAAAAGAATTTACACTAGCTGCAA
TAGCAAAGAGTTGGCTTAGGCTCAGAGAAAATGAAGTCAACGCAGGAAAATTAAAACAAGACACATTTGA
CGATATAAAAGATAGGCTACAGCGCCACTTATTAGATGTAGTGGGCCACTACTCTATCTATGACATATCC
GCACCACTCATGATCTTTTTTTAAGGGGTCATCTATGGACAGAGTCCGATTTAATCTTACGGAAGATAGC
TTCCAAGACAAGTATCTGTATGAGTATTTTTTATATGGAAGTAAGCATAAAAATATTCCAAGTGATATAG
AAAATACGCTAGCGCATAAATTAGATATGTTAGATAGCGCAAATACTTTGAGTGATTTACGAAGTCCACC
TGGTAATAAATTGGAAAAATTGGACCCTAAAACGAGTGGGCTATATTCTATCAGAGTGAATGTGAAGTAT
CGTTTAATATTTAAATATAAAGAAAGTAATTTTCCAAAAATAACAGAGTTGAGATTAGATAAACATCAAT
ATAGATTATAATTATTTGGAACATAGAACATAGAACATAGAACATAGAACATAGAACATAAGAACATAGA
ACATAGAACATAGAACATAGAACATAGGAGCCTATACTAATAAGAAATAAGCAGAGAGAAAGCTGTAAAA
CTTTTTGAAAAATAACCGTACTTTTGAATGGGAAAGTTTAGAGTGGTTATGTGGTGGCAAGTATGCCCAC
GCTACATAAATAAATTCTTTTGGAACCGGTTAATGTCTTTTGATATATAAACACAGACAAACATTACACG
GCTTTAGACAGTTTCAATCCCTTTGGAACAGGGCAATGTCTTTCGACCAGAGGATGAGTTTTTCTTTTTT
TATTCAATATGTTATACATAGGCTTCCCAATTTTCCCATTGAAGTGGAAAGCTAACTCTTGATTTGAATG
AAAAATAATCAATTTGAATCTCATCTGCTAGCCAAAGAACGTGTTCATTTTACATTATATTTATTTTTTA
GCCTATGCCTATTTTATGGATATTGATTTGAGCCCAAAACTCTACCGCGGTCTTACTATGTCTGGAACTT
CAACTATCATTAGTTGTTTCTTGTCTAATCTTTTGTATTTAATGCTTTTTCTAAATCAAATTCTTTCATT
TTTACTCTCCAGCTTGCTCATCAATAAGCTCATCAATCCATTCTCGAATTTCAGATTGGAAATTTTCTAA
CGAATTATTTTCATTAAAATAATCTGCTTCTTTTAACTTACTCACCGCTGTTTTACTAAAGCATTTATAA
AAAAGACGCTTTTCTTCAAACAAATCATCTTTTGAGATTGCGCATACTTTTCCTACGCCCTCTATACTTT
TGTCTTGAATAAAACTATTAAAAAGAACCTCTTCTTGCTGCTTGTTTTCTACTAAAATAGAAATCGTATA
TTTTTTTGGATATTCCATTTTTAATCCTTTCTTTTTAGATAACAAAAAACCGCTAAAGGTGTGCAACGTG
TCGAATTAACACAGCCCACACAAGACATTGCGCTACCGAACAACAAAGCGGGCTATTGCACACAAATTAA
CGTGGAGCTAGTGACATCAGATGACTACTAATCAAACGCTATTGCCTACAGGTTCGACAACGCTAGAAAA
ACGTGCGGCACAAATTATGAAAAGTGCGGTTGAAAATCCAATTATTATCGCGGATTTAATCAACCCCGAC
CGTTGCCCTGTTCACTTGTTGCCCTATTTGGCGTGGGCGTTTTCGGTCGATAAATGGGATGAAAACTGGA
GCGAAGAAGTTAAACGCATTGCAATCAAGCAATCATTCTTCATTCATAAGCACAAAGGCACAATCGGTGC
AGTAAAGCGAGTTGTTGAACCAATCGGCTACCTTGTTGAGCTGAAAGAGTGGTTTCAAACCCAACCGCAA
GGCACACAGGGGATAGGAAATAAAATTTGCAGAATTAATAGACCGATACGTAAAAGAAATAACACCAACT
AAAGCTTCTGCACGTGGTGAAACATTTCGTTTGTTAAAAATAGCAAAAATGCAAATAGGGAAGATTGATT
TGACTGATTTGAATAAATCTGACTTTGAAAAATGGCAAAATGAGCGGCTTTCTAATGTGACAGCTGTCAC
GGTATTGCGAGAAAGAAACACATTAAACGCGGTGATGAATCAAGCAATCAAGTGGAATTTTATAAAAAAA
AATCCTTTGAAAGAAGTAGATGCACCTAAAGAACCTCCACCGCGCACAAGAAGATATAGAAAATGAGATT
GAAAAGCTCATATATGTATCTGGTTATAATGACGATATTGAACCAACAACAAAAATTAGCCGAGTTGGTA
CAGCAATTTTATTTGCAATTGAAACAGCAATGCGGGCAGGTGAAATTTGTAATTTAACCAACTGGCGACT
CTATTTCAACAACGTTTTTCTTTATTTTATGTTTAGCTACGATAATATCATTACCCTCTTCACAAAGTAT
TGCTCCTCTACTTTTTAACGTATTGGCTTCTTCTTCAGAGAAAATATTTTTAAAAAAATGTCCACCATAT
AAATTAGCTGTAGACAATGTATTGAAGTCTAAGTCATACCTATGTAGATAACCAGCTAATTTTGCTCTAA
CAAATGATGTTTTACTACATATAGCACTGGAAAGTACTGCTTTTGAAAGAATTGTTTCTCCTAGGTCAGC
TCCACTTATATCAGCAAAAGTAAAATCTGCAGTACTAAGATCAAACTCTCTTAAAGTAGTACCTTGTAAA
TTTGCTCCTCTAAAATTTAACTTATTATTTCGTGCATTTTTCATGAAATTTTCTTTTAATAAATCAATTG
CAATGCCTAGAGGTGTATATCCATTAATTCTTATGGGAGAAATAGCTCTTGTAATACTTTGAGTAACTAC
GGTCGGAACTAATTTTTCCGCCCCTTTTAATTTGCCGTAAACTTCTTCAGTTAAACCATGTTTTTTACCG
ATAGTATCGGTATCATTCAAGGTGACAAACACCTCACCTTTTGTATCTTCCCAAACCAAGGCTTTTATTG
GTAAATCAATAGCTAAAGTCGGTGATTTTAACATCATAGGTGTGCCTGCTTTTGGTGTACCGAAAACAAC
CACACTTGAAAAAGGCATCTCAAGTCCCGCTTCTTTTGCTGCAGCTTGGTGATCAATCACAGTAAACACT
TTCATGCCTTTTTCGGTTACCGCATGTTTGATTTTTTCGACGGTTTCCACAGCAGGATAAGCGCTTTTTA
CGGTCTTCAACGCTGACTCATTAGCTTGTGCAACCATAGCGGTTGCGATGAAAGGTAAGGTGAAAAGTAA
ACTTTTTAGTTCATGAAGTGCTCCTATTAGTGATATCAAAATCAGCTTATTGTAGAGATGTACTTGAAAT
TGAAACGGATCGAATTTTTCGTGTTTGATTTAAGAAATTAAGAATATCGGCTTGAACATAGATATTATGT
TTCCCTGCAAATTTAGGTTGCCAGCGAACACTAGAGTCCCATTGCGTATGAGTACCATAGTCGAACGTAC
GGAAACGAGGAATATCATCAAGAAGCATTATATCAAGTTCATCATAGCCTTTAATTGGGGCCTTAATATA
TACTTTATTTGACCATGTTAAATCCCAACTAGGCATTGCCATATCAAGACCTAAACGAGCGATCCAGTCT
TCAGTATTTGAATTTACTTTTTGTTGCATTGTTGTGCGATCCATTAAGCGCCCATCTAAATAGACAGGAT
CATTTGGATTCAGAGAATTTGCTAAATCAGCTCTTTTAGTTTTTAACCAGTCAAAGCCTAGCGAAGCGTT
CCAATAGGTTTGACCTAGCTGCCAAGGTTCAATATTGTTAATTTGAAGAGTATGAATATCCAATCCCGTT
CATAATTGTCATAATGATTGTTTTTTCTCATTTTGAGAAAGAGATCACGAAATTTCATTACGCTAGCATG
TTTTTTAGCATATAAGGTGACATCCTTGACTTAATATTATTCGCCATTAGTTTAAAGATTATCAATAATA
AAGATGTTTATTCTCTAAAAATGAAAAGATATAATACACAACGTTTTGGTAAAAAATTAATTTTAAGGGA
AAAGAATGAAAACTATCTATCACTCAGCAAATAGTCGTGGTAATGCAGATCACGGGTTGGTTAAAAAGCA
AACACACTTTTAGTTTTGGTCATTACTATGATCCTAGTCGTGTTAATTTCGGCGTATTAAGAGTTATCAA
TGATGACTTCGTTGAAGGGGGAATGGGATTTGGTACCCACCCACACAATAATATGGAAATTATTTCTATT
CCATTAAGTGGAGATTTAGCGCATAAAGATAGCATGGGAAATGGCAGTATTATTCGCAATGGTGAACTCG
CGTTCTTTGATATCTTCACGTTTGTCGTGCTGTTTTTCCCTTTGGCAAGACCAATTTTCAGTTTAGCCCA
AGCGCCTTTCCAATAGAGTGAGAGAGCAACGATAGTATAGCCATCACGATTGGCTTTCCCAAATAATGAT
GCCAGTTCTTTTTGCTTGAGTAACAGCTTGCGTGTCCGTGTGGGATCACACACAATATGCGTTGAAGCGA
CATTAAGTGGCTGAATTGTTGCACCAAATAAATAAGCTTCGCCTTGTTTAAAGATAATATAACTGTCACT
AATGTTGGCTTTTCCTGCACGCATTGACTTCACTTCCCAGCCTTGCAATTCCAGACCCGCTTCCATTTCG
TCTTCAATAAAATAATCGTGTCGTGCACGTTTATTTAAGGCTATCGTATTTGTGCCAACTTTTACTTTTT
TCTTTGTCATAATAATCCGCGTCATCAAATTCTAATTTGCTTGATTTTACAGAAAGTTGCTTGAGATAGC
AAAATTGCTTGCAATCAAGCTTGTTGTCTATAACATATTTTACTGTCTAAGGTGCGAGTAGAAATTGGCA
TCGAAAATAACATTCAAATGGTACTGACTATGAAATATAAAGATTTGCGTGATTTTCTTACTTTATTGGA
ACAGCGTGGTGAGCTAAAGCGGATCAAGCAAGAAATTGATCCACATTTAGAAATGACCGAAATTGCAGAC
CGCACATTGCGTGCAGGCGGTCCAGCGTTGTTGTTTGAAAATCCAAAAGGATTTGATATCCCCGTACTGT
GTAATTTATTTGGGACACCGAAAAGAGTAGCAATGGGGATGGGGCAAGAGCAGGTCTCCGCGTTACGTGA
CGTCGGGAAATTATTGGCTTTTTTAAAAGAGCCTGAGCCACCGAAAGGGTTTAAAGATTTTCTTTCGAGT
ATTCCACAATTTAAGCAGGTGTTGAATATGCCCACTAAAGTATTGGGTAAAGCTGATTGCCAACAAGTCG
TTTTAAAGGACGAAGATGTTGATCTGTATAAGCTGCCTATTATGCAATGCTGGAAAGAAGATGTCGCGCC
CTTAGTGACATGGGGCTTGACGATCACAAAAGGACCATTGAAAAAACGGCAAAATTTAGGCATTTATCGC
CAACAATTAGTGGCTAAAAATAAATTGATTATGCGTTGGCTATCTCACCGTGGTGGCGCATTAGATTTCC
AAGAGTGGAAAGAAACACACCCTGGCGAGCCATTTCCTGTTTCTGTGGCACTGGGTGCCGATCCTGCGAC
GATTTTAGGCGCCGTTACGCCGGTACCAGATACCTTGTCAGAGTACGCCTTTGCGGGCTTATTACGTGGG
ACCAAGACGTCTGTGGTGAAATCCGTCAGCAATGATCTGGAAGTGCCTGCCAGTGCAGAAATTGTGCTAG
AAGGCTATATTGATCCGAATGAAACCGCCTTGGAAGGTCCATATGGTGATCATACGGGATATTATAATGA
ACAAGAATATTTCCCTGTGTTTACGGTTACCCATATTACTATGCGTAAAGATCCGATTTATCATTCTACT
TACACGGGGCGTCCGCCCGATGAGCCTGCTGTTTTGGGTGAAGCACTAAATGAAGTGTTTATTCCGATTC
TTCAGAAGCAGTTTCCCGAAATTGTGGATTTTTATTTACCACCTGAAGGTTGTTCTTATCGTTTAGCGGT
GGTTACGATTAAGAAACAGTATGCTGGTCATGCTAAACGCGTGATGATGGGCGTTTGGTCTTTCTTACGT
CAGTTTATGTACACAAAGTTTGTGATTGTTTGTGATGATGATGTCAATGCACGAGATTGGAAAGATGTGA
TCTGGGCGATGACCACAAGATGTGATCCTGCTCGTGATTTAACTTTAGTGGAAAATACACCGATTGATTA
CCTTGATTTTGCTTCACCTGTTGCTGGTTTAGGCTCCAAAATGGGAATTGATGCAACCAATAAATGGCCG
GGAGAAACTCAACGTGAATGGGGGGTACCGATTAAAAAAGATCCCGATGTTGTGAAAAGAGTGGATGAGA
TTTGGGACAGTTTAGCTATCTTTGAAAATGAGCCATAGCATAAAAAAGCCTGTAATATGTATTACAGGCT
TTTTGAATTGAATTATTCAGTTTATTCCAATTCACCACAGAAACGATAACCTTCACCGTGGATCGTGGCG
ATAATCTCTGGGGTTTCTGGATGATCTTCAAAATGTTTGCGAATACGACGAATAGTGACATCTACTGTCC
GATCTTGTGGCTTCAATTCACGTCCCGTCATTTTCTTCAATAATTCTTCACGGGTTTGAATTTTGCTTGG
GTTTTCACAGAAATGTAACATCGCACGGAATTCACTGCGTGGAAGTTTATATTCTTCCCCTTCTGGATTA
ATTAACGTGCGGCTATTTAAGTCTAGTGTCCAGCCATTAAAGCGATATTGCTCAATAGGATGATGGCTAT
CTTTACTATTTTCTTGCATCGTGCGTTGTAATAAATTTCGTGCACGAATGGTTAATTCTCTTGGATTGAA
TGGTTTTGTGATGTAATCATCCGCACCGATTTCTAGACCAAGAATTTTATCCACTTCATTATCGCGACCA
GTTAGAAACATTAATGCGGTATTGGTGTTTCTCGTAGTTCGCGGGCGAGCATAAGTCCATTCTTACCGGG
TAAGTTGATATCCATAATGACAAGATTAATCACTTTATTAGACAGAATACGGTGCATCTGTGCGCCGTCT
GCCGCCTCAAATACTTCATAACCCTCCGCCTCAAAAATACTTTTTAAGGTATTTCTGGTGATTGCTTCGT
CTTCAACAATTAAAATTTGTGGCGTTCCCATTTATACATCCTATTACAAGTTTTCAATGTTAATCATTCT
GTTAAGAATATTAAGGATAAAATTAACTTGCCCATTCTATAGTTGCAACATAATTGTAACAATAGGAAAA
AGGCGTTTTGTTAAATTAGATGGTGATTTCATGATATAGATCATAAAAAAATCCCCCAATAGAGTGAGGT
TATTGGGGGAAAAGTTGAGCAATAGCTCATTTTACTTACATACAAAAACGAGAGCCTTCTAGCGCTTCTT
TTTACCGCCTTGGCGTGCTTTAAAACGCGGATTTTCTTTGCAAATAACATACACAACCCCATGGCGGCGT
ACGATTTTACAGCCGGGATGGCGTGTTTTCGCACTCTTTAATGAACTTAATACTTGCATGGGTGTGTCCT
TATTTTGATTTTAATGTGCCAAATTTGCCGTAGCGATTGACGAAGTCGCTTGCACGACCTTCATTCGCAA
TTTGACGTGTTTTACCTGTATAGTACGGGTGTGATGCTGAGGAGGTATCACACATAAAGACAGGATATTC
ATGACCATCTTCCCATTTCATGGTCGTTGTGGTTCTGGCGCAAGAGCGGATTAAAAAACCTTGCTTTGCA
TTTGAGTCATAAAATAGTACAGTACGGTAATTTTCTGGATGAATACCTTTTTTCATATTGGCGTGCCTCT
TATTTTTTCTGAAAAATAACTAATGGGGCTATCCTACATGAAATAGAAATAATTATCAAAACTTATTTTT
TATGGGAAAATAAGTAATCTCAGAATCCGTCACAGAGATAAACGGATTGTAATGTTTGTAATAATATGAA
AAATAAGTCGTTTTTATTATTTTATGTTGTCGTGGAATGACATGGTTTTGCTTATGAAAAAAATATTTTT
TATTTTCTTTTTAATTTGGACAAGTTTATCCGTCAATGCGGGTGTGTTTGATAAAAAAAACGCCTTTTTG
AAAGCGGAGCAAGCATTTGTCTTCACAGAAAGCCAGCAGAATGACAGGCTGTCTTTAAATTGGGATATTG
CTTCTGGTTATTATCTGTATAAAAAAAGTCTTGAAATAAAAGGAGAGAATGGGCAACTGTTTATCCCTCA
ACTGCCGTTGGCGGAAATACATCAAGATGATTTTTTTGGTGACGTTGAGATTTATCGTCATCAATTGACC
TTTTCTTTGCCTTTTACTCAGTTATCTGCGACGAAACAAGTTGAAATTACTTATCAAGGCTGTATGGAAG
GTTTTTGCTATCCACCTGAAACCCGAGTGATTGCGTTAACCTCGTTAGAGAGGGAATCTGGGCAAATTTC
AAGCGCAGTATTGACAGAAGAAAGTGTACTTTCTGAACTACCATTGGCAGAGCAAGATCGTTTAGCTGCA
AAGTTGATCGAGAGTAAATATGCGGTCTTTTGGTTTTTCTTGTTTGGGCTGGGACTCGCTTTTACTCCCT
GTGTTTTGCCGATGCTGCCTTTATTGTCAGCTATTGTCATTGGTCGTGAACAGCGTCCGAGTACAGCCAA
AGCGTTCGGATTAAGTGTTGTGTATGTACAAGGGATGGCGTTGACTTATACCTTGCTTGGTTTAATTGTG
GCAGCGATTGGTTTACCTTTTCAAGTGGCATTACAAAGCCCTTATGTCTTATTAACGTTATCCGCGATTT
TTGTGTTGCTCGCTTTATCTATGTTTGGGCTATTCACTTTGCAATTACCTGTCAGCTTGCAAACCAAATT
AACCCAATATAGCCAGCAGCAGAAATCAGGGGTATTTGGTGGGGTGTTTGTGATGGGAATGATTGCAGGC
TTAGTCGCGTCACCTTGCACCTCTGCACCATTATCCGGCGCATTACTTTATGTGGCGCAAAGTGGTGATT
TACTCACTGGTGCGATCACCTTATATTTATTAGCCTTAGGGATGGGCTTACCACTCATTTTACTGACGCT
TGGGAACAGCGGAAGTTGGGGAAATTAGCTGATTTTAATCCTAGATCAAATTTACCTGATGAATTTAAAT
ATGTTGATTTAGAGTCTGTTGTAGGAACAGAACTAACTGGATATAGATTTGAAAATAAGTTATCTGCTCC
ATCAAGAGCACAACGTTTAGCTCAAAAAGGAGATATTTTTTATCAAACTGTTAGACCATATCAGAAAAAT
AATTATCTCTTTGAATTTGAAGATGAAAACTTTGTGTTTTCTACTGGCTATGCTCAGTTAAGACCTTCAA
TAAATGGTCGTTTCTTATTTAGTAAATTACAAGAAGATCGATTTGTGCAGCAGGTTTTAGATAAATGTAC
AGGAACAAGTTATCCAGCTATAAATTCCAGTGACTTATCAGAAATTAAGGTTTACATACCAGATAATAAG
CAAGAACAGCAAAAAATCGGATCCTTTTTCACCGCACTTGATCGCCTTATCACCACTCATCAGCGTAAGT
TTGCTTTACAGTTAATCCAACAGTTGAGCAAAAATTAAAAGAAAAGGTCATCGAAAGTTCTGCTTTTCTC
GGCATGATTAACACTGTCAATGTTGAGCAAATGGAAGGTGAGATGATTGGTTTGGGGGTCGCTCAAGCAA
TCGCAAGCACAACTGACACTGACAGCGCAGACAGACAAACAAAAGACGTACTAAAACTTGATTCACGCAA
ATACAAATGCGAACAAGTAAACTTTGACACACACGTCAAATGGGCAACACTTGACGCTTGGGCTAAATTC
CAAGATTTCCAAGCTAAATTAGCAAGTCAAACCCAAAAACCATTGCACTAAACTTAATTATGATGGGCTT
TAATGGCACAAGCCGTGCTGCAACATCACAAGCATCAAGCAATACATTGTTGCAAGATGTCAAAAAGGTT
GGTTGCAACAAATGCGTGATGATCACTCAAAAGGTGTGATGAACGGTTCAACAACGCAAAACAAAGTGAA
AGTGGGTAAAGGTCAAGGCACACAGGGGGATAGGGTTTAAAGTGTTTGGGCGCACGTTAAGACAGTGTAT
TGAGGGTGGAAGGGAATGAATTGCCGAGCTCGAAAGGGCTACTGTAGTGAAACTTATTTAATAGTTAATT
TTGGGGAGATTAGAATGGAACAACAATTAATTGAACTAGGAATAAATGAATTAGAGGAAATAATACAAGA
GCTTATTTCAGATAAAAATGAATTACTACAAATATCCCAAGCATACCAACAAGAATTAACAGCACAAAAA
ATTACAGATACTGAAATAGAATATATAACTCAAAAACTTATCCCGAAATTACAAGAATTATCTATTGCAA
CAGGTCATAATATTGATGCTGTAAGAATATTTTCACCTATTATCTCGAAAGAAACATTAACAATTTTACA
ATTGTTAGGATTTAACTTTCGAAAAGCTATTGGTGAACCATTAACAATCCTATTAGAAAAAATGATCTTA
TCTAAATTACCAATAGATCCTACAGTACAAGCAGAATTTCAATTAGAGTTATTAAAGGTTGCTAAAGATT
CATATTTTCACCCAATAAAAAGCCACTTGTTAAAGTGGCTGTTGTTCTGTATATGGAATTCAAAATGGGA
TATTATCCTCTTCAAAGTTATATGCTTGTTGCTGTACAGGCTTTCCAGCTTTCGCATTCGCATAAGCATT
ATTTTGTGGTGCCTGTGCTTGCTGTTGCTGTGAATCTTGGCGACTGTCTAGCATTTGTAATACGTCGCCT
TGAATCTCTGTGGTGTAGCGGTCTTGCCCGTTTTGGTCTTGCCATTTTCGAGTTCGCAAACGACCTTCAA
TATAAACTTTTGAGCCTTTTTTCAAAAACTGCGCGGCAATGTCTGCTTGTCGTTGATATAGCGTAATACG
GTGCCACTCGACAACTTCGCGCTTTTCACCGCTTGCTTTATCAGCCCACACTTCACTTGTAGCCACGCTG
ATGTTGGTTACTGGATTGCCATTTGTCATTACTTTGTGATCGGGGTCTTGCCCTAAATTACCGACAATAA
TTACTTTATTAACACCTGCCATAATTTACCCCTTACCTGTTGATCAGATTCCAGAAGGTTGGATTGCGTT
TGATAGTATTCAATCGACAGTTACACAAAGCAGTTATCCAGAACTATATACACATCTTGTTGCTAAATAC
GACTCAATTGCACAAGTGCCACTTGCTGAAGATAGATTTATTCGTAATGCAGGAAGTGGTCTGAATGTTG
GTGAAACGCAAGATGATGCGATCAGGAATATAAAAGGACAAATTACTATCGATGACTACGACCGAGAATA
AAATAACTGGCGCATTTAAAATGGTCGGCAACGGTCACGCTGCCGGCAATTCTGGTGGCGGTACACTTGT
TGAATTTAATGCAAGTCTTGTTGTGCCGACAGCCGATGAAAATAGACCTAAATCAATCATTTTAAAGCTG
TGTATTAAAGCTAAGATTCCTTTGATGATGTTGTGTTCTGGATTAAAGCGTTCGGTGAGGTCGCTAATAC
CGGACATTAGACGCGGGTACTTTAGCACAAGACTTGCAAACAAACGAAAAGTAAAACTCAACAACTCGAA
GCATTATTCAATAATCTAAAAACGTCTAATACACTAGACAAATCTGACCTTTATTTCGTTAATCCATTCT
GCATTGTTTCTCCTCATTAACATTGTATAATCATCCACCATCAATATTTTTTAGTAGACATATCCCATCT
ATTCAGGTTGCATTTCACAAAATCCTGTTTGAGAACTCAAAAGGCTATATCTGCAAACACGTTGGAGAAA
ACATGGCGAAATACAACACCATTTTATTTGATTTTGATGGCACACTTGCAGACTCATCCAATTGTTCTGT
CGTTGCCACCCAACAAGCATTTGAGCAATTTGCATTGCCTAAACCCACTGCACAAGAGATTATTCATTTT
ATGGGGCTCCCTATTGAAATCTCATTTAGAAAAATGGGAGCGGCACCGTTCACAGAACAACAATTTGCCA
TGTGGCTTGATGCATTTCGCCAACATTATCGTGAACTCAGTGATACACTCATTTCTGCCTTTCCTTTCGC
ACTAGAATGTGTCAAACAATTGAAAGAAGCGGGCAAAACAACGGCGATTATCACCAGTAAAAAAACGGAC
AGCTTATTTGTTAGGTTACTCACTTATTATAAGTGGATTCGATCAAATAGCTAATGCAATAGAAGTAAAG
AACCTCGTCATGAATTGTCGCGAAGCCGACGTCCCGACGCCGAAGGCGCGACTTGATTGTCTTGTGAGGA
ATTGATTTCGTCTTGCAGATCTTCCGCAAACTGTATGATTTTTTTCATAGGAAAAATCTTCGCTATTTCA
TCTTTGCTTTTTTGTTCAAGCTCGACAAGAGAGGGAATAACTTTAGACATCAAGGCTACTCGATATATAG
CAAGATCCAGATTGCGAGCAGATTGCTGTTCACTCACAGATTCTTCTGGAGATATAAACTTACCCTCCAT
CCAATCGACATAAATAGATGCATTTTTTCTCGCATTCATATATTCGACGGTTCCTGAGTTGAAAAGAACA
TTCGGATCGAGCTTTCGCCCTTCAGCTTTCATATGACCAAAGAGTAGAAAAGTGAGTGCGCGATCATTCA
TGATTTTTTCTTTGTGACTTCTAAATCGCCTATCGACTTTTTTCCAGTCGATTTGATACCTCTTAAATGT
GTCGATTATGCCAATCTTAAATGATCACTTTTTATTGATTTTTTATTATGCTAGCATATAAACTAGGTTT
CCAAAGAAAACTTTAGTTGTTATTAAAATGGTTTAACTCATGTCAAAATAGCATGAGTTTTGTTGACTTT
AGGTATAGGAAAAAGGAGGTGCAGTATGACAGCAGTATCATTAAGTCTAACGCCGGAAAACCGCCTTTAC
CGAGCGTTAAAAGAAAACAAAGATAATTATACGATAGACTCAAAAGGTCAGGTAAATCTAAAACCTGAGT
ACGCCAATAGAAAATTGCAGGTGGTATTGGCTAACTTAAAGGATGTGAAAGTACAAGCTAGATAGATATG
GAATCTTTAAGTATCTTAGTAATTGCAATTACAGGTTTTCTGTATGTGAACTTAAGCTTGACTACTCGAT
ATAAATTTAAGCGCTCCGTAGATTGGAGCGCTTATTTGTATGTGGCAGGTTGGGGAGTTTTGTTTTTTCT
TCATCGCTTGGTGCATCATTTCATTGTTGAGTTAGTTTTGGGTGGCTTAGAGAAACTTGTACACAAGTTT
TGCAACAGTCGCGCGTGCAGATTTACCCATTAAGAATGGGATTCGCGTTAACATGCTCATATCATCGTTG
ATGATTGTTTGGCGAGTGATAGAGAACAACTTACCGTATGTTGCAATAGCAACAGCAACTTGTTTATCAC
CGATTGTGCCGTATGTGTATTCTTCACCTTCACCCACAACTGGAAGTGGTCCGAATTCAGTTAAGCCAAC
ACGGTTATGTTTGCGGAAGTCTGATACAGATCCTTTCGTTGTGAACTTATCGAAGTTATCCGTTGCAACC
GCCCAACCCTCTAACACTGATTTATATGCCACATCTAACAAGATAGAACCGAAGTCACTAGAAGAATGAG
TAAATGCCAACCCAACAATGCTCATCGCATTCATACCGCTGATACTCACGCCACGATCTGCGATTGACGC
ACGTGCTAATTCACGTAATGTCATGCCGTTGTATGCGTTGTCTTTCTCAATTTCTGCTTTACCAGCACGC
GCTAACAATGAGTTTTTAACGCTATCGCCAACGATGTTACCGTTATCAACATAACCGCCACGAGTCCGGC
TTCAGGCACCATTGATAAACAGCATAAAAAAAGAAAGCCGACTTTTGTCGGCTTTTTCTTTATCTTTAAT
ATTTAAAAATCAATAAGTTACAAACTACATTAAGCACTTCAACAAAAAATATACTGTTTTTTTATATAGT
GTTTTACTTCTGTTTTTTCTTCATTTATGATCCGCTAAACATCATTTAAGAATTGACATCCTCCCCTGCC
TAAAGGCAGGGGAGGATGTCAATTTCAAGTAACAAGCTATTATCAAGAACATGAATTCAAGAAAAATAGT
ATTTTTCATTTGATGAAACCCGATGTGAACCAAGAAATTTACGGTTTGCCGGATTATTTGTCATCACTGC
AGTCTGCGTTTCTGAATGAAAGTGCAACATTGTTTCGTAGAAAATACTATGTCAACGGTGCGCACGCTGG
GTTTATTATGTATATGACAGACCCCGCTCATCATGTTGATGATATTGATGAGATTAAAAGACAATTAAAA
GAAGCAAAAGGGAAAGGCAATTTTAAAAACTTATTTATCTATGCGCCCAACGGCAAAGAAAATGGGTTAA
AAATTATTCCACTTAGCGTAAAACAATATGTGGTGGTCGCTTTAGAAAAAGGTGCTGTCAATGCCGTAGT
AAGTATTGATATTGGCGCCGGGAATGTGATTACGTCAACCATTTCAATGGCTGCAGTAGAAGAATTGAAA
TTGGAAGTCGGTAAAGACGCTTACGCTATTATTAAAGCGACTTCTGTGATGGTCGGTGTAGAATAATCTC
GCTAGTTTAAAAAAGCCTTGTGATGATGCTCACAAGGCTTTTTAGCCAAGGCGTGCCCTCTCTCATTAAT
TTGGAATCATCAAAAAGAATAAACTTTAAATCATTCTCCATTTTTTCTAATTGTTCATCTAGTATAACTT
TAAATATTGTTTCTTGAAATTTTAAATAATTAAACAAGGTCATCTTATGGCTTGTATTATCAATTTCCCC
ATCAATAGCTGCACTTATAATATCTTCAGGGGAAAAATCTATTTTTTTTAAAGCTTCCATTGTTTTATTT
GTAGCATCTTCAAAAATAGCAGAATCCTTTATCTCATCATCTAAAACCTCCATTATCTTTATCAATTTAT
TTAGAAGATCTATTTTCATAATTTACTCCTTTATTAACCTGATAAAATCATTTTCTGAAAGTAATTGAAT
AGGGTATCCTTTTTCTATTAGTTCCCTAGCCTTGATTTCTTTGCTACTAAGCTCTTTTCCATTGAGTTTT
GTTAAATCTTGCTCACCAATAACAAGCAATGTTACTTTCTTACTTACGCCTGTTGCAACATTACAACCAG
CTTGAGCCGCTAATTCTGCCGCTTTAGCTCTTGGTATCGATAATTCACCAGTGAATACTATCGTTTCACC
GTATAACTCACCTTCAGGATTTCCTTCTAAAAGAGCAAAGACGTATTAAAGAAGAAATGAGAGAGGAAAT
AAAAGCACAAAAAGAATTAGAGAAAGCCAAAATAGAGGCAGAAAGAAAGCAAAAAGAGTATGAAAAAGAA
CTAGAATATACAAGAAAATTATTAATCAAGGATCAAAAAAATACAAAGCTAAAAGAAAAATTGCAACAAT
TAGAGGACAGTTAAAGGAAGCTATTGAAAGAGACAGAGGGCAATCTCTCAAGCTCAATTAACAAAATCAG
GACATGTTTATGTAATCAGTAATATTGGTTCATTTGGTCAAGATGTGTTTAAAATTGGAATGACAAGACG
GCTAGAGCCATTAGATAGGATTAGAGAGCTTGGCGATGCCAGTGTTCCGTTTTCTTTTGATGTTCATGCA
ATGATTTATAGTGAAAATGCTCCAGCCTTAGAATATGAACTACACAAGGCATTCATAAATAAACAAATAA
ATAAAGTTAATCCTAGGAAAGAGTTTTTTAAAGTTTCTCTTGCTGAGATTAAAGCAAAAGCTGAAAAGTT
AGGTGCTAAAGTGGAATTTACAATGGTCGCTGAAGCAAGAGAATTTTACGAGTCTCAAGCATTAGAAAAA
GGTCCTGCTTGATATGCTTTAAAACAATCCCGTAATAAAATACGTGGTTTGATACCGAATTTGTTTTTCG
CAATCAATAACGCCTTCAAGCCTGTGTACTGCCCTTCTTCTGTGATTGAACCGATGATTGCCGTGTTCAT
TTCACTTGCTTTTGTGCTTTCGTCTTCTTCTGCACTTTCTTGTACACGCACGACGATCACTTTACAGTTC
ACTACGTCAGAAATGCCGTCAAGTGCACGTGAAAGCGTGCCTTGCTTACCCGCTTTGCCGATTGCTGCTG
CCACGTTTGTGATGAGAACGGGTTCATTGAGTGGGAATGTTTCATTGTTTGCGTCATTTGCAGTACAGAC
AATACCGATGACTGCGGTTGATAGACTTTGAATTGTGCGAATTGCTTGATTGATTTCTGTGACTTTGACA
CCGTGTAGATATTCTTCAGACATAGAGCGCCCTTTTTGTGTATGTGTTGTAAATTGACGTCTATTGTTTA
AAGAAAGTGCTGCTGTGTCTAGCTGTTGCCGTTGTGAATATGTAATATACAAAACCGCACTTGTAGCCAG
CCGCGAAATTTGAGAAACGCAACCGCTTAAAGTGAGAAATCATTTTTTCCCATTTTAAGCGGTTTTTTAT
TGTTTTAATGTAAACTTATCTCTATTACCTTGAATAATACAGAAAAAAATGTACCAACAGTAACAGAAAA
CAAGTCTGAGAAAACTGAGCAAGAGATTGAAAAATATATCAATGAATATCAAACATTTATGTCAAGAACA
GCGATTCGAAACCTTCCAACAACAGTCGAAAAACTTTTTAAACATATTTGTTCCCAAACAAGTGTACAAA
AACTACCACAAACGACAATCAACGTTATTGTGCCTCAAATCATAGAGCAATTATCAATAAAAAAACTTAT
CGTTATTAACAAAACAAAGATAGCTTATGGCGTAGCAGGTTCAGAAAAACTTTATACGCAATACGCCGCG
TTCTTACTAAAAAGAGAAAAACTGAAAAGACCACAAACATTATCCAGTTTAAAAAATGAAATCGCGTCGA
AATTAAATCTTCGGGGAAATACGGCTAAAATAAATGAAATACTCGATTTGCTTAAAACAAATGACATGAT
TACCTATCAGGATAATACCGATAATCCTAAGTTAGTTTATAAAAAATAAGCTATCAATGAATAACAATAT
TCGTCTTTTTCAATCGGAAATATCATACAAAAGTGACATATCGTATCGTATCGTATCGTATCGTATCAAT
TCGATACGATAAAAAATTAGAAGCGCGTAAAACACAATAACCAGTGCTAACAATTTCACCATTAAACTCA
TCATTAATGAATGCTAAGCGTAGCTGGGTTGGACGAGTTGTTGCAAAAATAACATCGTTTGTTTTAACTA
CCTTTTGTGCTCTACTAGGTGCATTGAGAGCAGTAATTTCTATTGTGTCTATAATATGATTATTTTCTCT
ACTCACAGATGTTAGATCTATATAACGATAATTTCGGTTATTATTTTTCCATTTAACATTATTTGTTAAT
AAAGTTACCTCCCCCAAACGCCTCCATTCCACATCATCACCAAAAGTTAATAAGTGATCACGATAGAATG
TATATTGTTTTTCACGCAGGGATAATTCAGCTTCCAGCTCTGTGAATTTGTCAAGTATTTTTACAATTTC
TTTTTGTATTGGAAGTGGGGGGATTGGAATTTGGAATTCCGAAAATTCCTGCTTTGTGATTGTTTTGATT
GTGCTACCTCTTGCATTTTGCTTTTTGGTTTTAAAAATATCTTCCAATTGATATGCAAAATACTTTTTAT
ATTAAATTTTGTTGGGTCCAAGCTTGGGTCAGCTGTTTTAGCCGACTGTACTGCTTCATCTGCGTCTGCA
TAAGTACCCATGATTACATTATGAGTGCCAGCTATATGCCTAATCAACATTTTGAAGAGAAAAAGAACAC
AAATTTTACTCTTCAAAAGCTGCTATGTTATCGGGTGCGGATTTCTGCTACTAAAAAAGTTTCGAGGTAT
TAAATATGATAGTGAAAATCCACTTTCATAGAAGGTAGCTTTAATTAATGTCCTATAATTTATGTTTCCT
TAAGCAAGAAAACTTATTGAACAATCTTATGCTTGTTCTAACTTTTAAATATCCCATCACTTCTAAGACT
AACAACTTCAATGGGATTGTTACTAACAAATGGATACGAGACAGACTCCGAGTAATTGAGAGGAAATGCT
CTCATACGCTTTTAATACGCCAATTCTACAAATCAAGCGTAATACTGTTATCTAATATTTTTGAAAACCA
ACCGCACTTCATAGTGCAGCGTTTTATTTTAAGTGAGGTACAAATGAGTATAGATACGAAATATTTTTCA
ATTCAAGAATTAGCTCAACGAGGGCTTGGATCAGAGTCAAAAATAAAAAGGCTTGTTGCCAGTGGCAAAA
TCAAGTCTCTTAAAATCGGACGCTCTCGTAAGATAGCTGAAAGTGACTTAAATGAATATATTAAGTCTTG
TCAGAAATAATTACATCAAACAATCCACTTGCGCAAATGTATTTAATTTTACGTGTTTCTCAGCCAATTT
CAATGTGTACGGAATGGGGTAGACCTCGTTTCTCGTTTTGATACTGTTGATCCGAGTATCTATCATTTTT
CAGTCCCTCACAAAAGAAATACTTTTTCTCTAAGTGCTTTCTTAGAACTTACTTATAATGTGTTACCTCA
AACAGAACTAGGTGGTGGTGTCGGTTTTATCAAGCGTAATAGTTTTAAACACATTAGTTATGGAATTCAT
AATGAAACAGGTGCAGACGTTAATGCAACAGAAAAATACCAAGTCCCACGCTATCGTTCTATCCCTCTTT
ACGCGACTTTAAAACAAAATTTCTCTTTTACTCCAAATACGATGCTGTACTTGAAAGGTGATTTAGGTTA
TGCATTTAATAGAACAAAATCTACTACATTAAATGTAATACTCCATGACTATACAGGAAATGGACAAGAC
TATATAGAAAAAACAAATACAATATGTCAGCGAAAGATGGCGCTTATTATGGTATTAGCTTAGGTTTAGA
ATATTATAATTTCTTAGCTGAAATCGGTTATTATCATACTTCATCACGCATTAGTTTTGCTTCATCCCCA
CAAAAAACGGTAGCATATAAACAAGTTTCTTATAATAATGATGCTATACGTTTATCTATAGGATATAAAT
TCTAACGATTATCTCCTCATATTTTCTTGATACAAAAGGAATCTTCTTGGTATTCTGAGTATGATTATCT
TATTGAGCATCCAAAGATTGTTGAATTTCAACAAGATGATGGCTGGATTAGTGTAAAAGATAGATTGCCT
CAACCAATCGATACATCCACAGAATACAGAAATCAAGAAAACAAAAGTGTAATTTATTACACAGAAGACG
ATGAGTATTGGTTCATAGGATTTGGTTGGTATGTTTACGGAGATAAAGAAGATTGTGATGGATGTCTAAT
TCCTTGCTGGGAGCTAGAAGACACTGGGCTTACTGAGGTTGACGTAACCCACTGGCAACCACTTCCACTG
CCACCGAAAGTATGAGGGTATTTATGAATAAAGATTGGATTAAAAATATTAAAGTTGGCGATACCGTATA
TTTTTTAGAAACACTCATGCGCTCAAACATTGAACATGAGGCTGAAGTCTTAAAAATTGGAAGAAAATAT
TTAACAATTAGAGTGCGCGGTCGAGATAGAAAGATCAATTTATCTAATGGCTATGAACAAAGTAAATTAG
GTGGGATTTCGTTTGGATGTATTTATAAAAATAAAGAAGATTACCTGTATAACTTAAGGCTAATAGAATT
GAGGAGTGTAGTTAAAGAAAAAATAAAATCAAACTACTCAAAATTAACATTAGAAGATGCTGAAACTATA
AGTAATATTTTAAATAAATACACAGGACCTTGTTTTTCTTCGTTGATCGTCAACGCTCTAAATAATTGCA
CGTTAATTTCTTGCGTAGTCAAAGACCAGATACCGAATTCAGCCAACCCCACTGGCTCAGATTCTAATGT
GATCTCCTTGCCATTTTTGCTGACAATACGAATATCTTTATGCTTCGCTTCACCGTCAATGTACGTAAGA
TGGCTGTTTCCGTTGATTTCAATTTCACGATCTAGCGTCACTTTATTTCCTGTAACTGATAGCACGCGAC
CACCGATATTTGTGTCGGCATAATCACAGTCGGCTACGTGAATAACATCGCCTGGGATGTGCATTAGACC
CTCGGCACCAACCGCAAACGTTACTGTTTTTGTTTCTAATCGCTCAGTTTCAAGGATCCATTTTCCTGTT
CTAAACGCTTGTCCGCGTGACGTGCAAGCAAATGCTGTCACTTTTTTAACGTTTAAGCCGTGACGACGAA
TTAAATCATCATCAGAAAGCAATATTTAAAGCATAAGCCTGTACATCTTTATTGGCTTTTAAGCTCTCAT
TTTATAAAAACGTAACCTCTTTACCAAATAAGACAGAAACCGAATCGACAAGATTCGAGAGTGGCAGAAA
GAAGATTTAAATAAGTGAAAAGGGGGGGCTTCCCCTTTTCTTTTATAGAAAGAGCTGTTCTGGTTTACAG
TTATAAATTGCAGCTAACAAGATTCAAGCGAATAGCACAATCACAGCGCCAAATATTAATGGCGGTGTTG
TGAATGGCGGTTCGTTTACTGGCGGAAGTATCGACATCGGAAATGGAAACTTTACTGTTGATAGCACTGG
GAATTTAACAGCCAAAAATGGCGTATTCAGTGGCAGATTAGACGGTGCGACTGGTCGATTTAAAGGTGAG
CTGGAAGTAACGAAACTGATTGGCGGTGGTGTTATTGAGCAAATCGTTGCAACAATGACTAAGACAGGGA
CACGTAGTGTTAGATACGTATATAGCGTTAACCACCATGATGGTGAAAGAACTCAATATGGTACTGTTTA
CGTTCCAATTTATGCGGCGACGATCAGAATTGATCCATATCCCGTCGATCGATATGTAAAAATAGGCGAC
GAACTATCTTTTGTATTAAAAGCAAATCAAGCTTTTACTAAAAAATATGAAAGAGTCGGTACGTTCTTAC
AGAACAATGAGTATGCCACACCAGTCGATCCAGACAAAAACTTACTCATTATAAGCTACGCCCTATCAGA
TACTGGCACAATCTCTTTCTCATAATTCAAGCCCTATTTCTAGGGCTTTATTTTTACTAAAAGGAAAACA
CAATGAAATACATCGAAAAAACAATTGAAGATTCACAAACTGGCGCAAACGCAAGCTATCACGAGCTAGT
GTCATTTACCGTTGACTACAACAACAGCACCTTCTGCCGCTTTTGCTTTGTGGTCATGTGCACCACATTT
ACCTTCACCACATTTATCCTTCAGCCGCTTTGGTTTTTAGGCATTTACCTTCGACACATTGCTCAGCCTT
CCCTGCTGATTTCATTTCTGCTTGTGCAGGCGCTGTTGCTGCCATGGTTAATGCACCGGCTAATGCGGCT
AAAGTTGCCAATTTTTTCATCTTTAATCTCCTCTATGATGTATGAAATACTTTCGCATTTTTTTATTGAT
TTAAGGTCGGGGATTTTCGCTGTAGTAAGTGATCTACAGAGAATATTCCTGCCCCTTGAGTGATTAATGG
TAACAAGGTGACGATATAAATTAAGGCCATTTTGTAACCATTATTACACACGTTATAACCCGCCCCTGCA
TGTACGCTGTACCAAGCAACAGCGGTTAAGATGGTCAGGCTTAATGCACTACAACGAGTGAAAAAGCCAA
GAATGAGGAAGAACGGTAATAAGAGTTCTGCCCCCATTGCCAATGTCCAATTAAGATCGCTTGGGATGAC
ATTGAATGGGAAAGGAAAACTTTCTTGTATTTCCATAAACCAGTTTTCACCCTTCCATTTTTCTTTACCC
GATTCAAAAAATTCCCAAGCGAGAAAAAGACGTAAACCAAGTAGGCCGATGCCAGTGCCAATCCATTGGA
TATTGGAATTTGTCTTATACATTATTTACCTCATTGTTATTACAAGTTATCCATGTCTTGTAAGTCCATT
GATGACATTTCCATATGCCAGTTTTCAATGGTGTCGGGAAAAACACCCTTTTAAGCAGGAATGGCTCTCC
TTTCTTTTCTCTGCTTAAATGCGCCGAAGAGAACATCATTTTGGCTACTTAATGTGGAACCTCCTCTCTC
ACACAGAAGCCAGTCCCTATCCCTATGATCATTCGACATATAGCGCACTGGTTTTCCTTAATCATGGCGT
TATGCTGGGATTAGTCGAAACAGGAAATCCATTTCTTACAACATTTTTTTACTTTTTTGTGATTGACTGA
TAAA


>2	 515718-527381
AAGAAAAAATAAAATCAAACTACTCAAAATTAACATTAGAAGATGCTGAAACTATAAGTAATATTTTAAA
TAAATACACAGGACCTTGTTTTTCTTCGTTGATCGTCAACGCTCTAAATAATTGCACGTTAATTTCTTGC
GTAGTCAAAGACCAGATACCGAATTCAGCCAACCCCACTGGCTCAGATTCTAATGTGATCTCCTTGCCAT
TTTTGCTGACAATACGAATATCTTTATGCTTCGCTTCACCGTCAATGTACGTAAGATGGCTGTTTCCGTT
GATTTCAATTTCACGATCTAGCGTCACTTTATTTCCTGTAACTGATAGCACGCGACCACCGATATTTGTG
TCGGCATAATCACAGTCGGCTACGTGAATAACATCGCCTGGGATGTGCATTAGACCCTCGGCACCAACCG
CAAACGTTACTGTTTTTGTTTCTAATCGCTCAGTTTCAAGGATCCATTTTCCTGTTCTAAACGCTTGTCC
GCGTGACGTGCAAGCAAATGCTGTCACTTTTTTAACGTTTAAGCCGTGACGACGAATTAAATCATCATCA
GAAAGCAATATTTAAAGCATAAGCCTGTACATCTTTATTGGCTTTTAAGCTCTCATTTTATAAAAACGTA
ACCTCTTTACCAAATAAGACAGAAACCGAATCGACAAGATTCGAGAGTGGCAGAAAGAAGATTTAAATAA
GTGAAAAGGGGGGGCTTCCCCTTTTCTTTTATAGAAAGAGCTGTTCTGGTTTACAGTTATAAATTGCAGC
TAACAAGATTCAAGCGAATAGCACAATCACAGCGCCAAATATTAATGGCGGTGTTGTGAATGGCGGTTCG
TTTACTGGCGGAAGTATCGACATCGGAAATGGAAACTTTACTGTTGATAGCACTGGGAATTTAACAGCCA
AAAATGGCGTATTCAGTGGCAGATTAGACGGTGCGACTGGTCGATTTAAAGGTGAGCTGGAAGTAACGAA
ACTGATTGGCGGTGGTGTTATTGAGCAAATCGTTGCAACAATGACTAAGACAGGGACACGTAGTGTTAGA
TACGTATATAGCGTTAACCACCATGATGGTGAAAGAACTCAATATGGTACTGTTTACGTTCCAATTTATG
CGGCGACGATCAGAATTGATCCATATCCCGTCGATCGATATGTAAAAATAGGCGACGAACTATCTTTTGT
ATTAAAAGCAAATCAAGCTTTTACTAAAAAATATGAAAGAGTCGGTACGTTCTTACAGAACAATGAGTAT
GCCACACCAGTCGATCCAGACAAAAACTTACTCATTATAAGCTACGCCCTATCAGATACTGGCACAATCT
CTTTCTCATAATTCAAGCCCTATTTCTAGGGCTTTATTTTTACTAAAAGGAAAACACAATGAAATACATC
GAAAAAACAATTGAAGATTCACAAACTGGCGCAAACGCAAGCTATCACGAGCTAGTGTCATTTACCGTTG
ACTACAACAACAGCACCTTCTGCCGCTTTTGCTTTGTGGTCATGTGCACCACATTTACCTTCACCACATT
TATCCTTCAGCCGCTTTGGTTTTTAGGCATTTACCTTCGACACATTGCTCAGCCTTCCCTGCTGATTTCA
TTTCTGCTTGTGCAGGCGCTGTTGCTGCCATGGTTAATGCACCGGCTAATGCGGCTAAAGTTGCCAATTT
TTTCATCTTTAATCTCCTCTATGATGTATGAAATACTTTCGCATTTTTTTATTGATTTAAGGTCGGGGAT
TTTCGCTGTAGTAAGTGATCTACAGAGAATATTCCTGCCCCTTGAGTGATTAATGGTAACAAGGTGACGA
TATAAATTAAGGCCATTTTGTAACCATTATTACACACGTTATAACCCGCCCCTGCATGTACGCTGTACCA
AGCAACAGCGGTTAAGATGGTCAGGCTTAATGCACTACAACGAGTGAAAAAGCCAAGAATGAGGAAGAAC
GGTAATAAGAGTTCTGCCCCCATTGCCAATGTCCAATTAAGATCGCTTGGGATGACATTGAATGGGAAAG
GAAAACTTTCTTGTATTTCCATAAACCAGTTTTCACCCTTCCATTTTTCTTTACCCGATTCAAAAAATTC
CCAAGCGAGAAAAAGACGTAAACCAAGTAGGCCGATGCCAGTGCCAATCCATTGGATATTGGAATTTGTC
TTATACATTATTTACCTCATTGTTATTACAAGTTATCCATGTCTTGTAAGTCCATTGATGACATTTCCAT
ATGCCAGTTTTCAATGGTGTCGGGAAAAACACCCTTTTAAGCAGGAATGGCTCTCCTTTCTTTTCTCTGC
TTAAATGCGCCGAAGAGAACATCATTTTGGCTACTTAATGTGGAACCTCCTCTCTCACACAGAAGCCAGT
CCCTATCCCTATGATCATTCGACATATAGCGCACTGGTTTTCCTTAATCATGGCGTTATGCTGGGATTAG
TCGAAACAGGAAATCCATTTCTTACAACATTTTTTTACTTTTTTGTGATTGACTGATAAAAGTGCGGTCA
GTTTTTTGAAAAGTAGGTTGAGATTAAGACTTCCTTAATCTTTGTCTGCTAGATTCAGGTCATGGAGAAT
GGGGATTTTCTTTATTTTTGTGTAAAATAAGAACAAGTTTTGAAAAAAGTGCGGTCAAAAAAATGTGAAT
TTTATTAATAGAAGATGATGCCTTAATTGGCAATGGCTTACAGATTGGGCTAACTAAATCGGGTTTTTTA
GTTGATTGGTTTCAGGATGGCAAAACAGGATTGGAGGCGATAAAAAGTGCGCCTTATGATGCGGTTGTGT
TAGATTTAACCTTACCTAAAATGGATGGATTAGACATCTTGCAGCGTTGGCGTAAAGAAAAATACGATGT
ACCCGTATTAATTCTAACCGCGCGCGATACGCTAGATGAACGAGTGATGGGATTGCAAAAAGGAGCTGAT
GATTATTTATGTAAACCTTTTGCATTAGTAGAAGTAATTGCACGTTTGCAGGCACTCATTCGTCGTCGTT
ATGGGCAAGCTAGCCCAGTGATTGAACATAGCTTGGTCTGTTTTGACCCGAATCAGCGCAAAGTGTTTTT
AAGACAGGAAGAGGTGGCGTTAACGACGAGAGAATATAAATTATTAGAGTTATTTATGTTGAATAAAGAT
CGCGTGCTTTCTCGCCGTATGATTGAAGAGAAACTTTATAACTGGGACGATGAAGTCAGTAGTAATGCCT
TGGAGGTCCATATTTATAATTTACGCCAAAAATTAGGGAAACAATTTATTCGTACTGTGCATGGTGTAGG
GTATGCGCTAGGAAAAAATGATGAAATGGCTTAAGCAAACAAGTTTACGGGTTCGTTTAATTTTCACGTT
ATCGTTGACCGCATTAGTGATTTGGTTAGCTTCAACCGCGGTGGCGTGGTTTCAAGTAAGAAAAGAAGTG
AATGATGTTTTTGATGCGCAACAGATTCTATTAGCTCAGCGTTTGGCCTCAGCGAATTTACATAATATGC
TGATTGCTCGTGCCCCTCATGATGTGAATAAACAGCTCAAGAAAGTTCGGCACTATGATGACGATGCTCT
TGCTTTTGCAATTTTTAATCATCGCGGTGATCTTCTTTTAAGCGATGGGAATAATGGGGAAAATTTCATT
TTTGCACCGCACAATGGTTTTTCAGTCAGTGCTATCCGTGAAGATGACGATCGTTGGCGGATTTTTTGGT
TGCCAGTCAATCAGGGAAAATGGATTATTGCCGTAGGGCAAGAAATGGACTATCGCGAAGATCTGATTAA
CCAAATGGTGTTTGGGCAAATGTGGATTTGGTTCGCGAGTTTACCTTTTTTATTAGGGATTTTGGTTTGG
GTGATTAGCCGTGAGCTGCGACCGCTAAAACAAGTTAATGCGCAGTTAATGCAACGCCGTCCAGATGATA
CTTCACTTTTACCGAGTGAAAATTTACCGACAGAAATTTTACCGTTAATCCACAATTTAAATCATTTCTT
TGAGCGAACTGCCACGATGTTATTGCGTGAGAGACGTTTTACTTCAGATGCCGCACATGAATTACGTAGT
CCATTGGCGGCATTGCGCATTCAAACTGAAGTTGCACAAATGGCAGGAGATGATGCTTTGATGCGCGAGC
AAGCCTTGCAAAACTTAACGTTAGGGATTGATCGTGCTAGTCAATTAATTGAACGTTTACTCACGCTCTC
TCGTTTGGATAATTTAGCTGAGTTAGATGAAATGGAAGCGATTCATTGGGAGCCGTTAATTGCGTCTTTA
GTGAGTGAACTTTATTTTTCTGCGCAAAAACGGCAAATGGATCTCCAATTTGAATTAATTGCCGCGCCAC
CAGTGCAACAAGGCAACCCCTTTTATTATCATTAATGTTACGTAATTTGATTGATAATGCGCTTCGCTAT
TGCCCAGAAGGAAGTACCATAACGATTAAGCTTTATGCCGATCGTATTGTGATTGAAGATAATGGTAATG
GGGTGAATGATGCCGATTTAGCGAAGTTAGGACAGCGTTTTTATCGTCCTGCAGGGCAAAATGAAAAGGG
AAGTGGATTGGGTTTATCGATTGTTCAGCGCATTGCCACCCTACATCATTATCAATTCCGGTTAGAAAAT
GTGAAAGATGATAAGGGTTATGTAAAAGGATTTAGATCGTTGATTTTACTAAATAAAATTTAGTTTTTTT
AACTTGTTTTATTTTGCATCTTGGATATAATTGCGACGAATTCGTAGTGAATTTTATCCATTTTATTAAG
AGGGAAAAACATGAAAATTAGTGCAAGAAATTCAGTCGGTGTATCGAATTCAAATATTTCGCCGTCTTCA
TTCTTTAATTTTGAGACGTCTAATGTTTTCCCATCTTCTTCTTTTACCCATCTGTACTTGTACATAATTT
TTCCTTATTTCAGACACAAAAAACACGCTATTGCGTGCTGTCTTGATTGATATAATCAATTAATCTAAGC
CCAACACTCTCCGCTATTGCAGCACAAATCGATCACATCGTTGTGCCTATGCCGAAATGTAAAGAGTGTG
AAGGTGGTGGGCAAGAAATACTTTCCCGATTTTTAGATATTGCCGAAACAAGTGGAAGAGTCGGAAAGGA
AATTAAAGAATCTATCAAAGAGAATTCTGAGCTTGGTCGTGATTTATCACCAAACGAGAGAGAGAAGACC
TTAAAGGCAGTGAATCAATTAATTGAGCAAGCTATCTGTTTGAAGATGGAATTAGGGCAATAAAAAACCA
CTGTTGGAGCAGTGGTATTTAGAAAATATAAACCAAGGTGATTTATGAATCAATTATTAAACATTTCAGA
GCAAAAAGCAAGACTTACGATGAGTAGTCGTGAGATTGCGTCATTAATTAATAAAAATCATAGCGACCTA
TGTCGTTCAATCGAAAGATTAATGGTAAAGGGCGTAATTAGGGGGTATCAGCCAATAGCTTACACCCATC
CACAGAACGGACAGATTTATGATTAAATCAGAGAAGCGATGCTTTTAGCTTAAACGTTCACAAGTTTTTT
GTTGTGGTTTAGATCCTTTTTTCTCTGCTTGAGAAATTGATGATTGAGTTAACCCAGTTTTAACTGCTAC
ATCATATTGTGATAATCCACGATATACGCGCCACGCAGCTAATAAACTTAAGTCTTGATCAAACATAATA
TTAATAACTTCGTTTGGCACTGTTTCATTATCTGTATGATCTGATTGATATGGTACATCTTGAAAAATTA
AATCATCATCAAGTGCAGTCAAGCGTTTAAACTCTTCGATTGGCAAGACTACAAATTGTGGTTTGCCATT
TGTATCGTTTATATATTGTAGTTTCATGAGATCTCCTTTAGTGGGGATTTCTCCCCACTTTATTAATAGG
TTGTTGATGTTCTGCGTTTAACTGTTTGTATATTGATTATTCTAGGTTCACCGTCGATTACTTCAAACAA
AACTCTGTAATCACCTACCCTTAATCTGTACTGGTTATCTTTACCTGACATCTTTTTTAAATCTAACTTG
ACATCGGGAAAGGTGTTTAACGCGTTCACTTTTTCTCTAATTGACTTCACATATCTTTGGTCTATTGAAA
GCAGTTGCTTAATTGCTTTCTTAGTCCAGCTAATCTGATTCATTTAATCTCCTTTTTAAAGAACAAGTAT
CTTTCGATGATTAGATAATAAGATATAAATCTTATATTGTCAATGTTTCTTTAGAAAAAATCTAATTATT
TTCCATTTTTCTAATCATTGTTAACGCCATCAATTTTACCTAAACGATTATATTCGATACCCGCGTTCAG
AGACACATTCTTCACTAACGCATATTGTGCCCCCGCTAAAAAGCCATAGCCCAATTTATGTACTTTTGTA
CTGCGATATTCTGAATAGCCTGGCGCTTTAAAATCTAAAGTGGATTTGAAATGATTTTGAGAGAGTCTCA
TCCCGACATAAGGCTTAATTTCTGTACCAAAATTGAAATCATATAATGCAGACAGCCCCCATGAGGTCAC
TTTGAGCGAATATTTTTCTGGTCCAGAAACAGTTTGATGACCACCAGCATTTGGAATTGTTGCACTCTCT
TGCTCAGTATGGGTTAATTTTCCATAATGGCTATAATCTAATGCTAAACGGAAATCATCAAATTTATAAC
CCACTGCTAAACTTGGTGAAAATTTACTTTTACTCACATCTTCAAATTTTAACTTGGAATACCCCAAATC
ACCCTGTACATAAAAATTAGCGCTTGCTGTTGCTGCACATAATGTGCCTAACGCTAATACAAATACTGAT
TTTTTCATTGTCATGTCCTCTTTAGTGTTAATGGAGTTATAAAATCTTGGCAACGATATTATCAAGCCAT
ATTAAGTCTTCTTAATCAACCGAGATTTACAATTTTTACATAAATATACAATGTTATTTTTTGTATATTA
TAGTGTCTTCTTTGTGTCAAATGATGTTCTTTGCATTGGCAATAGTAAGCAAAGTCGGTCCTCTTACTCA
ACCTCCATCTTTAGAAGTAGACATCATAACTCGACCACTTGTATTACGCATGAAAAGCTTTAAATCACCA
TTTTGTAACTCGACTAATTGTGATTCAGTTAATTCGTGATCACTAGAGTTACTATTCAATGTCTCTGAAT
TCTTACCATATAATTCGGTTCGTGTATCATTTGGACTTTGCCCTAAATCCCATGTTTTTCCACCGTCTTT
GCTAATAATCAGCGCAGAGGACTGTTTACCATGGCGATTAATATAATAAATAGGAAAGAGTAAATTTCCT
TTTTTGTTTGAATTCCTACCCCAGGTCCTGTGCCAAAAAAACGCATCCAATCTTTTTTCACTTGCGATGT
TAAATCAATAGGACTAGACCATGTTTTTCCATTATCATCGGAATGAGTTAGCCAAAAATAAGAGGTGTTA
GGTGCAGTGAAAGGAACTGTTGCATTCCTTTCTGTTTGTTTTAAATAAATATTTCCAAGTTTATTATTAT
CTTGATCATATACGTCCCCGAGATCTTTGAAATTCTTCTTAGGGTCGCCATTTATAACAACTCGATATCC
CGTTTTCTCATTTTTTTCATTAAAAACTATTCCGTTTTCACGCAGAGTCCATTGCTTAGAAGTATATCCC
TCTTTTTTATTAAGTCTTAAGTATTGTTTTCCATCAATGTTTACATATCCACTACCAAACTCAGTAACGC
CATTATCTGATGGCCCCGATAAACCTGTACTTTCTGGGAACATATCTACTAGCGTCGTGGTGTTGGCGAA
AGTGATTAAAGGAATGATGGTACAGGTTCCATTATAAGACCACACCACCTAGACCAATAAATAAGCCTGC
AATGGTTGCACTCATTAAGTTGGCTAATGAGCCTGCGATAACGGCTCTGATACCTAAGCGAGCAATATCT
CCGCGACGATTTGGTGCTAATGCACCTAAGCCACCTATTAAGATTGCGATTGAGCTGAAGTTAGCAAAGC
CACAGAGTGCGAAGGTAATGATCGCTTGGGTTTTATCAGTTAATTGAACCATATTGGCATCAGCCGCTGC
CGCTTTTAAGTAGGCGGTGAAGTCCAAGTAACCAACGAATTCATTTACGGCCAGTTTAGTACCAATCATA
CGACCAGCGATTTCAGCTTCATTCCAATCTACACCAATTACCCAAGCAAGTGGTTTGAAGATCCAACCTA
AAATTAAACCCAGTGATAATTCTGGCATATCAAACCAACCACCGATTCCACCCAAGATACCGTTGATTAA
TGCGATTAATGCAACAAAAGCGATTAACATTGCCCCTACATTAAGCGCTAGGTTCATACCTGATGATGCA
CCTCCTGCAGCGGCATCTAGGATATTAGCTGGTTTTTCTAAATCTACTTTTTCTAAATTATCATTGAATT
TTTCAGTTTGTGGATAAAGGATTTTTGCAAATAATAATCCCGCTGGTGCTGCCATAAATGAAGCTGCGAT
TAAGTAGGGTAATGGTACGCCCATACCCGCATAGCCAGCCATAACCGAATATTATCCAGAATCTCATTCT
CGGCAACTAAGCCAGAGATGTTGATTTGTGAGTGTTCCCAAAACGTTCCCACGTTAGCGTACTGTAAAAG
ATGGGTTGCATTCAAATGAGCATAGCGTTTTACCATCTCGATAGACTCCCATCCACCAAGTTCTTTAAGA
ACCATTAGCGGCGTGCCGTTCTGAACATGCCAGCTAGCCCACGTGTGCCTTAGATCGTGAAAGCGAAAAT
CTTTTATCTCAGCACACTCTAATGCACGTTTAAAAATATCACGATCAATTTCACTAATTCTTTTCCCATT
TCCGCGATGGAAAACAATATTAGATGTTTTATTGATTCGTTTTTTCTTAATAAATGAAGAGTTTCGGTGC
TTAACGGTAATGATCTTGCTCTACCAGATTTAGCTATGTCGCTCGTAATAACTGCGATACTTTGATTAAA
ATCAATCTTGTCCCATGTTAAAGAAAGAATTTCCGTCATTCTTGCGCTCGTTGCAAGCGCAAACAGGCAG
ACTTCCTTCATCCATTCAACACTTAAATTTTCAATTAATCGTGCAGCTTCTTCTTTTGTTATCCAGCGAA
CCCTCACCTTAGGCTCTTTGTTTTTAGGGACAAAGGGTAGTGAATCAATCCAGCCAGCTTCTCTTGCCAA
AGACAAGACGCGCATGATTGATGTTCGATAAGTTATTTAGTGATATAGGTGTGGTTAGATCTGATTTAGT
TGAATTAGCTAAAGAAAGCATAGGTTTTACGCCCTCCGTGAGTTCGAATCTCACTTCCTATCACTATCAT
TTCTTAAACGCTCAATATATTGGCTTAAGTTTTCGACTGTTTGCCCAAGTATATCGCATAGCAAAATTAC
TTTTGCTTTGGTATTTTTTGCGATATTTAAGCAAAGTGCGGTAATTTCTTCTCGAGAAAGCTCACCAAAT
TGAATCAGTCTAATATATTGTTGTTCTGGGTGAGCAATACGGATTTGAGAAATACCCTCTAGCTGTTTTT
CACCTAAAATCACTGGCTTTTGCTTTGAATCATGCTGCAATGATTGGCAAAGTAAAAGCCATTCTTCGCC
TTTACCTTTATTCCAAGCGTTCCAAGCACTTTCACCAACTAGAACAATTAAATCACTCATAAAATCTTTT
GGCTGCTGATCAAAGTGTGGTGCTTTAGTAATTTGCTCATTCGCTCCCTCCGTAGAAATACCATTTTCTA
ATTCAGCAATGCGCATGGATATGTTCTCCTGAAAATATAAAAAAGTATTAACAAGTGAATTGATCACACC
ATGTTTTAGTAAACCATCTATGATTTCATCATTAGTAAGCACTTTTACCACCTCTTCGGGATCTAATGAG
GGCGGTTTTGGTGCCATTTTGAGTAAATGTTTATTAATGGTGCCTAATTCATCATGGAGGATTTTTAGCC
CATTAAGTGATTCTAAAGGGAATTTGCTAAACTCTTCGGCTAATACATTAAGTGCCTCACCAAAATAAGG
GTACTCTAAGCCTAGTTTTTGAGCAGCAATAGAGATAGCCTTGATTTCTATTGCGTTACATTTTGAATAA
TCCATTGGTTTATCTAAATCTCTCGTCTAATGTTCGCCCCCTTTGTTTTCTTTTAATCCTTTTGTGACTT
CTTTCTTAATTGCTTTTAGCGCATCGGCTGTGCCTTTGAAATGACCATTGCGGATATAATCTTTAGCAAA
ATTTAAATAAAACTCTGTTTTTTCTACTGCTTTCGCTAACTGCTCAAAAGTAGGTTGATATTCAGATTTA
AAAGGTTTAACGGTTTTTGCTTTACGCATGGTCCACCTCCAAAGCATCATGGGTAAAAGTGCGGTGAGTT
TTAAGTGGGATTTTGCCAGCAAACACTAAAACATAATCACGGGCTAATTTTTTGCGTGCCTGTAATTCGC
TTTTGGCTGGAATGCGGAGTTTATGAAGTTGATTAGATAGATCTGTGCGGAGAATACCTATAAAAATATA
GGTAAACCCTGTATAATTAAGGTTAGCCATAGTCTTATCCTTAGTAAGATTGTTGGTTAGAACGCTCAAG
AGTGCGCCAACACTTTTGGGCGTTTGTTTTTTATATTTAGAAAAATATAAGTGGACGCACACCATGGATT
GATAATAAATCAAGGTGTGCGCCCACGTCAACTTTTTTTTCTCCATTTTTTCTGTTAAAGTGTGCGTACA
ATTCAGAAAAGAGGTTTCTATGGCTACAGGAAATAAAAATAATAAATCTTTAAAAAAGGGAATAAGATTT
CCCCACGAGCTTATCCAGCAAATAGATAGGGCGGTAGAAGTTGAGAATGCCAAAGGAGAAAAGACTAATT
TTTCATCTTGGGTAATTGATGCTTGTAAAGCAAAATTAGAGAAATCTAACAATGAGTAATTGAAATAATT
TGAATAAAAATACAAGAAATAAAGTAACTCAACTTAACAAGCATAAAGTCTTGGACAATAAAACAGCAGA
TGAAATCAAGCAAATGGCAAGTAAATTCGAGTTTGAGTTAAATATTAATCCCCAATCTAAAAAGGTTTTA
ATTCCTAATAATATTAGAGATATTAATGAACTACTATCTGGATTCGCTTCCTTGATATATCAATCTCCAA
TCACAGGTGAAAGAATGAAAGCAAATGCAGCAAGACCATATCCCAAGAAAAAATAAACCGCCACACAGGC
GGTTTTTTAGATGTGCATGGGGACAAGTTTAATACCTAGTGCTTGCGTAATTTTCATTATAGTATCAAAA
CGTGGCTTACTACCGTATGATAATGTTTTATAGAGGCTTTCTCTTCCCAACCCCGTTTTTTCTGCTAATT
CCGTCATTCCTCTCGCTCTTGCAACATCACCTAGCGCAGAAATAAATTCATTAGTATCACCTGTTTCTAA
AACTTCACTTAAATATGCCGCAATCATTTCTTCACTATCTAGATATTCAGCAATATCAAATGGTTTTAAT
TCTACTTTTTTACTCATACATTTACCCCCTCTTTCTGCTTAATTTCTTCCCATAACGCTTTTGCTTTAGC
AATATCTGCTTTCTGAGTAGATTTATCACCGCCACAAATTAGCAAATAGGTTACATCTTTGTATTGTGCA
TAATAAACCATCACCAACTGATTTATGATCGCCAAAATTACCAT


>3	 576090-594443
AAAAGTGCGGTCATTTATTGGATAAAATTTCCGCGAGTTCTAAATCCTGCTTCACATCAATATCCACAGA
ACGATAAGTTGGCATTAAGTAGAATTTGAGAGGCGGAATGAAGAAATATTTTTCTTTTAGCAATTGTGCA
ATGTCATTAATATAAATGGCACCATTTGCACGATACATTTTCGGTAAAGTTTGGCGTGCTGCTTCAAAAT
CAGCAATTTCACGCACAGGCAAGACTTCATGATCTTTGCTTAACGCAAAAGCTTTATAGGGATGATGTTC
ACACTCGCACGCCGACACCACAGAATGTACTCCGCCATTGACATACATATCTATCGCATTTTTGATATCT
AAATGATCACGTAATGGGCTAGTCGGTTGTAATAGGGTACAAGTGCCTTCGCGAATGTTTAGGCTCTCTA
ATGCATGTAAAATGGCATCAATGGTTCTTGAATTGTCTTGGGCCAACTCAGCGGGTCTTTTCAGCGCTAA
TGCCCCATATTTTTCTGCTTCGTGTAAGATATTATCACCGTCAGAGGTTACGACAATCATATCGAAAACG
TTAGCATTTTTTGCCGCTAAAATAGCACGTCCAATCAGAGAATGCCCACCCACAGGCTGCAGGTTTTTAT
CTGGAATCCCTTTTGAGCCGGCTCGTGCAGGAATGATCGCAATATTTGTCATAATAAGCTCCTATCTTGG
ATTACAACTGCTTTAAACTGTCCCAAAAGATGACTTGTGATTCGTCAATTATACCTAAACGACGCATGAC
CTTAACATACGGATTATTTAGCGCATCTTCTTTGCTTTTCACTTGTTTATTTGATGTGAAAATAATATGG
CTAATTTTTTCTTTTGGTAAGGAGAAATACAGTGAACTTGCAACGCCACCCACTTTATCAGGTAATAAGC
CTGTCATCATCAATACTTCAAAGGAAATATTGGCAGGGATATTGGTGATATTTTTAGCATTGTTCAGAAT
GTAGTCATTAATTTCACCACCTCTAGGATGCCCTTTAAAGTAGATTTTATAATGATCACCAATAAATAAA
TCGCCCTCAGCTTGGGTAAAGTGATTAAGTAAATTAAGTTGTTGCTGTGCGTAGTATTCTCGCACATCGG
TATTTCCTTCCCAAGTTACCGTGCCGGTAAAGATAAATTTGGCTTGTTGCACTTCTAACGACTGCTTGAC
TTCGTCATTGAAGCCTACCAATGTTAAGTAGAATGCTTGCTGTTCTGGAGTCAGCTGTTGGTAAGCGGTC
CAGTCCATTTTTTGATAATTTTCCGCTAAATATTCTTTTAGTGGTTGTAAAAATTCGGCTTTTTCAAAAT
AGTCTGTACTTAAAAAATGATATTTTACTGGGAACGCGGATTGCCAGACATAACGAGCAATAGTTGGGTT
ATCAAATTTTATTTTACCGGTAAGCAAATAGTGAGAAAGTTGTTTTTCTGCTTGCTTAATTTCTGCGGAA
ATATCTTTATTTTCTTCTTTTTCTAAATCAACATATTCCATTGAGCCATCGTCATAAAGATTTAATCGCT
GAATTGATACACGATCTAAATGTTTAAAACGATATGCCAAAATCGGACGAATTAATTGAACGGAATGAGC
AATATTTAAGTGTATATCTAACTCAATGTTATCAGGGTATTGATCTAAAATCGTAAAAAGTGCTTCAGTG
GGACGATTATCTTTGAGTTCGACGAAATGGATATTTTGATACTGTGTAATAATGTTGTCAGGGATTTTAA
AGCGAGAAAGACCAAAAATACGTGGATGTGTTTTATCTTCATTATTTTGCGTAAAGTCCATCAGCTGATT
TAATGCCGGTAAGGAGGCAGGATCTAAATACAGCGTGATTGTTTTTGACCAACTCAGTGTGCTGAATAAT
GAAAAAATGTTGAGGAAAAACAGTTTGAAATTGAGTCGACGATTTTTCATATTAAAGATCCTGTGAGAGA
GGTTATCCCCAGCAGGATGCTGGGGATAGAGAATTATTTCTGCTTCATTGCTGGGAAGAGTATCACATCT
CGAATGGAGGCCGCATTCGCGAATAGCATCGCTAAGCGGTCGATACCTAACCCTTCGCCTGCTGTTGGTG
GTAAGCCATGTTCAAGAGCGGTCACGAAATCTTCGTCTTTAAACATTGCTTCATCATCCCCCGCTTCTTT
CGCCGCAACTTGTGCGTCAAAGCGTTCGTTTTGATCTTCGGCATCGTTTAACTCAGAGAAACCGTTACCA
ATTTCACGTCCACCGATGAATAATTCAAAACGGTCAGTGACTTCTGGATTTTCATCATTACGACGCGCTA
ATGGCGAAATTTCGGCAGGGTGTGCCATTAAGAACGTTGGCTGAATTAAGTGATGCTCCGCCACCTCTTC
AAAAATTACATTGACTAGACTGCCTAAATCCCACGATTTTTGTACTTCAATACCTAATTTTTTCGCAACG
GCAACAGCACGATCAAAGTCATATAAATCCTCTTTGACGATACCTTTTTCTGCGCCGTATTTCAAAATGG
CATCATGCATCGTGATACGTTCAAATGGTTTGCCAAAATCAAATTCAAGCTCACCATAAGGGACAATCGT
CGTGCCTAAAATGTCCATTGCCAGTTTACGTAACAATTCTTCAGTATTATCCATTAAATCATGGTAATCC
GCATAGGCTTGGTAGTATTCGAGCATGGTAAATTCTGGGTTATGGCGAACAGACACTCCTTCGTTACGGA
AGTTGCGGTTTAATTCAAAGACACGTTCAAAGCCACCAACCACTAAGCGTTTTAAATAAAGCTCAGGCGC
AATACGTAAATACATATCCACATCTAATGCATTATGATGTGTTACAAATGGACGTGCAGAAGCCCCACCC
GGGATGATTTGTAACATCGGAGTTTCTACTTCCATAAAGCCTTTTGACAGAAAATATTCACGAATACCCG
CAATCACTTTAGAACGAATAATGAAAGTACGACGCGAGTCTTCGTTTGCAATTAAATCTAAATAACGTTG
ACGATAGCGTGTTTCTTGATCGCTTAGACCATGGAATTTATCTGGTAATGGGCGTAATGCTTTGGTTAAT
AACTGCACGTCAGTACAACGTACAGTTAATTCATTGGTTTTGGTTTTAAATAAGGTGCCTTTTACGCCAA
TGATATCGCCTAAATCCCACTGTCCCACATCGTCAGCATAAACACCTTCTGGCAAATTATCACGTGCGAC
ATAGAGTTGAATACGACCAGACATATCTTGCAAGGTAATAAAAGTTGCCTTACCCATTGCACGACGCGTC
ATAATACGTCCAGCGACTTTTACTTCGACTTCTTGTGCTTTTAATGCTTCGCCTTCAAGTGCATCGTAGT
TTGCGTGTAAATCTTGTGCAAGCGCATCACGACGAAATGTATTTGGAAATGGGTTACCTTTAGCGCGCAA
CGCGGTTAATTTTTCACGGCGGACTAACATCTCGCCATTAAGATCAAGTTCTTGAGTTTGTTCTGACATT
TTGGTTACCTAATTTTTAGTATTTTTTAGTCGGGGGAAGCCCCCAGAGGATTTATAATCCGGCTTTTAAA
CTGGCCTCAATAAAGCGATCTAAGTCGCCATCGAGCACGGCTTGGGTATTGCTATTTTCCACACCCGTGC
GTAAATCTTTAATGCGTGAATCGTCTAACACATAGGAACGGATTTGACTGCCCCAACCAATATCGGATTT
GTTGTCTTCCATGGCTTGTTTATCGGCATTCTTCTTTTGCAATTCCATTTCATACAGTTTCGCTTTCAAC
TGTTTCATACATTGATCTTTGTTTTTATGTTGAGAGCGATCATTTTGGCATTGCACCACAATGCCACTTG
GAATATGGGTAATACGCACCGCACTTTCGGTTTTATTGACGTGCTGACCACCGGCACCTGAAGCACGATA
AACATCAATACGCAGATCTGCAGGATTAATGTCGATATCAATATCGTCATCAATTTCAGGATAAACGAAT
GCCGCACTAAATGAGGTATGACGACGATTGTTGGAGTCAAATGGACTTTTGCGTACTAAACGGTGAATGC
CGGTTTCTGTGCGTAGCCAACCAAAAGCATATTCACCAGAGACTTTAATCGTGGCGGATTTAATTCCGGC
AACATCCCCATCGGACACTTCCATTAATTCGGTTTTAAAGCCTTTACTTTCAGCCCAGCGTAAATACATA
CGCAGTAACATTTCAGTCCAATCTTGTGCTTCGGTACCACCAGAGCCCGCTTGTAAGTCAACATAGCAGT
CTGCTGCATCATGTTGACCACTAAACATACGGCGAAATTCTAATTTTGCCAACTGTTGTTCTAATTCTTC
GAGCTCTGCGACGGCTTCATGGAAAGTCGCTTCATCTTCGGCTTCAATTGCTAGTTCGAGTAGCCCTTCG
ACATCTTCTAAGCCTTGATCAAGTGTATGGATTGTATTGACGACCCCTTCTAAGGCAACCCGTTCTTTAC
CTAATGCTTGTGCTTTTTCTGGTTCGTTCCACACATCAGGTTGTTCGAGTTCGGCATTGACTTCTTCTAA
ACGTTCAACTTTCGCATCGAAGTCAAAGATACCCCCTCAACACTTGCGTGCGTTCGGTGAGGTCTGAGAT
TTTATTTCTGATAGGATTGATTTCAAACATAATTCAAATACGTTCAGATTTTAAAGAGAAAACAAATAAC
AATTATAAGCTATTTTAGTGGCTTATGGTAGGTAATTTTTTAGGCGCTACTTGCACAAATATTGGATCTC
TTTATAATTGCTCAATTCGCTATTTGTATTTTTATTGTTAACAATGGGACCAAAATGAAAAAGATCTTGA
GCACACTTTTGATGTTGGGGATGTCGAGTTTGACGTTTGCCAATTCACAGCAAGTGGTAGAACAGTTGCA
AAAAATGGGCTTATCTGGTGTAGAAGTGAGCGATTCGCCTGTGAAAGGCATCAAAACCGCAGTGACGGAC
AATGGTATTTTTTACATCACAGAGGACGCGAAATATATTCTTGATGGTAAGTTATATGCACTGTCAGAGA
AAGGATTACGCGATGTGTCATCAAGCTTATTACTAGATAAATTAACGGCTTATAAAAATGAAATGGTCGT
TTATCCCGCAAAAGATGAAAAACATGTGATTACCGTGTTCATGGATACTTCGTGCCATTACTGCAAAGTG
TTACATAAACAAATTAAAGAATATAATGATCTCGGTATTACAGTACGTTACCTTGCTTTCCCGCGTGGTG
GCGTGCAATCGAAAACAGCACGTGAAATGGAAGCGATCTTTACCGCACAAGATCCTCAGTTTGCATTAAC
TGAAGCGATTAATGGTAATCCACCAAAAACGTTGAAAGACGCTAATATTACCAAAAAACATTACCAGTTA
GGCTTACAATTTGGTGTGAATGGTACCCCAAGTATTGTGACCGAGAAAGGCGAATTGATTGGAGGGTATT
TAAAACCCGCTGATTTATTGTCGGAGTTAGCCCAGTAATCGGCTATTAAATAAGGACGCTTTCTGCGTCC
TCATTTATTCTTGTCTTAGGAATGTCTTTAGTGAATAAATTAATCCAACGTCGTGCTGTTCCCTTAGGTG
AAGCGGTGTCTTCTGATCCCTTACTTGATCGCCTCTATCGTGCACGGCAGATTCAACATCCTCAACAATT
AGACCGCACTTTAGCTGCCCTTTTACATCCGCAACAACTGGATGGAATTGAAGCGGCGGTCACTCTCTTC
GTACAAGCCTATAAGCAACAAGAAAAGATTGTAATTGTGGGCGATTTTGATGCAGATGGTGCCACTAGCA
CCGCCTTAGCTGTACTCGCATTACGTCAATTAGGCTTTGCACAAGTGGCGTTTTTAATTCCTAATCGTTT
TGAACAAGGTTATGGTTTGAGCATCGCGGTAGCAGAGCAAGCTTTAGAAAAAGATGTGCAGCTATTAATG
ACCGTCGATAACGGGGTATCCTCAGTCGAGGGGGTGGCTTTTTTAAAAGCGCAAGGGGTCAAAGTCTTAA
TTACTGATCATCATTTGCCACCTACACAATTGCCCGACGCGGATGCCATTGTCAATCCTAATTTATCAAG
ATGTGCTTTTCCGTCAAAAGCCTTAGCCGGTGTCGGGGTTACTTTCTATTTAATGTTAGCATTGCGCGCG
AAATTTCGTGAGTTGGGGATATTTAATCAGCAAACGCAACCGAATTTCACTGACTTATTGGATCTCGTCG
CCTTAGGTACCATTGCCGATGTGGTGCCCTTAGATCAAAATAATCGTATTTTAGCCTATCAAGGTTTAGC
ACGTATTCGCGCAGAACGTTGTCGTTGCGGTATTCGTGCGTTAGCAGAAGTGGCTAATCGAGATATGCGT
CAGTTATCTACTTCGGATTTAGGTTTTTCTCTTGCACCACGTTTAAATGCAGCAGGGCGTTTAGATAATA
TGTCAGTCGGTGTTGAGCTTTTATTGGCTGAAGATATGGCAAGCGCGCGAGCATTGGCACTTGAATTAGA
TGGTTTAAATCAAACGCGTAAAGAAATTGAGCAGGGCATGAAGCTTGAGGCATTAGAAATTTGCCGTCAA
TTGACCGCACTTCAACAAACCCTTCCGTTCGGCATTGCGCTGTATCAAGCGGACTGGCACCAAGGGGTGT
TAGGGATTGTGGCTTCACGTATTAAAGATCATTTTCATCGTCCTGTGGTCGCATTTGCACAAGAGCAAGC
CGGTATTCTAAAAGGCTCAGCCCGTTCCGTTGAGGGATTACATTTACGTGATGCGTTAGAGCGCATTCAT
TGTTTGTATCCTGACATGATTTTAAAGTTTGGTGGGCATGCGATGGCGGCAGGCTTAACCATTCAAGAAA
GCCGTTTTGCTGATTTTCAGCAGGCATTTAATCAAATTGTTGGTGATTGGCTTGATGAAGGTCAGCGACA
AGGTATTTCTACAAAATCATCACGAAATAAGCGCTCAAATGAGAGTAACGCTGACAATAATGCAGCAACC
CATGTAATACCAGAGGCAATACGTGATAATAATTTAGGCTCAGGTCCTATCACTAAAGGAAATAGTGTAA
TTACAATCAAAAAGAACCACAGCGGGTTTAAAATTTCCGCTTGTTTGCGCATAGCAATATAGAGTTCCCG
TTTGATAATCTGAATAAATATCATATAGTTACTTAATTTATCTTCCCTAACCTATTCATTTTATGAGTCA
CTTACCTCACTCACAAATTAATCCATAAATTTATAGTTTTCTAACCGCACTTTAGTTAATAAATGACTTT
GCACATCTTGATGGCTAGTGAAAATCACCATTCCCCCTTTTTGAACATGTTGTTCAAAAAGCGCAGTTAA
AACTTGTACACCTTTTTTATCGATTGCTGTAAAAGGTTCATCTAAAATCCACAGTGGTGCTTTGGACAAC
CATAATCGTGCTAATGCAATACGTCGTTGTTGACCTGCTGAGAGCTGAGCAGCAGGAATATCCTCACGTC
CTAATAACCCGACGGTTTCTAACACTTGCCACAATATCTCTTCACCCTGTTCACTTGCACTAATATGTTG
ATAAAATTTCAAATTTTCCCAAGCTGTTAACTCTGGTTTAATACCTGAATGATGACCTAAATAGAGTAAA
TTATATTGATACTCTTCACGTTGTTTTTGAATTAATTCGCTATTCCAGAAAATATTTCCTTCAAGTTGTT
GAGCCAAACCGACTAAAATACGTAATAAACTGGTTTTCCCGATACCATTATGCCCTTCAATTTGTATAAA
ATCGCCACTATTCACAGTTAAATTTAAGGCTGTAAATAATATTTTGTCACCACGCTGACAAGCTAGCTTT
TCCGTTTTTAATTGATAAGTTTTTTGCATAATTAATCAATTCCACCTATTAATGGCTAGCATTCTATCAT
AAGCAATTCACTTGGCGTAGTCATTGCGCTTATAAACGGCTACCTCTTTAGAGGTGTATCATAGGGTTTA
TTAGCATTAGTTATTGCTCGAGATATTTTAAAAACCAATTCTCAATATCAAAGAGATATTAATTCAATGG
TAGCAAGGGAAATTGCTAATTTCGTGAATACATTATCTGAAGAATTCCAAAAAAACCTTGATGATGGTAT
TCAGTCATCAGATATAATTAGGACTTATAAGAATCAATCAGGTGGATAGCATCGCATAAAGATTCAGCAA
GTTCCTTTAAAGAAACGTCTGTAGTGTTTGATGCACTTTCTAAAATAGCCTGTTTGATTCGCTCTTTATC
GAAATCAGACAGGTTTTTTTCTACTACTACAATATTTAAATCTTTAGGATTTCCTAGTTGGTCATTCAAA
ATGACTTGCTTAATTATTTCGTAATTTTTGTTTGTCATATATTCTCTCCGTGTTTATTACTATTCCATAA
CACACTTAATAAATGAATTTTGGAATAGCTATCGTTTCTCCGACTGTCACGCACTTTTAGCCGCGTTTGC
TAAAGAAGTCTAAAAAGTGTTTGGGTCGTCATCCCAATTTAGTACATCTCCTGATGTTGCTCGTTGTGAC
TAACTCATTGAGCCAACTTCAAATCCTATGAAGTCCGTTAGAATACTTGCGTTTGGGCTTCCTGATTCAC
TGCCAGTGCTGAAATTTCCGCAAGTATGCACATAACTTGATTCGGGCTTTGGTTCCGTCTTGTTGAGTGC
GGTGGGTCTGTTACCACGCTTTTACTAACACTCTCACCATCGGGCAAGCTATGCGTTTTTGTCCAAATTG
TCTAAAACTCAAAACAGGTTAATGATGAGTGCCTTTTCTTTATGCTTGTAAGGCTCAAGCCCTCTTGTAT
GCGACTACATCGAGGAATATAATATTTCCTGCGACTACAATTTAATCTAATCGAGGAAACATCATGGAAA
GAAAGAGAGAGGAAAGGGGGCATGTGCCACCAAGACCTATCCCCCACCCAAAACCTAAATGATAAAGGCA
AATAAATGGAAGATAAAATCAGACATGATTTAGTATTTAAGCTGTATTACAGTTTTCACTTAGAAAAACT
GCTTTGAAATTTCCGCCAGAACGGAAAAGCAAAACATTGATCTCCACCACAGAGAATATTCTCTCAGCGA
TGTTTTAAATTATGGTAAAACAAAAAAGCTTGCTTTTTATCAGGAAGCACACCGTGTGAAGCAGAACCGA
TGCCGAGCCTTAAAGGCTATGAAGACCGGGCTTCTTCTTACGCCACTTCAGCAAGTTGGAATTTTACACC
GGAGCATTCCATTACCTTACTTTATTCACACAATGAACGTCATCCGACACCAATGGAACTGTATTATCAC
GGTAACCACATTGCTACAAGTTCTTTTGAATACGGAAATAAAGATCTAAAAAAAGAGGTTTCCGATAATA
TAGAATTGAATTTCTCGTATTTCGGTAAAAAACTCAGTGTTAAAGGCAGTGTGTATTATATCCATTTTGA
TAACCGTATTTTTAATCAAACATTAGCACGAGAAGGTAACTTATCGCTAAACCGTTATTCTCAATCCAAA
GCAAAATATTATGGTGTTGAAGCACAGGTTGATTACGCTTTTACGCCGGAATTGATGTTAAGCGTATTTG
GCGATAAAGTGCGGGGAGAATTATACAATTTACCTGAACTTTATTATTCGCCGGATGCTTACAGCAAAAC
TTCCGTGCCGCAACCGAATCAAAATGCTCCGAGAGTGCCACCTGCACGTTTTGGCTTCCGAACGAATTGG
CAAATCACTGAAAATTTATCAACTTCTTTTGAGTATATTTACGTCTTTAGACAGGACAAAACTATGGCAC
CAAAAGAAAAACGAAATATCCATGGCGAGTTAGTTAAAGATGAGCAAACACAAAAACAAGTATGGTTTGT
TACTGAATCGCCTACACCGGGGCATAATATGGTTAATCTCAGCTTAGACTATATGAAAAAGATCAACAAT
ATCGATTATCACCTCTTTATTCAGGGCAATAATCTACTTAATGAAAAGGTTTACTCCCATACTTCATTTT
TACCGTTCGTACCTCAGATGGGACGTAACATCACAATGGGGATGAATGTCCGTTTCTAATATTAAAAAAA
GCGATTATCTATTTGAGTTTCAATAGCCAAAGCCCAACGTTGTGCTTCAGTTTTAGTGTTGAATTCCGCT
GATTTACTAATCCCTTTTTTTCGGACTTGTGCCCGCCATTTGTTTTTCTTTTGTAAATGTAGCCATAAAA
ATTTTGGTGCAATTAAAGGTGCAAATTTGGTGCAAATGATTTTAAAACAGATCAAAAAGAATTAAAACAG
ATCAAAGTAAGTAGGATTTTTACAAGTTTTTATGCTGCAGATATGAAAATAAAAAAGAGATTGAGACATT
TTAACTATATAAAGATTTATTTTTTGTTTTATGGAACTTAATAAAATGAAATGTTTTAAGCTGATTATTT
GAATTGGTGCCCCAACAGGACTTGAATGTATTAATATATTCCTTATTTATCAATGTATTATGTTTTTTTA
AATTTTCACATGGTTACTATTGTGGTTACTAAAGATTTTTACCATAACAAAACAATAGTATATTTTGCTT
ATAGTTTTGTTTTTATATTTAAGTATTCACAGTATTCACAGTATTCACAAATATAAAAAATATTATATAT
ATTAATATCTTATATAGTGAATACTTCTTTTTTAAGTATTCACAAGTATTCATTAGTATTCACAAAGTCT
AATTTTATCTCTATTTCTTCTCTTTTCTGATTAAAAAATAATCAATCAAAAATTATTTACTCAACGTTTC
TAAACGTATCTAAACTATTGATTTTTAGCATATTTACTTACTCTTTTTTCTGATTATATTGTGATATGGG
CTTATTGTAAGCCGTCTTAATTAAGATGAAATCAGAGGAATTTTTACATGTTTAAAAAATTATTAGAGTT
ACGCCAGAAAAAAGCAGAACACGCTGCCGAAATGCGTGCGTTACTAGAAAATGCTGAAAAGGAAAACCGC
CCTTTAAATGAAGAAGAGAGCGGTAAGTTTGACAAGTTAAAAGACTTGGTAAAACAAATGTCCGAAGAAA
TCGAACGTTACGAAACTGTAGCCGATGAAGAACGCAGCCTAGGTTTACAAGGTGGGAAACCAGTGGAAAC
AGGTGGCAAGGCACACAGGGGATAGGTGTTGTGTTCCTGCTTAATTGTGTGTTTTTAATAAAATAAGTGT
TCGATAAGTTTAATCATCAGCACTTTTTGCTCTGGCAGACTTTCTGCCACTAACAGAGCTAAGGCGACTA
ATGTATTATCATTAATTAGTTGCTCGACAGGTTTTGCTAACAAGCCTTGATTGAGGCGTAAGTACCATAA
AAATAAAAAAGACCCAGTCCGTTTGTTACCATCTACAAATGGATGGTTTTTAATCACAAAATACAGTAAG
TGCGCGGCGCGACTGGCAATATTTGGATAAAACCATTCCTCACCAAATCCCTGCTCAATAGTCGCAATCG
CAGAAGCTAAACCATCAGAACGCTGTTGCCCAAACAATGCGGTGGCTTCCCCTTTTTCAATCAAGGTTTG
TTTTAATTGCTCAATGGCTTGTAACACCTCATCAAAAACTAAGGCTTTCATTGCGGGCTGTTTGACTCGA
TTTTCAACCAAACTTTGTTCATCATAAGCCTGTAATAAACTCCAAGTGCGAGCATAGTCTTGCACTACGC
TAATGACTGCCTGCCCGTTGTCATTGACTAAGGCTTGGTTCGTTAGTGTGTGGCTTAATAAGGCGACCGC
TTGGCTAAATTCAATCCCTTTTTCTTGTAAACGACGTTCATTTATCGCATAACCCTGCACTAAAAATTGT
TTTAAGGTTTGCGTTGCCCATTGGCGGAATTGAGTCGCTCGTTTAGAACTAATACGATAGCCCACGGAAA
TAATGGCGTCTAAGTTATAAAATTTGCGTTGTCGCTTAACTTGGCGACTCCCTTCTTTTTGAACTTGTAA
GAAATGCTTACAAGTTGACATTTCATCTAACTCACCTTCAGCATAGATATGCTGTAAGTGCATGGTGATA
TTTTGTGGTTTAACTTCAAATAAATCTGCCATCTGTGCTTGAGTTAGCCACACCGTTTCTTGCTCAAAAG
AAACCTGTAATGCAATTTTGCCATCTTCGCTTGTGTAGAGTTGGATTTGATTGTTCATTTTACTTCCTTA
GCTAACTGTATAAAAATACAGTTAATTATGCACAACTCTGCTTTCCTTGCGCGTGTGACGGTGAAGTAAG
CAAAACTGTTGCAAAATAGACCGCACTTTGTCTCAATATATTGAATGGGCAGTCAATACACTGCCCATTT
TTTATTTCTCCTGCTCACAAAAAAAGCCCTATTTACACAATCGGGCTTTTAAATAAAATGACAAAACATG
CTAGAATCTTGCGGTTAAACCAAATTTTACCGTACGACCTGGCGCAGGCATGGAAGACCTTGTCATCGGA
TCAAGATAATAACGATCTGTTAAGTTTGTTCCAGATAAGGTGAGCAACAAATGCTCATTGACTTGATAAT
TAATATACGCATCTACTAAAAATACTGGGGTCCAACGAGGTACATTGCTATATCCTGAGAAGCCAGCCTC
AAATAAAGATTTATTGCGTGTATCTTTAACATTGGTGTGATAAACCAAGCGAGTACCTAGCTCCAATTTT
TCATCCAATAAACGCATACCTAAATTTGAAGTGATGCTGTATTTCGGCAAAATGGTATTTTTAAGTAACC
ATTGGCATTACCGCCATTCACACAAACAGGGTGGATACTATTTCCCCGAATAGAGAAGTCGTTATTAATA
ATAGCCGACTCTTTATCACAGAATTTATTGCGGATATTGTAGCTAATGCCTAAATCCGCAAAGAAGTTGC
CTTGGTCATAACGCCCTTGTAATTCTAACCCTTCTAAAATACGTTTTTCAAATTGGCGCATTTCGTAATT
TGCATCACGGTCAAAAATATTTTTGGTGGTATTTTTGTACCAATTTAAGCGAATATCAGCCCGTCTTAAC
CGTGGGAAGAAACCTCGTAAATCGTGTACATAACCAATCTCAATATTTTTACTGTGCTCAGGTTTACGCT
TATACAATGGTGTCAACACTGCCACCGAATAACCAATAGTATCTTCAAATAAAACGAATATTGGTTAACA
ATTGAACATTTTGTTTATACTTCATAATCAAATAGAATTTTTATATATAAAATCGAAATGAAAAATATAG
ATTACTATCTTAAATAAATGCTATAATCCAATCCCATGATTTTTTAAGATGTAAATTAGGGATAAATAAA
TGAAAAAAGTCATTATCATTGCCATTGTTTTCACGGCTTCCATCAATAATTTACCAATATCACTTTGCGG
CGTTTCACCCAATTGTTTTGTCCAAATTTCAGCAATTTCTCGACTTTGGCGAATTTTTTCGCCAAATTTC
TCCATTTTGTTAGCATAGCGGTTCAATCCTGTCTTGCTTAAACAATAACGTTCATCCAAACCGCATTCAC
GGATCAGGTCGTTAATTTCTGCTAAAATTTGCGTTTGTGAATATTGTTTATCCCGTAACATCATCGCCAA
ACGGGTTTTAATATCCGCCGGCAGTAAATCCACTTTACTGGCTCGTCCTCGGGTTGTTTTACTCATCTTC
TCTCCTAACGAAATCCGTCGATAAAGGGATTTTTCTTCACGCCTTCGGCAACTGCTTGATTTTGACTTAC
ATCAAAGCCTCGTGCGGTCAATTTGGCGATAAATAAATAACCGCAATTTTCCAACTTCACCAATCCCTGT
TCTTCCAACCAACGCAATTGAGTTCGCACCAAGTCACGACTCATTCGATGACCATATAAATTCAAACAGT
CTTGTAATACTTCATCATTTGCCTGATTATTATTCTCGGCAAGACTGTGTAAAATTAACATTCCTTGGTC
TTGAGTTAAGAGTTCTTTTAATGCCATAGGGTTATTCCTTTAATTTTGCTTCTAATAAAAAGCCTAATTG
ATGACTGATGCTGTCAATTTGTTTACTTGTGGCTTTGGTATCGCCTTTCACATCGGTCACCAGTGTTTTG
AGTTTTTCTACATCTACCGCACTGGGTAATTTTCTACCGTGGTTTCCAACATAGTCAGCCGTTTATCTTG
GCTTTTTACCACATCTACTAATTGCCCTAAATCGCTTTTCTTGGCATATTTGCTGTCCATTTTTAGCCAA
AAACCGCCGGCAATAATCGCCGTAATAGTGGAAACTACACCAAAATTCGCTCGGATAAACTCCCAAATAT
CCATTATCATTTTGATTGCTCCTTTTCCTGCTGACATTGGATACAACGATAGGCATAAGGGTTTGCCTGT
AGCCGAGCTGGCGGTATTGGCAGACCGCATTCCGCACAATCTCGTTCCGTTAAAATTATCAGTTTGATCT
CATCATCAGATAATTGACTGTCCAAGCGAGGGGAAAATTAGAGGAATTAATAGAAGGTTAAATGCAATAA
AAAAGTGGAAGAATGAGAACATTTACTTTGATCAAGAAACACTTTTTAATCAAGATTGTCTGTATGTAAA
ATTCTGGGTTGACCCTTGGTCTAGATTAGCTTTAAAAAATATCCAATATTGTATTCCAGCAGGAAAAATC
AGAGAAATATTCATTCAATCCTTAATTGAAATCTATGATGAGTAGAAGATTGAACTAGAAAAATTACAAA
TTAAATATTATCTGAAAATATGGATAGATACGACAAGTCTAAAAAACAGCCAAGTAGTCTGTGCAATTAA
CGATAAAATTGATTGGTATCAAAATCTATTTTTTAAAGGGAATAATACTTCCTTTCCTATAGATAAATTT
CCAGGAGAAATAAAAAAAACACTAAAATCATTTAACTGGGCTCATTATTCGTATGAAGAATTAATCGATG
AAGATTATATAGGTAATGAAAAAGATTACTCTAATAAAAAAGACTATCTTTCAAACAAGAAATGGTATGA
ACAATTTTTAGCATCAAAACACCGGATAATTCATACAGATAACCAATCTCTACATTTTTTGAAAATAAGT
GATATTTGGGTAGGTGAAAAATAAAATATGGAACAAAAAATCATGTGGCAAGGCATTTTCAGCCAACTTA
GCGCACTTTACCCTCTGATTGGATTAGCCATCTTCGTTTTTACCTTTAAAGTCATAATGATCATATTGAC
CAAAAAGCGGAAAAACAAAAAGAAATATGCTTATTCCGATCTTAGACAACCAAGTAAGCTGGAAATATTG
TCAAAAGCTGAATTTAAAAAGTCCAGTTTAATGAATAAAAGTGAATACGCCCTTTTTACTCAGTTAAAAA
CACTATTGGATACACAACAAAACGGGAAATATTTTCAATTATTTAGTCAAGTCGCCATGGGTGAATTTAT
CCAATCAGATGATTACCATGCTTTTCACCTGATCAACAACAAAAGAGTAGATTTCTTAATCATTGATAAA
GATTGTCAACCAATTGTCGCGATTGAATACCAAGGCAACGGACATTACCAAAATAACGCAGTTGAACGTG
ATGCAATAAAAAAGGAATCCTGTCGTAAGGCGAATATTGATTATAGCTTCTCTTCTTCGCTTAGCTCTCT
AGTTTTAGATTCAGCTTTACCAAGAACAACACCGTAAACTGCATTATGTTCCTGTTCAGTATAGAGGGAA
ATATCGTCATTATATGTTGCATGATCGTACAATTCTTCCGCACCGTTCAAGCACGCTTTTTTAGCTTCTT
CTTCAGTTTTGTGAAATGAAATACTGTTTTCATCATAAATATTTACTGTGAAGTATTTATTTTCTGTTTC
TGTCATAGTTAAATACCTTATTCTTTTATTAATAGGCGAGGAATCGGTTGCCAGTGTGTAACGTTAATAG
CTAGATCATAAATTGGACCATTCTGATTTATAGCTACCCAAAAATATTCACCATCAGCAATTTCTCTTGA
TGCAATTGCGTAATGCTCGCCATATTCACCTTCACAAAAAGCAATGACTGGTGTCTCAACTTCTGGTAAC
TTGTCATCAACACTAATCCAGTTGCTATATTCCCAATGAAAATTAAGCTTCTCATAGCCATTGATGACTT
GATCTAACGCAGGTCTTAATTGGGTTTCTCCAACAATAATATGTGTTGTTATCTTAATCTCTGGGATTCC
ATCTATTACTTCACACCAGTTTTTTTCAATAAAGTCCAATCTTTTTTTATCTGCTAAAAGACTTTCATAT
TCTGCTTTTGTGATTGTTACTGTTTCTGTCATAGTTAAATTCCTCATAAATTCCATGTTTATTTACCTTT
TTTCTGGCACAAAAAAAACACGCTATTGCGTGCTGTTGAGTATTTAAGTTTTACTTAATAACTGAATTAA
TTCTGTGGATAGTCAATAACAGGTAAAATGTTGACAGCAGGCTGTGCAGTTAACGGTTCATCTTCAATAT
TCAAACGCCCACCTAATGTTGCATAACCCACAATATCTCGCCAATGGTCAACTTCATGTGCATTTCCATT
TACAATCCGCACAATCTTTGTAGCTATCATTGTGAGCGCATAGTATTGCGATGAGTCCATATTATTTCTA
CCGCTATTAATAACGTTCATCAGCTCTTTAAAATCCATTGCGCCCGCGTGAAAATCACCGTGCGTTGTTT
CTCTTTCGTTTAATACTTCTTTAATCATTATAAATCTTCCTCTTTGACAAAAACTCCATCAATCATTGCA
GGTGATGTTCCCATAAATAAAACCGACTCAACTCTAACAAAACAGCGGTATTATGTAGCAGCTGCACAAA
GATTTTCCTTTTTGTTTTCGCTACATTTCTCTTATATTTTATGACTTTAAGATAAGGAAAAAACACAATG
AAACATACTAAAACTGTTCTCGAAAAAGAATTATTGACAGAAGAGGTTGCTTAATGTGAAAAAGAGGGAG
AGGAGCTTGAAAAGAAAATCGCTACATGAACGACAGCTGAAATATGCCTATCAGAGATTAGCTGATTATT
CCACTACTCATTCTAAAACAGCAACCTGATGATTGGCTAACTGTGAATGAACTCACTCGTCAAACAATGT
AATTAGACTTTCAAAAGATAGACACATGCCTTACTAACACCACAAACGCAGGTAATGTACACAATTTTAT
TTATAGTGTTAATCGTTTGGATTTATTACAAAACATTGCATCTCGTGAAACTAATGCCCTGAATTTTCTT
TATTTGTATATTAAGAAAGTGCTAAAAGATAGTGAATTAGATGATGTTTTTAATAATTTTTTCACTCAGC
AAACAACAGACAGTTTCCGACAAGTAAAAAATGCTTTTACTGAATTTACGAAGAAATACACTAAAATTAA
TGGAAATTATGAATGCGGTCGGATTTTTACTAAAATTCTTAATCCATTGGCATTTAAACTGAAAAAGAAA
GGAACTATTCGTGGCAATATGTCTAAAGGCAACATTGTGTTGTCTGATTTGCAATATAACCGATTAAATT
GGCGTGATGAATTAAGCGGTAAAGATAAATCACAAACACGTTCAGAGCATACCCCTAGCTTAGCTGAAAA
AATTGCAAAATATGCTATCAATAAAACCAAGAAAATGGTACGAAAATATAATGACACTATTTTTGCAGGT
AAATCAGAAGTTAAACAAGTAACTGAAACTGTTAAAGCAACGCAAATTCATCATATTTTTCCACAAAATG
AATTTCCTAGCATTGCAGATTATTTGGAAAATTTAATTGCCATTACACCAAACCAACATTTCAGTATGGC
ACATCCTGATAATAAAACACGCTATATTGACCGTGATTTTCAATATATTTGTTTAGTGGCTAAAACAGAA
ACAATAAGAAACAGCGTGATTCAAAAGATAAGGGCATCAGTTTTGCATAATAGAGCGTTTTACCCTTTAG
GCGATTTTCCCAGCGGTCGGGTGGACTATGGCGCTTAATGTTTTCGCTCTCAAAGGCTAAAACTGCTTGG
GCGCGTTGTTTATACAAATCTTGGCGAGTCACAAACACCACCATTTGTTGTGCTGTGGTTGCTGTTTGTT
GTCCTAAACAGGCAGTGGCTAATTGTGCAAGAAGGGCTTTATCAGTGATGTGGTAGAACTCATACAGTTG
CATATTAGAACTGCTTGGTGCCAAAGTTGCCAACTGCAAGCATTGTGTCACTTTTTCACTATCAAGCGGT
TTGTCGGGATCAAAATAACGTACGGCGCGGCGGTGATGAAGTAGCTCAGATAATGTCATAGGGCGATTCC
TAACAAAAAACAAACGTTCTGTCCGATTGTCGCAAAGTTTTGCACTGACCACAAGGGCGAGGCAGGGGCA
GGACTGGGAAAGAA


>4	 597822-617977
GACCGCACTTTTCCGCTATAATAAGCAGAATTTTTTTCAATCAAGAATAAAACCTCATGCCAACAATTAA
TCAAAGTGCATTAGTGCCTTATAGTGCTGCACAAATGTATCAATTAGTGAATAATTATGAACGTTATCCT
GAATTTGTACCGGGTTGCGTGAATGGTCGTACATTGAGGCAAAACTAGCTTATTGCGCATTTTAATTGGC
TTGGCGCAACAACGCGAAGGCGAGGTATTTTGGAATGGTATCCCGATCCAAAAGCAACGCGAAACCTTTC
AGTATGATTTGTTGTATTTAGGTCATCATTCCGGTATCAAACCGGAATTAACCGCGTGGGAAAATTTGAA
GTTTTATCAACAAATGAGTGCCTGTGAGCTCGGTGAAGATAAGTTATGGCAGGTATTAGAAACGGTTGGA
CTTTTGGGGCGTGAAGATATTCCTGCCGCGCAACTTTCCGCCGGTCAGCAACGGCGTATTGCGTTAGCAC
GTTTATGGCTTTCTAAAGCACCTTTGTGTTCAGCCTAACTCTCTTTTACAATGGCTATACTGACATAGAA
TAAAAACTAATCTTTATTAATAGCGTATTTTTTGATATTCAATGTAAACAGGAACATCCCAACAGTTAAT
AGGACTAGAAAATACAATACGTTATTTACGCCTAAATATTTAATAAAATATCCTGCGAGAAGACTCGCTA
TAGCAGTAAATATCTTTATGATTAAACCACTAAGACCAGATATTCTAGCAACATAAGCATGAGGCATTTC
CTGAATAGTATAAACATTGTAACAAACATTCCATACTCCCCCTAGTATAGCTTTAAATACGAAGAATACA
AAATATCCCCATGCCGTAGGAAAAAATATGAAACCAGCAAAACAAAATTCGTAATATATTCACACCTATG
ACTAACTGGCTAAAACTTAACTTTTTAGACAAAGAGTTTGATATTATACTCCCTATTATCCCTCCGACTC
CCAATCCAGATAATATATAGCCTGTAATATCAGGCCCTACATTATTAAAGCTCAATTGATATATAATTGT
TAAATATAAAAATAGGATGTAAGAAATTATTAATAGCTGTCAACATAACCATTCTTAGAAAGAATTTATT
CTCTTTTATCCAAATAGCTGCTTCAGAAATACTCTTAATTAAATTCACTGAAGCATTAGAATTCCCATAA
GGCATTGATAAATTTAATTGATATAATAAGAGTATAGATAAGAATGATATTAGAAAGGCTAACAAGTAAG
GAGCTGACAAGTCAAATGATATAAGAATACCACACAATGTAGGAGCTAAAAGCTGAACCCCTCTTGTTCT
AATCTCATACTTACTAATTATTGGTGCTGCATCTTTTCCTGTTAACAAGCTTTTTAGTGCAGCTGGTTCT
GTTATTTCTGTTAATGTAGTAAATAAGCCAAATAGAAAAGATATTGGAATTATAAACCAAATAAGAGAGT
TACTGCCTTTCATCAAAAACAGAGTCACTTTGACATCCTCCCCTGCCTTTAGGCAGGGGAGGATGTCAAA
GTGCGGTTGAAAAAGTAGGATTATTTTTTGCTATGTTTGAAGATAAGTGTTGATTTGGGAGTTTGACGAG
AATTTGACTGATATATCAATGGTGTTAAAATAATATATATAGAAAGTACTAATTTACATGACTTTATTTT
TCTTCTTCAAGCAATATTTGTATCATTTCTGCGATTTTCTGATCTTGTAACTTCCCTTCTTCTAGCATAG
CCTCATTCGCAAAGAGTGATAATTCTGGATCATATAAACTCGCCATTTTCCCCATACCATTACGATCCAT
TCTAAAATAAAGCTCACCTACTTTCTCAGCCGTTTCTTTTGGCATTCCTAAATATTCTAATGTACGTTTA
CCTGAACGCACTGCTGAGTCAAAGGTTTCACGAATAATATCATTTACACCTTTACCATATAACCTAAAAG
TATGTACTCGATCATAAGAGCGAACAACAAGTTTAATATTTGGATTGACTTCTCTTGCAAATTCAACGAT
TCTCAATGTCAGCTCAGGATTATCAATCGCAACTACTAACACTTTTGCATCTTCAATCCCAGCCTTTAAC
AAGAGTTCGGGACGACTTGCATCGCCAAAATAAGCTTTAATCCCATATTTATTAATGCCCGAAATTGTCG
TTTCATCCATATCAATAATGGTAACTTTATAACCGCTAAACTGTTAAAATACGATTAATAACTTGCCCAA
AACGCCCCATTCCAACTAATAATACAGAATGTTTCTCATCAACATTGTCTGCCTCTCGCAATGTTTTTAC
TTTAGGTTTCAAAAATCTTTGCTGTAAAACTAACAGTAATGGAGTAATTGCCATTGACAATACGACAATT
GCTGTCATATTGGCATTATCTACTTCACTTAACACGCCTTGTGAAGTAGCGGCAGAATAAAGTACAAAAG
CAAATTCACCACCTTGCGCCATTAAAAAAGCACGATCAATCGCCTCTTGATGATCGCTTTTTGCAATACG
AGCCACACCATAAATTGTGGCAAATTTCACAATCATTAAAATGATTACACCTGATAAGATCAGAAACCAA
CTATCTACCACAACCGCCAAATCTAGCGCCATGCCTACGCCTAGGAAAAATAAACCTAACAGTAAACCTC
TGAAAGGTTCTACGTCAGCTTCTAATTGATGGCGAAAACTAGACTCAGATAATAAAACTCCTGCTAAAAA
TGCCCCCATTGCCATTGAAAGCCCACCCCACTCCATCAATAAAGCTGAACCTAATACAACCAATAGCGCA
GCAGCTGTCATGACTTCTCTTGCTTTATTCTTGATTTAATATGATTGTTTTTTGTAGAAGATCAAACCTA
ATCTGACAGTCCCCCGTTTAAAATTACCGTGTCTGTCAGATTAATTTGAGCTTAAATTCTTTTCTACCCA
AATCCGTTTTCCATCAAGTAAGGTTGCCATCGGTGTTCTGCCACAGCACATTTTTCCTTGATGTGTTCGA
TGGTGATTATAATACATTAACCACTCATCTAAATCCGCTTGTAATGCCGTTAAATCCGTATAAATTTTCT
TCCTAAATGCTACTTGGTAAAATTCTTGTAAGATTGTTTTATGGAACCGTTCGCAGATGCCGTTAGTCTG
CGGATGTTTTACCTTGGTTTTACTGTGTTCAATATCATTTATCGCTAAATAAAGCTCATAATCGTGATTT
TCTACCTTGCCACAATATTCACTTCCTCGGTCAGTTAATATGCGTAACATCGGTAAACCTTGGCTTTCAA
AGTAAGGTAACACTTTATCATTCAGCATATCCGCAGCACTGATAGCGGTCTTCATTGTATAAAGTTTTGC
AAATGCCACTTTACTGTAAGTATCAATAAACGTTTGTTGATAAATACGGCCCACTCCTTTGAGGTTGCCC
ACATAGAAAGTATCTTGTGAGCCAAGATAGCCAGGGTGTGCTGTTTCAATTTCACCACAGGCAATCTCAT
CTTCTTTCTTACGCTCTAAGGCTTGTACCTGTGTTTCACTGAGTATAATACCTTGTTCTACAACCAGTTT
TTCCAGGGCGATTAATCTTTGCTTAAAATTGGCAAGATGATGACGTAACCAAATCGAACGTACACCTCCT
GCTGAAACAAAGATGCCTTGTTTACGGAGTTCGTTACTCACTCTTACCTGCCCAAATGCTGGGTTATCAA
GAGCAAACTTCACAACAGCTTGCTCTATTGCCTCATCAACACGATTTTTTAAGTTGGGAACGCGTCTATT
TTGATTCAGCAATGCATCAACACCACCTTGCTCAACCGCTTGTTGATAACGATAGAATGTATCTCGGCTC
ATTCCCATTACTTTGCAGGCTTGAGAAATATTACCCAGTTCTTCTGCTAAATTTAATAAACCAGTCTTGT
GTTTAATGAGAGGGTTGTTAGAATAAAACATGAGAGTTTCCTTTTTGTTTAGATTGATTTTTGACACTCA
TATTCTAAACGGGAAACTCTCACTTTTTAGAGTGAATTGTCAGATCAAGTCTGATCTTCTAATAAATTTG
AATGCCTTTCCGAATGAAAATTGTGAAAGGCATTTCTTTTAACTAAAATTCTAACTTCAACCTCGCAATT
TTCACATTAAATTTCCATTTTTTTAAACTCAAGGCATAGCTATTCCGCTCAACCTTCATTCAGGTAAGCT
ATTTCTTTATATATAATTCTATCTAAGTCTATTAACGCCTATTGGCAACGAAAAATTATTCATCAAGAAG
TGATTTGGCAGTAGATATATGGCATACAACCTAGATAAGAAGCTCAAAGAATTTGAGTTTGAACGTAAAC
AGGTATTACATCATCTAGCCTTACTTGATGCAAACATTGCCACATTAAAACGTGCTATTGAGCTTACTCA
ACAGGAAACTGATGTAGCTCTTTATAATACGGACAACTTTGTGTACCGTTCCAAGTATAAGCTCTTTAAA
GGGAAAATTCGTAAATACATCGTACAAATGATGCGAGAAGCACCTAACAAAGCCTTTACAATTGCCGAAC
TCACGCAGCGGATTTTCGATATTGAACAAAATCCTGATACACCGTCCGAAAAACATCTTGATTCTGTTCG
TAAACAACTGAATGAGTTTTATAAAAGAGAATGGGTTAATAGGACTCAAATCAGCCGAAATGAGGTTTAC
TGGCAATGGAAACAAAAATAGCGGTATTTCTACCGCTATTTACTATCCTTGCTCAAGTGTTCTCAATCGC
CAATGTTGTGAGTTATCTATTAAGCATTTTTCCACTAACGATTTATACTTTAAATAGTTTAATGTACAAG
CAATCGTTTGTGATTGTTTATACGGTATGACTTCTTCAATCTCTTGCCCATCTAAATTCATCGCTAGATA
TGTAATCTCCTTCACACTTAACCATTTTGAAGGCTCTTGTTTTAGTACCTGAGCAATCAACTGTTGAGGC
GAAGTTTGAAAACGAAGATTTCTAAATTTGGGGTTTGACGGTAAAGGCGGTTCTTCCCGACCTTTTGCGT
GATTTAATGCCACACGATAGTCTGAAATCTTCCGATCAAGATCTTTTAATTCTTTATGGAGTTGCTTGAT
TTGCGCTGCAATTTCTTTCTTTTCGGTTTCAATTTCTTCAATCGCTTCTTCAAGCGCATTTTCCAAAGTT
GATTTTTGTTTTGTCATTGACTATTCTTACCTTTTGTACATAAAAGATAAGAAAATGTAGCAGAAACAAC
AAATTAAATCTTTGTGCAACTGCTACATAATACCGGAAGAAATCCGTTGAGTTACATCGACACAAAGGCA
CGCCTTGGTCGGTTCGTGAAGTGATTCGCCAGTTAGGTTTTGGCGAAGTGGAAAATTGACGAAGGATTAA
AAAATCGGGATTACAGCGCAAACACGTTTGTTAATAAAATTCCATCAGATGAGAGATGGGCGTATTATGC
TCTTAAAAAGGTACGTGATATTGCAGAAAATCGATTTTCATCCCTCGCTAATGCGGATGGCTATAAACAT
GTTGGTCGTTGTAAATCAGTAGAGATGTTACGCAAAGTCCTTCCCAGTAAACATGGACAGCGTATTTTGG
TGGATGCGTACTATGAAGGCGGCACAACAGGCGGTGGTGAGTTTGTGGCGGATTTGCAAGATTTAACGAC
AGCAGATGATGGAGGAAGTTGTTTTGTTGTGTTGAACAATACAGCACGCTGGAAACGGATATTTGATGAT
CGTGTGGATGTGGTCGATTTTGGCGCAAAATCAGATGAAGACGCGACAATCGCGTTTGAAAATGCGTTTA
AATATGCGGGTGAGCACAAGAAGATAATTACGTCTGAAGCGTCCACTTATTTCATCAATAAGCCATTATT
TCTTTCAGGTGTTGGGGGGATTGAATTAAACGGTAAGCTTTATGCGAAAATGACCCCAGAGAACAAAAGT
AAACCCATTATTACTTGGGCAGAAAATGCGATAACACTCACGCAATCGCACAACAATTTTATTAATTTGG
TCATGTGGTTAGAGCCGACAGAGGATGCTCCCGCGATATGCTTAGCGGGTTTAAAATCGACCAATTTAAA
GATTGGAGAAACGGGCTGTGTTCAGATTTACGCAACAACAGAGCAAACTGAGCAACAAGTTGATTTTAAA
GGCGTGGAGGTTTCTTCAACGGCTTATAATCGATTTGATATTGATGTGTTATCTACTTTACACATTACAG
GCAAAGGGCGGGGTTGGGTAAATGAAAATGTCATTAATGCACAACGCTTTAGAGCATTAAAAGCGGGCTT
CCGGGCAGGTATACTCATTGATGGTGAGTATCGCCATAATCATAATTTAATTAGACGAGGTTGTTTGGAG
GGAGGGCAAACGATAAATATTGAAAATGGCTCAAGCAACACAATTGAGGATGCGCGTTTTGAGCGTAATC
CGAAAAATCCGGATGAGTTATTAACGATTTCGTTTTCGGAAAACGCCTTTTCAAACAGAATCATTGCGAG
CTGGGTATCAAGTCCAGAAGAAACAGCAGATTTATTGAAGATGAGTTATAACACAGTTTACGCACGCAAG
CTTGATTGGGGATTTTTTAAAATTGTCGGGATCAGAGGGTGGCGCATATATAAAAGAGATCTTGATCGTA
ATATAGAAAAGGAAAATAATAATAGCCGTCTGTGCGTACAGATCGGCAAGGAGAAACAACAATGTCGATC
AGAAAAGCAAAAAATGGCGTCTGGCAAATCGATTTCACAACGCCGAACGGCGAGCGAATTCGATGTTCTA
GTCGCACGACTGAAAAGAAACTAGCGCAAGAGCTTCACGACAAAATGAAGCACGAAGCGTGGGCAGTCGA
AAAGCTCAATAAACAACCGGAGCGGACAGTAGAACACGCACTGATTCGTTTTCTTGAAGATGCTGAACAT
CAGAAAGACTTAGAAACGAAAATCAGACACGCGAAATACTGGCGAGAAGCAATCGGTCATAAAAAAATCA
GTTCTTTAACAAGCGATGACATATACAACAATTTGCCGACGATCAATGCGAACACGGGCGAAAAGATGTC
ACCATCAACTCAAAATCGCTACCGCACTTCTATTATGCGCGCACTTAATCTAGCTAAGCAAGCTGGCTGG
GTAGATTCAATTCCCTACGTTGAGAAAACGAAGAGCCGAAAAAGCGGATTCGCTGGATCACGCACGAAGA
AGCAAGCCGACTTTTAGAGAATTTATATGTTGACTGGATGCGCGATGTTTGTTCGTTCGCATTAATGACC
GGCGCGCGTATGACAGAAATTCTATCAATGACGTGGGATAAGATCGACTTCTCTCGAAAAATCGCAATCG
TTACAAGTGATGTAGCAAAATCGGGACGAGCTAGAGCACTTCCGCTTAGTCGCGAAGCGCTGAGTTTTCT
AAGAATGAGAGAGACAAAGCGAGTGTCAGACTATGTGTTTCACCGCGGCAACGGAAAGTTCGTCAGTGAT
ATTGATCGCGATATATTTTATCGTGCGACAGAGCGAGCGAACATTAAAGACTTTCGTTTCCACGATCTAC
GCCACACTTGGGCGAGTTGGCACGTTCAGAGCGGCACGCCTCTTCTAGTTCTAAAAGAGCTTGGCGGCTG
GGAGACGATAGAAATGGTTCAAAAGTACGCGCACTTAAACGCGGGTCATTTGCTGAACTACGCAAATCAA
GTCAAATTCCCGTCAAACTCTTTCTTAGACACGTCAACTTTGACAGCGGGCAATGACAATGAAATGGAAA
TGTTTAACACCACATTAAACCGTCTTGAAATGGAGCTTGAAGAACTAGACTACTTTTATTTATCCGTCTT
TGTAGAAGCCTTAATTGCTTCCAAAAAGTTGAGTAAAGCCAACGATTTGCCTTTTGAGCATTTAGGGCTT
GTCGCCCATTCTCTTAGAGAGTTCTCGTCTAGCACTTCGTGATTTTTAAGTTTTTCATAAGCCCACTCAC
TTAATGCAATATTGAGAGTGGCACGCTCACCACTCTCTTTAAAGCGTTCAATGGCGGCTAAATGTTTTTC
TTTCATCCTAAATCCTTACTAAAGCGTGGCAACATTACCACGCTTTTATTCTACGGAGAGAACCAATAAT
GATCCACATTCAACTTAACGCCGATGAAGCCCTTCAAGGGTTGCATCGCACAGCAGAAAGTTTAAAACAA
GGCAGAAAACTATATGGCATACTAGGAGAGGCATTACGTACAATTCATAAAGAACGGTTTACACTACTGC
CTTTAACGCCATTTACAAATAAGGAGCCATTATGACCACACATAACTTGCAAAAATTGCGAGTGCAAGAC
CCTGTATTAACCGAGCTTGCACAGGGTTATCACAACAATGAACTGATTGGCGAAACTTTAATGCCAACAG
TGGAAATCGATAAAGAGGCAGGCAAAATCCCAACCTTTGGTCGTCTTGCTTTCCGCTTACCAAGCACGGT
GCGTAGTTTACGCGGCATATCAAATCGTCTCGATCCTGAAGATATTGGGGCGATTGATGTGGCTCTCGAA
GAGCATGATGTGGAATACGCCATCGACTACCGTGAAGAAAATGAAGCGATTTTCTCTCTACGCCAATTTG
CACTAAATACCACCCAAGATGTGATTGCACTTGGTCGCGAAAAAGAAGTGGCAACCTTGGCGTTAGACGA
AAGCAAATACGGTACGAACAACAAAATCACTTTATCAGGCTCATCAAAATTCACCGACCAAACGGCAGAT
ATTTTTGGCGTATTTGATGCGGGTATTCGTGCGATTAAACGCTCTATCGGTCGCAAACCGAATGTATGTG
TGATTGCAGGTGATGTATGGGCGGTATTAAAAGAACACCCGAAAGTGATTGAGAAAATCAAACATGTACA
AGTGGGGATTATGACCCCTGAAATCTTTGCCAAATTAATTGGTATTGACACCGTCAAAATTGGCGAAGCG
GTATATGAACAATCTAACCAACTTAAAGATATTTGGTCTGGTTGTGTAGTGAATTATCAATTGGTTATAT
ATTTGTAATTAGCCCGTAGTTTACGGCAAAGTTTAGTACTTCATTGAGTAACCTAATTACTCGTCTTGAG
CTTTTCTTGTAACGCTTTATAGTTTTTATCTTCGCCAATAACCTGATCCATAATCGACATAAAGGCTTCA
ATCGAGTTTTTACCTTTTGCCTTTTGTGCTTCCATAGATTTAATAAAGTCAACGCCGTGCGTTTTCCCAT
CTTTGCCTTTAATCTCTAACTTTTGAAAACGTTCATTTGTCTCTTTTGATGTCATCTTAGCAAGAAGATT
AACTAAGTTATTACCCGCCTCATCGCTTGTCCCTGCCGTTACTCTAGCTTGTTGATTAGCAACTAATAAC
GCCTCAAAGCCACTCATACCGCTTAAGCCTGCTGATTTAGCTGCTGCCATTTGTTGCGGCAACCAGCGCG
CCATGTCTGCAAGCTCAAAGTTGCCCGCTTGACCTGCTGCAACCGCTTTGTCTAATACTTCACCGATTTG
ATTTTCACTCATGCCGAATTGTTGCATTGCGGAGATCGCAATTTTTGATAAGTCTTGCGTGCTTGCCCCA
GTTGCCACCGCGCCTTTTTGTAGTGTCGGTAACCCCCAAATTGCAAGCGAATGAGTTCAATGCCGACTGC
AACAATGCCACCACCAATACCACCCGCGATGAGTGCTTGATTGCGGTTTTTCTTTGCCATTTCGCTTAAA
TCTGCTTGCAGTGCTTGGACTTGTTTTTGTAAATCCGCAATTTTTTTGTTTTGTTTGTCGACTTTATCTG
CAATTCCGTCTAACTTATCCAAGATTGCATCAAGCTTTTTTGGTAAAGAAGAAAGGGCATACTCAACACC
ACCGCCTTTACCAGAACGCTTTCTTGATTGCCAATTTTCTCTTTTGGCTTTTTCTTTAATTCGGCGAACG
CTTGTTGGAAATTCGGATAAATTGAACTTAGATAATTCCTGTACACTATAGAATTTTTTTAATTCCAACA
TACTCACTCCTAAATTTGTGCAAACTTCCGTTTTAGTTGAGTAATTTTTTCTGCACGTACAGCCTTTTTT
TGTTGGTTTTCTATGTAATGCGGGAAGACTTGATCTAAAGGCTTATCTATTGCGATTGAAATTGCTTTAG
CAATACGTTGGCTATTTTTTCCTTTTTTTATAACAGAGGATACAGCTTGATTAGACACACCTAATGATTC
GGCAATCATCGCAACATTTAAACTTCTATTTTTTAGAGACATCTTTTAGCATTAAATGGCACCTTTTATG
GTACATTTACGGCACATCTGCGACACATAAAAATTCAAATACTCATCAAAATTTCAAATCAACACTCTTA
AAATCTATCTTGTGATCTATCTCACAAAATAAAACAAAAATATATAAATTATCAGCAAATGAAATTGAAT
TTTCTCCAACGATTACATTTAACGAAAATACTGTCTTTGAAAAAGACAACCAGCTTATATTAAGCTGTCC
TCACTAACATTCTTGAGAAAAAGGGCATTTAGCCCTTTTTTATTAGTCGTTTTTTACTTGTCCACCAGCA
AACATATACGGATTCACAGACTGTCCGTCATGCTGGTAATCTTCTGGTTGTGGCTGCACTAACTGATTCA
ACACCCAGTCATGCGCACTTTCGCCACGTTCTGGAACTGAGTTCAAGTAAAACGAATTAAAAGAAAGTGC
TTTTTTATTTCCATCTTTCGCTTTTTTAGATACATAGCTCGCTGTAGTCGAAGTCACGGAGCTGTTGTTG
TAGTCAACGGTAAATGACACTAGCTCGTGATAGCTTGCGTTTGCGCCAGTTTGTGAATCTTCAATTGTTT
TTTCGATGTAGTTCATAAAATTTTTTCCTTTGTTTAAAAGAAAGCCGTACTACAACGCACGGCTATACTT
TAGAGATCGTTTTTGATGACGTTGATTTCACAACAGCAATGAATGTGAATGTATCTTCATTAACAGACGT
ATCTGACAATGTTTCATACGAAATATCAATCGCGCAAGTTTCATTTCTTGGAATTGAAATTGTTCTTTGA
TATTCGTTGATGACCCCGTTTGGCAACGTGAGCCGTGCTTGAAGATTTCTGATTCCGGGCATGAAAATTG
TTTCTGAAACAGTATAATCATTATCATCAGCTCTTCTTCCGGGTCTTGTAAAAATTGATGTGTAAGCTCT
ACCGGATATCGAAGAAAGAGGATCTATGATAAATAGTTCTCTATCTACATTTGCACTGTTGATTAAAACT
TTCACAATTTTTCGCATATAGCGAATGTGATAACGGGGACTCTCTCCGTAATTAGTTGCACCTGACGCTC
CAATATGTGTGGATGTGCAAGTAAAGACTTCTAGGACGTTTCCACCAACAATCTGCGTTACTTCAAGCTC
ACCCGTGAATTTACCAGTCAAACCTTCAATTCTTGCACCGCGAATCACCCCCCCCTCAAACGTGTTACCT
TTAATGTGGCCACCTTCGATTTTTGGCGAGGTTATCGTCGTATTTGCCTGAATTTTATCTAAAGAGGTTG
CAGATAGATTGAATATGAGTGTTTCAGCGGTAAGAAATCAAATCTATAACTGGAACTTCTTTAAAATGAA
AGGTTGTCGTGGTTGGCGAATACTTGAATCAGATCTTGCTAAGCATAAAGAATGGTCTAATAATAATAAT
CGATTGGCTTTGTCGGTCGATGATAAGGAGATTTTATGTCGATCTACAAAAGAAAAGGAGATGGCCCGTG
GTGGGTTGATATCTCATCGCCAAACGGTAAAAGAATTAGACGATCTTCTGGATCGTATGTAAAAAAACAA
GCACAAGAATATCACGACAAGTTAAGAGCTGAAATGTGGAACATTGACAAGCTCGAGAAAAAACCGACTT
ATTTGTTTGAAGATGCATTGTTGCAGTATTTAAAGTCAGCAGAAGGACAGAAAGATGTTGTCACAAAAAA
ACGCCATGCAATTTATTGGCGTGAAATATTTGCTGGAAGAGAGTTAAATTCTTTGACTACTCAAGAGATT
GTTTCTCATATTCCGACAAAAAATATGAGAACAGGTGAAGTATTAAGCAATTCTACCCAAAACAAATACA
GGCAATCTATTGCGATGATATTAAATCTTGCGCATAAAGCTGGATATATTGAGAAGATTCTTTATTTACC
GAAGAAGAAAGAGCCGCCAATTCGTGTGCGTTGGATTACTAAAGAGCAAGCTAGATCTTTGATTGATAAT
ATTCGCACTGATTGGATGAAAGTCATCTGTTCTTTTGCACTAATGACTGGAGCAAGAAGAACAGAGATAC
TTTCAATGACATGGGATAAGATCGACTTCGAGAGGAAAGTGGCGATTGTTTCAAATGACGTTGCAAAATC
AGGTAAAGCAAGATCGCTACTATTAAACGAAGAAGCTATAAGACTGTTAAAAAGTCAAAAAGGCAAACAC
TCTAAGTACGTTTTTGTCGGCAGACATAATAACAGACTAAATGATATTAACAGAAAATCTTTCATGCTTG
CAGCGAAAAAATGTTTTTTAGTTGATTTTCATTTTCACGATCTTAGACACACTTGGGCAAGCTGGCATGT
ACAAGCAGGTACGCCACTCTTTACATTAAAAGAGCTTGGTGGCTGGGAAACACTAGAAATGGTTAAGAAG
TACGCCCATCTCAACGCAGATCACTTACTTGAACACGCAAACAAAGTGGAATTTAATGGTACATTTACGG
CACACGACAAAAAATCTAAAGTCTTAAGGTTCGTCGCGTAGTTTGTAACGTATTGAAATATAAAAGGAAT
TAATGGCACGCCCTGGCAAAGTGCTGAAACTCTCGGTTATAGTTACGAAGTGATGCCAAGTGGGGCGGGG
CACGATGCGATGCATATGGCAACACTTTGCCCAACGGGAATGATTTTTGTACCTTCACATCGGGGTATTA
GTCATAATCCGTTGGAGTTTACCGAATGGCAAGATATTGACGCAGGGATTAAAGTCTTGCAAAAGGTCGT
ATTAACACAGGCAGAGGTGGTGAGTTAAGTCAATACGCATACCGCGCGATAACGTGCGGTATGTATTACA
ACTTTTGGCAAGACGACAGACTACGACCTTAGATTTGAGCGAAGTGGTTAAAAGTGCGGTACATTTTTAA
CTACTTTTTCGTGTCCTTTTTCCTTATCTCTTTGATTTTATTTTCTATGATACACTTCATCAAAAGGCAC
ACGAAAGCGATCACCCCAAATGCCTCGTCCAGCTTTACGTACCCCACATGACACAATCATATTGATTTCA
GCACCCTGTGGGAGCGAAAGAAGCTTTTTCACTTTACCACCATCTAATCCCTCAATTGGGCATGTATCAT
AACCTTGTTCCGCCATTAACAGCATAAAGGTTTGTGCCGCCAACCCACAACTTTTATGCACCACCACACG
CACATCCGCTTCCGATACTTCAGTGCTGACAGGACGAAATAACGGNTAGCATAAGCTAAAATAGGTGAGA
GGGGAGGTCGAGAAGTCAGGGGAAAACAAAAAAGTGCGATTTTTCAACCGCACTTTTCAACACTCAAAAA
AGCTAGGCACTCGCTTTACGGGTGAAGCCAATATAAATACAGAATACAAATCCCGCAAGTAAGGCATAAG
GCGTATAGTTAGAAATTCCCGCACCTGATGCAGCGAGAGTCAGGTTATGCGCTGCGGCTGCACCAAGTAA
CATACCGACAATAAAGAACGTCGCATCATTATTCCCTTCTCCAACATGGACTAATTGTTTGCCTGGGCAA
CCACCACCTAAAGAGAAACACAAACCACATAACGCCATTCCTAAGAAATTCCATAAGTACTGGTTATGCG
CAATAGGTTGTTTTTCCACGCCTAAATGGAATTGACCTAAGAGGGCGTTAGTGATCATGGCGAATACGAC
GATAGCAATGACACCGTTTAATAACGCACTATCGCGGAATAAAATGAAATTACGGAATGCGCCGATAGAG
CAGAAACGAGAACGTTGCATTAATACCCCAATCAATAGCCCTACACCAAGTGAGAGCCAAAGATTGGCGT
GTTGTGCGCCTGATCCTTTTGCGGAGAAGAAAATCGGTAAGCCTTCGCCAAAACTAAATCGGGTGATAAG
GAAAATAAACAGTAACACACTCACAGCAATCGCAATATAGCTCGTGTATTTATTTTGTTCCACCGCTTTT
CCTAACGAAAAATCGCGTTTTGCAAAAAAGATCCCGCCAATAACGCCGGCAAATAACCCCGCAATCCCCG
CAATGCTAGTTAAATCACCACCACCTAAACGGAGGTAAGCACGCCAAGGACAACCTAAGAAGGTTAATGC
CCCTAACATGGCAAAAAAGCCGAGAATCATCCGAATGAACGGGCTTGAACCACCGCGAGGACGGAACTCT
TTGCTGAATAATGCGCTAATAAGTGCACCTAAAATCAAGCCAATGATTTCTGGGCGGATGTATTGAAGTG
GAGCGGCGTGATGTAAACCAACTGCGCCTGCCGTATCGCGTAAGAAACAAGCTGCGCAGAAACCCATATT
GCCAGGATTGCCATTGTAGGTTAGAAGTGGAGCAACGATACCAAGTGCAGCACCTGCAACCACAGGCCAA
GTGAAAATTTTCATAATTAGACCCTTGTGATATCTGATGTAAAATTAAATTGTGAGTGTGTTTGATTAAA
CACGAATGCTATTTTATCGGAAGTGCATTTTTTTGCTGTTTAAAATCACTAAATTGAGAGAAAGATCAAA
ATATTTCTGTTTTTAGACAAGTGGTGGGTGAGAGAAAAAAACGGTATTAAATGGAAGATCTTTTTTGCAT
TTGATTGCTATATATTTTTATATCAGAATTGTACTGTAATGCTGTAAACAATACAACATTTCTACGCTTG
GTTACAAATTGGAGAGTAAAGTAAAGCATATTTGCCTGAGCATCTCGGCATCTTGGTAGCAGTCTTCTGA
TTTGGAAATATCCCAAACCAGTCGCCGTACACACGATGAGATCCGCATTAATGCCAATAAATCTAAGCTA
CTTGGTAGTCTTCTACCCGCAACCCAATCTTTCACCGTTTTCTCACTTACATCTAACGCATTAGCAACCA
TCTTCCCCGTCCAATATTGAGCGTGCATTTCTTGACGTAAAGCTATCGCAAATCGTTCTTTCGTTTCAAG
CTCATTGAATGTAATTTTGGGTAAGATCTTACCCTTTGAATGCAACATATTTCCTCCCGATTCCTTTATA
TTGGTGCAGATAAGGAGTCATTAGAATGGTTACACGTACAAATAATCAACCTAAAAATCAGGCAGCTTCC
TACATTCGAATGTCAACGGAACACCAAGAATTTTCACCTGACCTTCAACGTTGCTTTATTAAAGATTACG
CCAAAGAAAATGGGCTAGAGATCATTCGAGAATACATTGATGAGGGGAAAAGTGGATTGACCGCAGTCCG
TCGCCCACAATTTCTTTCAATGATAAAGCTTGTACAAAGCGGACAAGCCGATTTCGACCATATTTTAGTG
TATGACATAAGCCGTTGGGGGCGGTTTATGAATATTGATGAATCGAGCCATTATGAACAGATTTGCACAC
ATCAGGGGATTAAAGTTCATTATTGCGCCGAACAATTCAAAGGAAATGACATTGGCTCTCAAATTTACAA
AGCCGTGAAACGTTGGGCTGCGGGAGACTATTGTCGTGAACTCGGTGTAAAAGTATTTAATGGCCAAAAA
AATCTGATCCAACACGGATTTCGACAAGGTGGGCCTGCTGGTTTTGGTTTACGCAGACGGCTCATTGATT
GCCAAGGAAACGCTAAATTCGATCTCCAACGAGGAGACCGAAAGAGCCTACAAACCGACAGAGTAATTTT
GGTGGCAGGCCCAAAAGAAGAACAAGAGATTGTATTGCAAATTTACCATGATTTTGTTTATCAGCGTAAG
ACGGAGCAACAAATTGCCGATAGCCTAAATGCACAAGGCATTGTTACCGATAGAAATACGGCTTGGACGA
AAGGTGTAGTACATCAAATCCTCATCAACGAAAAATATGTCGGCCACAATGTTTGGAATAAATGTAGTGC
ATCCAAAACACGCGAATATAAAGGCAAAAATCCCGTAGAAGAGTGGGTTCGTGCCGAAAATGTATTTGAA
GGGGCTATTTGCCCCTTTATTCCTTTTCGATTTCTATTTATTTCTTCATTACATCAGTAAAGAAAACATT
AAAATCTCTAAAATGAATATTTGTTCTCATTCCCTCTCTTACTTTATCTTTTTTAAATGGATGCTCATTA
CCATGTTGTTTTATTGCTTGCTCAATACCTGCAACAAAAGTATTTAAACCAAGTTCTTTTAAATTGTATG
CGGCAGCATAAGCTAAATAAGCGGGGTAAAGGTGGGTTTGTATTCTATTCTCTCCCAGAGTTCGAGTACC
AATATAAAGCCCGTCTAATGTTCTACTAGTAAAAAAGTAATTGAAGAACGCTGTTAAAACATCAGATTCC
ATTTTTACCGCTAATGCTTCTTTACTATTCATTTGCTCATTAAGGGCTTTCTTTGCCTCTTCGGGTTGAG
TAAAAGTATTTAATACCTTACGGATAATTCCACCCGCCTCTAACGTTACTTTATGAATAAAATCAGGATC
TTTCTTTTCATCAGGTACGACCCTTTGAAAATCAAAAATTACCCTTCTTCTATCAACACCTCCCGCACGT
TCAGTAAAACGGCAGGGCTCATTATTGATCAGCATGATTAACGCTGTGATCTTAGTGAAAAATGGCTTTT
TATGCTTTGGATTAACTCGCAATAAATCCCCCCCGCTAATTGCTTTTAGTCCACCACCTTCGCCCGCATA
TTTGGATTGCTCAGGACAAAGAATGAGTGTTTTATTCTCAAACCCTTCTAAGTCTTTCGCATTGTCAAAA
TCTTCTAGCTTAGCGGATATGGTATTTTGCTCACCCGCTAATAATGTCGCAATATGAGCAAAAACAGATT
TACCGCTACCACCTTTCCCCGTTAACTCAAAGAAAAGTTGCCAGTTATAGCGATTGGTTAAGATCGCATA
AAGTGCGGCTAAAATATTACGCTGTTTCTTTTCACAACCATTCGCCACAAAGGATAACCAATCATCAAAA
TGTGGGGTATTTTGGGCGTGTTCATCATAATCATGAGGAATATAAGAAGTTAGCCAGTGATTACGGTCGT
GCGGTTCAAACGCTAGCGTATTACGATTTAATACACCATTGTTAAAGGCAATAAACTCATTAGCTTGATC
GCCCATTCTTGGTAACTGTGCTTTTAAGGTATTTAATAAACTATTGATAGTGCGATCACTATAACCTAGC
TCATTTTCATCAAAAAACTGTACCGCTTTTTCTTCGATATCCTCTAGCTCTAGTTTATGCCAAGCCTGAT
TATCATAGTGGTAAATCTCACGACTACCACGCTGTAAAGCAAGATCTAACCCTAACCATTGGGTAAAGGC
TCTCGCTTTTTCATTCGTGCGATCGTTCTCCTTAAAACACTTTTGTGAAGACTTAAAATAAGTCTTCACA
CTATAAGATATTGATTTATAGATAAAAATGATGACTGTGAAGAGGTGAAGACTATTTTTATAAATTTTTA
CGCACAGCACACTTTATTTGTTATTTAGGATAACATTTTTCTACATAGTCGCCCCAAAGTTGCATCACTG
GTTTACGTTGTTCAAGAAAATCAGCCCTATCATAAATTTTACCTGTTTGAGTTCCCGTCTTGTGAGAAAT
ACACATTTCAGCCACTTCATAATCAATACGTTGCTCAGCTAAATATGTTCGCCCAATAGTTCTTAATCCG
TGCGCGGTTTGCTTATCCTTATAACCTAAATCGCTAAGCATTTTATTAATTGTTTGGCTACTCATTGGTT
GGTTAGACTTAATCCAACTTTGGAAAACGTATTCACTTTTTGGAGAAATGCTTTTCATTTTGTCCAAAAT
AGCGATTGCTTGAGAGGAAAGAGGAATCACAAAAGGATTTCTTTTCTTCATTCTTTTAGCTGGGATTGTC
CACAATGCTTTTTCTAAATCAATTTCAGACCAAGTGGCATTACTTGCCTCGGATGGTCGCACCATAGTTA
ATAATTGGAATTGGAATAATAGTTTTGTTTGAATAGCCACACTGGAATACATTACCGTTTTGATTAATTC
TGGTAACTCCTTAGGATTGATCGCGGGATTGTTGTTTGATTTCCCAAAACTAAATACCTCATTAATTTGT
AAGCACGGATTAAAAGGAATTAGCCCGTAGTTTACGGCAAAGTTTAGCACTTCATTGAGTAACCTAATTA
CTCGTCTTAATGTATCGCCTTTGCCTTGATTATAAAGTGGTTCTAACGCTTCAATAGCTACCTTAGGTAC
AATCTCATTGACTGGCATATTTCCAATGATGGGGAATAAATAGGCTTCCATACGTCGCCAATTTTTCTTT
AGCGTTAATGCCTCTACTTCTTGCGCTTTCTTGGCTTTCCAGCGTTCAGCAATAAACAGTAAACTATTTT
CTATTTTGGTTATTGCTGCCTTTTGTTCTTGTTCTTTTTGTTCCTGTGGATCTATTCCTTGTGCGAGTAG
TGCTCTATATTCTTCTCGTTTAGCACGAGCTTGGGCAATGGTTAAATTAGGATAGGCACCTAAGCTAAAT
TTAGCTCTCTTTTTGGTTATGGGTCTATAGTAGTTAAATTGCCAAGTTTTTGAACCGCTAGGCATGATCA
ATAAAAATAACCCGTTACCATCAGTTAGAGTATAGGGCTTATCTTTTGCCTTTGCTTTTTCTACAGCAGT
ATTGTTGAGTTGTTTAGTAGTTCTAGCCATAAATCTTCCTTTATAGTAACTATGAAAAAGTACTATTTTT
GTCGTAGTTACTATTATGGTTACTAAAATATCTGATTAGATGTCAGTTTATTTGACAAACCACTCTCTTT
CGGATTAAGATAACCGCACTATACAACGCAAGCGGTCATCCGCACCCGACAATTAGCGGTTTTTTTGTAC
CTAAAATTTAGGTAGCGATCAATTATGATCGGGTCGAGAGAGCCTAATACAATACCCTTGTGGAAATAAG
CTCCGCCAGCTTGCGTTGGTAGTTGAAGCCCGATCACCCACTAAGTGATCGACTAACTAAACTAAAACGC
AAGGTACAAAAATATGTCAAATATCAATTCCTTTAGAAGTCTATCCATCGACACGATAGACGAAATCAAC
AAACTTACCGAACAAGCCAAATCACTTATCCAAATTGTTTTGAATGATGGAAACGATCTCTCGTGTGGAT
TTGCATCATCTCAACAGGTTATTACTGGTACGCTCTGGGCAGCTTTAGATCTCGTCTCTCAAATTGACCG
CCACATTTCTAATGCAAAATGATAGGAATTTTTATATGAACACATTAATTACATTAAACAATGAAAATTT
AACTATGAGCAGCCGTGAAATTGCGGAACTTGTAGATGTTCGCCACGATAATGTGAGAAGAACTATTGAA
ACCCTCGCGGACAAAGGAGTTATAACTTTACCTCAAATTGAGGAAAAGCCAACAAAAGGGCGTCCAAGCC
TAGAATATATATTTTCTGGCGAACAAGGTAAGCGAGATTCAATTATTGTTGTTGCTCAACTTTGTCCTGA
GTTTACCGCACGACTTGTTGATCGTTGGCAAGAATTAGAAAATCAAATCCGACAACCACTTGATCCAATG
CAAATGCTCAATGACCCACGAACTTTACGTGGATTGCTAGACAATTATACTGAAAAAGTTCTGGTATTAG
AGCATAAAGTCGAAGAAATGAAACCGACTGTGGCAGCTTTCGATCGCATAGCTACTAGAGCAGAAGGATC
AATGTGTATTACTGATTCTGCTAAACACTTAGGTGTAAAACCAAAATTTCTGTTTGATTTCCTATCATCA
CAAAAGTGGATCTATAAACGACCTGGTAACTCTAATTGGATTGCTTACCAAGATAAACTACAACAGCTAT
TACTTGAACATAAAATCCATGTAGCAATGCGTGATGACGGCACAGAAAAAGTTTGTGAGCGTGTATTAAT
AACAGCAAAAGGGCTGACAAAACTCGCAAAAATATTTGAATTACAGCAAGCAGCATAAGAAAACCG


>5	 676931-690576
TTAAAATTTATAAATCAAATTATCTTCGTACTTACCGCTGTAACTTGCTGAAGCATTAACTGTAATTCGA
TTGATCTCATCAAATGCTTGCCAATTATCCCATTTATCTTCCACCATCGCTTCAATAAAGGGTGGTTTTG
TGAGGTGAATTAATCGCAGGAAGTCGATTAAATCAAAATAATTCGCCTGTTTGTAACTTTCCTGTCTTGT
GCAAAGGTATGGCGGATCAAGTATTAGTAATACTTTCTCTTTATCTCTAAATCTCGGTAATAATTGATGG
AAAGATTCACTGATAACTTCTAAACCATCTAAATATCCCTCTGCGAGAGTATAGTCACTTTGCCTAATAC
AATTATAGAAACGCTGCTTAAATAACTCGTCTAAAGAGCCGACTTGTTGACCGCTAAAAAGCAACCAGGA
CGACAAGCAATTTACATCTTTATAGCCATTAAAAGCTTTGATTTTATTAATAATTTCTTCTTTAGTTTGC
TTGCTAATTAGTTTGTTTTTTTGGTATAATCTCACTAACAGAGTGATAAAGAATTTCACGTAATTGATTA
GTTTCAGTTATATGATTTAGTCTTTCTGCGTATCCGTCAAAGTCATTGTAAATTACTTTTGCCTTCGGTT
TTAAACCCTTTGCTACGTGACTTAATAAACCGCTCCCACCAAACACATCAATGATGGTCCAGCCTTTTCC
ATTACCTTCGATATTATCGTTTAAAACCTGAGTAAAATGTTTTAAAAACATTCTCTTTTGTCCTGTAAAC
GGAAGAGGGGCTTGTTTGAATTGTTTTGCCATAAAATTTCCTTTTTTATGGCGTTCTGGCGCTCAATGAC
GCTCTGACACTCTGATTTGATTAATTGTTTTACAACGTACACATTTAATTTCTAATTTTTGTACATCTTT
TGCTCTGGCAAGTAGCTTTTTGCAGCACTTACATCGATATTCTTTGGATTTCTGCATATTTATCACCATT
TTTTATTTTAATTTTGCTAAAATCCACCTGCCTTGCAAGGTAAGGTGGCGCATGGCTATATGCAGTCACA
GCTGCGTAGCTGATACAGTAAATAGTGCAATTATTTACTGTATCGCCACTTTCTTTGCGGGCATTACATT
TTATTTTCCCCCTTAGTTCGTAATATGACGGCTAGCTGATTTGGGTTAAATCGCCAACCTTCACTACTAT
TAAAAATCAGGTTAAAACACCACTCAGAGCAAAAGAATTTACTTTTCTTCTCACGAAAACCTAATACTAA
GCCAAATACTCCTCGCCCAGTATTACATAATCCGCATCAGCAATCTTTGCAACAAACTGTTCTGGAGAAT
ATTTTGCTTTTGTTCGAAGATCTACAATATATTCCTCTGTGCGGGAATATGAAGAAATACCACGTTCTAC
CGAACATCCAGTCAAAGCGAAATATAGTCCTATTTCTATTGACCTTTTTATAAAACTAACTATAATCACC
CCTCTTATTACACTTATTTTATTTAAAAAATAAGTAATTTACGATATATATAAATCTTACCAACCATAGC
GATAAATACCATGAAAATCAATCCTATTGCTTTTTTTGTAATAAGTAGCGTTGCCTTACCAACGACTTCT
GCATTTGCTGAAGAAGTTATTTTTCTTGATGAAATAAGCATTACAGGCAGTTCTCTTGATGTCCCTTTTT
CCAGCGACCCTCTATCTCAAACACCAAAACCCAATGACATTGTTGTAGGAAAAGAAAAATTAAAAATGCG
TTCTTCAACATTAGGCAATGCACTAAACGGTGAACTCGGTGTGCATAGCAGTCAATTCGGTGGAGGAGCG
AGTGCACCGGTCATTCGCGGTCAAGAAGGGGTTCGTCTGAAAATTTTGCAAAACGGTTCTGATGCGGTAG
ATATGTCGCAACTTTCACCCGATCACGCCATCGGTGTTGATACCTTGCTTGCCCAACAAGTCGAAATTGT
TCGGGGACCATCAACACTACTTTATGCTAACGCTTCGCCCGCCGGGGTAATCAATATCGTGGATAATCGC
ATTCCGACAAGCATTCCTGAAAAAGGCTATGAGGTGGATATCGGATGGCGTTATAACAATAACAGCAATG
AAAAGCTAGGTACTATCGGTATAACTGGAAGTTTGGGAAACCATATTGCATTACGTTTTGAGGGATTAAC
TCGAGATTCTCACCCTTATCATGTTCCGGGATTTCAATTAGACAAATATCTGGACTATGTTCCTGATACA
CAAAATAAAACAAAGACAGGAACCTACGGTATTTCTTGGATTGGTGAAAAAGGTTATATTGGTGTATCTT
ATAACAATCGCCGGGAACATTACGGTATTCCCGGTCACAATCACGCTTGGGACGGATGTGCTGCACAGAT
CAGCCCCCATACGCTGACCAAATACAATTATTATCTACATTTTTATCCTTACTGGATATCGGATAAAGAT
GTAGATAACCCGCATTTTCATTGTGGCAGTAACCACGCACACGAAGGTCATACCCATCAACACAGCCACG
ATCATCCCTACGGGCACAACCATGATCACAGCTTGGGAGGACCATTGATTAATTCTCGATCCGAACGCTA
TGATATCAAAGCGGAATGGAAACCATCGTTCAAAGGATTAGACAAATTACGGTTAAGTTACTCTACCACG
GATTATTTTCACGATGAATCCGATGGAGGTATTCCAATGAATTTATTTAACAATAAAGGGCATAATTTTC
GGGCAGAGTTTATCCACAGCCCGGTAGCCGGATTAACCGGTATTTGGGGGATTCAATATCAAACTCAAAC
AATGAGTGCTAATATTCCTCGTTTAAAACGTTGTTCAAATTGGTCCAAGCATCCCTGTCATAAAGAATTA
AAAGGTAAATTTGATCCATCTAAAATTACCGCAGATGATCGCAAAAGGGGTTTACCTTTAATTGAAAATA
AAACACTCAATTAAGCTTTTTTGCAATGGAGCAACTGCGCATCAGAGAGTATTAGAAGAATTTAATGGAG
TGGAATTATAAATAACAATATAGGAGAAAATGAAAAATGGCATATTATCCAAGCCCTGAAAAATGCTTAA
AAATACAAAAAAAGAGTAGAAATAAAGAGCTAAGTATTACAGAACAACCTAGATCAGAGCCTAGCAAAAA
AAATTATTTTGTATGGCTACTAGTAATATCAATTCTTCTTTATTTCATTCCTTAGTATTAACATATTGGA
GTTATAAAAATGATTAAAATTACTGGATTAAAAGAGCTTGAGCGAGCTTTAAAACAAAAGCAAAAAGATA
TTGAGAAAGCGGCTAAAAAATCAATTAGAAAAGCCCTGAATGCGGGTGCTAAAGAAGCCAAAGGAATTAT
GAAGCCTCACATTCCTGTTCTTGGCTCAAGTACCAATTTCAGACAAAAAGGCACAGTAAAAAACAATCTA
CGCCACCGCACTAAAGTCGCCAAAGATGGTATGAGTGGAACAATGATCATTCGTATCAGACGAGCGGGGA
AAAAGCGAATGGCGAGGGTTGGGGAAAATACCCGAGATAGGACAGACCCTTTTTACTGGTTTATGCTAGA
TCAAGGTACAAGCAAGATGAAAGGCACACATTTCTTTGAAAAAGGGGCTAATGCAGCGAAAGAAAGAACT
TTAAGGACGATTGAACGAACCTTTGAAGAAGAAATGAAACATCACATAAAGCTGTAAATTTCTACTTATA
CGGTTGAAAAACGCACTTATTGTTGCTATGTTCTAAATTATAGAGTAATAGGAAACATAGGGAGCAACAT
GCTAGCAGCCATTTTTTTTATTATCTTTCTAATTTTTCTTATATCAATTTTAAAATATTATGCTCTTATT
CCTTTGACTGTTTTAGTTATAGGTGCTTATTATCAGTTTAAAAAGACTGATGCGAAGATTGAGAAAGAAA
TGGAGCTAGAACGACCAACCAACAAAATTCTAGAAAGACAAACAGCCGAAGATGCCAATAAACCTTTTCT
TACAGGAAAAATAAGCTGGGTAAATAACAAAACAGGCAAAGAAACTCATTTAGCTGATATTGTTGTAAAC
TTAAAGAACGACTAACCAAATAAAACGCACCTAGGCTGATCCCCGAAAGCAAGAAACCTTATCTTGTTGG
TGCGTTCCTATCATAAGGGAAAATGCGAAAGGGGCGTTTATGAAATACGTAATTGTTGATATTGAAACAG
CAAATCCGAATATTACTAGCATTTGCCAAATAGCAATCGTTACCTACAAAAATGGGCAAATCACAGACCA
ATGGCATACCTTAATCAATCCTAAAACCTATTTTCACTATATGAATGTGGCAATCCACGGTATAGATGAA
AGAACAGTAAAGAATGCCCCGACACTTTCAGATGTGGCAGATACAATCAAAGCAAAATTTGCGGATAATA
TAATTTGTTCTTATGGTGCATTTGATCGCAGTTCGCTTACTCGAATTTTCCCCGAATTATCAAATCAATG
GCTGGATATTGTGCGAGTAGTCCGTCGTTCTTGGAATCAAGAATTTGCTAAATACGGTTATGGATTGGCG
AGTATGGCAAGTGCATTAAAAATTAAACAAAGCAATCACCACGATGCGTTAGATGATGTGCTAGTGGCTG
GTGAAATCCTAAAGAAAGCATTAACAGATAGCCAACAAGATTTAGATTTTTGGTAGAAAGAGTAAGAAAA
CCGATTGATCTCGATAATTACCAAAAAGCCCAAAATTCAGGAAAACGAATTTCTGGAAATTCTTGCCCAT
TTTTTGGGAACATTTTTTGTAACAAAGATTTCTTCAATTTTTTTACATTTTCTAACTTACGCTGATGAGT
GGTGATAAGGCGATCAAGTGCGGTGAAAAAGGATCCGATTTTTGTTGTTCTTTTGAATTCGGAACTATAA
TATTTATTTTTAAATTTTTTAGAGATAAAACTCTTTGTCCTGTACCTTCTGCTTCTAAGGCGACTTGTTT
ATCAATAGTTGAATTTAATAAATATAAGAAAAAGTTGCTATCTCCATTAATGATCTCAAAAACAGGATAA
AAATAGCTGATAATTCCTTTATCTATTAGATCATTACGATTAAAGCGGAAAATGCCATTGTCACTTCTGG
AGCGATAAGTAAAGAAACCTTTAGGTAACACAAAATAACCGATGTTATTCTCATTTGTTATTTGCCTATC
AGCAAAATAATCTTCTTGTAATACAATTCCTTGTTTTTGAGAAGATGTTAATACTGGATATTGATTTTGA
ACTGTTGTTTTTTCTATATAGTCTTGAATAAAGATTCCCAACTTCCGCTGTTCCCAAGCGTCAGTAAATT
CAGGAAAACGAAGTTTAGGTACGGACGATTTTTTGTTATTCATTGTTGTTTTTCTCTACATTTCTAAAAA
GTGCGGTGAATTTTGGCAAAATTTCACATTGAAAATAAAAAATTTATGTTAGAATCCACGCCAATATGAC
TGACGCCTCTGCTTTTGCACGCGTCAGTTCTCATTTTCAAAATAACTTAAGTTAATTATAACTACCACAA
AAAATCTTGACAAAAGATCGTTGATTCAATCATAATAGCTACAGCTCATCAGCCTATGACTGAAGGAGTT
ACGAGACCGTCTTTCGAGGCGGTTTCAGCTTTTCTGAGGCTCCATCTCTTCCCAAAACATTTCATATTTC
TTCTGATATTTTCTTCGTTGATGCTCATACTCTACATAAAATGCAGTCCAAGGCAGCACAAAATCTCGAC
GTTTTGCTACAACGACCAAATAGCTAAAATCAGGCAAGACAAGATGATAACGCTCTTCATTCCCCCTTTT
CTCAACCCACCAAAGAATTGGTGATGAATTTTCAGGTTTAACTTCACAAAAATTTTCAAGCATAGGTTTT
ATCCAAGCAATACGTTCACAACGGCGAATATCTGGCGTTCTTTCTGTTTCATCTTTTCCTTCAGAAATCA
TATGCCAAAATGTTGCACTTTTACCATTATAGGTTGGATGACGCTTCAGATTAACTTGGTATTTTCCAAA
TCTAGGTTTTGCATTTTCAAAATCTCGCTCAAAAATTTGATATATTGTTTGGAAAAAATTTTCCCAGTTA
CCAGAAAAATCTTCTAATAATATAAGTTCAGGAAGCCAATTATTTTCATCCATAATAATTTCCTTCCCAA
TGAAATAAATTAAATTTACGTTCTGTAGGTAATGTATTCTTTTCTAGCAGATAACCCGAACGTTCTTTTA
TACGGGCGATAACCTGATTCTTCCCATTATTTGTCGATAGTTTACGATGATAATATCCTAATGCACCTAA
CAAAAGATCGGATAACTGTAGTTGCTCTACATGATGTGATTCAACAACTTGTACACGTTTAATATATTTT
TGCTCAAAATCATAGGCATTATGACATAGCACGTCATGCAGTTTTTTAACTTTAATTGCACTTCTGGTAT
CTTTTTTTATCTAAGTAAATGAATGAACTTACTTCTCAAGTGGCTCCGAGTTCTATTTTTGTTCCTTCAA
TGACATATCTGCTAACACTTCAGCCGATGAAAGTAACATCGCCTGTCTATCTTTATTACATTGTCTAAAC
CAGCGCACAAGCCGTTTTTCTGCTTGATCTAAAGTATCTGTTAGGCTATCAAGTGTGGGTTCCTCTAATT
CCTTAACCTTTGCTTCCAGTGAATTAATTACCGCCATAATGTGGTCAATTCTTTCACTTAGCAAGGGTTG
GGGATTTGTTTCGTCAGTCTTAAATCCTAGAACCTGCTGTACTGCTAATGGCATATCACCGACATAATAT
TCAAATGCTTTACCTTTAATGCCAGTAATGCGACGACGTTGCCAATTTTCTAATTTTGCTTTTTTAGTTA
ACCCTTGTACTGTTGTAGGCAATCCCTCAACTCCAATTAAATCCTTTATTTCATACCATTCTTGGATCAT
TTCAAACCTCTTAGATTTGATCTATTTGCTAAAATTGGATTAAATCAAAAAAACAAAAAACAACATATTG
ATTTATAAAGAAATTAAAGAAAATAAAAATTATTTTTTAAATTTTGATTTAATCTGTGTTGACTTTAGAT
TTAATCTTGATATAAACTTAGATTAAATCAAAGTGTAACCTTGAAAGGTTGCACTAAAAGGTAATTAGAA
AATATCGCACAAAAGCAAAGAGAGGTAAATAGTGAAGAGAAATTGGAGTAGCAAAAAGATTGTTTATGAG
CTGCACGAAAGAAATCTCACTCTTGAATTTCTTTCAAAACAAGCTGGTCTAGCTCCTTCTACATTAAAAA
ATGCGTTGAGAGTGAGCTATCCAAAAGGTGAGCGAATTATTGCTGAAGCGATAGGCGTTGCCCCAGAGGT
AATTTGGGCAGAACGTTATGCCGCAAGGGAGAAACGTCATGTGGGTATCCATATTGCCAAGCACAAGCTG
TCGATTGATGAATCAACTTATCGTTCTTTATTGATGAATTTGACAGGAAAAAGTACGTGTAAACAGATGA
AAGTTGCAGAGTTAGAGAAAGTGCTAAGTGCGCTAGAAACGAAAGGCTTTCAAAATAACGCAGCAGGTTT
TCACAAAAAAACTCGCACTTCAAACTATCACAGTCCAAGTTCAGGAAAAGCCGTAGTCAAACACGATATT
GCTTTAAAAATTCGAGCTGTTTGGATTGATATGTCAAAACAAGGCTTTTTACGCGATGGTTCGGAAGAAG
CATTAAATCAATTTGTGCGTAATGTGATCAATCCCATATTAAAGCCTGAAAAACTAATGGTGTTGGGTGT
AGCTGCATTAGATTACAGACAAGGAACGATTGTATTAGAACGCTTGAAAAAGTGGCGTGAGCGAGAAATA
AATAGGAGCTAAATGATGAGTACAAATGCAGATATTTTTGATGAAAAAGCACCTGAAATTCTAGCTGATT
TAGCTAAACATATTGAAACTCAGTTATTAGCTAAAGTAAAAAGTGATGAGTTTAATTCGGACTTAGCAAA
ACAAATTTGGTATCGAGGTTGCAACACATGTTGCTCAAAGCTGGGGCGGTGAAGTGATTTATATACCTCG
TAATTTAGTATTGCTGTTAAGTGAACGCGACCGCAAAATTTTTAATGAATTTAACGGCTCAAATCACAGA
GAACTTGCACGAAAATACAACGTTTCTATGCAATGGATTTATCAAATCGTGAAGAAAGTTACTAAAGAAG
AAATCGCGAGACGACAGTTTGATATGTTTAGTTAAAAATAACCATCCCAAATGAGAAATACTAAACGCCC
TTATGGGCGTTTATTTAATGCAGCTCAAACTATTATCCATCAGCGTTCTGCCCGATTATCTGACGATGAA
ATGCTAGAGCGCCTCAAACTGCTTTTGAAAGAGAAGGGAAAACTGTCTGGTTTAATCATTGATGAGTCCG
AAAATTGCCCCTCAAGTAGCGCATACAGTAGTCGATTTGGAAGCCTACTTAACACCTATACCTTAATCAA
CTACGAACCCGAACGGGATTACCACTATGTTGAGATCAACCGATTACTCCGTCAACAGCATAAAAATTTC
GTACAGCATACCCTTGATACCATTATTGAATTGGGTGGAGTGGTATTAAAAGATGATTCGACCGATCTAG
TCCATATCAACAATGAATTTACTGCCTCCATCGTATTAAGTCGTTGTCGCCCAACGCCATCAGGAACCAA
AAGATGGTTGATCCGATTTGATACCAGTTTAAATCCAGACATAACAATTGCGGTACGCCTAAATGAGAGT
GCCACTGAAATTTTGGATTATTACCTACTTCCTACAACCGAAAAAGTAAATGAAAAACTACGATTGGCGG
AGAGTAATCCTGCCGAACTTGAAATCTACCGCCATGATAATTTAGATCGCTTTTTTATTATGGTTGAACG
TATTTTAGTCAAGGAGTTTATCTATGCAAAACGACACTATTCAAATTCTTCCTATCGATAAAATTCAGGT
ACTCAATCCCAGAACACGCAATCAGAAAGTCTTTGCTAATCTGGTCGAAAACATTGCAACGATTGGTCTC
AAAAGACCTATTACTGTAACGCCCTCTGGCGATAATGCTGAATATTATGATTTACTATGTGGCCAAGGTC
GGCTTGAGGCTTGTCAGGTACTTGGCGAGTTATTCATACCCTGTAGAGTCGTGAGTGCAAATAGCGAAGA
AAGCTACCTGATCAGCCTTGTTGAAAATATTGCCAGACGTAAGCATTCCTATATGGAGTTACTTTCAGGT
ATAAAAATACTCAATGATAGAGGCTATAAACCCGTTGATATTGCACGCAAAATCGGGTTTTCGAAAAGCC
ACGTCAACAGTATTTTACATCTCATCAATGCAGGGGAAGAACGTCTCATTAACGCAGTAGAGCAAGGTGT
TTTACCAATTACTATCGCTATTTCGATTTCTCGTTCAGACGATCAGGAAGTGCAAAGGCAACTCACTGAG
CTTTACACTAATGGCACATTGAAAAGTACCGATATAGCTAAAATACGCAATCTGATCCACCGTAGAAACC
TTGCAGGCAAGAAAGCCAATACGGGTATTTCAGGCGGTATCAGATCGTCTATTTATAATCCCAAGACGGT
TGTGAATATTTACAAAGAGGAAACGGAAAGACAAAAAGTGATGATAAAGCAAGCGGATTATGATGAAAAA
CAACTCTCAATTATTTTGTCTTGCTTAAATAAACTCTTTGCAGATAAATACTTTCAACTCGTTCTTAAAT
CAGAACATTTAGATGATATGCCAAAAGATTTAAGCCAACGAATGTTAAAACAACGTGAGGGAAATATTTA
TGCCTAAACATATTACGTATGCGTTTCATAATGAATTAATTTCGCTTTCAATTGACGGGATAATTCCATT
AAAAAAGATTGATAAAAATTTTGAGAAAAGCACTAAGTTCCAAAGTATTATGGCTTCAATTCGTGAAATC
GGAATTGTCGAGCCTGTGGTCGTCTATCCAGAAGAAAATAACCAATATATTTTGTTAGATGGCCATTCTC
GTGTGCATGCACTCAAAAAGTTAGGTGTGGATAAAGTGCTTTGTATGATTTCTACCGATGATGAGGGCTT
TACCTACAATTGACATCCTCCCCTGCCTAAAGGCAGGGGATTCCTACTAGCTCCCACAGCAAGCTGTGGG
CTACTCTCGGTGGGTTTCTACTGCTGATCTCTATTGAGATTCACTTCATAGACGCTTCGGGTATGTCCTA
CCCTGATATTTATTATGCTTGGACTATTGCTTGCCCACGTGTAAGAACATTCATTGCTCCCACTACATCG
GCATTTTCCGTATAGCCACATTCTACGCATTCAAAATTTTCCTGTGTTTGGCGATTTTCTTTTGCTGTAT
GGTTGCAACAAGGGCAAGTACGACTGGTATTTTGTGGAGGAACTGCTAGCAAAAATCCGCCTAACCATTG
CGTTTTGTAGTCCAGTTGTCGTCTAAATTCAAACCAAGACTGGTCTAATATCACTCGGTTTAAGCCTGAT
TTCTGTTTCACATTTTTGCCGTGTACTTCCGCTGTGCCTTTGGCTGATTTGGACATATTCGCCACTTGCA
AATCTTCAACATAGATCATCGCGTGGTTTTTGCTGATTTGCGTTGAGATTTTATGCAGGAAATCTTTTCG
GCAGTTGGCGATTTTGTGATGTAACTTGCCGAGTTTATCTTTCAGTTTTTGCCAGTTTTTACTGAACTTC
ACTTTATTTTTTAGCTGTTTTTGCAGTTTTGCCAATTTTCCTTTGTGGGTTTTAAACGCATTTAACGGCT
CAAAAAATTCGCCATTGGAAAGGGTTGCAAAACGAGCAATGCCCATATCAATGCCGATTTCTCCGCCTTT
ATGCGTGGGAATTTCCTGTTCAAATTCCGTTTGAATGCTCACAAAAAAGCGTCCGCATTTCATTGAAACG
GTGACATTTTTTACTTCCCCAACAATTTCACGACTGTTGCGATAACGCACCCAACCGATTTTCGGCAGAT
ACAAGCGGTCGTTTTTCTGCTCGATTTTGCAACCTTGCGGAAAACGGAAACTCTCTTTTACGCCTTTTTT
CTTGAATTTGGGCAAATCCGCACGCTTTTGAAAGAAGTTTTTAAACGCACTTTCAAGGTCTTTTAACGAC
TGCTGAAGCACTTGTGAATGGCAATCTTTAAGCCATACCAATTCTTTTTTCCATTGCGGAAGCAAGTTGG
CGAGCTTGGTATAACTGAATTTGTGATGGTTATCTTGTTCGTACTGCTCATTTTGCCACGCCAATGCCTT
GTTAAACACAAAGCGAGAACAGCCGCAAAACTGCTTCATTTTGCGAACTTGTTCCCCATTTGGTCTGATT
TCAAATTTAAAGGCTTTACGTAGTAACATTGCACGAATTAGAATACAAAAATTGTGCTTATTCTACACTT
GGCCTATGAAAAAAGAAACAGAGATTAGACGTGGTCGCCACGTTGTTTTTAACTTACACGTTCATTTAGT
TTTCGTGACTAAATATCGCAGGGAAGTTTTTACTCAAGCAATTTTGAACGACTTACGCTCAATTTTTGCA
ACGATTTGTGCTGATTTTGAAGCCACATTAGTGGAATTTGATGGTGAAGATGATCACGTTCATCTACTTG
TGGAATATCCGCCTAAAGTCGCTATTTCTCATCTTGTAAACAGTTTAAAAGGCGTTTCGAGCCGAATGAT
TAGAAAGAAAAACTATCCGAGCATTCGCAAAAAATTATGGGGAAATCAACTTTGGTCACCGTCTTACTTT
GCTGGTAGTTGTGGTGGTGCACCAATATCGATTATTCGCCAATATATTGAGCAACAACAAACACCTGATT
AGTTAGAAATTTGAAACGGCTTTGCCGTTTATACCTTATATCCACGCCCTAAAGGACGTGGTTTTACGGC
ACGATTAGATAAAAAATTGTAGAATGGGTTTTAGTCCATCCCCCTCCGTTTTTAAAGTGCAAACATTAAA
AAACCCACTATGGCATTGCCATAATGGGTTATACAAAATACAACTGTTTATGTTGTTTGTTATCCGGGCA
AATTAATCCCCAAGCATTTCAATTGCACGTGGATTTCTTTTTCCAATTGGACAATTTCAGCATCATCGTC
TTGCAATTGTTTTAACACAAGATCAATGTCAATTTCTTCCTCTTCCTCAAAGGTATCCACATAACGCGGA
ATATTTAAATTATAGTCATTCTCGATAATTTCATCTAAGCTGGCAACATAAGCATATTTATCCACATTTT
TGCGTTGTTGATAGGTTTCAATAATTTTTTGCACCTGCTCATCGGTTAATCGATTCTGATTTTTACCTTT
TTCAAAATGTTGGCTAGCGTCGATAAATAAAATATCTTTCGTGTTACGGTTCTTTTTAAAGACCAAAATT
GTGGTTGGAATACTGGTTCCATAAAACAGGTTCGCAGGCAATCCAATCACCGCATCTAAATAGTTGCCCT
TTGCATTGATTGAATTATCGCCGATTAATGCTTTGCGAATTTTCCCCTCCGCAGCACCACGGAAAAGTAC
ACCGTGTGGCAACACAATCGCCATCGTGCCTTGCTCGCCTAAATGATATAAACTGTGCAAAATAAAGGCA
TAATCGGCTTTAGAAGCAGGGGCTAATGCACCAAAAGGTTGAAAGCGAGCGTCTTTTAATTTTCGTTCGT
GGTTATCCCAATTGGCAGAATAGGGAGGATTTGCCACAACGGCATCAAACCGACATAAAGGTTGATCAAT
CCCTTGCGAATCCAATCCCTCTGGCCAGTCGGTTTCTAACGTATCCGCATTTGATAGTGTCATATTCTTA
TAAGAAACACCGTGCATCATTAAATTCATACGTGCTAAGTTATAAGTCGTCGTGTTTAACTCTTGCCCGT
AATATTTAATCGGCTTCGATTTCGGCAATTCATTTCCCACAGTTAACAATAACGAGCCTGAACCCATCGT
CGGGTCATACACCAAAAAGTTATCCTGATTATCAGCCACATCAAGGGTCACTAATTTGGCAAGAATTTTT
GACACCTGATGTGGTGTATAGAACTCACCACCTTTTTTGCCTGCATTTGCCGCAAATTGCCCAATTAAAT
ATTCATAAATTTCCCCTAAAATATCGCGCCCATCATCATCTTTATATTCAATCTCATCAACTAACTTAAC
AATATTACCTAGGGATTTCGCACGCTCATTAGTGGAATTACCTAAACGAGAATCACCCAAATTCAAATCA
TTAAATACGCCACGAAAATCTGCCACCGCATTTTCATTTAAATTCGCATTTTGGTTAAAATTGTCAAATA
ACGCCTGATAATCGCTTGGCATTACCACTGCATTATGAATTTTATCCATCAAGGAATCCCAAGTATCCTC
AGGATTAATGGCATAACCTAACGAGGCAGAAATATCCTCCAAATAATCTTGTAGCTCCTCGCCGTTTGCT
TGTGCAAGATAAGCCTCATTCACGCTTTGATTTTCTTGCAATTCAAGAATGTGGTTATCCACCAAATATT
GCTCTTGATGTTTTGATAAATAACGATAGAACATAAAAGCCAAAATATAGTTTTTATATTCCGACGCATC
CATCGTGCCACGCAACTCATTTGCCATTGCCCAAATTTTTGACGTAATTGTTTGAACATTACTCAT


>6	 743893-763282
ATTTCTCACTTTACGCGGTTGAATTTGAGTTTTCTCAGAATTTTTCCCATTTCATTATTTTTCTTTTTTC
TTGATATAAAAAAGGGGCTTACTCTACATAAAGCCCCGTCTTATCTAGTTTTGAACAACTTATTCCCGTT
TATTACAACAAAATCCCTATCTCTTTTTATATTTCTCATTTTAAGTGGTTGGATACAACCTACATAAGGT
GTGAGATCAATACTGCTTTTGGCGTTAATGTTATAACGTAGTGTACTGCTAATATCCCCATGTAACCGTT
TAAAATCGCCTTGCATTTTCACATCACCAATGCCATCAGCTTTAGCGTGATAGTGTGGATTTTTTAATGA
AAGCGCATATTCAATTTCGACTTTAGGCTCCCAAAAGAGTTGGTTTGTTAACGGAATCGACGTTGTTATA
CCCAACATGGCAGCTGTATGGCGGAATTTAAGTGGTGCATAAGAAACTGGAAAAGCCACGCTTTCTTCTT
GATAGCCATGTTGTTTTACTTCCGTATATTTTAACCCTGTGTATAAACCTGCATGACCACCACTCAAAAT
ATGTGCATTGGCACCGGCGAGTAATGCGACAGATTGGCTAGAAACGTTTGTTTTACCCTTCGCTTGTTCT
GTGCCCTCAATTGCCTGACGCTCAATCTCAACCTGATAACGATTCACTGCACCTGTCGCACGGAGATACC
AATGTCCATTTTCTACTGCTTGTTTCCATTGTGCATATAAACCAATCCCTAAATTATCACTTGTCCGTTT
GTAACCATTGACTTGTTTACTATATGGAGTATGGAAAAGTGCGGTACCAAGTGCAAAATTTTCATTCATG
ACATAACCAATATTGAGCTGAGTGAGCAAGCTACGATCTTGTTTTTCTGCATCGACAGTAGCTTTAGTAC
GTACAAAAATGCGCCCAGCCTGACCTGCTGCGTACAATTTACTTGGCTGAGTTTGACGATTGATATGACT
TGGTAAAGTGCTTTTCGCTTCAACGAAAGTATTTCTGAAATCAATACGACTGTAATCGGCTAAGGCATAA
GCATTGGAATCTATTACATCAAAGCCAGAAAAACTCTCAGTTAATGAACTGAGTAGTCGGTTTTGGCTAG
AAATCGTTGCCAATGCACGAGTACCTAACCGTCCCATTGTCTCTCTGGTGTCTTGAATTGACACCGGATC
GCTCACTTTAGGGATAGCCTGTGTATAATCAAGTTTCCACACGGTTGCTTTTTGAATTGGACGATTAAAA
TCATCCGTTAAGTCTGTTTCTGACACCCCAACAGCAATTGTTCCATCATGATTGAGTCCGTAAATTGCCC
CTTCACCGATGCCTTCCGTTTTTAGTGTGCTGAGCGCAACAGGTTTTTGGGTACTGTCATACCATATTAC
AGGGCGACTGACACAATTATCATCTGGTCGATCTGTGGTTGCACAACCTTGATCAATGGCTGCGGTACCC
CCAATAATATTGCCTTGTGCATTCAAGGCATAAGCAAAACTCGAACCCGCATCATGTTGATCTGACGTAT
AATTTGTTAAGGATTTTAAATAGGTATAATGCCAGTTTTCGCTTCGTCCTTTGTCTTGCCCATTATTTTT
CCATAAGACAGCTTGGTTTTGTTTCACATTCGGACTGACTTGTGTATAACCTACCGCCACTGAGCCATCT
GCGTTCAATGCATGTACAGCACCATTAAAGTTGTGTTTCGTGTCCACATTTAAACGCGTGACTTTCCAAT
CCTCAGATCCATCATCTATAGGGACACGACGAGCATCAAAGCCTCGTACATTAATGTTTTGCTCACTGCG
TGCGCCAATACGTTCAAAACTTACTCCTGGTGTTATTTTGGCGACTTTAGCAACATTCGTAATATTGTTT
TTCTCGAGCGCTTGGTATTCAAGGCGTGTCGTAGTGAGATCGCTACTGTTATCCGCAATGACTTCAATTT
GTCCAAGTTGAAAGACATGTGCATAACTTGATGCGCAAACGAGCGTAATTACACTATAAAGAAAAGTTTT
TTGCATAAGAGATCCTTTAAGAGTTAGGGGAAAATTTAAGCCGCATTGCAATATCAATACACAAAAAGAT
TTTTTCATCATTGTTATGGCAAGCTTGGCGTAAGGTTTGGCGAGTGCTGAGCACCTGAATTCGCACTTGA
CGTAATTCGTCCAAAAAGTGCGGTTCAGATAATTGAAATTCTTCGATGAGTTGTTGCACAGTCAGGTTTT
CAAACGTTTGAATTAAGCGCTCTAAAGTACAATAACTGGGGTATTTGCTGTGATAAAGCCAATCAAAAAA
TTGAGTATGGATTTTCTTTAATTTACTACGTCGATGAATAAGATGCAGCACAATACTGCAAATGAAAAGA
AGGGCAAAAATCAGGTGAGTAGAAAGTGCAACAGGGAAGTTGATCCCAAAATAGAGAAAAAGCCCTGACA
AGATTATGGCGGAAACGCTGATTAACATCAGCATAGTCAAACTAAATTTATAAATAACACTGAATTTTTG
CATAATTTGAGTGAGTAAAGTGAATAAATTTAGCGCAGATTATAGAGTATCATTATATAAAAATAAATAT
AATGATAAGGGTTTTTAAAGTGCGGTCAACATCGCTAAAATATTTACCGCACTTTTGAACTGAAGAAAAG
TAAACGTTTTAGTGATCTGTATCTAATTAATCAAAAAATTTCAAAAATATTTTTCTTTGGAAATCACACA
TTTAACACACACAAACACAATTTTTAAAAAATTAATGTATTTAATAAACACAACAAAACGAGATACACAT
CTCACGCTCTTTAAAAATCTACACATCACAAGTTAATCAGAGTTAGCCTTACTGATTAAGTAGTCTGTGA
TTGCGACACAATTTGGTTAAGTGGATTAAGGTTACTTGATTAAGACCTCCACGTGCTAGCGACATAAATC
AAGACTTATTTAAAAGCGCATTTAAACAAGCGTGTGCGCTTTCAAATGAGAGAGAAAGGAGCAAACGATA
TGAAAGTATCAAAAATGCTAAAACAAGCAAAACGTCTTGGCGAAAGACAAAAGCAGTTATGCAGTAAAAA
GCAGTCTAATCGCGTTAATGTGGCTTTAATAGATGTTCCAGTTAAAGCTAAGAAACTAACTGATATTGCG
AATTATAACTGTAACAAAGGGCAATCAAGCGTTAATACGGTAAGAGCTGTACAGAAACGCAGATTCAGTT
GTAGAGAGTTGCTTTAATCACTTTGTAGCTTGGGCAAGGTAAAACAAACCAAGTAACTATCAATAAAGCA
CATTTACAGAGAAATCTCGGGAAGTACAACTGAGACGAATGTTAGACAAGTGTGCTTTATTTTACTATCT
GCAACAAGCCGTGTTTTTACGGCTTTTTTTGTGTCTAAAATTTGAGGTGGAATATGGTGACTGAAACACA
TTACACAATAGATAAAAATATGAAACTACTAATTGAAATTGATAATAGCGAGCCATTGCAGCTATCAGTT
TTTTGTCAAAGTATGGAAGGTATTGCTGCAGAATATCGTCAATTTATACAAGACAACAAAATTGATATTG
AACCCTGTGAACAGCATATCTATGTAGAAAAAATCACACAAGGCTGCTTCCTTATTGAGCTTGCAGCACT
AGTATCAAGCACATATCCACTTATTGAGCAAGCAAATGCTATTCTTGAATTTGGAGGGCACTTGAAAAAT
ATTTTAGATTGGGCAATGAATAGAGGCGAAAAGCCTGAACGCCTTACTGCGAATATGTTGAAAAATGCCA
ATAACATTTTAGAGCCTATCGCAATCGATCCTAAAGCACAATTCAATTTACAAGTTTCTAATAATCAAGG
CGATGTACATATACATCTACACGCAGACAATGCACTTGCAGGATTGGCACAAAACAATATTAACCGAGAA
TTAAAACTACTCAAAGAGCGAGAAGAAAACACTTTACAAAACACGACACTATACTGGTCATCCACCGCAG
ATGCTCAAAGCAAAGCACACGATAGAGCTATTATTCCTGCAGTATCACAAAAGCCTGTACGAGTAAAATT
TGAAGACAAGACACTCAAAGAAAAAATGATATTAAATGAAGAATACCCGTACCATAAAATTTTCTTAGTT
GATGTTTTAGTTGAATATATTGATGAAGAGCCAGTCATCTACAAAATATTAAAATTAAACAATTCAATGA
ACAAAATCTAAATTGACAAACCACCGCTCTTTGATTTAGGATATACCCACTTTCAACAGAAAGTCGGGTA
TTGCAGTACCTGAATACATAAGGCGGAAATAATGATAGTCGCCTAATGGCGATTTTTTTATAGCCGAAAA
TCAGAAAATCAAACCTTTAAAAGGGTAACTCAATTTGAGACCCCCTTTCAAAAGTAGTCAATGATGAGCT
GGTTAAGGAGATCGAAAGATCTGCCGTCTTCCTTGTGTAACGGTTACTGCAAACCTTAGCCAGTTCATCA
CCAGTTATTGCAGTAGCTTGTGATGAGTTTTAAAACAAACACAAGGAACAATAAAATGACTACATTATCA
TTTCAAAACACTTCTCTTTCGGTTATCAATCAAAACAACCAAATTTGGTTCTCAGCCTTAGATATAGGCA
AAGCACTTGGTTATTCAAATGGCGATATTGGAGTAAAGAATATCTATAATCGCCACCAAGACGAATTTAC
TCCTTGTATGACTGCCCTTATTGATACTCAAACGAATGGCGGTATTCAGAAAATGCGTATTTTCTCACTC
CGTGGCACTCATCTAATCGGAATGCTTTCGCATACCAAAGTCGCCAAAGACTTCCGCAAATGGGTACTGG
ATATTCTTGATAGAGAAACAAACCAACCCCAACAACTGGCTTTACCTGAACCTGAAAAGAAATACACATT
CTCATTTACTGAATACGAGCTACAACAACTTGCTTGGGCTTGGTTTGCATTTAGTCGTTGTACTGAAACA
TTACGCAAACTCTATTCTCTATTGCAAAAACTAGGCTCGCATTTTGCACCAAAAGCCTACGGTCAAGGTA
TGGAATACTATCGCCTTGTTCAAAGCACAAATGACACAATTAACCGCATAACAAAAGACTTTAAATGCGT
AAGTAATGACAATTGGCGAGTGCTAGAACACGTTCGTAATTTCGATAAGAACGCAATAGTCTACAACCAA
ATTCACGATTAAAACTCTCCAGAAACCAATATTTGCGATTCTTTGCTTGTATCCCTCAAAGATTAGCCAT
CGCAATTGCTTGCTTTTAGGTATTGACCTGAATATTGAATTTTGTTGATTTTCCAACTCTTGCCAGCGGT
CAACTATTGCGGCGGTAAATTCAGGGCAGTTTTGAGCGACGACGATAAGGCAATCTCTTTTCTCGAGATG
GTATTCGTAATAAACAGGTAACCTCTTTGCTTTTTAGAAAAAGCTAAAATAGGCTTTGTGTTGTACACCG
CATTTCGGGCAACAGACATTTTCCTGACTTCCCCAACGAATTTCACACAGCATTGCAAATGCTTCATCAT
CAGATAGGCGGGCTATCTGTAATGACGAAAGCGTGCGGGCTTTGCTGGATAGTAGGAAATGTTGAGTCAT
AAGAGATTGCAGTTATACCTTGATTACACTAAAATATGAAATATCATTCATATTGATTGTGCATAATATA
TCACAATCATTCACTTTTAACAAGAGAAATGTGAAATAATGTGCATATCAAATCGTTTAAAGCAGGTTCT
TGAAGCTAAAAATATGACTGTGACGGAGTTCTCAAATGTGACGGGAATCTCGTATCGCTCTGCAATGAAT
TATCTAAATGAGGGGCGTGACCCGAATGTGGAAGCATTGATAAAAATTCATCAAGCATTCGGAGTAAGTA
TTACTTGGTTACTAACTGGGAATGGGGCGATGTTCCAAACCATCTCCCAAGAAAATATGTCTAATCAAGA
GGAAAAGATCATCGCATACTACCGTGCAATGCCTGAGAACCTCAAAAATGCTTTTTTGATTTCTTTTAAA
GAAATTTCAAAAATCGATAATGTTTAATATAGTACAAAGCCATCTGAATTAGCACTCAGATGGCATAATG
TTATTTTAATCCCCAATAAACTAAACCTTTATGTGGCAATTTGATGTTAGGCAACCAAAAATCTTTGCCT
TTCCAACCTTTATTTTCATCACCAACTACAAGGTAAAGTGTTAAAAACAAATCGTTTGGATATTTATCGC
CTAATTTACGGTCATCTTCAGAAAGCATTGTACCAGTAGCTCTACCAATTTTTCTTCCCTTTTTGATTAA
AACATAATTTTTAAAACTTGGGCGTTGGGTTTGTAAGGCCCGAATACTGGTAATAAATTTTTCTTTATCC
CAATCCTCAGATTGGTAATTACCTAGATTTTCTAAAATTAAAACTAAGGTTTCACTATCAATTTGATATA
AATCTTCCTTAATTGGATTTTGCTCAATAGCAGGCAGTAATCCGTTGATTTGGGATAAATTTTTTTCATT
TGGCTTAAATGGGAAATAATTTACACCACCAACAAGCTGATTGACTGCATCTGATTTCAACACATTTTTA
CGTGTTGGGTTGATATTTTTCGGATAAATAATTTGTACATTGCCGTTTAATTGCTTGGCTTGTTCAATAA
TTAAATTATTTGCTTGATTAAGTGATACAAAAAATTTATATACATCCATTGGCATATAAAGCCTTAACAT
AGATGTATCACGATCATAACCAAAAATGCGAGAATGCTGCCAAAAAGTATCTGCATTTGGCTTTTTGGCT
GTACGACTATAATAAACTGTTTGCAGTTTTGGAATAGTTAAACCACGCCCAATCACATTACCACCAATCA
CGATATTAAAACCTTTTTCTAAATCAAAATCAGATTCAGTTTTATAATTTAGTACAACAACATTAATTCG
TTTATTTTGCAAAAGTGCTGTTAGGTTTTCGTAGATTTCTTCAAAGTGGTGAATGTTGGGTTTAGTTTTC
TGTAAATCTTGATAGCTTTCTTTAAAGCTATTTGCAAAATTTTCATCATTATTTACGGCGTATACTAACT
CATTTAAACAAGATTTAATTTTATCTGCAAATGCTTTATGATCTTGAATTTTATAACTTGGGTGTAATGC
AAAATTACAGTTAGTTTTATTGCATAAATCAAATTCTGCACAAGTAATCATAAATGATTGTAACGCCTGT
TTAGCACCATAAGGAATATCGCTACTATCATCTTTAACCTCATCTAATTCGCTATCAATCGCTCGGAAAA
TATAACTTGGTGGATCGGAAAAAACAAAATTTCCGCCAATATATTTTTCTCCAGGCTCAAAGAAATGAAC
AAAATCAGGTTGCCAATTAGACTCGAAGTGCTGCAACAATAAGGATTGTGGCGTTGCCGTTAATTGAATA
AATAAACTTTGACAACAGCTATTTTTGATTTCATTCAATAACTTATTGATTGTACTAGCATCTTTATCAA
GTTTATTTACATTAGTATTAAGGCTTGCAGCATCAGCTTCATCGTCCACAATAACTAGCGGATATCCTTT
TAAATTTTCTTGGCTTTTAAATAAGTTTCGCCAACGTTTTAATACACTGGCATTTTTCTTGATAACCACT
AAAATCGGGTTATCTGCTTTCATTACTTGGGTAAAACTTTTGTCATCATCTTCTGATAAGACAATAAATT
TATCCAAACTTGCTTTAGCTCGTTTTACGGTTTGCTGCTGTAAATCGACACTATCAGTAGTCAGATAAAG
GAAAATTTTATGATCGCCATCGTCAGCCAATGCACTTAATACACCTAAAACTTGGGCGGTTTTACCACTT
TGTACATTGCCTAATAATAAAACATTTTGGGCTTTTTTTAGCTCAATTTGAGTCAATTTATCCATAAATC
CTGAAACGGTGTTTTTTACAGAATCCGCTAATTCAGGTGGTGTAAGTTGATTTAAATAGGTTTGTAGCAT
TTAGTTTTTCCCCTTAAATGAAAGTAACCAAATATCGGGATTATCCGTTGAACGAAATTCAAAATGCTCG
TTGCCATATTTGCGTAAGGTTTCTTCTGTAATTCTTTCACCTGTTTTTAAACAGTTTGCACTTTCTAATC
TACCTTTAATCCATTTTCCTAAAGTTTTAAGATCATTTTCCGAACGAAAATTTTTAGAATAATCACCTGA
TGTTTTACATTTAAACTTCCAGCCGTCATCAGTAATTACAGTAAACGATTTATGATAAGGATAGCCTTGC
TGTTGCGTAATATCTTTAGGAATAATAAGCTCTACTTATAGTGGTGATGCGCGCAATGGTGGAGCAGTTG
ACCCCATTATTCGTAGCGCATGGGGATAAGGTCGGATACCAGTTCTTGTTGATGATACAGAACGATCTAT
TACGATTTGGCGTGGTTATGCGTATGGAAGCAATTAACGAAGCCTATAGCATTGTAGGACCACAATATAT
GCAAATGCATCCAGATTGGAATTTCGATTTTGATGATCCTAATTTCCGTAAAGAAGTGGAAAAAGAGTTA
GTTAAACTCATGAAAGAAAAAACCGAGGCTTATTTAAATTCAGGCACTGCAACTCCAAACACAGACGGCA
TTTTTAATACGCAAAAAGCACACGCCCAATTTGCGCGTGATAACCATTGGGGATTAACAATAAGTAACCG
CTTTGAGCTTCATCCGAGATTAAATCTTGATGTGATGGCGAACTATCGTCGTGAAACCCTCGAAACGGAA
ACTGTATTTGGACTGTGGGAAAAATATCAATTGCCAGGTGCTATGTCGGGAACATGTAGCCCAACCAATC
CGAATGCTTGTAAAGTAGGCATTAGTAGCGATGCTAAAGCCGCACCCAGAAAGGGCACGCGTAATGAGTT
TAATGCCGGTTTCCGTTTTGAATATATGCCAACTGACTGGTTAATGCTCACGGCAGGGATGAAATATACC
CACTACAAATCGAAAGATAAGGGGTTACAAGAAAAAATTAAGGATATGAATAAAGAGGCAATTCAAAATC
CTTCTGTGATTAAATTGAGTTTATTGAAAGTTAGAGAACTGGAGGAGGTTGATCAAGCAATTGCCGAACG
TTATAAAAAAACCTATAACCGCCAAATTGAACCCACAAAACAATTTGCAGAAAAAGATCCCCAAGTATGA
TACTTTATTAAGTCAAGGTATGACAGCGGAGGAAATTTGTCAGCAAGCAGGTTTTGCAGATAGTACATGT
TATCCTTATTTTCGTGATGAGAGGGATGCGAGATTTGAGGAATTTAAACTTGCGAATAATTTTCCAGAGT
TATCTGCAGAGGAAAAAGAATTTGAAGAAAAATATTTTAATGGGCAAGGTTCAGGAATGAAGTATGATCT
TGTTAAAGAATTTTTCTGGTATAAAAATGAATATGGCAATTATTCTGGAGAGGAGTTTCCAACCTTTAAT
GGGGAGGTTGATCCCGCTAGCTTGAAAGAATTAGTTGAAAATCCGATTACGGGAAAAAATGAGGAAGTTA
TTCCACGCAATTTTGAGGGTGCGGGTAAATGGTTAGCTGGAGAGAAAATTTATCGCTATCGACTTGAAGG
AAGCGCAAAAGGCGAACATATTCCTCTTACGGATGCTCAATGGGAAGCCATGAAAAAAGCTGAACGTAAA
GATCATGCTTGGGCGCCTTCGTTTAGTGCGACTGTTTTTTTAAGCCCAAATGTACGTATTTATGATGAAC
TTAAATAGGATGTATTTAAGTGACACAGTACCAATTAAGTTATTAAGATTTCCATTTAATGGATATATAA
GCCTCTGGAAAGTAATTAGCTATTTTCATATTACATCATATATAACTCTGTTAAGAATAATTTAAGGATT
ATTGTATTAATATGAAATGTACCCAGAATATATCATCAATAAATCTTATAAATCATAATCAATAAAATAG
TTAGGAAAACTGATAAAAGTAAACTCACCTTAAAAAAGTAGCGAAAGAAAAGTATCAATGTTGATGGATG
AGTGAGCATTATTTACAGGCCAAATAATCTTAAATGGAGAATTTTATGGAACAAACATGGCGTTGGTATG
GCCCCCAAGATCCGGTTTCATTAGTAGACATTCGTCAAGCAGGTGCAACAGGAATCGTTACTGCGCTTCA
CCATATTCCAAATGGGCAAATTTGGTCAGTGGAAGAGATTGAGAAGCGTAAAGCAGATATTGAAAAAGCT
GGTTTGGTTTGGTCAGTCGTGGAGAGTGTGCCTGTTCATGAAGAAATTAAAACACAAACAGGGCAATATC
AACAATGGATCGAAAATTATAAACAGACGCTACGTCATCTTGCCAAATGTGGTATTGATACGGTGTGTTA
TAATTTTATGCCTGTATTAGATTGGACTCGGACAGATTTGGAATACCAAATGCCAGATGGTTCAAAAGCT
TTACGATTCGACCATATCGCCTTTGCTGCCTTTGAATTATATATTTTAAAACGCCCAAATGCAGAGCAAA
GTTATTCTGCTGAAGAGTGCTCGCAAGCAAAAACCTATTTTGAAAAAATGAGTAAGCAGGATATTCAACA
ATTGACGAATAATATTATTGCGGGCTTGCCTGGCGCGGAAGAAGGTTATACTTTAAGTGAATTTCAAGGG
CAGCTAGATCGTTATCAAAATATCACACCAGAGAAATTTCGTACGCATTTGGCGTATTTCTTAAATGAGA
TTATTCCTGTTGCAGAGGAAGTGGGGATTAAAATGGCAATTCATCCTAATGATCCTCCTCGTCCAATTTT
AGGTCTCCCACGTATTGTTTCGACAATTTAGGATATGCAGTGGTTTGTCAAAACTCAACCATTAGCGGCG
AATGGTTTTACAATGTGTACGGGATCTTATGGAGTTCGTTCAGATAATGACTTAGTGAAAATGACGGAAC
AATTCTCTGATCGCATTTACTTTGCACATTTACGTTCTACTTGTCGTGAAGAAAATCCACTGAGTTTTCA
CGAAGCGGCACATTTAGAAGGCGATGTGGATATGTTTAATGTTGTCAAAGCTCTCTTAACGGAAGAATAC
AGACGAAAAGCTAATGGAAATGGTCGTTTAATTCCAATGCGTCCTGATCATGGTCATCAAATGCTTGATG
ATTTGAATAAAAAAACAAATCCAGGTTATTCAGCAATTGGTCGGCTAAAAGGTTTAGCAGAATTTAGAGG
CTTGGGAGTTAGCTCTCAAAAAAAGTTTTATTTTGAAAGACAATAAACGCGTAAAAACCAAAAAATGCGA
GTCATTCAAATTTTCAAGTGGCTCCGAGCTCTCTTTTTGTTCCTTCAATGACATATCTGCTAACACTTCA
TCCGATGAAAGTAACATCGCCTGTCTCTATCTTTATTACATTGTCTAAACCAGCGCACAAGCCGTTTTTC
AGCTTAATCTAAGATATCTGATAAACTATGAAGTTTGGCGTTCGCTAGTCAATAACAATATTGGGATCAA
CCTGTCCCTAGACTTAAATGCATTAGATCTAATAACTACACAGTAAAGATATATTACTGTGTAGTTTTGT
TATGAAGATAAAAATGCTTTTAATATATTGATTATGTTATATATTTATTCTTTTTACTTATTTTTTTCTG
TGTACTTTAATCGCTCATTTTCTGTGTACTCATTTAGTTTCATAGTAGCCATAGATAAATCACAACTCAT
TTTAGCTACATCTAAAATCATCTTTTTGCTTTTGCTATCACTTCTTCTAAACCACATTAACAAAAGTGTT
TCTTCTGTGTTTAAAAAAACGTATGTATTGGCATCTGGTGGAGTGATAGAAACACCCGAGACATAATTTG
GAATATCTTCAGGATCGATTTCATCTTCATTTATAGGTTTTAGACTAGAACGTTGATTTAATTCTTTTAT
TCTTTGATGAATATCAGATTTACCAGTCAATATATATTCAAGATTAAGCTTTAATTCAGGATGCCTTAAA
TCTGCCATTCTAAGAGCTTCCTCAGGGAATACATCTCTCCGTTTTCTTTCTGCAAAAGCACTTTTGGTCA
TTCCTAAAAATTCAGCTACATCTTTATCCATTGTTATGGATAGCTCAGTTTTTAACCTATTAGCAATATC
TGTAAAATTTTTCATAAAAAAGCCTTGAAATTCATAAAAATCACATTTAACATGAACTCAGTAAATAATA
ATGAACTATATGATTCTGTATTAAATCAGAAAGAATAGTTTAGTTCATATCATGAATTTAGTCCATAAAA
AGGTATCTTTATATGAAAAATAGAACGAGAGAAGAAGCAAAAGCTTGGTTTAAGGAAGTGAATATAACTC
AAGCAGAATGGGGACGTAGAAATGGTTATAGTTCTAATGAGATCAGTAGAGTATTAAATGGTAAATCAAA
ACTGAACTACGGTAGAGAGCGCGAAATAGCTATTAAGTTAAATATTGCACTAGAAAACTAGAGGTTCATA
TGAGTGAACTAAAGGCACATTTTTCAGCTCAAGAATTAGTTGATTTTAAATTAGTAACTTTGCCGAAAAC
AAAAAAAGCAATTTTAACACAAGCAAAAAGAGAACAATGGGAAAGTCGAGAAAGGAAGGGGAAAGGTGGT
GGATACGAATATGCCTTCTCATCCCTACCACAAGACGTCCAAACGGAATATTTACTTAAACACTCGGGCA
TAAAAAATCAGAGTGCAGAGGCGAAAGAACGCCAAAGCCTTCTCACCGAAAGCGCTTGGAACGTCCTCGC
TTCAGCCACCTTTGAGCAAGAAAAGCGGGCAGAACGTCGTTTTCAGGTGGTGGTAAAAGTGGCTCGATTA
GTAGAAAACAAGATCCCACTAATGAAAGCCTTCGAGCAAGTGGTGGCACTTTATGCAACTGACAGTGATG
ATGAAACTATCAGTAAAGGTAGTTTAAAACGTTGGTGGTACAAAGTAAAAACACACCCACAAGGCATTTG
GCTACCTCTTCTGCTCGACCGAACAGAAAGAGATAACAGCTGTCGTTGGGCAGATATTTCAGACAAAGCA
TGGGCATTCTTTTGCGCAGACTACCTACGCAAAAGCAAACCAAAATTTAGTGTGTGTTATTACCGCTTAA
CCTTGGCTGCTGAAGAAAACGGCTGGCCAATCCCGAGCCTAAGTAGCTTGAAACGTAAATTTTATAACGA
GTTTACCGAAGCAGAAATCGCATTAGCACGTGGTGGCGAACACGAATTACGTGAACTGACCGCCCCACAA
ATTCGCACTGTCATGGATTTAGAAGCTTATGAAATCGTCAATGGTGATGGTTATCAGCATAACGTGTTTG
TAGATTGGTATGAAGATGGACGCCCACCTATCCGTCCTAAAACATGGTTTTGGCAAGATGTGCGTACTCG
CCGCATTTTAAGCTACTGCGTAGATGACAGTGAAAACGGTGATCAAATCCGCCAAGCCACCCTAAGAATG
ATTAAGCAGTACGGCATTCCTAAAACCATTTTAATGGATAACACCCGAGCTGCTTCCGACAAGCAAACCA
CTCAACAACGCAAGCGAGGCAAGCGTCAAACTGCAGGTATAAAAATTGACGGTATGTTTGATCGTTTGGG
CATCAAAGTTATCCGCACTTTAGTGTTTAAAGGGCGAGGTAATGGGCGTGCTAAGCCTATTGAGCGAGCG
TTCAAACGAGACAGCCTTCCTGCCTATGTAGATGGTGATGCACGCTTAGAAGCCTTTTTTACAGGCTGGT
CGGTGACTGAAAAAACCGAAGATTATCAGTTTAAAAAGGCGTGAATAAAGCCTTGTTTTTAGAAGTATTA
GAACAAGGCGTACGTCTTTGGAACGACAAAGCAGGAAGAGAAACAGAGTTAGGGAAAGGCATATTTAGTG
CAGATCAATTATGGGCGCGTGACTATGCGCAAACTCGCCAAACTTTTGCTACAGATGAACAGTTACGACA
GTTAATGATGTTAGGCGAAAGCACTAAAGTGGACAAACATGGACGCTTTACTCTCAAAGCGGGTTATGTC
CTCAACAATCAAAAGAACGTTTACGAAGCCCAAGCCCTTATTGGTGGCAACGTTGGTAGTGTGATTGTAC
GTTATGACCCTGACGACCTACATGACACTGTTCATATTTATGACAAAAATGGTGTGTATTTATGTGATGG
CGAGTGTGTAGAAAAAGTCGCCTTCAATAGTGAAGAAGGTGCAAGAGTACAAAAACGCCTCATTAATGAA
CAACGCCGTATCACCAAGAAAATGGTGGATAACCACGAGAAACTTAGCGAACACGAAATTGCACAGTATC
GCAAACAGTTTGAACAATCTGCAGCCGATTTTGTGGAGCCAGCCGAAAAACAAGCCTTTAGTTGGACACA
GTTTGTGGACGGTAACACTGTTAAAACTATCAAACTTGACCACGAATTAGAAACTGAAACGAAAGAACAA
AACACCTTAAGTTTTGAACAGGACCTATTTAACGGATTAAAGCATGGCTTTTGAATTGACCTTAAATGCT
GATGAAAAGGGGATTAAAGATCCAAAATTTTTAAATCAGTTAGCATTGATTTCACAACGTATTGAAATGG
CTCAAAGTATGAACTATGAGCGGGAACGCAAAATCCGTAAAGAAGTGGCTCAACAAGCAGCGGAAACAGC
GGAGAAAGTGGTGACACAAGCCGGTTTATCCAAAGCAGCAGTGGCACAATTAAAAGCGGAAATTTTAGGA
ATTGCCTGATGAGATTAGCGGAGTTCATTCCCTTTGAACCGAATGAATTATTACTGGGTTATCAAAAGCG
TTGGATTGCAGACGATAGCCAGCTAAAAATTGCGGAAAAATCACGCCGCACAGGGCTGACTTGGGCTGAG
GCAGCAGATGATGTATTGATTGCAAGCCAAACAAAGTCAGACGGTGGTTCTGACGTTTTTTATATCGGCT
TCAATAAGGAAATGGCACGTGAATTTATTGATGCCTGTGCAATGTGGGCAGTCAAATTTAATCGTGCTGC
TGGGGAAATTCAAGAGGAATTATTTGTTGATGAAGACAAAGATATTCTGACTTATGTGATCTATTTTGCC
AGTGGCTACAAAATCAAAGCCTTGTCTTCCAATCCGAAGAACTTGCGTGGTATGCAAGGGATTGTGTGTA
TTGATGAAGCTGCATTCCACGAAAAACTGGCAGAAGTGTTAAAGGCTGCACTTGCTCTCACAATGTGGGG
GGCTAAAGTCCGTCTTATTTCTACCCATAATGGCGTGGATAACTTGTTTAATCAACTGATCCAAGATAGC
CGTGCGGGACGTAAAAGCTATTCAGTACATACAATTACCCTTGATGATGCGTGCCGTGAGGGGTTATATC
AACGTATCTGCCAAGTCAGTAAAAAACCGTGGTCGCCAACGAAAGGAAGATGAATGGAAACGGGGGTTGT
TGCGTGAAACCGCCACAGAAGAAGATGCACTGAAAGAATATTTTTGTGTGCCGAAGAAAAGCTCGGGTGG
TTATATTCCTCGCCCATTAGTTGATCGGGCGACAGATGTAACTAAAGTCATTGAACGATTTGAATGTGAT
AACAAATTTATTACCTACTCGGAAACAGAGCGGAATGCGATGACATTGGAATGGTTACTCTCCAAAGTAC
AACCTCATCTTGACAATCTCAATCCGAATTTACGTCATAGTTTCGGTGTCGATTTTGCCCGCACAGGTGA
CTTATCCGTGTTTGCAGTTTGTGCGGGCCAAGCGGACACCGCACGGCATTTTGAGCTGACCTTGGAAATT
CGCAACTGCCCATACGACCAACAAAAGCAAATTATGCTGTTTATTTTGCCGAAATTGCCTCGTTTTATCG
GTGCCGCTTTTGATGCCACAGGTAACGGTGGTTATTTTGCCGAAATTGCCTCGTTTTATCGATGTCGCTT
TTGATGCCACAGGTAACGGTGGTTATTTGGCAGAAAGTGCTTTGTTGCGTTATGGCTCGTCAATGATTGA
AACCGTGCAACTTAATGATAAATGGTATCGGGAATGGATGCCAAAATATAAAGCACTTTATGAGGCCGAT
TTAATTCGTATTCCACAAGATGAAGAAATTATTTTAGACCAAGGGCATATTGTTGTGATCAACGGTGTGC
CGAAAATTGATAAGAATTGTTCACAAGGTAAGTCAGGAAAACGACACGGGGACAGTGCGGTGGCGTATTG
TATGGCGGTGCGAGCCAGTTATATGACGGGTGGCGAGATTGAATTTACACCACTACCTAGTCGTCACGAT
ACGAAATCGAATAATAATTTTTTCAAGTCAAGTACAGACTATGACGATTTACCCAGCCAATTCCATTCAG
ATTGGGAAGGAGTTTAACAAAATATGAGCAGAATTTTAGATATTCACGGCAATCCATTCAAATTTGACGA
TGAAGTGCAAACTGAAAATGACAGTCGTTTAGCAATGCTGAATAAGCATTATTCAGAACACCCAGTTTCA
GGGCTGTCGCCTATGCGTGCGGCTCAATTTTAAGAGCGGCCGAAATGGGCGATTTGGTGGCACAAGCCGA
GCTTGCGGAAGATATGGAAGAAAAAGATGCCCATTTACAATCTGAGCTTGGCAAACGACGTTCTGCACTA
TTGACGGTTGATTGGCAAATTCAACCGCCAGTCAATGCCAGTGCCGCAGAAATCCGTGATGCAGAAATGT
TAGAAGAAATCTTGCGTGATGCCACTTGGTTTGATGACTGTATTTTTGATGCCACAGATGCCATCTTGAA
AGGTTTTTCTTGCCAAGAAATTCAATGGGAGCCGAATTTAATTGGTGGGTTAAAACTGATTCGTAATGTG
CAATGGCGTGATCCAGCTTGGTTTATGGCACCGACCGAACAACGCAACAGCTTACGTTTGCGTGATGGCT
CAGTTACAGGTATTGAGCTACAGAAATTTGGCTGGATTACACATATTGCGAAAGCAAAAACAGGTTATCT
TTCTCGCATTGGTCTAGTTCGCACACTCGTGTGGCCGTTTCTTTATAAAAACTATTCTGCTCGAGATTTT
GCCGAGTTTTTGGAAATTTACGGCTTACCTATGCGATTGGGTAAATATCCTGAAGGGGCAACGCCAACAG
AGAAGAATACGCTTTTGCGTGCAGTAATGAGTATCGGGCATAACGCGGGGGGAATTATTCCTCGTGGCAT
GGAGATTGAATTTCAGAATGCAGCTGATGGTGACAGTTCATCATTTATAGCAATGATTGAATGGGCTGAA
AAATCCATGTCTAAGGCGATTTTAGGGGGGACATTAACCTCACAAGCAGATGGTGCAAGCTCAACTAACG
CTTTAGGTAATGTACATAATGAAGTGCGGTCGGTTATTTGGACGGATTGGAGATTACGCACGAAAGTTTT
CATACGCTCTTGCCAAAATTTCAACAATAAGAAAAGGTGCTGTTACTGCTTGACCTACCTTATCTTTACA
CTAAGCAGGAAAGTTACAAGCAAGCCACTTATTTTGACTTAATTGATTTTCTACGGTTAATCAACCTCAC
AAAACCGCCTTACATATTCTTCAGCTCCACAAAAAGTGAGTTTATACGGTTTATTGATTTTATGGTTGAG
GAGAAAAAGGGTAATTGGCAGGCTTTTGATGGTGTTAAGCGAGTTACAATTACAACTGGAGTAAACCGCA
ATGCTCAATATGAGGATAATTTGGTGTATAAGTTTTAACAAAAAGCCCTAAGAGGGGCTTTATTCATCAT
TTAATTCGGATAACAAACAATAAAGAGGTTCCTTATCAGTATTTCTTGGCATAAATTTCACCACACTATC
TCGGTTTTTAGTTGGTTATGTTCCATTTCTGTATCCTCTGTCTTTTTAAATTGGACACAGAATTACTCTG
TTCGCTATGAATAGCAAGCTGATATAGGTATAATCAAATTGACTGCGATCTAAATAGGCTGGAAAGGTCT
TGGAGGTCTATGTAAAAGAAAAGCGAGAAATAACCGTATAATATGGGAAATAAATAGAATATTAGATTTC
TCACTTTATTCGGTAGCTCATTTCTAATTATTTCAAATTTAATTTAACGCCTTGATTATCAAGGCGTTAT
TTGTTTCTAGGCTTTTCTCTATTTTTCTAGGTAGTTCATTTCCCTGACGGTATTTCTGACGGTATTATTT
GACAATTTTTAGTATAAGATCAAAAATACCGTCAATTTTATGACGGTATTGGAGAATGTTATGCTAACTG
ATAGTAAAATCAAATCTTTAAAACCGAAAGATAAGCTCTATAAAGTACCCGATAGAGACGGATTGTATGT
TGCTGTTTCAACTACTGGCACGGTAATGTTTCGTTATGATTATCGTATCAATGGACGTAGAGAAACTTTA
TCTATTGGTAAATATGGTGGTGACGGCTTAACGTTATCTGAAGCACGAGAAAAACTTAATGAAGCAAGAA
AGCTTGTGAGTGAAGGAATTTCTCCTGCTAGCGAAAAGCGAAAATTTAAAAATTCTATTCAGAATGCAGA
ACGTTTTGAAGACTTTGCCATACGCTATATTGCTGAAACTGATTTTGCAGAAAGCACAAGAGACCTACGA
AAGGCTACTTATCAGCGAGAAATTGAACCGTATTTTGCTAAAAAGCTTATGACGGAGATCTCAACAGAAG
AAATTCGAAACCATTGCCAAATTATCAAGGAACGTGGTGCACCTTCAACAGCAATTTTTGTTCGAGATTT
ATTTAATGCTGTATATAAATACGCAATATTAAAAGGGCATAATTTTGAAAATCCAGCGGAACGAATTTCC
AATTCTTCCATCGCTACTTTTCGTCCAAGAGAACGCTCATTAACGCCAAAAGAAATTCATTTATTTTTCA
CTGAACTAGATAAGACCGAACGTTATTTTACGCTTAGAAAAGGCATTTTATTTATTCTTTATACGCTGGT
TCGCAAAAGTGAATTTGTGAATGCTACATGGAATGAATTTGACTTTAAACGCAATATTTGGACTATACCT
AGCGAAAGAATGAAAGCTCGCCGAGCTCATAATGTGTATTTATCAACGCAAGCAGTCGAGATTTTGACAG
CATTTAAACTTTATTGTGAAAATTCGGAATTTATCATTCCATCAAGAACAAGCCGATTAAAACCAGTGGC
ACTTTCGTCGTTAAATCGAGTAATTAATGAAACAGTTACTCTAATGAATAACAAGGGAATTGAAATTGAT
CCTTTCACTGTTCATGATTTACGTCGAACAGCTTCAACCCTATTGAATGAAAAAGGCTTTAATACTGATT
GGATTGAAAAATCATTAGCTCACGAACAACAAGGTGTTCGAGCTGTTTACAATAAAGCAGAATATGCCGA
GCAACGCAAGGACATGATGCAAAAATGGGCTGATGCAGTTGATTCTTGGATCCGTGGAGATGATTTATAA


>7	 770447-784822
TTACTTCTTCGCCCCATAACCACGTTTATCTATGACCCTCGTTTTATAGCTGTGGCAATCTCGGCATAAT
GCTTGGTGATTGGTTTCAATCCAAAACAATGGATCAGCTTGTCCATTCTCTACGGGTTTAATATGGTCAA
TCACTGTGGCTGGTGTATATTTCCCTTGCGCTAAACACATCACACACAAAGGATGTTGTTTTAAATATTG
GAGCCTATACTTACTCCAGTTATGATCGTAACCACGCTTGGATGCGCTTATTCGGTTATCCTTTGGTTTA
TGCTCTTCACATCGTCCAGCTTTCACCTTGTTTCTACAACCAGGGAAAGTACAACGCTTTAAGGGTTGAT
AAGGCATAACGTTCCTTAGTAAACGCAAGGCTCACGGTACACATCCCATAATGATTTAATGGTCATAGGT
GCTGGATTTAAGTGAGCAACATCTGTTACCACTTCTCGGTTTGCGTAAAGGTAGGCGATATACATCAAGC
ACCCAACTTTAATTGATTGGTTGAAGGGAATAGTTTTATCTGTTTCCTCATTACCAAAGGTTTTCCCAAT
ATGACGTTGTGCCACTTCTAAAGCGGTTTCCGCATAAGCTCTTAATAAGTCATCATCTAAATCAAACTCA
TCCGCTAGATTTAAATGCGCTTTGATTTCCTGTAACTTAATTAAGTTATTAATATCCACCATGTTCCTCA
CCGTCTTTACACATAAGTTGTAGTTCTCTGTGTTCTTCTTTGCTGTCAATCACTGAATAAATATCGAAAT
ATTTATCACCATATTTAATCCGCATTTTTCGCGTTACTTCAGGCATATAGCGGATACGAACCCTTGTAAT
ATTTTCACCTAACTGAAAAGGACCACTAAAATATTCTCTCCCTTGTAAAGGTTCGATACTGGCTCGCACC
GTGGCAACATCTTCCCAATAAGGAGTACGATGCCCGTAGGTGTTGCTTTCTCTTTCTTTTTCATAATTAC
GCTTTTGTAAGGTAATTACTTTGTTATATCGCCCAGCTCTAATCATTCTCGCCATGTCCACCACCTTTTT
TTACTTCTACGGTTTGTTTCCATGCTTGGCTAAATTCTTCACCACCAACATAAGGGGCAAGTCCCTCGCG
TCTGCGGACTTCATTAGGATTCATGATCCCTGCCTTGATCGCGGTGTTGTAGCTATTAAAGCGATCGTTT
TGGCTTGTGCGTAAAAAGTCGCTTGTATCAAACTCAATTAAATAACGTTGTTTACTTTGACGAGTCACAT
CCACCATCAACGCATCTTTTAATTGCTGTTCAAAGTTAGTGAGCCACGGTCTTAAGGTTTGTGATAAGAA
TGCGCGACTTGCCTCGCTAAAATTCGAGTAAGTCGAGTTGGAGTAATCTTGTAAAAAGATTGGGCTAATG
TTGTAGATACGGGCAATATCAGAAATGGTAAAGGTTCGACTGGCTAGCCATTCGGCATCTTGGTTAGTCA
TGCCTAATTGCTTATATTCCATTGAGCCTTCAAGCACTGGCGTTTTACCCGCATTTTTAGCCCCTTTGTA
ACGCTCTAACGCTTTAATGGCTTTTTGTGCTTTTGCTTCATCTAACCATTCGGAGGTTGTGATCAGTCCG
CTAGCCATTAAGCCGTTTTTCATCACTGCAGCACCATGTTTCTGTTGAGCAATGCCTAAGCCTACCGTTT
CACGACAAATGGCAATCGGGGAGCGACCCATAAAGCCATCAAGTGATGAATGGCGTAAGTGTAAGATTTC
ATCCTGAAGGTAGTTTTTTACTTTGCCATTCAGATCGGTGATTTGGTAAATATAATCCCCTTTCGGATTG
ATGAAGATATTCACTGCACTAGGTTGATAAGGTGTAAGGCTAATAGGTTGTCCTGTTTTATCCCATTCAA
TCACGGCATACGCATTACCCGTTAATAAACAATGGCGCATCATCGTATATTTAAACTGGTAAGGGGTTTG
ACTGCGGTTTGGCATTTCATTTAACAGAAAATCCACAGGATGATCAAAAACACGTTCCCGCCCATCTTGT
TTTAACTGATATAAATAACAAGGCATAGAAGCAACCGCCTCCGCAATCACCGTAACGGCATTCATTACGG
CAGGTAAACTTTCTGCAGTAGTCGGAGTAACAAACTCCCCCGCCCCTGTGTTTGCCACACCCATATAAGA
GAGTAACTCCTCAATGGTTAAGCTGCTGCGTTGTTCTGTTTTCTTTTTAAATGGCCACATATTACAACTC
CGCTAATTCAGCCCAACGATCTAAAAGTGCGGTCGTTTTCGGCTGTAATTTTGCTTTTGCCTGTGCCATT
GAACGCTGGGCAATCTGTACGTTACTTTCAGGATAAGCGGGAATGCTGGTTACAGTAATTTCCACCAGCT
CCGCATTGGTGACAATTCGTTGGCAAGGGGTAAGCTCAAAATTCCAGTTTTCAGCCTTCGCACGAAAACC
AAAGGACATTCCTGTAATATCACCACGTTTTACACTGACTAATAAATCTTTACCTAAACTGGTTTCGGGC
GGTGTCAATTCAAAGCGCAAGCCTATGCTATCCTCTTCAAGTTTTAAGGTGTTGGCTTGAGTTCGTCCTA
ATAACTTAGTATGGTCATGCTCAAATAGCGCACGCACATCCGCACCGCTCGATAAAGTTTCACTAAATGC
CCCTTGGGCAAATTGCTCCACAAACTCGCCCCACATTAATTCGCTCGGGCTATTCCATTTCACCACATAA
CCAATAAGCTTTTCATTCTCTGCGCTAAGTTCTGAAGAGCGGATTTCAAAATCTTTATTCATAGTTTACC
TCTAACAAAAAAGGGCTAAATTAGCCCCCTTTTGTGTGTTTCATTAAGCTAGGGTTTCGATAAACTTAAT
CGCATTACTATCGACTACGCCACCGCCTAAATATTTATCGGTGTGGACTTTATAAAAACCTGGTTCAGTA
AGATTATCTGGTCGAGTTCTTACGCCTGTTTCATGATCTACAATGAAGTAACCACGTTTAAAATCACCAA
AGGCAATCACGGCTTTATTCGCACCACTTGCTGGCATAGTTTCTAAGAAATACACAGGGCGACCTAAAAG
GGTAGAAGGCGCATCTACCGTTAACCCATCACGCCAAATAAAATCACCATTTTTGTTTTTCAGTTTTTGA
AGTGCTGCGGCAATGGTTGAGGACATCACCCAAACGGCATTTTTACGGTATTTACTGTGTAAGGTATAGA
AAAGATCGATAAGAGTATCAGCTGTGATTTTATCCGCACTTGCGACTTCGATTTTTTGAAGTTCGCCAAA
CGTACGGGTTTTATCTGCTGTGGTTGAGCGGGTATATTGCAACAATCCTTTGGCTTTTTTGTCACCATCG
CCCGCGGTTAAATCCGCCTCTTCAGTTTCAGTAAAGCTTTCGCTAATTTCATCCGTTAACCAGCCTAGAA
TATCAATGGATGAAAAATCCAAGATTTCTTGCGTAGTCTTTGGATAAGCATAAATTGGGTTTAACGCAAT
ACTGACTTCATGTAACTTAGGTGCATTAGTCGCATTACGGGCTTGACCTTCATCACCATGAGCCACCACC
GCACCACCAGCGGAAACAAGTTTTTTATACTCTTTCGCCCCTACAGGTAAGCGAACCACGTTACAGATTT
GGCGCATCACGCTATCATCTGTTAAACGTTTCATCACTTCCTTATCAAGTTGAGGGATAACAGAATAGCC
CCCATCATCTTTTGAGGTAGTAGAAAGGGTATTTGTACGCAATTCACCTGTTTTAATGTAATGACGAAGG
CACAATAGATTATGTTTTTAACTGAACTTGTGACAATAAATAGTGGTCAACCGCAGTTTCGCATCTCTGA
AACGAGTGATTTAGATGCACCAAGTTATACCTACTATACTCAAGCAAATCTTGAGCTTGACATTCAATTA
GCTGACACACCTATTTTGTCTGATAAAGTCATAAGAACATTTGATCCTATTACCAGCCTATTGTCTGTAG
GAGATGTCATTTTTAGTTTAATTTCGGGTAAAAGTGCTCGCGTTAGTAATATGCATCAAGGATTTTTATA
TACGCAGAATTATGTCAAATTAATCCCAACAGAAAAAATTGATGCTAATTACTTGATTTATCTATTAAAT
GAGTCGACCCTGATTCAAAAACAGCTCACCAACGGGTTACAAGGCACTCAAGTCTTAAAATACACAATGA
AACAGCTGAAATCCCTCAAATTGCCAAAACTTCCCGCTTTATCAAAGCAGCGGTTGATAGGAGATATTTA
TTGTAAGCAACAGAAATTAGCTTATTTAAAACAACGTGCTGCAAAATTAGAAACATTCCTTGTATTACAT
CAATTACAAAAAGCGAGCTCAAAATGACCAATAAAATGCCTGAATTAGTCTTTGAAAAGAACTTAATTGA
ATATCTTTGTACTGGTACTATCACATCAGAAAATAGTGTCAATGAATCAAGCCCTGATTACATTGTACGC
ACAAAGTTATGGCGTTATGAGCCAACCATTAAAACAACGGAAGATTTATGGGCGAATTTTAAACAGATTT
TAGAAAGGCTAAATCAGAAAACCCTAGAACGCCCATTAAGTACGCTGGAATTTGAACAAGTCAAACGCAT
TATTTCTAACCTTTCTACGCCTTACGCCGCTGGTCAATTCCTTTATGGTACTAATGGCATTTCACAAATT
GAAATTGATTTAGACGATGATCGCCATGTCTTTTTAACGGTCTTTGATCAAAAACAAATTGGTGCAGGGG
ACACTACCTACCAAATTGTTAATCAAATTCGACGTCCAGCTGTCATTGCGGGAAAAGAGAACCGCTGTTT
TGATACAACCTTATTGATCAATGGCTTACCCATTATTCAAATTGAAGAAAAAAAAGAAACAAGGGATATT
AACGAAGCGTTGAATCAAATGCATCAATATATTGCAGAGTATCAATATAGCGACATTTATTCCACCTTAC
AGATCTTGGTCGCCATTACGCCGAATAATGTGAAATACATGGCGAATACCACAGCGGATCGTTTTAATAA
AGATTTTGCCTTTAACTGGCAACGTCAGTCCGACAACAAACCTATCTATAAATGGAAAGAATTTGCGGAT
TCTATGTTGAGTATTCCAATGGCACATCAAATGGCAACCAATTATATGATTTTAGACGGCACACCCAACA
AACAAGCCTTAAAAGTGATGCGTCCTTATCAAGTGTATGCCACAAGAAATGTCATGAACAAGTTAAAAAA
AGCTGATTTCTCGCAAGCAATAAATAAGCTTGGTTATATTTGGCACACAACGGGTTCTGGAAAAACCATT
ACGAGTTTTAAAACCGCTTGGTTAGCAAGTCGTGCTGCTAATGTGGATAAAGTGGTTTTCTTGGTGGATC
GCATTGCCTTAACGAATCAAACAAATGAAAATTATCAAGCCTATGATCCAGATACAACGAAAGATGATGT
TGGTACCGTACAGGACACCAAAAATACAACCGATCTTAATCGCAAACTACATAGTAAAGGCAGTCAAATC
ATTATTACTTCCGTGCAAAAACTAGACACATTAGTAAAACGAGCCTCCTTTAAAGCACCGAATAAAAATA
TCCTTTTTATCGTTGACGAAGCGCATCGCTCTACGGGCAGTGAAAATTTCCAAGCTATTCAAAAAGCCTT
TAAACATTCTGCTTGGATTGGCTACACAGGCACGCCAATGTTTGATGAAACCACCAATGGTTTACGTACT
GAAGATATTTTTGGCGAACTTTTACATGCTTATACCATTCGCGAAGCTATTGCGGATCGAAATGTATTGG
GCTTTAAAGTGGATTTTGAAACCACGATTAGTGAAGAAAGCATGAAAAAGGATTACTTACCCAAATTTTA
TCGCCAGAAATATCCTACTTGGACAGAACAACAAATCACACAAAAAATTGAAAATCTGACACAACAAGAT
ATGGATGATAGCATTGAACCCAGTTTCTACGATGAAAATCCAGAACACGTTGAATTGGTGGTAAAAGATA
TTTTCAAGCATTGGAAAAATCGCTCGAATTGGGATAATAAATTGAATCGAGGTAAATACAACGCAATGTT
AACCACACACATTGGTGGCGGAAAAGCCAGCACACCAATGGCGATGATGTACTTTCGAGAGTTCCAACGA
GTGAATAAAGAGCGGTCGGAAAACGGCGAATTTTGTTTAAAAGTTGCGGTGACTTTCAGCCAAAATAACA
CGAATAACGATGCAATGCTTGAGAATAATCAAGGGCTATTTGAGGCGATCCAACATTACAATGCGGAATT
TGGAACCAATTTCAGTATGTCAGATGTTTCGGCTTACACGGAAGATGTCGCTAGTCGGTTAAATCGAACT
GCAACGGACAAACAATTTTTAGATCTCGTCATTGTGGTGGATCAACTGCTTACTGGTTTCGATGCCCCAG
AATTAAACACTCTGTATGTTGACCGCACTTTAAAAGGGGCTGGATTAATTCAAGCGTATTCACGCACTAA
TCGAGTAGCCGATATGCGTGAAAAACCTTGGGGACGAGTGATTAATTACCGCTGGCCTGCACATAATGAA
AATTTAATGAATGAAGCCTTGTCCATTTACGCCAATAAAGATTCCGCACAGTTATCTTCTGAAGAACGTA
AAACGAAAAATACGCAAGATAATATCACTGCACCGAAATATCAGGTTTTACTCACTGAAACCAAAGAAAT
CGTGAAAAATTTACGTGAAATTACCGATGATTTTTCTCAACTTCCCCCTTCTGAAGCTAAAAAATGGGAA
ATGTTTGAGCAGCTTAAAACCTACACCACCAATATTGCCAAGCTAAAACAATATTCAGGCGAAGACGAAA
ATGGCGAGCCTGTTGGATTTGATTATGACAATCCAGACAAGCTCATTGAGCAACTTGGAATGAGTGGCGA
AGAAGAAAGTATGCTCACCAACACCCTCACCAATGAACTTAAATTACATTTAGCCAAAAAGAAAAATATT
CCTGTGGCACAAATTGAACTGAAGATGACTCACGTAAAAGATGTGGAAATTAATTACGATTATTTGACGG
AATTAATTGAAACCTTAATTAAACAAGTAGAAGCAGGAGAAACTGAAAAAGCCATTGAAACCGAGAAAGA
GTTACAAAAATTTGCCAACGGTTTGGAAGATCGCAGTTTTGCCAGCCGAATTTTCAGTGCAACTAAAGCC
ATTATGAAAGGCTTGTTCGGATTAAAAGATCTGTTTAATAAGCCCAAAGACGGTGCTGCCATTGTTGAGC
AGGCAAATCTTGCTTCACAAAATCAACAATTGCTAGCTTTCCGTCTACATTGGGGATTAACTGAGATCAT
AACAAACGCAGAATTAACCGCACTTTTCAGCCGTCATCAATATCAACAAAAAGATCTTGATGACAATGAC
CAACTCACAGAATTAATTAAAAAGGCTGGAGTAACTTACACAGAAATAGCACAAGATAACGAGATCAAAG
CGTTGTCAAAAATGAAATACCGCAATCAATTGCGTAATGCGATTTATCAATTGGCAGATGAGTTTACAGG
AGAATAATATGAGTTTTAATATTTATTGTGATGAATCTTGCCATTTACCAAATGATGAAAGTTCAGTAAT
GGTACTTGGGGCTATTCGTTGTCCTGTAGAGAAAACGAAAGAAATTTCAAAACGAATCAGAGAAATCAAA
GTAAAACACGGTTTTCATCCGAATTTTGAAATTAAATGGAATAAAGTTTCACAAGCTAAAGCCAATTTCT
ATTTAGATATTATTGACTATTTTTTTGATGACGATGATTTAAGTTTTAGAGCAGTTATTATTAATAAATC
AAATTTAAAACATCATCAATTTAATCAAACGCACGATGAGTGGTATTATAAAATGTAAAAACTTGATCAC
TGGTTCGGGCACCAAGATGGATGTGACAACGATTGATAAAGCGATTCAAATGATGAATGCTCACTTAGAT
GGTGATAATCAGCCGTTGTTGATTGAGCCTGAATTCTTACTTGCGCCAACATCTCTCGCAACAAAAGCAA
AACAAGTTGTTGGCTCAACAAGTGTAGAAGGTGCAGACACTAACTCTGGAATTATCAATCCAATTAACAA
CTTCGCAGAAGTGATTAAATCGCAACATTTACAAGTTGCCGATGCTGTGTCTTGGTATTTAATCAACTCT
CAAGCAATTGAAGTGAACTACTTAGACGGTGCAGATCAACCGTATCTTGAACAGCAAGATGGTTTCACTG
TTGATGGCGTAGTAAGTAAAGTTCGTATTGACGCGGGTGTGGATGTCATCGATCCGCGCGGTATCGTGAA
AGTGACTAACCAAGGCTAATCAAGCGTAATTTCAAGCCGCACTCTAAAAAAAGTGCGGTTTATTTTTTCT
CAAAAATAGGATCTAAAAATCATGGCTAAAAATTACATTCAAGATGGCGATACGCTACGTTTTACAGCTA
AAAAAGCGGTGAAAAGTGGTGATGTAGTAGTTGTGGGCGAAATCGTCGGTGTGGCAATCACTGATGTTGA
AAACAAAGCACAAGGCGTTTTACGTGTAACTGGTGTTTTCACAGTGAAAGCGAAACAAGCCGACAACATC
GAAAAAGGCGCTGTGCTGTACTGGGATGAAAGTGCCGGCGAAGCGACTACAACTAAAGGTTCGCATAAAG
TGCTAGGTAAAGCATGGAGCGATTCGGGTACATCATCTACTGAAGTTGATGTAAAACTCAATGTCTAGTC
CATTCGATCAAGCGTTGGCATCAGCTGATCAAGCGATTGAAAAAACGATGATGTCAACGTATCTAATTAA
CAATGAAGAATACCAAGCTGTTTATGACGAAACGCCAAAAGAATTCGAACCGATGAATGGCATTGTTCGC
ACGCTCACTTTGTATAAAAAACAAGGGTATGAGCCGAGAAAGAATGATGTCGTACAAATTGGTGATGTGG
AATATCTTGTTACAAGTTTCACGATCAATGACGGATTGATCATTCTTCAATTAGAAGAGAATGCGAAATA
CTAATGGCTTTTGAAGATGACATTAAACAAGCGCAAAAAAAGCTTGAAAATCTGAATAAAAAAGCAGTGC
CGAAAGCGACTGCAAGGGCGATTAACAAAGTCGGCTCAAAAGTGCTGGTGCGCAGTATTGCTACTGCTGC
GAAAGAAGCAGATGTGCCGAAAAAGTTAATTAAAGGACGGGCAAAGCTTGAAAAAGCCAAGCCATCTCGT
TTGTCTGCGTACATTAAAGTTAACCGTGGCAACCTCCCAGCTATTCGAATTGTGGCGGGGAAAGGCAGTC
CGTTTTTAACACGCGGTAAGCGACGCGGACAATTAAAAGTCGGTAAACGCTTTTATGAGCGCTCTTTTAT
TCAGAAATTAGCGAATGGTCGCGTTCATGTTTTGCAGCGTAAAGGAAAAGCGCGCTATCCGATCGATGTT
GTCAAAATTCCTTTAGTTAAGCCGCTCACTGAAGCTTTCGAGAGTGAAGTAAAAAAAGCACTCGAATCAG
AAATGCCGAAAGAGATGAAAGCGGCACTAGAACATCAAATTAAACTTGTGGTGAAGAATAAATGAAAATT
CATACAGAGATCAGAAAGAAACTTGTTGCTGACATTTCAAAGTGTTTCAAGAGAGTGAAAGAAGTAATCA
ATGGTAAACCGTCGTTTGTTGACATTGAAAACAATTCACCGGTGGTGGCGGTATTTATCAGTAACGTAAC
ACCAACGGGTTATCTTGATGAAACAAACAGCGGGATTTTACACATCTATGTAATGATGAAATCCGCTGCG
CGTGAAGACAGTCTTGATAAGTTAGCACAAGAAATTCTTGATTCAAATATTGTTGAATCTTCATTATCTA
GTCTAACTGAAAGCGTGGTTTTCTCGTCTTTTGACTACGATCAAGATGAAGAAAGCGGAACGTGGATCGC
GGCTGATATTCAATTCACTATTACTTACACATTCGGAGATCAAGAATGAGTACAAATAAAAAAATCACAC
CGATGAAAGGTGCTGGCACACTATTCTATCGTTTGAAAAGCGAAAAAGAAGCAACAGTGGTTGCGGGCGG
TGTGTTGCAAGTTAACGAAGTTAAAAAAGACGCTAACTGGGAACGCATTGCGAAAATTAAAGAGTTGCAA
CCGGGCGAAATCACAGCGGAAAGTTATGAAGATAACTATTTAGACGACGCCAACGCAGAATGGAAAGGTA
CATCACAAGGTGCTAAGTCTGCCGGTGAAACATCAATCACGCTTGCGTGGTTGCCGGGCGATACTGCACA
ACAAGCGATTGTTGGCGACTTCGATTCGGGCAAGAAAACCTACTACATGGTGAAATATCCGAATGGAACT
CGTGACGTCTATTATGCATGGGTATCTTCACTTGGTAAGACGGTGCCGCAAAACGAAACAATGACACGCA
CGATCAAGTTAACAAATGTCGGAAAACCGTCATTAGCAGAAAACAACAACGCTGGGGATGAATAATCATG
TTGAAGAAAGTTGAGTTCACACTAAACGGTGCAGCAATTCAGTTGTCCGCAATCTCTGCGCTAGACTATC
TCAATTATGTTGAATACATGAACGAGTTAGATAAGCCAGAAAACGTTGCAGAATCGGACACAGAAAAAGA
ATTGCATCGCAAGCTAAATCAAGCGAACAAGTTAAATCTGTTGGTTAATACTCGCTTGATTGCGATTTCT
ATGTCTTACGCAGAAAAAGAGAAGACAGTTGATGAAATCCAAGATCATCTACTGAATAACTTCACACACA
CAGACATTCTAACTTTACTTGATAAAGTACAAGATGTTTGTGAATTTCCGAAAGTCGAAGAATCGGAAGA
TGACGAAGTGGAAAGTGGTGAACAAAAAAACGTTTAGAAGCTGAACTCAACTTTATTCTGAAGTTAGCGC
ATGAGTTTAGACGACCAGACTTTAAAAGAATGCTCCGAGATATGTCTGTTTCGGAGTATTTTTTTTGGTG
TAAATACTTCGGAAAAAGACCATTTTTGTTAGAGATGATCGACTATGCGCAGTCGTCGATCGTGAGTTCA
GCTTATAACGTTGCTGCGGGTAAAGCTATTTCAAGTGCACAAGACTTTTCTGTGTTAAATCATGTTGTTA
GAAATAGTGAAATGACAGATGAACAAATTGAAGACGCAAGCGGCGCAACTGCAGGAGTATTGAGAATTGA
ATCAGATTAGCAATTTAAAAATCAAGTTGACTGCTGAAACAGCGAAATTCACTGAAGAAATCAACAAAGC
GAGAAATTCGCTTGGTGGATTATCGAGAACAAAAAGCGGTATTGATTTAACGAAAGTCGCACTGCGTGGA
TTAGCTGTCACTGCTGGGGTTGTTGCTACTGCATTTGCCGCGGTTTCTGCTGCCGCAATGCAAGGAATTA
GCATTTATGCGGAAACAGAACGCTATATGGCACGCACCGAAGCGCAACTAAAAGCGACTGGTGCGGCTGT
CGGTTTTACTACGAGCGAATTAGATAAGTTTGCTCGATCTGTCGCGATGAATACGCTTGCAAGTACAGAC
GGCATTCGCAATGCGATGTCTGTTTTGATGACGTTCAAAAGCGTAACCGGTGATATTTTTAAACAGACGA
TCAGTCTTGCGCAAGACTTAGCGGAAGTATTTAAAACAGATGTTGCGAGCGAAGCTAGAAACCTTGGGCG
TGCGTTAGAAACACCAACCGAAGCGGTATCAATTCTGAAAAGAAAAGGGATTGAACTCTCGGAATCACAG
CAAGAATTAATTAAAAATTCGTTGAATCTGGCGAAAAAGCCAAAGCCCAAGAATTAATCTTGCACGAATT
ACAAAAACGCGTTGGCGGTGCTGGCCAAGCGGCTGCTAATGATACAGTAACTGGCGCACTTGATACTCTC
GGTCAAGCGACAGATGAGTTAAAAGAAGCTTTCGCAACCGCAACGGGCATTACAGATATTTTTAAAAAAT
CTGTAAATGGTTTAGCAAAAGCATTTATCTGGTTAAGGGAAAAAATTGCTGGCCCATCTGATATGAAAGC
TTATGTTAATGAGCTCTTGATAAATTTCTTCTGGACTCATAAAATCACCTATTACAACCACTTTACACAA
CTGGCTTAAACAACTTATTAAGTAAACATTTTTATTATATGCCAATATTTTTTGGCGCATCAAATAAAAT
TTGCAATTATTTGAGGTTTTTTTTATGAAATTATTTATCACGCGTGAAGATATGGGGATTCGTCTTGTGG
AAGAAAGAGCTAGATTAGGCTATTCACAAGCTGACTTTGCTCATCAAACTGATATAAGTCGTGAAACATT
GAGATTGAACGAAATTGGTCGTAGTGGTATTTCTGCAAGAATTTCTTGGAAGAGCAGCACAGTTAGGGCT
TGATGTACAGTATGTTATTACGGGAATTCGTTCAAAAAATAGTATTGAAAGCGTAGAAAAAACATTAAAT
GATTCTTCAGTTATAGGTGATCATAATAATGTCGTTTACGGAAATGTTACGATTAATAATATTAAAACTG
AGAAAATAGTAACAAAAACAAAAGCGACTGTTGAGCCTAATGAGAAGCATATTAGCGAAAAAATGGCTAG
GAAATTACACGATCTTGTTGATGAAATCGTAAAGTTAGAACAGCAATTAAAGCAAAAGCCTAAAAGCTAC
CAAGCAGTATGGGGTACACTAAATCGTCATTGTAAAGTAACATCATATAGACTCATTCCTTTGGAAATGT
ATGAAAAAGCAGAATTGTATTTAAGAAAGTGGATAGGAAGATTAAATTCATCAAAATCAGCACCAAAAAA
ATAGGCAATGAATGGCGTAAGAAAAAATATAGTTACATTCATACTAATGTTAAACAAATGGGTATCGAAC
CTTTACTTCGTGAGCATATTGAAACACGCTATGCTGCTGGTAGTTTGACAGATCTCAGTGATGATCAACT
TGAAAAAGTCTATCATTTTATTGCAAGCAAGAAGCGAACACTACATAGATAAACTTGGACATTAAATGTA
AAAGTATAATTTTCTAACTACGTGAAAGATAAATAATAAAAATCCTTATTTTTCAAAGTATTACTTATAA
CTTGGACGTTTTTAGTTTTTTTTTCAAGAACGTCCAAGTTTAATACATTAACTTAGACGCTAAATTTATA
ATTTACTAGTAAAATAAGGTTATCAATCAAGCCGCATTTTAACGCACAAGCTAACGCATAAGTAGTGCAA
AAATAAAAAAAAGGTTTTTAAAAAGTTTTAAAAACCGTTTAAAAATACACAAAACTCTGCCCATTACCTG
CAAATAAAAACGCATTTTTTAACTATTTTTGACCATTTTTTAAAATTGTATTATTTGCATAATTCACCAG
CCGAAAACCACGCCAATCCCGCGCCAACATTGACTTTGCGTAATTTTTTTCACGCCAAATTTTTTTCTTT
TAACTATGCAAATATTGTCACTACCTCACAGAAGTTCAACAAGCCATATCTTCTCAAGAAAAACGAGGAT
TATGGACTATTCATGATGTGGCTGATTTCTGCGGTTTTTCATATCATCACACATATAGAGAGATTGTTTC
TGATCCACGTTTCCCCGCACCAGTTGATATTGCGGGGCGAACGGGAGGGAAAAGCAAGAACCTATTTCTA
AAAGATGAAGTCATTGAATTCTTTTCAAGAAATAAATCTTGGGGCTGACGTAGATTATCCCTAAATATCA
CACCATTTTCGCAGTGTTTTTAACTGCTCTTTCGGTGTCCCAAAGTTAAACCGAAATTCACATTCCTTCA
AGAATCAAGGAAAATTTTTTCGGTCAATTCCGTTGTATTTTCGGAGTATCCGTTTTGCTTGGCTCCAGAA
ATTTTCTATGCCGTTGATGTGGTTTTGTTTTACCGCAAACAGTTCAGAATGATTGCTCCGTTCGTGATGA
AATTGGCTCATATCCAGAGCATCATAGCTTCAGTATCTGTATAAACCCAGCTGTCAGGCTTGATTTTCCT
AGTAATTACAGGCATTAACCTCTCTGCTTTGGTATTTTCTACCACCACAGTAAATACCTTCACTTGTCGT
TTTAATAATCCAAAAACAGCCACTTTTCCACCAGCTCCACGCCCCCTTTTTCCTTTGCGATGACCACTAA
AATAACTCTCATCAAGCTCAATTTATCCATCAAAAAATTTTATCAGCTTCAAGTGCTAAATGGTAACTAA
TGACTTCACGAATTTTGTGGTAAAACAAAATTGCTGAATTAGCCTGAATGCCAAGTAAATCAGTTGCTGC
TCGGGCTGTAACTTCTAATACAAAAAATTCAAGGAGCTTTTTCTGTATAGATTTCTTTAATTTACAATAG
ATTATTTTACTTTTGTAGGCTAGCAT


>8	 1016349-1028730
TTATGTTTCAAGGTGGCTTTTTTGTTTAGCGATTTTTTGTTGTTCTCGGCGTTTTTGGAAAAAGGCGCTG
ATTTTTTGGCTACATTCTTCTTGCAATACGCCAGCAGTAATTTCTATCGCATGATTCATTTTATAGTCAT
CAAAAAAATGAAAACGTGAACCCACGGCGCCGGTTTTGTAATCCGCAGCACCAAACACCAGACGTTTAAT
GCGACTGTGTAAAATCGCCCCTGCACACATGGTGCAGGGTTCCAAAGTGACATACAACGTGGTGTTGAGC
AGGCGATAGTTTTGTAAACGCTGTCCGCCTTGACGTAATGCCACAATTTCAGCATGTGCGGTGGGGTCGG
ATTCACTGATGGATAAATTCCACCCTTCACCTAATAGATTCCCCTGCTCATCGACTAACACAGCACCCAC
CGGAATCTCGCCTAATTGCTCTGCTTTATCAGCTAAGTGTAATGCATGACGCATCCACTTTCCATCCGTG
TCAGATTGCACCTTGACGCGACCTCTTACACAGAGAAAGGATATTTAATGGCATCGTGGCATTGATATCC
CGTGACCTTAAAATCGTCCATCGTCACCCAAGTTTCTAAATCTTCGAGGGTTTTGATATCTGGGTTAATT
TCCAATTGTGGTAACGGGAAGGGTTCACGTTTTAATTGTACATTTTTCATGAGATCAAGTTGATCTTCAT
AAATGTGTGCATTGATGATTTTGTGGTACGCCTTACCCGCTTTTTTGCCGGTAATTTGCGCCATCAAGGC
AAGAAAGGTGAACACTTGAATTTGGTTGAAATTCAAGCCAAGTGGCACATCACAAGAACGCTGATAACTG
GTGAGATAGAGGGTATCACCGAGTAATGAGAAGGTGTGGGTGTGCATGCAAGGACGCAGGCAACCCAGTT
CAAATTCCCCCGGGTTGAAGAAGGTCATGATTTCACCACGGTCATCAATCCCTTTGCTCAGATTATTGAC
AATTTTGCGCAATTGATCGACTGTTTCACCGTTCGGTTTGCGCCATGCACGCCCTTGTACGCCATAAACA
CGTCCCATATCATCGGTGCCTTTGCGGTGCGGATTATTGAGCCATGCACTGTTTTCATTAGCATTGGCAT
CCCAGGTTTTGGTGCCGAGTTTGCGGAAATCCGCCGCATTGTCATAGCCACGGATATAACCTAAAAATTC
TGCAATCGCCGCTTTCCAATAGCTTTTGCGTGTAGTGATCAGCGGAAACTGGTTATTGGCAACATCGTAG
GTGAGATCCGCATCAATCACGGTCAGACAACGTTTTCCAGTCCGTTCATTTTCAACCCAAACACCTTCAT
CAACGATACGTTGGCAAAGTTCTAAATAGTGTTTCATAAAATTTACCTTTTTTTACCCGCACTTTGATAT
GCCACTAACATGATTACCACACCAATTAGAATCATTGGTGTGGAGAGAATTTGTCCCATAGAGATGTGTT
GACCAAAATATAAGCCTAGTTGGGCATCAGGCTCACGGAAAAACTCAACGATAAAACGGAAAATACCGTA
ACCGAGTAAGAATAAGCCAGCGGTTGCGCCGATTGGTCGAGGTTTTTTGATATACCAATTCAAAATAAAG
AATAGCACAATGCCTTCTAATACCGCTTCGTATAGCTGTGATGGATGGCGTGGTAAATATCCGCCTGATG
GGAATAATACTGCCCATGACACATCCGTGACACGTCCCCACAATTCGTCATTGATAAAGTTGCCAATACG
TCCCATACCTAAGCCAAATGGAATCAAAGGTGCCACAAAATCTGCCGTTTGCCAGAAACCACGTTTTTGT
ATTTTAGCCGTGATTAACATGGCTAAAATCACACCAATTAAGCCACCATGGAAAGACATACCGCCTTCCC
AAACACGGAATAAATACGCAGGATCTTGTAAGAAATAATCGAATTGATAAAACAACACGTAACCAATGCG
CCCACCTAAAAAAACGCCCATAAAACCGTTAAATAACAGGCTATCCACTTGGTCTGTTGTCCAGCCACTG
CCTGTTTGGTTAGCACGTTTCACCGCAAGCCAACGGGCAAAGAGAAACCCCAGCAAATACATTAAGCCAT
ACCAACGTAAACCGATAGGACCGATTTCAAAAATGACGGGATCAAACTGTGGAAATGAAAAATAACTCGA
TTGCATAAAATTCCTTTATTTTAGAATCATGTTGATAGCTAGGATAAGTAGCATAAGCGCAAAAGCTTTC
TTAAGAATAGGCACGGGTAATATGGAAGTGACCGTTGCACCAATTTTTGAAGTAAAAATAGAAGTTAACG
TAATGCCTACTAACGCAGGTAAATAAACATAGCCCATAGAATATTCTGGCAACCCTTCTACTTTCCAACC
TGCAATCATAAAGCTTAGCATGCCCGCAATTGCCAATAAGCTGCCGCACACTGCAGAGGAGCCAATCGCT
TTTTTCATATCAATGCCTCTTGAGTTGAGGAAGGGGACAATAAAACCACCGCCACCAATTCCGGCTGCGC
TAGATGCCATACCAATAAGGATACCAGCTATGATGGTTGAGGTCTTGGTTAACGCTTTGGTTACTGGTTT
AGGTTTAACGGGAAGAAACATTTTGATGGCAAGATATATCACTAAACAGGTAAAGAGTCTTGCTGAAATG
TCTTTGGGCAAGTAGCTGATGAAGAAACCTGAAATAAAGGTGGTTATCATGATAACGGGGGCAAGTATTT
TGACCACATCCCATACAACATTACCGAGTTTATGATGGCGTTGAGCAGAAGAAAAACTTGTAATCACAAT
GGTGGCAAAAGACGTGCCAAGCGCACAAGCCATCACTATCGCCTCCGGCACACCAATGTATTTAGGCATT
AAATAAACGAGTACAGGTACAATGACGAGACCGCCACCGATACCAAAAAGACCAGCTAAAAAGCCCGTAA
ATACACCAACCGCTAGGCATATAAGAAAAAAGGTGAACATACTCAACCCCTTGATTTATGAAAATGTTTT
TTTGAGTACTTGGTTAAAAATGTGGATTTTTTTGTTGTATGACGTGCTTTTAGGTCACTTTCATTGCTTT
TGCTCAATAAAAGATTTTCTTTCGCCCCATCAAAGAGGACTGAAGCAAATTCTTTCATTGCTTTACGATA
CACTTCTTTTTTAAAAGACACGACTTGGCGGACAGGATACCAGAAGCTGACCCAGCGCCAACCATCAAAT
TCAGGTGATTTACTGGATTGCATGTTGATATTTTTTTCATCGGAAACCAGCTGCAATAGAAACCAACGTT
GTTTTTGACCGATACACACGGGTTTGCTGTCGTAATGTAACAAACGTTTTGGTAATTTATAACGTAACCA
ATGTTTTGAAATATATAATATTTTGACATCTTTAGGCGATAAGCCAACTTCTTCAAACAATTCCCGATAC
ATGGCTTGCTCGGCGCTTTCATTGTCATTAATGCCGCCTTGAGGAAATTGCCAAGAATTTTGTCCGTATC
TTTTAGCCCAAAGTACTTGTCCTTTACTATTGCAAATGACAATACCTACATTCGGACGGTAGCCATCGAA
ATCGAACACTAGCGCTCCTTTAATCTATCTATTTAATTCATCATAAAATAATCTGTCGATTATTTCATAT
AATCATGATTTTCTCAACTGATAATCCAATTAAGCACAAGGTTTCTTATGCTTTTTGGCAAAATCTCTTC
TTTTATGTATTTGAGATTATGATGACTTGTCTTCACAAAATGTGGATAACGTTGTTTATAACCCGCACAT
AAACAACAGTTAACCGTTAGTTAATAAGTAAAATATTTTATTAATCAATAGGTTAGATGTGTTTCAATTT
GGCTTCTCTTTTTTACACAGAGACATACAAGATCGCGCGTTCTTTATGATTTTTTGACATGACTGATGAG
TAAAATCGGTATTTTCTTCCACTTTGACAACGTGTAGTCGTGTTGTTGTCAGAAAAATAAGTTATTCACG
TTTTCTGTGGATAAAATTGTGGTTGAATAGAGGAATTCATTTTAGTAACTCATTTTGATTAATTAATGCT
CAATGCGATATGTATTTATTGTCTTATAAATCAAATAGATAAAGTTTTATGTTGCTTTTCTGTTAGTTGT
GATGAATTAGTCATTTCTTGTGTTTGTTTTTTGGTCACTGGTTTTGTAGCGCTTCTAGATAAGTCTGCCA
GTCAAAATATTGACCCGGATCGATTTTGCGACCTGGCGCAACATCGCAATGCCCCACGATCCGTTGTAAT
GTAATGTCTGGATAACTTGCCATAATCGCTTTTGTGAGAGTGATTAATGATTGATATTGCGCGACAGTGA
AAGGCTGAGTATTACTTCCTTCTAATTCAATACCAATAGAAAAATCATTGCATTTTTCTCTTCCTTCGAA
TTGCGAGACACCAGCATGCCAAGCCCTATCATTAAAATTGACATATTGTGTAATTTCACCTTGTCGGTTG
ATTAAACAATGTGCAGAAACACGTAATGTTGCAATTTCTTCAAAATAAGGATGTTGTGTAGGATTTAGTT
TGCCTTGGAAAAAATCATCAATATAGTGTCCGCCAAATTGCTCTGGTGGGAGGCTAATATAGTGGATAAT
AAGTAGAGAAATGTCATGTAGATCTGGACGTTGATCATAATGTGGAGAAAGGACTCTTTTGGCCCCCTTT
AGCCACCCTTGCTGAATATGTTGCTTTGCTTTTTTTGTCATAAGTGATCCGTTTTGCGATAAAGATCGAA
AAAGTAATTTGTGTTTTTTTCTGAGTAAACCTTTTTATTACATACTTCGTTGGCGAGAAAATGCCAGTCC
ACTCGTTGTGGCATTCAGCATTTTAGTGTGTCTTCGTTTATGTGACAAAAGGAGTTTTATATGAAAAAAT
CTATTTTCTTTTCGATTAAAAAAGGGTTTACGCTAATTGAATTAATGATTGTCATTGCCATTATTGCGAT
TTTAGCCACGATTGCCGTGCCATCTTATCAAAATTATACAAAAAAAGCGGCAATCTCTGAATTATTGCAA
GCCGCTGCTCCTTATCGTGCCGAGGTAGAACTTTGTATCTATAATACAAATAGTACAACGAATTGTAATG
CAGGAAGTCATGGTAGGTGACAGGTGCGACAAGATTAAAATTAGCAAGAGCAAATTGTCGAAAATCGCGT
TACGTAATGAACGTANCGGGAGCAAACGTGATCAATTGGCTGAGCGACAAGTGTTTACCATGAATACGGC
TATTGCTGATTTTATTGCTTGGTTAGGCTATTCAGACATAGCACTAGAACAACGTCCAGCCAGCAGAGTG
TTGGCGGGGCAAATGATTTTTGAACAACGTCCCGTTGAGCAACATAACGGCTTACCAAAATTGAATGATC
ATACCAGCAATTATGATGATAATTATCGTCTAGATTGGCTTGTGGCATTTGGGCATTTTGCCGTAAATAA
TGCAGGACATAGTGCCGGACGTGAAATGAATGCGGCACAAAATGCACAGTTAGGGCATGTGTTACGCGCT
TTCCGTGCCGCACAACTGACAGAATAACAAGAAGAGGAATTGACGGTGTTACGAATTGAATTAAGAGAAG
ATAGCCCGGGCTATGCACAATTGAGTGCACGGAAAATGGAAAGGCAGTTTGATGTGCGTCCCGCACAGGG
TGAAGAGTCGGGGGAGCGGTGACAATTTACGTTAGCAGAATTAACCGCACTGACCGCGGAGTTAGTTTTC
CCCTTGATGAATCCAACGCGTGTGCCTGCGGTTGAGCGTGTCGATTTATTGGATTTCCCGGGGTATCGTG
GACGCTTGGCAATTACGTCCTTAGCAGAAGTGAAAAGAGGGTAATCCAGTATTCTCAGTTTGATCTTCGG
CGGATGAACGGGGTAATTAGGAACCTTATTTGATGGGGCAAAAACTGGTATTTTATTAAACATATCAACC
CACCAGGTGGCGGAAAAGAAGCAACAGGGCTAGTGACCCGTTTTACCCGTAAAGAAACCAAAGGGGTAGC
AGGCTATCCTTTAGAACTGCGTTTATTCAGTGAAATTGAAGTGGCAAAAATTCTGGTGAATGCCTATTTC
AATGACTTTGATAAAGAACGGGTGGAATACGAAATTACGCAATCGCGTATTAATCAATTAGTGAAAAGCT
TAAGTGGGCGAGTTTCGGCGAATTTAGTGCCAGGTGTTAATCAAGATGATGTAGTCGATTTGCAAGATTA
CGCCCAAGACAGTTTTGGCAAGTCGTTATCAGTGTTACAAGGCAATTATTGGGCAAATGCGACCGCACTT
GCACCTTATTTAGCGATCCAAGAACGTGCCACGTTATCTCGATTCTTTGGGGTGAATTCAAGAGCTGACC
GATATTTATATTCAATTCGCTCATTCTTTAGCACGTTTTAGGCATCCTGAACGTGTGTACTGCGCCGCTT
AGTGCTGTAATGAAGATCTCAATTTTGACTCGAAAGACAGTCGTGAAAGTTATTGGCCAATGTTGCCTGA
AGTGGTAATTCAATGGGATGAAGCAACCTGTGGGCAAGTGGTGTATTTCTTTAATGAAACCCAGAATAAT
TATGGCGGTCGTCCAGAGAATTTATTGAAGCATTAAGACGTAGCGATAACCCAGAAAAAGGCAAAATTAC
CATTGCGACAGTAGATATTGGTGGCGGAACTACAGTACTTAGTAATCAATGATTATGCCTTAGATTATGG
GAATAATCAGTCTACGGGAGCAGTGTGATGGCTATTATGACCCCACGCAACCCGGTCGGATTGTAACCCC
TGAACAAGATATCAGTGTAGAACATTCCTTTACCTTATTTGATGGCGTCTGGTTACCGATTCCTTTTTTA
CGTACTGTGCCTCCTGATCGTTTTGATGAAGGTCCTTATAACTGGGCGCGTGTGCGTGTTATTCGTTTAG
AGAACCCAGATCAAGAAGGTCATACTCATCGTATTACCTTTGCTTTTGATACGAAAGTTTTTCCCAATAG
CCAAAATGTGGCTTATTTAGCGCCGACAGAGGAGGATGTGCGTTCTGGTGTCGTATTTGGTTTCGCTCAC
CAATCCAATCAGATGTCCTGGTTTTTAGATTTCAAAATGGGTGAATGAGTGGCTGTTAGAAATTTTCAAA
GAGCAGGCGCATAGCATTCGCTTAACCGACTTTGAAGAATTGTCCGATGCGATTACGGAAAGATCTGACA
GCAACGCAAAATCCAGCACAAGATCAAACATTGACGAATAAGCCATTACAGATTCCTGCAGAAAGTAGCA
AAACAGGTAATGTGGATTTCCTTAATGGGAAATGGAATGCGGGCGCTGGAATTCAAGATAAAACCACGGG
CAAAACCGCTTCGTCTCAACTATGAATTTGAAAAAGGAAAAGGAAAAGTCCGTGTGGAACGTGGAGATGG
TGTGCAATGTGTTGGTGATGTGAACGCGGCGATGCGTGGTGGCAGTTTAAGCATTGCAAACNCCGGTATT
GCCAATTGTAGTGATGGGTTCATTCTATCAATTACCGAGTGTTAACTGTAAACCCGATGTAGCGGATCGG
CGGACTGTGAATAATGTAAAGAAACTCATTTTTAGAAAAGATGATTAGGCAGAAATAAGTATGAAAAATA
ATCAAAACAGGGGGTAGCAAACAAAAATAGTACTAGGAATAGTACTATATTTTAGGGTGTTAAAATTTAG
TCTTTTATAAATCAATATGTTATATAGTGAATTGGACTCCCATTCTCGCCTTGTGTTTTAACGACGGAGA
CTCTGACCATCTTGGGCTTTTAAATAAGTGAGCACCCAAATCAAAATAAAACCAAAACAGGCAACGCTTA
AAAAGGTATAGCTGAATGATTGTTGAAGTTGTTCACCCACTTCTCCGATGTGGTCGCGATAAATCCCAAG
GATCACGGAGCAGACCGCAATGCCGATCCCAATCCCCATTTGTTGAGCAACGCTCAAAATAGTGGATCCG
GCACTGGCGTTTTGTTCGGATAATTCGCTGACCGCTAAGGTATTGGTCGCACTGAAAATCACAGACATAC
AAGCGCCATAAAATGCGAGGGCGAGTACTAATAACCAAATTGGTGTGTCAACAGTGACCAACGCCATGAC
AGCAATCGCCAGTGTGAGACAAATGGCGGTTAAAAGGAGGGTGGTTTTGTAGCCTAAACGGTGGAGAATA
GGGCTAATTAAGGGTTTCATTAACACAGAACTGATGGCAATCGGAGCGAGGAGCCAGCCAGATAATTCCG
CGCTGTAATGAAAAACAACTTGTAACATCAAAGGCAATAAAAAAGGAATCCCCGAACCACAAAGGCGAAT
AAATAAGTTGGCCACAATGCTGATCGTAAAGGTTCTGATCTTAAATAAGGACAGTGGCAAAAGGGAAATA
GGGGATTTTTTCGCGTGGAAATAATAAGCACACAATAAGAGTAATCCCAACATTAATACACTAAACGCAA
TCCCTTTATGACTACTTCGTTCAGCGATGAGATCTAAGCCCAATGTGAGTCCGACTAAACTACCAGCAAA
GAGCATAAAGCCTTTCCAATCAAGTTTATTGACTTCAGCCGTGACATTTTGCATGTAGTTGCCCGCAATC
AATACCCCGATAATACCAATCGGAATATTAATCAAGAATATCCAATGCCAAGTCGCATAGGTTACTAACC
AGCCACCTAAAATCGGACCTAAAATCGGACCGAGCAAACCTGACATCGCCATTAAATTCCAAACGGATAA
TAAATGCTGTTTAGGCACGGTGCGAATAATGGCAAGCCGTGCTACGGGCATCATTAAGGCACCGCCAAAA
CCTTGTAATACACGCGCCAGGACAAGGGTATCAAGCGTGTTAGAGATGGCGCAGGCAACAGAGCCGATAA
CAAAAATGCTGACAGCAATGCGAAAAATTTTTAAGGTGCCATATTTATCCGCGAGCCAACCACTGAGTGG
GATAAACAACGCCACACTGAGTGCATAGCTGATAATCGCAAGTTGCATTTCTAACGGCGATTCATTTAAA
TCGCGTGAAATGGCGGGTAAGGCAGTGTTGAGAATGGTTGCATCAAGGGTTTGCATGAAAAGTGCCATTG
CCGCAATCCAAGCTAACCCCCGATAACTTTCACGTTCGGTCATAAAACTTTCCTATTTTGCACCGCACTT
TTGTTGATACCAATGCCGAATGAAAGTAGCGATTCGTGTGCTATCATTGATGTCTAAAACAGGGACCGTT
GATGAAAGTGGATAGTTGGTGGCTAACGCAATAACATATTGGTCGAGTTCTGGTCGCGGTTTTGTCATTT
CTTGACGGTGTAATAATATTTTTTCAATCGGCTCATGTTTGAAACCTTCTACAAGGATTAGGTCCGTTAA
GTGAGGATCAAAATGTTGCGCTAAATAGGCTAGATTGGCGGGTTGCGTTGGTGTTTCTGTCATCAATGCC
CAACGATTATCGCAGGTCATCATCACCTGATTCGCCCCTGCTGCTTTCATGCGCCAGCTGTCTTTACCGA
CTTTATCTACTTGTGCATCATGGTGACTGTGTTTTATCACGGAAACCTTTATCCCATGTTGATTAAGAAT
TGGCACGAGCTGTTCAAGTAATGTGGTTTTGCCACTTCCACTATAGCCTGTAATACCTAACATAAACGGC
ATAAAATTATCCTATTTTTAAATTTCTGTGCATTATAAAGGATTCGTTAAGATTACAAAACTCTTAATAA
AATAGGTTGGTAGTGGTGTTTCTTCTTTAACCTTTTACTGTATGTGCGAATGGCGAGAAAGGACAATGCT
GTGCAAATAAAGATAAACAAAGCGCTGATTAATTCATGAGAGAACAGTTTTTCCGCGAGAAACGTGCTGA
CGAGAATAGTAAGTAGAGGAACAATATAAATGATGAGCGCGGAGAAAATTAACGAACGCTCTTCTAAACC
AATTTCAACCCGTTGCCCCACTTTTAGTGGAGTAATGGTTTCAATCCAAAAAATGTGCTCTCCCTTTTCT
CCAGTGAGTTCAGAGAGTGCGGAGGCACCACAGGCGTTTTGTGCTGCACAAGTTCCACAAGCACTTTGTG
ATTGACATTCTACTTTTGCCATGCCGGATTGGTAGTCAATCACAATGGCTGTTTCTTTTAACATGTTATG
CCTTACTTTTTGAACTGAATGTCTTGCACGATACGTTTTGCGGTGGAAATCGGTAATTGACCAACAAAGG
TAATTTCTTTGCCATTGATCATTTCACTGTAAATCGTATAAGTTCCTTGTTTCCACGTATTATCTAAATT
GACCTCAGCAATCGGATCAGACACATAAAGCGTAAAAGAGAATAACCCGTCACTGTATAATTGGCTTTCA
ATATGGCGTTCATCGTCTAATCCCACAGCTTGATTTATCTTGACAAACCCCTGTGGTAACCAGCTGGTTT
GCCAGTGGAATGTTGGCGTTGTCTCTTCTTTTTTATCAATCAGTAATGGTGGGAACACAATATTTTCGAG
ATATTCTGCTAAACCTTGTAAGCCATCGCCAATATACAGATTGACGACACGAAATTGATCTAATAAGTTA
CCATCGCGATCGAGAATGTCACTTTGTAGTAGCAAATGATTTTCTTCATCAATAAAGGCGACATATTGGT
AACGGAAATCATCTTTTGGCAAAATACGGATTGTTTGCACAAGACGGTTAGCAACACGATTGCGCCCCAT
TTTGACAAAATCATAGTATTTTTCTAACCGTTCAAAATTGGCATTCATCAGTGCCGGTAAACTGTCAATG
ATTTGGGCGCTATGAATCGTAAAAGGTTGGAAATTCGGCTGGAAATAGCTGACTAAATTATCCCTGAGCA
CAATTTCTTGTTGGACACCGTCCAGAGTCACTAACTGCGCGTAGGATTTACCATCAATATGAAGATGACG
ATAACGTAAAGAATCCATATTGGCGGGTGTTGTTTTCACAAAAGCAATTTCATAGCTGAGTTTTTCGCGC
GCTTCTGGCATTTTGAGTAGAATTTGTTTGGCCGACAGGCTTTCTTCTGCAAATGTGTTAAATGAGCAGA
GCGCGAGCAAGAAAAAGGTGAGAAATTTTTGCAGTGCTTTAAACATAGTTGCCACCATAAAACAAATTCA
CCACCTATAAAGGTGGTGAAGGTGAATTAACGAAAAACATTATTTTTTGTGTGTTTTGCTGATTTAAGAT
TAAAGAGTCAGCATAAAGACGACGTTGTACTTCATAGTTTTGTAACATTGCACCAATGCGTTTATTTTTT
GTTCCAATTGCTCTGGTGTGACTACATCTTTAATCGGTGCATTATAACTTACTTGCTGTACGACATTATT
AAACGGTAAGGTTTGTAAAATTGGCGCATCAACATTGTTTTGCGCTTCATTCTTAGCCGTAATCACAGAT
TGTGTGCCAAGCACCGCAACTAAGCAAACGCTTGCTGCCACAGCGACTTGTGCCAAGGGAGCAAAAAGAC
CTTTGAGTTTTTGCATAAATGGTAAGTGTTCTACTTCTTCTGGCAACGGTTGTGAAATCATCGGTGTGAC
GACTCTCATTTCCTCTGCTTCAATGAGCGTTTCCATTTTCGCGGTAAAATCTGCACCCAGTAATACTTCG
CTTTCTTGACGCATGACTGCACGAATTGTATGAAAATTTGCCCAAGATTGCTGTAATTCGTCATCTTGGC
ATAATTTTTCAGTCAATTCAGCGCTGACTTGTTCACCATCAATATAGGCTGAAAGTAACTCTTTTTGCAT
TTGGACACTCCAACTTTTGCTTGGTTTTGGATTTTTTGTATTGTATTTAACGTTGCAACATAGGTTGCAC
TTTACTTTCGATAATTTCACGCGCACGGAAAATTCGAGAGCGAACAGTTCCAACTGGACAATCCATAATT
TCTGCGATCTCTTCGTAGCTTAAGCCCTCAAGCTCGCGGAGTGTAATGGCCGTTCTTAAATCTTCTTGTA
AACCGTTTATTGTATCAAATACAATTTTCTTTAATTCGCTGGATAACATTTCATTTTCCGGGGTATCCAC
ATCCCGTAAGTTACTGCCCATTTCATAACTTTCAGCCTCTTCCGCTAAGATATCTTCATTAGGAGGGCGA
CGTCCTTGAGCAGTTAAATAATTCTTTGCCGTATTGACGGTGATTCGATATAGCCATGTGTAGAAAGCAC
TGTCACCACGAAAAGAATCAATCGAGCGATATGCTTTGATAAATGATTCTTGTACAACATCAGGAATGTC
GTTTTGTGACACATAGCGAGTCAGCAAACCAGCTACTTTATTTTGATAACGAGAAACCAATAAATTAAAG
GCCTTTTTATCTCCTTGCTGTACTCTTTCTACCAAAGCCTGATCTGTTAGCTGTTCAGCCAT
