# Supplementary material for: Comparative analysis reveals the Genomic Islands in Pasteurella multocida population genetics: on Symbiosis and adaptability
Source: BMC Genomics. 2019 Jan 18;20:63. doi: 10.1186/s12864-018-5366-6 (PMC6339346; doi:10.1186/s12864-018-5366-6)
Supplement: Supplementary file 9 — File S2. Detailed information on predicted phage of each strain (ZIP 5010 kb). [file 12864_2018_5366_MOESM9_ESM.zip › File. S2. Detailed information on predicted phage of each strain/ATCC15742/detail.txt]

gi|00000000|ref|NC_000000|  [asmbl_id: NC_000000].2309411, gc%: 40.25%

CDS_POSITION                       BLAST_HIT                                                                            EVALUE              prophage_PRO_SEQ
---------------------------------------------------------------------------------------------------------------------------------------------------------------------------------------

#### region 1 ####
complement(839798..840055)         PHAGE_Aggreg_S1249_NC_013597: hypothetical protein; -; phage(gi100001)               5.15e-23            MKNKYWLNVAIAIDQAFNALTWGSPDETLSSRAYRGAVLAKSPKKKWKFFHAAINKLFFWQKDHCKQAYLSEVERRQLPREFSEV
complement(840045..840632)         PHAGE_Mannhe_vB_MhM_587AP1_NC_028898: tail fiber assembly protein; -; phage(gi971753885)     8.04e-39            MKVYFLKSDLNQYHIFPAPQNLQDFIEFEIEEDVELESKQLILCQGEYILVDRQPSELHVWNCDKWVLDEEKQAQLLAIQQDEIWEKIKKKRYENGLGGVYIARVGKWFQTGEEEKTKYLGLDKVIDSLGEIDWKCYDNSFIKMDRTLLNEIFLAMVVTENADHINAEKHRAEMLKSADPLNYDFSTGWSANYEE
complement(840642..841724)         PHAGE_Escher_slur16_NC_028248: putative tail fiber protein; -; phage(gi947835067)     1.18e-06            MADFNKPTVDSNYTQFPNEIRAAISAALSFLEGGAHTNIPMKAKRWNPTSKIFEEYNGSQWLPMATEYKLPVDYNVLRNKPVPSSATNSDSETQFASSKAVKDAYDLADEKQSPATTLAGYGIADFAVKDLTTEDLNNVTVAGFYSQRLTSRATIEKNYPVNEAGSLVVKPSAYVLMQEYTTHLTKHIYIRNRTDYVGTWGEWKQVDASVLAPEVQTINGKTQQIEASFNQYKSQTNLKIQEIESGINALSAAPESRIIWSGNVTQNHSTIIQLSESILGKTLTFYLKRSSSQTLNDNNNLHTCSIYVEQKTLLAGSGKKYLHGAMYAGGWANVQFELVSESQIVIYDISSFYLKQITAI
complement(841738..845385)         PHAGE_Burkho_phiE125_NC_003309: putative tail tip fiber protein; -; phage(gi17975182)     4.37e-150           MQIVGKKGGKGGGGGRTPVEAPDSLRSRSYAKFIDVISCGEIDGPVNGLQSVYFGDVQLQDENGKFNFNNVAIEWRPGSVRQAPSEICETNEVTTDVNTEIKKNNPITRSIIAQDADIARVTITVPGLSRQNKSNGDINGTKVELQVEYQANGSQWIDAGKIVIDGKTTSSYNREHSFRLTGESPWNIRVTRLTEDSNSQTLQNKTIFSKLTTVFEEKLIYPGVAYVGVQIDAEQFSSIPARGYHSRGIRVKVPSNYDPITRLYTGDWDGTFVVKYSNNPVWIYFDLLINEEYGAGEHIKEDMLDKWSMYQIAKYCDQLVPDGFGGYEPRFTCNAYIQTRQEAGKLLRDLTSVFRAMSYWASGTQMLVQDSPKEPMYQFNNTNVIDGQFSRSGSNVKTRHNVALVTWNDPKKYFKQSVEYIEDAESIVKMGYISQTEVVAFGCTSRGQARRLGKWLLYTEQHESEVVTFSCGQDGAIPIPGEVIQVSDVHRSGERRGGRVKTGSTVNKIILDAAVEITKASTISIVNQEGKLEQRNITQRGSLTEINVNSAFTSVTEDSTWIIANSDIEPELYRVVAVVEGENGTYTISAVNYNPSKFAYIENGENLVEYDTTNNTLETGVKNVVITDEIYRGRGGSIQTKIVVSYEPATSLTSRYQIEYRAGNENWQQLEPTTLTSVDIPNVKDGVQYQIRIRTSNVLGLWSNDNDIETYEPIGKLRPPHDVTNLRHKEIAQEGAFLMWDISPDIDLEYYEIRNGDTYENSRLVAKIKANEFNLGFIQSVSHKYWLSAVDSSEVRSDEPTPISFTVTSGQVENLVAEIVGDEVLLTWNETQNNSFSTELYEVKKDNEVLALVKSTSFKFKADFSGNKTFTVTAIDLGGNRSTSAQAQLIIHQPTQVNISQQVIDNYVMLRWQSAKATLPIVYYELKKGDTFDNAEFITNIDGLAFPQFETVEGLYKYWIVGVDSAGNRGEPQFTLSNVAQPPDYILKYDYNTEYNGMKNGSDKIDGKLYLPIKNETWAQHYQSNNFTTPQSQINDGFPLYLQPTATNGYYEEEMDYGTVLASSKITLTPKVVSAGNYDISYYIAVKENEGDIWREHNQSSVYETNFRYIKFRITVTNAQKPVVIEQLNLKLDQKQKTDGGTVQANASDANGTWVAFSTEFIDASVPVLTPQSKQPLFAISDFKDEPHPNGFYVFLFDKNGNRVSGKVGWVVKGV
841793..841804                     attL                                                                                 N/A                 TCAAACAAGAAA
complement(845389..846003)         PHAGE_Edward_eiAU_183_NC_023555: putative tail assembly protein; -; phage(gi589889267)     2.54e-32            MKTPAEAIRALCVLKEGFKEFLLNSEKHGIVYRFLVQREDIDGTPEEFQMQYGAKTEFHLIPVIRGSKRGGIFGLITGVALIGLAIWNPFGWAAIGGTGIFSGAAVMPLAIGASLALGGISQLLTPIPKIDGPQERPENQPSYLFNGAVNTTQQGQPIPLLYGELIVGSAVVSAGLTDKEIPVRTGSQSNSGNSGKGNSLKLAG
complement(846032..846754)         PHAGE_Burkho_phiE125_NC_003309: putative tail component protein; -; phage(gi17975180)     3.85e-61            MKHIDDAIAHAKQSYPHESCGFFVLKNGKLQYVACTNLAQDTEDEFLISVEDYARAEKIGEIRTVVHSHPDESCLPSIADQDAHKVSGLEWCIIGLEDDEVSMHFMPAVTVIPDLYGRKFIHGMTDCYGFVRDWYQQELGIELPNYNRTDGWWNEGANLYIDNFEHAGFYQVDDLQVGDVIVMQINATVPNHAGVYLGDGLIGHHLYGRLSSKDVYGQFYRDRTTHIVRHKKNTAQGGAR
complement(846756..847406)         PHAGE_Salmon_SSU5_NC_018843: putative minor tail protein L; -; phage(gi410491427)     5.20e-46            MSIYGQLQQYATHGWIELFELDLTKFGDIVYRFHDGQSPLGQAIVWQGQEYTPYPVKVDGFAVDGLNPVRPSITFSNLGGAITLVLAKLKGIEGAKLTRKRTKIVYLDAVNFENGNLTADPHAHLPDDVFYISQKTVENHLTVSFELLPATDLEGVKLPRRQIVAHYCTHKYKGQFCGYTGDKPTCSKTLADCKSHFGENAELPFGGFPSAAYMRI
complement(847434..847958)         PHAGE_Acinet_vB_AbaS_TRS1_NC_031098: DNA N-6-adenine methyltransferase; -; phage(gi100014)     5.38e-33            MQLANPENFKQFVQIKDRKTVTTSETVAKVFGKRHKHVLRDIREILENGDDEFNRTNFGLVEYIDKKGEKQPMFEMTKDGFMLLVMGYKTKKAMAIKISYIKAFNYMAEQIAKGGATLLEQYYQAIGEHKAEKQFASLCGKGLNEWKGKKPVLEATIRIIENKMQIELPILTVQ
complement(848156..848980)         PHAGE_Salmon_103203_sal5_NC_031946: hypothetical protein; -; phage(gi100021)         1.11e-68            MSNQISTQTQTISFYGSQLITLKVDDVIYTAVKPIVKALGIDWTRQSRKLSQQEKFNCRLMSIVAEDGRIREMLCMPLKKLNGWLFSINPEKVRSDLKEKVIQYQEECFEALYNYWYHGKAERKTTTDERTGLRQAVSQLVSKKGLIYSDAYSLIHQRFNVQHIDELTAEQIPMAVEYIHKIVLEGELITDTSPKIKEDEIVVPYNLLYALYRQGQRGRQLGYEVSILLNSLLRLLGEEYGRPKIKGLAYDCQAQCIHWLDLAEKIIDKRNLIS
849351..850322                     PHAGE_Entero_BP_4795_NC_004813: hypothetical protein; -; phage(gi157166018)          1.31e-118           MTKQTLTPEQRKERAKKAAQLRWEKKKQLSEIPLAIHEGILKIGETSLDVAVLENDVRIISSASVFQALNRPNRGARGASIVENEEVINLPAFMDAKNLKPFINQDVIDVIKRIKFKTKDGQIKEGYDATILPIVCDVYLRAREEKVLIKAQFDTAQKAEILVRSLAKVGIVALVDEVTGYQDSRAKDALAKIFEAFVAKELQPWIKTFPVDYYKELCRLYGVKYPPLKNNQFPQFFGHITNNAVYSRLAPELLPELKRMASKESKKARLHQFLTEDIGHPKLREHLSSIITILKLSKDRDAFYENLDRIHPKINETLSFDFE
complement(850416..852374)         hypothetical protein; -                                                              N/A                 MARKTVSIKADHLQRVASIAPHLAIAELVWNSLDADASVIYVALHEGNLGKIDKITIEDNGTGISLDRGNDSFSTLGGSWKNRERTTSGGRYLHGQKGEGRFKAFSLGRSVLWDSTYLDDQQKTKHIHISALRDSLNEVDINEDAESKLDSYGTLVTINEIDDKVQALTTESLISKLTYIFAGYLCQYSGIQIFVNGTLLDPRELINTETEIILGEESDIHGKMKIILWDKKDVSDFYLCKENYSFICDYDTKNRIRKQGYNYTVYLCGETINSLNESDNLSIVDMDENARKLITEAITKLNEYLRQQREEENAKRIKSWIDLDIYPYVANEYTSVEKIEKNLFDIVAVKVEDNLPRFSSSSIESKRLTFQLLSNAIKENPASMQRILEEVLKLNDNEKEMFSKLLENTSLTSIIRSSKIVADRLNFLKGLENLLFDKENKKALLERDQLHKILENETWVFMEDFNFSGSENTLNDVLKIHATHLDYYDKDSFDADKPVFLSDGKQGRVDLFFHKARKPSQGYKEYLVVELKRPSQKINSEVITQIKNYAYAVSSDERFDHSKTKWTFIAVSNELDQFAKRESNQRGKRKGVVSDDLEYNVEVIVMTWAEIINNARARLDFYKEQLSYNVDHNSVDEYLKEKHNEYLPATYS
complement(852494..852988)         PHAGE_Brucel_BiPBO1_NC_031264: hypothetical protein; -; phage(gi100067)              8.77e-06            MKKLILISSLFPVICIADINLSHDIWNISFERSEMNDSISVYMTTKSLEAFNVYGRSVRASMMIRCKDNKTEMFIHYPGIYLDNDYVRVEYRLDKDKSIKATWNTSTDYEATFVKKPLSVIKSMFDKDRMLVKVSPYSKSPITLPFNISGLKESIEPLRKVCNW
complement(852990..853508)         hypothetical protein; -                                                              N/A                 MRKLFFSFFMIPVLALANPNIKFENDDVKGEYTVSIGDPESTNWIKVLLLTPKTNVLAFSKENQERKYINCYESFSILLDEKTLIPESIRLRSNGSRVYAEDVLSKDDEDLNRIMNTPKKYEESFYVDLTNKNLKNIIDSSEISLKVCEETENFSPEEMTALKQTILKKLEK
complement(853578..853697)         hypothetical protein; -                                                              N/A                 MSTEGANTVGKMLAIAAIIAALGFAIGAASFGISFLFNF
complement(853703..853876)         PHAGE_Aggreg_S1249_NC_013597: hypothetical protein; -; phage(gi100010)               3.87e-17            MRNYSKTKLKIHLKEGLEMEANTSPVMRVAIAFAIAVIALGIALAFSTPFINAIRWW
complement(853984..854538)         hypothetical protein; -                                                              N/A                 MKKMLLILGLASVLSACSVTLPVSSYVPQNYTRFEGSANIGEFTYQPYLQGKVKSNQMQSTAAGQIYVSSNVADLVQRGTALELEKTGVKLGSSNIRLDGVVKEFKMDDLGYSVDWTYIINYTLVNTKTSSTLLNKDYVADPKKTGKFGLPIDYANVANDMILSGYNKFITDPDVRRILEKNKK
complement(854635..857898)         PHAGE_Mannhe_vB_MhS_1152AP2_NC_028956: tail length tape measure protein; -; phage(gi971760502)     8.60e-103           MTDIATLAIEIRTNGISRANRDLRSVEQVSQKTEKAVNSLSLAVNALKRLMALGIGIQGLSGFLQMADTMQSLRAQVKFVTGSLAELNKAQNELFNISQRTRSSLESTTQLYVRTSRALKDYGVSQQQALQFTETINKAMAVGGVGAQEQASALMQLSQALGSGRLQGDEFRTIAETAPIILDVVAEYIGKSRAEVKKLASEGLITSELLFKAISGSTEKINKQFEEMPLTFGQAMQQMQNATLKFVGDLNQSTNATNLLAQGVSFLAENFNTLGAIIGGVMLGHLAKYGQSMAMAAVNRYKQSLANLQVAKTEQVKAAAELNTARANMAVLASELKLAQTEQTRSVLRMRMAQQATLITSLTNAEAVATNNLATAQAKASITGRALKGVMGLLGGPVGVITIAASALFYFQQKAEEARERALDLAGANDRLKQSYEDLSEASLLASIRNQVKELNNSREQVKNVEAEIRNTQRVMNQFLGLAVPDTLKSELDGLKDKLAQLREGEGINFQTLEKQLGVLAPMFARSGKNIDDFRKKLLLVGVSSQDAEIFIKSLEKSFTDSTKATEKAKNGYSRIESELAKLKEKTEEARQKFEILTLKQQGNEKASYVLSQLYDVLGEKGADYAKVLREIAVGNYIAAQSELSHIKDAKFSLEELIGMKKEVEAAFGFVSQTDKFSASGQDSLSEWKSFYNELQKASADSLTQISLNEEQALRDMLEKAKKAKIGHEEMERAKTLITEKYAKERMEVAENYVPSLRYERELTEHLKLIDQLQKTNRITAEQAGDAKLALSAKYNPLLAAQQTYINNLKEIELLEVKGGLTKPQADIARKQQATDLKNTEWQEWLKNADQSDPFNGLKVGIKEFGDQANDVMGNVGQITGRALNGMTDALTDFVMTGKANFADLARSIIADLARMIIKMMIFNALKSAFGGTSIGSFLGFESKAEGGIVGEHYNGGLVGFSRGGFTGFGGKYTPAGIVHRGEYVITKEATSRIGLDYLNYLNYGKRGFANGGGVDVPRLASPTSNSNRNISIKIINNGEPVQANVESKENNGQLEVTIALMKKIADEQINKHHTTFLRNRRLNGNA
complement(857916..858242)         PHAGE_Mannhe_vB_MhS_1152AP2_NC_028956: minor tail protein M; -; phage(gi971760500)     1.76e-39            METFTFAPNWGMKLSKEPKVKTITFGDGYEQRLKQGLNHNLRSYSLTFSGDINQMQQIEAFLDRHEGYKAFLWSPYHSTQGKFKCSKWDIEQKESHWTISCEFKEVVA
complement(858250..858441)         PHAGE_Mannhe_vB_MhS_1152AP2_NC_028956: hypothetical protein; -; phage(gi971760499)     1.34e-17            MAVQHLLVIFQQLSLSRQAGMVLNPITYSEIVAWSQLYQTRLSMWEIDVLKRIDLVFLNIQNE
complement(858588..858992)         PHAGE_Mannhe_vB_MhS_1152AP2_NC_028956: hypothetical protein; -; phage(gi971760498)     9.22e-49            MNLQNLSQGNLSESHRFELLHPVTGEGLGAYVSVVSAKSDQAQKFVAKQMRLAQKQEFENARSRKPKIKELDEIREESVELAISRIVGWENIEWGDKKDLPFTPENARMVLEQCDWIIEQVLEQSNDLGKFLVS
complement(859066..860082)         PHAGE_Entero_JenP2_NC_028997: putative phage tail subunit; -; phage(gi971763981)     2.20e-17            MATNAQGTKRTIVFAKETQFGTKATRTGAKILPRIESSLDTSFESFQSQEIRDDMQRAASITGFEKVEGELKGELSAGQWSAFLAAVLRGNFTTQAKAPIIKKTTNGSGEKQGKILVVPQNNHTTDSFTIEDLFSDINVSRTYLGCRVSKISIDVQPNGIASISVGFLGQRSEEGATAYFTSPTNINQSGKLAGVTGKLLFNKQSLGLVTGFKLDIDLNASSEPVLGARYAPDVFIGTVAVSGSFSIYMQDKKMFDAIRRGETLSLELRMDAEDATNSDYVLIILPGIKLTSIDTDDGAKNIIQTLNFDAFPEVYDGESQIDDILKVATTMIVQDTLA
complement(860149..860487)         PHAGE_Mannhe_vB_MhS_1152AP2_NC_028956: hypothetical protein; -; phage(gi971760496)     3.80e-24            MKAKIRAILQGHLAKISDIETAWEGVESVLNLPYQSVFLNISNALTGAISDKPKAQEIGFLQVTLYYPSGKGTAEIEEKAVEIRHHFYGKSFTRKRCSSCDPLPTTNRWRLS
complement(860487..860888)         PHAGE_Mannhe_vB_MhS_1152AP2_NC_028956: hypothetical protein; -; phage(gi971760495)     4.51e-51            MGSFVIDIAKFREKIGNKADLVLRKVGIETYERVRQKTPVDTGQLRASWTVSINGMPQAYNGDLSALSSVKFKDSIIIATDKPYAPALEYGLYPKSGGRKTKNGFSIQAPHGMVRITVQEMQAWLKSNLGKFY
complement(860890..861276)         PHAGE_Mannhe_vB_MhS_1152AP2_NC_028956: hypothetical protein; -; phage(gi971760494)     6.06e-35            MYGRLKNISSSLIKKFGSPCVVRIEKKGEYDPETGSVNTVQTVENKAFCIFDNLAYDFPSFKSNGISRSDSVMVKQGDVVLLLTAEAKPELNSHVVVNGETWLIVNFQPVKPSNTVIIYQCQARRLGD
complement(861278..861745)         PHAGE_Pseudo_NP1_NC_031058: hypothetical protein; -; phage(gi100013)                 1.50e-08            MDLIIPNDSYVTLEEANEYHANRNSAFVWQELDDETKARRLVSASDFLDFNYRFLGRKVESSQPRAFPRTNTGGTDSKGIPTSVKYAVFELALYENLNENPDSEMSSVRVGPLSVNFEKNLASGNASNRFEYVKGILDTYLDKSQGSGKARMLRG
complement(861762..861998)         PHAGE_Mannhe_vB_MhS_1152AP2_NC_028956: hypothetical protein; -; phage(gi971760492)     2.93e-05            MFFRIEKQNEQLVVHQSTLSEHESLGWVVLGPEETKKDDKGLSALKVEELKTMLTEKGIDFDPKAKKDDLIALLSEET
complement(862055..863212)         PHAGE_Rhizob_vB_RglS_P106B_NC_023566: putative coat protein; -; phage(gi589890404)     1.72e-86            MAEKNTLTAIAPSLFAALNTVSREMVGFIPAVNRNSTAERAALGDEVTVPIASAGELEDISPGQQPKNTGGTTPESVKIKMEHSKAAPIVWTGEDEKRVNNAGVYNGVLADQFADGMRKLVNTIERDVAIKALIGASRAYGTYGKTPFGTAGNLSDFAGVARILDDNGCPIVDRQLVVNSGAMANLRGVQSVLFKVNEAGSADMLRDGYTDRVQGFALRNSAGISMHKQGNAASKTLNGGAATGLRELALQAGTGDFKAGDLIYLNNDKGNIYTVAEDLGNGAGKLKINAPGIVTSMSGSETITSFGDFTPNFAFDRNAIVLATRAPAQPTGGDSAEDVMFLTDPVTGLVFEVRVYRQYRQVKFEIGMTWGAKVINSRHLAILAG
complement(863230..864015)         PHAGE_Xantho_Xp15_NC_007024: putative phage structural protein; -; phage(gi66392059)     1.75e-12            MYNFMNLGKFSQKFNDNPDGLGGGAGGNGASEAKYTQADLDKAISEAVAKEVAGLKTKNSELLGAQKDLKEKLAKFDGLDPETIKNLMTQFENDEEMKKIAEGKYKEVIENRVNKVNEAKQREIEALSNKHQEEMNKLQASLDHYSGLVLENAIRSEATKAGVTFGVDDAVLRAKLTFKLDEGLVVPIDENTFGGDGKPLTLKEWFESMKEKAPHWFPASQGGGSSNGSQNGAKTMSRAQFEKLSPAEQMKTMQDGITLTN
complement(864144..864311)         PHAGE_Mycoba_Florinda_NC_028889: hypothetical protein; -; phage(gi971752827)         6.30e-05            MNRELIHVYPVNDLREHEHSENCWCKPIVLESADICIHHAMDQRDRYENSELKMH
complement(864351..864785)         PHAGE_Aggreg_S1249_NC_013597: tail assembly protein; -; phage(gi100024)              2.20e-56            MHGLISISDKAKLFAEQIHANQFDKAGSPYICHLSFVAEMLTGEHDDVIAVAWLHDSVEDTETSLGDISALFGEVVAAAVNAITKRQGECYQSYLLRVRSNEIARKVKIADLTHNMDLSRLPKITEKDLSRQRKYQQAKQFLQT
complement(864981..866582)         PHAGE_Mannhe_vB_MhS_1152AP2_NC_028956: head morphogenesis protein; -; phage(gi971760487)     0.0                 MSIDEQIEHLLTDHKILLFRYDASLRREIVKRLNKLQKQMLSRISAVGLENASKRDVAKLLGEIKKLIKSYYVEMYSFTDGELQSLLPIETLAIMEIYNQSVKFDLFNKVPDYKLKANKTAQIVAGSPLSDWFDKQGGDLSFKFSGLIRQGVLDGKATSRIITEVNELMVHSRRSAETLVRTAVMKVNDEAHKLLRDENMDIIKGEQHISTLDTRTSEVCRARDGLVWDLNQKPIGDHKVPYQRPPLHPNCRSTLRLIMKSWRELGFDVDEIPESTRASMDGQVKANITYEDWLKNKTKAQQDEILGKGKADLWRSGVITFRDMIDQSGRSLTLKELREQFKLGGVESAVNAVYKRASELEPILTNDMLSIVKQSNGYLDGLDFRLKSIDSITRKVQTDIVRTGITEGESLSKITDIVRYTTIFESKNFTRNYFRMQEILTEKGYNITRVKNTWRKGAVYKGINTIIEKDGIKFEMQYHTKQSFELKNGKLHELYEKARILNVSSEELKKLNEKMKDLSNQLETPANIGKIRN
complement(866572..867975)         PHAGE_Mannhe_vB_MhS_1152AP2_NC_028956: portal protein; -; phage(gi971760486)         0.0                 MFKVSDTSPEMAKLHSRVRIIDDLLGGTERMREVSKTYLPKFPLEDEDTYKNRLERTTLYPALEETLSQMNGRVFFTPINITKINNKLVSEILPDVDMEGNNLDVFASSWFHAGLAYGVSYVLVDYPVTNDAKTLAEEKAMGARPYLVHIHPSSVLGFKTARINGKRVFTQFRYREFIDEENGEFGLKQIEQINVYERGRVRKFRKIENTKDGENDYYLHAEVELKHLGKTLDFIPIVPFITKQDNHFGIGRPPLLELAHLNIKHWQSQSDQDNIVSVARVPLLARTGAIEGEQFQIGGSIIDLPREGSLFYVEHSGNAIGAGKESIKELESQMLVAGAKLLIKNIIAMTESQARDEQGKEISQLRLYANKFEDALDLALEYVGFWLGIENVGNVEISGNIDSEIDPNASLDMVIKLNSAGVISTQTTFEEAKRRGLLSDHASWEDEQARLEVESMSGNFHGENNEY
complement(867985..869217)         PHAGE_Pseudo_JBD44_NC_030929: hypothetical protein; -; phage(gi100018)               0.0                 MKVQIEIPPKLIPVFSGNYRYRGSYGGRGSAKTRTFAKMTAVIAYKRAMAGDSGVILCGREFMNSLEDSSLEEVKQAIRAESFLNDFFEIGEKYIRTKCGRVSYIFSGLRHNLDSIKSKARILLAWVDEAESVSEMAWSKLIPTVREHNSEIWLTWNPEKRDSATDKRFRQFPPENSAIVEMNYTDNPWFPDVLEQERLNDKKRLDDATYRWIWEGAYLEASEAQIFKDKYEELEFSPNRDFNGPYFGLDFGFAKDPTAVVKCWVFDNDLYIEYEAGKTGLELDHTAGFVRERVPDVEKHILRADSARPESISYLKRNGIPRIEGVKKWSGSVEDGIEHIKSYNKVYIHPRCKETLREFRLYSYKVDRLSGDVLPTVLDEHNHYIDAIRYALNPLMQPVGISVQSPLKVR
complement(869201..869737)         PHAGE_Aggreg_S1249_NC_013597: hypothetical protein; -; phage(gi100029)               1.67e-45            MPKKDEVKSTSKGRGKTKLTNKQKRFVEEYLIDLNATQAAIRAGYAEKAANREGSRLLSNVDIQDEIQKAQNTRAERVQISQDDVLRDLMELRDMCMGRKSVIVTDTVKNNQEGTVNTVDNHVYAFEPAGANKALELLGKHLGMFKERVDLTNSDSSLNRPTIIELVSPSVNSNESTD
870031..870465                     PHAGE_Pseudo_phi3_NC_030940: hypothetical protein; -; phage(gi100035)                1.60e-21            MLFTIGVETPKNENEAFGLCVPALFNETYSCFSAADTVEEIIPTVTDAIYTILEIMVEDNFDISQIKDLGFMHYKQQKDFEFCDSWLLIDVDITAYFGKRQRVNVVLPQYLIDRIDQRVANNPTYKDRSHFLTIASQRELSSSL
complement(870684..871007)         hypothetical protein; -                                                              N/A                 MFSFINKAYIIVIALLGAVIAFQYYSIINLENKTKQQAQMIEKQSETIKSLKKQEELNQKLTLEISRLESEARSKSDEAINSISHDEKSTDAFNANAPNSIIDFLRK
complement(871010..871594)         PHAGE_Aggreg_S1249_NC_013597: hypothetical protein; -; phage(gi100033)               1.29e-76            MMHITETTFNSVFPRARRGVYQVIAENIEEAGCVTKTQQAMFLAQCGHESAGFSMFSENLNYSEYALLQVFRKYFNVTTAKQYARNQQMIANRVYANRMGNGDEASGDGWRYRGRGIVQITGKNNYTAFKAWLGRDINIDDIATNMDLAVKAGVWFWIRNEIADVTSVEKATRRVNGGLNGLEERVNLYRRLMV
complement(871566..871931)         PHAGE_Mannhe_vB_MhS_587AP2_NC_028743: holin; -; phage(gi970580079)                   3.72e-08            MPEKSPDIWAMIWLWLQLHANTLTTASSAIIAVILRAFFVRKKPMLRYTVLDSMICALIAVTAEPIAQPFLQFFFHIESDRASYFLGVMIGFIGTERLREFLFKFINTRIDKNDAYNRNDF
complement(872046..872597)         hypothetical protein; -                                                              N/A                 MITAMMWLFYITVALAIGHFVYESIIAPNLRVGIRNELFEIKDELDSICLDELSENDKVIYYMLHSSLTGLMLRLPKLNISLMKEAQHKFETDDKFRDGVLKRIQLIESSHNTVLKELYHRSNKAFSDAFIINIGAWSMLLVPLLFVVKAMEKTQKIVSGIVTLSTKQMQKLIPEIEDELSCV
complement(872608..872943)         hypothetical protein; -                                                              N/A                 MQQQNNKVTWAQAVRDVLNTAMNRGQLPLLFILLCCFLVLYRLPQEELSHLVFKIFQGLKDGHLIGYVLAVLILIIWYWDGRKIRRKYAELSIQYQKLQQKTYKKQMKSRK
complement(873211..873828)         PHAGE_Salmon_118970_sal3_NC_031940: major capsid protein; -; phage(gi100126)         3.98e-17            MKNLTILNTSIRTFNNLYSLNDFHKASGAKEHLRPSKFVRNDQTQELIKEVESQSPDLGLACKSLRGGINSGVWACEELVLSYAMWISPKFHLIVLRAFLAMHRGEVKPQQLALPQPNYNMSNIAQSEEVLALLIQMYSHLFQAHEMQEKLQNTNIAKLIENQIGGQYLYNFKHPLEQVMAKAKKFIQSNTERLALVKAMDNLLN
complement(874304..874879)         hypothetical protein; -                                                              N/A                 MKELKSSYQDAYEIFQYYWRIYGGWKALFCSPYLHVAILFLVLTQHQWLTRGWWEQSFAILPNLLGFSLGGFAIFLGLGDEQFRSVLAEKDENEPYSAYTFVSATFVHFILIQCLGIVSALLAESLAYQPIWLDDATMYYFEYITPVFWAIGYLFLLYSLTSMLAVVMAIFRCTRWYEKHQEINSENDEDN
complement(874889..875803)         hypothetical protein; -                                                              N/A                 MANIKLEIGVLNVAMHNHDKGELSYESLFKALTNDDELEAQLDDTHAACIGELNTDKEYKGQRYFLGQIYKYAKIDINRDCLNTKTKKVATEEEKKALVVPKHLRPHFIKIPFLFIPKGHRFYIQTKHKNDSFGITKAKKVLEKLVQNKKIFEKFGDIEITIQPDSQKVDELLDRKDIDKLILEIVRPNPDGVKGVEESLYKKMKKRNLKKQRTEYITVRDEHLNVDEELKMEAKVAASNGKVVAEGVDASNQKWKTSTEDTNLIIKTSYVADRTEENKGLDPAEQHLIETAFDTHQEITQITQ
complement(875883..876248)         PHAGE_Aggreg_S1249_NC_013597: hypothetical protein; -; phage(gi100038)               6.64e-10            MQHIDRILTVWGRFANSRIGTEYPCVAAGMRLAVDPPSDYNIFNLTDETCILIGNQIMRLKEKQDLRYEIIMAKYALRIDEELIWRTLNISRATYFNKLAEAKSYVEGAIDGAEIIAYFYA
complement(876248..876844)         PHAGE_Salmon_SPN3UB_NC_019545: NinG; -; phage(gi423262439)                           2.60e-44            MTKKPKEHKCKVCGNYFVKNKSTQKVCSVDCAIKLSKEESRKKREKIQRSERLATKKRMIALKEKNKTHNELIKEAQEAVNKYIRTRDINKRCISCGTPLIAEQLGGGFDAGHYRSRGSAPHLRFYTLNIHGQCKKCNRYHGGNYHQFRIGLIERLGVEKVEQIEADQRPRHYSKDDLRRIKKIFNKKSRMLEKRKGL
complement(876844..877062)         hypothetical protein; -                                                              N/A                 MREMALGLLLFVYLIIWFLFVLASFPIYLVAVSIEGLIFSLRGDKEGYWEFWKKDVGEYFSRVRVFFEGGYL
complement(877153..877578)         PHAGE_Aggreg_S1249_NC_013597: minor tail protein; -; phage(gi100043)                 6.21e-60            MEIKNQFFLRSEQIRANCQDFIAQLPIDDDKPLFVDIKPKTRNLEQNAKFHAMCQDVANQLEFMGKKLTMEQWKVLFISGHAMATNEKAEIVPGLEGEFVNIRESSAKMSVKRMASLIEYVTAYGISHGVRFNDRYGFWGK
complement(877581..878939)         PHAGE_Mannhe_vB_MhS_535AP2_NC_028853: helicase; -; phage(gi971749647)                1.59e-162           MKNTTYDLEYSLIGSFLAGGLTAQAREVMTWLEPEMFATYHLGSMYNNIRKQARKDNVIDIILLHQDFGEDFANLAEIMKNTITSANLTGYAHKVRSFWVNRTAQKTMLEMAAKLSQARDEQAEKITEKALSEMQKLLSSKVEVKPVVMGELVDEYIDVLEKRSKQDFNSRLLHTGIEAVDNILGGINPTDIFVIAGRPGMGKTEFALTLTRNIAEQKGAVLFFSLEMANQQLMDRILSANANVPVRKLRNPNSMDQTEFGRVGDGLGKIKDHRIYFVDRGGLSANEIVSITESHLSNTGPLSAICIDYLGLMNHGSLKSANKSQLIEDSLSTLKTFAKNFNVPIILLSQLNREVDSRGDKRPQNSDLRDSGSIEQDASQIIMLYREKAYKKDSDNDYSEAIITKNRFGELGTAYMKFDKGHFVDCDQVMAYQFVNEKPINAVAAKNYGRRN
complement(878936..879754)         PHAGE_Entero_UAB_Phi20_NC_031019: hypothetical protein; -; phage(gi100002)           6.90e-17            MRASEILKQTGRSIAYRPALAKLFGGVTAEIFFEQIFYWQDKAENQELGVYKTQADLEEETGLSRKEQETARKKLREIGVLIETHKRLEHRIYFKIDMERLDEVLSTLADVQSEHSRMPESDIGDSPKGTFVNTLDYNTRLHTNTPLTPQGKSANADGVPVAENKKQHPLNIDYAGIGLAYNQCVAETGKNLPSLADPENLSQTRKRKIKILAAVMKKRFGSCDAETFRNYFLDFMNSARPFYFGENDRGWRADFEYILSEKVMDKTIEGSL
complement(879832..880077)         PHAGE_Mannhe_vB_MhS_587AP2_NC_028743: hypothetical protein; -; phage(gi970580066)     4.71e-21            MENINLNEKESKAQSAQILKALKNGEKLTHLDAERRFNCLRLGARIYDLKRKGYPIETEMITVPSGKRVAQYSMVVRYGTF
880184..880591                     PHAGE_Entero_HK225_NC_019717: hypothetical protein; -; phage(gi428782442)            1.34e-36            MDISAIFTSAKTTLDLLSGIETNSILSERISLLKDQIEILRNTCEATQKELTETKAKCAELEKEISRYRAAEDFVFARGAAFKKTATGYTESVFCPQCFHIASPSFERFPFECKNCGWRSSFKKMEFKRILASLP
complement(880594..880869)         PHAGE_Mannhe_vB_MhS_535AP2_NC_028853: CII protein; -; phage(gi971749644)             2.71e-07            MARNELTKSAIEIAALVRRKAVERTDKELAECIGIDPSTLCRFKAEHLDKFCAYLDELGLTVTEKGLNQISDAELEALKLFASKGLAEFGQ
complement(880890..881099)         PHAGE_Entero_mEpX1_NC_019709: prophage antirepressor; -; phage(gi428781916)          6.59e-20            MNNLQKYRKETGLSQAKFAKEMGWKQSRIGNYEARVRTPTLFNAKAIVRKLNELGVNCSLDDIFPSVQN
881227..881916                     PHAGE_Haemop_Aaphi23_NC_004827: putative CI protein; -; phage(gi31544010)            4.28e-94            MNEIIERIKLKRLELRLSQAKLADRIGFTQSRIGNYEAGTREMDDYILRKIADGLGVTLEWLKYGEQGKIESNVKDIGSFDLWDRNTPLHDDEVEVPFLKDIRFAAGNGFSDDIMDYNNFKLRFSKATLRKQGVQYDNAVCITADGDSMEPVIPDGATVGIDRGNTTIKDGKIYAINHGGLLRIKILHKMPNEQVRIRSYNPDSAPEEVVNLSEITILGKVFWWSVLCD
881960..883027                     PHAGE_Klebsi_KP27_NC_020080: hypothetical protein; -; phage(gi448260717)             3.23e-07            MNKKENISEVELSNLLDQQKRKVDFNNYDFSVKELISMVSEGIIDIAPEYQRQFRWDEKRQSTLIESLFLGIPIPNLFMATNTNGTWEVIDGVQRITTMIHFLDNEEAKRKAGLKINENLELSDLEKLPLFNGKRFADLPPQIRLDLILKPLKVTTLTDKSDKMVRFDLFERLNTGGIKLSSQEIRSCVYRGKFNDFIKELAKDKNFLACIKFDKTQLSDGTTEEAVLRFFAFLNNYKNFKSSVVGFLNEYMHRASEKFSYAKNESIFRKTFMELSKLPRGITSNRKGGRSFRVNFYEGIAVGAALALKEKNSINLENFYEWIEDPIFIDATTGATNTQKRVQTRIEFSKEQFLK
883024..883731                     hypothetical protein; -                                                              N/A                 MSDNFNDILQEIEKRFIEIKKLLFVVHKLEKRKNRKIVHHPSSEFLWGNQLDTLKGLIFIQLYGCIEYATSSSIRRCDEIITKQNLKLSDYKYSLFTRFLNGKFDTLHNVGREKKWLKRFEFMHEINQDIDITKGSCDNLEIPTDGKNIRYAQLKSIWDTFGINSDVLPSPALGRRLGDVVDNRNNIAHGNISPSEVGKSQSYRDMQTRSDEIKQICEHIIKSFSNYIQNKEYLK
complement(883755..884045)         PHAGE_Brucel_BiPBO1_NC_031264: tail fibers protein; -; phage(gi100019)               1.29e-18            MSKKVELKPFDIAEHLDSEEMIAAYLSEVLETGDTNEFISALGDVARARGMTELAAKTGLGRESLYKTLSHGSKPRFDTIMKITQALGIKLVPMHI
complement(884042..884356)         PHAGE_Brucel_BiPBO1_NC_031264: super-infection exclusion protein; -; phage(gi100020)     7.40e-29            MLDVIETTVFNKWLKELKDLSAKAAILARISRAKSGNFGDHKSVGDGLYEMRIMKGAGYRVYYAQYKDVTYLLICGGDKSTQKADIAKAKALWEEIKQKEELNV
complement(884667..884834)         PHAGE_Mycoba_Gumball_NC_011290: gp40; -; phage(gi206599745)                          7.09e-11            MKFETYLDARSEWRWRLRASNGKIIADSGEGYKNYSDCLHGIELVKSTSKSTPVE
884847..885056                     FIG00696967: hypothetical protein; -                                                 N/A                 MKKYLFHYYYQGIQWACDVYANSPEEAKEKVKAMSQAVYDGECKMEIYIPENPLSKIAKLIKSLLRKFS
885299..885526                     hypothetical protein; -                                                              N/A                 MKVSKMLKQAKRLRERQKQLCSKKTSNRINVALIDVPVKAKKLSDIANYNCNKGQSGVNTVRAVQKRRLGCRELV
885979..886443                     hypothetical protein; -                                                              N/A                 MDWASSIQTVAVCAAAIFTALSIRSNTSNARQRATIDLIIHQTQDKELQEVISLVNRLSRQNLPLVEHFKIDEGFKRSILVVLNSREFTSTGIRENIFDENIYKRSQCTNFTRDWERLECVVIYIREYAKKDTLFQDFEHLGKKWKKDPLKRIN
886443..886571                     hypothetical protein; -                                                              N/A                 MLKPVYTTGFFIDNPHPFILLSASSRFERLFLCLKFEVEYGD
886561..887358                     hypothetical protein; -                                                              N/A                 MVTETHYTIDKNMKLLIEIDNSEPLQLSVFCQSMEGIAAEYRQFIQDNKIDIEPCEQHIYVEKITQGCFLIELAALVSSTYSLIEQANAILEFGGHLKNILDWAMNRGEKPERLTANMLKNANNILEPIAIDPKAQFNLQVSNNQGDVHIHLHADNVLAGLAQNNINRELKLLKEREENTLQNTTLYWSSTADAQSKAHDRAIIPAVSQKPVRVKFEDKTLKEKMILNEEYPYHKIFLVDVLVEYIDEEPVIYKILKLNNSMNKI
887441..888697                     ATPase involved in DNA repair; -                                                     N/A                 MKTVKAELTKLKHKFENEFSRDSNFLKIITFTDIIQEINNLYPMIEKLENVNNKIEITYIKRCSLKLITNIHRLVKKPSWNSNEELRMMGYFIRLKNLIKQSYLLEVKGQIRSEEELSALASDIETAKAKLAEHTKLETQLVKDRTEFQTLKTSLTTLKTSYDTAQSQANEIAEWYEKSDTLSSDISSYATTAQNNLTKITTLATTAETNKPKIEKYHTEIEEMIKLFNKQKEEIQEIIEDANRASMAGSFKTQAENINEKMKNIDKILLGSLIATSIISFINYSTSLSTQDNLNILQFLAKSIVTIPLLVIAWLKAKERAYLFRLREDYNYKYSSAMAFEGYKKQVQEQDPALHQQLLQIAVDNLGVNPTKVFERDLKSTPLETIIDGVGKRLDKAVEGIKGQVKDIPQKTKELIDE
889117..889743                     PHAGE_Mycoba_Brocalys_NC_031262: minor tail protein; -; phage(gi100043)              1.26e-23            MSNSQISTFDFKSHPVRVELFKNEPHFCLTDVCTALEISNATASRFRFNEKGLHKMYTLTNGGKQEVTFINEPNLYRIIFRSNKKEAVEFQNWVFEEVLPQIRKTGKYEVQSQQLALPEPDYKLTAIQNSEETLALIIQLYSYCFQAHEMQEKLQNTNIAKLIENQIGGQYLYNFKHPLEQVMAKAKKYVHANTERLALVKAVNNLLN
889829..890119                     PHAGE_Aggreg_S1249_NC_013597: DNA primase/helicase; -; phage(gi100057)               6.91e-06            MKHINIWNMTAAFIIALVLGISCNPVHANELQKDSDYYNHYLSEQISKEQLAEMEREASEEWKKEHGDIPPNLASEQLIYMRVYAMEQQELLNGTR
890106..890333                     hypothetical protein; -                                                              N/A                 MARARKRGDKTLSYSIEPHPKGLGFVVYEQFGKSKTGWQRNFASECLCKTAIKQRQKSREEFLNASCKPARAFYI
890346..890507                     hypothetical protein; -                                                              N/A                 MKSKRFLPAWQCDSADDYYAQFEQKEERKTDPDDDMNVDFMDQNIKYHNGDRG
890681..891268                     PHAGE_Clostr_phiCP39_O_NC_011318: hypothetical protein; -; phage(gi208429862)        4.68e-43            MKYGRLTLLEPMRRTRDKHKCICDCGNILFVRLNSLKSGNTKSCGCLKKELTSQCFSKHGKKFTPEYTSWQLMKDRCLNKNNKTYKYYGGRGIKVCSEWIDSFERFFLDMGEKPSKHHTLDRINTNGDYSRENCRWASKKEQVRNRHNTKMIKYKNETRPLAEWCEILGLDYTNTNKRLFRKWTIERAFTEHKRR
891271..891921                     PHAGE_Brucel_Pr_NC_019447: putative DNA-PolB associated Exonuclease; -; phage(gi418487886)     1.96e-35            MSQFIYIDVETIPTQNKDFQEYVCENLKPPANYKNQETIDKWMAENKDEAVNKTSLDGAFGEIVVIGVAIDDQEPVLFYRKDWQAKYREIDILQRFNDYLKEHASKSMTAPIFIGHNIVNFDYRFIFQRSVINGVKPYYTQTKINTFDTMTEWAGYKGTVSLDKLCKVLGIEQKGDIDGSKVWDFVQNGKIDEVAEYCAKDVERVRQIYKRMTFTE
892004..893029                     hypothetical protein; -                                                              N/A                 MWKIENEQELTNFIQQLKNGSSVEFDKIDFSFLNQLKIKVQGDPNRYNGSLNFAICKGICEYQNEIWKAYAEIKAGVPDLRKLTQKEKEALEIQFEINDGCTQIIANLTEFCNSAKDLVKEVTNGMTGNQKVLTIIALTICAGLYFGAEKYIENQSEIEVVKIQSEKDKVVSENETQKLDKILSTIQEIATESRNPRFKHSIEAIESHTQKGFAEIARSVSDADEVTFTQIDNSTIQLKKPQLEKIVEDLDKQEKAQTLPEALDLYIDGVKRQEGKISIFARTISGETFTANIDPDMLGDEGVNTIIDRIKDINTIKLSGMIKRRAGKIEQATFSAIVTEE
893370..893981                     PHAGE_Mannhe_vB_MhS_587AP2_NC_028743: antirepressor; -; phage(gi970580044)           6.48e-59            MTNSNLIPVFNGTIQNTQIQLCNARELHAFVESKREYATWIKDRITDYGFIENEDYIIVTERTNGRPRKEYHITLDMGKELGMVERNEKGRQIRKHFIEIEKRAKQPQQLTLPEPDYNLTAIQNSEETLALIIQLYSYCFQAHEMQEKLQNTNIAKLMENQIGGQYLYNFKHPLEQVMAKAKKYVHSNTERLALVKAVNNLLN
894177..894797                     PHAGE_Clostr_phiCT9441A_NC_029022: essential recombination function protein; -; phage(gi971821655)     4.42e-40            MNIYQKLAQARVKLQEKGLKKTGKNRSFNYFELKDFLPSVNEIFAQLNMCSVISYTSELATLTIYDGEKDEKIIFTSPMVEKALPSGTDIQNLGAIQTYQRRYLYLTALEIAENDMVDSLDTGGEQPAPPKSASQSNSKPPIQQNTSSGQTKKPFDEMVKERLNQCNSKEELTSLYDPLVKWVGEKHPDKVDEFNIIYNDKVLSFM
894808..895257                     PHAGE_Salmon_64795_sal3_NC_031918: DNA primase/helicase; -; phage(gi100057)          4.47e-46            MAGVNRVIILGNLGNDPDVRTMPNGDAVAKISVATSESWIDKNTNERKTQTEWHSIVFYRRQAEICGQYLKKGSKVYVEGRLKTRKWQDQNGQDRYTTEIQGDVLQMLDSRQDSQPQQAPAPQNNAYANAKAGKPVQQADSFEENSIPF
895370..895777                     hypothetical protein; -                                                              N/A                 MINLSKFERNDDIFNQVSEKTKLTKWVNIDPKSPYTEEELLAILENNTLIGYIHIDDVTEFEHPKKFGITKFFIFPEFQNKGYGKKATLELFKKKNSEGYTDVIMQVEQHILPFWENVINSQKYFPKKNIDLIPI
896079..896717                     PHAGE_Aggreg_S1249_NC_013597: hypothetical protein; -; phage(gi100037)               5.39e-58            MSTQLSTYTFENHSIRTLSINNEPWFIAKDICDALGLTNSRQSLLALDDDEKGVTLTYTLGGEQELSIVSESGMYTLMLRSRNATKKGTPQHRFRKWVTAEVLPQIRKTGKYEVQSQQLALPEPDYNLTAIQNSEETLALIIQLYSYCFQAHEMQEKLQNTNIAKLIENQIGGQYLYNFKHPLEQVMAKAKKYVHANTERLALVKAVNNLLN
896781..896939                     PHAGE_Salmon_BPS11Q3_NC_031925: hypothetical protein; -; phage(gi100016)             7.20e-05            MIHPESETAELNKRDLDAIDKEIAFHEKKIHTLNEERREFINRNDLNKGKEE
896936..897220                     PHAGE_Salmon_64795_sal3_NC_031918: hypothetical protein; -; phage(gi100016)          1.01e-11            MIKEVLDERETTHGDFHAGAMDFKELMNVINSGKSNMDSSQYYALTMIATKIVRIVNGNPHEVDHWRDIVGYATLGGRLNIEDEPLTPQPPKSK
897230..897460                     hypothetical protein; -                                                              N/A                 MTLGEIQEMTFNLREIIDEFNKNCMPNGYFICEEPDGTLLITDEETNIQTTVSQEFMSKTKLTKKEILALLERGSF
897525..897998                     PHAGE_Mannhe_vB_MhS_1152AP2_NC_028956: pyruvate kinase; -; phage(gi971760525)        4.40e-29            MKAFDLEKALAGEPVVLRNGHKAFIVKHIPEEHIKKEECELIGYLVEGLKFQSCATWTKDGKYNPCFSSHIYDIVGMYEEPRPTVTLTLPCPLKDVAVGDDIYILTSYSYENNGVPVILERKHNNSTEIWNAINFGLAFKTKEDAQTWLDAMKNTRR
898002..898328                     PHAGE_Escher_WG01_NC_031928: hypothetical protein; -; phage(gi100257)                3.95e-13            MENQKPELIVCAAIKFIERTQKEIDLGREGPELIIPMVRHYSPDGHSVIESVYPVYEQKELKEIEQGFITNKGRFVDRKEALEIAKQNNQIKFDIGYPPEELYSEMLY
898365..898616                     PHAGE_Mannhe_vB_MhS_1152AP2_NC_028956: hypothetical protein; -; phage(gi971760515)     6.36e-06            MEVNIYDEFLSPLEILYITGYLQPKRQMQRLNQLGIAFIPPNGNTKHPIVRRDYSNKKAHKSSVASEPKARVVWRSNVLNQGG
898527..898538                     attR                                                                                 N/A                 TCAAACAAGAAA
898618..899649                     PHAGE_Mannhe_vB_MhS_1152AP2_NC_028956: integrase; -; phage(gi971760514)              2.72e-164           MGRPRKKEYQGLPQGLICRVRKKADGTKVMYYYYTMADKKEKPLGKDKKLAVLEAAKLNVQQNQISNKILFIEVLSRYENEVVPTKKARNTRNSNIQAIRKLTQFFGDPPIPLEDIEPIHIREYLEWRKDVKPTANIEIGLFNHIWNTAREWGYTNSISPSTGVKKYKVQYRDIYVEDYILDKIYECASDDMKDIIDVAYLLGQRPIDVVKIHSTHIYDGLLHITQQKTGKKIRFEVIGRLSEIIKRRITEEKQWLFVNKWGRKLERRSLTDYFKETRKAAMEKYPELADEIAVVQMRDLRAKTATDISLKVDDELARKQLGHSSSKTTQIYIRKDKPMKPIK
