# Supplementary material for: Comparative analysis reveals the Genomic Islands in Pasteurella multocida population genetics: on Symbiosis and adaptability
Source: BMC Genomics. 2019 Jan 18;20:63. doi: 10.1186/s12864-018-5366-6 (PMC6339346; doi:10.1186/s12864-018-5366-6)
Supplement: Supplementary file 9 — File S2. Detailed information on predicted phage of each strain (ZIP 5010 kb). [file 12864_2018_5366_MOESM9_ESM.zip › File. S2. Detailed information on predicted phage of each strain/ATCC15742/phage_regions.fna]

>1	 839798-899649
TCAGACTTCACTAAACTCTCTCGGCAATTGCCGTCTCTCAACTTCCGAAAGATACGCTTGCTTGCAATGA
TCTTTTTGCCAGAAAAACAGCTTATTAATTGCAGCGTGGAAGAATTTCCATTTCTTTTTCGGACTTTTCG
CAAGTACCGCTCCGCGATATGCTCTAGACGATAGCGTTTCGTCAGGACTTCCCCAAGTGAGAGCATTGAA
AGCTTGATCAATCGCAATCGCCACATTTAACCAATATTTATTCTTCATAGTTAGCACTCCAGCCAGTTGA
GAAATCATAATTAAGTGGATCTGCTGATTTCAGCATTTCCGCGCGATGTTTTTCTGCATTAATGTGATCT
GCGTTTTCAGTTACAACCATCGCTAGAAAAATCTCATTCAACAAAGTGCGATCCATTTTGATAAATGAAT
TGTCGTAGCACTTCCAGTCAATTTCACCAAGTGAATCAATCACTTTATCTAAGCCAAGATACTTCGTCTT
TTCTTCTTCCCCAGTTTGAAACCACTTGCCGACTCGAGCGATATATACACCGCCCAAGCCGTTTTCATAG
CGTTTTTTCTTGATTTTTTCCCATATCTCATCTTGTTGAATTGCAAGAAGTTGCGCTTGTTTTTCTTCAT
CTAAAACCCACTTATCGCAGTTCCAAACATGCAGTTCTGAAGGCTGTCTATCGACTAGAATATATTCTCC
TTGGCAAAGAATAAGTTGTTTACTTTCAAGCTCAACATCCTCTTCAATTTCAAACTCAATAAAATCTTGT
AAGTTTTGCGGAGCTGGAAAAATATGATATTGATTCAGATCAGACTTTAAAAAATATACTTTCATAATCA
TCCCTTAAATCGCAGTTATTTGTTTTAAATAAAAACTCGAAATGTCATAAATGACAATTTGAGATTCGCT
AACAAGTTCAAATTGAACGTTAGCCCATCCACCAGCGTACATGGCTCCGTGCAAGTATTTTTTACCAGAA
CCAGCTAATAAAGTTTTTTGTTCTACGTAGATAGAACATGTATGAAGATTGTTATTATCGTTTAAAGTCT
GGCTTGATGATCTTTTTAAGTAAAAAGTGAGCGTTTTACCGAGAATCGACTCTGATAGTTGAATAATAGT
TGAATGGTTTTGTGTAACATTACCTGACCAGATAATTCTACTCTCAGGAGCTGCACTTAATGCATTTATT
CCGCTTTCTATTTCTTGAATTTTTAGATTTGTTTGTGACTTATACTGATTAAAGGACGCTTCTATCTGCT
GAGTTTTGCCATTAATTGTTTGCACTTCCGGTGCTAGAACGCTTGCATCAACCTGCTTCCATTCGCCCCA
TGTACCAACATAATCCGTTCTGTTTCTTATATAAATATGCTTAGTTAAGTGGGTGGTATATTCTTGCATC
AACACATAAGCTGACGGTTTAACAACTAACGATCCAGCTTCGTTAACCGGATAATTTTTCTCTATCGTCG
CTCTAGACGTCAGTCTTTGTGAGTAAAACCCAGCAACTGTTACATTGTTCAAATCTTCTGTTGTGAGATC
TTTCACAGCAAAATCCGCAATGCCATAACCTGCCAGTGTCGTTGCCGGACTTTGCTTTTCATCTGCCAAG
TCATACGCGTCTTTCACTGCTTTTGAGCTTGCGAATTGTGTTTCACTGTCACTATTTGTTGCAGACGACG
GCACAGGCTTATTACGTAACACGTTGTAATCGACTGGTAACTTGTACTCAGTCGCCATCGGCAACCATTG
CGAACCATTGTACTCTTCAAAAATCTTGCTTGTTGGATTCCAACGTTTCGCTTTCATCGGAATATTTGTA
TGCGCGCCACCCTCTAGAAATGATAAAGCCGCACTAATGGCGGCTCTAATTTCATTTGGGAATTGCGTGT
AATTGCTATCTACTGTCGGCTTGTTAAAATCTGCCATTGTTTGCTCCTTTTTATACCCCTTTCACAACCC
AACCCACTTTACCGCTTACACGATTTCCGTTTTTATCAAACAAGAAAACATAAAAACCGTTTGGATGTGG
TTCGTCTTTAAAATCCGATATTGCAAAAAGCGGTTGTTTTGATTGTGGCGTGAGAACTGGAACCGATGCA
TCAATAAACTCTGTTGAAAATGCAACCCAAGTTCCATTTGCATCGCTTGCGTTAGCTTGCACCGTTCCAC
CATCGGTTTTCTGTTTCTGATCCAGTTTCAGATTCAGTTGTTCAATCACAACAGGTTTCTGAGCGTTAGT
TACTGTTATTCTAAACTTGATATATCTGAAATTTGTTTCATATACAGATGATTGATTGTGTTCACGCCAA
ATATCACCTTCATTTTCTTTCACTGCGATGTAGTAGCTAATATCATAGTTTCCAGCGCTCACCACTTTCG
GTGTGAGAGTGATTTTTGACGAAGCCAATACCGTGCCGTAATCCATCTCTTCTTCGTAATAACCGTTTGT
TGCGGTCGGTTGAAGATAAAGCGGAAATCCGTCATTGATTTGCGATTGTGGTGTTGTGAAGTTATTAGAT
TGATAGTGTTGCGCCCACGTTTCGTTTTTGATCGGAAGATACAACTTGCCGTCGATCTTATCCGATCCGT
TTTTCATTCCGTTATACTCCGTGTTGTAGTCGTATTTCAGAATGTAATCCGGTGGCTGTGCAACGTTAGA
AAGTGTAAATTGTGGCTCTCCACGATTGCCTGCACTATCTACACCGACGATCCAGTATTTGTACAATCCT
TCAACGGTTTCGAATTGTGGGAACGCCAATCCGTCAATGTTTGTAATAAACTCCGCATTATCAAACGTGT
CGCCTTTTTTCAACTCGTAATAGACGATCGGCAATGTTGCTTTCGCACTTTGCCAGCGCAACATGACGTA
GTTGTCGATTACTTGCTGAGAGATGTTTACCTGTGTCGGTTGATGGATGATCAACTGTGCTTGCGCTGAT
GTACTGCGATTACCACCGAGATCGATTGCTGTCACCGTGAACGTCTTGTTACCGCTAAAATCCGCTTTGA
ACTTAAACGACGTACTTTTCACTAACGCTAACACTTCATTATCTTTCTTCACTTCGTAAAGCTCTGTTGA
GAATGAATTGTTTTGCGTTTCATTCCACGTCAGCAATACTTCATCACCAACGATTTCTGCGACTAAGTTT
TCAACTTGACCACTTGTAACTGTGAATGAAATTGGTGTCGGTTCGTCAGATCGAACTTCGGAAGAATCGA
CCGCACTTAGCCAGTATTTATGACTGACGGATTGAATAAAGCCAAGATTGAACTCATTCGCTTTAATCTT
TGCAACAAGCCGTGAATTTTCGTAAGTATCGCCATTTCTGATTTCGTAATACTCAAGATCGATATCAGGC
GAAATATCCCACATTAAAAACGCACCTTCTTGCGCAATTTCCTTGTGTCGCAAATTCGTCACATCGTGCG
GTGGCCGTAACTTACCGATCGGCTCATACGTTTCTATGTCGTTATCATTCGACCACAGCCCCAATACGTT
ACTTGTGCGTATTCTGATTTGATACTGCACACCGTCTTTAACGTTCGGAATATCAACCGATGTTAAAGTA
GTCGGTTCTAACTGTTGCCAGTTTTCATTTCCTGCACGATATTCAATTTGATAACGAGAGGTAAGTGATG
TTGCTGGTTCGTAACTCACGACGATTTTTGTTTGAATACTGCCACCACGACCGCGATAAATCTCATCAGT
GATTACAACGTTTTTCACGCCAGTTTCTAGCGTGTTGTTCGTTGTGTCGTACTCAACAAGATTTTCGCCA
TTTTCGATGTATGCAAACTTGGACGGATTGTAATTCACTGCGCTAATTGTATAAGTGCCATTTTCACCCT
CCACCACCGCAACAACGCGATACAATTCAGGCTCAATGTCACTATTTGCGATAATCCATGTACTATCTTC
TGTCACAGAAGTGAATGCAGAATTGACGTTAATTTCCGTTAAACTTCCGCGTTGTGTAATGTTACGTTGT
TCGAGTTTTCCCTCTTGATTAACAATGCTGATTGTTGAGGCTTTGGTAATTTCAACCGCTGCATCAAGAA
TGATTTTATTGACTGTTGAGCCAGTTTTAACGCGTCCACCACGTCGCTCACCAGAGCGATGAACATCTGA
GACTTGAATGACCTCACCCGGAATTGGAATTGCACCATCTTGTCCGCACGAGAACGTTACTACTTCGCTT
TCGTGTTGCTCTGTGTAGAGTAGCCATTTGCCAAGTCGTCTCGCTTGTCCTCTCGACGTACAGCCAAACG
CTACAACTTCCGTTTGTGAGATGTACCCCATCTTCACGATAGATTCGGCATCTTCGATATATTCAACAGA
TTGTTTAAAGTATTTTTTTGGATCGTTCCACGTCACTAACGCAACGTTATGTCGTGTCTTAACATTTGAG
CCTGAACGGCTGAATTGACCGTCAATAACGTTTGTATTATTGAACTGATACATCGGCTCTTTCGGTGAGT
CTTGGACAAGCATTTGTGTACCGCTTGCCCAGTAACTCATCGCACGAAAGACGGATGTTAAGTCGCGCAA
TAGCTTGCCGGCTTCTTGTCGTGTCTGAATATAAGCGTTACACGTAAATCTTGGCTCATACCCCCCGAAA
CCGTCCGGCACCAATTGATCACAATACTTGGCAATTTGGTACATAGACCATTTATCGAGCATATCTTCTT
TTATATGCTCACCAGCTCCGTATTCTTCGTTAATGAGTAAATCAAAATAGATCCAAACGGGATTATTTGA
ATATTTAACAACAAAGGTGCCGTCCCAGTCGCCAGTGTATAAGCGTGTAATCGGATCGTAATTTGACGGC
ACTTTCACTCTAATTCCGCGACTGTGATAACCGCGTGCTGGTATTGAGCTGAACTGTTCCGCATCAATCT
GTACACCGACATAAGCGACACCTGGATAAATCAGTTTTTCTTCAAAAACAGTCGTTAATTTAGAGAAAAT
CGTTTTGTTTTGTAGTGTCTGACTGTTTGAATCTTCAGTTAAACGCGTAACGCGAATATTCCACGGCGAT
TCGCCAGTTAGTCTGAAACTATGCTCGCGGTTGTATGATGATGTGGTTTTTCCGTCAATAACGATTTTAC
CCGCATCTATCCATTGACTGCCGTTTGCTTGATACTCAACTTGCAACTCAACTTTTGTGCCGTTGATGTC
GCCATTACTTTTATTCTGACGGCTTAGCCCTGGCACAGTGATAGTCACGCGTGCGATGTCGGCATCTTGT
GCGATGATCGAACGCGTAATCGGATTGTTCTTTTTAATTTCTGTATTAACGTCTGTTGTGACTTCGTTCG
TTTCGCAGATTTCAGACGGCGCTTGCCTTACGCTACCCGGTCGCCACTCGATAGCAACATTGTTGAAATT
GAATTTTCCATTTTCGTCTTGCAACTGCACATCACCGAAATAGACAGACTGCAATCCGTTTACAGGACCG
TCAATTTCTCCGCACGAGATGACATCAATAAACTTCGCGTAAGAGCGTGAGCGAAGTGAATCTGGTGCTT
CAACAGGCGTTCTTCCACCACCGCCACCTTTTCCACCTTTTTTACCGACTATTTGCATTTATTACCCCGC
AAGTTTAAGACTGTTTCCTTTTCCTGAATTTCCACTATTACTTTGTGAACCCGTTCTAACTGGGATTTCT
TTATCTGTCAGTCCGGCTGATACCACTGCAGAACCGACAATCAATTCACCGTAAAGTAAGGGAATTGGCT
GACCTTGTTGTGTCGTGTTAACCGCACCATTGAACAGGTATGACGGCTGATTTTCTGGGCGTTCCTGTGG
CCCGTCTATTTTCGGAATTGGCGTGAGCAACTGCGAAATTCCGCCGAGTGCGAGAGATGCACCGATAGCT
AGTGGCATTACTGCGGCACCAGAAAATATTCCAGTACCGCCAATTGCCGCCCAACCAAAAGGGTTCCAAA
TTGCTAGACCAATCAGCGCAACGCCAGTAATTAAGCCAAATATCCCACCTCGTTTTGAGCCACGAATAAC
AGGGATAAGATGAAACTCTGTCTTTGCACCGTACTGCATTTGAAATTCTTCTGGCGTTCCATCTATATCT
TCTCTCTGCACTAAAAAGCGGTACACAATGCCGTGTTTTTCTGAATTTAAGAGAAACTCTTTAAAGCCTT
CTTTTAATACACACAATGCGCGAATTGCTTCTGCAGGTGTTTTCACAGCTAACTTATGGACCTTGCCAAA
GCGTTTACCTAGCTCCCCCTTGAGCCGTATTTTTCTTATGTCGCACGATGTGCGTTGTTCTGTCGCGATA
GAATTGTCCATAAACATCCTTACTTGATAAACGCCCATAGAGGTGATGACCAATTAAACCATCACCGAGA
TATACACCGGCATGATTCGGCACGGTTGCATTAATCTGCATTACAATCACATCACCAACTTGTAAATCAT
CGACTTGATAAAATCCCGCGTGTTCGAAATTATCTATGTAGAGATTTGCGCCCTCATTCCACCAGCCGTC
TGTGCGGTTGTAGTTAGGTAGTTCAATGCCCAGTTCTTGTTGATACCAGTCACGAACGAAACCGTAGCAA
TCAGTCATCCCGTGAATGAATTTTCGCCCATATAAATCGGGGATTACGGTAACTGCTGGCATAAAGTGCA
TTGATACTTCATCATCTTCTAAACCGATAATGCACCATTCCAAACCGCTGACCTTGTGTGCGTCTTGGTC
TGCAATGCTCGGTAAACAGCTTTCATCAGGGTGCGAGTGAACCACCGTTCGAATTTCACCGATTTTTTCC
GCGCGAGCGTAATCTTCAACGCTAATTAAAAACTCATCTTCGGTGTCTTGTGCGAGATTAGTACAAGCGA
CGTACTGCAATTTCCCATTTTTAAGCACAAAAAAACCGCAACTCTCGTGCGGGTAACTTTGCTTTGCGTG
CGCTATTGCGTCGTCAATGTGTTTCATATTAAATCCTCATATATGCGGCACTCGGGAATCCACCAAACGG
TAATTCTGCGTTTTCGCCAAAATGTGATTTGCAATCGGCAAGCGTTTTTGAACAAGTCGGCTTATCGCCT
GTATATCCGCAAAACTGCCCCTTGTATTTATGCGTGCAGTAATGCGCCACAATCTGTCTGCGCGGTAACT
TAACGCCCTCAAGGTCTGTCGCTGGTAACAACTCAAAGCTGACTGTTAGATGGTTCTCTACTGTTTTTTG
CGAAATATAGAAAACATCATCAGGTAAGTGTGCGTGCGGATCTGCTGTGAGATTGCCATTTTCAAAATTC
ACCGCATCAAGATAGACGATCTTCGTCCGCTTACGCGTGAGTTTTGCTCCCTCAATGCCTTTTAGCTTTG
CCAAAACAAGCGTAATTGCACCGCCAAGATTCGAGAATGTAATACTCGGTCTAACTGGATTTAATCCATC
AACTGCAAACCCATCCACTTTTACTGGATAAGGAGTATATTCTTGCCCTTGCCACACAATCGCTTGACCG
AGTGGACTCTGTCCGTCGTGAAAACGATAGACAATATCGCCAAACTTAGTGAGATCTAACTCAAACAATT
CGATCCAGCCATGTGTCGCATATTGTTGAAGTTGTCCGTAAATGCTCATATTTGCTCCAATAAAAAGTCA
ATCCTTTTACTGCACCGTCAATATTGGTAACTCAATTTGCATTTTGTTTTCAATAATGCGGATTGTCGCT
TCTAATACTGGCTTTTTACCCTTCCATTCATTCAACCCTTTGCCACATAAACTGGCGAACTGTTTTTCCG
CTTTATGTTCGCCAATAGCTTGGTAATACTGTTCCAGCAAGGTTGCGCCACCTTTAGCAATTTGTTCCGC
CATATAGTTAAAAGCTTTGATATATGAGATTTTAATTGCCATAGCCTTCTTGGTTTTATAACCCATTACT
AACAACATAAATCCGTCTTTGGTCATCTCAAACATTGGCTGTTTCTCGCCTTTCTTATCAATATATTCAA
CGAGACCAAAATTGGTCCGGTTAAATTCATCGTCACCATTTTCTAAAATTTCACGAATATCTCTTAAAAC
GTGTTTATGTCGTTTACCAAAAACTTTAGCTACTGTTTCTGATGTTGTAACTGTTTTACGATCTTTAATT
TGTACAAATTGTTTAAAGTTTTCTGGATTTGCTAATTGCATCTTTATTTCCTTTTATAAATTTTAGGTAA
TAAAAAACCCCGACCATTTCTGATCGGGGTTTGTTGCCCACAACGTTCCTACCTTTCGGCTTGGTATCTA
CCAATTTAAAGATGTTTAAGGAATTTTAGGCATAAAAAAAGCCAAAAAGTAAAATACATTACAATTTGGC
TATTGTGGGAAATCTTACTGCAAAAATACTAGGAAATCAAATTTCTCTTATCAATAATCTTTTCAGCTAA
ATCTAACCAGTGGATACATTGGGCTTGGCAATCATAGGCTAATCCTTTGATTTTAGGTCTTCCGTATTCT
TCACCTAATAATCTCAACAAAGAATTTAACAAAATACTCACCTCATATCCTAATTGTCGCCCACGTTGTC
CTTGTCTATATAAGGCATAAAGCAAATTGTAAGGCACGACGATTTCATCTTCTTTGATTTTTGGCGATGT
GTCTGTAATGAGCTCGCCCTCCAAAACGATCTTGTGAATATACTCAACCGCCATTGGAATTTGCTCTGCT
GTCAGTTCATCAATATGTTGCACATTAAAGCGTTGATGAATGAGTGAGTAGGCATCTGAATAGATTAGCC
CTTTCTTACTGACTAATTGACTCACTGCTTGTCTTAGTCCTGTTCTTTCGTCTGTGGTGGTTTTTCTTTC
TGCTTTGCCGTGATACCAATAGTTATAAAGTGCTTCAAAACATTCTTCTTGATATTGGATCACTTTTTCT
TTTAAATCTGACCGCACTTTTTCAGGATTAATGCTAAATAACCAGCCATTCAACTTTTTGAGTGGCATAC
AGAGCATTTCACGGATTCTTCCGTCTTCGGCAACTATAGACATAAGTCTACAGTTGAATTTTTCTTGCTG
TGATAGTTTTCTAGATTGTCTAGTCCAATCAATTCCTAATGCTTTAACAATAGGTTTTACTGCTGTATAG
ATTACATCATCGACTTTTAAAGTAATTAATTGAGAGCCATAAAAAGAGATGGTTTGAGTTTGAGTTGAGA
TTTGATTAGACATAATTGTCTCCTACTATAATTTTCGATATTTAGATAACCCTAGAATTAGGGTGCCAAG
AGGTTCGAAAGCCCTAGTAGTAAGGCTGGAGTTATTTCCCTTTCGGGTCTTGTATTCCTCACCCTCTCGG
CATAGATAAATTTTGGGTATGCGTAATCAAAATTCTTTAGAGAAAAAAGCAGTTGATAATAAATTTTACG
CATAAAAAAACCGCTATGCTGTCGGGTGCGGATTACCGCTACTAAAGGTTTCGACACCTATGGGGGAATA
GTACTACTCAAATTATACAATGTCAATTGCTAAATTATGCTTGAATTATTTTTAATTTAGCATTATGCTA
ATAAATGTAATTAATTTAGTAAAAGGAACATCTATGACAAAACAGACTTTAACACCTGAACAACGTAAAG
AACGTGCGAAAAAAGCCGCTCAACTCCGCTGGGAAAAGAAAAAACAACTTAGTGAAATCCCACTCGCTAT
TCACGAGGGAATTTTAAAAATTGGTGAAACTTCGCTTGATGTTGCTGTACTTGAAAATGATGTTCGAATT
ATATCAAGTGCATCAGTTTTCCAAGCTCTAAATCGTCCAAATCGTGGAGCAAGAGGTGCTTCAATTGTTG
AAAATGAAGAGGTGATCAACTTGCCTGCATTTATGGACGCAAAGAACCTGAAACCATTTATAAATCAAGA
TGTTATTGATGTGATCAAGCGCATCAAATTTAAAACTAAAGATGGTCAAATTAAAGAGGGTTACGATGCA
ACAATCCTCCCTATTGTATGTGATGTTTATTTAAGAGCAAGGGAAGAAAAAGTACTAATAAAAGCACAAT
TTGACACTGCTCAGAAGGCAGAAATTTTAGTACGTTCACTGGCTAAAGTCGGTATTGTTGCACTTGTAGA
TGAAGTAACTGGTTACCAAGATAGCCGAGCAAAAGATGCGTTGGCTAAAATCTTTGAAGCTTTTGTGGCT
AAAGAGCTTCAACCGTGGATTAAAACCTTTCCAGTAGACTACTACAAAGAATTATGCCGTTTATATGGTG
TAAAATACCCGCCACTTAAAAACAATCAATTTCCACAATTCTTTGGGCATATCACTAATAATGCGGTTTA
TTCAAGACTTGCTCCTGAATTGTTACCCGAACTCAAAAGAATGGCATCTAAAGAGTCCAAAAAAGCTAGA
CTTCATCAATTTTTAACTGAAGATATTGGTCACCCTAAATTAAGGGAACATCTGTCATCTATTATTACGA
TACTTAAGTTATCCAAAGATAGAGATGCTTTCTATGAAAACTTAGACCGCATTCATCCAAAAATCAATGA
GACATTGAGCTTTGATTTTGAGTAGTGAGGTATAAAACCCCAAACACTGCGAATGTTTGGGGTTTGTTTT
TTTGTGTAATAAAAAAGCCCCTCTAGATAGAGGAGCTTATATATTTACTTAAGAATAAGTTGCTGGTAAA
TATTCGTTGTGTTTCTCTTTTAAGTACTCATCAACACTATTATGATCAACGTTATAAGACAATTGTTCTT
TGTAAAAATCTAATCTTGCTCTTGCATTATTAATAATTTCAGCCCAAGTCATCACAATAACTTCTACATT
GTACTCTAGATCGTCTGATACCACACCTTTACGCTTTCCTCGTTGATTGGATTCTCGTTTTGCGAATTGG
TCAAGCTCATTTGAAACTGCTATAAATGTCCACTTTGTTTTACTATGATCGAATCGTTCATCAGATGACA
CTGCGTAAGCATAGTTTTTAATTTGAGTAATTACTTCAGAATTAATTTTCTGACTTGGACGCTTTAATTC
TACAACTAAATATTCTTTATAACCTTGGCTAGGCTTTCTTGCTTTATGAAAAAATAAATCAACTCTTCCT
TGTTTTCCATCAGAAAGAAATACTGGTTTATCTGCATCAAAACTATCTTTATCATAATAATCTAAATGTG
TTGCATGAATCTTTAAAACATCATTTAGTGTATTTTCACTTCCTGAAAAATTAAAATCTTCCATAAAAAC
CCAAGTTTCATTTTCTAAGATTTTATGTAACTGATCTCTTTCCAAAAGAGCTTTTTTATTCTCTTTATCA
AAAAGAAGATTTTCTAATCCTTTCAAAAAATTAAGTCTATCTGCAACTATCTTTGAAGAACGGATTATAG
ATGTTAGAGATGTATTCTCTAATAATTTAGAAAACATTTCCTTCTCGTTATCATTCAATTTTAATACCTC
TTCCAGAATTCTTTGCATTGATGCTGGATTCTCTTTTATCGCATTAGATAGCAATTGGAAAGTTAATCTC
TTTGATTCAATAGAACTAGAGCTAAATCTAGGTAGGTTATCCTCAACCTTAACAGCTACGATATCAAAAA
GATTTTTTTCTATTTTTTCAACGGATGTATATTCGTTTGCTACATACGGATAAATATCCAAATCTATCCA
AGATTTTATTCTTTTTGCATTTTCTTCTTCTCTTTGTTGTCTAAGATATTCATTTAATTTTGTTATTGCT
TCTGTAATAAGTTTTCTCGCATTTTCATCCATATCAACTATGCTCAAATTATCACTTTCATTTAAGCTGT
TAATAGTCTCTCCACATAAATAGACAGTATAGTTATATCCTTGCTTTCTAATTCTATTTTTAGTGTCATA
ATCACAAATGAAGGAATAATTCTCTTTGCATAGATAAAAATCTGAAACATCTTTCTTATCCCAAAGAATA
ATTTTCATTTTCCCATGAATATCAGACTCTTCACCTAAAATAATTTCAGTTTCAGTGTTAATTAATTCTC
GAGGGTCTAGAAGAGTTCCATTTACAAAAATCTGGATACCTGAATATTGGCAAAGATAACCCGCAAATAT
ATAAGTTAATTTACTAATAAGGCTCTCTGTTGTTAATGCTTGAACTTTATCATCAATTTCATTAATTGTT
ACTAAAGTACCATAGCTATCAAGCTTACTTTCTGCATCTTCGTTTATATCCACTTCATTTAAGGAATCAC
GAAGAGCTGAGATATGAATATGCTTAGTCTTTTGTTGATCATCTAGATAAGTACTATCCCAAAGAACGCT
CCTACCTAATGAAAACGCTTTAAATCTACCTTCTCCTTTCTGTCCATGTAAATAACGACCACCAGACGTT
GTTCTTTCTCTATTCTTCCATGAACCACCAAGGGTAGAGAAAGAATCATTGCCTCTATCCAAACTAATCC
CTGTTCCGTTATCTTCGATAGTTATTTTATCTATTTTTCCCAAATTACCTTCATGCAACGCTACATAAAT
AACGCTAGCATCAGCATCTAAACTATTCCATACTAACTCAGCTATGGCTAGATGAGGTGCAATACTCGCA
ACCCGTTGCAGATGGTCTGCTTTAATAGAAACTGTTTTTCGCGCCATTCTATAACTCTCCCAACAATGAG
TCTTCGTAATATTTTAGTAAATTATATTTGATTAGTTATAGCTTATCCATTCTTTATAGGTAAAAAAGCC
CCTCTAGGTCAAGGGGCTTTACAAACTTACCAATTACATACTTTCCTTAAAGGCTCAATAGATTCCTTCA
AGCCTGAAATATTAAATGGCAAGGTGATTGGTGATTTACTATAAGGTGATACTTTCACCAACATTCTGTC
TTTATCAAACATGGATTTAATCACTGAAAGAGGTTTTTTCACAAAAGTAGCTTCATAATCTGTTGAAGTA
TTCCAAGTTGCTTTAATCGATTTATCTTTATCCAAGCGATACTCAACTCTTACATAATCATTGTCTAAAT
AAATTCCAGGATAATGAATAAACATCTCTGTTTTGTTATCTTTACAACGAATCATCATACTAGCTCTCAC
ACTTCTACCATACACATTAAAAGCTTCTAAAGATTTAGTAGTCATATAGACCGAAATGGAATCATTCATT
TCAGATCTTTCAAATGAAATATTCCAAATATCATGACTAAGATTAATATCCGCTATACAAATAACAGGAA
ATAAAGATGATATTAATATTAATTTTTTCATACTATTTCTCCAGCTTTTTTAGTATTGTTTGCTTCAATG
CCGTCATTTCTTCTGGAGAGAAATTTTCGGTTTCTTCACAGACTTTTAAAGAAATTTCTGATGAATCAAT
AATATTCTTGAGATTCTTATTAGTTAAATCCACATAAAAAGACTCTTCATATTTTTTGGGTGTATTCATA
ATTCTATTTAAGTCTTCATCATCTTTCGATAAGACATCTTCTGCATACACTCGGCTACCATTACTTCTTA
GTCTAATTGATTCGGGAATTAAAGTTTTTTCATCTAAAAGTATAGAGAAAGACTCATAACAATTTATATA
TTTTCTTTCCTGATTTTCTTTTGAGAATGCTAACACATTAGTTTTAGGCGTAAGAAGCAAAACTTTAATC
CAGTTAGTAGACTCAGGATCTCCAATGCTTACTGTATATTCTCCCTTAACATCATCGTTTTCAAATTTAA
TATTAGGATTAGCTAAAGCTAATACAGGTATCATAAAAAAAGAAAAGAATAGTTTTCTCATTATTATTCT
CCAGTTTGTAAAAATATGTAAATTATACAAAACTGGAAAATGTTTTTCTGTGATTTGTATCTAAAAATTA
AATAAAAAACTAATCCCAAAGCTCGCCGCACCAATAGCAAAACCAAGTGCTGCAATGATTGCTGCTATTG
CTAGCATTTTTCCAACTGTATTTGCACCTTCTGTACTCATTATTCTTACCACCAGCGAATTGCATTGATA
AATGGTGTTGAAAATGCGAGAGCTATACCTAATGCGATAACAGCGATCGCAAAAGCAATGGCAACTCTCA
TTACTGGACTTGTATTCGCTTCCATTTCTAACCCCTCTTTTAAGTGGATTTTTAATTTAGTTTTGCTATA
ATTTCTCAAAATTTATTCCTTTTAAATCGTGCTTAACTGGAATGAAAAAACCCCAAACACTGCGAATGTT
TGGGGTTTGTTTTTTTGCGTAATAAAAAGTTATTAATATTAAAAAGTTATTTTTTATTTTTTTCTAAAAT
TCTCCGAACATCAGGATCGGTAATAAATTTATTATACCCAGATAAGATCATATCATTAGCAACGTTTGCA
TAATCTATAGGTAGTCCAAATTTACCGGTTTTTTTAGGGTCAGCAACATAATCTTTATTTAGCAGTGTAG
AAGATGTTTTTGTGTTTACTAATGTGTAATTAATAATATAAGTCCAATCCACACTATAACCTAAATCATC
CATTTTAAATTCTTTAACCACTCCATCTAACCTAATATTGGAAGACCCTAATTTTACACCTGTTTTCTCT
AACTCTAACGCAGTTCCTCTTTGAACTAAATCAGCAACATTAGATGAAACATAGATTTGTCCTGCTGCTG
TACTCTGCATCTGGTTACTTTTTACTTTACCTTGTAAATACGGTTGATATGTAAATTCACCGATATTAGC
AGAACCTTCGAATCTCGTATAATTTTGTGGAACATACGAAGATACAGGTAAAGTTACCGAACAAGCACTT
AGAACGCTTGCTAATCCTAAAATCAAGAGCATTTTTTTCATTTTCTTAATCTCCCATATAAAAAAAGAGG
CTATATTCTACTCATTTTAGAAACTATTTCTGTGATCTATGTCTAGGAATTTAATTTATCAACGGATTTA
AGCATTTCCATTCAATCTCCTATTTCTCAAAAATGTCGTATGATGCTTGTTAATTTGTTCATCTGCAATT
TTCTTCATTAATGCTATAGTCACCTCTAGTTGTCCATTGTTTTCTTTTGACTCAACATTGGCTTGTACAG
GCTCACCGTTGTTAATGATTTTTATTGAGATATTCCTATTAGAATTAGAGGTTGGAGAGGCTAAACGCGG
AACATCTACACCGCCACCATTCGCAAAACCTCGTTTCCCGTAATTCAGATAATTGAGATAATCCAAGCCA
ATTCTACTTGTCGCTTCTTTCGTGATGACATACTCACCGCGATGAACAATACCAGCTGGTGTGTATTTAC
CACCAAATCCAGTAAATCCCCCTCTAGAGAAACCAACAAGACCGCCATTGTAATGCTCACCCACAATGCC
ACCTTCAGCTTTACTTTCAAAACCAAGAAAGCTACCTATAGATGTGCCACCAAAAGCGGATTTTAGCGCA
TTGAAAATCATCATTTTAATGATCATTCTAGCTAGATCCGCAATGATAGATCTGGCTAAATCAGCAAAAT
TAGCCTTACCTGTCATCACAAAATCCGTTAAAGCATCTGTCATTCCATTTAATGCTCTACCTGTAATTTG
CCCAACATTCCCCATCACATCATTAGCTTGGTCGCCAAATTCTTTAATGCCAACTTTTAAACCATTAAAA
GGGTCTGATTGATCCGCATTTTTCAGCCACTCTTGCCATTCAGTATTTTTTAGATCTGTCGCCTGTTGCT
TACGTGCAATATCTGCTTGTGGTTTAGTTAAACCACCTTTCACTTCTAGTAGTTCAATCTCTTTCAGGTT
ATTGATATACGTTTGCTGAGCAGCTAATAAAGGATTGTATTTAGCACTTAACGCTAATTTGGCATCTCCG
GCTTGTTCTGCTGTAATCCGATTAGTTTTTTGTAGCTGATCGATTAGCTTGAGATGTTCAGTCAATTCGC
GCTCATATCTCAATGATGGCACATAATTTTCCGCGACTTCCATTCTCTCTTTGGCGTATTTTTCAGTGAT
TAAAGTTTTAGCACGTTCCATCTCCTCATGACCAATTTTTGCTTTTTTCGCCTTCTCTAACATATCTCTC
AACGCTTGCTCCTCATTAAGAGATATTTGAGTTAAGCTATCAGCGCTCGCTTTTTGAAGTTCATTATAAA
AACTTTTCCATTCACTTAGACTATCTTGACCTGAAGCACTAAATTTATCAGTTTGTGATACGAACCCAAA
TGCAGCTTCCACCTCTTTCTTCATTCCGATCAATTCTTCTAAAGAGAATTTAGCGTCCTTAATGTGAGAA
AGCTCTGATTGTGCAGCAATATAGTTACCAACGGCGATTTCTCTAAGAACCTTAGCATAGTCAGCGCCTT
TTTCCCCTAAAACATCATAAAGTTGAGAAAGTACATAAGATGCCTTTTCATTTCCTTGCTGTTTTAAAGT
TAAAATTTCAAACTTCTGTCTTGCTTCTTCAGTTTTCTCTTTGAGTTTTGCCAACTCGGACTCTATGCGA
CTATATCCATTTTTCGCTTTCTCTGTGGCCTTCGTGGAATCTGTGAAAGATTTTTCAAGAGATTTAATAA
AAATCTCAGCATCTTGTGAGCTTACCCCTACTAGCAAAAGTTTTTTTCTAAAATCGTCAATGTTTTTACC
GCTACGCGCAAACATTGGTGCTAGAACCCCAAGCTGTTTTTCTAGTGTCTGAAAATTAATTCCTTCACCT
TCTCTTAATTGAGCAAGCTTATCTTTCAACCCATCTAGTTCAGATTTTAATGTATCAGGAACCGCTAATC
CTAAAAATTGATTCATCACTCGTTGAGTATTTCTAATCTCCGCTTCTACGTTTTTAACCTGCTCTCTAGA
GTTATTTAACTCTTTAACCTGATTACGAATGGAAGCAAGTAATGAAGCTTCGCTTAAATCTTCGTAAGAT
TGCTTTAATCTATCATTTGCCCCAGCTAAATCTAATGCCCTTTCTCTAGCTTCTTCGGCTTTTTGCTGGA
AATAAAACAATGCACTAGCCGCTATGGTAATAACTCCAACTGGTCCACCTAATAACCCCATTACCCCCTT
CAATGCACGACCAGTGATAGATGCTTTAGCTTGAGCAGTCGCTAAATTATTTGTTGCTACCGCCTCCGCA
TTGGTTAGACTGGTAATAAGTGTCGCTTGTTGAGCCATTCTCATTCGAAGAACTGAACGAGTTTGCTCCG
TTTGCGCCAACTTCAATTCAGATGCCAACACCGCCATATTAGCACGAGCGGTATTAAGCTCTGCCGCAGC
TTTTACTTGCTCTGTTTTGGCGACTTGTAAATTAGCAAGGCTTTGCTTGTACCTATTTACCGCGGCCATG
GCCATTGATTGCCCATATTTAGCCAAATGACCCAACATAACACCACCAATGATAGCACCAAGTGTATTGA
AGTTTTCAGCCAAAAAACTCACACCTTGAGCTAATAAGTTGGTTGCGTTGGTAGATTGATTCAAATCCCC
AACAAACTTTAAGGTCGCATTTTGCATCTGCTGCATTGCTTGCCCGAATGTAAGAGGCATTTCTTCAAAT
TGCTTGTTGATTTTCTCAGTTGAGCCACTGATTGCTTTAAAAAGTAATTCCGAGGTAATTAAGCCTTCAG
ACGCCAGTTTTTTCACTTCAGCTCGACTTTTCCCTATATATTCCGCGACTACATCAAGAATAATCGGCGC
GGTTTCCGCAATTGTTCTAAATTCATCACCTTGTAAACGCCCTGAGCCAAGCGCTTGTGATAATTGCATT
AAAGCACTAGCTTGCTCTTGAGCACCAACCCCACCCACTGCCATTGCTTTGTTAATGGTTTCGGTAAACT
GCAATGCTTGCTGTTGCGATACGCCGTAATCCTTCAAGGCTCGTGATGTTCGAACATAGAGCTGTGTTGT
TGATTCAAGACTGGAACGTGTACGTTGAGAAATATTAAATAACTCGTTTTGCGCCTTATTTAACTCTGCC
AATGAACCTGTCACAAATTTCACTTGAGCGCGCAGGGATTGCATTGTGTCAGCCATTTGTAAGAATCCTG
AGAGGCCTTGAATGCCAATCCCTAACGCCATTAATCGTTTCAATGCGTTCACAGCAAGGCTTAGGGAATT
AACAGCTTTTTCCGTTTTTTGTGATACTTGCTCAACACTACGTAAGTCGCGATTTGCGCGAGATATACCA
TTAGTTCTAATCTCAATGGCAAGAGTGGCTATATCTGTCATAAATTATCCTTGTTTCATTAGGCTACCAC
CTCTTTAAATTCACAAGAGATTGTCCAGTGGCTCTCTTTTTGCTCAATGTCCCATTTTGAACATTTGAAT
TTACCTTGCGTGGAGTGGTAAGGGGACCACAAAAAAGCCTTATACCCTTCGTGACGGTCTAAAAAGGCTT
CAATTTGTTGCATTTGATTTATATCTCCACTAAATGTAAGAGAGTAGCTTCGTAGATTGTGGTTTAACCC
TTGTTTTAGACGTTGTTCGTAGCCATCGCCGAAAGTAATGGTTTTGACTTTTGGCTCTTTGCTTAATTTC
ATTCCCCAGTTTGGAGCAAAGGTAAAGGTTTCCATTCGCCACCTATTCATTTTGAATATTAAGAAAAACC
AAATCGATCCGTTTCAATACATCAATCTCCCACATCGAAAGGCGAGTTTGATATAACTGCGACCACGCTA
CAATTTCGCTGTATGTAATTGGATTTAATACCATTCCAGCCTGACGAGAAAGAGATAGCTGCTGAAAGAT
CACAAGCAAATGCTGTACTGCCAAATTAGGCTCCGGATTATCCAGCTCTTCGGGTGTAGTGCCTGTTTGC
TCAGCAATTGCTTGTAAATGCTCTCTCAGCGTACTGTTTGATTCTTTTGGTTTCTTATCTAGTTTAAATT
CCTGCTCCGCATAGCGAAGCAGTTCATCTATTAGCTCACCAAGAACTTTCCCAAATCATTGGACTGCTCA
AGCACTTGCTCAATAATCCAATCACATTGTTCTAGCACCATTCGGGCATTTTCAGGCGTAAACGGTAAAT
CTTTTTTATCGCCCCATTCGATATTTTCCCATCCGACAATACGACTGATTGCAAGTTCAACTGATTCTTC
ACGAATTTCGTCCAACTCTTTGATTTTCGGTTTACGACTACGAGCGTTTTCAAACTCTTGCTTTTGAGCC
AGCCGCATCTGTTTAGCGACAAATTTTTGCGCTTGATCGCTTTTCGCGCTTACCACGCTAACATAAGCTC
CTAATCCTTCGCCTGTGACAGGGTGTAGTAATTCAAAACGGTGTGATTCTGACAAGTTACCTTGTGAAAG
ATTTTGTAGGTTCATTTAAATTTCCTTAATTGTTGAAAATAAAAAACCTCAACTATTGCTAGTCGAGGTT
TGATTTATTTGGCTTAGATTAAGCCAATGTATCTTGTACAATCATTGTGGTTGCTACTTTTAATATATCA
TCAATTTGGCTTTCCCCATCGTACACCTCTGGGAAAGCATCAAAATTCAATGTTTGGATGATATTTTTTG
CTCCATCATCCGTATCAATAGATGTGAGTTTGATACCCGGTAAAATGATTAATACGTAATCGCTGTTAGT
GGCATCTTCTGCGTCCATCCGCAATTCAAGGGAAAGCGTTTCTCCCCGACGAATAGCATCAAACATTTTC
TTATCTTGCATATAGATAGAAAATGAGCCACTCACCGCAACGGTGCCGATAAATACATCAGGGGCGTATC
TTGCACCCAATACAGGTTCACTAGACGCATTTAAGTCAATATCCAGCTTAAAGCCGGTTACAAGCCCTAA
AGATTGTTTATTAAACAATAATTTACCCGTTACACCAGCGAGTTTGCCTGATTGGTTGATGTTGGTTGGA
GAAGTAAAATAAGCCGTGGCACCCTCTTCACTCCGTTGACCTAAAAATCCGACACTAATTGAAGCAATGC
CATTAGGTTGCACATCAATACTAATCTTAGATACTCTGCAACCTAAATATGTACGACTGACATTAATATC
CGAGAATAAATCTTCAATAGTGAATGAGTCTGTGGTGTGGTTGTTTTGTGGTACAACTAAGATTTTCCCT
TGTTTTTCACCACTACCATTCGTTGTTTTCTTGATAATAGGAGCTTTCGCTTGAGTGGTGAAATTTCCGC
GTAATACTGCGGCTAAAAAGGCTGACCATTGACCAGCGGAAAGTTCCCCTTTCAATTCTCCTTCTACCTT
CTCAAAACCTGTAATTGATGCTGCACGTTGCATATCATCACGTATTTCTTGAGATTGAAAAGACTCAAAA
CTGGTATCTAATGAGCTTTCTATGCGAGGAAGGATTTTTGCTCCTGTACGTGTAGCTTTAGTACCAAATT
GGGTTTCTTTGGCGAAAACGATCGTGCGTTTCGTGCCTTGTGCGTTTGTTGCCATGTGTTCCTCCCTTAG
AGTTCATAGGCAGTAAAGTTGATAGTTACTGGTAGCGCAAGAATATTATCATTAAGATAAGCGCCACCTA
TTTGTGGTGGGGAGTGGATCACAACTTGAACACCTTTTTCTAGTAAATGATTTACCATAAAAATGATGCC
TGATTTCTACGGCTTTCTCTTCGATCTCAGCTGTTCCTTTCCCTGATGGGTAATACAAAGTCACTTGTAA
AAAACCGATTTCTTGTGCCTTAGGCTTATCGCTAATTGCACCTGTTAGCGCATTGGAGATATTAAGAAAC
ACGCTTTGATAAGGCAGGTTTAATACACTTTCTACACCTTCCCATGCAGTTTCTATATCACTTATTTTTG
CTAAATGCCCTTGGAGTATCGCCCTGATTTTCGCTTTCATTAATAGAATTTCCCTAGGTTGCTTTTTAGC
CAAGCTTGCATCTCTTGAACAGTGATTCTCACCATGCCATGTGGTGCCTGAATGGAAAAGCCGTTTTTTG
TCTTACGTCCACCAGACTTTGGGTATAAACCATACTCAAGCGCTGGAGCATAAGGCTTATCGGTCGCAAT
AATAATGCTATCTTTAAACTTAACAGAACTAAGTGCGGACAGATCGCCATTATAGGCTTGTGGCATACCA
TTGATACTCACAGTCCAGCTCGCCCTTAATTGCCCAGTATCTACTGGTGTTTTCTGTCTTACTCTTTCGT
ATGTTTCAATCCCTACTTTTCTCAGAACAAGATCTGCTTTATTGCCGATCTTTTCTCTGAATTTTGCTAT
ATCAATAACAAAACTTCCCATATTAATCACCCAATCGTCTTGCTTGGCATTGATAAATGATGACGGTGTT
AGATGGCTTAACTGGCTGAAAATTAACAATAAGCCATGTTTCACCGTTCACTACAACGTGTGAGTTTAAT
TCCGGCTTAGCTTCTGCGGTGAGTAGAAGTACCACATCACCTTGTTTCACCATGACTGAATCACTTCTGC
TGATTCCATTACTTTTAAAGCTAGGAAAATCATAAGCAAGATTATCGAAGATACAGAAAGCTTTGTTTTC
CACTGTCTGAACAGTATTAACACTTCCTGTTTCTGGATCGTACTCACCTTTTTTTTCAATTCTCACCACA
CACGGAGAACCAAATTTTTTGATGAGTGATGATGAAATATTTTTTAGCCTACCGTACATATCACCCTCTT
AACATTCTAGCCTTACCGCTACCTTGGCTTTTATCCAAATAGGTATCAAGAATGCCCTTTACATATTCAA
AGCGGTTACTTGCGTTACCAGATGCTAGGTTTTTCTCGAAATTCACCGAAAGAGGACCAACACGAACGCT
AGACATTTCACTATCTGGATTTTCATTCAGATTCTCGTAAAGAGCTAACTCAAATACAGCGTATTTGACC
GAAGTTGGAATGCCTTTACTATCAGTCCCACCAGTATTAGTGCGAGGAAATGCTCTAGGTTGTGATGATT
CTACCTTTCTACCAAGAAAACGATAATTGAAGTCTAAGAAATCCGATGCGCTCACTAAACGTCTTGCTTT
CGTTTCGTCGTCAAGCTCTTGCCATACAAATGCACTGTTTCTGTTGGCATGATATTCATTAGCTTCTTCC
AAAGTGACGTAGGAGTCATTAGGGATTATTAAATCCATATTTCCCCCTTTACTTTTAAGTTTCTTCGCTA
AGTAAGGCAATCAAGTCATCTTTCTTGGCTTTAGGATCAAAATCAATCCCTTTTTCAGTTAGCATTGTTT
TTAACTCTTCTACTTTCAAAGCAGACAAGCCTTTATCATCTTTTTTGGTTTCTTCTGGTCCTAAAACGAC
CCACCCTAGAGATTCATGCTCAGAAAGCGTGCTTTGATGTACTACTAGCTGCTCATTTTGTTTCTCAATT
CTAAAAAACATAATCTTTCTCCATAAAAAAAGCGCTCCTTTCGGAACGCTCTTTATGTTGTTTCAGGTTA
ACCCGCTAAAATTGCCAAGTGGCGAGAATTAATAACTTTCGCGCCCCAAGTCATACCAATTTCAAACTTA
ACTTGGCGGTATTGACGGTAAACGCGAACTTCAAACACTAATCCAGTAACTGGATCAGTTAAGAACATAA
CATCTTCCGCGCTATCTCCACCTGTTGGCTGTGCTGGCGCACGTGTTGCAAGCACAATAGCGTTGCGGTC
AAAGGCAAAGTTAGGTGTAAAGTCGCCAAATGATGTAATAGTTTCACTACCAGACATCGAGGTGACAATC
CCCGGTGCGTTGATTTTTAATTTGCCCGCACCGTTGCCTAAATCTTCCGCCACGGTGTAGATGTTGCCTT
TATCATTGTTTAGATAAATCAAATCACCCGCTTTGAAATCACCTGTTCCAGCCTGTAATGCAAGTTCACG
CAATCCCGTTGCCGCACCACCATTTAAAGTTTTTGACGCAGCATTACCTTGTTTATGCATTGAGATACCA
GCAGAGTTGCGAAGGGCAAAACCTTGCACTCGATCTGTATAGCCGTCGCGTAACATATCTGCACTACCTG
CCTCATTCACTTTGAATAAAACAGACTGCACACCACGCAAGTTAGCCATCGCACCAGAGTTGACGACTAA
TTGACGATCCACGATAGGACAGCCGTTATCATCAAGAATACGGGCAACACCAGCAAAGTCAGATAAATTA
CCTGCTGTACCAAATGGTGTCTTGCCATATGTACCGTAGGCACGAGAGGCACCAATCAACGCTTTAATTG
CGACATCGCGCTCAATCGTATTAACAAGTTTGCGCATACCATCAGCAAACTGATCAGCTAATACGCCATT
ATAAACGCCAGCGTTATTTACACGTTTCTCATCTTCACCAGTCCAAACGATAGGAGCAGCTTTTGAGTGC
TCCATCTTAATTTTGACTGATTCAGGAGTTGTGCCGCCTGTGTTTTTAGGCTGTTGACCCGGTGAAATAT
CTTCAAGTTCACCTGCACTTGCGATTGGCACAGTCACTTCATCACCTAAAGCAGCACGCTCCGCTGTTGA
GTTGCGGTTAACCGCAGGAATAAACCCAACCATCTCACGAGAAACTGTGTTTAATGCAGCGAAAAGAGAT
GGTGCAATTGCTGTTAAAGTATTTTTTTCTGCCATTTCTGACCTCTTTTAATTTAGTTAGTTAATGTAAT
TCCATCCTGCATAGTCTTCATTTGCTCAGCAGGAGAGAGTTTTTCGAATTGAGCGCGAGACATCGTTTTC
GCTCCATTTTGGCTACCATTAGAAGATCCACCGCCTTGCGATGCTGGGAACCAGTGAGGTGCTTTTTCTT
TCATGCTTTCGAACCATTCTTTCAGTGTTAACGGCTTGCCATCACCACCAAAAGTATTTTCATCAATTGG
AACAACAAGTCCTTCATCAAGCTTGAATGTGAGCTTGGCTCTTAACACTGCATCATCTACACCGAAAGTA
ACGCCGGCTTTGGTTGCTTCACTACGGATAGCGTTTTCAAGAACCAATCCTGAATAGTGATCTAAGCTTG
CTTGCAGTTTGTTCATTTCTTCTTGATGTTTGTTGCTCAACGCTTCAATCTCACGTTGTTTTGCCTCATT
GACTTTGTTTACTCGATTTTCAATGACTTCTTTATATTTGCCCTCAGCAATTTTTTTCATTTCCTCATCA
TTCTCGAATTGAGTCATGAGATTTTTAATGGTTTCTGGGTCTAAGCCGTCGAATTTAGCTAACTTCTCTT
TCAAATCTTTCTGAGCGCCTAGCAATTCAGAATTCTTTGTTTTAAGTCCAGCAACTTCTTTTGCGACTGC
TTCGCTAATGGCTTTATCAAGATCGGCTTGTGTATATTTCGCCTCACTAGCACCGTTACCACCGGCACCA
CCGCCAAGTCCATCAGGATTGTCATTAAATTTTTGCGAGAATTTACCTAAATTCATAAAATTGTACATAA
AAGATCACCTCGTGATATGTTGTTGATGTGCCTAGCACGTTGGAATCGCCATTCCTTGAATGACGGGTAT
AAAAAAACCGCCTCGTGTTTCCACTAAGGCGGTCGTTGTTTTCTGTTTTAAATCTGTTAGTGCATTTTTA
ATTCACTATTTTCATAGCGATCGCGCTGATCCATTGCGTGGTGGATGCAAATATCAGCACTTTCAAGAAC
AATTGGCTTACACCAACAATTTTCGCTATGTTCATGCTCTCTTAAGTCGTTTACTGGATAAACATGGATT
AATTCACGGTTCATATTTTCCTTTTATTCGGTAATAAAAAACCTAGCGCTAGGCTAGGTTTGTAAAAATT
GTTTAGCTTGTTGATATTTTCTCTGTCGAGATAAATCCTTTTCTGTTATTTTTGGCAAACGACTTAAATC
CATATTATGAGTGAGATCAGCTATTTTAACTTTTCTCGCAATTTCATTTGACCTCACTCGTAACAAGTAA
CTCTGGTAACATTCACCCTGTCGCTTGGTTATTGCATTGACAGCAGCGGCAACAACCTCGCCAAATAAAG
CTGAAATATCACCTAATGAAGTTTCGGTATCTTCTACGCTGTCATGCAACCAAGCCACAGCAATAACATC
ATCGTGCTCACCTGTAAGCATTTCAGCGACAAAAGATAAATGACAAATATAAGGACTTCCAGCCTTATCA
AATTGATTAGCATGTATCTGCTCTGCAAATAATTTTGCTTTATCACTTATGCTTATTAATCCATGCATTT
GCCATTTCCTCCGATATTTGCTCGAAATCAACAAAATCACTTGCTAAAATTTTGTCGCCCCAATAAAACG
CATCAGAATTATCCCAAGCATTTTTTTTTAAATCAAACTTGGCAAACGTTAAATAGTCGCATGCTTCACC
TCTCACAAGCAATTGATTATTTGACTTTGGGAAAACAAGATAATATTCCATCGCTAATTCCTGATCTTTC
CTATATTGGCAGGGGTTTCAAGTTGATTACTTAAATCCTTCATCTTCTCATTAAGTTTTTTAAGCTCCTC
AGATGAAACATTAAGAATCCTTGCTTTTTCATATAACTCATGCAATTTTCCATTCTTCAATTCAAAGCTT
TGCTTAGTGTGATATTGCATTTCAAATTTAATGCCATCTTTTTCAATGATTGTATTAATGCCTTTATATA
CAGCACCTTTTCGCCAAGTATTTTTAACTCTGGTGATATTATAACCTTTTTCAGTAAGAATTTCCTGCAT
TCGAAAATAATTTCGCGTGAAATTCTTACTCTCAAAAATTGTGGTATAACGCACAATATCAGTTATTTTA
CTTAGCGATTCTCCTTCTGTTATTCCGGTTCTAACAATATCCGTTTGAACTTTACGCGTGATAGAGTCAA
TGCTTTTCAAGCGAAAATCTAATCCATCTAAATAGCCATTAGATTGTTTAACAATAGATAGCATATCATT
TGTAAGTATAGGCTCTAATTCACTTGCGCGTTTATAAACGGCGTTTACTGCACTTTCAACACCACCTAAC
TTAAACTGCTCCCTAAGCTCTTTAAGTGTCAAGGAGCGCCCGGACTGATCAATCATATCCCGAAAAGTGA
TAACCCCGCTGCGCCATAAATCTGCCTTACCTTTACCTAGGATTTCATCTTGTTGAGCCTTGGTTTTGTT
TTTAAGCCAATCTTCATAGGTTATGTTAGCTTTTACTTGACCGTCCATACTTGCTCTGGTGCTTTCTGGA
ATTTCATCAACATCAAAGCCTAACTCTCGCCAAGATTTCATAATTAGACGCAAGGTTGATCTACAGTTTG
GGTGTAATGGTGGTCTTTGGTACGGCACCTTGTGATCACCAATTGGCTTTTGGTTTAGGTCCCACACTAG
ACCATCTCTAGCGCGACAAACTTCTGACGTTCTCGTATCAAGAGTACTAATGTGTTGCTCGCCTTTAATG
ATATCCATGTTTTCATCACGCAAAAGCTTGTGAGCTTCGTCGTTAACCTTCATTACTGCCGTTCTAACTA
ATGTTTCAGCAGAACGACGTGAATGCACCATAAGCTCATTCACTTCTGTGATGATTCTGCTTGTTGCTTT
ACCGTCCAAAACCCCCTGTCTAATTAGCCCAGAGAACTTAAAACTTAAATCGCCTCCCTGTTTATCGAAC
CAATCAGACAAAGGTGAACCAGCGACGATTTGGGCGGTTTTATTGGCTTTTAACTTATAGTCCGGCACCT
TGTTGAATAAATCGAATTTTACGGACTGGTTATATATTTCCATTATTGCCAAAGTTTCTATTGGTAAAAG
ACTTTGCAACTCACCATCTGTAAAACTATACATTTCAACATAGTAACTCTTGATAAGTTTTTTTATCTCA
CCAAGTAACTTTGCTACATCTCTTTTACTTGCATTTTCCAACCCAACAGCAGAAATACGACTCAACATCT
GTTTTTGCAGTTTATTGAGCCGTTTTACGATTTCTCGTCTTAATGAGGCGTCATAACGAAAGAGTAAGAT
TTTATGATCTGTGAGCAGATGTTCTATTTGCTCATCAATACTCATTGTTTTCTCCATGGAAATTTCCACT
CATACTTTCGACTTCTAGTCTAGCTTGCTCATCTTCCCAACTAGCATGATCAGATAGCAAACCTCTGCGT
TTTGCCTCTTCAAATGTTGTTTGGGTGGAAATGACTCCAGCCGAGTTCAGTTTAATAACCATATCCAATG
AGGCGTTAGGATCGATTTCGCTATCAATATTGCCGCTTATCTCAACATTACCTACGTTCTCAATACCAAG
CCAGAAACCTACATATTCAAGCGCTAAATCAAGTGCGTCTTCGAATTTGTTGGCATACAGTCTTAATTGA
CTGATTTCTTTTCCTTGCTCATCTCTTGCTTGACTTTCAGTCATAGCGATAATGTTTTTTATAAGAAGTT
TTGCTCCTGCTACCAACATCTGAGATTCAAGCTCTTTAATTGATTCTTTCCCGGCACCTATTGCATTACC
TGAATGTTCAACATAGAAAAGACTACCTTCTCTTGGCAGATCAATTATAGAACCCCCAATTTGAAACTGT
TCCCCCTCAATTGCTCCAGTTCTAGCAAGGAGCGGAACTCTTGCAACACTAACAATGTTGTCTTGATCTG
ATTGGGATTGCCAATGCTTGATATTTAAGTGGGCCAGCTCTAGCAATGGAGGTCTTCCAATGCCAAAGTG
ATTATCTTGTTTTGTGATAAAAGGTACGATAGGAATAAAATCAAGAGTTTTGCCTAAATGCTTAAGCTCA
ACCTCAGCGTGCAAGTAATAATCGTTTTCTCCATCTTTCGTATTTTCAATTTTTCTGAATTTTCGAACCC
TTCCACGCTCATACACATTGATCTGCTCAATTTGTTTTAACCCAAATTCTCCATTCTCTTCATCAATGAA
CTCACGGTATCTAAATTGAGTAAATACACGTTTACCGTTAATTCTAGCTGTTTTAAAACCCAAAACTGAG
GATGGATGAATGTGAACTAAATAAGGTCTAGCCCCCATGGCTTTTTCTTCTGCTAGCGTTTTGGCATCGT
TTGTGACTGGGTAATCGACCAGAACATAACTAACACCATAGGCTAGTCCTGCGTGAAACCAACTCGATGC
AAATACATCAAGGTTGTTACCTTCCATATCAACATCCGGGAGTATTTCACTAACAAGCTTATTGTTGATC
TTTGTGATATTAATTGGGGTAAAAAAAACTCTCCCGTTCATTTGGGAGAGTGTTTCTTCTAAAGCTGGAT
AAAGTGTTGTTCGTTCTAGCCTATTTTTGTAAGTATCCTCGTCTTCTAATGGGAACTTCGGTAAATAGGT
TTTGCTAACTTCTCTCATTCGCTCTGTTCCACCTAACAAGTCATCTATAATGCGAACACGCGAATGCAAT
TTCGCCATTTCTGGCGAAGTATCAGATACTTTAAACATATAAAATCCTTAGCGTACTTTTAATGGAGATT
GCACCGATATTCCAACAGGTTGCATTAGTGGATTTAACGCGTAGCGAATTGCGTCGATATAATGATTGTG
TTCATCAAGTACGGTAGGTAGCACATCACCACTCAATCTATCTACTTTGTAGCTATATAGCCTAAATTCT
CGGAGTGTTTCTTTACATCTTGGGTGAATATAAACTTTGTTGTAAGACTTGATATGTTCTATACCGTCCT
CAACTGATCCGCTCCACTTTTTAACGCCCTCAATTCGAGGGATACCGTTGCGTTTAAGATAGCTAATTGA
TTCAGGTCTCGCTGAGTCTGCTCGCAATATATGTTTTTCCACGTCTGGCACTCTTTCTCTCACAAAACCT
GCGGTGTGATCTAACTCTAAGCCTGTTTTGCCTGCCTCATACTCAATATACAGATCATTATCAAACACCC
AGCACTTAACCACAGCAGTTGGATCTTTAGCAAATCCAAAATCTAGCCCAAAATAAGGACCGTTAAAGTC
TCGATTTGGTGAAAACTCTAACTCTTCGTATTTATCTTTGAATATTTGAGCTTCACTTGCCTCTAAGTAA
GCACCTTCCCAAATCCAGCGATAAGTTGCATCGTCTAGGCGTTTTTTATCATTCAGCCTTTCTTGCTCTA
ACACATCAGGAAACCATGGATTGTCTGTGTAATTCATTTCAACAATAGCAGAATTTTCAGGTGGGAATTG
TCTAAAACGCTTATCCGTTGCGGAATCTCTTTTTTCGGGATTCCACGTCAGCCAGATTTCTGAATTATGT
TCACGAACCGTAGGAATTAATTTACTCCAAGCCATTTCACTGACCGATTCAGCTTCATCAACCCAAGCAA
GTAATATCCTTGCTTTCGATTTGATACTATCTAAGTTATGACGTAGACCAGAAAATATATACGACACTCT
GCCACACTTTGTTCTGATGTACTTTTCACCTATTTCAAAAAAATCATTTAAAAATGACTCTGCTCTAATT
GCCTGTTTAACTTCTTCAAGTGAGGAATCTTCAAGAGAATTCATAAATTCACGACCACATAAGATAACTC
CACTATCGCCAGCCATTGCTCTTTTGTACGCAATTACTGCTGTCATTTTCGCGAACGTTCTTGTCTTCGC
TGAACCGCGTCCACCATAAGATCCACGATAACGATAATTACCACTAAAAACAGGGATGAGTTTAGGTGGT
ATTTCAATCTGTACTTTCATTGCTATTTACCGATGGTGAAACTAATTCAATAATTGTTGGACGATTAAGT
GAACTGTCTGAATTAGTGAGATCTACTCGTTCTTTAAACATTCCCAAATGTTTACCCAACAATTCGAGTG
CTTTATTTGCTCCTGCAGGCTCAAAAGCATAAACATGATTATCAACCGTATTAACAGTTCCCTCTTGATT
GTTTTTAACCGTATCAGTGACAATGACTGATTTACGTCCCATACACATATCACGTAACTCCATTAAGTCA
CGCAGTACATCATCTTGCGAAATTTGAACTCGTTCTGCCCGAGTGTTTTGGGCTTTTTGGATTTCATCTT
GAATGTCTACATTTGACAACAAACGACTGCCTTCACGATTAGCTGCTTTCTCAGCATACCCTGCTCTGAT
TGCTGCTTGTGTTGCGTTTAGGTCAATTAGATATTCTTCAACAAACCGTTTTTGTTTATTCGTTAATTTA
GTTTTACCACGCCCTTTAGACGTGGATTTAACCTCGTCTTTTTTTGGCATAATGGTTAATCCTTTTTTAA
ATACTTGCTCTGTGTGTATCTGTGTGTATAATAGTATTTGATTAAGGCAAAGGAGGTATCACGTGAACTC
ACACGACTTAATCAAGGAACTGACAGCAATTGGCTGTACTGAATTGAGATGTAAAGGGTCGCACCATATA
TGGTATTCACCTAAAACAGGAAAGACGTTTCCTGTTCCGCATCCCAAGAAAGATTTACCAATAGGTACCG
TCAGATCCATAAAGAAATCGGCAGGGCTTTTATAGCTCTGCCGAATCCTATCTAGGAGGTTATATGTTAT
TTACTATTGGTGTTGAAACGCCAAAAAATGAAAATGAAGCGTTTGGCTTATGTGTGCCTGCTCTTTTTAA
TGAAACATATTCTTGTTTTAGTGCAGCTGATACAGTTGAAGAAATTATTCCAACAGTGACTGATGCTATC
TATACAATTTTGGAGATAATGGTCGAAGATAACTTCGACATTTCACAAATAAAAGATTTGGGTTTCATGC
ATTACAAACAACAAAAGGATTTTGAATTTTGCGATAGCTGGTTGTTAATTGATGTTGATATCACAGCTTA
TTTCGGTAAGCGTCAACGTGTGAATGTTGTGCTACCACAATATTTAATTGACAGAATAGATCAGCGTGTA
GCAAATAACCCAACTTACAAAGATCGCAGCCATTTCTTAACTATTGCTTCACAACGAGAGCTATCATCAT
CTTTATAATAAAAAAAGGCATAGCGAAATATCTATGCCTTTAGTGTTGTGCATTTTCTACTTGCCACTCT
CTTATTTTATCTACGCGATTAAGACATACATCACGCTCACGCTTGAGTATCACAGCATACTTAGCGACAT
CACCGTACGTTTGACCTGTAAATGCCGTCTTGTCGAGGTGTGCTAATAAAGCACTAGGAATGTGAGGACA
AACTTGCACTACTGGCTTACTTGCGCAAGAAGTCAATAATAGAATTAGGAGCGTTAGCATTAAAAGCGTC
AGTGCTCTTTTCATCATGTGAAATAGAATTAATTGCTTCATCTGATTTACTCCTTGCTTCTGATTCCAAT
CGACTAATCTCAAGCGTTAGCTTTTGATTAAGTTCTTCTTGTTTCTTGAGTGACTTAATTGTTTCACTTT
GCTTTTCTATCATCTGTGCTTGTTGTTTTGTCTTATTTTCAAGATTAATAATTGAGTAATATTGAAACGC
AATAACAGCACCAAGTAACGCAATGACAATAATGTATGCTTTATTGATGAACGAGAACATAATTACACCA
TTAGTCGTCTATACAGATTTACACGTTCTTCCAAGCCGTTTAATCCGCCATTTACTCTACGAGTTGCCTT
TTCTACTGAGGTGACATCTGCAATCTCATTTCTAATCCAAAACCAAACGCCAGCTTTTACGGCTAAGTCC
ATATTTGTAGCGATGTCATCAATGTTGATATCTCTACCCAGCCACGCTTTAAACGCGGTGTAGTTATTTT
TACCAGTAATCTGAACAATGCCACGCCCACGATACCGCCAGCCATCACCACTTGCCTCGTCACCATTTCC
CATACGATTGGCATAAACACGATTAGCTATCATCTGCTGATTTCGTGCGTATTGTTTTGCTGTTGTCACA
TTGAAGTATTTTCTGAATACTTGCAGTAAGGCATATTCTGAATAATTCAGGTTTTCAGAAAACATAGAAA
ATCCCGCACTCTCATGTCCACACTGAGCAAGGAACATTGCTTGCTGTGTCTTGGTTACGCAACCCGCTTC
CTCAATGTTTTCGGCAATAACCTGATAAACCCCACGTCTAGCGCGAGGGAAAACACTATTAAAAGTCGTT
TCTGTTATATGCATCATTTTTGTCGATCCTTGTATTGATAAATTTAAACAAGAATTCTCTTAATCGTTCA
GTACCAATAAATCCGATCATCACACCTAAAAAATAAGATGCTCTATCTGATTCAATGTGAAAAAAGAATT
GTAGGAATGGTTGCGCTATTGGCTCAGCGGTAACAGCTATCAATGCGCAAATCATAGAATCTAAAACCGT
GTACCGTAGCATCGGTTTCTTTCTTACGAAGAAAGCACGAAGAATAACAGCAATAATTGCTGAACTAGCA
GTTGTTAGAGTGTTTGCATGTAATTGCAACCATAGCCATATCATTGCCCAGATGTCAGGACTTTTCTCAG
GCATAAACATTTCCTTATGCCCATTTGGGCAATAAAAAAGCCCAGTCCGTTAAGACTGAGCTTGTGTAAT
TCTTTTAAAGTAAAATCCCCTAATAGACTAGAGGATTCGAGAGGTTAATTAGACACACGACAATTCATCT
TCTATTTCTGGTATCAACTTCTGCATTTGTTTCGTGCTTAACGTTACAATACCAGAAACAATTTTCTGCG
TTTTTTCCATTGCCTTTACAACAAATAGCAAAGGAACTAATAGCATAGACCAAGCACCTATATTGATGAT
AAACGCATCAGAAAACGCTTTATTACTACGATGATATAATTCTTTCAATACTGTATTGTGCGATGATTCA
ATAAGTTGTATTCTCTTCAATACTCCATCCCGAAATTTATCATCTGTTTCGAATTTATGTTGTGCTTCTT
TCATCAATGAAATATTTAGCTTTGGTAAACGTAGCATTAGTCCTGTAAGACTAGAATGCAACATATAGTA
AATCACTTTATCATTCTCGCTAAGCTCATCAAGACAAATCGAGTCGAGCTCATCTTTAATTTCAAATAAT
TCATTACGAATTCCGACTCGTAAATTCGGGGCAATGATTGACTCATACACGAAATGACCAATGGCAAGCG
CTACGGTTATATAGAATAACCACATCATTGCTGTAATCATTTTAGCTCTCCTATTTTCTAGATTTCATCT
GCTTTTTGTATGTTTTTTGCTGTAATTTCTGATACTGAATAGATAATTCCGCATACTTTCTACGGATTTT
TCGACCATCCCAATACCATATAATCAATATTAAAACGGCTAAAACATAACCGATCAAATGACCATCTTTT
AATCCTTGAAAAATTTTAAATACCAAATGTGATAATTCTTCTTGTGGAAGACGATATAGCACAAGAAAAC
AACATAACAGAATGAATAGTAAGGGGAGCTGTCCTCTATTCATTGCTGTATTTAATACATCACGCACTGC
CTGTGCCCAAGTGACTTTATTATTCTGTTGTTGCACTATATTATCTCTTCTAATAGACAAATAACCTAGT
AATAAGTTCTCATCATAGGCTAAAAATACTTTGTACGGCAAATTTTATACTTATGAGCCTACCAATTCAA
TAGCTGTTAAAAATATCTTACAATTTTACTTTCACGTTCTCAGATAATAAAAACCCCGACCGTTTCCGAT
CAGGGTTATAAAATACATTTGCGTTTCTTTGCTTGCAAATATCGCAAGGATATACTAAATATTACACTTT
TAGTCTAGACTGCGCAAGTGTTTTTAATTCAATAGATTATCCATCGCTTTAACCAATGCTAAGCGTTCAG
TATTTGACTGAATAAACTTTTTAGCTTTTGCCATAACCTGTTCTAAAGGATGTTTGAAGTTATAGAGATA
CTGCCCACCAATTTGATTTTCTATTAATTTGGCAATGTTTGTATTCTGCAACTTCTCTTGCATTTCGTGA
GCTTGGAATAAATGGCTATACATCTGAATTAACAATGCCAATACTTCCTCACTTTGTGCAATGTTGCTCA
TATTATAGTTCGGTTGAGGTAAAGCAAGTTGTTGTGGTTTTACTTCACCTCTGTGCATTGCTAAAAAGGC
TCTTAAAACAATTAAGTGGAATTTAGGACTGATCCACATTGCATAAGATAAAACTAATTCTTCGCAAGCC
CATACCCCCGAATTTATCCCTCCACGCAAAGATTTACAAGCTAAGCCCAAATCTGGGCTTTGGCTTTCAA
CCTCTTTTATAAGTTCTTGGGTTTGATCATTACGAACAAATTTGCTTGGGCGTAAATGTTCTTTAGCTCC
ACTCGCTTTGTGAAAATCATTCAAAGAGTATAGATTGTTAAAAGTGCGGATAGAGGTATTAAGAATGGTT
AAATTTTTCATAACAGATGCCTTTTCGAATTTAGGGCGGATAGGTGGTTCGAAAACCGCTCTGTTAAACG
GCGTATGGTATTGGGTATTCCCATACCCACCTATCCATAGATAAATTTTAGGTATAAAAAAATCACATTG
ACGCAGTGAAAAGCGAACAGAATTATACAAGGAATTGGGTTTCGACTCCCTAAGCCCTGAGTCCATATTA
ATAAACTACCTAATTCTTGTCAATGAAAATTAGGGTGATCGGCAGCTCAAAACCAGTAAACAGGCTGGCG
GAGTTATTCCCTTGCGGTATTGTATTCCTCACACTGCCGATCATTGAATTAAATTGTCTATCTCTTTTCT
TGCCTAAATCTGCTGATAGAGAAAGAAGCACAAATTTTAGATACAAAAAAATCACACTAACGGGGTGAAT
TGAGATAACCGCTGTTTAAGGCTTTTGAGACCTTGAGGGTGATAGTACTACTCTATTATAGGAGTGTCAA
TTATCCTCATCATTTTCTGAGTTTATTTCTTGATGTTTTTCATACCATCTTGTACATCTAAAAATTGCCA
TAACTACAGCAAGCATAGAGGTCAAAGAATAAAGTAAAAATAAATACCCAATTGCCCAAAAAACAGGGGT
AATGTATTCAAAATAATACATCGTAGCATCATCTAACCAAATAGGTTGGTATGCCAGTGATTCTGCTAAT
AGTGCTGACACGATACCTAAGCACTGTATTAAAATAAAATGAACAAATGTAGCCGAAACAAAAGTATAAG
CAGAATATGGTTCATTTTCGTCTTTTTCAGCTAAGACTGAGCGAAATTGTTCATCTCCAAGACCTAAAAA
TATAGCAAATCCACCTAAAGAAAAACCAAGTAAATTAGGTAATATAGCAAAACTCTGTTCCCACCAACCA
CGAGTGAGCCATTGATGTTGCGTTAATACAAGAAAAAGAATAGCTACATGCAAATAAGGAGAACAAAATA
ATGCTTTCCATCCACCATAAATACGCCAATAATATTGAAAGATTTCATATGCATCTTGATAGCTACTCTT
TAATTCTTTCATATTCAATACCTATTGTGTAATTTGTGTAATTTCTTGATGAGTATCAAAGGCTGTTTCA
ATTAAATGCTGTTCTGCAGGATCTAAACCTTTGTTTTCTTCTGTTCTGTCTGCCACATACGAGGTTTTAA
TAATCAGGTTAGTATCTTCTGTAGAAGTTTTCCATTTCTGATTACTAGCATCAACTCCTTCTGCAACAAC
TTTACCATTGGAAGCAGCTACTTTGGCCTCCATCTTAAGTTCTTCGTCAACATTTAAATGTTCATCTCTA
ACAGTTATATATTCTGTTCTTTGTTTCTTCAAATTTCTCTTTTTCATTTTTTTATATAAACTTTCTTCGA
CACCTTTAACACCATCAGGATTTGGGCGAACAATCTCTAGAATAAGTTTATCAATATCTTTTCGGTCAAG
AAGCTCATCGACTTTTTGTGAATCTGGCTGAATCGTAATTTCTATATCGCCAAATTTTTCAAAAATTTTT
TTATTCTGAACTAACTTCTCCAATACTTTTTTAGCTTTAGTTATTCCAAATGAATCATTTTTATGTTTTG
TTTGAATATAGAATCTATGACCTTTAGGAATAAATAGAAAAGGGATTTTAATAAAATGTGGTCTTAAATG
CTTAGGTACCACTAACGCCTTTTTCTCTTCCTCTGTTGCAACCTTCTTAGTTTTTGTATTTAAACAATCT
CTATTTATATCTATTTTTGCATACTTATATATTTGTCCTAAAAAATAACGCTGCCCCTTATATTCTTTAT
CTGTATTTAATTCTCCGATACATGCTGCATGTGTATCATCAAGTTGAGCTTCAAGTTCGTCATCATTTGT
TAGTGCCTTAAATAAACTTTCATAAGATAATTCACCTTTATCATGATTATGCATTGCTACATTTAAAACA
CCAATTTCAAGTTTTATATTTGCCATCATCTACTCCTTAGATATATTTGTTTAACGTCCTATTTTAATAG
ATATCGATATATTTATCTGTCGAAAAGCTCACATTTTAAGCATAGAAATACGCAATTATTTCTGCTCCAT
CAATTGCTCCCTCTACATAACTTTTCGCCTCTGCTAGCTTATTGAAATATGTCGCACGACTGATGTTTAA
AGTGCGCCAAATTAATTCTTCGTCAATTCGTAAGGCATACTTGGCCATAATGATTTCATAGCGTAGGTCC
TGCTTTTCTTTTAATCGCATAATCTGATTACCAATCAAAATACAAGTCTCATCTGTTAAATTGAAAATAT
TATAATCACTCGGTGGATCGACCGCTAACCGCATACCTGCAGCAACACAAGGGTATTCTGTACCAATGCG
TGAATTTGCGAAACGCCCCCAAACTGTTAAGATCCTATCAATGTGTTGCATTATAACCCCTTACGCTTTT
CCAACATTCTGCTTTTCTTATTGAAGATTTTTTTAATCCGTCTCAAGTCATCTTTTGAGTAATGTCTTGG
TCTTTGGTCTGCTTCTATCTGCTCAACTTTCTCAACGCCAAGACGTTCAATTAAACCAATTCTGAATTGA
TGATAATTCCCTCCGTGATAACGATTGCACTTTTTACACTGCCCATGAATGTTTAACGTATAGAATCTTA
AATGTGGTGCGCTGCCTCTACTGCGATAGTGGCCAGCATCAAATCCACCACCTAACTGCTCTGCTATTAA
TGGCGTTCCGCATGAAATACAGCGTTTATTTATGTCTCTCGTGCGGATGTACTTATTAACCGCCTCTTGC
GCTTCTTTGATTAATTCGTTATGGGTTTTATTCTTCTCTTTCAAAGCGATCATACGTTTTTTGGTGGCCA
ATCTCTCACTTCTTTGGATCTTTTCTCTTTTCTTGCGTGATTCTTCTTTGCTGAGCTTAATCGCACAATC
GACTGAACAGACTTTCTGTGTTGATTTGTTTTTCACAAAGTAGTTACCGCATACCTTGCATTTATGCTCT
TTCGGCTTTTTAGTCACTATAAATAGCCCCCTTCAAAGAACACTCTAACTCTTGAAAAATACTCTCCAAC
GTCTTTTTTCCAAAATTCCCAGTAACCTTCTTTATCCCCTCTGAGCGAGAAAATTAACCCTTCAATGCTT
ACTGCAACCAGATAGATAGGAAAGCTTGCTAACACAAATAAAAACCAAATTATTAAATAGACAAAAAGCA
AAAGTCCCAGTGCCATTTCTCTCATTCTTTTATCTCCTTTATAAAAAATCACCCATCAACATACAGCCCA
AAAACAACATTCCGAGTGACCCAATTACAATTAAAAAATCTTCCATTATTTCCCCCAAAATCCGTATCTA
TCGTTAAATCTAACGCCATGACTAATGCCATAAGCTGTTACATACTCAATTAGACTCGCCATGCGTTTAA
CACTCATTTTTGCTGAGCTTTCTCGGATATTGACAAACTCACCCTCTAGACCAGGTACAATTTCTGCTTT
TTCATTTGTTGCCATTGCGTGACCTGAGATAAAGAGCACTTTCCACTGCTCCATCGTCAGTTTTTTACCC
ATAAATTCGAGCTGATTTGCAACGTCTTGACACATTGCGTGAAACTTCGCATTTTGCTCAAGGTTGCGTG
TTTTCGGCTTAATATCAACGAATAGTGGCTTGTCATCATCGATAGGTAGTTGAGCAATAAAATCTTGGCA
ATTTGCTCGAATTTGTTCTGAGCGTAAGAAGAATTGGTTTTTAATTTCCATATCTAATTTCTTCTCCCAT
AGTTCTTAGCTGCTACAGCATTAATTGGCTTTTCATTAACGAATTGATATGCCATAACCTGATCGCAATC
TACAAAATGCCCTTTATCAAACTTCATATAAGCTGTTCCAAGTTCACCAAATCGGTTCTTAGTGATAATG
GCTTCTGAATAATCATTATCACTGTCTTTCTTGTATGCCTTTTCTCTGTAAAGCATAATGATTTGGCTGG
CATCCTGTTCGATTGAACCACTATCTCTTAAATCAGAGTTTTGAGGGCGTTTATCGCCACGAGAATCAAC
TTCACGATTTAACTGACTCAGTAAGATGATTGGTACATTAAAGTTTTTAGCGAACGTTTTAAGCGTACTT
AATGAATCCTCAATTAATTGGCTTTTGTTCGCGCTTTTAAGTGAGCCGTGATTCATTAACCCTAGATAGT
CAATGCAGATTGCTGAAAGTGGCCCCGTATTGCTTAAATGACTTTCAGTAATAGATACAATTTCATTTGC
TGATAAACCACCGCGATCGACAAAGTAAATGCGGTGATCTTTGATTTTTCCTAGCCCATCACCTACACGA
CCAAATTCAGTTTGATCCATGCTATTTGGATTGCGGAGCTTTCTGACTGGAACATTTGCATTAGCGCTTA
AAATACGGTCCATCAATTGTTGATTTGCCATTTCTAAGCTAAAAAATAAGACTGCGCCTTTCTGTTCTGC
AATATTGCGAGTGAGTGTTAAAGCAAACTCAGTTTTACCCATACCTGGACGACCAGCAATTACAAAAATA
TCGGTCGGATTAATACCGCCTAAAATGTTATCTACAGCCTCAATGCCTGTATGAAGAAGTCTTGAGTTGA
AATCTTGTTTACTGCGTTTTTCTAAGACGTCAATATATTCATCAACTAACTCCCCCATTACGACAGGCTT
AACTTCAACTTTGCTACTTAAAAGCTTTTGCATTTCAGAAAGTGCTTTTTCTGTGATTTTTTCTGCCTGT
TCGTCTCTTGCTTGAGATAATTTTGCTGCCATTTCAAGCATCGTTTTTTGTGCAGTGCGATTAACCCAAA
ATGACCGTACTTTATGCGCATAACCAGTAAGATTTGCGGATGTGATTGTGTTTTTCATAATCTCCGCTAA
GTTGGCAAAGTCTTCACCAAAATCTTGGTGTAATAAAATAATATCGATTACATTGTCTTTACGTGCTTGT
TTGCGGATGTTGTTATACATTGAACCAAGATGATAAGTAGCGAACATTTCAGGTTCCAGCCATGTCATCA
CTTCACGGGCTTGAGCAGTCAATCCACCAGCAAGAAATGAGCCAATTAAACTGTATTCAAGATCATACGT
TGTGTTTTTCATAGCGATCCCTCGATTGTTTTATCCATGACTTTTTCACTCAAGATATATTCAAAATCAG
CACGCCAACCCCGATCGTTTTCACCAAAGTAAAACGGTCTTGCTGAGTTCATAAAATCGAGGAAATAATT
TCTAAACGTCTCTGCATCACAAGAACCAAAGCGTTTTTTCATCACTGCAGCAAGTATTTTAATTTTGCGC
TTTCGTGTTTGACTTAAGTTTTCAGGATCTGCAAGTGACGGTAGATTTTTACCAGTTTCCGCTACGCATT
GGTTGTACGCTAAGCCAATTCCTGCATAGTCGATATTCAGTGGATGTTGTTTTTTATTTTCAGCAACTGG
CACACCATCAGCGTTAGCTGATTTGCCTTGAGGGGTAAGGGGTGTATTTGTATGTAATCTAGTGTTGTAA
TCTAGTGTATTAACGAATGTACCTTTCGGGCTGTCCCCAATGTCACTTTCGGGCATTCGGGAATGTTCAC
TTTGTACATCAGCCAATGTTGATAAAACTTCATCAAGTCTTTCCATGTCAATCTTGAAATAAATGCGGTG
TTCAAGACGTTTATGCGTTTCGATCAATACCCCAATTTCACGTAGTTTTTTACGTGCTGTTTCTTGCTCT
TTACGGCTTAATCCTGTTTCTTCTTCAAGGTCGGCTTGGGTTTTATAAACGCCTAATTCTTGATTTTCGG
CTTTGTCTTGCCAATAAAAAATTTGCTCAAAGAAGATCTCTGCAGTTACACCACCAAATAATTTAGCTAG
TGCTGGTCGATAGGCGATAGAACGACCCGTTTGTTTTAAAATTTCACTCGCTCTCATCGAAAATCACCTC
GTCTAACTCTGCTAACAACTGAAATAGGTAATACTGAATTAATTCGTCAATGCGAACTGGTCTATTAAAA
CGTTCCATATCTCACCACCATCGAATACTGAGCTACTCGTTTACCGCTTGGTACGGTTATCATCTCTGTT
TCGATTGGATAACCTTTTCGTTTTAAGTCATAAATACGTGCGCCCAGGCGTAAGCAGTTAAAGCGTCTTT
CTGCATCAAGATGAGTGAGTTTCTCGCCATTTTTTAACGCTTTTAAAATTTGCGCACTTTGTGCTTTACT
TTCTTTTTCGTTTAAATTAATATTTTCCATGTTATTTATTCCCATAATTAGCCACCGCGCCAACGGTGGT
TTTTTATTGCCCTTGAGTTTTAGATTGCTTACAATTCGAATGACTGCTAAAACTTTGAGGATTGGTATGG
ATATTTCTGCTATTTTCACTTCTGCTAAAACAACCCTTGACTTGCTTTCTGGAATTGAAACAAACAGCAT
CTTGAGTGAACGAATTTCCCTCCTCAAAGATCAGATTGAAATACTCAGAAATACTTGCGAAGCGACCCAA
AAAGAACTGACCGAGACTAAAGCAAAGTGCGCCGAATTGGAGAAGGAAATATCTCGTTATCGCGCAGCGG
AAGATTTTGTCTTTGCACGCGGAGCGGCTTTTAAAAAGACCGCGACTGGATATACTGAAAGTGTGTTCTG
TCCTCAATGTTTTCATATTGCCTCACCTAGCTTTGAACGTTTCCCATTTGAGTGTAAAAATTGTGGTTGG
CGTAGTTCATTTAAAAAAATGGAATTCAAACGTATTCTTGCTTCTTTACCGTAAAATTATTGCCCAAATT
CAGCCAGACCTTTACTTGCAAAAAGCTTTAACGCCTCAAGCTCTGCATCACTTATTTGGTTAAGCCCTTT
TTCTGTAACTGTTAATCCAAGCTCATCTAAATAAGCGCAGAATTTATCTAAATGCTCTGCTTTAAAACGG
CATAAAGTACTTGGATCTATACCTATACACTCAGCAAGCTCTTTATCTGTTCTTTCTACTGCCTTTCTTC
TCACTAAGGCTGCAATTTCTATTGCGGATTTTGTTAATTCATTGCGTGCCATTGCACACCCCTTTTGATA
AGTTAGTTTTGAACAGAAGGGAAAATGTCATCCAATGAGCAATTAACACCTAACTCATTCAGCTTTCTAA
CGATTGCCTTTGCATTAAAAAGAGTTGGTGTTCTCACACGAGCTTCATAATTGCCAATTCTTGACTGTTT
CCAGCCCATCTCTTTTGCGAATTTAGCTTGAGATAAGCCTGTTTCCTTTCTGTATTTCTGTAAGTTATTC
ATACAATATCCTTAACACATTAAACACAAATTTCGTGTTTATTATAAACACAACCAAACACAAATTACAA
ACTGTTTTAACACTTATTTAAACACGCATTGTGTTATATAATTCCAAAGAGGTGTTTTTATGAACGAGAT
TATTGAAAGAATTAAATTAAAAAGACTTGAGTTAAGACTTAGCCAAGCAAAACTTGCTGACCGCATAGGG
TTTACACAATCTAGAATTGGCAATTATGAAGCTGGCACGCGAGAGATGGATGATTACATTCTGAGAAAAA
TTGCGGATGGGCTTGGTGTAACGTTAGAGTGGTTAAAGTATGGTGAACAAGGGAAAATAGAATCCAACGT
AAAAGATATTGGTTCTTTTGATTTATGGGATCGCAATACACCACTTCACGATGATGAAGTAGAAGTTCCT
TTCTTGAAAGATATTCGTTTTGCTGCGGGAAATGGTTTCTCTGATGACATCATGGACTACAACAACTTTA
AACTTCGCTTTTCTAAAGCCACGCTACGCAAACAAGGTGTGCAATATGATAATGCAGTCTGTATTACAGC
GGATGGCGATTCAATGGAGCCTGTTATTCCTGACGGTGCAACGGTAGGCATAGATCGTGGTAATACCACG
ATAAAAGACGGCAAAATTTACGCAATAAATCACGGTGGTCTACTACGTATTAAAATCTTACACAAGATGC
CAAATGAACAAGTGAGAATAAGAAGTTACAACCCTGATTCCGCACCTGAGGAAGTGGTTAATTTAAGTGA
GATTACAATTTTAGGCAAAGTCTTCTGGTGGTCTGTGCTTTGTGATTAGGGGTGTGATGGTTTAATTTTA
TTGGATAAATGCAGGATAAAAAATGAACAAAAAAGAAAATATTTCTGAAGTTGAGCTATCTAATTTATTA
GATCAACAAAAAAGAAAAGTAGATTTTAATAACTATGATTTTAGTGTAAAAGAACTTATTTCAATGGTTT
CTGAAGGCATTATTGATATTGCCCCTGAGTATCAACGTCAATTTAGATGGGATGAAAAAAGACAGTCTAC
TCTTATTGAGTCATTATTTCTAGGTATTCCAATCCCAAATTTATTTATGGCAACTAATACAAATGGAACT
TGGGAGGTTATTGATGGAGTACAGCGAATAACCACAATGATTCATTTTTTAGATAATGAAGAGGCTAAAC
GTAAAGCTGGACTCAAGATTAATGAAAATCTAGAACTGTCTGATTTAGAAAAATTACCCTTATTTAATGG
TAAAAGGTTTGCAGATTTGCCTCCTCAAATAAGACTTGATCTAATCTTAAAACCGTTAAAAGTTACAACG
CTAACTGATAAAAGTGACAAAATGGTGAGATTTGATTTATTTGAAAGACTTAATACTGGAGGTATTAAAC
TAAGTTCTCAAGAAATTAGAAGCTGTGTTTATCGTGGAAAATTCAATGATTTTATAAAAGAATTAGCTAA
AGATAAAAATTTTCTAGCTTGTATCAAATTTGACAAAACACAGTTATCAGATGGTACAACTGAGGAAGCT
GTATTGAGGTTTTTTGCATTTTTGAATAATTACAAAAACTTTAAATCTAGCGTAGTTGGTTTTTTAAATG
AATACATGCATAGAGCATCAGAAAAATTTTCATATGCAAAGAATGAAAGCATTTTCAGAAAAACATTTAT
GGAATTATCCAAATTACCAAGAGGTATTACAAGTAATAGAAAAGGTGGTCGCTCTTTCCGAGTTAACTTC
TATGAGGGTATTGCAGTGGGAGCAGCATTGGCGTTAAAAGAAAAAAATTCTATTAACTTAGAAAATTTTT
ATGAGTGGATAGAAGATCCAATATTCATTGACGCAACAACTGGTGCAACAAATACACAAAAACGAGTTCA
AACACGTATCGAGTTTAGCAAAGAACAATTCTTAAAATGAGTGATAATTTTAACGATATTTTACAAGAAA
TAGAAAAAAGATTCATAGAAATCAAAAAGTTATTGTTTGTCGTGCATAAATTAGAAAAAAGAAAAAATAG
AAAAATAGTACACCATCCAAGTTCAGAATTTCTTTGGGGTAACCAATTGGATACATTAAAAGGATTGATA
TTTATTCAATTATATGGCTGTATTGAATATGCTACTTCATCATCAATTCGAAGGTGCGATGAAATTATAA
CAAAACAAAATTTAAAACTTAGTGACTATAAATATTCTTTGTTTACTCGCTTTCTAAATGGAAAATTTGA
TACATTACATAATGTAGGAAGAGAGAAAAAGTGGCTTAAAAGATTTGAGTTCATGCATGAAATTAACCAA
GATATTGATATAACTAAAGGTTCTTGTGATAATTTAGAAATTCCTACAGATGGAAAAAATATACGATATG
CACAACTAAAAAGTATCTGGGATACTTTCGGAATAAATAGTGATGTATTGCCCTCTCCAGCTCTTGGAAG
ACGTTTAGGTGATGTTGTCGACAATCGTAATAACATAGCACATGGCAATATTTCACCAAGTGAGGTAGGA
AAATCACAATCATATCGTGATATGCAAACTCGATCAGATGAAATAAAACAAATTTGTGAACATATCATTA
AATCATTTTCTAACTATATTCAAAATAAAGAGTACTTGAAATAAACCGCCACATGGGCGGTTTTTTTTTA
GATGTGCATGGGGACAAGTTTAATACCTAGTGCTTGCGTAATTTTCATTATAGTATCAAAACGTGGCTTA
CTTCCGTGTGATAATGTTTTATAGAGGCTTTCTCTTCCCAGCCCTGTTTTTGCTGCTAACTCCGTCATTC
CTCTTGCTCTTGCGACATCACCTAGCGCAGAAATAAATTCATTAGTATCACCTGTTTCTAAAACTTCACT
TAAATATGCCGCAATCATTTCTTCACTATCTAGATGTTCAGCAATATCAAATGGTTTTAATTCTACTTTT
TTACTCATACATTTAGCTCCTCTTTCTGCTTAATCTCTTCCCATAATGCTTTTGCTTTAGCGATATCTGC
TTTCTGAGTAGATTTATCACCGCCACAAATTAGTAAATAGGTTACATCTTTGTATTGTGCATAATAAACC
CTATAACCAGCTCCTTTCATTATTCGCATTTCATACAAACCATCACCAACTGATTTATGATCGCCAAAAT
TACCACTTTTAGCACGACTAATACGAGCAAGAATAGCCGCCTTAGCCGACAAATCCTTTAACTCTTTAAG
CCATTTATTAAATACTGTTGTTTCAATTACATCGAGCATAGCAATCCCTTTTTTATTTAAATGAATTGTA
TCCTGTTGGATACAAAAGAACAATAATTTTTTTAAATTACTACTTCTTTATGTGACATAGCTCACAAACT
CAGCAATTAATCAAAAAATTTCAAAAATATTTTTCTTTGAAAATCACACAATTAACACACTAAACACAAA
AAAATTAAAAATATTGTGTTTAAATGTGTTTACTTTATTTCAAAAATCGTGTTTAATAAACACATCAAAA
CGAGATACACATCTCAATGTTCTTTAACAATCTAGATGAAAAAAGCCCCTTTCGGAGCTTTTGGATAAGT
TATTCAACTGGTGTTGATTTACTTGTGGATTTTACGAGTTCAATACCGTGTAAACAATCACTGTAGTTTT
TATAGCCTTCCCCGCTATCTGCAATGATTTTACCGTTACTCGCTCTTAAACGCCACCGCCATTCGCTGCG
AGCGTCTAAGTAAGTTTCAAATTTCATAAGGAACTCCCAATGAAAAAATATTTATTCCACTATTACTACC
AAGGCATTCAATGGGCATGCGATGTTTACGCAAACAGTCCAGAAGAAGCCAAGGAAAAAGTAAAAGCAAT
GTCCCAAGCTGTTTATGATGGTGAGTGTAAGATGGAGATTTACATCCCTGAAAACCCGCTATCAAAAATC
GCAAAGTTAATTAAAAGTTTACTCCGAAAATTTAGCTAATTCCATTATTTCATCTAGATATTAAAAAGCA
TCTAATGTTCTTTAAAAATCTACACATCACAAGTTAATCAGAGTTAGCCTCACTGATTAAGTAGTCTGTG
ATTGCGACACAATTTGGTTAAGTGGAATTGAGTTACTTGATTATGACTCCCACGTGCTAGCGACATAAAT
CAAGACTTATTTAAAAGCGCATTTAAATAATAAGAATACGCTTTCAAATGAGAGAGAAAGGAGCAAACGA
TATGAAAGTATCAAAAATGCTAAAACAAGCAAAACGTCTTAGAGAAAGACAAAAGCAGTTATGCAGTAAA
AAGACATCTAATCGCATTAATGTGGCTTTAATAGATGTTCCAGTTAAAGCTAAGAAATTAAGCGATATTG
CTAATTACAATTGCAATAAAGGTCAGTCAGGCGTTAATACAGTGAGAGCTGTACAGAAACGTAGATTGGG
TTGTAGAGAGTTGGTTTAATCACTCCCCTTGTAGCTTGGGCAAGGTAAAAAAGCCAAGCAACTTTAAATA
AAGCGCATTTACAGAGAAATGTACCTCATCGAACGTTAGCACCATCCCTTTTCCTACAACGTAAACATTT
GCCCTCTTATGAGGGCTTTTTTACTCAAGGGGAAAAGAAAAAGATATAAAAAAGATATAAAAAAGATATA
AAAAAGATATAAAAAAGATATAAAAAAGATATAAAAAAGATATAAAAAAGATTGCATGTTTTTATGTGGT
AAAGTATCCTTTAGCTGTGAATATTTAAGATTAATTACAGTTAATAACAGTAATTGTTTTGTTCTTTATA
ACAATTTAGACGGATAAACAGCTTGCCAGGTGAACTTGAGCAGGCTTTTTTAGTCTAAGTAAATACGGAG
GGAGGAAATATGATGAAACAATTTAATGAAGGATGGGACGGAAACGACTAAATGGATTGGGCTAGTTCAA
TTCAGACTGTTGCTGTATGTGCAGCAGCTATCTTTACTGCCCTTAGTATTCGCTCTAATACTTCAAATGC
TAGGCAACGCGCTACAATTGACCTAATTATCCACCAGACTCAGGATAAAGAATTACAAGAGGTGATCTCA
TTGGTAAATCGCCTTTCTCGTCAGAATTTACCGCTTGTTGAGCATTTTAAGATAGATGAAGGCTTTAAGC
GTTCTATTTTGGTTGTACTGAATTCAAGGGAGTTTACATCAACAGGCATTAGAGAAAACATCTTTGATGA
AAACATATATAAACGTTCACAATGTACTAATTTTACGCGTGATTGGGAACGGTTAGAATGCGTAGTCATC
TACATAAGAGAGTATGCTAAAAAGGACACTTTATTTCAAGATTTTGAGCATTTAGGCAAAAAGTGGAAAA
AAGACCCTTTAAAACGAATTAATTAGTGTTAAAGCCTGTTTACACCACAGGCTTTTTTATTGACAACCCC
CACCCTTTTATTTTACTATCTGCCTCAAGCCGTTTTGAACGGCTTTTTTTGTGTCTAAAATTTGAGGTGG
AATATGGTGACTGAAACACATTACACAATAGATAAAAATATGAAACTACTAATTGAAATTGATAATAGCG
AGCCATTGCAGCTATCAGTTTTTTGTCAAAGTATGGAAGGTATTGCCGCAGAATATCGCCAATTTATACA
AGACAACAAAATTGATATTGAACCCTGTGAACAGCATATCTATGTAGAAAAAATCACACAAGGCTGCTTC
CTTATTGAGCTTGCAGCACTAGTATCAAGCACATATTCACTTATTGAGCAAGCAAATGCGATTCTTGAAT
TTGGAGGGCACTTGAAAAATATTTTAGATTGGGCAATGAATAGAGGCGAAAAGCCTGAACGCCTTACTGC
GAATATGTTGAAAAATGCCAATAACATTTTAGAGCCTATCGCAATCGATCCTAAAGCACAATTCAATTTA
CAAGTTTCCAATAATCAAGGCGATGTACATATACATCTACACGCAGACAATGTACTTGCAGGATTGGCAC
AAAACAATATTAACCGAGAATTAAAACTACTCAAAGAGCGAGAAGAAAACACTTTACAAAACACGACACT
ATACTGGTCATCCACCGCAGATGCTCAAAGCAAAGCACACGATAGAGCTATTATTCCTGCAGTATCACAA
AAGCCTGTACGAGTAAAATTTGAAGACAAAACACTCAAAGAGAAAATGATATTAAATGAAGAATACCCTT
ACCATAAAATTTTCTTAGTTGATGTTTTAGTTGAATATATTGATGAAGAGCCAGTCATCTACAAAATATT
AAAATTAAACAACTCCATGAATAAAATCTAATTTGACAACCACTCCCTTTTCTGATTAAGTTTTTTCCAA
ACCGTATTCATACGTTTTTTAATCTAAGAATTAAGGAAAAAAAATGAAAACTGTAAAAGCCGAATTAACA
AAATTAAAACACAAATTTGAAAATGAATTCTCAAGGGATAGTAATTTTCTTAAAATTATTACATTTACAG
ATATTATTCAAGAAATAAACAATCTCTATCCAATGATAGAAAAACTAGAAAATGTTAATAATAAAATAGA
GATTACTTATATAAAAAGATGCTCACTCAAATTGATTACAAATATTCATCGATTAGTTAAAAAACCTTCT
TGGAACTCGAATGAAGAGTTGAGAATGATGGGGTATTTTATTCGCTTAAAGAATCTCATCAAACAAAGTT
ATTTACTTGAGGTGAAAGGTCAAATACGTTCCGAGGAAGAACTTTCTGCATTAGCTTCGGATATAGAAAC
AGCTAAAGCAAAATTGGCTGAGCATACTAAATTAGAAACACAGTTAGTGAAAGATAGAACCGAATTTCAA
ACACTCAAAACATCACTAACTACACTCAAAACATCTTATGACACAGCCCAATCCCAAGCTAATGAAATTG
CCGAATGGTACGAAAAATCAGACACTTTGAGTAGTGATATTTCTAGCTATGCAACAACCGCACAAAATAA
CCTGACTAAAATCACCACATTAGCTACAACAGCTGAGACCAACAAACCTAAAATAGAAAAATACCACACG
GAGATTGAAGAAATGATTAAATTATTCAATAAACAGAAAGAAGAAATTCAAGAAATCATTGAAGATGCCA
ACCGCGCAAGTATGGCTGGTTCATTTAAAACACAGGCTGAAAATATCAATGAAAAAATGAAAAATATTGA
TAAAATTTTACTTGGTTCACTTATTGCCACTTCTATCATCTCATTTATTAACTATTCAACAAGTCTAAGT
ACACAAGATAACCTTAATATTTTGCAATTTCTCGCTAAATCTATTGTCACAATTCCATTACTCGTGATTG
CGTGGCTAAAGGCTAAAGAACGAGCTTATCTCTTCAGATTAAGAGAGGATTATAACTACAAGTATTCCTC
AGCAATGGCATTTGAAGGATATAAAAAACAAGTGCAAGAACAAGACCCAGCATTACACCAACAACTTTTA
CAAATTGCCGTGGATAACTTAGGGGTAAATCCAACCAAAGTATTTGAACGCGACCTAAAATCAACCCCAC
TCGAAACCATCATTGATGGTGTCGGCAAGCGGTTGGATAAAGCCGTGGAAGGTATTAAAGGGCAAGTAAA
AGATATCCCACAAAAAACGAAAGAATTGATTGACGAATAAATCTAATTTGACAACCACTGCTCTTTCGGA
TTAAGCTTTTTTCATCGGGGAGAGATAGGTGTAATACAAAACCTGCAAAGGAAATAAGCCCATACTGTAG
ACAGCAAATAGAAAGAACTAACCGCGTCTTTCATCGGGGCTGTTGAGTGGTAAGTTGATCCCCGATATTG
ACAACCCCAAATTTTTAAACTACTATCCACCTCAAGGTGTCGAAACCTAATGCAAAAAGGCGGATAGTGT
AACTGGTCGCCAAGAGCGACTTTTTTTATATCCGTAATCCTGACTATGTCGGGAGGGCGACGAATACAAT
ACCTTCGGGGAATAAGTCCAGCCCTTTCCTTTTTGCAGGGTTTTCGAACCTCCCGACGCCATTGTCGAAA
ATGGCTTGTGTAAAAACAAATAGCAAAAAGGATTACAAAATGTCAAATTCTCAAATCTCAACATTTGATT
TCAAATCTCACCCTGTTCGTGTAGAACTTTTCAAAAATGAACCGCACTTTTGTTTAACTGATGTATGCAC
TGCTCTTGAGATCAGCAATGCAACTGCAAGCCGCTTTAGATTTAATGAAAAGGGTCTACATAAAATGTAT
ACCCTTACCAACGGTGGCAAACAAGAGGTTACATTCATCAACGAACCAAACTTATATCGGATCATTTTTA
GATCTAACAAAAAAGAAGCCGTAGAATTTCAAAACTGGGTATTTGAAGAAGTCCTACCCCAAATCAGAAA
AACAGGGAAATATGAAGTCCAGTCACAACAACTTGCCTTACCTGAGCCTGATTACAAATTAACAGCCATT
CAAAACAGCGAAGAAACTCTCGCTTTAATTATCCAGTTGTATAGCTACTGTTTCCAAGCACACGAAATGC
AAGAGAAGTTGCAGAATACAAACATTGCCAAATTAATAGAAAATCAAATTGGTGGGCAGTATCTCTATAA
CTTCAAACATCCTTTAGAACAGGTTATGGCAAAAGCGAAGAAATACGTTCACGCCAACACCGAACGCCTA
GCACTCGTTAAAGCCGTAAATAACCTACTCAATTAAAACTCATTGAAAACCGACCGCACTTTTATCGTGT
GGCGGTTTTCTGCACCCAAAATTCAGCAAATTGAACAAAAAGGAAACGATTATGAAACACATCAATATCT
GGAATATGACAGCGGCATTCATTATCGCATTAGTTCTCGGTATTAGCTGCAATCCTGTTCACGCAAACGA
ATTACAGAAAGATAGCGATTACTACAATCACTATCTAAGCGAACAAATCAGCAAAGAACAATTAGCCGAA
ATGGAACGCGAAGCAAGCGAGGAATGGAAAAAGGAACACGGTGATATTCCGCCAAACCTTGCAAGTGAGC
AATTGATCTATATGAGGGTTTACGCAATGGAGCAACAGGAGCTTTTAAATGGCACGCGCTAGAAAGAGAG
GTGATAAAACTCTCTCCTACTCTATTGAACCCCATCCAAAAGGACTGGGGTTTGTTGTTTATGAGCAATT
TGGAAAAAGTAAAACAGGTTGGCAACGCAATTTTGCTAGTGAGTGTTTATGTAAAACAGCAATAAAACAA
CGGCAGAAAAGCAGAGAGGAGTTTTTAAACGCCTCATGTAAGCCAGCTAGGGCATTCTATATTTGATGGA
TTTAGAAGATGAAAAGCAAACGATTTTTACCTGCTTGGCAATGTGATAGTGCTGATGATTACTACGCACA
GTTTGAGCAAAAAGAAGAACGTAAAACAGATCCTGATGATGATATGAACGTCGATTTCATGGATCAAAAC
ATTAAATACCACAATGGCGATAGAGGTTAATTATGGAAAAGCGAGTGAATAGACAACAGATAGACCGCAT
TTATCAAATGCGGAGAAATAAAAAGCTAAGACAGATAAAAAAATGGATCTTTAGCGGTGAAGTTGACACG
ATTTCCATTTATAGAGTGCTTCAAAAATACAACACAAAACTCCTATTCTAAAAGGTGAAAGTGATGAAAT
ATGGAAGGTTAACATTATTAGAGCCTATGCGAAGAACTAGAGATAAACATAAATGCATTTGTGATTGTGG
AAACATTCTATTTGTGCGTCTTAATTCGCTAAAGTCTGGCAATACAAAATCTTGTGGATGTTTAAAAAAA
GAGCTTACATCTCAATGTTTTTCTAAGCATGGAAAAAAATTCACACCTGAATATACATCTTGGCAATTAA
TGAAAGATCGTTGTTTAAATAAAAATAACAAAACCTATAAATACTACGGTGGTAGAGGAATAAAAGTTTG
TAGTGAGTGGATTGATAGCTTCGAGCGTTTTTTCTTAGATATGGGGGAAAAGCCAAGTAAGCATCATACA
CTCGATAGGATAAATACAAATGGCGATTACTCACGAGAAAATTGCCGCTGGGCAAGTAAAAAGGAGCAAG
TTAGAAATCGCCATAATACAAAAATGATTAAATATAAAAATGAGACAAGACCGCTTGCAGAGTGGTGTGA
AATTCTAGGATTAGATTACACCAATACAAATAAGCGATTATTTAGAAAATGGACTATCGAAAGAGCATTC
ACAGAACATAAAAGGAGATAAATATGTCACAATTTATTTATATTGATGTTGAAACTATCCCAACACAAAA
CAAAGATTTCCAAGAATATGTGTGCGAGAACTTAAAACCACCTGCCAACTATAAAAATCAGGAAACGATT
GATAAATGGATGGCTGAAAATAAAGACGAAGCGGTAAATAAAACATCTTTAGATGGTGCTTTTGGTGAAA
TTGTAGTTATTGGTGTTGCGATTGACGATCAGGAACCAGTGCTTTTTTATCGTAAAGATTGGCAGGCAAA
ATATCGAGAAATTGATATCTTGCAGCGTTTTAATGACTACTTAAAAGAACATGCAAGTAAATCTATGACA
GCTCCTATTTTCATTGGTCATAACATTGTGAATTTTGATTACCGCTTTATCTTCCAACGCTCAGTGATTA
ATGGTGTGAAGCCTTATTACACTCAAACCAAAATAAACACTTTTGACACAATGACAGAATGGGCAGGATA
TAAAGGCACTGTATCACTAGATAAGCTATGCAAAGTGCTTGGTATTGAGCAAAAAGGTGATATTGATGGC
TCAAAAGTGTGGGATTTTGTGCAGAATGGCAAAATTGATGAAGTCGCAGAATATTGTGCAAAAGATGTTG
AGCGTGTACGGCAAATATATAAACGAATGACTTTTACAGAATAATTGACAACTACCCCCTTTTATCTTAC
TATCTGCCTCAAGCCGTTTTGAACGGCTTTTTTTGCGTCTAAATTAAGGAATTTCTATGTGGAAAATTGA
AAACGAACAAGAATTAACTAATTTTATTCAACAATTAAAAAACGGTTCCTCTGTTGAATTTGATAAAATT
GATTTTTCTTTCCTTAATCAGCTAAAAATCAAAGTGCAGGGAGATCCTAATCGTTATAATGGCTCATTGA
ATTTTGCAATTTGTAAAGGAATATGTGAATATCAAAACGAAATTTGGAAAGCCTATGCTGAAATTAAAGC
AGGCGTACCAGACTTAAGAAAACTCACTCAGAAAGAAAAAGAAGCTTTAGAAATCCAATTTGAAATTAAT
GATGGATGCACTCAGATTATAGCTAACCTTACTGAATTTTGTAATTCTGCTAAAGACCTTGTAAAAGAAG
TGACTAATGGTATGACTGGAAATCAAAAAGTACTTACAATCATTGCACTAACAATCTGTGCTGGACTTTA
TTTTGGAGCAGAAAAATATATAGAAAATCAATCAGAGATTGAAGTAGTAAAGATTCAATCGGAAAAAGAC
AAAGTAGTTTCTGAAAACGAAACTCAAAAATTGGATAAAATCTTATCCACAATTCAAGAAATTGCAACAG
AGAGTCGAAATCCACGATTTAAACACTCTATTGAAGCAATAGAATCTCATACTCAGAAAGGATTTGCAGA
AATAGCACGATCAGTAAGTGACGCAGATGAAGTCACTTTTACTCAAATTGACAATTCAACTATCCAACTA
AAAAAACCACAATTAGAAAAAATTGTTGAGGATTTAGATAAACAAGAAAAAGCACAGACTCTTCCTGAAG
CATTAGACCTATACATTGATGGAGTAAAACGCCAAGAAGGAAAAATATCCATTTTTGCTCGCACGATTTC
AGGTGAAACCTTCACTGCAAACATAGATCCTGATATGTTAGGCGATGAAGGTGTAAATACCATTATCGAC
CGCATAAAAGACATTAATACCATTAAGCTAAGTGGAATGATAAAACGCAGAGCAGGAAAAATTGAACAAG
CTACATTCTCTGCGATTGTAACGGAAGAATAAAACAAAATCTAAATTGACAAAACACCGCTCTTTGATTT
AGGATATACCCACTTTCAGCAGAAAGTCGGGAATTGGCGTTCCTGAATGTACAGAGCGGTGAAGAATAAC
AGTCGCTCAAAGCGGCTTTTTTTATAGCCGAAAATCAGCAAATCTACCTTTTTGACAAATTTGTCAAAAA
CCTTTTAGATAAATTTATCTAAAAGTCCAATGGTGGGCTGGTTGGGAGATCGAAAGATCGCCGTTACTCT
GTACACGGTACGCCAATCCTGATCAGTTCACCACCAACAAATTGGCGTTTGTTCGTGGTGAGTTTCAAAA
ACTTAGTACAGAGAACAACACTATGACAAATTCAAACTTAATTCCTGTTTTCAACGGAACTATTCAAAAT
ACTCAAATTCAACTTTGCAATGCACGTGAATTACACGCATTTGTGGAAAGCAAACGTGAATATGCAACGT
GGATCAAAGATCGCATAACCGACTACGGCTTCATTGAAAACGAAGACTACATCATCGTAACCGAACGCAC
CAATGGCAGACCTCGCAAGGAATACCACATTACTCTCGATATGGGCAAAGAACTCGGAATGGTCGAACGT
AACGAAAAAGGCAGACAAATCCGTAAGCACTTTATCGAAATTGAAAAACGAGCCAAGCAACCACAACAAC
TCACTTTGCCTGAACCTGATTACAATTTAACAGCCATTCAAAACAGCGAAGAAACTCTCGCTTTAATTAT
CCAGTTGTATAGCTACTGTTTCCAAGCACACGAAATGCAAGAGAAGTTACAGAATACAAACATTGCCAAA
TTAATGGAAAACCAAATCGGCGGTCAGTATCTCTACAACTTCAAACATCCTTTAGAACAGGTTATGGCGA
AAGCGAAGAAATACGTTCACTCTAACACCGAACGCTTAGCACTCGTTAAAGCCGTAAATAACCTACTCAA
TTAAAACTCCCCAGAAACCGACCGCACTTTATCGTGTGGCGGTTTGTCTTACCCAAAATTCAGCAAAAAG
GACAGATTATGTACAAAATCCTACTTATTGGCGTGCTTTTGTGGGCAGGCTTTGAATTAGAGTTATACAA
CGATTGCGATGGATATCAATGTCACCAGACTTCAATCTTAATAATGAAAGGAAAATAATATGAATATTTA
TCAGAAACTAGCACAAGCACGAGTAAAATTACAGGAAAAAGGATTAAAGAAAACTGGAAAAAATCGCTCT
TTTAATTACTTTGAATTAAAAGACTTCCTCCCTTCTGTTAATGAGATCTTTGCACAATTAAATATGTGTT
CAGTTATATCTTATACGAGTGAGTTAGCTACATTGACTATTTATGATGGAGAAAAAGATGAAAAGATAAT
CTTCACGTCACCAATGGTTGAAAAAGCACTACCAAGTGGAACTGATATTCAAAATCTTGGTGCAATTCAG
ACTTATCAAAGACGTTATCTCTATTTAACAGCTCTTGAAATAGCTGAAAACGACATGGTTGATTCACTGG
ACACAGGAGGAGAACAACCCGCCCCTCCAAAGAGCGCGTCGCAAAGCAACTCAAAGCCACCAATCCAGCA
GAATACGAGTTCTGGTCAAACTAAAAAACCTTTTGATGAAATGGTTAAGGAGAGATTAAACCAATGCAAC
TCAAAAGAAGAATTGACTAGTCTTTACGATCCGTTAGTCAAATGGGTTGGAGAAAAACATCCAGACAAGG
TAGATGAATTTAACATCATCTACAACGACAAAGTATTGAGTTTTATGTAAGGGGTAAATTATGGCTGGGG
TTAATCGTGTAATTATTTTAGGAAATTTAGGAAACGATCCTGATGTCCGCACAATGCCAAATGGCGACGC
AGTGGCAAAAATTAGTGTGGCCACGAGCGAAAGTTGGATCGACAAAAACACGAACGAGCGAAAAACGCAG
ACAGAATGGCACTCTATCGTGTTTTATCGCCGCCAAGCAGAAATTTGCGGGCAATATCTCAAGAAAGGCT
CAAAAGTGTATGTAGAAGGACGTTTAAAAACTCGTAAATGGCAAGACCAAAACGGGCAAGACCGCTACAC
CACAGAGATTCAAGGCGACGTATTACAAATGCTAGACAGTCGCCAAGATTCACAACCGCAGCAAGCACCA
GCACCACAAAACAATGCTTATGCCAATGCGAAAGCTGGAAAGCCAGTGCAGCAAGCAGACAGCTTTGAAG
AAAATAGTATTCCGTTCTGAGTTACGTATCAGTAACCGCCAAGTTAAAAAACAAACGTACCTGAATTGAC
AATAGCAAAAAAAAAGAGTCTAATTCTGCGTTACGTATAACCACATTGAATAGGTAAATTTTATGATAAA
TCTATCTAAATTTGAACGTAATGATGATATTTTCAATCAAGTAAGTGAAAAAACTAAATTAACCAAATGG
GTAAATATAGATCCTAAATCTCCTTATACTGAAGAAGAATTATTAGCAATCTTAGAGAATAATACATTAA
TCGGCTATATTCACATTGACGATGTAACTGAATTTGAACACCCAAAAAAATTTGGTATAACTAAGTTCTT
CATTTTCCCAGAGTTTCAAAATAAAGGATATGGTAAAAAAGCCACATTAGAGCTATTTAAGAAAAAAAAT
AGTGAAGGATATACTGATGTAATTATGCAAGTAGAACAACACATACTTCCATTTTGGGAAAATGTTATAA
ATTCACAGAAATACTTTCCAAAAAAGAATATTGACTTAATACCTATTTAGCCAAAACTTTATAAGTCTGC
ACAGCAGGCTTTTTTATTGACAACCCCCACCCTTTTATTTTACTATCTGCCTTAAGGTGTCAGAACCTAA
GCGAGGGCGTGATAGAAATTGATCGCTAAAATAGCGATTTTTTTATATCCAAAATTCTTGTTAAGTCGAG
AGGGCGAGGAATACAATACCCGAAAGGGAAATAACTCCAGCCTAAAGATGTGCGTTTACCGCCAGCCTTT
GCTAGGTTTCTGAACCTCTCGGCACCACTGTCAGAAGTGGTAAACATCAGAAAAAGCAAAGGTAACAAAT
TATGTCAACTCAACTCTCAACCTACACTTTTGAAAATCATTCAATCCGCACTTTATCCATTAATAATGAG
CCTTGGTTTATTGCTAAGGATATTTGTGACGCTTTAGGTTTAACTAATTCAAGACAATCTTTACTTGCAT
TAGACGATGATGAAAAGGGTGTAACTTTAACTTACACCCTTGGTGGAGAACAAGAATTGAGCATTGTTTC
AGAAAGCGGAATGTACACTTTAATGCTCCGCTCTCGCAACGCCACCAAAAAAGGCACACCGCAACACCGT
TTCAGAAAATGGGTAACTGCCGAAGTCCTCCCCCAAATCAGAAAAACAGGGAAATATGAAGTTCAGTCAC
AGCAACTTGCCTTACCTGAACCTGATTACAATTTAACAGCCATTCAAAACAGCGAAGAAACTCTCGCTTT
AATTATCCAGTTGTATAGCTACTGTTTCCAAGCACACGAAATGCAAGAGAAGTTGCAGAATACAAACATT
GCCAAATTAATAGAAAATCAAATTGGTGGGCAGTATCTCTACAACTTCAAACATCCATTAGAACAGGTTA
TGGCAAAAGCGAAGAAATACGTTCACGCCAACACCGAACGCCTAGCACTCGTTAAAGCCGTAAATAACCT
ACTCAATTAAAACTCATTGAAAACCGACCGCACTTTATTGTGCGGTTTTTTATTTAAGGAGAATATTAAT
TTTATGATTCACCCCGAAAGCGAAACAGCAGAATTAAACAAGCGTGATTTAGATGCAATCGATAAAGAGA
TCGCATTTCACGAAAAGAAAATCCACACTCTCAACGAAGAACGTAGAGAGTTTATTAATCGGAATGATTT
AAACAAAGGGAAAGAAGAATGATTAAAGAAGTGTTAGACGAAAGAGAAACAACGCACGGTGATTTTCATG
CTGGAGCAATGGATTTTAAAGAATTAATGAATGTTATTAATAGCGGTAAGAGCAATATGGATTCATCTCA
ATATTACGCGCTCACAATGATAGCCACAAAGATTGTGCGGATTGTGAATGGAAATCCGCACGAGGTTGAC
CATTGGCGAGATATTGTAGGTTATGCGACGTTAGGTGGTCGTTTGAATATTGAAGATGAACCACTAACTC
CACAGCCACCGAAATCAAAATAAGGAATAACAATGACATTAGGTGAAATACAAGAAATGACTTTTAATCT
TCGTGAAATCATTGATGAGTTTAATAAGAATTGTATGCCAAATGGGTATTTCATTTGTGAAGAACCAGAT
GGAACACTTCTAATTACAGATGAAGAAACTAATATTCAAACAACTGTGAGTCAAGAGTTTATGAGCAAAA
CAAAATTAACAAAGAAAGAAATACTAGCTTTATTAGAAAGAGGAAGTTTTTAACTAACCTAACCGCAGAA
ATGCGGTTTTTTATTACTTAACAGATTTGAAAATTAAGGATTAGAAAATGAAGGCGTTTGACTTAGAAAA
AGCCCTAGCTGGCGAGCCAGTGGTGCTACGTAATGGCCATAAAGCATTTATTGTAAAACATATTCCAGAG
GAGCATATCAAAAAAGAAGAATGCGAATTGATTGGTTATTTGGTTGAAGGCTTAAAATTTCAGAGCTGCG
CAACATGGACAAAAGATGGTAAATACAATCCATGTTTTAGCTCACACATCTACGATATAGTCGGAATGTA
CGAAGAACCACGACCAACAGTAACACTGACTTTACCTTGTCCGCTGAAAGATGTTGCCGTTGGTGATGAT
ATTTATATATTGACCAGTTATTCATACGAAAATAACGGTGTTCCAGTAATTTTAGAACGCAAACACAACA
ACAGCACTGAAATATGGAACGCTATTAATTTTGGCTTAGCGTTTAAGACGAAAGAAGACGCACAAACTTG
GCTTGATGCCATGAAAAATACACGGAGATAAGTTATGGAAAATCAAAAGCCAGAATTGATTGTTTGTGCT
GCGATTAAATTCATTGAACGAACTCAGAAAGAGATTGATTTAGGTCGCGAAGGACCAGAACTGATTATCC
CGATGGTTCGACACTATTCGCCAGACGGTCATTCTGTAATTGAGAGTGTTTATCCAGTATATGAACAAAA
AGAGCTGAAAGAAATTGAGCAAGGCTTTATCACAAATAAAGGTCGCTTTGTTGACAGAAAAGAAGCGCTG
GAAATCGCAAAACAAAACAATCAAATTAAGTTCGATATTGGATACCCACCAGAAGAACTGTATAGCGAAA
TGTTGTATTAAGCCGTCTAGTACGGCTTTTTATTTATAGGAGGATTTATGGAAGTTAATATTTATGATGA
ATTCCTTAGCCCTTTAGAAATTTTATATATTACAGGTTACCTACAACCTAAAAGGCAAATGCAAAGACTT
AATCAACTTGGGATCGCATTTATTCCACCTAATGGAAACACCAAGCACCCTATTGTTAGACGTGACTATT
CAAACAAGAAAGCACACAAGTCGAGTGTTGCTAGCGAACCAAAAGCAAGAGTAGTATGGAGATCTAATGT
ATTAAATCAAGGAGGTTGATATGGGACGGCCTAGAAAAAAAGAATATCAAGGATTACCTCAAGGACTAAT
TTGTAGAGTGAGAAAGAAAGCCGATGGGACAAAAGTAATGTATTACTATTACACAATGGCTGATAAAAAA
GAAAAACCTCTTGGGAAAGATAAAAAGCTCGCTGTATTAGAAGCAGCAAAACTAAACGTACAGCAGAATC
AAATAAGTAATAAGATTTTATTTATTGAGGTTCTCTCACGCTATGAAAATGAAGTTGTACCGACCAAAAA
GGCCAGAAATACCCGCAATTCAAATATCCAAGCAATACGTAAGTTAACCCAATTTTTTGGCGACCCCCCT
ATTCCACTTGAAGATATAGAGCCAATCCATATAAGAGAATATCTTGAATGGAGAAAGGATGTAAAACCGA
CAGCAAATATCGAAATCGGGTTGTTTAATCATATCTGGAATACAGCTAGAGAATGGGGGTATACAAATTC
AATCAGCCCATCTACGGGAGTTAAAAAGTATAAAGTTCAATATAGAGATATTTATGTTGAAGATTACATT
CTCGATAAAATATATGAGTGTGCTTCTGATGATATGAAGGATATTATTGATGTTGCATATTTACTTGGAC
AACGCCCCATTGATGTTGTGAAGATCCATAGCACTCATATTTATGATGGGTTATTACACATCACGCAACA
AAAAACAGGGAAAAAAATCAGATTTGAAGTTATAGGGAGATTAAGTGAGATTATTAAGCGAAGAATTACC
GAAGAAAAACAATGGTTATTTGTAAATAAATGGGGTCGTAAATTAGAAAGGAGATCGCTTACAGACTACT
TCAAAGAAACACGTAAAGCTGCAATGGAAAAATATCCTGAATTAGCTGATGAGATTGCCGTTGTTCAAAT
GAGAGATTTAAGAGCTAAAACAGCCACAGATATTTCATTAAAAGTTGATGATGAGTTAGCAAGAAAACAA
CTTGGCCACTCTTCTTCAAAAACAACACAAATATATATCAGAAAAGACAAGCCCATGAAACCCATAAAAT
AA
