# Supplementary material for: Comparative analysis reveals the Genomic Islands in Pasteurella multocida population genetics: on Symbiosis and adaptability
Source: BMC Genomics. 2019 Jan 18;20:63. doi: 10.1186/s12864-018-5366-6 (PMC6339346; doi:10.1186/s12864-018-5366-6)
Supplement: Supplementary file 9 — File S2. Detailed information on predicted phage of each strain (ZIP 5010 kb). [file 12864_2018_5366_MOESM9_ESM.zip › File. S2. Detailed information on predicted phage of each strain/ATCC43137/detail.txt]

gi|00000000|ref|NC_000000|  [asmbl_id: NC_000000].2271840, gc%: 40.35%

CDS_POSITION                       BLAST_HIT                                                                            EVALUE              prophage_PRO_SEQ
---------------------------------------------------------------------------------------------------------------------------------------------------------------------------------------

#### region 1 ####
1426168..1426632                   PHAGE_Cronob_vB_CsaM_GAP32_NC_019401: translation initiation factor IF-3; -; phage(gi414087231)     2.76e-15            MIDQDGEQAGIVSIQQALEMAEQAELDLVEISPNAEPPVCRIMNYGKFLYEKGKAAKEQKKKQKVVQVKEIKFRPGTDEGDYQVKLRSLIRFLEEGDKAKITVRFRGREMAHQDIGLEVLERVKNDLAEISVVESAPGRLEGRQAVMVLAPKKK
1427030..1427227                   LSU ribosomal protein L35p; -                                                        N/A                 MPKIKTVRGAAKRFKKTASGGFKRKQSHLRHILTKKTTKRKRHLRHKSMVAKADQVLVVACLPYA
1427298..1427651                   LSU ribosomal protein L20p; -                                                        N/A                 MARVKRGVIARARHKKVLKAAKGYYGARSRVYRVAFQAVIKAGQYAYRDRRQRKRQFRQLWIARINAAARQNGLSYSKFINGLKKASVEIDRKILADIAVFDKVAFTALVEKAKSAL
1428469..1428741                   PHAGE_Entero_Phieco32_NC_010324: agglutinating adhesin; -; phage(gi167583674)        1.24e-05            MRSSFNTRLNHLKRDLKRGLATQSALNGLFQPYSVGKFNLTAAFGGYQSQTAIAIGTGYRFNERIAAKAGIAKSVKGAALSYNVGVNYKF
complement(1428978..1429325)       PHAGE_Burkho_BcepMu_NC_005882: gp01; -; phage(gi48696911)                            5.08e-16            MSTQMEVTRHELLRDIEDNVSALCKNYNLDQDICEQISIHVADFLAEHYGGMVISFPKDFHYKIAQRDLDIYNDFNGNNWVFLVKKYNMTESGIRKVINRVRKQVIKHNQMDMFT
complement(1429325..1429807)       PHAGE_Burkho_BcepMu_NC_005882: gp02; -; phage(gi48696912)                            1.99e-27            MCFMVIKMENQIRRKQLIKLIHIAQSKLGMDKETYRAFLVNTVKKSSCSNMTVSELEKVLDGMKSRGFSVKTNTTKHRIGTSQQYTLSNITKKIRAKWLEMYSQGIIRNSSEDALNAYVAKIAKNKDGQPIRFVSWLDNEQATKVLERLKKWQQRELGGM
complement(1429857..1430180)       hypothetical protein; -                                                              N/A                 MGTEKEPKVLLTLEIEIDEVTADNLAFSKDTEILGGKVKRINWEGSLFEELEWHQSLLDHEAMTFLLARENTDERIRNAISKALQELVSEIEEEEKLKLDDDDMLPY
complement(1430184..1430744)       PHAGE_Mannhe_vB_MhM_3927AP2_NC_028766: hypothetical protein; -; phage(gi971741512)     6.52e-22            MRPEFRYFKCSLDKEPIKSLDKQWRDDREKRDKELETIFQTIPFYECWYGDENSIFGIACTINNPEFEKIKDDNSYKIEKINNERVKITGDGRTKVGKALNAKIQDIRELLKKYPSFNNFMLRKLKLRCWVLGNRMGYITVCGVADNHFLVSIPVKTKAFGGDNFPNIPDFLTEIKQSEFLALQGE
complement(1430754..1431299)       hypothetical protein; -                                                              N/A                 MKVTFNPPRPSINDDGFAEETVHAFIKQHYPDSYHEDALVAEEYRDGIYKSLIAEFHCYQDPQVLMTLLIQDYGWEFTYEDLCKIEKFELFVNRQIYEKENQWIQHNDIKPPFPIGAKVRLPSFYEEKIGTIVAINKYRAARYNVMTKSQIDWNNEQIATGSPARQCGHIIKFEDLELIED
complement(1431296..1431523)       hypothetical protein; -                                                              N/A                 MTLTEKQDCAAEIADIINAFQASLDFMNNGDERSSAIMFNSALREAKNIKRKIAFLRNIAPEISEEKQLRERGEL
complement(1431524..1431691)       hypothetical protein; -                                                              N/A                 MKKFIVRVECLLEVLVVAENIDDVSKLTDDFSLEKLDELPKQISEVRNVTEIGEM
complement(1431693..1432313)       PHAGE_Pseudo_vB_PaeS_PM105_NC_028667: hypothetical protein; -; phage(gi966198685)     1.80e-83            MAKQIINGKTYWADAKGNLTPEELIKEIDRERDSLVNEWVEKAIALHGEMKAFKEHIFGDIQAFIDLSAEKYDAKIGGNKGNITLFSYDGKYKIQRAINDNLQFDERIQAAKVLIDECLNEWSEGSRPELRALIERAFNVDKEGNLNTSRILGLRRVDIKDKRWLNAMQAISESVQVVSSKAYVRIYERVGDTDTWKPISLDIAGV
complement(1432333..1432587)       hypothetical protein; -                                                              N/A                 MPEKTQKNNFIRIEKTDDRFLDLLVFMLRKIELTPENMAVMIASEITYIELRQETMEIRFYFKKDPSIFHAKLEKLAKDSDTIH
complement(1432793..1433116)       hypothetical protein; -                                                              N/A                 MTKQQSQKKKVQLNIANMHVLSQLTAAHKATMACARLGLTVLHVRLDGSVPTLEVQHNALTQKWLDTDKAFVYSHMHDATEQLISTAQRMLASCRIIFSFPRSETIH
complement(1433119..1434297)       PHAGE_Pseudo_vB_PaeS_PM105_NC_028667: putative transposase B subunit; -; phage(gi966198690)     1.32e-122           MLKLKAILEQKGVAQRKLARKLNVSPAVITNLVNHGQLIKTDTELFKQKLTVELQKLGISIALEELLTEVSATAPTVAEVSTINNGNQPTTEDDTMLLAKQSLFPATKKHFSLFSNPFTDEVRSSAEVFSSPDVRYVREALFQTAKFGGFVAVVGESGAGKSTLRRDLIDRINSENLPVVVIEPYIIAMEDNDLKGKTLKAAHIAESIINTLAPLENVKRSPEARFRQLHRVLKDSARAGNQHVLIIEEAHSLPVPTLKHLKRFFELEDGFKKLLSIVLVGQPELKLKLSERNLEVREVVQRCEIVTLEPLDSCLEQYVDFRAQAIGKKASDFFDKDALDAVRQRLIMTNSRNKTQTSLLYPLAVGNLLTSAMNLAAELGSPLVTADIVKGV
complement(1434309..1436078)       PHAGE_Pseudo_vB_PaeS_PM105_NC_028667: putative transposase A subunit; -; phage(gi966198691)     4.20e-162           MAILPEKLLEISQLAQAAGHGKKGEIYAQACEQLNISYATLMRELKQFSQPKRKQRADKGNVNLSLDEAKIISAYWLACRRGVNNKVMSSLASVLDVLRANNEIKAEYIDESTGEIRLLSESAVSRALRTYNLHPEQLSRPAPVNSMKSLHPNHCWQIDPSLCVLYYLKEQTDGGNGLNIMEEKEFYKNKPANVKKVENQRVWRYVITDHTSGVIYVEYVYGGESAENLCNCFINAMQKRGNNNPFCGVPKMVMLDPGSANTSAMFRHLCDQLGIHLQVNAPGKPRAKGQVEKSNDIVERQFESGLRFMRVTGLDNLNQLAGKWMTYFNSTAVHSRTRKTRYMSWLSITKEQLVLAPSIEICRELMITKLVTRKVTAELTVNFGGAVFDVRNIKEAMVGNTLTIGKNPYRPECIQVQRVDEEGHHYWTVVEPVIFNEHGFKEQAAVIGEEYKPHHKSEFEYNKEEAERIAYGAKTDDEVKAAQKAKTPLFGGRINPYKSIEEHNYVDFMPKQGQQHELTENAKRVELIPLSTIEVAKRLKAKFGSEYSADTLQWLNQRHPNGMTEPELEELLAQPHLPTTAKPLRIVNG
complement(1436090..1437034)       PHAGE_Pseudo_vB_PaeS_PM105_NC_028667: hypothetical protein; -; phage(gi966198692)     3.99e-07            MTNLTIEQSQNAVALAAKAMTRAKTQAHEVLGMVKAFDFAQKLLTVSTLKLLSQVKETKQFKELDFYDDNGNCRRVGTWEEFCLMCGLTRQKVDEDLQNLNSLGEDFLETSQRLGLGYRDLRKLRKLPEDARSEIVDADYSEATDKEDLIEKIEELTVKHAKEKESLEAQLKTAKDNYTAQERVLDNKNKRIDQLDAELEKKKQYINTLTPDEKGGVLRKETSQLVYGSEAILRGQVWKAFETLDAHTQESGIDHKQFMTGVLAEIELVINELRTTFNLPQFADGDNTPAWARGNETPDYSDAFNAIINGEEQE
complement(1437045..1437359)       PHAGE_Pseudo_vB_PaeS_PM105_NC_028667: Transcriptional regulator, IclR family; -; phage(gi966198693)     6.00e-17            MTELKGTNSKPARRALNIIRALKGFSLTGLSNSQLAERLNESQVNISRALAVLLDEGFVIRLAEDRFALSIQVLQIATAHANECNLAIEKVEQLNQRIAAGALS
complement(1437372..1437557)       hypothetical protein; -                                                              N/A                 MKRLLIKFCIWYLAREYRRRERKDIKNQAILNKFRKQNTQQIVDKHNIPLNQVKSLQGKVN
complement(1437637..1437873)       PHAGE_Pseudo_vB_PaeS_PM105_NC_028667: hypothetical protein; -; phage(gi966198698)     3.94e-07            MPKTSFKPLPYPQTPESVRAYFLLHGINRSEWARHFGVSQQAISDLLRGQLKGTWGESHKTAVLLGLKPDPESPQVAA
1437938..1438165                   hypothetical protein; -                                                              N/A                 MENQLAELKKEIEELKIQNQHQNLLLTLLPMVLGEDQRAKFAVLIKDFIQKSQKQLPEQLVRFLGSYLQVLEKAE
1438342..1438752                   PHAGE_Burkho_KS5_NC_015265: gp11; -; phage(gi327198009)                              1.07e-17            MTTVGERLKNEREKLKLTQEQLGAIGGVKRLAQANYESGKRIPDARYLAEIAKVGMDIMYVLFGERANTAINDEELLLLHKFRNADPAVRKFMLGEGVAKSTMRIKGDRNKQNKRTNEQCSMEIEGNNNIQIANKK
1438783..1439310                   hypothetical protein; -                                                              N/A                 MSMKIKGNNNVQVHFNEFNINTIFSDQQCHGNQQIDLTLFTDKQLKDVKRKLRNERIKILFSALSQKDIKRVFFGYFIFIFILNCIPRFSNEYDVELSSFVLNIGIAVGIFGAFILWASWLCKKMSFSNKAIDVLFKVNQRKQDIIEKELQRRFNEYWARKCGIKKDILEYFDND
1439323..1439913                   hypothetical protein; -                                                              N/A                 MKKIVILITLLFPFMVLSAPVDGYKDLKFGMTLEQVRNTKLCDSGWRTPKLNEWQKVIRSHWMCDQFLFNNGHTFAVVRFIGGELSEIEIEIPEYPKYTIDELSNALTEKYGKPIIEKIDLIEKDIKEGRTKKRKKDESKLLERRRFADDTVSLRFFTYNGKVELPTLFYSVPNIKKYSDTEESNKAEKKALIDSL
1439971..1440210                   hypothetical protein; -                                                              N/A                 MNTDFLERLEYAVNMEEKNLMLDSNIFTEFPSIEQLNAFIQKEKPTLSLNITVIKPLEHFSEGTSQGMSKIDVIHIEWE
1440452..1440823                   PHAGE_Pseudo_vB_PaeS_PM105_NC_028667: putative holin protein; -; phage(gi994686127)     8.11e-09            MFFSGFIKAIKAGRLLSWLVSALALLTLITLISPHQLPIVVYKLALVSIAAIVGYHLDRALFPYSSPGGYLKRNWKNKYRLTPRVDNEPEYAVCDGYLIVFALVVLRRAVIVGAVMLGVTLGI
1440825..1441424                   PHAGE_Pseudo_vB_PaeS_PM105_NC_028667: putative transglycosylase SLT domain protein; -; phage(gi966198704)     8.37e-73            MRRLYALFIVLVALVISPVFATSTQYKRVLTQESHANWGLNAPIAVFAAQVHQESNWNVKAISPVGAQGLTQFMPSTAKWIAQRYPSLAINQPFNPNWALRALVVYNKYHYDKIAAKTECDRIAFTLSAYNGGLGWVQRDKKKAQAQGLDPLLYWNNVEQVNAGRSRANFAENRGYPKRIIYYWQPRYITWGNTVCLHD
1441409..1441855                   PHAGE_Pseudo_JD024_NC_024330: hypothetical protein; -; phage(gi658307198)            8.92e-09            MFARLIKGLFSSSLGKHLINGILIAVVSIWGYYQAYKSGYQASRLEFEIIKNQVVQAQLLALDKQIKQANQANLALSENLGRYQQLGDKTTDELQKILAKTNELRRHCQFNADSMHALNLARTRAAQAVTRGIGNTMSSTSAITNESK
1441842..1441955                   PHAGE_Pseudo_JBD5_NC_020202: hypothetical protein; -; phage(gi448245012)             1.21e-05            MNQSDAVFIALKQMYDLYGECAGRHIELINYIIREEK
1441952..1442302                   PHAGE_Pseudo_vB_PaeS_PM105_NC_028667: putative lipoprotein protein; -; phage(gi966198707)     1.12e-08            MIEVGGWQVITFFVSLVITIIGMLIGFGKLLLSQFEAKLNEKFKFSEERYRQLHDDIKAAKDLSEAANKTVTELKTSLPLDYQRREDAVRSETVNSARYDTINEKLDKVILMYGRS
1442304..1442609                   PHAGE_Pseudo_vB_PaeS_PM105_NC_028667: hypothetical protein; -; phage(gi966198708)     4.78e-28            MIEFDKNKREHIRWLILLTLDHARPIGAAESLILSTIQCVPMQLTALELRRELDYLAGKELICITGRETMRWHAKLTSKGIDVVEYTAPVGAGIARPEKYW
1442621..1443160                   PHAGE_Pseudo_vB_PaeS_PM105_NC_028667: putative terminase, small subunit; -; phage(gi966198709)     3.59e-29            MPKRSTVKALPQSIRDWLDSALVENNFSGYRELEDELKKRGYDISKSAVHRYGQKLEQRLASIKASAEAAKVISENISNEKGVQSDAILEMIQSEVFQALMSLEEIKEEDDPMKRLAALSFVGKNISPLIGASINLKKYQAEIKARAEAAAKEVDKVVKKNGLTEETAEQIRKQILGIV
1443160..1444776                   PHAGE_Vibrio_12B12_NC_021070: portal protein; -; phage(gi481019169)                  2.51e-136           MTKPNQGAIGILPFKQSVVSLQVQHNYKTPMLLLGYQQRWCADLTPVKVCEKSRRIGLSWGEAADSALLAASQKGMDTWYIGYNKDMAQEFIRDCADWAKVYGLAAGEIEETEEIFKDGDEEKAILAYIIRFASGWRITALSSRPSNLRGKQGRVIIDEAAFHDDLAELMKAAMALLMWGGQVHIISTHNGVDNPFNELVEDVKAGKKPYSLHTIPFDDAIEDGVYQRICLRLGREWTKESEQAWVAQIRASYGDAASEELDCIPKNSGGAWLTRALIESRMSKETPLIRLTKNDEFSLIDEPVRYAEVEEWCEENLLPVLQALPQGQRSYLGEDFARTGDLSVICVGQEQSDLTLKEVLVVEMSKIPFKQQEQVYYYIGDRLPRFSKAANDGRGNGQFLSEAAFDRYGQIIESVMLSQSWYAEHAPPFKAALEDGTFHGIPHHADMLDDLRAFQVIKGTPRIPDKRTQGNNGTQRHGDAGIAKLLLYYAYRTDSGFEIDFKSIGKRETSSLFNNSYAVKKTRRGFGTIRGGNDFRGY
1444779..1446302                   PHAGE_Pseudo_vB_PaeS_PM105_NC_028667: putative portal protein; -; phage(gi966198711)     0.0                 MAITDWFKSKNKKPEVNREIATTGDGQDITKGYVNALAEPEDGVLRLRGGGDLSIYEQVLSDEEVKRTFTQRQDALIAKEWIVEPASEEPQDIAAADFIRDWVNSIGFDRVTKLMHFGVFYGYAVAELIYRINEEGKYIADIKVRNRRRFRFTPKGELRLLTRDNQTEGIECPAPYFWTFCTGSDHDDEPYGIGLAHWLYWSSLFKRNGVKFWLIFLEKFGMPTALGRYGKNASPTDQDKLLEAIYSIQSDSGIIVPADMPIELLSAGRSGTADYKALFDTMNESIQRIVLGQTSSSGGTPGRLGNDELQEKVLESIIKADSDVICESFNQGPVTWLTQMNFATAKPPRVYRIFEEMEDLTDKAKRDQIVFETTGYRPTLAQIEANYGGEWEKAEVESDNHPAPEKKNKAKKTADFAEHQHHHSDIPAQMTDLLGENLQPVVSDWIKQVRELVNNATSLEQVRDELLTLMPEMSLEQYTNALAIALGAAHLAGQNAVIDEVKDEHRV
1446286..1447524                   PHAGE_Pseudo_vB_PaeS_PM105_NC_028667: putative head morphogenesis protein; -; phage(gi966198712)     2.38e-61            MNTVYSRLPFREQVEFYKRKIPTPTATWTDIYAAEHDYAAVVAGAHRREIIEDFAAAIQDFIENGKTLEDFRQAFDEIVKKHQWQYKGGRNWRSRVIYETNLRSSYQAGRYAQLDEMRESMPYWEYVHSDAVIHPRPEHMAWDGLILRHDDPWWKTHFPINAWGCQCSVIARSQRYMDKMGLQIDTAPPLQLEPKIVGARSANPRLVNVPKGIDPGFEYAPGASRLESHVPFNRDSDNTKRVSVFPARAQTDIEMPLPRKLSSEKILPSDQSDEFYIQHFLSEFNATSGKPVVFFDVMQEPLVISKSLFTSRSGHSKLKKRGREKYMLLLAEALKFPDEIWVQTEYFHDIKHLVVRRRYISRIEIEENGEIIPTLAVFEVGKDGWIGITDFVAEKADYIKQVRSGILLYRRE
1447622..1448122                   PHAGE_Pseudo_vB_PaeS_PM105_NC_028667: putative virion morphogenesis protein; -; phage(gi966198713)     1.91e-33            MSGVKIEINTVQLSKILNQAMKTLANPKSMFAEMGEELLSIHRIRFLQQQSPDGTPWQPLSEEYKQSKRKNRDKILTLDGHLSETLRYQASNDGVEFGSDRVYAAIHHFGGSIQPKTAHALHVGGRFFKNVTIPARPWLGISEKDQAEMLNIARHHIKNAIKPSNA
1448340..1449341                   PHAGE_Pseudo_vB_PaeS_PM105_NC_028667: putative protease protein; -; phage(gi966198714)     8.44e-50            MKLTKMAIMKLGTHKAMDGREISFTADMLNDIAASYDPQLSEAPIVIGHPKLTAPSYGWVKQASIEGDTLYAHVGQVEAAFADAVNEGRYKKRSASIFLPDSPGNPKPGHYYLNHIGFLGAAPPAVKGLGDVNFAASDAENAFAEFSFDIESINHQPQEKPMDKTPEEIAAEKAAADKQREDELKAREAALKAREDKVEQAEKEQKQAAKAALEQDAASFASEMVSKGKVLPAQKQALIEVLVANANQPISFSDGSQTVSKSSVDVIKEIISQKPMDFSAKSDHEGEEQGAVDFADGASIANAASEYAAEQAQKGIVISMTEAVNHIMKGKKS
1449338..1449703                   PHAGE_Pseudo_vB_PaeS_PM105_NC_028667: hypothetical protein; -; phage(gi966198715)     3.51e-24            MTQIQGLIVAYVTEGSVNRFTIVCHGEAKDSAKQATAHTDKLLGVSTRLPKEPGEHIDVVRSGITPVVYGDTVKRGDFVTADSQGRAVKATSGQAYIGIAEEDGVEDDLGSILVTNGVFTG
1449764..1450687                   PHAGE_Pseudo_vB_PaeS_PM105_NC_028667: putative capsid protein; -; phage(gi966198716)     2.85e-132           MKADFPTNPVLTAIAIAYRNRRMIADQVLPRVAVGKQEFKYKEHNLGDQFTLPKTHVGRTSRPNQVEFGSKEKASATEDYALDAPIPNVDVKNAPQGTNPKGKATEYTTNLIELDREVRTAGLVFKKGSYASGLSKTLSGAEQWSHDDSKPIIQLTEALDIPVMRPNIMILGQKAATALRMNKSIVKAYNGTLGDEGLVPLEFIRELLELEQILVGQALVNTVNANKKPVLARAWGNHCSLIYRDSLADATNGITFGFTAQFGTREVREIEDKDMGYRGGVRVRVGESVKELITAPDLGYFFENVIA
1450697..1451203                   PHAGE_Pseudo_vB_PaeS_PM105_NC_028667: hypothetical protein; -; phage(gi966198719)     6.53e-36            MYITLQQLSEKPGVVELAQVTAQVGQPPADWRIISKIIDGEDVASEQPAAVEKAQQSIARIDEVIVDSSALIDGYLRQRGYKLPFKQVPRILTTWARAIVRYSLHQHLPSEEKNSPIVRDYRDALKLLQLVAEGKFSLGLEDTLAESSGEPKFIKRERVFTAETLRDY
1451203..1451649                   PHAGE_Pseudo_vB_PaeS_PM105_NC_028667: hypothetical protein; -; phage(gi966198720)     5.62e-20            MQYGPFDLKHVLEQLKPLQPEHIHTLGSTAEYRSLSELSMAGLATPAVFVVPNGEVGHQNDIAVRQMVTVSFSVIVIVQSYQYSNETPHFNVSNPVIGKIRERLMGWVPPVKGAKETFFVRGDIVDYTNSYLVWMETYQTKIIMGRNR
1451646..1451906                   hypothetical protein; -                                                              N/A                 MKKVKLIKSHIHAGVSHSAGDVLYVTDADAQFITSRGIGEFVKKKKDDSKEKDKKSTSESDQKQAEGDNKSLDTDNNLNDGENNDE
1451899..1452645                   PHAGE_Pseudo_MP38_NC_011611: hypothetical protein; -; phage(gi215479963)             6.92e-46            MSRAETYSYGQGKVYLAERLPSGEIGAQRWVGDVSELSISLNVEDLTHKESYSGNRQEVRKIITAKTGEVSAKFHELSAENLSLALLGQSTKIEASSVSGEKLPEEIKKGDRIALAHQNVSSVTIGSLVENTDFIVDATFGAVEFLKEISSNSDTVSYSYGEVLNVALLTENPKDLFLRFEGVNLAEDNEWTLVELYKVNFNPTDALSLINSGNELDALNAKAKILADTTKTGDKTLGRFGRVVKITK
1452706..1453131                   PHAGE_Pseudo_vB_PaeS_PAO1_Ab30_NC_026601: hypothetical protein; -; phage(gi764161176)     1.63e-23            MTKTVKDELNILFPNAKINIAGVEVEVKEYTLLQQLQHHEKLMPFIHVLRNAMADKKSFNLDKLMDCISAHYQAVLELVALSTDQSVEFIQNLKGEDAESLLMLWWTVNSDFFTRKVLQPTLEKMAMKQVETLTSASSSST
complement(1453341..1453556)       hypothetical protein; -                                                              N/A                 MNKKYDAYIELIVTVIMTLPLSISFLLALFGVLTAFQALLLSLFLIAVMGIIAFIIREPLVALLAILFAAI
1453569..1456916                   PHAGE_Entero_HK542_NC_019769: tail length tape measure protein; -; phage(gi428783358)     3.62e-38            MSNLTLALKIKADLNNALHNFKALEAELQRTGKSAGALGAKSGIGAKGLDALGKQADNVTNKLGKTRAGIESISRQLSRLQQLSTAFIGINLGTSGIQSLLNTADAYNNYEARIRLVSRSNKDAQGTFRELMQVANDTGQLFEATAELYTRVYRSMGSNANSAEILQFTKTIQQALVVSGAGAQEAKAALIQLSQGLASGTLRGEEFNSVAEQAPVILEILQKSLGKTRGELRKMAEDGELTPQLILAATKEAQEQIQAQYDQMPKTISRAVNELSNAWLQFIGQADNATSASSLIASSISALADSLDELGAIAIVAGAVFGVRLLASLRKVAIAYVQEQAAATKSTLATRAKAQIDVMAARSAHIAAVKELELARAKDAGYASSKRLTLAMQTEEAASKRLALAKGMLAKAEASAKGVGLASRIGSGALAFVGGGFGAAVLATFGLIAAYQYLKAKEEELEAQYNQTLSSIQSHIDKTEELIESRQRLGEIGGFSDRMAQLESNKKALDDAKKELELLKAKRAEIQEINQISGFGFADTSKLEEYNKKIQELENQANKLTTNTKNLSEITESQLNAAFDAAIEHGGALAEKLREIGDANAKEAIELLTPVIKDAEEQMKSASSELDEINVKLGKELVNVTQTAKEQLLSLGEKFMAMARDAGLSGQVLDTFNKKLAENLKLIDEIDNAKIAKDNEKFFGDLSKRARQAKMTTEERLVDDINHREGATPEQIAQALKDAKAIAEGEKYRKSKNKKTKYDADAKNLELNIQYLRLTGQEVKANLTDIEGRYNKLLAEFQKAGNVEGINLIKKVLPLEQAKVQIDGVQAEINRLFQNQSAQEQRIQSQVNTGLISHLEGQRQLKEVYAQTVTEIEKQLPLLEKLSKMPGAQGEQARNMLEQMKLKIVELKSAGNDLEKAFKDGLTQGIQSSLMGLAQGTMTLRDAIKNLALTIVNSMAQIAAQQLAMQATSAIGGLFGAVGGVVTAATGGYITGPGTGTSDSIPARLSNGEYVIRAASVSRYGVDFLHAINRGQLRKYSTGGLVSMPKVSTGKEPGLTQAMQNNTGVHAVASPVHIQQTLAVDSAELFTAGINTYDGEQAVLTVIRANKQTIKEELK
1456926..1457918                   PHAGE_Pseudo_vB_PaeS_PM105_NC_028667: hypothetical protein; -; phage(gi966198726)     2.80e-36            MAYETGTAQNERDLLDKINTFLTTNEELVRDGQAWTMLFERTLDATPVRKPIRQIAWKSTGTGVEQDIYLCASTDNLIAEDTFNINFWGGTFFNSQFVTATEIERGMINASPGVVLFADDRPVEYHIVASGRCCKIITRISQVCSSAYLGFILPTVPPTEYPYPLCVAGSAPLVDINKNRSLTRYSQNNHFVSSIVDPRYGNCWLMTPDQAWRDFFGSRYENITSDSAKQRLFPTCNYRRDWHEVPYSQDRLGAAPGEIYPLIPVEFISMPDSSQGLNRWGTMDGVYWVPGLQRAAGDVIESETENFRGIVFNGTFRVSVRDFFVIETGA
1457920..1458882                   PHAGE_Pseudo_JBD24_NC_020203: hypothetical protein; -; phage(gi448245095)            5.61e-34            MAYQTGTATSVVILLEKLKDFAQSQNWTIHKHTATQLFLKNNEGYWALEFKDKLLFTIACTGFDDSRDVFNQPGSSANPQSAFQQVKTATSHLENGNFVTYDFFGTSQYLHVVVQIGAERFRHFGIGTLDKEGVYTGGQYAFGTYMQKGYERYNSYDHNFGFSAGAKSFLPVLRADGLAGETKSPWYFCPFDAWVKDIAEKDFGKALLTLGRAAMYTTDRTSHPDLKLVDWSQSKFGQMLIPCPHSLIAHCKDGVLRRLGILPDRYECTMNGIAPRQILTMLGERWMIVPSAQYDHRIKYDLESGLDNSGVQGVAYRIVE
1458890..1460569                   PHAGE_Pseudo_H70_NC_027384: virion structural protein; -; phage(gi849255424)         4.07e-112           MATIKGYKVTHQGTGYGSFLVGLTTYRAATQRIIKSKAVQYGTKGATVKQNLTKSTKAYIVPNYYKTLYSRVYVIPHIVNLGSISIEQIFNVQVWNANRHAVNLTSLQTRDAEGIEFNGAAAPLKFHSLALKKWTVKVSMNGPAVIDARASWHFVNHSPVTLNITGSRSTEWSFFPDWSENIIENLHFLTTVHQSITGAEQRIAKRLSPRRTFEFKVTKEGVNRQIFENMLYAYGSRIWSMPIFTDCATLLQHVEPGDLEINIKTQGYDFSPGGRVLLMNGKTKEMLEIVGLETEKLILKRPTVNHFDIYTAVYPLRAAVLTDMPTLTRLSDGVSSAQVRLQVHEHNAYSDDITHLPTYRNHPVLEPTSEWSEDVTAQYLRLIQTLDNETGLPFYLDTARKAFQITSHRFVLANREEQRKLRQLFYYLRGRQRAIWVATSATDITLKSDISTKTFDIYFIHYTAILKNQVGRQDIRIECTDGSVHYRRIVTSSVVDEQTERLSFDGEELRIKQEEIAKISFLTLSRLESDQVTWTHHTDADGVATVTVSFRGLRDELEV
1460583..1461392                   PHAGE_Salmon_SPN19_NC_019417: putative tail assembly protein 2; -; phage(gi414090177)     7.39e-59            MSFLDKEHSIADGQPVTLYQFIRGDNEKIWRFCDADKDIVVNNEKWTAIAISDTGRRTGENINITLPSNNPVALLYRGMPPSQTVKVMVMRLHYEQQEMRVVWVGTIIEAKRPDVHKTQLISAGLSATMDSAGLRLTWGRNCPYTLYDQDCQLNPKNFAVAGLTISAMDGVMIVVNVPDDLPEGWFNAGFIEWIDSDGVREVRAVKTHKNNQLTLLGGTQKLSVGTVIKAYPGCDGRPVTCLKKFNNMLNFGGVPHMPNKSPYDGSRVF
1461409..1461660                   PHAGE_Proteu_pPM_01_NC_028812: putative tail assembly protein 1; -; phage(gi971745506)     1.09e-17            MFAAIGWAIVRAVAVMAISYLVNTALAPRPRTGQSIEAVSSEEWNFPQVDEGIPQCVFFGDCWTEDWQVLAYGNYRSSPIKKG
1461664..1461864                   PHAGE_Vibrio_VpKK5_NC_026610: tail assembly protein; -; phage(gi764162228)           1.97e-12            MEKLIITMQDMRRVGFCASGVETFFKRENLDFNDFLQNGIEAQTLLNTGSVFARKCVAEAEKARGE
1461864..1464653                   PHAGE_Pseudo_vB_PaeS_PM105_NC_028667: hypothetical protein; -; phage(gi966198732)     1.32e-144           MGGKRRGGGPVTVGYRYYWDIQSGIGRGPVDEIVEIRVDDKTAYVGTPGELTQSKAIYIDKPNLFGGEATGGEGGIQGRMEILMGDPDQKPTQMLINLLKNVHNPPLNSALSGKGRKKRTRQQQVEQSTFFSNGDISAGNVSPEDVIPGFRGTVTTVFSGLISCYNAYPKKHSYRVRRTHKWGAVAPWYPEKARILLRNDNLKISGLTPEQEENVRQIHAMNPAHILVECATNKSWGGKKDITELDIESYKKAADTLFKEGFGLCIRYNRQGSVKEFVQQIIDHIGAVQYEDVKTGKYAVKLIRNDYKVDELHTFNYDNGILRVQDDDNAATDNAANQVVVKYLDPVTNREDKAIANNIASVRMHGVITKTVEYKGIPTFDLAARVAQRDLEIVASSLTRLKIVFDMRASELTHGDVFKVSLPDRGIESAVFRVSHIENGNEGEFIVTCMQDVFGLPAANYSTQKADSLYTPPDYSAKPITHSHVFEIPYHVFPLVFSDAELAFIKPTDCFIAAMADAPTPLSIGFEILTDAGAGFNDTGEGDFTPSVLLSDDINKYQTHFKFNESTHSYALKNAVALMIDDEIVKIESVDLKTRTINVGRGCADTVPQAHSAGARAWCYLLASGEDNTKYTVNEQLNVKLLTKTAQETLAEDDAEVLTITTQQRQARPYPPGNVKVDGAFINNIADSSAFIISWAHRDRDVQADNLISHTEDSTILGDGVSYEIALLNDDTVLRTISTTDSQFSYPDPQKVVGEEFNKMTLCSVKNGLKSLFNYTFSVAGAMQLLYGWNYAEEFTQGESLIYHYNDSDMPGGKYIMLSSNADQHSAIYKSFAVDSSVYKRFALSYKVGTYDKRNGLCVVSVQLYRGDEFVSAFVSEQLGEFDTTEWRVKQVEGELPEGVTEIRFKINVIGTIRNNAIAFKDIVVKGGE
1464719..1464979                   PHAGE_Haemop_SuMu_NC_019455: hypothetical protein; -; phage(gi418489062)             1.03e-27            MKNKLTLEDIKSVIVKAEYHRLTDKLTTCVLTLKNGYTVTGESACVDSSNYVKEIGEKIAYDNAVSKVWTLEGYLLQQKLFENQNS
1465131..1465976                   PHAGE_Haemop_SuMu_NC_019455: hypothetical protein; -; phage(gi418489077)             3.65e-130           MKNNQSFYKQAPLPFVGQKRLFLNHYINIINEHIPDDGEGWTIIDAFGGSGLLSHVTKHIKPKARVIYNDFDGYSERLKHIRDLNKLRRILLELLKNEPRSKQLSCDMKYKVIQAIEAFTGYKDPHVLSTWLLFSGQQVRTLSELYRLSFYNRIRLSDYSEAQDYFNGFEVANESFHSLLPRFVDKQKTLFVLDPPYLCTHQAAYSMDTYFDLIDFLRLINLTRPPFIFFSSTKSEFIRFVDFMLETKTHNWESFTDYKKISINTSTNYSGKYEDNLVYKF
complement(1466346..1466870)       PHAGE_Temper_phiNIH1.1_NC_003157: putative methionine sulfoxide reductase; -; phage(gi16271776)     1.06e-33            MTQQAIFAGGCFWCVEAVFNQIKGVEKATSGYINGTTENPTYKEVCTGETGHAEAVKVEFDATVISYEKLLDIFFSIHNPTQLNHQGEDVGTQYRTGIYYLNDEQKQLANKKIAELQPHFAEKIVTEVLPAQTFYPAEDYHQGYLLQNPQNSYCNLVATPKFLKAKVKFEEIWK
