# Supplementary material for: Comparative analysis reveals the Genomic Islands in Pasteurella multocida population genetics: on Symbiosis and adaptability
Source: BMC Genomics. 2019 Jan 18;20:63. doi: 10.1186/s12864-018-5366-6 (PMC6339346; doi:10.1186/s12864-018-5366-6)
Supplement: Supplementary file 9 — File S2. Detailed information on predicted phage of each strain (ZIP 5010 kb). [file 12864_2018_5366_MOESM9_ESM.zip › File. S2. Detailed information on predicted phage of each strain/ATCC43137/phage_regions.fna]

>1	 1426168-1466870
TTGATTGACCAAGATGGCGAACAAGCAGGTATTGTATCAATTCAACAAGCCTTAGAAATGGCTGAGCAAG
CAGAATTAGATCTTGTTGAGATTAGTCCAAACGCAGAGCCACCAGTGTGTCGCATTATGAATTACGGTAA
ATTCCTATATGAAAAAGGAAAAGCGGCAAAAGAGCAGAAGAAAAAACAAAAAGTTGTTCAAGTGAAGGAA
ATTAAATTCCGTCCGGGTACAGATGAAGGCGACTATCAAGTGAAATTACGCAGCCTGATTCGTTTCTTGG
AAGAGGGCGACAAAGCAAAAATTACTGTGCGTTTCCGTGGACGTGAGATGGCACACCAAGATATCGGGTT
AGAAGTGTTAGAGCGCGTGAAAAACGATTTAGCTGAGATCTCCGTCGTTGAGTCCGCCCCTGGCAGACTT
GAAGGCAGACAGGCTGTTATGGTACTTGCCCCGAAAAAGAAATAGTTTTCTAAAAATGCAATCAAAATAA
CATTGATTGCATTTTTGCTTTTTACCACTTCTCTTTATATTTAAAGCATAATGAGATTCGCTGTTGTCAC
TTTGAAGTGCGTTGTTTGAGCGCAAATGGTTTGACAAGCTATGATTGACAGATAAACAGCAAAATCTTGC
TCAATTTGAAAAAATGATTTGCTAAAGGCAGACGAATTCTATAGAATTCGTCTGTTTTTCGTTATGAAAA
ACTCAAAATGGATCAGGCAAACTACGCAGCCTGATTATTTTAGAGAGAATAGCCTGAAATACGGTTACTC
AAAGTAAGAAATATTCAGTGCTTTACAAGTAATCTCTTCGGAAATTCGCCTGAATATCGGTGTTTAACAA
AACAATGCGGAGTTATTAAACAATGCCTAAAATTAAAACAGTACGTGGTGCTGCGAAGCGTTTCAAAAAA
ACAGCTTCTGGCGGTTTCAAACGTAAACAATCTCACTTACGTCATATTTTGACTAAAAAGACAACTAAGC
GTAAACGTCATTTACGTCATAAATCCATGGTTGCGAAAGCAGACCAAGTTTTAGTAGTAGCGTGCTTACC
ATACGCATAAGCTGCGTTTTAAGTACAGTCGTACGATTAGTTAAATTTTATTTCAAATTAAGACAATAGG
AGATTAAATAATGGCTCGTGTAAAACGTGGTGTTATTGCAAGAGCACGCCATAAGAAAGTTCTTAAGGCT
GCTAAAGGTTATTACGGTGCTCGTTCACGTGTTTATCGTGTTGCGTTCCAAGCAGTAATTAAAGCTGGTC
AATATGCTTACCGTGACCGTCGTCAACGTAAACGTCAATTCCGTCAATTATGGATTGCACGTATCAACGC
TGCAGCGCGTCAAAATGGTTTATCATACAGCAAATTCATCAACGGCTTGAAAAAAGCATCTGTTGAAATC
GACCGTAAAATCCTTGCCGATATCGCGGTATTCGATAAAGTTGCTTTCACTGCATTAGTAGAAAAAGCAA
AATCTGCACTTTAATTTAAAGTCAGGTATATTAAGATTAGGGCGCGCTCTCGCGTCCTTTTTTATGCCTG
TTGTTTAAGGATTCGCAGGTTTATTCGTAATGTATTCACCCATTTCCCTTCTTTCCTCATACACCTCATT
CTTATTGCGAAATGAATGCTGTTTTACAATGCTGTTTTTTACTTCGTGTTATACGCTTCTAGCATCAAAG
GCATGCGATACATTATATTTATTGATACAGCTAAAATAAGTATACCTTTATTTTAATACCTCAAAAGAGT
TATATATTTATATTCATACCTAAAAAGAGGTATATATTCTTTTCTTCTCTGTTAGTTGGTGAAAATAATT
TAACTCCTCAAAGTGAGTTGTGTGATGATGATATTTTCACCCTTCGATCAATTTAATCCAACGCTTATTC
AATAGCGTAGCGTTATATTCTGTTTTATATTTATAAACACCATCTTAAATTAATATTTTTTATTTTTAAA
TTATTTGCAAGGTAAGGATTGTCTTAATTTTGTTCTATTTTTTGTTCTATTTTGATTTATATTTATTCTT
TTAAAATATAAAATAAATAAAAGGCTTGTAATTTGTGGGGTGTTTTTAGTAGAATTCGTTTTGCATTTAA
TCTTGCAATAGGATTTTGTATTATTAAATATGTTTAAAGATAAATAATCAGTTGTATAAGTAAGAAGTTT
AAGGAGTACTTAATGAATTTATCTAAAATCGCAACAGGGATTGTTGTGTCATTTTGTTTAGTTACTAGCG
CCTATTCTAATAGTTATCAATCTATGAGTTTAAAAGAAAAGGCTGAGATCGAAGAGAAGAAATGCGCTCA
AGTTTTAACACGCGTTTAAATCATTTAAAACGAGATTTAAAACGTGGTCTTGCTACTCAATCCGCTTTAA
ATGGTTTATTCCAACCTTATTCCGTCGGTAAATTTAATCTCACAGCAGCCTTTGGTGGTTACCAATCTCA
AACTGCCATTGCTATTGGTACAGGTTATCGTTTTAATGAAAGAATTGCCGCAAAAGCGGGAATCGCCAAA
AGCGTGAAAGGTGCCGCGTTATCTTATAACGTTGGTGTGAACTATAAGTTTTAATCGTAAAAAGGAGTTT
AACGAACAACATTAATATTATTTACCTCTAAACTATCCCAAATTTATTCAAATAGCGCGCTACGTTTTCG
TAGCGCGTTGATCCATAGTGATATAAATAATATAGTCTCAGCGATATAAATGGGACTTATGGGGAATGAA
TGTTACTTAGTGGGATAGAGAAATTGTAAAAGAGTTTCAGTATGTGAAAAAGATTGAGAGGCTATAATCA
GCCTCTTTTTTTATGTGAACATGTCCATTTGATTATGCTTTATTACTTGTTTACGAACTCGATTAATCAC
TTTACGAATACCTGATTCAGTCATATTGTATTTCTTAACTAAGAAAACCCAGTTATTCCCGTTGAAGTCG
TTATAAATATCTAAGTCACGTTGTGCGATTTTATAATGAAAATCCTTAGGAAAGGAAATTACCATACCGC
CGTAGTGTTCAGCCAAAAAATCAGCGACGTGTATTGAAATCTGTTCACAAATGTCCTGATCGAGATTGTA
ATTTTTACATAGCGCGCTCACATTATCTTCAATATCGCGTAAAAGCTCGTGTCGCGTTACTTCCATTTGT
GTGCTCATTACATACCTCCTAGTTCACGTTGCTGCCACTTCTTTAATCTTTCTAAAACTTTTGTTGCTTG
CTCGTTATCAAGCCAGCTGACGAATCGGATTGGCTGACCATCTTTATTTTTAGCAATCTTTGCAACATAA
GCGTTTAATGCGTCTTCACTACTATTTCTAATTATACCTTGTGAATACATCTCAAGCCATTTAGCACGTA
TTTTCTTTGTGATATTGCTTAAAGTGTATTGTTGGCTTGTACCTATTCTGTGTTTTGTAGTGTTTGTTTT
GACACTAAAACCGCGAGATTTCATACCATCTAGTACTTTTTCAAGCTCAGAAACGGTCATGTTAGAGCAA
CTAGATTTTTTTACTGTATTAACGAGGAAAGCTCGGTATGTTTCTTTATCCATACCAAGCTTTGATTGTG
CTATATGTATTAATTTAATTAACTGTTTTCGTCTAATTTGATTTTCCATTTTTATCACCATAAAACACAT
TATTCAGCCCACTTTTTTTGGGGGTAAATGGGCTGTAAATATGCCTTATTTAGTAAGGTAACATGTCATC
ATCATCTAGTTTTAATTTTTCCTCTTCTTCTATTTCTGAAACTAATTCCTGTAATGCTTTTGAGATTGCG
TTTCTTATTCTTTCGTCTGTATTCTCTCTTGCTAATAAAAAAGTCATAGCCTCATGGTCTAATAAGCTTT
GATGCCACTCCAATTCTTCAAAAAGACTACCTTCCCAGTTAATACGTTTTACTTTTCCACCCAAGATCTC
CGTATCTTTTGAGAACGCTAAGTTATCAGCGGTTACTTCATCAATTTCAATTTCAAGTGTAAGTAACACT
TTTGGTTCTTTTTCCGTGCCCATAATCTATTCTCCTTGTAATGCCAAAAATTCACTCTGCTTAATTTCAG
TGAGAAAATCTGGAATATTTGGGAAGTTATCACCACCAAATGCTTTTGTTTTAACTGGTATTGATACAAG
GAAATGATTGTCTGCGACACCACACACTGTAATATACCCCATGCGATTACCAAGTACCCAACAACGTAGT
TTTAATTTACGTAACATAAAATTATTGAAACTTGGGTATTTTTTTAATAACTCTCTAATGTCTTGGATTT
TTGCATTGAGCGCTTTTCCTACTTTAGTGCGTCCATCGCCAGTAATTTTTACTCTTTCATTATTTATTTT
TTCAATTTTGTAAGAATTGTCATCTTTGATTTTTTCAAATTCTGGATTGTTTATAGTACATGCAATACCA
AAGATGCTATTTTCGTCACCATACCAACATTCATAAAAAGGAATTGTCTGAAAAATAGTTTCTAATTCTT
TATCTCTTTTTTCGCGATCATCTCGCCATTGTTTATCAAGTGATTTAATAGGCTCTTTATCAAGAGAACA
TTTGAAATAACGGAATTCTGGTCTCATATTTACTCCTTAATCTTCAATTAATTCGAGGTCTTCAAATTTA
ATTATATGACCACATTGTCTTGCAGGTGAGCCTGTAGCTATTTGTTCATTGTTCCAATCAATTTGACTTT
TTGTCATAACGTTATAGCGCGCAGCTCTGTATTTGTTAATTGCAACAATTGTTCCAATTTTTTCTTCATA
AAAACTCGGTAAGCGTACTTTAGCCCCAATAGGAAAAGGAGGTTTAATATCATTATGTTGTATCCATTGG
TTCTCTTTTTCGTAAATTTGCCGATTTACAAACAACTCGAATTTTTCAATCTTACACAAATCTTCGTAAG
TGAACTCCCAGCCATAATCTTGAATTAATAACGTCATCAATACTTGTGGGTCTTGATAACAGTGAAATTC
TGCAATTAGCGACTTATAAATACCATCCCTATATTCTTCTGCAACTAAAGCATCCTCATGATAAGAATCT
GGATAATGCTGTTTAATGAATGCATGCACTGTTTCTTCTGCGAATCCATCATCATTAATGGATGGGCGTG
GGGGATTAAATGTTACTTTCATAATTCACCTCTTTCTCTGAGTTGCTTCTCTTCGCTGATTTCTGGTGCA
ATGTTGCGAAGAAAAGCAATTTTGCGCTTAATATTTTTAGCTTCACGCAGTGCACTGTTAAACATAATGG
CACTGCTTCTTTCATCGCCATTATTCATAAAGTCAAGCGATGCTTGAAATGCATTGATAATATCTGCAAT
TTCTGCCGCACAATCTTGCTTTTCTGTTAATGTCATTTACATCTCTCCAATTTCAGTTACATTTCGCACT
TCCGAAATCTGTTTTGGTAATTCATCGAGCTTTTCTAAACTAAAATCGTCAGTTAACTTAGATACATCAT
CGATATTTTCCGCAACCACCAAGACCTCAAGTAAGCATTCAACACGTACAATAAACTTTTTCATTTCACA
CCCCAGCAATATCAAGTGAAATTGGTTTCCATGTATCAGTATCACCCACGCGCTCATAAATGCGCACATA
CGCTTTAGAGCTGACAACCTGCACGCTTTCACTAATAGCCTGCATCGCGTTTAACCAACGCTTGTCTTTA
ATGTCGACACGACGCAAACCAAGAATACGTGAAGTATTGAGATTCCCTTCTTTATCCACATTAAACGCCC
GTTCAATTAAAGCTCTAAGTTCTGGGCGAGAACCTTCGGACCATTCATTTAAACACTCATCAATGAGGAC
TTTTGCCGCTTGAATACGCTCATCGAACTGCAAGTTGTCGTTAATAGCGCGCTGAATTTTGTACTTACCA
TCGTAGCTAAATAGCGTAATATTGCCCTTATTACCGCCAATTTTGGCATCATATTTCTCAGCTGATAGGT
CAATAAATGCTTGAATATCACCAAAAATATGCTCTTTAAATGCTTTCATCTCACCGTGCAGTGCAATGGC
TTTTTCCACCCATTCATTGACTAGTGAATCACGTTCTCTATCAATTTCTTTAATGAGTTCTTCCGGCGTG
AGATTACCTTTTGCATCAGCCCAGTAGGTTTTACCATTAATGATTTGCTTAGCCATATTTGTCTCCTTGT
TATTTTTAATGAATCGTATCTGAATCTTTTGCAAGCTTTTCAAGCTTCGCATGAAAGATGCTTGGGTCTT
TTTTAAAGTAAAAACGGATTTCCATTGTTTCCTGTCTTAATTCGATATATGTAATTTCACTTGCAATCAT
TACCGCCATATTTTCTGGTGTCAGTTCAATTTTTCTCAGCATAAAAACCAATAAGTCCAGGAATCGGTCA
TCTGTTTTTTCAATTCTGATGAAATTATTTTTCTGCGTTTTTTCCGGCATTTTGATGTTCCTTTAAAATT
GCTTTAAACGTGTCATTGTTGTTACTGTTTTTAATGACTTCAAAATAATCAATGCCATTGATTAAAGCAT
TTGCAATTGTTGCGGGATCTTTTGCTTGTAGAACAAACATCAGACAGTAGCGATAAAACAGATCTTTGTT
GTTTCTATTAATTTGTTTTATTGTTTCTTTACCCATAAGCCCTCATTAATGAATTGTTTCTGAACGTGGA
AATGAAAAAATAATACGACAACTCGCTAACATGCGTTGTGCTGTTGAAATAAGTTGTTCTGTTGCATCGT
GCATATGTGAATAAACAAACGCCTTGTCAGTGTCTAACCACTTTTGCGTAAGCGCGTTGTGCTGTACTTC
AAGCGTGGGTACACTTCCATCAAGTCTGACATGTAGAACCGTTAACCCTAATCTTGCGCATGCCATAGTC
GCTTTATGTGCGGCAGTTAATTGAGATAACACATGCATATTTGCAATATTGAGTTGCACTTTTTTCTTTT
GTGATTGTTGTTTAGTCATGATTACACCCCTTTCACAATATCAGCTGTGACAAGTGGCGAGCCCAGTTCA
GCCGCTAAATTCATTGCCGATGTTAGTAAATTACCCACCGCTAATGGATATAACAGGCTGGTTTGTGTCT
TATTTCTGCTGTTGGTCATAATTAAACGTTGACGAACGGCATCGAGTGCGTCTTTATCAAAGAAATCTGA
TGCTTTCTTACCGATAGCTTGTGCTCGAAAATCAACATATTGCTCCAAGCAACTATCTAATGGCTCAAGT
GTGACAATTTCACAACGTTGAACGACTTCGCGGACTTCAAGGTTACGCTCTGAAAGCTTTAATTTAAGCT
CCGGTTGACCGACAAGTACGATAGACAGTAGCTTTTTAAAGCCATCTTCAAGTTCAAAGAAACGTTTTAG
ATGTTTCAGTGTTGGCACAGGTAAACTGTGTGCTTCTTCAATAATTAGCACATGTTGATTGCCTGCGCGC
GCACTGTCTTTTAAGACGCGGTGAAGTTGGCGAAAACGTGCTTCAGGTGAGCGTTTAACATTTTCAAGTG
GTGCTAGAGTATTGATAATGCTTTCAGCAATGTGTGCCGCTTTAAGTGTCTTGCCTTTTAAATCGTTGTC
TTCCATGGCGATAATGTAAGGTTCAATCACCACAACTGGCAGGTTTTCACTGTTAATGCGGTCGATTAAA
TCACGGCGTAGTGTTGACTTACCTGCACCAGATTCACCGACCACAGCGACAAAGCCGCCAAATTTAGCCG
TTTGGAAGAGTGCTTCACGGACGTAACGCACGTCTGGTGAACTAAACACTTCAGCAGATGAGCGCACTTC
GTCGGTAAATGGATTAGAAAAAAGTGAAAAATGTTTCTTTGTCGCTGGAAATAGAGACTGTTTTGCGAGT
AACATAGTATCGTCCTCTGTTGTTGGCTGGTTGCCGTTATTAATAGTGGACACTTCTGCCACTGTTGGCG
CAGTGGCAGAAACCTCCGTTAAAAGTTCTTCAAGTGCGATTGAAATACCGAGTTTTTGTAATTCAACCGT
CAGTTTTTGCTTAAAAAGCTCGGTATCTGTTTTAATTAACTGACCATGATTGACTAAATTCGTAATCACG
GCGGGTGATACATTGAGCTTTCTTGCAAGTTTGCGTTGTGCTACGCCTTTTTGCTCTAAAATTGCTTTGA
GTTTTAACATAGTGACTATCCTTAACCATTCACTATACGTAATGGTTTTGCCGTGGTTGGTAAGTGTGGT
TGAGCAAGTAATTCTTCTAACTCAGGCTCAGTCATGCCATTTGGGTGGCGTTGATTAAGCCATTGCAATG
TGTCTGCGCTATATTCACTTCCAAATTTCGCTTTTAAGCGTTTTGCAACCTCAATTGTGCTGAGTGGAAT
AAGCTCAACACGTTTTGCATTTTCAGTAAGCTCATGTTGCTGACCTTGTTTTGGCATAAAATCAACATAG
TTATGTTCTTCAATGCTTTTGTATGGGTTAATACGACCACCAAAGAGCGGTGTTTTGGCTTTTTGAGCTG
CTTTAACTTCATCATCTGTTTTAGCACCATAAGCAATACGTTCGGCTTCTTCCTTGTTATATTCAAACTC
GCTTTTATGATGCGGTTTATACTCTTCGCCAATGACTGCCGCTTGTTCTTTAAAACCATGTTCATTAAAG
ATAACAGGCTCAACAACTGTCCAGTAATGATGTCCTTCTTCATCCACGCGTTGTACTTGAATACACTCTG
GTCTATATGGATTTTTACCAATCGTGAGTGTGTTACCAACCATCGCTTCTTTAATGTTACGTACATCAAA
TACCGCCCCACCAAAATTAACCGTTAATTCTGCAGTGACTTTGCGCGTTACTAATTTTGTGATCATTAAT
TCGCGACAGATTTCAATGCTTGGTGCCAGTACAAGTTGCTCTTTAGTAATAGAAAGCCAGCTCATGTAAC
GTGTTTTTCTCGTGCGTGAATGAACTGCAGTACTGTTAAAATAGGTCATCCATTTGCCAGCCAGTTGATT
TAAGTTGTCCAACCCAGTAACTCGCATAAAACGCAACCCACTCTCAAATTGGCGTTCTACAATATCGTTG
CTCTTCTCAACTTGTCCTTTCGCGCGCGGCTTACCTGGTGCATTAACTTGAAGATGAATGCCAAGTTGGT
CGCATAAGTGACGAAACATGGCTGATGTATTCGCAGAGCCGGGGTCTAACATCACCATTTTTGGTACGCC
ACAAAATGGATTGTTGTTACCACGTTTTTGCATCGCGTTGATGAAGCAATTACAAAGGTTTTCTGCACTT
TCACCGCCATACACATATTCGACATAAATCACACCAGAGGTATGGTCGGTGATGACATAGCGCCAAACAC
GTTGATTTTCGACTTTCTTCACGTTAGCGGGTTTGTTCTTATAGAACTCTTTTTCTTCCATAATGTTTAA
GCCATTTCCGCCGTCTGTTTGCTCTTTGAGGTAATACAACACACACAAAGAGGGGTCGATTTGCCAACAG
TGGTTTGGATGTAAGCTTTTCATACTGTTAACTGGCGCAGGGCGAGATAGCTGTTCAGGATGTAGGTTAT
AAGTACGTAATGCCCGACTGACCGCACTTTCTGAAAGTAAGCGTATTTCACCTGTGCTTTCGTCAATGTA
TTCTGCTTTGATTTCATTGTTTGCACGTAATACATCAAGCACGCTGGCAAGACTGGACATGACTTTGTTA
TTCACACCACGACGGCAGGCTAACCAGTAAGCCGAAATAATTTTTGCCTCGTCCAAACTCAAGTTCACAT
TGCCTTTATCTGCACGTTGTTTGCGTTTTGGCTGACTAAATTGTTTTAATTCACGCATTAATGTTGCATA
ACTGATATTCAACTGTTCACAAGCTTGCGCATAGATTTCACCTTTTTTGCCATGTCCTGCTGCTTGTGCA
AGCTGTGAAATCTCTAGCAGTTTTTCAGGTAAAATCGCCATGGTGATTGTCCTTATTCTTGTTCTTCGCC
GTTAATGATGGCGTTAAATGCATCACTATAATCGGGCGTTTCATTACCACGCGCCCAGGCAGGTGTGTTA
TCACCATCCGCAAATTGAGGGAGGTTAAACGTAGTACGTAATTCATTAATAACAAGCTCAATCTCGGCTA
ATACACCCGTCATAAACTGCTTGTGATCAATGCCACTTTCTTGTGTATGTGCATCTAATGTTTCAAATGC
TTTCCACACTTGCCCGCGTAGAATGGCTTCGGATCCATAAACAAGCTGGGATGTTTCTTTACGCAACACA
CCACCTTTTTCATCTGGCGTTAATGTGTTGATGTATTGCTTTTTCTTCTCAAGTTCTGCATCAAGCTGAT
CGATACGTTTATTCTTGTTATCAAGAACACGTTCCTGTGCGGTATAATTGTCTTTTGCTGTTTTTAATTG
CGCTTCTAAGCTCTCTTTTTCTTTTGCGTGTTTAACCGTCAACTCTTCGATTTTCTCAATCAAATCTTCT
TTGTCGGTTGCCTCTGAGTAGTCGGCATCTACGATTTCTGAACGAGCATCTTCTGGGAGTTTACGTAATT
TGCGTAAATCACGATAACCAAGACCAAGGCGTTGAGAGGTTTCTAAAAAATCTTCACCTAGAGAATTTAG
ATTTTGCAAATCCTCATCAACTTTTTGACGGGTTAGTCCGCACATTAAGCAAAACTCTTCCCAAGTGCCG
ACACGTCGGCAGTTTCCATTATCATCATAGAAATCTAACTCTTTGAATTGCTTGGTTTCTTTGACTTGAG
ATAGTAATTTCAAAGTGCTGACGGTCAGCAGTTTTTGTGCAAAATCAAAGGCTTTTACCATTCCTAAAAC
TTCATGAGCTTGTGTTTTAGCTCGAGTCATGGCTTTAGCAGCTAAAGCAACGGCATTTTGTGATTGTTCA
ATGGTTAAATTTGTCATATTACTTTCCTTAACTTAAGGCGCCAGCGGCAATGCGTTGGTTTAGTTGTTCG
ACTTTTTCAATAGCAAGATTGCATTCGTTTGCATGAGCTGTTGCAATTTGCAGTACTTGAATACTTAATG
CAAAGCGATCTTCGGCTAGTCTTATGACAAAGCCTTCGTCAAGTAATACGGCTAATGCGCGTGAAATATT
GACCTGACTTTCATTTAATCTCTCTGCAAGTTGACTGTTACTAAGCCCTGTTAATGAGAATCCTTTTAAT
GCACGAATGATGTTTAATGCTCTACGGGCTGGCTTGCTATTTGTCCCTTTTAATTCAGTCATAGATACAC
CTCATTAATTAACTTTGCCTTGTAAGCTTTTAACTTGATTAAGCGGAATATTGTGTTTATCGACGATTTG
TTGTGTGTTTTGTTTACGGAACTTATTCAAAATTGCTTGGTTTTTAATGTCTTTGCGTTCGCGTCGTCTG
TATTCGCGTGCTAAATACCAGATACAAAATTTAATCAGTAATCTTTTCATTTTGAGCTCCTATTTCGCTA
CAAGCGGTCAGTTCCGCTTAAACTGTTATCAATTCAAATTGGTAACGAAGAATGTGTGATTAAGCCGCTA
CTTGTGGGGATTCAGGATCAGGTTTTAACCCTAGTAGCACTGCTGTTTTATGGCTTTCTCCCCAAGTACC
CTTCAACTGCCCACGAAGCAAGTCGGAAATGGCTTGCTGACTTACCCCAAAGTGTCTCGCCCATTCACTA
CGGTTAATTCCATGAAGTAAAAAATAAGCTCTTACACTTTCAGGCGTTTGGGGATAAGGCAAAGGCTTAA
ATGATGTTTTTGGCATTTCGCCTCCTATGTAAATTGTGGTAAATTATGGCAGTTAGTTTATTCAACCCGA
GGAGCTGAAAATGGAAAACCAACTTGCCGAACTAAAAAAAGAAATAGAAGAATTAAAAATTCAAAATCAG
CACCAAAACTTACTGCTAACGCTTTTACCTATGGTGCTTGGCGAAGATCAGCGTGCTAAATTTGCTGTGC
TGATAAAGGACTTTATTCAGAAGTCCCAAAAACAATTGCCTGAACAGCTCGTAAGGTTTCTGGGGTCATA
CCTTCAAGTTTTGGAGAAGGCTGAGTAATCTCACGAATAACTGCCACCACCTGTGGCTTTTTTAAAAAAT
AAATCAATAACCGACTAAACATAAACACCTCCTTTTTTCTGTTGGTTTATGGTTGGCTTGTTGTTGATGT
GGTAGATTATTGCATTCAATCGAATGCATTTCAAGTATTTATTTGAGATCATTTTGAGGTTTTTATGACT
ACAGTTGGTGAGCGCTTAAAAAATGAGCGAGAAAAATTAAAATTGACACAAGAACAATTAGGGGCAATTG
GCGGTGTAAAAAGACTAGCTCAAGCAAATTATGAGAGCGGAAAAAGAATACCTGATGCCAGATACCTAGC
CGAAATAGCAAAAGTAGGGATGGATATAATGTATGTCCTATTCGGTGAGCGTGCCAACACCGCCATCAAC
GATGAAGAACTACTCCTGCTCCATAAATTCCGCAACGCCGACCCAGCAGTGCGTAAATTTATGCTTGGTG
AAGGTGTTGCAAAGTCAACAATGAGAATTAAAGGAGATAGAAATAAGCAGAACAAACGTACTAATGAGCA
ATGTTCAATGGAAATTGAAGGTAATAACAATATTCAAATAGCTAATAAAAAATAATTTTCTATGAAATTG
GTCTAGGAGGATGCTATGTCGATGAAAATCAAAGGAAACAATAATGTTCAAGTACATTTTAATGAATTTA
ACATTAACACTATTTTTAGCGATCAACAGTGTCATGGTAATCAGCAAATAGACTTAACTTTGTTTACAGA
TAAACAATTGAAGGATGTAAAGCGTAAATTACGTAATGAAAGAATTAAAATTTTATTTAGTGCACTATCA
CAGAAAGACATCAAGAGAGTGTTTTTTGGATATTTCATTTTTATTTTTATTTTGAACTGCATTCCAAGAT
TTTCAAATGAATATGATGTTGAATTATCTTCTTTTGTCTTAAATATTGGAATTGCTGTGGGTATTTTTGG
TGCATTTATCCTTTGGGCTAGTTGGCTTTGTAAAAAAATGTCTTTTTCTAACAAAGCGATAGATGTTTTA
TTTAAAGTAAATCAAAGAAAACAAGACATTATAGAAAAAGAATTACAGCGACGTTTTAATGAATACTGGG
CAAGGAAATGTGGTATTAAGAAAGATATTCTGGAATATTTTGATAATGATTAAAGGGAGTGAAATATGAA
AAAAATAGTAATCTTAATTACTTTGCTGTTTCCATTTATGGTTTTGTCTGCACCAGTTGATGGCTATAAG
GATTTAAAATTTGGTATGACATTAGAACAAGTACGGAATACTAAACTATGTGATAGTGGATGGCGAACAC
CTAAACTCAATGAATGGCAGAAAGTGATCAGAAGTCACTGGATGTGCGATCAGTTTCTTTTTAATAATGG
GCATACTTTTGCTGTAGTTCGTTTTATTGGAGGTGAACTTAGTGAAATTGAAATTGAGATACCAGAATAT
CCTAAATATACGATAGATGAGCTATCCAATGCATTAACAGAAAAATATGGAAAGCCCATTATAGAAAAAA
TAGATTTGATAGAAAAGGATATAAAAGAAGGTCGAACCAAAAAACGTAAAAAAGATGAAAGTAAATTACT
TGAACGGCGTAGATTTGCTGACGATACCGTTTCACTACGCTTTTTTACTTATAACGGTAAAGTTGAGCTT
CCAACTCTCTTTTACTCAGTACCGAATATAAAAAAATACTCTGATACTGAAGAATCAAATAAAGCTGAAA
AGAAAGCTCTCATAGATTCACTTTGAAATAAGTTATAAGCAACAAGTACATACTTAACAGGCTGATTTAA
TTGAGGTAATGTTATGAATACTGATTTCTTGGAACGTTTGGAATATGCCGTAAATATGGAAGAGAAGAAC
CTAATGCTTGATAGTAATATTTTTACTGAGTTTCCCAGTATTGAACAATTAAATGCGTTTATTCAAAAAG
AGAAACCAACTCTTTCGTTAAATATTACAGTTATTAAACCTCTTGAACATTTTTCTGAAGGAACTAGTCA
AGGAATGAGTAAAATTGATGTTATTCATATTGAATGGGAGTAAAAATTACTGTTTTTCTTGTGGTAATGG
AGGCAAGTCATAAGGCTTGCCTCTTGGTTTTATATGTGAAAAAGGTTCATAAATCAACATAGTCAATTCT
CGCTTGTGTTTTTGTTGTACACTATGCCTAAATCTCTCCTAAAATTATTCTAGACGTGTCCAAAATACAT
CTGACGCAATAAAAGTCATACTGAAATTCCTTATTAATTGATTTTCAAATCAACCCTAAACCAAGGAGTT
TCTTATGTTTTTTAGTGGCTTTATCAAAGCAATCAAAGCTGGGCGTTTACTTTCGTGGTTAGTCTCAGCA
TTAGCCTTACTCACGTTAATTACACTCATCTCTCCACATCAATTACCTATCGTAGTTTATAAGCTTGCAC
TGGTTTCTATTGCCGCTATTGTAGGCTATCACTTAGACAGAGCCCTTTTTCCTTATTCAAGCCCTGGTGG
CTATTTAAAGCGAAACTGGAAGAATAAATATCGGCTCACACCACGTGTTGACAATGAACCAGAATATGCC
GTTTGTGATGGTTATTTAATAGTATTTGCGTTAGTTGTTTTACGGCGTGCTGTGATTGTCGGTGCGGTGA
TGTTAGGTGTCACGCTAGGGATTTAATATGCGAAGACTTTATGCCTTATTCATCGTTTTGGTTGCACTTG
TTATTAGTCCTGTATTTGCAACAAGTACGCAATACAAGCGTGTCTTAACGCAAGAAAGTCATGCAAACTG
GGGCTTAAATGCCCCAATTGCAGTCTTTGCGGCACAAGTTCATCAAGAGTCAAACTGGAATGTAAAAGCC
ATCTCGCCTGTTGGCGCACAAGGCTTAACGCAATTCATGCCATCAACGGCAAAATGGATAGCTCAACGCT
ATCCCTCACTTGCCATAAATCAGCCATTTAACCCTAACTGGGCGCTTCGAGCTTTAGTCGTTTACAACAA
ATACCACTACGACAAGATTGCCGCAAAAACGGAATGTGACCGCATTGCATTTACGTTATCAGCGTATAAC
GGTGGCTTAGGTTGGGTGCAGCGTGACAAGAAGAAAGCCCAAGCACAAGGGTTGGATCCCTTGTTGTACT
GGAATAACGTCGAACAAGTAAATGCTGGTCGAAGTCGGGCTAATTTTGCTGAAAACCGTGGCTATCCAAA
ACGAATTATCTACTACTGGCAGCCACGCTATATAACCTGGGGAAATACCGTATGTTTGCACGATTAATTA
AAGGACTGTTTAGTAGTAGCCTTGGTAAGCATTTGATTAATGGCATATTAATTGCTGTAGTCTCTATTTG
GGGCTACTACCAAGCCTATAAAAGTGGTTATCAAGCGTCTCGTTTAGAATTTGAAATTATTAAAAACCAA
GTGGTACAGGCGCAGTTACTTGCGCTGGATAAACAAATTAAACAAGCCAATCAAGCGAATTTAGCCCTAA
GTGAAAATTTAGGGCGTTATCAGCAACTGGGAGATAAGACCACAGATGAATTACAAAAAATATTGGCAAA
AACAAATGAACTACGTCGCCATTGCCAGTTTAATGCTGACAGCATGCACGCACTCAATCTCGCCCGCACC
CGTGCAGCCCAAGCAGTTACCCGCGGTATTGGCAATACCATGTCAAGCACCAGTGCCATTACCAATGAAT
CAAAGTGATGCGGTATTCATCGCATTAAAGCAAATGTATGACTTATATGGCGAATGCGCGGGACGGCATA
TTGAATTAATAAACTATATTATCAGGGAGGAAAAATGATTGAGGTTGGGGGCTGGCAAGTGATCACTTTC
TTTGTGAGTCTTGTCATTACAATTATCGGCATGTTGATTGGTTTCGGTAAGCTTTTACTCTCACAATTTG
AGGCAAAACTGAATGAAAAATTTAAATTCAGTGAAGAACGATACAGACAACTGCATGATGATATTAAAGC
AGCTAAAGACTTATCTGAAGCAGCGAATAAAACAGTGACAGAGTTAAAAACATCATTACCACTTGATTAC
CAGCGTCGAGAAGACGCAGTGCGTAGTGAAACAGTCAATTCGGCACGTTATGACACAATTAACGAAAAGC
TGGATAAAGTCATTTTAATGTATGGACGGAGCTAACATGATTGAATTTGACAAAAACAAACGCGAGCACA
TTCGGTGGCTTATTTTATTAACACTTGACCACGCACGTCCTATCGGAGCCGCAGAAAGTCTTATTTTAAG
CACGATCCAATGTGTGCCAATGCAATTAACGGCATTAGAACTTAGACGTGAATTAGATTACTTAGCAGGT
AAAGAACTCATTTGCATCACAGGTCGTGAAACCATGCGTTGGCATGCCAAACTCACAAGTAAAGGTATTG
ACGTTGTGGAATATACCGCGCCTGTTGGCGCTGGGATTGCTCGTCCAGAAAAATATTGGTAATGGAGGTA
TCTATGCCAAAACGTTCTACGGTAAAAGCATTACCTCAATCAATTAGAGATTGGCTTGATTCTGCACTAG
TTGAAAATAATTTTAGTGGTTATCGTGAGCTTGAAGATGAACTTAAAAAGCGTGGTTATGACATTTCAAA
AAGTGCAGTCCATCGCTACGGGCAAAAGCTTGAACAACGTCTCGCGTCAATAAAAGCAAGTGCCGAAGCC
GCTAAAGTTATTTCTGAAAATATCAGTAATGAAAAAGGTGTCCAAAGTGATGCGATTTTAGAAATGATCC
AAAGCGAAGTGTTTCAGGCGTTAATGAGTCTTGAGGAAATAAAAGAAGAAGACGACCCAATGAAACGCCT
GGCGGCATTATCCTTTGTCGGGAAAAACATCAGCCCGTTGATTGGAGCAAGTATCAATCTGAAAAAATAC
CAAGCTGAAATTAAAGCTCGTGCTGAGGCTGCTGCAAAAGAAGTGGATAAAGTTGTGAAGAAAAACGGCT
TAACAGAAGAAACAGCAGAGCAAATTCGAAAACAAATTTTAGGTATTGTGTAATGACTAAACCAAACCAA
GGTGCTATTGGCATACTTCCATTTAAACAGTCTGTTGTGTCATTGCAAGTGCAGCATAATTATAAAACTC
CGATGTTGTTACTTGGCTATCAACAGCGATGGTGTGCGGATTTAACACCAGTCAAAGTTTGTGAGAAATC
TCGCCGTATCGGGTTATCTTGGGGTGAGGCGGCAGACAGTGCATTGCTTGCTGCTTCTCAAAAGGGTATG
GATACTTGGTACATCGGTTATAACAAAGATATGGCGCAGGAATTTATCCGTGATTGTGCTGATTGGGCTA
AAGTATATGGATTAGCTGCAGGCGAAATTGAAGAAACAGAAGAAATATTCAAGGATGGAGATGAAGAAAA
AGCCATTCTTGCTTATATCATCCGTTTTGCTAGTGGCTGGCGCATTACCGCACTGTCCTCCCGTCCGTCT
AACTTACGGGGTAAGCAAGGTCGTGTGATTATTGACGAAGCAGCGTTCCATGATGATTTAGCAGAGTTGA
TGAAAGCAGCCATGGCGCTCCTAATGTGGGGTGGTCAAGTGCATATTATCAGCACGCATAATGGGGTCGA
TAACCCTTTTAATGAATTAGTAGAGGATGTTAAAGCTGGTAAAAAACCATACAGTTTACACACAATACCA
TTTGACGATGCGATTGAAGATGGGGTTTATCAACGCATTTGTTTGCGCTTAGGGCGTGAATGGACAAAAG
AAAGTGAACAAGCATGGGTTGCTCAAATTAGAGCATCTTACGGTGATGCAGCATCAGAAGAGTTAGACTG
TATTCCGAAAAATTCAGGCGGTGCCTGGCTTACTCGTGCACTTATCGAAAGCCGAATGAGTAAAGAGACA
CCACTTATCCGCTTAACTAAGAATGATGAGTTTAGCTTAATAGATGAGCCAGTCCGTTACGCCGAAGTCG
AAGAATGGTGCGAAGAAAATCTCTTACCTGTATTGCAAGCACTACCACAAGGACAGCGCAGTTATCTCGG
TGAGGATTTTGCCCGCACTGGTGACTTATCTGTGATTTGTGTGGGGCAAGAGCAATCAGATTTAACACTG
AAAGAGGTTCTTGTCGTTGAGATGTCAAAAATCCCTTTCAAACAACAAGAACAAGTTTATTACTATATTG
GCGACCGATTGCCGCGCTTTTCTAAAGCAGCGAACGATGGACGCGGCAACGGACAATTTTTATCTGAAGC
CGCATTTGACCGCTACGGACAAATCATCGAATCAGTGATGTTAAGTCAGTCGTGGTATGCAGAACATGCA
CCACCATTTAAAGCGGCACTCGAGGACGGTACATTTCACGGCATCCCACATCACGCAGATATGCTAGACG
ATTTGCGGGCATTTCAAGTCATCAAAGGCACACCTCGTATTCCAGATAAACGAACGCAAGGTAACAATGG
CACGCAACGCCACGGTGATGCTGGCATTGCAAAATTGTTATTGTATTACGCTTATCGTACTGACAGTGGT
TTTGAAATTGATTTTAAATCTATTGGTAAACGTGAAACGAGTTCACTTTTTAATAACAGTTATGCAGTGA
AAAAAACACGACGTGGCTTTGGCACAATTCGCGGCGGTAATGATTTTAGAGGATATTAGGCATGGCTATA
ACAGATTGGTTTAAAAGTAAAAATAAAAAACCTGAAGTAAATAGAGAAATCGCCACAACAGGTGATGGAC
AGGATATTACAAAAGGTTATGTGAATGCACTAGCAGAACCTGAAGATGGCGTGTTACGTCTTCGTGGCGG
TGGGGATTTAAGCATATATGAGCAAGTGTTAAGTGACGAAGAAGTAAAGCGAACATTTACACAACGACAA
GATGCACTCATTGCAAAAGAATGGATTGTTGAACCTGCATCAGAAGAACCACAAGACATTGCTGCAGCGG
ATTTCATTCGTGACTGGGTGAATAGTATTGGTTTTGACCGCGTGACTAAATTGATGCACTTCGGTGTGTT
TTACGGCTATGCCGTGGCAGAATTAATCTATCGTATCAATGAAGAAGGGAAATATATCGCGGATATTAAA
GTGCGTAACCGTCGTCGCTTTCGTTTTACTCCTAAAGGTGAACTGCGCTTATTAACAAGAGATAATCAAA
CAGAAGGTATTGAATGTCCTGCACCGTATTTTTGGACTTTTTGCACAGGCTCTGATCATGATGATGAACC
TTACGGTATCGGTTTGGCTCATTGGCTTTACTGGTCAAGCTTATTTAAGCGTAATGGTGTTAAATTTTGG
CTCATTTTTTTAGAAAAGTTCGGTATGCCAACCGCACTCGGACGTTATGGCAAAAATGCCAGTCCAACCG
ATCAAGATAAATTGCTTGAAGCAATCTATTCCATTCAATCTGATAGTGGCATTATAGTCCCTGCAGATAT
GCCAATTGAATTATTAAGCGCAGGACGTAGTGGTACAGCAGATTACAAAGCCTTATTTGACACAATGAAT
GAGTCCATCCAACGTATTGTGCTTGGACAAACGTCCTCATCAGGAGGTACGCCTGGCAGACTTGGTAATG
ATGAGTTACAAGAAAAAGTATTAGAATCGATTATTAAAGCGGATTCTGATGTCATTTGTGAGTCATTTAA
TCAAGGACCTGTAACATGGTTAACTCAAATGAACTTTGCTACTGCCAAACCACCTAGGGTTTATCGTATA
TTTGAAGAAATGGAAGATTTAACGGATAAAGCTAAACGTGATCAGATTGTCTTTGAAACCACAGGTTATC
GTCCAACATTGGCACAAATTGAAGCCAATTATGGCGGAGAATGGGAGAAAGCAGAAGTTGAGAGTGACAA
TCATCCTGCTCCAGAAAAGAAAAATAAGGCGAAAAAAACAGCAGATTTTGCAGAGCACCAGCATCATCAT
AGCGATATTCCCGCGCAAATGACCGATTTATTGGGTGAGAACTTACAACCTGTTGTGAGTGATTGGATTA
AACAAGTAAGAGAATTAGTGAATAACGCCACTTCACTTGAACAAGTGCGCGATGAATTATTGACACTCAT
GCCTGAAATGTCGCTTGAGCAATATACCAATGCACTAGCAATCGCATTAGGTGCTGCGCATTTAGCGGGG
CAAAATGCCGTGATTGATGAGGTTAAAGATGAACACCGTGTATAGTCGTTTACCTTTCCGTGAGCAAGTC
GAGTTTTACAAGCGCAAAATTCCAACACCGACAGCCACATGGACTGATATTTATGCGGCAGAGCATGATT
ATGCTGCCGTAGTTGCAGGAGCTCATCGTCGGGAAATCATTGAAGATTTTGCAGCAGCCATTCAAGATTT
TATTGAAAATGGCAAAACCCTTGAGGATTTTCGCCAAGCTTTTGATGAAATCGTTAAAAAACATCAGTGG
CAATATAAAGGTGGACGCAACTGGCGCAGTCGCGTGATTTATGAAACAAATTTACGTTCTAGTTATCAAG
CTGGGCGGTATGCACAGCTTGATGAAATGCGAGAGTCAATGCCGTACTGGGAATATGTACATTCCGATGC
GGTGATCCATCCTCGTCCTGAACATATGGCATGGGATGGGTTAATTTTACGCCACGATGACCCATGGTGG
AAAACGCACTTTCCAATTAATGCCTGGGGCTGTCAATGTTCAGTGATCGCCCGTAGTCAACGGTACATGG
ATAAAATGGGGCTACAAATTGATACTGCCCCACCGTTACAATTAGAGCCTAAAATTGTCGGCGCGCGCTC
TGCAAATCCGCGATTAGTTAATGTACCAAAAGGCATTGATCCTGGTTTTGAATACGCGCCAGGTGCATCT
AGGCTAGAAAGCCATGTCCCTTTTAATCGTGATAGCGACAATACGAAGCGTGTAAGTGTTTTTCCAGCAC
GTGCTCAAACAGATATTGAAATGCCCTTACCTCGTAAGTTAAGCAGTGAGAAAATTCTCCCTTCAGATCA
AAGTGATGAATTTTATATTCAGCATTTTTTAAGTGAATTTAATGCGACTAGCGGTAAACCTGTTGTCTTT
TTTGATGTTATGCAGGAACCTTTGGTGATCAGCAAGTCACTTTTTACTTCACGCAGTGGTCATTCAAAAT
TGAAAAAGCGAGGTCGTGAAAAATATATGCTATTGCTTGCTGAGGCATTAAAGTTCCCAGATGAGATTTG
GGTCCAAACTGAGTATTTTCACGATATTAAACACCTTGTTGTTCGACGTCGTTATATTTCACGTATTGAA
ATTGAAGAAAATGGCGAAATTATTCCGACACTTGCTGTATTTGAAGTGGGGAAAGATGGCTGGATTGGCA
TAACTGACTTTGTGGCAGAAAAAGCAGACTATATTAAACAAGTTCGCTCTGGCATATTGCTTTATCGCCG
AGAATAAAAAAACCTCACTGGCTGCCACAAGTGAGGTGTGTCGAGGAATTGGAGGACTTGGCAGAGTCGT
ACTTCCTCGCTTCAAATTAACTATAGGATGAAATATGAGTGGCGTCAAGATTGAAATAAACACAGTACAG
CTTAGTAAGATCCTTAATCAAGCAATGAAGACATTGGCTAATCCTAAGTCAATGTTTGCAGAAATGGGGG
AAGAATTATTATCAATTCACCGCATTCGCTTTCTTCAACAGCAGTCGCCTGATGGCACGCCCTGGCAGCC
TTTAAGTGAAGAATATAAGCAATCTAAGCGTAAAAACCGAGATAAGATTTTAACGCTTGATGGACATTTA
AGTGAAACATTACGTTATCAAGCCAGCAATGATGGTGTAGAATTTGGCTCAGACAGAGTGTATGCTGCCA
TTCACCATTTTGGCGGCAGTATTCAGCCTAAAACGGCACATGCATTACATGTTGGTGGTCGCTTTTTCAA
AAATGTCACAATTCCTGCCCGCCCATGGCTGGGTATTTCAGAAAAAGACCAAGCTGAAATGTTAAATATT
GCCCGACATCACATTAAAAACGCAATTAAGCCCTCAAACGCGTAATTTCGCATTATTTGCTGAGATGTGA
TAAGTTATTGCTCAAAATGACTTTGGCGTGTTTATAAACGTTTATAAACGCTTAAAAACACGCTTTTATC
TCCAGCTTACTATACCTTTCTCAATATTCTCTCTTTTATTTTTCTAGACGCGTCCAAAATACAAATCTTT
TTACATTCTTCATACTGGACCTTGTGATAGTTAAAACAAGGTATTTAGTGCAATGAAATTAACCAAAATG
GCGATTATGAAACTCGGCACACATAAAGCAATGGATGGTCGAGAAATCTCATTTACGGCTGACATGCTCA
ATGATATTGCCGCAAGTTATGATCCTCAACTTTCAGAAGCCCCAATTGTCATCGGGCATCCGAAATTAAC
AGCACCATCATACGGCTGGGTAAAACAAGCAAGTATTGAGGGCGATACCCTTTATGCACACGTCGGTCAA
GTAGAAGCGGCTTTCGCTGATGCTGTTAATGAGGGGCGTTATAAAAAACGCAGTGCTTCAATCTTTTTGC
CTGACTCACCTGGCAATCCTAAACCTGGTCATTATTACTTAAATCATATCGGTTTTTTAGGCGCCGCCCC
ACCTGCTGTAAAAGGATTGGGGGATGTGAATTTTGCCGCAAGTGATGCGGAAAATGCCTTTGCCGAATTT
TCATTTGATATTGAATCCATCAACCATCAACCACAGGAGAAACCCATGGATAAAACCCCAGAAGAAATTG
CAGCAGAAAAAGCGGCTGCAGATAAACAGCGTGAAGATGAGCTTAAAGCGCGTGAAGCGGCACTTAAAGC
GCGTGAGGATAAAGTCGAACAAGCTGAAAAAGAGCAAAAGCAAGCCGCAAAAGCCGCGCTTGAACAAGAT
GCCGCAAGCTTTGCTTCAGAAATGGTTAGTAAAGGCAAAGTGTTACCCGCGCAAAAGCAAGCGTTAATTG
AAGTACTCGTGGCAAATGCTAATCAGCCTATTTCATTCTCAGATGGCTCTCAAACTGTTTCTAAATCATC
TGTTGATGTCATTAAAGAAATTATCTCGCAAAAGCCTATGGACTTCTCGGCTAAATCTGATCATGAAGGC
GAAGAACAAGGTGCAGTTGATTTTGCGGATGGCGCGTCTATTGCAAATGCTGCCAGTGAATATGCGGCAG
AGCAAGCACAAAAAGGTATCGTCATTAGTATGACCGAGGCTGTTAATCACATTATGAAAGGGAAAAAATC
ATGACACAAATTCAAGGTTTAATCGTGGCATATGTCACTGAAGGCAGTGTTAATCGCTTTACTATCGTTT
GTCATGGTGAAGCGAAAGACAGTGCTAAACAAGCAACGGCACACACAGATAAGTTACTCGGGGTGTCCAC
ACGACTACCAAAAGAACCTGGTGAGCATATTGATGTTGTGCGTTCTGGTATCACCCCAGTTGTCTACGGC
GATACTGTGAAACGTGGTGATTTTGTTACAGCAGATAGCCAAGGACGCGCGGTTAAAGCTACCAGTGGTC
AAGCTTATATCGGTATCGCGGAAGAAGATGGTGTAGAGGATGACTTAGGCAGTATTTTAGTCACAAACGG
TGTATTCACTGGCTAACTCGAAATGACTTAGTTTGAATGAAACAACATTTCACTCTTTGAAAAAAGGATA
GAACATATGAAAGCAGATTTTCCAACAAATCCAGTATTGACGGCAATTGCGATTGCATATCGCAACCGTC
GCATGATTGCAGATCAAGTTTTACCGCGTGTTGCTGTCGGTAAACAGGAATTTAAATATAAAGAACATAA
TCTTGGCGATCAGTTTACATTACCCAAAACACATGTTGGTCGCACATCACGTCCAAATCAAGTTGAATTT
GGCTCAAAAGAGAAAGCCAGTGCGACAGAGGATTATGCATTAGATGCCCCAATCCCAAATGTGGATGTTA
AAAATGCACCTCAAGGCACTAATCCAAAAGGTAAAGCAACGGAATACACAACGAATCTTATCGAGTTAGA
TCGTGAAGTACGCACGGCAGGTCTTGTGTTTAAAAAAGGGTCGTATGCCTCTGGCTTAAGTAAAACATTA
AGCGGTGCAGAACAATGGTCGCATGATGATTCCAAGCCAATTATTCAATTAACTGAAGCGCTCGACATTC
CAGTGATGCGTCCAAACATCATGATTCTTGGGCAAAAAGCGGCAACAGCATTGCGTATGAATAAAAGCAT
CGTGAAAGCTTATAACGGTACGCTCGGTGATGAAGGTTTGGTACCACTTGAGTTTATTCGTGAGCTATTA
GAACTTGAACAAATTCTTGTTGGTCAAGCATTAGTTAATACCGTTAATGCGAACAAAAAACCTGTACTTG
CACGTGCGTGGGGCAATCACTGCTCATTGATTTACCGTGATTCGCTGGCTGATGCAACCAATGGCATTAC
TTTTGGTTTTACAGCGCAATTTGGTACGCGTGAAGTGCGAGAAATTGAAGATAAAGACATGGGGTATCGT
GGTGGTGTCCGTGTGCGTGTTGGTGAGTCTGTTAAAGAACTTATCACTGCACCAGATCTCGGATATTTCT
TTGAAAACGTTATCGCATAAGGTCGCCACATGTATATCACACTGCAACAATTAAGCGAAAAACCGGGTGT
TGTTGAGTTAGCACAAGTCACTGCGCAGGTGGGGCAACCCCCTGCCGACTGGCGTATTATCAGCAAAATC
ATTGATGGCGAAGATGTTGCGAGTGAACAACCTGCGGCAGTTGAAAAAGCGCAGCAGTCAATCGCCCGTA
TCGACGAAGTGATTGTAGACTCCAGCGCGTTAATTGACGGTTATTTGCGTCAACGTGGCTATAAGCTACC
GTTTAAGCAAGTACCACGCATTTTAACCACGTGGGCGCGCGCCATTGTTCGCTACTCTCTTCATCAGCAT
TTGCCCTCTGAAGAGAAAAATAGCCCGATTGTGCGTGACTATCGTGATGCCTTGAAATTGTTGCAGCTAG
TTGCAGAAGGTAAGTTTTCGCTTGGGCTTGAAGATACGCTAGCGGAGTCTTCTGGTGAACCCAAATTTAT
CAAACGCGAACGTGTTTTCACGGCAGAAACACTGAGGGATTACTAATGCAATATGGACCGTTTGACTTAA
AGCATGTGCTTGAGCAACTCAAGCCATTACAACCAGAACATATTCACACTTTAGGTTCTACCGCGGAATA
TCGTTCTCTTTCTGAGTTAAGTATGGCGGGGTTGGCAACCCCCGCTGTCTTTGTTGTACCAAATGGTGAG
GTCGGTCATCAAAATGACATTGCGGTACGTCAAATGGTCACCGTGAGTTTTTCTGTCATTGTTATTGTGC
AGTCGTATCAATACAGCAACGAAACGCCACATTTTAATGTTAGCAACCCTGTTATTGGCAAAATCCGCGA
GCGGCTGATGGGCTGGGTGCCACCGGTGAAAGGTGCAAAAGAAACTTTCTTTGTACGCGGTGACATTGTT
GATTACACCAATTCTTATCTAGTCTGGATGGAAACATACCAAACTAAAATCATCATGGGGAGAAATAGAT
GAAAAAAGTCAAGTTAATTAAATCGCATATTCATGCAGGTGTGAGCCACTCTGCGGGGGATGTGCTTTAT
GTCACTGATGCAGATGCACAATTTATCACATCTCGTGGTATTGGTGAGTTTGTCAAGAAGAAAAAAGATG
ACAGTAAAGAGAAGGATAAAAAATCCACATCTGAAAGTGATCAAAAACAAGCCGAGGGTGATAACAAATC
ACTTGATACAGATAACAACTTAAATGATGGAGAAAATAACGATGAGTAGAGCGGAAACATACAGCTATGG
TCAGGGTAAAGTCTACCTTGCAGAGCGTTTGCCAAGCGGTGAAATTGGTGCGCAACGCTGGGTAGGTGAT
GTGTCTGAATTGAGCATCTCGTTAAACGTCGAAGATTTAACGCATAAAGAATCTTACAGTGGTAATCGTC
AAGAAGTACGTAAAATCATCACGGCGAAAACGGGTGAAGTGTCAGCGAAGTTTCATGAGTTAAGTGCGGA
AAATCTTTCATTAGCATTGCTTGGTCAGTCGACAAAAATTGAAGCGAGTTCAGTCTCTGGTGAAAAATTA
CCGGAAGAAATCAAAAAAGGTGATCGCATTGCACTCGCGCATCAAAACGTCAGCTCAGTGACAATTGGTA
GTTTAGTTGAAAACACCGATTTCATTGTTGATGCAACATTCGGCGCGGTCGAATTTTTAAAAGAAATTAG
CAGCAACAGTGACACAGTATCGTACAGCTATGGTGAAGTGTTAAATGTCGCGTTGCTCACTGAAAACCCG
AAAGACTTGTTCTTGCGTTTCGAGGGTGTGAACTTAGCTGAAGATAACGAATGGACGCTAGTTGAGCTGT
ATAAAGTGAACTTTAATCCGACAGATGCGCTTTCGCTTATCAATAGCGGAAATGAACTTGATGCATTAAA
TGCTAAAGCGAAGATTTTAGCGGATACAACAAAAACAGGCGATAAAACGCTCGGTCGCTTTGGTCGTGTC
GTTAAAATCACCAAGTAATTAACACTCTCGGCAACGTGCCGAGAGCTGTTTTAAATCACATTTAAATGAG
TTTTAAAAATGACAAAAACAGTAAAAGACGAGCTTAATATTTTGTTTCCAAACGCCAAAATTAATATTGC
TGGCGTGGAAGTTGAAGTTAAAGAATACACGCTACTGCAGCAGCTACAACATCATGAAAAATTAATGCCA
TTTATTCACGTATTACGCAATGCAATGGCAGACAAAAAGAGCTTTAATCTTGACAAGCTCATGGATTGTA
TCAGCGCGCATTATCAAGCTGTACTTGAGCTGGTCGCACTATCAACGGATCAGAGCGTTGAGTTTATTCA
AAATTTAAAAGGCGAAGATGCAGAATCTTTATTAATGCTTTGGTGGACAGTAAACAGCGATTTTTTTACC
CGCAAGGTGTTACAGCCGACACTAGAAAAAATGGCGATGAAGCAAGTCGAGACATTGACTTCGGCGAGCT
CATCGAGCACTTAATCGCAAACGGTCATCGTTTTTCAGACGTTAAACACTATACCACACGTCAAATTGCC
CTTTTCTATGAAAAGTCATTGCAACGTGAACGCAGAGCACGTGCGGGCAGAACAATGGATACCTGCTATG
GCGTAAACGGTGGGAAAGAAATTCAGGACTATATAACCCAATTGACCGCTTGAGAGCGGTCAATTTTTAA
AGTGGGCTATGGACTATATTGCGGCAAATAAAATGGCGAGCAAGGCAACTAAAGGCTCTCTAATAATAAA
CGCGATAATGCCCATCACGGCGATGAGAAACAAGCTTAAAAGAAGGGCTTGAAATGCAGTCAAGACACCG
AATAGCGCAAGCAAAAAGCTGATAGATAACGGCAGTGTCATAATAACAGTCACTATTAGCTCAATATAAG
CATCATATTTTTTATTCATATAAGAGCTCCTATGTCAAATTTAACACTTGCATTAAAAATTAAAGCAGAT
TTAAACAATGCGTTGCACAATTTTAAAGCACTTGAAGCCGAATTACAACGCACGGGTAAATCAGCGGGCG
CACTGGGTGCTAAAAGCGGAATTGGCGCAAAAGGGCTTGATGCGCTTGGTAAACAAGCCGATAACGTCAC
AAATAAACTGGGTAAAACCCGTGCAGGCATTGAGTCTATCAGTCGTCAATTATCCCGTTTGCAACAACTT
TCCACTGCTTTTATCGGTATTAATCTCGGTACAAGTGGCATTCAGTCGCTTTTAAACACAGCAGATGCAT
ACAATAACTATGAAGCGCGTATTCGTCTGGTTTCGCGTTCAAATAAAGATGCACAGGGCACGTTTCGTGA
ACTCATGCAAGTAGCAAATGATACAGGTCAACTGTTTGAAGCAACCGCCGAGCTTTATACGCGCGTTTAT
CGAAGCATGGGCAGTAATGCCAATAGTGCGGAAATTCTTCAATTCACTAAAACTATTCAACAAGCACTCG
TCGTCTCGGGTGCGGGCGCACAAGAAGCCAAAGCGGCATTAATCCAGCTATCGCAAGGTTTAGCCTCAGG
GACATTGCGCGGTGAAGAGTTTAACTCGGTTGCCGAACAAGCCCCTGTCATTCTTGAAATCTTGCAGAAA
TCACTGGGTAAAACGCGCGGTGAACTTAGAAAAATGGCAGAAGACGGTGAGCTGACTCCACAACTTATTT
TAGCTGCGACAAAAGAAGCGCAAGAGCAAATTCAAGCGCAATACGATCAGATGCCCAAAACCATTAGCCG
TGCGGTCAATGAGCTTTCTAACGCATGGCTACAATTTATCGGTCAGGCGGATAACGCAACATCTGCTTCA
TCACTGATTGCCTCGTCAATATCTGCACTAGCAGATAGCTTAGATGAACTCGGTGCAATCGCTATTGTAG
CGGGCGCAGTATTTGGTGTACGACTTCTTGCATCATTAAGAAAAGTGGCTATTGCGTATGTTCAAGAACA
AGCTGCCGCAACAAAAAGCACGCTTGCAACAAGGGCGAAAGCACAAATTGATGTCATGGCAGCAAGATCT
GCACATATTGCGGCAGTCAAAGAGCTTGAGCTGGCGCGAGCAAAAGACGCTGGTTACGCCTCATCAAAAC
GTTTAACACTGGCAATGCAAACAGAAGAAGCCGCAAGTAAACGGCTTGCACTGGCTAAAGGCATGCTCGC
AAAAGCCGAAGCATCAGCAAAAGGCGTGGGATTGGCATCGCGTATCGGCTCAGGTGCGCTGGCATTTGTT
GGCGGTGGTTTTGGTGCGGCTGTGTTAGCAACATTCGGCTTAATCGCGGCTTATCAATATCTCAAAGCAA
AAGAAGAGGAATTAGAGGCGCAATACAATCAGACACTCTCGTCTATTCAATCACACATTGACAAGACAGA
AGAGCTCATTGAGTCACGTCAAAGACTCGGTGAAATCGGTGGTTTTTCAGACAGAATGGCACAACTAGAG
AGCAATAAAAAAGCACTGGATGATGCCAAAAAAGAGCTTGAGTTACTCAAAGCAAAACGTGCTGAAATAC
AAGAAATCAATCAAATCAGCGGGTTTGGATTTGCAGACACATCTAAGCTTGAAGAATACAACAAGAAAAT
TCAAGAGCTTGAGAATCAAGCTAACAAGCTCACAACTAACACAAAAAATCTCAGTGAAATCACTGAGTCA
CAGCTTAACGCTGCATTTGATGCAGCCATAGAGCACGGCGGTGCATTGGCTGAAAAGCTAAGAGAAATCG
GTGACGCAAATGCAAAAGAAGCTATCGAATTATTAACGCCCGTCATTAAAGATGCTGAAGAGCAAATGAA
ATCGGCAAGCTCAGAGCTTGACGAAATCAATGTCAAACTCGGTAAGGAGCTGGTGAATGTCACGCAAACG
GCGAAAGAGCAATTGCTTTCACTCGGTGAAAAATTCATGGCAATGGCACGTGATGCGGGTTTAAGCGGAC
AGGTGCTTGATACATTCAATAAAAAACTTGCGGAAAACTTAAAACTCATTGATGAGATTGATAATGCAAA
AATCGCAAAAGATAACGAAAAGTTTTTTGGTGATCTAAGTAAACGTGCACGTCAAGCAAAAATGACAACA
GAAGAGCGTTTAGTTGATGATATCAATCACAGAGAGGGAGCGACGCCAGAACAGATTGCACAAGCTCTTA
AAGACGCAAAAGCGATTGCAGAAGGTGAAAAATACCGTAAGTCAAAAAACAAAAAGACAAAGTATGACGC
TGATGCCAAAAACCTTGAACTGAATATTCAATACTTGCGCTTAACAGGGCAAGAAGTCAAAGCCAATTTA
ACTGACATCGAGGGACGTTATAACAAGTTGCTTGCCGAGTTTCAAAAGGCAGGGAACGTGGAAGGGATTA
ATTTAATTAAAAAAGTGCTGCCGCTTGAGCAAGCAAAAGTGCAAATTGATGGTGTGCAGGCTGAAATCAA
TCGTCTGTTTCAAAATCAAAGCGCACAAGAACAGCGCATTCAATCCCAAGTAAACACAGGGCTTATCTCA
CATCTTGAGGGGCAACGACAGCTTAAAGAAGTCTATGCACAAACGGTGACCGAGATTGAAAAACAATTGC
CACTACTAGAGAAACTCTCAAAAATGCCCGGCGCGCAAGGTGAGCAAGCGCGCAATATGCTTGAGCAAAT
GAAGTTAAAAATTGTTGAGTTAAAAAGTGCGGGCAATGACTTGGAAAAAGCGTTCAAAGACGGGCTGACA
CAAGGCATTCAAAGTTCACTGATGGGGCTTGCACAGGGCACCATGACGTTACGTGATGCCATTAAAAATC
TCGCATTAACGATTGTGAATTCCATGGCGCAAATCGCCGCACAACAGCTTGCAATGCAGGCAACCAGTGC
AATCGGTGGCTTATTTGGCGCGGTCGGGGGCGTGGTGACTGCGGCAACTGGGGGTTATATCACAGGACCA
GGCACTGGCACGTCCGACTCTATCCCCGCACGACTGTCAAATGGTGAATACGTGATTCGTGCAGCTTCTG
TATCACGCTACGGGGTGGATTTCTTGCATGCAATTAACCGCGGACAACTGCGTAAATACAGTACCGGCGG
GCTTGTCTCTATGCCGAAAGTGTCCACAGGCAAAGAGCCGGGCTTGACGCAAGCGATGCAAAATAACACG
GGTGTGCACGCGGTGGCGTCACCCGTGCATATTCAACAAACCTTGGCAGTTGACAGTGCAGAGCTTTTTA
CTGCAGGTATTAATACGTATGACGGCGAACAAGCGGTATTGACGGTCATTCGCGCGAACAAACAAACAAT
TAAAGAAGAATTGAAATAAGAGGTAAACATGGCATACGAAACAGGCACCGCGCAAAATGAGCGCGATTTA
CTCGATAAAATCAACACGTTTTTAACCACAAATGAAGAGCTAGTACGTGACGGACAGGCGTGGACAATGT
TGTTTGAACGAACGTTAGATGCCACGCCTGTGCGAAAACCTATTCGTCAAATCGCATGGAAATCAACCGG
CACCGGCGTTGAGCAAGATATTTATCTGTGTGCATCGACTGACAATTTGATTGCAGAAGATACGTTTAAC
ATTAATTTTTGGGGCGGTACATTCTTTAATAGCCAATTTGTCACCGCAACGGAAATTGAGCGCGGCATGA
TAAACGCCTCGCCCGGCGTTGTGCTCTTTGCTGACGACCGTCCGGTTGAATATCACATCGTCGCATCAGG
TCGCTGTTGCAAGATTATTACACGTATTTCGCAAGTGTGCTCAAGCGCTTACCTCGGCTTTATTTTGCCA
ACAGTGCCGCCAACGGAATATCCGTATCCGCTTTGTGTGGCAGGCTCTGCCCCGTTAGTGGACATAAATA
AAAATAGAAGTTTGACGCGCTATTCACAAAATAACCACTTTGTCTCTTCTATTGTTGATCCACGCTATGG
TAATTGCTGGCTAATGACACCTGACCAGGCGTGGCGCGATTTTTTCGGTTCTCGCTATGAAAATATCACA
TCGGATTCAGCAAAACAGCGTTTATTCCCGACGTGCAATTATCGCCGTGATTGGCATGAAGTCCCTTATT
CACAAGACAGACTTGGTGCGGCACCGGGTGAGATTTACCCATTAATTCCCGTTGAATTTATTAGTATGCC
AGATTCAAGTCAGGGACTAAATCGCTGGGGAACAATGGACGGCGTGTACTGGGTGCCGGGGTTACAGCGT
GCGGCAGGTGATGTCATTGAAAGTGAAACCGAAAACTTTAGAGGAATTGTATTTAACGGCACATTTCGTG
TGTCTGTGCGTGATTTTTTTGTAATTGAAACGGGGGCATAAAATGGCTTATCAGACAGGTACAGCAACTT
CAGTTGTAATCTTGCTTGAAAAATTAAAAGACTTTGCACAATCTCAAAATTGGACAATTCACAAACATAC
TGCAACACAATTATTTCTTAAAAATAACGAAGGCTACTGGGCGTTAGAATTTAAAGATAAGTTACTTTTT
ACGATTGCGTGCACTGGATTTGACGATAGTCGCGATGTATTCAATCAGCCAGGTAGTTCCGCAAACCCAC
AATCTGCATTTCAACAAGTCAAAACAGCAACATCGCATTTAGAAAATGGCAACTTTGTGACGTATGATTT
TTTCGGCACAAGCCAGTATTTACACGTGGTTGTTCAGATTGGAGCTGAGCGTTTTCGACACTTTGGTATC
GGTACGCTAGATAAGGAGGGTGTGTACACAGGCGGTCAATATGCTTTTGGCACTTATATGCAAAAAGGTT
ATGAGCGATATAACAGCTACGATCATAATTTTGGTTTCTCCGCAGGTGCTAAGAGTTTTTTACCTGTTTT
GCGTGCAGATGGCTTGGCGGGTGAGACGAAAAGCCCATGGTATTTTTGTCCATTTGATGCCTGGGTAAAA
GATATTGCCGAAAAAGATTTTGGCAAAGCATTGTTGACGCTCGGTCGAGCGGCGATGTACACAACAGATA
GAACATCACATCCAGATTTAAAATTGGTCGATTGGAGTCAATCAAAATTTGGACAAATGCTCATTCCCTG
CCCTCATAGCTTAATTGCGCATTGCAAAGACGGCGTGTTACGTCGTTTAGGTATATTACCAGATAGATAT
GAATGCACGATGAACGGTATCGCACCGCGTCAAATCTTAACAATGCTTGGTGAACGTTGGATGATAGTGC
CGAGTGCACAATATGATCATAGAATTAAATATGACTTAGAAAGTGGATTAGATAATTCAGGCGTGCAAGG
CGTCGCATATCGTATTGTTGAGTGAGTAGAAGATGGCAACAATTAAAGGGTATAAAGTCACACATCAAGG
CACGGGTTATGGCAGTTTTCTAGTCGGACTGACAACATATCGCGCGGCAACACAGCGTATTATCAAGTCA
AAGGCTGTTCAATATGGTACAAAAGGTGCGACAGTTAAGCAAAACTTAACAAAATCAACAAAAGCATACA
TTGTGCCAAATTACTATAAAACACTTTATAGCCGCGTCTATGTCATCCCGCATATCGTCAATCTTGGCTC
TATTTCAATTGAACAAATCTTTAATGTGCAAGTCTGGAATGCAAATCGCCACGCGGTGAACTTAACATCT
CTTCAGACACGTGACGCAGAAGGGATTGAGTTTAACGGTGCTGCAGCACCGCTTAAATTTCACTCGCTCG
CGTTGAAAAAATGGACGGTTAAAGTGTCAATGAACGGTCCCGCAGTGATTGATGCGCGCGCTTCGTGGCA
CTTTGTCAATCACTCGCCCGTCACGCTTAATATTACAGGTTCTCGCTCAACTGAATGGTCGTTTTTCCCA
GATTGGAGCGAAAATATCATCGAAAACTTGCATTTTTTAACGACAGTACATCAGTCAATTACAGGTGCCG
AGCAACGCATTGCAAAACGGTTATCTCCACGCCGCACATTTGAGTTTAAAGTCACGAAAGAAGGTGTTAA
CCGTCAAATATTTGAAAACATGCTCTATGCGTATGGCTCGCGCATCTGGTCTATGCCGATTTTTACCGAT
TGTGCAACGCTGTTACAACACGTTGAGCCAGGCGACCTTGAAATCAATATCAAGACTCAAGGCTATGATT
TTAGCCCTGGCGGTCGCGTATTATTGATGAACGGGAAAACTAAAGAGATGCTCGAGATTGTTGGGCTTGA
AACAGAAAAACTGATTTTAAAACGCCCGACAGTGAATCATTTTGATATTTATACTGCGGTTTATCCTCTA
CGTGCTGCAGTATTGACTGATATGCCGACACTCACTCGATTAAGTGATGGTGTCTCGAGCGCACAAGTAC
GCTTACAAGTGCATGAACACAACGCGTACTCTGATGATATCACGCACTTGCCGACATACCGCAATCACCC
AGTTTTAGAACCGACAAGCGAATGGTCAGAAGATGTCACCGCACAATATTTGCGCTTGATTCAGACGCTT
GATAACGAAACGGGACTGCCGTTTTATCTTGATACGGCACGCAAAGCGTTTCAAATCACAAGTCATCGCT
TTGTGCTAGCGAATCGTGAAGAACAGCGCAAATTACGTCAGCTGTTCTACTATCTACGTGGCAGACAGCG
CGCAATTTGGGTTGCCACCTCGGCAACAGATATCACGCTGAAATCAGACATTTCTACTAAGACGTTTGAT
ATCTATTTCATACACTACACCGCGATTTTGAAAAATCAAGTCGGTCGTCAAGATATTCGTATCGAGTGCA
CAGACGGCAGTGTGCACTATCGCAGAATCGTCACATCATCAGTCGTTGACGAGCAAACAGAGCGACTCTC
ATTTGATGGTGAAGAGTTAAGAATTAAGCAAGAAGAGATAGCAAAAATATCCTTTCTCACGCTCTCTCGA
CTTGAAAGCGACCAGGTGACATGGACACATCACACCGATGCAGACGGTGTCGCAACAGTGACCGTGAGTT
TCCGTGGGTTACGTGATGAACTAGAGGTTTAAAAGAGGTTTAAAGATGAGTTTTTTAGACAAAGAGCACT
CTATCGCAGACGGACAGCCTGTCACGCTGTATCAGTTCATCCGCGGCGATAACGAAAAAATCTGGCGGTT
TTGTGACGCAGATAAAGACATCGTGGTTAATAACGAAAAGTGGACCGCCATTGCCATCTCGGACACCGGG
CGTCGCACGGGTGAAAATATCAATATCACACTACCGAGTAATAACCCTGTGGCACTGCTTTATCGCGGTA
TGCCGCCAAGCCAAACCGTGAAAGTCATGGTTATGCGTTTGCATTATGAGCAACAAGAAATGCGCGTGGT
GTGGGTGGGCACAATCATTGAAGCAAAACGTCCTGATGTGCATAAAACGCAACTTATCTCGGCTGGGCTT
TCAGCCACGATGGACAGCGCAGGACTGCGCCTTACTTGGGGGCGCAACTGCCCATATACATTGTATGACC
AAGACTGCCAGTTAAATCCGAAAAACTTCGCAGTGGCAGGGCTTACGATTAGTGCGATGGACGGTGTGAT
GATTGTAGTCAATGTGCCCGATGATTTGCCGGAAGGCTGGTTTAATGCCGGTTTTATTGAGTGGATTGAC
AGTGACGGGGTGCGTGAAGTGCGCGCGGTTAAAACACATAAAAACAACCAGCTCACACTACTTGGTGGCA
CACAGAAACTCTCTGTCGGCACAGTGATTAAAGCGTATCCCGGTTGCGATGGTAGACCTGTTACTTGTTT
GAAAAAGTTTAACAATATGCTCAATTTTGGCGGCGTCCCGCACATGCCGAATAAATCCCCGTACGACGGT
TCAAGAGTATTTTAAATAAGAGGAGGTTGATATGTTTGCAGCAATTGGTTGGGCGATTGTTCGTGCGGTA
GCCGTCATGGCAATCAGTTATTTAGTCAACACCGCACTCGCTCCACGTCCGCGCACGGGGCAAAGCATCG
AGGCAGTATCAAGCGAGGAATGGAACTTCCCGCAAGTGGATGAAGGTATTCCGCAATGCGTGTTTTTCGG
TGATTGCTGGACAGAAGACTGGCAAGTATTAGCTTACGGTAACTACCGTTCAAGCCCGATTAAGAAGGGG
TAAATAATGGAAAAGTTGATCATTACAATGCAAGACATGCGTCGCGTCGGTTTTTGTGCATCGGGCGTGG
AAACATTTTTTAAACGCGAAAACTTAGATTTTAACGACTTTTTACAAAACGGCATTGAGGCACAGACACT
ATTAAATACAGGCAGTGTGTTTGCCCGTAAATGTGTGGCAGAAGCTGAAAAAGCAAGAGGTGAATAATGG
GTGGTAAAAGACGTGGCGGCGGTCCGGTTACAGTTGGCTACAGATACTATTGGGATATTCAATCGGGCAT
TGGGCGCGGACCGGTGGATGAAATTGTGGAAATCCGTGTAGATGATAAAACCGCGTATGTAGGCACGCCT
GGTGAGCTGACACAATCGAAAGCTATCTATATAGACAAGCCTAACCTTTTTGGTGGCGAGGCGACTGGCG
GTGAAGGCGGCATTCAGGGAAGAATGGAAATTTTAATGGGTGACCCGGACCAAAAGCCGACACAAATGCT
GATCAATTTACTGAAAAATGTACACAATCCTCCGCTTAATTCGGCATTAAGTGGAAAAGGACGTAAAAAA
AGAACAAGGCAGCAACAAGTCGAGCAAAGCACCTTTTTCTCAAACGGTGATATTAGCGCAGGTAATGTCA
GTCCCGAGGATGTGATTCCAGGCTTTCGTGGCACCGTCACAACCGTATTTAGCGGACTTATCAGTTGCTA
TAACGCGTATCCGAAAAAGCACAGTTACCGCGTTCGTCGCACGCACAAGTGGGGCGCGGTTGCACCATGG
TATCCGGAAAAAGCCCGGATTTTACTGCGTAATGACAATTTGAAGATTTCAGGCTTAACACCAGAGCAAG
AAGAAAACGTGCGTCAGATTCACGCCATGAATCCTGCGCATATTTTGGTTGAGTGTGCAACAAACAAGAG
CTGGGGCGGGAAAAAAGACATTACGGAATTGGATATAGAAAGCTATAAGAAAGCGGCAGATACACTCTTC
AAGGAAGGCTTTGGGCTGTGTATTCGCTATAATCGTCAGGGCTCAGTTAAAGAGTTCGTGCAACAAATTA
TCGACCACATCGGTGCGGTGCAATACGAAGATGTTAAAACGGGGAAATACGCCGTTAAACTCATTCGTAA
CGACTATAAAGTCGATGAGTTGCACACCTTTAACTACGACAACGGCATTTTACGCGTGCAAGACGATGAC
AATGCGGCAACAGATAATGCGGCTAATCAAGTGGTGGTGAAATACCTCGACCCGGTGACGAATCGTGAAG
ATAAAGCCATTGCTAATAACATCGCGTCAGTGCGTATGCATGGTGTGATTACAAAAACCGTGGAATACAA
AGGTATTCCCACGTTTGATTTAGCCGCACGTGTTGCACAGCGCGATTTAGAGATTGTGGCAAGTAGTTTG
ACGCGGCTTAAAATCGTCTTTGACATGCGTGCGAGTGAACTCACACACGGCGATGTATTTAAAGTGAGTC
TTCCCGACCGCGGCATTGAAAGCGCGGTATTTCGTGTGAGTCACATCGAAAACGGCAACGAAGGTGAGTT
TATTGTCACCTGCATGCAAGATGTCTTTGGCTTGCCTGCGGCAAACTATTCAACTCAAAAAGCCGACTCG
CTTTACACGCCACCAGATTATAGTGCTAAACCCATTACTCACAGCCACGTGTTTGAAATCCCTTATCATG
TTTTTCCACTTGTGTTTAGTGATGCAGAGCTTGCCTTTATTAAACCAACGGATTGCTTTATCGCGGCAAT
GGCAGATGCACCGACACCACTATCCATTGGTTTTGAGATTTTAACTGATGCAGGCGCAGGTTTTAATGAC
ACAGGTGAAGGCGATTTTACGCCATCGGTGTTGCTATCTGACGATATTAATAAATATCAAACGCACTTTA
AATTTAATGAAAGCACGCACAGCTATGCGTTGAAAAACGCGGTTGCGCTGATGATTGATGATGAAATCGT
GAAAATTGAATCAGTGGATTTAAAAACGCGGACAATTAATGTAGGACGAGGTTGTGCGGATACGGTCCCG
CAAGCACACAGCGCAGGTGCTAGAGCGTGGTGCTATTTGCTCGCAAGTGGCGAAGACAACACGAAATACA
CGGTCAATGAACAGTTAAACGTCAAACTTTTAACTAAAACAGCACAAGAAACACTCGCAGAAGATGACGC
CGAGGTGCTTACAATTACGACACAGCAACGTCAAGCGCGTCCTTACCCGCCAGGCAACGTAAAAGTAGAT
GGTGCGTTTATTAATAATATTGCAGATAGTTCAGCATTTATCATCAGCTGGGCGCATCGTGACCGCGATG
TACAAGCGGATAATCTGATTTCACACACAGAAGACAGCACGATTTTGGGTGATGGCGTCAGTTATGAAAT
CGCATTATTGAATGATGACACCGTTTTGCGCACTATCTCGACAACAGATAGCCAGTTTAGCTATCCGGAC
CCGCAAAAAGTGGTGGGCGAAGAGTTTAATAAAATGACGCTTTGCTCGGTAAAAAACGGCTTAAAAAGCT
TGTTTAACTATACTTTCAGCGTTGCGGGCGCCATGCAACTATTATATGGCTGGAACTACGCAGAGGAGTT
CACGCAAGGTGAGTCGCTTATTTATCACTATAACGATAGTGATATGCCCGGCGGAAAATACATCATGCTT
TCATCAAATGCAGATCAGCATTCTGCGATTTATAAATCGTTTGCTGTTGATTCAAGCGTGTACAAGCGTT
TTGCACTCTCATATAAAGTCGGCACATATGATAAGCGAAATGGGCTTTGTGTTGTTTCAGTGCAACTTTA
TCGCGGTGATGAGTTTGTGTCAGCGTTTGTGTCAGAACAGCTTGGCGAATTTGACACAACAGAATGGCGA
GTCAAGCAAGTTGAAGGTGAATTACCGGAAGGTGTCACAGAAATCAGGTTCAAAATCAACGTAATCGGCA
CAATAAGAAATAATGCGATTGCATTTAAAGATATTGTTGTGAAGGGAGGTGAATAGGAAAAGAAGACGAA
ATCAAACATCTAATAAGCACACATTAACTTTAATAAAAATAAGGAGCAAATATGAAGAATAAATTAACGC
TAGAAGATATCAAATCTGTCATTGTTAAAGCCGAATATCATCGTTTAACAGATAAGCTAACCACTTGCGT
GTTAACACTAAAAAATGGTTATACAGTGACGGGAGAAAGTGCTTGTGTTGACTCTTCAAATTATGTCAAA
GAAATCGGTGAGAAAATCGCATACGACAATGCAGTAAGTAAGGTTTGGACTTTAGAAGGTTATTTATTGC
AACAAAAGTTATTTGAAAATCAAAACAGTTAAACACGGGTAGCGAGCACACTTTGCGCAGCGTGCTCGCC
TTATCACCCACAGAACGCACCTGTAGGCAATAACTATTGCTAGACCCGCGGTCTCAGCCAAGACATGTAA
AGTCTAGCGCATTTTTTCAGTATGTGAAAGAGGCTTACAGTATATGAAAAACAATCAATCATTTTATAAA
CAAGCGCCGCTCCCATTCGTTGGACAAAAACGACTCTTCTTAAATCATTACATCAATATCATTAACGAAC
ACATTCCTGATGACGGTGAGGGATGGACGATTATTGATGCTTTCGGCGGTAGCGGACTTCTAAGTCATGT
CACAAAACACATCAAGCCCAAAGCTCGCGTTATTTATAATGATTTTGATGGCTATAGTGAACGATTGAAA
CACATTCGAGATCTGAATAAACTGCGTCGTATCTTGCTTGAGTTACTTAAAAATGAGCCACGTAGCAAAC
AGTTAAGCTGTGATATGAAATACAAAGTGATTCAAGCTATAGAGGCATTTACTGGCTATAAAGATCCGCA
TGTATTGTCTACTTGGTTATTATTTAGTGGTCAGCAAGTCAGGACATTAAGTGAACTATATCGCTTGTCA
TTTTATAATCGCATTCGTCTGTCTGATTATAGTGAGGCACAAGATTATTTTAATGGTTTTGAAGTTGCCA
ATGAGTCATTTCATTCATTATTGCCTCGGTTTGTCGACAAGCAAAAGACGTTATTTGTGTTAGACCCACC
TTACTTATGCACACATCAAGCTGCGTATAGCATGGATACGTACTTTGATTTGATTGATTTTTTAAGGTTG
ATTAATCTGACAAGACCGCCTTTTATCTTTTTCAGTTCAACAAAATCTGAATTTATACGGTTTGTGGATT
TCATGCTTGAAACGAAAACACATAACTGGGAGTCATTTACAGATTATAAGAAGATAAGCATTAATACTTC
TACAAACTATAGTGGCAAGTATGAAGATAATTTAGTTTATAAGTTCTAAAGCTAAATACACAAAGTTTAT
CTATGAGAAATTTGTGAATAAAGTATGCCAATTTCTATATAGAAATGACGTTGCAATATCAACAAAAAAG
AGAAACTAATAAATGGTTTCTCTTTTTTTGTAACTTAGTTTCAGTATATGTAACAAAGTAAACTTTTATT
TATCGCGCTGAACTATGTCAATTTATCGCGCGCGGCATTAGCGCGTCTTATATAAAACGCCCTTTATACA
CATCAATATCTCATATTGTTATCCCAACACTTTTTATTTTCCTTATTCGCAAATTAAAAAAACGCCACGG
CTAACTCCGTGGCGCTATCTCTTTATACGCGTCAAATTGAATGACAATAACCAGATTCAGAGGAACAGTT
ATTTCCAAATTTCCTCAAATTTCACCTTGGCTTTTAAGAATTTTGGCGTTGCGACTAAATTACAGTAGCT
GTTTTGTGGGTTCTGCAATAAATAGCCTTGGTGATAATCTTCTGCGGGATAAAAAGTTTGTGCTGGCAGC
ACTTCAGTGACAATTTTTTCGGCAAAGTGCGGTTGTAATTCTGCAATTTTCTTATTTGCCAGCTGTTTTT
GTTCATCATTTAAATAATAAATCCCTGTGCGATATTGCGTCCCCACATCTTCGCCCTGGTGATTTAATTG
GGTTGGATTATGGATAGAAAAGAAGATGTCTAATAATTTTTCATAACTAATCACTGTCGCATCGAATTCC
ACTTTTACCGCTTCCGCATGACCCGTTTCACCGGTACATACTTCTTTGTAAGTTGGATTTTCAGTCGTCC
CGTTAATATAACCTGAAGTCGCTTTTTCAACGCCTTTAATTTGATTAAATACTGCCTCAACGCACCAAAA
ACAGCCGCCGGCAAAAATTGCTTGTTGTGTCAT
