# Supplementary material for: Comparative analysis reveals the Genomic Islands in Pasteurella multocida population genetics: on Symbiosis and adaptability
Source: BMC Genomics. 2019 Jan 18;20:63. doi: 10.1186/s12864-018-5366-6 (PMC6339346; doi:10.1186/s12864-018-5366-6)
Supplement: Supplementary file 9 — File S2. Detailed information on predicted phage of each strain (ZIP 5010 kb). [file 12864_2018_5366_MOESM9_ESM.zip › File. S2. Detailed information on predicted phage of each strain/ATTK/detail.txt]

gi|00000000|ref|NC_000000|  [asmbl_id: NC_000000].2352815, gc%: 40.32%

CDS_POSITION                       BLAST_HIT                                                                            EVALUE              prophage_PRO_SEQ
---------------------------------------------------------------------------------------------------------------------------------------------------------------------------------------

#### region 1 ####
697475..697488                     attL                                                                                 N/A                 TTTTTTATAAAAAT
701882..703072                     PHAGE_Escher_TL_2011b_NC_019445: putative integrase; -; phage(gi418487628)           1.34e-85            MLTDSKIKKLQASDKLYKVSDLHGLYVAVLPSGAKSFRYDYRFQGKRKTVTFGKYGKDGITLADAREQLAEARRLLVQGVCPALHKNKQKTVGGVCTFEQVFLRRLTLNGVSHSSARVLKSTYYTHIHPTLKDIPIDALSTDNIRSVFGKIDPRYKSVHANVHSVISSTFNTAVEQGLISMSPLRGIRVPANKTIKPRERYMTPYEISRYIGYINVHKTGVGLCLKILLYTLVRKMELAKAEWKDVDLENGIWFIPAANTKKRRDHVVYLSTQVIDMFRELRANSIYGKYVAESAYSTTGHISASAFNFSHNKIASILGIENSTVHDSRRTASTHLNELGYNADWIEKSLAHNKQNVRSVYNRAKYAKHRRRMLQEWADTIDRWVSGDFSDVEDIY
complement(703066..703287)         hypothetical protein; -                                                              N/A                 MTRLGFGDPQTWGYRHYDASTRDDRFIEQMNDFVDDLMFKNGFGHFWGELCNQHPKLVDELLRKQLAYNREYQ
complement(703280..703960)         hypothetical protein; -                                                              N/A                 MGNGYELEYNHIPADVAYEHGIEYPYPDEGQPQKYPLDRWVPDVPRPSIEEDLGLMADFLANWILREMDIYLSDEIDKDDITVEDVKQTQLFTDILNDWDWDDAKAAEDLIRYRDWDFHKAKCLIDGDLLAKADEYDRELSRKWVAENGYQPPFERDIRVRWKNYGVQKEGVIGVTVDKFLSAGLYTVQTPDCMELEESIMKHRSDHIPGSWGEKVRWEDLEVIND
complement(703938..704621)         hypothetical protein; -                                                              N/A                 MVKNTLDWTLEDFREATKELLKNPDFKYDVIEWIPGNKRPRIDLERDLKADAVENYAQAFFRKKILEALAKNKHETRVRKMAFFNELMWALGCGNDEVGVIEVLVKRCYWPIQDAIILYKEPVCKFLKDCQTTHDATWVITNGYEAPFKLGAKVLLHSGDGTYTVGVIQPPITPELDRTGYSLVKNEESILLERGMLKPPVGIVGKTIRWEDLKLIVGFNYGQRLRT
complement(704624..705289)         hypothetical protein; -                                                              N/A                 MRLTTTSTLWNTSCSLYITQDANTSTTTTRTNAMTKKRTKKYSHKLRQIKTAQHLVNDILVVTVIDVVDKKLVPRTFAMKKGTCQIIELSPEQKRILYDIRHSWCFYSAVACRKQDGSRYLHDASESFIREQYNLADLSQVLADTLFDKFSKANSLHALTAYWISSPCDHDFTLREMLAPLYYRNVYDEYLTSYELEIDSKDSIGYKADSLEQFILEWKGV
complement(705616..705849)         PHAGE_Mannhe_vB_MhS_535AP2_NC_028853: hypothetical protein; -; phage(gi971749626)     4.40e-06            MDNNGWISVKERLPEIDQDVLVAYWTGSRYAIGFATYAYHYEELKFIEPNFKYHGYFEITVDCDFWRPLPEPPEDNL
complement(705839..706150)         hypothetical protein; -                                                              N/A                 MILNTKLNEFAARIAVENVPYPIKTPKEYNLKNYTELASKIMGGEYIDGLHPSHDLMEVVVDNFNVAIQTIEELTKLENTLYLCELYNLVNYREMMRGIKDGQ
complement(706227..706424)         hypothetical protein; -                                                              N/A                 MTDQTKRFVKLADICQMYSVSRTALWRLRRMKGNDPFPKPLNHKLNASVFFDAAEVDSWFSRQLN
706439..706451                     attL                                                                                 N/A                 TGTTTTTGTTTTA
complement(706449..707057)         hypothetical protein; -                                                              N/A                 MKNERLILKHLKRLYKEFYDNGGRQSDVMRETGLKQPTISRYMNGDMPLNINFLTGFMRALGKSIDELAPYMTPNTIVDVKYTVSGKRITESVEIMAMELTESAFGIKVDTDCHGLRKGAILIVCEDIIPSDLDNVVLINKDKPIVYGVLEYKPDMFDSEWAIRTHTSKNEFMYTEVKEPKKVLYVVGVQYPKSIGRKELIR
complement(707157..707561)         hypothetical protein; -                                                              N/A                 MNEPDFTRAVHKKIPVDSVWVWKICDAYMGGIPDAYYRHRKTGGALWVEYKYLKSLPKLNSTKITPNLSALQRKLLRETVESGQKACVIVGFKNTGVVFENVDEWESGIEKSEFEKRSLSYKELAEYITYKVSY
complement(707622..708329)         PHAGE_Vibrio_VP2_NC_005879: hypothetical protein; -; phage(gi50282934)               5.60e-27            MTKANQETKTAVAPWNPTMSLSPAAMQDAGLGNENVRTEDLALPRLVLLQQMSPETMPGSGDKYVKGAQPGLILNSLTNELFKAVYCANLDFSVEYTVWRKRDQGGGLLGTFPTEQEAREFVNANTEVKPEHCDVVETHNHLLLLIDEEGKIKDPVLCQMTSSKLSVSRRWNSMPAIRKGARFGSIWALSSVMAKNKAGQPYYNFDIELAGCPDDALYAQIKSVYEALGLNKTTH
complement(708431..708799)         PHAGE_Pseudo_KPP25_NC_024123: hypothetical protein; -; phage(gi639163130)            2.80e-06            MSIGGLIERYAEIKRQRAELTKQDNELKAEQSDLEIQMLLELDKAGTDSATIRGVGTVYKTKEIVPTIQDWDSFNTSVREQDLLFLFQRRLNASAYRSLLDQGVVVKGVEPTEITKVTFRKN
complement(708796..709125)         hypothetical protein; -                                                              N/A                 MNFEITQRLLTKLRAALQRQQTLSATDYEKQEEDLTAKLAELTSDTEPNGTALVDTARELQTLRANRHKHMDKVLENSTQIAKLKYLLAEQVASISIDEQIATLEEMGL
complement(709147..710430)         PHAGE_Pseudo_KPP25_NC_024123: putative helicase; -; phage(gi639163125)               3.05e-77            MRXXXXXXXXXGGGGGGGGGGSGGRTLVVAPLSILQCSWGNDIEKFTPELTYAIADAKNRESAFNSGADIVLINHDGVKFLKDRSELLEDFNTLVVDESTAFKHYNSQRSKAIKAVAQNMDYRVILTGTPNSNGVLDLWHQIFLVDDGEHLGQNYFGFRNLVCKPRVLNVAGRTITKWVEKDSANAKVTSQLNSITFRVKFEDVIEIPPNHERTVHVELPKQLMKQYREFMRDSVMLLESGQITAMNAGVRMRKLLQLLTGAIYDETGNVHTVHTDRYNLVLDLAEETDHCVVAFNWRHERIALCNEARRRGLSFGVIDGETPYTERTQIVNDFQDGKLHIIFAHPQSAGHGLTLTRGNRTIWASPTYNAEHYQQFCRRIYRAGQTRKTETVRIAALNTVEQEVYEKLNGKLDAMDELLAYASAFTQ
complement(710523..711530)         PHAGE_Pectob_PP16_NC_031068: hypothetical protein; -; phage(gi100010)                7.16e-32            MLPSQTMPIICSYRRAHDSVGEKAFINNYLLPNLKRLAPDAPLTIDGYGNMLLDMGKDTLMFVAHVDTVHRKDEPERQEVCQHEGVMSLVQYKDVMSTPGCLGADDASGIAVMLYLISKGVKAQYLFTRCEERGGLGADYFRENSKDVLEKVRMAIEIDRRGTTEIIYSQGVGDCASKTFTKALCQSIGMGHKPSDRGSYTDVATFADIVPECVNIAAGYSNAHSASETVDLVYLDELAEAINDAVEAGELDILPIEREAGDFGYSPYWEAVGYYSSPNRFNSVGRKLDFNEIYEFVINDPEAAALFLESFGITQDDLISLYEDVYDDRYNPEAL
complement(711520..713004)         hypothetical protein; -                                                              N/A                 MAFTEHTFSLLRESVKQSMLDDKQKGLPTGELLEFKPDTLDVVRYINYMFSDVRYYEFDDTRTEADRWVENNLELLDAEVVDGGDVTLTVTKKGEKPVTKKGIKLGRALKWLFPELSDDDIKRKVTQTTARYKTMYVMFTDRFIHKHYRVLSVTQNLSSCMAKRPSYYGLIRQDTCEDDPEWERYIYPTEPYNNSPNLRLALITHHHPDSKEFNKEGQYPFVARAIVKINGDDISYNRVYGIENAQEILRSVGIAHNGTEGGKLNIIYDEDDNIVAPYVDPHNSLKLYEDYIEIDADGAYEIEHNRAVLYKKYHCFCDHCNEYHDNDEEDEYISVSGVGTVYGDCRDDYYEPIGRTGYFHVNDLHYSDYHNKHVHENDAIEYIDTASSYTTTDYIHEDWLNNAEVVRLCESYNDVDYASEHVCVKTVDGEFFLEYHQSDMYFRFGDDYYSVDDGYRSDTMDCYIPISEAVKYKNDWVTQEYLNNLEQEELEDAA
complement(713091..713915)         PHAGE_Pseudo_KPP25_NC_024123: RecB family exonuclease; -; phage(gi639163123)         2.30e-35            MKQFKPDGAVGKAITPVQSNDLPVKVFVPKPHKDKNEVDTTFEAGSIKTWSFSSLSTYEECPRRLAFRRIDKIEEPSSEAMSRGSEIHDLAERFVRGQEGDEVPPALMKFEKGFLTLKKAFEDGIVFCEDEWSFDKDWSESEWLGPKCWHMAKLDCFVKNDDGSALIIDYKTGRKFGNELKHGEQGLVYAIAAFMRYPELDFIKVEFWYLDKGEKLTRQYTRQQALIFHPQLHQRAKEMTTATEFPARPSLNACRFCFYGKEGHCKEKFDASML
complement(713902..716403)         PHAGE_Xantho_Xp15_NC_007024: possible integrase; -; phage(gi66392091)                5.80e-06            MEIVFLGALKPLRKTYTPANVESYPTVKNFTSFHEEVASLEQYAEKLREHAKKGHCMYKGLLKQSLNNESRRGLTDTLADTKLMVLDIDGLNLDIQGLRGKFSREKLITVAESVISYIPQLADTSYVVGASSSCGMADSVRIHLHFFLDGYVSPKSLKEWIKAQNLEHFSDKLRTTPAGKEIKWLLDPCLADNSRIVFIAPPLFMGGVENPFSNIEDRVVYVKKAKESATISDEIMSVDPAVVDHKRKELLKKLHKAMGMKFIEPSYTVLNHDGERCNVVNNPNRVSMHYAYHNDTFCYYNIGPNGDSNAYYVLLANPTVVRNFKGEDPFLFEIADPDTYVEHLERFKDREIPKAEKESNVPMVFLEQGNTFLMTLYSPKEKAVIAEECINDKSKAELWFNHYGRSLPDAIPLAERRFDPTSTEVFTMDEHNGYTYVNTFRPTEYMRTKYEAPIPDVGYSNGWMLQFVCPTIYKIIAHMMAYDDTTIKHFINWFAYIFQNRRKAETCWVLQGTRGTGKGAFYRNVCRPLWGEQYAFEKQLQNFEDDKNGWERYALLVLIDEINMKTLRDAKKTEASLKNLITDDERTIRAMRQEQVQMKSFMSVIMSTNDVNALNIPDNDRRYNVAPRQEEMLRTRYPEFVYDREGTDKKLAEELEPLAAFLSTYRVNIPKAFEALENQAKQDAREAGKSSSEAFFSAVRSGNLDYFTSVLEVKEVETTNITIAMRCKEIVKKWLLDARDGVISFVANEDLRQLYHLIEGTKEMTSNKFGRLARANGVGSQRIRNINGTSIRWVIDKELLNAILEDLPAEDKKKFETAKRVLHLKTETSHEAV
complement(716414..716626)         PHAGE_Ralsto_RSL1_NC_010811: hypothetical protein; -; phage(gi189426967)             4.37e-09            MDDIDKASQTEAFLLHSSIETSRKNQAKSLGYTGLCHYCDEPLPEGQLFCDSDCRDDYEWHQKLKKQKIM
complement(716690..717085)         PHAGE_Pseudo_KPP25_NC_024123: putative DNA polymerase; -; phage(gi639163126)         4.19e-12            MPNGLWLSYPGLRMQQMEHANGVDTWYEYWNGKFWKKIYGGLLVENICQATAGLIIKETMNRIDRWLVENDLGRIVLQVHDEIICVARSDRPDFPPEVIQQTIQDMMCVVPDWMPNIPLAAEGGFANEYSK
complement(717096..717698)         PHAGE_Pseudo_KPP25_NC_024123: putative DNA polymerase; -; phage(gi639163126)         1.16e-27            MNKLLQNVVNIEPVYDIHDCGPRNRFWANGKLVHNCDGINLQNLQRGSKHRLSLTAPKNHLVFVADSSNIEARVVATFSGQNDLAEAFRNGRDIYSDFATDVVFGYPVDKSLKHERGVGKVCILGLGYGMGWRTFQRTLQSGPMGMTPMACSDEFAQKCVYGYREKIPDDYPKLADCQLDDYSNARPCMRHSMGSFTGFT
complement(717916..719256)         PHAGE_Pseudo_KPP25_NC_024123: putative DNA polymerase; -; phage(gi639163126)         8.47e-30            MKPTKFKNLVYLDVETYFDREYSLSKMTMTEYIRDPRFKLHSIQMAINDGEIQYFDTDHIEDALVLLRSLDNWALVAQNTAFDAAILNWRYGIKPSFYYDTMSMSRGFWPTESASLKELAIRVFPDDETMRKGDELINFLGVETLTPEQHVVMARYGNQDVHLTREIFKKLVEYGYPEEELYQVHMVIRMYVEPSFVINRPLLETAIEEDVHETETAVEKALTMVKNLCKSKGVTLPYAFDKTLFSSNQRFAVLLKDALDIEPPIKLNAKGAPTYAFGKRDVPFIKMRDDYPEFEQIFNARELVKSTIAASRAATMLRCSQPSDLNPEGRLPVPLKYYGAATGRYSGCLSADTKIIVKHANNIVEEIPIVNLDDSDLVWDGEDFVTHGGVFFKGYKEVITYDGITGTEDHQVFTENGQTSLARAKQGGEAILDCPKPTYRKYQIDW
complement(719253..719549)         hypothetical protein; -                                                              N/A                 MDYTIHKTGWVLFRGGPPRNYHYLPPGGYAYSAHLINDEIWVSYFRGSCEQLLKRIPVTGISEDDHKQIYRIAHDYLYKFDGKIHIGPDDPLYGKLKK
complement(719553..719936)         hypothetical protein; -                                                              N/A                 MKPFDPTQDHRVLMPEGEYRVAVSHAYERVSKNGNPYLSVGLKVVDDETNFKGRIIWRNFFLEGDPENYATQRSGEELASICRVTGITETITEPKQLINGAVFDIEIKHYKTSSGVLGEDIRYYYKE
complement(719933..720163)         hypothetical protein; -                                                              N/A                 MTYTYKTKPHKSHGVITQILSTRGRVVKEVHTANQELAETAGRFHVAQLEQAALHYQAPLKSWKQQNDESKRRPTR
complement(720279..720512)         hypothetical protein; -                                                              N/A                 MLNQTVPFDIEEFAKGKTFAVDSTGRMYTYEQHDVETNDLYVRQVNSSYPVARNLDGTFFGANTPTANDLVALVPKT
complement(720487..720768)         PHAGE_Salmon_64795_sal3_NC_031918: hypothetical protein; -; phage(gi100016)          2.88e-14            MAIEINSVLTERAETHGSFYMNAGMTQSMERILQQGTTYNQWNNEQREAAHMILQKLSRAANGDTTHRDTWLDIVGYATLALESLNAESNCTV
complement(720768..721199)         hypothetical protein; -                                                              N/A                 MDIENDIKQLIAVLDSLKTRYSENSLDAALCAAVVEFYHTQNMGGKRLSRIHDLLGTKIKVNTQKNNIESIIKNAVKEAILVGDAGEIIPELQYAALTLVMTLVDTFTKTNQLELAEKIKKAFKESSLKLATMLENDSLEVLH
complement(721205..721477)         hypothetical protein; -                                                              N/A                 MYFKPNYLKVVRESAGLSVYEMIVRTGAPYESIKGVEKGSLPATDNILAAYQSLLPTVDICSLSLEKPFLTRLKAAIIIKILKFGTKLQG
complement(721490..722401)         PHAGE_Cronob_vB_CsaM_GAP32_NC_019401: hypothetical protein; -; phage(gi414086941)     1.04e-34            MNKLSLAVTGFVALIAAIFLSTMVYKVDAGETAILTRYGEIVDTKTSGLNWKSPIEDVTFFSTREAKIEFGVFDEKTGDVTQGLSAYTADRQTATVALTLTFQITDPEMVYTKYKTTENMLNTLVAPRVRQQLEIVFSKYTAMTAVEKRGEFATNLRKEISDAFKGYPLAVNDVQSVFNFSAEYERMIEDSVNKDVAVRNKERETRIAIEEGRAQVERAKAEAATRLTQAEALAKQQVLQADAEAHAIRVKGDAEAENVRKMAEALAKNQELVALETAKRWDGKLPTYIPQGTVMPFVQLPQK
722510..722522                     attR                                                                                 N/A                 TGTTTTTGTTTTA
731558..731571                     attR                                                                                 N/A                 TTTTTTATAAAAAT

#### region 2 ####
1191307..1191654                   PHAGE_Vibrio_12B12_NC_021070: hypothetical protein; -; phage(gi481019196)            3.85e-16            MGRVSFLSDVPEEAIYELNQRIIEANYGDAQRLADWFKAQGYKTSKTAMHRYIKELKAINGHNGVSGSLRLYASLTASDSNLDLLYKELGRLEYRKQEILNLIREITEQQHNLRG
complement(1191786..1192331)       PHAGE_Vibrio_12B12_NC_021070: phage repressor; -; phage(gi481019195)                 1.28e-12            MKNSKEWFSVSELLSEQIEGLPTTDKGISKKADREKWEKRQRNGVKGKTFEYHYTSFPENVQQALGFIVSQTEHSNQTRDDFIVQTPSGGEFGLELKTRRLKGEAVNINELRQAITLIEEAVAQIGKARPSELNNIEWHLIQCFRSANEQGRVAILNIAETMAAIQDKEEASKLSEASKVA
1192529..1192744                   PHAGE_Entero_Mu_NC_000929: DNA binding protein ner; -; phage(gi9633495)              1.23e-20            MEKSKREDMHRADIVAAVRKAGTSISALSVKAGLKPTTLNNALERRYPKGERIIAEAIGKTPQEIWPSRYL
1192764..1194755                   PHAGE_Entero_Mu_NC_000929: transposase; -; phage(gi9633496)                          2.60e-177           MKEWFSIQEIVGMQGLPSSDRGIMKKAEREQWHKQQKEGVRGKAFEYHISSLPPETQQALRLQAALAVVPIAEMTVQQPNLELSRKFNEASDKAREKAKAKAEACLQLKAFLDQGFPMMSAIEGAAKVKNVSAGSLKNWYYKVQPYPVHEWQAVLITQSGKAKKPSRKAFIEQEAWDCFLADYLRPEKPDLRECYRRTEQLAKHYGWEIASLQTFQRRVLEEIPYEVILLKREGANAVAKLVPALQRTVKDILAGEWINGDGYQHNVFVKWHNGEIVRPKTWFWQDVRTRRILGYRTAISENTDSIRHALMDVIFSYGIPKTITLDNTRAAANKAMTGGIENRYRFKHNELDPKGILPILGIEVHFTSVLYGEGHGQAKPIERAFGRGGIGEKVDKRPELAGFYTGKNVLEKPDNYNGGKDGVDYEIFLQALAAGVAEYNAQLDRKTELCQHDKTLSFDKVWERDYRPSNVRQASPEQLRLLFLQAETISIKRNGEFKLKAAGKLYGLTNTYWAETLIGITDKKVVARFDPDNLHGNVYVYDIEGSFLAVAECRDAKGFGDTSAAREQGRLYKQIVTSAKKQAESLELLQAHELASLQPQVEVPEPIEERVKTKLIDTVIQDRNALRVVQEEIEVEEVNELEQGWFEQGWEKGLTLMKKAKGL
complement(1194974..1195450)       hypothetical protein; -                                                              N/A                 MSFYSAPDRKEIHQIALRIAQQIFSNKSSKKKLSALKPLIWSLKPEFFDTIERHYHNHFHLFYIASEFNQEAIKISVKLGKAFNIKSSNAFMLILYAKWRYEVRRDTLLTMLESSRDLIQGEVISQPLQTFATAVIDFQLETFPQLPEWLHEFDAGDF
1195486..1196403                   PHAGE_Entero_Mu_NC_000929: DNA transposition protein; bacteriophage; phage DNA transposition B protein; -(gi9633513)     1.07e-82            MTLINQIKQHIADTQSSQAKIAKEAGINAGALSAYLNENYKGNIAEIEAKLTAFFAKKETAEREFVEAPAFIETATARQIFKTLEFAQIANCMATVYGASGVGKTKAIQQFAGSRANVWLVTASPSRLSLSEILYEIALELGISDAPRRKGTLSRLIARKIKGTEGLLIVDEADHLPYEALEELRIMQEEAGIGLVLVGNDKVYSRMKGGIHPAHEYARLWSRIAKNTSIQKTKQADTKAVATAWGLNEDEEALKVMQSITETGGGLRILTQTLRLAGMVAKGTNSLITADLIVKARQELLGKGE
1196406..1196723                   PHAGE_Mannhe_vB_MhM_3927AP2_NC_028766: hypothetical protein; -; phage(gi971741506)     3.47e-20            MKKQYNPLAGEMMTPHNSEVYMHLAMLELATLECEALGIEVEKVEWFDTGRPRLVARDNTTTRKMAQNQRAFNYGTEVKNGTRRYLMQMTIKGVKVIWSTDTIKH
1196748..1197272                   PHAGE_Entero_Mu_NC_000929: Gam; -; phage(gi9633500)                                  1.23e-62            MAKQPTKTRVKQPAKLRFTTEEQVQSAIKEIGDLSREHTRLTTEMNDIIAETSERYAPELKRLQAEIEPLQQAVQEYCEAHRDELTENGKSKTANFVTGEVQWRQRPPSVAIRGADAVLEFMQRMGFDRFIRTKNEINKEALLLEPEVAKGIAGVTIKQGVEDFVIKPFEQGGK
1197272..1197466                   hypothetical protein; -                                                              N/A                 MWKPTQGEYNMAEKLLQVHCISPKERETLNEIKYAYENPVELDWLQRAGLMALEQKYKGQLDEI
1197535..1197753                   PHAGE_Mannhe_vB_MhM_3927AP2_NC_028766: hypothetical protein; -; phage(gi971741510)     2.99e-06            MKTQKSTSEKVFNRYHYYATQAVEAEQNGKFNHAIKQWEVAKLSATGGNVAWCEARIAHCKYMLEHPSRWSK
1197753..1197938                   PHAGE_Haemop_SuMu_NC_019455: hypothetical protein; -; phage(gi418489045)             8.40e-30            MMTDSEKGQIKDRLYDLIEKLQGATELVEMDDLALAGVVLMDVAGQIQRVKLKLSTNQEEN
1198149..1198697                   PHAGE_Entero_Mu_NC_000929: hypothetical protein; -; phage(gi9633506)                 4.04e-15            MKNDKSKLIQLIHIAKSQLNIDDFSYREILKRLTNKTSSTKCTVVELHKVLHELQGKGAKVKWFAKRGAKPTAYSPATSEVKVKSEIAHKIRAVWIMMGKHGFLREPSEKALNAYMRKVMNQGKTVLTLNVGALKDDEASRFLEILKKWHKRVMVKALNEKGYELHLKTNYDATVEFYNEVM
1198684..1199238                   PHAGE_Mannhe_vB_MhM_3927AP2_NC_028766: hypothetical protein; -; phage(gi971741514)     2.16e-64            MKLCRCPICHSDIHLEGLIEDEAGRELLVQISQLTHGVAKPMVAYLGLFKPQKSNLNNARALKILTDVLELYPCSLLLAQALTETVESIRKKRQQALQTGQKIEPLANHNYLKSVYETQKPHFAVIRTDKNQSEAVKAQQAEEKKTQDAILYVERFVQLGQEEFVKSSPEYQIWLQHKQQKQAL
1199442..1199876                   PHAGE_Entero_Mu_NC_000929: putative transcription regulator; -; phage(gi9633511)     2.95e-32            MSQTLQQTGLFDDEHANIGALFDHLDHIPDVELQNRWPSLLVEVIDVMQAELIRQKFEEDSAKLTASKLVGVMAHYFGGKSFYLPAGDKIKEALRDVQIYAEFDGKNIPELIRKYRLSQTTIYAILRQQRALHRKRYQKELPLV
1199954..1200499                   PHAGE_Haemop_SuMu_NC_019455: putative N-acetylmuramoyl-L-alanine amidase; -; phage(gi418489052)     2.54e-101           MSLPITKIVVHCSATTNGKSLAQQGKSSAQIIDSWHKARGFRRSANAVRHFNSHLPHIGYHFVIDVDGTVETGRQVGEIGAHVKGHNSNSVGICLIGGISASGKNHAEYTEAQWQSLHKLLRELEAKHPKAKIYGHRDLSPDLNNDGKITKNEWLKDCPCFDVWEWLDRGEIVFVEHLFKE
1200502..1200720                   PHAGE_Haemop_SuMu_NC_019455: hypothetical protein; -; phage(gi418489053)             2.74e-36            MAKFSELITNDNGRLSTTAFIQFFGAILMAIILAYSVYLDRANVGELFTVFALFCGGQVATKGFANALQRKE
1200723..1200995                   PHAGE_Haemop_SuMu_NC_019455: hypothetical protein; -; phage(gi418489054)             9.07e-05            MIVEKIIPLALLAGSLASFVGYKSWQVAKARKENEKLNEQNHQLQTEKAVVETQVKNYEVRKQHEENISSSSRDSILDQLQQNGDLRGNE
1200973..1201131                   PHAGE_Haemop_SuMu_NC_019455: hypothetical protein; -; phage(gi418489055)             4.15e-08            MTYEVTNSSCAGFNLIKASRQDTTETLRQVLVHNNTYRQICVVGKKNEKQNE
1201124..1201351                   PHAGE_Yersin_L_413C_NC_004745: DksA-like zinc finger domain containing protein; -; phage(gi30065740)     5.02e-07            MSDDVDRITEQDEQLLSLQLAPHLENQLSDDEIDQIALSGRDCIECGLPIPIQRLRAVPFAVRCICCQQDYEDGK
1201348..1201677                   PHAGE_Entero_Mu_NC_000929: hypothetical protein; -; phage(gi9633516)                 1.39e-07            MIEVLDTLKAHWGIILTLAGLLASVFWLKMDSRYVKKSDFSELKETVTKTTHRVDEVENELLHLPSSKDVTDLRIAVVEMKGETQALRTEVKGLSHQVQLLIEKEVSKK
1201674..1201967                   PHAGE_Entero_Mu_NC_000929: hypothetical protein; -; phage(gi9633517)                 2.56e-34            MMKDIFTQDQRLVILRSLADAGYDANESILDDCLALYGHKISRDLVRNHLNWLEEQGLVQIERLQGNFMVAKITQRGLDVANGEAFVDGVKRPRPKI
1202001..1202570                   PHAGE_Entero_Mu_NC_000929: hypothetical protein; -; phage(gi9633518)                 2.12e-38            MIEKNTRGRASKVDLLPPNIKTQLAMMLRDKQYSQAEILAEINDLIRDCGLPEEMQLSKTGLNRYASRMEKMGAKIRQSREIAEIWTKQFSEAPQSDIGKMLMEIVKNIAFETSLGMSEEGTADLKSIALLSSAVQRLEQAESLSFKREQAIRKEVALQAAETAEKVVVQAGLSQATVAQLKAEILGIA
1202570..1204090                   PHAGE_Entero_Mu_NC_000929: putative portal protein; -; phage(gi9633519)              1.85e-180           MKLPDFIPFDPNELLLGYQKRWIADESQLKIAEKSRRTGLTWAEAADDVLIASRNKSDGGSDVFYIGSNKEMAREFIDACAMWASKFNRASGQIQEELFEDEDKDILTYVIYFASGFKIKALSSNPKNLRGMQGVVCIDEAAFHEKLAEVLKAALALTMWGAKVRLISTHNGVDNLFNQLIQDSRAGRKSYSIHTITLDDACREGLYQRICQVSKRPWSAELEEEWKSGLLRETATEEDALEEYYCVPKRSSGGYLPRPLVDRAADRNKVILRFECDARFMEWTEEEREILTLEWLLNEVLPELESLNKDYRHSFGVDFARSGDLSVFAVVATLPNTARNVEITLEIRNCPYNQQRQIMLFVLSKLPRFIGAAFDATGNGGYLAEAALIRYGSSMVETVQLNDKWYREWMPKYKALYESDLIRIPQNEEIILDQGHIVVINGVPKIDKNRTQGKSGKRHGDSAVAYCMAVRASYMTGGEIDFIPLPAKHSDDNKDDDSIFRSEWDY
1204093..1205652                   PHAGE_Entero_Mu_NC_000929: hypothetical protein; -; phage(gi9633520)                 0.0                 MKTSTILDIHGNPFRFEDRLQTENESRLAALQHHYSEHPASGLTPMKAARILRNAEQGDLVAQAELAEDMEEKDAHLQSELGKRRGAMLNVDWQIVPPANATPEEQRDAEMIEEILRDAVWFDDCIFDATDAILKGFSCQEIEWETHGNMTLIKGVHWRDPAWFMTPQFERNSLRLRDGSAHGVELQPFGWVKHIAKAKTGYLSRIGLVRTLVWPFIFKNYSLRDFAEFLEIYGLPLRLGKYPEGAGEKEKQTLLRAVMSIGHNAGGIIPRGMEIEFQKAADGSDATFMAMIDWAEKSMSKAILGGTLTSQADGATSTNALGNVHNDVRLEVRNADLKRLAATLTRDIVYPLYALNCKSFNDARRIPHLEFDIAESEDLNAFAEGLNKLVDIGFKIPKQWAHDKLQVPIAGENEEVLARNQPNPTAYLNSQSHQKMAVLSVQRDPDDLLDELEPSAEAYQAIIDPMLKPVVNALAEGGYEFAQEKLASLYADMDDSELEKILTRAIFVSDLLGRANAKR
1205639..1206970                   PHAGE_Entero_Mu_NC_000929: virion morphogenesis late F orf; -; phage(gi9633521)      1.37e-111           MPNDNNELDMGYVLRLEPELAVDYLKAKGVNITWDWHEQLAEAHARAFTVAKATRAEVLDTLRWATEKAIADGVPERDYIKNLEPMLKELGWWGKTVDENGNTVQLGSPRRLKTILRTNKSTAYHAARYASQMANVDEQPYWQYVAVKDSRTRASHLALHGKVYRADDPIWATMYPPNDWGCRCRVRALSEFALKKQGLSVSESAGKISSETAIAGINKDTGEEIRTSVSKIKTDQGEMKVGAGWNYNVGSAAFGTDVAVLRKLQQVKNRELRQQTIQAINNSEARHKAFAEWVFTHLGKRGASWRYISAGFVSTEISEKVAEITQNKLKPELVLVMAEKRLEHSNSNKHHQGGVGLSVEEYSELSRIVANPSLVLWDTLEGHNNLIYINQERTIQVIVDVPNNHPIKPKEKVDAIINAYKVNMDNVKRQVSGGNYIVIKGKL
complement(1206971..1207051)       tRNA                                                                                 N/A                 TGCTATGTGGCGAAATGGTAACGCAGCATTCCCATTAAAAATGGCATATGTATATCGTGGGTTCGACCCCCACCATAGCAC
1207115..1207549                   PHAGE_Entero_Mu_NC_000929: putative virion morphogenesis protein; -; phage(gi9633522)     2.63e-21            MHLEFKFDTRAIQNKFKKLTETVEGRDITRKIAGVLMQEAETAFDKEQTPEGEAWAKLDERYKKYRHNRGYTGNILQISGDLVKSLNIDYGDSFAVIGASEPYGQFHQMGTEKMPARPFLGLGNDGVEEITAILNRELSKVAQA
1207779..1208843                   PHAGE_Entero_Mu_NC_000929: putative protease protein; -; phage(gi9633523)            1.59e-96            MKVNKCPLAVLTAQLTSPDGWQQLLPKGEFRARDGRPTDVPHWFIDETIANRLIQQAKTLKQDILVDYDHATLLKAKKGLDEGNVVAAGWFSDEEIQWFDDDERQGLYIKPRWTPKAYQQIKEGEFAFLSAVFPYNEKGEPLEIRMAALTNDPGITGMQRLAVLSAMTDQQEKNQMPEQLRKLLAKLGVEIAEGAELTEEQAKTALDALEALQTDKAHADSQVAALSAAAKEVDLTAYVPKATYDAMVLQVAALSAKTDEVEIDNAIAKARQEGRAIESEVDYLKDFGKQQGAVALSAMLEKRPQIAALSAMQTQTTKVTKETQGEAVLSAADKEAAKLLGISEADYAKELEAK
1208843..1209766                   PHAGE_Entero_Mu_NC_000929: major head subunit; -; phage(gi9633525)                   1.54e-118           MANVTPELVKALFVGFGKNFKEGLAKAPSQYSKIATLVKSTTASNTYAWLGLMPGLTEWIGDRTLTAIQSHGYSIVNKDWASGVEIKKTDIEDDNVGVYSPLIEELGRAAAEKPDELVFGALKAGFTTVCYDGQYFFDTDHPVGANVDGTSPVSVSNITDDDTSVTADKAWYLLDCSRSLKPIIFQERKAPTPAQITDLNDEKVFMKNTFTYGVDSRSNVGYGFWQQAHAVKGALTAENLWKAISAMRAVRGDGDKRLGIKPTHIVVPPSLEKEATQLLEREFRVENGATVDNEFKGRLELIVADYL
1209839..1210258                   FIG00698819: hypothetical protein; -                                                 N/A                 MGENEMEKEQRYQVVVHSKVQDGYRRAGFALQKGTNLLMDVTAAQIEQFKADPRLVFGSQDPMPTEPVDDLSKGLSQDDSDDKTQHRVDGGLVPTDLTVEQLKTKLNELNIAFTKDAKKSDLVALLETAMSSTTSKEGE
1210258..1210677                   PHAGE_Entero_Mu_NC_000929: hypothetical protein; -; phage(gi9633527)                 9.09e-22            MLYASQASLIKRYTLDVLLSIARNTDRTLDETKVQEALEDASQTIDSYLAGRYRLPLQTVPAVLERHCCYIARYFLEKNRATDQARLDYEDSIKFLEKVASGSIALGLSENDEAVETDNSAVMESAGSVWNREHSRGFI
1210727..1211239                   PHAGE_Entero_Mu_NC_000929: hypothetical protein; -; phage(gi9633528)                 2.62e-29            MWDYLREVETHPGQWDDSSIRRIVRNPPAVYVAWLGQMPNANARLVSARWGIFVVADVLNGQRKDDVGIYQIVEILTAGIHKQQISPSGMFELQTVQNLWSDTQSGMGVAVYGMFFNAAQPLPNAIDESVLADFKIYDHTFNQDTDERTIDGKTRLHIELPTQADEQRGN
1211239..1211430                   PHAGE_Entero_Mu_NC_000929: hypothetical protein; -; phage(gi9633529)                 5.14e-09            MPTFKIRPKTGLIIRDPDTFEPLNDKGEEKTQSSYWLKHLKNGDVELVETKATKETKTKTENA
1211430..1212893                   PHAGE_Entero_Mu_NC_000929: major tail subunit; -; phage(gi9633530)                   7.39e-156           MAISFNHIPSAIRVPLTYIEFDNSKAVSGTPSALQKVLMLGTKLPTGTATAGQAVRVTAHSQAKTLFGRGSQLAEMVKTFKAHNNMLDLWCLPLDEAESGAKATGSVQLVGTATQAGTLSLMIAGTNYKQAVSSGDTAAMLASKLQKLIAADSDVPVTATVSDSTITLTCRFKGEAGNDIDVRCNYYSGETLPEGIKVNITAMQSGSVNPAMSEAITGFGAEWWHYVINPFTDTESLNLLRTELVNRWGPLKQIDGICFMAKRGTHGTVTTFAEQRNDYLFSMMPTSNSPEPAYIWAAAYGAVVAGSLSIDPARPVQTLVMDLLPPAMSDRWDLPERNTLLYSGLSTYTVNANSQPQIEAAVTMYRKNAFGDNDESYLYVETIATLSYIRYAIRTRITQKYPRHKLANDGTRVAPGQAIVTPKIIRSELLALFTKLEWAGLVEDFDAFAKTLLVERDDNNPCRLNVLSNENLVNQFRIYAHAIQFIL
1212904..1213257                   PHAGE_Entero_Mu_NC_000929: hypothetical protein; -; phage(gi9633531)                 3.96e-27            MANQYQGVAYVRCNGTEYASADDATLTPGGVTRATVKGSRVYGYQETPEEATVEATFYNNAETDVLALKDITNATIEFETDVGQTYLLANAWVVDAVTLSSKGEIKIKFAAVQCKRV
1213260..1213643                   PHAGE_Entero_Mu_NC_000929: hypothetical protein; -; phage(gi9633532)                 1.42e-28            MQLVLQTGLMFGDEPQTEVTLRELTTGDLLDAEVAAERMVMSPDGVPVLVKSPALFGYEILRRQIASIGKINGPISLKMLHSLTSEDLNRISVFAETWEATKATQVVERGRLDAADTETRKDVSAVS
1213733..1215634                   PHAGE_Entero_Mu_NC_000929: putative tape measure protein; -; phage(gi9633533)        3.59e-21            MANNSTSFYVNLAGNVSSQASKFGNALSTMANKGVSNMNKLSNSVKKVGSGLASLSQKINNVGNIALPVLGVGIGAGAAAVSKSMIRVAADFEMANIRMKQTFGKRGDEAMAWLKKFATDTPMAFGDVQDASMRLMTAGIDPMNGSLQALVDYNAKVGGNADNLNGYISAISKGFIKGKLTMEEVNPLLERNVKVFDILAKQTGGKYTADQMQKMLEKGQLGRAAINALLKGMGEDAKGAAKEQMKTWDGLVSNLEDTWVSMQAQFMEHGAFDSLKKELGSFLEWLNSKIDDGTLDEFAKTVSETLTDALKQLKETANDVKPILEKVGSVMGWVSEQAGGYGNIAKFMGGFYLANKVANLGVTKNVVKGGWGLAKWGFGKFRKGKGGQGGAAEEVAGALGSVAGVTPVYVTNFPASFGGGYGGVEQDKRKNKRQNNKKGNGKNRVAGVTTAVASNAKKAVANKGVTQAVGNTVKSASQSLSATTKAATSAISRTATRAVPYLNVAASAVEGAMILMDEQSSTQDKSEAIGSIAGATAGAIVGQALIPIPVVGAAVGSYVGSWLGEWLGSEVGEYLSDPEPIKNELNGTIQVAVKASEHLIATATASKVQTNQKQDNMNIAVQMGTLGPGMGMW
1215644..1217008                   PHAGE_Entero_Mu_NC_000929: putative DNA circulation protein; -; phage(gi9633534)     7.24e-47            MTKMTGKGSYRGVPFWIEDEQSQNGGRRVVTHEYPLRNDGLTEDLGKRLRHYSVSCLVIGDDHIDQAEALVDALEADGAGTLKHPYFGTLEVRVDDYRMRHSTAHQRVTRFDITFLPALDSNAPEIAEDTAYSVFTEYENVLNSLADGFAEMVEDVSGFIESMVDNPLFRLVDTTMGFIENVFEGVANTVSGLTAVKDKALSIKNRLYGLLLTPKVLARELQDLTKLNVKSAVNSQRQFVQHIVITDSIDTALSNLTSGKTEISKSTLDEMMAAKTNNVSESDILSRQFRNLHEQEIFDALMNKTTFLLKRLVLSTLAVEYGKAISDAVTESVAQKAVTESTVAGLIESKADVQRYITDVDEQLEAVILDNADAEQWKSYQVLETYRLILLKDLRVRGERLANAADITLKDTFPAVLLEYQHTGNAVTWKRLALRNGIAHPLFCLGGSTIEVLQ
1217008..1217403                   PHAGE_Entero_Mu_NC_000929: putative tail protein; -; phage(gi9633535)                1.38e-33            MAEEKNLPKIELYLNGKIFSGWKTVNIQRSLESMSGRFDLGIAVRPEDDISVLKVGSSLVLKVGGQTVITGYLDELKQSIAGTNKQIDISGRDKTCDLVDCAIIHNSYQFKNQTAKQIAEAICKPFGIKVV
1217407..1217775                   PHAGE_Entero_Mu_NC_000929: putative tail protein; -; phage(gi9633535)                1.19e-11            MTTAEANERIPVWQVEPGETAFDNLSKIARHKGVLVTSDVDGNLVFTEPSTAHVGELTLGVNLLELEQMDSWHQRFSLYRVIGDAEQGGEKGDVATKNKAVKGSSSSQSDKDNVTEFTGFVG
1217779..1218258                   PHAGE_Entero_Mu_NC_000929: putative tail protein; -; phage(gi9633535)                5.08e-17            MSASGLKVEVADPVITRYRPTIIIADDNMTGASGYQRADWERKRRTAEGSKATAKVRGWFKPDGSLWLPNEVVVLDAPLFSINKVERLIIDCSYTLDDSGMVTVMTLMHRDAFDEPADETLDDVDGTSGKKSSKKGKKAKAKKAKKSNKDNVAEFTGFV
1218290..1218838                   PHAGE_Entero_Mu_NC_000929: putative baseplate assembly protein; -; phage(gi9633536)     1.79e-43            MQALNRVIAPLKRGLQLLVSRAVVSVVNDAYARQNLQLRLQSDEVADDVERFQNYGHYSVPKAGEAIVVSVGGKRSHLVAIVVDDKSVRPAGLIAGDSVLYHLDGHQLRLTENGEAILSCKKFTIETETLDCKAQTVTFDSPQTTFKGDVAIMGTSTATDHMSGGISAKDHDHEQKVGKPVP
1218849..1219259                   PHAGE_Entero_Mu_NC_000929: hypothetical protein; -; phage(gi9633537)                 1.62e-23            MSDLALQWRDGEGDLVLDNESLLLDDTLTNAIVISLFTDLRVDGERGWWGNSFNSDDYQMGSKLWTLSRSKQLASVLDDAQRFATEALQWMLDDKVVRSYQVFASNPAPSVLLLEISCVMPNGSTEQRTFTANWSL
1219259..1220326                   PHAGE_Entero_Mu_NC_000929: hypothetical protein; -; phage(gi9633538)                 6.27e-90            MSFNSPTLSSLIKQGEQQFQHRFPTLKRNNVLSVINRICAAMSAGEHMHLDWLARQIIPTTAEEEYLIEYCLYKGIVRKQATTASGYLTVTAAIDTTIPEGTVFEDSSSGLTYITTTEMSVKAGTTDIAVQCETDGADGNLSVGVSLSLTSAILGLQPTATVKSMTGGADIEPLSRLLARLIYRVQNPPAGGAPHDYVRWATEVAGVTRAWCFPRYFGGGTVGVAFACDDRSNILPTEDDIARVKNYITGHKNEATGQFEGMPANVELYVFAPQFQEINFSIRLAPNTETLRQAVKKSLQAYLINAGVGALLYLSQIRATVSNTAGEVDNSVMYPTADIRLPSNHIPVVGEITWL
1220317..1220916                   PHAGE_Entero_Mu_NC_000929: hypothetical protein; -; phage(gi9633539)                 4.31e-25            MAMTHEQYLDAAVKLLPVGLAWKRALNSNLTKVLAVRCDQLVEVNNKSHQLIKERMPGKATLLLEEWEGFFGLPECGRKITGKTLEQRQQQVQEKENEVGSNCKLFLEEIAQKAGFKVRVLSHYPHHCLRDCTYPLYEQENHWRIFVYSPAVSIIRQATCLDDVLKNLVLFERNKELECLLKRCAYAHLEFVFIYEEEA
1220919..1223138                   PHAGE_Mannhe_vB_MhM_3927AP2_NC_028766: defective tail fiber protein; -; phage(gi971741549)     5.20e-48            MYHLDNESGVSTFALVPVKNTQRLWFTEGGHGNAISYPGADWFNMVQAELLSILDDAGIQPNKGQLNQISLAIRKLSENKIENFGQQLKQADGYKLVGRCKSIAELRTIRPTEHGQRILVDAYYEGGTTGGGEFVADLQDMITPDDSGLCFVVEGGNAGRWKRVFGSEISAFEFGAVADGVTDDSLAMNVAAAHCQKKWGKTLSLCGEFYLGSTVNLRHCKVDATRAKFIVGHNGIGVILGGAGNNANNPIQQIDEVIRTAGMQASTRRSPLVRIIGAKGQHISINRADYVQIYADATVGSSYNDNYSSAYSTFNFKYINTIELFGENGGWINENMFNLNRCHKIVLDGDYLHNHNVFNRGCMEGQGEIYCNGSSNQFIGFRFERRPSNSSDTLFITFTENAWNNHIEASWQSSKGYTNNPYGTHLITVIDDGLGNTINHIAAKNSQDVPIFSLTSQADMATAGTGTGGVVGLSNLSGVRNLKRLPNGKFEIMNNHTVIYESPLIDLAQSPIVWFRSSEPHFRVSVYYFNAQAQRLTNKSEVGEIFSGSLHWNDTEGFSFMQANAQNVNIHAKPNQARFAKVIISSGSSVAGLTFDAFALGIRQFNCFSKIDGFRLNTLTEQKLGNQPLIYQNQEIDMNKVTEGVVCYKSDLTEMRVNIQKMPLLMKSIVDKTITLAVPKMFLERGKGELLYKSDTDGSYKRIAVASGYHITITLTENAPADLSVNSEAYFIITKVKGL
1223141..1223689                   hypothetical protein; -                                                              N/A                 MANYQGQYVFRKSDKAMLMWTKEGELSPEFTAIPPPTADHEWQNNEWVLPKAVYLAQLAEAKSYLLHQLTDKADRFKAQILSGYSQAEIDSFYRQEREAREWKVNNQVKTPMLSQIVESRPEVPSLAVLVEKVIEKADAFSAVMGGIIGKKQAIETRIELAKNNEELTACEQEIEQWQLANH
1223668..1223952                   PHAGE_Mannhe_vB_MhM_587AP1_NC_028898: hypothetical protein; -; phage(gi971753886)     3.27e-30            MATSEPLNKWGYHVLIALDQLANALLRGASDETFSSRTYRGAVLAKQPKKRWKVMYRIIEGIFFWEKGKHCKTAFQSELKRKQYPASFRKKEIE
1224116..1224634                   PHAGE_Haemop_SuMu_NC_019455: hypothetical protein; -; phage(gi418489077)             4.18e-123           MQLIEIIEAFKGYKNPHILCSWLLFSGQQVKSLEELYTQDFWHCLRQSDYPSAEGYLDGVEIVCESFHQLVPRFSGKEKVLLVLDPPYLCTKQESYKQATYFDLIDFLRLINLTKPPYIFFSSTKSEFIRFIEYMREDKVDNWQAFDGAKRIVVNTSTSYSGKYEDNLVYKF
complement(1224675..1224899)       PHAGE_Haemop_SuMu_NC_019455: hypothetical protein; -; phage(gi418489078)             1.94e-47            MMLELALVAVREEQRFTIDGSQYTLPNGRGQTFVYNLAFLDIRFIEDGRKDSVVQFTSTAPSAPPFYCLLSELD
complement(1225228..1226046)       Outer membrane lipoprotein e (P4) / NMN 5'-nucleotidase, extracellular (EC 3.1.3.5); -     N/A                 MKQFKLSVIAVSSLVLLAACSNQQAVEQANQAKLQQQVAMGLIWTQQSGEYAALAHQAFNSAKMAFDHAKAKKGKKKAVVVDLDETMIDNSAYAGWQVQSGQGFSPKTWTKWVDARQSAAIPGAVEFSNYVNANGGTMFFVSNRRDDVEKAGTVDDMKRLGFTGVNDKTLLLKKDKSNKSVRFKQVEDMGYDIVLFVGDNLNDFGDVTYKKSNAERRDFVAKNSKAFGKKFIVLPNTQYGDWEGGLDKNYFKGDSQSKLDVRAKAIHAWDGK
complement(1226086..1226202)       hypothetical protein; -                                                              N/A                 MVDVAVADVKIITLNKKYVILVTFNALIYDNRRMNLLH
1226293..1229085                   PHAGE_Bacill_SP_10_NC_019487: DNA polymerase; -; phage(gi418489633)                  4.72e-74            MAKIAENPLVLVDGSSYLYRAFHAFPPLTNSLNEPTGAMYGVLNMLKSLISQVQPSHIAVVFDAKGKTFRDEIFEQYKSHRPPMPEELRSQILPLHNIIRALGIPLLVVEGVEADDVIGTLAVQASRTGKKVLISTGDKDMAQLVDENIMLINTMNNTLLDREGVLEKYGLPPELIIDYLALMGDSSDNIPGIPGVGEKTALGLLQGIGSMAEIYANLDKVASLSLRGAKTLGAKLAEAKDLADLSYLLATIKTDVALDVSPEQLTFGVANKDALIEYFARYEFKRWLNEVMNGGESSVTNGSEQAVKINPYQATPSANERENTVSVQIDRSQYQCLLELSELKRWIDKLNQAKCIAIDTETDSLDYMVAHLVGVSFALENGEAAYLPLRHDYLGAPQQVDFQTALSLLKPVLENPEIHKVGQNIKYDLSIFACHGIEVQGVSYDTMLLSYVLDSTGRHNMDELAKRYLGHQTIHFEDIAGKGKAQLTFNQIPLEQAAEYAAEDADITMKLQQVLWEKVAAQPELVKLYQTMELPLASVLSRIERHGVLIDSDALFSQSQQIGVRLTALEQQAYELAGQQFNLASTKQLQEILFDKLSLPVLKKTPKGAPSTNEEVLEELAYEHALPKILVEHRGLSKLKSTYTDKLPLMVNKDTGRVHTSYHQAVTATGRLSSSDPNLQNIPIRNEEGRRIRQAFIAPEGYQIMAADYSQIELRIMAHLSQDKGLINAFNEGKDIHRSTAAEIFGIPLAQVSSEQRRSAKAINFGLIYGMSSFGLSRQLGIPRHEAQKYMDLYFQRYPGVQAFMHDIRETAKAQGYVTTLFDRRLYLPDIQSSNAIRRKAAERVAINAPMQGTAADIIKRAMITLDREIAGQPDIKMIMQVHDELVFEVRSDKIEHFRTIIKTTMEQAAQLVVPLIVDVGVGKNWDEAH

#### region 3 ####
1831645..1831661                   attL                                                                                 N/A                 TTCAAGTCCTGTTGGGG
1831867..1833066                   PROPHAGE_Escher_MG1655: CP4-57 prophage; integrase; -; phage(gi16130540)             7.15e-109           MPKITRPLTNTEVEKAKPQAKEYTLTDGYGLFLLILPSGIKSWRFNYARPITQKRTKISLGIYPAVSLAQARAKREEYRALLAQGIDPQEHKEQEQKAAITKIENSLLFIAERWKAKKAQEVEALTLKKNWRRMEAYLFPVIGNMPVNEIVPKIAIESLEPLYNQGKGDTLRRVIRLLNEVLNFAVNYGLIPFNPCLQINEVFSFGKSNNNPAISPKELPELIKTVMYSSVAIQTKLLFQFQLLTMVRPSEASNATWSEIDLEKALWTIPAKRMKKRNPFVIPLSSQAIAILDKMKSIVPKGEYVFQSWIKPNKPMSSQTMNKMLSDLGYKDKQTAHGLRTIGRTYLAEQRIDYEVAEMCISHKTGTQTGKIYDRADFLEQRKPVMQLWGDYVEKCSPK
complement(1833242..1834846)       PHAGE_Entero_P4_NC_001609: DNA primase; -; phage(gi9627512)                          3.35e-80            MSKLTKAPYLKDQPKDFMSDLIVLVGQGGESAWKKGKGEEWLLLCQSLQHDSKQKPVILGEKQLEGISQIRIAHPEQQYIRLIQFGELSREEITALCLNIAKNTKAKIVLLCDMLGQTVENLSQYIERLRNDSDVVESAEMVSKTIEKAPKTKESDRTINSLLNTLKAQLPRMGDQANEFIAFNNGVLNRNTLAFEPHNRNHWLTSYIPHDYDEHAQNTLHFDDWLSFVANGCEKKQRNILAALYAILTNRYNWQLFFELTGKGGSGKSVFAHIATLLAGEQNTISAKLEDFDNAKDLEGFENKTLILCPEQSKYAGEGGGLKAISGGDLLRVNPKHKKPFFTKITALIMLINNEPCRFTERAGGVDRRRVIFDFQRVVPDEKKDPDFIHKVTLEAGGIIRKVLNAFSQPEEAKKALNEQMRSEEALSVKMESDVLTAFFNYFFTSRTLDGLYIGTRTMGDNRIQTHLYPAYVAYASAYNLKELGLNTFVAGIEQAIKQHGNEHPFRKQKKNEGVRTNIHFKNYNDFFNDVMKK
complement(1834830..1835255)       hypothetical protein; -                                                              N/A                 MTRDLDKPLDYSKYNAIEIKAISIAAQKQGLGYPYFGEALNVLAEEFGKFPLKSINGLKILHDELGTINKHLLELAPKPHSLDPEEMIKVLTNDEIIDGLLKLSVINSLVKTFQYLQENISMRIAELENAVTMEGANEQIN
complement(1835260..1835397)       Uncharacterized protein PM1780; -                                                    N/A                 MINKAEIAFVGEYPTYAQACEVSEHLKTTILYSEIRISHPEGLGE
complement(1835363..1835581)       Uncharacterized protein PM1780; -                                                    N/A                 MCKYSVITYREDETVEGQPFIIATGKTYQEAAKIAREAMDNDPLVYGSTLRVERSSYEITVFDKQGGDCFCG
complement(1835574..1835789)       hypothetical protein; -                                                              N/A                 MRKAKTVKPFKPEYQPTFEQLAKAIKQAEIHLAFAKDYIRNDYLKGAADALKNIKTVVTQGLKENKGGKHV
complement(1835782..1836000)       PHAGE_Entero_P4_NC_001609: putative CI repressor; -; phage(gi9627516)                2.87e-05            MANLNYTGFTYIFIGILRTDLSNQLQKIRIPAESESQARKQLARDYVLVFAGKIPLKTHRTSTSDALEVDHA
1836131..1836307                   hypothetical protein; -                                                              N/A                 MSTPQKEKRSPQYQMRLAEEFRQQLEEQAKKDGDTTLATWIKRILRKELASRGIEPKG
complement(1836486..1836689)       PHAGE_Stenot_S1_NC_011589: putative repressor protein; -; phage(gi213163928)         6.29e-05            MSEAQTLSQKLIAGKEVTKIVGFGRTKLNLLVKAGKFPQPIRFSDNFIRWDLEEVNAWIEQQKASRT
complement(1836843..1837436)       hypothetical protein; -                                                              N/A                 MNNTNKSIDDAELYIMENIKYLKEIDKDKYFNVIKSGGIRLDDHLSEAQALNCFAEMMEIRLKRDTEEKTQLIQDLLSYINEHNLGVKKDELLNEILEKDKELYNQIYFLRLKIYESSLILSKLMSISPKLERSIKGKTEKKKKEEQIVAEEWAKDIWEKDPTITQEDMAYQLKEKLDLEKTIQTIVRWIRPFQPKK
complement(1837639..1838103)       PHAGE_Bacill_phiCM3_NC_023599: head-tail joining protein; -; phage(gi589892720)      1.80e-09            MGEFSNQIALFVNKVKGALKEEKKAMRKALNTGAKVIEKEIKKDVPVLDKSTDFRQRATVKNNIRHTTKIYKDGSGGITKILVKRTKGRKMARVSDNTKDRTDPFYWFMLERGTKKMKARPFMEKGFNSAKARAKAEVLKVYMEEMRKALQNKR
complement(1838115..1839782)       PHAGE_Brucel_BiPBO1_NC_031264: hypothetical protein; -; phage(gi100002)              1.40e-97            MSIWHDYAEKVKSGEIIACKKVKLAVERYFQDLTNPDYYFDEKIVNQFLAFSRLCPHVKGHLRGKPIILSDWQVFLFANILGFKYTDTGLRKYRSAYIQVARKNAKSTVAAVLANWFLVMEKGQQDIYTAAVSRDQARIVFDDARQMCLLSPPLRKRVQIQQHKLIYPQNNSLMRPLAAKSSTIEGTNPSLAIVDEYHLHADNSVYSALELGQGARPEGLLFAITTAGSNTISACKQHYDYCSQILEGNEKNDSIFILIFELDDESEIDNPDTWIKANPNINQSIPLIDFENTIKKARGIPSEWVEMLTKRFNVWCQGTTPWLSEGSWTLCQRDYEESSLLHQDCYMGLDLSSTNDLTSICYTFPQGQKVRLITRHYLPEYQLNNVANKNRAIYRQWVRQGWLRITEGDCIDYDKIRDDILKDAERFNIKMIGFDVWNATHLRTQLQSAGLEVEPFPQTYQRFSPVAKSAEVLINRQVIEHNGDPVLAWALSNVVMETDANANIKPNKKKAANKIDPAIAFLMSFGTYQLEYGDLIFELSEEHQRALQEFNGVEL
complement(1839782..1840150)       PHAGE_Psychr_Psymv2_NC_023734: terminase small subunit; -; phage(gi593779760)        1.02e-15            MTRKKTYKTPDFLDDIAKSQWKARIKQLSERGDIMPEDLTNLEIYCENYAIWRHSVADLAKNGFVIINSQGTQSRNPALSAKADAEKVMIKMSTLLGFDPVSRKKNPVTIEGVDAIDELLTL
complement(1840325..1843054)       PHAGE_Mannhe_vB_MhS_1152AP2_NC_028956: tail length tape measure protein; -; phage(gi971760502)     0.0                 MADFATLSVEFKSIGIDRTNKDLNKLQGSAGRAEKHIESLVKTIGRLKSLLAVGLGIQGISTIIQMTDKMTALNTQIKFVTSSTQEYKKVKPELFDIAQRTRGSLEATTTLYVRSSRALKDYKYSQKQVLVFTETLNKAMAVGGVGAQEQATALFQLSQALGSGRLQGDEFKSISESAPIILDVVAEYMGKSRAEVQKLASEGKITSKIIFESISGASEKISESFEKMPLTFGQSMTLLQNSVLKWVSEINTSTGIIGGLATLVSTLALNFDSFAKAAIYATSAYAAFNVISLASNFKSANDGVGLLSFGFRSLTGAVRGATVAMLANPIGMLTVAIIGAAYAFDQFISGMEVGASTMNATWGDVALGVWEDFKTVVGDVADWFVLTWNDATDTLGDIFGGVVNTVISFGGAVLDYFKSLINGILGAWNFGFDAIKIIWGNFPAVLTGYGKSAINGLLKIVEIGINKIIDFLKAPIEMLNYISEKFGNGNLVDTSDWKVDLSGFRLEVTQAEQDIKDRLGNALTEAFSQDYIKDAIDGTFSYLVGAGDRYLSKLKEQGDKSTESHRQNENLRTQISEKAAQERIKLLEKYMPEIKIRNELQKQLKEIEQLRSSGAISGDDAKYVSNKARWDSAYELADVAKEKAVSFEDRLKGTYDPAQDEMNKLQERLAFYKSFNEQKLLSDQELSERQKALWDEYNLNKKNQELDMYADSFSAMSSALMDTTELIGQAAGKQSGIYKAMFAASKAFAIAESIVKIQQGIANASALPWPQNLSAIASVISATSSIVSTISGTTMNLSGQAHSGIDNIPREGTWLLDKGERVVDSRTNQDLKKFLTSQSRTQNQGNRTAPVYVHVNNQGQPMKASVKAEDRIDGTHITVELTNLMDKIADERFYKNMGDQMRAGGMLAR
complement(1843112..1843468)       PHAGE_Bacill_phi105_NC_004167: hypothetical protein; -; phage(gi22855043)            1.06e-24            MPYQPLKRCTSPGCRNKVKAGRCEDHKPKDNRVSASKRGYDHNWSKYRIQYLKQHPLCVMCLAQGKYTPATVIDHIKPVENGQADPLFWIESNHQALCRDCHSYKTRVIDKRGYGAKK
complement(1843477..1843803)       PHAGE_Shigel_SfII_NC_021857: head-tail connector protein; -; phage(gi526244642)      8.72e-09            MADINNLIDLQEIKAHLNLADEFDLDDDLLRAYAVTALEVAQRHIGKTFGDKETDRTIPFNQSIKVGCLMYIAYLYANREAVTDLANLNPAPMTIKSLWDVYREPCVY
complement(1843790..1844137)       PHAGE_Paenib_Harrison_NC_028746: head-tail adaptor protein; -; phage(gi971482318)     1.95e-14            MIRAGRYNKVITLQKRNYEKERESNTYGHHNPYWEDVATVRASIEPLQGREYFSGPFQLGENITRIRIRYMPEVTRKMRIKYGDKYFDIYSVIDSKEEHRELQLMCKDGEAYGGY
complement(1844130..1845341)       PHAGE_Yersin_PY54_NC_005069: portal protein; -; phage(gi33770511)                    4.02e-60            MWPFKKKTEQRNSLIIEELLSYMGVANTGAGEFVTPTTAESLPAVMNAVTVIAEAVASMPCYLYQLKQDGRERVFDHPVDFLLNEMPSRSQTPYQFKYTMMRHCLLTGNAYAVIEWDKTGQPVSLTPYQPSAVNIFINPKGDYIYQITDLNGKVKNYLQDEILHLRHSSLDGFMGRSPIAICRETVGLGIAQQKHGASVMKNGLMASGLITTSEWLDEAKAQKAIKALERYKGAKNAGKTPVLEGSMEYKQLGMTNQDAEWLASRTFTISDIARIYNISPIFLQDYSNSTYSNFSEASRAFLSQTLRPWLTNFEQQLKDALMVDVTRQSKQRYLIEFDTSDLLHTSQNDRFNSYDTAIKAGIMNPNEVRRREGLAPYVGGEEFSQAWKQTVEVKKGGGNGEND
complement(1845343..1845897)       PHAGE_Entero_IME_EF4_NC_023551: prohead protease; -; phage(gi589893040)              4.08e-31            MNKDFEIRSSELSAENEKLIGYVVKWNSPSELMWGEFVEQFSLGAFSETLLSGADVRALFEHDHTKLLGRTQANTLKLEEDGIGLRFELTPPETSLGKDLLVSVKRGDITGMSFGFRAKAESWNFDVTPCQRIVTSAELVEITVTSIPAYPESNVQIAQRSMAQAKLQSKTTALLDRWAELAEL
complement(1845949..1847148)       PHAGE_Entero_phiP27_NC_003356: putative major capsid protein; -; phage(gi18249904)     4.07e-60            MFKKLLELRQKKAEHAAEMRALLESAEKENRSLNEEESGKFDKLKDSVKQMSEEIERYETVADEERSLGLQGGKPVETGGKAQLSNDELRYYIKTGELRTNTLSTTSKEDGGYSVIPQLDKEVMKRLTDDSVMRQICNVVRLPVGAKEYKKLVSAGGAVVAHGDEGQARNATNAPKLHEVSIALNPIYAYPKTTQEILDFSSIDILGWLTDEISESFTETEEADLTAGDGDKKAKGLLQYTRSTTADKTRTFGELQKIEVASADKIIADTLIDLFYTLHSKYRKNAVWVMSSTIAAALQKLKNKNGDFVWRDGLTVDAPSTLLGRPVYFLETMPASGANKAVIAFGDFKRGYFIVDHETGVRTRPDNLTEPGFYKVHTDKYLGGGVVDSNAIKFIETLA
complement(1847158..1847565)       PHAGE_Salmon_Fels_1_NC_010391: putative bacteriophage minor tail protein; Lambda gpU homolog; -; phage(gi169257192)     7.32e-10            MLIHNQIRKEVIALIEERLPEVKGLHNGRVFFTDPKMQLPALSVYIEGAECEPVSIGHTHWESRLVIAIYIPFYSSEEKLDLLIEKIHNIISKHTYKNIDQVSPGYSFEYEYDFDNHVWLSGTLTYSIEYDFKEY
1847983..1847999                   attR                                                                                 N/A                 TTCAAGTCCTGTTGGGG

#### region 4 ####
2289120..2289131                   attL                                                                                 N/A                 TGCTAATGCATT
2289488..2290477                   PHAGE_Acinet_vB_AbaS_TRS1_NC_031098: hypothetical protein; -; phage(gi100034)        3.77e-81            MATIRKRGNSYRAEISKNGIRKSATFKTKSEANAWAVDEERKIEDLAKGIAPDIAFKDVIERYQNEVSITKKGARNEIIRLNRFLRYDITNLYIRDLRKEDFEEWIRIRLSEVAPASVRRELVTISSVLTAAINRWGYISKHPMIGVEKPKNSVERKERYSEQDIKTILETAGYCEDKPPTTLKQRVAVAMLFAIETAMRAGEIAGIKWSDVFLEKRIVHIPTTKNGYSRDVPLSQRAIALILKMKEVENGEFVFQTAPESLSTTFRVLKKECGLEHLHFHDTRREALTRLSKKVDVMTLAKISGHRDLRILQNTYYAPNMSEVANLLD
complement(2290474..2290755)       PHAGE_Mannhe_vB_MhS_535AP2_NC_028853: hypothetical protein; -; phage(gi971749622)     9.50e-10            MENISLTKKQQDEVLRSVRFGALAQLKEDSPVLLSIEDISIMINRSYNYTSRHIITRQDFPSPVSLEKGSNESKRYKAGDVIKWQKAYLRRVN
complement(2290793..2291089)       PHAGE_Serrat_phiMAM1_NC_020083: hypothetical protein; -; phage(gi440789456)          5.86e-14            MGERPELIVCAACELEDYTTKELHLVTGARHYDAFMRKQIRSIENGTQYPLIGKKQGFITNFGRFVDRKQALEIAKKNDQIKFDIGYPPEELYSEMLY
complement(2291094..2291531)       PHAGE_Mannhe_vB_MhS_1152AP2_NC_028956: pyruvate kinase; -; phage(gi971760525)        5.02e-29            MINFDLEKALTGEPILTRDHQKGYVKFTIEENSKIKKLVGIVHNGCLTEVEEWLPSGNVLSDDTAPNDIIGMWEEQQPTVTLTLPAPIKTAHHNQEVFKRGNSTIIRFYFDANRDKHRKILESGSLFYSEEDAQAWLDAMKNARR
complement(2291528..2291746)       PHAGE_Escher_PhaxI_NC_019452: hypothetical protein; -; phage(gi418488772)            8.27e-06            MKKLTIGVSPLTNEIYVGTLDKSGKIWKEKQEMTVEALTAVVEHGLKAKQPMILSAEDGTPHFKITVEDLRK
complement(2291829..2292359)       PHAGE_Mannhe_vB_MhS_535AP2_NC_028853: hypothetical protein; -; phage(gi971749626)     5.63e-32            MTETENKYFAVNIYDENSISFHKTEEEAKKECLKGAEELLDYAIEIDDISVYECQIHNAVYGVVLGKAESKTRDLNEEEKQSSWYDEIDYIVEHPKIVEYPQDNGWISVKDRLPEEYQDVLVAFWTGGNYGISFATYKKYDGEMAFVEPNYGYYGIDEVTTKCDFWRPLPQPPKAE
complement(2292371..2292460)       hypothetical protein; -                                                              N/A                 MSAIEMEIIADGILLTIIGLVLLVAICNR
complement(2292503..2293405)       PHAGE_Vibrio_12A4_NC_021068: recombination-associated protein RdgC; -; phage(gi481019112)     7.10e-73            MFWFKNAIIYRLTKTLDWSTDKLQEVLQGFKYIPCDKSEMSRFGWTSPIIDSELLYHAAENKLLLVALKEEKILPSHVVNNALNKRVAEIEKKEGRKLKKVEKLSLKDDVIATLIQQAFSKYKQAALFIDVEKGLIYVDASSYKTAEDVLALLRKTLGSLPVVPLAFAKAPSIVMTSWINENPTWLTLLEEFELLGTTESGLIKCKNQDLNSAEIETMLESDKVITKLSLEWEDNLSFILCEDGTLKRLKFADDVLDKNDDILKEDIEQRFDADFILMTSVLSELTENLLNEFGGEKEKE
complement(2293439..2294182)       PHAGE_Strept_9871_NC_031069: hypothetical protein; -; phage(gi100045)                2.72e-97            MVVWALFDSGNGCYNQAAKYFDNIEIYSIGIDIEGKNDHFINLNLADYSRMFGDNKLFDTLDNLPRPDLIIASPPCESWSVASAMWGGNASWKQETGAINKELSKFTIRNSVDYDLPHVQFKYERSFLNRINGELCIYNTIEIIKRYKPTVSIIENPFSSRIWHYINDILNFKFNYDNPTYYCNYDYPLKKPTKFKSNINLNLRYENQKGSVKFGDFSKSYNERSNIPIELIKDIYSQVMKHINSTQ
complement(2294210..2294542)       hypothetical protein; -                                                              N/A                 MAQIKDKATIEIQHSQFKTMFINHIRYCMTRHSYLVAHGIQDVKQYWNILESSERDCIKRDISQHLDLSQCQKDSDQFGHDYKSWEDLLTWCMTQEKQPEPLVKVLPVIK
complement(2294529..2294696)       hypothetical protein; -                                                              N/A                 MIHQEFEIAELNKRDLDAIDKEIAYHEKKIHVLNEERREFINRNNLNKGNKNGSD
complement(2294693..2295169)       PHAGE_Mannhe_vB_MhS_535AP2_NC_028853: hypothetical protein; -; phage(gi971749624)     1.80e-39            MNEKITELVQKIEQWAEDRNLIEGSTPQKQMLKLMEEFGELCSGIAKNKPDVIKDSIGDCFVVLIILNKQLGFNRQISFEWEAEIILPESDLKHTLLRLAFLGSNATNDRINQLIIELNGYASYYGLTTLECLSYAYDQIKDRKGRMVDGIFVKEEDL
complement(2295162..2295539)       hypothetical protein; -                                                              N/A                 MTTEVDKVLSEIKAGFNEYKKQVFEETKREVLDSAMAKIKKQCAEGYNGAIFRLYDKGKANKVKFLLERLGFTCSVDQLKIDECDREREVYKYDLFDSVLWTERSDVRNAKYVFFLNVEWSFDYE
complement(2295542..2295769)       hypothetical protein; -                                                              N/A                 MEIADALLGAYLDSLTVRLQTGELGEVTDLDLNSENEAVFEITTENGSFWVNKNGVPCDYKRHDNPSNIVEILED
complement(2295798..2296004)       hypothetical protein; -                                                              N/A                 MRKIIQICESASASHAFGDCWNLTALCDDGSVWVIDGICDFKGNPKEWKRLPDIPQDEPQTDTEQQPL
complement(2296015..2296461)       PHAGE_Pseudo_YMC11/02/R656_NC_028657: single-stranded DNA-binding protein; -; phage(gi966197819)     1.00e-46            MAGVNKVIIVGNLGNDPDVRTMQNGDLVASISVATSESWIDKNTNERREVTEWHRIVFYRRQAEICGQYLKKGSKVYVEGRLKTRKWQDQNGQDRYTTEIQGDVLQMLDSRQDSQPQAPAPQNNAYANAKTGKPVQQADSFEDDSIPF
complement(2296461..2297093)       PHAGE_Acinet_LZ35_NC_031117: hypothetical protein; -; phage(gi100040)                9.50e-25            MLHRLIGEPKTKADKEAGKITETAKSAVREIVKFDLFGYESFEGNKYTKKGNDLEEQAIKLSGLKRGLPLKKNTERRENNLITGECDVYIPSRRLIIDTKCSWDIGSHPFFIDEAEDKAKKAGYDIQMQGYMWLWDCEEAQIDFILLPTPLDLIKSYENAEKFVDLVEQIPQQKRITTVVVKRDEKVIERIRERIPKAQAYYQQLIQEAM
complement(2297107..2298060)       PHAGE_Acinet_LZ35_NC_031117: hypothetical protein; -; phage(gi100041)                9.06e-61            MAQVATQQNKLPSVKDFFEKPAVKQKIQELLNKNAAAFSTSVLQIVNSNSLLKDADPMTIFNAACMAATLNLPLQNGLGFAYIVPYKNNKTKKYEAQFQIGYKGLIQLAQRSGQFKRLVAVPVYKEQLVAEDPINGYEFDWSKKPESGEVPIGYYAYFKLLNEFTAEIYMTTEEVNEHAKRYSQTYRTYLQKKEQGQWATSVWADNFDAMALKTVMKLLLSKQAPLSVEMQKAVLADQAVVKDVEKGEFNYADNANIQDAEFTDLKVSGEQFEQCKQNIINGETTLQELCDAGFDFSSAQYDELEQIENERNGNVQS
complement(2298062..2298349)       hypothetical protein; -                                                              N/A                 MKITDSQLARAVDMRDVAILDEICDRETLEEQQIAHFEDQVKLGNTCEFYCLTEQLSSDDNFWLAIGSGSDYLKIRDEYIKRIVVEDKYYQKEDS
complement(2298362..2298598)       hypothetical protein; -                                                              N/A                 MARARKKSDKTLSYSIEPHPKGLGFVVIERIGKNQENKTGWQRNFASKDLCETAIKQRQKSREQFLNASCKPARQFYI
complement(2298585..2298869)       PHAGE_Haemop_Aaphi23_NC_004827: hypothetical protein; -; phage(gi45862224)           8.21e-10            MKHINIWNMTAAIIFAFILGVSCHPVSANEQETDYYNHYLSEQISKERLAEMEREAKDEWAQEYGDIPPNLASEQLIYLKVYALKEQERRNGTR
complement(2298954..2299580)       PHAGE_Mycoba_Brocalys_NC_031262: minor tail protein; -; phage(gi100043)              1.07e-21            MSNSQISTFDFKSHPVRVELFKNEPHFCLTDVCTALEISNANSSRFKFNEAGVHKMYISFPSGKKEVTFINEPNLYRIIFRSNKKEAIEFQNWVFEEVLPQIRKTGKYEVQSQQLALPEPDLNLTAIQNSEETLALIIQLYSYCFQAHEMQEKLQNTSIAKLMENQIGGQYLYNFKHPLEQVMAKAKKYVHSNTERLALVKAVNNLLN
complement(2299863..2300399)       hypothetical protein; -                                                              N/A                 MEEGVKTWDFLSKLDINTFIGLGTCLFTGYLAFFAWSQLKELRKQHKQKATIELLISNSNNAYYRRRRQAYMKMRDGGINFTSLACSLQGNTPSSSETERQNFIVLDILNSIEFICVGIKENLFDEAVYKRMSKSSVITDWNTLKPYVMELRRIKNNNNKLFCEFEWLAEKWIKESKK
complement(2300721..2300948)       hypothetical protein; -                                                              N/A                 MKVSKMLKQAKRLGERQKQLCSKKQSNRVNAALIDVPVKAKKLSDIANYNCNKGKSSANTVRAVQKRRLGCRELV
2301409..2301714                   PHAGE_Brucel_BiPBO1_NC_031264: super-infection exclusion protein; -; phage(gi100020)     9.89e-29            MLDIIETTVFNKWLKELKDLSAKAAILARISRAKSGNLGDHKSVGDGLYEMRIMKGAGYRVYYAQYKDVTYLLICGGDKSTQKADIAKAKALWEEIKQKEG
2301719..2302009                   PHAGE_Burkho_phiE12_2_NC_009236: gp6, putative addiction module antidote protein; -; phage(gi134288715)     2.70e-21            MSKKVELKPFDIAEYLDSEEMIAAYLSEVLETGDTNEFISALGDVARARGMTELAEKTGLGRESLYKTLSHGSKPRFDTIMKITQALGIKLVPMHI
complement(2302031..2302918)       hypothetical protein; -                                                              N/A                 MNSYFAIIKQGFSPRIVSLAIDINAQNVLNSEFKRCKDDFNNVEPEEYYTGYQSEDNSELFYIDKFNLNINVFDALENPTNQKVFDINEIGIENIIAIFTSGNSHEECLVQYYNSNNFIKMSKTVFMTDKKKEMTAGYINGFSIANKLVAVLRKKNDNIRIIFRSFDLARRIFTTLDDYFKEATDEELKSFISSHFDADPNFNILEIANKNTRNKVTQLNKHKVLDNKTADEIKQMASKFEFELNINPQSKKVLIPNNIRDINELLSGFASLIYQSPITGERMKANAARPYPKKK
complement(2302911..2303441)       hypothetical protein; -                                                              N/A                 MLSWLAKYLFSASSAAPVCITFAVMAWFKGELALTWMMISFALIITFLFLYVFIHIKNELSQTTLSINSVSSANKEITNYFLAYLFPIIGADSIISDWRIAIFFYLCFFFYLSFSSSYHFNPLLFLMGYKIYEATDPTGRGIVILSKEEIRKGNLKNMVVKEITPYMYLIEKINYE
complement(2303541..2304230)       PHAGE_Haemop_Aaphi23_NC_004827: putative CI protein; -; phage(gi31544010)            1.23e-92            MSKIIDRIKSKRLELRLSQAKLGERIGWNQSRIGNYEAGTREMDDYILGKIAEGLGVTLDWLKYGDQGKVESNVKDIGSFDLWDRNTPLHDDEVEVPFLKDIRFAAGNGFVDDIMDYNNFKLRFSKATLRKQGVQYDNAVCITADGDSMEPVIPDGATVGIDRGNTTIKDGKIYAINHGGLLRIKILHKMPNEQVRIRSYNPDSAPEEVVDLSEITILGKVFWWSVLCD
2304358..2304567                   PHAGE_Entero_mEpX1_NC_019709: prophage antirepressor; -; phage(gi428781916)          6.59e-20            MNNLQKYRKETGLSQAKFAKEMGWKQSRIGNYEARVRTPTLFNAKAIVRKLNELGVNCSLDDIFPSVQN
2304616..2305068                   PHAGE_Burkho_phi1026b_NC_005284: gp65; -; phage(gi38707955)                          8.22e-07            MNSKEIQRLLHRDCKNSSGGITSLAYTLEKSPNILSNKLNVDCEQNQLSFIEAIELIATVQSKKTLSAIAAQIDHIVVPMPKCADCGQDVLSRFLDIAESSGRIGKEIKSAVSSNSELGRDLSQNEKEKILAEVDQLIEQAICLKMELGQ
2305120..2305803                   PHAGE_Aggreg_S1249_NC_013597: hypothetical protein; -; phage(gi100047)               4.48e-108           MNQLLNISEQKARLTMSSREIASLINKNHSDLCRSIERLMVKGVIRGYQPMAYTHPQNGQTYYEYHLEKRDCLIVVAQNCPEFTAAIVDRWQELENQQKPTALSRKELALMVLQAEEENERLQLENAQLKPKAYFVDHYVEVGTSKSLREVAKILKMPERAMIDRLIQDRLLYRQSGALLPYQTAHSRDLFTVKTGTAERGHNYTQTRVTSKGIEYIASRYASELML
2305800..2305901                   hypothetical protein; -                                                              N/A                 MRFNRPVRVDELIQCYLFQLLANLDEVIFDESE
2305888..2306706                   PHAGE_Haemop_Aaphi23_NC_004827: putative DNA replication protein O; -; phage(gi31544014)     3.38e-95            MRASEILKQTGRSIAYRPALAKLFGGVTAEIFFEQIFYWQDKAENQELGVYKTQADLEEETGLSRKEQETARKKLREIGVLIETHKRLEHRIYFKIDMEKLDEVLSTLADVQSEHSRMPESDIREVPKRTFVNTLDYNTRLHTNTPLTPQGESASADDVPVVENKKQHSLNIDYVGIGKAYNECVMESGKNLPMLADPENLSQVRKRKIKMLAAVMKKRFGYCDAETFKNYFLDFMRSARPFYFGDNDRSWRADFEYIVSEKIMDKTIEGSL
2306703..2308061                   PHAGE_Mannhe_vB_MhS_535AP2_NC_028853: helicase; -; phage(gi971749647)                1.03e-160           MKNTTYDLEYSLIGSFLAGGLTAQAREVMTWLEPEMFATYQLGSIYNNIRKQARKDNVIDIILLHQDFGEDFANLAEVLKNTITSANLTGYAHKVRSFWVNRTAQKTMLEMASELSKAKGDQAEKITEKALSEMQKLLSNKVEIKPVVMGELVDEYIDVLEKRSKQDFNSRLLHTGIDAVDNILGGINPTDIVVIAGRPGMGKTEFALTLTRNIAEQKGAVLFFSLEMANQQLMDRILSANANIPVRKLRNPNSMDQTEFGRVGDGLGKIKDHHIYFVDRGGLSANEIVSITESHLSNTGPLSAICIDYLGLMNHGSLKNANKSQLIEDSLSTLKTFAKNFNVPIILLSQLNREVDSRSDKRPQNSDLRDSGSIEQDASQIIMLYREKAYKKDSDNDYSEAIITKNRFGELGTAYMKFDKGHFVDCDQALAYQFANEKPNGMVETKNYGRRN
2308064..2308522                   PHAGE_Aggreg_S1249_NC_013597: minor tail protein; -; phage(gi100043)                 7.68e-54            MEIKNQFFLRSEQVRLNAIEFIKTLPLPKIVKDEKGNEIETNPLVIDIKPRTRNLEQNAKFHAMCQDVANQLEFMGRKLTMEQWKVLFISGHAMATNEKAEVVPGLEGEFVNIRESSAKMSVKRMASLIEYVTAYGISNGVRFNDRYGFWGK
2308596..2308808                   PHAGE_Mannhe_vB_MhS_535AP2_NC_028853: hypothetical protein; -; phage(gi971749649)     3.32e-05            MNTEYKCPKCGGELSDLWDGEPVSAFIGEWSDDRFRCEGRVVAVGIMGPQRTKSCGYFGLENLGIKYQED
2308896..2309180                   PHAGE_Salmon_118970_sal4_NC_030919: hypothetical protein; -; phage(gi100033)         3.81e-38            MTKINYRKEAKGRDCQVRLPGICNFNSETTVLAHYRMSTGIGKKPSDKCGAWACSACHDEIDRRTRNMDYEFVRLAHAEGVFRTQEILESEGKL
2309177..2309536                   PHAGE_Salmon_118970_sal4_NC_030919: hypothetical protein; -; phage(gi100034)         1.08e-20            MSDWLEIALPYPPSVNHYWKHTRCGRHYISKAGREFKRIATEVCKQFDPFDGAVEIKMQIYFPDNRDRDLDNLPKGIFDSLVGAGLIKDDNRKVIRKYSIEEMGVVKKGMSIIKIRSLE
2309533..2310222                   hypothetical protein; -                                                              N/A                 MRAIELLIKMIHPKCVSVETTSRGFGSLGRDQIISLLNCAEKESPLGYHLLFAKYAGDSDSRKAISECINQLFPNATESEKTGLNYVVDIISDIPLPTQIKHLKSLRNRHLRSQFSHVKAAERASKIAEENNLKKNSLEARQIRIREFNDLRKSNMCPRCRGTGEIGKVQKTQCPSCEGKGRLIASISMIKTLVDCDESKLVEFEQFCYREMSNAEIAIKEILRKEIEA
2310390..2310755                   PHAGE_Mannhe_vB_MhS_587AP2_NC_028743: holin; -; phage(gi970580079)                   7.99e-08            MPEKNPDIWAVLWMWLQLNANTITTAGSAIIAVILRALFVRKKPMLRYTILDSMICALIAVTAEPVAQPFLQFFFHIESDRASYFLGVMIGFIGTERLREFLFKFINKRIDRNDAYYRDDV
2310727..2311311                   PHAGE_Aggreg_S1249_NC_013597: hypothetical protein; -; phage(gi100033)               7.90e-76            MMHITETTFNKIFPRATRGIYQVLEKNIEKAGCLTKPQQAMFLAQCGHESAGFSTFSENLNYSEYALLRVFRKYFNETTAKQYARNQQMIANRVYANRMGNGDERSGDGWRYRGRGIIQITGKNNYTAFKSWLGRDIQLDDIANNLDLAVKVGVWFWLANDLAQINSVEKATRRVNGGLNGLEDRVNLYRRLMV
2311543..2311824                   PHAGE_Aggreg_S1249_NC_013597: major tail protein; -; phage(gi100031)                 2.39e-06            MKQSILFHMMKKVLTLTMPVLLALLLTSCASKPVAQVCPQIPAALLAHLDKTGFTGQTYGDVSKYSVILKRERDVCLNRVDKIREWQTENAQN
2311837..2312088                   PHAGE_Escher_phiV10_NC_007804: hypothetical protein; -; phage(gi89152424)            1.07e-22            MENRVTKEHLESIIVDKKFHRLTETLTVCVLTLRNGFVVTGESACVDPASYNQEIGESIAYENAFDKLWMLEGYVLKNKLAGF
2312129..2312848                   PHAGE_Entero_933W_NC_000924: putative small subunit terminase; -; phage(gi9632516)     3.82e-19            MARINWKALQIEYIRANAKTGVSVKDWCAKKGLNLSTAKRYIKKPETVFEQAEKCEQNCETANIEKQDKSKDYSKNCETNCESNCETAKSEVKSAQKTANKGGRPKIHGGYSCYFKDDSDFGIVKDFSLKDEIDLMRQRAVSAVKSIEKYTALLEEAETAEDKEIYSKLIDSADKALERAITRVETLNYTDNSILNIKSQIEHRKAQTRKTLAEADKLEQEIKTKSRGLKDSVVYNIEF
2312851..2314389                   PHAGE_Burkho_BcepC6B_NC_005887: putative TerL; -; phage(gi48697193)                  3.39e-93            MQINYKASATFKKIHRLNPFVLAIRGPIGSGKSVGCVMKMFQISLNQEPNAEGIRKTRWACIRNTYPQLKGTVIKTFQDWIPQSICPIKYDSPIVGMMKIPHPDSETIVEAEFFFLSLDKPKDIDKLMSLELTGVWINEAQFMPLAIVNEAVSRTGRYPSMKEGVGATWSGMIMDTNSPDDDHWWYEFECGVDEETGEPLKPSNWEFITQPGALIDVTGIPHESLSDEIQAFIEQGLFVDYKGRRFVANPLAENVDNHKKKFGYWFDNVQGKTLNWIKSRICNEFATVQTGKPVFIDHFNKELHVSKEKLVPVKSWETFIGLDFGLTPAAIIGQIAPLGQLRIVDEVVATGMGIERFITEQLSSLLRSKYADCNIRVIGDPAGVQRAQTDERTCFQLLEEYGFNAQPADTNNTTARLEAVRWWLSRLVGRGQPAMLISPHCKTLIKGYETGYAYRQLNVSGEEKYTETPDKNRYSHPHDANQYLCLGAMPTMFKQQIINVKSHNPISSRTGY
2314391..2316574                   PHAGE_Punice_HMO_2011_NC_021864: putative portal protein; -; phage(gi526244986)      1.01e-45            MSEQIANAIESFGQTLQSRLMEQINQRQPIVQRWVTDMYQYRNQYEKQSNTNKSKVFVGYTRSKTDAWSAQMTDMLFPSDDKNYGISPTPIPSIANIAKQPDSQDPMQMQQIQTARQIMLDAKERAEKMEKLIDDQLLECDYAAEARLALHYAAVLGTGILRGPVLETVEERSWKDDGLGNWSANSSIKNKPSVKVVFPWDFVPDMTAPSLKECQFVFERSYLTKKHLQALIKNPYYFEKSIAELIETDAQETHTSSADMDGYLDTLRTLSGLEKATNDKRYEVWTYHGGIPLSVLEQAIQELESGEQLKITDAQKESGAEIDGIIVMSGNGKILSVNLNPVNASEFPYSVYTCEPDVACVFGFGIPYLCRDAQEILNTAWRGMIDNSVMTIGSQIVVNNSVLSPADNNWEITPNKIWRTNDRATANAQFEAQRAFGVFSFDSRQQEFANIIQLSKSFMDEESGLPMIAQGEQGQVTPTLGGMSMLMNAANAVRRRQVKEWDDAVTKPLIRRFYEYNMVMSEDNEVKGDMQIVARGTSALLVKETQTAQIIDIFQKFGQHPQLMHAFDWYDGAKTLMQSMSMGTQTMLIPKDEYEQKLQQMQQSESEQPQDPEILKAQMQMQLAQQKQQHEMQLEQMKIQHQLQLEQMKVAIKEKELEIKMLEIQSHQQSSQAKLDLDRELNTARISADIQKESGRQAVDMAKFKTEVQLKQTPVPETEVRNNIGLD
2316640..2325165                   PHAGE_Salmon_SJ46_NC_031129: hypothetical protein; -; phage(gi100045)                3.61e-29            MSAFKLSNDEYQYMQKTVFGDKDTQISDSSSILMNSEPKAEEQGFMGDMVDSFQMGAWRGASHLARGLGTIFDSEWLNKAADWAASGADENMATMSSKMREALGQSAFDGFNEETGEGQGVLNAHWWAGNLGALLGEQLDTVLTLGAGKAATTGIKFTAKKLSKKAAEQIGEVAVKEAAKRGVPQHLQRAMGVTAVMSAMSAGNRASQVYDEVGQMSNEDLANLEGFKQAYWGLKESPKGQNLTHEELFEQAKQSFRNQVGRTAALDPAAIAADIASNSFSGLGGGLWGLAKPGQTIKSGLLKGALLESTTEGVQGAAEQYAINRTAQNYYDPNRELADGMKQNIADGMVLGSVFGGVMGGIDAIAHKSTMNKERKRILDAIETGNPEIDARIKLQVESINNFANELDDLVSSRRINALNAMGRKEARAIEIHSQMQRQQEETEGGQDSIDIGNGNYQPFSYKVVEAESLIPTVEKADNQYRDRSRVASQEQINNIARNLDPRKLTSSPTMEMGAPVLANDGSTIIAGNGRSLALQKAYNEHLGDIYRNHLIDNAEQFGLSSDDILQYQHPVLIRRLNVPVDIQQTAINSNVQSGMRMSSLEQAKVDSELLPDLNNFNVTENGNIDRDFVRQFVARQPKQVQNELLDSKGFLSQTGVQRLRNALFYRAYGETETLSRMIESTDVGAKNILNALMEISPVVAQVKQDIQNGNLLDVDISQDIVAAADKYNQLKSQGVNIDEYLNQQDFVGYLSQEAKAILALFEENKRSPRQLAEVLKNYYISAEKQGNASQSSMFGDEKVDRLGILNQVGGKELNVNKQLTDDQVQAIRALQQLVLWGVDNNKKLNSSSGLKDVEFENDNVAVSLLLDKKNVKSLIDIISGQDYQRFFELLPKLDFIVINNVNGTGVGINPSLELNEIKAILRSNGVQIEKVLSGMYLLSEVQKNPDFINTVKSEINDQDVKRDAFSEDYDELKLSRSTQQETPSFYETEKKLGGEKAYQKAVKDGKTELNYRQWVQVRTPEFKAWFGDWENDPKNASKVVNPKTGEPLVAYHGSSNYGFNTFKDEGVRGIYFTDNQDIAESYFDKNSSNGGYYGTFLNIRNPSESDFEGQSWNNYIDPKDNAIGDYFVLNQYDEVEARFIKESKANQYIQDNTDEDFELRVEHIDNVDPSLYDDSDDIKGVSTDYLTIDAKSRGYDGAIYHNVRDRYDGFTDKSNDTEANVFVAFKANQIKSATNNTGAFNVGNDDIRYSLNEDPSSDFAKAVDMVDSGDRVARYINVGSTPEVLKMVGVPDAQIDIHSSVLHKVMKSKHNVTSETLKQLPSQINNPVAVMKSSTRNNSYVVLTELIEQEGNRDKPVIAALHLKKTNQGIELINITSVYGRSESQIQNGLRNDLLYLNRTKGRHLMNRLGLQLPPGLDSDIHLSAKNIKTETDLSQYIQNKKQPQNPNLTSIHNKISKFVGKHLSKHFEIVTAAEIGITDLTVEAGYNPKTGKIFIVVDNIRASNALTRDERLAWVAWHELAHRGLGVKFGAEFNDLMAKIDKNSTINKLANAIQKQRSETAQNRHLAVEEALAELHAAYVTGKLDELKSRYNIEIPKGHEKGLKSWFEMTAQRIREFIAKLFGKETADRFSHDDLISLLSDINKSAGGDVLSNNKFNNAKFSLNEEPSSSFAKAVDRIENAGPSNPKRYINMGTTPPVLKMLGLGEVKIAMRESVIKKALFEHSVTGDDLKHLPEQINNPVAIMRSNPSSMNPNGLVVLTELSEVVNGKDKPLIAALQLKRVGDKLEVINITSVYGRDWNTQIGNDLSRTIYWNKTKGYQFARSGGLQLPNMLTSVDNLSAFNIKTETDLSQYQNEQMKFSKTTPFSQGGNTSVLELSRSGNIEPEPKWWDIFTSRQKFKEAVGKGTAKLDEWLADSLRPVNNWIDEMKFSDSTGNTSSRDHEKRRLKDAMYTAKGKRDALNSELETNFLKPILSKIAQIAKKSNGKINEETAKRKAGFWVSARYSIEKNMELLKADEQVMLDAKKALEDVKANGTVDEVREAQKAFDKAEKQYLARKSDAWNKDFSNKNFKVGVAGGWSIPEAQEIMRNIEKDIPRSELESIGDLIADLNQARLEIDYRSGRYTTEEYNKFKANRHYVPLTGDPNAEADDFDFIGGAGANALNIAKDKALKGRTSSEAEDAIDAVWKAVGKTTTYAGWSDFKNKIDDLYETEVSLLKDKGYTEKDAREQASKNIGISKRRMQGLTRSSDNVLIAKQGGLYYEYELPEKAMNALKSDNVEYANAFLKALSKPTSWYARGVTQWTLTFAPINMFRDTWEKSEFIRVQKVYDKNGKQFDSKTMDRIGRGIWNNALNPSQEVWQATKRFGFGQELRDSVESERLLKELLKNGGVSNYGTYLDRTETDLVKKLKRENNPIANKLDKVAGVLESYNKMFDTVSALAAYKSLIDNGVDSKQAAAITLNLTNFRKTGSKMKGIKALYLFSQPTVMGAANLIKYLSTRKGQLRFLGYMATMTALYTVLRSMDDKDEGGNKMDQLGDITRFIPIPTGNGDYIKIPVGFGMPQMAWNFATNLVKGTVSDISYVEAGVNMLSHSMKTFAPVSPSEISAAKYPLEKLTLTATPSILQPLMQNVLNRSAFGNKITTNFVRDDKLKAEQSKSTTAQFWKDLAIDIQQSIGIDMHPEQIKNLFDGYSAMLGSLRELNTIFIDNPNREQLGRNTRTPFLNQLYGAGNEFAVQSRYYEASEEAQSVFKEYAYRKENKQLNGWLTPERQKLIKFHERNAKTMGELRSEKAKLTRQLREGKISSTAYENRIRKYNQSMDKLQRRILTQYRRMEGLNTQ
2323488..2323499                   attR                                                                                 N/A                 TGCTAATGCATT
