# Supplementary material for: Comparative analysis reveals the Genomic Islands in Pasteurella multocida population genetics: on Symbiosis and adaptability
Source: BMC Genomics. 2019 Jan 18;20:63. doi: 10.1186/s12864-018-5366-6 (PMC6339346; doi:10.1186/s12864-018-5366-6)
Supplement: Supplementary file 9 — File S2. Detailed information on predicted phage of each strain (ZIP 5010 kb). [file 12864_2018_5366_MOESM9_ESM.zip › File. S2. Detailed information on predicted phage of each strain/ATTK/phage_regions.fna]

>1	 697475-731558
TTTTTTATAAAAATGAAATTTTTAACGCGTTCGCATACAGTTTGAACAAATCGCTGTAAAAGCAACCGCA
CTTTAGTCTGCCAGCAAACGACGTAGCAAGCTCCCATCTAATAACGCACGTTTAATTAACGCAAATGCCC
CAATGACATCTTCATTCTTCAGTTCTGATGCAACTAATGGCGTATTCTTGACAAAAGCAGGCAACGCATG
GCTATCTAAAGAACGTTGTATTGCCGCAAACAAGATATTTTTGGCTTGTGTAATTTCACCAGAAATCACG
ATCTTCTCGGGATTAAACATATTCACACTCATCGCCAACACTCGTCCAATTTGCACCCCAACGTGTTCAA
TCAGTTCAATCGCTGCCGTATCCTGTTTGTTACTCGCCTTACAAATCGCATCAATATCGTGCGATTCAAG
CGATAGCCATTTGCTCTCGTAGCCATCTTCTAACAGCTCGTGCATTTTGCGTTCAATCGCCGTATTGCTC
ACGACAGTTTCCAAACATCCTACATTGCCACACAAACAACGTTTTCCCAGCGGATCAACTTGAATATGCC
CAATCTCACCGACATTATTTTTATAACCTAAAAAAACCTCATGATTTATCACAATGCCAGCGCCAACACC
ACGATGAATACGTAATAATAAAGAGTCATAACAATCTTGCGTCACACCAAAATAATGCTCTGCTAAGGCT
AAACTGCGCACATCATGTCCAATAAAAGTGGCTAATTGCGTATGTTGTGAAATTTTACTCGCTAGATCCC
AAGGCACTTCTAAATCAAGATGTGGCATGTATTCAATCATGTCTGTTTTCACATCGACAAATCCCGGCAC
CGTGATCCCCACAGCGATAAACTCACTGCCTCGCTTCTGATGTTGTGCAATAAATGTCGTCAAATGTTGT
AGAAGAAAAGCCTCTATACTCGTAACACTTTGCTGTTCTGGTAAATCCACCACATCTCTTTTTAATAACT
TCGTGGATAAATCCATGATAGCAAAAGTCGCATGTTTACGACCTAAACGAATCAAAATCGTGCGGAAAGC
TTTATGTTCCGCCACAATTGAAGTGGCACGACGTCCACCAGTAGATTCCTGTTGCTCCACTTCTTTAATT
AACCCTCGAGCAAGCAGATGACGTGTAATTTTAGTGACACTCGCTGGGGCTAATTGGCTGAGTTCTGAAA
TTTGAATACGAGAAATGGGACCTTGTTGATCGATCAGTTTATAAACAACAGCGCTATTCATTTGTTTTAC
TAAATCAACATTTGCTATTTGGTGATTTTCTCGCATATTTTACCCCAATAAAAAAATAACCTGATTATTC
TAAAGTGAATTGACTGAATTAGAAATCACTTTTATTTGTTGTGCTACTCCACGTCGGACTTTAAAGTTGA
AGAAAACAGTGCTAATCCCGTTGAATTACCTGTTTTGACCATCGCATTCATCACTTGTGTAGGTGAATGT
AAAAGTTTATTTGTCAATTTATAACTCAGTGCTTGTAATACGGCTTCGCTATCTTCACCTTGACGTAACG
CAAACAATGCCTTTTCTAATAGTATTTGACGAATATCTTCTGCATTTTCTCGGTAAGAACGGATTAAATT
TGAAAATTGATGCACTTTTAACCACTCAAAGAAATCCACACATTCTTGTTGAATAATCACCCACGCTTGT
GCCGACGCTTTCTCTCTTTCTGCCAGATTGCGTTGAATAATTGTCTGTAAATCATCTACTGTGTAATGAT
AAATACTGTCTAACTCACCGACACTTTCTTCAATATCACGTGGTACCGCAATGTCCACCAACAGCATTGG
TAGGTCACAACGTACTTTTTGTGCAATCTTGACCATATCTTGAGTAATCAAGATTGTTGGACTTCCTGTT
GAGCTGATCACAATATCCGCTTGATTTAAGCCTTCTTGTAACTGTGTGAGTGCCAAGACTTGCACATTTT
CTGCACCATCTAATTTAGTTACTAAATGTTGCGCTCGTTCAAAAGTACGGTTTGCAATCATAATTCGTTG
CACACCATGGCGTAACAAATGTCGACACGTCAGTTCGATGGTCTCCCCAGCACCGACTAAAAGCACATTT
AGTGTTTTGAGTGAATCAAAAATTTGGCGTGCTAAACTACATGCTCCATAGGCTACAGACACAGCACTGC
CACCAATATTCGTTTCGGTTCGAACTCGCTTTGCGACAGAAAACGTTTTTTGAAATAAACGGGAAAACTC
ACTGGAAAGAGGTTGATTTTGCCCTTGATAATACGTTTTACTCAACTGATAGGCATCTTTCACTTGCCCT
AAAATTTGCGGTTCTCCCAATACTAATGAATCCAATCCGCAGGCAACACGCATTAAATGTAAAACCGCTT
GTTGATTTTGTTGCGAATAAAGACAGTCTGCTAACGCATCTAAAGATAACTGATGTATTTCTGCAAACCA
TTGCATACAACGCGTCGCCCAACTTTCTGCCTCTTGAGGCGGAATAGCTTTATGATGAAAATACACTTCA
GTACGATTACAAGTGGATAAAATCACCGCACTTTCAGCCAATGCTTGTTGCTGAATTTGCGCCAATGCCT
CAACCCGTTTCTCAGCAGAAAACGCCACTTTCTCACGGATAGCGACAGAGGCTGTCTTGTGATTAATACC
AATAACTAGAATCGTCATACATTATTTTACATGAACCGCGATCAAACACGGCGCGTTGAACCCACAAAGA
AAAGAAATAAAGCCCATTTTAATCAATTGTCCTGTCATGAGCAAACGGCAACGTGATTATTTACATGAAC
TTCGCTTTTATTTCAATTAAAACACGTCTTTTGCTTTACGCCATGCAACAAAGGTTTCTATATTTTGTGC
GATCAAAAACGGATTAATCTGTTTTTCTCGTCCCATTGTCGTGGGTAAACTTGGCTGGTGTGCTACACGC
TGTTTTTGTACCCATTGTTCATGTTGTTGTATCGCCACATTTTCTGGCAATACATATTTGGCAAAGGCTA
AATTGGCTAAAGTATATTCATGGGCGGGACACACAATTGTGTCATCAGGCAAGGATTTTAAGCGTTGTAA
GCCATCAAACATATCTTGATAATTCCCGGTAAAGACACGTCCACAGCCCGCAGAAAATAAACTGTCGCCA
CAAAATAAATGCCCATCAACCAGATAGCTCACATGTTGTTCCGTATGCCCTGCGGTTTGTAATACTTGAA
TGTGGTAATGTTCGGTCTTCAAAATGCCCATATTAACAATTTCAGTCGCCCCTTTCGCTTGGGTTTCTGC
TGGTCCAAAGACTTTCACGTTTGGAAAATGTTGTTTAAAAAGTGAGACTCCCGCAGTGTGATCATCATGA
TGATGAGTTAACAGCAAAGCTTCCACTTTAAGTTGATGCTGTTGAACATAATCGAGTAACGGGGTAAATT
CTGGTATATCGATCACAATTATCGGTAAATTTGCTCGTCCATAGAGCCAAATGTAGTTATCATTTAGAGC
AGGAATCGGTACTAGCATAAATTGTCCTCAAGGGGTTGTCATGTGGTGGAACGCAAAATATCCTAACGTC
ATGCACTTGCCGCACAGCTGGCAACAATTACAAAATGGCAGTTGTTATTGTAACGCACTTACCGACTATT
TTTCGGCTTGGTATCCAAAAATTTTAGGTCATCACGTTTTAAAACTTGGAGGATTAAGTGCTGAAATTCA
AAGCGATTGTTTTTTGCATCATGCTATTTTACTTGCTCCCCATATCAGCCCACCATTACAAAGCCTCGGC
TTGCAAAAAAATACCAGTGTCATCCAAGCTAATTTGACTGAACTGCCTTTTATTGAACAATCAATTGATG
CTTGTGTGTTGAGTAACACATTAAATTTCAGCCAAGACCCACACCAAATCTTACGTGAAGTTACGCGTGT
TCTGCGTGAAGATGGCTATTTATTCTTGTCTCTTTTTAACCCCTTTAGTCCACTATTATTTAAACGCCAT
TTGCATGCTATCCCTCATCCCCCATTGCCTGTTCGACACTATGTACCTTGGCGTATCTTAGATTGGCTAG
CTTTACTTAATTTTGATATTTTAGATCAAAAGCGCTTAGTCAGCTGGGATAAACATCGCTGCTTTCCACA
CTTAATTGCGATTGTGGCACGTAAACGGATTTATCCATTAACCCTCAATCCACAAAAAGCGCACTTCAAA
AAACACGAACTTCTCACCCCAGTTAGCGCATTCAAAACAAGACTACTACGTAAATAAGTGCAATTAACTT
AGCATTATTTCTGTATGTTTCCGGCTATTTCAAAACTCAAGTAAATACTATATCATACGCTCAACACCCA
CAAAAAAACGTTTCTGGGTGTTTCTATTTATTTCAAAAAATGACGGTATTTTTGACGGTATTGAAATATG
TTAACAGACTCTAAAATTAAAAAACTCCAAGCCAGCGATAAGTTATACAAGGTATCTGATTTACATGGGT
TGTATGTTGCGGTCTTACCGAGCGGTGCGAAATCGTTCCGGTATGACTACCGGTTTCAAGGTAAGCGTAA
AACGGTAACGTTTGGTAAATACGGTAAAGACGGTATCACTCTTGCAGATGCGAGAGAACAGTTGGCAGAA
GCTCGGCGATTATTGGTACAGGGGGTATGCCCTGCTTTGCATAAAAATAAGCAGAAGACCGTTGGTGGGG
TGTGTACTTTTGAGCAGGTATTTTTGCGCCGTTTAACTTTAAATGGGGTTTCACATAGCTCAGCTAGAGT
TCTTAAATCCACATACTACACTCACATCCACCCTACGCTAAAAGATATACCGATTGATGCGTTATCTACG
GATAACATCCGTAGCGTGTTTGGTAAAATAGACCCCAGATATAAATCGGTTCACGCAAATGTACATAGTG
TAATTTCTTCTACATTCAATACCGCTGTTGAGCAGGGACTTATTTCCATGTCACCGTTGCGAGGAATTCG
GGTTCCCGCGAATAAAACGATAAAACCCCGAGAACGTTATATGACCCCATACGAGATTAGTCGGTATATC
GGGTATATCAATGTACACAAAACAGGTGTCGGATTGTGCTTGAAAATTTTACTTTATACGCTCGTGAGGA
AAATGGAATTGGCTAAGGCAGAATGGAAAGATGTTGATTTGGAGAATGGCATTTGGTTTATTCCTGCGGC
TAACACCAAGAAGCGCCGCGACCATGTCGTTTATTTAAGCACGCAGGTTATTGACATGTTTCGAGAGTTG
CGGGCTAATAGCATTTACGGCAAATATGTCGCTGAATCAGCTTATTCAACCACTGGTCATATCTCGGCTA
GCGCATTTAATTTTAGCCATAACAAGATTGCTAGCATACTCGGCATTGAAAACTCTACGGTTCATGACTC
ACGTCGTACTGCTTCGACGCATCTCAACGAGCTCGGGTATAACGCTGATTGGATTGAGAAGTCACTCGCC
CACAATAAACAGAACGTACGAAGCGTCTATAACAGGGCTAAATATGCTAAACATAGACGCCGGATGTTGC
AAGAATGGGCTGATACAATCGATAGATGGGTGAGCGGCGACTTTTCAGACGTAGAGGATATCTATTGATA
TTCTCTGTTATATGCTAATTGTTTACGTAGCAATTCATCGACGAGTTTTGGGTGTTGGTTGCATAATTCC
CCCCAAAAGTGCCCGAAACCGTTTTTGAACATTAAGTCATCCACGAAATCGTTCATCTGCTCGATGAACC
TATCATCTCTTGTGGATGCATCATAGTGACGATACCCCCACGTTTGGGGGTCGCCGAAACCTAGTCTAGT
CATTGATTACCTCCAAATCCTCCCATCGGACCTTCTCACCCCAAGAACCGGGAATATGGTCGCTTCGGTG
TTTCATGATGGATTCTTCTAATTCCATGCAATCTGGTGTTTGCACTGTGTATAAACCCGCACTTAAAAAC
TTATCAACGGTTACACCTATCACACCCTCTTTTTGTACACCGTAATTTTTCCAGCGAACGCGTATATCTC
GTTCAAACGGTGGTTGATAGCCGTTCTCCGCTACCCATTTCCTACTTAGCTCCCTGTCGTATTCGTCTGC
TTTCGCAAGTAGGTCCCCATCAATCAGACATTTAGCTTTATGGAAATCCCAGTCTCGATATCGTATTAGG
TCTTCCGCAGCTTTCGCGTCGTCCCAATCCCAGTCGTTAAGGATGTCAGTAAAGAGTTGTGTTTGTTTGA
CGTCTTCGACTGTTATATCGTCCTTGTCGATTTCATCGCTGAGGTAAATGTCCATTTCACGCAAGATCCA
ATTAGCTAGAAAATCCGCCATTAAACCCAAATCTTCCTCTATTGACGGTCTTGGTACGTCGGGTACCCAT
CTGTCTAACGGATATTTTTGCGGTTGTCCTTCGTCAGGATACGGATATTCTATCCCGTGTTCATATGCCA
CATCTGCTGGTATATGGTTGTATTCAAGTTCGTAACCGTTGCCCATAGTTAAATCCTACTATTAATTTAA
GATCTTCCCAACGTATAGTTTTACCTACGATACCCACTGGTGGTTTGAGCATTCCTCGCTCTAATAATAT
CGATTCTTCGTTTTTCACTAGGCTATAACCAGTCCTGTCCAACTCTGGTGTAATCGGCGGCTGTATTACA
CCAACGGTGTAAGTCCCATCTCCTGAATGTAATAATACTTTAGCACCGAGTTTGAATGGTGCTTCGTATC
CGTTTGTAATTACCCATGTTGCATCATGCGTGGTTTGACAATCTTTTAGGAATTTGCAAACAGGTTCTTT
GTATAAAATTATGGCATCCTGAATTGGCCAGTAACACCGTTTTACCAGAACCTCTATTACCCCGACTTCA
TCATTTCCACAACCAAGCGCCCACATTAACTCGTTGAAGAATGCCATTTTTCTTACGCGTGTTTCATGTT
TATTTTTTGCCAGCGCTTCTAGTATTTTCTTGCGAAAGAAGGCTTGTGCGTAGTTTTCCACGGCGTCAGC
TTTTAGATCCCTTTCCAAATCAATGCGAGGGCGTTTATTTCCCGGTATCCATTCGATAACGTCATATTTA
AAATCTGGATTTTTAAGTAATTCTTTTGTTGCTTCCCTGAAGTCTTCTAGCGTCCAATCCAGTGTGTTTT
TGACCATAGTTAAACCCCTTTCCATTCTAAGATAAATTGTTCAAGTGAATCGGCTTTGTAGCCGATGCTA
TCTTTGCTATCTATTTCTAATTCATAACTTGTCAAATACTCGTCGTACACGTTTCTGTAATACAGTGGTG
CTAACATTTCCCTTAATGTGAAGTCGTGGTCACACGGTGAGGATATCCAGTAAGCTGTCAACGCATGTAA
CGAATTTGCCTTACTGAACTTATCGAACAATGTGTCCGCTAACACTTGCGAGAGGTCAGCGAGATTGTAC
TGTTCCCGAATAAACGACTCACTTGCGTCATGTAAATAACGACTGCCGTCTTGCTTGCGACAAGCGACCG
CTGAATAGAAACACCAACTATGTCTGATGTCATAGAGAATACGTTTCTGTTCTGGTGATAACTCGATAAT
CTGACAAGTGCCTTTCTTCATAGCAAAGGTTCGTGGCACAAGTTTTTTATCAACGACATCAATTACTGTC
ACGACAAGAATGTCATTGACAAGGTGCTGTGCTGTTTTGATTTGTCTCAACTTGTGTGAGTATTTCTTTG
TCCGTTTCTTTGTCATAGCGTTTGTTCTTGTTGTGGTAGTTGATGTGTTCGCGTCTTGCGTGATGTACAA
GCTGCAAGACGTGTTCCAAAGTGTCGATGTCGTGGTCAATCTCATCTAATGGGATGGCGACTGCTTTATT
TATTGGTGAGTATTTCAGTTGTATATTGATTAATGGCATGCGGACCTCATTACTACGGCTGTTAAAAATG
CCGTTGACGTTGATAGCAATACCATTAGTATCGCTAACTGCGCGATTACTCTGCTGTTTAGGTGTTTGGT
AATTTCAGGTATTGAGATAAACGAAATGTAGACTATCGACATCAATGCTGTGGTAGTGAAAATTACAGTG
GTCGCTGTACCCCAACCTAGAAACTGTTTCGATAAAACTGATATCACCAAGCATAAAAACATGGATACCG
TCATTAGTAATTTGTACGTGTTCATAGGTTATCCTCTGGTGGTTCGGGTAACGGTCTCCAAAAGTCGCAG
TCGACCGTTATTTCAAAATAGCCGTGGTATTTAAAATTTGGCTCTATGAATTTTAATTCTTCGTAGTGAT
ATGCATATGTAGCGAAACCAATTGCATATCTGCTACCAGTCCAATAGGCGACTAAAACGTCTTGGTCTAT
TTCAGGTAATCGCTCTTTAACACTAATCCAACCGTTATTGTCCATCTTTTATCCCCCTCATCATTTCTCG
GTAGTTTACTAGATTGTAAAGTTCACATAGGTACAGAGTATTTTCGAGTTTTGTTAACTCTTCTATCGTC
TGAATTGCTACGTTGAAGTTATCTACTACAACTTCCATTAAGTCATGCGATGGGTGCAACCCGTCTATAT
ACTCCCCACCCATAATTTTCGATGCGAGTTCTGTGTAATTTTTGAGGTTGTATTCTTTCGGTGTTTTTAT
TGGGTAGGGCACGTTCTCTACTGCTATTCGAGCAGCGAATTCGTTGAGTTTCGTGTTTAAAATCATTCTG
CATCTCCTATAAAAAGAGTCAAAAGAACCCCAAGCCCTACCATAAGCAGGGCTAGAGGTGTTTGTTGTAG
GATTAATTGAGTTGACGACTGAACCATGAATCTACCTCCGCGGCATCGAAAAACACCGATGCGTTAAGTT
TATGATTCAGTGGTTTAGGGAAAGGATCGTTACCTTTCATCCGTCTCAGTCGCCATAGGGCGGTTCTTGA
CACGCTGTACATCTGGCAAATATCAGCGAGTTTAACAAAGCGTTTGGTTTGGTCGGTCATTGGTCTGGTC
TCCGTGTTTTTGTTTTATCGAATGAGTTCTTTTCTCCCAATCGATTTAGGGTATTGAACGCCCACGACAT
ATAATACTTTCTTAGGCTCTTTTACCTCTGTGTACATAAATTCATTTTTGCTTGTATGGGTTCTAATCGC
CCATTCGCTATCAAACATGTCAGGTTTATACTCTAATACTCCATAAACGATTGGTTTATCCTTATTTATT
AGAACAACGTTATCTAAATCTGATGGGATGATATCTTCACACACAATTAAAATGGCCCCTTTTCGCAAGC
CATGACAATCTGTATCGACTTTAATGCCGAATGCTGATTCAGTTAATTCCATTGCCATTATTTCTACACT
CTCAGTTATTCTTTTTCCCGATACAGTGTACTTAACATCTACAATCGTATTAGGTGTCATGTAAGGTGCT
AATTCATCTATTGACTTACCGAGGGCTCGCATGAAGCCGGTCAAGAAGTTTATGTTTAATGGCATGTCCC
CATTCATATAGCGAGAGATAGTCGGTTGTTTCAGACCAGTCTCACGCATAACATCGGATTGGCGTCCACC
GTTATCATAAAATTCTTTGTACAGTCTTTTTAGGTGCTTTAGAATTAGTCTTTCGTTTTTCATGGTTATT
CTCCGCTTTTATAGTTTCGTTAAAGTATGGGGTAAAAAGCGGTAATAAACAAGAAAAAATATTACATAAT
ATTGTAGAATATTACATATAAACTAATACGATACTTTATATGTTATGTACTCTGCTAGCTCTTTATATGA
TAGTGAACGTTTCTCAAATTCGCTCTTTTCGATACCACTTTCCCATTCATCAACGTTTTCAAATACTACA
CCTGTGTTTTTAAAGCCTACGATAACGCACGCTTTCTGCCCTGATTCCACTGTTTCTCGCAGTAGTTTCC
GTTGCAACGCGCTTAGGTTAGGTGTAATCTTTGTACTGTTTAGTTTAGGTAGCGACTTCAGATATTTATA
CTCAACCCATAACGCACCTCCTGTTTTTCTGTGTCTGTAATACGCATCGGGGATCCCCCCCATATAAGCA
TCACAAATTTTCCATACCCATACAGAGTCAACTGGGATTTTTTTATGGACTGCTCTTGTAAAATCTGGTT
CGTTCATATATCACCGATAATAATACCCGCCCCGTGCACAAGCAGAGGGAGCGGGTGTTGCTAGTGGTTA
GTGGGTTGTTTTGTTTAACCCTAGGGCTTCATACACACTCTTGATTTGTGCGTATAGCGCATCGTCTGGG
CAACCCGCGAGCTCGATATCGAAGTTGTAGTAAGGCTGTCCTGCTTTATTTTTAGCCATTACTGAACTCA
GTGCCCAGATAGAACCAAAACGTGCACCTTTACGGATTGCTGGCATTGAGTTCCAGCGACGAGATACTGA
GAGTTTAGATGATGTCATCTGACAAAGAACCGGATCTTTAATTTTACCTTCTTCGTCAATTAACAACAGT
AAGTGGTTATGCGTTTCTACAACATCACAGTGTTCAGGTTTCACTTCGGTATTTGCGTTGACAAATTCGC
GAGCCTCCTGTTCTGTTGGGAAAGTCCCTAATAAACCACCGCCTTGGTCGCGTTTACGCCATACTGTGTA
TTCCACACTAAAGTCGAGATTGGCACAGTACACCGCTTTAAACAGCTCATTGGTTAACGAGTTTAAAATC
AACCCCGGTTGCGCACCTTTTACGTATTTATCCCCCGACCCCGGCATAGTTTCAGGTGACATTTGTTGTA
ACAGCACAAGACGTGGCAGTGCTAAGTCCTCTGTGCGAACGTTTTCATTACCTAATCCCGCGTCTTGCAT
CGCTGCCGGTGATAATGACATGGTGGGGTTCCATGGAGCTACTGCTGTTTTAGTTTCTTGGTTTGCTTTA
GTCATGTTCTCGGTCTCCGTTTAAATGTTAAATGGTCATTGTTTATGATTAAAAATATTACATAATCATG
TCAAATTATTACAACAAATGTAATATTTGTAAACGATTAATTTTTACGGAACGTAACCTTTGTAATTTCG
GTCGGTTCCACCCCTTTAACGACAACGCCTTGGTCGAGTAAAGACCTGTATGCGCTTGCGTTGAGTCGTC
TTTGGAACAAGAATAACAGGTCTTGTTCGCGGACACTTGTATTGAAACTGTCCCAGTCCTGAATGGTTGG
AACAATTTCTTTTGTTTTGTATACGGTACCTACACCACGGATAGTTGCGGAATCGGTACCTGCTTTATCC
AGCTCGAGCAACATTTGAATTTCAAGGTCAGATTGCTCTGCCTTTAGTTCGTTGTCTTGCTTTGTTAACT
CAGCACGCTGACGCTTGATTTCAGCATAGCGTTCAATTAACCCGCCAATACTCATAGACCCATCTCCTCT
AGCGTTGCAATTTGTTCATCAATACTGATTGACGCTACTTGTTCAGCTAATAAGTATTTGAGTTTGGCGA
TTTGTGTCGAGTTTTCCAACACCTTATCCATGTGTTTGTGGCGATTTGCGCGTAGCGTTTGCAACTCACG
AGCGGTGTCGACAAGGGCTGTGCCGTTTGGCTCAGTGTCAGAAGTTAATTCTGCGAGTTTAGCGGTTAAG
TCTTCTTCTTGCTTCTCGTAATCTGTTGCAGATAAGGTTTGTTGGCGTTGCAAAGCGGCACGTAGTTTAG
TTAATAGTCGTTGTGTAATTTCAAAGTTCATTGGTTGGTCTCCGTTTGTGTTTTATTGTGTGAACGCACT
TGCGTAGGCAAGCAGTTCGTCCATTGCGTCTAATTTCCCATTGAGTTTTTCATATACTTCTTGCTCAACG
GTATTTAGAGCAGCAATTCTGACTGTTTCTGTCTTGCGCGTTTGTCCCGCGCGGTAAATTCGTCGACAGA
ACTGTTGATAATGTTCAGCGTTGTATGTTGGTGATGCCCAGATAGTGCGATTACCTCGGGTAAGTGTTAA
ACCGTGCCCTGCTGATTGTGGGTGAGCAAAGATAATATGTAACTTACCGTCTTGGAAGTCGTTTACAATC
TGTGTCCGTTCAGTGTATGGTGTCTCCCCATCAATCACACCGAACGATAGACCTCTGCGTCTGGCTTCAT
TACATAGTGCAATACGTTCATGTCGCCAGTTGAAAGCGACGACGCAGTGGTCTGTTTCTTCGGCAAGGTC
TAGCACAAGGTTGTAACGGTCCGTATGCACTGTGTGCACGTTACCAGTTTCATCGTAGATGGCTCCTGTT
AATAGTTGGAGTAACTTACGCATACGTACACCGGCATTCATCGCAGTAATCTGCCCACTTTCGAGTAGCA
TTACCGAATCACGCATGAATTCCCGATACTGTTTCATTAACTGCTTTGGTAGTTCCACGTGAACGGTTCG
TTCGTGGTTAGGGGGAATTTCAATAACATCTTCAAATTTCACCCTAAAAGTGATGCTATTTAATTGCGAG
GTGACTTTGGCGTTGGCGGAGTCTTTTTCCACCCACTTGGTTATGGTACGCCCTGCGACATTTAATACAC
GAGGTTTACACACTAGATTACGAAAACCAAAGTAGTTTTGACCGAGGTGTTCGCCATCATCCACGAGGAA
GATTTGATGCCACAGGTCAAGCACACCGTTTGAGTTAGGTGTTCCAGTTAGAATTACTCGGTAATCCATA
TTCTGAGCGACTGCTTTTATGGCTTTTGAACGCTGGCTGTTGTAATGTTTAAACGCTGTGGATTCATCAA
CCACTAATGTATTGAAATCTTCCAGTAATTCCGATCGGTCTTTTAAGAATTTAACCCCATCATGGTTAAT
GAGTACAATATCAGCACCTGAGTTAAACGCGCTCTCACGGTTTTTTGCATCTGCAATTGCATAGGTTAGT
TCTGGCGTAAATTTCTCGATGTCGTTTCCCCATGAGCACTGTAAGATAGATAGTGGGGCGACGACCAGCG
TCCGACCACCGCTCCCCCCCCCCCCCCCCCCCCCCCCCCCCCCNNNNNNNNNNNNNNNNNNNNNNNNNNA
TCGCATCTAATGTTGCTCGAGTTTTACCAGTCCCCGGGTCAGAGAAATTGCACATCCTCGGGTTTACTAA
CCAGAACTCTGTTGCTTTTTTCTGATGTTCAAAGGGCTTCGGGATTGTATCTGTCGTCATAAACATCCTC
ATATAAACTGATTAAGTCGTCTTGGGTGATACCGAAACTTTCCAAAAACAATGCCGCAGCCTCGGGGTCG
TTGATAACGAACTCGTAAATCTCGTTAAAGTCGAGTTTTCTACCCACTGAGTTGAACCTGTTGGGTGAGC
TGTAATAACCGACAGCTTCCCAGTACGGCGAGTAACCGAAATCTCCAGCTTCACGTTCAATAGGTAAAAT
ATCTAATTCACCTGCTTCTACTGCATCGTTTATCGCTTCCGCTAGCTCGTCCAGATAGACTAAATCTACT
GTTTCACTAGCTGAGTGTGCGTTACTGTATCCTGCTGCAATGTTCACGCATTCTGGTACAATGTCAGCAA
ACGTTGCTACATCGGTATACGAACCGCGGTCAGATGGCTTGTGCCCCATACCAATAGATTGGCATAAAGC
TTTTGTAAATGTTTTACTAGCACAATCTCCTACACCCTGAGAGTAGATAATTTCGGTTGTGCCGCGACGG
TCAATCTCAATCGCCATACGCACTTTCTCAAGGACATCTTTTGAGTTTTCCCGGAAGTAATCCGCACCTA
AGCCTCCTCGTTCTTCGCACCGGGTAAAGAGGTACTGTGCTTTAACCCCTTTAGAAATGAGATACAGCAT
GACAGCAATACCGGAGGCGTCGTCCGCACCGAGACATCCCGGAGTCGACATTACGTCTTTATACTGGACT
AGCGACATTACACCTTCGTGCTGACATACCTCTTGTCTTTCTGGCTCGTCTTTACGGTGCACTGTGTCGA
CGTGAGCGACAAACATCAGTGTGTCTTTGCCCATATCAAGTAACATATTGCCGTAGCCATCGATTGTTAA
AGGTGCATCTGGTGCTAGGCGTTTTAAATTCGGCAATAGATAGTTGTTAATGAACGCTTTTTCACCGACG
CTGTCATGTGCACGTCGGTATGAACAGATAATCGGCATTGTTTGGCTAGGCAGCATCTTCTAACTCCTCT
TGTTCTAAATTGTTTAAGTATTCTTGGGTTACCCAGTCATTTTTGTACTTCACGGCTTCACTGATTGGGA
TATAGCAGTCCATGGTATCTGACCGGTAACCGTCGTCGACTGAGTAATAATCATCCCCAAATCTGAAATA
CATGTCACTTTGGTGGTATTCTAGGAAAAACTCCCCATCTACGGTTTTTACACATACATGTTCACTGGCG
TAGTCTACGTCGTTGTAGCTTTCACATAACCTTACTACTTCGGCATTATTTAACCAATCTTCGTGAATAT
AGTCTGTTGTTGTATAACTTGACGCAGTATCAATGTATTCAATAGCATCGTTTTCGTGGACATGTTTATT
ATGGTAGTCCGAATAATGAAGGTCATTTACGTGGAAATACCCGGTGCGTCCTATCGGTTCGTAATAATCA
TCCCGGCAATCACCGTATACTGTACCTACACCGCTTACACTGATGTATTCATCCTCTTCATCGTTATCAT
GGTACTCATTGCAATGGTCACAGAAACAATGGTATTTTTTGTATAATACCGCCCTGTTATGTTCGATTTC
ATACGCACCATCTGCGTCAATCTCGATGTAGTCTTCATATAATTTGAGTGAATTGTGCGGGTCTACATAA
GGTGCGACGATGTTATCATCTTCGTCGTAGATAATGTTTAATTTCCCGCCTTCTGTACCGTTATGTGCTA
TGCCGACAGACCTAAGAATTTCTTGCGCGTTTTCAATACCGTAAACTCGGTTATAGCTGATATCGTCTCC
GTTAATCTTAACAATCGCACGGGCGACAAATGGGTACTGGCCTTCTTTGTTAAATTCTTTTGAATCTGGG
TGATGGTGTGTGATTAACGCTAAACGCAAGTTTGGCGAATTGTTGTACGGTTCGGTTGGGTAGATGTAAC
GTTCCCATTCGGGGTCATCTTCACATGTATCTTGTCTAATCAGCCCATAATAAGATGGTCGTTTTGCCAT
GCAAGAACTCAGGTTTTGAGTGACAGATAACACACGGTAATGTTTATGGATAAAACGGTCAGTGAACATT
ACATACATCGTTTTATATCTTGCTGTAGTTTGTGTCACTTTTCGTTTGATGTCGTCATCACTAAGTTCTG
GGAATAGCCATTTTAGGGCTCTACCTAACTTTATTCCTTTTTTAGTAACTGGTTTTTCACCTTTCTTTGT
TACCGTTAATGTAACATCCCCGCCATCTACTACTTCAGCATCCAATAACTCGAGGTTATTTTCTACCCAT
CTATCTGCCTCTGTGCGAGTATCGTCAAATTCGTAATAGCGAACATCCGAAAACATATAGTTTATGTAAC
GTACTACGTCGAGTGTATCTGGTTTAAACTCCAACAATTCACCTGTTGGTAGTCCTTTTTGCTTGTCATC
AAGCATAGATTGTTTTACACTTTCACGTAGAAGTGAAAATGTGTGTTCTGTGAATGCCATTTTTGCATCT
CCATTCTGTAACTTTGGTCGGTTATGGATTGGTCTCCGTTGCCCGTTGGTTTGGTCACCAACGGGCACTT
TCGTATTTACAGCATGCTTGCGTCGAATTTCTCTTTACAATGCCCTTCTTTGCCGTAAAAACAAAATCTG
CAAGCGTTCAACGATGGTCGTGCCGGGAATTCTGTTGCTGTGGTCATTTCCTTGGCTCGTTGATGTAGCT
GTGGGTGAAAAATAAGTGCTTGTTGTCGTGTGTATTGTCGGGTTAATTTCTCCCCTTTATCTAAATACCA
AAATTCAACCTTGATAAAATCAAGTTCTGGGTATCGCATGAATGCAGCGATAGCGTAAACTAAGCCTTGT
TCGCCATGCTTGAGTTCGTTTCCAAACTTCCTACCCGTCTTATAGTCAATAATCAATGCCGAACCGTCGT
CATTTTTTACAAAACAGTCGAGTTTTGCCATGTGCCAGCATTTCGGTCCTAGCCACTCTGACTCTGACCA
GTCCTTGTCGAAACTCCATTCGTCTTCGCAGAATACGATTCCATCTTCGAAGGCTTTTTTCAGAGTCAAG
AAACCTTTTTCAAATTTCATCAGTGCTGGCGGTACTTCATCACCCTCTTGCCCTCGCACAAAGCGCTCTG
CAAGGTCGTGTATTTCACTACCACGGCTCATTGCTTCAGAAGACGGTTCTTCAATTTTATCGATACGTCT
GAAGGCTAATCGACGCGGACATTCTTCATATGTCGATAGACTTGAGAAGGACCACGTTTTAATGGACCCT
GCTTCAAAAGTCGTGTCAACTTCGTTTTTGTCTTTGTGGGGTTTAGGTACAAAAACTTTGACAGGTAGAT
CATTGGATTGGACCGGTGTAATTGCTTTCCCGACTGCCCCATCCGGTTTAAACTGCTTCATGACTGGTCT
CCGTTTTTAAATGTAATACGCGTTTTGCGGTTTCAAATTTTTTCTTATCCTCCGCCGGTAAATCTTCAAG
AATCGCGTTCAGTAGTTCTTTATCGATTACCCATCGGATAGATGTGCCATTGATATTGCGTATCCTTTGG
CTACCTACACCGTTGGCGCGAGCTAAACGACCAAACTTGTTTGAGGTCATTTCTTTGGTCCCTTCGATTA
GGTGATAGAGCTGGCGCAAATCCTCGTTAGCAACGAATGAAATAACACCATCTCTAGCATCGAGTAACCA
CTTCTTGACGATTTCTTTACAACGCATAGCGATGGTGATATTGGTGGTTTCTACTTCTTTCACCTCCAAT
ACACTGGTGAAATAATCGAGGTTGCCCGAACGTACCGCGCTAAAGAATGCTTCACTACTCGATTTACCTG
CTTCGCGAGCGTCTTGTTTAGCTTGGTTCTCTAACGCCTCAAAGGCTTTAGGGATGTTTACTCGGTAAGT
GCTAAGGAATGCCGCTAATGGTTCAAGTTCTTCAGCAAGTTTCTTGTCTGTTCCTTCACGGTCATAGACA
AACTCAGGGTAACGGGTACGTAGCATTTCTTCTTGGCGAGGAGCCACGTTATAACGGCGGTCGTTATCAG
GGATATTAAGCGCGTTTACATCGTTGGTTGACATAATCACACTCATAAACGACTTCATCTGTACCTGCTC
TTGACGCATTGCACGAATAGTACGTTCATCGTCAGTGATGAGGTTCTTGAGCGAGGCTTCAGTTTTCTTG
GCGTCGCGCAGTGTTTTCATGTTAATCTCGTCGATTAGCACTAATAACGCATATCGTTCCCAACCGTTTT
TGTCGTCTTCGAAATTTTGTAATTGTTTTTCGAAGGCGTACTGCTCTCCCCACAATGGTCGACATACATT
CCGGTAAAATGCACCTTTACCTGTGCCCCGTGTACCCTGTAACACCCAACATGTTTCAGCTTTACGACGG
TTTTGAAAGATGTAAGCGAACCAATTAATGAAATGTTTAATTGTCGTGTCATCATAAGCCATCATGTGTG
CGATAATCTTATAGATGGTCGGACATACAAACTGTAACATCCACCCGTTTGAGTAACCAACGTCGGGGAT
AGGCGCTTCATATTTTGTACGCATATATTCGGTTGGTCTGAACGTGTTTACATAGGTGTATCCGTTGTGT
TCGTCCATTGTGAATACTTCTGTACTTGTCGGGTCGAAACGACGCTCAGCAAGAGGGATTGCATCTGGTA
AAGAGCGTCCATAATGGTTAAACCACAATTCTGCTTTGGATTTGTCGTTAATACATTCTTCGGCGATGAC
TGCTTTTTCTTTTGGCGAATAGAGCGTCATCAAGAATGTATTACCCTGTTCTAAAAACACCATTGGTACG
TTACTTTCTTTCTCCGCTTTCGGTATTTCACGGTCTTTGAAGCGCTCAAGGTGTTCTACATAAGTATCAG
GGTCAGCGATTTCGAATAAGAACGGGTCTTCACCTTTAAAGTTACGTACTACTGTCGGGTTGGCGAGTAA
TACATAATATGCGTTACTGTCACCGTTCGGTCCTATGTTGTAGTAACAAAACGTGTCGTTATGGTACGCA
TAATGCATACTGACACGGTTCGGGTTATTGACTACATTACAACGTTCGCCGTCGTGGTTAAGTACAGTGT
ATGACGGCTCGATGAATTTCATACCCATCGCTTTGTGTAGTTTTTTCAGTAGTTCTTTGCGTTTGTGGTC
AACTACTGCTGGGTCAACCGACATAATTTCATCTGAAATTGTCGCTGATTCTTTAGCTTTTTTGACATAA
ACAACACGGTCTTCGATATTACTGAACGGGTTCTCAACACCGCCCATAAATAATGGTGGTGCGATGAACA
CGATTCGTGAGTTGTCAGCAAGACAAGGATCGAGTAACCACTTAATTTCTTTCCCCGCCGGTGTTGTGCG
TAATTTGTCACTGAAGTGTTCTAGGTTTTGCGCTTTAATCCACTCTTTCAACGACTTTGGCGATACGTAA
CCGTCTAGGAAAAAATGTAGATGGATACGTACCGAGTCAGCCATACCACAACTGCTAGATGCACCTACTA
CATAACTGGTGTCAGCGAGCTGTGGGATGTAACTAATTACACTTTCTGCGACAGTGATAAGTTTTTCTCT
ACTAAACTTCCCTCGTAAACCTTGAATATCGAGGTTTAAGCCGTCGATATCTAAGACCATCAGTTTTGTG
TCAGCAAGCGTGTCGGTTAGACCGCGACGAGATTCGTTGTTTAAGGATTGCTTTAACAATCCTTTATACA
TACAGTGCCCTTTTTTAGCATGTTCTCGTAGTTTTTCGGCATACTGTTCCAGTGAAGCAACTTCTTCGTG
AAAACTAGTGAAATTCTTCACTGTCGGGTATGATTCCACATTAGCTGGTGTGTAAGTTTTACGAAGCGGC
TTCAATGCGCCGAGAAACACGATTTCCATTGTTGCCCTCCTACATGATTTTTTGTTTCTTGAGTTTTTGG
TGCCATTCGTAGTCATCTCGACAATCGGAATCGCAGAATAATTGACCTTCAGGTAAAGGTTCATCACAAT
AATGACACAAACCCGTGTAACCCAATGATTTTGCTTGGTTTTTTCTTGAGGTTTCTATTGATGAGTGTAA
TAAAAAAGCCTCTGTTTGAGATGCTTTGTCGATATCGTCCATTTTTAACCTTAGATTATTACATTGCATG
TAATATTATTACACACAATGTAATATTTCTAAACACTATTTTGAGTATTCGTTGGCAAAGCCCCCTTCTG
CGGCGAGTGGGATATTCGGCATCCAGTCCGGTACAACGCACATCATATCTTGGATGGTTTGCTGGATGAC
TTCTGGTGGGAAATCCGGTCTATCACTACGCGCAACACAGATAATTTCATCGTGTACTTGTAAGACGATA
CGTCCAAGGTCGTTTTCAACAAGCCATCGGTCAATGCGGTTCATCGTTTCTTTGATGATAAGACCTGCTG
TTGCTTGGCAAATATTTTCGACTAACAAACCACCGTATATTTTCTTCCAGAATTTGCCATTCCAGTATTC
ATACCAAGTATCAACGCCATTAGCGTGTTCCATCTGTTGCATTCGCAGGCCCGGATAACTGAGCCATAAA
CCATTTGGCATAAGGATACAGTTATGTAAAACCCGTAAATGACCCCATTGAATGTCGCATGCAGGGTCTA
GCATTTGAGTAATCATCGAGTTGGCAATCTGCCAGTTTTGGGTAATCATCGGGAATTTTTTCTCGGTAAC
CATACACACATTTCTGAGCAAACTCGTCAGAACACGCCATCGGTGTCATACCCATTGGTCCTGATTGTAA
GGTACGCTGGAATGTTCTCCACCCCATACCGTAACCTAAGCCCAGAATACACACCTTACCTACCCCACGT
TCGTGTTTGAGCGACTTATCCACTGGATAGCCGAACACGACATCGGTGGCAAAGTCCGAATAGATATCTC
TCCCGTTTCTGAACGCCTCTGCAAGGTCATTTTGCCCAGAAAAAGTTGCCACTACTCTGGCTTCGATGTT
ACTACTATCTGCTACGAATACGAGGTGATTTTTTGGTGCAGTAAGCGATAGGCGGTGTTTACTGCCCCGT
TGTAAGTTTTGGAGGTTAATACCATCGCAGTTGTGGACTAGCTTTCCGTTAGCCCAAAATCTGTTTCTTG
GACCGCAATCGTGTATGTCATATACTGGTTCGATATTTACTACGTTTTGTAATAATTTGTTCATCCGAAA
GTCCTTGGTTTATAAACGTTCTTATTGATTCGTATGAGTAGTCGCACACCTTTTGTAGATGTCGTATCCG
TTCTCCTTTATCGGTTCTCTTGTACTTGCGTTTATTTAAGTTTTGTTGTTTTCTATCTGCCCACCTTAAA
TTTTCTGGCTCGTAACCTTTTTCGTTATCTATTCTGTCTATGCTGTGGTTTCTGAACCTTTTCGGCATTC
ATTACCAGTCAATCTGATATTTCCTATAAGTTGGTTTCGGGCAATCCAAAATTGCCTCTCCGCCTTGTTT
TGCTCTAGCCAAACTTGTCTGCCCATTTTCTGTGAAGACTTGGTGGTCTTCTGTCCCTGTGATTCCGTCA
TACGTGATTACCTCTTTATAACCCTTGAAAAACACCCCTCCATGTGTTACAAAATCTTCCCCATCCCAAA
CCAAATCACTATCGTCCAGATTTACGATGGGGATTTCTTCAACTATGTTATTTGCGTGTTTAACTATGAT
TTTTGTATCAGCAGAGAGGCAGCCAGAATAGCGCCCTGTCGCTGCACCATAGTATTTAAGGGGTACGGGT
AGACGTCCTTCTGGGTTTAAGTCCGATGGTTGCGAGCAACGTAACATTGTCGCGGCACGTGACGCCGCGA
TTGTTGATTTAACGAGTTCGCGAGCGTTGAAAATCTGTTCGAACTCAGGGTAATCGTCACGCATCTTGAT
AAACGGCACGTCTCGTTTACCAAATGCGTAAGTTGGCGCGCCTTTCGCATTGAGTTTGATTGGTGGTTCG
ATATCGAGAGCGTCTTTCAGTAAAACAGCGAAACGCTGGTTGGACGAGAAAAGTGTTTTGTCAAAAGCAT
AAGGCAAGGTAACCCCTTTCGATTTGCAGAGGTTTTTTACCATTGTTAATGCTTTTTCAACCGCGGTTTC
TGTTTCATGTACGTCTTCTTCGATAGCTGTTTCTAACAACGGTCTATTGATAACGAAACTTGGTTCAACG
TACATGCGAATGACCATGTGAACTTGGTATAACTCTTCTTCTGGGTAACCGTATTCAACGAGCTTTTTAA
AGATTTCACGTGTCAAGTGCACATCTTGATTACCATAGCGAGCCATTACGACGTGCTGTTCAGGTGTAAG
GGTTTCTACACCAAGGAAATTAATAAGCTCGTCGCCTTTTCGCATGGTTTCATCATCAGGGAATACACGA
ATCGCGAGTTCTTTGAGTGAAGCGGATTCTGTGGGCCAGAACCCACGGCTCATTGACATGGTATCGTAAT
AAAAAGAAGGTTTGATGCCGTATCGCCAGTTGAGGATAGCGGCATCAAAGGCCGTATTTTGAGCAACCAG
TGCCCAGTTATCGAGACTGCGAAGGAGGACGAGCGCATCTTCGATATGGTCGGTGTCAAAATACTGAATT
TCCCCGTCGTTTATCGCCATTTGGATTGAGTGTAGTTTAAAACGAGGGTCGCGAATGTACTCAGTCATCG
TCATTTTGCTGAGTGAGTATTCACGGTCGAAGTAAGTTTCAACGTCGAGATAGACTAAGTTTTTGAATTT
GGTCGGTTTCATTTCTTTAACTTTCCGTACAAAGGGTCGTCTGGACCTATGTGAATTTTCCCGTCGAACT
TATACAGGTAGTCGTGTGCTATTCTGTATATTTGTTTATGGTCATCTTCTGATATACCAGTGACGGGTAT
ACGTTTAAGTAGCTGTTCACAACTTCCGCGGAAATAACTTACCCATATCTCATCATTGATTAAATGCGCC
GAATATGCGTAGCCACCCGGCGGTAGGTAGTGGTAATTCCGTGGTGGTCCTCCACGGAACAGTACCCAAC
CGGTTTTATGTATTGTGTAGTCCATAAGCTACTCCTTGTAGTAGTAACGAATGTCCTCTCCTAACACACC
GGATGACGTTTTGTAGTGCTTGATTTCTATATCGAACACGGCACCATTGATAAGCTGTTTTGGTTCTGTG
ATGGTTTCTGTGATACCAGTTACACGACAGATTGATGCGAGCTCTTCGCCTGAGCGTTGTGTCGCGTAAT
TTTCAGGGTCACCTTCTAGAAAGAAGTTGCGCCAGATAATACGACCTTTAAAGTTTGTTTCATCATCTAC
AACCTTTAGCCCTACTGATAGGTATGGGTTACCGTTTTTGGATACACGTTCATATGCATGGGATACTGCT
ACTCTATATTCACCTTCTGGCATTAATACACGATGGTCTTGAGTTGGGTCGAATGGTTTCATCTGGTTGG
TCTCCGTTTTGATTCATCATTTTGTTGTTTCCAGCTTTTTAGCGGCGCTTGGTAATGTAATGCCGCTTGT
TCGAGTTGAGCAACATGAAACCTACCTGCGGTTTCGGCTAGCTCTTGGTTAGCGGTGTGCACTTCTTTAA
CTACACGTCCTCTGGTCGAAAGGATTTGTGTTATCACACCGTGCGATTTATGTGGTTTTGTTTTGTATGT
GTAGGTCATATACCTCCTGTTATGGGGTAGTGGTTAGCTACCCCGTTTCCTCTACCCACATCGGCCTCCG
GTTAATTACCTATGATTGTGGTCATAGGTTTTCTGAACCCGGCATTTTCAGAAATCAAGTTTTAGGTACA
AGTGCTACTAGGTCATTAGCGGTTGGCGTGTTTGCACCGAAGAAAGTACCATCGAGATTACGTGCTACTG
GATAGCTGGAATTGACTTGCCTAACATACAAGTCATTTGTTTCTACATCATGCTGTTCGTATGTATACAT
ACGACCTGTGCTATCTACCGCGAACGTTTTCCCTTTGGCAAACTCTTCTATGTCAAACGGTACAGTTTGA
TTCAGCATTTAAAGACTCCAAGGCAAGTGTTGCATAACCTACGATATCTAGCCATGTGTCACGGTGTGTA
GTGTCACCGTTAGCAGCACGGGATAGTTTTTGTAGAATCATGTGAGCAGCTTCACGTTGCTCGTTATTCC
ATTGATTGTATGTTGTCCCTTGTTGTAGGATACGCTCCATGGATTGGGTCATGCCTGCATTCATATAGAA
TGAGCCATGTGTTTCTGCTCGTTCAGTTAGTACACTATTAATTTCGATAGCCATTAGTGCAGCACCTCCA
GCGAATCGTTTTCTAACATTGTTGCGAGTTTTAGCGATGATTCTTTAAATGCTTTCTTAATTTTTTCTGC
TAATTCAAGCTGGTTAGTTTTGGTAAATGTGTCCACTAGTGTCATTACTAATGTCAATGCTGCATATTGC
AGCTCAGGGATTATCTCTCCCGCGTCACCGACTAAGATTGCTTCTTTTACCGCATTTTTAATGATGCTTT
CGATGTTATTTTTCTGGGTATTTACTTTGATTTTTGTCCCTAGTAAATCATGTATGCGTGATAACCGCTT
ACCCCCCATATTTTGGGTATGATAGAATTCTACAACGGCAGCACATAACGCTGCATCTAAACTGTTCTCG
CTATATCGAGTTTTTAAACTGTCTAATACAGCTATTAATTGTTTAATGTCATTTTCAATATCCATTTTCG
TCAACCTTGTAATTTGGTTCCAAATTTTAGTATTTTTATGATAATCGCTGCTTTTAACCGTGTTAAAAAC
GGTTTTTCTAACGACAACGAACAAATGTCAACGGTAGGTAAAAGTGATTGATAAGCAGCAAGGATGTTAT
CTGTTGCTGGCAGTGAGCCTTTTTCTACACCCTTTATTGATTCATAAGGTGCTCCAGTTCGTACAATCAT
TTCGTATACAGAGAGACCGGCGGACTCTCTTACAACTTTTAGATAGTTTGGTTTGAAATACATATGCCTC
CCTCTCTATTTTTGTGGTAATTGCACGAAAGGCATAACTGTACCTTGTGGGATGTATGTAGGTAACTTAC
CATCCCAGCGTTTAGCTGTTTCAAGCGCAACGAGTTCTTGGTTTTTGGCTAATGCCTCCGCCATTTTGCG
GACATTTTCAGCTTCAGCGTCGCCTTTCACTCGGATTGCGTGAGCTTCTGCGTCTGCTTGTAATACTTGC
TGTTTAGCCAGTGCTTCGGCTTGGGTTAAACGTGTAGCTGCTTCGGCTTTTGCTCGTTCTACTTGTGCGC
GACCTTCCTCGATAGCGATACGGGTTTCACGCTCTTTGTTACGTACCGCGACGTCTTTGTTAACTGAGTC
TTCAATCATTCGCTCATATTCTGCCGAGAAGTTGAAAACTGATTGCACATCGTTTACCGCTAATGGATAT
CCTTTGAAAGCGTCTGAAATTTCTTTGCGTAAGTTCGTTGCAAATTCACCACGTTTTTCAACCGCTGTCA
TTGCTGTGTACTTACTGAAAACGATTTCTAACTGCTGTCGTACACGTGGCGCAACCAGCGTATTTAGCAT
GTTTTCTGTCGTTTTGTATTTGGTATACACCATTTCAGGGTCGGTTATTTGGAAAGTTAGTGTCAGTGCT
ACCGTTGCTGTTTGACGGTCTGCGGTGTATGCAGATAAGCCTTGCGTAACGTCACCTGTCTTTTCATCAA
AAACACCGAATTCGATTTTCGCTTCACGGGTTGAGAAGAATGTGACATCTTCAATTGGTGATTTCCAATT
TAACCCTGATGTTTTGGTATCGACAATTTCTCCATAACGTGTAAGAATTGCGGTTTCACCCGCATCCACT
TTATACACCATTGTCGACAGGAAGATTGCTGCGATAAGCGCAACAAAACCTGTTACTGCTAACGATAATT
TATTCATTACTACCGTCCTTTTTCTTGATTGTGTATTGTTTTAAAAAGTTCTGTGCTACTACAGTGGTCG
CTACACCGAGTAAGAATCCTAAAATTAACATTGGTCTTGGTCTCCTGTTTTTGTTTTAAATTAAGCTATA
TTCCAGTTTTCACGGGTTCGTATTTCTACTGTTTCATAACCGTCGTACTCGTCGATTCTGAATAAAGTGC
CCGGTTTTAGCCACTCAACAGTTAATGTATCTAACGCACTGCCACAGTAGAAAGCATCACCGAAAAGTTC
TTCTGCTTTAGCAGTGATTTTTTCACGTGGAGCCCCCTCTAATACAAGCTGTACAATTTCAGGTGTGAAT
AGGCAGTCGTGAGGGTTCCACGTCGACCAGCCTGCACCATAACCGGGTGAATACAACACCGCTACTTCAC
CCTGTTCGTTATAAACTTTGCCATTTTTGGTTGTTGTTTTCATAACGTTCCCTTTATCAATGTCGCAGTA
CCAATTGGGTTGTCTACATCGGTCTCACCGTTTACGATTGGATAGATGTTTACTTGTACATCTTCTCCAT
AATATGAGCCGTCAAAGATATTTATATCGATTCTGCTCTCCTCGGTTTTGTACCAGAAATCAGTGATGCC
ATTATGGTTGCATTCGATAATGTCTGATATTGTTTCGCGCATGTATGGATCGCACATCATCCCTGTACAG
AGTTTAAATGGGTAGGTGTCTGGTGCCTCGTTTACGTTGTTTAAAAAGCCTACGAGTTTACGCGCCTCAT
GTTCAAACAAAGTGATAAACCAATCATCACGTTCGAAGCCCGCTTTGAATGTCAGTTCGGAACGGTTTTT
TGGCATATCACACACTTGATAATCCCACTGTCCATCAACATTTTTCACTACGTAAAACATTAAGCCACCT
CGACCGATGTCAGAGCGACGTAGCATCCTTAAAATGGCAAACGCCGATTTTTCTCGTTTGAAGTTTGAAT
TGATTTTCATTTAATTACTCCCATGTTTCTTGCAACTACACCCATTACAGCGACAATGATGAGTTTTGCT
AGTTGGATGGTTAGGTAAGCCGCTAAAACGGCTTTGTATATTTCCCAGAACATTTTGTCGGTTTCTTCCA
TTGGTTAACTTAGGATTCAGTATCATTGATACTGCTGTTGCTACTATTGTTTTCCTTGTCATTTAACTTC
ACCCCCCAACGTTCAAGATTTTGCGGCAACCCCATTGTTGCCAGTAGTTGTTTAACAGCCTCTTGCCTTA
CGCACACCTCATCAATAATGCTTTTAAATTCAGGGAACATCTCTAGGAGCTGGGTGTCAGTTGAGCAGTT
ATTAATGATGGTTTTTAGATTTTCGATGTCATTTTCATACTGCTTTTGCTCTTCGCAAGTTTTTGCGAAA
TCATCGACAATTGCGTTTAATACACTGTCATTTGTCGGTTTCCACCCCGATAAGTCAATACTATAGGTAC
CGATTTGGTCTTTTACCCAACTATCGACGGGCACCTTTACTTCAAGACGCATTACCCCTGAACAATACCG
CCCTTTTTCTGATATACACATGGTGTGAATCGATCCTTTATAGAGTTCTTGGTACTGTTTGAAGCACGGG
TCGGCTTTAGTGTAAACCCACTCTTGAAAACGTTTTTTGAACTCGTCTGCTTCTGCTTTGAATGGTGATT
TTGTTTGATTTTTAATTCGAGTGAATATCGAGTTTTTATGTCCTTTGTTTAGTCGCATTGGTTTAGTCTC
CGTTTTAATCTTTCGGTATCGGTTTTAGCTGCTCCCAACCGGTAGCTTGACTTATGAATTTCTAAGATGT
TCATAGTTTAAATGTCCATTGGATTACTAGTTTTTGACACACGCTGGATTCAGCTCTTTCTTGTTCAGTT
GACCAAACTTCTGGTCCTTCTGTTGCGTCACAACTTTCAAATAGCATGTAGTTGAAGCCAGCTCGGTTAA
ATAGTGCAGCTACTAGTCGTGCTTTGTACAGGCTGTACAGTATGAACGTTGTGCTAGTGTTACCTTTCAA
ATACTCGAGTTTTATTGCCAAGTACACTTCTTGGATGACTTCTTCAGGTACTTTCTGTAGGTGTACCCGC
TTGAAGTCGTCGAAATCCTGTTTTAATTTATAGATTGCTCGGTCAATGGGCTCTTCAAGGTTTATATACT
CATCGTCCACGATGATATATTCGATGTCGTTTGGTCTGTCATAGCACCCGTTACCTAGACCTTCGTACTC
ACCATTCGCATTTACCCAGAAGAATTTAGAGAAGGTCTCGTTTGTGTCTCGTTCTACATAGAACATTTCG
TTTGGGTCATGCGGGTCGTAATCGGATATGTAAAACTTGTCCGTTGTTCCTTTTACCGATACCGGATAAC
CGTTGGTGTATGCCTTGAGCAGGCTCTTGAATGTCGGTGTTAAGGTTTCCATTATTCACCCTCCCATAGA
CTTACGATGTCGAGACTGCTCGGTTTGTTACTGTCTTTAAATATCTTTCCGTTATATGTCCACGATTCAT
GTGAAATGAGCTCTTTCCCATCGTACACTCGGCCGGCGAATGAGTAATGCAAACTGAATGCGTCGTAATC
ATCTAAGATAACCATGTGGCCATCACGGGTTTTTAGCGGGGTACCGTCTTTAAAACATTTTCCAAGGTCA
ATGGCAGGTTGCTTGGGCTCATCCCAATAACCTACGATGTCAAGTTCATTTTCACCATAGTTGAATTTAC
CCGACATCATCCAAAAGGCGTTTGTAACAAGCCCTGAAGCATGGATAACAACACCGGCGTATGGATATGT
TGTGTTCGGGGTATCGTTACAACGGGTTAATAACACCTTACTCCCGTCACGGGTTTTAAGGAACGTTGAA
TCTTTGATACACTGTTCAAAGTCGATATCAGGTGCGGATGCTGATTGCTGTGATTGATTGAATAGCTGCT
TGAGGTTGTCAGCAGTGATGAGAGATACGATGTCTTTTGGGGATTCCTCACCCGTATAAATCTGCCGTTA
TCCGTTACAAAGTATCTGTCATTGTCTTCGTTAGTGAAATTCAATACTGCCAATGGATAGTCGATGTTTT
CCAGTTTATCGTACGCGTCAATGCGTACAAGGTCACCGTTACGTGCTAGGAATAAGTTAACCCCTAAAGC
GTGTTCGAGGATTTGTTCTTTTGTTAAGGTTTGGTCGGTCATGGTCTGGTCTCCGTTGAAGTGCAAAAAT
GACGGCGTCATTACACCGTCATTTATTACTAATTTAGACGGCGGAACATCGCCGTCATTTATTATATATA
ATATAATATTATTACATGCAATGTAATATTTCTAATTGTTTGTGCCGATTGGTAGTAAAAGTTAATATAG
GTCATACCAATCAACGTCGTCATTTTCTACCTGTTGATTGCGTTCGGCAACAAGCTCCTCGAACTGGTCG
TCTGAAAGACGTAACACCGGCGTGTATTGCGGTTCAAGGGTTAGTTTCCGCTCGTCCATAGAATGTTTCC
TCATTTTGGTTGTACAAATCTTCCGCCAGAATCTAGTGTCACAGTGTAATCTAACGACTGCCAGCACTCG
TTCTGTTCGTCGTAGTACATCTGTTCATATTCAATCGTTACAGTATCTCTTTTTGCGTTTTCCACGACAG
ATTTCACATGTACGTGACTTGTTTTGGCTACATCTGCAATGTGAATACTCGCGATTGTGTTTAAATAAGA
CATTTTTGTTACTCCCAGTCGGTTAATGTATAAAAATGCAAGTAGCGCTGAACATCGCACTATAAAAAAC
TCGAATAGCGCTGAACAACGCACTATCAAAAACACCTATCAATAACCATTCATTGATAGGTGCTCTCTTT
TGATTGACCGTGAGCTCTGCTGTGCACCCACGGTCGTTTAGAGGTGGTAAGGGTTGGGTTTAGTGTTTAC
ATTTTGGGTGCCTCCTTTGGTTGTTTGTTGTCATTTGATTAGCACTTGTACTAGTCTGTCGATACAAGCC
GGATTAGCCGGAATTTTTTGGGTTTAATTGGTCGAGAGAAAAAAATATTTTTTTATTTTCTGTGGCTAAC
CCAAAAAAATTTCGGCATTTCCAGATGTTCCAGCACTACCCCAGTGTTTATGCGGGTTGAACCGATGCTG
AATTTTTTTGAATTCAGCATCGATGCTGGATTGTGCCGGAATTTTCGGCGCCAATTGCAGCGATACTGGC
AAACTAGTATATTTTACGCTGGTATTGCTACATTCCCATCGAAAAATAACAGCACAACTTTCACCTCTGC
CGGATTGAAATTTTCAATTCGGCATGATTTTTGTCTATTTTACGCTCCAAATGAAGCAAGACCTTTGATA
CGCAACAGGGAGCTTTCTATAATTCCTATTTTTCTTTCGGCTCGTACCAATAACTCTTTTGCTTCTGCTA
ATTCTTTTTCCAGTTCGGCAACCCTTTCTTTTATTGCCTGTTGAGGTGATTTATTGTTTTTTTTTAGGTG
TTTATCAGGCACATACACTTGTACAATGCTATTTTCGTCTAGATAAAACAAAGCACTTGTTCCACGGCGC
GAATGTACGCCACGGATTGATTGACCTTCTTACATCCGTTGAAAATAGGTGTACAGTGTGCGTTTTGGGA
TTCCGGATTGCTCCGAAGCCGATACCACATTACCGTTGTTATCTACCGCGATTTGTAACGCTTTTTGAAT
GTTTTCATAACTGTGGTCAGTTGTCTTTTTCATAGTTTTTTCCTCTTTTGTTTCATTTGTCAGATTTGCA
TATTACATTATATGTAATATTATTATTACAATAAAACTAATAACCCTCTTTGACCATGATTGCTAGACAA
ATGACAGATGAAATAAGACAACCGACGATTTCCTTTGTTGCTGGTTCATCGACGGCAACAAGAATCATTG
CCATCATCAGCGTTGCTATGCTGATTAAACCTGCTACTACACCTATGAATTTGTACATTTTCTTTTTCCT
CTTTTCCATTTAATTTTATTTTTCACTACTTACAACTCTTTGTTTTCGTTACTTTTTATTTCACAAATTC
CATTTGTTCTTTTTTCTTTTTCAATTTCTTTTGTCCTTTGCCAATGAGCCCCAACACGTGATGACGGAGC
TGGGTCCAAGGAAAGCGTCCTGTGACCTCTAAATCCCTCTACCCACCGGCCCGTGACCTCGGTTATTAGG
GGTTTGTTTTGGATAAAGAAAAGGGCACTCGATTGAGTGCCCTTGGTTAGGAAAGGTGGTTAATTAGATA
GAGAATCGTTTTGATTGGGAGAGTTTGGTGAGGAACTCCAACATTGGTTTCTCATCGCCTGTTTCATAGA
ATTTAGTCATCTTCGCGTCATACTGACGCTTGCTCTTGGCGGGTATACTTACCGGCGGCAACCCGTTAGA
CATCAGATACCCGTTCATCATAAGTTGTGCCGTACGTTTGTTACCGTCGTAGAAAAACTGGATACGTGCG
CAGTCTAAGAATAATCTGAACGCTTTAGTGTAGATGTCGGACTCGTTCTTGAAACGCTCCATGACCCACT
TAAAATGCTCGTCTAATGTGTCGTGTGCAGGCGGTGTGTAATGCTCTACACCTGCGATATACACTTGACC
GTTTCTAAAATCACCGACCGATAATGCCTCACCTTCTGCCACTATCGTGTTGAAATGGATGAAGTTAGCT
TTCGTGACAGTGAACATGTTATGCGCCACCTGATTACGCAGCTCTTCCCATGCTCGGGAAACACGTAACA
CCTGTTCTTGGTCTGTGAGTCTTCGTCCGCCCACAGTAATACCATCCAGCAGTGTCTTCACCTCTGGATA
AGTGAACGGGTTGCCCTCAAGCTTTGTCATGTTATAGACAAGCTCTGAGTGCATCCGTTTGGTTGTAAAG
AGTAATTCTTCCTTTGTCATTTTGACCTCCATATGTGTATAATGCCCCCTATCGGGGGCATTGTCTAGTG
GGTTATTCCCAACCGAATTGTTTGAGTACACGTGTACGACGTGCGGCGCTCTCTTTCTCACGGTTGATGT
GGCGTTCTTTCGCCCAGTGGATGGTACGCTCAATCAAGAATTTCTCGATTGCTTCGCCCTGACTTAAGTC
GAACTCCGCCAAATGTAGCGGTTTCTCAACAAGCTCACCATCTACGAATTCAGTAATCATTGTGTGGTGT
GTCGCGAGATGCTCAGGTGATGCTATCCACACTTGAGTTGTACTGTACTTCGCTACCTTTCTTGCTTCCG
TTGCTCTTTCAGCGTTACTTTTGTTGATTCCATCTACCAATAGCTGCATCACGTGCTCGTACTGTTCACG
GAATTCTACTGCTCTGTGGTACATAGCCTGCTCTGCGTGTAAATCATCTACTAACGCTTGTGTATCCCGT
ACGTCATACGCATATGGTTGTGAATCCATTACACGCCCATCTTGCGTATACATCGTTGGGTTCTCGTTTC
GGAAGATTTGTTCTTCTAACCATTCGATACGTTGCGTACCGAAACCACGTGTCGTGATTTCTTTTTTCGT
ACCATCATCGAATGTAACGACCTGATGGATTGGGTCATTGCTGAACTTGAACTCACCCAATACGATATCT
GCATTAAGACGATTCCAACCACGGTACGCTGTCGGGCGCGGGCCACTGGTTACAGCGTTGATTTTGTCCT
TCATAATCCCCCACACGTACTGTGATAAGAACCCACGGACATCCAACTGCGACAGGTCTAAGTATTCCGG
TGTGACATGTACATATTCACCTGTAATCCCTGTATCGACAGGGAACATGATACGTGGGTGGTTAAGTGCA
AACTGCCCAGACATACCGATGTATGCACTGAACCCTTTGTATGTGATGTCAATCCGTAAATCCATATCAC
GTGCGTAGTCTAGCGCATCACTGAATGTACTAGGTAACGTTTGGTTGACGAAGTGCTCGATGATTTCGTC
GTCTGATACATCCTTGAACAGGATTTCTCTGAACCCTGCCTGTAACTCGGCGTTGAACAGGTCATACACA
GCTCCTTTTACAAGTTGGTACGGGCACTCAGCGTTCGACTGCATGTTCTGGTTCACGCGACCTTTTGGTA
CTCTCACTTTGTATGCGTTGAATAGCGCTTCAACACAGGCGCGTTTTGCTACTTTGTCATTAACCATTGA
TATACCCGCTTTTATGCGGTATGTTTCAGGAGCTGATTTCGCAGCCCAAGTGTTGATTAAGTTGACAGAT
TTAGCGTTTAAGGTTACATTTGCTGTTAAGTTTTTCATAGTGTCCTCCTTTGGACTATTACATTGTGATT
AACTAGCACTTACACGGTGGTAGGACACTGTGTAAGTGCGACTTTGATGGTACAATTACCATCATCAAGG
GCACTGGTTAGAGTACCCTTTGTGATAATAACTAGAACAGTTGAGGTGACATATGAACTCAGGGATGGTA
TCCATACTTATCGGATTGGTTTCAACCCTTACACCCCTTTTTGTCCTTTATTACGTGTTTAACCCGAAAG
GCAAGAAATGGTATATGTGGGTCGCATACATATTTACTGCTGTCCTTGCGTCAAAGATACTTAACGCTAT
TCTCATTAGTGTTACTATTGGTTAAAGTCGTAATCCCACTCACCTCGCTCTATGGCGATAATTCTATCCA
TATCTACGAAAACGCCTTGTTCAAACCAAGGCGTTTCTGTATCTACGTCCATGTTATCGTCGTCATAGTT
ATACAACGAGCCATATCCTGCTGAATACAGCTCGTCGAAACGTTCTATAATATCTTCAATAGACTCCATT
GAGTCTGTTAATAGTGGTAGTTCTTTTTCCATTTGTTAATCCTCCATTGTTAAAATGCTGATTACCATCG
ATACGATACCGATGATGGATGCCAACATCAGGCAAGATAGACCCGATGTCATGTTATTCGGAACGAGCAA
GCCACCTGCTATTGCAAGGGCTAGCGACGATGTTGTGAGTGCTATTGATACCACGTTCATAGTGACCTCC
TGCGGGTAGAGTTAAAATGTTAGGGTAGGTTCAAAAGCCTAAATTTGACTTTTGACATTGAAAAGTGAAA
GGGAACGTGCACCCCTTTTGTGGGCGACACCCATATAGAAAAGAACATTTGCCCGCTAACAATTGACAAG
GGTTAAATTGCCCACTGACAAACGCTACTCGACAACTGATACGGGTCAGCTAAAAATTCCCGTGACCAAA
ACCACATTTCCAGAAAAAATATCTAGAAAAAATTTTATAAAAATTTATTGTAGTAGTTTTAACCAGTAAC
AAAGGAGAAGTAAAAATGGTTTTTACATGGTTAAAACCACCAAGAACCTCTAACGAACCTTTCGAGTCCA
TTAGGGCTGACCTGAATACTGGGCGCAACACACTCTTGCGCATAATATTAGCCACGGAACGCCATATCGT
ATAGCTGTTCTCCGCAGACGACCAAATGCATATAAAAACGGATGATTTTGAGTTTGTTGTTGCGGCTGTA
AGTTACAAGTATGATAGACTCGTAGTTATGTCGTCGCGAGGAGATAAGTACATACTATCCCGTTGTCGCA
ACCCGATTGTTACGGTCAGCGATGCCGCGCTAGATAAATACATCAGGGCTTATGTTGAGTATGGGTCAAA
GCATAAAACGGTAAGTGATTATGCGAAACTCAAATGCACCCCCACAAAACGCAAACGCAGAGATTACCCG
ATTAATTATTGGATATATGATGACGAGGAGGACGCCAACGACTACGACCCCTATGAGGATGATTTAACCG
CACACGAGTATTACCTACAAAATAACATGTGTGACGATTAAAACAAAAGACGTCTAGCAATTGACAAGGG
TACAATGCAGCTATACCCATAAAAGGACTACAACAATGGAAACAGTAAAAATTCTAGAAATTTTAGGTGA
CTCTCCAATGGCTAGGTCACAAGCCAAAACAATAGCTAAAATACTCCCACACCAAGGCAACATACAGGTA
GATTTCAAAGATGTACAAATCGTCGGACAGGGGTTCGCGGACCAGTTGTTTAGGGTATTCAAAAATGAGC
ACCCTAACGTTAACCTCATACCAATCAACATGTCTGAGGACGTCGAATTCATGGTCAGACACGTAGGGGG
TATTTAACCCCCTAAAAATCTCCGTGACCAAAATCACAATCCCAGAAAAAATCCCTAGAAAAAT


>2	 1191307-1229085
ATGGGGCGAGTTTCATTTTTATCTGATGTACCTGAAGAAGCCATCTATGAATTAAACCAACGCATTATAG
AAGCAAACTATGGCGATGCTCAGCGATTGGCGGACTGGTTCAAAGCACAAGGCTATAAAACGTCAAAAAC
CGCTATGCACCGCTATATTAAGGAATTAAAGGCTATTAATGGGCATAATGGCGTGTCAGGTTCATTGAGG
CTATATGCAAGTTTAACGGCTTCGGATAGTAATCTGGATTTATTATATAAAGAGCTTGGTCGGTTGGAAT
ACCGCAAGCAAGAGATTTTAAACCTTATTCGGGAAATAACGGAACAGCAACACAATTTAAGGGGCTAATC
AGCCCCCTTTTTCATTGCCTGAAATTGCGAAAATGCAAAACTACGAAAAAATGGCTAAAACTAACCACTT
GCACCACTAAAACAACGAAAATAGAAAACAGATTTAAAAGCGTTTAAAAGCCGTTTAAATTAAGCTACTT
TACTCGCCTCAGATAGCTTACTCGCCTCTTCTTTATCTTGAATGGCAGCCATCGTTTCAGCTATATTCAG
AATAGCCACACGTCCTTGCTCGTTTGCTGAACGAAAACATTGTATCAAATGCCACTCAATATTATTTAGT
TCACTCGGGCGAGCCTTGCCGATTTGTGCAACAGCCTCCTCAATTAACGTAATGGCTTGTCGCAATTCAT
TAATGTTTACTGCTTCCCCCTTTAAACGCCGAGTTTTCAATTCCAAGCCAAACTCACCGCCAGAGGGCGT
TTGCACAATAAAATCATCACGAGTTTGATTTGAATGCTCTGTTTGGCTCACGATAAACCCTAACGCTTGT
TGCACGTTTTCTGGGAATGAAGTGTAGTGGTACTCAAATGTTTTTCCTTTCACACCGTTTCTTTGTCTTT
TTTCCCATTTCTCTCTATCTGCTTTTTTACTTATCCCTTTGTCCGTTGTTGGCAATCCTTCAATTTGTTC
TGAAAGTAATTCACTTACAGAAAACCATTCTTTTGAGTTCTTCATAAAGCCACCTTGCAAGGAACTTTGT
TCGTTAAAATTCTTTTTAACGTAACTGTTTGATATATATAAAGAACCTAAAAAGAACTAAAAATAATTGA
AAAGAACTCTTGAGTTCGTAACAAAATAGGTTTATAGTTCGTTTCAAGTTACTTAAACAAGTAAATAATT
TTAGTTAGTTAATCGTAAAGGATACCACTGAAATGGAAAAAAGCAAAAGAGAAGATATGCACCGAGCAGA
TATTGTTGCTGCGGTTCGTAAAGCTGGTACGTCCATCTCTGCGTTATCAGTCAAGGCTGGATTGAAGCCA
ACGACACTTAATAATGCATTGGAAAGACGTTATCCAAAAGGGGAAAGAATTATTGCAGAAGCCATTGGTA
AAACTCCGCAAGAAATCTGGCCTTCTCGTTATTTATAGAAACTAGAGAGGAACTGAAATGAAAGAGTGGT
TTTCAATTCAGGAAATAGTGGGAATGCAAGGACTGCCTAGTTCTGATCGTGGAATTATGAAAAAAGCGGA
AAGGGAACAATGGCATAAGCAACAAAAAGAAGGTGTGAGAGGCAAAGCCTTTGAATACCACATCTCCAGC
CTTCCCCCTGAAACTCAACAAGCACTTAGATTGCAAGCCGCTTTAGCGGTTGTGCCAATCGCTGAAATGA
CGGTGCAGCAACCTAATTTAGAGCTTAGTCGCAAATTTAATGAAGCAAGCGACAAAGCACGAGAAAAAGC
CAAAGCAAAAGCCGAAGCGTGCTTACAGCTTAAAGCCTTTCTCGACCAAGGCTTCCCAATGATGTCGGCA
ATTGAGGGAGCCGCAAAAGTCAAAAACGTGTCGGCAGGCTCTTTAAAAAATTGGTACTACAAGGTTCAAC
CCTACCCTGTCCACGAATGGCAAGCGGTATTGATTACGCAATCAGGTAAAGCGAAAAAACCAAGTCGCAA
AGCCTTTATCGAGCAGGAAGCGTGGGACTGCTTTTTGGCGGATTATCTCCGCCCTGAAAAGCCTGATTTA
AGGGAATGTTATCGCCGCACCGAGCAATTAGCCAAGCATTACGGTTGGGAAATCGCGAGTTTGCAAACCT
TTCAACGCCGTGTGCTTGAAGAAATTCCTTACGAAGTGATTTTACTGAAACGAGAAGGGGCAAATGCGGT
GGCGAAATTAGTGCCAGCATTACAACGGACGGTGAAAGATATTCTCGCAGGCGAATGGATCAACGGCGAT
GGTTATCAACATAACGTCTTTGTGAAATGGCACAACGGCGAGATTGTCCGCCCGAAAACGTGGTTTTGGC
AGGATGTGCGAACTCGCAGAATATTGGGCTACCGCACGGCAATTTCGGAAAACACCGACAGTATTCGTCA
CGCTTTAATGGATGTGATTTTTAGCTACGGCATACCGAAAACCATCACCTTAGATAACACCCGTGCGGCA
GCGAATAAAGCAATGACGGGGGGCATTGAAAACCGCTACCGCTTTAAACATAACGAACTTGACCCGAAAG
GTATTCTGCCGATTTTGGGGATTGAAGTGCATTTCACCAGTGTTTTATATGGTGAAGGACACGGGCAAGC
GAAGCCGATTGAGCGTGCATTCGGACGTGGTGGCATTGGCGAGAAAGTTGATAAACGCCCTGAACTTGCA
GGTTTCTATACAGGTAAAAACGTATTAGAGAAACCAGACAATTATAACGGCGGTAAAGACGGCGTGGACT
ATGAGATTTTCTTACAAGCCCTTGCCGCAGGTGTGGCGGAGTACAACGCACAATTAGACCGTAAAACCGA
GCTTTGCCAACACGACAAAACCTTGAGTTTTGACAAAGTGTGGGAGCGAGATTACCGCCCAAGCAATGTA
AGACAAGCCAGTCCTGAACAGTTACGACTGCTATTTTTACAAGCCGAAACCATCAGTATTAAGCGTAACG
GCGAATTTAAACTGAAAGCGGCAGGCAAACTTTACGGCTTAACCAACACTTACTGGGCAGAGACTTTAAT
CGGCATCACCGATAAAAAAGTGGTCGCACGTTTTGACCCTGACAATCTACACGGCAACGTGTACGTCTAT
GACATTGAAGGCAGTTTTTTAGCCGTAGCAGAATGCCGTGATGCCAAAGGGTTTGGCGATACCAGTGCGG
CACGAGAACAAGGCAGATTATATAAACAAATCGTCACAAGTGCTAAAAAACAAGCTGAGAGCTTGGAGCT
ACTGCAAGCGCACGAGTTGGCAAGTTTACAACCACAGGTTGAAGTACCAGAACCGATTGAAGAACGAGTG
AAAACGAAGCTGATTGATACCGTTATTCAAGACCGCAATGCATTACGAGTAGTGCAAGAAGAGATTGAAG
TTGAAGAGGTCAATGAGTTAGAGCAAGGCTGGTTTGAACAAGGCTGGGAAAAAGGCTTAACGCTAATGAA
AAAGGCGAAAGGACTGTAACTACAAGCGGTCAGATAATCGCAAAACTTTGCAAGTTTGACCGCAGAGAAA
AACGGCTTAAAGCCTGAGTTAAACAGGCTTTAAATGAAATTTAACCCCTCTTTAAAGGAGCAAAACAATG
ACATTAACAGGAAAAGCATACCGAGTAATTTTCAAGGAGCTCAAAGAGCAACAAGAGTGTGAATTTGAAA
AAGCCTTTAACGCAGGTATTCAGCAACTTAAAAATCGCCAGCATCAAACTCGTGAAGCCATTCAGGTAAC
TGCGGAAATGTTTCAAGCTGAAAGTCTATCACTGCTGTCGCAAAAGTTTGAAGCGGTTGAGAGATTACTT
CGCCTTGAATTAGGTCACGAGAGCTTTCGAGCATTGTTAATAGCGTATCACGACGCACTTCGTAACGCCA
TTTCGCATAAAGTATCAGCATAAAAGCGTTAGACGATTTGATGTTAAAGGCTTTGCCAAGCTTTACGCTG
ATTTTAATCGCTTCCTGATTAAATTCAGATGCAATGTAAAACAGATGAAAGTGGTTGTGGTAATGCCGCT
CAATAGTATCAAAAAATTCAGGTTTCAATGACCAAATTAAAGGCTTCAGCGCACTGAGTTTTTTCTTACT
TGATTTATTTGAGAAGATTTGTTGAGCAATCCGCAGGGCAATTTGATGTATCTCTTTTCGATCAGGTGCA
GAGTAAAAGGACATAAAACCTCCAAATTCAAAAAAACAGGAACACTATTATGACACTAATTAACCAAATC
AAACAACACATTGCCGACACCCAAAGCAGTCAGGCAAAAATCGCCAAAGAAGCAGGCATTAACGCAGGGG
CGTTAAGTGCTTACTTAAACGAAAACTACAAGGGCAATATTGCAGAAATTGAAGCAAAACTTACCGCTTT
TTTTGCAAAGAAAGAAACCGCAGAGCGTGAGTTTGTAGAAGCGCCTGCATTTATTGAAACCGCAACGGCT
CGTCAAATTTTTAAAACCCTTGAGTTTGCCCAAATCGCTAACTGTATGGCGACGGTTTATGGTGCAAGTG
GCGTAGGTAAGACCAAAGCGATCCAACAGTTCGCAGGCAGTCGTGCAAATGTGTGGCTAGTTACCGCAAG
CCCAAGTCGTTTAAGCCTCAGTGAAATCTTGTACGAAATCGCCTTAGAGCTTGGTATTAGTGATGCACCA
CGTCGCAAAGGCACGCTCTCACGCTTGATTGCTCGCAAAATCAAAGGTACGGAAGGTTTGCTGATTGTGG
ATGAAGCCGACCACTTACCGTACGAAGCGCTTGAAGAGCTACGCATTATGCAAGAAGAAGCCGGCATTGG
CTTAGTGTTAGTGGGCAATGACAAGGTATACAGCCGAATGAAAGGCGGTATTCATCCTGCCCACGAATAC
GCAAGATTGTGGTCACGCATTGCTAAAAATACCAGCATTCAAAAAACCAAACAGGCAGATACCAAAGCGG
TGGCAACAGCGTGGGGGCTAAATGAAGATGAAGAAGCCTTGAAAGTGATGCAAAGCATTACCGAAACAGG
CGGTGGTTTGCGAATTTTAACTCAAACGCTCCGCCTTGCAGGAATGGTGGCAAAAGGCACAAACAGCCTG
ATTACTGCTGATTTAATTGTTAAAGCACGCCAAGAGTTATTAGGCAAAGGAGAGTAACGATGAAAAAACA
ATACAACCCACTGGCAGGCGAAATGATGACCCCACACAACAGCGAAGTTTATATGCACCTTGCAATGCTT
GAGCTGGCGACCCTTGAATGTGAAGCCTTGGGTATTGAGGTAGAAAAAGTGGAATGGTTCGACACCGGCA
GACCTCGCTTAGTGGCAAGAGATAACACGACCACACGCAAAATGGCACAAAATCAACGTGCATTTAATTA
TGGCACAGAAGTTAAAAACGGTACCCGCCGTTACTTAATGCAAATGACGATTAAAGGGGTGAAGGTGATT
TGGAGCACTGACACCATTAAACATTAACCCACGCCAATAAGGAGAATATCAATGGCAAAACAACCCACAA
AAACCCGAGTAAAACAACCAGCAAAACTGCGTTTTACCACGGAAGAGCAAGTGCAAAGTGCGATTAAAGA
GATCGGGGATTTAAGTCGTGAACATACCCGTTTAACGACGGAGATGAACGATATTATCGCTGAAACCAGT
GAGCGTTACGCCCCCGAGTTGAAACGTTTACAGGCAGAGATTGAGCCGTTACAGCAAGCGGTGCAGGAAT
ACTGCGAAGCACACCGTGATGAATTGACGGAAAACGGCAAGAGTAAAACCGCTAACTTTGTGACAGGCGA
AGTGCAATGGCGACAACGCCCACCTTCTGTGGCAATTCGTGGGGCGGATGCGGTGCTTGAGTTTATGCAA
CGAATGGGCTTTGACCGCTTTATTCGTACCAAAAACGAGATCAACAAAGAAGCCCTACTTCTTGAGCCTG
AAGTGGCAAAAGGGATTGCTGGGGTGACGATTAAGCAAGGAGTGGAAGATTTTGTGATTAAGCCGTTTGA
GCAAGGGGGGAAGTGATGTGGAAACCAACACAAGGCGAATACAACATGGCTGAAAAATTATTACAAGTCC
ACTGTATCTCACCAAAAGAGCGTGAAACGTTAAATGAAATCAAATATGCCTACGAAAACCCTGTAGAACT
AGATTGGTTGCAAAGAGCTGGATTGATGGCTTTAGAACAAAAATATAAAGGTCAATTAGACGAAATTTAA
AACCCATTTAAAAGCCCTTTAAACCTCGCTTTGAGGGGCTTTAGTAATGTGTTTTAACGGAGGAAAGTAT
GAAAACGCAAAAATCAACATCAGAGAAAGTTTTTAATCGCTATCACTATTATGCAACTCAAGCCGTAGAA
GCGGAGCAAAATGGCAAATTTAACCATGCGATTAAACAGTGGGAAGTAGCGAAGTTATCGGCAACAGGCG
GTAATGTGGCGTGGTGTGAGGCTCGCATCGCACATTGTAAATATATGCTAGAGCATCCCTCACGTTGGAG
CAAGTAATGATGACCGATAGCGAAAAAGGACAAATAAAAGACCGCTTGTATGACCTGATTGAAAAGTTAC
AAGGGGCGACTGAACTAGTCGAAATGGACGATTTGGCACTGGCTGGCGTGGTTTTGATGGACGTGGCAGG
GCAAATTCAGAGAGTGAAGCTTAAATTATCAACTAACCAAGAGGAAAACTAAGATGAAAAACAGTGATTT
TATTCAGATGACACTTTGTGTAAGGTAATTTAAAAGACAAGGAGGAAACTATGTAATCACTAACAAAACT
CACACCGCCCCATTTCCGTTTTATGGTTGAAATAACTAATTAGCCACGGGGCGGTGTTAGCCTAAAGTGA
ATAGTCAAAAGCGATAACGTTTTTGACTATTTATTTGATGACGGGAGGACAAATGAAAAACGACAAAAGC
AAACTGATACAGCTGATCCATATTGCTAAAAGTCAGTTGAATATCGACGACTTTAGCTATCGTGAAATAC
TCAAACGGCTGACGAATAAAACCAGTTCTACCAAGTGCACGGTGGTAGAACTCCACAAGGTACTACACGA
ACTGCAAGGCAAAGGTGCTAAAGTGAAATGGTTTGCAAAACGTGGGGCAAAACCGACCGCTTACAGCCCT
GCCACCAGCGAGGTAAAAGTCAAAAGCGAAATTGCTCATAAAATCCGAGCCGTGTGGATTATGATGGGTA
AACACGGCTTTTTAAGAGAACCAAGCGAAAAAGCGTTAAATGCTTATATGCGCAAAGTTATGAACCAAGG
TAAAACGGTGCTGACGTTAAATGTGGGGGCATTGAAGGACGATGAAGCCAGCCGATTTTTGGAAATTTTG
AAAAAATGGCATAAACGTGTGATGGTCAAAGCCCTGAACGAAAAAGGCTACGAACTACACCTAAAAACCA
ATTATGACGCAACAGTGGAGTTCTACAATGAAGTTATGTAGATGCCCCATTTGCCACAGTGATATCCATC
TTGAAGGCTTGATTGAAGATGAAGCAGGAAGAGAACTATTAGTCCAAATATCACAGCTCACGCACGGAGT
CGCCAAGCCGATGGTCGCTTATTTAGGACTGTTCAAGCCACAAAAAAGCAACCTTAATAACGCTAGAGCT
TTGAAGATTTTAACCGATGTACTGGAGTTATATCCTTGCTCATTATTACTGGCTCAAGCTTTAACAGAAA
CAGTGGAAAGTATCCGCAAAAAACGCCAACAAGCCTTGCAAACAGGGCAAAAGATTGAACCGCTTGCCAA
TCATAACTACCTCAAATCGGTGTATGAAACGCAAAAGCCGCACTTTGCCGTCATTCGCACCGATAAAAAT
CAGTCGGAAGCGGTCAAAGCCCAACAAGCGGAAGAGAAGAAAACGCAAGATGCGATTTTATACGTTGAAC
GTTTTGTACAACTCGGACAGGAAGAATTTGTGAAAAGCAGCCCCGAATATCAAATCTGGCTGCAACACAA
ACAGCAAAAACAAGCCCTTTAAACTCTCTTTAAACTTTCCCCAAGGCGGTTCACGCCGCCTTTTTTCTTG
CCTTAAATCTCCCTTTTCAAACTTTTTTATTTTTCGCTAAGCCTTGCTATATCAGGCTTTAAGCCACTTT
TTACCTTACGTTAAGAAAAATTGTGCTAGTGGGAAATTTTAGTTTTTGTACAATAGTCACATTGATAAAT
TGAATTGGGTACGCTATGTCGCAAACATTACAACAAACAGGCTTATTTGATGATGAACACGCCAATATTG
GAGCGTTGTTCGACCATTTAGACCATATTCCTGATGTGGAATTACAAAATCGTTGGCCATCATTGCTTGT
TGAGGTCATTGATGTTATGCAAGCGGAGCTTATTCGTCAAAAATTTGAGGAAGATAGTGCAAAGCTTACT
GCGTCTAAATTAGTGGGTGTAATGGCTCACTATTTTGGTGGAAAGTCGTTTTATTTGCCCGCAGGCGATA
AAATCAAAGAAGCCTTGCGTGATGTACAAATTTATGCGGAATTTGATGGAAAAAATATTCCCGAATTAAT
TAGAAAATATCGCTTGTCGCAGACTACTATTTATGCGATCTTACGCCAACAACGGGCGTTACATCGCAAG
CGTTATCAAAAAGAGTTACCTTTAGTTTGAGTAGTCGCAAACTCAAATTTATCTTCAGATCATTAAACTC
CAACTATCAACTTTAAATTGACAGTTGGAGTTTTTTTATGTCCTTACCTATCACAAAAATTGTGGTGCAT
TGCTCTGCAACAACTAACGGCAAAAGCCTTGCACAACAAGGCAAATCATCGGCACAAATCATTGACAGCT
GGCATAAAGCACGAGGCTTCCGTCGTTCAGCCAATGCGGTGCGTCATTTTAACTCTCATCTCCCGCATAT
TGGTTATCACTTTGTGATTGACGTAGATGGCACGGTCGAAACGGGTCGTCAAGTTGGGGAAATTGGGGCT
CACGTAAAAGGTCATAACAGCAATTCTGTTGGTATCTGTTTAATCGGTGGCATTAGTGCAAGTGGTAAAA
ATCACGCTGAATACACTGAAGCACAGTGGCAATCATTACATAAGCTGTTACGTGAACTAGAAGCCAAGCA
TCCAAAAGCAAAAATCTATGGTCATCGTGACTTATCTCCAGACCTAAATAACGATGGCAAGATCACTAAA
AACGAATGGCTAAAAGACTGCCCGTGTTTTGACGTATGGGAATGGCTTGACCGTGGTGAAATCGTATTTG
TGGAGCATTTATTTAAGGAATAACAATGGCTAAGTTTTCTGAATTGATTACCAATGATAATGGCAGACTA
TCGACCACTGCTTTTATCCAGTTCTTTGGTGCCATTTTAATGGCAATTATCTTGGCGTATTCGGTGTATT
TAGATCGTGCCAACGTGGGCGAATTATTTACTGTATTTGCCTTGTTCTGCGGAGGACAAGTTGCGACCAA
GGGTTTTGCCAACGCATTACAACGTAAGGAATGACTATGATTGTAGAAAAGATTATCCCTCTCGCTTTAT
TGGCTGGTTCTTTGGCGAGTTTTGTGGGCTATAAAAGTTGGCAAGTAGCAAAAGCCCGTAAAGAAAATGA
GAAATTAAATGAGCAAAACCATCAGTTACAAACAGAAAAAGCAGTGGTAGAAACTCAAGTGAAAAATTAT
GAAGTGAGAAAACAGCATGAAGAAAACATTAGTAGCTCTAGCCGTGACAGCATTCTTGACCAGTTGCAGC
AAAACGGTGACTTACGAGGTAACGAATAGTAGTTGTGCTGGGTTTAATTTAATTAAAGCCAGTCGTCAGG
ATACAACCGAAACACTGCGTCAAGTCTTAGTGCATAACAATACTTATCGACAAATCTGTGTTGTTGGTAA
GAAAAATGAGAAACAAAATGAGTGATGATGTAGATCGTATTACGGAGCAGGACGAGCAACTGCTTTCGCT
CCAACTTGCCCCACATTTAGAAAATCAATTATCCGATGATGAAATTGATCAGATTGCGTTAAGTGGTCGT
GATTGCATTGAATGTGGCTTACCTATTCCTATTCAACGTTTACGAGCTGTGCCTTTTGCCGTGCGTTGTA
TCTGTTGCCAACAAGATTACGAGGACGGCAAATGATTGAAGTATTAGATACGCTGAAAGCCCACTGGGGC
ATTATTTTAACGCTGGCTGGACTGTTAGCGTCTGTCTTTTGGTTAAAAATGGACAGCCGCTATGTCAAAA
AAAGTGATTTTTCGGAGTTAAAAGAGACGGTGACGAAAACCACGCACCGAGTAGATGAAGTCGAAAATGA
GTTGTTACATTTGCCTAGCTCAAAGGATGTGACTGATTTACGCATTGCGGTAGTGGAGATGAAAGGGGAA
ACGCAAGCCTTACGCACTGAAGTAAAAGGCTTGTCGCACCAAGTACAGTTGTTGATTGAAAAGGAAGTAA
GTAAAAAATGATGAAAGATATTTTTACCCAAGACCAACGGCTTGTGATTTTGCGATCATTGGCTGACGCT
GGCTACGATGCAAACGAAAGCATTTTAGATGACTGCCTTGCTCTCTATGGGCATAAAATTAGCCGAGATC
TTGTCCGTAATCATTTAAACTGGCTTGAAGAACAAGGGCTAGTACAAATCGAACGTTTACAAGGCAATTT
TATGGTGGCTAAAATTACTCAGCGTGGTTTAGATGTGGCTAACGGTGAAGCTTTTGTAGATGGTGTTAAA
CGCCCTCGTCCAAAGATTTAAACGGTTTTTAAACGATATTTAAGGAGCGTTTAAATGATAGAAAAAAACA
CTCGTGGACGTGCCAGTAAGGTCGATTTATTACCACCGAATATTAAAACTCAGCTTGCGATGATGTTGCG
TGATAAGCAGTATTCGCAGGCTGAAATTTTAGCCGAAATCAATGACTTAATTCGTGATTGTGGCTTACCT
GAAGAAATGCAGTTGAGTAAAACAGGGTTAAACCGTTATGCCAGCCGAATGGAAAAAATGGGAGCCAAAA
TCCGACAAAGCCGTGAGATTGCGGAAATTTGGACGAAGCAATTTAGCGAAGCACCGCAGTCAGACATTGG
CAAAATGTTGATGGAAATCGTCAAAAACATTGCCTTTGAAACCTCGCTCGGAATGAGCGAAGAGGGCACG
GCAGACCTGAAATCTATCGCCTTGCTTTCTTCTGCTGTGCAACGTTTAGAGCAAGCGGAAAGTTTGAGCT
TTAAACGTGAACAAGCTATTCGGAAAGAAGTGGCGTTGCAAGCAGCAGAAACCGCAGAAAAAGTGGTGGT
ACAAGCTGGGTTATCGCAAGCAACAGTCGCACAACTGAAAGCCGAAATTTTGGGGATTGCATAATGAAAC
TGCCTGATTTTATCCCTTTTGACCCGAATGAATTGTTGCTTGGGTATCAAAAACGTTGGATTGCTGATGA
GAGCCAACTCAAGATTGCGGAAAAATCTCGCCGTACAGGTTTAACGTGGGCGGAAGCAGCTGATGATGTT
CTGATTGCAAGCCGAAATAAGTCTGATGGTGGCTCAGATGTGTTTTATATCGGCTCAAACAAAGAAATGG
CTCGTGAATTTATTGATGCTTGTGCAATGTGGGCAAGTAAATTCAATCGTGCAAGCGGTCAAATTCAAGA
AGAACTTTTCGAAGATGAAGACAAGGATATTTTAACTTACGTTATCTACTTTGCTTCAGGTTTCAAAATT
AAAGCATTGTCTTCAAACCCGAAGAACTTGCGTGGTATGCAAGGGGTGGTTTGTATTGATGAAGCCGCTT
TCCACGAGAAGCTTGCTGAAGTCTTGAAAGCTGCACTTGCACTAACAATGTGGGGAGCGAAAGTCCGTTT
AATCTCAACCCATAATGGTGTCGATAATCTCTTTAATCAGCTGATCCAAGATAGCCGTGCTGGGCGTAAA
AGTTACTCTATCCATACGATTACCCTTGATGATGCTTGCCGTGAAGGGCTTTATCAACGTATTTGTCAGG
TAAGTAAACGTCCGTGGTCAGCGGAATTAGAAGAGGAATGGAAATCAGGATTATTGCGTGAAACCGCAAC
GGAAGAAGATGCTCTCGAAGAGTATTACTGCGTGCCAAAACGCAGTTCAGGCGGTTATTTACCCCGTCCG
TTAGTCGATAGAGCTGCGGATAGAAACAAGGTAATTTTACGTTTTGAATGCGATGCTCGGTTTATGGAAT
GGACCGAAGAAGAGCGTGAAATCTTAACATTGGAATGGCTTTTAAATGAGGTTTTACCTGAGTTAGAAAG
CCTAAATAAAGATTATCGTCATAGTTTTGGTGTGGACTTTGCTCGCTCTGGAGACTTGAGTGTTTTCGCC
GTGGTAGCGACATTACCCAATACTGCTCGCAATGTGGAAATCACCCTAGAAATTCGTAATTGCCCATACA
ACCAACAACGGCAGATTATGTTGTTTGTGTTATCCAAATTGCCTCGTTTTATCGGTGCAGCATTTGACGC
GACAGGTAACGGAGGCTACTTAGCTGAGGCTGCCTTAATCCGTTATGGCTCGTCGATGGTGGAAACGGTG
CAATTAAATGATAAATGGTATCGGGAGTGGATGCCGAAATATAAAGCCTTATACGAGTCGGATTTAATCC
GTATTCCTCAAAATGAAGAGATCATCTTAGACCAAGGTCATATTGTTGTGATTAACGGTGTGCCGAAGAT
TGATAAAAACCGCACACAAGGCAAATCAGGTAAACGCCACGGCGATAGTGCGGTTGCTTATTGTATGGCA
GTAAGAGCGAGTTATATGACTGGGGGCGAGATTGATTTTATTCCGCTACCCGCTAAACACTCCGATGATA
ACAAAGATGATGACAGTATTTTTCGCTCAGAATGGGATTATTAACAATGAAAACCAGCACAATTTTAGAT
ATTCACGGTAATCCGTTTCGGTTTGAAGACAGGCTGCAAACAGAAAATGAGAGCCGTTTAGCTGCTTTAC
AACACCACTACAGTGAACACCCTGCCAGTGGTTTAACCCCGATGAAAGCGGCTCGTATTTTACGCAATGC
AGAGCAAGGAGATTTGGTCGCACAAGCAGAGCTTGCCGAGGATATGGAAGAAAAAGATGCCCATTTGCAA
TCTGAACTCGGTAAACGTCGAGGGGCAATGCTGAACGTAGATTGGCAAATTGTACCACCCGCTAATGCGA
CTCCCGAAGAACAGCGTGATGCGGAAATGATTGAAGAAATCTTGCGTGATGCCGTGTGGTTTGATGACTG
TATTTTTGATGCTACCGATGCCATTTTAAAAGGCTTTTCTTGCCAAGAAATTGAATGGGAAACGCACGGC
AATATGACCTTGATTAAAGGTGTACATTGGCGTGATCCTGCGTGGTTTATGACCCCACAATTTGAGCGTA
ACAGTTTACGTTTACGAGATGGATCCGCTCACGGTGTTGAATTACAGCCTTTTGGCTGGGTGAAACATAT
TGCTAAAGCCAAGACGGGTTATTTAAGTCGTATTGGCTTGGTACGTACTTTAGTGTGGCCGTTTATTTTT
AAAAATTATTCGTTGCGTGATTTTGCGGAGTTTTTAGAAATCTATGGCTTACCATTGCGTTTAGGCAAAT
ACCCCGAAGGGGCTGGTGAAAAGGAAAAGCAGACATTATTGCGAGCGGTGATGTCTATTGGGCATAACGC
AGGCGGTATTATTCCAAGAGGAATGGAGATCGAATTTCAGAAAGCGGCAGATGGTTCCGATGCTACTTTT
ATGGCAATGATTGACTGGGCAGAAAAGTCAATGAGTAAAGCGATTTTAGGCGGAACGCTCACCAGTCAAG
CAGACGGAGCAACATCTACCAACGCTTTAGGCAATGTGCATAACGATGTACGACTAGAGGTACGCAATGC
AGACCTAAAACGCCTTGCTGCTACCTTAACTCGTGATATTGTTTATCCGCTTTATGCCTTGAATTGTAAG
TCGTTTAATGATGCTCGCCGTATTCCACACTTAGAGTTTGATATTGCAGAAAGTGAAGATTTAAACGCTT
TTGCGGAGGGCTTAAATAAATTAGTGGATATTGGTTTTAAAATTCCTAAACAGTGGGCTCACGATAAATT
ACAAGTGCCGATTGCAGGCGAGAATGAAGAGGTGCTTGCAAGAAATCAACCAAATCCGACCGCTTATCTT
AATAGTCAATCTCATCAAAAAATGGCAGTGTTATCCGTACAACGTGATCCTGATGATTTACTTGATGAGT
TAGAGCCGTCAGCGGAAGCTTACCAAGCCATTATTGACCCAATGTTAAAACCAGTGGTGAATGCGTTAGC
CGAAGGCGGTTATGAATTTGCCCAAGAAAAATTAGCCAGCCTTTATGCCGATATGGACGATAGTGAGTTG
GAGAAAATCCTTACTCGTGCCATTTTTGTGAGCGATTTGTTAGGACGAGCCAATGCCAAACGATAATAAC
GAACTTGATATGGGGTATGTATTACGCCTTGAGCCTGAATTAGCCGTGGACTATTTAAAGGCAAAGGGCG
TGAATATTACTTGGGATTGGCACGAGCAATTAGCAGAAGCCCACGCACGGGCGTTTACAGTTGCAAAAGC
TACACGTGCGGAAGTGTTGGACACGCTGCGCTGGGCAACGGAAAAAGCGATTGCAGACGGTGTGCCAGAA
CGTGATTATATTAAAAACCTTGAGCCTATGTTAAAAGAGTTAGGTTGGTGGGGAAAAACCGTGGACGAAA
ACGGCAACACAGTGCAGTTAGGTAGCCCACGCCGTTTAAAAACCATTTTACGCACGAATAAATCGACGGC
TTACCACGCTGCTCGCTATGCCTCCCAAATGGCGAATGTTGATGAGCAACCTTACTGGCAGTATGTTGCC
GTTAAAGATAGCCGTACTCGTGCCAGCCATTTGGCTTTGCACGGTAAAGTTTATCGTGCTGATGATCCGA
TTTGGGCTACGATGTATCCGCCGAATGATTGGGGATGTCGTTGTCGAGTGCGAGCTTTGAGTGAGTTTGC
TCTTAAAAAGCAAGGATTAAGTGTGTCAGAAAGTGCTGGCAAAATTAGCTCAGAAACTGCTATTGCAGGC
ATAAATAAAGATACGGGAGAGGAAATCCGTACCTCTGTGAGTAAAATTAAAACCGACCAAGGTGAAATGA
AAGTTGGTGCAGGGTGGAATTATAACGTGGGGTCTGCTGCATTTGGTACTGATGTGGCTGTGTTGCGTAA
GTTGCAACAAGTGAAAAATCGGGAGTTACGGCAACAGACTATTCAGGCAATTAACAACAGCGAAGCACGG
CATAAAGCCTTTGCAGAGTGGGTCTTTACCCATCTTGGTAAACGTGGGGCGAGTTGGCGATATATTTCAG
CAGGATTTGTTTCAACAGAAATTTCGGAAAAAGTAGCTGAAATTACTCAAAACAAGCTGAAACCTGAATT
GGTGTTAGTAATGGCAGAAAAACGATTAGAACACTCTAATAGTAATAAGCACCATCAAGGTGGAGTTGGT
TTAAGTGTTGAAGAATACTCAGAGCTATCACGAATAGTTGCTAATCCTAGTTTAGTTCTTTGGGATACGT
TAGAAGGGCATAATAATTTAATTTATATCAACCAAGAACGTACTATTCAAGTAATCGTTGATGTACCAAA
TAACCACCCAATTAAGCCAAAAGAAAAGGTTGATGCGATAATCAATGCTTATAAAGTCAATATGGATAAT
GTAAAAAGACAAGTTTCAGGTGGGAACTACATTGTGATTAAAGGTAAACTTTAAGTGCTATGGTGGGGGT
CGAACCCACGATATACATATGCCATTTTTAATGGGAATGCTGCGTTACCATTTCGCCACATAGCACTTAC
TGTTGTGATTAATTTACGCCTATATAATAACAAAGTCAAATTTTAAGCGGAAATAATTATGCATTTAGAA
TTTAAATTTGATACTCGTGCTATCCAAAACAAATTTAAAAAGCTCACTGAAACAGTAGAAGGACGTGATA
TTACTCGCAAGATTGCTGGTGTTTTAATGCAAGAAGCGGAAACAGCTTTTGACAAAGAGCAAACACCTGA
GGGTGAAGCGTGGGCAAAATTGGATGAACGTTATAAAAAATATCGGCATAATAGAGGTTACACTGGCAAT
ATTTTACAAATCTCTGGTGATTTGGTAAAAAGCCTTAACATTGATTATGGCGATAGTTTTGCGGTGATCG
GTGCTTCAGAACCTTATGGGCAATTTCACCAAATGGGTACAGAGAAAATGCCTGCTCGTCCGTTTCTTGG
TTTGGGTAATGATGGTGTGGAAGAAATTACGGCTATTTTAAATCGTGAATTATCGAAAGTCGCTCAGGCT
TGATGTAAAATAGCTAAAAACATCACAGAGGCACGCTAAGCGAATTTTATTGCTTGTTGGTACTCTTTTT
CGGTCAAAATAATTTAAACGCTTGTAGGGCGATTTAAACGGCATTTAAACGGTATTCCGTTATTACATTT
CTATTCTTTTTATAGCCTTCGAGAAATCGGAGGCTTTTTTCATTTGAAACACCGCAAACTAACCTTTTCT
TTTTTCCTGTCATTATAGGGCTATGAAAGTAAATAAATGCCCTTTAGCCGTATTAACGGCACAGCTTACA
AGCCCTGATGGTTGGCAACAACTTTTGCCCAAAGGTGAATTTCGGGCAAGAGATGGTCGTCCGACCGATG
TGCCGCATTGGTTTATTGATGAAACCATTGCTAACCGCTTAATTCAACAAGCTAAAACACTCAAGCAAGA
CATCTTAGTTGATTATGACCACGCTACTCTGCTTAAAGCCAAAAAAGGCCTTGATGAGGGAAATGTGGTT
GCAGCTGGCTGGTTTAGCGATGAGGAAATTCAGTGGTTTGATGATGACGAACGTCAAGGTTTATACATTA
AGCCACGTTGGACACCTAAGGCTTATCAGCAAATTAAAGAGGGTGAGTTTGCTTTCCTTTCTGCCGTTTT
CCCTTACAACGAAAAAGGCGAACCATTAGAAATCCGAATGGCAGCTTTAACCAATGACCCTGGTATTACA
GGTATGCAACGGTTAGCGGTGCTTTCGGCAATGACAGACCAGCAGGAGAAAAATCAAATGCCAGAACAGT
TGCGTAAATTACTCGCAAAACTCGGTGTGGAAATCGCCGAAGGTGCAGAGCTTACCGAAGAACAAGCGAA
AACCGCCCTAGATGCGTTGGAAGCCTTGCAAACAGATAAAGCCCACGCAGATAGTCAAGTTGCAGCACTG
AGTGCGGCAGCAAAAGAGGTTGATTTAACCGCTTATGTGCCAAAAGCCACTTATGATGCAATGGTATTAC
AGGTTGCAGCACTTTCCGCTAAAACCGATGAAGTAGAAATTGATAATGCGATTGCGAAAGCCCGTCAAGA
GGGGCGAGCGATTGAGTCCGAAGTGGATTACTTAAAAGATTTTGGCAAACAACAAGGTGCGGTAGCGTTA
TCCGCAATGCTAGAAAAACGCCCGCAAATTGCTGCCTTATCCGCAATGCAAACGCAAACCACGAAAGTGA
CGAAAGAAACCCAAGGCGAAGCCGTGTTAAGTGCAGCAGATAAAGAAGCTGCGAAATTGCTCGGTATTAG
CGAAGCCGATTACGCAAAAGAACTGGAGGCTAAATAATGGCAAATGTAACCCCTGAACTCGTCAAAGCCC
TGTTTGTTGGCTTTGGTAAAAACTTTAAAGAAGGTTTGGCAAAAGCACCTTCACAATATAGCAAGATTGC
GACTTTAGTGAAATCTACCACCGCATCAAATACTTATGCGTGGTTAGGTCTAATGCCTGGTTTAACCGAA
TGGATTGGTGATCGTACTTTAACCGCTATTCAGTCTCACGGTTATTCGATTGTAAACAAAGATTGGGCAA
GTGGTGTAGAGATTAAGAAAACTGACATTGAAGATGACAATGTTGGTGTTTATAGCCCATTGATTGAAGA
ACTTGGGCGTGCCGCAGCAGAAAAACCTGATGAATTAGTGTTTGGTGCATTAAAAGCAGGTTTTACCACG
GTTTGTTATGACGGGCAGTATTTCTTTGACACCGATCACCCTGTTGGTGCAAATGTGGATGGAACAAGTC
CTGTCTCCGTTAGCAACATTACTGATGATGACACCAGTGTTACTGCAGATAAGGCTTGGTATTTGTTAGA
TTGCTCTCGCAGTCTAAAACCAATTATTTTCCAAGAGCGTAAAGCACCTACTCCAGCACAAATTACTGAT
TTAAACGATGAAAAAGTATTTATGAAAAATACGTTTACCTACGGTGTAGATAGTCGTTCAAATGTGGGAT
ATGGCTTTTGGCAACAGGCTCATGCCGTGAAAGGTGCATTGACTGCGGAGAACCTTTGGAAAGCCATTTC
AGCAATGCGTGCGGTGCGTGGTGATGGCGATAAGCGTTTAGGGATTAAACCAACGCATATTGTTGTGCCT
CCATCTCTTGAAAAAGAAGCTACGCAATTACTTGAACGTGAATTCCGTGTTGAAAACGGGGCAACCGTAG
ACAACGAATTTAAAGGGCGTTTAGAGCTTATCGTTGCAGATTATCTCTAATTGCAAGCGGTCGGATTTGA
GCTGTTTTTTGCAAATTCGACCGCCGTTTAAATGGTATTTAAAGAGGTTTTAATGGGGGAAAATGAAATG
GAAAAAGAGCAACGCTATCAAGTTGTGGTTCACAGCAAAGTGCAAGATGGTTATCGCCGTGCTGGTTTCG
CTTTACAAAAAGGCACTAACTTGCTTATGGATGTCACGGCGGCACAAATTGAGCAATTCAAAGCCGACCC
ACGTTTGGTATTTGGCTCTCAAGACCCGATGCCGACGGAACCAGTTGATGACTTATCAAAAGGGTTATCT
CAAGACGATTCGGATGACAAAACCCAACACCGTGTGGACGGTGGCTTGGTTCCAACCGATTTAACCGTTG
AGCAATTAAAAACAAAGCTCAATGAGCTTAATATTGCCTTTACTAAGGATGCGAAAAAATCAGATTTAGT
GGCATTACTTGAAACGGCTATGTCATCTACTACGTCAAAAGAAGGTGAATAATGTTATATGCCAGCCAAG
CAAGTCTTATTAAACGCTATACCCTTGATGTGTTACTGAGTATTGCTCGAAATACTGATCGCACCTTAGA
CGAAACCAAGGTGCAAGAAGCGTTAGAAGATGCATCGCAAACCATTGATAGCTACTTGGCTGGTCGTTAT
CGCTTACCATTGCAAACAGTGCCAGCCGTGTTAGAACGCCATTGTTGCTACATTGCTCGCTATTTCTTAG
AAAAAAACCGTGCAACTGACCAAGCTCGTTTGGATTATGAAGATAGCATTAAGTTTTTGGAAAAGGTTGC
TTCAGGCTCTATTGCTCTTGGGCTATCAGAAAACGATGAAGCGGTGGAAACGGATAATTCAGCGGTAATG
GAAAGTGCAGGCTCTGTATGGAATCGTGAACATTCACGGGGGTTCATTTGAGTATTATTGCCAAAACCAG
TGAGGCTTTAATTGCCAAAATTAAAGGGTTATGTGGGATTATCTACGAGAAGTCGAAACGCACCCAGGGC
AATGGGATGACAGCTCTATCCGTCGCATTGTGCGTAATCCACCTGCAGTTTATGTGGCGTGGCTTGGACA
AATGCCAAATGCAAATGCTCGTTTAGTGTCGGCTCGCTGGGGGATATTTGTGGTCGCTGATGTGTTGAAC
GGTCAGCGAAAAGATGATGTGGGGATTTATCAAATTGTCGAAATCTTAACAGCAGGCATACACAAACAAC
AAATAAGCCCTTCGGGGATGTTTGAGTTGCAGACAGTGCAAAATCTGTGGAGCGATACTCAAAGCGGTAT
GGGCGTAGCGGTTTATGGTATGTTTTTTAATGCAGCTCAGCCTTTACCAAATGCTATAGATGAGAGTGTG
TTAGCGGATTTCAAAATTTACGACCATACCTTTAACCAAGACACTGATGAACGAACCATTGATGGTAAAA
CTCGTTTACATATCGAACTACCAACCCAAGCAGATGAACAAAGGGGGAATTGATGCCAACGTTTAAGATT
AGACCTAAAACAGGCTTGATTATTCGAGATCCTGATACTTTTGAACCCTTAAATGATAAAGGGGAAGAAA
AAACACAAAGCAGTTATTGGCTGAAACATTTAAAAAACGGTGATGTGGAATTAGTAGAAACGAAAGCCAC
AAAAGAAACAAAAACTAAGACGGAGAACGCATAATGGCGATTTCTTTTAATCATATCCCTTCTGCAATTC
GTGTGCCATTGACCTATATTGAATTTGATAATAGCAAGGCAGTAAGTGGTACGCCATCAGCATTACAAAA
AGTGTTAATGCTTGGCACGAAATTGCCAACAGGTACAGCAACAGCAGGACAAGCCGTACGAGTCACTGCT
CATTCACAAGCAAAAACCTTGTTTGGTCGTGGGTCGCAGTTGGCTGAAATGGTGAAAACCTTTAAAGCTC
ACAATAATATGTTGGATTTGTGGTGTTTACCGTTAGATGAAGCGGAAAGCGGTGCCAAAGCAACAGGTTC
GGTACAGTTGGTTGGTACAGCGACACAAGCAGGTACATTAAGCCTGATGATTGCAGGGACAAACTATAAG
CAGGCGGTTTCAAGTGGTGATACGGCTGCAATGCTTGCAAGCAAATTACAAAAATTGATTGCTGCAGACA
GTGATGTACCTGTTACTGCAACGGTTTCCGATAGCACTATTACGCTCACTTGTCGCTTTAAAGGCGAAGC
GGGCAACGACATTGATGTGCGTTGTAACTATTACTCTGGCGAAACTTTACCCGAAGGGATTAAGGTCAAT
ATTACTGCGATGCAAAGTGGGTCGGTAAACCCTGCTATGTCAGAGGCAATTACTGGCTTTGGGGCTGAGT
GGTGGCATTATGTGATTAATCCATTTACGGATACAGAGAGCTTAAATCTGTTACGCACAGAATTAGTGAA
CCGTTGGGGGCCTCTCAAACAGATTGATGGCATTTGCTTTATGGCAAAACGTGGTACTCACGGCACCGTT
ACCACATTTGCAGAGCAACGTAATGATTACTTATTCAGTATGATGCCGACAAGCAATAGCCCTGAACCTG
CTTATATTTGGGCTGCGGCTTATGGTGCGGTGGTCGCTGGCTCTTTATCTATTGATCCTGCTCGCCCTGT
ACAAACATTAGTGATGGATTTATTACCGCCTGCAATGTCAGACCGTTGGGATTTACCTGAACGCAATACT
TTGCTTTATAGCGGTTTAAGTACCTATACCGTCAATGCTAATAGTCAGCCACAAATTGAAGCGGCGGTTA
CGATGTATCGTAAAAATGCATTTGGGGATAACGATGAAAGTTATCTGTATGTGGAAACTATTGCGACGCT
AAGTTATATCCGTTATGCGATTCGCACTCGCATTACGCAGAAATACCCACGCCACAAGTTAGCCAATGAC
GGCACACGTGTGGCACCAGGGCAAGCGATTGTAACTCCGAAAATTATCCGTAGCGAACTTTTAGCATTGT
TTACAAAATTAGAATGGGCAGGTCTAGTAGAAGACTTTGATGCATTCGCCAAAACGTTGTTAGTTGAGCG
TGATGATAATAATCCATGTCGTTTAAATGTGCTTTCAAACGAGAATTTAGTAAATCAATTCCGTATTTAC
GCACACGCAATTCAGTTCATTTTATAAGGAGCTTTAGATGGCAAATCAATATCAAGGCGTGGCATACGTG
CGTTGCAATGGTACGGAGTATGCTTCTGCCGATGATGCCACCCTTACCCCTGGTGGTGTAACTCGTGCAA
CGGTGAAAGGCAGTCGTGTTTATGGCTACCAAGAAACCCCTGAAGAAGCCACGGTTGAAGCGACCTTCTA
CAACAACGCTGAAACCGATGTACTGGCATTAAAAGATATTACCAATGCCACGATTGAGTTTGAAACGGAC
GTTGGACAAACCTACCTGTTAGCGAATGCATGGGTGGTGGATGCGGTAACCTTGTCAAGCAAGGGTGAAA
TTAAAATCAAGTTCGCTGCAGTGCAGTGTAAGCGAGTATAACTATGCAATTAGTATTACAGACAGGCTTA
ATGTTTGGCGATGAGCCACAAACCGAAGTCACCTTGCGTGAATTAACCACAGGCGATTTGCTTGATGCAG
AAGTTGCTGCTGAACGTATGGTAATGTCGCCTGATGGCGTGCCTGTATTGGTGAAATCCCCTGCGCTTTT
TGGCTATGAGATTTTACGCCGTCAGATTGCATCTATTGGCAAAATCAACGGCCCGATTTCGCTCAAAATG
CTCCACTCGCTCACATCAGAAGATTTAAACCGCATTTCCGTGTTTGCGGAAACCTGGGAAGCAACCAAAG
CGACACAGGTGGTTGAGCGGGGGCGATTGGATGCAGCAGATACCGAAACTCGAAAAGACGTGTCTGCTGT
TAGCTAAGCATTATCAAAGTAATCCAGACTGGTTACTATCTAGACCTATTTTTAACTTGCCACGCTATAT
TGGGTACATAAATACAGGAGAGAAAGATGGCAAATAATTCTACTTCGTTTTATGTCAATTTAGCGGGCAA
TGTCTCTTCACAAGCGTCCAAATTTGGCAATGCGTTATCGACGATGGCAAATAAGGGCGTTTCTAATATG
AATAAGCTCAGTAATTCGGTGAAAAAAGTCGGTTCTGGGCTTGCATCGCTTTCTCAAAAAATCAATAACG
TGGGCAATATTGCCTTGCCTGTGTTGGGCGTTGGGATTGGTGCAGGTGCTGCTGCGGTAAGTAAATCGAT
GATCCGTGTGGCAGCCGATTTTGAGATGGCGAATATCCGTATGAAGCAAACCTTCGGCAAGCGTGGCGAT
GAAGCGATGGCGTGGCTGAAGAAGTTTGCGACTGATACCCCAATGGCATTCGGTGATGTGCAAGATGCTT
CAATGCGTTTAATGACTGCTGGCATTGATCCTATGAACGGCTCTTTACAGGCATTAGTGGACTATAACGC
CAAAGTAGGTGGTAATGCTGATAACTTAAATGGCTACATTTCTGCAATTAGTAAAGGGTTTATTAAAGGC
AAGCTGACAATGGAAGAGGTTAATCCATTGCTCGAGCGAAATGTTAAGGTTTTTGATATTTTAGCTAAGC
AAACTGGTGGTAAATATACCGCTGATCAAATGCAAAAAATGTTGGAGAAAGGTCAATTAGGACGTGCTGC
TATTAATGCTCTTTTAAAAGGTATGGGTGAGGATGCTAAAGGTGCAGCCAAAGAACAGATGAAAACTTGG
GACGGTTTGGTCTCAAACCTTGAAGATACTTGGGTCTCAATGCAAGCTCAATTTATGGAGCATGGCGCAT
TTGATAGCTTAAAGAAAGAGCTTGGCAGCTTTTTAGAGTGGCTGAATAGCAAAATTGATGATGGCACGTT
AGATGAATTTGCCAAAACCGTGAGCGAAACCTTAACCGATGCATTGAAACAACTGAAAGAAACTGCGAAT
GATGTTAAGCCGATTTTAGAGAAAGTCGGCTCTGTAATGGGGTGGGTATCAGAGCAAGCTGGTGGCTATG
GCAATATCGCTAAATTTATGGGTGGCTTTTACCTTGCCAACAAGGTGGCTAATTTAGGTGTAACTAAAAA
TGTGGTGAAAGGTGGCTGGGGGCTGGCGAAATGGGGCTTCGGTAAATTCCGTAAGGGTAAAGGCGGACAA
GGCGGAGCGGCTGAAGAGGTTGCAGGTGCTTTAGGTTCGGTAGCGGGCGTTACGCCTGTTTATGTCACGA
ACTTCCCTGCGAGTTTTGGTGGCGGTTATGGTGGTGTTGAACAGGATAAACGTAAAAATAAACGTCAAAA
CAATAAAAAAGGCAATGGCAAAAACCGTGTTGCCGGTGTAACCACGGCTGTGGCGAGTAATGCAAAAAAA
GCTGTGGCTAACAAAGGGGTAACACAAGCGGTCGGAAACACAGTGAAATCTGCAAGCCAATCACTTAGTG
CAACCACCAAAGCGGCAACATCCGCCATTAGTCGTACTGCAACCCGAGCGGTACCTTATTTGAATGTGGC
TGCTTCTGCGGTAGAGGGGGCTATGATTTTAATGGATGAACAATCAAGCACTCAAGATAAATCGGAAGCG
ATTGGTTCTATTGCTGGGGCAACCGCAGGAGCCATTGTCGGACAAGCTCTTATTCCTATTCCTGTTGTGG
GGGCTGCTGTTGGATCTTATGTGGGCAGTTGGTTAGGTGAATGGCTTGGCTCTGAGGTAGGCGAATATCT
ATCTGATCCTGAACCGATAAAAAATGAGTTAAATGGCACTATTCAGGTGGCGGTGAAAGCATCTGAACAT
CTGATTGCGACTGCAACGGCAAGTAAAGTGCAAACCAACCAAAAACAAGACAATATGAATATTGCCGTGC
AAATGGGGACGCTTGGGCCTGGTATGGGGATGTGGTAGGAGTAATGAATGACAAAGATGACAGGCAAAGG
TAGTTATCGTGGCGTACCGTTTTGGATTGAAGATGAGCAGAGTCAAAATGGTGGACGTCGTGTTGTTACG
CACGAATATCCTTTACGCAATGATGGTTTAACAGAAGATTTGGGCAAACGCCTACGTCATTATTCGGTAA
GTTGTCTTGTGATTGGGGATGACCATATAGACCAAGCGGAAGCTTTAGTCGATGCGCTAGAAGCAGATGG
TGCCGGTACGTTAAAACATCCTTATTTTGGTACACTTGAAGTGCGTGTTGATGATTATCGGATGCGTCAC
TCCACTGCTCATCAGCGTGTTACCCGTTTTGATATTACTTTTTTACCTGCACTAGATAGTAATGCCCCTG
AAATTGCGGAAGATACCGCCTATTCGGTCTTCACGGAATATGAAAATGTGCTGAATAGCCTTGCAGACGG
GTTTGCGGAAATGGTGGAGGATGTATCGGGCTTTATTGAGTCAATGGTGGACAATCCGCTATTCCGTTTG
GTCGATACTACAATGGGGTTTATTGAAAATGTCTTTGAGGGTGTGGCAAATACAGTAAGTGGCTTGACCG
CAGTAAAAGATAAGGCATTGTCAATAAAAAATCGTTTATACGGGTTGCTACTTACCCCTAAAGTGTTGGC
TAGAGAACTGCAAGATTTGACCAAACTTAATGTAAAAAGTGCGGTAAATTCACAGCGACAATTTGTACAG
CATATTGTTATTACTGACTCTATCGACACAGCATTAAGCAATCTCACATCAGGGAAAACGGAAATCAGCA
AAAGTACCCTAGATGAGATGATGGCAGCGAAAACGAACAATGTGAGTGAAAGTGATATTTTAAGCCGTCA
GTTTCGTAATTTACACGAGCAAGAGATCTTTGATGCTTTAATGAATAAGACCACCTTCTTGTTGAAACGT
TTGGTGCTGTCTACGCTTGCGGTTGAATATGGCAAGGCAATCTCCGATGCGGTTACGGAATCGGTGGCAC
AAAAAGCGGTAACAGAAAGTACGGTAGCGGGGTTAATTGAGTCGAAAGCCGATGTACAACGCTATATCAC
TGATGTCGATGAGCAACTGGAAGCGGTTATTTTGGATAACGCCGATGCAGAACAATGGAAAAGTTATCAA
GTCCTTGAAACTTATCGTTTGATTTTGTTAAAAGACTTGCGAGTGCGTGGCGAACGGTTAGCAAATGCGG
CGGATATTACGTTAAAAGATACCTTTCCTGCAGTATTGTTGGAATACCAACATACAGGTAATGCGGTAAC
GTGGAAACGCTTGGCGTTGCGAAATGGCATTGCTCATCCGTTATTTTGTTTGGGCGGTTCAACCATTGAG
GTGTTGCAATAATGGCAGAAGAAAAAAACTTACCTAAAATTGAGTTGTATTTAAACGGTAAAATCTTTTC
TGGTTGGAAAACGGTCAATATCCAACGTTCACTTGAATCAATGAGCGGTCGCTTTGATTTAGGTATTGCA
GTACGTCCTGAGGATGATATATCGGTACTGAAAGTTGGATCGTCTTTAGTGTTGAAAGTGGGCGGTCAAA
CGGTAATTACAGGCTATTTGGACGAGCTAAAACAAAGTATTGCAGGCACTAATAAGCAGATTGATATTAG
TGGTCGAGATAAAACCTGTGATTTGGTGGACTGTGCGATTATCCATAATAGCTATCAATTCAAAAACCAA
ACGGCAAAACAGATTGCTGAAGCGATTTGCAAGCCGTTTGGGATTAAGGTGGTGTGAAATGTGACCACGG
CAGAAGCTAATGAGCGTATCCCTGTTTGGCAAGTCGAACCAGGGGAAACCGCTTTTGATAATCTCAGCAA
AATTGCTCGCCATAAAGGTGTATTAGTCACAAGCGATGTGGACGGCAATTTAGTGTTTACTGAACCAAGT
ACTGCCCACGTGGGTGAATTAACGCTTGGTGTAAACCTGTTGGAGTTAGAACAGATGGATAGCTGGCACC
AACGTTTTTCGCTTTATCGGGTCATTGGTGATGCAGAGCAAGGTGGTGAAAAAGGCGATGTTGCAACTAA
AAATAAAGCGGTCAAAGGCTCTAGTTCTAGTCAATCAGATAAAGATAACGTGACCGAGTTTACAGGATTT
GTGGGGTAAAGAATGAGTGCAAGTGGTTTAAAAGTTGAAGTAGCAGATCCTGTAATTACTCGTTATCGTC
CGACCATTATTATTGCCGATGATAATATGACTGGGGCAAGTGGCTATCAGCGTGCCGATTGGGAACGTAA
ACGACGTACCGCAGAAGGCTCGAAAGCCACAGCAAAGGTTCGGGGTTGGTTTAAGCCTGATGGTTCGCTT
TGGCTACCTAATGAGGTCGTGGTACTTGATGCCCCACTGTTTAGCATTAACAAAGTGGAGCGTTTAATTA
TTGATTGCAGCTATACCCTTGATGATAGCGGTATGGTGACCGTGATGACATTAATGCACCGTGATGCCTT
TGATGAACCAGCCGATGAAACATTGGACGATGTGGACGGTACAAGCGGTAAAAAATCATCGAAAAAAGGC
AAAAAAGCTAAAGCGAAGAAAGCGAAAAAATCTAATAAAGATAACGTAGCTGAATTTACAGGCTTTGTCT
AATACGAATTTAAACGTTATTTAAAGGAGATTTATGCAAGCTTTAAATCGTGTGATTGCCCCACTTAAAC
GAGGGTTGCAGTTATTAGTGAGCCGTGCGGTAGTGTCAGTTGTTAATGATGCTTATGCTCGGCAAAATTT
ACAGCTCCGCTTACAATCTGACGAGGTAGCCGATGATGTGGAGCGGTTCCAGAATTATGGACATTATTCG
GTACCAAAGGCTGGCGAAGCGATTGTGGTGTCGGTGGGTGGGAAACGATCTCACTTAGTTGCTATTGTGG
TGGATGATAAAAGTGTGCGTCCCGCTGGGTTGATTGCAGGCGATTCTGTGTTGTATCATTTAGATGGTCA
TCAACTCCGACTCACCGAAAATGGCGAAGCCATCCTTTCTTGTAAAAAATTCACGATTGAAACTGAAACC
CTTGACTGCAAAGCTCAGACAGTTACGTTTGATAGTCCGCAAACAACGTTTAAAGGCGATGTTGCTATTA
TGGGAACATCAACAGCAACAGATCATATGTCGGGCGGAATCAGTGCAAAAGACCACGACCACGAGCAAAA
AGTGGGTAAACCTGTTCCGTAAGGAGCAGTAAATGTCAGATTTAGCCTTGCAATGGCGAGATGGCGAAGG
CGACTTGGTTTTAGATAACGAGTCGCTTTTATTAGATGATACGCTTACCAATGCCATTGTCATTAGCCTT
TTCACTGATTTACGTGTGGATGGCGAGCGTGGTTGGTGGGGTAATTCTTTTAATTCTGATGATTATCAAA
TGGGCTCAAAGTTATGGACATTGAGCCGTTCTAAACAATTAGCGAGTGTACTTGATGATGCACAACGCTT
TGCTACCGAAGCCTTGCAGTGGATGCTTGATGATAAGGTAGTTCGCAGTTATCAAGTTTTTGCTTCTAAT
CCAGCCCCTTCAGTTCTGTTGTTAGAAATTTCGTGTGTGATGCCAAACGGTAGCACAGAACAACGTACTT
TCACAGCAAACTGGAGCCTTTAATGTCTTTTAACTCTCCGACATTATCAAGTTTAATCAAACAAGGTGAG
CAACAATTTCAGCATCGCTTCCCAACGCTTAAACGTAACAATGTTTTAAGCGTGATCAACCGTATTTGTG
CGGCAATGAGTGCTGGGGAGCATATGCACCTTGATTGGCTTGCTCGTCAAATTATCCCGACTACAGCTGA
AGAAGAATACTTAATTGAATACTGTCTTTATAAAGGTATTGTTCGTAAGCAAGCAACTACTGCTTCGGGG
TATCTCACTGTGACCGCAGCCATTGATACTACTATTCCAGAAGGTACGGTGTTTGAAGATAGCTCAAGTG
GCTTAACTTACATTACAACAACCGAAATGAGTGTGAAAGCTGGTACGACGGATATTGCCGTGCAATGCGA
AACGGACGGTGCTGATGGAAATTTATCGGTAGGTGTGTCTCTCTCATTAACCTCAGCAATTTTGGGTTTA
CAGCCTACTGCAACCGTGAAATCAATGACAGGTGGTGCGGATATTGAGCCTTTATCTCGCTTACTTGCTC
GCTTGATATATCGAGTACAAAACCCACCCGCAGGTGGCGCTCCACACGATTATGTTCGCTGGGCGACAGA
AGTGGCTGGAGTGACTCGTGCGTGGTGTTTCCCCCGTTATTTTGGTGGTGGGACTGTTGGTGTTGCATTT
GCTTGTGATGATCGGAGCAATATTTTACCAACAGAGGACGATATTGCTCGTGTGAAAAACTATATTACAG
GTCATAAAAATGAAGCGACAGGACAATTTGAAGGTATGCCTGCGAATGTGGAGCTTTATGTATTTGCCCC
ACAATTTCAAGAGATTAATTTCAGTATTCGCCTTGCACCTAATACAGAAACATTACGGCAAGCTGTGAAA
AAAAGTCTGCAAGCCTATCTTATCAATGCTGGTGTAGGAGCCTTGCTTTATTTATCTCAAATTCGTGCAA
CTGTATCAAATACAGCTGGTGAGGTCGATAACAGTGTTATGTATCCAACAGCAGATATTCGGTTGCCAAG
TAATCATATTCCAGTAGTAGGGGAAATTACATGGCTATGACACACGAGCAGTATTTAGATGCTGCGGTGA
AATTGCTACCCGTGGGATTAGCTTGGAAGAGAGCTTTAAATAGTAATTTAACTAAAGTGCTTGCAGTGCG
GTGCGACCAACTTGTTGAGGTAAACAATAAATCTCACCAACTGATTAAAGAGCGAATGCCAGGGAAGGCT
ACTCTTCTGCTTGAAGAATGGGAAGGTTTTTTCGGTTTGCCCGAGTGTGGACGAAAAATCACAGGTAAAA
CACTGGAACAACGACAACAGCAAGTACAAGAAAAAGAAAATGAAGTTGGCTCGAATTGCAAGTTATTTCT
AGAAGAAATCGCACAAAAAGCAGGATTTAAAGTAAGAGTTTTGAGTCATTATCCTCATCATTGTTTGAGG
GATTGTACTTATCCACTTTATGAGCAGGAAAACCATTGGCGAATTTTTGTTTACAGTCCTGCCGTATCAA
TTATTCGGCAAGCGACTTGTTTAGATGATGTGTTGAAAAATTTAGTGTTATTTGAGCGTAATAAAGAGTT
GGAATGTTTATTAAAACGCTGTGCATATGCTCATTTAGAATTTGTTTTTATTTACGAAGAGGAAGCTTAA
TAATGTATCACTTAGACAATGAATCAGGTGTTTCTACTTTTGCATTAGTACCAGTGAAAAACACTCAACG
CCTTTGGTTTACTGAAGGTGGTCATGGTAATGCTATCAGCTATCCTGGCGCTGACTGGTTTAATATGGTT
CAGGCGGAATTACTCTCTATTTTAGATGATGCGGGTATTCAACCAAATAAAGGGCAATTAAATCAGATCT
CGCTTGCTATTCGTAAATTATCAGAAAATAAAATTGAAAATTTTGGTCAACAACTCAAACAAGCTGATGG
CTACAAACTCGTGGGACGTTGTAAATCTATCGCAGAACTTCGCACTATCCGCCCGACAGAGCATGGGCAA
CGAATCTTGGTAGATGCGTACTATGAAGGTGGTACAACTGGCGGTGGTGAGTTTGTGGCTGACTTGCAGG
ATATGATTACGCCTGATGATAGTGGGCTTTGCTTTGTGGTTGAAGGTGGTAATGCAGGGCGATGGAAACG
TGTTTTCGGCAGTGAAATTTCCGCCTTTGAGTTTGGAGCTGTAGCTGATGGTGTCACTGATGATTCACTA
GCAATGAATGTTGCTGCAGCACATTGCCAAAAGAAATGGGGTAAAACCTTATCGCTTTGTGGTGAGTTTT
ATCTCGGTTCAACAGTTAATCTTCGCCATTGTAAAGTGGATGCTACTCGTGCGAAATTTATCGTAGGTCA
TAATGGCATTGGTGTGATTTTAGGTGGTGCAGGAAACAATGCAAACAACCCGATACAACAAATAGATGAG
GTTATCCGCACAGCAGGAATGCAAGCTAGCACTCGTCGTTCGCCTTTGGTACGAATCATCGGGGCAAAAG
GACAACATATTAGTATCAATCGTGCGGATTATGTGCAGATTTATGCGGATGCCACTGTCGGTAGTTCATA
TAACGATAACTATTCTAGTGCTTACTCCACCTTTAACTTTAAATATATTAATACTATTGAACTTTTTGGC
GAAAATGGTGGTTGGATTAACGAGAATATGTTTAATCTGAATCGATGCCATAAAATCGTGCTTGATGGTG
ATTATCTTCACAACCACAATGTGTTTAATCGTGGTTGTATGGAAGGACAAGGTGAAATCTATTGTAACGG
GTCGAGTAATCAGTTTATAGGTTTTCGTTTTGAACGTAGACCGAGTAATAGTAGCGACACATTATTCATT
ACGTTCACAGAAAATGCTTGGAATAACCATATTGAAGCAAGCTGGCAATCCTCAAAAGGATACACGAATA
ACCCTTATGGAACGCATTTAATCACGGTGATTGATGACGGTTTGGGGAATACTATAAATCATATTGCAGC
AAAAAATAGTCAAGACGTTCCTATATTTTCGCTAACGTCGCAAGCTGATATGGCTACAGCAGGCACAGGG
ACTGGTGGTGTAGTGGGATTAAGTAATTTGTCAGGTGTGCGAAATTTAAAACGTTTACCAAATGGCAAAT
TCGAAATTATGAATAATCATACTGTAATTTACGAATCGCCACTCATTGATCTTGCTCAATCGCCGATTGT
GTGGTTTCGCTCTTCTGAACCGCATTTTCGAGTGAGTGTGTACTATTTCAATGCACAGGCACAACGTCTC
ACTAACAAGTCGGAAGTGGGTGAGATTTTTAGTGGTAGTCTGCATTGGAACGATACTGAAGGCTTTAGTT
TTATGCAGGCAAATGCACAGAATGTCAATATTCATGCAAAACCAAATCAAGCACGATTTGCTAAAGTGAT
TATTTCATCTGGTTCAAGTGTGGCTGGATTGACGTTTGATGCTTTTGCTTTGGGTATTCGTCAGTTTAAC
TGTTTTTCTAAAATTGATGGTTTTCGTCTTAACACATTGACTGAGCAGAAACTCGGTAATCAGCCATTAA
TTTATCAAAATCAAGAAATTGATATGAATAAAGTGACAGAAGGCGTGGTTTGCTATAAATCTGACTTAAC
CGAAATGCGCGTGAACATTCAGAAAATGCCGCTATTGATGAAATCTATCGTGGATAAAACTATCACGCTT
GCGGTGCCCAAAATGTTCTTAGAGCGTGGCAAAGGCGAGTTGCTTTACAAATCAGATACAGACGGCAGCT
ACAAACGCATTGCGGTGGCATCGGGTTATCACATCACTATCACGCTAACCGAAAATGCGCCAGCAGATTT
AAGCGTAAACAGCGAAGCCTATTTCATCATCACTAAAGTAAAAGGGTTATAAAAATGGCAAATTATCAAG
GTCAATATGTGTTTCGCAAATCGGACAAAGCGATGTTGATGTGGACAAAAGAAGGTGAGCTTAGCCCCGA
ATTTACGGCAATTCCCCCGCCGACAGCTGACCACGAGTGGCAAAATAATGAATGGGTATTGCCCAAAGCG
GTTTATTTAGCACAATTAGCAGAGGCAAAAAGCTATTTATTACACCAGTTAACTGACAAGGCAGACCGAT
TTAAAGCACAGATTTTATCGGGCTACTCCCAAGCAGAAATCGACAGTTTTTATCGCCAAGAGCGTGAGGC
AAGAGAATGGAAAGTCAACAATCAAGTGAAAACGCCGATGTTAAGCCAAATTGTCGAAAGTCGCCCTGAA
GTGCCGAGCCTTGCGGTATTGGTTGAAAAAGTGATTGAAAAAGCTGATGCCTTTTCGGCAGTGATGGGGG
GCATTATCGGTAAAAAACAAGCGATTGAAACCCGTATTGAGCTTGCAAAAAACAACGAAGAATTAACCGC
TTGCGAACAGGAGATTGAGCAATGGCAACTAGCGAACCACTAAACAAATGGGGTTATCATGTCTTAATAG
CCTTAGACCAACTAGCAAACGCCCTACTACGTGGGGCATCGGACGAAACCTTTTCAAGCCGTACTTATCG
AGGGGCGGTGCTAGCCAAACAGCCTAAAAAGCGTTGGAAAGTAATGTATCGCATTATTGAGGGTATTTTC
TTTTGGGAAAAGGGTAAACACTGTAAAACAGCATTTCAAAGTGAGTTAAAAAGAAAACAATATCCAGCAA
GTTTTAGGAAAAAGGAGATTGAATGATATTACAAAAGGAACATGCTGATAAAGCAAGCAAGCTTACAACG
ATTTTGACAACTATTCTGAGCGTTTACAACATATCCCTGACATTAATCAACTACGCCAACAATTAGCTGT
TGCCCTTGCTGATTGCCCCAAAGGTAAGCGGTTAGATAAGACGAAAAAATTGCAACTAATTGAGATTATT
GAAGCGTTTAAGGGATATAAAAACCCACATATTCTATGTTCTTGGCTATTGTTTAGCGGTCAGCAAGTGA
AGAGTCTTGAGGAGTTATATACTCAAGACTTCTGGCATTGCTTACGGCAGAGCGATTATCCAAGTGCAGA
GGGTTATCTTGATGGTGTAGAGATTGTTTGCGAGTCGTTTCATCAATTAGTGCCGCGTTTTTCAGGTAAA
GAAAAGGTGTTACTTGTGCTTGACCCACCCTATCTTTGCACCAAGCAAGAAAGCTACAAACAGGCAACCT
ATTTTGATTTAATTGACTTTCTAAGGCTTATCAACCTAACTAAACCGCCTTATATTTTCTTCAGTTCAAC
AAAATCGGAGTTTATTCGGTTTATTGAGTATATGCGGGAAGATAAAGTAGATAATTGGCAAGCGTTCGAT
GGAGCAAAGCGGATTGTGGTGAATACATCTACAAGTTATAGCGGAAAATATGAAGACAACTTAGTGTATA
AATTCTAAGAATAACGCCCTTTAAAGTTGGTTTAAAGGGCGTTTAAATTTAATCTAATTCAGATAATAAA
CAATAAAACGGCGGTGCTGATGGGGCGGTTGAGGTAAATTGTACAACGCTATCTTTGCGACCATCTTCAA
TAAAACGAATATCTAAGAATGCAAGGTTATACACAAAGGTTTGTCCCCGTCCATTTGGTAAGGTGTATTG
CGATCCGTCAATGGTAAAACGTTGTTCTTCTCTTACTGCAACTAAGGCTAGCTCTAACATCATTTCTTGC
TCAGTTCTCATTTTGAAGGTTGTTATTTTAGGCTCTCCTGTTTTGTTCAAGTGACGACAGGATTACTCTG
TTAGCCCTGCATAGCAAGTTTAGTTTGAGTAAAAATAACTAAGTGCGGTGTATTTAGGCTGGGGAGGTGT
GGACGGCTAATTGTAAGAAAACCATTAAAATAGCGAAAAATCAATATTTGAAATTTTTCGTTGTTTTAAT
GGTTATTTTTCGCAGTTTTTTTGGCTCGCAACATCGAAAGTCCATTGTGAAGCAAACATAAAAAATGCGA
TGAAATGAATTCATCGCATTTTTGTTCAAAAGAAATGAAAATTATTTACCATCCCAAGCATGAATTGCTT
TAGCACGGACATCTAATTTACTTTGTGAGTCGCCTTTGAAGTAGTTCTTATCTAAACCACCTTCCCAGTC
ACCATATTGGGTATTTGGTAACACGATGAATTTTTTACCAAAGGCTTTGCTATTTTTCGCTACGAAATCA
CGGCGCTCTGCATTGGATTTTTTGTAAGTTACATCACCAAAATCGTTTAAGTTATCGCCCACAAATAACA
CGATGTCATAACCCATATCTTCAACTTGTTTGAAACGTACAGATTTGTTGGATTTATCTTTTTTCAACAA
CAAGGTTTTATCATTCACCCCAGTGAAACCAAGACGTTTCATATCATCCACTGTCCCTGCTTTTTCTACA
TCATCACGACGGTTAGAAACGAAGAACATCGTACCGCCATTGGCATTGACATAATTAGAGAACTCCACTG
CGCCAGGAATCGCTGCGGATTGTCTCGCGTCAACCCATTTTGTCCATGTTTTCGGTGAAAAACCTTGTCC
ACTTTGTACTTGCCACCCCGCATAAGCACTGTTATCAATCATGGTTTCATCTAAATCCACCACCACGGCT
TTTTTCTTACCTTTTTTCGCTTTTGCATGGTCAAATGCCATTTTGGCAGAGTTAAACGCTTGGTGTGCTA
ATGCTGCATATTCGCCCGACTGTTGCGTCCAAATTAACCCCATTGCCACTTGTTGCTGCAATTTTGCTTG
ATTAGCTTGCTCGACCGCTTGTTGATTTGAACAAGCCGCTAATAAAACGAGCGAACTCACGGCAATAACT
GATAATTTAAATTGCTTCATTGTATTCTCCTTGAAAATTCCATTCTGACGATGAGGTTATTAATGTAACA
AATTCATTCTCCTATTGTCATAAATCAGCGCGTTGAATGTGACTAAGATCACATATTTTTTATTCAATGT
GATTATTTTTACATCCGCTACTGCAACATCAACCACACGAAATCGAAAAGCTTATGCTTTTTGAACGCCT
TCTTGCTGTTTTACGTTATAATGGCAACCTCTTTTCATTAAATAAACGGATAATTTATGGCAAAAATCGC
AGAAAACCCTTTAGTCTTAGTGGATGGTTCTTCCTATCTATACCGCGCATTTCACGCATTTCCGCCTTTA
ACGAACTCATTAAATGAGCCAACTGGCGCAATGTACGGTGTATTAAATATGTTAAAAAGCCTCATTTCAC
AAGTACAACCAAGCCATATTGCCGTGGTTTTTGATGCGAAGGGCAAAACCTTTCGTGATGAAATATTTGA
ACAATACAAATCTCATCGTCCCCCAATGCCTGAGGAATTACGCAGTCAAATTCTGCCACTGCACAATATT
ATTCGTGCCTTAGGCATTCCCTTGTTAGTGGTAGAAGGTGTGGAAGCCGATGACGTCATTGGTACCCTTG
CGGTGCAAGCCTCTCGTACCGGAAAAAAAGTCTTAATTAGTACCGGTGACAAAGACATGGCGCAGCTTGT
TGATGAGAATATTATGCTCATTAACACCATGAACAACACTTTATTAGATCGCGAGGGAGTACTTGAAAAA
TATGGTCTGCCTCCGGAATTAATCATTGATTACCTCGCGTTAATGGGCGATAGCTCAGATAATATTCCGG
GAATTCCAGGCGTAGGTGAAAAAACGGCGTTAGGTCTGCTACAAGGCATAGGTAGCATGGCTGAGATTTA
TGCAAATTTAGACAAAGTCGCCAGTTTATCCCTACGTGGCGCCAAAACATTAGGAGCAAAATTAGCCGAG
GCAAAAGATCTCGCTGATTTATCTTATCTACTCGCCACCATTAAAACCGATGTTGCACTGGATGTCAGTC
CAGAACAACTGACTTTTGGTGTTGCGAATAAAGATGCCTTAATTGAATATTTTGCTCGTTATGAATTTAA
GCGCTGGCTTAACGAAGTGATGAATGGAGGAGAAAGCTCCGTCACCAATGGATCGGAACAGGCAGTGAAG
ATCAATCCTTACCAAGCCACTCCAAGTGCAAATGAGAGAGAAAATACCGTTTCTGTCCAAATTGACCGTA
GCCAATACCAATGTCTTCTCGAACTCAGTGAATTGAAGCGCTGGATAGACAAGCTTAATCAAGCCAAATG
TATTGCAATTGATACTGAAACAGACAGTTTAGACTATATGGTGGCTCATTTAGTCGGGGTATCTTTTGCG
TTAGAGAATGGTGAAGCTGCTTATTTACCATTACGCCATGATTATCTTGGCGCACCTCAGCAAGTAGATT
TTCAGACCGCACTTTCTTTGCTTAAACCTGTTTTAGAGAACCCTGAAATCCATAAAGTAGGACAAAATAT
TAAGTACGATTTAAGTATCTTTGCTTGTCACGGTATTGAAGTACAAGGCGTGAGCTATGACACCATGTTA
CTGTCTTATGTGTTAGACAGTACTGGGCGCCATAATATGGATGAATTAGCCAAACGTTATTTAGGTCACC
AAACAATTCACTTTGAAGATATCGCGGGTAAAGGCAAAGCTCAGCTCACTTTTAATCAAATACCACTTGA
ACAAGCGGCGGAATATGCGGCAGAAGATGCCGATATTACCATGAAATTACAGCAGGTCTTATGGGAAAAA
GTGGCAGCACAGCCTGAATTAGTGAAGTTATATCAAACCATGGAACTGCCTTTAGCCTCGGTGCTGTCTC
GAATTGAACGTCATGGCGTGCTCATTGATAGTGACGCACTGTTTAGTCAGTCGCAACAAATTGGCGTAAG
ATTGACCGCACTTGAACAACAGGCGTATGAATTGGCTGGACAACAATTTAATTTGGCCTCAACCAAACAG
TTGCAAGAGATCCTGTTCGATAAATTGAGCTTACCTGTCTTGAAGAAAACGCCTAAAGGCGCGCCGTCAA
CGAATGAAGAAGTCTTAGAAGAGCTTGCCTACGAGCACGCCTTACCAAAAATTCTTGTGGAGCATCGTGG
ATTAAGTAAATTAAAATCCACTTATACTGACAAATTACCGCTCATGGTGAATAAAGACACGGGACGTGTA
CATACTTCCTATCATCAGGCGGTAACCGCCACAGGTCGTCTTTCATCGAGTGATCCCAATTTACAAAATA
TTCCGATTCGCAACGAGGAAGGGCGCCGCATTCGTCAAGCCTTTATTGCACCTGAAGGCTATCAAATTAT
GGCCGCGGACTATTCCCAAATTGAACTGCGAATCATGGCTCACTTATCGCAAGATAAAGGGCTAATTAAC
GCATTTAATGAAGGAAAAGATATTCACCGTTCAACAGCGGCAGAGATCTTTGGCATTCCATTAGCGCAAG
TTAGCAGTGAACAACGTCGTAGCGCCAAAGCCATTAACTTTGGTTTAATTTATGGCATGAGTTCATTTGG
ACTTTCTCGTCAATTAGGCATTCCACGTCATGAAGCACAAAAATACATGGACTTGTATTTCCAACGTTAC
CCCGGTGTACAAGCCTTTATGCATGACATTCGCGAAACAGCCAAAGCACAAGGCTATGTAACAACCTTGT
TTGACCGACGCTTATATTTACCTGATATCCAATCTTCCAATGCCATTCGTCGCAAAGCAGCTGAACGGGT
TGCCATCAACGCGCCAATGCAAGGGACAGCGGCAGATATCATTAAACGTGCGATGATTACTTTAGATCGT
GAAATCGCAGGACAACCTGACATTAAAATGATCATGCAAGTACACGATGAATTGGTCTTTGAAGTACGCT
CAGATAAAATCGAACACTTTCGCACGATCATCAAAACCACGATGGAACAAGCTGCTCAACTTGTGGTGCC
ACTGATTGTAGATGTGGGTGTGGGTAAAAACTGGGACGAGGCTCATTAA


>3	 1831645-1847983
TTCAAGTCCTGTTGGGGGCACCAAAAAACCTTTCATACCTCATCAAAACTAAACGAAAAACCCTTTAAAC
ACTAGATACAAAGCCACTTTTCCTATATTCTGCTATTCGTAACTAAACGCTTTAAAACGCATCTAATCAG
ATATTTTAGTAACCATTATAGTAACCACGTGATAACATCTAATTTTCATGGTTACATAAAATGATATGGA
TGGTTACTAAATATGCCTAAAATCACTAGACCTTTAACAAATACAGAAGTAGAAAAAGCTAAACCTCAAG
CCAAAGAATACACACTTACAGATGGATATGGATTGTTTTTACTTATTCTGCCTAGTGGTATTAAATCATG
GCGTTTTAATTATGCTCGCCCTATCACTCAAAAACGCACTAAAATTTCTTTAGGAATTTATCCAGCGGTA
TCTTTAGCCCAAGCTCGTGCTAAACGAGAAGAATATAGGGCACTACTCGCACAAGGAATAGATCCACAGG
AACACAAAGAACAAGAACAAAAGGCAGCAATAACCAAAATAGAAAATAGTCTACTGTTTATTGCTGAACG
CTGGAAAGCCAAGAAAGCCCAAGAAGTAGAGGCATTAACGCTAAAGAAAAATTGGCGACGTATGGAAGCG
TATTTATTCCCTGTCATTGGAAATATGCCAGTCAATGAAATTGTGCCTAAGATAGCTATTGAATCGTTAG
AACCACTTTATAATCAAGGTAAAGGAGATACATTAAGACGAGTAATTAGGTTACTCAATGAAGTACTAAA
CTTTGCCGTAAACTACGGGCTAATTCCTTTTAATCCGTGCTTACAAATTAATGAGGTATTTAGTTTCGGG
AAATCAAACAACAATCCCGCAATCAGCCCTAAAGAGCTACCAGAATTAATAAAAACGGTAATGTATTCCA
GTGTGGCTATTCAAACAAAACTATTATTCCAATTCCAATTATTAACTATGGTGCGACCATCTGAGGCAAG
TAATGCCACTTGGTCTGAAATTGATTTAGAAAAAGCATTGTGGACAATCCCAGCTAAAAGAATGAAGAAA
AGAAATCCTTTTGTAATTCCTCTCTCCTCTCAAGCAATCGCTATTTTGGACAAAATGAAAAGCATTGTTC
CAAAAGGTGAATACGTTTTCCAAAGCTGGATAAAACCTAACAAGCCCATGAGTAGCCAAACAATGAATAA
AATGCTTAGCGATTTAGGTTATAAGGATAAGCAAACCGCTCATGGATTAAGAACCATTGGGCGAACGTAT
TTAGCTGAGCAACGTATTGATTATGAAGTGGCTGAAATGTGTATTTCTCACAAGACGGGAACTCAAACAG
GTAAAATTTATGATAGGGCTGATTTTCTTGAACAACGTAAACCAGTGATGCAACTTTGGGGCGACTATGT
AGAAAAATGTTCTCCTAAATAACAAATAAAGTGTGCTGTGCGTAAAAATTTATAAAAATAGTCTTCACCT
CGTCACAGTCATCATTTTTATTTATAAATCAATTAATTATGGCGTGAACACTTATTTTAAGTATTCACAA
CAAGTGATCACATAAACAAGAAAAGGGGCTATCTAGCCCCCTTTGCTTTCGGATTTCCTATTTCTTCATT
ACATCATTAAAGAAATCATTATAATTTTTGAAATGAATATTTGTTCTAACTCCCTCGTTCTTTTTCTGCT
TTCTAAATGGATGTTCATTACCATGTTGCTTTATTGCCTGCTCAATACCTGCAACAAAAGTATTTAAACC
AAGCTCTTTTAAATTGTATGCTGAAGCATAAGCTACATAAGCGGGGTAAAGGTGAGTTTGTATTCTATTA
TCTCCCATTGTTCGAGTACCAATATAAAGCCCGTCTAATGTTCTACTTGTAAAAAAGTAATTGAAGAACG
CCGTTAAAACATCAGATTCCATTTTTACGGATAAAGCCTCTTCGCTTCTCATTTGCTCATTAAGGGCTTT
CTTTGCCTCTTCAGGTTGAGAAAAAGCATTTAAGACTTTACGGATAATTCCACCCGCCTCTAACGTTACT
TTATGGATAAAATCAGGATCTTTCTTTTCATCAGGTACGACCCTTTGAAAATCAAAAATAACCCTTCTTC
TATCAACACCGCCCGCACGTTCAGTAAACCGACAAGGCTCATTATTGATAAGCATAATTAAAGCCGTGAT
CTTAGTGAAAAATGGCTTTTTATGCTTTGGATTAACCCGCAATAAATCACCCCCACTAATTGCTTTTAGT
CCACCACCTTCACCAGCATATTTGGATTGTTCAGGACAAAGGATTAGCGTTTTATTTTCAAATCCTTCTA
AGTCTTTCGCATTGTCAAAATCTTCTAGCTTGGCAGATATGGTATTTTGCTCACCCGCTAATAATGTCGC
AATATGAGCAAAAACAGATTTACCGCTACCACCTTTCCCCGTTAACTCAAAGAAAAGTTGCCAGTTATAG
CGATTGGTTAAGATCGCATAAAGTGCGGCTAAAATATTACGCTGTTTCTTTTCACAACCATTCGCCACAA
AAGATAACCAATCATCAAAATGTAGGGTATTTTGGGCGTGTTCATCATAATCATGAGGAATATAAGAAGT
TAGCCAGTGATTGCGGTTATGTGGCTCAAACGCTAGCGTATTGCGGTTTAATACGCCATTGTTAAAGGCA
ATAAACTCATTAGCTTGATCGCCCATTCGTGGTAACTGTGCCTTTAAGGTATTTAATAAACTATTGATAG
TGCGATCGCTCTCCTTGGTTTTGGGCGCTTTTTCTATTGTTTTGCTAACCATTTCCGCAGATTCAACTAC
ATCACTATCATTTCTTAAACGCTCAATATATTGGCTTAGGTTTTCGACTGTTTGCCCAAGCATATCGCAT
AGCAAAACTATTTTCGCCTTGGTATTTTTTGCGATATTTAAGCAAAGTGCGGTAATTTCTTCTCTAGAAA
GCTCACCAAATTGAATCAGTCTAATATATTGTTGTTCTGGGTGAGCAATACGGATTTGAGAAATACCCTC
TAGCTGTTTTTCACCTAAAATCACTGGCTTTTGCTTTGAATCATGCTGCAATGATTGGCAAAGTAAAAGC
CATTCTTCGCCTTTACCTTTTTTCCAAGCACTCTCCCCGCCTTGACCAACTAGAACAATTAAATCACTCA
TAAAATCTTTTGGCTGATCTTTTAAGTATGGTGCTTTAGTTAATTTGCTCATTCGCTCCCTCCATTGTCA
CAGCATTTTCTAATTCAGCAATACGCATGGATATGTTCTCTTGAAGATATTGAAACGTCTTAACGAGTGA
ATTGATCACACTAAGTTTTAGTAAACCATCTATGATTTCATCATTAGTAAGCACTTTTATCATTTCTTCG
GGATCTAATGAGTGCGGTTTTGGTGCCAATTCTAGTAAATGTTTATTAATGGTGCCTAATTCATCATGGA
GGATTTTTAGCCCATTAATTGATTTTAAAGGGAATTTGCCAAACTCTTCGGCTAATACATTAAGTGCCTC
ACCAAAATAAGGGTAGCCTAAGCCTTGTTTTTGAGCAGCAATAGAAATCGCCTTGATTTCTATTGCATTA
TATTTGGAATAATCCAATGGTTTATCTAAATCTCTCGTCATTTTCTTATTCTCCTAATCCTTCTGGATGA
CTAATTCTGATTTCAGAATACAAGATAGTGGTTTTTAAATGCTCGGATACTTCACAAGCTTGAGCATAAG
TAGGATATTCACCCACAAAAGCAATCTCCGCCTTGTTTATCAAAAACGGTTATTTCATAAGAAGAACGCT
CTACTCTCAAGGTTGAACCATAGACAAGCGGATCGTTATCCATTGCCTCACGTGCGATTTTTGCCGCTTC
TTGGTATGTTTTCCCGGTGGCAATAATGAATGGTTGACCTTCTACGGTTTCATCTTCTCGATAAGTGATT
ACGCTGTATTTACACATGTTTTCCCCCTTTGTTTTCTTTTAATCCTTGTGTTACTACTGTCTTAATATTT
TTTAATGCGTCCGCTGCACCTTTGAGATAATCATTGCGGATATAATCTTTCGCAAAAGCTAAGTGAATCT
CGGCTTGTTTGATTGCTTTTGCTAACTGCTCAAAAGTAGGTTGATATTCAGGTTTAAAAGGTTTAACGGT
TTTTGCTTTACGCATGGTCCACCTCCAAAGCATCAGAGGTAGAAGTGCGGTGAGTTTTAAGTGGGATTTT
TCCAGCAAACACTAAAACATAATCACGGGCTAATTGCTTACGTGCCTGTGATTCGCTTTCGGCTGGAATG
CGGATTTTTTGAAGTTGATTAGATAGATCTGTGCGGAGAATACCTATAAAAATATAGGTAAACCCTGTAT
AATTAAGGTTAGCCATAGTCTTATTCCTAGTAAGATTATTGGTTAGAACGCTCAAAAGAGGTGAGATGCT
TTTGGGCGTTTGCTTTTTTTGTACTTTCTTGTTATGGTAATTACCATATAAGTAACTATACATTGAGGTA
AACACCATGTCAACACCACAAAAAGAAAAAAGATCTCCACAATACCAAATGAGGTTAGCTGAGGAGTTTC
GCCAACAATTAGAAGAACAAGCAAAAAAGGATGGTGATACAACTCTAGCAACTTGGATTAAGAGAATTCT
GCGCAAAGAATTAGCATCGAGAGGCATAGAGCCTAAAGGTTGATTAATTGCTTTGTATTGATGGATAAAT
GATGCGATGTCATTGATATTATTATCAAATATTGGTATAATATTCTTCAATTAAATTCATGATATTTATT
CCTATATTTTGGATTTAATTTGTTCTGTCAAGTACAACGACCTCGTGATAAAGCCCGTTTAAACAACGGG
CTCTTTTTTTATTAAGTACGGCTTGCTTTTTGCTGTTCAATCCACGCATTTACTTCCTCTAAATCCCAGC
GGATAAAGTTGTCTGAAAATCGGATTGGTTGAGGGAATTTACCAGCCTTAACTAGTAAATTAAGTTTGGT
GCGACCAAAGCCAACAATTTTGGTGACTTCTTTGCCAGCGATGAGTTTTTGGGATAAGGTTTGAGCTTCG
CTCATAAAAAAATACCTCTCGTTAGTTTAACTTTGTAGAATAGTGTTCTATTCCGTGGAGTTGTTCGAAC
GAGAGATATTTAAAAATAAATTTGATGAGTTTAAAAACGAGTAAGTTACTTTTCATAGTGAATAAGTAAC
TTATGATTATTGATTGCTTTACTTTTTGGGTTGAAAAGGTCTAATCCATCGGACTATTGTTTGAATAGTT
TTCTCTAAATCTAACTTTTCTTTGAGTTGGTAAGCCATATCTTCTTGGGTTATCGTAGGATCTTTTTCCC
AAATATCTTTAGCCCATTCTTCAGCAACTATCTGTTCTTCTTTCTTTTTCTTTTCTGTTTTTCCTTTTAT
AGAACGTTCTAATTTAGGAGATATGCTCATAAGTTTTGATAAAATCAAAGAGGATTCATATATTTTTAAT
CGAAGAAAATAGATTTGGTTATAGAGTTCTTTATCTTTTTCTAAAATTTCATTGAGCAACTCATCTTTTT
TTACTCCAAGATTATGTTCATTAATATATGATAATAAATCTTGAATCAGCTGAGTCTTTTCTTCTGTATC
TCTTTTCAAGCGAATTTCCATCATTTCAGCAAAACAATTTAAAGCTTGAGCTTCACTTAGATGATCGTCT
AGTCTTATACCGCCAGATTTGATTACATTAAAGTATTTATCTTTATCTATTTCTTTGAGATATTTAATAT
TTTCCATTATATATAATTCTGCATCATCAATTGATTTATTTGTATTATTCACGCATACCTCAAATTATCA
AATTTTGAATGATACAATTCTATCACTGTTTAGATATGTTGAGTAGATGATAAAAAATCATTAATTTTGC
AGGTAAAATGCAAGAAATAGAATGAAGTTTGAATATTATCACTTATATAATAAGCCTACTTTATTTAAAA
TGAATGGTTTAAATAAAAAATCCCCGTTTTATCGGGGATTTTCTTTATCTCTTATTCTGTAATGCTTTGC
GCATTTCTTCCATATAAACCTTTAGAACTTCGGCTTTTGCTCTCGCTTTTGCGGAATTAAATCCTTTCTC
CATAAATGGTCTTGCTTTCATTTTCTTTGTACCACGTTCAAGCATAAACCAATAGAACGGGTCTGTACGA
TCTTTTGTATTATCGCTCACTCTTGCCATTTTTCGCCCTTTAGTCCGTTTTACAAGAATTTTAGTAATAC
CTCCAGAGCCATCTTTATAAATCTTTGTTGTATGCCTAATATTGTTTTTTACTGTGGCTCTCTGCCTAAA
ATCAGTGCTTTTATCTAATACAGGTACATCTTTCTTTATTTCCTTTTCTATCACTTTAGCACCAGTATTT
AATGCTTTACGCATTGCTTTTTTCTCTTCTTTAAGTGCCCCTTTGACTTTATTCACAAATAACGCAATTT
GATTTGAAAACTCACCCATGTTCTTTTTTCCTATAATTCAACACCATTAAACTCTTGCAATGCTCTCTGA
TGTTCTTCAGATAACTCAAAAATCAGATCGCCATATTCAAGCTGATAAGTGCCAAATGACATTAAAAAGG
CTATTGCTGGGTCAATCTTATTAGCTGCCTTTTTCTTGTTTGGTTTAATGTTGGCGTTGGCATCGGTTTC
CATGACCACATTGGATAATGCCCACGCTAAAACAGGGTCGCCATTGTGTTCTATCACTTGGCGATTAATT
AGCACCTCTGCGGATTTTGCTACAGGGCTAAAACGTTGATAGGTTTGCGGGAATGGTTCAACTTCTAAGC
CCGCACTTTGTAACTGTGTTCTAAGGTGTGTGGCATTCCATACGTCAAAGCCGATCATTTTGATATTAAA
GCGTTCGGCATCTTTTAAAATATCATCTCTGATTTTGTCATAATCAATACAATCACCCTCAGTAATACGT
AACCAACCTTGGCGCACCCATTGGCGGTAGATAGCTCTGTTTTTGTTGGCTACATTATTAAGCTGATACT
CAGGCAAATAATGACGAGTAATTAACCTCACTTTTTGACCTTGCGGGAAAGTGTAACAAATACTAGTCAG
GTCATTAGTTGAGGATAAATCTAAGCCCATATAACAATCCTGATGTAATAGGCTGCTTTCCTCATAATCC
CGTTGACATAACGTCCAACTGCCCTCACTTAGCCAAGGGGTTGTACCTTGGCACCAAACATTAAAGCGTT
TCGTTAACATTTCCACCCATTCGGACGGTATGCCACGGGCTTTTTTAATCGTGTTCTCAAAATCAATTAG
GGGAATAGATTGATTAATATTGGGATTAGCCTTGATCCAAGTATCAGGATTATCTATTTCGCTTTCATCA
TCTAACTCAAAAATTAAAATAAAAATACTGTCGTTTTTCTCGTTACCTTCGAGAATTTGTGAGCAATAGT
CATAATGCTGTTTACAAGCTGAAATGGTATTACTCCCCGCGGTGGTAATCGCAAATAGAAGCCCTTCTGG
TCTTGCCCCTTGTCCTAATTCTAATGCACTGTAAACGCTGTTATCTGCGTGTAAATGGTATTCATCCACT
ATCGCAAGACTTGGGTTTGTGCCTTCAATCGTGGAGGATTTGGCGGCTAACGGTCGCATAAGGCTATTAT
TTTGCGGGTAAATGAGTTTATGTTGTTGGATTTGTACTCGTTTTCTTAAAGGCGGTGAAAGCAAACACAT
TTGGCGGGCATCATCAAACACAATACGAGCTTGATCACGGCTTACCGCTGCGGTGTAAATATCTTGCTGA
CCTTTTTCCATCACTAAAAACCAGTTAGCTAAGACGGCTGCAACGGTAGATTTAGCATTTTTTCTTGCCA
CTTGAATATAAGCAGAGCGGTATTTTCTAAGCCCTGTATCTGTATACTTAAAGCCTAGAATATTCGCAAA
TAAAAAGACTTGCCAATCACTCAAGATAATTGGTTTACCGCGTAAATGTCCCTTGACATGCGGACATAAT
CGAGAGAAAGCCAAAAATTGATTAACGATTTTTTCATCAAAATAATAATCAGGATTAGTTAAATCTTGAA
AATAACGCTCAACGGCTAACTTCACCTTTTTACAAGCAATAATCTCACCGCTTTTTACTTTCTCTGCGTA
GTCGTGCCAAATACTCATTACAATGTTAAAAGCTCATCTATGGCATCCACGCCCTCAATAGTGACGGGGT
TCTTTTTACGGCTTACAGGATCGAACCCAAGCAACGTGGACATTTTAATCATCACTTTTTCGGCATCGGC
TTTAGCTGAAAGGGCGGGATTGCGCGATTGTGTGCCTTGGCTGTTGATAATAACAAAGCCATTTTTCGCT
AAATCTGCTACAGAATGGCGCCAAATTGCGTAGTTTTCGCAATAAATCTCAAGATTAGTGAGATCTTCGG
GCATAATATCGCCACGCTCTGAAAGCTGTTTAATGCGGGCTTTCCATTGGCTTTTCGCAATATCATCCAA
GAAATCAGGCGTTTTATAGGTTTTCTTTCTCGTCATTTGCTTTCCTTATTTTCTAAAAAATTGCCTTGCG
TAAAAATTTGATTGGGGGGGCGGTTCTGACGGCTTGGACATTTCTTTTCAAAACTCCCCCTACCCGTCTA
GCATTGTTTATAACTCACTCCACAAAAATCATGATATAAATCAATTGGTTAATTTTCCATATAACCACTT
CTATCTTGCCAGCATTCCTCCAGCTCTCATTTGGTCGCCCATATTTTTATAAAATCTTTCATCTGCAATC
TTATCCATTAGATTAGTTAGCTCAACTGTAATATGAGTACCATCAATACGATCCTCTGCTTTCACAGATG
CCTTCATAGGTTGACCTTGATTATTTACATGAACATACACTGGAGCAGTTCTGTTGCCTTGGTTCTGAGT
TCTGGATTGACTAGTTAGGAATTTTTTTAAGTCTTGGTTAGTCCGACTATCAACAACACGCTCACCTTTA
TCAAGCAACCAAGTCCCCTCTCTTGGAATGTTATCTATCCCAGAGTGCGCTTGTCCTGAAAGGTTCATTG
TTGTACCTGAAATGGTAGAAACGATACTTGAAGTGGCAGAAATGACGCTTGCAATTGCACTTAGGTTTTG
TGGCCACGGCAAAGCAGAAGCGTTAGCAATACCTTGTTGAATCTTGACGATAGACTCAGCAATAGCAAAT
GCTTTGGAGGCAGCAAACATAGCTTTATAAATACCAGACTGTTTACCTGCCGCTTGACCGATTAACTCTG
TCGTGTCCATCAATGCTGAACTCATTGCAGAGAAACTATCAGCGTACATATCAAGCTCTTGATTCTTTTT
ATTGAGATTATACTCATCCCAAAGTGCTTTTTGCCTTTCAGACAACTCTTGATCTGATAAAAGCTTCTGC
TCATTGAAAGATTTATAAAACGCTAATCTTTCTTGGAGTTTATTCATTTCATCTTGAGCCGGATCATAAG
TTCCTTTGAGTCTGTCTTCAAAACTCACGGCTTTTTCTTTGGCAACATCAGCTAACTCATAAGCAGAATC
CCACCTTGCTTTGTTTGAAACGTATTTTGCGTCATCACCACTAATAGCTCCGCTACTTCTTAATTGCTCA
ATCTCTTTGAGCTGTTTTTGCAGTTCATTGCGAATCTTGATCTCTGGCATGTACTTTTCAAGCAGTTTAA
TCCGCTCTTGAGCTGCTTTCTCACTAATTTGAGTTCTGAGATTCTCATTTTGCCTGTGTGACTCAGTAGA
TTTATCACCTTGCTCTTTCAGTTTGGATAAGTATCTATCACCAGCTCCGACAAGATAGCTAAATGTTCCA
TCAATGGCGTCTTTAATATAGTCTTGGCTGAATGCTTCTGTTAGTGCATTACCTAGCCTATCCTTGATAT
CTTGTTCAGCTTGTGTAACTTCCAGTCTAAAACCACTTAAATCAACTTTCCAATCAGAAGTATCTACTAA
ATTTCCATTACCGAACTTTTCAGATATATAGTTCAGCATCTCAATTGGAGCCTTGAGAAAGTCAATAATT
TTATTAATGCCGATTTCAACTATTTTTAGTAATCCATTAATTGCTGATTTACCATAACCAGTCAAAACAG
CAGGAAAATTACCCCAAATAATCTTAATGGCATCAAATCCAAAGTTCCACGCACCAAGAATGCCATTTAT
TAGTGATTTGAAATAATCAAGTACAGCTCCACCAAATGAGATCACAGTATTAACTACACCGCCAAATATA
TCACCCAGCGTGTCTGTAGCGTCATTCCAAGTGAGGACAAACCAATCTGCTACATCACCTACAACAGTTT
TAAAGTCTTCCCATACACCAAGCGCAACATCACCCCATGTTGCGTTCATAGTGGAGGCACCTACTTCCAT
ACCACTAATAAATTGATCAAACGCATAAGCGGCACCAATAATAGCTACAGTAAGCATTCCAATTGGGTTT
GCTAACATTGCTACAGTAGCACCTCTTACTGCTCCAGTTAGACTTCTAAAGCCAAATGAAAGCAATCCAA
CACCATCATTTGCAGATTTGAAGTTAGAGGCTAAAGAAATAACATTAAATGCCGCATAAGCTGATGTTGC
GTAAATAGCCGCCTTGGCGAAACTATCAAAATTTAAAGCTAGAGTTGAAACTAACGTTGCTAAACCACCA
ATAATACCGGTGGAGGTGTTGATTTCAGAAACCCATTTTAAAACTGAGTTCTGTAATAAGGTCATTGATT
GCCCGAAAGTTAAGGGCATTTTCTCAAATGATTCCGAGATTTTCTCACTTGCGCCACTAATTGATTCAAA
AATTATCTTAGAGGTGATTTTTCCTTCTGAAGCTAACTTTTGAACTTCCGCTCTAGATTTCCCCATATAC
TCAGCAACTACATCTAAAATAATTGGTGCTGATTCGGAAATTGACTTAAATTCATCACCTTGCAACCGCC
CAGACCCTAATGCTTGAGATAACTGAAATAGAGCAGTCGCTTGTTCTTGCGCACCAACACCACCAACAGC
CATTGCTTTGTTAAGTGTTTCTGTGAATACAAGCACTTGCTTTTGACTATATTTATAGTCTTTTAACGCC
CTTGAAGAACGAACATAAAGCGTAGTGGTTGCCTCTAAACTTCCTCGTGTTCTCTGCGCGATATCGAATA
ATTCTGGCTTTACTTTTTTGTATTCTTGCGTTGAGCTAGTCACAAATTTAATTTGTGTATTTAACGCAGT
CATCTTGTCAGTCATTTGAATAATTGTGCTGATCCCTTGAATACCCAAACCAACAGCAAGAAGTGATTTT
AATCTCCCAATTGTTTTAACAAGGCTTTCAATGTGCTTTTCTGCTCTTCCTGCACTGCCTTGTAGTTTAT
TAAGATCTTTATTCGTTCTATCGATACCAATAGATTTAAACTCTACACTAAGTGTTGCAAAATCTGCCAT
AATAGCCACCTATAACATTTTGATTTACTTTTAACATTCCCCAAATTTTGGGAGCGTTCATTTCTTCGCT
CCATAACCACGTTTATCTATGACCCTCGTTTTATAGCTATGACAATCTCGGCATAATGCTTGGTGATTAC
TTTCAATCCAAAACAACGGATCGGCTTGTCCATTCTCAACGGGTTTAATATGGTCAATTACTGTGGCTGG
CGTATATTTCCCTTGTGCTAAACACATCACACATAGAGGATGTTGTTTTAGGTATTGGATTCGGTATTTG
CTCCAGTTGTGATCGTAACCACGCTTGGATGCGCTTACTCGGTTATCCTTTGGCTTATGATCTTCACATC
GTCCAGCTTTCACCTTGTTTCTACAACCAGGGGAAGTACAACGCTTTAATGGTTGATAGGGCATAAGATT
CCTTAGTAAACACAAGGCTCACGGTACACATCCCATAATGATTTAATCGTCATAGGTGCGGGATTTAAGT
TAGCTAAATCTGTAACGGCTTCTCGGTTTGCGTAGAGGTAGGCGATATACATCAAGCATCCAACCTTAAT
TGATTGGTTGAAGGGAATAGTTCTATCTGTTTCTTTATCGCCAAAGGTTTTCCCAATATGACGTTGTGCC
ACTTCTAAAGCAGTTACCGCATAAGCTCTTAATAAGTCATCATCTAAATCAAACTCATCCGCTAGATTTA
AATGCGCTTTGATTTCCTGTAAATCGATTAAGTTATTAATATCCGCCATACGCCTCACCATCTTTACACA
TAAGTTGTAACTCTCTGTGTTCTTCTTTGCTGTCAATCACTGAATAAATATCGAAATATTTATCACCATA
TTTAATCCGCATTTTTCGCGTTACTTCAGGCATATAGCGGATACGAATCCGTGTAATATTTTCACCTAAC
TGAAAAGGACCACTAAAATATTCTCTCCCCTGTAAAGGTTCGATACTGGCTCGCACTGTGGCAACATCTT
CCCAATAAGGGTTATGATGCCCGTAGGTGTTGCTTTCTCTTTCTTTTTCATAATTACGCTTTTGTAAGGT
AATTACTTTGTTATATCGTCCAGCTCTAATCATTCTCGCCATTTCCACCACCTTTTTTCACTTCTACGGT
TTGTTTCCATGCTTGGCTAAATTCTTCACCACCTACATAAGGTGCAAGCCCCTCACGTCTGCGGACTTCG
TTAGGATTCATGATCCCCGCCTTGATTGCCGTATCGTAACTATTAAAGCGGTCGTTTTGGCTTGTGTGTA
GCAAGTCGCTTGTATCAAACTCAATTAAATAGCGTTGTTTACTTTGACGGGTCACATCCACCATCAAGGC
ATCTTTTAATTGTTGTTCAAAGTTAGTGAGCCACGGTCTTAAAGTTTGTGATAAAAACGCACGGCTTGCC
TCGCTAAAATTCGAGTAAGTCGAGTTGGAATAATCTTGTAAAAAGATTGGGCTAATGTTGTAGATACGGG
CAATATCAGAAATGGTAAAGGTTCGACTGGCTAACCATTCGGCATCTTGGTTAGTCATGCCTAATTGCTT
ATATTCCATTGAACCTTCAAGCACTGGCGTTTTACCTGCATTTTTTGCGCCTTTGTAACGTTCTAATGCT
TTAATGGCTTTTTGTGCTTTTGCCTCATCTAACCATTCGGAGGTTGTAATGAGTCCACTCGCCATTAAGC
CATTTTTCATCACGGATGCACCGTGCTTTTGTTGGGCAATACCTAAGCCCACCGTTTCACGACAAATGGC
AATCGGGGAGCGACCCATAAAACCATCTAAAGAAGAGTGGCGTAAGTGTAAGATTTCATCCTGAAGGTAG
TTTTTTACTTTGCCATTCAGATCGGTGATTTGGTAAATGTAATCCCCTTTCGGATTTATGAAGATATTCA
CCGCACTAGGTTGATAAGGAGTAAGGCTAACTGGCTGACCTGTTTTATCCCATTCAATCACGGCATACGC
ATTACCGGTTAATAAACAATGGCGCATCATCGTATATTTAAACTGGTAAGGGGTTTGACTGCGGCTTGGC
ATTTCATTTAACAGAAAATCCACAGGATGATCAAAAACACGCTCCCGTCCATCTTGTTTTAACTGATATA
AATAACAAGGCATAGAAGCAACTGCCTCCGCAATCACCGTAACGGCATTCATCACTGCGGGTAAACTTTC
TGCGGTAGTCGGAGTAACAAACTCCCCCGCCCCTGTGTTTGCCACACCCATATAAGAGAGTAGCTCCTCA
ATGATTAAGCTGTTGCGCTGTTCTGTTTTCTTTTTAAATGGCCACATATTACAACTCCGCCAATTCAGCC
CAACGATCTAAAAGTGCGGTTGTTTTTGACTGTAATTTTGCTTGTGCCATTGAACGCTGGGCAATCTGTA
CGTTACTTTCAGGATAAGCAGGAATACTGGTTACAGTAATTTCCACCAGCTCCGCACTTGTTACAATCCG
TTGGCAAGGAGTAACATCAAAATTCCAACTTTCAGCCTTCGCACGAAAACCAAAGGACATTCCTGTAATA
TCACCACGTTTTACACTGACTAATAAATCTTTACCTAAACTGGTTTCAGGCGGGGTAAGTTCAAAGCGTA
AGCCTATGCCATCCTCTTCGAGTTTTAAGGTGTTGGCTTGAGTTCGTCCTAATAACTTAGTATGGTCATG
TTCAAATAACGCACGCACATCCGCACCGCTCAATAAAGTTTCACTAAATGCCCCTAGGGAAAATTGCTCA
ACAAACTCGCCCCACATTAATTCACTTGGGCTATTCCATTTCACCACATAGCCAATCAATTTTTCATTCT
CTGCACTCAGTTCTGATGAGCGGATTTCAAAATCTTTATTCATAGTTTACCTCTAACAAAAAAGGGCTAA
ATTAGCCCCCTTTTGTGTGTTTCATTAAGCTAGGGTTTCGATAAACTTAATCGCATTGCTATCGACTACG
CCACCGCCTAAATATTTATCGGTGTGGACTTTATAAAAGCCTGGCTCGGTAAGATTATCTGGTCGAGTTC
TTACGCCTGTTTCATGATCCACAATGAAGTAACCACGTTTAAAATCACCAAAGGCAATCACGGCTTTATT
CGCACCACTTGCTGGCATAGTTTCTAAGAAATACACAGGGCGACCTAAAAGGGTAGAAGGCGCATCTACG
GTTAAACCATCACGCCAAACAAAATCACCATTTTTGTTCTTCAGTTTTTGAAGTGCTGCGGCAATGGTTG
AGGACATCACCCAAACGGCATTTTTACGATATTTGCTGTGTAAGGTATAGAAAAGATCGATAAGGGTATC
GGCTATGATTTTATCCGCACTTGCGACTTCGATTTTTTGAAGTTCGCCAAACGTACGGGTTTTATCCGCT
GTGGTTGAGCGGGTATATTGCAACAATCCTTTGGCTTTTTTGTCACCATCGCCCGCGGTTAAATCCGCCT
CTTCGGTTTCGGTAAAGCTTTCACTAATTTCATCCGTTAACCAGCCTAGAATATCAATGGATGAAAAATC
CAAGATTTCTTGCGTAGTTTTTGGATAAGCATAAATTGGGTTTAAAGCAATACTGACCTCATGTAACTTA
GGTGCATTGGTCGCATTACGGGCTTGACCTTCATCACCATGAGCCACCACCGCACCACCAGCGGAAACAA
GCTTTTTATACTCTTTCGCCCCTACAGGTAAGCGAACCACATTACAGATTTGACGCATCACGCTATCATC
TGTTAAACGTTTCATCACTTCCTTATCAAGTTGAGGGATGACAGAATAGCCCCCATCTTCTTTTGAGGTA
GTAGAAAGGGTATTTGTACGCAATTCACCTGTTTTAATGTAATAACGTAACTCATCATTACTTAGTTGTG
CCTTGCCACCTGTTTCCACTGGTTTCCCACCTTGTAAACCTAAACTGCGTTCTTCATCGGCGACAGTTTC
GTAACGTTCGATTTCCTCGGACATTTGTTTTACCGAGTCTTTTAACTTGTCAAACTTACCGCTTTCCTCT
TCATTCAAAGAGCGGTTTTCTTTTTCTGCGCTTTCTAATAAGGCGCGCATTTCGGCTGCGTGTTCCGCCT
TTTTCTGGCGTAACTCTAATAGTTTTTTGAACATATATGCTCCTTAATATTCCTTAAAATCATACTCGAT
AGAATAAGTGAGGGTGCCAGATAGCCAGACATGGTTATCAAAATCGTACTCATATTCAAAAGAATACCCA
GGTGATACTTGATCAATATTCTTATAAGTATGTTTAGAAATAATGTTGTGAATTTTTTCAATGAGGAGAT
CTAGCTTTTCTTCGCTAGAATAAAATGGAATATAAATTGCAATAACTAAACGAGATTCCCAATGAGTATG
ACCAATAGATACTGGTTCACACTCTGCCCCTTCAATGTAAACAGATAAAGCTGGGAGCTGCATTTTTGGA
TCTGTAAAAAATACTCTTCCATTATGCAACCCTTTTACCTCTGGCAAACGTTCTTCAATTAATGCAATAA
CTTCTTTTCTAATCTGATTGTGAATAAGCATAGATTTTCCAATTTCATCTTAATTAAGACGGCTTACAAT
AAGCCCATATCACAATATAATCAGAAAAAAGAGTAAGTAAATATGCTAAAAATCAATAGTTTAGATACGT
TTAGAAACGTTGAGTAGATATTTTTTGATTGATTATTTTTTAATCGGAAAAAGAAAGGAGATAGAGATAA
AATTAGACTTGTGAATACTAGTGAATACTTGTGAACACTTAAAAAAGAAGTATTCACTATATAAGATATT
AATATATATAATATTTTTTATATTTGTGAATACTTAAATATAAAATTAAAACTATAAGTAAAATATACTA
TTGTTTTGTTATGGTAAAAATCTTTAGTAACCACGATAGTAACCACAACAAAATTACAAATATATAACCA
ATTGATAATTATAAAATAAACTATAGAAT


>4	 2289120-2325165
TGCTAATGCATTAATCAAGCTTCATCACCTTGATGTTGTGTTTAAACGCTAAACACTTGCATGCCTTTTT
TCATGCAAGATTTTTCTACTCAGACTTCCTTTCGAAAATCTCTTCAGTTTTTCAGCTTGTTTCCAATTTT
TTAAAGAACAGTAAAGACAACTCTCGCCCAGAGCACCATTCATAAAAAGACGGTTTTTTAACCGTCTTTT
ATTTTTGTTGTTATTTGGTGTTATTTGTTGTTAAAGCAATGATTTAACCAACATCTTATCATTTCTCTTA
TTTCCTCTCTTTACTTTCTTTTGTTATTTGTTGTTAAATATTGTCATGCAATTACGCCAAAATTACGCCA
AAAATGGACGAGGACAATATGGCAACAATAAGAAAACGCGGGAACTCATACCGAGCTGAAATCAGTAAAA
ACGGCATAAGAAAATCAGCCACATTTAAAACAAAATCAGAAGCTAATGCTTGGGCTGTCGATGAAGAAAG
AAAAATAGAAGATCTAGCGAAAGGTATTGCACCGGACATTGCTTTTAAAGACGTAATAGAACGCTATCAA
AATGAAGTATCTATCACTAAAAAAGGCGCAAGAAATGAAATAATAAGACTGAACCGCTTTTTAAGATACG
ATATTACGAATCTGTATATTCGGGATTTAAGAAAAGAAGATTTTGAAGAGTGGATCAGAATTAGATTAAG
TGAAGTGGCTCCAGCTAGCGTTAGGCGAGAACTTGTTACTATATCGTCTGTGCTGACTGCTGCAATAAAC
CGATGGGGATATATTTCAAAGCATCCAATGATTGGTGTTGAAAAGCCAAAAAATTCAGTAGAAAGAAAAG
AGCGATATTCAGAACAGGATATTAAAACAATATTAGAAACAGCCGGTTATTGCGAAGATAAACCACCGAC
AACACTCAAACAAAGAGTGGCGGTTGCAATGTTATTCGCTATTGAAACTGCTATGCGTGCAGGGGAAATC
GCTGGAATAAAGTGGAGTGATGTTTTTCTTGAGAAGAGAATAGTGCATATACCAACAACAAAAAATGGAT
ACTCTAGAGATGTACCTCTTTCACAAAGAGCGATTGCACTAATCTTAAAAATGAAAGAAGTAGAAAATGG
AGAGTTTGTATTTCAGACCGCGCCTGAATCATTAAGCACCACGTTTAGAGTGTTAAAGAAAGAGTGCGGA
CTTGAACATCTCCATTTTCACGATACAAGAAGGGAAGCTTTGACGAGATTATCTAAGAAAGTAGATGTAA
TGACGTTAGCCAAAATTAGCGGACATAGAGATTTAAGGATTTTACAGAACACATATTACGCACCGAATAT
GAGCGAAGTGGCAAACTTGTTGGATTAATTCACTCTTCTTAAATACGCCTTTTGCCACTTGATTACATCG
CCAGCCTTATATCTTTTACTTTCATTACTTCCTTTTTCTAATGAAACTGGGGATGGAAAGTCTTGGCGGG
TAATAATATGACGAGATGTGTAATTGTAAGAACGATTAATCATGATAGAAATGTCTTCAATACTAAGAAG
AACTGGACTATCTTCTTTAAGTTGAGCTAAGGCTCCAAACCTCACAGAGCGTAGCACTTCATCTTGTTGT
TTCTTTGTTAGAGAAATATTTTCCATTTTTACCTCACTTAAATAAAAAGCCGTACTAGACGGCTTAATAA
AGCATTTCGCTATACAGTTCTTCTGGTGGGTATCCAATATCGAACTTGATTTGATCGTTTTTCTTGGCAA
TTTCCAGTGCTTGCTTTCGATCAACAAATCTTCCGAAGTTGGTAATAAAACCCTGTTTCTTACCTATTAG
CGGATATTGTGTACCGTTCTCAATAGATCTAATTTGTTTACGCATAAACGCGTCATAGTGTCTCGCGCCA
GTCACTAAATGAAGTTCTTTTGTTGTGTAATCTTCAAGCTCGCACGCAGCGCAGACGATTAATTCTGGAC
GTTCTCCCATTTTCCTATCTCCGTGCATTTTTCATTGCATCAAGCCAAGCTTGAGCGTCTTCTTCACTGT
AAAATAATGAACCGCTTTCTAGTATTTTTCTGTGCTTATCTCTATTAGCATCAAAATAGAATCTAATAAT
TGTTGAGTTACCTCTTTTAAAGACCTCTTGATTGTGGTGTGCTGTTTTGATTGGAGCGGGCAAAGTAAGC
GTTACTGTTGGTTGCTGTTCTTCCCACATTCCTATAATATCGTTTGGAGCTGTGTCATCTGATAATACAT
TACCTGACGGAAGCCATTCTTCCACTTCAGTAAGACAACCATTATGAACAATTCCAACAAGTTTTTTAAT
TTTAGAATTTTCTTCTATTGTAAATTTTACGTATCCTTTTTGGTGATCTCTTGTCAATATAGGTTCACCA
GTCAACGCTTTTTCTAAGTCAAAATTAATCATTTTCTTAAGTCCTCAACTGTAATTTTAAAGTGTGGAGT
GCCATCTTCTGCTGATAGAATCATTGGCTGCTTTGCTTTTAAACCGTGCTCAACAACTGCCGTCAGAGCC
TCGACTGTCATTTCTTGTTTTTCTTTCCAGATTTTCCCGCTTTTATCAAGCGTTCCAACATAGATTTCAT
TAGTGAGTGGCGATACACCAATTGTTAGCTTTTTCATTTTTAACCCTTATTTTTCAATATGTTAGATGAT
TTCGACGAAATGAGTTTCGTCGAGATAATAAAAAACCGCATTTCTGCGGTTATTCTGCTTTCGGTGGCTG
TGGAAGTGGTCTCCAAAAATCACATTTAGTTGTTACCTCATCAATACCGTAATATCCGTAATTTGGTTCG
ACAAATGCCATCTCTCCGTCATATTTTTTGTATGTAGCGAAACTAATCCCGTAATTGCCACCAGTCCAAA
ACGCAACTAAGACATCTTGATATTCTTCTGGCAATCTATCTTTTACACTAATCCAGCCGTTGTCTTGTGG
ATATTCAACAATCTTTGGATGTTCAACGATATAATCAATTTCGTCATACCAACTTGACTGCTTTTCCTCT
TCGTTTAAATCTCTAGTTTTAGACTCAGCTTTTCCTAGAACAACGCCGTAAACTGCATTATGTATTTGAC
ATTCATAAACACTTATATCATCAATCTCTATTGCGTAATCTAACAATTCTTCTGCGCCCTTTAAGCACTC
TTTTTTAGCTTCTTCTTCAGTTTTGTGAAATGAAATACTGTTTTCATCATAAATATTTACTGCGAAGTAT
TTATTTTCTGTTTCTGTCATAGTTCCACCTATTATCTATTGCAAATAGCGACTAAAAGGACTAAACCGAT
AATAGTCAGAAGAATACCATCCGCTATTATCTCCATTTCTATTGCACTCATTTTTAACTCCTGAACCAAA
AATAAAAGCCACAATCAAGTGGCTTATTCTTTTTCTTTCTCTCCGCCAAATTCATTCAGTAGATTTTCTG
TTAGCTCGGAAAGAACGCTCGTCATTAAGATAAAATCCGCATCGAAACGCTGTTCAATATCTTCTTTGAG
AATGTCGTCGTTTTTATCTAGCACATCATCAGCGAATTTTAAACGCTTAAGAGTGCCGTCTTCGCATAGA
ATGAACGACAAATTATCTTCCCATTCTAACGATAGTTTTGTGATAACTTTGTCGGACTCAAGCATCGTCT
CAATTTCTGCGCTGTTTAAATCCTGGTTCTTGCATTTAATTAATCCACTTTCTGTTGTGCCTAAAAGTTC
AAATTCTTCTAACAATGTGAGCCATGTTGGATTTTCATTAATCCATGACGTCATCACAATGCTTGGTGCT
TTAGCGAAAGCCAGAGGAACAACCGGCAACGATCCAAGAGTTTTACGCAACAATGCCAAGACATCTTCTG
CCGTCTTGTAAGAACTTGCGTCGACATAAATCAAGCCTTTTTCTACATCAATGAACAGTGCGGCCTGTTT
ATACTTGCTGAACGCTTGTTGGATAAGTGTTGCAATAACGTCATCTTTTAACGATAGCTTTTCCACTTTC
TTTAACTTGCGCCCTTCTTTCTTCTCAATCTCTGCAACACGCTTGTTTAGTGCGTTATTAACAACGTGAG
ATGGAAGAATTTTTTCTTCTTTCAGCGCAACAAGCAAAAGCTTATTTTCTGCTGCGTGGTAGAGTAGCTC
GCTGTCAATAATTGGCGACGTCCAGCCGAAACGACTCATTTCAGATTTATCACAAGGAATATATTTAAAT
CCTTGTAACACTTCTTGTAATTTGTCTGTGGACCAGTCTAACGTTTTAGTTAGACGATAAATAATTGCAT
TTTTAAACCAAAACATAATTTTTCCTTATTTCAGACACAAAAAAACACGCTATTGCGTGCTGTTGATGTG
TTTCATGACTTGTGAGTAGATATCTTTAATTAGCTCAATGGGTATATTAGATCTTTCATTATAACTCTTA
GAAAAATCACCAAATTTCACACTACCTTTTTGATTTTCATACCTTAAATTGAGGTTGATATTACTCTTGA
ATTTTGTTGGTTTTTTTAATGGATAATCATAATTACAATAATAAGTTGGATTATCATAATTAAACTTAAA
ATTGAGAATATCGTTGATATAGTGCCATATCCGACTACTGAATGGATTTTCTATAATGGAAACTGTTGGC
TTGTATCTCTTAATAATCTCAATTGTGTTGTATATACACAATTCACCATTAATTCTATTTAAAAATGAAC
GCTCATACTTGAATTGAACGTGTGGTAAATCATAATCAACGCTATTTCTTATTGTGAACTTTGATAACTC
TTTATTAATTGCCCCTGTTTCTTGTTTCCAAGATGCATTACCTCCCCACATAGCACTTGCGACAGACCAG
CTCTCACAAGGTGGACTAGCAATGATAAGATCAGGCCTTGGCAAATTGTCTAGCGTATCAAATAATTTGT
TATCTCCAAACATTCTAGAATAATCTGCTAAATTCAAATTTATGAAGTGATCATTTTTCCCTTCAATATC
AATTCCTATTGAATATATTTCAATATTATCAAAGTACTTTGCAGCTTGGTTGTAGCAACCGTTGCCACTA
TCAAATAAAGCCCAAACTACCATTTTCCACCTGTTTTGAGTATTTAAGTATTACTTGATAACTGGAAGTA
CCTTAACCAATGGCTCAGGCTGTTTTTCCTGTGTCATACACCAAGTTAACAAGTCTTCCCAAGATTTATA
ATCATGACCAAACTGATCGCTATCTTTCTGACATTGAGAAAGATCTAAGTGTTGGGAAATATCCCGTTTG
ATACAATCTCTTTCGCTACTCTCAAGAATATTCCAATATTGTTTTACGTCTTGGATGCCATGTGCAACTA
AGTAGCTGTGGCGAGTCATACAGTAGCGAATATGATTAATAAACATCGTCTTAAATTGACTATGTTGAAT
TTCAATCGTTGCCTTATCTTTAATCTGAGCCATTTTTATTGCCTTTATTTAGATTATTTCTATTAATAAA
CTCTCTCCGCTCTTCATTGAGAACGTGGATTTTCTTTTCGTGGTATGCGATTTCTTTATCAATTGCATCT
AAATCACGTTTGTTTAATTCTGCTATTTCGAATTCTTGGTGAATCATAAATCTTCCTCTTTGACGAAAAT
GCCATCTACCATTCTGCCTTTACGGTCTTTAATCTGGTCATAGGCGTATGATAAACATTCCAAAGTTGTG
AGACCGTAGTAACTAGCGTAGCCATTTAGTTCGATAATCAATTGATTTATACGATCGTTTGTTGCATTAC
TACCTAAAAACGCCAAACGCAACAATGTATGTTTTAAATCACTCTCAGGAAGGATGATTTCAGCTTCCCA
TTCAAAACTTATCTGTCGATTAAAACCTAGTTGCTTATTTAGAATAATAAGAACAACAAAACAATCACCA
ATACTATCTTTGATGACATCAGGTTTGTTCTTGGCAATACCACTACAAAGCTCACCAAATTCCTCCATCA
GCTTTAACATTTGTTTCTGCGGAGTAGAACCCTCGATCAAGTTTCTATCTTCCGCCCATTGTTCGATTTT
TTGGACTAGTTCGGTGATTTTTTCATTCATAATCAAAGCTCCACTCAACATTTAAAAAGAATACATATTT
TGCATTGCGCACATCGGATCTTTCAGTCCATAACACACTATCAAAAAGGTCATATTTGTACACTTCTCGT
TCACGGTCACATTCATCTATCTTGAGTTGGTCTACTGAGCAAGTGAAACCTAATCTCTCTAACAGGAATT
TAACCTTGTTAGCTTTACCTTTGTCATACAACCTGAATATAGCGCCATTATACCCTTCGGCGCATTGTTT
CTTAATTTTTGCCATTGCACTATCTAGTACTTCACGCTTTGTTTCTTCGAACACTTGTTTTTTGTATTCG
TTGAATCCAGCCTTGATTTCACTCAACACCTTGTCGACTTCTGTTGTCATACTTAATCCTCCAGTATTTC
AACAATATTTGACGGATTATCATGGCGTTTATAATCACACGGCACGCCATTTTTGTTCACCCAAAAACTG
CCGTTTTCAGTCGTTATCTCAAATACTGCTTCATTCTCTGAATTTAGGTCCAAGTCTGTAACTTCACCCA
GTTCACCTGTTTGAAGTCTTACGGTTAAACTGTCTAGATATGCGCCCAAAAGGGCATCTGCAATTTCCAT
AATTTTCACCTAATAAAAAAGCCACTCGTTAAAGTGGCTGTTGTTCTGTGTCTGTTTGTGGTTCGTCTTG
TGGAATGTCAGGTAGACGTTTCCATTCTTTTGGATTACCTTTAAAATCACAAATTCCATCAATAACCCAT
ACAGAACCATCATCACATAATGCGGTCAAATTCCAGCAATCACCAAAAGCATGGCTTGCTGATGCTGATT
CACAAATCTGAATAATTTTTCTCATTTTATTCCTCCTAAAAAGGTATGCTATCATCTTCAAAACTATCAG
CCTGTTGCACTGGCTTTCCAGTTTTCGCATTCGCATAAGCGTTATTTTGTGGTGCCGGTGCTTGCGGTTG
CGAATCTTGGCGACTGTCTAACATCTGCAATACATCACCTTGAATCTCGGTAGTGTAGCGGTCTTGACCA
TTTTGGTCTTGCCATTTGCGGGTTTTTAAGCGACCTTCCACATAGACTTTCGAGCCTTTTTTTAAATACT
GCCCACAAATTTCAGCTTGTCTGCGATAAAACACGATGCGGTGCCATTCTGTTACTTCGCGGCGTTCATT
TGTATTTTTATCAATCCAGCTTTCACTTGTTGCAACACTGATACTAGCCACAAGGTCGCCATTTTGCATT
GTGCGGACATCAGGATCGTTTCCTAAATTCCCGACTATAATTACTTTATTGACTCCAGCCATTACATAGC
CTCCTGAATAAGTTGTTGATAATAAGCTTGAGCTTTGGGAATGCGTTCTCTTATCCTTTCAATAACCTTT
TCATCACGCTTTACCACAACCGTTGTAATGCGTTTCTGCTGCGGTATTTGTTCAACTAAATCAACAAATT
TTTCTGCATTCTCATAGCTCTTAATTAGGTCTAATGGAGTGGGAAGTAGAATGAAGTCTATTTGTGCTTC
TTCACAGTCCCACAGCCACATATAACCTTGCATTTGAATGTCGTAGCCGGCTTTTTTGGCTTTGTCTTCG
GCTTCATCAATGAAAAAAGGGTGTGAGCCAATATCCCAAGAACATTTTGTATCAATGATTAAACGACGAG
AGGGAATGTAAACATCACATTCCCCCGTAATTAAGTTATTCTCTCTTCGCTCGGTGTTCTTTTTAAGTGG
TAAACCTCGTTTTAGTCCACTTAGCTTGATTGCCTGTTCTTCAAGGTCATTCCCTTTTTTAGTGTATTTA
TTACCCTCAAAAGATTCATAACCAAACAAGTCAAACTTCACAATCTCACGCACCGCACTTTTTGCTGTTT
CTGTGATTTTACCAGCTTCTTTATCAGCCTTTGTTTTAGGCTCGCCAATCAAGCGGTGGAGCATTGAGCA
TCTAACTTTAAGATTGTACATTTCCGTTTCGTTCATTTTCTATTTGCTCCAATTCGTCATACTGTGCGGA
TGAAAAGTCAAATCCAGCATCGCAAAGCTCTTGCAATGTTGTTTCACCGTTGATGATGTTTTGCTTGCAT
TGCTCAAACTGTTCGCCACTTACCTTTAAATCGGTAAATTCTGCATCTTGGATATTGGCATTATCTGCAT
AGTTAAATTCGCCTTTCTCGACATCTTTAACAACTGCTTGATCTGCCAATACCGCCTTTTGCATTTCAAC
AGATAAAGGGGCTTGTTTTGATAGCAATAACTTCATAACTGTTTTTAGTGCCATGGCGTCAAAGTTATCC
GCCCAAACACTTGTCGCCCATTGTCCTTGCTCTTTTTTCTGCAAGTAAGTGCGGTAAGTTTGGCTATACC
GTTTAGCATGTTCGTTGACTTCTTCAGTCGTCATATAAATTTCGGCCGTGAACTCATTTAACAGTTTGAA
ATAAGCATAATAACCAATAGGCACCTCACCACTTTCTGGTTTTTTACTCCAGTCAAACTCATAGCCATTA
ATCGGGTCTTCCGCAACAAGCTGTTCTTTATAAACTGGAACGGCAACAAGGCGTTTAAATTGACCTGAGC
GTTGCGCAAGCTGAATTAAGCCTTTGTAACCAATCTGAAATTGAGCCTCGTATTTCTTCGTTTTATTGTT
CTTGTACGGAACGATATAGGCAAACCCTAGACCATTTTGAAGTGGTAAATTTAGCGTTGCTGCCATGCAA
GCGGCGTTAAAAATCGTCATTGGGTCGGCATCTTTCAATAAAGAATTGCTATTCACAATTTGAAGAACAC
TAGTCGAAAATGCCGCAGCGTTTTTATTAAGTAATTCTTGGATTTTTTGCTTAACTGCTGGCTTTTCAAA
AAAATCTTTTACGCTTGGTAATTTATTTTGTTGTGTTGCAACCTGTGCCATTTTATGAATCCTCTTTCTG
ATAGTATTTATCTTCAACAACAATACGCTTAATATATTCATCTCTAATCTTGAGATAATCAGAACCACTC
CCAATTGCTAACCAAAAATTATCATCACTGGATAATTGCTCGGTTAAGCAATAAAATTCGCAAGTGTTAC
CAAGTTTTACTTGATCTTCAAAGTGCGCTATTTGCTGTTCTTCTAATGTTTCGCGATCGCATATTTCATC
AAGTATTGCAACATCTCGCATATCGACCGCTCTTGCTAATTGTGAATCTGTTATTTTCATCTGCTCAATC
CGTCAAATGTAAAATTGTCTTGCTGGCTTGCAAGAAGCATTTAGAAATTGTTCTCTGCTTTTCTGCCGTT
GTTTTATTGCTGTTTCGCATAAATCCTTGCTAGCAAAATTGCGTTGCCAGCCTGTTTTGTTTTCTTGGTT
TTTACCAATACGCTCAATAACAACAAACCCCAGTCCTTTTGGATGGGGTTCGATAGAGTAGGAGAGCGTT
TTGTCACTTTTCTTTCTAGCGCGTGCCATTTCTTCTCTCCTGTTCTTTAAGTGCGTAAACCTTGAGATAA
ATCAGTTGTTCGCTCGCTAAGTTTGGTGGAATATCACCGTATTCCTGCGCCCATTCATCTTTCGCTTCAC
GTTCCATTTCCGCAAGTCGTTCTTTGCTAATCTGTTCGCTTAGATAGTGATTGTAATAATCCGTTTCTTG
TTCGTTTGCTGATACTGGATGACAGCTAACACCAAGAATAAAGGCGAATATAATTGCAGCAGTCATATTC
CAGATGTTGATGTGTTTCATAATCGTTTCCTTTTTGTTCAATTTGCTGAATTTTGGGTGCAGAAAACCGC
CACACGATAAAGTGCGGTCGGTCTTCAGTGAGTTTTAATTGAGTAGGTTGTTTACGGCTTTAACGAGTGC
TAAGCGTTCCGTGTTAGAGTGAACGTATTTCTTCGCTTTCGCCATAACCTGTTCTAAAGGATGTTTGAAA
TTATAGAGATACTGCCCGCCAATTTGGTTTTCCATTAATTTGGCAATACTTGTATTCTGCAATTTCTCTT
GCATTTCGTGTGCTTGGAAACAGTAGCTATACAACTGGATAATTAAAGCGAGCGTTTCTTCGCTGTTTTG
AATGGCTGTGAGGTTTAAATCAGGTTCAGGCAAAGCAAGTTGTTGTGACTGGACTTCATATTTCCCTGTT
TTTCTGATTTGGGGTAGGACTTCTTCAAATACCCAGTTTTGAAATTCTATGGCTTCTTTTTTGTTAGATC
TAAAAATGATCCGATATAAGTTTGGTTCGTTGATAAAGGTTACTTCTTTTTTACCGCTTGGAAAGCTGAT
ATACATTTTATGTACACCAGCTTCATTAAATTTAAAACGACTTGAATTTGCATTGCTGATCTCAAGAGCA
GTGCATACATCAGTTAAACAAAAGTGCGGTTCATTTTTGAAAAGTTCTACACGAACAGGGTGAGATTTGA
AATCAAATGTTGAGATTTGAGAATTTGACATAATTTGTTACCTTTGCTTTATTCTTTCGAAATTTACCAC
TTTTCGACAAGTGGTGCCGAGAGGTTCGAAAACCTAGCAAAGGCTGGCGGATAAACGCACATCTTTAGGC
TGGACTTATTCCCCGAAGGTATTGTATTCGTCGCCCTCTCGACTTAACAAGAATTTTGGATATAAAAAAA
TCGCTATTTTAGCGATCAATTTCTATCACGCCCTCGCTTAGGTTTCGACACCTTGAGGTAGATAGTAAGA
TAAAACCCCGTTAATTGCAACAGGGTTTAATGATTATTTTTTTGATTCTTTTATCCATTTTTCAGCAAGC
CATTCAAACTCACAAAATAGTTTATTGTTGTTATTTTTTATTCGCCTAAGCTCCATTACATATGGTTTTA
ATGTATTCCAGTCGGTAATGACACTGCTTTTACTCATTCGCTTGTAAACTGCTTCGTCAAATAAGTTCTC
TTTAATGCCAACACAAATAAATTCAATTGAATTTAGAATATCAAGTACAATAAAGTTTTGGCGTTCAGTT
TCACTACTTGATGGTGTATTTCCCTGCAATGAACAGGCTAAGCTGGTAAAATTAATTCCGCCATCTCGCA
TTTTCATGTAAGCTTGACGGCGCCTACGGTAATAAGCATTATTGCTATTACTAATTAGTAATTCGATAGT
TGCTTTTTGTTTATGTTGTTTACGCAATTCTTTAAGTTGAGACCACGCAAAAAAGGCTAGGTAACCAGTA
AAAAGACAAGTTCCTAGCCCTATGAATGTGTTAATATCGAGTTTGCTTAGGAAATCCCAGGTTTTAACAC
CTTCTTCCATTAAACTTCCCAACCTTCATTAAATTGTTTCATCATATTTTCTCCCTCCGTATTTACTTAG
ACTAAAAAAGCCTGCTCAAGTTCACTTGGCAAGCTGTTTATCCGTCTAAATTGTTATAAAGAACAAAACA
ATTACGGTTATTAACAGTAATTAATCTTAAATATTCACAGCTAAAGGATACTTTACCACATAAAAACATG
CAATCTTTTTTATATCTTTTTTATATCTTTTCTTTTTCTCTTGAATAAAAAACACTCTTTGAGTGCGCTT
TATTGATAGTTGCTTGGCTTTTTTACCTTGCCCAAGCTACAAGGGGAGTGATTAAACCAACTCTCTACAA
CCCAATCTACGTTTCTGTACAGCTCTCACTGTATTAGCACTAGATTTGCCTTTATTGCAGTTGTAATTAG
CAATATCGCTTAATTTCTTAGCTTTAACTGGAACATCAATCAAAGCCGCATTAACGCGATTAGACTGCTT
TTTACTGCATAACTGTTTTTGTCTTTCACCAAGACGTTTTGCTTGTTTTAGCATTTTTGATACTTTCATA
TCGTTTGCTCCTTTCTCTCTCATTTGAAAGCACACTTACTTGTTTGAATGCGCTTTTAAATAAGTCTTGA
TTTATGTCGCTAGCACGTGGAGGTCTTAATCAAGTAACCTTAATCCACTTAACCAAATTGTGTCGCAATC
ACAGACTACTTAATCAATAAGGCTATATTTGATTAACTTGTGATATGTAGATTTTTAAAGAGCGTGAGAT
GTGTATCTCGTTTTGTTGTGGTTATTAAACACTATTTGTGTTTATTTGTAAACACATTAAACACATTAAT
TTTTTAGAAATTGTGTTTGTGCGTGTTAAGCGTGTGATTTCCAAAGAAAAATATTTTTGAAATTTTTTGA
TTAATTGCTGAATTTGTGAGCTATGTCACAGAAAAAGGTGTGATTTAAAAAAAATATTGTTCTTTTGTAT
CCAAAAGGATACAATTTATTTAAATAAAAAGGGGTTGCTATGCTCGATATAATTGAAACAACAGTATTTA
ATAAATGGCTTAAAGAGCTAAAGGATTTGTCGGCTAAGGCGGCTATTCTTGCTCGTATTAGTCGTGCTAA
AAGTGGTAATTTGGGCGATCATAAATCAGTTGGTGATGGTTTGTATGAAATGCGAATAATGAAAGGAGCT
GGTTATAGGGTTTATTATGCACAATACAAAGATGTAACCTATTTGCTAATTTGTGGCGGTGATAAATCTA
CGCAGAAAGCAGATATCGCTAAAGCAAAAGCGTTATGGGAAGAAATTAAGCAGAAAGAGGGGTAAATGTA
TGAGTAAAAAAGTAGAATTAAAACCATTTGATATTGCTGAATACCTAGATAGTGAAGAAATGATTGCGGC
ATATTTAAGTGAAGTTTTAGAAACAGGTGATACTAATGAATTTATTTCTGCACTAGGTGATGTTGCAAGA
GCGAGAGGAATGACGGAATTAGCAGAAAAAACGGGGTTGGGAAGAGAAAGCCTCTATAAAACATTATCAC
ACGGAAGTAAGCCACGTTTTGATACTATAATGAAAATTACGCAAGCACTAGGTATTAAACTTGTCCCCAT
GCACATCTAAAAAAACCGCCCATGTGGCGGTTTATTTTTTCTTGGGATATGGTCTTGCAGCATTTGCTTT
CATTCTTTCACCTGTGATTGGAGATTGATATATCAAGGAAGCGAATCCAGATAGTAGTTCATTAATATCT
CTAATATTATTAGGAATTAAAACCTTTTTAGATTGGGGATTAATATTTAACTCAAACTCGAATTTACTTG
CCATTTGCTTGATTTCATCTGCTGTTTTATTGTCCAAGACTTTATGCTTGTTAAGTTGAGTTACTTTATT
TCTTGTATTTTTATTGGCTATTTCAAGAATATTAAAATTTGGATCTGCATCAAAATGAGAAGATATGAAA
GATTTCAGCTCCTCATCTGTTGCTTCTTTAAAATAATCATCTAACGTAGTAAATATTCTTCGAGCAAGAT
CAAAACTTCTAAAAATAATTCTGATATTATCATTCTTCTTACGTAGAACAGCTACTAATTTGTTTGCTAT
AGAAAAACCATTAATATAACCAGCAGTCATTTCTTTTTTTTTATCTGTCATAAATACAGTTTTTGACATT
TTAATGAAATTATTTGAATTATAATATTGGACTAAGCACTCTTCATGTGAATTTCCACTTGTAAAAATTG
CTATAATATTCTCAATTCCAATTTCATTTATATCGAAAACTTTTTGATTTGTTGGATTTTCTAAAGCATC
AAACACATTGATATTTAAATTGAATTTATCAATATAGAACAATTCGGAATTATCTTCAGATTGATATCCT
GTATAGTACTCCTCTGGCTCTACATTATTGAAGTCATCTTTACAGCGTTTAAACTCAGAATTTAAAACAT
TTTGTGCGTTTATATCGATTGCCAATGAAACTATTCTAGGGCTAAAGCCTTGTTTTATAATTGCAAAATA
GCTATTCATAGTTAATTTTCTCTATCAGATACATATAAGGTGTAATTTCTTTTACAACCATATTTTTTAA
ATTACCTTTCCTTATTTCCTCTTTAGATAAGATAACTATTCCTCGCCCAGTAGGATCTGTTGCCTCATAT
ATTTTATAACCCATTAAAAATAACAAAGGATTAAAATGATATGATGATGAAAAAGACAGATAGAAGAAAA
AGCATAAATAGAAAAATATAGCAATTCTCCAGTCTGAAATTATGCTATCAGCACCAATTATCGGGAATAA
GTATGCTAAAAAGTAATTAGTTATCTCTTTATTTGCAGATGACACTGAGTTAATACTTAATGTTGTTTGC
GATAGTTCATTTTTAATATGAATAAAAACATATAGAAATAAAAAAGTAATAATTAAAGCAAACGAAATCA
TCATCCATGTTAATGCCAATTCTCCTTTAAACCACGCCATTACGGCAAACGTAATGCATACTGGTGCAGC
GGAGCTGGCAGAAAATAAGTACTTGGCAAGCCAACTTAACATAACACCTCACGATAACTGTCTTTTTTTA
CAGTATATCGTGTAGAAAATTTTTTAAAAGAATTTTCTTATTTATCCTCCTTAATGAAAACACAGATCAA
CTTAATCACAAAGCACAGACCACCAGAAGACTTTGCCTAAAATTGTAATCTCACTTAAATCAACCACTTC
CTCAGGTGCGGAATCAGGGTTGTAACTTCTTATTCTCACTTGTTCATTTGGCATCTTGTGTAAGATTTTA
ATGCGTAGTAGACCACCGTGATTTATTGCGTAAATTTTGCCGTCTTTTATCGTGGTATTACCACGATCTA
TGCCTACCGTTGCACCGTCAGGAATAACAGGCTCCATTGAATCGCCATCCGCTGTAATACAGACCGCATT
ATCATATTGCACGCCTTGTTTGCGTAGCGTGGCTTTAGAAAAACGAAGCTTAAAGTTGTTGTAGTCCATG
ATGTCGTCAACAAATCCATTCCCCGCAGCAAAACGAATATCTTTCAAGAAAGGAACTTCTACTTCATCAT
CGTGAAGTGGGGTATTGCGATCCCACAAATCAAATGAGCCAATATCTTTTACATTAGATTCTACTTTTCC
TTGATCACCATATTTCAGCCAATCAAGAGTCACACCAAGTCCCTCAGCTATTTTTCCTAGAATATAATCA
TCCATCTCACGAGTGCCTGCCTCGTAATTACCAATTCTGGATTGGTTCCACCCTATACGTTCGCCTAGTT
TTGCTTGGCTAAGTCTTAATTCGAGTCTCTTTGACTTAATTCTATCGATAATTTTGCTCATAAAAACACC
TCTTTTGAATTATATAACACATGGCGTGTTTATATAAGTGTTAAAACAAGTTGCTAATTGTGTTTGCTTG
TGTTTATAATAAACACGAAATTTGTGTTTAATGTGTTAAGGATATCGTATGAATAACTTACAAAAATACA
GAAAGGAGACAGGCTTATCTCAAGCTAAATTCGCGAAAGAGATGGGCTGGAAACAGTCAAGAATTGGCAA
TTATGAAGCTCGCGTGAGAACACCAACCCTGTTTAATGCGAAAGCGATTGTTAGAAAACTAAACGAGCTA
GGCGTTAATTGCTCATTAGATGACATTTTCCCTTCTGTTCAAAACTAACTTACCAACTAACTAAAAAACA
ATCTTCAAGAAAAAGGAAAAATTTTCATGAATAGCAAAGAGATACAGAGATTGTTACACCGAGATTGTAA
GAATAGTTCAGGCGGTATTACTTCTCTTGCTTATACATTAGAGAAGTCGCCAAACATTCTTAGTAACAAA
CTCAACGTGGACTGCGAGCAGAACCAATTGAGCTTTATCGAAGCGATCGAACTTATCGCCACCGTTCAAA
GCAAGAAAACACTCTCAGCTATTGCAGCACAAATCGATCACATTGTTGTGCCTATGCCGAAATGTGCTGA
TTGTGGCCAAGATGTGCTTTCTCGATTTCTAGACATCGCGGAATCAAGCGGACGAATTGGCAAAGAGATT
AAAAGTGCGGTCAGTTCTAACTCAGAACTTGGGCGTGATTTATCTCAGAACGAGAAAGAGAAAATATTAG
CAGAAGTGGATCAGTTAATTGAGCAAGCTATCTGTTTGAAGATGGAATTGGGGCAATAAAAAACCACTGT
TGGAGCAGTGGTATTTAGGAAATATAAACCAAGGTGATTTATGAATCAATTATTAAACATTTCAGAGCAA
AAAGCAAGACTTACGATGAGTAGTCGTGAGATTGCGTCATTAATTAATAAAAATCATAGCGACCTATGCC
GCTCAATCGAAAGATTAATGGTAAAAGGCGTAATTAGGGGGTATCAGCCAATGGCTTACACCCATCCACA
GAACGGACAGACTTACTACGAATACCATCTCGAGAAAAGAGATTGCCTTATCGTCGTCGCTCAAAACTGC
CCTGAATTTACCGCAGCAATAGTTGACCGCTGGCAAGAGTTGGAAAATCAACAAAAACCGACCGCACTTT
CTCGAAAAGAATTAGCGTTAATGGTTCTTCAAGCTGAGGAAGAAAACGAACGTTTGCAATTAGAGAACGC
TCAATTAAAACCCAAAGCTTATTTTGTCGATCACTACGTGGAAGTTGGCACTAGTAAATCACTTCGTGAA
GTCGCCAAGATTCTAAAAATGCCAGAAAGAGCAATGATTGACCGCCTTATTCAAGATCGCCTTTTATATC
GCCAATCTGGTGCGTTACTGCCATATCAAACCGCTCATTCACGTGATTTATTTACCGTGAAAACAGGCAC
AGCAGAACGCGGTCACAATTACACGCAAACAAGAGTAACAAGCAAGGGGATTGAATATATCGCGTCACGT
TACGCTTCGGAGTTGATGTTATGAGATTTAACAGACCTGTTCGAGTAGATGAATTAATTCAGTGTTACCT
ATTTCAGTTATTAGCAAACTTAGACGAGGTGATTTTCGATGAGAGCGAGTGAAATTTTAAAACAAACTGG
TCGTTCTATCGCCTATCGACCAGCGTTGGCCAAGCTATTTGGTGGTGTAACAGCAGAGATTTTCTTTGAA
CAAATTTTTTATTGGCAAGATAAGGCTGAAAACCAAGAGTTAGGCGTTTATAAAACGCAAGCCGATCTTG
AAGAAGAAACAGGATTAAGCCGCAAAGAGCAAGAAACAGCACGTAAAAAACTACGTGAAATTGGGGTATT
GATCGAAACACATAAACGTCTTGAACATCGCATTTATTTCAAGATTGACATGGAAAAACTTGATGAAGTT
TTATCAACATTGGCTGATGTACAAAGTGAACATTCCCGAATGCCCGAAAGTGACATTCGGGAAGTACCGA
AACGTACATTCGTTAATACACTAGATTACAACACTAGATTACATACAAATACACCCCTTACCCCTCAAGG
TGAATCAGCTAGCGCTGATGATGTGCCAGTTGTTGAAAATAAAAAACAACATTCACTGAATATCGACTAT
GTGGGAATTGGAAAAGCGTATAACGAGTGCGTTATGGAATCTGGTAAAAACTTACCAATGCTTGCAGACC
CTGAAAACCTTAGTCAAGTAAGAAAACGCAAAATCAAAATGCTTGCTGCAGTGATGAAGAAACGTTTTGG
TTATTGTGATGCAGAAACATTCAAAAATTATTTCCTCGATTTCATGCGATCAGCAAGGCCGTTTTATTTT
GGCGATAACGACAGAAGTTGGCGTGCTGATTTTGAATATATCGTAAGTGAAAAAATCATGGATAAAACAA
TCGAGGGATCGCTATGAAAAACACGACGTATGATCTTGAATACAGTTTAATTGGTTCATTTCTTGCTGGT
GGGTTAACAGCTCAAGCTCGTGAAGTGATGACATGGTTAGAGCCTGAGATGTTTGCCACTTATCAACTCG
GTTCAATATATAACAACATTCGCAAACAAGCACGCAAAGACAATGTAATCGATATTATTTTATTACACCA
AGATTTTGGTGAAGACTTCGCTAACTTGGCGGAGGTTTTAAAAAACACGATTACATCCGCAAATCTTACT
GGTTATGCGCATAAAGTACGGTCATTTTGGGTTAATCGTACTGCACAAAAAACGATGCTTGAGATGGCAT
CAGAACTCTCAAAAGCAAAAGGTGATCAAGCTGAAAAAATCACAGAAAAAGCACTTTCTGAAATGCAAAA
GCTTTTAAGCAACAAGGTTGAAATTAAGCCTGTAGTAATGGGGGAATTAGTTGATGAGTATATTGATGTT
TTAGAAAAACGCAGTAAACAAGACTTCAACTCAAGACTTCTTCATACAGGCATTGATGCTGTAGATAACA
TTTTAGGGGGTATTAATCCGACTGATATTGTTGTCATTGCTGGTCGTCCTGGAATGGGTAAAACTGAGTT
TGCTTTAACACTCACTCGTAATATTGCGGAGCAAAAAGGCGCAGTCTTGTTCTTTAGCTTGGAAATGGCC
AATCAACAATTAATGGACCGGATTTTAAGTGCGAATGCAAATATCCCGGTCAGAAAACTCCGCAATCCAA
ATAGCATGGATCAAACTGAATTTGGTCGGGTAGGTGATGGGCTAGGGAAAATCAAAGATCACCACATTTA
CTTTGTCGATCGTGGTGGTTTATCAGCAAATGAGATTGTATCTATCACAGAAAGTCATTTAAGCAATACA
GGACCACTTTCCGCAATCTGTATTGACTATCTTGGATTAATGAATCACGGCTCGCTTAAAAATGCGAACA
AAAGCCAATTAATTGAGGATTCATTAAGTACGCTTAAAACGTTCGCTAAAAACTTTAATGTACCAATCAT
CTTACTAAGTCAGTTAAACCGTGAGGTTGATTCTCGTAGCGATAAACGACCACAAAACTCTGATTTAAGA
GATAGCGGTTCAATCGAACAGGATGCCAGCCAAATCATTATGCTTTACAGAGAAAAGGCATACAAAAAAG
ACAGTGATAATGATTATTCAGAGGCAATTATCACTAAAAATCGTTTTGGTGAACTTGGAACGGCTTATAT
GAAGTTTGATAAAGGGCATTTTGTCGATTGCGATCAAGCGTTGGCATATCAATTTGCTAATGAAAAGCCA
AACGGCATGGTGGAAACTAAAAACTACGGGAGAAGAAATTAGGTATGGAAATTAAAAATCAGTTCTTCTT
ACGCTCAGAACAAGTGCGGTTAAATGCGATTGAATTCATTAAAACGTTACCTTTACCAAAAATCGTAAAA
GACGAGAAAGGCAATGAGATAGAAACAAATCCATTAGTGATTGATATTAAGCCAAGAACACGAAACCTAG
AGCAAAACGCTAAATTCCATGCCATGTGCCAAGACGTGGCTAATCAGCTTGAATTCATGGGGCGTAAGCT
AACGATGGAACAATGGAAAGTGCTGTTTATTTCAGGTCATGCGATGGCCACCAATGAAAAAGCAGAAGTA
GTACCTGGTCTAGAGGGTGAGTTTGTCAATATCCGCGAAAGCTCAGCAAAAATGAGTGTTAAACGCATGG
CAAGCTTAATTGAGTATGTAACAGCTTATGGCATTAGTAATGGCGTTAGATTTAACGATAGATACGGATT
TTGGGGGAAATAATGGACGATTTTGTAATTGTAATTTTGTCACTAGGAATGTTGTTTTTGGGCTGCATGT
TGATGGGTGATTTTCTATGAATACAGAATATAAATGCCCTAAATGCGGTGGTGAGCTTTCTGATTTGTGG
GATGGTGAGCCAGTAAGTGCTTTTATCGGTGAGTGGAGTGATGATCGCTTTCGCTGTGAGGGTAGAGTTG
TCGCAGTGGGAATTATGGGGCCACAACGCACGAAATCTTGTGGGTATTTTGGTTTAGAAAATTTAGGCAT
TAAGTATCAAGAAGATTAGAGAAAGGAGAATAAAAAATGAGAAAAACAGTACTGGCACTACTTGTTGAAA
TGTATGTTTTAGGTCTTAGAGAGGGTTGGGACGGTAATGACTAAAATTAATTATCGAAAAGAAGCGAAAG
GTCGCGATTGTCAAGTTCGCCTACCGGGAATCTGTAATTTTAATTCAGAAACGACAGTGCTTGCTCACTA
TCGAATGAGTACAGGAATTGGCAAGAAACCAAGTGATAAATGCGGCGCTTGGGCTTGTTCTGCTTGTCAC
GATGAAATCGATCGTCGCACAAGAAATATGGATTATGAGTTCGTGAGACTAGCGCACGCAGAGGGTGTAT
TTAGAACACAAGAAATCTTAGAGAGTGAGGGAAAACTGTGAGTGATTGGTTAGAAATTGCGTTGCCGTAC
CCGCCAAGCGTGAACCACTACTGGAAACATACGCGCTGCGGAAGACATTACATTTCAAAAGCCGGGCGAG
AGTTTAAAAGAATCGCCACTGAAGTTTGTAAGCAGTTCGATCCGTTTGACGGTGCGGTAGAAATAAAAAT
GCAAATTTACTTCCCTGACAACCGAGATCGAGATTTAGATAATTTGCCGAAAGGAATTTTTGATAGCTTG
GTTGGTGCTGGTCTTATCAAAGATGACAATCGAAAGGTTATTAGAAAATACTCTATTGAGGAAATGGGCG
TAGTTAAAAAAGGAATGTCGATAATTAAGATCAGGAGTTTAGAATGAGAGCTATTGAGTTATTAATTAAA
ATGATTCATCCAAAGTGTGTAAGTGTTGAAACAACAAGTCGTGGTTTTGGTAGTCTTGGCCGCGATCAGA
TTATCTCGCTATTAAATTGCGCGGAGAAAGAAAGTCCGCTTGGTTATCATCTGTTATTTGCGAAGTATGC
TGGTGATAGTGATTCCAGAAAGGCTATCTCAGAATGTATTAATCAGTTATTTCCAAACGCAACGGAAAGC
GAAAAAACAGGCTTAAATTACGTTGTTGATATCATTTCAGATATTCCTTTGCCTACACAGATAAAACACC
TAAAATCGCTCAGAAATCGCCACTTACGTTCGCAATTTTCACACGTTAAAGCAGCGGAAAGAGCAAGCAA
GATTGCGGAAGAAAATAACCTCAAGAAGAATAGCCTTGAAGCACGTCAGATCCGTATTCGTGAATTTAAC
GATCTAAGAAAATCTAATATGTGTCCGCGTTGTCGTGGTACTGGTGAGATTGGTAAAGTGCAGAAAACAC
AATGTCCATCTTGTGAGGGTAAAGGTAGATTAATCGCTAGCATAAGCATGATAAAAACATTAGTTGATTG
TGATGAATCTAAACTTGTTGAATTTGAGCAATTTTGCTATCGTGAAATGAGTAATGCTGAAATTGCAATT
AAAGAGATATTGAGAAAGGAGATTGAGGCCTAAAAATTGACTTCCCCCCAATTTTACAGTAAGATTTCCC
ACAATAGCCGAAGTGTAATTAAACGCACTTTGGCTTTTTTATTACCTTAATTTTAACAACAAACAACCCT
AAGAGTTTTTGCTTTTAGGGTTTTTTATTACCCAAAATCCAAGGGTATGGAGCGATGGAAATGCCTGAAA
AAAATCCCGACATCTGGGCGGTGTTATGGATGTGGTTGCAATTAAATGCCAATACTATCACAACGGCCGG
ATCTGCGATTATTGCTGTTATCCTCAGAGCTCTCTTTGTACGAAAGAAGCCAATGTTGAGGTACACAATT
CTTGATTCAATGATTTGTGCATTGATAGCTGTTACAGCAGAGCCTGTCGCACAACCATTCCTACAATTTT
TCTTTCATATCGAATCAGATAGAGCATCTTATTTCTTGGGTGTAATGATTGGCTTTATCGGCACAGAACG
ACTTAGAGAATTTCTATTCAAGTTTATCAACAAAAGGATTGATAGAAATGATGCATATTACCGAGACGAC
GTTTAACAAAATCTTTCCACGTGCGACACGTGGTATCTATCAGGTTCTTGAAAAGAACATTGAGAAAGCG
GGTTGTTTAACTAAACCGCAGCAAGCAATGTTCTTAGCGCAATGTGGCCACGAAAGTGCGGGATTTTCTA
CATTCTCCGAAAACCTAAATTATTCTGAATATGCTTTGTTACGAGTATTTAGAAAGTACTTCAACGAAAC
AACAGCTAAACAGTACGCACGAAACCAGCAGATGATTGCAAATAGAGTCTATGCTAATCGCATGGGCAAT
GGTGATGAGCGAAGCGGTGATGGTTGGCGTTATCGTGGGCGTGGAATTATTCAAATCACAGGCAAGAATA
ATTACACAGCTTTTAAGTCTTGGCTTGGGCGAGATATTCAGCTTGATGATATTGCTAATAACTTAGATCT
TGCGGTGAAAGTTGGTGTTTGGTTCTGGTTGGCGAATGACCTAGCGCAGATTAATTCAGTAGAGAAAGCC
ACCCGTAGAGTAAATGGCGGATTAAACGGTTTGGAAGATCGCGTAAATCTGTATAGACGTTTGATGGTGT
GATTATGTTTACGTTCATAAACAAAGCGTACATTGCGATCATTGCACTACTCGGTGCGGTTATTGCCTTT
CAATATTACTCAATTGTTAGTCTTGAAGATAAAACAAAACAACAAGCACAGATGATAGAGAGTCAGAGTG
AGTCAATCAAATCACTAAAACTGCAAGAAGAACTCAATCAAAAGCTCACACTTGAAATCAGCAGATTAGA
AAGTGAATCACGGAGTAAATCAGATGAAGCAATCAATTCTATTTCACATGATGAAAAAAGTACTGACGCT
TACAATGCCAGTGCTCCTCGCTCTATTATTGACTTCTTGCGCAAGTAAACCAGTCGCGCAAGTATGCCCA
CAAATTCCGGCCGCACTTCTTGCGCATTTAGATAAAACAGGTTTCACGGGACAGACGTATGGCGATGTGT
CAAAGTACTCGGTTATACTCAAACGAGAACGTGATGTATGTCTTAATCGTGTAGATAAGATCAGAGAATG
GCAAACAGAAAATGCACAAAATTAATTGGAGAAAATAATGGAAAACCGTGTAACTAAAGAACACTTGGAA
TCAATTATTGTTGATAAAAAATTCCACCGACTAACTGAAACATTAACAGTTTGCGTATTAACTCTACGAA
ATGGCTTTGTCGTGACTGGCGAATCTGCTTGCGTTGATCCAGCTAGTTACAACCAAGAAATTGGTGAATC
TATCGCTTATGAGAATGCCTTTGATAAGTTATGGATGCTAGAAGGCTATGTTTTGAAAAATAAATTAGCC
GGTTTTTAATGTGTTGCCCGAGTCGCTCGGGCTTTTTTATATCTCGTTTATGGCAAGAATTAACTGGAAA
GCACTACAAATAGAATATATCAGAGCAAATGCTAAAACTGGTGTATCTGTAAAAGACTGGTGCGCTAAAA
AAGGACTTAATCTTTCAACTGCGAAACGCTATATAAAAAAGCCTGAAACTGTTTTTGAACAAGCAGAAAA
ATGCGAACAAAATTGCGAAACTGCGAACATAGAAAAGCAAGATAAATCAAAAGATTACAGCAAAAACTGC
GAAACAAATTGCGAATCAAACTGCGAAACTGCGAAAAGCGAAGTGAAAAGTGCGCAAAAAACTGCGAACA
AGGGTGGTAGACCAAAAATTCACGGTGGCTATTCTTGTTATTTTAAGGATGATTCTGATTTTGGCATTGT
TAAAGATTTTAGTTTAAAAGATGAAATTGACTTAATGCGACAAAGAGCGGTAAGCGCAGTTAAGAGTATT
GAGAAATACACCGCACTTTTAGAAGAGGCAGAAACAGCAGAGGATAAAGAGATTTACTCAAAGCTGATTG
ATTCTGCTGATAAAGCATTAGAACGCGCAATCACAAGGGTTGAAACATTGAATTACACAGATAATTCAAT
TCTCAACATCAAAAGTCAAATCGAACACAGAAAAGCACAAACGAGAAAAACGCTCGCTGAAGCAGATAAG
CTCGAACAAGAGATTAAAACAAAATCTCGTGGGCTTAAAGATTCTGTGGTTTACAACATCGAGTTCTAGT
CATGCAAATCAACTATAAAGCATCAGCGACGTTTAAGAAAATCCATCGCTTAAATCCGTTCGTGCTTGCT
ATTCGTGGTCCTATCGGTAGTGGTAAATCGGTTGGTTGCGTAATGAAGATGTTCCAAATAAGCCTAAATC
AAGAACCAAATGCCGAAGGCATTAGAAAAACACGCTGGGCTTGTATCAGAAACACTTATCCGCAGCTAAA
GGGGACTGTAATTAAGACATTCCAAGATTGGATTCCACAAAGTATCTGCCCAATTAAATACGATTCTCCT
ATTGTTGGAATGATGAAAATTCCACATCCTGACAGTGAAACAATAGTTGAAGCAGAGTTCTTTTTTCTAT
CACTTGATAAGCCAAAAGATATCGACAAATTAATGTCATTGGAATTAACTGGCGTTTGGATAAATGAGGC
TCAATTTATGCCGTTGGCTATAGTCAACGAAGCAGTGAGTCGTACTGGTCGTTATCCGTCTATGAAAGAG
GGAGTGGGGGCAACCTGGTCTGGAATGATTATGGACACAAACTCACCTGATGACGATCATTGGTGGTATG
AGTTTGAATGTGGGGTAGATGAAGAAACAGGCGAACCGTTAAAGCCGTCTAATTGGGAATTTATCACGCA
ACCTGGTGCGTTAATTGACGTTACAGGGATTCCGCACGAAAGCTTAAGCGACGAGATACAAGCTTTTATC
GAGCAAGGTCTATTTGTTGACTATAAAGGTCGACGTTTTGTCGCAAATCCGCTTGCTGAAAACGTAGATA
ATCACAAAAAGAAATTCGGCTATTGGTTTGATAACGTTCAAGGTAAAACACTTAACTGGATTAAATCCCG
TATTTGTAATGAGTTCGCAACAGTACAAACAGGAAAACCTGTGTTTATCGATCATTTCAATAAAGAATTA
CACGTTTCAAAAGAAAAACTCGTGCCAGTCAAATCGTGGGAAACATTTATCGGCTTAGATTTTGGACTTA
CTCCAGCTGCAATCATTGGGCAAATTGCACCGCTGGGACAACTTAGAATTGTTGATGAGGTGGTGGCTAC
TGGAATGGGGATTGAGCGATTTATTACAGAACAACTTTCCTCTCTTTTAAGAAGTAAATACGCTGATTGC
AATATTCGAGTGATTGGCGACCCTGCTGGTGTGCAACGTGCTCAAACTGATGAGCGTACTTGTTTTCAGT
TATTGGAAGAGTATGGATTTAACGCACAACCAGCGGACACAAACAACACAACAGCAAGATTAGAAGCGGT
GCGTTGGTGGCTTTCTCGTTTAGTTGGTAGAGGGCAACCAGCAATGTTGATTAGCCCACACTGTAAAACG
CTAATAAAAGGCTATGAAACTGGCTACGCATACCGACAATTAAATGTTAGCGGTGAAGAGAAATACACTG
AAACACCAGATAAAAACCGTTATTCACACCCGCACGATGCAAACCAATATTTATGTTTAGGTGCAATGCC
GACAATGTTCAAACAACAAATCATCAACGTCAAATCACATAATCCAATCAGCTCAAGAACAGGATATTAA
AATGTCAGAACAGATCGCAAATGCAATAGAAAGCTTTGGGCAAACGCTACAAAGTCGATTAATGGAGCAA
ATCAATCAACGCCAGCCAATTGTTCAGCGTTGGGTAACTGATATGTATCAGTATCGCAATCAATATGAGA
AACAGTCGAACACGAACAAATCAAAAGTGTTTGTTGGCTATACAAGATCGAAAACTGATGCTTGGTCTGC
GCAAATGACAGATATGCTATTCCCGAGCGATGATAAAAACTACGGCATTTCACCAACACCAATTCCGTCT
ATTGCCAATATTGCGAAACAACCAGATTCTCAAGATCCAATGCAGATGCAACAAATCCAAACCGCACGCC
AAATCATGTTAGATGCAAAAGAGCGCGCAGAGAAGATGGAAAAATTGATTGACGATCAGTTGTTAGAATG
CGATTACGCAGCAGAGGCAAGATTGGCTTTACATTATGCTGCGGTGCTTGGAACGGGTATTTTGCGCGGT
CCAGTTCTTGAAACAGTAGAGGAAAGAAGTTGGAAAGATGACGGTTTGGGGAATTGGTCCGCTAATTCTT
CAATTAAAAACAAGCCGTCTGTGAAAGTCGTTTTTCCATGGGATTTTGTGCCCGATATGACCGCACCAAG
TCTGAAAGAGTGCCAATTTGTGTTTGAGCGATCTTATCTCACTAAGAAACATCTTCAAGCATTAATCAAA
AATCCATATTACTTTGAGAAGTCAATCGCTGAACTTATCGAAACAGATGCACAAGAAACACATACTTCAA
GTGCTGATATGGACGGTTATTTAGACACGTTACGCACATTGTCAGGCTTAGAAAAAGCAACAAATGACAA
ACGCTATGAAGTGTGGACCTATCACGGCGGCATTCCTTTATCAGTGCTTGAGCAGGCGATCCAAGAGCTA
GAAAGTGGCGAACAACTCAAAATTACAGATGCACAAAAAGAAAGTGGCGCAGAGATTGATGGCATTATCG
TAATGTCTGGGAATGGGAAGATTTTAAGTGTGAACCTTAACCCTGTAAATGCATCTGAATTCCCATATTC
TGTCTATACCTGTGAGCCTGATGTTGCTTGCGTTTTTGGCTTTGGTATTCCTTATCTTTGCCGTGACGCA
CAAGAAATTTTAAATACAGCATGGCGTGGGATGATTGATAATAGTGTTATGACAATTGGATCGCAAATTG
TTGTCAATAACTCGGTGCTTAGCCCAGCAGATAATAACTGGGAAATTACACCGAATAAAATTTGGCGAAC
AAACGACAGAGCGACGGCCAATGCGCAGTTTGAAGCACAAAGAGCGTTTGGGGTATTTAGCTTTGATAGC
CGTCAGCAAGAGTTTGCCAATATCATTCAGCTTTCTAAGTCATTTATGGATGAAGAAAGCGGATTACCAA
TGATCGCACAAGGTGAACAAGGACAAGTAACACCAACGCTTGGTGGGATGTCTATGCTGATGAATGCGGC
TAATGCAGTTCGCAGACGACAAGTAAAAGAATGGGATGATGCTGTCACTAAGCCGCTGATTAGACGTTTT
TATGAATACAACATGGTAATGAGCGAAGACAATGAGGTAAAAGGCGATATGCAAATTGTTGCACGTGGCA
CATCCGCCTTGCTCGTTAAAGAAACGCAAACCGCACAGATTATCGACATTTTCCAGAAGTTTGGTCAGCA
TCCACAACTGATGCACGCTTTCGATTGGTACGACGGTGCTAAAACGCTAATGCAGTCTATGAGCATGGGA
ACACAAACGATGCTTATTCCTAAAGACGAGTACGAGCAGAAATTACAGCAAATGCAACAGTCTGAGAGTG
AACAACCGCAAGATCCAGAAATTCTAAAAGCACAAATGCAAATGCAACTAGCACAACAAAAACAACAGCA
CGAAATGCAATTAGAGCAAATGAAAATTCAGCATCAATTGCAGTTAGAACAAATGAAAGTGGCGATTAAA
GAGAAAGAGTTAGAGATTAAAATGTTAGAAATCCAATCTCACCAACAATCTTCACAAGCCAAACTCGATC
TCGATAGAGAGTTAAATACAGCGCGCATTTCTGCTGATATTCAGAAAGAAAGTGGCAGACAAGCGGTCGA
TATGGCTAAGTTTAAGACAGAAGTTCAACTTAAACAAACGCCAGTGCCAGAAACCGAAGTGCGTAACAAC
ATTGGATTAGATTAACCGAACATAGAAAAGAAGATAGGCCGAAAGGTCTTTTTTTATGCCCAAAGAAAAG
GAAAAAGAATATGTCAGCATTCAAACTCTCAAATGATGAATATCAATATATGCAAAAAACAGTCTTTGGC
GATAAAGACACGCAAATTTCTGATTCATCATCAATTCTGATGAATAGCGAACCAAAAGCAGAAGAACAAG
GCTTTATGGGGGATATGGTTGATAGTTTTCAAATGGGAGCTTGGCGTGGCGCAAGTCATCTTGCACGCGG
GCTAGGAACGATTTTCGATAGTGAATGGTTGAATAAAGCAGCGGACTGGGCGGCAAGTGGTGCGGATGAG
AACATGGCCACTATGTCATCTAAAATGCGTGAAGCGTTAGGGCAAAGTGCTTTCGATGGGTTTAATGAAG
AAACAGGCGAGGGACAAGGTGTTCTAAATGCGCACTGGTGGGCGGGTAATTTGGGGGCTTTACTTGGTGA
GCAATTGGACACTGTTCTAACACTTGGTGCTGGTAAAGCTGCAACCACTGGAATTAAATTTACGGCCAAA
AAACTCTCAAAAAAAGCAGCAGAGCAAATTGGTGAAGTAGCTGTAAAAGAAGCAGCTAAAAGAGGTGTGC
CGCAACATCTACAACGTGCAATGGGTGTTACTGCTGTTATGTCTGCCATGTCAGCAGGTAATCGCGCAAG
CCAAGTCTATGATGAAGTCGGTCAGATGAGTAATGAGGACTTGGCTAATTTAGAGGGATTCAAGCAAGCG
TATTGGGGTTTAAAAGAAAGTCCAAAAGGTCAGAACTTAACGCACGAAGAATTGTTTGAACAAGCTAAGC
AGTCATTTAGAAATCAAGTCGGTCGTACTGCTGCATTAGATCCAGCCGCTATTGCCGCCGATATTGCATC
AAACTCTTTCAGCGGTCTTGGTGGTGGTCTATGGGGTCTGGCTAAACCTGGTCAAACAATCAAAAGCGGA
TTACTTAAAGGTGCACTGCTTGAGTCAACAACAGAGGGTGTACAAGGTGCAGCGGAACAGTACGCAATTA
ATAGGACCGCACAAAACTATTACGATCCAAATCGTGAACTTGCAGACGGAATGAAACAGAATATTGCTGA
TGGTATGGTGCTTGGTAGTGTATTTGGTGGTGTGATGGGCGGTATTGATGCAATCGCTCATAAAAGCACA
ATGAACAAAGAGCGCAAGCGTATTCTTGATGCAATCGAAACAGGCAATCCAGAAATTGATGCAAGAATCA
AGCTACAAGTTGAGTCAATCAATAACTTTGCTAATGAATTAGATGATCTTGTTTCTAGCCGAAGAATCAA
TGCACTTAATGCAATGGGAAGAAAAGAAGCAAGAGCAATAGAAATCCACTCGCAAATGCAAAGACAACAA
GAAGAAACGGAGGGCGGACAAGATAGTATTGATATTGGCAATGGTAATTATCAGCCTTTCAGTTATAAAG
TTGTTGAGGCTGAATCATTAATTCCTACAGTTGAAAAGGCAGATAACCAGTATCGTGATAGAAGTCGTGT
GGCTAGCCAAGAGCAAATTAATAACATAGCAAGAAATCTCGACCCAAGAAAGCTCACATCTTCACCAACA
ATGGAGATGGGTGCACCTGTTTTAGCTAATGATGGCTCAACAATTATCGCTGGAAATGGTCGTTCGTTAG
CACTGCAAAAGGCATATAACGAACATCTAGGCGATATCTACCGCAACCATTTAATTGATAACGCCGAACA
ATTCGGATTGTCATCTGATGATATTTTGCAATACCAACATCCAGTTTTAATCAGACGGTTAAATGTTCCC
GTTGATATTCAGCAAACGGCAATCAATAGTAATGTTCAAAGCGGTATGCGGATGAGTAGCTTAGAACAAG
CTAAAGTAGATTCGGAATTATTGCCAGACTTGAATAATTTCAATGTAACTGAAAACGGAAATATCGATCG
GGATTTTGTCCGTCAATTCGTCGCTAGACAGCCTAAACAGGTTCAAAATGAATTATTGGATAGTAAGGGT
TTTCTAAGCCAGACGGGCGTACAAAGATTGCGGAATGCACTTTTCTACCGTGCTTATGGTGAAACAGAAA
CTCTCTCAAGAATGATTGAAAGCACAGACGTTGGAGCTAAAAACATTCTTAATGCACTAATGGAAATCTC
ACCAGTTGTCGCACAAGTAAAACAAGATATTCAAAATGGCAACTTATTAGATGTCGATATTAGTCAAGAT
ATTGTAGCAGCAGCAGATAAATACAATCAGTTGAAATCACAAGGCGTTAACATTGATGAATACCTTAACC
AACAAGATTTTGTGGGCTATTTATCGCAGGAAGCTAAAGCAATTTTAGCACTCTTTGAAGAAAATAAACG
ATCGCCTAGACAGCTTGCTGAAGTCTTGAAGAATTATTACATTAGTGCGGAAAAACAAGGTAACGCTTCT
CAATCTTCTATGTTTGGCGATGAGAAGGTAGATCGGCTAGGCATTCTTAATCAGGTTGGTGGTAAGGAAT
TAAATGTCAATAAACAACTAACCGACGATCAAGTACAAGCGATTCGAGCCTTACAACAACTTGTCTTATG
GGGCGTTGATAACAACAAAAAACTTAATAGTAGTTCTGGATTAAAAGATGTTGAGTTTGAGAATGACAAT
GTTGCAGTGTCTTTGTTGCTAGATAAGAAAAACGTTAAAAGTTTAATTGATATTATTTCTGGACAAGACT
ATCAACGATTCTTTGAATTATTGCCTAAGCTTGATTTTATAGTGATAAACAATGTCAACGGAACAGGTGT
CGGTATCAATCCAAGTTTAGAGTTAAATGAAATTAAAGCCATTTTACGCTCTAATGGTGTTCAGATTGAA
AAAGTATTAAGCGGCATGTATTTATTGAGTGAGGTTCAAAAAAATCCAGACTTCATCAACACTGTTAAAT
CTGAAATTAACGATCAGGATGTTAAAAGAGATGCATTTTCTGAGGATTATGATGAGCTAAAACTAAGTCG
TTCAACTCAGCAAGAAACACCATCATTTTATGAAACAGAAAAGAAACTAGGTGGAGAAAAGGCGTATCAA
AAAGCGGTTAAAGATGGAAAGACAGAATTAAATTATCGCCAATGGGTACAGGTTCGCACCCCTGAATTTA
AAGCGTGGTTTGGCGACTGGGAAAATGATCCTAAAAATGCAAGTAAGGTAGTGAACCCGAAAACTGGGGA
GCCGTTGGTGGCATATCATGGTTCATCCAATTATGGATTTAACACTTTCAAAGATGAGGGGGTTAGAGGT
ATTTACTTTACTGATAATCAAGATATTGCTGAAAGTTATTTTGATAAAAATAGTTCTAATGGTGGCTATT
ATGGGACGTTTCTAAATATTCGTAATCCATCAGAAAGTGATTTTGAGGGTCAGTCTTGGAATAATTATAT
TGACCCTAAAGACAATGCAATCGGTGATTATTTTGTATTAAACCAATATGATGAAGTTGAAGCTAGATTT
ATCAAAGAATCCAAAGCAAATCAATACATACAAGATAACACGGATGAAGATTTTGAATTAAGAGTGGAAC
ACATTGATAATGTTGACCCTAGTTTATATGATGATTCTGATGATATAAAAGGTGTATCAACGGATTATTT
AACCATAGATGCAAAATCGAGAGGGTATGACGGTGCAATATATCATAATGTGAGAGACAGATATGATGGT
TTCACTGATAAATCTAATGATACAGAAGCAAATGTATTTGTAGCATTCAAAGCAAACCAAATTAAATCCG
CCACTAACAACACAGGGGCGTTTAATGTGGGTAACGATGACATTCGTTATTCTCTAAATGAAGATCCTAG
CTCTGATTTTGCTAAAGCGGTTGATATGGTTGATAGTGGAGATCGTGTTGCTAGATATATTAATGTTGGA
AGTACGCCAGAGGTTTTAAAAATGGTTGGCGTGCCTGATGCTCAAATAGACATTCATTCTTCAGTATTAC
ACAAGGTTATGAAAAGTAAGCATAATGTGACATCTGAAACATTAAAACAATTACCATCTCAAATTAATAA
TCCTGTTGCCGTAATGAAGTCATCAACAAGAAATAATTCTTACGTCGTTTTAACAGAATTAATAGAACAA
GAAGGGAATAGAGATAAGCCAGTAATTGCAGCGCTTCACTTGAAGAAAACAAATCAGGGTATTGAGTTAA
TTAACATCACCAGTGTATATGGCAGAAGTGAGTCACAAATCCAAAATGGTTTACGCAATGATCTGCTTTA
TCTTAATAGAACAAAAGGTAGACATCTTATGAATCGTCTCGGGCTTCAATTGCCCCCTGGACTCGATTCA
GATATCCACCTTTCTGCAAAGAATATTAAAACCGAAACCGATCTAAGTCAATACATTCAGAACAAAAAAC
AACCTCAAAACCCAAATCTTACATCTATCCATAATAAAATTTCTAAATTCGTCGGAAAGCACCTCTCTAA
ACACTTCGAAATCGTAACTGCTGCTGAAATAGGTATTACAGATCTAACGGTAGAAGCTGGCTACAATCCT
AAAACAGGTAAAATCTTTATCGTTGTAGATAATATTCGAGCAAGCAACGCTTTAACTCGTGATGAGCGTT
TGGCTTGGGTGGCGTGGCACGAACTAGCACACCGAGGATTAGGAGTTAAATTCGGTGCAGAGTTTAACGA
TTTAATGGCGAAGATTGATAAAAACAGTACGATTAATAAACTTGCTAACGCTATTCAAAAACAACGCTCA
GAAACCGCGCAGAATCGCCACTTAGCGGTAGAAGAAGCATTGGCTGAGTTACATGCGGCTTATGTAACAG
GCAAGCTAGATGAGCTCAAAAGTCGCTATAACATCGAAATTCCAAAAGGACATGAAAAAGGACTGAAATC
TTGGTTTGAAATGACCGCACAAAGAATCCGTGAGTTTATTGCGAAACTCTTTGGTAAAGAAACAGCGGAC
AGGTTCAGTCATGATGATTTAATTAGTCTTTTAAGTGATATCAATAAAAGTGCTGGTGGAGATGTTCTAA
GTAATAATAAATTTAATAACGCCAAATTCAGTTTAAACGAGGAGCCAAGTTCGAGTTTTGCAAAGGCGGT
TGATCGTATTGAAAATGCAGGACCGTCCAATCCAAAACGTTATATTAATATGGGAACAACACCGCCTGTA
TTGAAAATGTTAGGACTAGGTGAGGTAAAAATTGCAATGCGTGAAAGCGTCATTAAAAAAGCCCTTTTTG
AACATAGTGTTACAGGGGATGATTTAAAACATTTGCCAGAGCAAATCAATAATCCAGTCGCTATTATGCG
TTCAAATCCAAGTTCAATGAACCCAAACGGATTAGTAGTTTTAACTGAATTAAGTGAAGTCGTAAATGGA
AAAGATAAACCTCTAATTGCTGCACTACAATTAAAGCGTGTCGGCGATAAGCTAGAAGTAATCAATATTA
CCAGTGTTTATGGACGTGATTGGAATACTCAAATCGGAAATGATTTATCAAGAACAATATATTGGAACAA
AACAAAAGGCTATCAATTTGCTAGAAGTGGCGGGCTTCAATTGCCCAATATGCTAACTAGCGTTGATAAC
CTTTCTGCGTTTAATATTAAAACTGAAACCGATCTAAGTCAATATCAGAATGAGCAAATGAAGTTTTCTA
AAACTACTCCATTTTCTCAAGGTGGAAATACATCCGTTCTAGAATTATCTCGTAGTGGCAATATTGAGCC
AGAACCTAAATGGTGGGATATCTTTACTTCTCGTCAAAAATTCAAAGAGGCAGTGGGCAAAGGCACAGCA
AAATTAGATGAATGGTTAGCTGATAGTTTGCGACCTGTAAATAACTGGATTGATGAGATGAAATTCAGTG
ATAGCACAGGGAACACTTCTAGTCGAGATCACGAAAAACGCAGACTAAAAGATGCAATGTACACCGCGAA
AGGTAAACGTGATGCATTAAATTCTGAATTAGAAACTAACTTCCTTAAACCAATCCTTTCTAAAATTGCG
CAAATTGCCAAAAAGTCTAACGGCAAAATCAATGAAGAAACAGCCAAGCGCAAAGCGGGATTCTGGGTAT
CTGCCCGATATTCCATTGAAAAAAATATGGAATTGCTGAAAGCTGATGAGCAAGTAATGTTAGATGCTAA
GAAAGCGCTAGAAGATGTGAAGGCGAATGGCACAGTTGATGAAGTAAGAGAAGCACAAAAAGCTTTCGAT
AAAGCAGAAAAACAGTATCTAGCAAGAAAGTCCGACGCATGGAATAAGGACTTCAGTAACAAGAATTTCA
AGGTCGGTGTTGCTGGTGGTTGGTCTATTCCAGAAGCACAAGAAATTATGCGCAACATTGAAAAGGATAT
TCCTCGTAGTGAACTAGAAAGTATTGGCGATTTAATTGCAGACTTAAACCAAGCACGGCTTGAAATTGAC
TATCGAAGTGGTCGTTACACCACTGAGGAATATAACAAGTTCAAAGCTAATCGCCATTATGTACCATTAA
CGGGCGATCCAAATGCAGAAGCGGATGATTTTGATTTTATCGGTGGTGCTGGTGCTAATGCTTTAAATAT
TGCCAAGGATAAAGCCTTAAAAGGTCGCACGTCGTCCGAAGCGGAAGATGCGATTGATGCCGTATGGAAA
GCGGTAGGAAAAACGACAACTTATGCTGGCTGGTCTGATTTTAAAAACAAGATTGATGACCTGTATGAAA
CGGAGGTAAGTCTATTAAAAGACAAAGGCTACACCGAGAAAGACGCTAGAGAACAAGCAAGCAAAAATAT
TGGTATCAGCAAACGTAGAATGCAAGGTTTAACACGCAGTAGTGATAACGTATTAATCGCGAAACAAGGT
GGATTATATTATGAATATGAGCTACCAGAAAAAGCGATGAATGCACTTAAAAGTGATAACGTAGAATATG
CTAATGCATTCTTAAAAGCACTTTCTAAGCCTACCAGTTGGTATGCTCGAGGTGTAACACAGTGGACGTT
AACCTTTGCCCCAATCAATATGTTCCGTGATACTTGGGAAAAATCAGAATTTATCCGAGTGCAAAAGGTT
TATGATAAAAACGGCAAGCAGTTTGATAGCAAGACAATGGATCGTATTGGCCGTGGTATATGGAATAATG
CTCTTAATCCAAGTCAAGAAGTCTGGCAAGCAACAAAGCGCTTTGGTTTTGGTCAAGAATTAAGAGATAG
CGTGGAAAGTGAAAGATTACTGAAAGAGCTATTAAAAAACGGCGGTGTTTCTAACTACGGCACTTATCTT
GATAGGACTGAAACCGACTTGGTGAAAAAACTCAAGCGTGAGAATAATCCAATCGCAAATAAACTAGATA
AAGTTGCTGGTGTTTTAGAATCTTACAATAAGATGTTTGATACCGTATCAGCATTAGCAGCGTACAAGTC
ACTTATCGATAATGGAGTAGATAGCAAGCAAGCGGCCGCAATTACTTTAAACCTAACAAACTTCCGTAAG
ACTGGGTCTAAGATGAAAGGGATTAAGGCACTTTACCTATTCTCACAACCAACAGTAATGGGAGCGGCTA
ACTTAATTAAATACCTATCTACTCGTAAAGGACAGTTAAGATTTTTAGGTTATATGGCCACAATGACCGC
ACTTTATACCGTCTTACGTTCAATGGATGATAAAGATGAAGGCGGAAATAAAATGGATCAACTTGGCGAT
ATCACTCGATTTATTCCAATCCCAACAGGCAATGGCGATTACATTAAAATTCCAGTCGGTTTTGGTATGC
CGCAAATGGCGTGGAACTTTGCTACTAATCTTGTGAAAGGAACGGTAAGCGACATTTCTTATGTTGAAGC
TGGTGTAAATATGCTTTCTCACTCAATGAAAACATTTGCACCAGTTTCACCGTCAGAAATTTCCGCTGCT
AAATATCCATTAGAAAAATTAACATTAACAGCAACGCCAAGTATTCTCCAGCCGTTAATGCAAAATGTAC
TTAATCGATCCGCTTTCGGTAACAAGATTACAACCAATTTCGTGCGTGACGATAAATTAAAAGCAGAGCA
GTCTAAATCAACCACCGCACAATTCTGGAAAGATTTAGCGATTGATATTCAGCAATCAATTGGTATTGAT
ATGCACCCAGAACAGATTAAAAATTTATTCGATGGTTACAGTGCAATGCTTGGTTCGTTAAGAGAGTTAA
ACACTATCTTTATTGATAATCCAAATCGTGAGCAATTAGGCAGGAATACTCGTACACCTTTCTTGAATCA
GCTTTATGGCGCAGGTAATGAGTTTGCTGTACAAAGCCGATATTATGAAGCAAGCGAAGAAGCACAGTCT
GTTTTCAAAGAGTATGCTTACCGCAAAGAGAATAAACAGCTTAATGGATGGTTAACGCCTGAAAGACAGA
AATTAATTAAATTCCATGAGAGAAACGCTAAAACAATGGGTGAGTTAAGAAGTGAAAAGGCAAAACTTAC
TCGCCAATTGCGTGAGGGAAAAATTAGTTCTACCGCTTACGAAAACCGAATCAGAAAATACAATCAATCC
ATGGATAAATTACAGCGTAGAATATTAACCCAATATCGAAGAATGGAAGGACTAAATACCCAATAA
