# Supplementary material for: Comparative analysis reveals the Genomic Islands in Pasteurella multocida population genetics: on Symbiosis and adaptability
Source: BMC Genomics. 2019 Jan 18;20:63. doi: 10.1186/s12864-018-5366-6 (PMC6339346; doi:10.1186/s12864-018-5366-6)
Supplement: Supplementary file 9 — File S2. Detailed information on predicted phage of each strain (ZIP 5010 kb). [file 12864_2018_5366_MOESM9_ESM.zip › File. S2. Detailed information on predicted phage of each strain/BUKK/detail.txt]

gi|00000000|ref|NC_000000|  [asmbl_id: NC_000000].2363418, gc%: 40.41%

CDS_POSITION                       BLAST_HIT                                                                            EVALUE              prophage_PRO_SEQ
---------------------------------------------------------------------------------------------------------------------------------------------------------------------------------------

#### region 1 ####
1029637..1029650                   attL                                                                                 N/A                 TTTTTTATAAAAAT
1034044..1035234                   PHAGE_Escher_TL_2011b_NC_019445: putative integrase; -; phage(gi418487628)           1.34e-85            MLTDSKIKKLQASDKLYKVSDLHGLYVAVLPSGAKSFRYDYRFQGKRKTVTFGKYGKDGITLADAREQLAEARRLLVQGVCPALHKNKQKTVGGVCTFEQVFLRRLTLNGVSHSSARVLKSTYYTHIHPTLKDIPIDALSTDNIRSVFGKIDPRYKSVHANVHSVISSTFNTAVEQGLISMSPLRGIRVPANKTIKPRERYMTPYEISRYIGYINVHKTGVGLCLKILLYTLVRKMELAKAEWKDVDLENGIWFIPAANTKKRRDHVVYLSTQVIDMFRELRANSIYGKYVAESAYSTTGHISASAFNFSHNKIASILGIENSTVHDSRRTASTHLNELGYNADWIEKSLAHNKQNVRSVYNRAKYAKHRRRMLQEWADTIDRWVSGDFSDVEDIY
complement(1035228..1035449)       hypothetical protein; -                                                              N/A                 MTRLGFGDPQTWGYRHYDASTRDDRFIEQMNDFVDDLMFKNGFGHFWGELCNQHPKLVDELLRKQLAYNREYQ
complement(1035442..1036122)       hypothetical protein; -                                                              N/A                 MGNGYELEYNHIPADVAYEHGIEYPYPDEGQPQKYPLDRWVPDVPRPSIEEDLGLMADFLANWILREMDIYLSDEIDKDDITVEDVKQTQLFTDILNDWDWDDAKAAEDLIRYRDWDFHKAKCLIDGDLLAKADEYDRELSRKWVAENGYQPPFERDIRVRWKNYGVQKEGVIGVTVDKFLSAGLYTVQTPDCMELEESIMKHRSDHIPGSWGEKVRWEDLEVIND
complement(1036100..1036783)       hypothetical protein; -                                                              N/A                 MVKNTLDWTLEDFREATKELLKNPDFKYDVIEWIPGNKRPRIDLERDLKADAVENYAQAFFRKKILEALAKNKHETRVRKMAFFNELMWALGCGNDEVGVIEVLVKRCYWPIQDAIILYKEPVCKFLKDCQTTHDATWVITNGYEAPFKLGAKVLLHSGDGTYTVGVIQPPITPELDRTGYSLVKNEESILLERGMLKPPVGIVGKTIRWEDLKLIVGFNYGQRLRT
complement(1036786..1037451)       hypothetical protein; -                                                              N/A                 MRLTTTSTLWNTSCSLYITQDANTSTTTTRTNAMTKKRTKKYSHKLRQIKTAQHLVNDILVVTVIDVVDKKLVPRTFAMKKGTCQIIELSPEQKRILYDIRHSWCFYSAVACRKQDGSRYLHDASESFIREQYNLADLSQVLADTLFDKFSKANSLHALTAYWISSPCDHDFTLREMLAPLYYRNVYDEYLTSYELEIDSKDSIGYKADSLEQFILEWKGV
complement(1037778..1038011)       PHAGE_Mannhe_vB_MhS_535AP2_NC_028853: hypothetical protein; -; phage(gi971749626)     4.40e-06            MDNNGWISVKERLPEIDQDVLVAYWTGSRYAIGFATYAYHYEELKFIEPNFKYHGYFEITVDCDFWRPLPEPPEDNL
complement(1038001..1038312)       hypothetical protein; -                                                              N/A                 MILNTKLNEFAARIAVENVPYPIKTPKEYNLKNYTELASKIMGGEYIDGLHPSHDLMEVVVDNFNVAIQTIEELTKLENTLYLCELYNLVNYREMMRGIKDGQ
complement(1038389..1038586)       hypothetical protein; -                                                              N/A                 MTDQTKRFVKLADICQMYSVSRTALWRLRRMKGNDPFPKPLNHKLNASVFFDAAEVDSWFSRQLN
1038601..1038613                   attL                                                                                 N/A                 TGTTTTTGTTTTA
complement(1038611..1039219)       hypothetical protein; -                                                              N/A                 MKNERLILKHLKRLYKEFYDNGGRQSDVMRETGLKQPTISRYMNGDMPLNINFLTGFMRALGKSIDELAPYMTPNTIVDVKYTVSGKRITESVEIMAMELTESAFGIKVDTDCHGLRKGAILIVCEDIIPSDLDNVVLINKDKPIVYGVLEYKPDMFDSEWAIRTHTSKNEFMYTEVKEPKKVLYVVGVQYPKSIGRKELIR
complement(1039319..1039723)       hypothetical protein; -                                                              N/A                 MNEPDFTRAVHKKIPVDSVWVWKICDAYMGGIPDAYYRHRKTGGALWVEYKYLKSLPKLNSTKITPNLSALQRKLLRETVESGQKACVIVGFKNTGVVFENVDEWESGIEKSEFEKRSLSYKELAEYITYKVSY
complement(1039784..1040491)       PHAGE_Vibrio_VP2_NC_005879: hypothetical protein; -; phage(gi50282934)               5.60e-27            MTKANQETKTAVAPWNPTMSLSPAAMQDAGLGNENVRTEDLALPRLVLLQQMSPETMPGSGDKYVKGAQPGLILNSLTNELFKAVYCANLDFSVEYTVWRKRDQGGGLLGTFPTEQEAREFVNANTEVKPEHCDVVETHNHLLLLIDEEGKIKDPVLCQMTSSKLSVSRRWNSMPAIRKGARFGSIWALSSVMAKNKAGQPYYNFDIELAGCPDDALYAQIKSVYEALGLNKTTH
complement(1040593..1040961)       PHAGE_Pseudo_KPP25_NC_024123: hypothetical protein; -; phage(gi639163130)            2.80e-06            MSIGGLIERYAEIKRQRAELTKQDNELKAEQSDLEIQMLLELDKAGTDSATIRGVGTVYKTKEIVPTIQDWDSFNTSVREQDLLFLFQRRLNASAYRSLLDQGVVVKGVEPTEITKVTFRKN
complement(1040958..1041287)       hypothetical protein; -                                                              N/A                 MNFEITQRLLTKLRAALQRQQTLSATDYEKQEKDLTAKLAELTSDTEPNGTALVDTARELQTLRANRHKHMDKVLENSTQIAKLKYLLAEQVASISIDEQIATLEEMGL
complement(1041309..1042235)       PHAGE_Pseudo_KPP25_NC_024123: putative helicase; -; phage(gi639163125)               9.57e-55            MDYRVILTGTPNSNGVLDLWHQIFLVDDGEHLGQNYFGFRNLVCKPRVLNVAGRTITKWVEKDSANAKVTSQLNSITFRVKFEDVIEIPPNHERTVHVELPKQLMKQYREFMRDSVMLLESGQITAMNAGVRMRKLLQLLTGAIYDETGNVHTVHTDRYNLVLDLAEETDHCVVAFNWRHERIALCNEARRRGLSFGVIDGETPYTERTQIVNDFQDGKLHIIFAHPQSAGHGLTLTRGNRTIWASPTYNAEHYQQFCRRIYRAGQTRKTETVRIAALNTVEQEVYEKLNGKLDAMDELLAYASAFTQ
complement(1042650..1043657)       PHAGE_Pectob_PP16_NC_031068: hypothetical protein; -; phage(gi100010)                7.16e-32            MLPSQTMPIICSYRRAHDSVGEKAFINNYLLPNLKRLAPDAPLTIDGYGNMLLDMGKDTLMFVAHVDTVHRKDEPERQEVCQHEGVMSLVQYKDVMSTPGCLGADDASGIAVMLYLISKGVKAQYLFTRCEERGGLGADYFRENSKDVLEKVRMAIEIDRRGTTEIIYSQGVGDCASKTFTKALCQSIGMGHKPSDRGSYTDVATFADIVPECVNIAAGYSNAHSASETVDLVYLDELAEAINDAVEAGELDILPIEREAGDFGYSPYWEAVGYYSSPNRFNSVGRKLDFNEIYEFVINDPEAAALFLESFGITQDDLISLYEDVYDDRYNPEAL
complement(1043647..1045131)       hypothetical protein; -                                                              N/A                 MAFTEHTFSLLRESVKQSMLDDKQKGLPTGELLEFKPDTLDVVRYINYMFSDVRYYEFDDTRTEADRWVENNLELLDAEVVDGGDVTLTVTKKGEKPVTKKGIKLGRALKWLFPELSDDDIKRKVTQTTARYKTMYVMFTDRFIHKHYRVLSVTQNLSSCMAKRPSYYGLIRQDTCEDDPEWERYIYPTEPYNNSPNLRLALITHHHPDSKEFNKEGQYPFVARAIVKINGDDISYNRVYGIENAQEILRSVGIAHNGTEGGKLNIIYDEDDNIVAPYVDPHNSLKLYEDYIEIDADGAYEIEHNRAVLYKKYHCFCDHCNEYHDNDEEDEYISVSGVGTVYGDCRDDYYEPIGRTGYFHVNDLHYSDYHNKHVHENDAIEYIDTASSYTTTDYIHEDWLNNAEVVRLCESYNDVDYASEHVCVKTVDGEFFLEYHQSDMYFRFGDDYYSVDDGYRSDTMDCYIPISEAVKYKNDWVTQEYLNNLEQEELEDAA
complement(1045218..1046042)       PHAGE_Pseudo_KPP25_NC_024123: RecB family exonuclease; -; phage(gi639163123)         2.30e-35            MKQFKPDGAVGKAITPVQSNDLPVKVFVPKPHKDKNEVDTTFEAGSIKTWSFSSLSTYEECPRRLAFRRIDKIEEPSSEAMSRGSEIHDLAERFVRGQEGDEVPPALMKFEKGFLTLKKAFEDGIVFCEDEWSFDKDWSESEWLGPKCWHMAKLDCFVKNDDGSALIIDYKTGRKFGNELKHGEQGLVYAIAAFMRYPELDFIKVEFWYLDKGEKLTRQYTRQQALIFHPQLHQRAKEMTTATEFPARPSLNACRFCFYGKEGHCKEKFDASML
complement(1046029..1048530)       PHAGE_Xantho_Xp15_NC_007024: possible integrase; -; phage(gi66392091)                5.80e-06            MEIVFLGALKPLRKTYTPANVESYPTVKNFTSFHEEVASLEQYAEKLREHAKKGHCMYKGLLKQSLNNESRRGLTDTLADTKLMVLDIDGLNLDIQGLRGKFSREKLITVAESVISYIPQLADTSYVVGASSSCGMADSVRIHLHFFLDGYVSPKSLKEWIKAQNLEHFSDKLRTTPAGKEIKWLLDPCLADNSRIVFIAPPLFMGGVENPFSNIEDRVVYVKKAKESATISDEIMSVDPAVVDHKRKELLKKLHKAMGMKFIEPSYTVLNHDGERCNVVNNPNRVSMHYAYHNDTFCYYNIGPNGDSNAYYVLLANPTVVRNFKGEDPFLFEIADPDTYVEHLERFKDREIPKAEKESNVPMVFLEQGNTFLMTLYSPKEKAVIAEECINDKSKAELWFNHYGRSLPDAIPLAERRFDPTSTEVFTMDEHNGYTYVNTFRPTEYMRTKYEAPIPDVGYSNGWMLQFVCPTIYKIIAHMMAYDDTTIKHFINWFAYIFQNRRKAETCWVLQGTRGTGKGAFYRNVCRPLWGEQYAFEKQLQNFEDDKNGWERYALLVLIDEINMKTLRDAKKTEASLKNLITDDERTIRAMRQEQVQMKSFMSVIMSTNDVNALNIPDNDRRYNVAPRQEEMLRTRYPEFVYDREGTDKKLAEELEPLAAFLSTYRVNIPKAFEALENQAKQDAREAGKSSSEAFFSAVRSGNLDYFTSVLEVKEVETTNITIAMRCKEIVKKWLLDARDGVISFVANEDLRQLYHLIEGTKEMTSNKFGRLARANGVGSQRIRNINGTSIRWVIDKELLNAILEDLPAEDKKKFETAKRVLHLKTETSHEAV
complement(1048541..1048753)       PHAGE_Ralsto_RSL1_NC_010811: hypothetical protein; -; phage(gi189426967)             4.37e-09            MDDIDKASQTEAFLLHSSIETSRKNQAKSLGYTGLCHYCDEPLPEGQLFCDSDCRDDYEWHQKLKKQKIM
complement(1048817..1049212)       PHAGE_Pseudo_KPP25_NC_024123: putative DNA polymerase; -; phage(gi639163126)         4.19e-12            MPNGLWLSYPGLRMQQMEHANGVDTWYEYWNGKFWKKIYGGLLVENICQATAGLIIKETMNRIDRWLVENDLGRIVLQVHDEIICVARSDRPDFPPEVIQQTIQDMMCVVPDWMPNIPLAAEGGFANEYSK
complement(1049223..1049825)       PHAGE_Pseudo_KPP25_NC_024123: putative DNA polymerase; -; phage(gi639163126)         1.16e-27            MNKLLQNVVNIEPVYDIHDCGPRNRFWANGKLVHNCDGINLQNLQRGSKHRLSLTAPKNHLVFVADSSNIEARVVATFSGQNDLAEAFRNGRDIYSDFATDVVFGYPVDKSLKHERGVGKVCILGLGYGMGWRTFQRTLQSGPMGMTPMACSDEFAQKCVYGYREKIPDDYPKLADCQLDDYSNARPCMRHSMGSFTGFT
complement(1050043..1051383)       PHAGE_Pseudo_KPP25_NC_024123: putative DNA polymerase; -; phage(gi639163126)         8.47e-30            MKPTKFKNLVYLDVETYFDREYSLSKMTMTEYIRDPRFKLHSIQMAINDGEIQYFDTDHIEDALVLLRSLDNWALVAQNTAFDAAILNWRYGIKPSFYYDTMSMSRGFWPTESASLKELAIRVFPDDETMRKGDELINFLGVETLTPEQHVVMARYGNQDVHLTREIFKKLVEYGYPEEELYQVHMVIRMYVEPSFVINRPLLETAIEEDVHETETAVEKALTMVKNLCKSKGVTLPYAFDKTLFSSNQRFAVLLKDALDIEPPIKLNAKGAPTYAFGKRDVPFIKMRDDYPEFEQIFNARELVKSTIAASRAATMLRCSQPSDLNPEGRLPVPLKYYGAATGRYSGCLSADTKIIVKHANNIVEEIPIVNLDDSDLVWDGEDFVTHGGVFFKGYKEVITYDGITGTEDHQVFTENGQTSLARAKQGGEAILDCPKPTYRKYQIDW
complement(1051380..1051676)       hypothetical protein; -                                                              N/A                 MDYTIHKTGWVLFRGGPPRNYHYLPPGGYAYSAHLINDEIWVSYFRGSCEQLLKRIPVTGISEDDHKQIYRIAHDYLYKFDGKIHIGPDDPLYGKLKK
complement(1051680..1052063)       hypothetical protein; -                                                              N/A                 MKPFDPTQDHRVLMPEGEYRVAVSHAYERVSKNGNPYLSVGLKVVDDETNFKGRIIWRNFFLEGDPENYATQRSGEELASICRVTGITETITEPKQLINGAVFDIEIKHYKTSSGVLGEDIRYYYKE
complement(1052060..1052290)       hypothetical protein; -                                                              N/A                 MTYTYKTKPHKSHGVITQILSTRGRVVKEVHTANQELAETAGRFHVAQLEQAALHYQAPLKSWKQQNDESKRRPTR
complement(1052406..1052639)       hypothetical protein; -                                                              N/A                 MLNQTVPFDIEEFAKGKTFAVDSTGRMYTYEQHDVETNDLYVRQVNSSYPVARNLDGTFFGANTPTANDLVALVPKT
complement(1052614..1052895)       PHAGE_Salmon_64795_sal3_NC_031918: hypothetical protein; -; phage(gi100016)          2.88e-14            MAIEINSVLTERAETHGSFYMNAGMTQSMERILQQGTTYNQWNNEQREAAHMILQKLSRAANGDTTHRDTWLDIVGYATLALESLNAESNCTV
complement(1052895..1053326)       hypothetical protein; -                                                              N/A                 MDIENDIKQLIAVLDSLKTRYSENSLDAALCAAVVEFYHTQNMGGKRLSRIHDLLGTKIKVNTQKNNIESIIKNAVKEAILVGDAGEIIPELQYAALTLVMTLVDTFTKTNQLELAEKIKKAFKESSLKLATMLENDSLEVLH
complement(1053332..1053604)       hypothetical protein; -                                                              N/A                 MYFKPNYLKVVRESAGLSVYEMIVRTGAPYESIKGVEKGSLPATDNILAAYQSLLPTVDICSLSLEKPFLTRLKAAIIIKILKFGTKLQG
complement(1053617..1054528)       PHAGE_Cronob_vB_CsaM_GAP32_NC_019401: hypothetical protein; -; phage(gi414086941)     8.51e-35            MNKLSLAVTGFVALIAAIFLSTMVYKVDAGETAILTRYGEIVDTKTSGLNWKSPIEDVTFFSTREAKIEFGVFDEKTGDVTQGLSAYTADRQTATVALTLTFQITDPEMVYTKYKTTENMLNTLVAPRVRQRLEIVFSKYTAMTAVEKRGEFATNLRKEISDAFKGYPLAVNDVQSVFNFSAEYERMIEDSVNKDVAVRNKERETRIAIEEGRAQVERAKAEAATRLTQAEALAKQQVLQADAEAHAIRVKGDAEAENVRKMAEALAKNQELVALETAKRWDGKLPTYIPQGTVMPFVQLPQK
1054637..1054649                   attR                                                                                 N/A                 TGTTTTTGTTTTA
1063685..1063698                   attR                                                                                 N/A                 TTTTTTATAAAAAT

#### region 2 ####
1560110..1560457                   PHAGE_Vibrio_12B12_NC_021070: hypothetical protein; -; phage(gi481019196)            3.85e-16            MGRVSFLSDVPEEAIYELNQRIIEANYGDAQRLADWFKAQGYKTSKTAMHRYIKELKAINGHNGVSGSLRLYASLTASDSNLDLLYKELGRLEYRKQEILNLIREITEQQHNLRG
complement(1560589..1561134)       PHAGE_Vibrio_12B12_NC_021070: phage repressor; -; phage(gi481019195)                 1.28e-12            MKNSKEWFSVSELLSEQIEGLPTTDKGISKKADREKWEKRQRNGVKGKTFEYHYTSFPENVQQALGFIVSQTEHSNQTRDDFIVQTPSGGEFGLELKTRRLKGEAVNINELRQAITLIEEAVAQIGKARPSELNNIEWHLIQCFRSANEQGRVAILNIAETMAAIQDKEEASKLSEASKVA
1561332..1561547                   PHAGE_Entero_Mu_NC_000929: DNA binding protein ner; -; phage(gi9633495)              1.23e-20            MEKSKREDMHRADIVAAVRKAGTSISALSVKAGLKPTTLNNALERRYPKGERIIAEAIGKTPQEIWPSRYL
1561567..1563558                   PHAGE_Entero_Mu_NC_000929: transposase; -; phage(gi9633496)                          2.60e-177           MKEWFSIQEIVGMQGLPSSDRGIMKKAEREQWHKQQKEGVRGKAFEYHISSLPPETQQALRLQAALAVVPIAEMTVQQPNLELSRKFNEASDKAREKAKAKAEACLQLKAFLDQGFPMMSAIEGAAKVKNVSAGSLKNWYYKVQPYPVHEWQAVLITQSGKAKKPSRKAFIEQEAWDCFLADYLRPEKPDLRECYRRTEQLAKHYGWEIASLQTFQRRVLEEIPYEVILLKREGANAVAKLVPALQRTVKDILAGEWINGDGYQHNVFVKWHNGEIVRPKTWFWQDVRTRRILGYRTAISENTDSIRHALMDVIFSYGIPKTITLDNTRAAANKAMTGGIENRYRFKHNELDPKGILPILGIEVHFTSVLYGEGHGQAKPIERAFGRGGIGEKVDKRPELAGFYTGKNVLEKPDNYNGGKDGVDYEIFLQALAAGVAEYNAQLDRKTELCQHDKTLSFDKVWERDYRPSNVRQASPEQLRLLFLQAETISIKRNGEFKLKAAGKLYGLTNTYWAETLIGITDKKVVARFDPDNLHGNVYVYDIEGSFLAVAECRDAKGFGDTSAAREQGRLYKQIVTSAKKQAESLELLQAHELASLQPQVEVPEPIEERVKTKLIDTVIQDRNALRVVQEEIEVEEVNELEQGWFEQGWEKGLTLMKKAKGL
complement(1563777..1564253)       hypothetical protein; -                                                              N/A                 MSFYSAPDRKEIHQIALRIAQQIFSNKSSKKKLSALKPLIWSLKPEFFDTIERHYHNHFHLFYIASEFNQEAIKISVKLGKAFNIKSSNAFMLILYAKWRYEVRRDTLLTMLESSRDLIQGEVISQPLQTFATAVIDFQLETFPQLPEWLHEFDAGDF
1564289..1565206                   PHAGE_Entero_Mu_NC_000929: DNA transposition protein; bacteriophage; phage DNA transposition B protein; -(gi9633513)     1.07e-82            MTLINQIKQHIADTQSSQAKIAKEAGINAGALSAYLNENYKGNIAEIEAKLTAFFAKKETAEREFVEAPAFIETATARQIFKTLEFAQIANCMATVYGASGVGKTKAIQQFAGSRANVWLVTASPSRLSLSEILYEIALELGISDAPRRKGTLSRLIARKIKGTEGLLIVDEADHLPYEALEELRIMQEEAGIGLVLVGNDKVYSRMKGGIHPAHEYARLWSRIAKNTSIQKTKQADTKAVATAWGLNEDEEALKVMQSITETGGGLRILTQTLRLAGMVAKGTNSLITADLIVKARQELLGKGE
1565209..1565526                   PHAGE_Mannhe_vB_MhM_3927AP2_NC_028766: hypothetical protein; -; phage(gi971741506)     3.47e-20            MKKQYNPLAGEMMTPHNSEVYMHLAMLELATLECEALGIEVEKVEWFDTGRPRLVARDNTTTRKMAQNQRAFNYGTEVKNGTRRYLMQMTIKGVKVIWSTDTIKH
1565551..1566075                   PHAGE_Entero_Mu_NC_000929: Gam; -; phage(gi9633500)                                  1.23e-62            MAKQPTKTRVKQPAKLRFTTEEQVQSAIKEIGDLSREHTRLTTEMNDIIAETSERYAPELKRLQAEIEPLQQAVQEYCEAHRDELTENGKSKTANFVTGEVQWRQRPPSVAIRGADAVLEFMQRMGFDRFIRTKNEINKEALLLEPEVAKGIAGVTIKQGVEDFVIKPFEQGGK
1566075..1566269                   hypothetical protein; -                                                              N/A                 MWKPTQGEYNMAEKLLQVHCISPKERETLNEIKYAYENPVELDWLQRAGLMALEQKYKGQLDEI
1566338..1566556                   PHAGE_Mannhe_vB_MhM_3927AP2_NC_028766: hypothetical protein; -; phage(gi971741510)     2.99e-06            MKTQKSTSEKVFNRYHYYATQAVEAEQNGKFNHAIKQWEVAKLSATGGNVAWCEARIAHCKYMLEHPSRWSK
1566556..1566741                   PHAGE_Haemop_SuMu_NC_019455: hypothetical protein; -; phage(gi418489045)             8.40e-30            MMTDSEKGQIKDRLYDLIEKLQGATELVEMDDLALAGVVLMDVAGQIQRVKLKLSTNQEEN
1566952..1567500                   PHAGE_Entero_Mu_NC_000929: hypothetical protein; -; phage(gi9633506)                 4.04e-15            MKNDKSKLIQLIHIAKSQLNIDDFSYREILKRLTNKTSSTKCTVVELHKVLHELQGKGAKVKWFAKRGAKPTAYSPATSEVKVKSEIAHKIRAVWIMMGKHGFLREPSEKALNAYMRKVMNQGKTVLTLNVGALKDDEASRFLEILKKWHKRVMVKALNEKGYELHLKTNYDATVEFYNEVM
1567487..1568041                   PHAGE_Mannhe_vB_MhM_3927AP2_NC_028766: hypothetical protein; -; phage(gi971741514)     2.16e-64            MKLCRCPICHSDIHLEGLIEDEAGRELLVQISQLTHGVAKPMVAYLGLFKPQKSNLNNARALKILTDVLELYPCSLLLAQALTETVESIRKKRQQALQTGQKIEPLANHNYLKSVYETQKPHFAVIRTDKNQSEAVKAQQAEEKKTQDAILYVERFVQLGQEEFVKSSPEYQIWLQHKQQKQAL
1568245..1568679                   PHAGE_Entero_Mu_NC_000929: putative transcription regulator; -; phage(gi9633511)     2.95e-32            MSQTLQQTGLFDDEHANIGALFDHLDHIPDVELQNRWPSLLVEVIDVMQAELIRQKFEEDSAKLTASKLVGVMAHYFGGKSFYLPAGDKIKEALRDVQIYAEFDGKNIPELIRKYRLSQTTIYAILRQQRALHRKRYQKELPLV
1568757..1569302                   PHAGE_Haemop_SuMu_NC_019455: putative N-acetylmuramoyl-L-alanine amidase; -; phage(gi418489052)     2.54e-101           MSLPITKIVVHCSATTNGKSLAQQGKSSAQIIDSWHKARGFRRSANAVRHFNSHLPHIGYHFVIDVDGTVETGRQVGEIGAHVKGHNSNSVGICLIGGISASGKNHAEYTEAQWQSLHKLLRELEAKHPKAKIYGHRDLSPDLNNDGKITKNEWLKDCPCFDVWEWLDRGEIVFVEHLFKE
1569305..1569523                   PHAGE_Haemop_SuMu_NC_019455: hypothetical protein; -; phage(gi418489053)             3.31e-36            MAKFSELITNDNGRLSTTAFIQFFGAILMAIILAYSVYLDRANVGELFTVFALFCGGQVATKGFANALQRKE
1569526..1569798                   PHAGE_Haemop_SuMu_NC_019455: hypothetical protein; -; phage(gi418489054)             9.07e-05            MIVEKIIPLALLAGSLASFVGYKSWQVAKARKENEKLNEQNHQLQTEKAVVETQVKNYEVRKQHEENISSSSRDSILDQLQQNGDLRGNE
1569776..1569934                   PHAGE_Haemop_SuMu_NC_019455: hypothetical protein; -; phage(gi418489055)             4.15e-08            MTYEVTNSSCAGFNLIKASRQDTTETLRQVLVHNNTYRQICVVGKKNEKQNE
1569927..1570154                   PHAGE_Yersin_L_413C_NC_004745: DksA-like zinc finger domain containing protein; -; phage(gi30065740)     5.02e-07            MSDDVDRITEQDEQLLSLQLAPHLENQLSDDEIDQIALSGRDCIECGLPIPIQRLRAVPFAVRCICCQQDYEDGK
1570151..1570480                   PHAGE_Entero_Mu_NC_000929: hypothetical protein; -; phage(gi9633516)                 1.15e-07            MIEVLDTLKAHWGIILTLAGLLASVFWLKMDSRYVKKSDFSELKETVTKTTHRVDEVENELLHLPSSKDVTDLRIAVVEMKGETQALRTEVKGLSHQVQLLIEKEVSKK
1570477..1570770                   PHAGE_Entero_Mu_NC_000929: hypothetical protein; -; phage(gi9633517)                 2.56e-34            MMKDIFTQDQRLVILRSLADAGYDANESILDDCLALYGHKISRDLVRNHLNWLEEQGLVQIERLQGNFMVAKITQRGLDVANGEAFVDGVKRPRPKI
1570804..1571373                   PHAGE_Entero_Mu_NC_000929: hypothetical protein; -; phage(gi9633518)                 2.12e-38            MIEKNTRGRASKVDLLPPNIKTQLAMMLRDKQYSQAEILAEINDLIRDCGLPEEMQLSKTGLNRYASRMEKMGAKIRQSREIAEIWTKQFSEAPQSDIGKMLMEIVKNIAFETSLGMSEEGTADLKSIALLSSAVQRLEQAESLSFKREQAIRKEVALQAAETAEKVVVQAGLSQATVAQLKAEILGIA
1571373..1572893                   PHAGE_Entero_Mu_NC_000929: putative portal protein; -; phage(gi9633519)              1.85e-180           MKLPDFIPFDPNELLLGYQKRWIADESQLKIAEKSRRTGLTWAEAADDVLIASRNKSDGGSDVFYIGSNKEMAREFIDACAMWASKFNRASGQIQEELFEDEDKDILTYVIYFASGFKIKALSSNPKNLRGMQGVVCIDEAAFHEKLAEVLKAALALTMWGAKVRLISTHNGVDNLFNQLIQDSRAGRKSYSIHTITLDDACREGLYQRICQVSKRPWSAELEEEWKSGLLRETATEEDALEEYYCVPKRSSGGYLPRPLVDRAADRNKVILRFECDARFMEWTEEEREILTLEWLLNEVLPELESLNKDYRHSFGVDFARSGDLSVFAVVATLPNTARNVEITLEIRNCPYNQQRQIMLFVLSKLPRFIGAAFDATGNGGYLAEAALIRYGSSMVETVQLNDKWYREWMPKYKALYESDLIRIPQNEEIILDQGHIVVINGVPKIDKNRTQGKSGKRHGDSAVAYCMAVRASYMTGGEIDFIPLPAKHSDDNKDDDSIFRSEWDY
1572896..1574455                   PHAGE_Entero_Mu_NC_000929: hypothetical protein; -; phage(gi9633520)                 0.0                 MKTSTILDIHGNPFRFEDRLQTENESRLAALQHHYSEHPASGLTPMKAARILRNAEQGDLVAQAELAEDMEEKDAHLQSELGKRRGAMLNVDWQIVPPANATPEEQRDAEMIEEILRDAVWFDDCIFDATDAILKGFSCQEIEWETHGNMTLIKGVHWRDPAWFMTPQFERNSLRLRDGSAHGVELQPFGWVKHIAKAKTGYLSRIGLVRTLVWPFIFKNYSLRDFAEFLEIYGLPLRLGKYPEGAGEKEKQTLLRAVMSIGHNAGGIIPRGMEIEFQKAADGSDATFMAMIDWAEKSMSKAILGGTLTSQADGATSTNALGNVHNDVRLEVRNADLKRLAATLTRDIVYPLYALNCKSFNDARRIPHLEFDIAESEDLNAFAEGLNKLVDIGFKIPKQWAHDKLQVPIAGENEEVLARNQPNPTAYLNSQSHQKMAVLSVQRDPDDLLDELEPSAEAYQAIIDPMLKPVVNALAEGGYEFAQEKLASLYADMDDSELEKILTRAIFVSDLLGRANAKR
1574442..1575773                   PHAGE_Entero_Mu_NC_000929: virion morphogenesis late F orf; -; phage(gi9633521)      1.37e-111           MPNDNNELDMGYVLRLEPELAVDYLKAKGVNITWDWHEQLAEAHARAFTVAKATRAEVLDTLRWATEKAIADGVPERDYIKNLEPMLKELGWWGKTVDENGNTVQLGSPRRLKTILRTNKSTAYHAARYASQMANVDEQPYWQYVAVKDSRTRASHLALHGKVYRADDPIWATMYPPNDWGCRCRVRALSEFALKKQGLSVSESAGKISSETAIAGINKDTGEEIRTSVSKIKTDQGEMKVGAGWNYNVGSAAFGTDVAVLRKLQQVKNRELRQQTIQAINNSEARHKAFAEWVFTHLGKRGASWRYISAGFVSTEISEKVAEITQNKLKPELVLVMAEKRLEHSNSNKHHQGGVGLSVEEYSELSRIVANPSLVLWDTLEGHNNLIYINQERTIQVIVDVPNNHPIKPKEKVDAIINAYKVNMDNVKRQVSGGNYIVIKGKL
complement(1575774..1575854)       tRNA                                                                                 N/A                 TGCTATGTGGCGAAATGGTAACGCAGCATTCCCATTAAAAATGGCATATGTATATCGTGGGTTCGACCCCCACCATAGCAC
1575918..1576352                   PHAGE_Entero_Mu_NC_000929: putative virion morphogenesis protein; -; phage(gi9633522)     2.63e-21            MHLEFKFDTRAIQNKFKKLTETVEGRDITRKIAGVLMQEAETAFDKEQTPEGEAWAKLDERYKKYRHNRGYTGNILQISGDLVKSLNIDYGDSFAVIGASEPYGQFHQMGTEKMPARPFLGLGNDGVEEITAILNRELSKVAQA
1576582..1577646                   PHAGE_Entero_Mu_NC_000929: putative protease protein; -; phage(gi9633523)            1.59e-96            MKVNKCPLAVLTAQLTSPDGWQQLLPKGEFRARDGRPTDVPHWFIDETIANRLIQQAKTLKQDILVDYDHATLLKAKKGLDEGNVVAAGWFSDEEIQWFDDDERQGLYIKPRWTPKAYQQIKEGEFAFLSAVFPYNEKGEPLEIRMAALTNDPGITGMQRLAVLSAMTDQQEKNQMPEQLRKLLAKLGVEIAEGAELTEEQAKTALDALEALQTDKAHADSQVAALSAAAKEVDLTAYVPKATYDAMVLQVAALSAKTDEVEIDNAIAKARQEGRAIESEVDYLKDFGKQQGAVALSAMLEKRPQIAALSAMQTQTTKVTKETQGEAVLSAADKEAAKLLGISEADYAKELEAK
1577646..1578569                   PHAGE_Entero_Mu_NC_000929: major head subunit; -; phage(gi9633525)                   1.54e-118           MANVTPELVKALFVGFGKNFKEGLAKAPSQYSKIATLVKSTTASNTYAWLGLMPGLTEWIGDRTLTAIQSHGYSIVNKDWASGVEIKKTDIEDDNVGVYSPLIEELGRAAAEKPDELVFGALKAGFTTVCYDGQYFFDTDHPVGANVDGTSPVSVSNITDDDTSVTADKAWYLLDCSRSLKPIIFQERKAPTPAQITDLNDEKVFMKNTFTYGVDSRSNVGYGFWQQAHAVKGALTAENLWKAISAMRAVRGDGDKRLGIKPTHIVVPPSLEKEATQLLEREFRVENGATVDNEFKGRLELIVADYL
1578642..1579061                   FIG00698819: hypothetical protein; -                                                 N/A                 MGENEMEKEQRYQVVVHSKVQDGYRRAGFALQKGTNLLMDVTAAQIEQFKADPRLVFGSQDPMPTEPVDDLSKGLSQDDSDDKTQHRVDGGLVPTDLTVEQLKTKLNELNIAFTKDAKKSDLVALLETAMSSTTSKEGE
1579061..1579480                   PHAGE_Entero_Mu_NC_000929: hypothetical protein; -; phage(gi9633527)                 7.51e-22            MLYASQASLIKRYTLDVLLSIARNTDRTLDETKVQEALEDASQTIDSYLAGRYRLPLQTVPAVLERHCCYIARYFLEKNRATDQARLDYEDSIKFLEKVASGSIALGLSENDEAVETDNSAVMESAGSVWNREHSRGFI
1579530..1580042                   PHAGE_Entero_Mu_NC_000929: hypothetical protein; -; phage(gi9633528)                 2.17e-29            MWDYLREVETHPGQWDDSSIRRIVRNPPAVYVAWLGQMPNANARLVSARWGIFVVADVLNGQRKDDVGIYQIVEILTAGIHKQQISPSGMFELQTVQNLWSDTQSGMGVAVYGMFFNAAQPLPNAIDESVLADFKIYDHTFNQDTDERTIDGKTRLHIELPTQADEQRGN
1580042..1580233                   PHAGE_Entero_Mu_NC_000929: hypothetical protein; -; phage(gi9633529)                 5.14e-09            MPTFKIRPKTGLIIRDPDTFEPLNDKGEEKTQSSYWLKHLKNGDVELVETKATKETKTKTENA
1580233..1581696                   PHAGE_Entero_Mu_NC_000929: major tail subunit; -; phage(gi9633530)                   7.39e-156           MAISFNHIPSAIRVPLTYIEFDNSKAVSGTPSALQKVLMLGTKLPTGTATAGQAVRVTAHSQAKTLFGRGSQLAEMVKTFKAHNNMLDLWCLPLDEAESGAKATGSVQLVGTATQAGTLSLMIAGTNYKQAVSSGDTAAMLASKLQKLIAADSDVPVTATVSDSTITLTCRFKGEAGNDIDVRCNYYSGETLPEGIKVNITAMQSGSVNPAMSEAITGFGAEWWHYVINPFTDTESLNLLRTELVNRWGPLKQIDGICFMAKRGTHGTVTTFAEQRNDYLFSMMPTSNSPEPAYIWAAAYGAVVAGSLSIDPARPVQTLVMDLLPPAMSDRWDLPERNTLLYSGLSTYTVNANSQPQIEAAVTMYRKNAFGDNDESYLYVETIATLSYIRYAIRTRITQKYPRHKLANDGTRVAPGQAIVTPKIIRSELLALFTKLEWAGLVEDFDAFAKTLLVERDDNNPCRLNVLSNENLVNQFRIYAHAIQFIL
1581707..1582060                   PHAGE_Entero_Mu_NC_000929: hypothetical protein; -; phage(gi9633531)                 4.80e-27            MANQYQGVAYVRCNGTEYASADDATLTPGGVTRATVKGSRVYGYQETPEEATVEATFYNNAETDVLALKDITNATIEFETDVGQTYLLANAWVVDAVTLSSKGEIKIKFAAVQCKRV
1582063..1582446                   PHAGE_Entero_Mu_NC_000929: hypothetical protein; -; phage(gi9633532)                 1.42e-28            MQLVLQTGLMFGDEPQTEVTLRELTTGDLLDAEVAAERMVMSPDGVPVLVKSPALFGYEILRRQIASIGKINGPISLKMLHSLTSEDLNRISVFAETWEATKATQVVERGRLDAADTETRKDVSAVS
1582536..1584437                   PHAGE_Entero_Mu_NC_000929: putative tape measure protein; -; phage(gi9633533)        3.59e-21            MANNSTSFYVNLAGNVSSQASKFGNALSTMANKGVSNMNKLSNSVKKVGSGLASLSQKINNVGNIALPVLGVGIGAGAAAVSKSMIRVAADFEMANIRMKQTFGKRGDEAMAWLKKFATDTPMAFGDVQDASMRLMTAGIDPMNGSLQALVDYNAKVGGNADNLNGYISAISKGFIKGKLTMEEVNPLLERNVKVFDILAKQTGGKYTADQMQKMLEKGQLGRAAINALLKGMGEDAKGAAKEQMKTWDGLVSNLEDTWVSMQAQFMEHGAFDSLKKELGSFLEWLNSKIDDGTLDEFAKTVSETLTDALKQLKETANDVKPILEKVGSVMGWVSEQAGGYGNIAKFMGGFYLANKVANLGVTKNVVKGGWGLAKWGFGKFRKGKGGQGGAAEEVAGALGSVAGVTPVYVTNFPASFGGGYGGVEQDKRKNKRQNNKKGNGKNRVAGVTTAVASNAKKAVANKGVTQAVGNTVKSASQSLSATTKAATSAISRTATRAVPYLNVAASAVEGAMILMDEQSSTQDKSEAIGSIAGATAGAIVGQALIPIPVVGAAVGSYVGSWLGEWLGSEVGEYLSDPEPIKNELNGTIQVAVKASEHLIATATASKVQTNQKQDNMNIAVQMGTLGPGMGMW
1584447..1585811                   PHAGE_Entero_Mu_NC_000929: putative DNA circulation protein; -; phage(gi9633534)     7.24e-47            MTKMTGKGSYRGVPFWIEDEQSQNGGRRVVTHEYPLRNDGLTEDLGKRLRHYSVSCLVIGDDHIDQAEALVDALEADGAGTLKHPYFGTLEVRVDDYRMRHSTAHQRVTRFDITFLPALDSNAPEIAEDTAYSVFTEYENVLNSLADGFAEMVEDVSGFIESMVDNPLFRLVDTTMGFIENVFEGVANTVSGLTAVKDKALSIKNRLYGLLLTPKVLARELQDLTKLNVKSAVNSQRQFVQHIVITDSIDTALSNLTSGKTEISKSTLDEMMAAKTNNVSESDILSRQFRNLHEQEIFDALMNKTTFLLKRLVLSTLAVEYGKAISDAVTESVAQKAVTESTVAGLIESKADVQRYITDVDEQLEAVILDNADAEQWKSYQVLETYRLILLKDLRVRGERLANAADITLKDTFPAVLLEYQHTGNAVTWKRLALRNGIAHPLFCLGGSTIEVLQ
1585811..1586206                   PHAGE_Entero_Mu_NC_000929: putative tail protein; -; phage(gi9633535)                1.38e-33            MAEEKNLPKIELYLNGKIFSGWKTVNIQRSLESMSGRFDLGIAVRPEDDISVLKVGSSLVLKVGGQTVITGYLDELKQSIAGTNKQIDISGRDKTCDLVDCAIIHNSYQFKNQTAKQIAEAICKPFGIKVV
1586210..1586578                   PHAGE_Entero_Mu_NC_000929: putative tail protein; -; phage(gi9633535)                1.19e-11            MTTAEANERIPVWQVEPGETAFDNLSKIARHKGVLVTSDVDGNLVFTEPSTAHVGELTLGVNLLELEQMDSWHQRFSLYRVIGDAEQGGEKGDVATKNKAVKGSSSSQSDKDNVTEFTGFVG
1586582..1587061                   PHAGE_Entero_Mu_NC_000929: putative tail protein; -; phage(gi9633535)                5.08e-17            MSASGLKVEVADPVITRYRPTIIIADDNMTGASGYQRADWERKRRTAEGSKATAKVRGWFKPDGSLWLPNEVVVLDAPLFSINKVERLIIDCSYTLDDSGMVTVMTLMHRDAFDEPADETLDDVDGTSGKKSSKKGKKAKAKKAKKSNKDNVAEFTGFV
1587093..1587641                   PHAGE_Entero_Mu_NC_000929: putative baseplate assembly protein; -; phage(gi9633536)     1.79e-43            MQALNRVIAPLKRGLQLLVSRAVVSVVNDAYARQNLQLRLQSDEVADDVERFQNYGHYSVPKAGEAIVVSVGGKRSHLVAIVVDDKSVRPAGLIAGDSVLYHLDGHQLRLTENGEAILSCKKFTIETETLDCKAQTVTFDSPQTTFKGDVAIMGTSTATDHMSGGISAKDHDHEQKVGKPVP
1587652..1588062                   PHAGE_Entero_Mu_NC_000929: hypothetical protein; -; phage(gi9633537)                 1.62e-23            MSDLALQWRDGEGDLVLDNESLLLDDTLTNAIVISLFTDLRVDGERGWWGNSFNSDDYQMGSKLWTLSRSKQLASVLDDAQRFATEALQWMLDDKVVRSYQVFASNPAPSVLLLEISCVMPNGSTEQRTFTANWSL
1588062..1589129                   PHAGE_Entero_Mu_NC_000929: hypothetical protein; -; phage(gi9633538)                 6.27e-90            MSFNSPTLSSLIKQGEQQFQHRFPTLKRNNVLSVINRICAAMSAGEHMHLDWLARQIIPTTAEEEYLIEYCLYKGIVRKQATTASGYLTVTAAIDTTIPEGTVFEDSSSGLTYITTTEMSVKAGTTDIAVQCETDGADGNLSVGVSLSLTSAILGLQPTATVKSMTGGADIEPLSRLLARLIYRVQNPPAGGAPHDYVRWATEVAGVTRAWCFPRYFGGGTVGVAFACDDRSNILPTEDDIARVKNYITGHKNEATGQFEGMPANVELYVFAPQFQEINFSIRLAPNTETLRQAVKKSLQAYLINAGVGALLYLSQIRATVSNTAGEVDNSVMYPTADIRLPSNHIPVVGEITWL
1589120..1589719                   PHAGE_Entero_Mu_NC_000929: hypothetical protein; -; phage(gi9633539)                 4.31e-25            MAMTHEQYLDAAVKLLPVGLAWKRALNSNLTKVLAVRCDQLVEVNNKSHQLIKERMPGKATLLLEEWEGFFGLPECGRKITGKTLEQRQQQVQEKENEVGSNCKLFLEEIAQKAGFKVRVLSHYPHHCLRDCTYPLYEQENHWRIFVYSPAVSIIRQATCLDDVLKNLVLFERNKELECLLKRCAYAHLEFVFIYEEEA
1589722..1591941                   PHAGE_Mannhe_vB_MhM_3927AP2_NC_028766: defective tail fiber protein; -; phage(gi971741549)     5.20e-48            MYHLDNESGVSTFALVPVKNTQRLWFTEGGHGNAISYPGADWFNMVQAELLSILDDAGIQPNKGQLNQISLAIRKLSENKIENFGQQLKQADGYKLVGRCKSIAELRTIRPTEHGQRILVDAYYEGGTTGGGEFVADLQDMITPDDSGLCFVVEGGNAGRWKRVFGSEISAFEFGAVADGVTDDSLAMNVAAAHCQKKWGKTLSLCGEFYLGSTVNLRHCKVDATRAKFIVGHNGIGVILGGAGNNANNPIQQIDEVIRTAGMQASTRRSPLVRIIGAKGQHISINRADYVQIYADATVGSSYNDNYSSAYSTFNFKYINTIELFGENGGWINENMFNLNRCHKIVLDGDYLHNHNVFNRGCMEGQGEIYCNGSSNQFIGFRFERRPSNSSDTLFITFTENAWNNHIEASWQSSKGYTNNPYGTHLITVIDDGLGNTINHIAAKNSQDVPIFSLTSQADMATAGTGTGGVVGLSNLSGVRNLKRLPNGKFEIMNNHTVIYESPLIDLAQSPIVWFRSSEPHFRVSVYYFNAQAQRLTNKSEVGEIFSGSLHWNDTEGFSFMQANAQNVNIHAKPNQARFAKVIISSGSSVAGLTFDAFALGIRQFNCFSKIDGFRLNTLTEQKLGNQPLIYQNQEIDMNKVTEGVVCYKSDLTEMRVNIQKMPLLMKSIVDKTITLAVPKMFLERGKGELLYKSDTDGSYKRIAVASGYHITITLTENAPADLSVNSEAYFIITKVKGL
1591944..1592492                   hypothetical protein; -                                                              N/A                 MANYQGQYVFRKSDKAMLMWTKEGELSPEFTAIPPPTADHEWQNNEWVLPKAVYLAQLAEAKSYLLHQLTDKADRFKAQILSGYSQAEIDSFYRQEREAREWKVNNQVKTPMLSQIVESRPEVPSLAVLVEKVIEKADAFSAVMGGIIGKKQAIETRIELAKNNEELTACEQEIEQWQLANH
1592471..1592755                   PHAGE_Mannhe_vB_MhM_587AP1_NC_028898: hypothetical protein; -; phage(gi971753886)     3.27e-30            MATSEPLNKWGYHVLIALDQLANALLRGASDETFSSRTYRGAVLAKQPKKRWKVMYRIIEGIFFWEKGKHCKTAFQSELKRKQYPASFRKKEIE
1592919..1593437                   PHAGE_Haemop_SuMu_NC_019455: hypothetical protein; -; phage(gi418489077)             5.06e-123           MQLIEIIEAFKGYKNPHILCSWLLFSGQQVKSLEELYTQDFWHCLRQSDYPSAEGYLDGVEIVCESFHQLVPRFSGKEKVLLVLDPPYLCTKQESYKQATYFDLIDFLRLINLTKPPYIFFSSTKSEFIRFIEYMREDKVDNWQAFDGAKRIVVNTSTSYSGKYEDNLVYKF
complement(1593478..1593702)       PHAGE_Haemop_SuMu_NC_019455: hypothetical protein; -; phage(gi418489078)             1.94e-47            MMLELALVAVREEQRFTIDGSQYTLPNGRGQTFVYNLAFLDIRFIEDGRKDSVVQFTSTAPSAPPFYCLLSELD
complement(1594031..1594849)       Outer membrane lipoprotein e (P4) / NMN 5'-nucleotidase, extracellular (EC 3.1.3.5); -     N/A                 MKQFKLSVIAVSSLVLLAACSNQQAVEQANQAKLQQQVAMGLIWTQQSGEYAALAHQAFNSAKMAFDHAKAKKGKKKAVVVDLDETMIDNSAYAGWQVQSGQGFSPKTWTKWVDARQSAAIPGAVEFSNYVNANGGTMFFVSNRRDDVEKAGTVDDMKRLGFTGVNDKTLLLKKDKSNKSVRFKQVEDMGYDIVLFVGDNLNDFGDVTYKKSNAERRDFVAKNSKAFGKKFIVLPNTQYGDWEGGLDKNYFKGDSQSKLDVRAKAIHAWDGK
complement(1594889..1595005)       hypothetical protein; -                                                              N/A                 MVDVAVADVKIITLNKKYVILVTFNALIYDNRRMNLLH
1595096..1597888                   PHAGE_Bacill_SP_10_NC_019487: DNA polymerase; -; phage(gi418489633)                  4.72e-74            MAKIAENPLVLVDGSSYLYRAFHAFPPLTNSLNEPTGAMYGVLNMLKSLISQVQPSHIAVVFDAKGKTFRDEIFEQYKSHRPPMPEELRSQILPLHNIIRALGIPLLVVEGVEADDVIGTLAVQASRTGKKVLISTGDKDMAQLVDENIMLINTMNNTLLDREGVLEKYGLPPELIIDYLALMGDSSDNIPGIPGVGEKTALGLLQGIGSMAEIYANLDKVASLSLRGAKTLGAKLAEAKDLADLSYLLATIKTDVALDVSPEQLTFGVANKDALIEYFARYEFKRWLNEVMNGGESSVTNGSEQAVKINPYQATPSANERENTVSVQIDRSQYQCLLELSELKRWIDKLNQAKCIAIDTETDSLDYMVAHLVGVSFALENGEAAYLPLRHDYLGAPQQVDFQTALSLLKPVLENPEIHKVGQNIKYDLSIFACHGIEVQGVSYDTMLLSYVLDSTGRHNMDELAKRYLGHQTIHFEDIAGKGKAQLTFNQIPLEQAAEYAAEDADITMKLQQVLWEKVAAQPELVKLYQTMELPLASVLSRIERHGVLIDSDALFSQSQQIGVRLTALEQQAYELAGQQFNLASTKQLQEILFDKLSLPVLKKTPKGAPSTNEEVLEELAYEHALPKILVEHRGLSKLKSTYTDKLPLMVNKDTGRVHTSYHQAVTATGRLSSSDPNLQNIPIRNEEGRRIRQAFIAPEGYQIMAADYSQIELRIMAHLSQDKGLINAFNEGKDIHRSTAAEIFGIPLAQVSSEQRRSAKAINFGLIYGMSSFGLSRQLGIPRHEAQKYMDLYFQRYPGVQAFMHDIRETAKAQGYVTTLFDRRLYLPDIQSSNAIRRKAAERVAINAPMQGTAADIIKRAMITLDREIAGQPDIKMIMQVHDELVFEVRSDKIEHFRTIIKTTMEQAAQLVVPLIVDVGVGKNWDEAH

#### region 3 ####
2201294..2201310                   attL                                                                                 N/A                 TTCAAGTCCTGTTGGGG
2201516..2202715                   PROPHAGE_Escher_MG1655: CP4-57 prophage; integrase; -; phage(gi16130540)             7.15e-109           MPKITRPLTNTEVEKAKPQAKEYTLTDGYGLFLLILPSGIKSWRFNYARPITQKRTKISLGIYPAVSLAQARAKREEYRALLAQGIDPQEHKEQEQKAAITKIENSLLFIAERWKAKKAQEVEALTLKKNWRRMEAYLFPVIGNMPVNEIVPKIAIESLEPLYNQGKGDTLRRVIRLLNEVLNFAVNYGLIPFNPCLQINEVFSFGKSNNNPAISPKELPELIKTVMYSSVAIQTKLLFQFQLLTMVRPSEASNATWSEIDLEKALWTIPAKRMKKRNPFVIPLSSQAIAILDKMKSIVPKGEYVFQSWIKPNKPMSSQTMNKMLSDLGYKDKQTAHGLRTIGRTYLAEQRIDYEVAEMCISHKTGTQTGKIYDRADFLEQRKPVMQLWGDYVEKCSPK
complement(2202891..2204495)       PHAGE_Entero_P4_NC_001609: DNA primase; -; phage(gi9627512)                          8.41e-80            MSKLTKAPYLKDQPKDFMSDLIVLVGQGGESAWKKGKGEEWLLLCQSLQHDSKQKPVILGEKQLEGISQIRIAHPEQQYIRLIQFGELSREEITALCLNIAKNTKAKIVLLCDMLGQTVENLSQYIERLRNDSDVVESAEMVSKTIEKAPKTKESDRTINSLLNTLKAQLPRMGDQANEFIAFNNGVLNRNTLAFEPHNRNHWLTSYIPHDYDEHAQNTLHFDDWLSFVANGCEKKQRNILAALYAILTNRYNWQLFFELTGKGGSGKSVFAHIATLLAGEQNTISAKLEDFDNAKDLEGFENKTLILCPEQSKYAGEGGGLKAISGGDLLRVNPKHKKPFFTKITALIMLINNEPCRFTERAGGVDRRRVIFDFQRVVPDEKKDPDFIHKVTLEAGGIIRKVLNAFTQPEEAKKALNEQMRSEEALSVKMESDVLTAFFNYFFTSRTLDGLYIGTRTMGDNRIQTHLYPAYVAYASAYNLKELGLNTFVAGIEQAIKQHGNEHPFRKQKKNEGVRTNIHFKNYNDFFNDVMKK
complement(2204479..2204904)       hypothetical protein; -                                                              N/A                 MTRDLDKPLDYSKYNAIEIKAISIAAQKQGLGYPYFGEALNVLAEEFGKFPLKSINGLKILHDELGTINKHLLELAPKPHSLDPEEMIKVLTNDEIIDGLLKLSVINSLVKTFQYLQENISMRIAELENAVTMEGANEQIN
complement(2204909..2205046)       Uncharacterized protein PM1780; -                                                    N/A                 MINKAEIAFVGEYPTYAQACEVSEHLKTTILYSEIRISHPEGLGE
complement(2205012..2205230)       Uncharacterized protein PM1780; -                                                    N/A                 MCKYSVITYREDETVEGQPFIIATGKTYQEAAKIAREAMDNDPLVYGSTLRVERSSYEITVFDKQGGDCFCG
complement(2205223..2205438)       hypothetical protein; -                                                              N/A                 MRKAKTVKPFKPEYQPTFEQLAKAIKQAEIHLAFAKDYIRNDYLKGAADALKNIKTVVTQGLKENKGGKHV
complement(2205431..2205649)       PHAGE_Entero_P4_NC_001609: putative CI repressor; -; phage(gi9627516)                2.87e-05            MANLNYTGFTYIFIGILRTDLSNQLQKIRIPAESESQARKQLARDYVLVFAGKIPLKTHRTSTSDALEVDHA
2205780..2205956                   hypothetical protein; -                                                              N/A                 MSTPQKEKRSPQYQMRLAEEFRQQLEEQAKKDGDTTLATWIKRILRKELASRGIEPKG
complement(2206135..2206338)       PHAGE_Stenot_S1_NC_011589: putative repressor protein; -; phage(gi213163928)         6.29e-05            MSEAQTLSQKLIAGKEVTKIVGFGRTKLNLLVKAGKFPQPIRFSDNFIRWDLEEVNAWIEQQKASRT
complement(2206492..2207085)       hypothetical protein; -                                                              N/A                 MNNTNKSIDDAELYIMENIKYLKEIDKDKYFNVIKSGGIRLDDHLSEAQALNCFAEMMEIRLKRDTEEKTQLIQDLLSYINEHNLGVKKDELLNEILEKDKELYNQIYFLRLKIYESSLILSKLMSISPKLERSIKGKTEKKKKEEQIVAEEWAKDIWEKDPTITQEDMAYQLKEKLDLEKTIQTIVRWIRPFQPKK
complement(2207288..2207752)       PHAGE_Bacill_phiCM3_NC_023599: head-tail joining protein; -; phage(gi589892720)      1.80e-09            MGEFSNQIALFVNKVKGALKEEKKAMRKALNTGAKVIEKEIKKDVPVLDKSTDFRQRATVKNNIRHTTKIYKDGSGGITKILVKRTKGRKMARVSDNTKDRTDPFYWFMLERGTKKMKARPFMEKGFNSAKARAKAEVLKVYMEEMRKALQNKR
complement(2207764..2209431)       PHAGE_Brucel_BiPBO1_NC_031264: hypothetical protein; -; phage(gi100002)              1.40e-97            MSIWHDYAEKVKSGEIIACKKVKLAVERYFQDLTNPDYYFDEKIVNQFLAFSRLCPHVKGHLRGKPIILSDWQVFLFANILGFKYTDTGLRKYRSAYIQVARKNAKSTVAAVLANWFLVMEKGQQDIYTAAVSRDQARIVFDDARQMCLLSPPLRKRVQIQQHKLIYPQNNSLMRPLAAKSSTIEGTNPSLAIVDEYHLHADNSVYSALELGQGARPEGLLFAITTAGSNTISACKQHYDYCSQILEGNEKNDSIFILIFELDDESEIDNPDTWIKANPNINQSIPLIDFENTIKKARGIPSEWVEMLTKRFNVWCQGTTPWLSEGSWTLCQRDYEESSLLHQDCYMGLDLSSTNDLTSICYTFPQGQKVRLITRHYLPEYQLNNVANKNRAIYRQWVRQGWLRITEGDCIDYDKIRDDILKDAERFNIKMIGFDVWNATHLRTQLQSAGLEVEPFPQTYQRFSPVAKSAEVLINRQVIEHNGDPVLAWALSNVVMETDANANIKPNKKKAANKIDPAIAFLMSFGTYQLEYGDLIFELSEEHQRALQEFNGVEL
complement(2209431..2209799)       PHAGE_Psychr_Psymv2_NC_023734: terminase small subunit; -; phage(gi593779760)        1.02e-15            MTRKKTYKTPDFLDDIAKSQWKARIKQLSERGDIMPEDLTNLEIYCENYAIWRHSVADLAKNGFVIINSQGTQSRNPALSAKADAEKVMIKMSTLLGFDPVSRKKNPVTIEGVDAIDELLTL
complement(2209974..2212703)       PHAGE_Mannhe_vB_MhS_1152AP2_NC_028956: tail length tape measure protein; -; phage(gi971760502)     0.0                 MADFATLSVEFKSIGIDRTNKDLNKLQGSAGRAEKHIESLVKTIGRLKSLLAVGLGIQGISTIIQMTDKMTALNTQIKFVTSSTQEYKKVKPELFDIAQRTRGSLEATTTLYVRSSRALKDYKYSQKQVLVFTETLNKAMAVGGVGAQEQATALFQLSQALGSGRLQGDEFKSISESAPIILDVVAEYMGKSRAEVQKLASEGKITSKIIFESISGASEKISESFEKMPLTFGQSMTLLQNSVLKWVSEINTSTGIIGGLATLVSTLALNFDSFAKAAIYATSAYAAFNVISLASNFKSANDGVGLLSFGFRSLTGAVRGATVAMLANPIGMLTVAIIGAAYAFDQFISGMEVGASTMNATWGDVALGVWEDFKTVVGDVADWFVLTWNDATDTLGDIFGGVVNTVISFGGAVLDYFKSLINGILGAWNFGFDAIKIIWGNFPAVLTGYGKSAINGLLKIVEIGINKIIDFLKAPIEMLNYISEKFGNGNLVDTSDWKVDLSGFRLEVTQAEQDIKDRLGNALTEAFSQDYIKDAIDGTFSYLVGAGDRYLSKLKEQGDKSTESHRQNENLRTQISEKAAQERIKLLEKYMPEIKIRNELQKQLKEIEQLRSSGAISGDDAKYVSNKARWDSAYELADVAKEKAVSFEDRLKGTYDPAQDEMNKLQERLAFYKSFNEQKLLSDQELSERQKALWDEYNLNKKNQELDMYADSFSAMSSALMDTTELIGQAAGKQSGIYKAMFAASKAFAIAESIVKIQQGIANASALPWPQNLSAIASVISATSSIVSTISGTTMNLSGQAHSGIDNIPREGTWLLDKGERVVDSRTNQDLKKFLTSQSRTQNQGNRTAPVYVHVNNQGQPMKASVKAEDRIDGTHITVELTNLMDKIADERFYKNMGDQMRAGGMLAR
complement(2212761..2213117)       PHAGE_Bacill_phi105_NC_004167: hypothetical protein; -; phage(gi22855043)            1.06e-24            MPYQPLKRCTSPGCRNKVKAGRCEDHKPKDNRVSASKRGYDHNWSKYRIQYLKQHPLCVMCLAQGKYTPATVIDHIKPVENGQADPLFWIESNHQALCRDCHSYKTRVIDKRGYGAKK
complement(2213126..2213452)       PHAGE_Shigel_SfII_NC_021857: head-tail connector protein; -; phage(gi526244642)      1.05e-08            MADINNLIDLQEIKAHLNLADEFDLDDDLLRAYAVTALEVAQRHIGKTFGDKETDRTIPFNQSIKVGCLMYIAYLYANREAVTDLANLNPAPMTIKSLWDVYREPCVY
complement(2213439..2213786)       PHAGE_Paenib_Harrison_NC_028746: head-tail adaptor protein; -; phage(gi971482318)     1.95e-14            MIRAGRYNKVITLQKRNYEKERESNTYGHHNPYWEDVATVRASIEPLQGREYFSGPFQLGENITRIRIRYMPEVTRKMRIKYGDKYFDIYSVIDSKEEHRELQLMCKDGEAYGGY
complement(2213779..2214990)       PHAGE_Yersin_PY54_NC_005069: portal protein; -; phage(gi33770511)                    4.02e-60            MWPFKKKTEQRNSLIIEELLSYMGVANTGAGEFVTPTTAESLPAVMNAVTVIAEAVASMPCYLYQLKQDGRERVFDHPVDFLLNEMPSRSQTPYQFKYTMMRHCLLTGNAYAVIEWDKTGQPVSLTPYQPSAVNIFINPKGDYIYQITDLNGKVKNYLQDEILHLRHSSLDGFMGRSPIAICRETVGLGIAQQKHGASVMKNGLMASGLITTSEWLDEAKAQKAIKALERYKGAKNAGKTPVLEGSMEYKQLGMTNQDAEWLASRTFTISDIARIYNISPIFLQDYSNSTYSNFSEASRAFLSQTLRPWLTNFEQQLKDALMVDVTRQSKQRYLIEFDTSDLLHTSQNDRFNSYDTAIKAGIMNPNEVRRREGLAPYVGGEEFSQAWKQTVEVKKGGGNGEND
complement(2214992..2215546)       PHAGE_Entero_IME_EF4_NC_023551: prohead protease; -; phage(gi589893040)              4.08e-31            MNKDFEIRSSELSAENEKLIGYVVKWNSPSELMWGEFVEQFSLGAFSETLLSGADVRALFEHDHTKLLGRTQANTLKLEEDGIGLRFELTPPETSLGKDLLVSVKRGDITGMSFGFRAKAESWNFDVTPCQRIVTSAELVEITVTSIPAYPESNVQIAQRSMAQAKLQSKTTALLDRWAELAEL
complement(2215598..2216797)       PHAGE_Entero_phiP27_NC_003356: putative major capsid protein; -; phage(gi18249904)     4.07e-60            MFKKLLELRQKKAEHAAEMRALLESAEKENRSLNEEESGKFDKLKDSVKQMSEEIERYETVADEERSLGLQGGKPVETGGKAQLSNDELRYYIKTGELRTNTLSTTSKEDGGYSVIPQLDKEVMKRLTDDSVMRQICNVVRLPVGAKEYKKLVSAGGAVVAHGDEGQARNATNAPKLHEVSIALNPIYAYPKTTQEILDFSSIDILGWLTDEISESFTETEEADLTAGDGDKKAKGLLQYTRSTTADKTRTFGELQKIEVASADKIIADTLIDLFYTLHSKYRKNAVWVMSSTIAAALQKLKNKNGDFVWRDGLTVDAPSTLLGRPVYFLETMPASGANKAVIAFGDFKRGYFIVDHETGVRTRPDNLTEPGFYKVHTDKYLGGGVVDSNAIKFIETLA
complement(2216807..2217214)       PHAGE_Salmon_Fels_1_NC_010391: putative bacteriophage minor tail protein; Lambda gpU homolog; -; phage(gi169257192)     6.05e-10            MLIHNQIRKEVIALIEERLPEVKGLHNGRVFFTDPKMQLPALSVYIEGAECEPVSIGHTHWESRLVIAIYIPFYSSEEKLDLLIEKIHNIISKHTYKNIDQVSPGYSFEYEYDFDNHVWLSGTLTYSIEYDFKEY
2217641..2217657                   attR                                                                                 N/A                 TTCAAGTCCTGTTGGGG
