# Supplementary material for: Comparative analysis reveals the Genomic Islands in Pasteurella multocida population genetics: on Symbiosis and adaptability
Source: BMC Genomics. 2019 Jan 18;20:63. doi: 10.1186/s12864-018-5366-6 (PMC6339346; doi:10.1186/s12864-018-5366-6)
Supplement: Supplementary file 9 — File S2. Detailed information on predicted phage of each strain (ZIP 5010 kb). [file 12864_2018_5366_MOESM9_ESM.zip › File. S2. Detailed information on predicted phage of each strain/BUKK/phage_regions.fna]

>1	 1029637-1063685
TTTTTTATAAAAATGAAATTTTTAACGCGTTCGCATACAGTTTGAACAAATCGCTGTAAAAGCAACCGCA
CTTTAGTCTGCCAGCAAACGACGTAGCAAGCTCCCATCTAATAACGCACGTTTAATTAACGCAAATGCCC
CAATGACATCTTCATTCTTCAGTTCTGATGCAACTAATGGCGTATTCTTGACAAAAGCAGGCAACGCATG
GCTATCTAAAGAACGTTGTATTGCCGCAAACAAGATATTTTTGGCTTGTGTAATTTCACCAGAAATCACG
ATCTTCTCGGGATTAAACATATTCACACTCATCGCCAACACTCGTCCAATTTGCACCCCAACGTGTTCAA
TCAGTTCAATCGCTGCCGTATCCTGTTTGTTACTCGCCTTACAAATCGCATCAATATCGTGCGATTCAAG
CGATAGCCATTTGCTCTCGTAGCCATCTTCTAACAGCTCGTGCATTTTGCGTTCAATCGCCGTATTGCTC
ACGACAGTTTCCAAACATCCTACATTGCCACACAAACAACGTTTTCCCAGCGGATCAACTTGAATATGCC
CAATCTCACCGACATTATTTTTATAACCTAAAAAAACCTCATGATTTATCACAATGCCAGCGCCAACACC
ACGATGAATACGTAATAATAAAGAGTCATAACAATCTTGCGTCACACCAAAATAATGCTCTGCTAAGGCT
AAACTGCGCACATCATGTCCAATAAAAGTGGCTAATTGCGTATGTTGTGAAATTTTACTCGCTAGATCCC
AAGGCACTTCTAAATCAAGATGTGGCATGTATTCAATCATGTCTGTTTTCACATCGACAAATCCCGGCAC
CGTGATCCCCACAGCGATAAACTCACTGCCTCGCTTCTGATGTTGTGCAATAAATGTCGTCAAATGTTGT
AGAAGAAAAGCCTCTATACTCGTAACACTTTGCTGTTCTGGTAAATCCACCACATCTCTTTTTAATAACT
TCGTGGATAAATCCATGATAGCAAAAGTCGCATGTTTACGACCTAAACGAATCAAAATCGTGCGGAAAGC
TTTATGTTCCGCCACAATTGAAGTGGCACGACGTCCACCAGTAGATTCCTGTTGCTCCACTTCTTTAATT
AACCCTCGAGCAAGCAGATGACGTGTAATTTTAGTGACACTCGCTGGGGCTAATTGGCTGAGTTCTGAAA
TTTGAATACGAGAAATGGGACCTTGTTGATCGATCAGTTTATAAACAACAGCGCTATTCATTTGTTTTAC
TAAATCAACATTTGCTATTTGGTGATTTTCTCGCATATTTTACCCCAATAAAAAAATAACCTGATTATTC
TAAAGTGAATTGACTGAATTAGAAATCACTTTTATTTGTTGTGCTACTCCACGTCGGACTTTAAAGTTGA
AGAAAACAGTGCTAATCCCGTTGAATTACCTGTTTTGACCATCGCATTCATCACTTGTGTAGGTGAATGT
AAAAGTTTATTTGTCAATTTATAACTCAGTGCTTGTAATACGGCTTCGCTATCTTCACCTTGACGTAACG
CAAACAATGCCTTTTCTAATAGTATTTGACGAATATCTTCTGCATTTTCTCGGTAAGAACGGATTAAATT
TGAAAATTGATGCACTTTTAACCACTCAAAGAAATCCACACATTCTTGTTGAATAATCACCCACGCTTGT
GCCGACGCTTTCTCTCTTTCTGCCAGATTGCGTTGAATAATTGTCTGTAAATCATCTACTGTGTAATGAT
AAATACTGTCTAACTCACCGACACTTTCTTCAATATCACGTGGTACCGCAATGTCCACCAACAGCATTGG
TAGGTCACAACGTACTTTTTGTGCAATCTTGACCATATCTTGAGTAATCAAGATTGTTGGACTTCCTGTT
GAGCTGATCACAATATCCGCTTGATTTAAGCCTTCTTGTAACTGTGTGAGTGCCAAGACTTGCACATTTT
CTGCACCATCTAATTTAGTTACTAAATGTTGCGCTCGTTCAAAAGTACGGTTTGCAATCATAATTCGTTG
CACACCATGGCGTAACAAATGTCGACACGTCAGTTCGATGGTCTCCCCAGCACCGACTAAAAGCACATTT
AGTGTTTTGAGTGAATCAAAAATTTGGCGTGCTAAACTACATGCTCCATAGGCTACAGACACAGCACTGC
CACCAATATTCGTTTCGGTTCGAACTCGCTTTGCGACAGAAAACGTTTTTTGAAATAAACGGGAAAACTC
ACTGGAAAGAGGTTGATTTTGCCCTTGATAATACGTTTTACTCAACTGATAGGCATCTTTCACTTGCCCT
AAAATTTGCGGTTCTCCCAATACTAATGAATCCAATCCGCAGGCAACACGCATTAAATGTAAAACCGCTT
GTTGATTTTGTTGCGAATAAAGACAGTCTGCTAACGCATCTAAAGATAACTGATGTATTTCTGCAAACCA
TTGCATACAACGCGTCGCCCAACTTTCTGCCTCTTGAGGCGGAATAGCTTTATGATGAAAATACACTTCA
GTACGATTACAAGTGGATAAAATCACCGCACTTTCAGCCAATGCTTGTTGCTGAATTTGCGCCAATGCCT
CAACCCGTTTCTCAGCAGAAAACGCCACTTTCTCACGGATAGCGACAGAGGCTGTCTTGTGATTAATACC
AATAACTAGAATCGTCATACATTATTTTACATGAACCGCGATCAAACACGGCGCGTTGAACCCACAAAGA
AAAGAAATAAAGCCCATTTTAATCAATTGTCCTGTCATGAGCAAACGGCAACGTGATTATTTACATGAAC
TTCGCTTTTATTTCAATTAAAACACGTCTTTTGCTTTACGCCATGCAACAAAGGTTTCTATATTTTGTGC
GATCAAAAACGGATTAATCTGTTTTTCTCGTCCCATTGTCGTGGGTAAACTTGGCTGGTGTGCTACACGC
TGTTTTTGTACCCATTGTTCATGTTGTTGTATCGCCACATTTTCTGGCAATACATATTTGGCAAAGGCTA
AATTGGCTAAAGTATATTCATGGGCGGGACACACAATTGTGTCATCAGGCAAGGATTTTAAGCGTTGTAA
GCCATCAAACATATCTTGATAATTCCCGGTAAAGACACGTCCACAGCCCGCAGAAAATAAACTGTCGCCA
CAAAATAAATGCCCATCAACCAGATAGCTCACATGTTGTTCCGTATGCCCTGCGGTTTGTAATACTTGAA
TGTGGTAATGTTCGGTCTTCAAAATGCCCATATTAACAATTTCAGTCGCCCCTTTCGCTTGGGTTTCTGC
TGGTCCAAAGACTTTCACGTTTGGAAAATGTTGTTTAAAAAGTGAGACTCCCGCAGTGTGATCATCATGA
TGATGAGTTAACAGCAAAGCTTCCACTTTAAGTTGATGCTGTTGAACATAATCGAGTAACGGGGTAAATT
CTGGTATATCGATCACAATTATCGGTAAATTTGCTCGTCCATAGAGCCAAATGTAGTTATCATTTAGAGC
AGGAATCGGTACTAGCATAAATTGTCCTCAAGGGGTTGTCATGTGGTGGAACGCAAAATATCCTAACGTC
ATGCACTTGCCGCACAGCTGGCAACAATTACAAAATGGCAGTTGTTATTGTAACGCACTTACCGACTATT
TTTCGGCTTGGTATCCAAAAATTTTAGGTCATCACGTTTTAAAACTTGGAGGATTAAGTGCTGAAATTCA
AAGCGATTGTTTTTTGCATCATGCTATTTTACTTGCTCCCCATATCAGCCCACCATTACAAAGCCTCGGC
TTGCAAAAAAATACCAGTGTCATCCAAGCTAATTTGACTGAACTGCCTTTTATTGAACAATCAATTGATG
CTTGTGTGTTGAGTAACACATTAAATTTCAGCCAAGACCCACACCAAATCTTACGTGAAGTTACGCGTGT
TCTGCGTGAAGATGGCTATTTATTCTTGTCTCTTTTTAACCCCTTTAGTCCACTATTATTTAAACGCCAT
TTGCATGCTATCCCTCATCCCCCATTGCCTGTTCGACACTATGTACCTTGGCGTATCTTAGATTGGCTAG
CTTTACTTAATTTTGATATTTTAGATCAAAAGCGCTTAGTCAGCTGGGATAAACATCGCTGCTTTCCACA
CTTAATTGCGATTGTGGCACGTAAACGGATTTATCCATTAACCCTCAATCCACAAAAAGCGCACTTCAAA
AAACACGAACTTCTCACCCCAGTTAGCGCATTCAAAACAAGACTACTACGTAAATAAGTGCAATTAACTT
AGCATTATTTCTGTATGTTTCCGGCTATTTCAAAACTCAAGTAAATACTATATCATACGCTCAACACCCA
CAAAAAAACGTTTCTGGGTGTTTCTATTTATTTCAAAAAATGACGGTATTTTTGACGGTATTGAAATATG
TTAACAGACTCTAAAATTAAAAAACTCCAAGCCAGCGATAAGTTATACAAGGTATCTGATTTACATGGGT
TGTATGTTGCGGTCTTACCGAGCGGTGCGAAATCGTTCCGGTATGACTACCGGTTTCAAGGTAAGCGTAA
AACGGTAACGTTTGGTAAATACGGTAAAGACGGTATCACTCTTGCAGATGCGAGAGAACAGTTGGCAGAA
GCTCGGCGATTATTGGTACAGGGGGTATGCCCTGCTTTGCATAAAAATAAGCAGAAGACCGTTGGTGGGG
TGTGTACTTTTGAGCAGGTATTTTTGCGCCGTTTAACTTTAAATGGGGTTTCACATAGCTCAGCTAGAGT
TCTTAAATCCACATACTACACTCACATCCACCCTACGCTAAAAGATATACCGATTGATGCGTTATCTACG
GATAACATCCGTAGCGTGTTTGGTAAAATAGACCCCAGATATAAATCGGTTCACGCAAATGTACATAGTG
TAATTTCTTCTACATTCAATACCGCTGTTGAGCAGGGACTTATTTCCATGTCACCGTTGCGAGGAATTCG
GGTTCCCGCGAATAAAACGATAAAACCCCGAGAACGTTATATGACCCCATACGAGATTAGTCGGTATATC
GGGTATATCAATGTACACAAAACAGGTGTCGGATTGTGCTTGAAAATTTTACTTTATACGCTCGTGAGGA
AAATGGAATTGGCTAAGGCAGAATGGAAAGATGTTGATTTGGAGAATGGCATTTGGTTTATTCCTGCGGC
TAACACCAAGAAGCGCCGCGACCATGTCGTTTATTTAAGCACGCAGGTTATTGACATGTTTCGAGAGTTG
CGGGCTAATAGCATTTACGGCAAATATGTCGCTGAATCAGCTTATTCAACCACTGGTCATATCTCGGCTA
GCGCATTTAATTTTAGCCATAACAAGATTGCTAGCATACTCGGCATTGAAAACTCTACGGTTCATGACTC
ACGTCGTACTGCTTCGACGCATCTCAACGAGCTCGGGTATAACGCTGATTGGATTGAGAAGTCACTCGCC
CACAATAAACAGAACGTACGAAGCGTCTATAACAGGGCTAAATATGCTAAACATAGACGCCGGATGTTGC
AAGAATGGGCTGATACAATCGATAGATGGGTGAGCGGCGACTTTTCAGACGTAGAGGATATCTATTGATA
TTCTCTGTTATATGCTAATTGTTTACGTAGCAATTCATCGACGAGTTTTGGGTGTTGGTTGCATAATTCC
CCCCAAAAGTGCCCGAAACCGTTTTTGAACATTAAGTCATCCACGAAATCGTTCATCTGCTCGATGAACC
TATCATCTCTTGTGGATGCATCATAGTGACGATACCCCCACGTTTGGGGGTCGCCGAAACCTAGTCTAGT
CATTGATTACCTCCAAATCCTCCCATCGGACCTTCTCACCCCAAGAACCGGGAATATGGTCGCTTCGGTG
TTTCATGATGGATTCTTCTAATTCCATGCAATCTGGTGTTTGCACTGTGTATAAACCCGCACTTAAAAAC
TTATCAACGGTTACACCTATCACACCCTCTTTTTGTACACCGTAATTTTTCCAGCGAACGCGTATATCTC
GTTCAAACGGTGGTTGATAGCCGTTCTCCGCTACCCATTTCCTACTTAGCTCCCTGTCGTATTCGTCTGC
TTTCGCAAGTAGGTCCCCATCAATCAGACATTTAGCTTTATGGAAATCCCAGTCTCGATATCGTATTAGG
TCTTCCGCAGCTTTCGCGTCGTCCCAATCCCAGTCGTTAAGGATGTCAGTAAAGAGTTGTGTTTGTTTGA
CGTCTTCGACTGTTATATCGTCCTTGTCGATTTCATCGCTGAGGTAAATGTCCATTTCACGCAAGATCCA
ATTAGCTAGAAAATCCGCCATTAAACCCAAATCTTCCTCTATTGACGGTCTTGGTACGTCGGGTACCCAT
CTGTCTAACGGATATTTTTGCGGTTGTCCTTCGTCAGGATACGGATATTCTATCCCGTGTTCATATGCCA
CATCTGCTGGTATATGGTTGTATTCAAGTTCGTAACCGTTGCCCATAGTTAAATCCTACTATTAATTTAA
GATCTTCCCAACGTATAGTTTTACCTACGATACCCACTGGTGGTTTGAGCATTCCTCGCTCTAATAATAT
CGATTCTTCGTTTTTCACTAGGCTATAACCAGTCCTGTCCAACTCTGGTGTAATCGGCGGCTGTATTACA
CCAACGGTGTAAGTCCCATCTCCTGAATGTAATAATACTTTAGCACCGAGTTTGAATGGTGCTTCGTATC
CGTTTGTAATTACCCATGTTGCATCATGCGTGGTTTGACAATCTTTTAGGAATTTGCAAACAGGTTCTTT
GTATAAAATTATGGCATCCTGAATTGGCCAGTAACACCGTTTTACCAGAACCTCTATTACCCCGACTTCA
TCATTTCCACAACCAAGCGCCCACATTAACTCGTTGAAGAATGCCATTTTTCTTACGCGTGTTTCATGTT
TATTTTTTGCCAGCGCTTCTAGTATTTTCTTGCGAAAGAAGGCTTGTGCGTAGTTTTCCACGGCGTCAGC
TTTTAGATCCCTTTCCAAATCAATGCGAGGGCGTTTATTTCCCGGTATCCATTCGATAACGTCATATTTA
AAATCTGGATTTTTAAGTAATTCTTTTGTTGCTTCCCTGAAGTCTTCTAGCGTCCAATCCAGTGTGTTTT
TGACCATAGTTAAACCCCTTTCCATTCTAAGATAAATTGTTCAAGTGAATCGGCTTTGTAGCCGATGCTA
TCTTTGCTATCTATTTCTAATTCATAACTTGTCAAATACTCGTCGTACACGTTTCTGTAATACAGTGGTG
CTAACATTTCCCTTAATGTGAAGTCGTGGTCACACGGTGAGGATATCCAGTAAGCTGTCAACGCATGTAA
CGAATTTGCCTTACTGAACTTATCGAACAATGTGTCCGCTAACACTTGCGAGAGGTCAGCGAGATTGTAC
TGTTCCCGAATAAACGACTCACTTGCGTCATGTAAATAACGACTGCCGTCTTGCTTGCGACAAGCGACCG
CTGAATAGAAACACCAACTATGTCTGATGTCATAGAGAATACGTTTCTGTTCTGGTGATAACTCGATAAT
CTGACAAGTGCCTTTCTTCATAGCAAAGGTTCGTGGCACAAGTTTTTTATCAACGACATCAATTACTGTC
ACGACAAGAATGTCATTGACAAGGTGCTGTGCTGTTTTGATTTGTCTCAACTTGTGTGAGTATTTCTTTG
TCCGTTTCTTTGTCATAGCGTTTGTTCTTGTTGTGGTAGTTGATGTGTTCGCGTCTTGCGTGATGTACAA
GCTGCAAGACGTGTTCCAAAGTGTCGATGTCGTGGTCAATCTCATCTAATGGGATGGCGACTGCTTTATT
TATTGGTGAGTATTTCAGTTGTATATTGATTAATGGCATGCGGACCTCATTACTACGGCTGTTAAAAATG
CCGTTGACGTTGATAGCAATACCATTAGTATCGCTAACTGCGCGATTACTCTGCTGTTTAGGTGTTTGGT
AATTTCAGGTATTGAGATAAACGAAATGTAGACTATCGACATCAATGCTGTGGTAGTGAAAATTACAGTG
GTCGCTGTACCCCAACCTAGAAACTGTTTCGATAAAACTGATATCACCAAGCATAAAAACATGGATACCG
TCATTAGTAATTTGTACGTGTTCATAGGTTATCCTCTGGTGGTTCGGGTAACGGTCTCCAAAAGTCGCAG
TCGACCGTTATTTCAAAATAGCCGTGGTATTTAAAATTTGGCTCTATGAATTTTAATTCTTCGTAGTGAT
ATGCATATGTAGCGAAACCAATTGCATATCTGCTACCAGTCCAATAGGCGACTAAAACGTCTTGGTCTAT
TTCAGGTAATCGCTCTTTAACACTAATCCAACCGTTATTGTCCATCTTTTATCCCCCTCATCATTTCTCG
GTAGTTTACTAGATTGTAAAGTTCACATAGGTACAGAGTATTTTCGAGTTTTGTTAACTCTTCTATCGTC
TGAATTGCTACGTTGAAGTTATCTACTACAACTTCCATTAAGTCATGCGATGGGTGCAACCCGTCTATAT
ACTCCCCACCCATAATTTTCGATGCGAGTTCTGTGTAATTTTTGAGGTTGTATTCTTTCGGTGTTTTTAT
TGGGTAGGGCACGTTCTCTACTGCTATTCGAGCAGCGAATTCGTTGAGTTTCGTGTTTAAAATCATTCTG
CATCTCCTATAAAAAGAGTCAAAAGAACCCCAAGCCCTACCATAAGCAGGGCTAGAGGTGTTTGTTGTAG
GATTAATTGAGTTGACGACTGAACCATGAATCTACCTCCGCGGCATCGAAAAACACCGATGCGTTAAGTT
TATGATTCAGTGGTTTAGGGAAAGGATCGTTACCTTTCATCCGTCTCAGTCGCCATAGGGCGGTTCTTGA
CACGCTGTACATCTGGCAAATATCAGCGAGTTTAACAAAGCGTTTGGTTTGGTCGGTCATTGGTCTGGTC
TCCGTGTTTTTGTTTTATCGAATGAGTTCTTTTCTCCCAATCGATTTAGGGTATTGAACGCCCACGACAT
ATAATACTTTCTTAGGCTCTTTTACCTCTGTGTACATAAATTCATTTTTGCTTGTATGGGTTCTAATCGC
CCATTCGCTATCAAACATGTCAGGTTTATACTCTAATACTCCATAAACGATTGGTTTATCCTTATTTATT
AGAACAACGTTATCTAAATCTGATGGGATGATATCTTCACACACAATTAAAATGGCCCCTTTTCGCAAGC
CATGACAATCTGTATCGACTTTAATGCCGAATGCTGATTCAGTTAATTCCATTGCCATTATTTCTACACT
CTCAGTTATTCTTTTTCCCGATACAGTGTACTTAACATCTACAATCGTATTAGGTGTCATGTAAGGTGCT
AATTCATCTATTGACTTACCGAGGGCTCGCATGAAGCCGGTCAAGAAGTTTATGTTTAATGGCATGTCCC
CATTCATATAGCGAGAGATAGTCGGTTGTTTCAGACCAGTCTCACGCATAACATCGGATTGGCGTCCACC
GTTATCATAAAATTCTTTGTACAGTCTTTTTAGGTGCTTTAGAATTAGTCTTTCGTTTTTCATGGTTATT
CTCCGCTTTTATAGTTTCGTTAAAGTATGGGGTAAAAAGCGGTAATAAACAAGAAAAAATATTACATAAT
ATTGTAGAATATTACATATAAACTAATACGATACTTTATATGTTATGTACTCTGCTAGCTCTTTATATGA
TAGTGAACGTTTCTCAAATTCGCTCTTTTCGATACCACTTTCCCATTCATCAACGTTTTCAAATACTACA
CCTGTGTTTTTAAAGCCTACGATAACGCACGCTTTCTGCCCTGATTCCACTGTTTCTCGCAGTAGTTTCC
GTTGCAACGCGCTTAGGTTAGGTGTAATCTTTGTACTGTTTAGTTTAGGTAGCGACTTCAGATATTTATA
CTCAACCCATAACGCACCTCCTGTTTTTCTGTGTCTGTAATACGCATCGGGGATCCCCCCCATATAAGCA
TCACAAATTTTCCATACCCATACAGAGTCAACTGGGATTTTTTTATGGACTGCTCTTGTAAAATCTGGTT
CGTTCATATATCACCGATAATAATACCCGCCCCGTGCACAAGCAGAGGGAGCGGGTGTTGCTAGTGGTTA
GTGGGTTGTTTTGTTTAACCCTAGGGCTTCATACACACTCTTGATTTGTGCGTATAGCGCATCGTCTGGG
CAACCCGCGAGCTCGATATCGAAGTTGTAGTAAGGCTGTCCTGCTTTATTTTTAGCCATTACTGAACTCA
GTGCCCAGATAGAACCAAAACGTGCACCTTTACGGATTGCTGGCATTGAGTTCCAGCGACGAGATACTGA
GAGTTTAGATGATGTCATCTGACAAAGAACCGGATCTTTAATTTTACCTTCTTCGTCAATTAACAACAGT
AAGTGGTTATGCGTTTCTACAACATCACAGTGTTCAGGTTTCACTTCGGTATTTGCGTTGACAAATTCGC
GAGCCTCCTGTTCTGTTGGGAAAGTCCCTAATAAACCACCGCCTTGGTCGCGTTTACGCCATACTGTGTA
TTCCACACTAAAGTCGAGATTGGCACAGTACACCGCTTTAAACAGCTCATTGGTTAACGAGTTTAAAATC
AACCCCGGTTGCGCACCTTTTACGTATTTATCCCCCGACCCCGGCATAGTTTCAGGTGACATTTGTTGTA
ACAGCACAAGACGTGGCAGTGCTAAGTCCTCTGTGCGAACGTTTTCATTACCTAATCCCGCGTCTTGCAT
CGCTGCCGGTGATAATGACATGGTGGGGTTCCATGGAGCTACTGCTGTTTTAGTTTCTTGGTTTGCTTTA
GTCATGTTCTCGGTCTCCGTTTAAATGTTAAATGGTCATTGTTTATGATTAAAAATATTACATAATCATG
TCAAATTATTACAACAAATGTAATATTTGTAAACGATTAATTTTTACGGAACGTAACCTTTGTAATTTCG
GTCGGTTCCACCCCTTTAACGACAACGCCTTGGTCGAGTAAAGACCTGTATGCGCTTGCGTTGAGTCGTC
TTTGGAACAAGAATAACAGGTCTTGTTCGCGGACACTTGTATTGAAACTGTCCCAGTCCTGAATGGTTGG
AACAATTTCTTTTGTTTTGTATACGGTACCTACACCACGGATAGTTGCGGAATCGGTACCTGCTTTATCC
AGCTCGAGCAACATTTGAATTTCAAGGTCAGATTGCTCTGCCTTTAGTTCGTTGTCTTGCTTTGTTAACT
CAGCACGCTGACGCTTGATTTCAGCATAGCGTTCAATTAACCCGCCAATACTCATAGACCCATCTCCTCT
AGCGTTGCAATTTGTTCATCAATACTGATTGACGCTACTTGTTCAGCTAATAAGTATTTGAGTTTGGCGA
TTTGTGTCGAGTTTTCCAACACCTTATCCATGTGTTTGTGGCGATTTGCGCGTAGCGTTTGCAACTCACG
AGCGGTGTCGACAAGGGCTGTGCCGTTTGGCTCAGTGTCAGAAGTTAATTCTGCGAGTTTAGCGGTTAAG
TCTTTTTCTTGCTTCTCGTAATCTGTTGCAGATAAGGTTTGTTGGCGTTGCAAAGCGGCACGTAGTTTAG
TTAATAGTCGTTGTGTAATTTCAAAGTTCATTGGTTGGTCTCCGTTTGTGTTTTATTGTGTGAACGCACT
TGCGTAGGCAAGCAGTTCGTCCATTGCGTCTAATTTCCCATTGAGTTTTTCATATACTTCTTGCTCAACG
GTATTTAGAGCAGCAATTCTGACTGTTTCTGTCTTGCGCGTTTGTCCCGCGCGGTAAATTCGTCGACAGA
ACTGTTGATAATGTTCAGCGTTGTATGTTGGTGATGCCCAGATAGTGCGATTACCTCGGGTAAGTGTTAA
ACCGTGCCCTGCTGATTGTGGGTGAGCAAAGATAATATGTAACTTACCGTCTTGGAAGTCGTTTACAATC
TGTGTCCGTTCAGTGTATGGTGTCTCCCCATCAATCACACCGAACGATAGACCTCTGCGTCTGGCTTCAT
TACATAGTGCAATACGTTCATGTCGCCAGTTGAAAGCGACGACGCAGTGGTCTGTTTCTTCGGCAAGGTC
TAGCACAAGGTTGTAACGGTCCGTATGCACTGTGTGCACGTTACCAGTTTCATCGTAGATGGCTCCTGTT
AATAGTTGGAGTAACTTACGCATACGTACACCGGCATTCATCGCAGTAATCTGCCCACTTTCGAGTAGCA
TTACCGAATCACGCATGAATTCCCGATACTGTTTCATTAACTGCTTTGGTAGTTCCACGTGAACGGTTCG
TTCGTGGTTAGGGGGAATTTCAATAACATCTTCAAATTTCACCCTAAAAGTGATGCTATTTAATTGCGAG
GTGACTTTGGCGTTGGCGGAGTCTTTTTCCACCCACTTGGTTATGGTACGCCCTGCGACATTTAATACAC
GAGGTTTACACACTAGATTACGAAAACCAAAGTAGTTTTGACCGAGGTGTTCGCCATCATCCACGAGGAA
GATTTGATGCCACAGGTCAAGCACACCGTTTGAGTTAGGTGTTCCAGTTAGAATTACTCGGTAATCCATA
TTCTGAGCGACTGCTTTTATGGCTTTTGAACGCTGGCTGTTGTAATGTTTAAACGCTGTGGATTCATCAA
CCACTAATGTATTGAAATCTTCCAGTAATTCCGATCGGTCTTTTAAGAATTTAACCCCATCATGGTTAAT
GAGTACAATATCAGCACCTGAGTTAAACGCGCTCTCACGGTTTTTTGCATCTGCAATTGCATAGGTTAGT
TCTGGCGTAAATTTCTCGATGTCGTTTCCCCATGAGCACTGTAAGATAGATAGTGGGGCGACGACCAGCG
TCCGACCACCGCTCGCCCCCCCCCCCGTTGTTTAATCGCATCTAATGTTGCTCGAGTTTTACCAGTCCCC
GGGTCAGAGAAATTGCACATCCTCGGGTTTACTAACCAGAACTCTGTTGCTTTTTTCTGATGTTCAAAGG
GCTTCGGGATTGTATCTGTCGTCATAAACATCCTCATATAAACTGATTAAGTCGTCTTGGGTGATACCGA
AACTTTCCAAAAACAATGCCGCAGCCTCGGGGTCGTTGATAACGAACTCGTAAATCTCGTTAAAGTCGAG
TTTTCTACCCACTGAGTTGAACCTGTTGGGTGAGCTGTAATAACCGACAGCTTCCCAGTACGGCGAGTAA
CCGAAATCTCCAGCTTCACGTTCAATAGGTAAAATATCTAATTCACCTGCTTCTACTGCATCGTTTATCG
CTTCCGCTAGCTCGTCCAGATAGACTAAATCTACTGTTTCACTAGCTGAGTGTGCGTTACTGTATCCTGC
TGCAATGTTCACGCATTCTGGTACAATGTCAGCAAACGTTGCTACATCGGTATACGAACCGCGGTCAGAT
GGCTTGTGCCCCATACCAATAGATTGGCATAAAGCTTTTGTAAATGTTTTACTAGCACAATCTCCTACAC
CCTGAGAGTAGATAATTTCGGTTGTGCCGCGACGGTCAATCTCAATCGCCATACGCACTTTCTCAAGGAC
ATCTTTTGAGTTTTCCCGGAAGTAATCCGCACCTAAGCCTCCTCGTTCTTCGCACCGGGTAAAGAGGTAC
TGTGCTTTAACCCCTTTAGAAATGAGATACAGCATGACAGCAATACCGGAGGCGTCGTCCGCACCGAGAC
ATCCCGGAGTCGACATTACGTCTTTATACTGGACTAGCGACATTACACCTTCGTGCTGACATACCTCTTG
TCTTTCTGGCTCGTCTTTACGGTGCACTGTGTCGACGTGAGCGACAAACATCAGTGTGTCTTTGCCCATA
TCAAGTAACATATTGCCGTAGCCATCGATTGTTAAAGGTGCATCTGGTGCTAGGCGTTTTAAATTCGGCA
ATAGATAGTTGTTAATGAACGCTTTTTCACCGACGCTGTCATGTGCACGTCGGTATGAACAGATAATCGG
CATTGTTTGGCTAGGCAGCATCTTCTAACTCCTCTTGTTCTAAATTGTTTAAGTATTCTTGGGTTACCCA
GTCATTTTTGTACTTCACGGCTTCACTGATTGGGATATAGCAGTCCATGGTATCTGACCGGTAACCGTCG
TCGACTGAGTAATAATCATCCCCAAATCTGAAATACATGTCACTTTGGTGGTATTCTAGGAAAAACTCCC
CATCTACGGTTTTTACACATACATGTTCACTGGCGTAGTCTACGTCGTTGTAGCTTTCACATAACCTTAC
TACTTCGGCATTATTTAACCAATCTTCGTGAATATAGTCTGTTGTTGTATAACTTGACGCAGTATCAATG
TATTCAATAGCATCGTTTTCGTGGACATGTTTATTATGGTAGTCCGAATAATGAAGGTCATTTACGTGGA
AATACCCGGTGCGTCCTATCGGTTCGTAATAATCATCCCGGCAATCACCGTATACTGTACCTACACCGCT
TACACTGATGTATTCATCCTCTTCATCGTTATCATGGTACTCATTGCAATGGTCACAGAAACAATGGTAT
TTTTTGTATAATACCGCCCTGTTATGTTCGATTTCATACGCACCATCTGCGTCAATCTCGATGTAGTCTT
CATATAATTTGAGTGAATTGTGCGGGTCTACATAAGGTGCGACGATGTTATCATCTTCGTCGTAGATAAT
GTTTAATTTCCCGCCTTCTGTACCGTTATGTGCTATGCCGACAGACCTAAGAATTTCTTGCGCGTTTTCA
ATACCGTAAACTCGGTTATAGCTGATATCGTCTCCGTTAATCTTAACAATCGCACGGGCGACAAATGGGT
ACTGGCCTTCTTTGTTAAATTCTTTTGAATCTGGGTGATGGTGTGTGATTAACGCTAAACGCAAGTTTGG
CGAATTGTTGTACGGTTCGGTTGGGTAGATGTAACGTTCCCATTCGGGGTCATCTTCACATGTATCTTGT
CTAATCAGCCCATAATAAGATGGTCGTTTTGCCATGCAAGAACTCAGGTTTTGAGTGACAGATAACACAC
GGTAATGTTTATGGATAAAACGGTCAGTGAACATTACATACATCGTTTTATATCTTGCTGTAGTTTGTGT
CACTTTTCGTTTGATGTCGTCATCACTAAGTTCTGGGAATAGCCATTTTAGGGCTCTACCTAACTTTATT
CCTTTTTTAGTAACTGGTTTTTCACCTTTCTTTGTTACCGTTAATGTAACATCCCCGCCATCTACTACTT
CAGCATCCAATAACTCGAGGTTATTTTCTACCCATCTATCTGCCTCTGTGCGAGTATCGTCAAATTCGTA
ATAGCGAACATCCGAAAACATATAGTTTATGTAACGTACTACGTCGAGTGTATCTGGTTTAAACTCCAAC
AATTCACCTGTTGGTAGTCCTTTTTGCTTGTCATCAAGCATAGATTGTTTTACACTTTCACGTAGAAGTG
AAAATGTGTGTTCTGTGAATGCCATTTTTGCATCTCCATTCTGTAACTTTGGTCGGTTATGGATTGGTCT
CCGTTGCCCGTTGGTTTGGTCACCAACGGGCACTTTCGTATTTACAGCATGCTTGCGTCGAATTTCTCTT
TACAATGCCCTTCTTTGCCGTAAAAACAAAATCTGCAAGCGTTCAACGATGGTCGTGCCGGGAATTCTGT
TGCTGTGGTCATTTCCTTGGCTCGTTGATGTAGCTGTGGGTGAAAAATAAGTGCTTGTTGTCGTGTGTAT
TGTCGGGTTAATTTCTCCCCTTTATCTAAATACCAAAATTCAACCTTGATAAAATCAAGTTCTGGGTATC
GCATGAATGCAGCGATAGCGTAAACTAAGCCTTGTTCGCCATGCTTGAGTTCGTTTCCAAACTTCCTACC
CGTCTTATAGTCAATAATCAATGCCGAACCGTCGTCATTTTTTACAAAACAGTCGAGTTTTGCCATGTGC
CAGCATTTCGGTCCTAGCCACTCTGACTCTGACCAGTCCTTGTCGAAACTCCATTCGTCTTCGCAGAATA
CGATTCCATCTTCGAAGGCTTTTTTCAGAGTCAAGAAACCTTTTTCAAATTTCATCAGTGCTGGCGGTAC
TTCATCACCCTCTTGCCCTCGCACAAAGCGCTCTGCAAGGTCGTGTATTTCACTACCACGGCTCATTGCT
TCAGAAGACGGTTCTTCAATTTTATCGATACGTCTGAAGGCTAATCGACGCGGACATTCTTCATATGTCG
ATAGACTTGAGAAGGACCACGTTTTAATGGACCCTGCTTCAAAAGTCGTGTCAACTTCGTTTTTGTCTTT
GTGGGGTTTAGGTACAAAAACTTTGACAGGTAGATCATTGGATTGGACCGGTGTAATTGCTTTCCCGACT
GCCCCATCCGGTTTAAACTGCTTCATGACTGGTCTCCGTTTTTAAATGTAATACGCGTTTTGCGGTTTCA
AATTTTTTCTTATCCTCCGCCGGTAAATCTTCAAGAATCGCGTTCAGTAGTTCTTTATCGATTACCCATC
GGATAGATGTGCCATTGATATTGCGTATCCTTTGGCTACCTACACCGTTGGCGCGAGCTAAACGACCAAA
CTTGTTTGAGGTCATTTCTTTGGTCCCTTCGATTAGGTGATAGAGCTGGCGCAAATCCTCGTTAGCAACG
AATGAAATAACACCATCTCTAGCATCGAGTAACCACTTCTTGACGATTTCTTTACAACGCATAGCGATGG
TGATATTGGTGGTTTCTACTTCTTTCACCTCCAATACACTGGTGAAATAATCGAGGTTGCCCGAACGTAC
CGCGCTAAAGAATGCTTCACTACTCGATTTACCTGCTTCGCGAGCGTCTTGTTTAGCTTGGTTCTCTAAC
GCCTCAAAGGCTTTAGGGATGTTTACTCGGTAAGTGCTAAGGAATGCCGCTAATGGTTCAAGTTCTTCAG
CAAGTTTCTTGTCTGTTCCTTCACGGTCATAGACAAACTCAGGGTAACGGGTACGTAGCATTTCTTCTTG
GCGAGGAGCCACGTTATAACGGCGGTCGTTATCAGGGATATTAAGCGCGTTTACATCGTTGGTTGACATA
ATCACACTCATAAACGACTTCATCTGTACCTGCTCTTGACGCATTGCACGAATAGTACGTTCATCGTCAG
TGATGAGGTTCTTGAGCGAGGCTTCAGTTTTCTTGGCGTCGCGCAGTGTTTTCATGTTAATCTCGTCGAT
TAGCACTAATAACGCATATCGTTCCCAACCGTTTTTGTCGTCTTCGAAATTTTGTAATTGTTTTTCGAAG
GCGTACTGCTCTCCCCACAATGGTCGACATACATTCCGGTAAAATGCACCTTTACCTGTGCCCCGTGTAC
CCTGTAACACCCAACATGTTTCAGCTTTACGACGGTTTTGAAAGATGTAAGCGAACCAATTAATGAAATG
TTTAATTGTCGTGTCATCATAAGCCATCATGTGTGCGATAATCTTATAGATGGTCGGACATACAAACTGT
AACATCCACCCGTTTGAGTAACCAACGTCGGGGATAGGCGCTTCATATTTTGTACGCATATATTCGGTTG
GTCTGAACGTGTTTACATAGGTGTATCCGTTGTGTTCGTCCATTGTGAATACTTCTGTACTTGTCGGGTC
GAAACGACGCTCAGCAAGAGGGATTGCATCTGGTAAAGAGCGTCCATAATGGTTAAACCACAATTCTGCT
TTGGATTTGTCGTTAATACATTCTTCGGCGATGACTGCTTTTTCTTTTGGCGAATAGAGCGTCATCAAGA
ATGTATTACCCTGTTCTAAAAACACCATTGGTACGTTACTTTCTTTCTCCGCTTTCGGTATTTCACGGTC
TTTGAAGCGCTCAAGGTGTTCTACATAAGTATCAGGGTCAGCGATTTCGAATAAGAACGGGTCTTCACCT
TTAAAGTTACGTACTACTGTCGGGTTGGCGAGTAATACATAATATGCGTTACTGTCACCGTTCGGTCCTA
TGTTGTAGTAACAAAACGTGTCGTTATGGTACGCATAATGCATACTGACACGGTTCGGGTTATTGACTAC
ATTACAACGTTCGCCGTCGTGGTTAAGTACAGTGTATGACGGCTCGATGAATTTCATACCCATCGCTTTG
TGTAGTTTTTTCAGTAGTTCTTTGCGTTTGTGGTCAACTACTGCTGGGTCAACCGACATAATTTCATCTG
AAATTGTCGCTGATTCTTTAGCTTTTTTGACATAAACAACACGGTCTTCGATATTACTGAACGGGTTCTC
AACACCGCCCATAAATAATGGTGGTGCGATGAACACGATTCGTGAGTTGTCAGCAAGACAAGGATCGAGT
AACCACTTAATTTCTTTCCCCGCCGGTGTTGTGCGTAATTTGTCACTGAAGTGTTCTAGGTTTTGCGCTT
TAATCCACTCTTTCAACGACTTTGGCGATACGTAACCGTCTAGGAAAAAATGTAGATGGATACGTACCGA
GTCAGCCATACCACAACTGCTAGATGCACCTACTACATAACTGGTGTCAGCGAGCTGTGGGATGTAACTA
ATTACACTTTCTGCGACAGTGATAAGTTTTTCTCTACTAAACTTCCCTCGTAAACCTTGAATATCGAGGT
TTAAGCCGTCGATATCTAAGACCATCAGTTTTGTGTCAGCAAGCGTGTCGGTTAGACCGCGACGAGATTC
GTTGTTTAAGGATTGCTTTAACAATCCTTTATACATACAGTGCCCTTTTTTAGCATGTTCTCGTAGTTTT
TCGGCATACTGTTCCAGTGAAGCAACTTCTTCGTGAAAACTAGTGAAATTCTTCACTGTCGGGTATGATT
CCACATTAGCTGGTGTGTAAGTTTTACGAAGCGGCTTCAATGCGCCGAGAAACACGATTTCCATTGTTGC
CCTCCTACATGATTTTTTGTTTCTTGAGTTTTTGGTGCCATTCGTAGTCATCTCGACAATCGGAATCGCA
GAATAATTGACCTTCAGGTAAAGGTTCATCACAATAATGACACAAACCCGTGTAACCCAATGATTTTGCT
TGGTTTTTTCTTGAGGTTTCTATTGATGAGTGTAATAAAAAAGCCTCTGTTTGAGATGCTTTGTCGATAT
CGTCCATTTTTAACCTTAGATTATTACATTGCATGTAATATTATTACACACAATGTAATATTTCTAAACA
CTATTTTGAGTATTCGTTGGCAAAGCCCCCTTCTGCGGCGAGTGGGATATTCGGCATCCAGTCCGGTACA
ACGCACATCATATCTTGGATGGTTTGCTGGATGACTTCTGGTGGGAAATCCGGTCTATCACTACGCGCAA
CACAGATAATTTCATCGTGTACTTGTAAGACGATACGTCCAAGGTCGTTTTCAACAAGCCATCGGTCAAT
GCGGTTCATCGTTTCTTTGATGATAAGACCTGCTGTTGCTTGGCAAATATTTTCGACTAACAAACCACCG
TATATTTTCTTCCAGAATTTGCCATTCCAGTATTCATACCAAGTATCAACGCCATTAGCGTGTTCCATCT
GTTGCATTCGCAGGCCCGGATAACTGAGCCATAAACCATTTGGCATAAGGATACAGTTATGTAAAACCCG
TAAATGACCCCATTGAATGTCGCATGCAGGGTCTAGCATTTGAGTAATCATCGAGTTGGCAATCTGCCAG
TTTTGGGTAATCATCGGGAATTTTTTCTCGGTAACCATACACACATTTCTGAGCAAACTCGTCAGAACAC
GCCATCGGTGTCATACCCATTGGTCCTGATTGTAAGGTACGCTGGAATGTTCTCCACCCCATACCGTAAC
CTAAGCCCAGAATACACACCTTACCTACCCCACGTTCGTGTTTGAGCGACTTATCCACTGGATAGCCGAA
CACGACATCGGTGGCAAAGTCCGAATAGATATCTCTCCCGTTTCTGAACGCCTCTGCAAGGTCATTTTGC
CCAGAAAAAGTTGCCACTACTCTGGCTTCGATGTTACTACTATCTGCTACGAATACGAGGTGATTTTTTG
GTGCAGTAAGCGATAGGCGGTGTTTACTGCCCCGTTGTAAGTTTTGGAGGTTAATACCATCGCAGTTGTG
GACTAGCTTTCCGTTAGCCCAAAATCTGTTTCTTGGACCGCAATCGTGTATGTCATATACTGGTTCGATA
TTTACTACGTTTTGTAATAATTTGTTCATCCGAAAGTCCTTGGTTTATAAACGTTCTTATTGATTCGTAT
GAGTAGTCGCACACCTTTTGTAGATGTCGTATCCGTTCTCCTTTATCGGTTCTCTTGTACTTGCGTTTAT
TTAAGTTTTGTTGTTTTCTATCTGCCCACCTTAAATTTTCTGGCTCGTAACCTTTTTCGTTATCTATTCT
GTCTATGCTGTGGTTTCTGAACCTTTTCGGCATTCATTACCAGTCAATCTGATATTTCCTATAAGTTGGT
TTCGGGCAATCCAAAATTGCCTCTCCGCCTTGTTTTGCTCTAGCCAAACTTGTCTGCCCATTTTCTGTGA
AGACTTGGTGGTCTTCTGTCCCTGTGATTCCGTCATACGTGATTACCTCTTTATAACCCTTGAAAAACAC
CCCTCCATGTGTTACAAAATCTTCCCCATCCCAAACCAAATCACTATCGTCCAGATTTACGATGGGGATT
TCTTCAACTATGTTATTTGCGTGTTTAACTATGATTTTTGTATCAGCAGAGAGGCAGCCAGAATAGCGCC
CTGTCGCTGCACCATAGTATTTAAGGGGTACGGGTAGACGTCCTTCTGGGTTTAAGTCCGATGGTTGCGA
GCAACGTAACATTGTCGCGGCACGTGACGCCGCGATTGTTGATTTAACGAGTTCGCGAGCGTTGAAAATC
TGTTCGAACTCAGGGTAATCGTCACGCATCTTGATAAACGGCACGTCTCGTTTACCAAATGCGTAAGTTG
GCGCGCCTTTCGCATTGAGTTTGATTGGTGGTTCGATATCGAGAGCGTCTTTCAGTAAAACAGCGAAACG
CTGGTTGGACGAGAAAAGTGTTTTGTCAAAAGCATAAGGCAAGGTAACCCCTTTCGATTTGCAGAGGTTT
TTTACCATTGTTAATGCTTTTTCAACCGCGGTTTCTGTTTCATGTACGTCTTCTTCGATAGCTGTTTCTA
ACAACGGTCTATTGATAACGAAACTTGGTTCAACGTACATGCGAATGACCATGTGAACTTGGTATAACTC
TTCTTCTGGGTAACCGTATTCAACGAGCTTTTTAAAGATTTCACGTGTCAAGTGCACATCTTGATTACCA
TAGCGAGCCATTACGACGTGCTGTTCAGGTGTAAGGGTTTCTACACCAAGGAAATTAATAAGCTCGTCGC
CTTTTCGCATGGTTTCATCATCAGGGAATACACGAATCGCGAGTTCTTTGAGTGAAGCGGATTCTGTGGG
CCAGAACCCACGGCTCATTGACATGGTATCGTAATAAAAAGAAGGTTTGATGCCGTATCGCCAGTTGAGG
ATAGCGGCATCAAAGGCCGTATTTTGAGCAACCAGTGCCCAGTTATCGAGACTGCGAAGGAGGACGAGCG
CATCTTCGATATGGTCGGTGTCAAAATACTGAATTTCCCCGTCGTTTATCGCCATTTGGATTGAGTGTAG
TTTAAAACGAGGGTCGCGAATGTACTCAGTCATCGTCATTTTGCTGAGTGAGTATTCACGGTCGAAGTAA
GTTTCAACGTCGAGATAGACTAAGTTTTTGAATTTGGTCGGTTTCATTTCTTTAACTTTCCGTACAAAGG
GTCGTCTGGACCTATGTGAATTTTCCCGTCGAACTTATACAGGTAGTCGTGTGCTATTCTGTATATTTGT
TTATGGTCATCTTCTGATATACCAGTGACGGGTATACGTTTAAGTAGCTGTTCACAACTTCCGCGGAAAT
AACTTACCCATATCTCATCATTGATTAAATGCGCCGAATATGCGTAGCCACCCGGCGGTAGGTAGTGGTA
ATTCCGTGGTGGTCCTCCACGGAACAGTACCCAACCGGTTTTATGTATTGTGTAGTCCATAAGCTACTCC
TTGTAGTAGTAACGAATGTCCTCTCCTAACACACCGGATGACGTTTTGTAGTGCTTGATTTCTATATCGA
ACACGGCACCATTGATAAGCTGTTTTGGTTCTGTGATGGTTTCTGTGATACCAGTTACACGACAGATTGA
TGCGAGCTCTTCGCCTGAGCGTTGTGTCGCGTAATTTTCAGGGTCACCTTCTAGAAAGAAGTTGCGCCAG
ATAATACGACCTTTAAAGTTTGTTTCATCATCTACAACCTTTAGCCCTACTGATAGGTATGGGTTACCGT
TTTTGGATACACGTTCATATGCATGGGATACTGCTACTCTATATTCACCTTCTGGCATTAATACACGATG
GTCTTGAGTTGGGTCGAATGGTTTCATCTGGTTGGTCTCCGTTTTGATTCATCATTTTGTTGTTTCCAGC
TTTTTAGCGGCGCTTGGTAATGTAATGCCGCTTGTTCGAGTTGAGCAACATGAAACCTACCTGCGGTTTC
GGCTAGCTCTTGGTTAGCGGTGTGCACTTCTTTAACTACACGTCCTCTGGTCGAAAGGATTTGTGTTATC
ACACCGTGCGATTTATGTGGTTTTGTTTTGTATGTGTAGGTCATATACCTCCTGTTATGGGGTAGTGGTT
AGCTACCCCGTTTCCTCTACCCACATCGGCCTCCGGTTAATTACCTATGATTGTGGTCATAGGTTTTCTG
AACCCGGCATTTTCAGAAATCAAGTTTTAGGTACAAGTGCTACTAGGTCATTAGCGGTTGGCGTGTTTGC
ACCGAAGAAAGTACCATCGAGATTACGTGCTACTGGATAGCTGGAATTGACTTGCCTAACATACAAGTCA
TTTGTTTCTACATCATGCTGTTCGTATGTATACATACGACCTGTGCTATCTACCGCGAACGTTTTCCCTT
TGGCAAACTCTTCTATGTCAAACGGTACAGTTTGATTCAGCATTTAAAGACTCCAAGGCAAGTGTTGCAT
AACCTACGATATCTAGCCATGTGTCACGGTGTGTAGTGTCACCGTTAGCAGCACGGGATAGTTTTTGTAG
AATCATGTGAGCAGCTTCACGTTGCTCGTTATTCCATTGATTGTATGTTGTCCCTTGTTGTAGGATACGC
TCCATGGATTGGGTCATGCCTGCATTCATATAGAATGAGCCATGTGTTTCTGCTCGTTCAGTTAGTACAC
TATTAATTTCGATAGCCATTAGTGCAGCACCTCCAGCGAATCGTTTTCTAACATTGTTGCGAGTTTTAGC
GATGATTCTTTAAATGCTTTCTTAATTTTTTCTGCTAATTCAAGCTGGTTAGTTTTGGTAAATGTGTCCA
CTAGTGTCATTACTAATGTCAATGCTGCATATTGCAGCTCAGGGATTATCTCTCCCGCGTCACCGACTAA
GATTGCTTCTTTTACCGCATTTTTAATGATGCTTTCGATGTTATTTTTCTGGGTATTTACTTTGATTTTT
GTCCCTAGTAAATCATGTATGCGTGATAACCGCTTACCCCCCATATTTTGGGTATGATAGAATTCTACAA
CGGCAGCACATAACGCTGCATCTAAACTGTTCTCGCTATATCGAGTTTTTAAACTGTCTAATACAGCTAT
TAATTGTTTAATGTCATTTTCAATATCCATTTTCGTCAACCTTGTAATTTGGTTCCAAATTTTAGTATTT
TTATGATAATCGCTGCTTTTAACCGTGTTAAAAACGGTTTTTCTAACGACAACGAACAAATGTCAACGGT
AGGTAAAAGTGATTGATAAGCAGCAAGGATGTTATCTGTTGCTGGCAGTGAGCCTTTTTCTACACCCTTT
ATTGATTCATAAGGTGCTCCAGTTCGTACAATCATTTCGTATACAGAGAGACCGGCGGACTCTCTTACAA
CTTTTAGATAGTTTGGTTTGAAATACATATGCCTCCCTCTCTATTTTTGTGGTAATTGCACGAAAGGCAT
AACTGTACCTTGTGGGATGTATGTAGGTAACTTACCATCCCAGCGTTTAGCTGTTTCAAGCGCAACGAGT
TCTTGGTTTTTGGCTAATGCCTCCGCCATTTTGCGGACATTTTCAGCTTCAGCGTCGCCTTTCACTCGGA
TTGCGTGAGCTTCTGCGTCTGCTTGTAATACTTGCTGTTTAGCCAGTGCTTCGGCTTGGGTTAAACGTGT
AGCTGCTTCGGCTTTTGCTCGTTCTACTTGTGCGCGACCTTCCTCGATAGCGATACGGGTTTCACGCTCT
TTGTTACGTACCGCGACGTCTTTGTTAACTGAGTCTTCAATCATTCGCTCATATTCTGCCGAGAAGTTGA
AAACTGATTGCACATCGTTTACCGCTAATGGATATCCTTTGAAAGCGTCTGAAATTTCTTTGCGTAAGTT
CGTTGCAAATTCACCACGTTTTTCAACCGCTGTCATTGCTGTGTACTTACTGAAAACGATTTCTAACCGC
TGTCGTACACGTGGCGCAACCAGCGTATTTAGCATGTTTTCTGTCGTTTTGTATTTGGTATACACCATTT
CAGGGTCGGTTATTTGGAAAGTTAGTGTCAGTGCTACCGTTGCTGTTTGACGGTCTGCGGTGTATGCAGA
TAAGCCTTGCGTAACGTCACCTGTCTTTTCATCAAAAACACCGAATTCGATTTTCGCTTCACGGGTTGAG
AAGAATGTGACATCTTCAATTGGTGATTTCCAATTTAACCCTGATGTTTTGGTATCGACAATTTCTCCAT
AACGTGTAAGAATTGCGGTTTCACCCGCATCCACTTTATACACCATTGTCGACAGGAAGATTGCTGCGAT
AAGCGCAACAAAACCTGTTACTGCTAACGATAATTTATTCATTACTACCGTCCTTTTTCTTGATTGTGTA
TTGTTTTAAAAAGTTCTGTGCTACTACAGTGGTCGCTACACCGAGTAAGAATCCTAAAATTAACATTGGT
CTTGGTCTCCTGTTTTTGTTTTAAATTAAGCTATATTCCAGTTTTCACGGGTTCGTATTTCTACTGTTTC
ATAACCGTCGTACTCGTCGATTCTGAATAAAGTGCCCGGTTTTAGCCACTCAACAGTTAATGTATCTAAC
GCACTGCCACAGTAGAAAGCATCACCGAAAAGTTCTTCTGCTTTAGCAGTGATTTTTTCACGTGGAGCCC
CCTCTAATACAAGCTGTACAATTTCAGGTGTGAATAGGCAGTCGTGAGGGTTCCACGTCGACCAGCCTGC
ACCATAACCGGGTGAATACAACACCGCTACTTCACCCTGTTCGTTATAAACTTTGCCATTTTTGGTTGTT
GTTTTCATAACGTTCCCTTTATCAATGTCGCAGTACCAATTGGGTTGTCTACATCGGTCTCACCGTTTAC
GATTGGATAGATGTTTACTTGTACATCTTCTCCATAATATGAGCCGTCAAAGATATTTATATCGATTCTG
CTCTCCTCGGTTTTGTACCAGAAATCAGTGATGCCATTATGGTTGCATTCGATAATGTCTGATATTGTTT
CGCGCATGTATGGATCGCACATCATCCCTGTACAGAGTTTAAATGGGTAGGTGTCTGGTGCCTCGTTTAC
GTTGTTTAAAAAGCCTACGAGTTTACGCGCCTCATGTTCAAACAAAGTGATAAACCAATCATCACGTTCG
AAGCCCGCTTTGAATGTCAGTTCGGAACGGTTTTTTGGCATATCACACACTTGATAATCCCACTGTCCAT
CAACATTTTTCACTACGTAAAACATTAAGCCACCTCGACCGATGTCAGAGCGACGTAGCATCCTTAAAAT
GGCAAACGCCGATTTTTCTCGTTTGAAGTTTGAATTGATTTTCATTTAATTACTCCCATGTTTCTTGCAA
CTACACCCATTACAGCGACAATGATGAGTTTTGCTAGTTGGATGGTTAGGTAAGCCGCTAAAACGGCTTT
GTATATTTCCCAGAACATTTTGTCGGTTTCTTCCATTGGTTAACTTAGGATTCAGTATCATTGATACTGC
TGTTGCTACTATTGTTTTCCTTGTCATTTAACTTCACCCCCCAACGTTCAAGATTTTGCGGCAACCCCAT
TGTTGCCAGTAGTTGTTTAACAGCCTCTTGCCTTACGCACACCTCATCAATAATGCTTTTAAATTCAGGG
AACATCTCTAGGAGCTGGGTGTCAGTTGAGCAGTTATTAATGATGGTTTTTAGATTTTCGATGTCATTTT
CATACTGCTTTTGCTCTTCGCAAGTTTTTGCGAAATCATCGACAATTGCGTTTAATACACTGTCATTTGT
CGGTTTCCACCCCGATAAGTCAATACTATAGGTACCGATTTGGTCTTTTACCCAACTATCGACGGGCACC
TTTACTTCAAGACGCATTACCCCTGAACAATACCGCCCTTTTTCTGATATACACATGGTGTGAATCGATC
CTTTATAGAGTTCTTGGTACTGTTTGAAGCACGGGTCGGCTTTAGTGTAAACCCACTCTTGAAAACGTTT
TTTGAACTCGTCTGCTTCTGCTTTGAATGGTGATTTTGTTTGATTTTTAATTCGAGTGAATATCGAGTTT
TTATGTCCTTTGTTTAGTCGCATTGGTTTAGTCTCCGTTTTAATCTTTCGGTATCGGTTTTAGCTGCTCC
CAACCGGTAGCTTGACTTATGAATTTCTAAGATGTTCATAGTTTAAATGTCCATTGGATTACTAGTTTTT
GACACACGCTGGATTCAGCTCTTTCTTGTTCAGTTGACCAAACTTCTGGTCCTTCTGTTGCGTCACAACT
TTCAAATAGCATGTAGTTGAAGCCAGCTCGGTTAAATAGTGCAGCTACTAGTCGTGCTTTGTACAGGCTG
TACAGTATGAACGTTGTGCTAGTGTTACCTTTCAAATACTCGAGTTTTATTGCCAAGTACACTTCTTGGA
TGACTTCTTCAGGTACTTTCTGTAGGTGTACCCGCTTGAAGTCGTCGAAATCCTGTTTTAATTTATAGAT
TGCTCGGTCAATGGGCTCTTCAAGGTTTATATACTCATCGTCCACGATGATATATTCGATGTCGTTTGGT
CTGTCATAGCACCCGTTACCTAGACCTTCGTACTCACCATTCGCATTTACCCAGAAGAATTTAGAGAAGG
TCTCGTTTGTGTCTCGTTCTACATAGAACATTTCGTTTGGGTCATGCGGGTCGTAATCGGATATGTAAAA
CTTGTCCGTTGTTCCTTTTACCGATACCGGATAACCGTTGGTGTATGCCTTGAGCAGGCTCTTGAATGTC
GGTGTTAAGGTTTCCATTATTCACCCTCCCATAGACTTACGATGTCGAGACTGCTCGGTTTGTTACTGTC
TTTAAATATCTTTCCGTTATATGTCCACGATTCATGTGAAATGAGCTCTTTCCCATCGTACACTCGGCCG
GCGAATGAGTAATGCAAACTGAATGCGTCGTAATCATCTAAGATAACCATGTGGCCATCACGGGTTTTTA
GCGGGGTACCGTCTTTAAAACATTTTCCAAGGTCAATGGCAGGTTGCTTGGGCTCATCCCAATAACCTAC
GATGTCAAGTTCATTTTCACCATAGTTGAATTTACCCGACATCATCCAAAAGGCGTTTGTAACAAGCCCT
GAAGCATGGATAACAACACCGGCGTATGGATATGTTGTGTTCGGGGTATCGTTACAACGGGTTAATAACA
CCTTACTCCCGTCACGGGTTTTAAGGAACGTTGAATCTTTGATACACTGTTCAAAGTCGATATCAGGTGC
GGATGCTGATTGCTGTGATTGATTGAATAGCTGCTTGAGGTTGTCAGCAGTGATGAGAGATACGATGTCT
TTTGGGGATTCCTCACCCGTATAAATCTGCCGTTATCCGTTACAAAGTATCTGTCATTGTCTTCGTTAGT
GAAATTCAATACTGCCAATGGATAGTCGATGTTTTCCAGTTTATCGTACGCGTCAATGCGTACAAGGTCA
CCGTTACGTGCTAGGAATAAGTTAACCCCTAAAGCGTGTTCGAGGATTTGTTCTTTTGTTAAGGTTTGGT
CGGTCATGGTCTGGTCTCCGTTGAAGTGCAAAAATGACGGCGTCATTACACCGTCATTTATTACTAATTT
AGACGGCGGAACATCGCCGTCATTTATTATATATAATATAATATTATTACATGCAATGTAATATTTCTAA
TTGTTTGTGCCGATTGGTAGTAAAAGTTAATATAGGTCATACCAATCAACGTCGTCATTTTCTACCTGTT
GATTGCGTTCGGCAACAAGCTCCTCGAACTGGTCGTCTGAAAGACGTAACACCGGCGTGTATTGCGGTTC
AAGGGTTAGTTTCCGCTCGTCCATAGAATGTTTCCTCATTTTGGTTGTACAAATCTTCCGCCAGAATCTA
GTGTCACAGTGTAATCTAACGACTGCCAGCACTCGTTCTGTTCGTCGTAGTACATCTGTTCATATTCAAT
CGTTACAGTATCTCTTTTTGCGTTTTCCACGACAGATTTCACATGTACGTGACTTGTTTTGGCTACATCT
GCAATGTGAATACTCGCGATTGTGTTTAAATAAGACATTTTTGTTACTCCCAGTCGGTTAATGTATAAAA
ATGCAAGTAGCGCTGAACATCGCACTATAAAAAACTCGAATAGCGCTGAACAACGCACTATCAAAAACAC
CTATCAATAACCATTCATTGATAGGTGCTCTCTTTTGATTGACCGTGAGCTCTGCTGTGCACCCACGGTC
GTTTAGAGGTGGTAAGGGTTGGGTTTAGTGTTTACATTTTGGGTGCCTCCTTTGGTTGTTTGTTGTCATT
TGATTAGCACTTGTACTAGTCTGTCGATACAAGCCGGATTAGCCGGAATTTTTTGGGTTTAATTGGTCGA
GAGAAAAAAATATTTTTTTATTTTCTGTGGCTAACCCAAAAAAATTTCGGCATTTCCAGATGTTCCAGCA
CTACCCCAGTGTTTATGCGAGTTGAACCGATGCTGAATTTTTTTGAATTCAGCATCGATGCTGGATTGTG
CCGGAATTTTCGGCGCCAATTGCAGCGATACTGGCAAACTAGTATATTTTACGCTGGTATTGCTACATTC
CCATCGAAAAATAACAGCACAACTTTCACCTCTGCCGGATTGAAATTTTCAATTCGGCATGATTTTTGTC
TATTTTACGCTCCAAATGAAGCAAGACCTTTGATACGCAACAGGGAGCTTTCTATAATTCCTATTTTTCT
TTCGGCTCGTACCAATAACTCTTTTGCTTCTGCTAATTCTTTTTCCAGTTCGGCAACCCTTTCTTTTATT
GCCTGTTGAGGTGATTTATTGTTTTTTTTTAGGTGTTTATCAGGCACATACACTTGTACAATGCTATTTT
CGTCTAGATAAAACAAAGCACTTGTTCCACGGCGCGAATGTACGCCACGGATTGATTGACCTTCTTACAT
CCGTTGAAAATAGGTGTACAGTGTGCGTTTTGGGATTCCGGATTGCTCCGAAGCCGATACCACATTACCG
TTGTTATCTACCGCGATTTGTAACGCTTTTTGAATGTTTTCATAACTGTGGTCAGTTGTCTTTTTCATAG
TTTTTTCCTCTTTTGTTTCATTTGTCAGATTTGCATATTACATTATATGTAATATTATTATTACAATAAA
ACTAATAACCCTCTTTGACCATGATTGCTAGACAAATGACAGATGAAATAAGACAACCGACGATTTCCTT
TGTTGCTGGTTCATCGACGGCAACAAGAATCATTGCCATCATCAGCGTTGCTATGCTGATTAAACCTGCT
ACTACACCTATGAATTTGTACATTTTCTTTTTCCTCTTTTCCATTTAATTTTATTTTTCACTACTTACAA
CTCTTTGTTTTCGTTACTTTTTATTTCACAAATTCCATTTGTTCTTTTTTCTTTTTCAATTTCTTTTGTC
CTTTGCCAATGAGCCCCAACACGTGATGACGGAGCTGGGTCCAAGGAAAGCGTCCTGTGACCTCTAAATC
CCTCTACCCACCGGCCCGTGACCTCGGTTATTAGGGGTTTGTTTTGGATAAAGAAAAGGGCACTCGATTG
AGTGCCCTTGGTTAGGAAAGGTGGTTAATTAGATAGAGAATCGTTTTGATTGGGAGAGTTTGGTGAGGAA
CTCCAACATTGGTTTCTCATCGCCTGTTTCATAGAATTTAGTCATCTTCGCGTCATACTGACGCTTGCTC
TTGGCGGGTATACTTACCGGCGGCAACCCGTTAGACATCAGATACCCGTTCATCATAAGTTGTGCCGTAC
GTTTGTTACCGTCGTAGAAAAACTGGATACGTGCGCAGTCTAAGAATAATCTGAACGCTTTAGTGTAGAT
GTCGGACTCGTTCTTGAAACGCTCCATGACCCACTTAAAATGCTCGTCTAATGTGTCGTGTGCAGGCGGT
GTGTAATGCTCTACACCTGCGATATACACTTGACCGTTTCTAAAATCACCGACCGATAATGCCTCACCTT
CTGCCACTATCGTGTTGAAATGGATGAAGTTAGCTTTCGTGACAGTGAACATGTTATGCGCCACCTGATT
ACGCAGCTCTTCCCATGCTCGGGAAACACGTAACACCTGTTCTTGGTCTGTGAGTCTTCGTCCGCCCACA
GTAATACCATCCAGCAGTGTCTTCACCTCTGGATAAGTGAACGGGTTGCCCTCAAGCTTTGTCATGTTAT
AGACAAGCTCTGAGTGCATCCGTTTGGTTGTAAAGAGTAATTCTTCCTTTGTCATTTTGACCTCCATATG
TGTATAATGCCCCCTATCGGGGGCATTGTCTAGTGGGTTATTCCCAACCGAATTGTTTGAGTACACGTGT
ACGACGTGCGGCGCTCTCTTTCTCACGGTTGATGTGGCGTTCTTTCGCCCAGTGGATGGTACGCTCAATC
AAGAATTTCTCGATTGCTTCGCCCTGACTTAAGTCGAACTCCGCCAAATGTAGCGGTTTCTCAACAAGCT
CACCATCTACGAATTCAGTAATCATTGTGTGGTGTGTCGCGAGATGCTCAGGTGATGCTATCCACACTTG
AGTTGTACTGTACTTCGCTACCTTTCTTGCTTCCGTTGCTCTTTCAGCGTTACTTTTGTTGATTCCATCT
ACCAATAGCTGCATCACGTGCTCGTACTGTTCACGGAATTCTACTGCTCTGTGGTACATAGCCTGCTCTG
CGTGTAAATCATCTACTAACGCTTGTGTATCCCGTACGTCATACGCATATGGTTGTGAATCCATTACACG
CCCATCTTGCGTATACATCGTTGGGTTCTCGTTTCGGAAGATTTGTTCTTCTAACCATTCGATACGTTGC
GTACCGAAACCACGTGTCGTGATTTCTTTTTTCGTACCATCATCGAATGTAACGACCTGATGGATTGGGT
CATTGCTGAACTTGAACTCACCCAATACGATATCTGCATTAAGACGATTCCAACCACGGTACGCTGTCGG
GCGCGGGCCACTGGTTACAGCGTTGATTTTGTCCTTCATAATCCCCCACACGTACTGTGATAAGAACCCA
CGGACATCCAACTGCGACAGGTCTAAGTATTCCGGTGTGACATGTACATATTCACCTGTAATCCCTGTAT
CGACAGGGAACATGATACGTGGGTGGTTAAGTGCAAACTGCCCAGACATACCGATGTATGCACTGAACCC
TTTGTATGTGATGTCAATCCGTAAATCCATATCACGTGCGTAGTCTAGCGCATCACTGAATGTACTAGGT
AACGTTTGGTTGACGAAGTGCTCGATGATTTCGTCGTCTGATACATCCTTGAACAGGATTTCTCTGAACC
CTGCCTGTAACTCGGCGTTGAACAGGTCATACACAGCTCCTTTTACAAGTTGGTACGGGCACTCAGCGTT
CGACTGCATGTTCTGGTTCACGCGACCTTTTGGTACTCTCACTTTGTATGCGTTGAATAGCGCTTCAACA
CAGGCGCGTTTTGCTACTTTGTCATTAACCATTGATATACCCGCTTTTATGCGGTATGTTTCAGGAGCTG
ATTTCGCAGCCCAAGTGTTGATTAAGTTGACAGATTTAGCGTTTAAGGTTACATTTGCTGTTAAGTTTTT
CATAGTGTCCTCCTTTGGACTATTACATTGTGATTAACTAGCACTTACACGGTGGTAGGACACTGTGTAA
GTGCGACTTTGATGGTACAATTACCATCATCAAGGGCACTGGTTAGAGTACCCTTTGTGATAATAACTAG
AACAGTTGAGGTGACATATGAACTCAGGGATGGTATCCATACTTATCGGATTGGTTTCAACCCTTACACC
CCTTTTTGTCCTTTATTACGTGTTTAACCCGAAAGGCAAGAAATGGTATATGTGGGTCGCATACATATTT
ACTGCTGTCCTTGCGTCAAAGATACTTAACGCTATTCTCATTAGTGTTACTATTGGTTAAAGTCGTAATC
CCACTCACCTCGCTCTATGGCGATAATTCTATCCATATCTACGAAAACGCCTTGTTCAAACCAAGGCGTT
TCTGTATCTACGTCCATGTTATCGTCGTCATAGTTATACAACGAGCCATATCCTGCTGAATACAGCTCGT
CGAAACGTTCTATAATATCTTCAATAGACTCCATTGAGTCTGTTAATAGTGGTAGTTCTTTTTCCATTTG
TTAATCCTCCATTGTTAAAATGCTGATTACCATCGATACGATACCGATGATGGATGCCAACATCAGGCAA
GATAGACCCGATGTCATGTTATTCGGAACGAGCAAGCCACCTGCTATTGCAAGGGCTAGCGACGATGTTG
TGAGTGCTATTGATACCACGTTCATAGTGACCTCCTGCGGGTAGAGTTAAAATGTTAGGGTAGGTTCAAA
AGCCTAAATTTGACTTTTGACATTGAAAAGTGAAAGGGAACGTGCACCCCTTTTGTGGGCGACACCCATA
TAGAAAAGAACATTTGCCCGCTAACAATTGACAAGGGTTAAATTGCCCACTGACAAACGCTACTCGACAA
CTGATACGGGTCAGCTAAAAATTCCCGTGACCAAAACCACATTTCCAGAAAAAATATCTAGAAAAAATTT
TATAAAAATTTATTGTAGTAGTTTTAACCAGTAACAAAGGAGAAGTAAAAATGGTTTTTACATGGTTAAA
ACCACCAAGAACCTCTAACGAACCTTTCGAGTCCATTAGGGCTGACCTGAATACTGGGCGCAACACACTC
TTGCGCATAATATTAGCCACGGAACGCCATATCGTATAGCTGTTCTCCGCAGACGACCAAATGCATATAA
AAACGGATGATTTTGAGTTTGTTGTTGCGGCTGTAAGTTACAAGTATGATAGACTCGTAGTTATGTCGTC
GCGAGGAGATAAGTACATACTATCCCGTTGTCGCAACCCGATTGTTACGGTCAGCGATGCCGCGCTAGAT
AAATACATCAGGGCTTATGTTGAGTATGGGTCAAAGCATAAAACGGTAAGTGATTATGCGAAACTCAAAT
GCACCCCCACAAAACGCAAACGCAGAGATTACCCGATTAATTATTGGATATATGATGACGAGGAGGACGC
CAACGACTACGACCCCTATGAGGATGATTTAACCGCACACGAGTATTACCTACAAAATAACATGTGTGAC
GATTAAAACAAAAGACGTCTAGCAATTGACAAGGGTACAATGCAGCTATACCCATAAAAGGACTACAACA
ATGGAAACAGTAAAAATTCTAGAAATTTTAGGTGACTCTCCAATGGCTAGGTCACAAGCCAAAACAATAG
CTAAAATACTCCCACACCAAGGCAACATACAGGTAGATTTCAAAGATGTACAAATCGTCGGACAGGGGTT
CGCGGACCAGTTGTTTAGGGTATTCAAAAATGAGCACCCTAACGTTAACCTCATACCAATCAACATGTCT
GAGGACGTCGAATTCATGGTCAGACACGTAGGGGGTATTTAACCCCCTAAAAATCTCCGTGACCAAAATC
ACAATCCCAGAAAAAATCCCTAGAAAAAT


>2	 1560110-1597888
ATGGGGCGAGTTTCATTTTTATCTGATGTACCTGAAGAAGCCATCTATGAATTAAACCAACGCATTATAG
AAGCAAACTATGGCGATGCTCAGCGATTGGCGGACTGGTTCAAAGCACAAGGCTATAAAACGTCAAAAAC
CGCTATGCACCGCTATATTAAGGAATTAAAGGCTATTAATGGGCATAATGGCGTGTCAGGTTCATTGAGG
CTATATGCAAGTTTAACGGCTTCGGATAGTAATCTGGATTTATTATATAAAGAGCTTGGTCGGTTGGAAT
ACCGCAAGCAAGAGATTTTAAACCTTATTCGGGAAATAACGGAACAGCAACACAATTTAAGGGGCTAATC
AGCCCCCTTTTTCATTGCCTGAAATTGCGAAAATGCAAAACTACGAAAAAATGGCTAAAACTAACCACTT
GCACCACTAAAACAACGAAAATAGAAAACAGATTTAAAAGCGTTTAAAAGCCGTTTAAATTAAGCTACTT
TACTCGCCTCAGATAGCTTACTCGCCTCTTCTTTATCTTGAATGGCAGCCATCGTTTCAGCTATATTCAG
AATAGCCACACGTCCTTGCTCGTTTGCTGAACGAAAACATTGTATCAAATGCCACTCAATATTATTTAGT
TCACTCGGGCGAGCCTTGCCGATTTGTGCAACAGCCTCCTCAATTAACGTAATGGCTTGTCGCAATTCAT
TAATGTTTACTGCTTCCCCCTTTAAACGCCGAGTTTTCAATTCCAAGCCAAACTCACCGCCAGAGGGCGT
TTGCACAATAAAATCATCACGAGTTTGATTTGAATGCTCTGTTTGGCTCACGATAAACCCTAACGCTTGT
TGCACGTTTTCTGGGAATGAAGTGTAGTGGTACTCAAATGTTTTTCCTTTCACACCGTTTCTTTGTCTTT
TTTCCCATTTCTCTCTATCTGCTTTTTTACTTATCCCTTTGTCCGTTGTTGGCAATCCTTCAATTTGTTC
TGAAAGTAATTCACTTACAGAAAACCATTCTTTTGAGTTCTTCATAAAGCCACCTTGCAAGGAACTTTGT
TCGTTAAAATTCTTTTTAACGTAACTGTTTGATATATATAAAGAACCTAAAAAGAACTAAAAATAATTGA
AAAGAACTCTTGAGTTCGTAACAAAATAGGTTTATAGTTCGTTTCAAGTTACTTAAACAAGTAAATAATT
TTAGTTAGTTAATCGTAAAGGATACCACTGAAATGGAAAAAAGCAAAAGAGAAGATATGCACCGAGCAGA
TATTGTTGCTGCGGTTCGTAAAGCTGGTACGTCCATCTCTGCGTTATCAGTCAAGGCTGGATTGAAGCCA
ACGACACTTAATAATGCATTGGAAAGACGTTATCCAAAAGGGGAAAGAATTATTGCAGAAGCCATTGGTA
AAACTCCGCAAGAAATCTGGCCTTCTCGTTATTTATAGAAACTAGAGAGGAACTGAAATGAAAGAGTGGT
TTTCAATTCAGGAAATAGTGGGAATGCAAGGACTGCCTAGTTCTGATCGTGGAATTATGAAAAAAGCGGA
AAGGGAACAATGGCATAAGCAACAAAAAGAAGGTGTGAGAGGCAAAGCCTTTGAATACCACATCTCCAGC
CTTCCCCCTGAAACTCAACAAGCACTTAGATTGCAAGCCGCTTTAGCGGTTGTGCCAATCGCTGAAATGA
CGGTGCAGCAACCTAATTTAGAGCTTAGTCGCAAATTTAATGAAGCAAGCGACAAAGCACGAGAAAAAGC
CAAAGCAAAAGCCGAAGCGTGCTTACAGCTTAAAGCCTTTCTCGACCAAGGCTTCCCAATGATGTCGGCA
ATTGAGGGAGCCGCAAAAGTCAAAAACGTGTCGGCAGGCTCTTTAAAAAATTGGTACTACAAGGTTCAAC
CCTACCCTGTCCACGAATGGCAAGCGGTATTGATTACGCAATCAGGTAAAGCGAAAAAACCAAGTCGCAA
AGCCTTTATCGAGCAGGAAGCGTGGGACTGCTTTTTGGCGGATTATCTCCGCCCTGAAAAGCCTGATTTA
AGGGAATGTTATCGCCGCACCGAGCAATTAGCCAAGCATTACGGTTGGGAAATCGCGAGTTTGCAAACCT
TTCAACGCCGTGTGCTTGAAGAAATTCCTTACGAAGTGATTTTACTGAAACGAGAAGGGGCAAATGCGGT
GGCGAAATTAGTGCCAGCATTACAACGGACGGTGAAAGATATTCTCGCAGGCGAATGGATCAACGGCGAT
GGTTATCAACATAACGTCTTTGTGAAATGGCACAACGGCGAGATTGTCCGCCCGAAAACGTGGTTTTGGC
AGGATGTGCGAACTCGCAGAATATTGGGCTACCGCACGGCAATTTCGGAAAACACCGACAGTATTCGTCA
CGCTTTAATGGATGTGATTTTTAGCTACGGCATACCGAAAACCATCACCTTAGATAACACCCGTGCGGCA
GCGAATAAAGCAATGACGGGGGGCATTGAAAACCGCTACCGCTTTAAACATAACGAACTTGACCCGAAAG
GTATTCTGCCGATTTTGGGGATTGAAGTGCATTTCACCAGTGTTTTATATGGTGAAGGACACGGGCAAGC
GAAGCCGATTGAGCGTGCATTCGGACGTGGTGGCATTGGCGAGAAAGTTGATAAACGCCCTGAACTTGCA
GGTTTCTATACAGGTAAAAACGTATTAGAGAAACCAGACAATTATAACGGCGGTAAAGACGGCGTGGACT
ATGAGATTTTCTTACAAGCCCTTGCCGCAGGTGTGGCGGAGTACAACGCACAATTAGACCGTAAAACCGA
GCTTTGCCAACACGACAAAACCTTGAGTTTTGACAAAGTGTGGGAGCGAGATTACCGCCCAAGCAATGTA
AGACAAGCCAGTCCTGAACAGTTACGACTGCTATTTTTACAAGCCGAAACCATCAGTATTAAGCGTAACG
GCGAATTTAAACTGAAAGCGGCAGGCAAACTTTACGGCTTAACCAACACTTACTGGGCAGAGACTTTAAT
CGGCATCACCGATAAAAAAGTGGTCGCACGTTTTGACCCTGACAATCTACACGGCAACGTGTACGTCTAT
GACATTGAAGGCAGTTTTTTAGCCGTAGCAGAATGCCGTGATGCCAAAGGGTTTGGCGATACCAGTGCGG
CACGAGAACAAGGCAGATTATATAAACAAATCGTCACAAGTGCTAAAAAACAAGCTGAGAGCTTGGAGCT
ACTGCAAGCGCACGAGTTGGCAAGTTTACAACCACAGGTTGAAGTACCAGAACCGATTGAAGAACGAGTG
AAAACGAAGCTGATTGATACCGTTATTCAAGACCGCAATGCATTACGAGTAGTGCAAGAAGAGATTGAAG
TTGAAGAGGTCAATGAGTTAGAGCAAGGCTGGTTTGAACAAGGCTGGGAAAAAGGCTTAACGCTAATGAA
AAAGGCGAAAGGACTGTAACTACAAGCGGTCAGATAATCGCAAAACTTTGCAAGTTTGACCGCAGAGAAA
AACGGCTTAAAGCCTGAGTTAAACAGGCTTTAAATGAAATTTAACCCCTCTTTAAAGGAGCAAAACAATG
ACATTAACAGGAAAAGCATACCGAGTAATTTTCAAGGAGCTCAAAGAGCAACAAGAGTGTGAATTTGAAA
AAGCCTTTAACGCAGGTATTCAGCAACTTAAAAATCGCCAGCATCAAACTCGTGAAGCCATTCAGGTAAC
TGCGGAAATGTTTCAAGCTGAAAGTCTATCACTGCTGTCGCAAAAGTTTGAAGCGGTTGAGAGATTACTT
CGCCTTGAATTAGGTCACGAGAGCTTTCGAGCATTGTTAATAGCGTATCACGACGCACTTCGTAACGCCA
TTTCGCATAAAGTATCAGCATAAAAGCGTTAGACGATTTGATGTTAAAGGCTTTGCCAAGCTTTACGCTG
ATTTTAATCGCTTCCTGATTAAATTCAGATGCAATGTAAAACAGATGAAAGTGGTTGTGGTAATGCCGCT
CAATAGTATCAAAAAATTCAGGTTTCAATGACCAAATTAAAGGCTTCAGCGCACTGAGTTTTTTCTTACT
TGATTTATTTGAGAAGATTTGTTGAGCAATCCGCAGGGCAATTTGATGTATCTCTTTTCGATCAGGTGCA
GAGTAAAAGGACATAAAACCTCCAAATTCAAAAAAACAGGAACACTATTATGACACTAATTAACCAAATC
AAACAACACATTGCCGACACCCAAAGCAGTCAGGCAAAAATCGCCAAAGAAGCAGGCATTAACGCAGGGG
CGTTAAGTGCTTACTTAAACGAAAACTACAAGGGCAATATTGCAGAAATTGAAGCAAAACTTACCGCTTT
TTTTGCAAAGAAAGAAACCGCAGAGCGTGAGTTTGTAGAAGCGCCTGCATTTATTGAAACCGCAACGGCT
CGTCAAATTTTTAAAACCCTTGAGTTTGCCCAAATCGCTAACTGTATGGCGACGGTTTATGGTGCAAGTG
GCGTAGGTAAGACCAAAGCGATCCAACAGTTCGCAGGCAGTCGTGCAAATGTGTGGCTAGTTACCGCAAG
CCCAAGTCGTTTAAGCCTCAGTGAAATCTTGTACGAAATCGCCTTAGAGCTTGGTATTAGTGATGCACCA
CGTCGCAAAGGCACGCTCTCACGCTTGATTGCTCGCAAAATCAAAGGTACGGAAGGTTTGCTGATTGTGG
ATGAAGCCGACCACTTACCGTACGAAGCGCTTGAAGAGCTACGCATTATGCAAGAAGAAGCCGGCATTGG
CTTAGTGTTAGTGGGCAATGACAAGGTATACAGCCGAATGAAAGGCGGTATTCATCCTGCCCACGAATAC
GCAAGATTGTGGTCACGCATTGCTAAAAATACCAGCATTCAAAAAACCAAACAGGCAGATACCAAAGCGG
TGGCAACAGCGTGGGGGCTAAATGAAGATGAAGAAGCCTTGAAAGTGATGCAAAGCATTACCGAAACAGG
CGGTGGTTTGCGAATTTTAACTCAAACGCTCCGCCTTGCAGGAATGGTGGCAAAAGGCACAAACAGCCTG
ATTACTGCTGATTTAATTGTTAAAGCACGCCAAGAGTTATTAGGCAAAGGAGAGTAACGATGAAAAAACA
ATACAACCCACTGGCAGGCGAAATGATGACCCCACACAACAGCGAAGTTTATATGCACCTTGCAATGCTT
GAGCTGGCGACCCTTGAATGTGAAGCCTTGGGTATTGAGGTAGAAAAAGTGGAATGGTTCGACACCGGCA
GACCTCGCTTAGTGGCAAGAGATAACACGACCACACGCAAAATGGCACAAAATCAACGTGCATTTAATTA
TGGCACAGAAGTTAAAAACGGTACCCGCCGTTACTTAATGCAAATGACGATTAAAGGGGTGAAGGTGATT
TGGAGCACTGACACCATTAAACATTAACCCACGCCAATAAGGAGAATATCAATGGCAAAACAACCCACAA
AAACCCGAGTAAAACAACCAGCAAAACTGCGTTTTACCACGGAAGAGCAAGTGCAAAGTGCGATTAAAGA
GATCGGGGATTTAAGTCGTGAACATACCCGTTTAACGACGGAGATGAACGATATTATCGCTGAAACCAGT
GAGCGTTACGCCCCCGAGTTGAAACGTTTACAGGCAGAGATTGAGCCGTTACAGCAAGCGGTGCAGGAAT
ACTGCGAAGCACACCGTGATGAATTGACGGAAAACGGCAAGAGTAAAACCGCTAACTTTGTGACAGGCGA
AGTGCAATGGCGACAACGCCCACCTTCTGTGGCAATTCGTGGGGCGGATGCGGTGCTTGAGTTTATGCAA
CGAATGGGCTTTGACCGCTTTATTCGTACCAAAAACGAGATCAACAAAGAAGCCCTACTTCTTGAGCCTG
AAGTGGCAAAAGGGATTGCTGGGGTGACGATTAAGCAAGGAGTGGAAGATTTTGTGATTAAGCCGTTTGA
GCAAGGGGGGAAGTGATGTGGAAACCAACACAAGGCGAATACAACATGGCTGAAAAATTATTACAAGTCC
ACTGTATCTCACCAAAAGAGCGTGAAACGTTAAATGAAATCAAATATGCCTACGAAAACCCTGTAGAACT
AGATTGGTTGCAAAGAGCTGGATTGATGGCTTTAGAACAAAAATATAAAGGTCAATTAGACGAAATTTAA
AACCCATTTAAAAGCCCTTTAAACCTCGCTTTGAGGGGCTTTAGTAATGTGTTTTAACGGAGGAAAGTAT
GAAAACGCAAAAATCAACATCAGAGAAAGTTTTTAATCGCTATCACTATTATGCAACTCAAGCCGTAGAA
GCGGAGCAAAATGGCAAATTTAACCATGCGATTAAACAGTGGGAAGTAGCGAAGTTATCGGCAACAGGCG
GTAATGTGGCGTGGTGTGAGGCTCGCATCGCACATTGTAAATATATGCTAGAGCATCCCTCACGTTGGAG
CAAGTAATGATGACCGATAGCGAAAAAGGACAAATAAAAGACCGCTTGTATGACCTGATTGAAAAGTTAC
AAGGGGCGACTGAACTAGTCGAAATGGACGATTTGGCACTGGCTGGCGTGGTTTTGATGGACGTGGCAGG
GCAAATTCAGAGAGTGAAGCTTAAATTATCAACTAACCAAGAGGAAAACTAAGATGAAAAACAGTGATTT
TATTCAGATGACACTTTGTGTAAGGTAATTTAAAAGACAAGGAGGAAACTATGTAATCACTAACAAAACT
CACACCGCCCCATTTCCGTTTTATGGTTGAAATAACTAATTAGCCACGGGGCGGTGTTAGCCTAAAGTGA
ATAGTCAAAAGCGATAACGTTTTTGACTATTTATTTGATGACGGGAGGACAAATGAAAAACGACAAAAGC
AAACTGATACAGCTGATCCATATTGCTAAAAGTCAGTTGAATATCGACGACTTTAGCTATCGTGAAATAC
TCAAACGGCTGACGAATAAAACCAGTTCTACCAAGTGCACGGTGGTAGAACTCCACAAGGTACTACACGA
ACTGCAAGGCAAAGGTGCTAAAGTGAAATGGTTTGCAAAACGTGGGGCAAAACCGACCGCTTACAGCCCT
GCCACCAGCGAGGTAAAAGTCAAAAGCGAAATTGCTCATAAAATCCGAGCCGTGTGGATTATGATGGGTA
AACACGGCTTTTTAAGAGAACCAAGCGAAAAAGCGTTAAATGCTTATATGCGCAAAGTTATGAACCAAGG
TAAAACGGTGCTGACGTTAAATGTGGGGGCATTGAAGGACGATGAAGCCAGCCGATTTTTGGAAATTTTG
AAAAAATGGCATAAACGTGTGATGGTCAAAGCCCTGAACGAAAAAGGCTACGAACTACACCTAAAAACCA
ATTATGACGCAACAGTGGAGTTCTACAATGAAGTTATGTAGATGCCCCATTTGCCACAGTGATATCCATC
TTGAAGGCTTGATTGAAGATGAAGCAGGAAGAGAACTATTAGTCCAAATATCACAGCTCACGCACGGAGT
CGCCAAGCCGATGGTCGCTTATTTAGGACTGTTCAAGCCACAAAAAAGCAACCTTAATAACGCTAGAGCT
TTGAAGATTTTAACCGATGTACTGGAGTTATATCCTTGCTCATTATTACTGGCTCAAGCTTTAACAGAAA
CAGTGGAAAGTATCCGCAAAAAACGCCAACAAGCCTTGCAAACAGGGCAAAAGATTGAACCGCTTGCCAA
TCATAACTACCTCAAATCGGTGTATGAAACGCAAAAGCCGCACTTTGCCGTCATTCGCACCGATAAAAAT
CAGTCGGAAGCGGTCAAAGCCCAACAAGCGGAAGAGAAGAAAACGCAAGATGCGATTTTATACGTTGAAC
GTTTTGTACAACTCGGACAGGAAGAATTTGTGAAAAGCAGCCCCGAATATCAAATCTGGCTGCAACACAA
ACAGCAAAAACAAGCCCTTTAAACTCTCTTTAAACTTTCCCCAAGGCGGTTCACGCCGCCTTTTTTCTTG
CCTTAAATCTCCCTTTTCAAACTTTTTTATTTTTCGCTAAGCCTTGCTATATCAGGCTTTAAGCCACTTT
TTACCTTACGTTAAGAAAAATTGTGCTAGTGGGAAATTTTAGTTTTTGTACAATAGTCACATTGATAAAT
TGAATTGGGTACGCTATGTCGCAAACATTACAACAAACAGGCTTATTTGATGATGAACACGCCAATATTG
GAGCGTTGTTCGACCATTTAGACCATATTCCTGATGTGGAATTACAAAATCGTTGGCCATCATTGCTTGT
TGAGGTCATTGATGTTATGCAAGCGGAGCTTATTCGTCAAAAATTTGAGGAAGATAGTGCAAAGCTTACT
GCGTCTAAATTAGTGGGTGTAATGGCTCACTATTTTGGTGGAAAGTCGTTTTATTTGCCCGCAGGCGATA
AAATCAAAGAAGCCTTGCGTGATGTACAAATTTATGCGGAATTTGATGGAAAAAATATTCCCGAATTAAT
TAGAAAATATCGCTTGTCGCAGACTACTATTTATGCGATCTTACGCCAACAACGGGCGTTACATCGCAAG
CGTTATCAAAAAGAGTTACCTTTAGTTTGAGTAGTCGCAAACTCAAATTTATCTTCAGATCATTAAACTC
CAACTATCAACTTTAAATTGACAGTTGGAGTTTTTTTATGTCCTTACCTATCACAAAAATTGTGGTGCAT
TGCTCTGCAACAACTAACGGCAAAAGCCTTGCACAACAAGGCAAATCATCGGCACAAATCATTGACAGCT
GGCATAAAGCACGAGGCTTCCGTCGTTCAGCCAATGCGGTGCGTCATTTTAACTCTCATCTCCCGCATAT
TGGTTATCACTTTGTGATTGACGTAGATGGCACGGTCGAAACGGGTCGTCAAGTTGGGGAAATTGGGGCT
CACGTAAAAGGTCATAACAGCAATTCTGTTGGTATCTGTTTAATCGGTGGCATTAGTGCAAGTGGTAAAA
ATCACGCTGAATACACTGAAGCACAGTGGCAATCATTACATAAGCTGTTACGTGAACTAGAAGCCAAGCA
TCCAAAAGCAAAAATCTATGGTCATCGTGACTTATCTCCAGACCTAAATAACGATGGCAAGATCACTAAA
AACGAATGGCTAAAAGACTGCCCGTGTTTTGACGTATGGGAATGGCTTGACCGTGGTGAAATCGTATTTG
TGGAGCATTTATTTAAGGAATAACAATGGCTAAGTTTTCTGAATTGATTACCAATGATAATGGCAGACTA
TCGACCACTGCTTTTATCCAGTTCTTTGGTGCCATTTTAATGGCAATTATCTTGGCGTATTCGGTGTATT
TAGATCGTGCCAACGTGGGCGAATTATTTACTGTATTTGCCTTGTTCTGCGGAGGACAAGTTGCGACCAA
GGGTTTTGCCAACGCATTACAACGTAAGGAATGACTATGATTGTAGAAAAGATTATCCCTCTCGCTTTAT
TGGCTGGTTCTTTGGCGAGTTTTGTGGGCTATAAAAGTTGGCAAGTAGCAAAAGCCCGTAAAGAAAATGA
GAAATTAAATGAGCAAAACCATCAGTTACAAACAGAAAAAGCAGTGGTAGAAACTCAAGTGAAAAATTAT
GAAGTGAGAAAACAGCATGAAGAAAACATTAGTAGCTCTAGCCGTGACAGCATTCTTGACCAGTTGCAGC
AAAACGGTGACTTACGAGGTAACGAATAGTAGTTGTGCTGGGTTTAATTTAATTAAAGCCAGTCGTCAGG
ATACAACCGAAACACTGCGTCAAGTCTTAGTGCATAACAATACTTATCGACAAATCTGTGTTGTTGGTAA
GAAAAATGAGAAACAAAATGAGTGATGATGTAGATCGTATTACGGAGCAGGACGAGCAACTGCTTTCGCT
CCAACTTGCCCCACATTTAGAAAATCAATTATCCGATGATGAAATTGATCAGATTGCGTTAAGTGGTCGT
GATTGCATTGAATGTGGCTTACCTATTCCTATTCAACGTTTACGAGCTGTGCCTTTTGCCGTGCGTTGTA
TCTGTTGCCAACAAGATTACGAGGACGGCAAATGATTGAAGTATTAGATACGCTGAAAGCCCACTGGGGC
ATTATTTTAACGCTGGCTGGACTGTTAGCGTCTGTCTTTTGGTTAAAAATGGACAGCCGCTATGTCAAAA
AAAGTGATTTTTCGGAGTTAAAAGAGACGGTGACGAAAACCACGCACCGAGTAGATGAAGTCGAAAATGA
GTTGTTACATTTGCCTAGCTCAAAGGATGTGACTGATTTACGCATTGCGGTAGTGGAGATGAAAGGGGAA
ACGCAAGCCTTACGCACTGAAGTAAAAGGCTTGTCGCACCAAGTACAGTTGTTGATTGAAAAGGAAGTAA
GTAAAAAATGATGAAAGATATTTTTACCCAAGACCAACGGCTTGTGATTTTGCGATCATTGGCTGACGCT
GGCTACGATGCAAACGAAAGCATTTTAGATGACTGCCTTGCTCTCTATGGGCATAAAATTAGCCGAGATC
TTGTCCGTAATCATTTAAACTGGCTTGAAGAACAAGGGCTAGTACAAATCGAACGTTTACAAGGCAATTT
TATGGTGGCTAAAATTACTCAGCGTGGTTTAGATGTGGCTAACGGTGAAGCTTTTGTAGATGGTGTTAAA
CGCCCTCGTCCAAAGATTTAAACGGTTTTTAAACGATATTTAAGGAGCGTTTAAATGATAGAAAAAAACA
CTCGTGGACGTGCCAGTAAGGTCGATTTATTACCACCGAATATTAAAACTCAGCTTGCGATGATGTTGCG
TGATAAGCAGTATTCGCAGGCTGAAATTTTAGCCGAAATCAATGACTTAATTCGTGATTGTGGCTTACCT
GAAGAAATGCAGTTGAGTAAAACAGGGTTAAACCGTTATGCCAGCCGAATGGAAAAAATGGGAGCCAAAA
TCCGACAAAGCCGTGAGATTGCGGAAATTTGGACGAAGCAATTTAGCGAAGCACCGCAGTCAGACATTGG
CAAAATGTTGATGGAAATCGTCAAAAACATTGCCTTTGAAACCTCGCTCGGAATGAGCGAAGAGGGCACG
GCAGACCTGAAATCTATCGCCTTGCTTTCTTCTGCTGTGCAACGTTTAGAGCAAGCGGAAAGTTTGAGCT
TTAAACGTGAACAAGCTATTCGGAAAGAAGTGGCGTTGCAAGCAGCAGAAACCGCAGAAAAAGTGGTGGT
ACAAGCTGGGTTATCGCAAGCAACAGTCGCACAACTGAAAGCCGAAATTTTGGGGATTGCATAATGAAAC
TGCCTGATTTTATCCCTTTTGACCCGAATGAATTGTTGCTTGGGTATCAAAAACGTTGGATTGCTGATGA
GAGCCAACTCAAGATTGCGGAAAAATCTCGCCGTACAGGTTTAACGTGGGCGGAAGCAGCTGATGATGTT
CTGATTGCAAGCCGAAATAAGTCTGATGGTGGCTCAGATGTGTTTTATATCGGCTCAAACAAAGAAATGG
CTCGTGAATTTATTGATGCTTGTGCAATGTGGGCAAGTAAATTCAATCGTGCAAGCGGTCAAATTCAAGA
AGAACTTTTCGAAGATGAAGACAAGGATATTTTAACTTACGTTATCTACTTTGCTTCAGGTTTCAAAATT
AAAGCATTGTCTTCAAACCCGAAGAACTTGCGTGGTATGCAAGGGGTGGTTTGTATTGATGAAGCCGCTT
TCCACGAGAAGCTTGCTGAAGTCTTGAAAGCTGCACTTGCACTAACAATGTGGGGAGCGAAAGTCCGTTT
AATCTCAACCCATAATGGTGTCGATAATCTCTTTAATCAGCTGATCCAAGATAGCCGTGCTGGGCGTAAA
AGTTACTCTATCCATACGATTACCCTTGATGATGCTTGCCGTGAAGGGCTTTATCAACGTATTTGTCAGG
TAAGTAAACGTCCGTGGTCAGCGGAATTAGAAGAGGAATGGAAATCAGGATTATTGCGTGAAACCGCAAC
GGAAGAAGATGCTCTCGAAGAGTATTACTGCGTGCCAAAACGCAGTTCAGGCGGTTATTTACCCCGTCCG
TTAGTCGATAGAGCTGCGGATAGAAACAAGGTAATTTTACGTTTTGAATGCGATGCTCGGTTTATGGAAT
GGACCGAAGAAGAGCGTGAAATCTTAACATTGGAATGGCTTTTAAATGAGGTTTTACCTGAGTTAGAAAG
CCTAAATAAAGATTATCGTCATAGTTTTGGTGTGGACTTTGCTCGCTCTGGAGACTTGAGTGTTTTCGCC
GTGGTAGCGACATTACCCAATACTGCTCGCAATGTGGAAATCACCCTAGAAATTCGTAATTGCCCATACA
ACCAACAACGGCAGATTATGTTGTTTGTGTTATCCAAATTGCCTCGTTTTATCGGTGCAGCATTTGACGC
GACAGGTAACGGAGGCTACTTAGCTGAGGCTGCCTTAATCCGTTATGGCTCGTCGATGGTGGAAACGGTG
CAATTAAATGATAAATGGTATCGGGAGTGGATGCCGAAATATAAAGCCTTATACGAGTCGGATTTAATCC
GTATTCCTCAAAATGAAGAGATCATCTTAGACCAAGGTCATATTGTTGTGATTAACGGTGTGCCGAAGAT
TGATAAAAACCGCACACAAGGCAAATCAGGTAAACGCCACGGCGATAGTGCGGTTGCTTATTGTATGGCA
GTAAGAGCGAGTTATATGACTGGGGGCGAGATTGATTTTATTCCGCTACCCGCTAAACACTCCGATGATA
ACAAAGATGATGACAGTATTTTTCGCTCAGAATGGGATTATTAACAATGAAAACCAGCACAATTTTAGAT
ATTCACGGTAATCCGTTTCGGTTTGAAGACAGGCTGCAAACAGAAAATGAGAGCCGTTTAGCTGCTTTAC
AACACCACTACAGTGAACACCCTGCCAGTGGTTTAACCCCGATGAAAGCGGCTCGTATTTTACGCAATGC
AGAGCAAGGAGATTTGGTCGCACAAGCAGAGCTTGCCGAGGATATGGAAGAAAAAGATGCCCATTTGCAA
TCTGAACTCGGTAAACGTCGAGGGGCAATGCTGAACGTAGATTGGCAAATTGTACCACCCGCTAATGCGA
CTCCCGAAGAACAGCGTGATGCGGAAATGATTGAAGAAATCTTGCGTGATGCCGTGTGGTTTGATGACTG
TATTTTTGATGCTACCGATGCCATTTTAAAAGGCTTTTCTTGCCAAGAAATTGAATGGGAAACGCACGGC
AATATGACCTTGATTAAAGGTGTACATTGGCGTGATCCTGCGTGGTTTATGACCCCACAATTTGAGCGTA
ACAGTTTACGTTTACGAGATGGATCCGCTCACGGTGTTGAATTACAGCCTTTTGGCTGGGTGAAACATAT
TGCTAAAGCCAAGACGGGTTATTTAAGTCGTATTGGCTTGGTACGTACTTTAGTGTGGCCGTTTATTTTT
AAAAATTATTCGTTGCGTGATTTTGCGGAGTTTTTAGAAATCTATGGCTTACCATTGCGTTTAGGCAAAT
ACCCCGAAGGGGCTGGTGAAAAGGAAAAGCAGACATTATTGCGAGCGGTGATGTCTATTGGGCATAACGC
AGGCGGTATTATTCCAAGAGGAATGGAGATCGAATTTCAGAAAGCGGCAGATGGTTCCGATGCTACTTTT
ATGGCAATGATTGACTGGGCAGAAAAGTCAATGAGTAAAGCGATTTTAGGCGGAACGCTCACCAGTCAAG
CAGACGGAGCAACATCTACCAACGCTTTAGGCAATGTGCATAACGATGTACGACTAGAGGTACGCAATGC
AGACCTAAAACGCCTTGCTGCTACCTTAACTCGTGATATTGTTTATCCGCTTTATGCCTTGAATTGTAAG
TCGTTTAATGATGCTCGCCGTATTCCACACTTAGAGTTTGATATTGCAGAAAGTGAAGATTTAAACGCTT
TTGCGGAGGGCTTAAATAAATTAGTGGATATTGGTTTTAAAATTCCTAAACAGTGGGCTCACGATAAATT
ACAAGTGCCGATTGCAGGCGAGAATGAAGAGGTGCTTGCAAGAAATCAACCAAATCCGACCGCTTATCTT
AATAGTCAATCTCATCAAAAAATGGCAGTGTTATCCGTACAACGTGATCCTGATGATTTACTTGATGAGT
TAGAGCCGTCAGCGGAAGCTTACCAAGCCATTATTGACCCAATGTTAAAACCAGTGGTGAATGCGTTAGC
CGAAGGCGGTTATGAATTTGCCCAAGAAAAATTAGCCAGCCTTTATGCCGATATGGACGATAGTGAGTTG
GAGAAAATCCTTACTCGTGCCATTTTTGTGAGCGATTTGTTAGGACGAGCCAATGCCAAACGATAATAAC
GAACTTGATATGGGGTATGTATTACGCCTTGAGCCTGAATTAGCCGTGGACTATTTAAAGGCAAAGGGCG
TGAATATTACTTGGGATTGGCACGAGCAATTAGCAGAAGCCCACGCACGGGCGTTTACAGTTGCAAAAGC
TACACGTGCGGAAGTGTTGGACACGCTGCGCTGGGCAACGGAAAAAGCGATTGCAGACGGTGTGCCAGAA
CGTGATTATATTAAAAACCTTGAGCCTATGTTAAAAGAGTTAGGTTGGTGGGGAAAAACCGTGGACGAAA
ACGGCAACACAGTGCAGTTAGGTAGCCCACGCCGTTTAAAAACCATTTTACGCACGAATAAATCGACGGC
TTACCACGCTGCTCGCTATGCCTCCCAAATGGCGAATGTTGATGAGCAACCTTACTGGCAGTATGTTGCC
GTTAAAGATAGCCGTACTCGTGCCAGCCATTTGGCTTTGCACGGTAAAGTTTATCGTGCTGATGATCCGA
TTTGGGCTACGATGTATCCGCCGAATGATTGGGGATGTCGTTGTCGAGTGCGAGCTTTGAGTGAGTTTGC
TCTTAAAAAGCAAGGATTAAGTGTGTCAGAAAGTGCTGGCAAAATTAGCTCAGAAACTGCTATTGCAGGC
ATAAATAAAGATACGGGAGAGGAAATCCGTACCTCTGTGAGTAAAATTAAAACCGACCAAGGTGAAATGA
AAGTTGGTGCAGGGTGGAATTATAACGTGGGGTCTGCTGCATTTGGTACTGATGTGGCTGTGTTGCGTAA
GTTGCAACAAGTGAAAAATCGGGAGTTACGGCAACAGACTATTCAGGCAATTAACAACAGCGAAGCACGG
CATAAAGCCTTTGCAGAGTGGGTCTTTACCCATCTTGGTAAACGTGGGGCGAGTTGGCGATATATTTCAG
CAGGATTTGTTTCAACAGAAATTTCGGAAAAAGTAGCTGAAATTACTCAAAACAAGCTGAAACCTGAATT
GGTGTTAGTAATGGCAGAAAAACGATTAGAACACTCTAATAGTAATAAGCACCATCAAGGTGGAGTTGGT
TTAAGTGTTGAAGAATACTCAGAGCTATCACGAATAGTTGCTAATCCTAGTTTAGTTCTTTGGGATACGT
TAGAAGGGCATAATAATTTAATTTATATCAACCAAGAACGTACTATTCAAGTAATCGTTGATGTACCAAA
TAACCACCCAATTAAGCCAAAAGAAAAGGTTGATGCGATAATCAATGCTTATAAAGTCAATATGGATAAT
GTAAAAAGACAAGTTTCAGGTGGGAACTACATTGTGATTAAAGGTAAACTTTAAGTGCTATGGTGGGGGT
CGAACCCACGATATACATATGCCATTTTTAATGGGAATGCTGCGTTACCATTTCGCCACATAGCACTTAC
TGTTGTGATTAATTTACGCCTATATAATAACAAAGTCAAATTTTAAGCGGAAATAATTATGCATTTAGAA
TTTAAATTTGATACTCGTGCTATCCAAAACAAATTTAAAAAGCTCACTGAAACAGTAGAAGGACGTGATA
TTACTCGCAAGATTGCTGGTGTTTTAATGCAAGAAGCGGAAACAGCTTTTGACAAAGAGCAAACACCTGA
GGGTGAAGCGTGGGCAAAATTGGATGAACGTTATAAAAAATATCGGCATAATAGAGGTTACACTGGCAAT
ATTTTACAAATCTCTGGTGATTTGGTAAAAAGCCTTAACATTGATTATGGCGATAGTTTTGCGGTGATCG
GTGCTTCAGAACCTTATGGGCAATTTCACCAAATGGGTACAGAGAAAATGCCTGCTCGTCCGTTTCTTGG
TTTGGGTAATGATGGTGTGGAAGAAATTACGGCTATTTTAAATCGTGAATTATCGAAAGTCGCTCAGGCT
TGATGTAAAATAGCTAAAAACATCACAGAGGCACGCTAAGCGAATTTTATTGCTTGTTGGTACTCTTTTT
CGGTCAAAATAATTTAAACGCTTGTAGGGCGATTTAAACGGCATTTAAACGGTATTCCGTTATTACATTT
CTATTCTTTTTATAGCCTTCGAGAAATCGGAGGCTTTTTTCATTTGAAACACCGCAAACTAACCTTTTCT
TTTTTCCTGTCATTATAGGGCTATGAAAGTAAATAAATGCCCTTTAGCCGTATTAACGGCACAGCTTACA
AGCCCTGATGGTTGGCAACAACTTTTGCCCAAAGGTGAATTTCGGGCAAGAGATGGTCGTCCGACCGATG
TGCCGCATTGGTTTATTGATGAAACCATTGCTAACCGCTTAATTCAACAAGCTAAAACACTCAAGCAAGA
CATCTTAGTTGATTATGACCACGCTACTCTGCTTAAAGCCAAAAAAGGCCTTGATGAGGGAAATGTGGTT
GCAGCTGGCTGGTTTAGCGATGAGGAAATTCAGTGGTTTGATGATGACGAACGTCAAGGTTTATACATTA
AGCCACGTTGGACACCTAAGGCTTATCAGCAAATTAAAGAGGGTGAGTTTGCTTTCCTTTCTGCCGTTTT
CCCTTACAACGAAAAAGGCGAACCATTAGAAATCCGAATGGCAGCTTTAACCAATGACCCTGGTATTACA
GGTATGCAACGGTTAGCGGTGCTTTCGGCAATGACAGACCAGCAGGAGAAAAATCAAATGCCAGAACAGT
TGCGTAAATTACTCGCAAAACTCGGTGTGGAAATCGCCGAAGGTGCAGAGCTTACCGAAGAACAAGCGAA
AACCGCCCTAGATGCGTTGGAAGCCTTGCAAACAGATAAAGCCCACGCAGATAGTCAAGTTGCAGCACTG
AGTGCGGCAGCAAAAGAGGTTGATTTAACCGCTTATGTGCCAAAAGCCACTTATGATGCAATGGTATTAC
AGGTTGCAGCACTTTCCGCTAAAACCGATGAAGTAGAAATTGATAATGCGATTGCGAAAGCCCGTCAAGA
GGGGCGAGCGATTGAGTCCGAAGTGGATTACTTAAAAGATTTTGGCAAACAACAAGGTGCGGTAGCGTTA
TCCGCAATGCTAGAAAAACGCCCGCAAATTGCTGCCTTATCCGCAATGCAAACGCAAACCACGAAAGTGA
CGAAAGAAACCCAAGGCGAAGCCGTGTTAAGTGCAGCAGATAAAGAAGCTGCGAAATTGCTCGGTATTAG
CGAAGCCGATTACGCAAAAGAACTGGAGGCTAAATAATGGCAAATGTAACCCCTGAACTCGTCAAAGCCC
TGTTTGTTGGCTTTGGTAAAAACTTTAAAGAAGGTTTGGCAAAAGCACCTTCACAATATAGCAAGATTGC
GACTTTAGTGAAATCTACCACCGCATCAAATACTTATGCGTGGTTAGGTCTAATGCCTGGTTTAACCGAA
TGGATTGGTGATCGTACTTTAACCGCTATTCAGTCTCACGGTTATTCGATTGTAAACAAAGATTGGGCAA
GTGGTGTAGAGATTAAGAAAACTGACATTGAAGATGACAATGTTGGTGTTTATAGCCCATTGATTGAAGA
ACTTGGGCGTGCCGCAGCAGAAAAACCTGATGAATTAGTGTTTGGTGCATTAAAAGCAGGTTTTACCACG
GTTTGTTATGACGGGCAGTATTTCTTTGACACCGATCACCCTGTTGGTGCAAATGTGGATGGAACAAGTC
CTGTCTCCGTTAGCAACATTACTGATGATGACACCAGTGTTACTGCAGATAAGGCTTGGTATTTGTTAGA
TTGCTCTCGCAGTCTAAAACCAATTATTTTCCAAGAGCGTAAAGCACCTACTCCAGCACAAATTACTGAT
TTAAACGATGAAAAAGTATTTATGAAAAATACGTTTACCTACGGTGTAGATAGTCGTTCAAATGTGGGAT
ATGGCTTTTGGCAACAGGCTCATGCCGTGAAAGGTGCATTGACTGCGGAGAACCTTTGGAAAGCCATTTC
AGCAATGCGTGCGGTGCGTGGTGATGGCGATAAGCGTTTAGGGATTAAACCAACGCATATTGTTGTGCCT
CCATCTCTTGAAAAAGAAGCTACGCAATTACTTGAACGTGAATTCCGTGTTGAAAACGGGGCAACCGTAG
ACAACGAATTTAAAGGGCGTTTAGAGCTTATCGTTGCAGATTATCTCTAATTGCAAGCGGTCGGATTTGA
GCTGTTTTTTGCAAATTCGACCGCCGTTTAAATGGTATTTAAAGAGGTTTTAATGGGGGAAAATGAAATG
GAAAAAGAGCAACGCTATCAAGTTGTGGTTCACAGCAAAGTGCAAGATGGTTATCGCCGTGCTGGTTTCG
CTTTACAAAAAGGCACTAACTTGCTTATGGATGTCACGGCGGCACAAATTGAGCAATTCAAAGCCGACCC
ACGTTTGGTATTTGGCTCTCAAGACCCGATGCCGACGGAACCAGTTGATGACTTATCAAAAGGGTTATCT
CAAGACGATTCGGATGACAAAACCCAACACCGTGTGGACGGTGGCTTGGTTCCAACCGATTTAACCGTTG
AGCAATTAAAAACAAAGCTCAATGAGCTTAATATTGCCTTTACTAAGGATGCGAAAAAATCAGATTTAGT
GGCATTACTTGAAACGGCTATGTCATCTACTACGTCAAAAGAAGGTGAATAATGTTATATGCCAGCCAAG
CAAGTCTTATTAAACGCTATACCCTTGATGTGTTACTGAGTATTGCTCGAAATACTGATCGCACCTTAGA
CGAAACCAAGGTGCAAGAAGCGTTAGAAGATGCATCGCAAACCATTGATAGCTACTTGGCTGGTCGTTAT
CGCTTACCATTGCAAACAGTGCCAGCCGTGTTAGAACGCCATTGTTGCTACATTGCTCGCTATTTCTTAG
AAAAAAACCGTGCAACTGACCAAGCTCGTTTGGATTATGAAGATAGCATTAAGTTTTTGGAAAAGGTTGC
TTCAGGCTCTATTGCTCTTGGGCTATCAGAAAACGATGAAGCGGTGGAAACGGATAATTCAGCGGTAATG
GAAAGTGCAGGCTCTGTATGGAATCGTGAACATTCACGGGGGTTCATTTGAGTATTATTGCCAAAACCAG
TGAGGCTTTAATTGCCAAAATTAAAGGGTTATGTGGGATTATCTACGAGAAGTCGAAACGCACCCAGGGC
AATGGGATGACAGCTCTATCCGTCGCATTGTGCGTAATCCACCTGCAGTTTATGTGGCGTGGCTTGGACA
AATGCCAAATGCAAATGCTCGTTTAGTGTCGGCTCGCTGGGGGATATTTGTGGTCGCTGATGTGTTGAAC
GGTCAGCGAAAAGATGATGTGGGGATTTATCAAATTGTCGAAATCTTAACAGCAGGCATACACAAACAAC
AAATAAGCCCTTCGGGGATGTTTGAGTTGCAGACAGTGCAAAATCTGTGGAGCGATACTCAAAGCGGTAT
GGGCGTAGCGGTTTATGGTATGTTTTTTAATGCAGCTCAGCCTTTACCAAATGCTATAGATGAGAGTGTG
TTAGCGGATTTCAAAATTTACGACCATACCTTTAACCAAGACACTGATGAACGAACCATTGATGGTAAAA
CTCGTTTACATATCGAACTACCAACCCAAGCAGATGAACAAAGGGGGAATTGATGCCAACGTTTAAGATT
AGACCTAAAACAGGCTTGATTATTCGAGATCCTGATACTTTTGAACCCTTAAATGATAAAGGGGAAGAAA
AAACACAAAGCAGTTATTGGCTGAAACATTTAAAAAACGGTGATGTGGAATTAGTAGAAACGAAAGCCAC
AAAAGAAACAAAAACTAAGACGGAGAACGCATAATGGCGATTTCTTTTAATCATATCCCTTCTGCAATTC
GTGTGCCATTGACCTATATTGAATTTGATAATAGCAAGGCAGTAAGTGGTACGCCATCAGCATTACAAAA
AGTGTTAATGCTTGGCACGAAATTGCCAACAGGTACAGCAACAGCAGGACAAGCCGTACGAGTCACTGCT
CATTCACAAGCAAAAACCTTGTTTGGTCGTGGGTCGCAGTTGGCTGAAATGGTGAAAACCTTTAAAGCTC
ACAATAATATGTTGGATTTGTGGTGTTTACCGTTAGATGAAGCGGAAAGCGGTGCCAAAGCAACAGGTTC
GGTACAGTTGGTTGGTACAGCGACACAAGCAGGTACATTAAGCCTGATGATTGCAGGGACAAACTATAAG
CAGGCGGTTTCAAGTGGTGATACGGCTGCAATGCTTGCAAGCAAATTACAAAAATTGATTGCTGCAGACA
GTGATGTACCTGTTACTGCAACGGTTTCCGATAGCACTATTACGCTCACTTGTCGCTTTAAAGGCGAAGC
GGGCAACGACATTGATGTGCGTTGTAACTATTACTCTGGCGAAACTTTACCCGAAGGGATTAAGGTCAAT
ATTACTGCGATGCAAAGTGGGTCGGTAAACCCTGCTATGTCAGAGGCAATTACTGGCTTTGGGGCTGAGT
GGTGGCATTATGTGATTAATCCATTTACGGATACAGAGAGCTTAAATCTGTTACGCACAGAATTAGTGAA
CCGTTGGGGGCCTCTCAAACAGATTGATGGCATTTGCTTTATGGCAAAACGTGGTACTCACGGCACCGTT
ACCACATTTGCAGAGCAACGTAATGATTACTTATTCAGTATGATGCCGACAAGCAATAGCCCTGAACCTG
CTTATATTTGGGCTGCGGCTTATGGTGCGGTGGTCGCTGGCTCTTTATCTATTGATCCTGCTCGCCCTGT
ACAAACATTAGTGATGGATTTATTACCGCCTGCAATGTCAGACCGTTGGGATTTACCTGAACGCAATACT
TTGCTTTATAGCGGTTTAAGTACCTATACCGTCAATGCTAATAGTCAGCCACAAATTGAAGCGGCGGTTA
CGATGTATCGTAAAAATGCATTTGGGGATAACGATGAAAGTTATCTGTATGTGGAAACTATTGCGACGCT
AAGTTATATCCGTTATGCGATTCGCACTCGCATTACGCAGAAATACCCACGCCACAAGTTAGCCAATGAC
GGCACACGTGTGGCACCAGGGCAAGCGATTGTAACTCCGAAAATTATCCGTAGCGAACTTTTAGCATTGT
TTACAAAATTAGAATGGGCAGGTCTAGTAGAAGACTTTGATGCATTCGCCAAAACGTTGTTAGTTGAGCG
TGATGATAATAATCCATGTCGTTTAAATGTGCTTTCAAACGAGAATTTAGTAAATCAATTCCGTATTTAC
GCACACGCAATTCAGTTCATTTTATAAGGAGCTTTAGATGGCAAATCAATATCAAGGCGTGGCATACGTG
CGTTGCAATGGTACGGAGTATGCTTCTGCCGATGATGCCACCCTTACCCCTGGTGGTGTAACTCGTGCAA
CGGTGAAAGGCAGTCGTGTTTATGGCTACCAAGAAACCCCTGAAGAAGCCACGGTTGAAGCGACCTTCTA
CAACAACGCTGAAACCGATGTACTGGCATTAAAAGATATTACCAATGCCACGATTGAGTTTGAAACGGAC
GTTGGACAAACCTACCTGTTAGCGAATGCATGGGTGGTGGATGCGGTAACCTTGTCAAGCAAGGGTGAAA
TTAAAATCAAGTTCGCTGCAGTGCAGTGTAAGCGAGTATAACTATGCAATTAGTATTACAGACAGGCTTA
ATGTTTGGCGATGAGCCACAAACCGAAGTCACCTTGCGTGAATTAACCACAGGCGATTTGCTTGATGCAG
AAGTTGCTGCTGAACGTATGGTAATGTCGCCTGATGGCGTGCCTGTATTGGTGAAATCCCCTGCGCTTTT
TGGCTATGAGATTTTACGCCGTCAGATTGCATCTATTGGCAAAATCAACGGCCCGATTTCGCTCAAAATG
CTCCACTCGCTCACATCAGAAGATTTAAACCGCATTTCCGTGTTTGCGGAAACCTGGGAAGCAACCAAAG
CGACACAGGTGGTTGAGCGGGGGCGATTGGATGCAGCAGATACCGAAACTCGAAAAGACGTGTCTGCTGT
TAGCTAAGCATTATCAAAGTAATCCAGACTGGTTACTATCTAGACCTATTTTTAACTTGCCACGCTATAT
TGGGTACATAAATACAGGAGAGAAAGATGGCAAATAATTCTACTTCGTTTTATGTCAATTTAGCGGGCAA
TGTCTCTTCACAAGCGTCCAAATTTGGCAATGCGTTATCGACGATGGCAAATAAGGGCGTTTCTAATATG
AATAAGCTCAGTAATTCGGTGAAAAAAGTCGGTTCTGGGCTTGCATCGCTTTCTCAAAAAATCAATAACG
TGGGCAATATTGCCTTGCCTGTGTTGGGCGTTGGGATTGGTGCAGGTGCTGCTGCGGTAAGTAAATCGAT
GATCCGTGTGGCAGCCGATTTTGAGATGGCGAATATCCGTATGAAGCAAACCTTCGGCAAGCGTGGCGAT
GAAGCGATGGCGTGGCTGAAGAAGTTTGCGACTGATACCCCAATGGCATTCGGTGATGTGCAAGATGCTT
CAATGCGTTTAATGACTGCTGGCATTGATCCTATGAACGGCTCTTTACAGGCATTAGTGGACTATAACGC
CAAAGTAGGTGGTAATGCTGATAACTTAAATGGCTACATTTCTGCAATTAGTAAAGGGTTTATTAAAGGC
AAGCTGACAATGGAAGAGGTTAATCCATTGCTCGAGCGAAATGTTAAGGTTTTTGATATTTTAGCTAAGC
AAACTGGTGGTAAATATACCGCTGATCAAATGCAAAAAATGTTGGAGAAAGGTCAATTAGGACGTGCTGC
TATTAATGCTCTTTTAAAAGGTATGGGTGAGGATGCTAAAGGTGCAGCCAAAGAACAGATGAAAACTTGG
GACGGTTTGGTCTCAAACCTTGAAGATACTTGGGTCTCAATGCAAGCTCAATTTATGGAGCATGGCGCAT
TTGATAGCTTAAAGAAAGAGCTTGGCAGCTTTTTAGAGTGGCTGAATAGCAAAATTGATGATGGCACGTT
AGATGAATTTGCCAAAACCGTGAGCGAAACCTTAACCGATGCATTGAAACAACTGAAAGAAACTGCGAAT
GATGTTAAGCCGATTTTAGAGAAAGTCGGCTCTGTAATGGGGTGGGTATCAGAGCAAGCTGGTGGCTATG
GCAATATCGCTAAATTTATGGGTGGCTTTTACCTTGCCAACAAGGTGGCTAATTTAGGTGTAACTAAAAA
TGTGGTGAAAGGTGGCTGGGGGCTGGCGAAATGGGGCTTCGGTAAATTCCGTAAGGGTAAAGGCGGACAA
GGCGGAGCGGCTGAAGAGGTTGCAGGTGCTTTAGGTTCGGTAGCGGGCGTTACGCCTGTTTATGTCACGA
ACTTCCCTGCGAGTTTTGGTGGCGGTTATGGTGGTGTTGAACAGGATAAACGTAAAAATAAACGTCAAAA
CAATAAAAAAGGCAATGGCAAAAACCGTGTTGCCGGTGTAACCACGGCTGTGGCGAGTAATGCAAAAAAA
GCTGTGGCTAACAAAGGGGTAACACAAGCGGTCGGAAACACAGTGAAATCTGCAAGCCAATCACTTAGTG
CAACCACCAAAGCGGCAACATCCGCCATTAGTCGTACTGCAACCCGAGCGGTACCTTATTTGAATGTGGC
TGCTTCTGCGGTAGAGGGGGCTATGATTTTAATGGATGAACAATCAAGCACTCAAGATAAATCGGAAGCG
ATTGGTTCTATTGCTGGGGCAACCGCAGGAGCCATTGTCGGACAAGCTCTTATTCCTATTCCTGTTGTGG
GGGCTGCTGTTGGATCTTATGTGGGCAGTTGGTTAGGTGAATGGCTTGGCTCTGAGGTAGGCGAATATCT
ATCTGATCCTGAACCGATAAAAAATGAGTTAAATGGCACTATTCAGGTGGCGGTGAAAGCATCTGAACAT
CTGATTGCGACTGCAACGGCAAGTAAAGTGCAAACCAACCAAAAACAAGACAATATGAATATTGCCGTGC
AAATGGGGACGCTTGGGCCTGGTATGGGGATGTGGTAGGAGTAATGAATGACAAAGATGACAGGCAAAGG
TAGTTATCGTGGCGTACCGTTTTGGATTGAAGATGAGCAGAGTCAAAATGGTGGACGTCGTGTTGTTACG
CACGAATATCCTTTACGCAATGATGGTTTAACAGAAGATTTGGGCAAACGCCTACGTCATTATTCGGTAA
GTTGTCTTGTGATTGGGGATGACCATATAGACCAAGCGGAAGCTTTAGTCGATGCGCTAGAAGCAGATGG
TGCCGGTACGTTAAAACATCCTTATTTTGGTACACTTGAAGTGCGTGTTGATGATTATCGGATGCGTCAC
TCCACTGCTCATCAGCGTGTTACCCGTTTTGATATTACTTTTTTACCTGCACTAGATAGTAATGCCCCTG
AAATTGCGGAAGATACCGCCTATTCGGTCTTCACGGAATATGAAAATGTGCTGAATAGCCTTGCAGACGG
GTTTGCGGAAATGGTGGAGGATGTATCGGGCTTTATTGAGTCAATGGTGGACAATCCGCTATTCCGTTTG
GTCGATACTACAATGGGGTTTATTGAAAATGTCTTTGAGGGTGTGGCAAATACAGTAAGTGGCTTGACCG
CAGTAAAAGATAAGGCATTGTCAATAAAAAATCGTTTATACGGGTTGCTACTTACCCCTAAAGTGTTGGC
TAGAGAACTGCAAGATTTGACCAAACTTAATGTAAAAAGTGCGGTAAATTCACAGCGACAATTTGTACAG
CATATTGTTATTACTGACTCTATCGACACAGCATTAAGCAATCTCACATCAGGGAAAACGGAAATCAGCA
AAAGTACCCTAGATGAGATGATGGCAGCGAAAACGAACAATGTGAGTGAAAGTGATATTTTAAGCCGTCA
GTTTCGTAATTTACACGAGCAAGAGATCTTTGATGCTTTAATGAATAAGACCACCTTCTTGTTGAAACGT
TTGGTGCTGTCTACGCTTGCGGTTGAATATGGCAAGGCAATCTCCGATGCGGTTACGGAATCGGTGGCAC
AAAAAGCGGTAACAGAAAGTACGGTAGCGGGGTTAATTGAGTCGAAAGCCGATGTACAACGCTATATCAC
TGATGTCGATGAGCAACTGGAAGCGGTTATTTTGGATAACGCCGATGCAGAACAATGGAAAAGTTATCAA
GTCCTTGAAACTTATCGTTTGATTTTGTTAAAAGACTTGCGAGTGCGTGGCGAACGGTTAGCAAATGCGG
CGGATATTACGTTAAAAGATACCTTTCCTGCAGTATTGTTGGAATACCAACATACAGGTAATGCGGTAAC
GTGGAAACGCTTGGCGTTGCGAAATGGCATTGCTCATCCGTTATTTTGTTTGGGCGGTTCAACCATTGAG
GTGTTGCAATAATGGCAGAAGAAAAAAACTTACCTAAAATTGAGTTGTATTTAAACGGTAAAATCTTTTC
TGGTTGGAAAACGGTCAATATCCAACGTTCACTTGAATCAATGAGCGGTCGCTTTGATTTAGGTATTGCA
GTACGTCCTGAGGATGATATATCGGTACTGAAAGTTGGATCGTCTTTAGTGTTGAAAGTGGGCGGTCAAA
CGGTAATTACAGGCTATTTGGACGAGCTAAAACAAAGTATTGCAGGCACTAATAAGCAGATTGATATTAG
TGGTCGAGATAAAACCTGTGATTTGGTGGACTGTGCGATTATCCATAATAGCTATCAATTCAAAAACCAA
ACGGCAAAACAGATTGCTGAAGCGATTTGCAAGCCGTTTGGGATTAAGGTGGTGTGAAATGTGACCACGG
CAGAAGCTAATGAGCGTATCCCTGTTTGGCAAGTCGAACCAGGGGAAACCGCTTTTGATAATCTCAGCAA
AATTGCTCGCCATAAAGGTGTATTAGTCACAAGCGATGTGGACGGCAATTTAGTGTTTACTGAACCAAGT
ACTGCCCACGTGGGTGAATTAACGCTTGGTGTAAACCTGTTGGAGTTAGAACAGATGGATAGCTGGCACC
AACGTTTTTCGCTTTATCGGGTCATTGGTGATGCAGAGCAAGGTGGTGAAAAAGGCGATGTTGCAACTAA
AAATAAAGCGGTCAAAGGCTCTAGTTCTAGTCAATCAGATAAAGATAACGTGACCGAGTTTACAGGATTT
GTGGGGTAAAGAATGAGTGCAAGTGGTTTAAAAGTTGAAGTAGCAGATCCTGTAATTACTCGTTATCGTC
CGACCATTATTATTGCCGATGATAATATGACTGGGGCAAGTGGCTATCAGCGTGCCGATTGGGAACGTAA
ACGACGTACCGCAGAAGGCTCGAAAGCCACAGCAAAGGTTCGGGGTTGGTTTAAGCCTGATGGTTCGCTT
TGGCTACCTAATGAGGTCGTGGTACTTGATGCCCCACTGTTTAGCATTAACAAAGTGGAGCGTTTAATTA
TTGATTGCAGCTATACCCTTGATGATAGCGGTATGGTGACCGTGATGACATTAATGCACCGTGATGCCTT
TGATGAACCAGCCGATGAAACATTGGACGATGTGGACGGTACAAGCGGTAAAAAATCATCGAAAAAAGGC
AAAAAAGCTAAAGCGAAGAAAGCGAAAAAATCTAATAAAGATAACGTAGCTGAATTTACAGGCTTTGTCT
AATACGAATTTAAACGTTATTTAAAGGAGATTTATGCAAGCTTTAAATCGTGTGATTGCCCCACTTAAAC
GAGGGTTGCAGTTATTAGTGAGCCGTGCGGTAGTGTCAGTTGTTAATGATGCTTATGCTCGGCAAAATTT
ACAGCTCCGCTTACAATCTGACGAGGTAGCCGATGATGTGGAGCGGTTCCAGAATTATGGACATTATTCG
GTACCAAAGGCTGGCGAAGCGATTGTGGTGTCGGTGGGTGGGAAACGATCTCACTTAGTTGCTATTGTGG
TGGATGATAAAAGTGTGCGTCCCGCTGGGTTGATTGCAGGCGATTCTGTGTTGTATCATTTAGATGGTCA
TCAACTCCGACTCACCGAAAATGGCGAAGCCATCCTTTCTTGTAAAAAATTCACGATTGAAACTGAAACC
CTTGACTGCAAAGCTCAGACAGTTACGTTTGATAGTCCGCAAACAACGTTTAAAGGCGATGTTGCTATTA
TGGGAACATCAACAGCAACAGATCATATGTCGGGCGGAATCAGTGCAAAAGACCACGACCACGAGCAAAA
AGTGGGTAAACCTGTTCCGTAAGGAGCAGTAAATGTCAGATTTAGCCTTGCAATGGCGAGATGGCGAAGG
CGACTTGGTTTTAGATAACGAGTCGCTTTTATTAGATGATACGCTTACCAATGCCATTGTCATTAGCCTT
TTCACTGATTTACGTGTGGATGGCGAGCGTGGTTGGTGGGGTAATTCTTTTAATTCTGATGATTATCAAA
TGGGCTCAAAGTTATGGACATTGAGCCGTTCTAAACAATTAGCGAGTGTACTTGATGATGCACAACGCTT
TGCTACCGAAGCCTTGCAGTGGATGCTTGATGATAAGGTAGTTCGCAGTTATCAAGTTTTTGCTTCTAAT
CCAGCCCCTTCAGTTCTGTTGTTAGAAATTTCGTGTGTGATGCCAAACGGTAGCACAGAACAACGTACTT
TCACAGCAAACTGGAGCCTTTAATGTCTTTTAACTCTCCGACATTATCAAGTTTAATCAAACAAGGTGAG
CAACAATTTCAGCATCGCTTCCCAACGCTTAAACGTAACAATGTTTTAAGCGTGATCAACCGTATTTGTG
CGGCAATGAGTGCTGGGGAGCATATGCACCTTGATTGGCTTGCTCGTCAAATTATCCCGACTACAGCTGA
AGAAGAATACTTAATTGAATACTGTCTTTATAAAGGTATTGTTCGTAAGCAAGCAACTACTGCTTCGGGG
TATCTCACTGTGACCGCAGCCATTGATACTACTATTCCAGAAGGTACGGTGTTTGAAGATAGCTCAAGTG
GCTTAACTTACATTACAACAACCGAAATGAGTGTGAAAGCTGGTACGACGGATATTGCCGTGCAATGCGA
AACGGACGGTGCTGATGGAAATTTATCGGTAGGTGTGTCTCTCTCATTAACCTCAGCAATTTTGGGTTTA
CAGCCTACTGCAACCGTGAAATCAATGACAGGTGGTGCGGATATTGAGCCTTTATCTCGCTTACTTGCTC
GCTTGATATATCGAGTACAAAACCCACCCGCAGGTGGCGCTCCACACGATTATGTTCGCTGGGCGACAGA
AGTGGCTGGAGTGACTCGTGCGTGGTGTTTCCCCCGTTATTTTGGTGGTGGGACTGTTGGTGTTGCATTT
GCTTGTGATGATCGGAGCAATATTTTACCAACAGAGGACGATATTGCTCGTGTGAAAAACTATATTACAG
GTCATAAAAATGAAGCGACAGGACAATTTGAAGGTATGCCTGCGAATGTGGAGCTTTATGTATTTGCCCC
ACAATTTCAAGAGATTAATTTCAGTATTCGCCTTGCACCTAATACAGAAACATTACGGCAAGCTGTGAAA
AAAAGTCTGCAAGCCTATCTTATCAATGCTGGTGTAGGAGCCTTGCTTTATTTATCTCAAATTCGTGCAA
CTGTATCAAATACAGCTGGTGAGGTCGATAACAGTGTTATGTATCCAACAGCAGATATTCGGTTGCCAAG
TAATCATATTCCAGTAGTAGGGGAAATTACATGGCTATGACACACGAGCAGTATTTAGATGCTGCGGTGA
AATTGCTACCCGTGGGATTAGCTTGGAAGAGAGCTTTAAATAGTAATTTAACTAAAGTGCTTGCAGTGCG
GTGCGACCAACTTGTTGAGGTAAACAATAAATCTCACCAACTGATTAAAGAGCGAATGCCAGGGAAGGCT
ACTCTTCTGCTTGAAGAATGGGAAGGTTTTTTCGGTTTGCCCGAGTGTGGACGAAAAATCACAGGTAAAA
CACTGGAACAACGACAACAGCAAGTACAAGAAAAAGAAAATGAAGTTGGCTCGAATTGCAAGTTATTTCT
AGAAGAAATCGCACAAAAAGCAGGATTTAAAGTAAGAGTTTTGAGTCATTATCCTCATCATTGTTTGAGG
GATTGTACTTATCCACTTTATGAGCAGGAAAACCATTGGCGAATTTTTGTTTACAGTCCTGCCGTATCAA
TTATTCGGCAAGCGACTTGTTTAGATGATGTGTTGAAAAATTTAGTGTTATTTGAGCGTAATAAAGAGTT
GGAATGTTTATTAAAACGCTGTGCATATGCTCATTTAGAATTTGTTTTTATTTACGAAGAGGAAGCTTAA
TAATGTATCACTTAGACAATGAATCAGGTGTTTCTACTTTTGCATTAGTACCAGTGAAAAACACTCAACG
CCTTTGGTTTACTGAAGGTGGTCATGGTAATGCTATCAGCTATCCTGGCGCTGACTGGTTTAATATGGTT
CAGGCGGAATTACTCTCTATTTTAGATGATGCGGGTATTCAACCAAATAAAGGGCAATTAAATCAGATCT
CGCTTGCTATTCGTAAATTATCAGAAAATAAAATTGAAAATTTTGGTCAACAACTCAAACAAGCTGATGG
CTACAAACTCGTGGGACGTTGTAAATCTATCGCAGAACTTCGCACTATCCGCCCGACAGAGCATGGGCAA
CGAATCTTGGTAGATGCGTACTATGAAGGTGGTACAACTGGCGGTGGTGAGTTTGTGGCTGACTTGCAGG
ATATGATTACGCCTGATGATAGTGGGCTTTGCTTTGTGGTTGAAGGTGGTAATGCAGGGCGATGGAAACG
TGTTTTCGGCAGTGAAATTTCCGCCTTTGAGTTTGGAGCTGTAGCTGATGGTGTCACTGATGATTCACTA
GCAATGAATGTTGCTGCAGCACATTGCCAAAAGAAATGGGGTAAAACCTTATCGCTTTGTGGTGAGTTTT
ATCTCGGTTCAACAGTTAATCTTCGCCATTGTAAAGTGGATGCTACTCGTGCGAAATTTATCGTAGGTCA
TAATGGCATTGGTGTGATTTTAGGTGGTGCAGGAAACAATGCAAACAACCCGATACAACAAATAGATGAG
GTTATCCGCACAGCAGGAATGCAAGCTAGCACTCGTCGTTCGCCTTTGGTACGAATCATCGGGGCAAAAG
GACAACATATTAGTATCAATCGTGCGGATTATGTGCAGATTTATGCGGATGCCACTGTCGGTAGTTCATA
TAACGATAACTATTCTAGTGCTTACTCCACCTTTAACTTTAAATATATTAATACTATTGAACTTTTTGGC
GAAAATGGTGGTTGGATTAACGAGAATATGTTTAATCTGAATCGATGCCATAAAATCGTGCTTGATGGTG
ATTATCTTCACAACCACAATGTGTTTAATCGTGGTTGTATGGAAGGACAAGGTGAAATCTATTGTAACGG
GTCGAGTAATCAGTTTATAGGTTTTCGTTTTGAACGTAGACCGAGTAATAGTAGCGACACATTATTCATT
ACGTTCACAGAAAATGCTTGGAATAACCATATTGAAGCAAGCTGGCAATCCTCAAAAGGATACACGAATA
ACCCTTATGGAACGCATTTAATCACGGTGATTGATGACGGTTTGGGGAATACTATAAATCATATTGCAGC
AAAAAATAGTCAAGACGTTCCTATATTTTCGCTAACGTCGCAAGCTGATATGGCTACAGCAGGCACAGGG
ACTGGTGGTGTAGTGGGATTAAGTAATTTGTCAGGTGTGCGAAATTTAAAACGTTTACCAAATGGCAAAT
TCGAAATTATGAATAATCATACTGTAATTTACGAATCGCCACTCATTGATCTTGCTCAATCGCCGATTGT
GTGGTTTCGCTCTTCTGAACCGCATTTTCGAGTGAGTGTGTACTATTTCAATGCACAGGCACAACGTCTC
ACTAACAAGTCGGAAGTGGGTGAGATTTTTAGTGGTAGTCTGCATTGGAACGATACTGAAGGCTTTAGTT
TTATGCAGGCAAATGCACAGAATGTCAATATTCATGCAAAACCAAATCAAGCACGATTTGCTAAAGTGAT
TATTTCATCTGGTTCAAGTGTGGCTGGATTGACGTTTGATGCTTTTGCTTTGGGTATTCGTCAGTTTAAC
TGTTTTTCTAAAATTGATGGTTTTCGTCTTAACACATTGACTGAGCAGAAACTCGGTAATCAGCCATTAA
TTTATCAAAATCAAGAAATTGATATGAATAAAGTGACAGAAGGCGTGGTTTGCTATAAATCTGACTTAAC
CGAAATGCGCGTGAACATTCAGAAAATGCCGCTATTGATGAAATCTATCGTGGATAAAACTATCACGCTT
GCGGTGCCCAAAATGTTCTTAGAGCGTGGCAAAGGCGAGTTGCTTTACAAATCAGATACAGACGGCAGCT
ACAAACGCATTGCGGTGGCATCGGGTTATCACATCACTATCACGCTAACCGAAAATGCGCCAGCAGATTT
AAGCGTAAACAGCGAAGCCTATTTCATCATCACTAAAGTAAAAGGGTTATAAAAATGGCAAATTATCAAG
GTCAATATGTGTTTCGCAAATCGGACAAAGCGATGTTGATGTGGACAAAAGAAGGTGAGCTTAGCCCCGA
ATTTACGGCAATTCCCCCGCCGACAGCTGACCACGAGTGGCAAAATAATGAATGGGTATTGCCCAAAGCG
GTTTATTTAGCACAATTAGCAGAGGCAAAAAGCTATTTATTACACCAGTTAACTGACAAGGCAGACCGAT
TTAAAGCACAGATTTTATCGGGCTACTCCCAAGCAGAAATCGACAGTTTTTATCGCCAAGAGCGTGAGGC
AAGAGAATGGAAAGTCAACAATCAAGTGAAAACGCCGATGTTAAGCCAAATTGTCGAAAGTCGCCCTGAA
GTGCCGAGCCTTGCGGTATTGGTTGAAAAAGTGATTGAAAAAGCTGATGCCTTTTCGGCAGTGATGGGGG
GCATTATCGGTAAAAAACAAGCGATTGAAACCCGTATTGAGCTTGCAAAAAACAACGAAGAATTAACCGC
TTGCGAACAGGAGATTGAGCAATGGCAACTAGCGAACCACTAAACAAATGGGGTTATCATGTCTTAATAG
CCTTAGACCAACTAGCAAACGCCCTACTACGTGGGGCATCGGACGAAACCTTTTCAAGCCGTACTTATCG
AGGGGCGGTGCTAGCCAAACAGCCTAAAAAGCGTTGGAAAGTAATGTATCGCATTATTGAGGGTATTTTC
TTTTGGGAAAAGGGTAAACACTGTAAAACAGCATTTCAAAGTGAGTTAAAAAGAAAACAATATCCAGCAA
GTTTTAGGAAAAAGGAGATTGAATGATATTACAAAAGGAACATGCTGATAAAGCAAGCAAGCTTACAACG
ATTTTGACAACTATTCTGAGCGTTTACAACATATCCCTGACATTAATCAACTACGCCAACAATTAGCTGT
TGCCCTTGCTGATTGCCCCAAAGGTAAGCGGTTAGATAAGACGAAAAAATTGCAACTAATTGAGATTATT
GAAGCGTTTAAGGGATATAAAAACCCACATATTCTATGTTCTTGGCTATTGTTTAGCGGTCAGCAAGTGA
AGAGTCTTGAGGAGTTATATACTCAAGACTTCTGGCATTGCTTACGGCAGAGCGATTATCCAAGTGCAGA
GGGTTATCTTGATGGTGTAGAGATTGTTTGCGAGTCGTTTCATCAATTAGTGCCGCGTTTTTCAGGTAAA
GAAAAGGTGTTACTTGTGCTTGACCCACCCTATCTTTGCACCAAGCAAGAAAGCTACAAACAGGCAACCT
ATTTTGATTTAATTGACTTTCTAAGGCTTATCAACCTAACTAAACCGCCTTATATTTTCTTCAGTTCAAC
AAAATCGGAGTTTATTCGGTTTATTGAGTATATGCGGGAAGATAAAGTAGATAATTGGCAAGCGTTCGAT
GGAGCAAAGCGGATTGTGGTGAATACATCTACAAGTTATAGCGGAAAATATGAAGACAACTTAGTGTATA
AATTCTAAGAATAACGCCCTTTAAAGTTGGTTTAAAGGGCGTTTAAATTTAATCTAATTCAGATAATAAA
CAATAAAACGGCGGTGCTGATGGGGCGGTTGAGGTAAATTGTACAACGCTATCTTTGCGACCATCTTCAA
TAAAACGAATATCTAAGAATGCAAGGTTATACACAAAGGTTTGTCCCCGTCCATTTGGTAAGGTGTATTG
CGATCCGTCAATGGTAAAACGTTGTTCTTCTCTTACTGCAACTAAGGCTAGCTCTAACATCATTTCTTGC
TCAGTTCTCATTTTGAAGGTTGTTATTTTAGGCTCTCCTGTTTTGTTCAAGTGACGACAGGATTACTCTG
TTAGCCCTGCATAGCAAGTTTAGTTTGAGTAAAAATAACTAAGTGCGGTGTATTTAGGCTGGGGAGGTGT
GGACGGCTAATTGTAAGAAAACCATTAAAATAGCGAAAAATCAATATTTGAAATTTTTCGTTGTTTTAAT
GGTTATTTTTCGCAGTTTTTTTGGCTCGCAACATCGAAAGTCCATTGTGAAGCAAACATAAAAAATGCGA
TGAAATGAATTCATCGCATTTTTGTTCAAAAGAAATGAAAATTATTTACCATCCCAAGCATGAATTGCTT
TAGCACGGACATCTAATTTACTTTGTGAGTCGCCTTTGAAGTAGTTCTTATCTAAACCACCTTCCCAGTC
ACCATATTGGGTATTTGGTAACACGATGAATTTTTTACCAAAGGCTTTGCTATTTTTCGCTACGAAATCA
CGGCGCTCTGCATTGGATTTTTTGTAAGTTACATCACCAAAATCGTTTAAGTTATCGCCCACAAATAACA
CGATGTCATAACCCATATCTTCAACTTGTTTGAAACGTACAGATTTGTTGGATTTATCTTTTTTCAACAA
CAAGGTTTTATCATTCACCCCAGTGAAACCAAGACGTTTCATATCATCCACTGTCCCTGCTTTTTCTACA
TCATCACGACGGTTAGAAACGAAGAACATCGTACCGCCATTGGCATTGACATAATTAGAGAACTCCACTG
CGCCAGGAATCGCTGCGGATTGTCTCGCGTCAACCCATTTTGTCCATGTTTTCGGTGAAAAACCTTGTCC
ACTTTGTACTTGCCACCCCGCATAAGCACTGTTATCAATCATGGTTTCATCTAAATCCACCACCACGGCT
TTTTTCTTACCTTTTTTCGCTTTTGCATGGTCAAATGCCATTTTGGCAGAGTTAAACGCTTGGTGTGCTA
ATGCTGCATATTCGCCCGACTGTTGCGTCCAAATTAACCCCATTGCCACTTGTTGCTGCAATTTTGCTTG
ATTAGCTTGCTCGACCGCTTGTTGATTTGAACAAGCCGCTAATAAAACGAGCGAACTCACGGCAATAACT
GATAATTTAAATTGCTTCATTGTATTCTCCTTGAAAATTCCATTCTGACGATGAGGTTATTAATGTAACA
AATTCATTCTCCTATTGTCATAAATCAGCGCGTTGAATGTGACTAAGATCACATATTTTTTATTCAATGT
GATTATTTTTACATCCGCTACTGCAACATCAACCACACGAAATCGAAAAGCTTATGCTTTTTGAACGCCT
TCTTGCTGTTTTACGTTATAATGGCAACCTCTTTTCATTAAATAAACGGATAATTTATGGCAAAAATCGC
AGAAAACCCTTTAGTCTTAGTGGATGGTTCTTCCTATCTATACCGCGCATTTCACGCATTTCCGCCTTTA
ACGAACTCATTAAATGAGCCAACTGGCGCAATGTACGGTGTATTAAATATGTTAAAAAGCCTCATTTCAC
AAGTACAACCAAGCCATATTGCCGTGGTTTTTGATGCGAAGGGCAAAACCTTTCGTGATGAAATATTTGA
ACAATACAAATCTCATCGTCCCCCAATGCCTGAGGAATTACGCAGTCAAATTCTGCCACTGCACAATATT
ATTCGTGCCTTAGGCATTCCCTTGTTAGTGGTAGAAGGTGTGGAAGCCGATGACGTCATTGGTACCCTTG
CGGTGCAAGCCTCTCGTACCGGAAAAAAAGTCTTAATTAGTACCGGTGACAAAGACATGGCGCAGCTTGT
TGATGAGAATATTATGCTCATTAACACCATGAACAACACTTTATTAGATCGCGAGGGAGTACTTGAAAAA
TATGGTCTGCCTCCGGAATTAATCATTGATTACCTCGCGTTAATGGGCGATAGCTCAGATAATATTCCGG
GAATTCCAGGCGTAGGTGAAAAAACGGCGTTAGGTCTGCTACAAGGCATAGGTAGCATGGCTGAGATTTA
TGCAAATTTAGACAAAGTCGCCAGTTTATCCCTACGTGGCGCCAAAACATTAGGAGCAAAATTAGCCGAG
GCAAAAGATCTCGCTGATTTATCTTATCTACTCGCCACCATTAAAACCGATGTTGCACTGGATGTCAGTC
CAGAACAACTGACTTTTGGTGTTGCGAATAAAGATGCCTTAATTGAATATTTTGCTCGTTATGAATTTAA
GCGCTGGCTTAACGAAGTGATGAATGGAGGAGAAAGCTCCGTCACCAATGGATCGGAACAGGCAGTGAAG
ATCAATCCTTACCAAGCCACTCCAAGTGCAAATGAGAGAGAAAATACCGTTTCTGTCCAAATTGACCGTA
GCCAATACCAATGTCTTCTCGAACTCAGTGAATTGAAGCGCTGGATAGACAAGCTTAATCAAGCCAAATG
TATTGCAATTGATACTGAAACAGACAGTTTAGACTATATGGTGGCTCATTTAGTCGGGGTATCTTTTGCG
TTAGAGAATGGTGAAGCTGCTTATTTACCATTACGCCATGATTATCTTGGCGCACCTCAGCAAGTAGATT
TTCAGACCGCACTTTCTTTGCTTAAACCTGTTTTAGAGAACCCTGAAATCCATAAAGTAGGACAAAATAT
TAAGTACGATTTAAGTATCTTTGCTTGTCACGGTATTGAAGTACAAGGCGTGAGCTATGACACCATGTTA
CTGTCTTATGTGTTAGACAGTACTGGGCGCCATAATATGGATGAATTAGCCAAACGTTATTTAGGTCACC
AAACAATTCACTTTGAAGATATCGCGGGTAAAGGCAAAGCTCAGCTCACTTTTAATCAAATACCACTTGA
ACAAGCGGCGGAATATGCGGCAGAAGATGCCGATATTACCATGAAATTACAGCAGGTCTTATGGGAAAAA
GTGGCAGCACAGCCTGAATTAGTGAAGTTATATCAAACCATGGAACTGCCTTTAGCCTCGGTGCTGTCTC
GAATTGAACGTCATGGCGTGCTCATTGATAGTGACGCACTGTTTAGTCAGTCGCAACAAATTGGCGTAAG
ATTGACCGCACTTGAACAACAGGCGTATGAATTGGCTGGACAACAATTTAATTTGGCCTCAACCAAACAG
TTGCAAGAGATCCTGTTCGATAAATTGAGCTTACCTGTCTTGAAGAAAACGCCTAAAGGCGCGCCGTCAA
CGAATGAAGAAGTCTTAGAAGAGCTTGCCTACGAGCACGCCTTACCAAAAATTCTTGTGGAGCATCGTGG
ATTAAGTAAATTAAAATCCACTTATACTGACAAATTACCGCTCATGGTGAATAAAGACACGGGACGTGTA
CATACTTCCTATCATCAGGCGGTAACCGCCACAGGTCGTCTTTCATCGAGTGATCCCAATTTACAAAATA
TTCCGATTCGCAACGAGGAAGGGCGCCGCATTCGTCAAGCCTTTATTGCACCTGAAGGCTATCAAATTAT
GGCCGCGGACTATTCCCAAATTGAACTGCGAATCATGGCTCACTTATCGCAAGATAAAGGGCTAATTAAC
GCATTTAATGAAGGAAAAGATATTCACCGTTCAACAGCGGCAGAGATCTTTGGCATTCCATTAGCGCAAG
TTAGCAGTGAACAACGTCGTAGCGCCAAAGCCATTAACTTTGGTTTAATTTATGGCATGAGTTCATTTGG
ACTTTCTCGTCAATTAGGCATTCCACGTCATGAAGCACAAAAATACATGGACTTGTATTTCCAACGTTAC
CCCGGTGTACAAGCCTTTATGCATGACATTCGCGAAACAGCCAAAGCACAAGGCTATGTAACAACCTTGT
TTGACCGACGCTTATATTTACCTGATATCCAATCTTCCAATGCCATTCGTCGCAAAGCAGCTGAACGGGT
TGCCATCAACGCGCCAATGCAAGGGACAGCGGCAGATATCATTAAACGTGCGATGATTACTTTAGATCGT
GAAATCGCAGGACAACCTGACATTAAAATGATCATGCAAGTACACGATGAATTGGTCTTTGAAGTACGCT
CAGATAAAATCGAACACTTTCGCACGATCATCAAAACCACGATGGAACAAGCTGCTCAACTTGTGGTGCC
ACTGATTGTAGATGTGGGTGTGGGTAAAAACTGGGACGAGGCTCATTAA


>3	 2201294-2217641
TTCAAGTCCTGTTGGGGGCACCAAAAAACCTTTCATACCTCATCAAAACTAAACGAAAAACCCTTTAAAC
ACTAGATACAAAGCCACTTTTCCTATATTCTGCTATTCGTAACTAAACGCTTTAAAACGCATCTAATCAG
ATATTTTAGTAACCATTATAGTAACCACGTGATAACATCTAATTTTCATGGTTACATAAAATGATATGGA
TGGTTACTAAATATGCCTAAAATCACTAGACCTTTAACAAATACAGAAGTAGAAAAAGCTAAACCTCAAG
CCAAAGAATACACACTTACAGATGGATATGGATTGTTTTTACTTATTCTGCCTAGTGGTATTAAATCATG
GCGTTTTAATTATGCTCGCCCTATCACTCAAAAACGCACTAAAATTTCTTTAGGAATTTATCCAGCGGTA
TCTTTAGCCCAAGCTCGTGCTAAACGAGAAGAATATAGGGCACTACTCGCACAAGGAATAGATCCACAGG
AACACAAAGAACAAGAACAAAAGGCAGCAATAACCAAAATAGAAAATAGTCTACTGTTTATTGCTGAACG
CTGGAAAGCCAAGAAAGCCCAAGAAGTAGAGGCATTAACGCTAAAGAAAAATTGGCGACGTATGGAAGCG
TATTTATTCCCTGTCATTGGAAATATGCCAGTCAATGAAATTGTGCCTAAGATAGCTATTGAATCGTTAG
AACCACTTTATAATCAAGGTAAAGGAGATACATTAAGACGAGTAATTAGGTTACTCAATGAAGTACTAAA
CTTTGCCGTAAACTACGGGCTAATTCCTTTTAATCCGTGCTTACAAATTAATGAGGTATTTAGTTTCGGG
AAATCAAACAACAATCCCGCAATCAGCCCTAAAGAGCTACCAGAATTAATAAAAACGGTAATGTATTCCA
GTGTGGCTATTCAAACAAAACTATTATTCCAATTCCAATTATTAACTATGGTGCGACCATCTGAGGCAAG
TAATGCCACTTGGTCTGAAATTGATTTAGAAAAAGCATTGTGGACAATCCCAGCTAAAAGAATGAAGAAA
AGAAATCCTTTTGTAATTCCTCTCTCCTCTCAAGCAATCGCTATTTTGGACAAAATGAAAAGCATTGTTC
CAAAAGGTGAATACGTTTTCCAAAGCTGGATAAAACCTAACAAGCCCATGAGTAGCCAAACAATGAATAA
AATGCTTAGCGATTTAGGTTATAAGGATAAGCAAACCGCTCATGGATTAAGAACCATTGGGCGAACGTAT
TTAGCTGAGCAACGTATTGATTATGAAGTGGCTGAAATGTGTATTTCTCACAAGACGGGAACTCAAACAG
GTAAAATTTATGATAGGGCTGATTTTCTTGAACAACGTAAACCAGTGATGCAACTTTGGGGCGACTATGT
AGAAAAATGTTCTCCTAAATAACAAATAAAGTGTGCTGTGCGTAAAAATTTATAAAAATAGTCTTCACCT
CGTCACAGTCATCATTTTTATTTATAAATCAATTAATTATGGCGTGAACACTTATTTTAAGTATTCACAA
CAAGTGATCACATAAACAAGAAAAGGGGCTATCTAGCCCCCTTTGCTTTCGGATTTCCTATTTCTTCATT
ACATCATTAAAGAAATCATTATAATTTTTGAAATGAATATTTGTTCTAACTCCCTCGTTCTTTTTCTGCT
TTCTAAATGGATGTTCATTACCATGTTGCTTTATTGCCTGCTCAATACCTGCAACAAAAGTATTTAAACC
AAGCTCTTTTAAATTGTATGCTGAAGCATAAGCTACATAAGCGGGGTAAAGGTGAGTTTGTATTCTATTA
TCTCCCATTGTTCGAGTACCAATATAAAGCCCGTCTAATGTTCTACTTGTAAAAAAGTAATTGAAGAACG
CCGTTAAAACATCAGATTCCATTTTTACGGATAAAGCCTCTTCGCTTCTCATTTGCTCATTAAGGGCTTT
CTTTGCCTCTTCAGGTTGAGTAAAAGCATTTAAGACTTTACGGATAATTCCACCCGCCTCTAACGTTACT
TTATGGATAAAATCAGGATCTTTCTTTTCATCAGGTACGACCCTTTGAAAATCAAAAATAACCCTTCTTC
TATCAACACCGCCCGCACGTTCAGTAAACCGACAAGGCTCATTATTGATAAGCATAATTAAAGCCGTGAT
CTTAGTGAAAAATGGCTTTTTATGCTTTGGATTAACCCGCAATAAATCACCCCCACTAATTGCTTTTAGT
CCACCACCTTCACCAGCATATTTGGATTGTTCAGGACAAAGGATTAGCGTTTTATTTTCAAATCCTTCTA
AGTCTTTCGCATTGTCAAAATCTTCTAGCTTGGCAGATATGGTATTTTGCTCACCCGCTAATAATGTCGC
AATATGAGCAAAAACAGATTTACCGCTACCACCTTTCCCCGTTAACTCAAAGAAAAGTTGCCAGTTATAG
CGATTGGTTAAGATCGCATAAAGTGCGGCTAAAATATTACGCTGTTTCTTTTCACAACCATTCGCCACAA
AAGATAACCAATCATCAAAATGTAGGGTATTTTGGGCGTGTTCATCATAATCATGAGGAATATAAGAAGT
TAGCCAGTGATTGCGGTTATGTGGCTCAAACGCTAGCGTATTGCGGTTTAATACGCCATTGTTAAAGGCA
ATAAACTCATTAGCTTGATCGCCCATTCGTGGTAACTGTGCCTTTAAGGTATTTAATAAACTATTGATAG
TGCGATCGCTCTCCTTGGTTTTGGGCGCTTTTTCTATTGTTTTGCTAACCATTTCCGCAGATTCAACTAC
ATCACTATCATTTCTTAAACGCTCAATATATTGGCTTAGGTTTTCGACTGTTTGCCCAAGCATATCGCAT
AGCAAAACTATTTTCGCCTTGGTATTTTTTGCGATATTTAAGCAAAGTGCGGTAATTTCTTCTCTAGAAA
GCTCACCAAATTGAATCAGTCTAATATATTGTTGTTCTGGGTGAGCAATACGGATTTGAGAAATACCCTC
TAGCTGTTTTTCACCTAAAATCACTGGCTTTTGCTTTGAATCATGCTGCAATGATTGGCAAAGTAAAAGC
CATTCTTCGCCTTTACCTTTTTTCCAAGCACTCTCCCCGCCTTGACCAACTAGAACAATTAAATCACTCA
TAAAATCTTTTGGCTGATCTTTTAAGTATGGTGCTTTAGTTAATTTGCTCATTCGCTCCCTCCATTGTCA
CAGCATTTTCTAATTCAGCAATACGCATGGATATGTTCTCTTGAAGATATTGAAACGTCTTAACGAGTGA
ATTGATCACACTAAGTTTTAGTAAACCATCTATGATTTCATCATTAGTAAGCACTTTTATCATTTCTTCG
GGATCTAATGAGTGCGGTTTTGGTGCCAATTCTAGTAAATGTTTATTAATGGTGCCTAATTCATCATGGA
GGATTTTTAGCCCATTAATTGATTTTAAAGGGAATTTGCCAAACTCTTCGGCTAATACATTAAGTGCCTC
ACCAAAATAAGGGTAGCCTAAGCCTTGTTTTTGAGCAGCAATAGAAATCGCCTTGATTTCTATTGCATTA
TATTTGGAATAATCCAATGGTTTATCTAAATCTCTCGTCATTTTCTTATTCTCCTAATCCTTCTGGATGA
CTAATTCTGATTTCAGAATACAAGATAGTGGTTTTTAAATGCTCGGATACTTCACAAGCTTGAGCATAAG
TAGGATATTCACCCACAAAAGCAATCTCCGCCTTGTTTATCAAAAACGGTTATTTCATAAGAAGAACGCT
CTACTCTCAAGGTTGAACCATAGACAAGCGGATCGTTATCCATTGCCTCACGTGCGATTTTTGCCGCTTC
TTGGTATGTTTTCCCGGTGGCAATAATGAATGGTTGACCTTCTACGGTTTCATCTTCTCGATAAGTGATT
ACGCTGTATTTACACATGTTTTCCCCCTTTGTTTTCTTTTAATCCTTGTGTTACTACTGTCTTAATATTT
TTTAATGCGTCCGCTGCACCTTTGAGATAATCATTGCGGATATAATCTTTCGCAAAAGCTAAGTGAATCT
CGGCTTGTTTGATTGCTTTTGCTAACTGCTCAAAAGTAGGTTGATATTCAGGTTTAAAAGGTTTAACGGT
TTTTGCTTTACGCATGGTCCACCTCCAAAGCATCAGAGGTAGAAGTGCGGTGAGTTTTAAGTGGGATTTT
TCCAGCAAACACTAAAACATAATCACGGGCTAATTGCTTACGTGCCTGTGATTCGCTTTCGGCTGGAATG
CGGATTTTTTGAAGTTGATTAGATAGATCTGTGCGGAGAATACCTATAAAAATATAGGTAAACCCTGTAT
AATTAAGGTTAGCCATAGTCTTATTCCTAGTAAGATTATTGGTTAGAACGCTCAAAAGAGGTGAGATGCT
TTTGGGCGTTTGCTTTTTTTGTACTTTCTTGTTATGGTAATTACCATATAAGTAACTATACATTGAGGTA
AACACCATGTCAACACCACAAAAAGAAAAAAGATCTCCACAATACCAAATGAGGTTAGCTGAGGAGTTTC
GCCAACAATTAGAAGAACAAGCAAAAAAGGATGGTGATACAACTCTAGCAACTTGGATTAAGAGAATTCT
GCGCAAAGAATTAGCATCGAGAGGCATAGAGCCTAAAGGTTGATTAATTGCTTTGTATTGATGGATAAAT
GATGCGATGTCATTGATATTATTATCAAATATTGGTATAATATTCTTCAATTAAATTCATGATATTTATT
CCTATATTTTGGATTTAATTTGTTCTGTCAAGTACAACGACCTCGTGATAAAGCCCGTTTAAACAACGGG
CTCTTTTTTTATTAAGTACGGCTTGCTTTTTGCTGTTCAATCCACGCATTTACTTCCTCTAAATCCCAGC
GGATAAAGTTGTCTGAAAATCGGATTGGTTGAGGGAATTTACCAGCCTTAACTAGTAAATTAAGTTTGGT
GCGACCAAAGCCAACAATTTTGGTGACTTCTTTGCCAGCGATGAGTTTTTGGGATAAGGTTTGAGCTTCG
CTCATAAAAAAATACCTCTCGTTAGTTTAACTTTGTAGAATAGTGTTCTATTCCGTGGAGTTGTTCGAAC
GAGAGATATTTAAAAATAAATTTGATGAGTTTAAAAACGAGTAAGTTACTTTTCATAGTGAATAAGTAAC
TTATGATTATTGATTGCTTTACTTTTTGGGTTGAAAAGGTCTAATCCATCGGACTATTGTTTGAATAGTT
TTCTCTAAATCTAACTTTTCTTTGAGTTGGTAAGCCATATCTTCTTGGGTTATCGTAGGATCTTTTTCCC
AAATATCTTTAGCCCATTCTTCAGCAACTATCTGTTCTTCTTTCTTTTTCTTTTCTGTTTTTCCTTTTAT
AGAACGTTCTAATTTAGGAGATATGCTCATAAGTTTTGATAAAATCAAAGAGGATTCATATATTTTTAAT
CGAAGAAAATAGATTTGGTTATAGAGTTCTTTATCTTTTTCTAAAATTTCATTGAGCAACTCATCTTTTT
TTACTCCAAGATTATGTTCATTAATATATGATAATAAATCTTGAATCAGCTGAGTCTTTTCTTCTGTATC
TCTTTTCAAGCGAATTTCCATCATTTCAGCAAAACAATTTAAAGCTTGAGCTTCACTTAGATGATCGTCT
AGTCTTATACCGCCAGATTTGATTACATTAAAGTATTTATCTTTATCTATTTCTTTGAGATATTTAATAT
TTTCCATTATATATAATTCTGCATCATCAATTGATTTATTTGTATTATTCACGCATACCTCAAATTATCA
AATTTTGAATGATACAATTCTATCACTGTTTAGATATGTTGAGTAGATGATAAAAAATCATTAATTTTGC
AGGTAAAATGCAAGAAATAGAATGAAGTTTGAATATTATCACTTATATAATAAGCCTACTTTATTTAAAA
TGAATGGTTTAAATAAAAAATCCCCGTTTTATCGGGGATTTTCTTTATCTCTTATTCTGTAATGCTTTGC
GCATTTCTTCCATATAAACCTTTAGAACTTCGGCTTTTGCTCTCGCTTTTGCGGAATTAAATCCTTTCTC
CATAAATGGTCTTGCTTTCATTTTCTTTGTACCACGTTCAAGCATAAACCAATAGAACGGGTCTGTACGA
TCTTTTGTATTATCGCTCACTCTTGCCATTTTTCGCCCTTTAGTCCGTTTTACAAGAATTTTAGTAATAC
CTCCAGAGCCATCTTTATAAATCTTTGTTGTATGCCTAATATTGTTTTTTACTGTGGCTCTCTGCCTAAA
ATCAGTGCTTTTATCTAATACAGGTACATCTTTCTTTATTTCCTTTTCTATCACTTTAGCACCAGTATTT
AATGCTTTACGCATTGCTTTTTTCTCTTCTTTAAGTGCCCCTTTGACTTTATTCACAAATAACGCAATTT
GATTTGAAAACTCACCCATGTTCTTTTTTCCTATAATTCAACACCATTAAACTCTTGCAATGCTCTCTGA
TGTTCTTCAGATAACTCAAAAATCAGATCGCCATATTCAAGCTGATAAGTGCCAAATGACATTAAAAAGG
CTATTGCTGGGTCAATCTTATTAGCTGCCTTTTTCTTGTTTGGTTTAATGTTGGCGTTGGCATCGGTTTC
CATGACCACATTGGATAATGCCCACGCTAAAACAGGGTCGCCATTGTGTTCTATCACTTGGCGATTAATT
AGCACCTCTGCGGATTTTGCTACAGGGCTAAAACGTTGATAGGTTTGCGGGAATGGTTCAACTTCTAAGC
CCGCACTTTGTAACTGTGTTCTAAGGTGTGTGGCATTCCATACGTCAAAGCCGATCATTTTGATATTAAA
GCGTTCGGCATCTTTTAAAATATCATCTCTGATTTTGTCATAATCAATACAATCACCCTCAGTAATACGT
AACCAACCTTGGCGCACCCATTGGCGGTAGATAGCTCTGTTTTTGTTGGCTACATTATTAAGCTGATACT
CAGGCAAATAATGACGAGTAATTAACCTCACTTTTTGACCTTGCGGGAAAGTGTAACAAATACTAGTCAG
GTCATTAGTTGAGGATAAATCTAAGCCCATATAACAATCCTGATGTAATAGGCTGCTTTCCTCATAATCC
CGTTGACATAACGTCCAACTGCCCTCACTTAGCCAAGGGGTTGTACCTTGGCACCAAACATTAAAGCGTT
TCGTTAACATTTCCACCCATTCGGACGGTATGCCACGGGCTTTTTTAATCGTGTTCTCAAAATCAATTAG
GGGAATAGATTGATTAATATTGGGATTAGCCTTGATCCAAGTATCAGGATTATCTATTTCGCTTTCATCA
TCTAACTCAAAAATTAAAATAAAAATACTGTCGTTTTTCTCGTTACCTTCGAGAATTTGTGAGCAATAGT
CATAATGCTGTTTACAAGCTGAAATGGTATTACTCCCCGCGGTGGTAATCGCAAATAGAAGCCCTTCTGG
TCTTGCCCCTTGTCCTAATTCTAATGCACTGTAAACGCTGTTATCTGCGTGTAAATGGTATTCATCCACT
ATCGCAAGACTTGGGTTTGTGCCTTCAATCGTGGAGGATTTGGCGGCTAACGGTCGCATAAGGCTATTAT
TTTGCGGGTAAATGAGTTTATGTTGTTGGATTTGTACTCGTTTTCTTAAAGGCGGTGAAAGCAAACACAT
TTGGCGGGCATCATCAAACACAATACGAGCTTGATCACGGCTTACCGCTGCGGTGTAAATATCTTGCTGA
CCTTTTTCCATCACTAAAAACCAGTTAGCTAAGACGGCTGCAACGGTAGATTTAGCATTTTTTCTTGCCA
CTTGAATATAAGCAGAGCGGTATTTTCTAAGCCCTGTATCTGTATACTTAAAGCCTAGAATATTCGCAAA
TAAAAAGACTTGCCAATCACTCAAGATAATTGGTTTACCGCGTAAATGTCCCTTGACATGCGGACATAAT
CGAGAGAAAGCCAAAAATTGATTAACGATTTTTTCATCAAAATAATAATCAGGATTAGTTAAATCTTGAA
AATAACGCTCAACGGCTAACTTCACCTTTTTACAAGCAATAATCTCACCGCTTTTTACTTTCTCTGCGTA
GTCGTGCCAAATACTCATTACAATGTTAAAAGCTCATCTATGGCATCCACGCCCTCAATAGTGACGGGGT
TCTTTTTACGGCTTACAGGATCGAACCCAAGCAACGTGGACATTTTAATCATCACTTTTTCGGCATCGGC
TTTAGCTGAAAGGGCGGGATTGCGCGATTGTGTGCCTTGGCTGTTGATAATAACAAAGCCATTTTTCGCT
AAATCTGCTACAGAATGGCGCCAAATTGCGTAGTTTTCGCAATAAATCTCAAGATTAGTGAGATCTTCGG
GCATAATATCGCCACGCTCTGAAAGCTGTTTAATGCGGGCTTTCCATTGGCTTTTCGCAATATCATCCAA
GAAATCAGGCGTTTTATAGGTTTTCTTTCTCGTCATTTGCTTTCCTTATTTTCTAAAAAATTGCCTTGCG
TAAAAATTTGATTGGGGGGGCGGTTCTGACGGCTTGGACATTTCTTTTCAAAACTCCCCCTACCCGTCTA
GCATTGTTTATAACTCACTCCACAAAAATCATGATATAAATCAATTGGTTAATTTTCCATATAACCACTT
CTATCTTGCCAGCATTCCTCCAGCTCTCATTTGGTCGCCCATATTTTTATAAAATCTTTCATCTGCAATC
TTATCCATTAGATTAGTTAGCTCAACTGTAATATGAGTACCATCAATACGATCCTCTGCTTTCACAGATG
CCTTCATAGGTTGACCTTGATTATTTACATGAACATACACTGGAGCAGTTCTGTTGCCTTGGTTCTGAGT
TCTGGATTGACTAGTTAGGAATTTTTTTAAGTCTTGGTTAGTCCGACTATCAACAACACGCTCACCTTTA
TCAAGCAACCAAGTCCCCTCTCTTGGAATGTTATCTATCCCAGAGTGCGCTTGTCCTGAAAGGTTCATTG
TTGTACCTGAAATGGTAGAAACGATACTTGAAGTGGCAGAAATGACGCTTGCAATTGCACTTAGGTTTTG
TGGCCACGGCAAAGCAGAAGCGTTAGCAATACCTTGTTGAATCTTGACGATAGACTCAGCAATAGCAAAT
GCTTTGGAGGCAGCAAACATAGCTTTATAAATACCAGACTGTTTACCTGCCGCTTGACCGATTAACTCTG
TCGTGTCCATCAATGCTGAACTCATTGCAGAGAAACTATCAGCGTACATATCAAGCTCTTGATTCTTTTT
ATTGAGATTATACTCATCCCAAAGTGCTTTTTGCCTTTCAGACAACTCTTGATCTGATAAAAGCTTCTGC
TCATTGAAAGATTTATAAAACGCTAATCTTTCTTGGAGTTTATTCATTTCATCTTGAGCCGGATCATAAG
TTCCTTTGAGTCTGTCTTCAAAACTCACGGCTTTTTCTTTGGCAACATCAGCTAACTCATAAGCAGAATC
CCACCTTGCTTTGTTTGAAACGTATTTTGCGTCATCACCACTAATAGCTCCGCTACTTCTTAATTGCTCA
ATCTCTTTGAGCTGTTTTTGCAGTTCATTGCGAATCTTGATCTCTGGCATGTACTTTTCAAGCAGTTTAA
TCCGCTCTTGAGCTGCTTTCTCACTAATTTGAGTTCTGAGATTCTCATTTTGCCTGTGTGACTCAGTAGA
TTTATCACCTTGCTCTTTCAGTTTGGATAAGTATCTATCACCAGCTCCGACAAGATAGCTAAATGTTCCA
TCAATGGCGTCTTTAATATAGTCTTGGCTGAATGCTTCTGTTAGTGCATTACCTAGCCTATCCTTGATAT
CTTGTTCAGCTTGTGTAACTTCCAGTCTAAAACCACTTAAATCAACTTTCCAATCAGAAGTATCTACTAA
ATTTCCATTACCGAACTTTTCAGATATATAGTTCAGCATCTCAATTGGAGCCTTGAGAAAGTCAATAATT
TTATTAATGCCGATTTCAACTATTTTTAGTAATCCATTAATTGCTGATTTACCATAACCAGTCAAAACAG
CAGGAAAATTACCCCAAATAATCTTAATGGCATCAAATCCAAAGTTCCACGCACCAAGAATGCCATTTAT
TAGTGATTTGAAATAATCAAGTACAGCTCCACCAAATGAGATCACAGTATTAACTACACCGCCAAATATA
TCACCCAGCGTGTCTGTAGCGTCATTCCAAGTGAGGACAAACCAATCTGCTACATCACCTACAACAGTTT
TAAAGTCTTCCCATACACCAAGCGCAACATCACCCCATGTTGCGTTCATAGTGGAGGCACCTACTTCCAT
ACCACTAATAAATTGATCAAACGCATAAGCGGCACCAATAATAGCTACAGTAAGCATTCCAATTGGGTTT
GCTAACATTGCTACAGTAGCACCTCTTACTGCTCCAGTTAGACTTCTAAAGCCAAATGAAAGCAATCCAA
CACCATCATTTGCAGATTTGAAGTTAGAGGCTAAAGAAATAACATTAAATGCCGCATAAGCTGATGTTGC
GTAAATAGCCGCCTTGGCGAAACTATCAAAATTTAAAGCTAGAGTTGAAACTAACGTTGCTAAACCACCA
ATAATACCGGTGGAGGTGTTGATTTCAGAAACCCATTTTAAAACTGAGTTCTGTAATAAGGTCATTGATT
GCCCGAAAGTTAAGGGCATTTTCTCAAATGATTCCGAGATTTTCTCACTTGCGCCACTAATTGATTCAAA
AATTATCTTAGAGGTGATTTTTCCTTCTGAAGCTAACTTTTGAACTTCCGCTCTAGATTTCCCCATATAC
TCAGCAACTACATCTAAAATAATTGGTGCTGATTCGGAAATTGACTTAAATTCATCACCTTGCAACCGCC
CAGAACCTAATGCTTGAGATAACTGAAATAGAGCAGTCGCTTGTTCTTGCGCACCAACACCACCAACAGC
CATTGCTTTGTTAAGTGTTTCTGTGAATACAAGCACTTGCTTTTGACTATATTTATAGTCTTTTAACGCC
CTTGAAGAACGAACATAAAGCGTAGTGGTTGCCTCTAAACTTCCTCGTGTTCTCTGCGCGATATCGAATA
ATTCTGGCTTTACTTTTTTGTATTCTTGCGTTGAGCTAGTCACAAATTTAATTTGTGTATTTAACGCAGT
CATCTTGTCAGTCATTTGAATAATTGTGCTGATCCCTTGAATACCCAAACCAACAGCAAGAAGTGATTTT
AATCTCCCAATTGTTTTAACAAGGCTTTCAATGTGCTTTTCTGCTCTTCCTGCACTGCCTTGTAGTTTAT
TAAGATCTTTATTCGTTCTATCGATACCAATAGATTTAAACTCTACACTAAGTGTTGCAAAATCTGCCAT
AATAGCCACCTATAACATTTTGATTTACTTTTAACATTCCCCAAATTTTGGGAGCGTTCATTTCTTCGCT
CCATAACCACGTTTATCTATGACCCTCGTTTTATAGCTATGACAATCTCGGCATAATGCTTGGTGATTAC
TTTCAATCCAAAACAACGGATCGGCTTGTCCATTCTCAACGGGTTTAATATGGTCAATTACTGTGGCTGG
CGTATATTTCCCTTGTGCTAAACACATCACACATAGAGGATGTTGTTTTAGGTATTGGATTCGGTATTTG
CTCCAGTTGTGATCGTAACCACGCTTGGATGCGCTTACTCGGTTATCCTTTGGCTTATGATCTTCACATC
GTCCAGCTTTCACCTTGTTTCTACAACCAGGGGAAGTACAACGCTTTAATGGTTGATAGGGCATAAGATT
CCTTAGTAAACACAAGGCTCACGGTACACATCCCATAATGATTTAATCGTCATAGGTGCGGGATTTAAGT
TAGCTAAATCTGTAACGGCTTCTCGGTTTGCGTAGAGGTAGGCGATATACATCAAGCATCCAACCTTAAT
TGATTGGTTGAAGGGAATAGTTCTATCTGTTTCTTTATCGCCAAAGGTTTTCCCAATATGACGTTGTGCC
ACTTCTAAAGCAGTTACCGCATAAGCTCTTAATAAGTCATCATCTAAATCAAACTCATCCGCTAGATTTA
AATGCGCTTTGATTTCCTGTAAATCGATTAAGTTATTAATATCCGCCATACGCCTCACCATCTTTACACA
TAAGTTGTAACTCTCTGTGTTCTTCTTTGCTGTCAATCACTGAATAAATATCGAAATATTTATCACCATA
TTTAATCCGCATTTTTCGCGTTACTTCAGGCATATAGCGGATACGAATCCGTGTAATATTTTCACCTAAC
TGAAAAGGACCACTAAAATATTCTCTCCCCTGTAAAGGTTCGATACTGGCTCGCACTGTGGCAACATCTT
CCCAATAAGGGTTATGATGCCCGTAGGTGTTGCTTTCTCTTTCTTTTTCATAATTACGCTTTTGTAAGGT
AATTACTTTGTTATATCGTCCAGCTCTAATCATTCTCGCCATTTCCACCACCTTTTTTCACTTCTACGGT
TTGTTTCCATGCTTGGCTAAATTCTTCACCACCTACATAAGGTGCAAGCCCCTCACGTCTGCGGACTTCG
TTAGGATTCATGATCCCCGCCTTGATTGCCGTATCGTAACTATTAAAGCGGTCGTTTTGGCTTGTGTGTA
GCAAGTCGCTTGTATCAAACTCAATTAAATAGCGTTGTTTACTTTGACGGGTCACATCCACCATCAAGGC
ATCTTTTAATTGTTGTTCAAAGTTAGTGAGCCACGGTCTTAAAGTTTGTGATAAAAACGCACGGCTTGCC
TCGCTAAAATTCGAGTAAGTCGAGTTGGAATAATCTTGTAAAAAGATTGGGCTAATGTTGTAGATACGGG
CAATATCAGAAATGGTAAAGGTTCGACTGGCTAACCATTCGGCATCTTGGTTAGTCATGCCTAATTGCTT
ATATTCCATTGAACCTTCAAGCACTGGCGTTTTACCTGCATTTTTTGCGCCTTTGTAACGTTCTAATGCT
TTAATGGCTTTTTGTGCTTTTGCCTCATCTAACCATTCGGAGGTTGTAATGAGTCCACTCGCCATTAAGC
CATTTTTCATCACGGATGCACCGTGCTTTTGTTGGGCAATACCTAAGCCCACCGTTTCACGACAAATGGC
AATCGGGGAGCGACCCATAAAACCATCTAAAGAAGAGTGGCGTAAGTGTAAGATTTCATCCTGAAGGTAG
TTTTTTACTTTGCCATTCAGATCGGTGATTTGGTAAATGTAATCCCCTTTCGGATTTATGAAGATATTCA
CCGCACTAGGTTGATAAGGAGTAAGGCTAACTGGCTGACCTGTTTTATCCCATTCAATCACGGCATACGC
ATTACCGGTTAATAAACAATGGCGCATCATCGTATATTTAAACTGGTAAGGGGTTTGACTGCGGCTTGGC
ATTTCATTTAACAGAAAATCCACAGGATGATCAAAAACACGCTCCCGTCCATCTTGTTTTAACTGATATA
AATAACAAGGCATAGAAGCAACTGCCTCCGCAATCACCGTAACGGCATTCATCACTGCGGGTAAACTTTC
TGCGGTAGTCGGAGTAACAAACTCCCCCGCCCCTGTGTTTGCCACACCCATATAAGAGAGTAGCTCCTCA
ATGATTAAGCTGTTGCGCTGTTCTGTTTTCTTTTTAAATGGCCACATATTACAACTCCGCCAATTCAGCC
CAACGATCTAAAAGTGCGGTTGTTTTTGACTGTAATTTTGCTTGTGCCATTGAACGCTGGGCAATCTGTA
CGTTACTTTCAGGATAAGCAGGAATACTGGTTACAGTAATTTCCACCAGCTCCGCACTTGTTACAATCCG
TTGGCAAGGAGTAACATCAAAATTCCAACTTTCAGCCTTCGCACGAAAACCAAAGGACATTCCTGTAATA
TCACCACGTTTTACACTGACTAATAAATCTTTACCTAAACTGGTTTCAGGCGGGGTAAGTTCAAAGCGTA
AGCCTATGCCATCCTCTTCGAGTTTTAAGGTGTTGGCTTGAGTTCGTCCTAATAACTTAGTATGGTCATG
TTCAAATAACGCACGCACATCCGCACCGCTCAATAAAGTTTCACTAAATGCCCCTAGGGAAAATTGCTCA
ACAAACTCGCCCCACATTAATTCACTTGGGCTATTCCATTTCACCACATAGCCAATCAATTTTTCATTCT
CTGCACTCAGTTCTGATGAGCGGATTTCAAAATCTTTATTCATAGTTTACCTCTAACAAAAAAGGGCTAA
ATTAGCCCCCTTTTGTGTGTTTCATTAAGCTAGGGTTTCGATAAACTTAATCGCATTGCTATCGACTACG
CCACCGCCTAAATATTTATCGGTGTGGACTTTATAAAAGCCTGGCTCGGTAAGATTATCTGGTCGAGTTC
TTACGCCTGTTTCATGATCCACAATGAAGTAACCACGTTTAAAATCACCAAAGGCAATCACGGCTTTATT
CGCACCACTTGCTGGCATAGTTTCTAAGAAATACACAGGGCGACCTAAAAGGGTAGAAGGCGCATCTACG
GTTAAACCATCACGCCAAACAAAATCACCATTTTTGTTCTTCAGTTTTTGAAGTGCTGCGGCAATGGTTG
AGGACATCACCCAAACGGCATTTTTACGATATTTGCTGTGTAAGGTATAGAAAAGATCGATAAGGGTATC
GGCTATGATTTTATCCGCACTTGCGACTTCGATTTTTTGAAGTTCGCCAAACGTACGGGTTTTATCCGCT
GTGGTTGAGCGGGTATATTGCAACAATCCTTTGGCTTTTTTGTCACCATCGCCCGCGGTTAAATCCGCCT
CTTCGGTTTCGGTAAAGCTTTCACTAATTTCATCCGTTAACCAGCCTAGAATATCAATGGATGAAAAATC
CAAGATTTCTTGCGTAGTTTTTGGATAAGCATAAATTGGGTTTAAAGCAATACTGACCTCATGTAACTTA
GGTGCATTGGTCGCATTACGGGCTTGACCTTCATCACCATGAGCCACCACCGCACCACCAGCGGAAACAA
GCTTTTTATACTCTTTCGCCCCTACAGGTAAGCGAACCACATTACAGATTTGACGCATCACGCTATCATC
TGTTAAACGTTTCATCACTTCCTTATCAAGTTGAGGGATGACAGAATAGCCCCCATCTTCTTTTGAGGTA
GTAGAAAGGGTATTTGTACGCAATTCACCTGTTTTAATGTAATAACGTAACTCATCATTACTTAGTTGTG
CCTTGCCACCTGTTTCCACTGGTTTCCCACCTTGTAAACCTAAACTGCGTTCTTCATCGGCGACAGTTTC
GTAACGTTCGATTTCCTCGGACATTTGTTTTACCGAGTCTTTTAACTTGTCAAACTTACCGCTTTCCTCT
TCATTCAAAGAGCGGTTTTCTTTTTCTGCGCTTTCTAATAAGGCGCGCATTTCGGCTGCGTGTTCCGCCT
TTTTCTGGCGTAACTCTAATAGTTTTTTGAACATATATGCTCCTTAATATTCCTTAAAATCATACTCGAT
AGAATAAGTGAGGGTGCCAGATAGCCAGACATGGTTATCAAAATCGTACTCATATTCAAAAGAATACCCA
GGTGATACTTGATCAATATTCTTATAAGTATGTTTAGAAATAATGTTGTGAATTTTTTCAATGAGGAGAT
CTAGCTTTTCTTCGCTAGAATAAAATGGAATATAAATTGCAATAACTAAACGAGATTCCCAATGAGTATG
ACCAATAGATACTGGTTCACACTCTGCCCCTTCAATGTAAACAGATAAAGCTGGGAGCTGCATTTTTGGA
TCTGTAAAAAATACTCTTCCATTATGCAACCCTTTTACCTCTGGCAAACGTTCTTCAATTAATGCAATAA
CTTCTTTTCTAATCTGATTGTGAATAAGCATAGATTTTCCAATTTCATCTTAATTAAGACGGCTTACAAT
AAGCCCATATCACAATATAATCAGAAAAAAGAGTAAGTAAATATGCTAAAAATCAATAGTTTAGATACGT
TTAGAAACGTTGAGTAGATATTTTTTGATTGATTATTTTTTAATCGGAAAAAGAAAGGAGATAGAGATAA
AATTAGACTTGTGAATACTAGTGAATACTTGTGAACACTTAAAAAAGAAGTATTCACTATATAAGATATT
AATATATATAATATTTTTTATATTTGTGAATACTGTGAATACTTAAATATAAAATTAAAACTATAAGTAA
AATATACTATTGTTTTGTTATGGTAAAAATCTTTAGTAACCACGATAGTAACCACAACAAAATTACAAAT
ATATAACCAATTGATAATTATAAAATAAACTATAGAAT
