# Supplementary material for: Comparative analysis reveals the Genomic Islands in Pasteurella multocida population genetics: on Symbiosis and adaptability
Source: BMC Genomics. 2019 Jan 18;20:63. doi: 10.1186/s12864-018-5366-6 (PMC6339346; doi:10.1186/s12864-018-5366-6)
Supplement: Supplementary file 9 — File S2. Detailed information on predicted phage of each strain (ZIP 5010 kb). [file 12864_2018_5366_MOESM9_ESM.zip › File. S2. Detailed information on predicted phage of each strain/C48-1/detail.txt]

gi|00000000|ref|NC_000000|  [asmbl_id: NC_000000].2260137, gc%: 40.23%

CDS_POSITION                       BLAST_HIT                                                                            EVALUE              prophage_PRO_SEQ
---------------------------------------------------------------------------------------------------------------------------------------------------------------------------------------

#### region 1 ####
772084..772095                     attL                                                                                 N/A                 AAAAAGTGCGGT
complement(787004..787261)         PHAGE_Mannhe_vB_MhM_587AP1_NC_028898: hypothetical protein; -; phage(gi971753886)     1.12e-29            MKNKYWLNVAIALDQLFNALTWGSPDETLSSRAYRGAVLAKSPKKKWKFFHAAINKLFFWQKDHCKQAYLSEVERRQLPREFSEV
complement(787251..787838)         PHAGE_Mannhe_vB_MhM_587AP1_NC_028898: tail fiber assembly protein; -; phage(gi971753885)     5.27e-40            MKVYFLKSDLNQYQIFPAPQNLQDFIEFEIEDSVDLESKQLILCQGEYILVDRQPSELHVWNCDQWVLDEEKQAQLLAIQQTEMWEKIKKKRYENGLGGVYIARVGKWFQTGEEEKTKYLGLDKVIDSLGEIDWKCYDNSFIKMNRTLLDEIFLAMVVTENADHINAEKHRAEMLKSADPLNYDFSTGWSANYEK
complement(787849..789570)         PHAGE_Haemop_HP2_NC_003315: tail fibers; -; phage(gi17981847)                        5.07e-92            MADFNKPTVDSHYTQFPNEIRAAISAALSFLDGGFHTNIPMKAKRWNPTSKIFEEYSGTQWVPMATEYKLPVDYNVLLNKPVPSSATNSDSETQFASSKAVKDAYDLANEKQSPATTLSGYGITDFVVKDLTTEDLNNVTTPGFYSQRLTARAERNKNYPLTEAGSLVVKPSAYVLMQEYTTHKTKRIYIRNRTDFSGAWSEWKLVTSDGLPVGSIVSFPKNITPAGFLKANGTTFNQNTYPDLYAVNGNSNVLPNLTRSDVGMTAYFPIDQIPSGWIAFDLIRTTVTQGNYPELYTHLVTKYGSISNVPLAEDRFIRNAGNGLSVGETQDDAIRNITGQFTIDDYDRDKITGAFKMIGNGHAAGNSGGGTLVEFNASLVVPTADENRPKSIVLKLCIKAKNAFDDVVFWVKAFGEVVNTGILDAGTLSQDLQQLRSKTQQLEQSFNQTKSETDSRIKIIENKLNTEKASNIVWSGNVTQNSANVLELSESILNKTLIFYLQVSQGHSLQQNVDTNTMSVFVDEKLLEVNGRKYIHFVFYLGGWKSVQIEIIEDRKIKIIEASSMYLKQITAL
complement(789582..793229)         PHAGE_Burkho_phiE125_NC_003309: putative tail tip fiber protein; -; phage(gi17975182)     1.52e-149           MQIVGQKGGKGGGGGRTPVEAPDSLRSRSYAKFIDVISCGEIEGPVNGLQSVYFGDVQLQDENGKFNFNNVAIEWRPGSVRQAPSEICETNEVTTDVNTEIKKNNPITRSIIAQDADIARVTITVPGLSYQNKSNGDINGTKVELQVEYQANGSQWIDAGKIVIDGKTTSSYNREHSFRLAGESPWSVRVTRLTEDSESQTLQNKTIFSKLTTVFEEKLTYPGVAYVGVQIDAEQFSSIPARGYHCRGIKLKVPSNYDPITRLYTGDWDGTFVVKYSNNPVWIYFNLLINEEYGAGEHIKEDMLDKWSMYQIAKYCDQLVPDGFGGYEPRFTCNAYIQTRQEAGKLLRDLTSVFRAMSYWASGTQMLVQDSPKEPMYQFNNTNVIDGQFSRSGSNVKTRHNVALVTWNDPKKYFKQSVEYIEDAESIVKMGYISQTEVVAFGCTSRGQARRLGKWLLYTEQHESEVVTFSCGQDGAIPIPGEVIQVSDVHRSGERRGGRVKTGSTVNQIILDAAVEITKASTISIVNGEGKLEQRNITQRGSLTEINVNPTFTSVTEDSTWIIANSDIEPELYRVVAVVEGENGTYTISAVNYNPSKFAYIENGENLAEYDTTNNTLETGVKNVVITDEIYRGRGGSIQTKIVVSYQPATSLTSRYQIEYRAGNENWQQLEPTTLTSVDIPNVKDGVQYQIRIRTSNVLGLWSNDNDIETYEPIGKLRPPHNVTNLRHKAIAQEGAFLTWDISPDIDLEYYEIRKGDTYENSRLVAKIKANEFNLGFIQAGSHKYWLSAVDSSEVRSETPTEIQFTISSGEVINLNAEIVGDEVLMTWNETQNNSFSTELYEVKKDDEVLALVKSTSFKFKADFSGNKTFMVTAIDLGGNRSASAQAQLIIHQPTQVSISQQVIDNYVMLRWQSAKATLPIIYYELKKGDTFDNAEFITNIDGLAFPQFETVGGLYKYWIVGVDSAGNRGEPQFTLSNVAQPPDYILKYDYNTEYDGVKNGSDKIDGKLYLPIKTETWSQHYQSNNFTTPQSQVNAGFPLYLQPTATSGYYEEEMDYGTVLASSKITLTPKVVSSGNYDINYYIAVKQNESDSWREHNQASVYETNFRYIKFRITVTNAQKPVVIEQLNLKLDQKQKTDGGTVQANASDVNGTWVAFSTEFIDASVPVLTPQSTQPLFATSDFKDEPRPKGFYVFLFDKNGNRVSGKVGWVVKGV
complement(793233..793853)         PHAGE_Edward_eiAU_183_NC_023555: putative tail assembly protein; -; phage(gi589889267)     6.36e-34            MKTPAEAIRALCVLKEGFKEFLLNSEKHGIVYRFLVQREDIDGTPEEFQMQYGAKTEFHLIPVIRGSKRGGLFGLIAGAALIGLSIWNPAFLGLSTFGGTGMLANVATVPFMIGASLALGGISQLLTPIPKMDGPQERPENQPSYLFNGAVNTTQQGQPIPLLYGELIVGSAVVSAGLTDKEIPVRAGSQSNSGNLRKGNSLKLAR
complement(793891..794604)         PHAGE_Burkho_KS9_NC_013055: tail component protein gp17; -; phage(gi255033748)       1.83e-59            MKHIDDAIAHAKQSYPHESCGFFVLKKGKLQYVACTNLAQDTEEGFLISVEDYARAEKIGEIRTVVHSHPDESCLPSIADQDAHKVSGLEWCIIGLEGDEVSMHFMPAVTAIPDLYGRKFIHGMMDCYGFVRDWYQQELGIELPNYNRVDGWWNEGENLYVDNFEHAGFYQVDDLQVGDVIVMQINATVPNHAGVYLGDGLIGHHLYGRLSSKDVYGQFYRDRTTHIVRHKKNTAQG
complement(794606..795256)         PHAGE_Salmon_SSU5_NC_018843: putative minor tail protein L; -; phage(gi410491427)     1.89e-45            MSIYGQLQQYAAHGWIELFELDLTKFGDVIYRFHDGLSPLGQAIVWQGQEYTPYPVKVDGFAVDGLNPVRPSITFSNLGGAITLVLAKLKGIEGAKLTRKRTKIIYLDAVNFENGNLTADPHAHLPDDIFYISQKTAENHLTVSFELLPATDLEGVKLPRRQIVAHYCTHKYKGQFCGYTGDKPTCSKTLVDCKVHFGENAELPFGGFPSAAYMRI
complement(795275..795604)         PHAGE_Mannhe_vB_MhS_535AP2_NC_028853: minor tail protein M; -; phage(gi971749607)     1.46e-26            MERFDFNVELNYDVQHEPSVNQVQFGDNYSQRTSKGINSDLCKYSNLRIICDVDVKNQIDTFLKSHGGHKSFLWRSKTENRDVKVFCPSWSYRENGAVFEFTVNFIETL
complement(795607..798072)         PHAGE_Mannhe_vB_MhS_535AP2_NC_028853: tail length tape measure protein; -; phage(gi971749606)     0.0                 MSMGFFIGENMSEKISGIYIDIDIETAKLLDAATSSDIALGKLEKATNDVTQAMQKADKASNQLGGGMNKVASSVNAATSSMKRGRAAIQQLGYQFQDIAIQAQAGTNALVIMGQQGSQILSIFGPMGAIAGMILAIASAMGTALLPNLFDSTNATEDLEKAQKALGEVLTENSDGVYVLSEKLAKLAKENENLARAKIASSMIDAKVAIKSAADATQDAFKQFDSFFSLLNHENLNSAIKQLEALDKQGIDVQKTLTTFSGTFSQSVMDINNLSAVTDILSNSLGITKIEAVGLLRQLNELSKDPSPQNIQLIANSLSLLSEKSNWSNDSLTKLTQTVNSNAFAALDAEGAIRILIGALSDLDSAVSQSDPVFKSNEAKLKSLVDASKRYADTVGKTAREKAIYDAQNTKASKESIDSAIKQINANYDVVESEEERIKKRKEAEAAAKRAAKQSEQAQKQIENQLTQLGNQYEIVALKQQGMNLEAVKMEAVMRLGASATEEQKRAAEKLALGIYAATTAMSNFNSLQAQVSPVFALEQQHQKQLQMIEQYKTLYPQSIAEAEAVRATIEEQYRHKRIEAQWDEWKQSSDAANMFGSAIEALGQSATTTLTGILNGTMSLRDALSSIANTVLNSVVQTLVEMGMAHVKSMIMGQMAAKAATAAQVAQAAVIASAYAPAASMVSLATQGANAAPAQAGITTTSALAKTLAVTGRKQGGPVSANQMYRVGENNQPEIFKASNGSQYMIPGNAGRVFSNKQSSNSGSQERGVTVIINQTNHFSSDKDDTGSLTEFAKGLTKQIKATVREELTLQMRSGGSLAR
complement(798101..798496)         PHAGE_Mannhe_vB_MhS_535AP2_NC_028853: hypothetical protein; -; phage(gi971749605)     4.38e-58            MDAKIMNVLLIVLFSVIVIGLLLFQESRLRDPNNHSVIYSEQIQELCCLDRIGSYKIDFIRQSGNEYKESVLVDDFELAIKTVLSTLRRAKIDSVSVISNTSDLLLIYRAFYNARGSQEGKRLGAIRITKI
complement(798564..799028)         PHAGE_Mannhe_vB_MhS_535AP2_NC_028853: hypothetical protein; -; phage(gi971749604)     6.65e-58            MKKLLICSLCCFFTPVYVLAKDQIIIESAQKAVKTELLKRASIKEGMCISAAQASLLIKEKISKDNLSMCGEFSSDIKFGDAKVYSMAVCGKVFGKDIINNPIESDYIYQRAQKDFYFNYKGKKSFYYDHKSTKASIQYSDDSMFNAMQNKYCK
complement(799059..799730)         PHAGE_Mannhe_vB_MhS_535AP2_NC_028853: hypothetical protein; -; phage(gi971749602)     6.74e-60            MEANKSTGEFSLSFNNKEYIFKPSFKNIAKIGTPTDIVNVYSVLFGKEVTFLLNESLKANKDVQAYALNIAFSPVLGRKVLSCALTILNACNDSDLSGIFGYYKPSNKGIVYRIGAVNTKDVIALAKHLALHGIIGNIDLKTKENKRSEYTSEFDVEEYISAARCHFGLSRADAENLTMTEFQMLIKSKYPEQQKKSTLFTEEEYDQIMEDYYKNREQTLKNN
complement(799784..800266)         PHAGE_Mannhe_vB_MhS_535AP2_NC_028853: major tail protein; -; phage(gi971749599)      2.36e-61            MSNPKDFAKFVGRSAVLEYATTVTGSGPAPQESDWKPGGAIRSKSFDLSPNTVTSEADDAGGFPESLVTNSDLSISVEGEFRKKDKEDEIGINALIKLYVNAVKARTQPTVWVRLQFGSVKLVGNMVITALSSEAPTNDLVTFSAEFKVADASSVTITTS
complement(800278..800649)         PHAGE_Mannhe_vB_MhS_535AP2_NC_028853: hypothetical protein; -; phage(gi971749598)     5.62e-26            MNLLNVFKSHVISSNLFSLFQVQLHQWKDNGDKKSEYIVFQNNGGTPIRDGLSSESYIIISIIGSVQSGYSTATKANELINFIKQNAITEFGYIENMGGVPNPIFTSDNRMTMQLQFRIVHDN
complement(800646..800939)         PHAGE_Mannhe_vB_MhS_535AP2_NC_028853: hypothetical protein; -; phage(gi971749597)     8.38e-30            MTRAAARIVTIIGIRSALYTPIDTSTLINSQFKEISVKDSVISGRVGYSAEYAVFVHDPKVKQKFRRATARKEFLKQAIEDDDIKVEIRRIIEEELA
complement(801022..801366)         PHAGE_Mannhe_vB_MhS_535AP2_NC_028853: hypothetical protein; -; phage(gi971749596)     1.88e-40            MSNSANWAYTAQATIWHKIGDNYETGKAEFSEPVFIYCDYGHDSKLATSSVGREAVAKNTIWTEYDKAKKGDYILIGQSNEIDPFTANANEIISIIRYADTFDRKRDDFVLITG
complement(801369..801737)         PHAGE_Mannhe_vB_MhS_535AP2_NC_028853: hypothetical protein; -; phage(gi971749595)     7.31e-26            MADLKTKDIHEFIGELGYSVPDVVLSLLIEKVDEKDSELNKAGYDDIAQSLIKLYSIGLLVINQGGRKLSSQSAPSGAGRSFTYDHDSFKRLKSLLANLDKSGVMNDLPIASNSVGFFEVVG
complement(801718..802032)         PHAGE_Mannhe_vB_MhS_535AP2_NC_028853: hypothetical protein; -; phage(gi971749594)     2.86e-18            MAKWLLKYDSHELKKGDVFEGDTLPLWLVGKVVEIEDAFEVATPNENSNTLGETSETSETSETSETSETSETSETSETSETSETSDKGKDTSKKEGKQHGGSKN
complement(802043..803041)         PHAGE_Mannhe_vB_MhS_535AP2_NC_028853: hypothetical protein; -; phage(gi971749593)     0.0                 MLKFTKEQEQFIINERINYDKKHAAMAANFAQGGLIEGNASTLPRDVWAEWDREAVQLQRDELVIFNDLSPINKSMPLGKLVHHFMTVGDSGTVNISLDGRSSAKTDAPVFEYHGTPLPIIDSTFGYGWRDMLASQTEGYSIDSAPRANSLRKVAEKIEDLMLNGDTSISVGDSKLYGLRTAPRRMTGTHNLTLRTATAKQVYELFRDIISKFHAKKFMSPVTFYVNYSDWFRWSTTDYSEQKSEGSILTKILTIPGVSKIVPSMRVLDDEVLGIVKRSDVYQILNGMPIVARPIARHNETDDYNFKIMAALSIELKFDHDGNAGYIQYTKS
complement(803053..803487)         PHAGE_Mannhe_vB_MhS_535AP2_NC_028853: hypothetical protein; -; phage(gi971749592)     8.42e-73            MANVIYRGPVEREPKTVNLVINDTSSPGVVVKLNAGKLEAATDAKGRRFLLTNRRFAGQTIDQAYTKGDTAIAFRLEPEHEYYAQLADDTYQPGDALTAKAGGKLAKAVAGDVVLFFFDEQKQRQITGGKGWGDVVVANAYVKA
complement(803487..804833)         PHAGE_Mannhe_vB_MhS_535AP2_NC_028853: hypothetical protein; -; phage(gi971749591)     7.22e-168           MKRSVVNVLSVVNSKNITNEIIEGDEHIVVSDIVPVIDNIVMNKGLYPADEIDKGYSTLDGKLMPLGHPKSDGRYISANEAIALNKFYVGAWCVNARKEGEKVLVDMKVNKRIANSSDSGKRLIEALENLTSNKAAKPIHISTGLNLQKEYRKGNSKGKKYDWVATNMQFDHVAILLDEQGAATPEQGVGIFVNSEGQESEVEFVNLSDSADYTKETLLDKVKYFFSTNSSLSFEEIHGLLSQLINNGHNSKKWLWIESVYPSHFIYNDDGKKYKQKYLIDDNSQVSFVGERIEVVKKVDYDEIKTNGENIMKEKILSALNAAGVKTEGLDDDQLLSAYNELQAKPQGESVKTINNEIKEAIKAAVATAIAPLQEKLQANEDAKVAEMREAVKSKFSLSDAAVNSLSSEALSEMFAKTKNSNGLNNSLNANSEETQWGDYKLNQEESK
complement(804848..805819)         PHAGE_Mannhe_vB_MhS_535AP2_NC_028853: head morphogenesis protein; -; phage(gi971749590)     7.57e-72            MIKRKTNRNPILPRSKSDPIGMGRNVRKMFSDIEERYYKIKLDIKNLLDRKVIPRSIIGVNEKSVIVCSQFTEVPMLYFVNSNEHDYNFTSEEFAKFSDEIQKILEDWLLEESRMGELWFELYLEESQKAATLSTHSSLSQQSDLYLTQRPLYQILFSEPYLERLAIAQQLFYEQWRGLTYQTKSDLIYIISEAVVRGINVKKTAELISKRLDISMSRAKKMAQTEQLSVYRRAEWEEAKAARDELGLDAGILHISALKSTTRITHAKRHGKVFTPEEQEAWYQKDGNRFNCYCKSQVIIKEDTPLSTLKRYENERKAWLKTH
complement(805773..807218)         PHAGE_Mannhe_vB_MhS_535AP2_NC_028853: portal protein; -; phage(gi971749589)          0.0                 MKQEFEINQLAELIVNNALQANRVRNLTNAGVIGNTKRPRLYSEFGYPKKLSFSHFFEAYQRMSAGGAAIDRLLDKCWSDMPIVIDGEKSDEDKESSEWELSATKLIKRYFKQLKEADRRNLVGHYSALILQVRDGKAWDEPVDDLSLKSLKDKGIVKLIPVWEIQLKVIEWVTDEKSENYGDPLYFQFDEAGTSFGKNQNRSIKIHHSRVIVLNEGSEDSDPSSGVPLLRLGYNNLLDIEKVAGGSAEGFLKNASRQLGVKLTKETDLATLISEAKSRGYDGLADAMNAQISKLNSGTDSALVMQEGDVSVLSVAPADPMPTWTVSANLFASSVRMPFTILFGQQTGRLASDEDKNDWASRCNERRNTFLTDLILKFINRLIKFGVLDSPKHEEVTVTWSDLLAPSEKEKILNAKELSSVAESSVRAFGISAINPNEIRAIMELEPLEEDDLEPPEIDKKGDPLVDDKEKDKQKSDFAEK
complement(807233..808456)         PHAGE_Mannhe_vB_MhS_535AP2_NC_028853: terminase large subunit; -; phage(gi971749588)     0.0                 MKVQIEIPPKLIPVFSGNYRYRGSYGGRGSAKTRTFAKMTAVVAYKRAMAGDSGVVLCGREFMNSLEDSSLEEVKQAIRSEPFLEAFFEIGEKYIRTKCGRVSYIFSGLRHNLDSIKSKARILLAWVDEAESVSEMAWSKLIPTVREHNSEIWLTWNPEKRDSATDKRFRQFPPDSSVIVEMNYTDNPWFPDVLEQERLNDKKRLDDATYRWIWEGAYLEASEAQIFNGKYEELEFKPNQDFNGPYFGLDFGFAKDPTAAVKCWVFDNNLYIEYEAGKTGLELDHTAGFIKERVPDIEKYILRADSARPESISYLKRNGVPRIEGVKKWSGSVEDGIEHIKSYNKVYIHPRCKETLREFRLYSYKTDRLTGDVLPTVLDEHNHYIDAIRYALNPLIQSKNAAGIFFS
complement(808440..808976)         PHAGE_Mannhe_vB_MhS_535AP2_NC_028853: terminase, small subunit; -; phage(gi971749587)     4.04e-73            MPKKDEVKSTSKGRGKTKLTNKQKRFIEEYLIDLNATQAAIRAGYSQDTARQMGAENLSKPVIQEAIQKAQNKRSERVQISQDDVLRDLIELRDMCMARKSVIVTDTVKNNQEGTVTAIDNSVYAFEPAGANKALELLGKHLGMFKERVDLTNSDSSLNRPTIIELVSPSVNSNESTD
809182..809442                     PHAGE_Burkho_phiE125_NC_003309: hypothetical protein; -; phage(gi17975231)           9.95e-09            MNQINWTKKAIKQLLSIDQRYVKPIREKVNALNAFPDVKLDLKKMSGKDNQYRLRVGDYRVLFEVIDGEPRIINIQTVKRRTSTTY
809479..809847                     putative regulator; -                                                                N/A                 MKLQYINDTNGKPQFVVLPIEEFKRLTALDDDLIFQDVPYQSDHTDNETVPNEVINIMFDQDLSLLAAWRVYRGLSQYDVAVKTGLTQSSISQAEKKGSKPQQKTCERLAAIYNCKPEQLIL
complement(810058..810381)         PHAGE_Mannhe_vB_MhS_535AP2_NC_028853: lytic protein Rz; -; phage(gi971749662)        6.96e-12            MFSRLTQILIIVILGLCVALWFQFQSISNLKAKNTIQAQTISLQGESIKKLKQQEEINRQLTLEISRLESESRSKSDDAINSISHDEKSADAYNASAPRSIVDFLRQ
complement(810354..810884)         PHAGE_Mannhe_vB_MhS_535AP2_NC_028853: endolysin; -; phage(gi971749661)               7.03e-52            MKHAKKITACSVAMIIAVVMSNHSTEIRTGERGLEIIGNAEGCAREPYRCPADVLTVGIGSTELSGLPIERKKYSDEEIAKRWVNDIKVAEKCVNNWASGKNLPQSTFEAAVSITFNVGCSKLKYSTLFKHAKNGDIQAMCDQFPRWKYANGKVLRGLEIRRQKERELCLADLHKS
complement(810881..811171)         PHAGE_Mannhe_vB_MhS_535AP2_NC_028853: holin; -; phage(gi971749660)                   1.73e-25            MKDAGTQSYIWSGFSGLLAWLGDQQNLMMVSLAIGIVTALVNLSSKFHERRVRIREEARKLKTREEERKIRIRDEERKEELHRLHVQRLRKGLDIE
complement(811244..811319)         tRNA                                                                                 N/A                 GGATAGTTAACTCAGTTGGTAGAGTGGCTGGCTGTTAACCAGTATGTCGCAGGTTCAAATCCTGCACTGTCCGCCA
complement(811494..811997)         PHAGE_Escher_HK639_NC_016158: Q antitermination protein; -; phage(gi356870666)       1.29e-21            MKFSELKLTQEQEYFVDKWMDMWGNWIRTERFNKTQFNIISRLMQSVTPSEPSEPICDDDVGMMISQIVDQFFMKHDPAMRFIVFSYYVNKCTINKIAVTLRNNSDEVPMQPCAGKSNIRVPSLDYFKRQVKNELIIAKAIIHELLVKGFVILRNGSERAVNVKIGY
complement(811994..812572)         PHAGE_Mannhe_vB_MhS_535AP2_NC_028853: NinG protein; -; phage(gi971749654)            1.53e-78            MTKKPKEHKCKVCGNYFVKNKSTQKVCSVDCAIKLSKEEARKKREKIQKAERIETAKRMRARKEALKTRRDWLNDLQKIFNKFIRLRDKDEPCISCCRYHQGQWHAGHYKTIGSSPELRFDEKNVHKQCSACNNHKSGNVTEYRINLIKKIGVEEVERLERKDHPPLKLTNDEIKAKIALYKNKIKELEGRE
complement(812572..812790)         hypothetical protein; -                                                              N/A                 MRKTALALLLFVYMTIWILFALTSFPIYLVAISVEGLILHLRGYKNGYWKFWKQDVRDYPWRVKAFFYGDYL
complement(812833..813018)         hypothetical protein; -                                                              N/A                 MISLGSGKKWKQTQERGLSEHLGVINEKEFIGASNGKYGCFSGRWIGYKNNRKSKTTKTKD
complement(813464..813889)         PHAGE_Aggreg_S1249_NC_013597: minor tail protein; -; phage(gi100043)                 6.63e-60            MEIKNQFFLRSEQVRSNCQDFIAQLPIDDDKPLVVDIKPRTRNLEQNAKFHAMCQDIANQLEFMGRKLTMEQWKVLFISGHAMATNEQVEMVPGLEGEFVNIRESSARMSVKRMASLIEYVTAYGVNHGVRFNDRYGFWGK
complement(813893..815329)         PHAGE_Haemop_Aaphi23_NC_004827: putative DNA replication protein P; -; phage(gi31544016)     0.0                 MSTQIQTVPYNLQAEQSVLGAIMMDANGERSATVFAMLKPESFHVPAHKKIYEEMLFLARNNQPIDLMTIDSRLRAIGIIEQIGGMAYLAEMSKNTVSIANISTYAQIVRDEAIKRFTFAKLQDCQEMVLSSNGLNAQERLDAVSRLMSEIADYGRTGATKGLRTAREVGGEWLGSYQERLENPSATRGLTTGLTALDDLLGAKGLVKQSLVVVGARPKCGKTAFYGMVAENCIINEKKPALLFSLEMSGQLIFERLIGQNGNINTTAFYEHDPDVIFHKYHTTQESLINRASNAVGELIKDDLLYIDDTPGVSMAHIRNECRRIKRERGEIGLIAVDYLTLMKAEDAERNDLAYGKVTKELKNLAREMDCVVLLLTQLNRKLEDRGDKRPLPSDSRDTGQIEQECDYWLGLYKESVYNEMADKSLTEIILRLNRHGGSGTVYADQRFGSMFNCDQDEAKLRAEQCKPEPKKVKKGDF
complement(815329..816219)         PHAGE_Mannhe_vB_MhS_535AP2_NC_028853: replication protein O; -; phage(gi971749646)     1.11e-95            MSNVLRLDDYREKIAQEKPIKEVKKVSIDDGYTAIPNELLESILKSGVLGWKGSYLLATVLKTLKWHKKSDWFSHSQVCEMMGIEANKYHINQLSAARSELIKAKILFEKGRNTGVNLAVFEWSMIIPDKVGKSRKSRDLIPENVGNTYPENVGNTKETLTKEKINITPLPPKGESANADGERNAKEDLSPKNKKNRSAEKIDYQGVIDAFNEANTENGSKLPFVRELSDKRKTSIKKFLLSLKEPTAKCAGNYFSALFSMLRPFHFGEEKNSTWKANFDWAIRGETVIKVREENL
complement(816456..816908)         PHAGE_Burkho_phi1026b_NC_005284: gp65; -; phage(gi38707955)                          3.30e-08            MNSKEIQRLLHRDCKNSSGGITSLAYTLEKSPKILGNKLNVDCEQNQLSFIEAIELIATVQSKKTLSAIAAQIDHIVVPMPRCADCGQDVLARFLDIAESSGRIGKEIKSAVSSDSELGRNLSQREKQRILAEVEQLIEQAICLKMELGQ
complement(816957..817157)         PHAGE_Entero_SfV_NC_003444: repressor; -; phage(gi19549022)                          1.03e-09            MELKNYLSNRPRGFKAEFARKLGISKSFLCQVEKGYSKAPIELAKKIENLTSGAVKKADIRPDVWG
817279..817965                     PHAGE_Haemop_Aaphi23_NC_004827: putative CI protein; -; phage(gi31544010)            3.49e-90            MNLDKNELTQVRRENLKKWFSDKVVPEKDRSYVSQLISGKTPSFGEKAARRLESENGMPPFYLDIKQSSIESNVKDIGSFDLWDRNTPLHDEDIEVPFLQDIRLAAGNGFADDIMDYNNFKLRFSKATLRRQGVQYENAVCVVAEGDSMEPAIPDGATVGVDMGNKVIRDNNIYAINHGGLLRIKILNKMPNEQVLIRSFNSTSYPDEIVNLDEIVVIGKVFWYSVLL
818090..818698                     hypothetical protein; -                                                              N/A                 MLNRFARILLTISSISPICLSISLLIGLQSIQGIDEIPHKLERLLGHLLAWELSQKECVFLLSIGLFVVSVLLFPWVFYQAKKQATLQHPTQAFKLTSVTPAHREMANYFISYLFPLMAGAEIFSNLGIAVFFYMSIFIWVSYSGACTFNPILAFMGYKFYEAERSNNVHIIFIARNTLLDIDNSRFKVVRLTEHTYLQVKD
818701..819603                     hypothetical protein; -                                                              N/A                 MEFFAILNQDNAERILRFNIDEEAKQRMTTIFEESHQKFLQYNEHVSFNADETLTRTECFYIEQFETGLDFSFVRNNPEGIRELYLGKNAELEYIVAVIALTESNEILIQNFNRRNIVDLSRTFWTNPFTPNNQFVAASSDGIALDDKLISILSPTNTIYFRSFNVLRHIFEMDHYFKEATQEEITAFIERDSHFEVSGGFDLSQIDDTVVRTKVAIINKSQILEDYSVKDLIEAAGSIEYQLPVNEAKNKIAMPNHKKQFKDLLQFLSSNIYKDAITQQTRIAKSSRLYIPEPVTKIQN
820047..820274                     hypothetical protein; -                                                              N/A                 MKVSKMLKQAKRLRERQKQLCSKKQSNRVNAALIDVPVKAKKLSDIANYNCNKGKSSANTVRAVQKRRLGCRELV
820422..821063                     FIG00698115: hypothetical protein; -                                                 N/A                 MNTYAKFAPTVFVAKCTEKYNKGDVATITSKYGKETEVVIHNLVKQVGNTFFYSFTRKDGENSQTYAVKKAERYQGYANNALKLSQQYCEAANEGREFLRLAEPIKVGHHSEKRHRALIERNNKRMDKAVEEANKAESYDDRIEYWQRMADKIDLSMPESLGFFQVKLEEAKAKHQDLKDNPEKREHPCSLTYARKAVNDLEKKVKLAQVLWG
821108..821389                     PHAGE_Haemop_Aaphi23_NC_004827: hypothetical protein; -; phage(gi45862224)           2.06e-08            MKFNLWNITGAFLIALILGVSCHPVSANEQETDYYNHYLSAEISKEQLAEMEREAKAEWAQEYGDIPPNLASEQLIYLRVYAMEQQEFLNGTR
821376..821603                     hypothetical protein; -                                                              N/A                 MVRVRKKGDKTLSYSIEPHPKGLGFVVYEQFGKSKTCWQRNFASKDLCETAIKQWQKSREEFLNASCKPARQFYI
821617..821778                     hypothetical protein; -                                                              N/A                 MKNRRFLPAWQCDSADDYYAQFEQKKEPEDDPDDLDNGQFVEQDIRYHNGGRG
821781..821939                     hypothetical protein; -                                                              N/A                 MTEQVNRQKTDRIYEMKRKKKLRQLKKWIFNGEIDTNSIYRILQKYNTTFPF
821951..822595                     PHAGE_Brucel_Pr_NC_019447: putative DNA-PolB associated Exonuclease; -; phage(gi418487886)     2.08e-32            MKVYIDIETIPTQNKDFQEYVCENLKPPANYKNQETIDKWMAENKDEAVNKTSLDGAFGEIVVIGVAIDDQEPVLFYREDWQAEDREIDILQRFNDYLREHANKSMTAPVFIGHNIVNFDYRFIFQRSVINGVKPYYTQTKINTFDTMTEWAGYKGTVSLDKLCKVLGIEQKGDIDGSKVWDFVQAGKINEVAEYCAKDVERVRKIYKRMTFQD
822638..823339                     PHAGE_Clostr_phiCT9441A_NC_029022: essential recombination function protein; -; phage(gi971821655)     5.92e-27            MSIYHKLAQARVKLQDKGLEKTGKNSFIKVKVYKTGKDGKTFTSDEPMLYFELGDFLPEVNKIFEELKMCSVVSFTEKLATLTIFDSESDGRIEFTSPMPTVPTLTKDGSPIASNNLIQSIGALQTYQRRYLYMAALEIVECDAIDSQDFKKAEDTPKQKSQSNSKPPTQQNMSSGRTKKSFNEMVNERLNQCKSKEELTSLYDQFIKWVEEKHPDKVDEFNIMYNDKVLSFM
823350..823802                     PHAGE_Pseudo_YMC11/02/R656_NC_028657: single-stranded DNA-binding protein; -; phage(gi966197819)     9.27e-48            MAGVNLVIILGNLGNDPDIRTMPNGEAVAKISVATSESWIDKNTGERKTQTEWHSIVFYRRQAEICGQYLKKGSKVYVEGRLKTRKWQDQNGQDRYTTEIQGDVLQMLDSRQDSQPQPQAQAPQNNAYANAKSGKPAQQAYSFEDDSIPF
823813..824010                     hypothetical protein; -                                                              N/A                 MRKIIQICESASASHAFGDCWNLTALCDDGSVWVIDGICDFKGNPKEWKRLPDIPQDEPQTDTEQ
824060..824167                     hypothetical protein; -                                                              N/A                 MVTIINLMQIITLGFAFFVLLKANKYLNNQIKEKK
824167..824268                     hypothetical protein; -                                                              N/A                 MFFLGFILGAMSAVVAQQFLKQYTIKKKENNND
824261..825166                     PHAGE_Cronob_vB_CsaM_GAP32_NC_019401: hypothetical protein; -; phage(gi414086941)     1.03e-38            MIKGVVSGAVLFFVAILGFMSVYSVDAGETAIVTRYGEIIDTKTSGLNWKSPVEDVTYFSTREAKYDFGEFDKKTGDVISGLSAYTSDRQTATVALTVTYQITNPEEVYTKYKTTENMINTLMAPRVRQQLEIVFSKYTAMTAVERRGEFATSLRKEIADTFKGYPIAINDVQSVFNFSAEYERMIEDSVNKDVAVRNKERETRIAIEETKAQQVRAEAEAKIRITQAEAEAKQRTLQADAEAHAIKVKGQAEADSAKALAEALAKNQDLVALKTAEKWNGVLPTYIPQGTVMPFVQLPQK
825216..825479                     PHAGE_Thalas_BA3_NC_009990: hypothetical protein; -; phage(gi160700632)              8.14e-08            MGDMGEAFRDYSKFQKEKRRNNLIYNTDLLIKSGVNFTSKNGGVHLIIEVNNMILDFYPSTGLWWDRNNKGKKYRGVKNLLRYIKSI
825510..826184                     hypothetical protein; -                                                              N/A                 MNILKIYQNNPDTVFVARNGVRLKVHTHDSSDTRHPFKMVMLSGEADYRVTNEGNTSSISDFDVVDYEQPQQPQVFSVGEYVTRDGRKATIYHDLSESFKMCYPLFGYIDGNEDYDTWTKCGEGIMGEAMPYDLVGPWVEPQHTITVNGKEFYPVKNPKDGKRHFYVSVATQTVAHSTTWNVKNPNILDAMLVNLNLVYRTGEEAQAFLAEIIKPNAEVKYASN
826171..826509                     hypothetical protein; -                                                              N/A                 MPQIKDKAVIKIPHSQFKAMFINHIRYCMTRHSYLVTQGVQDVKHYWNILESSEKNCIKRDISEHLDFYKCQKDSDEFGDDYKVWEDLLTWCMSQDKQPQPVVNTIPIIGYR
826585..826794                     hypothetical protein; -                                                              N/A                 MARKQWRLVENTVPLENGEYLCAINLPGKGKHYFISTYSIEAGFSFDVTMKEKRLEQKVVAWLPIPKLS
826825..827733                     PHAGE_Vibrio_12A4_NC_021068: recombination-associated protein RdgC; -; phage(gi481019112)     3.72e-72            MFWFKNAIIYRLTKTLDWSTEKLQEALQGFKYIPCDKSEMSRFGWTNPIHCSELLYHAAENKILLVAMKEEKILPAHVVNNALNKRVAELEKKEGRKLKKVEKLSLKDDVIATLIQQAFSKYKQTALFIDVEKGLIYVDASSYKQSEDVLALLRKTLGSLPVMPLSFVKEPCFVMTSWVTADKTPEWLDLQGDSKLIDFNSNGEAVLKNQDFHCEDIQGLLIAGKQVQSLRLDWDENLQFTLNEDGTFKRLKFADNVLDKNDDILKEDYTQRFDADFILMTSVLSELTENLLNEFGGEKEKE
827776..827865                     hypothetical protein; -                                                              N/A                 MSAIEMEIIADGILLTIIGLVLLVAICNR
827877..828353                     PHAGE_Burkho_DC1_NC_018452: hypothetical protein; -; phage(gi401723037)              2.28e-05            MTETVTITKEEYEMLLANTKRMNFLERYRPSMTKDWEEEGVEFSVDTHGIIDTLRYGRVTECIDGAINDMRELQTVFWVGEETEIYAARSLEELVLEKWFTEVEMEEYKREGAWGVVTDLDKELNVFNEETGLKEKTTLKQLLEDCVSFPTLLLTSYN
828362..828595                     PHAGE_Mannhe_vB_MhS_535AP2_NC_028853: hypothetical protein; -; phage(gi971749626)     9.63e-10            MAEENNGWISVKDRLPEEYQDVLVAFWTGGNYGISFATYKKYDGEMAFVEPNYGYYGIDEVTTKCDFWRPLPQPPKD
828607..828912                     hypothetical protein; -                                                              N/A                 MNDQRIALVKAKMLIKKQKELTEAQKELEKLKTKYAEELCPIKIGDVVKADDFKKSDIKISSVFISYITEQHIVFMCRGVMRNKDGEFGNRTISKRVELKI
828959..829225                     PHAGE_Clostr_phiCP26F_NC_019496: hypothetical protein; -; phage(gi422933951)         1.73e-23            MKYRKKPVEIKAWQFTRSNFENGVPKPFNHPNVTLGYSHIPNELAGKIQTLEGVMTARENDWIIQGVNGEFYPCKPDIFEKTYEKVED
829232..829702                     PHAGE_Mannhe_vB_MhS_535AP2_NC_028853: pyruvate kinase; -; phage(gi971749627)         6.88e-40            MKPFDLEKALAGEPVVLRNGSKAFIAKSIPTEHVKKEGELIGYLVEDSKFHSCATWTKDGKYNPCFSSHIYDIIGMYEEPRPTVTLTLPCPIQEPQEGMWFIDDINSENPIGKSEYTRNNHMHWMKLNHRNLYLGVYFASKEDAQAWLDAMKNARR
829707..829799                     hypothetical protein; -                                                              N/A                 MGDRPELIVCAAIQFEVRVPLKERNNEMLY
829837..830088                     PHAGE_Mannhe_vB_MhS_1152AP2_NC_028956: hypothetical protein; -; phage(gi971760515)     1.12e-06            MEINIYDEFLSPLEISHITGYSQPKRQIQRLNQLGIAFIPPNGNTKHPIVRRDYSNKKARKSSVASEQKARVVWRSNVLNQGG
830090..831121                     PHAGE_Mannhe_vB_MhS_1152AP2_NC_028956: integrase; -; phage(gi971760514)              5.11e-165           MGRPRKKEYQGLPQGLVCRVRKKANGTKVMYYYYTMANKKEKPLGKDKKLAVLEAARLNIQSNQVSAKILFIEVLSRYENEIVPTKKAKNTRNSNIQAIRKLNQFFGDPPIPLEDIEPIHIREYLEWRKDVKPTANIEIGLFNHIWNTAREWGYTNLISPSTGVKKYKVQYRDIYVEDYILDKIYECASDDMKDIIDVAYLLGQRPIDVVKIHSTHIYDGLLHITQQKTGKKIRFEVIGRLSEIIKRRITEEKQWLFVNKWGRKLERRSLTDYFKETRKAAMEKYPELADEIAVVQMRDLRAKTATDISLKVDDELARKQLGHSSSKTTQIYIRKDKPIKPIK
842971..842982                     attR                                                                                 N/A                 AAAAAGTGCGGT
