# Supplementary material for: Comparative analysis reveals the Genomic Islands in Pasteurella multocida population genetics: on Symbiosis and adaptability
Source: BMC Genomics. 2019 Jan 18;20:63. doi: 10.1186/s12864-018-5366-6 (PMC6339346; doi:10.1186/s12864-018-5366-6)
Supplement: Supplementary file 9 — File S2. Detailed information on predicted phage of each strain (ZIP 5010 kb). [file 12864_2018_5366_MOESM9_ESM.zip › File. S2. Detailed information on predicted phage of each strain/C48-1/phage_regions.fna]

>1	 772084-842971
AAAAAGTGCGGTTCTTTTTTTCTTTTTTTACCAGCGTGCTAAGGCTTGCTGATCAGTATCGCGACTTTCA
ATCCAGCGCTCACCCTGAGTGGTTTTTTCTTTTTTCCAAAATGGGGCTTTGCTTTTTAAAAAATCCATAA
TAAATTCATTAGCTTGATAAGCTTCACCACGATGTGCAGAGCTCACCCCGACGAAAACAATCTCATCACC
TGTTTGTAACAAACCAACACGGTGAATGACACAAACACGTTGAATGTCCCAGCGGGCTTTTGCTTGCGCC
ACAATCTCTGTTAGGGCTTTTTCAGTCATCGCGGGATAATGTTCTAAATACAAACTGGATACTTCATCGC
CGAGATTTAAATCCCGTACTTTGCCCACAAAAACCACGGTAGCCCCGACAGAATGTTGTTCTGATAACCA
ACGATATGCCGCATTTTGATCAAAGGGCTGTTCTTGTACTGCAATTTGAATATCGCTCATTTATCCTCCA
GTCACTGGTGGGAAAAACGCGACTTCATCACCCGCTTTCACTTCTGTATCTAAAGGCACTAAAGCCTGAT
TAATTGCCACTAATAATTTGCCTTTTTCAAGTGCTAACGTCCAACGCTCGCCTTTTTCAGCTAAATGCTG
ACGAACTTGCTCTGCTGTCTTAAACGTGGCAGGTAATTCAAGGCTATCGACGCCGATAAGTTCTCTGGTT
TGAGCAAAAAATAAAATGTTTAGCATATTGTCTCGCTGTTATTTCGCAATAAAATGACCCGATTTTCCAC
CGCACTTTTCAAGCAAACGCACTTGTTCAATCACGATGTCTTTTTGCACCGCCTTGCACATATCGTAAAT
CGTCAGTGCAGCAACGCTAGCGGCGGTTAGCGCTTCCATTTCTACTCCAGTTTTGCCAGTCAATCTACAC
AGACTTTCAATACGCACTTGGTTACGTTCCACAACGGGAGTTAAGCTCACTTCTACTTTAGATAATAACA
AAGGATGACACAGCGGAATTAAATCCCATGTACGTTTCGCCGCCTGAATCCCCGCGATACGCGCCGTAGC
AAATACATCACCTTTATGGTGTTGTCCAGAAATAATCATATTCAGCGTTTCTGGTGACATTGTCACTAAT
GCTTCCGCTCTTGCCTCACGCACGCTCTCTTGTTTGCCTGACACGTCCACCATGTTGGCTTCCCCTTGGC
AATTAATATGGGTAAATGTACTCATAATTTCTCATGGTTAAGTTGAAAAATAGAAAAAGTGCGGTCAATT
TGTAGAAAATATGATTAACCGCCGATACTGGCTAAATTTGCGCGTACACCACTATCACCTTGATGTAAGA
AATGATGCTCACGTTTGCCTTGTAGTGCAGAAGAAATACGTGCTTGTAATTGCAATTGTTGATCATCCGA
TTGCAATAAGTCACGTAACGTAATGCCTTCTTCACCAAACAAACATAAGTGCAGTTTGCCTTTCGCTGAT
ACCCTTAAACGATTACAGCTCGCACAGAAATTCTTCTCATAGGGCATAATCAAGCCTACTTCGCCAACAT
AATCTGGGTGTTTAAATACTTTAGCCGGTCCATCAAGTAATCCCTTGCTTTGTAAGGTCCAACCCGCATT
GATTAATTTATCTGCTAACAATTGACCAGATACATGATGTTGCTGAAAGAAATGATCCATTTCACCCGTT
TGCATCAATTCAATAAAACGCATTTGGATCGGCTTGTCTTTAATCCAAGTTAAGAACTGATTAAAATCCG
CGTCATTAAGATCTTTCATTAACACGGAATTGACTTTGATTTTCTGATAGCCCACCTCAAAAGCACGCTC
GAGACCACGCATTACGTCTTCAAATTTGTCTATCCCGGTAATACGATGGAACATTCGTGCATCTAAGCTA
TCAATACTCACGTTAATCGACGTGATCCCCGCCTCTTTCCACGCAGCAACATCTTTTGCCATACGGTAAC
CATTCGTGGTCAAAGCAATCTGTTTAATGGTAGGATTTTGAGCAATGGTTTCAACAATAGGTAAAAAATC
TTTACGTAAGGTAGGTTCTCCCCCCGTAATACGGACTTTTTCAGTGCCCATGTTAGCAAAACTTTTTACC
ACTAAACGAATTTCATTTAAGGTGAGAAAACTGGGTTTATTTGACTCAGGTTGATAACCATTCGGCAAAC
AGTAATTACAGCGGAAATTACACACATCTGTAATTGACAGTCGCAAATAGTAATAGCGACGTTGGAACGC
ATCCACTAAAGGATCATTACCAACATGTTTAATTGGAATTGTTTGCATGTCACACCTTTCTAAAATACGA
GAGGATAAACCGTTTCCAGCGTATCCCTGAATAGCACAAGTTTTATGCTATTGGCATTACCACCCTATTT
CTATTGTAGAAACGTAGGTTAAATAAGCTCGGAGTTATGCGATAATGGGTTAATCAAATTGTTAATTGAT
ATTGTAAAAGATAAGTTTATTCAATTGCAAACAATTAATATGATCTCAGTCATAAAAGCATAAAATTCTT
TAAAATCAATTATATAACAAAATATATAGCGTTGAAATCGACGCTTATTTCGAGCACTTTTCTACTCAAT
TTGGCGTAGAAAAGAACTTTGGAAAAATAGCGATGTCTTTAGTTATAACGAAAAAAATAAAAGGGTAAAC
ATGTCGGATTTAACTCGTTTTACACAGTATGAGCACTTGGATAAAGTCAAAAAAGTCGTCGCGATCGGCG
GAGGGCATGGCTTAGGGCGACTGATGTCTGCATTAAGTTTCATGAAATCACGTTTAACGGGTATCGTGAC
CACGACTGATAATGGCGGTTCAACAGGACGTATCCGGCTTAATCATGGCGGAATTGCGTGGGGTGATCTG
CGTAATTGTTTAAATCAGATTATTACTGAACCCAGTACTGCTTCTAGTTTATTTGAATATCGCTTTACTG
GGCAAGGTGAACTCTCTGGGCATAACTTAGGGAATCTCATGCTCAAAGCCTTAGAAAATATGCACATTCG
TCCAGTGGAGGCGATTCATTTAGTGAGAGAGTTATTGCATGTCAAATCTCATATTTTTCCGATGTCTGAA
AGTCCGGTTCACCTTGCTGCCGTCTTACAATCGGGTGCCAGCATTGTTGGTGAAGTGGGAATTGATAATC
TCACTGAATTACCCAAATCCATTTTTTTAGTGCCTTTAGTCAAGGCTACACCAGAGGCAATTGAAGCATT
ACAGGAGGCAGATGTGATTTTGTTTGGTCCTGGCAGTTTTCTCACCAGTATTCTGCCACCCATTTTATTA
CCTGAAGTAATCGAAGCATTGCAAAAAAGTCACGCAAAGAAAATATTTATCGATAATTTAGCCCTTGAGC
AAAGCCCTGCTGCCTCTCTATCGCTATCAGATCGTATTCAATGGATTCATCATACCGTTGGTAAAGAGAT
TATTGATGCGACAATCGTTCCAACCAATGCAAACGACTTGTGCGAGAATTTATCCTTGAAAGTGATGGTT
CGCCCATTACAGGCAGATGATATTAGCTATCGCCATGATCGAAGTTTGTTATCACAAGCGATTGATGATT
TACTTGGCGAATTATAATCTTTCGCCAATCACCGCATTAAATGCGTCTTGCTTGCCAATATTTTTTTGAC
CAATAGGGGCTATTTAAAGAAGAATAGATTACCCCTCCTTTGGTTGAGGCATGCAAAAACAAATCATCTT
TGACATAAATACCAACATGATAGCCATTTGGACCTCGACCGGTTTTAAAAAACACTAAATCACCGGTTTG
GATATCCTGTTTAGACACTAATTTCCCATAATTGGCTTGCTGTACCGTCATTCTCGGTAAAAGAATATCA
AAGCGATCTAAAAACGTTTTTTGTACAAAACCAGAGCAATCAATACCGGCACGACTTTGTCCACCTAAAC
GATAGGGCGTTCCTGCCCATTCACGTTGTTGCTCACTCAATAAGGCAATCACCATAATCGGATCATTGAG
CTGCCCCTTATAACTGATTTTCCCCGTATTGCTATGATGACCACAGGCAGATAGTAGACAAAACAGACTT
ACGAATACACATTGCTTTAATAACATCTTCATATTTTTTCTACCAAAAGGAAAGCTATCCATAGTTAGCC
TACAGATAGCTTAACGATTTGAAAGCGTACTTCAAAAGCGAAAATTAACTCTTTGGTTTCGTTTTTTCTA
CGCGGGCACGAAGTTTTTGACCAGGTTTGAATGCCACGACACGACGAGCAGAAACAGGAACACTTTCACC
CGTTTTAGGATTTCGACCTGGGCGAGATGATTTATCCCGTAATTCAAAATTACCAAAGCCAGAAAGTTTG
ACATCTTCGCCTGTTTCTAATGCAACTCGAATTTCTTCAAAAAAGTTTTCCACTAATTCTTTCGCATCAC
GTTTATTTAAATGAAGTTTTTCAATTAAATTGTCTGCGAGTTCTACTTTGGTCAGTGTCATAATTTAATC
TCTCAAATAAGCATTAAAACGTTGTTTTAACTCAGACAATACAACAGAAACTACCGCGTTGATATCATCT
TCCTCAAGAGTTTTTTCATTATCTTGAATAATCAAACTAATCGCTAAACTCTTGTGGCCTTCAGCCACAC
CATTGCCTTGATAGACATCGAACAGGTTAACTTGAGTTAATGTTTCGCCAGCAACCTCTCGACACGCGTC
AAGCACATCGCTTGCTGCAACACTCTCAGCAACAACGATAGCTAAATCTCGGCGATTTGCAGGAAAACGT
GAAATCTCTTTTGCTTGCACTACTTGACGTGTTGCAATCGCTTGCCAAAGAATCTCAAATACCACTGTTT
TTCCATTTAAACCCAGTTGTTTCGCGGCATTTGGATGAAGTGTACCAATAAAACCAATTTCTTCACCATT
TAACATGATGGCCGCAGATTGACCAGGATGTAATGCTGGATATGATTTTGCTACAAATTTAACCAAATTT
CTAGTCCCTGTTAAAGATAAAATGCTTTCTAAATCCCCTTTTAGGTCAAAGAAATCGACACTTTCGGCTT
TACCTGCCCAGTGTTCTGCTTTTTTATTACCTGTCATCACAGCCGCTAAAACAAATTCTTGACGTACGCC
AAATTCGGCCTGCGTGTCTGGAATAAAGCGTAAACCTGTTTCAAATAAGCGAACGCGAGTTTGCTGACGA
TTTTGGTTATACTGTACTGCGCCTAACAAACCACTTAATAGGGATAAACGCATGGCGGACATTTCCACTG
AAATTGGATTTGGTAAGACCAGTGCCTCTTGTTGTGGATGTAAAACGCTTTGTATTTTTGGATCAACGAA
ACTATAAGTAATCGCCTCTTGGTAATCGGCATCAACCAGTGCAGTTTTAATTCGGGCCAAATCTAAATCC
GCTTCTTTATGCTCGCGCATACGTAAATGTGCCAATGGCGCCTTGTTTGGAATACTGTTGTAACCATAAA
TACGTGCGATTTCTTCCACTAAATCTTCTTCGATTTCAATATCAAAACGCCAACTTGCTGATGTCACTTG
CCATACATCGTTAGCATAGCTCACTTGTAAGCCAAGGCGCGTTAAAATATCCGTGACGGTTTCTGTTTCA
ATATGGTGACCTAATAAGGCATCTAACTTTTCACGACGTAAACTTACTTGGTTCAGTTTCGGTAAAAAGG
CATCACTAGCAACTTCACAAATGTCACCAACTTCCCCACCACAGATTTCCACTAACAAGGCTGTCGCTCT
TTCCATCGCTTGACGCTGTAATTCAAAATCAACCCCCCGTTCGAAACGATGAGAAGAATCAGTATGTAAG
CCATATTGTCTTGCTCGACCAGCAATGGCTAACGGTGCAAAGAAAGCAGCTTCCAAAATAATGTCTTTAG
TTTCTGCATTTACCCCACTGGCTTGTCCACCAAAAATCCCCGCCATCGCTAATGGTCCATTTTGGTCCGC
AATTAATAAAGTGTTATCTTTTAATTTTGCTGTAGAACCGTCTAAAAGCACGAGCGCTTCACCTGATTTT
GCCATACGGACTTGTACTGGTTGAGCGACTTTGGCTGCATCAAATGCATGCATCGGTTGACCCAGTTCAA
GTAAAATATAGTTAGTCACATCGACTACTGGATCAATAGAGCGAATCCCACAACGGCGAAGTTTTTCTTG
TAACCACATTGGTGATGGCGCTTGCACATTGACATTTTTCACTACACGTAATAAATAACGTGGGCACGCT
TCAGGCGCATGCAGTTGAATATCGACTTTATCAGTAATTGTCGCTTTCACTGATTCAAAGTGCGGTGTAT
TAACAGCCAGTTTATTGACGACACCGATTTCACGCGCAATACCTGCGATACTTAAACAGTCTGCCCGGTT
TGGGGTTAAGCTAATTTCTACCGTATTATCATCTAAAGTTAAATAATCACGTAGATTAGTGCCGACTGGC
GCATCTTGTGGTAGTTCAATGATACCGCTGGATTCCACATCAATACCTAATTCGCTGAATGAGCAAAGCA
TACCTTCTGAAGGTTGACCACGTAATTTGGTTTTCTTGATTTTGAAGTCACCCGGTAAAACAGCTCCTTC
TGTCGCACAAGCCACTTTTAAGCCTTGACGACAATTTGGTGCACCACACACAATATCTAATAGGCGATCA
CCACCAACATTAACTTTGGTCACACGTAATTTATCTGCATCAGGATGTTGAGCGCATTCCACTACCTCAC
CGACAACCACTCCCGAAAAATCACCCGCGACCTTTTCTACGCTGTCTACTTCTAAACCTAACATCGTGAT
TTGATCGCATAATTGCGCTGTGCTAATAGCGGGATTTACCCATTCACGCACCCATGATTCACTAAATTTC
ATCTATTTACTCTCTATATTCTTTCTATTTTAAAATTTGGAATGCTAATCCTTTAAACACAATATCATTA
AATTGGAGTTCTAACTGATACGTACCAACGGGATCATTTTTACTAAATTGCCAACATTGTGTAATTGCAC
CACTTGCGATATTGGCTTTTGGCAAATTAAAGATAATTAAGTTACCAGTCCCATCTTCTGTCGTACGCGT
TTCTGCATTTTCTGCTTGCATACGAATGGGAGCCGGTGCCACAAAATATTCTGCCAACAAATTCTGTTCT
TTTACCTCAACGTTTTCAACAAAGATACATAATTGGTGTGGTTTAGCGCGCGAAAATTTATTTCCCTCTA
TTAACTGGGGCGCTTTTCCTGACAGATCAAAAAGACGAAAACCAGCGATCGGCTGTGCTATTTGTTCTTC
TTTTTTACTGGCAACCGTATTTTTTGCATTTACTGACATCACAACAGAAAACATAAGCAAACTCATTGCT
ATGATTTTTTTCATGGCGATTCTCTTATTTAAATTGTTTTAAGAAACGTAAGTCATTCTCAAAGAAAGCA
CGTAAATCTGTGACGTTGTAGCGTAACATCGTTAAGCGCTCAACCCCCATCCCCACCGCAAAGCCAGCAT
ATTCATTTGGGTCAATCCCAACATTGCGTAAAACATTCGGATGTACCATACCACAACCTAGTACTTCTAA
CCATTTGCCATTTTTGCCCATCACATCCACTTCAGCGGAAGGTTCAGTGAACGGAAAATAGGAAGGACGG
AAACGCACTTGTAAGTCTTCTTCAAAAAAGGCGCGTAAGAAGTCATGGAGTACCCCTTTTAATTCAGTGA
AGTTCGCTTTTTTATCCACATACAATAATTCAATTTGGTGGAACATCGGTGTATGTGTTTGATCATAATC
GTTACGGTAAACACGTCCTGGTGCCATAATGCGAATTGGCGGTTGCATTTTTTCCATTGTACGAATTTGT
ACACCAGAGGTTTGTGTGCGTAGTAATAATTCTGGGTTAAACCAAAATGTATCGTGATCAGCTCGGGCTG
GGTGATGTTTCGGGATATTGAGGGCATCGAAATTATAATAGTCGCTTTCAATTTCTGGACCACTTTCGAC
GGAAAAACCTAACTCAGAGAAGAATTTGGTCACACGATCAATCGTCATTGTCACTGGATGTAATCCCCCA
GTTTCCACTTTACGTCCCGGCAAGCTTACATCAATTTTTTCTTTCGCTAATTGTGCATTTAATTCCGCTG
TTTCAAGCTGTACTTTCTTTTCATTTAATGCATTTTGTGCAAGTTGTTTTGCATCGTTAATTTTTTGACC
TACGGCTGGACGTGCTTCTGGTGACACATCACGTAATCCTTGCATTAATGCCGTAAAAGGTCCCTTTTTA
CCAAAATATTCCACACGAATCGCATCTAATGCTTTGCCATCTTCCGCACGGGCAATTGCATCCAATGCTT
GTTCGGTAATTTGTTCTAGGTTTTGCATGCCTTCCTCTAAATTCAATTATGCTGTGAAAAATACTGTTAA
TGATAATACTAACTGCCTTAAAAATCACGTTTTTATTGGCGTTTTTTGTGTTTTAATGACGGTCAAGTCC
ATTAGGCTTTAACCTTGAGTGAAGTGATAAGAAAGAAAGGAAATTGGCATTAATACCATCGTGTCATTAT
AAACAGTGTTTTTTCCATTTTCTTATTTTTGTTCTAAAGCTCGTAAAGGGGGCAACCGTATTCACATGAA
TAAATTGAGATACTGTCCATTTGGCATTTTTAGTGGCATTATCCGCCCACTTTCGTTGATGTTGGGAAAA
AAGCGCTTCATCGCTCATGGTATCAATTAGATAATAAATTGTTTCTATATTATGTGCTAATCGACTTTTT
AATTCGGCTAAGGACAAATGTGCATAAGTTTGATTAAACCATTGATAAAGTTCACTTAATTGATTCCACT
TGAAGTGTTCAGAAGGGGTTTTAACAAGCAATCCCTTTCGTTCATCTTGTTCCCAGCTGATCAATAAACT
TGTCCAACCAACTTGATAAGCTAAGTTTTGCACAGGTGTTCGCTCAACCTCTGTACATCCTGTCTCTTTC
AAGTCTTCCGGAATGGTTTCAAATTCTGACAAATATTTCTCATACGTTTGTTGTATCGCATTTTTTAAAG
CCGTTTTACTCGTATAATGACGCATAAAAATCTCCTCGTGTATCAATAACACCTTACTCTTTAGCCGACG
CCACTAATAACTCTGCTAACGGGATTCTCTCAAAAAATTGACCGCACCTTGGCAATGATTGAATATCAAA
CGCCTGTCCTTGATAGTCAAATTGTAAACGATAAGCATGTAAATAAGTGCGGTCTATTTCTGCTGAATTA
CCTGCATACAATGCATCACCTAAAATTGGACTGCCTAAACTCTTCATTGCTACACGTAACTGGTGTGTTT
TCCCTGTTTGTGGCTTTAAAATAAACAAGCGCAAATTCGGTTCACAACTGATGGAGTGGAAGCGAGTAAT
CGCAGGATTGGTCTTAGTCGGACAAAGTTTCCAAGCGCCACGACGCGCTTTTTGCATATCACCGACGATC
AATCCCTGCTTTTTCTTGGGTTTATGTTGAGATAAAGCAAGATACGTCTTTTGGATACGGTGTTCGGCAA
ACAATAGAGAAAGTGCGCGAGCAGCGCGTTGGTTTAATGCCAATAAGAGTAACCCTGAAGTAATTTTATC
TAAACGATGTACTAACCAAACCTGTGGTACATCAAGTTGCTGTGCGACTAGGGTTGTAAGACCTACTGCT
TCCTCATCTTTATGTACACTGATACCACAAGGTTTATCAATCACAACAAAATCAGGATGTTGATAGATAA
GATGAAATACAGGCATAAGGTTCTCAATTAATCATAAAGGAAAAACATTATACCATACTTGGCTCCCCTC
CATTATCAGGATTTTTTCGCTATAATGGATTGCAGATATAAATGAGGAACAACATGAAAACATTAACATT
CTATTTGATACGTCATGGTAAAACGGAGTGGAACGAAAAAAGGTTATTACAAGGAAATGGTGACTCCCCT
TTGACACAAGAAGGCATTGAAGGTGCTAAGCGCACAGCAAAAGCGTTATCTAACATTGATTTCACTGCCG
CCTATAGTAGCGTATTGCCCCGTGCAATTTCCACTGCAAACATGATTTTAGCGCACAAAACCACCCCATT
AATTTGTCATGCAGGCTTAAATGAATTGTGTTTTGGCTCATGGGAAGGGCAAGCCATTGAGGAATTAAGT
TGCTTACCGGAATACCGTCAAATGCGCGATCAACCTGCGCAGTATTTGGGGTTAACCAATGGCGGGGAAA
CTTATCGGCAATTAGCAACACGCGCGATGGGCGTCATTGAACAGATTATTCAACGTTATGACACCGGAAA
TATTCTCATTGTCTCTCATGGTCATACTTTACGTATGCTTTTGGCGTTGTTTCATGGTGCCACTTGGCAA
ACCCATCGAGAAAAAAGTACCAGCTTAGCGAACACGTCCATTAGCGTTGTACACTATTTACAAACTGAGA
ATGAAACAGGACGCTTTGTGCTTGAGAAAGTCAATGATATACAGCATTTAACTGATTCATTCGATGAGGA
ATAAAGGCAGAAGTCTATTCTGCCTTATTGAGTATTAAAGTAACTGTAAAAATTCGCCAACAGTATGGAA
AGAGCCAAAGACTAAGATTACATCATGCGCTGTTGTCGTTGCCAACGCTTGTTTTACACCTAACGCCACA
GAGCTCGCAGTGTTTGCATGCAGTTGATGAGATTGTCCCTGTGCAATTTGTTGCAACGTCACAAATAATG
CCTGTCCGCTTTGACCTCGCCCCCCTTCTAATGTCACGCAATGCCATTCATCAATCACCGGTAACAAAGG
AGAAAGCACGCCTTGTGCATCTTTATCTTTTAAAATGCCACAAACAGCGACGATCTTACCTGTTATTTTC
GCCTTAAGTGCGGTCAGTTTCTCTGCTAAATAAAGGGCTGCATGTGGATTATGCCCCACATCAATAATCA
TTTGTGGAAAATCAGCCCATGGTTTCGCTAAATTTTCGGCTAAAGGGAAAAGGACATCTGGTTTTAAGGT
TTGAAAACGCCCAACTAATTCCACTTCTTGCAAAGATTGACGAATCACCTCTTCTGAAATCTGAAAAGGC
AACTGTTCAAATGTAGCGAGTGCTGTTGCGGCATTAGCGAGTGGAATTTGACAACATGGCAAATTTTTCA
ACCGCACTTTTTGCCCACACCAATCCCAATGCTCCGCTTGTAAACGGAAATGCCAATCTTGATCACGACA
AGAGATTTGGCATCCGAGTGACTTAGCATGCTCCAATAATCTTTGAGGAATATTAGGCTCTCCAATAATC
GCCGGTTTATGTGCACGGAAAATGCCTGCTTTCTCGAACCCGATTTGTTCGCGATCTACCCCTAAAAAAT
CCACATGATCAATGTCTATACTGGTAATCACCGCCACATCACTATCAACAATATTAGTCGCGTCTAAGCG
CCCCCCTAACCCCACTTCTAAAATCACCACATCCAATTTCGCTTGCTTAAATAAATGCAAGGCAGAAAGG
GTGCTAAACTCAAAATAGGTTAACGATTCACGTTTATGTTGTTCAATAAAGGCAAAAGAAGCCGTATGCG
CTTCATCTGGCAATTCTTGGTCTTGAATACGTACGCGTTCATTATAGCGAAGCAAATGAGGGGAAGAATA
CACACCAACACGGTAGCCTGCCTTTAATAAGGCGGTTTCTAATAAACGACACGTAGTGCCTTTACCATTA
GTACCGCCCACCGTAATGACAAATGGTGCGGGCGTGAGCAAATCTAGCGCCTTGGCAACCGATTTAATTC
TATCTAGCCCTAAATCAATGGCTTTAAAATGGCTGTTTTCCAAATAAGAAAGCCACTGCGCAAGAGGCGA
AGTGGCTGTTAATGATACTGTAGAATTATTCATTATCGCTTTTACTTTGTTCTTCGTTTTCCACCAATTC
AGGTTCCACAAAAGGCGATGGTTTATTGCTTAATTTGCTTAACACACTTGCTAGCGTATGACGCATATCA
GCACGCTTCACAATCATGTCAATTGCACCTTTTTCAAGCAAAAATTCACTACGTTGGAAACCCTCAGGTA
ATTTTTCACGTACAGTTTGCTCAATCACACGCGGACCAGCAAAACCAATTAACGCTTTCGGTTCTGCGAT
ATTAATGTCACCCAGCATCGCAAAGCTCGCAGAAACACCACCTAACGTTGGATCGGTTAATACGGAAATA
AATGGCACACCTTGTTCACGCATTTTGGCTAAGACAGCACTGGTTTTTGCCATTTGCATTAAAGAGAATA
AGGCTTCTTGCATACGTGCGCCACCGCTGGCAGAGAAACACACAAAAGGACAGTTTTCAGCAATCGCTTT
TTCTGCTGCTTGCACAAATTTTGCGCCCACAACTGAGCCCATTGAGCCACCCATAAAGCTAAAGTTAGAG
GCAGCGGCGACAATTGGCATACCGTATAAAGTGCCAAACATTGAAATTAATGCGTCTTTTTCACCCGTTT
CTTTTTGTGCTGCGGAAATCCGATCTTTATATTTTTTCAAGTCTTTAAATTTTAAGATATCTTTTGGTTC
AAGTTCCGCAGATAATTCTTGGCTACTGTCTTTATCTAAAAGTGCCAAAAGACGTTCTCTCGCATCAATA
CGCATATGATGTCCACATTTTGGACAAACTTCTAAATGACGTCTTAACTCATCACGATACAACACTTGCT
CACAAGAAGTACATTTAGTCCAAACGCCCTCAGGAACGTTCGCTTTACGCGAGCTTGTGGAAGAAGTATC
TTTATTAAAAATTCGATCAATCCAACTCATGTTAACCCTTTTTATTAACGAGAAAATTCGATGTATTACA
CCATAATTTAAGGCAATATGCTAGCAATAAAGGTCTGATGTGACTAGCCTAATTCATTTTCTAAAAACAA
AGGCCCTAACGCATTTTGAGGTAACTGAAATTGCGTAGGATAACTCACATTAACCAAATAAAGCCCTTCC
GGTTTTGCGGTGGGTGCCGCTAATCTACGATCTTTTTGCGCCAGCAACCACCCTATCCATTCTACAGGTT
GATGACCCGCACCGACTTCAATCAGACTACCCACAATATTGCGCACCATGTGATGAACAAATGCATTGGC
TTGGATATCCACAATAATATATTGCCCACGTCGCACCACTTTTAAATGATGAACATTGCGAAATGGTGTA
TGTGATTGACATTGTGCTGCACGAAAAGAAGAAAAGTCTTGTTCACCTAATAACGCTTGTCCCGCTTGAT
GCATCAAGTGGTGATCTAAGTCTAAATGACAATGTGTGACACCTTCAGGCAAAATTGCCGAGCGCAATTT
ATTACAATACAAAATATAGCGATAACGGCGTGCAGTAGCACTAAAGCGGGCATGAAAATCATCAGTAACA
CATTTTGCCCAGCTCACTGAAATATCATCAGGCAAATTCGCATTCACACCAAAACTCCATGCTTTTTCTG
CCCGAATGGCATCGGTTTCAAAATGCACAACTTGCCCTGTGGCATGCACCCCTGAATCCGTTCGCCCTGC
ACAAAAAATCTGACAGGGTTGGTTAGCGACAAAAGAAATCGCTTTTTCTAACTGCTCTTGTACACTCGCC
ACATTTTCCTGACGTTGCCAACCACAATAATTTTTTCCGTTATATTGAATGCCTAATGCAATTTTCATGG
TTTATATATCTTTTTAAATAGGATGCTGTAAAACACCCTATTATAGAGGAGATTTACGCTAGCGATAAGC
AGAAAAATCAGGCACAATTTGAGTCAGGTCGTTTAAAATCAATAAAAGTGCGGTCAATTTTCCTCACTTT
TTTTCAAGGATACAAAATGAAAGTCGGTTTAGTATTAGAAGGTGGTGGCATGCGTGCCATGTTCACTGCT
GGTGTGTTAGATGTGTTTCTAACTGAAAATGTGCAGGTTGATGGGATTGTTGCCGTATCCGCGGGCGTCT
TATTTGGGGTAAATTATCCTGCAAAGCAATATGGACGGGCTCTGCGCTACAATAAAAAATATCTCAATGA
TAAACGCTACATGGGCTGGCATAGCTTGCTCACAACCGGCAATATTGTTAATAAAGATTTTGCTTTTTAT
GAATTACCTTTCACCTTAGATCCTTTTGATGCCGAAACATTTCGCCAATCGAAAATTGATTTTTATGCCA
CTTTGACCAATGTGCAAACAGGCGAAGCGGAATATGTCAAATTAGACGATGTGTTTAATGAAATGGAAGT
ACTGCGTGCTACATCAGCGATGCCTTTTGTTTCCAAAATGGTGGAGATCAATGGACAATACTATCTTGAT
GGTGGCATTGCCGATAGTATCCCACTCAAAAAATGTCAAGCATTAGGCTATGACAAAATTATTGTGGTGT
TAACTCGCCCATTAGAATACCGTAAAAAACCCACGCCTTCTTGGATCTTTAACCTATTTTATCGTGACTA
TCCTCACTTAGTGGAAAAACTGAAAACACGTTACCAAAATTACAATGACACCGTAGAGGAAATTATTCGG
CTTAATAACAACAAAGACATTTTTGTTATTCGTCCTTCTCATCACTTACCTATCAGCCGTATTGAAAAAG
ATGTTGAGAAAGTGCAAGCGATGTATGATCTGGGGATTACCGATGCTAAACGTGAAATGGCGGCACTTAA
GGCATTTTTAAGCCGTTAAGATGGACAAAACATAAAAAAAGAAAAGCCCAATAAGCGAACTTATTGGGCT
TTTACATCATGCGATTAATTAAACACGTTTGAAATCGAAGTATCCATTTTAAATTAATTAACTAATTTAT
CTTTAAAATCAATAAAATATAATGCCAATACCTATTTTATTTCCGATACTACAATGATTTTTCCGAAAAA
CTTAATGTGACGTTGTAGGGTTTTATTGAGATATTGAGCTTAAAATATGTTAAAGATAAAGGGCATTGCG
CCCTTTTTTATCAGACTTCACTAAACTCTCTCGGCAATTGCCGTCTCTCAACTTCCGAAAGATACGCTTG
CTTGCAATGATCCTTTTGCCAGAAAAATAACTTATTAATTGCAGCGTGGAAGAATTTCCATTTCTTTTTC
GGACTTTTCGCAAGTACCGCTCCGCGATATGCCCTAGACGATAGCGTTTCGTCAGGACTTCCCCAAGTTA
ACGCATTGAATAACTGATCTAATGCAATCGCAACATTCAGCCAATATTTATTTTTCATAGTTAGCACTCC
AGCCAGTTGAAAAATCATAATTAAGTGGATCTGCTGATTTCAGCATTTCCGCGCGATGCTTTTCAGCATT
AATATGATCTGCGTTTTCAGTTACAACCATCGCTAGAAAAATCTCATCCAACAAAGTGCGATTCATTTTG
ATAAATGAATTGTCGTAGCACTTCCAGTCAATTTCACCAAGTGAATCAATCACTTTATCTAAGCCAAGAT
ACTTTGTCTTTTCTTCTTCGCCAGTTTGAAACCACTTACCGACTCGAGCGATATACACCCCACCTAATCC
GTTTTCATAGCGTTTTTTCTTGATTTTTTCCCACATTTCAGTTTGTTGAATTGCGAGAAGTTGTGCTTGT
TTTTCTTCATCTAAAACCCATTGATCACAGTTCCAAACGTGCAATTCTGACGGCTGTCTATCGACTAAAA
TATATTCTCCCTGGCAAAGAATAAGCTGTTTACTCTCAAGATCCACGCTATCTTCAATTTCAAATTCAAT
GAAATCCTGTAAATTTTGCGGAGCTGGGAAGATCTGATACTGATTTAAGTCTGACTTTAAAAAATATACT
TTCATGTTTCCCCCTTTAGAGCGCGGTTATTTGTTTCAAATACATACTAGAAGCCTCAATAATTTTTATC
TTCCTATCTTCAATGATTTCTATTTGAACGCTTTTCCAGCCACCAAGATAAAAAACAAAATGAATGTATT
TCCTACCATTTACTTCAAGAAGCTTCTCATCTACAAAAACAGACATCGTATTCGTATCAACGTTTTGCTG
TAACGAATGTCCTTGCGACACTTGCAAATAGAAAATAAGCGTCTTATTTAGAATAGATTCTGACAGCTCA
AGCACATTTGCTGAGTTTTGAGTGACATTCCCGGACCAGACGATATTACTTGCTTTTTCTGTGTTCAGTT
TATTCTCAATTATTTTAATTCTAGAGTCTGTCTCAGACTTGGTTTGATTGAAAGATTGCTCAAGTTGCTG
AGTTTTACTTCTAAGTTGTTGTAAGTCTTGCGATAAAGTACCCGCGTCTAATATTCCGGTATTAACGACC
TCACCAAATGCTTTAACCCAAAACACAACGTCATCAAAAGCGTTTTTTGCTTTAATACAAAGTTTTAATA
CGATTGATTTAGGTCTATTTTCATCGGCTGTCGGCACAACAAGACTTGCATTAAATTCAACAAGTGTACC
ACCGCCAGAATTACCGGCAGCGTGACCGTTGCCGATCATTTTAAATGCACCGGTTATTTTATCTCTATCA
TAATCATCAATTGTGAATTGGCCCGTAATGTTTCTAATCGCGTCATCTTGCGTTTCACCAACACTCAGCC
CGTTACCAGCGTTACGTATAAACCGATCTTCTGCTAACGGAACGTTTGAGATAGACCCGTATTTAGTAAC
TAAATGGGTATATAACTCTGGATAGTTACCTTGGGTAACTGTTGTTCTAATCAAATCGAACGCGATCCAG
CCACTTGGAATTTGATCAATTGGAAAGTACGCTGTCATGCCTACATCAGATCGAGTTAGGTTTGGTAGAA
CGTTGCTGTTTCCGTTCACAGCATATAGATCAGGATATGTGTTCTGATTAAACGTCGTACCATTTGCTTT
TAAAAATCCCGCTGGCGTAATGTTTTTGGGGAATGAAACAATTGATCCAACTGGTAAGCCGTCACTAGTA
ACAAGCTTCCATTCGCTCCACGCCCCGCTAAAATCGGTCCTATTTCTTATATAAATTCGTTTAGTTTTAT
GCGTTGTATATTCTTGCATCAACACATAAGCAGACGGCTTAACAACTAACGAGCCAGCTTCAGTTAACGG
ATAATTTTTATTGCGTTCAGCTCTTGCAGTCAGTCTTTGTGAATAAAAGCCAGGCGTTGTCACGTTGTTT
AAGTCTTCAGTTGTAAGATCTTTCACAACAAAATCAGTAATGCCATATCCGGAAAGTGTTGTTGCTGGAC
TTTGCTTTTCATTTGCCAAGTCATACGCGTCTTTCACTGCTTTTGAGCTTGCGAATTGTGTTTCACTGTC
ACTATTTGTTGCAGACGACGGCACAGGCTTATTAAGTAACACATTGTAATCGACTGGTAACTTGTACTCA
GTCGCCATCGGCACCCACTGCGTGCCACTATATTCTTCAAAAATTTTACTTGTTGGATTCCAACGCTTTG
CTTTCATTGGAATATTAGTATGAAATCCACCATCTAGAAATGATAAAGCCGCACTAATGGCGGCTCTAAT
TTCATTTGGGAATTGCGTGTAATGACTATCTACTGTCGGCTTGTTAAAATCTGCCATATTTACTCCTTTT
ATACCCCTTTTACGACCCAACCCACTTTACCGCTTACGCGATTTCCATTCTTGTCGAATAAGAAAACGTA
AAATCCTTTTGGTCGTGGCTCATCTTTAAAATCAGATGTGGCAAAAAGCGGTTGTGTTGATTGCGGTGTG
AGAACTGGAACGGATGCATCAATAAACTCTGTTGAGAATGCCACCCACGTTCCATTTACATCACTTGCGT
TAGCTTGCACCGTTCCACCATCAGTTTTCTGTTTCTGATCGAGCTTCAAATTCAATTGCTCAATAACAAC
AGGTTTCTGAGCGTTAGTTACTGTTATTCTGAACTTGATATATCTGAAATTCGTTTCATACACAGATGCT
TGATTGTGTTCACGCCAGCTATCACTCTCATTCTGTTTCACTGCGATGTAGTAGTTAATATCATAATTTC
CACTACTCACCACTTTTGGCGTTAGTGTGATTTTTGACGATGCTAATACTGTGCCGTAATCCATCTCTTC
TTCGTAATAACCGCTTGTCGCGGTCGGTTGAAGATAAAGCGGAAATCCAGCATTAACTTGCGATTGCGGT
GTCGTAAAATTATTAGATTGATAGTGTTGCGACCATGTCTCAGTCTTGATCGGAAGATACAATTTACCGT
CGATCTTATCCGAACCGTTTTTTACTCCGTCATACTCTGTGTTGTAGTCGTATTTCAGAATGTAATCTGG
TGGCTGTGCAACGTTTGAAAGCGTGAACTGCGGTTCACCTCGATTGCCGGCACTATCTACACCGACAATC
CAGTATTTGTACAATCCACCAACAGTTTCGAACTGAGGAAACGCTAATCCGTCAATGTTAGTGATGAACT
CCGCATTGTCGAACGTGTCGCCTTTTTTCAACTCGTAATAGATGATTGGCAGTGTCGCTTTCGCACTTTG
CCAGCGCAACATGACATAGTTATCAATGACTTGTTGAGAAATGCTAACTTGTGTCGGTTGATGAATGATC
AACTGTGCTTGTGCTGATGCACTACGATTTCCACCGAGATCGATTGCTGTCACCATGAACGTCTTGTTGC
CGCTAAAATCCGCTTTGAACTTAAATGACGTACTTTTTACCAATGCTAGCACTTCATCATCTTTTTTCAC
TTCGTAAAGTTCTGTCGAAAATGAATTGTTTTGCGTTTCATTCCACGTCATCAATACTTCATCACCGACA
ATTTCGGCGTTTAGATTGATAACTTCACCGCTTGAAATAGTGAATTGAATTTCTGTTGGCGTTTCAGATC
TCACTTCTGATGAATCGACCGCACTTAGCCAATACTTGTGACTGCCAGCTTGAATAAAGCCAAGATTGAA
CTCGTTCGCTTTAATCTTTGCAACAAGCCGTGAATTTTCGTAAGTATCGCCCTTTCTGATTTCGTAATAC
TCAAGATCGATATCAGGAGAAATATCCCATGTTAGAAATGCACCTTCTTGCGCGATTGCCTTATGTCGTA
AATTCGTCACATTATGCGGTGGTCGTAACTTACCGATAGGCTCATAGGTCTCTATGTCGTTATCATTTGA
CCACAGTCCCAATACGTTACTTGTGCGGATTCTGATTTGATACTGCACACCGTCTTTTACATTCGGAATA
TCAACAGACGTTAGCGTAGTCGGTTCTAACTGTTGCCAGTTTTCGTTACCCGCACGATATTCAATTTGAT
AACGTGAAGTCAGCGAGGTTGCCGGTTGATAACTCACGACGATTTTTGTTTGAATACTGCCACCACGGCC
ACGGTAAATTTCATCCGTGATGACAACGTTTTTCACGCCAGTTTCTAGCGTATTATTCGTTGTGTCGTAC
TCAGCAAGATTTTCGCCATTTTCGATGTACGCAAATTTTGACGGATTGTAATTCACCGCACTAATGGTAT
AGGTGCCGTTTTCACCTTCCACCACCGCGACAACGCGATACAATTCAGGCTCAATGTCACTATTTGCGAT
GATCCACGTACTATCTTCTGTCACAGAAGTGAATGTAGGATTGACGTTAATTTCCGTTAAACTTCCGCGT
TGTGTAATGTTACGTTGTTCGAGTTTTCCCTCTCCATTCACAATACTGATTGTTGAGGCTTTGGTAATTT
CAACCGCGGCATCAAGAATGATTTGATTAACTGTTGAACCAGTTTTAACGCGTCCGCCACGTCGCTCACC
GGAGCGGTGAACATCTGAAACTTGAATGACTTCACCCGGAATTGGAATTGCACCATCTTGACCGCACGAG
AACGTTACTACTTCGCTTTCGTGTTGCTCTGTGTAGAGTAGCCATTTGCCAAGTCGTCTCGCTTGTCCTC
TCGACGTACAGCCAAACGCTACAACTTCCGTTTGTGAGATGTACCCCATCTTCACGATAGATTCGGCATC
TTCGATATATTCAACAGATTGTTTAAAGTATTTTTTTGGATCGTTCCACGTCACTAACGCAACGTTATGT
CGTGTCTTAACATTTGAGCCTGAACGGCTGAATTGACCATCAATAACGTTTGTATTATTGAACTGATACA
TCGGCTCTTTCGGTGAGTCTTGGACAAGCATTTGCGTACCGCTTGCCCAGTAGCTCATCGCACGAAAGAC
GGATGTTAAGTCACGCAATAGCTTGCCGGCTTCTTGTCGTGTCTGAATATAAGCGTTACAAGTAAATCTT
GGCTCATATCCCCCGAAACCGTCAGGCACCAATTGATCGCAATACTTCGCAATCTGATACATCGACCATT
TATCGAGCATGTCTTCTTTAATATGCTCACCGGCTCCGTATTCTTCGTTAATGAGTAAATTAAAATAAAT
CCAAACGGGATTGTTTGAGTATTTAACAACAAAGGTGCCGTCCCAGTCGCCAGTGTATAGGCGCGTGATT
GGATCGTAATTTGACGGCACTTTTAACTTAATTCCACGACAGTGATAGCCTCGTGCAGGTATTGAGCTAA
ATTGTTCGGCATCAATTTGTACGCCAACATACGCAACACCTGGATATGTTAATTTTTCCTCAAATACTGT
TGTTAATTTTGAAAAAATCGTTTTGTTTTGCAGCGTTTGACTCTCAGAGTCTTCCGTTAAACGCGTTACA
CGCACACTCCATGGCGACTCGCCAGCCAGTCTAAAACTGTGCTCTCTGTTGTATGATGATGTTGTTTTGC
CATCAATGACAATTTTACCTGCATCAATCCATTGACTACCATTTGCCTGATACTCAACTTGTAATTCAAC
TTTTGTGCCGTTAATATCACCGTTACTTTTATTTTGATAACTCAATCCTGGCACAGTAATAGTCACGCGT
GCAATGTCGGCATCTTGCGCGATGATCGAACGCGTGATCGGATTGTTCTTTTTAATTTCTGTATTAACGT
CTGTTGTGACTTCGTTCGTTTCGCAGATTTCAGACGGCGCTTGCCTTACGCTACCCGGTCGCCACTCGAT
AGCAACATTGTTGAAATTGAATTTTCCATTTTCGTCTTGCAACTGCACATCACCGAAATAGACAGACTGC
AATCCGTTTACTGGACCTTCAATTTCTCCGCACGAAATCACGTCAATAAACTTCGCGTAAGAGCGAGAAC
GGAGTGAATCCGGTGCTTCTACTGGCGTTCTTCCGCCACCACCACCTTTGCCACCTTTTTGACCGACTAT
TTGCATTTATTACCTCGCAAGTTTAAGACTATTGCCTTTTCTTAAGTTGCCACTATTACTCTGTGAACCC
GCTCTAACTGGTATTTCTTTATCTGTCAGTCCAGCCGATACCACCGCAGAACCGACAATCAACTCACCAT
AAAGCAGTGGGATTGGCTGACCTTGTTGTGTCGTGTTAACTGCGCCATTGAACAAATAAGACGGCTGATT
CTCTGGGCGTTCTTGTGGACCATCCATTTTTGGAATTGGCGTAAGTAACTGCGAAATTCCGCCAAGTGCG
AGAGATGCACCAATCATAAACGGCACAGTCGCAACATTCGCAAGCATACCTGTTCCGCCAAATGTCGATA
GACCAAGAAAAGCAGGGTTCCAGATTGACAAACCAATCAGTGCGGCACCTGCGATCAGACCGAATAATCC
ACCTCGTTTCGATCCACGAATAACAGGGATAAGATGAAACTCTGTCTTTGCACCGTACTGCATTTGAAAT
TCTTCTGGAGTTCCGTCTATATCTTCTCTCTGCACTAGAAAGCGGTACACAATGCCGTGTTTTTCTGAAT
TTAAGAGAAACTCTTTAAAGCCTTCTTTTAATACACACAATGCGCGAATTGCTTCTGCGGGTGTTTTCAC
AGCTAACTTATGGACCTTGCCAAAGCGTTTACCTAGCTCACCCTTGAGCCGTATTTTTCTTATGTCGCAC
GATGTGCGTTGTTCTGTCGCGATAGAATTGTCCATAAACATCCTTACTTGATAGTCGCCCGTAGAGGTGG
TGTCCGATTAAACCATCACCGAGATAAACGCCAGCATGATTCGGCACGGTTGCATTGATTTGCATCACAA
TCACGTCACCGACTTGTAAATCATCGACTTGATAAAATCCCGCGTGTTCGAAGTTATCGACGTAGAGATT
TTCGCCCTCGTTCCACCAGCCGTCCACTCTGTTGTAGTTCGGTAGTTCAATGCCCAATTCTTGTTGATAC
CAGTCGCGCACAAAACCGTAGCAATCCATCATGCCGTGAATGAATTTCCGTCCGTACAAATCAGGAATTG
CTGTAACTGCCGGCATAAAGTGCATTGAAACTTCGTCACCCTCTAAACCGATAATGCACCATTCCAAACC
GCTGACCTTGTGCGCGTCTTGGTCTGCAATACTCGGCAAACAGCTTTCGTCGGGGTGCGAGTGAACCACC
GTTCGAATTTCACCGATTTTCTCCGCTCGCGCGTAATCTTCAACGCTAATTAAAAACCCTTCTTCGGTGT
CTTGCGCAAGATTAGTACAAGCGACGTACTGCAATTTCCCTTTTTTAAGCACAAAAAAACCGCAACTCTC
GTGCGGGTAACTTTGTTTTGCGTGCGCTATTGCATCGTCAATATGTTTCATATTAAATCCTCATGTACGC
GGCACTTGGAAATCCGCCAAACGGTAGTTCTGCGTTTTCGCCAAAATGTACCTTGCAGTCTACTAACGTT
TTTGAGCAAGTCGGCTTATCGCCTGTATATCCACAAAACTGACCTTTGTATTTGTGCGTACAGTAATGCG
CCACAATCTGACGACGAGGGAGTTTTACGCCCTCTAAGTCTGTCGCTGGTAATAACTCAAAGCTGACTGT
GAGATGATTTTCTGCGGTCTTTTGCGAAATATAAAAAATATCGTCTGGCAAATGCGCGTGCGGATCGGCG
GTCAAATTGCCGTTTTCAAAATTCACTGCATCAAGATAGATAATCTTTGTCCGCTTACGCGTGAGTTTTG
CGCCCTCAATGCCTTTTAGCTTTGCCAAAACAAGCGTAATTGCACCGCCAAGGTTCGAGAATGTGATACT
TGGTCTGACTGGATTTAATCCATCCACAGCAAACCCATCAACTTTTACTGGGTAAGGCGTATATTCTTGC
CCTTGCCATACAATCGCCTGTCCGAGAGGGCTTAATCCATCATGGAAACGATATATGACATCGCCAAATT
TAGTGAGATCTAACTCAAACAATTCAATCCAACCGTGTGCGGCGTATTGTTGAAGTTGTCCGTAAATGCT
CATATGCTTGCCTTATGTTATTTATAATGTCTCAATAAAATTCACTGTAAACTCAAATACTGCTCCATTC
TCTCTATATGACCAAGATGGGCAAAACACCTTAACATCTCTGTTTTCAGTTTTGCTTCGCCATAAAAAAC
TTTTGTGGCCACCATGTGATTTTAGGAATGTATCAATTTGATTTTTAACATCAACATCACAAATTATCCT
TAGATTTGAGTATTTACATAAGTCAGAATTAATACCTTTTGATGTTCTCTGACTATAATTGTCACCAAAC
TGTACTTGATTAACTGAAGGCTCATGTTGAACGTCATAATTCAACTCAACATTAAAATCAAATCTTTCCA
TTTTTACCTCGCTAAACTTCCACCAGATCTCATTTGTAATGTAAGCTCTTCTCTAACTGTTGCTTTTATC
TGTTTTGTTAATCCCTTAGCAAACTCGGTTAGACTTCCTGTATCATCTTTGTCAGAGCTAAAATGATTTG
TTTGATTAATGATGACAGTTACACCTCGCTCTTGCGACCCGCTATTACTTGATTGCTTATTACTAAAAAC
ACGACCAGCATTACCAGGTATCATGTATTGAGAACCATTACTAGCTTTAAAAATCTCAGGTTGATTGTTC
TCACCAACCCTATACATTTGATTTGCAGATACAGGACCACCTTGCTTACGACCAGTAACAGCGAGCGTTT
TAGCTAATGCAGATGTTGTTGTTATGCCAGCCTGTGCAGGTGCGGCATTAGCCCCTTGTGTTGCAAGAGA
AACCATAGATGCTGCCGGAGCATAAGCTGAAGCAATAACCGCAGCTTGAGCTACCTGTGCAGCAGTCGCA
GCCTTAGCAGCCATTTGACCCATAATCATTGATTTAACGTGCGCCATTCCCATTTCAACAAGAGTCTGCA
CCACACTATTCAAAACAGTATTGGCAATAGAAGATAATGCATCACGTAGAGACATCGTGCCGTTTAATAT
TCCAGTTAGCGTTGTTGTCGCGCTTTGCCCTAAAGCTTCAATAGCCGAGCCAAACATATTCGCGGCATCA
CTTGATTGCTTCCATTCATCCCATTGCGCTTCAATTCTTTTATGTCTGTATTGTTCTTCGATTGTTGCAC
GAACAGCTTCCGCTTCTGCGATAGACTGAGGGTATAATGTTTTATACTGTTCTATCATTTGTAACTGTTT
CTGGTGTTGTTGTTCTAATGCAAAAACTGGCGACACCTGAGCTTGTAAGGAATTAAAATTACTCATTGCT
GTTGTAGCGGCATAGATGCCTAATGCTAGCTTCTCTGCTGCTCTCTTTTGCTCTTCTGTTGCACTCGCTC
CAAGTCGCATTACGGCTTCCATTTTTACAGCCTCAAGGTTCATGCCTTGTTGTTTTAAAGCAACAATCTC
ATATTGATTACCAAGCTGCGTTAGTTGGTTTTCAATTTGCTTCTGTGCTTGTTCACTTTGTTTTGCTGCC
CTTTTTGCGGCTGCTTCTGCTTCTTTCCTTTTTTTAATTCTTTCTTCTTCTGATTCAACCACATCATAGT
TTGCATTGATCTGCTTGATTGCACTATCAATTGATTCTTTTGATGCTTTAGTGTTTTGTGCATCATAAAT
GGCTTTTTCTCTTGCTGTTTTACCTACTGTGTCAGCATATCGTTTTGAAGCATCGACAAGGCTTTTTAAT
TTAGCCTCATTGCTTTTAAAAACTGGATCAGATTGAGATACAGCACTATCTAAATCACTAAGCGCACCAA
TTAAAATCCTTATTGCACCTTCAGCATCAAGAGCTGCAAACGCATTACTATTAACAGTTTGAGTTAATTT
AGTTAGAGAATCATTAGACCAATTACTTTTCTCGCTTAATAATGATAATGAGTTTGCAATGAGTTGAATA
TTTTGCGGTGATGGATCTTTTGATAATTCATTAAGCTGTCTTAACAGCCCCACGGCTTCTATTTTTGTTA
TACCTAGTGAGTTTGATAAAATATCAGTTACAGCCGATAGATTATTTATATCCATTACACTCTGAGAAAA
TGTTCCTGAAAATGTAGTCAACGTTTTCTGAACATCTATACCTTGTTTATCTAGTGCTTCTAGTTGTTTG
ATAGCACTATTTAAATTTTCATGATTAAGCAGGCTAAAAAAGCTATCAAATTGCTTAAAAGCATCTTGAG
TTGCATCAGCCGCTGATTTTATCGCAACCTTAGCATCTATCATACTTGACGCTATCTTTGCTCTCGCTAA
GTTCTCATTCTCTTTCGCTAACTTAGCTAATTTTTCAGAAAGTACATAAACACCATCACTATTCTCAGTT
AATACTTCGCCTAGTGCTTTTTGTGCTTTCTCTAAATCTTCTGTTGCGTTCGTGGAGTCGAATAAATTTG
GGAGTAACGCTGTTCCCATTGCTGAAGCAATAGCAAGGATCATACCTGCAATAGCTCCCATAGGACCAAA
TATAGAGAGGATTTGAGATCCCTGTTGCCCCATTATTACGAGAGCATTAGTTCCTGCTTGAGCTTGAATA
GCAATATCTTGGAATTGATAACCTAATTGTTGTATAGCCGCCCTACCACGCTTCATTGATGATGTTGCAG
CATTTACAGAGCTGGCAACTTTATTCATGCCGCCACCTAATTGGTTTGATGCTTTATCTGCTTTTTGCAT
TGCTTGTGTAACATCATTTGTTGCTTTTTCTAATTTACCTAAAGCAATATCAGAACTTGTTGCTGCATCA
AGTAATTTTGCTGTCTCGATATCAATATCGATATAAATTCCAGATATTTTTTCGCTCATATTTTCTCCAA
TAAAAAAGCCCATTGACATTCAATGGGCTTATCCTTATTTTGTTACATTAAATTTTTGTAATCCTTATCG
CTCCTAATCTCTTTCCTTCTTGACTACCTCTTGCGTTATAGAAAGCTCGGTATATAAGGAGCAAATCAGA
TGTGTTAGATATTACTGACACACTATCTATTTTTGCCCTTCTTAGTGTAGATAATACGGTTTTTATTGCT
AACTCAAAATCATCAACAAGAACACTCTCTTTGTACTCATTCCCACTTTGTCTTATAAAATCAATCTTGT
ATGATCCTATTCTATCTAAACAGCACAACTCTTGAATCTGCTCTGAATATATTACTGAATGGTTATTTGG
ATCTCTCAATCTTGATTCTTGAAAAAGCAATAAACCTATTACAATTACTGAAAAAAGAACAATTAGTAAG
ACATTCATTATTTTTGCATCCATAAATCACCCTATAAAACTAAAAGCATATAAGTTATTTGAGTTAAATA
TTTAAAAACTAATGCAAGTATCACTTACAATATTTATTTTGCATAGCATTAAACATGGAATCATCACTAT
ATTGAATGGACGCTTTAGTTGATTTATGGTCATAATAAAAAGATTTTTTACCTTTATAATTAAAATAAAA
ATCTTTTTGAGCTCTTTGGTAAATATAATCACTCTCAATAGGATTGTTGATTATATCTTTTCCAAAAACT
TTTCCACAAACAGCCATGCTATAAACTTTTGCATCACCAAACTTTATATCAGATGAAAACTCACCACACA
TAGATAGATTGTCTTTTGAGATCTTTTCTTTTATTAATAAAGATGCTTGTGCAGCACTAATACACATTCC
CTCTTTTATACTAGCTCTTTTAAGTAATTCAGTTTTTACAGCTTTTTGCGCTGATTCTATAATAATTTGA
TCTTTAGCTAATACGTAAACAGGAGTAAAGAAACAACATAGAGAGCAGATAAGTAATTTTTTCATAAAAA
TCCTCCATAGAATTTCTATAATATCTCAATTGTTTTTCAAAGTCTGCTCTCTATTTTTATAGTAATCTTC
CATAATCTGATCGTATTCTTCTTCTGTGAATAATGTTGATTTTTTCTGTTGTTCTGGGTATTTGGATTTT
ATTAACATCTGGAACTCAGTCATTGTTAGATTTTCAGCATCGGCACGACTTAAACCAAAATGACAACGTG
CGGCACTGATATACTCCTCAACGTCAAACTCTGATGTATATTCACTTCTTTTATTTTCTTTTGTTTTCAG
ATCAATATTACCGATTATTCCATGAAGTGCTAAATGTTTAGCAAGGGCAATAACATCTTTAGTGTTAACT
GCTCCTATTCTATAAACTATACCCTTGTTGCTAGGCTTGTAATATCCAAAAATACCTGACAAATCACTAT
CATTACAAGCATTCAGTATAGTAAGCGCACAAGATAAGACCTTACGCCCAAGAACTGGACTAAAAGCAAT
ATTCAAAGCATAAGCCTGTACATCTTTATTGGCTTTTAAGCTCTCATTTAATAAAAACGTAACCTCTTTA
CCAAATAAGACAGAATATACATTTACAATATCCGTCGGTGTACCTATTTTAGCGATATTTTTAAATGATG
GTTTGAAAATATATTCTTTATTGTTGAACGATAAAGAAAACTCGCCTGTACTTTTATTTGCTTCCATAAA
GAATCCTTAAAATTAATTATCAAAGGCACTCGTGAGAATGCCTTTTGTAATTAAGATGTTGTAATCGTAA
CACTAGAAGCGTCTGCAACCTTAAATTCTGCTGAAAATGTAACTAAATCGTTCGTAGGTGCTTCACTGCT
TAAAGCAGTAATAACCATATTCCCGACAAGTTTCACTGAACCAAATTGTAGTCTTACCCACACAGTAGGT
TGAGTACGCGCCTTCACAGCATTTACATAAAGCTTAATGAGTGCATTGATACCGATCTCATCTTCTTTAT
CTTTTTTACGAAACTCGCCCTCAACACTAATGCTTAAGTCTGAGTTTGTTACTAGTGACTCAGGAAAACC
GCCTGCATCATCAGCTTCAGATGTTACAGTATTTGGGCTTAAATCGAACGATTTAGAACGAATTGCGCCA
CCTGGTTTCCAATCACTTTCTTGAGGTGCAGGACCAGACCCTGTTACTGTCGTTGCATATTCTAAAACTG
CCGAACGCCCGACAAATTTCGCGAAATCTTTTGGATTACTCATTTCTTTCCCCTTTAGTTATCATGTACT
ATGCGAAACTGTAGTTGCATAGTCATTCTGTTATCAGATGTGAATATAGGGTTTGGTACTCCACCCATAT
TCTCTATATAACCAAACTCTGTTATAGCGTTTTGTTTAATGAAATTAATCAACTCATTAGCTTTTGTTGC
TGTACTGTATCCAGACTGAACTGAGCCAATGATTGAGATAATGATATAGCTTTCGCTTGATAGCCCATCT
CTTATTGGTGTTCCGCCATTATTCTGGAAAACAATGTACTCAGACTTTTTATCACCATTATCTTTCCATT
GATGAAGTTGAACTTGAAATAAACTAAACAAATTGCTAGAAATAACATGGCTTTTAAATACATTTAATAA
GTTCATGCCAACTCCTCTTCTATAATTCGTCTTATCTCAACCTTAATATCATCATCTTCAATAGCTTGTT
TTAAGAATTCCTTTCTAGCTGTCGCCCTTCTGAACTTTTGTTTAACTTTTGGATCGTGAACAAAAACAGC
ATATTCAGCGGAATACCCAACTCGCCCTGAGATAACGGAATCTTTAACTGAAATTTCTTTAAATTGGCTA
TTAATTAATGTTGATGTGTCAATTGGTGTGTAAAGTGCTGAACGAATACCTATAATCGTCACAATCCTTG
CTGCTGCCCTTGTCATTTTCTTAGATTTGACCTCACTAAAATAAACAGATAGTTTCTTTTTAGCCTGAGA
AAAACCTCTAGATTTAACAGCCATATATCTACCCCGTTATGAGCACAAAATCATCACGTTTACGATCGAA
TGTGTCGGCATAGCGAATGATGCTAATGATTTCATTTGCGTTGGCGGTGAAAGGATCTATTTCATTAGAC
TGTCCAATTAAAATATAGTCGCCTTTTTTAGCCTTATCATACTCAGTCCAGATTGTATTTTTAGCTACAG
CTTCCCTACCTACACTACTAGTAGCTAACTTGCTGTCATGACCATAGTCGCAATAAATAAAAACAGGCTC
GGAAAATTCTGCCTTTCCTGTCTCATAATTATCACCAATTTTGTGCCATATCGTAGCTTGCGCTGTATAT
GCCCAATTAGCAGAATTTGACATGATTACCCTACAACCTCGAAAAACCCGACAGAATTTGATGCAATTGG
TAAATCGTTCATTACTCCACTTTTGTCCAAGTTAGCTAAAAGGCTTTTAAGTCTTTTAAAGCTATCATGA
TCATAAGTAAAAGAACGCCCTGCACCACTTGGGGCACTTTGAGAAGATAGCTTGCGCCCACCTTGATTAA
TAACTAGTAAACCAATTGAGTATAATTTAATAAGAGACTGGGCAATGTCATCATACCCAGCTTTATTTAA
TTCACTATCTTTCTCATCAACCTTTTCTATCAATAAAGAAAGAACTACATCAGGAACGCTATAACCTAGT
TCACCAATAAATTCGTGAATATCTTTAGTTTTTAGATCCGCCATGTTGTTTACCCTCTTTTTTCGAGGTG
TCCTTCCCTTTATCGCTAGTTTCGCTAGTTTCGCTAGTTTCGCTAGTTTCGCTAGTTTCGCTAGTTTCGC
TAGTTTCGCTAGTTTCGCTAGTTTCGCTAGTTTCGCTAGTTTCGCCAAGAGTATTGCTATTTTCATTTGG
CGTTGCAACTTCGAAAGCATCTTCAATTTCAACGACCTTACCAACGAGCCATAAAGGCAGAGTGTCACCC
TCAAACACATCACCTTTTTTAAGCTCGTGGCTATCGTATTTTAATAGCCACTTTGCCATTTAATACTCCT
TACGATTTAGTGTATTGGATATATCCAGCATTACCATCATGATCAAACTTCAATTCAATAGACAACGCTG
CCATAATTTTAAAGTTGTAATCGTCTGTTTCGTTATGACGGGCGATTGGACGAGCCACAATTGGCATACC
ATTTAAGATTTGATAAACATCAGAACGTTTAACGATTCCTAACACTTCATCATCGAGTACTCGCATAGAT
GGGACAATCTTACTAACACCAGGAATTGTCAGAATTTTTGTTAAAATACTACCTTCTGATTTCTGTTCAG
AATAATCAGTTGTTGACCAACGGAACCAATCAGAATAGTTAACATAGAATGTGACAGGTGACATAAATTT
TTTAGCGTGGAACTTGCTAATGATGTCGCGGAACAGCTCATAAACTTGTTTAGCTGTTGCTGTGCGCAAT
GTTAAGTTGTGCGTACCAGTCATTCTGCGAGGTGCTGTACGTAAACCATAAAGTTTAGAATCGCCGACAG
AAATTGAAGTATCACCATTTAACATTAGATCTTCGATTTTCTCAGCAACTTTACGTAAACTGTTCGCGCG
TGGTGCAGAATCAATAGAATAACCCTCAGTCTGCGAAGCTAACATATCTCTCCAGCCATAACCAAATGTT
GAATCAATAATTGGCAATGGTGTTCCATGATATTCGAACACTGGCGCATCAGTTTTAGCAGAAGAACGAC
CATCTAAAGAGATGTTAACTGTTCCGCTATCGCCAACAGTCATGAAGTGGTGTACAAGCTTACCTAGTGG
CATGCTTTTATTGATGGGCGACAAATCATTAAAAATAACAAGCTCGTCACGTTGCAATTGCACAGCCTCA
CGGTCCCATTCAGCCCAAACGTCGCGCGGAAGTGTTGAGGCATTACCCTCAATTAATCCACCTTGTGCGA
AATTTGCCGCCATAGCTGCATGTTTCTTGTCGTAATTAATACGCTCATTGATGATAAACTGCTCTTGTTC
TTTTGTGAATTTCAACATTATTTAATTCCTTATGCTTTTACATACGCGTTAGCGACGACAACATCGCCCC
AACCTTTTCCACCAGTGATCTGGCGTTGTTTTTGTTCATCGAAGAAGAATAAAACAACATCACCTGCAAC
AGCTTTCGCTAATTTGCCACCTGCTTTTGCAGTTAAAGCATCACCAGGTTGATAAGTGTCATCAGCTAAT
TGAGCGTAATACTCATGCTCAGGCTCTAAGCGAAAAGCAATTGCTGTATCACCTTTTGTATATGCCTGAT
CAATTGTTTGCCCTGCAAAGCGACGATTCGTCAATAAAAAACGGCGACCTTTTGCATCAGTCGCCGCTTC
TAATTTCCCAGCATTCAACTTCACTACAACACCAGGAGAAGAAGTATCATTAATCACAAGATTAACTGTT
TTTGGTTCGCGCTCTACTGGACCGCGATAGATAACATTAGCCATTATTTAGACTCCTCTTGATTTAACTT
ATAATCGCCCCACTGGGTTTCCTCACTATTTGCATTTAGTGAATTATTTAACCCGTTTGAGTTTTTTGTT
TTTGCAAACATTTCTGATAATGCTTCACTACTTAGAGAATTGACTGCAGCATCAGACAAGCTAAATTTTG
ACTTAACCGCTTCTCGCATTTCGGCAACTTTCGCATCTTCATTTGCTTGCAGCTTTTCTTGCAACGGAGC
AATAGCGGTAGCTACTGCTGCTTTAATTGCCTCTTTAATTTCGTTATTGATAGTTTTAACACTTTCACCT
TGTGGCTTAGCTTGAAGCTCGTTATAAGCCGATAAAAGCTGATCGTCGTCTAAACCCTCAGTTTTCACGC
CTGCGGCATTGAGTGCTGATAAGATTTTTTCTTTCATTATGTTTTCTCCATTAGTTTTAATTTCGTCATA
ATCGACTTTTTTAACGACCTCAATGCGCTCACCAACAAAGCTGACTTGCGAATTGTCATCGATTAGGTAT
TTCTGCTTATATTTTTTCCCATCATCGTTATAAATAAAATGTGATGGGTAAACAGATTCGATCCATAACC
ATTTTTTAGAGTTATGGCCGTTATTTATTAATTGCGATAGAAGCCCATGAATTTCTTCAAAAGACAAAGA
GGAATTTGTAGAAAAGAAATATTTAACTTTGTCTAGTAATGTTTCTTTTGTGTAATCTGCCGAGTCAGAA
AGATTTACAAACTCAACCTCACTTTCTTGCCCCTCAGAATTCACGAAGATACCAACCCCTTGCTCTGGAG
TTGCAGCACCTTGTTCATCAAGCAAGATTGCAACATGATCGAATTGCATATTTGTTGCAACCCAGTCATA
TTTTTTACCTTTTGAGTTACCTTTGCGATATTCCTTTTGTAAATTTAAGCCAGTTGAGATGTGTATTGGT
TTTGCAGCTTTGTTAGAAGTTAAATTCTCCAATGCCTCAATTAAACGTTTGCCGCTATCACTGCTATTTG
CAATACGTTTATTGACTTTCATATCAACAAGCACTTTCTCGCCCTCTTTTCTCGCGTTAACGCACCATGC
GCCGACATAGAATTTATTGAGTGCAATTGCTTCATTTGCTGATATGTATCGCCCATCTGACTTAGGATGA
CCTAGTGGCATTAACTTACCATCTAGCGTGCTATATCCCTTATCTATCTCGTCTGCTGGATACAACCCTT
TATTCATCACAATGTTGTCAATAACAGGGACAATATCAGATACAACAATATGCTCATCACCCTCAATTAT
TTCATTTGTGATATTTTTAGAGTTAACAACCGACAGTACGTTAACAACACTTCGTTTCATTGTTTTGATT
CCTCTTAATGAGTTTTTAACCAAGCTTTACGTTCATTCTCATACCTTTTTAGTGTCGATAATGGCGTATC
TTCTTTGATAATGACCTGTGATTTACAATAGCAGTTAAATCTATTTCCATCTTTTTGATACCACGCCTCC
TGCTCCTCTGGCGTAAACACTTTTCCGTGTCTTTTAGCATGAGTAATCCGAGTTGTGCTTTTTAATGCCG
AAATATGCAATATCCCAGCATCAAGACCAAGCTCATCTCTAGCCGCTTTTGCTTCTTCCCACTCAGCTCG
CCTGTAGACAGACAACTGTTCTGTTTGAGCCATTTTTTTGGCTCTAGACATAGATATGTCTAATCTCTTG
CTTATTAGTTCAGCCGTTTTTTTGACATTGATGCCACGTACTACCGCTTCGCTAATTATGTAGATTAGAT
CTGATTTTGTTTGATAAGTAAGACCTCGCCATTGTTCATAGAATAATTGTTGAGCAATAGCCAATCTTTC
TAAATATGGTTCGCTGAAAAGTATTTGATAAAGTGGTCGTTGCGTGAGATATAAATCAGATTGTTGAGAC
AGTGATGAATGAGTTGATAGTGTCGCAGCCTTCTGTGATTCTTCTAAATACAACTCAAACCACAACTCAC
CCATTCTACTTTCTTCTAACAACCAATCCTCTAAAATTTTTTGTATCTCATCACTGAATTTAGCAAATTC
TTCTGATGTGAAGTTGTAATCATGTTCATTGCTATTTACAAAATAGAGCATCGGCACTTCTGTAAATTGA
CTACAGACGATCACAGACTTTTCATTAACCCCTATAATTGATCGCGGTATTACTTTTCTATCAAGCAAAT
TTTTGATATCTAGCTTTATTTTGTAATACCGTTCTTCAATATCAGAGAACATTTTACGAACATTGCGCCC
CATCCCGATTGGGTCTGATTTACTTCTCGGCAAAATCGGATTTCTGTTTGTCTTTCTCTTTATCATCGAC
TAACGGATCTCCTTTTTTATCAATTTCAGGTGGCTCTAAATCATCTTCCTCTAATGGCTCAAGCTCCATG
ATTGCTCTTATTTCGTTAGGATTGATCGCAGAGATACCAAACGCTCTCACAGAGCTTTCAGCAACGCTTG
ATAATTCCTTAGCATTTAAAATTTTCTCTTTCTCACTTGGAGCCAGCAAATCAGACCATGTGACCGTTAC
TTCTTCGTGTTTAGGCGAGTCTAAAACACCAAATTTAATTAATCGGTTTATAAATTTAAGAATTAAATCT
GTTAAAAATGTGTTCCGTCTCTCATTACAGCGGCTAGCCCAGTCGTTTTTATCTTCATCAGAGGCTAAAC
GACCAGTTTGTTGACCGAACAGAATAGTAAATGGCATACGAACAGATGATGCGAATAAATTCGCCGAGAC
TGTCCATGTTGGCATTGGATCTGCTGGTGCAACGGACAAAACGCTAACATCACCTTCCTGCATGACTAAT
GCTGAATCAGTACCTGAGTTTAATTTACTAATCTGCGCATTCATCGCATCAGCCAAACCGTCATATCCTC
GACTTTTAGCCTCACTTATTAAAGTCGCTAAATCTGTTTCTTTAGTTAATTTAACGCCAAGCTGACGACT
TGCATTTTTTAGAAATCCCTCAGCACTACCACCAGCGACTTTCTCAATATCCAAGAGATTGTTGTACCCT
AATCGCAATAATGGCACACCAGAACTTGGGTCTGAATCCTCAGAACCCTCATTTAAAACAATAACTCTAC
TATGATGTATCTTAATGCTTCTATTCTGATTTTTGCCGAAAGAGGTACCTGCTTCGTCAAATTGGAAATA
TAAAGGATCGCCGTAGTTCTCGCTTTTTTCGTCAGTGACCCATTCGATGACTTTTAATTGAATTTCCCAA
ACGGGTATCAATTTCACAATGCCTTTATCTTTTAGTGATTTCAAAGATAGATCGTCTACGGGTTCATCCC
ATGCTTTTCCATCTCTAACTTGAAGAATTAAGGCACTATAGTGACCGACAAGATTTCGTCTATCGGCTTC
TTTTAATTGTTTAAAATAACGCTTGATTAGCTTTGTTGCAGAAAGCTCCCATTCAGAGCTCTCCTTATCC
TCATCGCTTTTCTCGCCATCTATAACAATTGGCATATCAGACCAGCATTTATCAAGTAAGCGATCTATTG
CCGCTCCACCAGCCGACATTCTTTGATATGCTTCGAAAAAGTGACTGAATGAGAGTTTTTTAGGATATCC
GAACTCAGAATACAAACGAGGGCGCTTGGTATTACCTATCACGCCCGCATTGGTTAAATTTCTCACTCTG
TTTGCTTGTAGAGCATTGTTAACAATAAGCTCAGCAAGCTGATTGATTTCAAATTCTTGTTTCATAATAA
GTGCTCATGTTAACTAAAGAAAATACCTGCTGCATTTTTAGATTGAATTAGCGGATTTAACGCATAACGA
ATAGCATCAATATAATGATTGTGCTCATCAAGCACGGTAGGTAGCACATCGCCTGTTAATCTGTCTGTCT
TGTAGCTATACAACCTGAACTCGCGCAATGTTTCTTTGCAGCGAGGATGAATGTAAACTTTATTGTAAGA
TTTGATGTGTTCTATCCCATCCTCAACCGATCCGCTCCATTTTTTAACTCCCTCAATTCGAGGAACACCA
TTTCGCTTAAGGTAGCTTATTGATTCAGGTCTTGCTGAGTCTGCACGTAATATATATTTTTCTATATCTG
GCACCCTTTCTTTTATAAAACCTGCTGTGTGATCTAACTCCAAGCCTGTTTTGCCTGCCTCATATTCAAT
ATACAAGTTATTATCAAACACCCAACATTTAACTGCAGCAGTTGGATCTTTAGCGAAGCCAAAATCAAGC
CCAAAATATGGACCGTTGAAATCTTGATTTGGTTTAAATTCTAATTCTTCATACTTACCATTAAAGATCT
GAGCCTCACTCGCTTCTAAGTAAGCACCTTCCCAAATCCAGCGATAAGTTGCATCGTCTAGGCGTTTTTT
ATCATTCAGTCTTTCTTGCTCTAATACATCAGGAAACCAAGGGTTGTCGGTATAGTTCATTTCAACAATC
ACCGAGCTATCAGGTGGGAATTGTCTAAAACGCTTATCCGTTGCGGAATCTCTTTTTTCAGGATTCCACG
TCAGCCAGATTTCTGAATTATGTTCACGAACCGTAGGAATTAATTTACTCCAAGCCATTTCACTGACTGA
TTCTGCCTCATCAACCCAAGCAAGTAATATCCTCGCTTTCGATTTGATACTATCTAAGTTATGACGTAGA
CCAGAAAATATATACGACACTCTGCCGCATTTTGTTCTGATATACTTCTCACCTATTTCAAAAAAAGCCT
CTAAAAATGGTTCAGATCTAATTGCCTGTTTAACTTCTTCAAGTGAGGAATCCTCAAGCGAGTTCATAAA
CTCACGACCACATAGCACAACACCACTGTCACCTGCCATTGCTCTCTTATATGCAACTACAGCAGTCATT
TTCGCGAACGTTCTTGTTTTTGCAGAACCACGTCCACCATAAGATCCACGATAACGATAATTACCACTAA
AAACAGGGATGAGTTTAGGTGGTATTTCAATCTGTACTTTCATTGCTATTTACCGATGGTGAAACTAATT
CAATAATTGTTGGACGATTAAGTGAACTGTCTGAATTAGTGAGATCTACTCGTTCTTTAAACATTCCCAA
ATGTTTACCCAACAACTCAAGTGCTTTATTTGCCCCTGCTGGTTCAAAAGCGTAAACGGAATTATCAATC
GCAGTAACAGTTCCCTCTTGATTGTTTTTAACTGTATCAGTGACAATGACTGACTTACGCGCCATGCACA
TATCACGTAGCTCTATCAAATCACGTAACACATCATCTTGTGAAATTTGAACTCGTTCTGACCTCTTGTT
TTGGGCTTTTTGGATAGCCTCTTGGATGACAGGTTTTGACAGGTTCTCTGCTCCCATCTGTCTTGCTGTA
TCCTGACTATAACCAGCTCTAATTGCTGCTTGAGTGGCGTTTAGGTCAATTAGATATTCTTCAATAAAAC
GTTTTTGTTTATTCGTTAATTTAGTTTTACCACGCCCTTTAGACGTGGATTTAACCTCGTCTTTTTTTGG
CATAGGTAAATCCTTTTTTAAATACTTGCTTTGTGTATATATGCGTAATAATACTTGGTTAAGGCAGTAG
CTCTCTCATCTCGCAGTGCAACAATGATTAGAAAAATGGAAAATAATTAGATTTTTTCTAAAAAAACATT
GACAATATAAGATATATATCTTATTATCTAATCATGAAAAGATACTTGTTCTTTAAAAAGGAGATTAAAT
GAATCAGATTAACTGGACTAAGAAAGCAATTAAGCAACTGCTTTCAATAGACCAAAGATATGTAAAGCCA
ATTAGAGAAAAAGTGAACGCGTTAAACGCCTTTCCCGATGTCAAGTTAGATTTAAAAAAGATGTCAGGTA
AAGATAACCAGTATAGATTAAGGGTCGGTGATTACAGAGTTTTGTTTGAAGTAATCGACGGTGAACCAAG
AATAATCAATATACAAACAGTTAAACGCAGAACATCAACAACTTATTAATAATAGTGGGGAGAAATCCCC
ACTAAAGGAGATCTCATGAAACTACAATACATCAACGATACAAATGGCAAACCACAATTTGTAGTCTTGC
CAATCGAAGAGTTTAAACGCTTGACTGCACTTGATGATGATTTAATTTTTCAAGATGTACCCTATCAATC
AGATCATACAGATAATGAAACAGTGCCAAACGAAGTTATTAATATTATGTTTGATCAAGACTTAAGTTTA
TTAGCTGCGTGGCGCGTATATCGTGGATTATCACAATATGATGTAGCAGTTAAAACTGGGTTAACTCAAT
CATCAATTTCTCAAGCAGAGAAAAAAGGATCTAAACCACAACAAAAAACTTGTGAACGTTTAGCTGCAAT
TTATAACTGTAAACCAGAACAGCTTATTCTATAAAAGAAAAGGGGGATCACCCCTTTTCACTTATTTAAA
TCTTCTTTCTGCCATTCTCTAATCTTATCAATCCTATTCAAACATACGTCACGCTCACGTTTGAGTATTA
CTGCGTACTTTGAAACGTCACCGTAAGTATTACCGTTAAAACCTGTTTTATCTAAGTGCGCGAGAAGTGC
GACTGGAATGCTTGGACAAACTTGTGCTACTGGCTTACTGGCGCAAGAAGTCAACAATAGAACGAGGAGC
ACTGGCATTGTAAGCGTCAGCACTTTTTTCATCATGTGAAATAGAATTGATTGCATCATCTGATTTGCTC
CTAGACTCACTCTCAAGTCTGCTGATTTCGAGTGTAAGTTGTCTGTTTATTTCTTCTTGCTGTTTGAGCT
TTTTGATACTTTCGCCCTGTAGTGAAATGGTTTGGGCTTGAATGGTGTTTTTGGCTTTTAAGTTAGAAAT
AGATTGGAACTGGAACCACAACGCGACACACAAGCCCAAAATTACGATGATCAAGATTTGTGTAAGTCGG
CTAAACATAGTTCACGTTCCTTTTGTCTGCGAATTTCAAGTCCACGTAATACTTTACCGTTGGCGTATTT
CCAGCGTGGAAATTGATCGCACATTGCTTGAATATCGCCATTTTTTGCGTGTTTAAATAACGTAGAATAT
TTCAGCTTAGAACATCCGACATTAAATGTGATTGATACCGCTGCCTCAAATGTACTTTGCGGTAAGTTCT
TTCCACTTGCCCAGTTATTAACGCATTTTTCAGCCACTTTGATGTCATTTACCCAGCGCTTCGCTATTTC
TTCGTCTGAATATTTTTTACGTTCAATAGGTAGTCCGCTTAATTCCGTTGAACCAATACCAACTGTTAAA
ACGTCAGCAGGACATCTATAAGGTTCACGTGCGCAACCTTCGGCATTACCGATGATTTCTAATCCACGCT
CACCGGTGCGAATCTCAGTTGAGTGATTTGACATGACAACAGCGATAATCATTGCAACAGAACAAGCCGT
TATCTTCTTAGCGTGTTTCATTCTATATCAAGCCCTTTTCTCAATCGTTGCACATGTAGCCGGTGAAGTT
CTTCTTTTCTTTCTTCGTCACGAATTCTAATTTTTCTTTCTTCTTCTCTCGTTTTGAGTTTTCTTGCCTC
TTCTCTAATTCGCACTCTTCGCTCATGAAATTTTGAGGATAAGTTAACGAGAGCGGTAACAATACCGATC
GCAAGACTAACCATCATCAAGTTTTGTTGATCGCCTAGCCAAGCAAGTAAGCCACTAAATCCCGACCAGA
TATATGATTGCGTCCCAGCATCTTTCATTTTCATAATCTCCACCCCCTTGCTTTTGGGGCAATAAAAAAG
CCCAGTCCGTTAAGACTAGGCTTGTGAATTTGGCGGACAGTGCAGGATTTGAACCTGCGACATACTGGTT
AACAGCCAGCCACTCTACCAACTGAGTTAACTATCCTAAAAAAAATACCTAGCTTTGAGGCTAGGTTTTG
TTGAATGGGATAAGTAAACGAATCGAACGTTTGTTAGGTGTGGTGAAGCCCACCTGAGCACCAGCTCTTA
CCCCTGCGGTGAATCATACTTACACTACGATCACCATATAATTAAATGATAGTGCAAGTATGCAAGTATG
TCAATAACCAATTTTCACGTTAACAGCACGTTCGCTACCATTTCGCAGAATTACGAATCCTTTTACAAGA
AGTTCGTGAATTATTGCTTTTGCGATAATCAATTCATTCTTCACTTGTCTCTTGAAGTAATCAAGGCTAG
GAACCCTAATATTAGACTTACCTGCACATGGCTGCATTGGTACTTCGTCGCTGTTATTTCTCAACGTTAC
AGCTATTTTGTTAATAGTGCATTTGTTCACGTAGTAAGAAAAGACAATGAACCGCATCGCTGGATCATGC
TTCATAAAGAACTGGTCAACAATTTGACTGATCATCATTCCAACATCATCATCACAAATTGGCTCGCTAG
GTTCGCTTGGTGTAACACTTTGCATTAATCTACTAATGATATTAAATTGTGTTTTATTAAACCGTTCAGT
TCTAATCCAGTTGCCCCACATGTCCATCCACTTGTCGACAAAATATTCTTGTTCTTGTGTTAATTTTAAT
TCACTAAATTTCATTCCCTGCCCTCTAATTCTTTAATTTTGTTTTTGTACAGCGCAATCTTTGCTTTGAT
TTCGTCGTTTGTGAGTTTTAGTGGTGGATGATCTTTTCTCTCCAATCTTTCTACTTCTTCAACACCTATC
TTTTTAATAAGGTTGATCCTGTATTCTGTAACATTTCCACTTTTATGGTTATTACAGGCAGAGCATTGTT
TATGGACGTTTTTTTCATCAAATCTTAGCTCCGGTGATGAACCGATTGTTTTATAATGTCCAGCATGCCA
TTGCCCTTGATGATAACGACAGCAACTAATACAAGGTTCGTCCTTATCTCGCAGTCTAATGAATTTATTG
AAAATCTTTTGTAAATCGTTTAACCAATCCCTTCTTGTTTTTAACGCCTCCTTTCTTGCCCTCATTCGTT
TTGCAGTTTCTATGCGCTCGGCTTTTTGTATTTTTTCTCTTTTCTTGCGTGCTTCTTCTTTGCTGAGCTT
GATAGCGCAATCAACTGAACAGACTTTCTGTGTTGATTTGTTTTTCACAAAGTAGTTACCGCATACCTTG
CATTTATGCTCTTTCGGCTTTTTAGTCACTATAAATAATCCCCGTAAAAAAACGCCTTAACTCTCCACGG
ATAATCTCTAACGTCTTGCTTCCAGAATTTCCAGTAACCATTCTTGTATCCTCTAAGGTGTAGGATTAGA
CCCTCGACACTTATTGCGACTAGATAGATAGGAAAGCTCGTTAATGCGAATAAAATCCAAATCGTCATAT
AAACAAAAAGTAAAAGCGCTAGTGCTGTTTTCCTCATTTGTTTTTCCCTCTCTTACCATTCTTAAAAACA
TCTCTTTTATTAATCTTTGGTCTTGGTGGTTTTGGATTTTCTATTATTTTTATAACCAATCCATCGCCCT
GAGAAACAGCCATACTTGCCATTGCTAGCGCCAATAAATTCTTTCTCATTTATCACCCCTAAATGCTCTG
ACAACCCCCTTTCTTGCGTTTGTTTCCATTTCTTTCCAGAACCCAAAGAAATCAAGTGATAAAGTTACGC
CTTCTATAATGTCTTTAAGTTGCCACTTAAGCGTAATAACAAAAACAAACACAGTTAAAAGCAAGCACCA
AAGAAATATAATTAACCACCAAACGGGGAACAAAATTACACCAAATACATACTTCCAAACTGACTTAAAT
TTCTCCATTTTTATTCTCATTTCTTTAACTCTTCTAAACTAAAATAACCGCAAGACTTAGTACGATTCAT
TAAGCAATCTTTACTGACATTCGGATATCTTCCAGTGTAGTGGCCACAACATCTAAACGGCTCATCAGCG
AAATACATCCATTCATCTGATTCTGTTAAATCTTCTATCTCACCACCACATTTCGGGCATTTGTATTCTG
TTTTCATAAAAAATCACCCATCAACATACAGCCCAAAAACAACATTCCTAGTGATCCAATTACAATCAAA
AAATCTTCCATTATTTCCCCCAAAATCCGTATCTGTCGTTAAATCTAACGCCATGGTTTACACCATAAGC
CGTCACATACTCAATCAAACTTGCCATGCGTTTAACACTCATTCTTGCTGAGCTTTCACGAATGTTTACG
AACTCGCCCTCAAGACCTGGTACCATTTCTACTTGTTCATTTGTTGCCATCGCATGACCTGAGATGAACA
ACACTTTCCACTGCTCCATCGTGAGCTTACGCCCCATAAATTCGAGCTGATTAGCTATGTCTTGGCACAT
GGCATGGAATTTAGCGTTTTGCTCTAGGTTGCGTGTTCTTGGCTTAATATCAACGACTAGTGGCTTGTCA
TCATCGATAGGGAGTTGAGCAATAAAATCTTGGCAATTTGATCGAACTTGTTCTGAGCGTAAGAAGAATT
GGTTTTTAATTTCCATATCTTAAAAATCCCCTTTCTTAACTTTCTTCGGCTCTGGTTTGCATTGCTCTGC
TCTTAGTTTTGCTTCGTCTTGATCACAATTGAACATTGAACCAAAACGTTGATCGGCATAAACTGTGCCA
CTTCCACCATGACGGTTTAGCCTTAAAATGATTTCTGTTAATGACTTATCCGCCATTTCGTTGTAAACGC
TCTCTTTGTACAACCCGAGCCAGTAATCACATTCTTGTTCGATTTGACCAGTGTCACGGCTATCACTAGG
AAGTGGGCGTTTATCGCCACGATCTTCAAGTTTGCGGTTTAATTGGGTTAGAAGCAGCACTACACAATCC
ATCTCGCGAGCAAGATTTTTAAGCTCTTTAGTTACTTTGCCGTAAGCGAGATCGTTACGTTCTGCATCTT
CAGCTTTCATCAATGTGAGATAATCAACCGCAATTAATCCAATTTCGCCACGTTCACGTTTGATACGTCT
GCATTCATTTCTGATGTGGGCCATTGAAACACCCGGTGTGTCGTCGATATACAAGAGATCGTCTTTGATT
AGCTCTCCTACTGCATTACTTGCGCGGTTAATAAGTGATTCTTGCGTAGTGTGATATTTGTGAAAGATGA
CATCTGGATCGTGTTCATAAAATGCGGTGGTATTGATATTTCCATTCTGTCCAATCAATCTTTCAAAGAT
TAATTGTCCTGACATTTCTAGGCTAAATAAAAGTGCTGGCTTTTTCTCATTGATAATGCAGTTTTCTGCA
ACCATGCCATAGAAAGCAGTTTTGCCGCATTTAGGTCTTGCGCCAACCACAACTAACGATTGTTTAACTA
GTCCTTTCGCACCAAGTAAATCATCAAGTGCCGTAAGCCCAGTTGTAAGTCCTCTTGTAGCACTTGGATT
TTCTAATCGCTCTTGGTAACTACCTAACCATTCACCACCAACCTCTCTTGCTGTACGTAAGCCTTTTGTT
GCTCCTGTACGTCCATAATCCGCAATCTCAGACATTAAGCGACTAACTGCATCAAGTCTTTCTTGTGCGT
TCAAACCATTACTAGAAAGCACCATTTCTTGGCAGTCTTGTAACTTAGCAAAGGTAAAACGTTTAATTGC
TTCATCTCGCACAATCTGCGCATACGTTGAAATATTAGCGATACTGACAGTGTTTTTTGACATTTCTGCG
AGGTACGCCATACCGCCAATTTGCTCGATAATACCAATTGCTCTTAAACGTGAATCAATAGTCATTAAAT
CGATCGGTTGATTATTTCTCGCCAAGAAAAGCATTTCTTCATAGATTTTTTTGTGTGCTGGCACATGGAA
ACTTTCAGGTTTTAACATCGCAAAAACTGTCGCACTTCTCTCACCGTTAGCATCCATCATGATTGCACCA
AGTACAGATTGTTCTGCCTGCAAGTTGTAAGGGACTGTTTGAATTTGTGTACTCATTACAGGTTCTCCTC
ACGCACTTTAATCACAGTTTCGCCACGAATTGCCCAATCAAAATTTGCTTTCCAAGTTGAATTTTTTTCT
TCACCAAAATGGAAAGGTCTTAGCATTGAGAACAAGGCACTAAAATAATTACCTGCACATTTCGCGGTAG
GCTCTTTCAGTGACAAGAGGAATTTTTTAATGCTTGTTTTTCGTTTGTCTGATAATTCTCTAACAAATGG
CAATTTAGAACCGTTTTCAGTGTTAGCTTCGTTGAACGCATCAATAACGCCTTGATAATCGATTTTTTCA
GCAGAACGATTTTTTTTATTTTTAGGAGATAAATCTTCTTTGGCATTTCTTTCGCCATCAGCGTTAGCTG
ATTCACCTTTAGGGGGTAAGGGGGTTATATTTATTTTTTCTTTTGTAAGAGTTTCTTTTGTGTTCCCTAC
ATTTTCGGGATATGTGTTCCCTACATTTTCGGGAATTAAATCCCTAGATTTTCGGGATTTCCCTACTTTA
TCGGGAATTATCATTGACCATTCAAAAACAGCTAAATTAACACCAGTATTTCTACCTTTTTCAAACAGTA
TTTTTGCCTTGATTAATTCACTTCTAGCAGCGGAAAGTTGATTGATATGATATTTGTTAGCCTCAATTCC
CATCATTTCACACACTTGAGAATGTGAGAACCAGTCACTTTTTTTATGCCATTTAAGAGTTTTTAATACT
GTCGCCAATAAATAAGAACCTTTCCAGCCAAGCACGCCTGACTTTAAAATTGACTCCAGTAATTCGTTTG
GAATGGCAGTATAACCGTCATCAATACTCACTTTCTTAACCTCTTTTATCGGTTTTTCTTGTGCGATTTT
CTCTCTGTAATCATCTAGTCTTAATACGTTGCTCATATACCTAACTCCTTAACTGCTGCTCTGATTCTTT
GCTCATACTGTGTATGGGTTAAACCAACGTTTGCGATTCTTTGCTTATATTCCTCAAAGATGAGCCATCG
CAGTCGTTTGCTTTTCGGTATTGATTTAAATATTGAATTTTGTTGATTTTTTTGAGATAATTTGTCCATC
GGTTTTACCTTTTAATTCCGAATATTGCATACTGGAAAGCCACTGTTGCCGCAGTGGCATTTTTATTGCC
CCAATTCCATCTTCAAACAGATAGCTTGCTCAATTAACTGTTCCACTTCTGCTAAGATTCTTTGTTTCTC
ACGTTGAGATAAATTACGTCCAAGCTCTGAATCAGAACTCACCGCACTTTTAATCTCTTTTCCGATTCTT
CCGCTTGATTCCGCAATATCTAGAAATCTTGCTAGTACGTCTTGACCGCAATCAGCACATCTAGGCATAG
GCACAACGATGTGATCGATTTGTGCTGCAATAGCTGAGAGTGTTTTCTTGCTTTGAACGGTGGCGATAAG
TTCGATCGCTTCGATAAAGCTCAATTGGTTCTGCTCGCAATCCACGTTGAGCTTGTTGCCAAGAATTTTT
GGCGACTTCTCTAACGTATAAGCAAGAGAGGTAATACCGCCTGAGCTGTTCTTACAATCTCGGTGTAACA
ATCTCTGTATTTCTTTGCTGTTCATGAAAAATAATTCCTTTTCTTGAAGATTGTTTATTAGTTAGTTGGT
AAGTTAACCCCATACGTCAGGGCGGATATCTGCTTTCTTTACTGCCCCACTAGTTAGGTTTTCGATTTTC
TTAGCTAGCTCAATAGGGGCTTTTGAATATCCTTTTTCGACCTGGCAAAGAAATGACTTTGAAATGCCTA
GCTTTCTAGCAAACTCAGCTTTGAATCCGCGGGGGCGATTTGATAAGTAGTTTTTAAGTTCCATTTCACC
TCCGATATTAAAAACTAAATACAGTTTAGCATTTAATAAATGAAAAAGTAAATAATATTTAGCATTTGCT
AGTTTAGTTGTTACTAAATAACATTAAGGTGAAAAGGAGTACTCTATGAATTTAGATAAAAACGAACTAA
CCCAAGTAAGAAGAGAAAATCTAAAAAAATGGTTTTCAGACAAAGTTGTGCCTGAAAAAGATAGAAGTTA
TGTATCTCAGTTAATTAGTGGGAAGACCCCATCATTTGGTGAAAAGGCAGCAAGAAGATTAGAAAGTGAA
AATGGAATGCCACCGTTTTACTTAGATATAAAACAAAGCAGCATAGAATCTAATGTAAAAGATATTGGCT
CATTTGATTTGTGGGATCGCAATACCCCACTTCATGACGAAGATATCGAAGTACCATTTTTACAAGATAT
TAGGCTTGCTGCTGGTAATGGGTTTGCAGATGACATCATGGACTATAACAATTTTAAATTGCGCTTTTCT
AAAGCAACATTACGTAGACAAGGTGTGCAATATGAAAATGCAGTCTGTGTTGTGGCGGAAGGTGACTCAA
TGGAACCTGCAATACCAGATGGAGCAACTGTTGGTGTAGATATGGGGAATAAAGTTATTCGTGATAACAA
TATCTACGCAATCAATCACGGCGGATTATTGCGCATTAAAATTTTAAACAAAATGCCAAATGAGCAAGTA
TTGATCAGAAGTTTTAACTCAACATCATACCCAGATGAAATAGTAAACCTAGATGAAATTGTAGTGATCG
GGAAAGTATTTTGGTATTCGGTTTTGTTGTAAGTCTTCTGGTGGTCTGTGCTTTGTGATTAGTGGTGTGT
GCTAGTGAAATGAGTTTAAGTTAGATAATTAGCAATGTATTTAGTATATAATATACTGTAAAAAAGATCA
GTTAGGAGAATGTATTATGCTAAATCGATTTGCAAGAATTTTGCTTACTATCAGCTCAATATCCCCAATT
TGCCTTTCTATTTCCTTATTAATTGGATTACAAAGCATTCAGGGAATTGATGAAATCCCTCATAAGCTTG
AACGGCTTTTGGGGCATTTACTGGCTTGGGAACTATCCCAAAAAGAGTGTGTTTTTTTGCTATCTATTGG
ACTGTTTGTGGTAAGTGTACTCTTATTCCCTTGGGTATTTTACCAAGCAAAAAAACAAGCCACACTCCAA
CACCCTACTCAAGCATTTAAATTGACATCTGTTACACCAGCCCATAGAGAAATGGCAAACTATTTTATTA
GTTATCTATTTCCATTAATGGCTGGCGCTGAGATATTTTCCAACCTTGGAATCGCGGTGTTCTTTTATAT
GAGTATATTTATTTGGGTGAGTTATTCTGGAGCTTGCACATTCAACCCAATACTTGCTTTTATGGGATAT
AAATTTTATGAGGCTGAGAGGAGTAATAACGTACATATTATTTTTATTGCACGTAATACCCTCTTGGATA
TAGATAATAGTCGTTTCAAAGTAGTTCGACTTACAGAACATACTTATCTACAAGTTAAGGATTAATAATG
GAATTTTTTGCAATTTTAAATCAAGACAACGCCGAGCGTATCTTAAGATTTAATATCGATGAAGAAGCAA
AGCAACGGATGACTACAATTTTTGAGGAAAGTCATCAAAAATTTTTACAATATAATGAGCATGTCTCATT
TAATGCTGATGAAACGTTAACTAGAACAGAATGCTTTTATATCGAACAATTTGAAACAGGTCTTGATTTT
AGTTTTGTAAGAAATAACCCTGAAGGTATTCGCGAATTATATCTAGGTAAAAATGCTGAGTTGGAATATA
TTGTGGCTGTTATTGCCTTAACTGAAAGTAATGAAATCTTAATACAAAATTTTAACCGCCGTAATATTGT
TGATTTATCTAGAACTTTTTGGACGAATCCGTTTACACCTAATAATCAATTTGTCGCTGCAAGCTCTGAC
GGAATTGCTTTAGACGACAAACTTATCTCGATACTTTCCCCAACCAATACAATCTACTTTAGATCTTTCA
ATGTATTACGTCATATTTTTGAGATGGATCACTATTTCAAGGAGGCAACACAAGAAGAAATTACAGCTTT
TATTGAAAGAGATAGCCATTTTGAAGTAAGTGGCGGATTTGATTTGTCACAAATTGACGACACTGTAGTA
AGAACCAAGGTTGCCATCATAAATAAAAGCCAAATTTTAGAAGACTATAGCGTAAAAGATTTGATTGAAG
CAGCAGGTAGCATAGAGTATCAACTTCCTGTTAATGAAGCGAAAAATAAAATAGCAATGCCAAATCATAA
AAAGCAATTTAAAGATCTATTGCAGTTTCTTAGTTCTAATATTTACAAAGATGCAATCACTCAACAAACG
CGTATTGCTAAAAGTAGTCGGCTATATATTCCAGAACCAGTCACGAAAATACAAAATTAAATATTAAGTC
CGCATCAAGCGGGCTTTTTCTTTACCTAAAACTCCCATTCCCCACCTCTTTTCTGTGACATAGCTCACAA
ATCCAGCAATTAATCAAAAAATTTCAAAAATATTTTTCTTTGGAAATCAACTTTTTACTAAACATTATAC
AAATTTTAACTAAATTTTACTAAACAACCTCTTTACTAAACATTTAGTATTTGCTAAATTGTCCACAACA
AAACGAGATACACATCTCACGCTCTTTAAAAATCTACACATCACAAGTTAATCAAATATAGCCTTATTGA
TTAAGTAATCTGTGATTGCGACACAATTTGGTTAAGTGGATTAAGGTTACTTGATTAAGACCTCCACGCT
TGGCGAAGTAAATCAAGACTTATTTAAAAGCGCATTCAAACAAGTAAGTGTGCTTTCAAATGAGAGAGAA
AGGAGCAAACGATATGAAAGTATCAAAAATGCTAAAACAAGCAAAACGTCTTAGAGAAAGACAAAAGCAG
TTATGCAGTAAAAAGCAGTCTAATCGCGTTAATGCGGCTTTGATTGATGTTCCAGTTAAAGCTAAGAAAT
TAAGCGATATTGCTAATTACAACTGCAATAAAGGCAAATCTAGTGCTAATACAGTGAGAGCTGTACAGAA
ACGTAGATTGGGTTGTAGAGAGTTGGTTTAATCACTCCCCTTGTAGCTTGGGCAAGGTAAAAAAAGCCAA
GCAACTATCAATAAAGCGCACTCAAAGAGTGTTTTCTATTGATATTACAAAAGCAGTTGTTAATTACCAG
TCCGCCCTCTCGAAAGAGGGCTTTTTTTGAGGTGAAAAATGAACACATACGCAAAATTCGCACCAACAGT
TTTTGTTGCCAAGTGTACTGAAAAATACAACAAAGGTGATGTAGCAACCATAACTAGCAAATATGGAAAA
GAAACCGAAGTTGTTATTCATAACTTGGTTAAACAAGTTGGAAATACGTTCTTTTACTCATTCACTCGCA
AAGATGGCGAAAACAGCCAAACTTACGCAGTTAAAAAAGCGGAGCGTTATCAGGGTTATGCGAATAACGC
ATTAAAGCTTAGTCAGCAATATTGCGAAGCGGCGAATGAAGGGCGCGAATTTTTACGGTTAGCCGAGCCG
ATTAAAGTCGGTCATCACAGCGAAAAACGCCACAGAGCTTTAATTGAGCGAAATAATAAGCGAATGGATA
AAGCGGTGGAAGAAGCTAATAAAGCTGAAAGCTATGATGACAGAATTGAATACTGGCAAAGAATGGCTGA
CAAGATTGATTTATCTATGCCGGAAAGCCTTGGGTTCTTTCAAGTCAAATTAGAAGAGGCGAAAGCCAAA
CATCAGGACTTAAAGGATAATCCAGAGAAAAGAGAACACCCATGTTCTTTGACTTACGCTAGGAAAGCAG
TAAATGACTTAGAAAAGAAAGTCAAGCTAGCGCAGGTATTATGGGGATAAATAATAGCCACCACATAAGT
GGCTTTTTTATTAAGGAAAACAAAATGAAATTCAATCTATGGAATATTACAGGCGCATTCTTAATTGCGC
TTATTTTGGGTGTTAGTTGTCATCCAGTATCAGCAAACGAACAAGAAACGGATTATTACAATCACTATCT
GAGTGCTGAAATCAGCAAAGAACAATTAGCTGAAATGGAACGCGAAGCGAAAGCTGAATGGGCACAGGAA
TACGGTGATATTCCCCCAAACTTGGCAAGCGAACAGCTAATTTATCTCAGAGTTTACGCAATGGAACAAC
AGGAGTTTTTAAATGGTACGCGTTAGAAAGAAAGGTGATAAAACGCTCTCCTACTCTATCGAACCCCATC
CAAAAGGACTGGGGTTTGTTGTTTATGAGCAATTTGGAAAAAGCAAAACATGCTGGCAACGCAATTTTGC
TAGCAAGGATTTATGCGAAACAGCAATAAAACAATGGCAGAAAAGCAGAGAAGAATTTCTAAATGCTTCT
TGCAAGCCAGCAAGACAATTTTACATTTGACGGATTTCAGAAAATGAAAAATAGACGATTTTTGCCCGCT
TGGCAGTGCGATAGTGCTGATGACTATTACGCACAGTTTGAGCAGAAAAAAGAACCAGAAGACGATCCTG
ATGATTTAGATAATGGTCAGTTCGTTGAGCAAGATATCAGATACCACAACGGTGGCAGGGGTTAATTATG
ACCGAGCAAGTGAATAGACAGAAAACAGATCGCATTTATGAAATGAAGAGAAAGAAAAAATTGAGACAGC
TTAAAAAGTGGATCTTTAACGGTGAAATTGACACTAACTCAATTTATCGAATCTTACAAAAATACAACAC
AACATTTCCATTCTAAGAGGTTGAATCATGAAAGTTTATATTGATATTGAAACCATCCCAACACAAAACA
AAGATTTCCAAGAATATGTGTGCGAGAACTTAAAACCACCTGCCAACTATAAAAATCAGGAAACGATTGA
TAAATGGATGGCTGAAAATAAAGACGAAGCGGTAAATAAAACATCTTTAGATGGTGCTTTTGGTGAAATT
GTAGTTATTGGTGTTGCGATTGACGATCAGGAACCGGTGCTTTTCTATCGCGAGGATTGGCAAGCAGAAG
ACCGAGAAATTGATATCCTGCAACGTTTTAATGACTACTTACGAGAACATGCAAACAAATCTATGACAGC
TCCTGTTTTCATTGGTCATAACATTGTGAATTTTGATTATCGCTTTATCTTCCAACGTTCAGTGATTAAT
GGCGTGAAGCCTTATTACACTCAAACCAAAATAAACACTTTTGACACGATGACAGAATGGGCTGGATATA
AAGGCACTGTATCACTAGACAAGTTATGCAAAGTGCTTGGTATTGAACAAAAAGGCGATATTGACGGCTC
GAAAGTTTGGGATTTTGTGCAAGCAGGCAAGATTAATGAAGTCGCAGAATATTGTGCAAAAGATGTTGAG
CGCGTGCGAAAAATATATAAACGAATGACATTTCAAGATTAAACCATAAGCTGCTTGATTAGCAGCTTAT
TATTGGAGAATAAAATGAGCATTTATCACAAGTTAGCACAAGCTAGAGTTAAATTACAAGATAAAGGTTT
GGAAAAAACAGGTAAGAACAGTTTTATAAAAGTAAAAGTTTATAAAACAGGAAAAGATGGCAAAACATTC
ACTTCTGATGAACCAATGCTCTATTTTGAATTAGGCGATTTTTTGCCAGAAGTTAACAAAATTTTTGAAG
AATTAAAAATGTGTAGTGTAGTTAGTTTCACAGAGAAATTGGCAACGCTCACTATTTTTGATTCAGAAAG
TGATGGGAGAATTGAATTTACTTCGCCAATGCCGACTGTTCCTACTTTAACAAAAGATGGTTCGCCTATA
GCGTCAAACAATCTAATACAATCAATAGGGGCATTACAAACATATCAAAGACGTTATTTATATATGGCTG
CCTTAGAGATTGTGGAATGTGATGCAATAGATTCTCAAGATTTCAAGAAGGCTGAAGATACCCCAAAGCA
AAAATCGCAAAGCAACTCAAAGCCACCAACCCAGCAGAATATGAGTTCTGGTCGAACTAAAAAGTCTTTT
AATGAAATGGTTAATGAGAGATTAAACCAATGCAAGTCAAAAGAAGAATTGACCAGTCTTTATGATCAGT
TCATCAAATGGGTTGAAGAGAAACATCCAGATAAAGTGGATGAGTTTAATATTATGTACAACGACAAAGT
ATTGAGTTTTATGTAAGGAGTAAATAATGGCTGGGGTTAATCTTGTAATTATTTTAGGAAATTTAGGAAA
CGATCCTGATATCCGCACAATGCCAAATGGCGAAGCAGTGGCAAAAATCAGCGTCGCAACTAGTGAAAGC
TGGATTGATAAAAACACTGGCGAGCGCAAAACACAAACAGAATGGCACTCTATTGTGTTCTACCGTCGCC
AAGCAGAAATTTGCGGTCAGTATCTCAAAAAAGGATCGAAAGTGTATGTGGAAGGGCGTTTAAAAACTCG
TAAGTGGCAAGACCAAAACGGGCAAGATCGCTACACAACTGAAATCCAAGGTGACGTATTGCAGATGTTA
GACAGTCGCCAAGATTCGCAACCGCAACCGCAAGCACAGGCACCACAAAACAACGCTTATGCGAATGCGA
AAAGTGGAAAGCCAGCGCAACAGGCTTATAGTTTTGAAGATGATAGCATACCTTTTTAGGATGAATAAAA
TGAGAAAAATTATTCAGATTTGTGAATCAGCATCAGCAAGCCATGCTTTTGGTGATTGCTGGAATTTGAC
CGCATTATGTGATGATGGTTCTGTATGGGTTATTGATGGAATTTGTGATTTTAAAGGTAATCCAAAAGAA
TGGAAACGTCTACCTGACATTCCACAAGACGAACCACAAACAGACACAGAACAATAGCCACTTTAACGAG
TGGCTTTTTTTATTAACTAAAAAAACTGGAGTTCCAATGGTGACCATAATCAACTTAATGCAAATCATCA
CTTTAGGGTTCGCTTTCTTTGTTTTATTAAAAGCGAACAAATATTTAAACAATCAAATTAAGGAGAAAAA
ATAATGTTCTTTCTAGGTTTTATTTTAGGTGCAATGTCCGCAGTTGTGGCACAACAATTTTTAAAACAAT
ACACAATTAAGAAAAAGGAGAATAATAATGATTAAAGGCGTTGTTAGTGGAGCTGTATTATTTTTCGTAG
CTATTTTAGGTTTTATGTCAGTTTATTCTGTGGACGCGGGCGAAACGGCTATTGTTACTCGATATGGTGA
GATTATTGACACTAAAACATCAGGGTTGAATTGGAAATCTCCTGTTGAAGATGTAACTTACTTCTCCACC
CGTGAAGCCAAATACGACTTTGGTGAGTTCGATAAAAAGACAGGTGATGTAATTTCAGGATTGTCCGCTT
ATACGTCAGATCGCCAAACCGCAACGGTAGCACTTACAGTCACTTACCAAATCACTAACCCTGAAGAGGT
TTATACAAAGTACAAAACTACCGAGAACATGATCAATACCTTAATGGCTCCACGAGTTCGCCAACAGCTT
GAAATCGTCTTCAGCAAATACACCGCAATGACAGCCGTTGAACGCCGTGGTGAATTTGCCACCTCACTTC
GCAAAGAAATTGCCGACACGTTCAAGGGCTACCCCATCGCTATTAATGACGTACAATCGGTGTTTAACTT
CTCTGCTGAATATGAGCGTATGATTGAAGACAGTGTAAATAAAGATGTTGCCGTTCGCAACAAAGAACGA
GAAACTCGTATTGCAATTGAAGAAACAAAAGCGCAACAAGTGAGAGCGGAGGCGGAAGCTAAAATCCGCA
TTACTCAAGCAGAAGCGGAGGCAAAACAACGAACACTGCAAGCAGATGCCGAAGCGCATGCAATTAAGGT
AAAAGGTCAAGCGGAGGCAGATAGCGCGAAGGCATTAGCTGAAGCTTTAGCCAAGAACCAAGATTTAGTT
GCACTTAAAACTGCTGAAAAATGGAATGGCGTACTACCAACCTACATTCCGCAAGGTACAGTAATGCCAT
TTGTTCAATTGCCACAAAAATAATAATTTGATATCGCCACCACTACGGTGGCTTTTTTAGTAGGTGAAAA
TTATGGGTGATATGGGAGAGGCTTTTAGGGATTACAGTAAGTTCCAAAAAGAAAAAAGAAGAAATAACCT
CATATACAACACTGATTTACTAATCAAATCTGGGGTTAATTTTACTTCCAAAAATGGCGGTGTTCACCTC
ATTATTGAGGTAAACAATATGATATTGGATTTCTACCCTTCCACTGGCTTATGGTGGGATAGAAACAACA
AAGGTAAAAAATATCGCGGTGTAAAAAACTTACTGCGTTATATCAAATCTATTTAAAAAGAAATTTATTA
ATTTTGAGGTAATAAAATGAACATCCTGAAAATCTATCAAAATAACCCTGACACAGTATTCGTTGCACGC
AACGGTGTTCGACTCAAAGTACACACCCATGATTCCAGTGACACTCGTCATCCGTTCAAAATGGTTATGC
TAAGCGGCGAAGCTGACTACCGGGTAACAAATGAGGGTAATACTTCCAGTATCTCAGATTTCGACGTCGT
CGACTATGAACAGCCACAACAACCACAAGTTTTTTCCGTTGGTGAGTATGTAACACGTGACGGTCGTAAA
GCCACTATTTACCACGACCTAAGTGAGAGTTTTAAAATGTGTTACCCACTGTTTGGATACATTGACGGCA
ATGAGGACTACGACACGTGGACGAAATGCGGTGAGGGTATTATGGGTGAAGCAATGCCTTATGACCTCGT
AGGTCCATGGGTGGAGCCACAGCACACCATCACGGTGAACGGTAAGGAATTCTACCCTGTAAAAAACCCG
AAAGATGGGAAAAGACACTTCTATGTATCTGTCGCAACGCAAACAGTAGCGCACTCTACTACATGGAATG
TAAAAAACCCAAACATTCTAGATGCGATGTTAGTCAACCTTAACCTCGTCTATCGAACCGGGGAAGAAGC
TCAAGCATTCCTTGCCGAAATAATTAAACCTAATGCGGAGGTAAAGTATGCCTCAAATTAAAGATAAAGC
AGTTATTAAAATTCCACATAGTCAGTTTAAGGCTATGTTCATTAATCATATCCGCTATTGTATGACACGC
CATAGCTACTTAGTTACACAAGGCGTTCAAGATGTTAAGCATTATTGGAATATCTTAGAAAGCAGTGAGA
AAAACTGCATTAAACGTGATATTTCTGAGCACTTGGATTTTTACAAATGCCAGAAAGATAGCGATGAATT
TGGTGATGATTACAAGGTTTGGGAAGATTTACTAACTTGGTGTATGTCGCAAGATAAACAACCACAGCCA
GTGGTAAACACTATTCCGATTATTGGTTATCGATAGTCAGTTATCAAGTAATACTTAAATACTGAACAGC
ACGCAATAGCGTGTTTTTTTACATCTAAAAAAGGAAAAATTATGGCTAGAAAGCAGTGGCGATTAGTTGA
AAACACCGTGCCGCTAGAAAACGGTGAGTATTTATGTGCAATTAATTTACCCGGTAAAGGTAAACACTAT
TTTATCTCTACTTATTCAATCGAAGCGGGATTTTCTTTCGATGTAACGATGAAAGAGAAAAGATTAGAGC
AAAAGGTTGTGGCTTGGTTGCCTATTCCTAAATTGAGTTAGAGAACATTATGGATAAATTGAGGATCAAC
TATGTTTTGGTTTAAAAATGCAATTATTTATCGTCTAACTAAAACGTTAGACTGGTCAACAGAAAAATTA
CAAGAAGCGTTACAAGGATTTAAATATATTCCTTGTGATAAATCTGAAATGAGTCGTTTCGGTTGGACTA
ACCCAATCCACTGTAGTGAGTTACTCTATCACGCGGCAGAGAATAAAATTCTGTTGGTGGCAATGAAAGA
AGAAAAAATCTTGCCAGCTCACGTTGTCAATAACGCACTAAACAAGCGCGTTGCAGAGCTTGAGAAGAAA
GAAGGGCGCAAGTTAAAGAAAGTGGAAAAGCTATCGTTAAAAGATGACGTTATTGCAACACTTATCCAAC
AAGCGTTCAGCAAGTATAAACAGACTGCGCTTTTCATTGATGTAGAAAAAGGCTTGATTTATGTCGACGC
AAGTTCTTACAAGCAGTCAGAAGATGTATTGGCATTGTTGCGTAAAACGCTCGGATCGTTGCCTGTCATG
CCGTTATCTTTCGTTAAAGAGCCGTGTTTTGTTATGACGTCATGGGTAACAGCAGATAAAACTCCTGAAT
GGCTAGATTTGCAAGGCGATAGTAAATTAATAGACTTTAATAGTAATGGTGAGGCTGTTTTAAAAAATCA
AGACTTCCATTGTGAAGATATTCAAGGTCTGCTTATTGCTGGAAAACAAGTTCAATCATTACGTCTTGAC
TGGGATGAGAACTTACAGTTTACACTTAATGAAGACGGCACGTTTAAACGCTTGAAGTTTGCGGACAACG
TGCTTGATAAAAACGACGACATTTTGAAAGAAGATTATACACAGCGTTTTGACGCTGATTTTATCTTAAT
GACAAGCGTTCTTTCCGAGCTAACAGAAAATCTACTGAATGAATTTGGCGGAGAGAAAGAAAAAGAATAA
GCCACTTGATTGTGGCTTTTATTTTTGGTTCAGGAGTTAAAAATGAGTGCAATAGAAATGGAGATAATAG
CGGATGGTATTCTTCTGACTATTATCGGTTTAGTCCTTTTAGTCGCTATTTGCAATAGATAATAGGTGGA
ACTATGACAGAAACAGTAACAATCACAAAAGAAGAATATGAAATGTTATTAGCTAATACAAAAAGAATGA
ATTTTCTTGAGCGTTATCGACCGTCGATGACAAAAGACTGGGAAGAAGAAGGAGTTGAATTTTCAGTTGA
TACACACGGAATAATTGATACTTTGCGCTACGGTAGAGTAACAGAATGCATTGATGGTGCAATCAATGAT
ATGCGAGAGCTTCAAACAGTGTTTTGGGTAGGTGAAGAAACTGAAATATATGCTGCACGTTCACTTGAAG
AGTTGGTTCTAGAAAAATGGTTCACTGAAGTAGAGATGGAAGAATATAAGCGCGAGGGTGCTTGGGGTGT
AGTCACTGATTTAGACAAAGAGCTTAACGTCTTCAATGAAGAGACGGGGCTTAAAGAGAAAACAACACTT
AAGCAATTATTAGAAGATTGCGTAAGTTTTCCAACACTATTACTTACTAGCTACAATTGAGGTGGGTTAT
GGCAGAAGAAAATAACGGCTGGATTAGTGTAAAAGATAGATTGCCAGAAGAATATCAAGATGTCTTAGTT
GCGTTTTGGACTGGTGGCAATTACGGGATTAGTTTCGCTACATACAAAAAATATGACGGAGAGATGGCAT
TTGTCGAACCAAATTACGGATATTACGGTATTGATGAGGTAACAACTAAATGTGATTTTTGGAGACCACT
TCCACAGCCACCGAAAGACTAAGGATATTTACAATGAATGATCAACGAATAGCTTTGGTAAAAGCCAAAA
TGCTTATTAAAAAACAGAAAGAACTCACTGAAGCTCAGAAAGAGCTTGAGAAACTAAAAACAAAATACGC
AGAGGAATTATGTCCGATTAAAATCGGTGACGTTGTGAAAGCCGATGATTTTAAAAAATCTGATATTAAA
ATCTCTTCCGTTTTTATTAGCTATATCACAGAACAACATATTGTATTTATGTGTCGGGGCGTAATGAGAA
ATAAGGACGGAGAATTTGGTAATAGAACTATTTCCAAAAGAGTTGAATTAAAAATATAAACCGCAGAAAT
GCGGTTTTTTATTCCCATAAAGAAAGGATTAGAAAATGAAATACAGAAAAAAACCAGTAGAAATTAAGGC
TTGGCAGTTCACTAGAAGTAATTTTGAAAACGGTGTTCCAAAACCGTTTAACCATCCTAATGTGACTTTA
GGATATTCTCATATACCTAATGAATTAGCAGGTAAAATTCAAACATTGGAGGGTGTGATGACAGCTCGAG
AAAACGACTGGATTATCCAAGGGGTTAATGGTGAATTTTATCCATGTAAACCAGATATTTTTGAAAAGAC
TTATGAGAAAGTTGAGGATTAGTTGATTATGAAACCATTTGACTTAGAAAAAGCCCTAGCCGGTGAGCCA
GTTGTGCTTAGAAATGGGAGCAAAGCATTTATTGCAAAATCTATACCGACTGAGCATGTAAAAAAAGAAG
GTGAATTAATTGGCTATTTGGTTGAAGACTCAAAATTTCACAGCTGCGCAACATGGACAAAAGATGGTAA
ATACAATCCATGTTTTAGCTCACACATCTACGACATAATCGGAATGTACGAAGAACCACGTCCAACAGTA
ACACTTACTTTGCCATGTCCAATTCAAGAACCTCAAGAAGGCATGTGGTTTATTGATGATATTAATAGTG
AAAATCCTATCGGTAAATCAGAATATACTCGAAACAATCATATGCATTGGATGAAGCTAAATCATCGTAA
TCTTTATTTAGGTGTTTACTTCGCATCTAAAGAAGACGCTCAAGCTTGGCTTGATGCCATGAAAAATGCT
CGGAGATAGGAAAATGGGAGATCGTCCAGAATTAATTGTTTGTGCAGCAATCCAATTTGAAGTAAGAGTG
CCGCTAAAAGAACGTAATAACGAAATGCTTTATTAAGCCGTCTAGCACGGCTTTTTTATTTATAGGAGGA
TTTATGGAAATTAATATTTATGATGAGTTCCTTAGCCCTTTAGAAATTTCGCATATTACAGGTTATTCGC
AACCTAAAAGACAAATACAAAGACTCAATCAACTTGGGATAGCATTTATTCCACCTAATGGAAACACCAA
GCACCCTATTGTTAGACGTGACTATTCAAACAAGAAAGCACGCAAATCGAGTGTTGCTAGCGAACAAAAA
GCAAGAGTAGTATGGAGATCTAATGTATTAAATCAAGGAGGTTGATATGGGACGACCTAGAAAAAAAGAA
TATCAAGGATTACCTCAAGGGCTAGTTTGTAGAGTGAGAAAGAAAGCCAATGGAACAAAAGTAATGTATT
ACTATTACACAATGGCAAACAAAAAAGAAAAACCTCTTGGCAAGGATAAAAAACTTGCTGTATTAGAAGC
TGCAAGACTAAACATACAGAGCAATCAGGTAAGTGCTAAGATTTTATTTATTGAGGTACTTTCACGCTAT
GAAAACGAGATTGTGCCAACCAAAAAGGCTAAAAATACTCGCAATTCAAATATTCAAGCAATACGCAAGT
TAAACCAATTTTTTGGCGACCCTCCTATTCCACTTGAAGATATAGAGCCAATCCATATAAGAGAATATCT
TGAATGGAGAAAGGATGTAAAACCGACAGCAAATATCGAAATCGGGTTGTTTAATCATATCTGGAATACA
GCTAGAGAATGGGGGTATACAAATTTAATCAGTCCATCTACGGGAGTTAAAAAGTATAAAGTTCAATATA
GAGATATTTATGTTGAAGATTACATTCTCGATAAAATATATGAGTGTGCTTCTGATGATATGAAGGATAT
TATTGATGTTGCATATTTACTAGGACAGCGCCCCATTGATGTTGTGAAGATCCATAGCACTCATATTTAT
GATGGGTTATTACACATCACACAACAAAAAACAGGGAAAAAAATCAGATTTGAAGTTATAGGGAGGTTAA
GTGAGATTATTAAGCGAAGAATTACCGAAGAAAAACAATGGTTATTTGTAAATAAATGGGGTCGTAAATT
AGAAAGGAGATCGCTTACAGACTACTTCAAAGAAACACGTAAAGCTGCAATGGAAAAATATCCTGAATTA
GCTGATGAGATTGCCGTTGTTCAAATGAGAGATTTAAGAGCTAAAACAGCTACAGATATTTCATTAAAAG
TTGATGATGAGTTAGCAAGAAAACAACTTGGTCACTCTTCGTCAAAAACAACACAAATATATATCAGAAA
AGACAAGCCTATAAAACCCATAAAATAAAAATGCTCACCTTAACTAAAAGATGAGCATTTATGTCACAAA
TTATTTCCGAAACCATTTTATAGAAAATTGATTTTGTTCACTATTTTTAGTGAAAAATCCAATGTATTTT
CGGAAATAAAAATAGGTTAAAGGCTTTTAAATCCTAGATTACACTCTTTTGAAATCGATATGAACTAATT
TTGGTTTGAATGGGTGACGTTGCATCGCTTGTGCTTTCACTGCAACTTCTTTCCCTTCAATCACTAATGT
AATAACATCAGTGTAGAATGCATCATGAACTTGTGCGTTATTTAAATCATCGTGGTTTAAGACGATTGAA
ACAGGCGCTTCGCTACCACCGTAAACGATTGCAGGAATTTGACCATTATGACGCAGGCGGCGGCTCGCAC
CCTTACCTTGCGATTGACGAACTTCAGCATTAAATTTAAACATTTTTCGCTATCTCATAGTTAATAGTAA
AAGACAAAAATCGCAGGCGACCCAGCGATTTTCCATAAATCAGCTCAAAGCAAGCTACTTTGAGGCGCTA
GATTATATTTGATTTGCCCCAACAAATCAAACAGAAAATACTACTGACTTTTTTTGCGACTTTATGCAAA
AAACGCGCTAGAATAGCAGACCGTTTTTTATTGTAAATTGAGTGCTTGTAATGGATATCCTAATTTCATT
TTTCTCTGATTATGGTTATTTTGCCGTCTTATTTGTACTGATTCTTTGTGGATTCGGTTTGCCGATTCCA
GAAGATATTACTTTAGTGTCTGGTGGCGTGATTGCGGGTTTATACCCAAACGATGTCAATGTCCATGTCA
TGCTAGGGGTGAGTATGTTTGGCGTATTGGCGGGTGACTCCTGTATGTATTGGCTAGGACGTTTTTATGG
CGCCAAAATTTTACGCTTTCGTTTCATGCGTAAATTAATCACCGTCAAACGTTTAAGGCTCGTCAGAGAG
AAGTTTGAAAAATATGGTAACCGTGTATTGTTTACAGCACGTTTCTTACCCGGTCTTAGAGCGGTGATTT
ATATGGTATCGGGAATTACTCGCCGTGTCAGTTATACGCGCTTTTTACTGATTGATTTCTTTGCCGCCAT
TATTTCTGTTCCCATTTGGGTTTATTTGGGCTTTTTCGGTGCACAAAATTTAGATTGGTTACATGAACAA
ATCCACAAAGGTCAACTTGTGATTTATATTTTAATTTTTGCCTTGGCGATTTTCCTATTATGGAAATGGA
AAAAGAATAAAAAAGCCAAAATGAATATGGAATAAGTTCATTTTCCGATCAAAAAAAGCGTTTTGTGAAA
GATAAAACGCTTTTTTTGCCTTGAATGTTACACTACTCTGCTAAAACAGTTTCCATATAGGTTAAGCGAT
CGAGATTATGAATATAACGTGCTAAGTCTTGTTCTTCCGGCTTATGTAAATACGGAATTTGCCCCAATAA
AGGAGCATCAATTTTTTCACTGAGCAAATCAATAATCTCGGCATAATGTCCTAAACAGGGATTAATTCGA
TTAGCAATCCAACCTAATAATGGCAAACCTTTCTGTTGTATAGATTCAACCGTTAATAACGCATGGTTAA
GACACCCCTCTTTAATTCCCACGACCAATACAACAGGCATTTGATGTGATTTTGCCCAATCTGCAAAGCA
ATACGTTTTATTAATGGGCGTTAGCCAACCATAGCTGCCTTCGACTAAAACAGATTGATACTTTTGATTT
AAACGAGCTAAATCCGCATCCATTTTTTCAATGCGAATATGTTTACCTTGAACAGAAAAAACGGGGAGGC
TGTGGCGAACGGTATAACTATTGATTTCCTGATAACTTACTTTTTCGTGAGTTGATTTCATCAGTGTTAG
CACATCACTATTATCTTGTGAATCGTAATCACTTTCTGCGGCTTGTTGATTTTCCATATCGGTATAAACA
CATTCTTCTCGACTAAAGGCAACTGGTTTATAGCCCACAATTTGGATACCTTGATTTTGTAAAGCTTGTA
TAATGGCTCGACTTGCGACTGTTTTACCTACATTAGTATCCGTGCCTGTCAGAAAAAAACTGCTCATGGT
TTATCCCCTTGTTATTTCTTAATGCGAGATCTTAAAGCAATCACGCAAAAAAAATGTTGAGATAACACAA
CTTTTTCTCAGAAATTATTCCCTTTTAGCGCAGGAGGAAAAATAAAAAAGCACTGTTTGATATAAATCAA
AAACAGTGCTGAATAAAAAAACTTAGTGCTTAATAAAATGCCCAAGCAAGCTACCGTCATAGATACCTTG
TTTAATCGCCGCCGCTGCAACTACTGGTGTATTCCATTCATAGCGTCCGGTAATTACTTCAACATGAGGG
TAATCTGCGCCTAAATTTGCTTTGAGCGTTTGATTCACACGAGGAAGAAAAACTTCTTTTGCACTTAAAA
AACTCGAACTTAACATGATTTTCTCAGAATCAAAAATATTGATAAGATTCATTAAAATATATGCCAGACT
ATCTGCAACATAATGCAGAATTTGTTGAGCTTGTGGATTCTGCGCATTCGCTTTCTGACATAAAAATTCA
ATTTCACTTTGTACTAAGGTCGCTTCTGGGAAATAATGCGTAATTAAAGGGTAAATGGCTTTATGGGTAA
CTTGATGTTGGAGTTGATAGCGTTCAAGATCCGCTAAATGCGGGCTAATCAGGTCTTGTAAAGGGCTTAT
CTTCGGTACAATCATTTTATTGATATGACTTCTGACTTGATGCTGATGAGTTAAGAGCTTGCCTTTAGAC
AATACACTAAAATTAATCACATCATCCAACTGTAGGAATAACACATTATCGCAATTAATCACACTTCCTA
ATGTTGATTCTGCCATTAACCAAGTTTGGAAATATTCCGTCACTAATACAGGCACTTTAAAATACGGTTT
AAATAGGCTTTCTAAATCAAGATCAAGGTTGACATCGCCTAACTTTATCAATCGATTTTTACTATCAAGC
TCGCCACCAACCGCAATGGAAAAAGTAATTAAATGATTTAGTTCATGTTGGGTTTCAAAAAGAAATTGTT
GTAAATATTGGACTAATACCTGATCTAAGTGCACTAAATCGGAGGTGGTTAAAGGATAGCTTTTACTTTT
TATTTCACCGCCATCTAATTCACTTAGAATCAGTTCAAAACGGTTTTCAACCAAGGTTGCACATAAAGAT
TGCCAATAAAAAGGTGAAACACATAATCCAATGGCAGGACGCCCACGACTTTCTGTATTTTGAACGGCAC
GCTCGACAATCAATTTTTCTTTGATTAATTCGCGTGTCAATGCCGTAATGGTCGCTGGTGCTAAACGTGA
AAGTTTTGATAAGTCTATACGAGAAATTTCTTCAAATTGTTCAACTAAACGATAAATTTTACCAAGCTGT
GTCAAACGTAATGGTAATTTATCCTCTTTTCTAATTTTTGGCATAACTGTAATACTCAATATATCAATGA
TGTAACATCACGTTGTTATTTCAAACAATTCACAACGCCTACTCTTTCGTTCGTATTGCGTATTAACGCA
GCATATTCTACTCACATAGAAAATGGTCGATTTGTACTTATAACCAGTTACATTAATAAAAACAAGCACT
TTAATTCAATTATGGGGTCTATTTCACAAAAACAAAAAATTTAATAGATTTTGTGAATTCGACTAAGTTG
AGGTAAACTATGTCGGTTTATTTCTCCACAAAAAATTTGTTGAAAATTGAGGTTTTATATGACTAAAGTC
GCATCTATTGTAGATGTTTTACAAGGCAAAATTGCCATTGGTGAAACCGTCACTGTCCGTGGCTGGATTC
GTACTCGCCGTGACTCAAAAGCAGGTCTTTCTTTTTTGGCCATTTATGATGGTTCTTGCTTTGATCCTAT
CCAAGCAATTGTCAATAATGATATTGAAAATTACGAAACAGAAGTGTTGCGTTTAACAACCGGCTGTTCT
GTTATTGTAACAGGTACTGTTGTAGAATCCCCTGCTGAAGGTCAAGCTGTTGAATTACAAGCAGAAAAAG
TCGAGGTCGCAGGTTGGGTTGAGGACCCAGAAACATATCCAATGGCGGCAAAACGTCACTCAATTGAATA
TTTACGTGAAGTGGCTCATTTACGCCCTCGTACCAATATTATTGGCGCAGTCGCACGTGTTCGTCACTGC
TTAGCACAAGCCATCCACCGTTTTTTCCATGAACAAGGTTTCTATTGGGTAGCGACGCCATTAATTACCG
CATCAGATACAGAAGGGGCAGGCGAAATGTTCCGTGTGTCCACTCTCGACTTAGAAAATCTGCCACGTGA
TGACAAAGGTGCGGTCGATTTTTCACAAGATTTCTTTGGAAAAGAATCTTTCTTAACCGTATCCGGGCAA
TTAAATGGTGAAACCTATGCCTGTGCTTTAAGTAAAATTTATACTTTTGGTCCAACATTCCGTGCAGAAA
ATTCCAATACAACACGCCACTTAGCTGAATTCTGGATGGTTGAACCAGAAATTGCCTTTGCGACTCTGGC
CGATAACGCGAAATTAGCCGAGGATATGTTAAAGTATGTATTCCGTGCAGTACTTGAAGAACGCAAAGAT
GACTTAAAATTCTTTGAAAAACATGTCGATAACGACGTTATTAGCCGTTTAGAAAATTTCATCAATTCAG
ATTTCGCGCAAATTGACTATACTGATGCAATTGAGGTGTTATTACAATCAGGTAAGAAATTTGAATTCCC
AGTTTCTTGGGGGATCGACTTATCCTCTGAACATGAACGTTATTTAGCGGAAGAACACTTTAAATCGCCA
GTTGTGGTTAAAAACTATCCGAAAGACATCAAGGCTTTCTATATGCGCTTAAATGATGACGGAAAAACTG
TCGCAGCAATGGATGTGTTAGCACCGGGTATTGGTGAAATTATCGGCGGTTCACAACGTGAAGAACGTTT
AGACGTGCTGGATAAACGAATGATCGAAATGGGACTCAACCCAGAAGATTACTGGTGGTATCGCGATTTA
CGCCGTTATGGCACCGTACCACACGCTGGTTTTGGTTTAGGTTTTGAACGTTTAATCGTGTATGTTACTG
GCGTACAAAATATTCGTGATGTGATCCCATTCCCACGTTCACCGCGTAATGCAAACTTCTAAACAAACTT
AACACTGCTAATTCCCCTTATATTATTAAGGGGAATTTTTTAGGTCACCTGAATGGCTCGCTTACGTAAA
AACTGTATTTTATCGCTGCTTTATACCGCACTTTTACTTGCCTGCGTGGTGACCATTGTTCGCCTTTTAC
CTTACTCCCCATTAAAAGATCATTTCCCCTATTCCAGCGCAGTTTATGACGAGCAACAAAATTTGTTACG
CCTCACCACCGCCAAAGATGAGAAATACCGTCTATGGACACCTCTCCATGATATCTCCCCGAAACTTGTT
GATGCGGTGCTTTTTCAGGAAGATGAATGGTTTTATTGGCATTTTGGTGTTAATCCTTACGGGCTATTGC
GTGGGGCTTGGCAAACCTACATTTTAGGCAACTCACCACAAGGTGGATCAACGATTACTATGCAACTGGC
TCGTGTCTTATGGGCTATTGACAGCCGAAGTCTATTAGGCAAAACAGAACAAATCTTACGCGCAATCCAA
CTGGAAATACGTTACTCAAAAAAAGAGATTTTAGAGGCTTATTTGAATTTTGCCCCTTATGGCAGAAATA
TTGAAGGGGCGGGAACCGCCAGTTTAATCTACTTTAATAAAGCCAATCATAAGATGAATTTGGCTGAAGC
GCTTACCTTAGCGATTTTACCAAAGAATCCGAACAGCTATATTCGTCAAAACAATCAACAGCTGAATTCT
GCTTTATTCAAGGCACGTAACCAACTTTACCAACGTTGGATAGCACAATACCCTGCTGATCAACAATGGC
AAACAGATTTTCAACTCAATTATCCACTGCGACCACTCGAAAAACTACCGTTTTTTGCACCGCATTTTGT
TGATCAATTACTACAACAATATCCTGAACAAACGCATATTGTCAGTACGCTCAATAGCTCCCAACAGCGA
TTAATTGAGCGTATTACACGCCGCTATTTATCCCAGCAATACACTAAAGGAATAGAAAATGTCGCAGTAC
TATTAGTGGATAATCGCGATATGGCAGTAAAAGCCTTGATCGGTTCGGGTAACTATTTTAATCCAGCTAT
TTCGGGACAAATTAATGGTACTTTAGCTAACCGCTCTTATGGTTCAACGTTAAAACCTTTTATTTACGCA
TTGGCGTTTGATCAAGGTTTAGCCCACGGCAAAACCGTTTTAAAAGATTTGCCAACGACCTTTGGTGATT
ACCAGCCCGAAAATTACGAAGGCAATTTTTTAGGTCCCGTCAGTGTTACTCAGGCGTTATTACAAAGCCG
CAATATTCCTGCTATTGATCTTGCCAAACAACTTAACCCCGATCTTTACGACTTTCTCCAACAAGCAGAT
ATCAAACTACCCAAAAGTAAAAGCTATTATGGCTTATCTCTAGTATTAGGCGGTGCTGAATTAAATCTAC
AACAGTTAGCCAGTTTATATGCGATGTTAGCCAATCAAGGGAGATGGCAACCGTTGAAATTCAACCAACG
AGATAGTCTTCCTGCGCCTAAAACCTTATTAAGTCAAGAAAGTGCGGTCATGATTCATGATATTTTGCGG
CAAAATTTTCGCACCGATGTGCAAAATAAATCGATTAAGACTGCATTACCGCTCTATTGGAAGACCGGCA
CGTCAAATGGGCTACGCGATGCGTGGACGGCGGGTTATTTTGGACACTATACTCTTGTGGTTTGGTTTGG
TAATTTTAACAATAAAAATAACCCACATTTTATTGGGCGTGCTTTGGCTGCCCCTTTGTTCTTACAACTG
GCAGACAGTCTGATTGCTAGTGAGCCCCAAATGCGTGACATTGTCACTGAAAATATCAATCAACTCAATT
TAAAACATGTCCTCGTTTGTCAGGCGGACGGAAATCTACCGAATGCCTATTGTCAACAACAAGTCAACAC
CCTGTTTATTCCCGGAAAATCACCGATTACCATCAGCCAGCTTTATCAGCCTTTTACGGTACTCAAAAAT
AGCGACATGTTGGCATGTTCAACACATGATAAAGCCGAAACGGAACAAAAAATTTATGAAATGTGGTCAA
GTGATTTTCAACAGATTTTTGCGCAAGCTGGCGTCATGAAAAGAATGCCGATCATAAATACGGCTTGCCC
TTATGAACAACAACACCAAGCCTTACAAAATCTACACCATAATAATCCGCAAATCGTTTCGCCATTAGCA
CAACGTCATTATTATATTGAACATGACAACCCAAAAAGCCCTTTACTTCTGTCAGCTATTGCCGCGGGTG
AAGTCAAAAAATTATACTGGTTTGTCAATAATAGTTTTATTGGTGAAGCCTTGCCGCAGCAACCTCTTTT
TTGGCAACCTAGGTCAGCAGGCTATTATACGATCTCGGTGACAGATGATTACGGCAGAAGCACAAGCCTT
TCCATTAATGTGCTACTGAAAGGATTTTAAAAAGCCCCAGCGCATTTACTTGCTATGGGGCTTTTAGCTA
GAACTTTAATTAAAATGCTCTAATCCATATTGATACAGCGCATTTTTCTTATAACCATAGATTTCCGCCA
CAATGGCAGCCGCCTTTTTTAATGGAAGCGATTGGCTTATTAATTCAAGTGCTTTGAGGGCTTGGGGATT
TATCTCATCAGTCTCCTGTTTGACTTTCCCTTCAATAATTAACACCATTTCTCCTTTAGTGCGATTCGGA
TCTTCTCCTAACCATTGGCGTAAATTTGCCACATTGTCCCCTACGATCGTTTCCCAGGTTTTGGTAATTT
CCCGCGCCAATACCACATAGCGTTCTGCTCCCAACGTTTTTTCGATATCCGCTAAGGTATCCAAAATGCG
ATGGGTTGATTCATAAAAAATCAGCGTACGCTCTTCTTCAGCGAGATTTTGCAATTTATCGCAACGTGCC
TTGCTTTTCGCCGGTAAAAATCCTTCAAAACAAAAACGATCGGATGCAATACCTGAAGCGCAAAGTGCGG
TAATCGCAGCACAAGCACCCGGTATCGGCACCACTTTAATGCCAGCTTGGCGACATTGACGTACTAAATG
AAAACCGGGATCACTAATCAGTGGCGTCCCCGCATCAGAAATCAAGGCAATATGTTGCCCCTGCTGTAAT
TTCTCTACTAAGAGGTGTGCTTTTTGTTGTTCATTATGATCATGTAAAGCAAAAAAAGGCTTCTTAATAC
CATAATGGCTTAATAGTAAACCACTATGACGCGTATCTTCCGCCGCAATCAGATCAACCTGTTCAAAAAT
CGCTAAAGCCCTTTGTGTAATATCTTGTAAATTCCCAATCGGCGTGGCGACAATATATAAAATTCCTGTT
AAATTGTTCATTTCATACTTCTTTTTATTTGCTTTTAGTTAATGAGATAAGTAAGATCGTTCTATTGTTG
TTAACAAACGGAGTAATCATGACTATTCTATTACAACACACTCATTTAAAAAATCGATTAATGCCTTTTT
TGTTGGCACTTTTTCTTGCCGGCTGTACGACTTTCTTAGGTGGTGGCTCAGCAAGTCTCTTGCAGAGTGA
TGCCAATGCGAATTCTGACTTTTATATGAATAAAGTCTATCAAGCACAAAATCTCGAAGAACAGCATACT
TATAAATTGCTTGCCGCACGTGTACTTGTCACAGAAAACAAAATTCCTCAGGCTCAAGCATTACTCAATG
AATTAACAACATTAACTGACGAACAAGTATTAGATAAATCAATTATTGAAGCACATATCGCCGCAGTTAA
ACAACAAAATACCGTGGCAGATACACAGCTTAAACACATTAATCTCGCTCAATTAAGCCGTTCACAATTA
GCACGTTATTATGATGTGGCAGCACGTATCGCAGAAAATCGCTATGATGCGATTGAAGCGGTAAAAGCTC
GAATTCAAATCGACCAGCTTTTATCAGATGTTTCTCGTAAACAAGCCAATATCGACCGCACTTGGTCGCT
CCTTCGTAATGCTAACCGTGGTGTGATTAATAACACTGTAGCCGAAGGGAACATTGCATTGGGTGGCTGG
TTAGCCTTAACTCGTGCTTATAACCAAAATTTAAGCAATCCTGCACAATTAAGCCAAGCAATTCAGCAAT
GGAAAACCGCTTATCCGACACACCCAGCGGCTTACTTATTCCCAACAGAACTACAAGGTCTGTTTAATTT
CCAACAAACACAATTTTCACAAGTCGCGTTATTGTTACCACTTAGCGGCAATGCTCAAGTCATCGGAAAT
ACCATTAAAGCAGGTTTTGATGCAGCAAAAGACAATAGCGCGACGCAAGTTCAAGTATTTGACACCGCTG
CGACCCCGGTTGATGTGATTTTCGATCAAGTTAAACAAGCGGGGATTCGAACAGTCGTTGGTCCATTGCT
AAAACAGAATGTGGATATGCTCTTGAATAACGCACAGCTAGTACAAGGCTTAGATGTGTTAACACTAAAC
TCTACCTCAAATGAACGCGCAATCGGGCAATTATGTTACTACGGACTTTCACCTGAAGACGAAGCCGAGT
CAGCAGCGAACAAAATGTGGAAAGATGGGATTAGAACACCTTCTGTTTTTGTACCACAAAATGATTTAGG
TCGTCGTACAGCTTCTGCGTTTAATGTGCGTTGGCAACAATTAGCTGCAACGGATGCCAATATTCGTTTC
TATAACTTACCGGCTGATATTACTTATACCTTAGACGATCAAAATACCTCTGGCGTCTATATTGTTGCCA
TGAGTGATCAATTAGCTGAAATTAAAACAACCATTGATAACAGCGGTCGTACAACGAAACTTTATGCCAG
TTCGCGCAGTAATTCCGCTAACAATGCGCCAGAATATCGTTTATTAATGGAAGGTTTACAATTTAGTGAT
ATTCCTTTCTTTAAAGATGTTACATCTAACCAATATAAGAAAATTGAAAAATTAACCAAAGGTGATTTTT
CACTGATGCGCCTCTATGCAATGGGCGCTGACGCTTGGTTGCTTATTAATCATTTTAATGAGTTACGCCA
AGTACCAGGTTATAACATTGATGGTTTGACCGGTAAACTAAGTGCGGGCGCAAACTGTAATATTGAGCGT
GACATGACCTGGTTCCAATACCAAAGTGGTGGCATTATCTCCTTGAACTAAGATGTTCTCATTAAAGCGT
CAACAAGGGGCGAGATTTGAATACCAAGCTCGCCTCTTTTTAGAATCAAAAGGACTACAATTTGTAGCCG
CCAATCAATCCTTTTCCTGTGGCGAATTAGATCTGATTATGCGAGATCAAGACACGCTCGTTTTTGTTGA
GGTGCGACAACGAAAAAATGCGGTTTTTGGTTCAGCAGTGGAAAGTGTTGATTGGGAAAAACAAAAAAAG
TGGCTGAATGCAGCAAGTTTATGGCTTGCACAGCAAAATCGTAGCTTGGAAGACACTGACTGCCGGTTTG
ACTTAATTGCTTTCGGTAAAACCACACAAGACCTTGAATGGATTATAAATTTTCTTGATTAATTATGTTA
GATAAACTCAAAGACTTATACACTGAAAGTATTCAAACACAGATTTCCGCCTCCAGTTTATTACCCGATA
CCATCATGCAAGCCACACAAATGATTGTGGATTGTTTGTTAAGAGGGAATAAAATTATTGCCTGCGGAAA
CGGACGTTCTTATATTAATGCCCAACTGTTTGTCGCAAACTTATTAAATCGCTATGAGTTAGCCAGACCT
AGTTTCCCTTCTGTTTTACTCAGTTTAGATAGTGCCATTAACGCCGCAATGGCGCTTGATAATAATACAG
AAACCTTATTTCAACGCCAATTTAATGCAGTGGCTCAACAAGGGGATATTCTTATTGCTTTTTCTCCTTT
GCCTCATAATGATGAAATTGTCATTAATGCAATTAACAGTGCGGTAAACAAAGGCATTATTGTAATTGTC
TTAACGAGTGCCTCAAATGATCATATTCAAGGTTTTTTGACCGAACACGATCTCGAAATCGCGATTCCCG
CAATCAAAGAAAGCCGAGTGATTGAAGGACATTGTTTTATTGCTAATGCAATTTGTGAACTGGTCGATCA
CGCTCTGTTTTCACATTCATAACTTGACAAGAATCAGGATTTCAACAACACTAACTCGCATGACAAATAC
AAAAGGAGATCCCTTATGCAAATCAACATGTTAAAAAAATACACTTTTATTTTAGCGACTGCTCTCCTAC
TGCAAGGTTGTGTGGCCGCAACCATTGCTGGCACGGCAGCCGTGGCAACCAAAGTTGCTACTGACCCAAG
AACTGTTGGCACACAAGTTGATGATGAAACTTTAGAAGAAAAAGTGCGTTTTGCCATTCGTAAAGATGCG
CAAGTTAAATCGGAAGCGCGTATTAATATTATTTCTTATAGCGGTCGTGTTTTATTAATTGGTCAAGCCC
CAAACGCGAATGTTGCTGAAGTCGCTACCAGCTTGGCGAAAGGTGTAGAAGGTGTAAACGAAGTATATAA
TCAAGTTCGTATCCAGCCACAAATTAGCTTCGGTCAAATTGCAAAAGACGGAGTAACCACCACCGAAATT
AAATCTAAAATGCTCGTGGATTCTCGCGTCAAATCTACTGATATTAAAGTGATTACGGAAAATGCCGAAG
TTTTTTTAATGGGTAACGTCACTCAAGCACAAGCGGATGCCGCAGCGGATATTGCACGCAATGTGTCAGG
TGTTAACAAAGTCATCAAAGTCTTTAATTACTTAAATTAAGCCAATAA
