# Supplementary material for: Comparative analysis reveals the Genomic Islands in Pasteurella multocida population genetics: on Symbiosis and adaptability
Source: BMC Genomics. 2019 Jan 18;20:63. doi: 10.1186/s12864-018-5366-6 (PMC6339346; doi:10.1186/s12864-018-5366-6)
Supplement: Supplementary file 9 — File S2. Detailed information on predicted phage of each strain (ZIP 5010 kb). [file 12864_2018_5366_MOESM9_ESM.zip › File. S2. Detailed information on predicted phage of each strain/CIRMBP-0747/phage_regions.fna]

>1	 1688847-1728962
TCAAACTTTGCTAAACTCTCTCGGCAATTGTCGTCTCTCAACTTCCGAAAGATACGCTTGCTTGCAATGG
TTGTTTTGCCAGAAAAACAACTTATTAATTGCAGCGTGGAAGAATTTCCATTTCTTCTTCGGTTTTCCAG
CAAGTACCGCCCCTCGATATGCTCGACTTGAGAGTGTTTCGTCTGGACTTCCCCAAGTTAACGCGTTAAA
TAGCTGATCTAAGGCGATCGCAACGTTTAGCCAATATTTACTCTTCTTCATAGTTAGCACTCCAGCCAGT
TGAGAAATCATAATTAAGCGGTTCTGCTGATTTCATCATTTCCGCGCGATGTTTTTCTGCATTGATGTGA
TCTGCGTTTTCATCAATGACCATTTGTAGAAAAATTTCATTGAGTAAAGTGCGGTTCATTTTGATAAATG
AATTGTCGTAGCACTTCCAGTCAATTTCACCAAGTGAATCAATCACTTTATCTAAGCCAAGATACTTAGT
CTTCTCTTCCTCGCCAGTTTGAAACCACTTGCCGACTCGAGTGATATATACACCGCCCAAGCCGTTTTCA
TAGCGTTTTTTCTTGATTTTTTCCCACATTTCAGTTTGTTGAATTGCAAGAAGTTGCGCTTGTTTTTCTT
CATCTAAAACCCACTTATCGCAGTTCCAAACGTGTAATTCAGACGGTTGTCTATCAACTAAAATATACTG
TCCTTGACAAAGAATAAGTTGTTTACTTTCAAGATCCACGCCATCTCCGATTTCAAACTCAATAAAATCT
TGTAAATTTTGTGGAGCCGGGAAAATCTGATACTGATTTAAGTCGTCTTTTAAGAAATATACTTTCATGA
GAATCCCTCTAAATTGCGGTTATCTGTTTTAAATACATACCAGAAATATCTCTGACAATAATCTGGTTTT
CACTCACAAGTCTCATCTGACAGTTTCTCCAGCCCCCTGCATATAAAGCAGCGTGTAAATATTTAGCCCC
TGTAACGTTAGTAAGTAATTTATCTACGAAAATAGTAACGGTACTAACATCGTGATCTTGTTGTAACGAA
TTAACGGATGATGCTTGCAAATAGAAAATAAGCGTTTTCCCGAGAATAGACTCGGATAGCTGAAGCACAT
TTGTTGAATGTTGCGTAACGTTTCCAGACCACACAATTCGACTTTCAGGAAGAACACTTAATGCGCTTAT
TCCGCTTTCTATTTCTTGAATTTTTAGATTTGTTTGCGACTTATACTGATTAAAATACGCTTCTATCTGT
TGAGTTTTGCCATTAATTGTTTGCACTTCCGTTGCTAGAACGCTTGCATCAACCTGCTTCCATTCGCCCC
ACGTGCCAACATAATCCGTTCTGTTTCTTATATAAATACGCTTACTTAAGTTGGTGGTATATTCTTGCAT
CAACACATAAGCTGACGGTTTAACAACTAACGATCCAGCTTCGTTAACCGGATAATTTTTCTCTATCGTC
GCTCTAGACGTCAGTCTTTGTGAGTAAAACCCAGCAACTGTTACGTTGTTCAAATCTTCTGTTGTGAGAT
CTTTCACGACAAAATCAGTAATCCCGTAACCAGCAAGTGTTGTTGCCGGACTTTGCTTTCCATCTGCCAA
GTCATACGCGTCTTTCACTGCTTTTGAGCTTGCGAATGTCGTTTCACTGTCACTATTTGTTGCAGACGAC
GGCACAGGCTTATTACGTAACACGTTGTAATCGACGGGTAACTTGTACTCAGTCGCCATCGGCAACCATT
GCGAACCGTTGTACTCTTCAAAAATCTTGCTTGTTGGATTCCAACGTTTCGCTTTCATCGGAATATTTGT
ATGTGTGCCACCCTCTAGAAATGATAAAGCCGCATTGACTGCGGCTCTAATTTCATTTGGGAATTGCGTG
TAATGACTATCGACTGTCGGCTTATTAAAATCTGCCATTGTTTACTCCTTTTTATACCCCTTTTACAACC
CAACCCACTTTACCGTTTACGCGATTTCCATTTTTGTCGAACAAAAACACATAGAATCCTTTTGGTCGTG
GCTCATCTTTAAAATCAGATGTGGCAAAAAGCGGTTGTGTTGATTGCGGTGTAAGAACTGGAACGGATGC
ATCAACAAACTCTGTTGAGAATGCCACCCACGTTCCATTTACATCGCTTGCGTTAGCTTGCACCGTTCCA
CCATCAGTTTTCTGTTTCTGATCGAGTTTCAAATTCAATTGCTCAATAACAACAGGTTTCTGAGCGTTAG
TTACTGTTATTCTGAACTTGATATATCTGAAATTCGTTTCATACACAGATGCTTGATTGTGTTCACGCCA
GCTATCACTCTCATTCTGTTTCACTGCGATGTAGTAGCTAATATCATAATTTCCACTACTCACCACTTTT
GGCGTTAGTGTGATTTTTGACGATGCTAATACTGTGCCGTAATCCATCTCTTCTTCGTAATAACCGCTTG
TCGCGGTCGGTTGAAGATAAAGCGGAAATCCAGCATTAACTTGCGATTGCGGTGTCGTAAAATTATTAGA
TTGATAGTGTTGCGACCATGTCTCAGTCTTGATCGGAAGATACAATTTACCGTCGATCTTATCCGAACCG
TTTTTTACTCCGTCATACTCTGTGTTGTAGTCGTATTTCAGAATATAATCTGGTGGCTGTGCAACGTTTG
AAAGCGTGAACTGCGGTTCACCTCGATTGCCGGCACTATCTACACCGACAATCCAGTATTTGTACAATCC
ACCAACAGTTTCGAACTGAGGAAACGCTAATCCGTCAATGTTAGTGATGAACTCCGCATTGTCGAACGTG
TCGCCTTTTTTCAACTCGTAATAGATGATTGGCAGTGTCGCTTTCGCACTTTGCCAGCGCAACATGACAT
AGTTATCAATGACTTGTTGAGAAATGCTAACTTGTGTCGGTTGATGAATGATCAACTGTGCTTGTGCTGA
TGCACTACGATTTCCACCGAGATCGATTGCTGTCACCATGAACGTCTTGTTGCCGCTAAAATCCGCTTTG
AACTTAAATGACGTACTTTTTACCAATGCTAGCACTTCATCATCTTTTTTCACTTCGTAAAGTTCTGTCG
AAAATGAATTGTTTTGTGTTTCATTCCATGTCAGCAATACTTCATCACCAACAATTTCTGCGGCTAAGTT
TTCAACTTGGCCACTTGTAACTGTGAATGAGATTGGTGTAGGTTCGTCAGATCGAACTTCGGAAGAATCA
ACCGCACTTAGCCAGTATTTATGACTGCCGGCTTGAATAAAGCCAAGATTGAACTCATTCGCTTTAATCT
TTGCAACAAGCCGTGAATTTTCGTAAGTATCGCCCTTTCTGATTTCGTAATACTCAAGATCGATATCAGG
CGAAATATCCCATGTTAGAAATGCACCTTCTTGCGCGATTGCCTTATGTCGTAAATTCGTCACATTATGC
GGTGGTCGTAACTTACCGATAGGCTCATAGGTCTCTATGTCGTTATTATTTGACCACAGTCCCAATACGT
TACTTGTGCGGATTCTGATTTGATACTGCACACCGTCTTTTACATTCGGAATATCAACAGACGTTAGCGT
AGTCGGTTCTAACTGTTGCCAGTTTTCGTTACCCGCACGATATTCAATTTGATAACGTGAAGTCAGCGAG
GTTGCCGGTTGATAACTCACGACGATTTTTGTTTGAATACTGCCACCACGGCCACGGTAAATTTCATCCG
TGATGACAACGTTTTTCACGCCAGTTTCTAGCGTATTATTCGTTGTGTCGTACTCAGCAAGATTTTCGCC
ATTTTCGATGTACGCAAATTTTGACGGATTGTAATTCACCGCACTAATGGTATAGGTGCCGTTTTCACCT
TCCACCACCGCGACAACGCGATACAATTCAGGCTCAATGTCACTATTTGCGATGATCCACGTACTATCTT
CTGTCACAGAAGTGAATGTAGGATTGACGTTAATTTCCGTTAAACTTCCGCGTTGTGTAATGTTACGTTG
TTCGAGTTTTCCCTCTCCATTCACAATACTGATTGTTGAGGCTTTGGTAATTTCAACCGCGGCATCAAGA
ATGATTTGATTAACTGTTGAACCAGTTTTAACGCGTCCGCCACGTCGCTCACCGGAGCGGTGAACATCTG
AAACTTGAATGACTTCACCCGGAATTGGAATTGCACCATCTTGACCGCACGAGAACGTTACTACTTCGCT
TTCGTGTTGCTCTGTGTAGAGTAGCCATTTGCCAAGTCGTCTCGCTTGTCCTCTCGACGTACAGCCAAAC
GCTACAACTTCCGTTTGTGAGATGTACCCCATCTTCACGATAGATTCGGCATCTTCGATATATTCAACAG
ATTGTTTAAAGTATTTTTTTGGATCGTTCCACGTCACTAACGCAACGTTATGTCGTGTCTTAACATTTGA
GCCTGAACGGCTGAATTGACCGTCAATAACGTTTGTATTATTGAACTGATACATCGGCTCTTTCGGTGAG
TCTTGGACAAGCATTTGCGTACCGCTTGCCCAGTAGCTCATCGCACGAAAGACGGATGTTAAGTCGCGCA
ATAGCTTGCCGGCTTCTTGTCGTGTCTGAATATAAGCGTTACACGTAAATCTTGGCTCATACCCCCCGAA
ACCGTCCGGCACCAATTGATCACAATACTTGGCAATTTGGTACATAGACCATTTATCGAGCATATCTTCT
TTTATATGCTCACCAGCTCCGTATTCTTCGTTAATGAGTAAATCAAAATAGATCCAAACGGGATTGTTTG
AGTATTTAACAACAAAGGTGCCATCCCAGTCGCCAGTATATAATCGAGTAATTGGATCGTAATTTGACGG
CACTTTTAACTTAATTCCACGACAGTGATAACCGCGAGCGGGTATTGAGCTGAACTGTTCAGCGTCAATC
TGTACGCCAACATAAGCCACTCCCGGATAAATTAACTTTTCTTCAAAAACAGTCGTTAATTTAGAAAAAA
TCGTTCTATTTTGTAGTGTCTGACTGTTTGAATCTTCAGTTAAACGTGTAACGCGAATGTTCCAAGGTGC
TTCGCCTGTTAAACGGAAGCTATGTTCACGGTTATATGAGGTTGTTGTCTTACCGCTAATAACAATCTTT
CCGGCATCAATCCATTGGCTACCATTTGCTTGATATTCAACTCTTAATTCAACTGTTGTACCGTTAATAT
CACCGTTACTTTTGTTTTGATAACTCAATCCTGGAACATTAATTGTGACTCTAACAATATCCGCTTCTGG
TGCAATAATAGAACGTGTTATCGGATTATTTTTCTTAATTTCTGTATTAACATCTGTTGTGACTTCGTTA
GTTTCACAAATCTCAGACGGTGCTTGTCTTACGCTACCTGGTCGCCACTCAATAGCAACATTGTTGAAAT
TGAATTTCCCATTTTCGTCTTGCAGTGGTACATCACCGAAATAGACTGACTGCAATCCGTTTACAGGACC
GTCAATTTCACCGCACGAGATGACATCAATAAACTTCGCATAAGAGCGAGAACGAAGTGAATCGGGTGCT
TCTACTGGCGTTCTGCCACCACCACCACCTTTGCCACCTTTTTGACCGACTATTTGCATTTATTACCCCG
CAAGTTTAAGGCTATTGCCTTTTCCTAAGTTGCTACTATTACTCTGTGAACCCGTTCTAACTGGGATTTC
TTTATCAGTCAGTCCGGCTGATACTACTGCAGAACCAACAATCAATTCACCGTAAAGCAAGGGGATTGGT
TGTCCTTGTTGTGTGGTATTCACAGCGCCATTGAACAGGTATGATGGCTGATTTTCTGGGCGTTCCTGTG
GCCCGTCTATTTTTGGAATTGGCGTAAGTAACTGCGAAATTCCGCCAAGTGCGAGAGATGCACCAATCAT
AAACGGCACAGTCGCAACATTCGCAAGTATACCTGTTCCGCCAAATGTCGATAGACCAAGAAAAGCAGGG
TTCCAGATTGACAAACCAATCAGTGCGGCACCTGCGATCAGACCGAATAATCCACCTCGTTTTGAGCCAC
GAATAACAGGGATAAGATGAAACTCTGTCTTTGCACCGTACTGCATTTGAAATTCTTCTGGCGTTCCGTC
TATATCTTCTCTCTGCACTAAAAAGCGGTACACAATGCCATGCTTTTCTGAATTTAAGAGAAACTCTTTA
AAGCCTTTTTTTAATACACACAATGCGCGAATTGCTTCTGCCGGTGTTTTTACTGCCAGCTTGTGAACTT
TGCCAAAGCGTTTGCCCAGCTCGCCTTTAAGCCGTATTTTTCTTATGTCGCATGATGTGTGTCGTTCTGT
CACGATAGAATTGTCCATATACATCCTTACTTGATAGTCGCCCGTAGAGGTGGTGACCGATTAAACCATC
ACCGAGATAAACACCCGCATGATTTGGTACATTCGCATTGATTTGCATCACAATCATGTCACCGACTTGT
AAATCATCGACTTGATAGAACCCAGCGTGTTCGAAGTTATCAACATAGAGATTTGCGCCCTCATTCCACC
AGCCGTCTGTGCGGTTGTAGTTAGGTAGTTCAATGCCTAGTTCTTGTTGATACCAGTCACGCACAAAGCC
GTAACAGTCGGTCATGCCATGAATGAATTTCCGTCCGTACAAATCAGGAATTACAGTCACTGCTGGCATA
AAGTGCATTGATACTTCGTCACCCTCTAAACCGATAATGCACCACTCCAAACCGCTGACCTTGTGCGCAT
CTTGGTCTGCGATACTCGGCAAACAACTTTCGTTAGGATGTGAATGAACCACCGTTCGAATTTCACCGAT
TTTTTCCGCGCGAGCGTAATCTTCAACGCTAATTAAAAACTCATCTTCGGTGTCTTGTGCGAGATTAGTA
CAAGCGACGTACTGCAATTTCCCTTTTTTAAGCACAAAAAAACCGCAACTCTCGTGCGGGTAACTTTGCT
TTGCGTGCGCTATTGCGTTGTCAATGTGTTTCATATTAAATCCTCATATATGCGGCACTCGGAAATCCAC
CGAATGGTAATTCTGCGTTCTCGCCAAAATGTGCCTTGCAGGCTGCAAGCGTTTTTGAACAAGTCGGCTT
ATCACCTGTATATCCACAAAACTGCCCCTTGTATTTGTGTGTGCAGTAATGCGCCACAATCTGTCTGCGC
GGTAACTTAACACCCTCTAAGTCGGTAGCAGGCAACAACTCAAAGCTGACTGTTAAATGATTCTCCGCTG
TCTTTTGCGAAATATAGAAAATATCATCAGGTAAGTGTGCGTGCGGATCTGCTGTGAGATTGCCATTTTC
AAAATTCACCGCATCAAGATAGATAATCTTCGTTCGTTTACGTGTGAGTTTTGCTCCTTCGATTCCTTTA
AGTTTTGCTAAAACAAGCGTAATCGCACCGCCAAGATTGGAAAATGTGATACTAGGTCTAACTGGATTTA
ATCCATCGACAGCAAACCCATCCACTTTTACTGGATAAGGCGTATATTCTTGCCCTTGCCACACAATCGC
TTGACCGAGTGGACTCTGTCCGTCGTGAAAACGATAGACAATATCGCCAAACTTAGTGAGATCTAACTCA
AACAATTCGATCCAGCCATGTGTCGCATATTGTTGAAGTTGTCCGTAAATGCTCATATTTGCTCCAATAA
AAAGTCAATCCTTTTACTGCACCGTCAATATTGGTAACTCAATTTGCATTTTGTTTTCAATAATGCGGAT
TGTCGCTTCTAATACTGGCTTTTTACCCTTCCATTCATTCAACCCTTTGCCACATAAACTGGCGAACTGT
TTTTCCGCTTTATGTTCGCCAATAGCTTGGTAATACTGTTCCAGCAAGGTTTCGCCACCTTTAGCAATTT
GTTCCGCCATATAGTTAAAGGCTTTGATATATGAGATTTTAATTGCCATAGCCTTCTTGGTTTTATAACC
CATTACTAACAACATAAATCCGTCTTTGGTCATCTCAAACATTGGCTGTTTCTCGCCTTTCTTATCAATA
TATTCAACGAGACCAAAATTGGTCCGGTTAAATTCATCGTCACCATTTTCTAAAATTTCACGAATATCTC
TTAAAACGTGTTTATGTCGTTTACCAAAAACTTTAGCTACTGTTTCTGATGTTGTAACTGTTTTACGATC
TTTAATTTGTACAAATTGTTTAAAGTTTTCTGGATTTGCTAATTGCATCTTTATTTCCTTTTACAAATTT
TAGGTAATAAAAAACCCCGACCATTTCTGATCGGGGTTTGTTGCCCACAACGTTCCTACCTTTCGGCTTG
GTATCTACCAATTTAAAGATGTTTAAGGAATTTTAGGCATAAAAAAAGCCAAAAAGTAAAATACATTACA
ATTTGGCTATTGTGGGAAATCTTACTGCAAAAATACTAGGAAATCAAATTTCTCTTATCAATAATCTTTT
CAGCTAAATTTAACCAGTGGATACATTGGGCTTGGCAATCATAGGCTAATCCTTTGATTTTAGGTCTTTC
ATCTTCTGCACCCAATAATCTCAACAAAGAATTTAACAAGATATTCACTTCATATCCTAATTGTCGCCCA
CGTTGTCCTTGTCTATATAGAGCATAAAGCAAATTGTAAGGCACGACAATTTCATCTTCTTTCACTTTTG
GCGATGTGTCTGTAATGAGCTCACCTTCTAAAACGATCTTGTGAATATACTCAACCGCCATTGGAATTTG
TTCTGGTGTCAGTTCATCAATATGTTGCACATTAAAGCGTTGGTGAATAAATGAGTAGGCATCTGAATAG
ATTAAACCTTTCTGACTGACTAATTTACTCACTGCTTGTCTTAGTCCTGTTCTTTCGTCTGTGGTTGTTT
TTCTTTCTGCTTTGCCGTGATACCAATAGTTATAAAGTGCCTCGAAACACTCTTCTTGATATTGGATTAC
TTTTTCTTTTAAATCTGACCGCACTTTTTCAGGATTAATGCTGAATAACCAGCCATTGAGTTTTTTAAGT
GGCATACAGAGCATTTCACGTAATTTACCGTCTTCGGCAACTATAGACATAAGTCTACAGTTGAATTTTT
CTTGCTGTGATAGTTTTCTAGATTGTCTAGTCCAATCAATTCCTAATGCTTTAACAATAGGTTTAACTGC
CGTATAGATTACATCATCGACTTTTAAAGTAATTAATTGAGAGCCATAGAAAGAGATGGTTTGAGTTGAA
ATTTGATTTGTCATTTCGTTATTCCTTTTGATGGAAATTCAGTTGGGTTCATATGAACTCAACTGGTGGT
CGAGAGCTCAAAACTCGTAACGAATCGAGCGGACGTATTCCCTTGCGGTATTGTATTAGTCGCACTCTCG
ACCATTGATTAAATTGTAGGCATAAAAAAATCACGCTGACGGGGTGAATTACCGTTCGTTATTAGGCTTT
TGAGACCTTAGGCAAATAATAAATAAAAAAGCCTGTGTTGTAAACAGGCTATATTGATTTTATTTTAAAT
TCTTAATTTCATTGAAGAGAGTATCAACACTTTCATCTGAATAAAGTTGAACTGCATTTTTAAGTGTAAT
AATAGATTTTATTGGTAAATTTGGTGGTGGATTATATATTGGAGCAATATAGATAATGTCATCTATATTT
AATAAATGTAGAAGATTATTATGGTGATATTTTAAGAACTTGGGCATAAATACTCCATTAAGATTTGATT
TGTCATTTTGATACCTATGTAATTTTCGATATTAGAATACCCTATATTAGGGTGCCAAGAGGTTCGAAAG
CCTCAACAAGTAGGCTGGAGTTATTTCCCTTTCGGGTCTTGTATTCCTCACCCTCTCGGCATAGATAAAT
TTGGGGTATGCGTAATCAAAATTCTTTAGAGAAAAAAGCAGTTGATAATAAATTTTACGCATAAAAAAAC
CGCTATGCTATCGGGTGCGGATTACCGCTTGTTGTTAAGGTTTCGACACCTATGGGGGAATATTACTACT
CAAATTATACAATGTCAATTGCTAAATTATGCTTGAATTAATTTTAATTTAGCATTATGCTAATAAAAGT
GATTAATTTAGTAAAAGAAACATCTATGACAAAACAGACTTTAACACCTGAACAACGTAAAGAACGTGCG
AAAAAAGCCGCTCAACTCCGCTGGGAAAAGAAAAAACAACTTAGTGAAATCCCACTCGCTATTCACGAGG
GAATTTTAAAAATTGGTGAAACTTCGCTTGATGTTGCTGTACTTGAAAATGATGTTCGAATTATATCAAG
TGCATCAGTTTTCCAAGCTCTAAATCGTCCAAATCGTGGAGCAAGAGGTGCTTCAATTGTTGAAAATGAA
GAGGTGATCAACTTGCCTGCATTTATGGACGCAAAGAACCTAAAACCATTTATAAATCAAGATGTTATTG
ATGTGATCAAGCGCATCAAATTTAAAACTAAAGATGGTCAAATTAAAGAGGGTTACGATGCAACAATCCT
CCCTATTGTATGTGATGTTTATTTAAGAGCAAGGGAAGAAAAAGTACTAATAAAAGCACAATTTGACACT
GCTCAGAAGGCAGAAATTTTAGTACGTTCACTGGCTAAAGTCGGTATTGTTGCACTTGTAGATGAAGTAA
CTGGTTACCAAGATAGCCGAGCAAAAGATGCGTTGGCTAAAATCTTTGAAGCTTTTGTGGCTAAAGAGCT
TCAACCGTGGATTAAAACCTTTCCAGTAGACTACTACAAAGAATTATGCCGTTTATATGGTGTAAAATAC
CCGCCACTTAAAAACAATCAATTTCCACAATTCTTTGGGCATATCACTAATAATGCGGTTTATTCAAGAC
TTGCTCCTGAATTGTTACCCGAACTCAAAAGAATGGCATCTAAAGAGTCCAAAAAAGCTAGACTTCATCA
ATTTTTAACTGAAGATATTGGTCACCCTAAATTAAGGGAACATCTGTCATCTATTATTACGATACTTAAG
TTATCCAAAGATAGAGATGCTTTCTATGAAAACTTAGACCGCATTCATCCAAAAATCAATGAGACATTGA
GCTTTGATTTTGAGTAGTGAGGTATAAAACCCCAAACATTCGCAGTGTTTGGGGTTTATTTTTTTTGATG
TAATAAAAAAGCCCCTCTAGGTCAAGGGGCTTTACAAACTTACCAATTACATACTTTCCTTAAAGGCTCA
ATAGATTCCTTCAAGCCTGAAATATTAAATGGCAAGGTGATTGGTGATTTACTATAAGGTGATACTTTCA
CCAACATTCTGTCTTTATCAAACATGGATTTAATCACTGAAAGAGGTTTTTTCACAAAAGTAGCTTCATA
ATCTGTTGAAGTATTCCAAGTTGCTTTAATCGATTTATCTTTATCCAAGCGATACTCAACTCTTACATAA
TCATTGTCTAAATAAATTCCAGGATAATGAATAAACATCTCTGTTTTGTTATCTTTACAACGAATCATCA
TACTAGCTCTCACACTTCTACCATACACATTAAAAGCTTCTAAAGATTTAGTAGTCATATAGACCGAAAT
GGAATCATTCATTTCAGATCTTTCAAATGAAATATTCCAAATATCATGACTAAGATTAATATCCGCTATA
CAAATAACAGGAAATAAAGATGATATTAATATTAATTTTTTCATACTATTTCTCCAGCTTTTTTAGTATT
GTTTGCTTCAATGCCGTCATTTCTTCTGGAGAGAAATTTTCGGTTTCTTCACAGACTTTTAAAGAAATTT
CTGATGAATCAATAATATTCTTGAGATTCTTATTAGTTAAATCCACATAAAAAGACTCTTCATATTTTTT
GGGTGTATTCATAATTCTATTTAAGTCTTCATCATCTTTCGATAAGACATCTTCTGCATACACTCGGCTA
CCATTACTTCTTAGTCTAATTGATTCGGGAATTAAAGTTTTTTCATCTAAAAGTATAGAGAAAGACTCAT
AACAATTTATATATTTTCTTTCCTGATTTTCTTTTGAGAATGCTAACACATTAGTTTTAGGCGTAAGAAG
CAAAACTTTAATCCAGTTAGTAGACTCAGGATCTCCAATGCTTACTGTATATTCTCCCTTAACATCATCG
TTTTCAAATTTAATATTAGGATTAGCTAAAGCTAATACAGGTATCATAAAAAAAGAAAAGAATAGTTTTC
TCATTATTATTCTCCAGTTTGTAAAAATATGTAAATTATACAAAACTGGAAAATGTTTTTCTGTGATTTG
TATCTAAAAATTAAATAAAAAACTAATCCCAAAGCTCTCCGCACCAATAGTAAAAAACCAAGTGCAGCAA
TGATTGCTGCTGTTGCTAGCATTTTCCCGACTGTATTTGCACTTTCTGTACTCATTATTCTTACCACCAG
CGAATTGCATTGATAAATGGTGTTGAAAATGCGAGAGCTATACCTAATGCGATAACAGCGATCGCAAAAG
CAATGGCAACTCTCATTACTGGACTTCTATTCGCTTCCATTTCTAACCCCTCTTTTAAGTGGATTTTTAA
TTTAGTTTTGCTATAATTTCTCAAAATTTATTCCTTTTAAATCGTGCTTAACTGGAATGAAAAAACCCCA
AACACTGCGAATGTTTGGGGTTTGTTTTTTTTTTTGCGTAATAAAAAGTTATTAATATTAAAAAGTTATT
TTTTATTTTTTTCTAAAATTCTCCGAACATCAGGATCGGTAATAAATTTATTATACCCAGATAAGATCAT
ATCATTAGCAACGTTTGCATAATCTATAGGTAGTCCAAATTTACCGGTTTTTTTAGGGTCAGCAACATAA
TCTTTATTTAGCAGTGTAGAAGATGTTTTTGTGTTTACTAATGTGTAATTAATAATATAAGTCCAATCCA
CACTATAACCTAAATCATCCATTTTAAATTCTTTAACCACTCCATCTAACCTAATATTGGAAGACCCTAA
TTTTACACCTGTTTTCTCTAACTCTAACGCAGTTCCTCTTTGAACTAAATCAGCAACATTAGATGAAACA
TAGATTTGTCCTGCTGCTGTACTCTGCATCTGGTTACTTTTTACTTTACCTTGTAAATACGGTTGATATG
TAAATTCACCGATATTAGCAGAACCTTCGAATCTCGTATAATTTTGTGGAACATACGAAGATACAGGTAA
AGTTACCGAACAAGCACTTAGAACGCTTGCTAATCCTAAAATCAAGAGCATTTTTTTCATTTTCTTAATC
TCCCATATAAAAAAAGAGGCTATATTCTACTCATTTTAGAAACTATTTCTGTGATCTATGTCTAGGAATT
TAATTTATCAACGGATTTAAGCATTTCCATTCAATCTCCTATTTCTCAAAAATGTCGTATGATGCTTTTT
AATTTGTTCATCTGCAATTTTCTTCATTAATGCTATAGTCACCTCTAGTTGTCCATTGTTTTCTTTTGAC
TCAACATTGGCTTGTACAGGCTCACCGTTGTTAATGATTTTTATTGAGATATTCCTATTAGAATTAGAGG
TTGGAGAGGCTAAACGCGGAACATCTACACCGCCACCATTCGCAAAACCTCGTTTCCCGTAATTCAGATA
ATTGAGATAATCCAAGCCAATTCTACTTGTCGCTTCTTTCGTGATGACATACTCACCGCGATGAACAATA
CCAGCTGGTGTGTATTTACCACCAAATCCAGTAAATCCCCCTCTAGAGAAACCAACAAGACCGCCATTGT
AATGCTCACCCACAATGCCACCTTCAGCTTTACTTTCAAAACCAAGAAAGCTACCTATAGATGTGCCACC
AAAAGCGGATTTTAGCGCATTGAAAATCATCATTTTAATGATCATTCTAGCTAGATCCGCAATGATAGAT
CTGGCTAAATCAGCAAAATTAGCCTTACCTGTCATCACAAAATCCGTTAAAGCATCTGTCATTCCATTTA
ATGCTCTACCTGTAATTTGCCCAACATTCCCCATCACATCATTAGCTTGGTCGCCAAATTCTTTAATGCC
AACTTTTAAACCATTAAAAGGGTCTGATTGATCCGCATTTTTCAGCCACTCTTGCCATTCAGTATTTTTT
AGATCTGTCGCCTGTTGCTTACGTGCAATATCTGCTTGTGGTTTAGTTAAACCACCTTTCACTTCTAGTA
GTTCAATCTCTTTCAGGTTATTGATATACGTTTGCTGAGCAGCTAATAAAGGATTGTATTTAGCACTTAA
CGCTAATTTGGCATCTCCGGCTTGTTCTGCTGTAATCCGATTAGTTTTTTGTAGCTGATCGATTAGCTTG
AGATGTTCAGTCAATTCGCGCTCATATCTCAATGATGGCACATAATTTTCCGCGACTTCCATTCTCTCTT
TGGCGTATTTTTCAGTGATTAAAGTTTTAGCACGTTCCATCTCCTCATGACCAATTTTTGCTTTTTTCGC
CTTCTCTAACATATCTCTCAACGCTTGCTCCTCATTAAGAGATATTTGAGTTAAGCTATCAGCGCTCGCT
TTTTGAAGTTCATTATAAAAACTTTTCCATTCACTTAGACTATCTTGACCTGAAGCACTAAATTTATCAG
TTTGTGATACGAACCAAAATGCAGCTTCCGCCTCTTTCTTCATTCCGATCAATTCTTCTAAAGAGAATTT
AGCGTCCTTAATGTGAGAAAGCTCTGATTGTGCAGCAATATAGTTACCAACGGCGATTTCTCTAAGAACC
TTAGCATAGTCAGCGCCTTTTTCCCCTAAAACATCATAAAGTTGAGAAAGTACATAAGATGCCTTTTCAT
TTCCTTGCTGTTTTAAAGTTAAAATTTCAAACTTCTGTCTTGCTTCTTCAGTTTTCTCTTTGAGTTTTGC
CAACTCGGACTCTATGCGACTATATCCATTTTTCGCTTTCTCTGTGGCCTTCGTGGAATCTGTGAAAGAT
TTTTCAAGAGATTTAATAAAAATCTCAGCATCTTGTGAGCTTACCCCTACTAGCAAAAGTTTTTTTCTAA
AATCGTCAATGTTTTTACCGCTACGCGCAAACATTGGTGCTAGAACCCCAAGCTGTTTTTCTAGTGTCTG
AAAATTAATTCCTTCACCTTCTCTTAATTGAGCAAGCTTATCTCGCAACGCATCTAGGTCGGATTTTAAT
TCATCAGGAACCGCTACTCCTAAAAATTGATTCATCACTCGTTGAGTATTTTTAATCTCCGCCTCTACAT
TTTTGACTTGCTCTCTAGAGTTATTTAACTCTTTAACTTGTTCACGAATAGAACCAAGTAACGAGGCTTC
ACTTAAATCTTCGTACGATTGCTTTAATCTATCATTTGCCCCAGCTAAATCTAATGCCTTTTCTCTAGCT
TCTTCCGCTTTCTGGTGGAAATAAAACAATGCACTAGCTGCTATGGTAATCACTCCAGCAGGGCCACCCA
ACAAGCCCATTACACCATTCAACGCTCGACCAGCGATAGATGCTTTAGCTTGAGCAGTCGCTAAATTATT
TGTTGCTACCGCCTCCGCATTGGTTAGACTGGTAATAAGTGTCGCTTGTTGAGCCATTCTCATTCGAAGA
ACTGAACGAGTTTGCTCCGTTTGCGCCAACTTTAATTCAGATGCTAACACCGCCATATTAGCACGAGCGG
TATTAAGCTCTGCCGCAGCTTTTACTTGCTCTGTTTTGGCGACTTGTAAATTAGCAAGGCTTTGCTTGTA
CCTATTTACCGCGGCCATGGCCATTGATTGCCCATATTTAGCCAAATGACCCAACATAACACCACCAATG
ATAGCACCAAGTGTATTGAAGTTTTCAGCCAAAAAACTCACACCTTGAGCTAATAAGTTGGTTGCGTTGG
TAGATTGATTCAAATCCCCAACAAACTTTAAGGCCGCATTTTGCATCTGCTGCATTGCTTGCCCGAATGT
AAGAGGCATTTCTTCAAATTGCTTGTTGATTTTCTCAGTTGAGCCACTGATTGCTTTAAAAAGTAATTCC
GAGGTAATTAAGCCTTCAGACGCCAGTTTTTTCACTTCAGCTCGACTTTTCCCCATATATTCCGCTACTA
CATCAAGAATAATCGGCGCGGTTTCCGCAATTGTTCTAAATTCATCACCTTGTAAACGCCCTGAGCCAAG
CGCTTGTGATAATTGCATTAAAGCACTAGCTTGCTCTTGAGCACCAACCCCACCCACTGCCATTGCTTTG
TTAATGGTTTCGGTAAACTGCAATGCTTGCTGTTGCGATACGCCGTAATCCTTCAAGGCTCGTGATGTTC
GAACATAGAGCTGTGTTGTTGATTCAAGACTGGAACGCGTACGTTGAGAAATATTAAATAACTCGTTTTG
CGCCTTATTTAACTCTGCCAATGAACCTGTCACAAATTTCACTTGAGCGCGCAGGGATTGCATTGTGTCA
GCCATTTGTAAGAATCCTGAGAGGCCTTGAATGCCAATCCCTAACGCCATTAATCGTTTCAATGTGTTCA
CAGCAAGGCTTAGGGAATTAACGGCTTTTTCCGTTTTTTGTGATACTTGCTCAACACTACGTAAGTCGCG
ATTTGCGCGAGATATACCATTAGTTCTAATCTCAATGGCAAGAGTGGCTATATCTGTCATAAATTATCCT
TGTTTCATTAGGCTACCACCTCTTTAAATTCACAAGAGATTGTCCAGTGGCTCTCTTTTTGCTCAATGTC
CCATTTTGAACATTTGAATTTACCTTGCGTGGAGTGGTAAGGGGACCACAAAAAAGCCTTATACCCTTCG
TGACGGTCTAAAAAGGCTTCAATTTGTTGCATTTGATTTATATCTCCACTAAATGTAAGAGAGTAGCTTC
GTAGATTGTGGTTTAACCCTTGTTTTAGACGTTGTTCGTAGCCATCGCCGAAAGTAATGGTTTTGACTTT
TGGCTCTTTGCTTAATTTCATTCCCCAGTTTGGAGCAAAGGTAAAGGTTTCCATTCGCCACCTATTCATT
TTGAATATTAAGAAAAACCAAATCGATCCGTTTCAATACATCAATCTCCCACATCGAAAGGCGAGTTTGA
TATAACTGCGACCACGCTACAATTTCGCTGTATGTAATTGGATTTAATACCATTCCAGCCTGACGAGAAA
GAGATAGCTGCTGAAAGATCACAAGCAAATGCTGTACTGCCAAATTAGGCTCCGGATTATCCAGCTCTTC
AGGTGTAGTGCCTGTTTGCTCAGCAATTGCTTGTAAATGCTCTCTCAGTGTGCTGTCCGATTCTTTTGGT
TTCTTATCTAGTTTAAATTCCTGCCCCGCATAACGAAGCAGGTCATCGATTAGCTCACCAAGAACTTTCC
CAAATCGTTAGATTGCTCAAGCACTTGCTCAATAATCCAATCACATTGTTCTAGCACCATTCGGGCATTT
TCAGGCGTAAACGGTAAATCTTTTTTATCGCCCCATTCGATATTTTCCCAGTCAACAATACGACTTATTG
CAAGTTCAACTGATTCTTCACGAATTTCGTCCAACTCTTTGATTTTCGGTTTACGACTACGAGCGTTTTC
AAACTCTTGCTTTTGAGCCAGTCGCATCTGTTTAGCGACAAATTTTTGCGCTTGATCGCTTTTCGCACTT
ACCACGCTAACATAAGCTCCCAATCCTTCGCCTGTGACAGGGTGTAGTAATTCAAAACGGTGTGATTCTG
ACAAGTTACCTTGTGAAAGATTTTGTAAGTTCATTTAGATTTCCTTATTGTTGAAAATAAAAAACCACTC
AATCACGAGGATTAAGCGATTTGTTTGCTGTATTTTGGGTAATAAAAAATCAACTATTGCTGGTCGAGGT
TTGATTTATTTGGCTTAGATTAAGCCAATGTATCTTGTACAATCATTGTGGTTGCTATTTTTAATATGTC
ATCAATTTGGCTTTCCCCATCGTACACCTCTGGGAAAGCATCAAAATTCAATGTTTGGATGATATTTTTT
GCCCCATCATCCGTATCAATAGATGTGAGTTTGATACCCGGTAAAATGATTGATACATAATCGCTGTTAG
CGGCATCTTCTGCGTCCATCCGCAATTCAAGGGAAAGTGTTTCTCCACGACGAATAGCATCAAACATTTT
CTTATCTTGCATATAGATAGAAAATGAGCCACTCACCGCAACGGTGCCGATAAATACATCAGGGGCGTAT
CTTGCACCCAGTACGGGTTCACTAGACGCATTTAAGTCAATATCCAGCTTAAAGCCGGTTACAAGCCCTA
AAGCTTGTTTATTAAACAATAACTTACCCGTTACACCAGCGAGCTTGCCTGATTGGTTGATGTTGGTTGG
AGAAGTAAAATAAGCCGCGGTTCCTTCTTCACTTCGTTGGCCTAAAAATCCGACACTAATTGAAGCAATA
CCATTAGGTTGTACATCAATACTAATCTTAGATACTCTGCAACCTAAATATGTACGACTGACATTAATAT
CCGAGAATAAATCTTCAATAGTGAATGAGTCTGTGGTGTGATTGTTTTGTGGTACAACTAAGATTTTCCC
TTGTTTTTCACCACTACCATTCGTTGTTTTCTTGATAATAGGAGCTTTCGCTTGAGTGGTGAAATTTCCG
CGTAATACTGCGGCTAAAAAGGCTGACCATTGACCAGCGGAAAGTTCCCCTTTCAATTCTCCTTCTACCT
TCTCAAAACCTGTAATTGATGCTGCACGTTGCATATCATCACGTATTTCTTGAGATTGAAAAGACTCAAA
ACTGGTATCTAATGAGCTTTCTATGCGAGGAAGGATTTTTGCTCCTGTGCGTGTAGCTTTAGTACCAAAT
TGGGTTTCTTTGGCGAAAACGATCGTGCGTTTCGTGCCTTGTGCGTTTGTTGCCATGTTATTCCTCCCTT
AGAGTTCATAGGCAGTAAAATTAATTGTTACTGGTAGCGCAAGAATATTATCCTTGAGATAAGTGCCACC
TATTTGTGGTGGGGAGTGGATCACCACCTGAACACCTTTTCTAGTAAATGATTTACCATAAAAATGATGC
CTGATTTCTACAGCTTTCTCTTCGATCTCAGCTGTTCCTTTCCCTGATGGGTAATATAAAGTCACTTGTA
AAAAACCGACTTCTTGTGCTTTTGGCTTATCACAAATTGCTCCTGTTAGCGTACTAGAGATATTTAGAAA
CACACTTTGATAAGGTAGGTTTAATACATTTTCTACACCTTCCCATGCAGTTTCTATATCACTTATTTTT
GCTAAATGCCCTTGGAGTATCGCCCTGATTTTTGCTTTCATTAATAGAATTTCCCTAGGTTGCTTTTTAG
CCAAGCTTGCATCTCTTGAACAGTGATTCTCACCATGCCATGTGGTGCCTGAATGGAAAAGCCGTTTTTT
GTCTTACGTCCACCAGACTTTGGGTATAAACCATACTCAAGCGCTGGAGCATAAGGCTTATCGGTCGCAA
TAATAATGCCATCTCCAAACTTAACAGAACTAAGTGCGGATAGATCGCCATTATAGGTTTGTGGCATACC
ATTGATACTCACAGTCCAGCTCGCCCTTAATTGTCCAGTATCTACTGGCGTTTTCTGTCTTACTCTTTCA
TATGTTTCAATCCCAACTTTTCTCAGAACAAGATCAGCTTTATTGCTAAACTTTTCTCTGAATTTTGCTA
TATCAATGACAAAACTTCCCATATTAATCACCCAATCGTCTTGCTTGGCATTGATAAATGATGACGGTGC
TAGATGGCTTAACTGGCTGAAAATTAACAATAAGCCATGTTTCACCGTTCACTACAACGTGTGAGTTTAA
TTCCGGATTGGCTTCTGCTGTGAGTAGAAGTACCACATCACCTTGTTTCACCATGACTGAATCACCTCTG
CTAATTCCATTACTTTTAAAGCTAGGAAAATCATAAGCAAGATTATCGAAAATACAGAAAGCTTTGTTTT
CCACTGTCTGAACAGTATTAACACTTCCTGTTTCTGGATCGTACTCACCTTTTTTTTCAATTCTCACTAC
GCACGGAGAACCAAATTTTTTGATGAGTGATGATGAAATGTTTTTTAGCCTACCGTACATATCACCCTCT
TAACATTCTAGCCTTACCGCTCCCTTGGCTTTTATCCAAATAGGTATCAAGAATTCCCTTTACATATTCA
AAGCGGTTACTTGCGTTACCAGATGCTAGGTTTTTCTCGAAATTCACCGAAAGAGGACCAACACGAACGC
TAGACATTTCACTATCTGGATTTTCATTCAGATTCTCGTAAAGAGCTAACTCAAATACGGCGTATTTGAC
CGAAGTTGGAATGCCTTTACTATCAGTCCCACCAGTATTAGTGCGAGGAAATGCTCTAGGTTGTGTTGGA
TCTGCTTTTCTACCAAGAAAACGATAATTGAAGTCTAAGAAATCCGATGCGCTCACTAAACGTCTTGCTT
TCGTTTCGTCGTCAAGCTCTTGCCATACAAATGCACTGTTTCTGTTGCCATGATATTCATTAGCTTCTTC
CAAAGTGACGTAGGAGTCATTAGGGATTATTAAATCCATATTTCCCCCTTTACTTTTAAGTTTCTTCGCT
AAGCAAGGCAATCAAGTCATCTTTCTTGGCTCTAGGATCAAAATCAATCCCTTTTTCAGTTAGCATTGTT
TTTAACTCTTCTACTTTCAAAGCAGACAAGCCTTTATCATCTTTTTTGGTTTCTTCTGGTCCTAAAACGA
CCCACCCTAGAGATTCATGCTCAGAAAGCGTGCTTTGATGTACTACTAGCTGCTCATTTTGTTTCTCAAT
TCTAAAAAACATAATCTTTCTCCATAAAAAAAGCGCTCCTTTCGGAACGCTCTTTATGTTGTTTCAGGTT
AACCCGCTAAAATTGCCAAGTGGCGAGAATTAATAACTTTCGCGCCCCAAGTCATACCAATTTCAAACTT
AATTTGGCGGTATTGACGATAAACGCGAACTTCAAACACTAATCCAGTAACTGGATCAGTTAAGAACATA
ACGTCTTCCGCGCTATCTCCACCTGTTGGCTGTGCTGGCGCACGTGTTGCAAGCACAATAGCGTTGCGGT
CAAAGGCAAAGTTAGGTGTAAAGTCGCCAAATGATGTAATAGTTTCACTACCAGACATCGAGGTGACAAT
CCCCGGTGCGTTGATTTTTAATTTGCCCGCACCGTTGCCTAAATCTTCCGCCACGGTGTAGATGTTGCTT
TTATCATTGTTTAGATAAATCAAATCACCCGCTTTGAAATCACCTGTTCCAGCCTGTAATGCAAGTTCAC
GCAATCCCGTTGCCGCACCACCATTTAAAGTTTTTGACGCAGCATTACCTTGTTTATGCATTGAGATACC
AGCAGAGTTGCGAAGGGCAAAACCTTGCACTCGATCTGTGTAGCCGTCGCGTAACATATCTGCGCTACCT
GCCTCATTCACTTTGAATAAAACAGACTGCACACCACGCAAGTTAGCCATCGCACCAGAGTTGACGACTA
ATTGACGATCCACGATAGGACAGCCGTTATCATCAAGAATACGGGCAACACCAGCAAAGTCAGATAAATT
ACCTGCTGTACCAAATGGTGTCTTGCCATATGTACCGTAGGCACGAGAGGCACCAATCAACGCTTTACTT
GCGACATCGCGCTCAATCGTATTAACAAGTTTGCGCATGCCATCAGCAAACTGATCAGCTAACACGCCAT
TATAAACGCCAGCGTTATTTACACGTTTCTCATCTTCACCAGTCCAAACGATAGGAGCGGCTTTTGAGTG
CTCCATCTTAATTTTGACTGATTCAGGAGTTGTGCCGCCTGTGTTTTTAGGCTGTTGACCCGGTGAAATA
TCTTCAAGTTCACCTGCACTTGCGATTGGCACAGTCACTTCATCACCTAAAGCCGCACGCTCCGCTGTTG
AGTTACGGTTAACCGCAGGAATAAACCCAACCATCTCACGAGAAACTGTGTTTAATGCAGCGAAAAGAGA
TGGTGCAATTGCTGTTAAAGTATTTTTTTCTGCCATTTCTGACCTCTTTTAATTTAGTTAGTTAATGTAA
TTCCATCCTGCATAGTCTTCATTTGCTCAGCAGGAGAGAGTTTTTCGAATTGAGCGCGAGACATCGTTTT
CGCTCCATTTTGGCTACCATTAGAAGATCCACCGCCTTGCGATGCTGGGAACCAGTGAGGTGCCTTTTCT
TTCATGCTTTCGAACCATTCTTTCAGTGTTAATGGCTTACCATCACCACCAAAAGTATTTTCATCAATTG
GAACAACAAGCCCTTCATCAAGCTTGAATGTGAGCTTGGCTCTTAACACTGCATCATCTACACCGAAAGT
AACGCCAGCTTTGGTTGCTTCACTACGGATAGCGTTTTCAAGAACCAATCCTGAATAGTGATCTAAGCTT
GCTTGCAGTTTGTTCATTTCTTCTTGATGTTTGTTGCTCAACGCTTCAATCTCACGTTGTTTTGCCTCAT
TGACTTTGTTTACTCGATTTTCAATGACTTCTTTATATTTGCCCTCAGCAATTTTTTTCATTTCCTCATC
ATTCTCGAATTGAGTCATGAGATTTTTAATGGTTTCTGGGTCTAAGCCGTCGAATTTAGCTAACTTCTCT
TTCAAATCTTTCTGAGCGCCTAGCAATTCAGAATTCTTTGTTTTAAGTCCAGCGACTTCTTTTGCGACTG
CTTCGCTAATGGCTTTATCAAGATCGGCTTGTGTATATTTCGCCTCACTAGCACCGTTACCACCAGCACC
ACCGCCAAGTCCATCAGGATTGTCATTAAATTTTTGCGAGAATTTGCCTAAATTCATAAATGTGTACATA
AAAGATCACCTCGTGATATGTTGTTGATGTGCCTAGCACGTTGGAATCGCCATTCCTTGAATGACGGGTA
TAAAAAACCGCCTCGTGTTTCCACTAAGGCGGTCGTTGTTTTCTGTTTTAAATTTGTTAGTGCATTTTTA
ATTCACTATTTTCATAGCGGTCACGCTGATCTATTGCGTGGTGGATGCAAATATCAGCACTTTCAAGAAC
AATTGGCTTACACCAACAATTTTCGCTATGTTCATGCTCTCTTAAGTCGTTTACTGGATAAACATGGATT
AATTCACGGTTCATATTTTCCTTTTATTCGGTAATAAAAAAACCTAGCGCTAGGCTAGGTTTGTAAAAAT
TGTTTAGCTTGTTGATATTTTCTCTGTCGAGATAAATCCTTTTCTGTTATTTTTGGTAAACGACTTAAAT
CCATATTATGAGTGAGATCAGCTATTTTGACTTTTCTCGCAATTTCATTTGACCTCACTCGTAACAAGTA
ACTCTGGTAACATTCACCCTGTCGCTTGGTTATTGCATTGACAGCAGCGGCAACAACCTCTCCAAATAAA
GCTGAAATATCACCTAATGAAGTTTCGGTATCTTCCACGCTGTCATGCAACCAAGCCACAGCAATAACAT
CATCATGCTCACCTGTAAGCATTTCAGCAACAAAAGATAAATGACAAATATAAGGACTTCCAGCTTTATC
AAATTGATTAGCATGTATCTGCTCTGCAAATAATTTTGCTTTATCACTTATGCTTATTAATCCATGCATT
TGCCATTTCCTCCGATATTTGCTCGAAATCAACAAAATCACTTGCTAAAATTTTGTCGCCCCAATAAAAC
GCATCAGAATTATCCCAAGCATTTTTTTTTAAATCAAACTTGGCAAACGTTAAATAGTCGTATGCTTCAC
CTCTCACAAGCAATTGATTATTTGACTTTGGGAAAACAAGATAATATTCCATCGCTAATTCCTGATCTTT
CCTATATTGGCAGGGGTTTCAAGTTGATTACTTAAATCCTTCATCTTCTCATTAAGTTTTTTAAGCTCCT
CAGATGAAACATTAAGAATCCTTGCTTTTTCATATAACTCATGCAATTTTCCATTCTTCAACTCAAAGCT
TTGCTTAGTGTGATATTGCATTTCAAATTTAACGCCATCTTTTTCAATGATCGTATTAATGCCTTTATAT
ACAGCACCTTTTCGCCAAGTATTTTTAACTCTGGTTATATTATAACCTTTTTCAGTAAGAATTTCCTGCA
TTCGAAAATAATTTCGCGTGAAATTCTTACTCTCAAAAATTGTGGTATAACGCACAATATCAGTTATTTT
ACTTAGCGATTCTCCTTCTGTTATTCCGGTTCTAACAATATCCGTTTGAACTTTACGCGTGATGGAGTCA
ATGTTTTTCAAGCGAAAATCTAATCCATCTAAATAGCCATTAGATTGTTTAACAATAGATAGCATATCAT
TTGTAAGTATAGGCTCTAATTCACTTGCGCGTTTATAAACGGCGTTTACTGCACTTTCAACACCACCTAA
CTTAAACTGCTCCCTAAGCTCTTTAAGTGTCAAGGGGCGCCCAGACTGATCAATCATATCCCGAAAAGTG
ATAACTCCGTTGCGCCATAAATCTGCCTTACCTTTACCTAGTATTTCATCTTGTTGAGCCTTGGTTTTGT
TTTTAAGCCAATCTTCATAGGTTATGTTAGCTTTTACTTGACCGTCCATACTTGCTCTGGTGCTTTCTGG
AATTTCATCAACATCAAAGCCTAACTCACGCCAAGATTTCATAATTAGACGCAAGGTTGATCTACAGTTT
GGGTGTAATGGTGGTCTTTGGTACGGCACCTTGTGATCACCAATTGGCTTTTGGTTTAGGTCCCACACTA
GACCATCTCTAGCGCGACAAACTTCTGACGTTCTCGTATCAAGAGTACTAATGTGTTGCTCGCCTTTAAT
GATATCCATGTTTTCATCACGCAAAAGCTTGTGAGCTTCGTCGTTAACCTTCATTACTGCCGTTCTAACT
AATGTTTCAGCAGAACGACGTGAATGCACCATAAGCTCATTCACTTCCGTGATGATTCTGCTTGTTGCTT
TACCGTCCAAAATCCCCTGTCTAATTAGCCCAGAGAACTTAAAACTTAAATCGCTTCCCTGTTTATCGAA
CCAATCAGACAAAGGTGAACCAGCGACGATTTGAGCGGTTTTATTGGCTTTTAACTTATAGTCCGGCACC
TTGTTGAATAAATCGAATTTTACGGACTGATTATATATTTCCATTATTGCCAAAGCTTCAATTGGTAAAA
GGCTTTGCAACTCACCATCTGTAAAACTATACATTTCAACATAGTAACCCTTGATAAGTTCTTTTATCTC
ACCAAGTAACTTTGCTACATCTCTTTTACTTGCATTTTCCAACCCAACAGCAGAAATACGGCTCAACATC
TGTTTTTGTAGTTTATTGAGCCGTTTTACGATTTCTCGTCTTAATGAGGCGTCATAACGAAAGAGTAAGA
TTTTATGATCTGTGAGCAGATGTTCTATTTGCTCATCAATACTCATTGTTTTCTCCATGGAAATTTCCAC
TCATACTTTCGACTTCTAGTCTAGCTTGCTCATCTTCCCAACTAGCATGATCAGATAGCAAACCTCTGCG
TTTTGCCTCTTCAAATGTTGTTTGGGTGGAAATGACTCCAGCCGAGTTCAGTTTAATAACCATATCCAAT
GAGGCGTTAGGATCGATTTCGCTATCAATATTGCCGCTTATCTCAACATTACCTACGTTCTCAATACCAA
GCCAGAAACCTACATATTCAAGCGCTAAATCAAGTGCGTCTTCGAATTTGTTGGCATAAAGTCTTAATTG
ACTGATTTCTTTTCCTTGCTCATCTCTTGCTTGACTTTCAGTCATAGCGATAATGTTTTTGATAAGAAGT
TTTGCTCCGGCCACCAACATCTGAGATTCAAGCTCTTTAATTGATTCTTTCCCAGCACCTATCGCATTAC
CTGAATGTTCAACATAGAAAAGACTACCTTCTCTTGGCAGATCAATTACAGAACCCCCAATTTGAAACTG
TTCCCCCTCAATTGCTCCAGTTCTAGCAAGGAGCGGAACTCTTGCAACACTAACAATGTTGTCTTGATCT
GATTGGGATTGCCAATGCTTAATATTTAAGTGGGCCAGCTCCAGCAATGGAGGTCTTCCAATGCCAAAGT
GATTATCTTGTTTTGTGATAAAAGGTACGATAGGAATAAACTCAAGAGTTTTGCCTAAATGCTTAAGCTC
CACCTCAGCATGTAGGTAGTAATCACTCTCTCCATCTTTGGCATTTTTAATTCTCCTGAATTTTCTAACT
CTTCCACGTTCATAAACATTGATCTGCTCAATTTGTTTTAACCCAAATTCTCCATTCTCTTCATCAATGA
ACTCACGGTATCTAAATTGAGTAAATACACGTTTACCGTTAATTCTGGCTGTTTTAAAACCCAAAACTGA
GGATGGATGAATGTGAACTAAATAAGGTCTAGCCCCCATAGCCTTTTCTTCTGCTAGTGTTTTGGCATCG
TTTGTAACTGGGTAATCGACCAGAACATAACTAACACCATAGGCTAATCCTGCATGAAACCAACTGGATG
CAAACACGTCAAGGTTATTCCCTTCCATGTCAACGTCCGGGAGTATTTCACTAGCAAGCTTATTGTTGAT
CTTTGTGATATTAATCGGGGTAAAAAAAACTCTCCCGTTCATTTGGGAGAGTGTTTCTTCTAAAGCTGGA
TAAAGTGTTGTTCGTTCTAGCCTATTTTTGTAAGTATCCTCGTCTTCTAATGGGAACTTTGGTAAATAGG
TTTTGCTAACTTCTCTCATTCGCTCTGTTCCACCTAACAAGTCATCTATAATGCGGATGCGCGAATGCAA
TTTCGCCATTTCTGACGAAGTATCAGATACTTTAAACATATAAAATCCTTAGCGTACTTTTAATGGAGAT
TGCACCGATATTCCAACGGGTTGCATTAGTGGATTTAACGCGTAGCGAATTGCGTCGATATAATGATTGT
GTTCATCACGCACAGTAGGTAGCACATCGCCTGTTAATCTATCCGTTTTGTAACTATACAGCCTGAACTC
ACGTAATGTTTCTTTGCAGCGAGGATGGATATAGACTTTTCTATAAGATTTGATGTGTTCTATCCCGTCC
TCAACAGAACCAGCCCATTTTTTAACGCCCTCAATTCGAGGGATACCGTTGCGTTTAAGATAGCTGATTG
ATTCAGGTCTTGCTGAGTCTGCACGTAATATATATTTTTCTATATCTGGCACTCTTTCTTTCACAAAACC
TGCGGTGTGATCTAACTCTAAGCCTGTTTTGCCTGCCTCATACTCAATATACAGATCATTATTAAATACC
CAACACTTAACTACAGCAGTTGGATCTTTAGCAAAGCCAAAATCAAGTCCAAAATATGGACCGTTAAAAT
CTTGATTTGGTGAAAACTCTAGCTCTTCATATTTACCTTTAAATATTTGAGCCTCGCTTGCCTCTAAGTA
AGCACCTTCCCAAATCCAACGGTATGTTGCATCATCAAGGCGTTTTTTATCATTCAGCCTTTCTTGCTCT
AATACACCAGGAAACCAAGGGTTATCTGTGTAATTCATTTCAACAATAGCAGAATTTTCAGGTGGGAATT
GTCTAAAACGCTTATCCGTTGCGGAATCTCTTTTTTCTGGATTCCACGTCAGCCAGATTTCTGAATTATG
TTCACGAACCGTAGGAATTAATTTACTCCAAGCCATTTCACTGACTGATTCAGCTTCATCAACCCAAGCA
AGTAATATTCTTGCTTTCGATTTGATACTATCTAAGTTATGACGTAGACCAGAAAATATATACGACACTC
TGCCACACTTTGTTCTGATGTACTTTTCACCTATTTCAAAAAAATCATTTAAAAATGACTCTGCTCTAAT
TGCCTGTTTAACTTCTTCAAGTGAGGAATCCTCAAGCGAGTTCATAAATTCACGACCACATAGTACAACA
CCACTGTCACCTGCCATTGCTCTCTTATATGCAACCACAGCAGTCATTTTCGCAAACGTTCTTGTTTTTG
CAGAACCACGACCACCATAAGATCCACGATAACGATAATTACCACTAAAAACTGGGATGAGTTTAGGTGG
TATTTCAATCTGTACTTTCATTGCTATTTACCGATGGTGAAACTAATTCAATAATTGTTGGACGATTAAG
TGAACTGTCTGAATTAGTGAGATCTACTCGTTCTTTAAACATTCCCAAATGCTTACCCAATAACTCAAGT
GCTTTATTTGCTCCTGCAGGCTCAAAAGCATAAACATGATTATCAACCGTATTAACAGTTCCCTCTTGAT
TGTTTTTAACCGTATCAGTGACAATGAATGATTTACGTCCCATACACATATCACGTAACTCCATTAAGTC
ACGCAGTACATCATCTTGTGAAATTTGAACTCGTTCCGCCCGAGTGTTTTGGGCTTTTTGAATAGCTTCT
TGAATGTCTACATTTGACAACAAACGACTGCCTTCACGATTAGCTGCTTTCTCAGCATACCCCGCTCTGA
TTGCTGCTTGAGTGGCATTTAAGTCAATTAGATATTCTTCAACAAACCGTTTTTGCTTGTCTGTTAATTT
AGTTTTACCACGCCCTTTAGACGTGGATTTAACCTCGTCTTTTTTTGGCATAATGGTTAATCCTTTTTTA
AATACTTGACTTGTGTGTATACGTGTGTATAATAGTATTTGATTAAGGCAAAGGAGGTATCACGTGAACT
CACACGACTTAATCAAGGAACTGACAGCAATTGGATGTACTGAATTGAGATGTAAAGGGTCGCACCATAT
ATGGTATTCACCCAAAACAGGAAAGACGTTTCCTGTTCCGCATCCCAAGAAAGATTTACCAATAGGTACT
GTCAGATCCATAAAGAAATCGGCAGGGCTTTTATAGCTCTGCCGAGTCCTATCTAGGAGGCTATATGTTA
TTTACCATTGGCGTTGAAACGCCAAAAAATGAAAATGAAGCGTTTGGCTTATGTGTGCCTGCGCTTTTTA
ATGAAACTTACTCTTGTTTTAGTGGTGCAGATACTGTCGAAGAAATTGTTCCAATGGTAACTGATGCAAT
CCATACCATCTTAGAAATGATGGTTGAGGGTGATTTTGATATTTCCCAAATTAAAGATTTGGGCTTTCTT
CACTATAAAGAGCAAGAAGATTTTCAATATTGCGATAGTTGGTTACTAATCGATGTAGATATCACTGCTT
ACTTTGGTAAACGCCAGCGTGTTAATATTGTATTACCGCAATATCTAATTGATAGAATAGACCAACGTGT
AGCTAATAATCCAATCTATAAAGACCGTAGCCATTTCTTAGCAGTAGCTTCACAACGAGAGTTATCATCA
TCTTTATAATTAAAAGAGGCATAGTGAAATATCTATGCCTCTTTTAATTCTGTGCGTTTTCTGTTTGCCA
CTCTCGAATCTTATCAACTCGATTTAAGCAAACATCTCTTTCACGTTTGAGTATCACTGCGTACTTTGAA
ACGTCACCGTAAGTATTGCCGTTAAACCCTGTTTTATCTAAGTGCGCAAGAAGTGCTGCTGGAATTTGTG
GGTATACTTGAACTACTGGCTTACTTGCGCAAGAACTCAACAATAGAACGAGGAGCACTGGCATTGTAAG
CGTCAGCACTCTTTTCATCATGTGAAATAGAATTGATTGCATCATCTGATTTGCTCCTAGACTCACTCTC
AAGTCTGCTTATTTCGAGTGTGAGTTGTCTGTTTATTTCTTCTTGCTGTTTGAGATTTTTGATACTTTCG
CTTTGTAGTGAAATGGTTTGGGCTTGAATGGTGTTTTTGGCTTTTAAGTTAGAAATAGACTGGAACTGGA
ACCACAACGCGACACACAAGCCCAAAATTACGACGATCAAGATTTGTGTAAGTCGGCTAAACATAGCTCA
CGTTCCTTTTGTCTGCGGATTTCAAGTCCACGTAATACTTTACCGTTAGCGTATTTCCAGCGTGGAAATT
GATCGCACATTGCTTGAATATCACCATTTTTGGCATGCTTAAACAACGTAGAATATTTAAGCTTAGAACA
TCCGACATTAAATGTGATTGATACCGTTGCCTCAAATGCACCCTGCGGCAAATTATTCCCGTTTGCCCAG
TTATTAACGCATTTTTCAGCTACTTTAATGTCATTTATCCAGCGCTTCGCTATCTCTTCGTCTGAATATC
TTTTACGGTCAATTGGCAATCCGCTTAATTCCGTTGAACCAATACCAACTGTTAGAACGTCAGCAGGACA
TCTATAAGGTTCACGTGCGCATCCCTCGGCATTACCAATGATTTCTAGTCCACGCTCACCGGTGCGAATC
TCAGTTGAGTGATCGGACATGACAACAGCGATAATCATTGCAACAGAACAAGCCGTTATCTTCTTAACGT
GTTTCATTTAACAAGCCCCGCTTTTTCTTTTTCGAGTTTTATTCTCATGCGTTCAACTCTTAACTTATGA
AGCTCTTCAAGTCGCACTTTTTCTGCGTTTTTTCTCTCATTTTCTTTCTTCTTGTAATAAGAGTTAACAA
GCATAGTAATTACACCAACAGTCAAACTGATAACTGCCAGCCATTCTTGAAGTGAGAGAAGTGCAAAGAA
AGCGCCAAACCCTGACCAGATATATGATTGCGTCCCAGCATCTTTCATTTTCATAATCTCCACCCCCTTG
CTTTTGGGGCAATAAAAAAGCCCAGTCCGTTAAGACTGAGCTTGTGAATTTGGCAAGGGTGACTGGACTT
GAACCAATGACATACGATTTTGGAGACCGTTGCTCTACCAGTTGAGCTACACCCTTAAATAAAAACCCCG
ACTGCTTCTAGTCAGGGTTATAAAATCTCATTTAGTGAACCTCATTTAAACAAAGCCCACTATGTATTGA
AATGATATATAGGTTTATACTTTTTGTCAATACTTGATTTTCACGTTGACGGCACGTTCGCTACCAGATT
GAAGAATTACAAAGCCAGTTACAAGAAGTTCGTGAATTATCGCTTTCGCTAGTTTTAGCTCTTTCTCTAC
GTTTTTTCTCATGGTGAGAATACTTGGAACTCTGATTTTTGATTTACCCGGACTGGCTTTCATTGGAATT
GGTTCGCTATTCTTTCTCAACGTTACAGCTATTTTGTTAATAGTGCATTTGTTCACGTAGTAAGAAAAGA
CAATGAACCGCATCGCTGGATCATGCTTCATAAAGAACTGGTCAACAATTTGACTGATCATCATTCCAAC
ATCATCATCACAAATTGGCTCGCTAGGTTCGCTTGGTGTAACACTTTGCATTAATCTACCAATGATATTA
AATTGTGTTTTATCAAACCGTTCAGTTCTAATCCAGTTGCCCCACATATCCATCCACTTGTCGACAAAAT
ATTCTTGTTCTTGTGTTAATTTTAATTCACTAAATTTCATTCCCTGCCCTCTAATTCTTTAATTTTGTTT
TTGTACAGCGCAATCTTTACTTTGATTTCGTCGTTTGTGAGTTTTAGTGGTGGATGGTCTTTTCTCTCTA
ACTTTTCTACTTCTTCAACACCAATCTTTCTAATGAGGTTGATTCTGTATTCTGTAACATTTCCACTTTT
ATGGTTATTACAGGCAGAGCATTGTTTATGGACGTTTTTTTCATCAAATCTTAGCTCTGGTGATGAACCG
ACTGTTTTATAATGTCCAGCATGCCATTGCCCTTGATGATAACGACAGCAACTAATACAAGGCTCATCTC
TATCTCGTAATCTAATGAATTTATTAAAAATCTTTTGTAAATCGTTTAACCAATCCCTTCTTGTTTTTAA
CGCTTCTTTTCTTGCTCTCATTCGCTTTGCTGTTTCTACACGTTCAGCCTTTTGAATTTTCTCTCTTTTC
TTGCGCGCTTCTTCTTTGCTTAGCTTGACAGCACAATCAACTGAACAGACTTTCTGTGTTGATTTACTTT
TTACAAAGTAGCTACCGCATACCTTGCATTTGTGCTCCTTCGGTTTCTTTGTTGTCATAAAAAATCACCC
ATCAACATACAGCCAAAAAACAACATTCCTAGTGACACAATTACAATTAAAAAATCTTCCATTATTTCCC
CCAAAATCCGCATCTATCGTTAAATCTAACACCATGACTTACACCGTAAGCCGTCACATACTCAATTAAG
CTTGCCATGCGCTTAACACTCATTCTTGCTGAGCTTTCGCGGATATTGACAAACTCACCCTCTAGACCTG
GTACAACGTCTGCTTTTTCATTGGTAGCCATCGCATGACCTGAAATAAACAGCACTTTCCATTGTTCCAT
CGTTAGCTTACGTCCCATGAATTCAAGCTGATTAGCCACATCTTGGCACATGGCATGGAATTTAGCGTTT
TGCTCTAGGTTGCGTGTTCTTGGCTTAATATCGACAACCAGTGGCTTATCATCATCGATAGGGAGTTGTG
CGATAAAATCCTGACAATTTGACCGCACTTGTTCTGAGCGTAAGAAGAATTGGTTTTTAATTTCCATATC
TTAAAAATCCCCTTTCTTAACTTTCTTCGGCTCTGGTTTGCATTGTTCTGCTCTTAGTTTTGCTTCGTCT
TGGTCACAATTGAACATTGAACCAAAACGCTGATCGGCATAAACTGTGCCACTTCCACCACCGTGACGAT
TTAGTCTTAAAATCACTTCAGTGAGTGATTTGTCTGCCGATTCGCTATAAGCACTCTCTTTGTACAACCC
GATCCAGTAATCACATTCTTGTTCTATTTGACCTGTGTCACGACTATCACTGGGAAGTGGGCGTTTATCG
CCACGATCCTCAAGTTTTCGGTTTAGCTGCGTAAGAACCAAAACCACACAATTCATTTCACGTGCTAGAT
TTTTTAGTTCTTTCGTGATTTTTCCGTAAGCGAGATCGTTACGTTCTGCATCTTCAGCTTTCATCAATGT
GAGATAGTCGACCGCAATCAATCCAATCTCACCACGCTCACGCTTAATACGTCTGCATTCATTTCTGATG
TGGGCCATTGAAACACCCGGTGTGTCGTCGATATACAAGAGATCGTCTTTGATTAACTCCCCTACAGCAT
TACTTGCGCGGTTAATAAGCGATTCTTGCGTAGTGTGATATTTATGGAAAATGACATCTGGATCATGTTC
ATAAAATGCAGTGGTATTGAGATTTCCATTCTGTCCAATCAACCTTTCAAAAATGAGCTGACCAGACATT
TCTAGGCTAAATAAAAGTGCTGGTTTTTTCTCATTCACAATGCAGTTTTCTGCAACCATGCCATAGAAAG
CAGTTTTTCCACATTTAGGTCTAGCACCTACAACAACGAGTGATTGTTTAACTAAACCTTTTGCACCAAG
TAGATCATCAAGTGCAGTAAGCCCAGTTGTAAGTCCTCTTGTAGCACTTGGATTTTCTAGTCGTTCTTGG
TAGCTATCTAACCATTCATTTCCAACTTCTCTTGCAGCACGCAAGCCTTTTGTTGCTCCTGTACGTCCAT
AATCCGCAATCTCAGACATTAAGCGACTAACTGCATCAAGTCTTTCTTGTGCGTTCAAACCATTACTAGA
AAGCACCATTTCTTGGCAGTCTTGTAACTTAGCAAAGGTAAAACGTTTAATTGCTTCATCTCGCACAATC
TGCGCATACGTTGAAATATTAGCGATGCTGACAGTGTTTTTTGACATTTCTGCGAGATACGCCATACCGC
CAATTTGCTCGATAACGCCAATTGCTCTTAAACGTGAATCAATAGTCATTAAATCGATCGGTTGATTATT
TCTCGCCAAGAAAAGCATTTCTTCATAGATTTTTTTGTGTGCTGGCACATGGAAACTTTCAGGTTTTAAC
ATCGCAAAAACTGTCGCACTTCTCTCACCGTTAGCATCCATCATGATTGCACCAAGTACAGATTGTTCTG
CCTGCAAGTTGTAAGGGACTGTTTGAATTTGTGTACTCATTACAGGTTCTCCTCACGCACTTTAATCACT
GTTTCAGCACGAATTGCCCAATCAAAATTTGCTTTCCAAGTTGAATTTTTTTCTTCACCGAAATGGAAAG
GTCTTAGCATTGAGAACAAGGCGTTGAAGTAATTACCTGCACATTCCGCAGTAGGCTCTTTCAGTGACAA
GAGGAATTTTTTAATGCTTGTTTTTCGCTTATCTGATAATTCTCTAACAAATGGCAACCTAGAGCCGTTT
TCAGTATTAGCTTCGTTGAATGCTTCAATAACGCCTTGATAATCGATTTTTTCAGCAGAACGATTTTTTT
TATTTTTAGCAGATAAATCTTTTTTGGCATTTCCTTCGCCATCAGCGTTAGCTGATTCACCCTTAGGGGG
TAAGGGGGTATTTAATTCATTAATTGGTTCAAAAGAGTTATTGGTTCTGGGTTCAGAATTTGAACCACCC
CCTAGTTCAGAATTTGAACCCCCTAGTTCAGAATTTGAACCACCCCCTAATTTAATACTTACAGAGCTTG
GTTCGAGGATTTTTTTAATGTTCAATCTGTATAAATTTGAGGTGTTTTGCTTTGCTGATAATTTTCTCTT
AATAACGACCAATAACCCTAATTGCTCAAGAACTTCTAAAGCTCTTCTAATAGTATTTTTTGACTTAATG
TTACATTTATCTTGAATATGCTTAAGTGACGGCCAGCATTCTCCAGTCTCATCATTTGCGCTATCAGCAA
GACGGAGTAATACTAGTTTTGTTGCGTGATCTGGAAGATCTAAATCCCAAACATGTCCCAATAATTTAGA
ACTCATTTTCACCCTCCTGAATAAACTCCTCTAAAGTGTTCTTAAAGGAAGTCCAGTTTTTCGCTGTTTT
TGCTAGTTCTTTTAAATCTTCTACATCAAAGCCTAATGAAGTAGCTTTTTTCATTAACTGCATTACATAA
CCAAAATTCACATACATTCTGTTTTTTAAAATTCCTCTGATATAGCAAAGCTCTCTATCTAGTTCAGGCA
TTCTGTTTACACTACAAATACGAGGAATTAAGTTGAAAAAATCATTACTCTTTTCGTCATGAGATTTATT
GCTGCCACGACAAAAAGTGCTCTCAAAAGCTGCATCAATAGCATTTAATATTTCTTCTACAGAAAACTTT
TTAATCCATGTCTTAATTGTTTTCTCACCATTAGAGTTAACTTCACTTGGCGCAATTAATTCATTTATTT
TTTGAGTAATAACATCAACAATATTTTGATCTAAGCTTTCTAACCCTTCTCTCCACTTGAGCATCATCTC
AAGTTGTTCACGCTTTTGATTTAACTCTTGCAATTGCTTTCTTTGCTTTTCAATAACAGAGTTATCGTCT
AGTGTTTTTGCGCCTTTACCTAAATTACATTCAGAACAAGAGGTGATCAGGTTCATAATGTCATTGGTTC
CGTCATTGCTTACAGGATTAATATGATCGACATGAAGAACAACATCAGGAGCTGACTTTCCGCAATACTG
GCATTTAAAGCTGTCACGTTTAAAAACTTCAAAGCGGACTTTTTTTGATAACGCAGTTCTGGTGCTTTTT
TGTTTTTTATTACTCATAACATCAACTCCGAAGCGTAACGTGACGCGATATATTCAATCCCCTTGCTTGT
TACTCTTGTTTGCGTGTAATTGTGACCGCGTTCTGCTGTGCCTGTTTTCACGGTAAATAAATCACGTGAG
TGAGCGGTTTGATATGGCAGTAACGCACCTGATTGGCGATATAAAAGGCGATCTTGAATAAGGCGGTCTA
TCATTGCTCTTTCTGGCATTTTTAGAATCTTGGCGACTTCACGAAGTGATTTACTAGTGCCAACTTCCAC
GTAGTGATCGACAAAAGCAGCTTTTGGTTTTAATTCAGCGTTCTCTAATTGTAAACGCTCGTTTTCTTCC
TCAGCTTGAAGAACCATTAACGCTAATTCTTTTCGAGAAAGTGCGGTTGATTTTTGTTGATTTTCCAACT
CTTGCCAGCGGTCAACTATTGCGGCGGTAAATTCAGGGCAGTTTTGAGCGACGACGATAAGGCAATCTCT
TTTCTCGAGATGGTATTCGTAGTAAGTCTGTCCGTTCTGTGGATGGGTGTAAGCCATTGGCTGATACCCC
CTAATTACGCCCTTTACCATTAATCTTTCGATTGAACGACATAGGTCGCTATGATTTTTATTAATTAATG
ACGCAATCTCACGACTACTCATCGTAAGTCTTGCTTTTTGCTCTGAAATGTTTAATAATTGATTCATAAA
TCACCTTGGTTTATATTTCCTAAATACCACTGCTCCAACAGTGGTTTTTTATTGCCCCAATTCCATCTTC
AAACAGATAGCTTGCTCAATTAACTGTTCCACTTCTGCTAAGATTCTTTGTTTCTCACGTTGAGATAAAT
TACGTCCAAGCTCTGAATCAGAACTCACCGCACTTTTAATCTCTTTTCCGATTCTTCCGCTTGATTCCGC
AATATCTAGAAATCTTGCTAGTACGTCTTGACCGCAATCAGCACATCTAGGCATAGGCACAACGATGTGA
TCGATTTGTGCTGCAATAGCTGAGAGTGTTTTCTTGCTTTGAACGGTGGCGATAAGTTCGATCGCTTCGA
TAAAGCTCAATTGGTTCTGCTCGCAATCCACGTTGAGCTTGTTGCCAAGAATTTTTGGCGACTTCTCTAA
CGTATAAGCAAGAGAGGTAATACCGCCTGAGCTGTTCTTACAATCTCGGTGTAACAATCTCTGTATTTCT
TTGCTGTTCATGAAAATTTTTCCTTTTTTCTTGAAGATTGTTTTTTAGTTAGTTGGTAAGTTAATCCTGA
AATTCAGGGAATAACTCGCTTTTAGGGAGACCAGTGACCTCTTTCCATTTGTCGGCTGAAACGTCTTGAG
TAGAAATTTTTCCCCCAGCTCTTTTCATTCGATAAATAAATTGAGATGTCTTTCCTACTGCCTGAGCTAA
TTTGGCTTGAGAGCCAACAGCCTGAATTGCCTTTTCAATAGGTGTCATAAATACCTCAATATTTAGTTGA
TTGAATCTGGCATTAATAATAAATCATAAATTTATATATGTAAATATTGAGTTTATTGCAAAAGTAAATA
TTTTATTTACACTTCAATAATGGAGGATTATATGGATAACAGAGATAAACTTGTCGTTGAGCGATTACAG
CAAATATTAGATGAGTCTGGAGTAAGTAAGGCGGAGTTAGCCAGAGTATCAAACAAAACTCCCCAAGCTG
TAAATAATTGGTTTAAAAATGGGAAGATAGGTATTGATTCAGCTAGATTGATTTGCGAAAAATACGGCTA
TTCAGTGAATTGGTTATTAGGTAGCGAAGACATTCTTGATAAAAATGAGGTTGCAGTAATAGAAGATAAA
GATTACAGCGATTCGCATATTGAGATTGATTTATATGATGTAAAACTATCCGCTGGCACTGGAAAGGGAT
GCATTGTGGAATGGATACCAAGAAAATCTGATGAGCCTTTATTATTTAGACAAGCTTGGTTTAAACAAAA
AAATTTAACACCAGAAAGCTGTAAAGCGATGTTTGTTCGTGGGCATAGTATGTATCCAGTTTTAAAAGAT
TGGGACACTGTGATTGTGAATATTCACGATACAGATATTGTTGATGGTGAGATCTACGCTTTAACGTATA
AAAACAATTTCTATATCAAACAAGTTGTACGCAATGGCGACAAAATCACACTGCTTAGTTTTAATCCTGA
ATATAAGCCTATTGAAGTAGGTGAAGAGCAATTGGGTGAGTTAAAAATTATTGGTCGTCAAGTCTGGCGC
GGCGGTTGATAGCAAGGTCTTCTGGCGGTCTGTGCTTTGTGATTAAAGATGTAATGATTGGGTGTCACTG
AGAGAGTTGATTTTATAATAGTGGAGCATTACTAACCCAACATTAAATATAACCTATTTAAAATATTAAA
AATGAAAATTAAAGCTCCTTCAGTACTGTGTATTTATGATGAAAAATCCATAGTGGATACATTAAATTTT
ATCTCTCAACTTTATACATTAGCTATAGATGAGAGTAATACTTCAATAAAAATCGATTTCACAAATACAA
AACAAATAACTGCAGCAGCAGCTGTAATGCTTTTTGCACATATAAATCATTTACAAATATTAAAAGGTAA
TGCAGGCTTTTTCACATTTGATACAAAAAAATCACCAATACATAAAAGCATATTTATTCGAAGTCAACTA
TTAAAGACACTAATGGCTGGATCAATGAAGAAGATAGATGATTTAGAAAAAGACATGAATCTTTTTCAAT
ATGGTGAAGTACCAGTAGCAAAAAGAAAGATCAATAGAAAACTTCTGTCGATACTTTATGAAGAATTATA
TGTCAAGTATAAAAACACTACTGTCTTAAAAGATTTTCTGGAAAAACTTGAAGTTGCACTTGCGGAGGCA
TCGTTAAATGTTTTTCATCATGCTTATGACGGGCTAGATGAAAAAGTAAAATGGTGGCAAGGATTGTGGT
ACTCGCCTAAAAACAGTCAAATTACGTTTATTTTGTATGATTTGGGTGTTGGGATTGTTGAGTCATTTTC
CAAAAATAAGACGTCAAGCAATATTCTTTTCCCTGAAACAGACCTAAAAATTGAGATATTAAAAGAAGCA
TTACGTCCTGGTAACTCAAGATTTAGCAGTATAGGAAGGGGGTTTGGGAGTATTGATATACTCAAAGTAT
CACATATTAGCCCTGCAGCAACAATGATTCACTCAAGAGATGTAAGATACACTAAAAATAATAGTGAAGA
ACGTTATGAATTAAGTTATGATATCAAAGGAACTTTACTAGAGTGGGATTTGGACTTGCCCGATGAAGAG
AAAACAAATGACCAATGAAATAAAAATTTATGTAAAAGACTTCTCTGATGACCCTTTCGGCAGAGATGAT
AATGACGGACCATTTAATGGTGATAAGTTTCGTCGTGAGTATTTATCTGATGCTTTTAAAAAATTTGATA
AAATTATTGTTGATTTTGATGGGTTACAGGCATTCCCTGGTACCTCATTCATTGGTTCTGCTTTCGTAGG
ATTAATGACAATCGACAAAATACCATATCAAACTATACTTTCTAAATTAGAGGTATTACCAAAGGACAGT
GTTTACCCTGAAACAGTAAAAATAATACTTAACACCCAGAAACATTTAACAATTGGACGATTGTAATGGA
TCAGATTTTACTTAGTTTTCTTATAGAACATATTGAATGGATAGTTGGTGGTATCAGTACTATTATTTCT
TACTTTGTGGGTGGTCTTCGAGAACGAAAAAAGGAAATAAAAAATAAAATAGATAGCTTACTTATTGAAA
TAGAGCAAATATATACCGAAATAATAGGAAATTATGAAAAGCAGCCACCTAATATTTTATCTAACAGATA
CAAAATCTTATTAGTTGAAAATAAAATAAAAGCGCTGTGCAAATTAAGAAAAATAGAAAATACTCACTTA
ATCAAAGAGCATGCAATACTTTCTGTGTATGCTACAGATGACCAACACATTGATTTTAAGAAAGTTGTAC
GACATATAGAAAATATCATTACCATTTTATCTAAATGATAAAATCACTCTTGAGTTCCGCGTCAATGCGA
TCTAATTGATCAATCATAGGCTCTTGTGAAGTCAAATCCAACTCTCCATATCCCATAAATTTTTCATTAT
GCCAGCGACGAATTTTGACCTTTCTTACAGGGAATAGTATTAAACGAACTCTCTGACTTAAAATTTCACC
AATGCGAACAAACATAGGGACAGCCATTACTAACCCTATAATAAGAATTACATAAGTTAAAATATCAGAA
TTATTCATCTTTATTATCTGTCAATTTATGATCTTTACTGACTAAATGTTCTAAAACCTTAGTTATTATA
TGAGAAGTTGTTTTTGTGATAAACACCTTTAATATTTTTATATTTATCTCTAATCAATGTTCTTTTCCTA
CAAAATACACATCATTTTCTTCTCCTTTATGTGACATAGCTCACAAATTCAGTAATTAATCAAAAAATTT
CAAAAATATTTTTCTTTTAAAATCAACTATATATTTATAAATGAAATAAATTTAATATTTATTTATTAAA
CTATATATTTACATTTGTATAAATATTTGATTTAATAACCACAACAAAACGAGATACTCATCTCGCTGCT
CTTTAAAAATCTAGATGAAAAAAGCCCCTTTCGGAGCTTTTGGATAAGTTATTCAACTGGTGTTGATTTA
CTTGTGGATTTTACGAGTTCAATACCGTGTAAACAATCACTGTAGTTTTTATAGCCTTCCCCGCTATCTG
CAATGATTTTACCGTTACTCGCTCTTAAACGCCACCGCCATTCGCTGCGAGCGTCTAAGTAAGTTTCAAA
TTTCAT
