# Supplementary material for: Comparative analysis reveals the Genomic Islands in Pasteurella multocida population genetics: on Symbiosis and adaptability
Source: BMC Genomics. 2019 Jan 18;20:63. doi: 10.1186/s12864-018-5366-6 (PMC6339346; doi:10.1186/s12864-018-5366-6)
Supplement: Supplementary file 9 — File S2. Detailed information on predicted phage of each strain (ZIP 5010 kb). [file 12864_2018_5366_MOESM9_ESM.zip › File. S2. Detailed information on predicted phage of each strain/CIRMBP-0749/detail.txt]

gi|00000000|ref||  [asmbl_id: NC_000000].2335189, gc%: 40.28%

CDS_POSITION                       BLAST_HIT                                                                            EVALUE              prophage_PRO_SEQ
---------------------------------------------------------------------------------------------------------------------------------------------------------------------------------------

#### region 1 ####
complement(174131..174739)         PHAGE_Mannhe_vB_MhM_3927AP2_NC_028766: transcriptional regulatory protein; -; phage(gi971741502)     2.79e-15            MAEKLSLSLSALQNWETNQTEPQASMIITLAKELGVSPNYLLTGEDISERILHVKSESPDEMDGEFEWIDDCRDVMVTAGYGGINGDYPNIKKTKIEKSWLLARGFKAKDCGMYKVFGNSMDSTLKDEEDIIVHHPSKTLIDGQIFILNNKGAVLVKRVQLTFNGIVLISDNKREYQPIQLTMEEANDLIVIGRVVRGYRDF
175022..175285                     PHAGE_Mannhe_vB_MhM_3927AP2_NC_028766: transcriptional regulatory protein; -; phage(gi971741503)     4.10e-16            MRTLNETKKTAVDWHREDIKAALAKKGWSLRQLSLKHGYSNGSTLKNALDRPWLKGERIIAEAIGVPAEIIWASRYEQRNNKKFADR
175304..177268                     PHAGE_Mannhe_vB_MhM_3927AP2_NC_028766: transposase; -; phage(gi971741504)            0.0                 MSTNSLKTHYSAKELLELSLSCLPNSVQGIIYQAKKQGWESQKRVARGGGSEFALASLPKEIQSEVYSKFTESIVQRKPTLPAVKQIDLNNITSKQREIADARMALVAYVQNLEQVQSRDAAIKFICNSAKSGQLPDEVMALVERANCKNGNNCGRVLSHRTLYGWVLAYEKAKTPEERLKALVPSQRKADRVEDIAWLPNFLAIYRNTNGVSVAEAYVEFAHKWQMEFADQPLRLALLPSIDRVRRALSKLPRHIKEIGRKTGAEMRALQTYVKRDWSCLLANDVWVGDGHSMKMKVQHPDHGRPFIPELTMVMDAPSRFIVGWSVSLSENALAVADAIRHGVENHGIPAIYYSDNGGGEKNWMLDGDITGMLPRLGINHQTGIPGNPQGRGIIERVNKTIALRIARQFDTYHGTGADRDTVRKTSTAVISLDKAIRKGATELTEKQKWAKGKLPTWQQFIDAVQVEIDRYNNHHIHREIGTTPARKRRELLAKAEIIHITAVEARDLFRPSVLRVAQRGWINLFNNVYFSQKLLDVDGQQVQVSIDIHDPSSVIIRLKDGTYVCEAMLDGNKRDAFPMSLVEKARKDRAQGRLKRKQEKVDEINAELNPVITIEQNKGAELLHGLRMNGLKKKEEVEEIAVFPSDLKRMKRA
177399..178274                     PHAGE_Mannhe_vB_MhM_3927AP2_NC_028766: DNA transposition protein B; bacteriophage; phage DNA transposition B protein; -(gi971741505)     1.02e-112           MRQQLADYMTKNGMTQQQVANAIGKSVGTVSLYLRGAYNGKVEEVDQAVSRLIGRHNDKVVERRFNSEFVSTHAAERCLDAIAIAHIEGEISVVVGAAGLGKTKALKQYVEMNPETIFIEVEPSCSPKVLLKTLCQQLGINDVGLNHDLFTRITNKLGEGRLIIVDEAELLSTKSLEYIRRIHDLTKCGVVLAGMPRLIVNLKGKYGELAQLYSRVGVCCDLGNALVAEDVALLAEKGLGTDEFNELLFKVSKGNARRLNKLMRGAVRLAELNKRTLDEALISRYAEMLIN
178288..178608                     hypothetical protein; -                                                              N/A                 MERWFFIKREKAYYRKWTNRARGYVKEVIELKQNIKMVQVGRVSYSFCVSLTQSNNTNEQDYIDGLRVVGNWHDKASWKNAYSKLRSLLRYEPSRLIHSPEFKLAE
178625..178834                     hypothetical protein; -                                                              N/A                 MGELLQRVAYALRREGVQVLRIKNGRFPTMIILNPSERIIKKSVEVRVNNNGQRMTKYVANEQGVSLYW
178843..179031                     PHAGE_Mannhe_vB_MhM_3927AP2_NC_028766: hypothetical protein; -; phage(gi971741507)     1.54e-10            MKRRQIYAVYRGEKNLGDGTAEELEKKLAISKKKIYALCSPYVHKRDKGQQLVVIKLGKEEV
179034..179651                     PHAGE_Mannhe_vB_MhM_3927AP2_NC_028766: hypothetical protein; -; phage(gi971741508)     3.41e-96            MSKVEMNGQVYWKNIKGNLVPDEMVKEIDKERDCLVRNFVEQAIEKQKEVRAFKTQVFDDIGAFIQLSAEKYDVQLGGRKGNVTLVSYDGEYKLMIAVQDRLTLDERIQAAKQLIDECLHEWSADARPELRSVINDAFQVDKEGNLNTARILSLRRVEIQDERWTKAMQAISDSIQIVDSKDYVRFYKRDENGNYQQISLDMARV
179809..180018                     PHAGE_Haemop_SuMu_NC_019455: hypothetical protein; -; phage(gi418489044)             7.37e-08            MAKKANKLSFKEISQLASEVERAGDYSYAAELWRNAAELAKKAVNKEWCARRHAFLTKWALRWKEAENG
180175..180345                     hypothetical protein; -                                                              N/A                 MTKHDIAQQIVEIQEILEIARDNVIEERRADAKVILQRAIAEIKKINWQITPINQI
180354..180902                     PHAGE_Entero_SfV_NC_003444: hypothetical protein; -; phage(gi19549017)               1.88e-22            MAIYLTHSNRVINFQEPEKSDIHMDDIVHHLSMIPRFGGKLDRHYSVLDHSVYVGMIAKTFLKADDETAFAALMHDAQEAFLGDIPSRLKSLLPDYKAIEKSFEKVIQEKFNISMSETIKTFVKCADLLALKAEKEAFINTPIEQECHWQYLHELPLVPISPIDFCVNSKELFFQAFDYYRK
180916..180927                     attL                                                                                 N/A                 AAAAATAACTCT
181049..181147                     hypothetical protein; -                                                              N/A                 MLRDLEGQALRLKEKQSVKEMMKIMRKDMEWR
181144..181530                     PHAGE_Pseudo_PaMx74_NC_028809: hypothetical protein; -; phage(gi971745269)           6.29e-09            MSQSNEKLLKKIKKLLALSKSNNPHEAAKALEMAQKLMAEHNVNSIDVEISESDSKQKFSRKTGQYVHALASLIKRVFGVEAYFSNRTNNIPEQKLHAVFSVKKKDLLLLLTALMCCIVNYNRLEKHL
181659..181844                     hypothetical protein; -                                                              N/A                 MERFKNQLHKKMNLREAKTRKVGDTRERNGDESGLRGYLDGKQVKLNRGVNGQETLKIAHQ
181869..182144                     hypothetical protein; -                                                              N/A                 MDKHTRAALAFARNVKAERGEKTVEIGEFELTTLRHDKKRLDFIEKNAIDIVVNGYGLNECEMWTPKGLITFPAADTVREAIDNAMALADK
182188..182670                     PHAGE_Mannhe_vB_MhS_587AP2_NC_028743: hypothetical protein; -; phage(gi970580048)     1.42e-46            MSNEKYFSVDVSNDIHIVNLHETLEQAKQSCLDGAIEAHDFADDMCDHEDFASNDLPNAVYGIVLGKAVCKEKQLSEEEKEDYGSDLVLEKPELVELPQDNNWISVKEKLPEAYTHVLVYTIAAETISLFYDGEKFLFYPYTYGLEKITHWQPLPTKPIQ
182746..183219                     PHAGE_Mannhe_vB_MhM_3927AP2_NC_028766: hypothetical protein; -; phage(gi971741514)     1.57e-10            MKCKCPACGAVLSLDVLLQHEQASLAVMSALSLNGDFGRLAVQYLGLFRPEKTALTMDRVAKLINQLLDDVKNQRIQRNGDVYDAPIECWIDSLAVVLNSRHNLKLPLNSHGYLYEVMTKWQPRNLVKNSPVHQNNNQVTANKTSKALQNLAEFANG
183212..183592                     hypothetical protein; -                                                              N/A                 MDEVWLRATVAKGLAGLVVLRLPGQPPEDMITKTAEIWIKAILHQKIFNGWNEQEDKWRIEEAFLTLYAECDRFPNPKMLLERLPKRKVLALPEPKITVLTAEERERNLTFCQHFRKILGAARVRK
183579..184043                     PHAGE_Mannhe_vB_MhM_3927AP2_NC_028766: hypothetical protein; -; phage(gi971741515)     1.36e-29            MYENRKSIIAKIHIGKNTLKMDDDVYRAFLQSTVGKTSCKEMNIAELLNVLRAMKDKGFEPTATKFKHQRRPKPAEYKEMYLRKITALLTEHQLPQSYADSMAKRSFKVDFVHWLDVWQLKKVIQMLEVYNRRQQRDEEQKNTIELLDISAKKQ
184080..184415                     PHAGE_Mannhe_vB_MhM_3927AP2_NC_028766: hypothetical protein; -; phage(gi971741516)     1.74e-37            MKKLFILITLSLFSLASFSMTDKAQKELEKALKGDYQTLRNVAFAMEQGSFGHDKNLVSACALRRVILFVNSDKADDTDYANELITCKNIHATENRQAWEIALTITKSLSN
184544..184972                     PHAGE_Mannhe_vB_MhM_3927AP2_NC_028766: mor transcription activator family protein; -; phage(gi971741519)     4.60e-44            MSTDIENVAEYLPNVVHEMVNIAGFSDVEKIIKRFGGSRFRFSDGIHYFPKLKELIGKESAIKLRTHFQSEEIYIPRCDVALRVLRNQRLKADFDYLTQREGKSGRMSMLEICHKYKISDRQAWDIVYSLQREPKAQQTTLF
185063..185548                     PHAGE_Haemop_SuMu_NC_019455: putative N-acetylmuramoyl-L-alanine amidase; -; phage(gi418489052)     2.39e-45            MAIEKIIIHCAATQNGVRLAKRGKTAAQIIDDWHFDAHFRREINNKIAFNRHLHAIGYHFVIDTNGMVESGRKIGEIGAHCRGQNRNSIGICLVGTDRFTVAQWQALANLVRDLSRKYPNATLHGHREFARKICPGFDVAEWVDNDCQPLVEHVIMELEHE
185541..185708                     hypothetical protein; -                                                              N/A                 MNKLHRLFGWLHTYFRKPINTCRPKCYSKKAWSYRVKGKPTLAQQLYLKIGVVNG
185701..185937                     PHAGE_Mannhe_vB_MhM_3927AP2_NC_028766: hypothetical protein; -; phage(gi971741521)     2.94e-11            MAKLSELITNSDGRLSTTGFIQFFGALLMAAILIFCVWLDRAYVPELFMTFAIFCGGGAATKGFAVAVERRKNRAGAE
185934..186191                     hypothetical protein; -                                                              N/A                 MTLQLILVAIAFFLGLCGYVIFKLKRANNTIDALLKENAQLEQDKAIVTTQRNNQRERKRNEETANHATRDKLIDSLHKSHDLRD
186305..186559                     PHAGE_Mannhe_vB_MhM_3927AP2_NC_028766: hypothetical protein; -; phage(gi971741524)     1.09e-11            MELQISGAMIFNFVVSIAVFFGGVWFKRLDADFKELKAEINKIKESYQTKEMANHVNSGFSSQLDRIFDKLDSIEGKLDKKVDK
186559..186807                     PHAGE_Mannhe_vB_MhM_3927AP2_NC_028766: hypothetical protein; -; phage(gi971741525)     1.51e-11            MRQKNKSTGEKLDAILDKLDGIADKVDKQNKEIADLQKQVQALQADLSEMAKKNRNQALIAGGIGGGIVAVGIELIRLQFGG
186811..187308                     PHAGE_Mannhe_vB_MhM_3927AP2_NC_028766: DNA-binding protein; -; phage(gi971741526)     7.19e-66            MAFDEKTRALVRRYYVFEFLSLEQSASKAGVSFNTARRWKKEAEKKGDDWDKVRDVQVMAGNELTDITKGLLSGFIIQYRATMDEIQNSNLNAQDKVDRLSSLADSFAKMTAASKRILPEISAIATAMKTIELFANLIKTKKPHLLPDFIELLDEIKPLIDKEFK
187358..189004                     PHAGE_Mannhe_vB_MhM_3927AP2_NC_028766: terminase large subunit; -; phage(gi971741528)     0.0                 MKIKEFEKKLEELRRELQRNIEASFEGWTDDPKSIATRRQQVFDPVGGFEFFVQQYFPHYVRSEHKSQLHEYLFEQLPQSVVELERSIRQAIAAPRGEAKSTICTQLFPLWCMVRGLKKYIIIAMDTETQAYEMLEAIKMEIEANPRLHIDFPELGMGKVWRAGAIITSLNQKVEAVGAGQKLRGRRYGAYRPDLVVLDDIENDKSVEKPEQRNKLHNWVLKAVLKLGAAGEKFDVIYVGTILHYDSVLSRILNTKGWRRVRFKAILRMPDNMHLWDQWENIYLSEEGDDDTLSDLFYKQHKAEMDAGAVVSWLRRPILQLMKIRASDGHSAFDSEYQNDPVSGDDAIFENSIQYWTELPANLIYFGALDPSLGKAGASRDPSAILVGGYHRETGKLYVIEAQVKKRLPDLIIEDVIRLHKQYECQRWFVETVQFQEFLKDELVKRSAQRGLPVPATAIKPNTDKMLRIESLQPHIANGLILLHRSQATLISQLRHFPKADHDDGPDALEMLWKNAVSSSAPIEFMTIDGDLGRDEFDDSDLYSIWRR
189008..190648                     PHAGE_Mannhe_vB_MhM_3927AP2_NC_028766: portal protein; -; phage(gi971741529)         0.0                 MAKKKKKLQQVKKVQVGLDTQTNEARVTETGRIISDHPSNKITPAKLKGILEDAESGDITAQHELFMDIEERDSCIGANIQTRKRAILTLDWRIAEPRNATPQEEKLQVEIDELFYQFPMLEDLMVDMMDAVGHGFSALEIEWKQAEGKWIPVNFIACPQSWFKLDKDDNLLLKTPDNQDGEPLRQYGWVVHTHKSRTVQLARMGLFRTLAWLYMFKHYSVHDFAEFLELYGMPIRIGKYPFGATNDEKRTLLRALAQIGHNAAGIMPEGMNVELHNVTNTTGSAGSNPFLQMVDWCEKSAARLILGQTLTSGADGKTSTNALGQVHNEVRRDLLVSDAKQIAQTITQQIILPYLQINIDPNILPSRVPYFEFDTKEYADLSVLADAIPKLVSVGVRIPENWVRDKAGIPEPQENETILSAVQHDFKTDLNDVENPKKQTALSVQNHVTGCQCDGCRGVALSANTDSSTAQGVLDGGLAQAFNEPDFNKQLNPMVKKAVSVLMACDSYDEAAEKLAEAYPEISSHEHEQYLANALFLADLLGGTNV
190641..191942                     PHAGE_Mannhe_vB_MhM_3927AP2_NC_028766: head morphogenesis protein; -; phage(gi971741530)     0.0                 MSKPLSFLFGLEPTQAIEFLHNKKLLATKVFKKSLHDSAIARATTIARLSSLEMTNDIYKSMEVAKKEGKSFAQWKKDLVSEFEKKGWVFGHDKSISRGIDGKLLADPKTGEYFGTPRRLNTIYRTNVQAAYSAARYQRMMDNIDHRPYWQYSAVGDERTRPSHLALNGRIYRYDDPFWSTFYPPNGFNCRCAVIALGERDLKRKGLNKPDDSSEFLVKVKRPADKNGNQETTVGFKLPDGSIRVTDKGFDYNIGRLNYRPNLDLYPEKLAHQFAKTEMQGAEFKQDFLIFQRQFVKIKKQLGVDDKLTAEQMFNVRDKLSMNFKFTAGVLSTSSKRMLESDVATVWFSDDSLIKQLNSRDGQDFDLDDYANIPDLIYTPDKIIKEATAYQFYKEIKGKKLLVVLKVLHDKNEIFIQSARRVSEKQWKKAFKK
192083..192499                     PHAGE_Mannhe_vB_MhM_3927AP2_NC_028766: G protein 2; -; phage(gi971741531)            2.05e-70            MIDVDINDVEKIEAVLSDIAHKTQNRTSLMRSIAGTMESAVLQNFDEGGRPKWLGLKYRKGTPLVDTENLMGSITSRYNNDSAEVGTNEPYAAIHQFGGMAGRGRKVKIEARPFLILTQQDKDDILEDAQNYFRSIIE
complement(192594..192752)         hypothetical protein; -                                                              N/A                 MSFISSSSLKILGLQNKGWRNLKRGERLQHGLFCDEVIFGNEIKDKTIFKTF
192742..193779                     PHAGE_Mannhe_vB_MhM_3927AP2_NC_028766: hypothetical protein; -; phage(gi971741532)     8.89e-78            MKLTLAACSFEINKAKYGRIQLLPYGEFRATDGRPTDVEAWYVTDTNGADVVALANSKRNPLPIDYEHQIIHSQKNGKEAPSAGWMEYLYFTPQGIFADVRWTDKAAEYIKNGEYRYISAVFAYDTEGYVRKIFHAALTNTPALDGMDEAMVAASVQLLNEEAQEMDKELLAMLCSLFGVASATETEIKEKVTALSQAKGESKVVLSDVYSALKEKEQSVAALSEKVNAFDPSKYVPVEQVVALQNDFNAFKDGVEKDKKSALIQTALSEGKLAPALKEWAEGLSVEALTGYLEKATPVAALSGEPQSKGDPNNNVVALSESEKAAAKALGMSESEFRKAHKEIN
193779..194696                     PHAGE_Mannhe_vB_MhM_3927AP2_NC_028766: major head subunit T; -; phage(gi971741533)     4.19e-152           MAFKKSDVLNHINEQFKKDFAAGLGKIAPQWPEVAMEIGSNTDTNTYGFLGDFPKMKEWVSKRQIKNMQAQGTSIKNKTFEATVQVPRTNVEDDQVGLFRPMVQQAGQSAAELPDDEVFALLKKGESTLCYDGQNFFDTDHPCYAEVDGTGVNTQQSNLTTGSSGGKPTFYLLDTTNVIKPFIWQKRTAPEIETKFDASRSDTVFMEDVYIWGVRARGAAGFGFWQLAHCVKDTELTAENIMEVVAKMQTLKGDGGKLLNIRPSVILVPPALEFKARQICEAEVINGTTNVLKGRLKVMVSSQIL
194735..195517                     PHAGE_Mannhe_vB_MhM_3927AP2_NC_028766: hypothetical protein; -; phage(gi971741534)     5.22e-20            MSKNKSKKETADVKPEDVKPEDVKPEDVKQEDVKLEDVKLEDVKPEDVKPEDMKPEDMKPEDMKPEDMKPEDVKQEDVKLEDVKLEDVKPEDVKPEDMKPEDMKPEDMKPEDMKPEDMKPEDVKLEDVKLEDVKLEDVKPEDVKPEDMKPEDMKPEDMKPEDMKPEDMKPEDMKPEDMKPEDMKPEDVKLEGKGYLEAIHPVAFDIRLMSHHPHESYGRCGYRFNKENAVRIPAEELTGEQVSRLLDDPYLEVAPVTEEE
195520..195942                     PHAGE_Mannhe_vB_MhM_3927AP2_NC_028766: hypothetical protein; -; phage(gi971741535)     2.05e-55            MYATINDFISRVGEFQVMELTDRENIGEVNQAVLTIALLDSSSQIDGYLVGRYKLPLKTIPQNLTRICCDLTRYRLASMSDVSITEEIIERYKLSLRELEGIASGKVSLGIAEDEQASTGENTVIFTNVANRVFSRDNEN
195926..196567                     PHAGE_Mannhe_vB_MhM_3927AP2_NC_028766: hypothetical protein; -; phage(gi971741536)     4.14e-60            MITKIENALVERLKKGLGKLANTVKSYGGELDDESIGTARLPAVLVTYGGSRIECKDLRRRRHKSTDTFVIILAVRSLKSNQVARQGGVDRREIGVHQLISAVRRLLDAQTLGNLVYPLNPKRIRTIFNNAQFRSDKITVYAVEYEVSYDDLPPLEDGLFPEATSDKTSPDYVFNAYEGMLSEQQPMLEQVVGKIVDPTTKDFVEFNVETQKG
196571..196963                     hypothetical protein; -                                                              N/A                 MKRFFALIMIAFLPVHVMSAANMAPIIAAAATTGTRSNQENDRDKADSQAQIIAITQGGLTVDADSGHVIIRCLWQKGGLCKIRGGKEGEGFISRRTDLILTPQEFAEREGYKKVHRITLLPLYLDVSKE
196966..197133                     PHAGE_Mannhe_vB_MhM_3927AP2_NC_028766: hypothetical protein; -; phage(gi971741537)     1.91e-20            MKVKAAVGVKVPLENQPLAYIEQEPVEVENTIYYQRRIADGDLIEVKGNKKADKS
197130..198539                     PHAGE_Mannhe_vB_MhM_3927AP2_NC_028766: tail sheath protein; -; phage(gi971741538)     0.0                 MTNIEFDKIPTSIRKPGVYTEYNRRNAVSTLPTNEQEVLIIAPMVSDSAEFTAPVRIYSDYDAELAFGAGTWAHLMARVAIQNNPLLRLSIIGLKDNEAGVAATGTLTLSGTASAIGYLSTTIAGVEYKVSVAKAETANAVAARLAAVINISNTCPVNAQVSDGTITLTAKCKGEIGNEITLSAASYTSSMTLTAQALASGANNADIAKALASVAGTHYHVVISPFSDEKNAKALVNHLETVSSPLEKKPAIGVIGWRGTMASGTTYTSKINSERVTCAWYKGAIESNALIAAGYGAVIAGEEDPAKPLNTLEIKGLTTVDATQTPILTEVNQALFHGLTPVTVVNHRVRIMRAITTYTKSATNTDDPSYLDLTTIRTLDYTRKALEQRIELRFPRSKLSNRTPPKVRSEILDVLYRLENLEILENVDLHKAKLLVQRNQQDPNRLDTVIPADVVNGLHVVANRIDLIL
198549..198917                     PHAGE_Mannhe_vB_MhM_3927AP2_NC_028766: tail tube protein; -; phage(gi971741539)      3.45e-34            MAKEFASLGIIEVDGLEIDLTKCDVRVITGRKPVKTINRKARVKGFAKGITEYTLSLTVAVPLNSPEPDWDNVDDAKVTIEEENGQRISYRNCFTTEVGTSYTVDNEEVRDIQVVALDKVIE
198917..199258                     PHAGE_Mannhe_vB_MhM_3927AP2_NC_028766: hypothetical protein; -; phage(gi971741540)     9.49e-19            MQGRLLLGVLFNGTRYFDFNVKILTLGLECQALEWIEEKGLAKDELNKAEQTLVDLAYLCQQLEISGIDKVSLTPEFLLDNLSTDDYVLITDLIGQLRKKCIDAGENQVLATA
199542..201797                     PHAGE_Mannhe_vB_MhM_3927AP2_NC_028766: tail length tape measure protein; -; phage(gi971741542)     0.0                 MSSLNLSLMLKAQDFASRTVKSMRDNVNKSTKDIENQAKRSSSAQQNEVRKTARLTEQAYRQIQQQARTTATAREQLGMRSERSIQNEILRTEQAYRRLKNSGTASTRELARATEQHKRRIAELNAEMGKIATGQRLGNIGRGVAGAIAGVTAGAMVLAQPMNKQMTYDRQLAMVSNTAFSERDVDGRIAGKKELHSAVKNAVETGGGTKEDALSALDTLLASGAVSADIAMKLLPTLQKGAVATGASTQDLSKIAISAMQQFGMSENQIGEVLDKAVAAGQAGNFELADMARWLPQQMAAAKSAGLSGMSGFEALLVANQQARVTAGTSDQAGNNLANLLAKITSRETNDRFANLEIKDKDGKTHGVDFIKSMEAQKVKGKNSIEAFMAIMDQVIGEDKNYKELQEKLKTAKKEDQKALLEQMTNLVEGTAIGQIISDKEALLALIGMRNNVQLGQEVKNSVMNSAGAVESSHAVIADTNDFKTEQLKNSAEFAQMESLKGFNNMIGDVSAKLTDYASQYPGLTTAIAGATTGIAALSAGALVAAGSLRLLGGSTGLGLGGALGGLSKGGAVKGGLFKGGKVGSLLNVGSLAVAGLAIASDNHDDYFAQQEAIKEKREKAQEKANIAMSGHSVNKFQYTPTTSFKTSNVNYHGAYAIADIQRNQAIAKARLNQGTLTQAQYDARVESGNARIAELTQTDLQQFGNQIQSGLKQAVENQQHTIQTHITVELDGRAVAETVSENQYRQFNRE
201800..203125                     PHAGE_Mannhe_vB_MhM_3927AP2_NC_028766: DNA circularization protein; -; phage(gi971741543)     3.94e-114           MKGWTMPVQRASYRGVRFDVFNIEDSVERAVVEHAYPFVNGADIEDLGLNPLEVRLSAVFYGEGYYSDFKKFLEVLKKQGADVLTHPIRGRLQNMICTSANFYHDAEYTDYVTLNLIFREATPAKPIFLFNNALFGLIDDFLSAIEDFIDDCLAFFAEVMEGISLAANFKARLLGTFGAIFGCYEHLRDLFTLDKAKFNTPASTTADKFKTQSSQACKDIFEMIEIGLTQIAQRQDLTQRAKFDEVLRTIDQIDEIPTILVTGKNASANRKVNLKSLTSALSERDTREINAAMQLACTAALMKIATDFIEDDTMLPSDIEYIATKVRLQILKNLNTVRAFAQEVTPSFTVTMPNTGIYTKLHLVSERLRNQGKKITKLALSAINRKPPLVIRTVEINGTLQQVAHEFYGDYRRANELLRLNPQIRYPNFITKGEVLNSYAK
203115..204239                     PHAGE_Mannhe_vB_MhM_3927AP2_NC_028766: tail protein P; -; phage(gi971741544)         1.31e-180           MQNEVNYNYPFENEIVVEIDGKQHKSWKSYDIDSDFLIAADAFRFDIGTPSTDTVIPNFTGKEVKVMINEQLVITGIVDTTQHSINKTNRTFHLTGRDKAAILVDCSAPITNVKGLTVLDAVKKIVAPLGIKNVELKAENNPTLDKVDIDIGETAWNAVKRCANSAGLHTWFDPKGVLIVGGADYSTPPVATLCCMKNGERNNFSSANLVFDVSQRFSEITFLAQRHGRSGDDNKNDLKWVYKDESMKTYKPKTVVVPDVEDLTSLKKWAKKYIADSILEGFTLTVTIPDHKTQDGTLWQPGQRVHIICEEYDIDAIFFLMGRRFMLSRANGTQTELRFKQDGIWTPDAYKAKADKARKRKGKKNQGDLIVLDK
204242..204898                     PHAGE_Mannhe_vB_MhM_3927AP2_NC_028766: baseplate assembly protein; -; phage(gi971741545)     1.51e-96            MRNLTKKIQEKTGAMLADVRQVFRGVLNLVKSGDNIQKAQVSGLAGETLQDVELMQQFGFTSVPPAGTQVVVVPVGGKTTHSIIIATENGAFRVKNLENGETALYDQSGSTIILKQGRLVEVDCDTFKLNCKTYQVNASASADFTTPKLETSAVLTAQGKINGNGGMAVQGGSGASFSGDVEQSGGDFTTSGDVVANGKSLVSHTHPGDSGGNTGAPN
204974..205324                     PHAGE_Mannhe_vB_MhM_3927AP2_NC_028766: hypothetical protein; -; phage(gi971741546)     3.18e-63            MDREISPLTGDYTSKQISTLQNAVYIRLTTPLGAYWADGRVGSLLHLIQREKDVERVGLLAQQYAEEALKPLLDDGRASEVTVSYKQPKNGILLLLISVKDNRGNAFEFKHPVKLI
205339..206403                     PHAGE_Mannhe_vB_MhM_3927AP2_NC_028766: baseplate J protein; -; phage(gi971741547)     4.48e-128           MLLVPTLEDIRNAILRDYQSLEPNADISEDSDNFARASALSAVAEGLYAHQKWIIKQFFPDTADTAFLEKHASLRGIRRRNATYASGRSAVIAGNEHSQIRIGLLIKTEDNRFYETTESAVIDSSGTVTVAVRSLETGSSQNITQATKASFMSAPVGVQTDVTLSNVVGGTDAESDTSLLERLLELIRRPPAGGNRYDYRNWALSVDGVDAAYVYPLRRGLGTVDIAITSNNDLPSSETIERCQAFIDEVRPVTAKESKVVKPDVTKVNFDIQVKISGITLAEIKVAIQKALSDYFNTLIPGDDLIVSQCEAVVNNLIGVVDRRFTTPTANKKADVVSKIEWFRLGTVTVTEMS
206403..206990                     PHAGE_Mannhe_vB_MhM_3927AP2_NC_028766: tail protein; -; phage(gi971741548)           3.45e-35            MMSHKHALSTLYPPISYNVNGKQFLIQCEVDGNVFDRVQQSAVDMLNAIEPATSGQMLADWERVCGIKTDLSKNYQERVKRVIIQLNAIGGLSIPYFKKLAESIGYQIEIKEFSPLQNDLPNLGDVDIFQNEPRESLIFMWRVTVIDGDDNIVYFRAGTSVAGDHLVTFGDPIIEEFFKDLKPAHTYCYFAYQER
206994..209522                     PHAGE_Mannhe_vB_MhM_3927AP2_NC_028766: defective tail fiber protein; -; phage(gi971741549)     7.37e-36            MRDLLQKIQSNDGQFHNGNPATGEQGTRVTDTWLNDVQEHIRDFGDEFKYLLQQVELEPDPAKKTQIYDAIVQIIENKRRAASLTQSGEVQLDSSTDSTAEDKAATPKAVNVVKALVIAVRNALNNYIPNSKKSNADNSSSSDTIATSYAVKKVRDIVENRFSSLANADGYKHVGRCKSVEMLRKVVPSKHGQRILVDAYYEGGTTGGGEFVADLQDLTTADDGGSCFVVLNNTARWKRIFDDRVDVVDFGAKSDEDATIAFENAFKYAGEHKKIITSEASTYFINKPLFLSGVGGIELNGKLYAKMTPENKSKPIITWAENAITLTQSHNNFINLVMWLEPTEDAPAICLAGLKSTNLKIGETGCVQIYATTEQNEQQVDFKGVEVSSTGYNRFDIDVLSTLHITGKGRGWVNENVINAQRFRALKEGFRAGILIDGEYRHNHNLIRRGCLEGGQTINIENGSSNTIEDARFERNPKNPDELLTISFSENAFSNRIIASWVSSPEFTNTPYGVHYDMVKVTDKGVDNVVSHIQETYSDEACLFALSQTTSFVSTLNKATFPMKYTTDIEGVNGIKQLISGSFKLLQNFAEVYKQSQFIHVRIGTMFDLSSDASHFRLGVELFDENKAPITTALDSHIKSGQLKVDGNKYKMDRNVSHANFTIISEQVRYVRVLITSGNDTENQVFDYLRFVVRYPKHFIEKSRGYHNIQQPIRKRSLFYRGVEGDIDMAEVGEGVACYKQDLSEMKINLVRVALVINKIVGNVLIIEGLPVSGIKEHTQDSEQGWSLIYPHNDQEHKLAVERVAFLQSEKQTKIHIQGTIPSELRTGESIVLILTKTKKLA
209583..209762                     hypothetical protein; -                                                              N/A                 MEKGQKVKLRNGNDAEIVFISDFGKLLVVEYIDDELPAVHWHNSNGSFYADCESALDIV
209908..210027                     PHAGE_Haemop_SuMu_NC_019455: Mu-like prophage protein Com; -; phage(gi418489076)     8.81e-09            MQKVKEFRCECCKKLLARAKDVQSLQIKCVRCKKINQFN
210091..210930                     PHAGE_Mannhe_vB_MhM_3927AP2_NC_028766: hypothetical protein; -; phage(gi971741551)     1.42e-05            MAKQFKQAPLPFVGQKRMFLKHFEQVLDENIQGDGEGWTIIDVFGGSGLLSHTAKRLKPKARVIYNDFDRYTERLNHIAETNQLREILYQTVNGIIPKNKLINKRLKEEIINKINRFNGYKDVNCLSSWLLFSGQQVGSLHELFKQRFYNCVRKTDYVLTEGYLEGLEVVSESFHQLLPKFQNKEKVLIVLAPPYLCTRQESYRQATYFDLIDFLRLIHLTKPPFIFFSSTKSEFIRFLDYTQEDKTDNWQTFEGYKRIIVNTSASYSGKYEDNLIYKF
211067..212146                     Putative oxidoreductase; -                                                           N/A                 MSNIKIALIGCGFFGQQLALGFTKAGADLLGVTDLSMEFAERLAAKFNTKAYSDMETLFHEVTPDLVLIATPNYAHKVPALTALKHGCHIFIETPFSIHQTDCSEILTLAKQKKKSVFIGHLLRTLPGLLKAKELMMQNVLGKITVARASRQRWIDAFQDKNWWKNDVNLTGGKLFNEIHELDLLCWLLGDVSSVYAQATNRAHTDTPDNHDIIQLLLQFESGVFASLEMGTAYRLHEWGITIHGELGALMVNFFTSTMTLSFADGTRQQFNLYDEFEADLSLRESGKATQKYNLPTALSPLWLTRAVEIEADMVVKHLLGVTEHCILSQATTKAIAVACAAKKSIETQQRVELDTASM
complement(212176..214050)         Selenocysteine-specific translation elongation factor; -                             N/A                 MIIVTSGHVDHGKTALLQALTGTHTAHLPEEKKRGMTIDLGYAYLPLEKNGKIDRTLGFIDVPGHEKFLVNMLAGLGGIHYAMLIVAADEGVQAQTLEHLAILRLLQLEHILIVITKADRATLPQIEQLSQQLKANHPILANSPVFITSAKTEQGIDELRNYLAKLPNLADSNKPFRYAIDRVFSVKGVGTVVTGTAFSGRVQIDDELLLSNGQTVRIKNIHSQNQQTNVGNAGERLALNLNVDLDRITIERGDWLLSQQPLPPTSRITVLLNAETTLQESQPIHLYHASARTTGKLNLLQHKTLLPAQQGLAEIILEKPLFLAYADKLILRSGDAKHLVAGAKVIEINSPKRHKRTEQRLNFVYALQQAKTTTERTALYLQNKAVDAQTLMWTEQLNAEQLAEIVAVNQQVRFQDWIFNADYQQQQTEKLLTALAQYHQNHNDQLGISKARLYRIATLNQPEKLMYHFLEACLAKGQLQQTRGWLHLPEHKIQFSEDEQALWQAVLAQFEQQHGHPLWVRDLANVLGQDESAMRNFLYKAGKLGYLTPIVKDRFFLTETLYAYSRLVKQFIAEHGAISVNQLRDELQFGRKLVVQLIEYFDRCGFLRRKGNIHVLRDSDVFDL
214278..215210                     Pyrimidine-specific ribonucleoside hydrolase RihB (EC 3.2.2.8); -                    N/A                 MKKIILDCDPGHDDAIAILLAHGNPEIDLLAITTVVGNQTLEKVSRNALAVAEIANILNVPIAKGCVRPLVREVEVAPSIHGESGMDGPVLPEPTLSLDSRHAVDLIIELVMTHPPKTITLVPTGGLTNIAMAVRKEPRIVERVKEIVLMGGGYHTGNWSAVAEFNIKIDPEAAHIVFNEKWSLTMVGLDLTHQALATEDVIKNIEKIQTKPAKFVLELLAFFRKMYKQAQNFDYPPVHDPCAVAYVIDPTVCTTKVVPINIELTGTHTLGMTVADFRYPIPENCHTQVAMQLDKAKFWGLIYDALQRIG
complement(215246..216628)         L-seryl-tRNA(Sec) selenium transferase (EC 2.9.1.1); -                               N/A                 MSLYSSLPSIDKLLKTPEGARLSHEFGHTAVVNICRQLIEQGREYIKNENKLLPVFQDISDTLREIELQLHAQSQVKIQSVHNLTGTILHTNLGRALWSDAAQHAALTSMSHNVALEYDLEEGKRSHRDHYISDLLCQLTGAEAACIVNNNAAAVLLMLATFAQGKEVIISRGELIEIGGAFRIPDIMQQAGCKLVEVGTTNRTHLSDYRHAINENTAFLMKVHSSNYQICGFTKSVTEAELVTLAREFNLPVMTDLGSGALVDLAQYGLPKEPTVQEKWAQGVELISFSGDKLLGGPQAGIIVGKKAWIDRLQTHPLKRALRCDKVILAGLEATLRLYLQPEKLSQHLTTLRLLTQPVEALHEQAEQLQSVLLTKLTTDYSVAITNSVAQIGSGSQPMATIPSVAVTISTEKAGKLTALLQRFKALPQPIICRVEKEKIWLDLRGLADIDSLLKTIMQL
216644..216775                     hypothetical protein; -                                                              N/A                 MRTKLINHTRFSLKIQYAIKKKAQFCEAVKKVRSISPEFYLPT
216819..216909                     tRNA                                                                                 N/A                 GGAGGAGCGTCGTTTCCGGTGAAGCGGCAGGACTTCAAATCCTGTTGAGGTTGCCAGCAATCTCGGGTGGGTTCGACTCCCATTCTCCTCC
217225..217236                     attR                                                                                 N/A                 AAAAATAACTCT
217256..218509                     PROPHAGE_Escher_MG1655: CP4-57 prophage; integrase; -; phage(gi16130540)             4.12e-81            MARLVKKLTDSEIKNAKATSKPLYDGDGLFLEVSSKGAKLWRFRYAQPYTKKRTTISLGTYPDLSLSQARAKRDEFNALLANNIDPQTYRKQQEQAQADRLSRTFDKMAKAWFEDRKIKANFSERTAKDTWALFERHLLPHFANYPITEITPLIAINALKPLEKEGKLETVKKIIGNLNNVMRFALHRGLIAHNPLAEIGKEFDKPVSKGMNTITPEELSEFLHGFYRARDENRFNPFSFYAVMLVVLTGGRPSEIAKAKWADIHYKEKTWIYRVQKGNKNLPEGREHVVTLSRQAIGIFNKMQHLHTALGIESEFVFASLTAKSGHLSIEAMRKAIIKGIGENRLTTHGIRHLFSTSLNEKDYKADWIERALSHKQNKDKNQIRRTYDKSLYLSQRAVMLQEWADYVESQAPEPFV

#### region 2 ####
complement(878990..879916)         PHAGE_Lactob_JCL1032_NC_019456: hypothetical protein; -; phage(gi418489139)          4.07e-18            MAQEKMHLALRELKKVKRMYKTFEELEKHHNENYRNAPFFISLDDYLSIADMKSDEFAYHPPIIAWNYSKLIYRFDVDAEQEIKRTKITDSIPSDIFTRMPAWSIFIETNNLRYEESKVKGFFVSFDFMEELGGNILLFLFYYKNEVLPFLFPLIENGSIIDSFDKTEQIIFQTVKLNDDIKNLLSEAISLLLFICTQNNDITHGKSKKTPTKSNGLIIENDAIFNYAAVAIGNAIRLNRKEVKEKDSKNGSHKTRRPHIRRAHWHGYWTGKRDEPENRKFDLKWLPPFAVGLKDGAEIPAVVHKIKK
complement(879919..880308)         PHAGE_Pectob_ZF40_NC_019522: hypothetical protein; -; phage(gi422936670)             3.17e-18            MTNEQLQQLRKALFLDVAEAAEFIGNVSPRAWQRWESGDRAIPKDVENKIIELNKIQENAIGIALENEGYSYSFYDYESFREEFSDSTLKWRLYQSVLARAYQTLGDSEKIVPAPADCNLYAFFEGLEI
complement(880362..880598)         hypothetical protein; -                                                              N/A                 MKKQFKFYSSNISFNNVSVAVYENKAGNYVLQVEKDGRKVRGTNAVEMTKEQYEDLPFDDYNSLVRFQAAAQVCGYNI
complement(881439..883040)         PHAGE_Pasteu_F108_NC_008193: hypothetical protein; -; phage(gi109302940)             0.0                 MKIIKTVRINGEELELAQEDLILELNNTGRGFVTVRTDKQCEGKSAVIFVGEYDNFYKWFDGFVEREQLAENGYKKLFVREKVAIFERPLNCSHRHVTLRDLCAWITSATGITVKVPAASYADTPIPLFTHTGSGYQLLNNIGRQYQIKNYMWQQAADGSLFVGSHDDSRWFGRDVHIDESVTLSSGSNDMTIPIAAAIRPGALINGNKIKTVQLKGDDYVLTWESLDKDGKPVQKSPERRQIEKTFPELAGGYHLPRYAKVVGVADPSGAGDISDPFRPKYAVELQLLDEHGEVDQAVPVYPAVPLPVTSTGSQGGDFAFPEVGTVVEVGFAYGRSDKPFVRTMLAQDKTIPNVEPGEQLKQQRPEVYERTDAAGNKTRETDQQIKDKSFKRVIECDQETKTIGTSEKTIDADADEMIGGNKSVGVVGNYEETTASNKGVGVGGTLQERIAGVASRVSDTKNKFTAPLSYMGTDEQNIFKILEELIQIVADIAETASSHTHRGSPPPDQRDQFSQQKQKADTEKSKLSPIIE
complement(883037..883609)         PHAGE_Pasteu_F108_NC_008193: hypothetical protein; -; phage(gi109302939)             1.38e-135           MTTIKRNPSVQLALDGKPIHLHDININASVKRDDKDMSGQKSSTKKTDKGVKAKELNVIGVIPYERKEWLTNLFNLAEAENEKGEQVKYRVSCLIAEAINMREVQFTGQVSATEMGGRLAWQVSFTLREVNSIAEKKEQRKPKPTVKTQSEKAPVAEQQKKNDGAKSAEKQQEDDNSISKKIDDILGGLG
complement(883596..884360)         PHAGE_Pasteu_F108_NC_008193: hypothetical protein; -; phage(gi109302938)             0.0                 MWKKQKLKLAPQAKRTLEQAQRGNISPFSLSAQGVKIGVHNWSHGIKEKSNMYLSPENAVKALSAKLVDYADPNRPRGQQDVIAVMITSNDIQDFISRLEQVRVLMPEPTFKQALDYAKASKSLQETKMIKTPTIQSPAFAKSADITPGANREMQSILRNAMSAAKATSSGDPQAKLTALLAVKREKEQQNARRVAEMLDTSVLVDAFSASDFLESADAQIKLNIPPASNVFTACVMFIGADLSTIKGMLNDND
complement(884371..887226)         PHAGE_Pasteu_F108_NC_008193: hypothetical protein; -; phage(gi109302934)             0.0                 MKNYNTILTEHLSKYIASKTILGERVELTEFIFAQLPLEQLNALSKYSTLPDDHFIVHRQAVSKTGLINEDSVAYSVTMGTDVGDFTFNFIGLLTKEGLLAVAVRAAETQKLATKNGLQGNSLTRSILLEFSGAAEATQINVPAQTWQIDFTARLNGIDEDIRNLARDIYGEIRFFNDGFLAVKQSKNIVTIKSGVAYLKGYRVELAHDEIIGINRSDCAIYIDLVSQGDVVSKTVKKISFLTDRKDDYTDKAGNEHYIIKIADVENWNIIDRRIRGELILKTDLGASDGYRYIGKCKSIAELRLIEPKSHGQSILLSSYYLNGNTGGGEFVADFQDSITADDGGVTIVTAKGKRWKRVLKNNKVNVLDFGAKANQDSTVAFEGAFKYAGKNEKIITSDASTYLINKPLFLSGVGGIELPCLIYGTFATTQGAIITWFENSQEITHAHKNYINFVMWQDQSQDSVAIRLIGLKSTSLKIGETGCVQLYATKDKAEQQRKFNGLDTSSLAYNRFDIDVLSTLHITGKADGWVNENTINTQRFRAVKTGLRAGILIDGDYAHNHNLIRRGCLEGAQIIHIDHGYSNTIEDVRFERNPQNRNEVLNIRFSEKTWSNRITASWVSSPGFTNGPYGIYYKLVNVVDNGLDNVVSHNQENYSDEACLFELSQTTPFVSSINKLKTGILNNNTDIHNVRNIKHLINGDFKILKDYAVIYEQENFIHVTKGTMFDLSSDKKLFRISVRLFDKDKTLITDQLDELILSGELENDQRVPTQLTMLGNDDHINFMIKSDKVAYVKILISSGNNSENKTFNYLRFIVRYPKHFIEKSRGFHNIVKPERKNSLMYYSNDDIDMGEIGEGIPCYKHDLSEMKINITRSAITVKNIDQKEIDIDGTLIQFAPKGSCFLIYEDQSKQEKKLAIETANNKKITLKENAPVDLTVGQNVVFLVTKTKSL
886035..886047                     attL                                                                                 N/A                 ACGTGATTATTTT
complement(887264..887860)         PHAGE_Pasteu_F108_NC_008193: hypothetical protein; -; phage(gi109302932)             2.38e-143           MIKIKLPFWMDKGELQKIALLFEKWWAYVLSAVKFPFNILDEETCGEKILNLIAYQRDVERFDGEPIELFRKRVKYAFLNAKDAGSKAGFIRIFERLGIGKIGVGERIDGIDWDIIKIYITDQQVVNNNALLNFIIRKYGRTCRRYDYEIVTFTPTVIHYGEFDHNQQVFYGKLIFKNNRVFTGNHSQTGEVYIAKLN
complement(887857..889023)         PHAGE_Pasteu_F108_NC_008193: hypothetical protein; -; phage(gi109302931)             0.0                 MTDFKQMLEENGLPTEETQIRQEFERLTDEAGLITNTSRMSPFWRLITAIAVKPVKWLTDHLIVEILPNLFVKTARDKWLQIQAWQVGLDFKDATKAQGVVHFTKESDLTDLTIKAGIVVQTERINDVIFKLIVTENTVIPRGTLIAPVPVIAEHAGTAYNLATGYYRILAENIPGVVKVENLDDWLTKPGADRETNDELRERYRTQFASVGQHHIDSVYRGMIAKVAGLSVDRIYFKHDAPRGPGTANAYLLLDTGVTSQPFIDVVNNYVQTQGNHGHGDDLICYAMPETQHNITCAIYFDPRIEIGEVRKGEIKQDVENMIRCAFRENRNYQVTKTYPFSRFSWSKLGEEIHAKHSEIDSLVWGQQDIKSELTIPRIQSLSVTVAK
complement(889016..889354)         PHAGE_Pasteu_F108_NC_008193: hypothetical protein; -; phage(gi109302930)             1.56e-74            MTKKLYFDLLIKGEDITLDSGNQPVICDNRVSIAQDIKHALIESGLATLLIAERSRILRRDIILQMILIVEEDRRLVPGTIFIDEEDQGRLRLTAETYEFGKIENLGIVLND
complement(889358..891478)         PHAGE_Pasteu_F108_NC_008193: hypothetical protein; -; phage(gi109302929)             0.0                 MAVEGLEYVISLVDQVSAPLKGVMKSIDDIGNRGKDAMIKIGAGVGGIVAAGVALQGAIAPAIEMNRAIGEVRSLSVAEESLRKLTDTALEFSSQYGESATDFVRSSYDIQSSIAGLQGDELAEFTKASNLLAKGTKANASTITNYMGTMYGIFEEDAKAIGNANWVQEIAGKTALAVKMFKTSGDGMSAAFTSVGASAKSAKIGIAEQFAVLGTLQATMGGSEAGTKYKAFLAGVGNAQKALNLQFTDSNGNMLDMVSILNKIKGKFGDTLELAESDALKKAFGSDEAVALIKLLLPKVNNLKGSIQDLAKVKGMDDLEKMAQAMTDPWARFSQTLRNIKTAIGTEVLRVIEPIANKIADLGTNFVKWLSTYKNIARWIGYIVGALIGFTGFTAALTLMSGVVAAIGVAFSFLFSPIAAVITLISAIVVVVYKFRAELFGFIKGVVKGFKSVGVSFEPVAKAFGKLWDSLRIGQTIAWAFGLFGGATDSVDTFTSAGEKVGIFVGKSLEIVVSVIELIVTNIAEMADIFANVADFIIEMWDGVIKGWQESDPKQIFDALANGVGNIFSSIFNGIEKMFINTLNWLITQANKVSGVIGIEIPLIPVVEDSKPQSSFLQNAILTTRNATNNISATGNPQKTSGQVFALGSNTQPERTQIAGGSVSSKLTTNQNIDRSVNIHGGVVVKADDPSKFEQWMRDREQLNAG
complement(891492..891614)         PHAGE_Pasteu_F108_NC_008193: hypothetical protein; -; phage(gi109302928)             1.01e-23            MHYLPHEDNTEQNLARALWLNKQFFENLANAVASGIAKCF
complement(891671..891979)         PHAGE_Pasteu_F108_NC_008193: hypothetical protein; -; phage(gi109302927)             4.46e-65            MEKTQAQTLLEKLNAGVKDSVIVNVAGVDFKFNRDNTAYDTMINEIDSGNKVTPIKDYLLAIIDPAQKDEFLQVINVTGLAIQVAGAVNKVLVPKIEVTVKN
complement(892113..892499)         PHAGE_Pasteu_F108_NC_008193: hypothetical protein; -; phage(gi109302926)             5.12e-26            MNLKDYLIFILLFFCTVFFIGASYYKSEYKATSETLKTQVEKNKEQEKSIKNYEKNLKVLTHKLTNATAQAEQRAKALNEVLTSEDVKNWSAGNVPDDVRRLFNERQSDVGQSHLPPNDGMPRGKRAD
complement(892496..893053)         PHAGE_Pasteu_F108_NC_008193: Lys; Phage; phage lysin; -(gi109302925)                 2.25e-75            MKKSRSLILACAIALIIANVKTDKEIRTSTRGLELIANAEGCVRKGYKCPRDVLTVGIGSTQAGGEKIEVGKIYSNEEIAQRFAHDVKIAEMCVKQHFNGAYMNMNQFDAMTSLAFNVGCENIKAYYSPRLGKRVQTTIYKHAQDKNFIAMCERIPDFKRSGGRVLKGLQIRREKEKAHCLKEVE
complement(893040..893249)         PHAGE_Pasteu_F108_NC_008193: Hol; -; phage(gi109302924)                              3.40e-37            MFKNTEHNAFFGSAVAGVFAQLSWGDIGAIFGILFGLLTVLTNWHFKRKEDKRAEETLKLMREKYNEKK
complement(893330..893782)         PHAGE_Pasteu_F108_NC_008193: hypothetical protein; -; phage(gi109302923)             3.54e-91            MERISGMSFDFYVLGFPVHAESITLSITDNSAVAQTRGIPDGWVSGDVGAEGEIEFDSKNFQKLTAAAAAAGSYRAIPETDFTFFAQRGGVRDKVEAFGCKMLITDVLNIDPKGGSKSTKKVKYFVTSPDFVRINGVPYLSDDDTRDLIG
complement(893787..894917)         PHAGE_Pasteu_F108_NC_008193: hypothetical protein; -; phage(gi109302922)             2.77e-132           MFPSVQINTLNLLSGEVKEIERHALFVGVTTQRETKLTSVTPDSDFDKVFGVGADEIKKQVRAAMLNAGQNWIAHVMLVPQDSYDFSAAVKKANEVASFEYAVNTHATGVDKDAINKLQELYIELLTKLGRRTFFIQAIAGVNPDSGDGETWAQYVQKLTTLQQTVVADHVMLVPLLFGNEVGVIAGRLANRTVTVADSPARVLTGALIDLGNAEKPKDKEGTLLDLSHLKTLEKARYSVPMWYPDYDGYYWADGRTLDVEGGDYQVIENVRVVDKVARRVRLLAIQKIADRSFNSTASSTEFHKNYFAKPMRDMSKSATVNGKEFPGECMPPKDDAVTIVWHSKTKVTIYIKVRPYDCPKEITVNIFLDLETLGD
complement(894936..895625)         PHAGE_Pasteu_F108_NC_008193: hypothetical protein; -; phage(gi109302921)             2.74e-111           MNPAIKMGVNPDDLRDFLKDLELLKIPPKKKKEILIRTLQEMKKRSVKSASNQRTPTGSGWKPRKNGNAKMLRRIAKLLNSQAQTANKARLHYKQKRTAQIAEEHQRGLDHEFEKRDFKKEPAGTAKDPATMRQAKKLRDLGYTVPNGTTKSGKKRYRRPSAREIVATLSRAKASLLIRYFQEKEGKGKGKGLTKWIIPTEKRPFLDERDKENAEILKEFILKFSGIEK
complement(895622..896155)         PHAGE_Pasteu_F108_NC_008193: hypothetical protein; -; phage(gi109302920)             9.14e-111           MKKMLYQQLTEFLLTKLPERYHAHFHAWIENGKLLNQGKRVTDAGIEIAHIQYDAVLFFDEFPFREISAQKIMAEIQIWLNENDYLRDVLDEYETPFELEIINDDVADLTFTISFQEPLTAVEDDAGDLEIDGKKYRLDEIEINIVNSIDLVYPTTKKPQEQSQAQNDDALKETITL
complement(896152..896604)         PHAGE_Pasteu_F108_NC_008193: hypothetical protein; -; phage(gi109302919)             1.78e-100           MFNGRNQQLENTVILNSGFWEDIHIAEFQKERNIPLQMPVETVKSALITAMQELALDLKDVEQRYKARGINNVREIAQSTVNNENPAQTLYKKAVFARAKADLLPEFFALSAREIHQNRDYVEEQKSLLAEATRAIRTLKGKKRGSVHLL
complement(896577..897443)         PHAGE_Pasteu_F108_NC_008193: terminase endonuclease subunit; -; phage(gi109302918)     7.22e-152           MGIREFQARMRALQQIEQAKNDGTLQSEVVAQHSNDYTVLEIALTNDVNAIRAIPTLELRAEHKRNRFLPKWLPFVDEYLEKKAVYQNDYLAYCIVYLFDVGDFDKALELAEIAIEQKQSLPARFNSTLPNFVADQIFNWANKTASAGGSVEPYFTQTLENVATKWQLHEIVKSKWLKMAAALLLRNDNGEVKASGIDDPESLILAIKLCIRAFQLNHKSGVKSMIERCYMRLSALEKEGKFTPNELTPLPALGLETVEINFSEVVKKLRRGQLNEEVKECSTAEINS
complement(897464..898471)         PHAGE_Pasteu_F108_NC_008193: capsid protein; -; phage(gi109302917)                   2.59e-100           MDKSKFYSFVKAVAAYYNVPVESVLRGESFSLEAPQAALLGENIQQRSDFLSKINMFFVEDIKGKKLLGATEKGITGRKKDGRYIAKLNHDQFGYDLAETDSGIIVPWQMFDSFARNYEKLEELYAEFVQTQIALDICQIGWHGTSVAENTTKSDLSDVNKGWLTLLKEQKSENFMTEGAQSGKIRIFGAGADYDSLDDLASDLKLGLHQRHRDRNDLVFLVGADLVSKETKIINKKHGLTPSEKAALGSHNLLGSFGGMNAITPPNFPARGACVTTLRNLSVYTQTKSVRRSLRNDEDKKGIINSYYRQEGYVVEDLGLMTAIDHSKVKFEGEN
complement(898475..899362)         PHAGE_Pasteu_F108_NC_008193: capsid-scaffolding protein; -; phage(gi109302916)       4.08e-160           MGNKTELITDFVRVATSGNTIDGRHIDAQDLKDMAETYDPEKYTAVIWWEHWRWRNFGRVVEVKAEDGEEGKTCLYARIAPSLEMIKLNKDGQGLFTSIEITPNFANTGKAYLSGLAFTDQPASLGTTKLNFSKRIKDENVKVGNCEQLDFSKVTFSEDETRENLLNKFFNLGKKLFSTEEVATAENPAINPDNNNKKEEKEMTEEQFNKLIGAVQGLGAKIDQHFSVPQPTEPAEKPKTEEKPAETGVTAEQFNKLMQQVEDLGNKFNQALTQEVTQVPNGAPVSQEFTLKKGI
899568..901376                     PHAGE_Pasteu_F108_NC_008193: terminase ATPase subunit; -; phage(gi109302915)         0.0                 MTAQLRIRKTKRYDDEVIYSAKFLYLKKWTPNEIAKELGLNSARPIYYWAEKYNWRNLINENGIEELIALRIITLTERENKTDQEIKELEALIDKDIEYKKQRAKKAASAQKSAVTLSESFGDFADSGDGNESKQKKSKKRAKNDISHVTPEMVQPFVDSLFDYQKHCRANKHHSVRNILKSRQIGATYYFAFEALEDAIFNGDNQIFLSASKRQAEIFKTYIIKMAREYFDVELKGSPIILSNGAELHFLATNANTSQGNSGHVYGDEYAWIRDFERFNTVSSAMATHKHWRETYFSTPSSKFHPSYAFWSGDMWKEGDPKRANVVFPSFEELRDGGRVCPDGTWRYVITIEDALKGGAGVLFDIDALKQKYSKYAFAQLFMCVWVDDADSIFNIKKLLKCGVDIAKWKDHNPNDARPFGAREVWGGYDPAHSGDGASFVIVAPPALLKEKYRVLARYQWNGLSYKYQAAQIKQLFEKYNMTYIGIDATGVGYGVYEQVKEFAGRKAVPLVYNPESKTEMVLKVHDLVEHEQIEWDENERDIVPSFLMIKHTSTKSGNTMTFVAERTVKTQHADVFFAIANAINNKSLTDKPRRKSRGWRM
901381..902412                     PHAGE_Pasteu_F108_NC_008193: portal vertex protein; -; phage(gi109302914)            4.19e-160           MAKNKQKDVKSTSIISINGSDYSYSAAPALDYVGLMHDDIYNCFMPPINRHALAKLPHQNAQHGGILHSRANMVSAGYIGGALLSKIDMRALCLNLIQFGDVALLKIRNAFGQVVRLHVLSSLYMRVCKDGNYKYLMKKSLYDTKSEIYEYNKNDVIFIKLYDPMQQVYGSPDYVGGITSALLNSDATIFRRRYYSNGAHMGFILYSTDPDMTEEMEDEIAERIRDSKGVGNFRSMFVNIAGGHPDGLKVIPIGDTGQKDEFANIKNISAQDVLTSHRFPPGLSGIIPVNTAGLGDPLKIREAYQADEVLPLQEIIAESINSDYEIKSALKVNFKQPEKRDKN
902488..902763                     PHAGE_Pasteu_F108_NC_008193: hypothetical protein; -; phage(gi109302913)             1.79e-62            MARTLDIYCKVCNSKATVTRTERIHSEYSKSYCTCKNPACGHKFVLNVEFSHTTKTSLLTKDGLLSLMINQLSDKDKQKIREMLNQEEKGV
complement(902806..903342)         PHAGE_Pasteu_F108_NC_008193: Dam; -; phage(gi109302912)                              9.03e-127           MFRRRRKTIKTYGRPWWLFFFAEHYFDVKFDLDVCAMAHNTKVKKYITPEQNTLKTMWEGRNCWFNPPYSNPLPFVMRAVEMATLHRKTVVMLLNVDNSTKWFNLCVRNAKEIVYITDRRVPFVHNGTGEEVDQNNKGQMLVLFAPDNPLDTLKSSYISMQKMRQIGVKIGVKKNELI
complement(903583..903855)         PHAGE_Pasteu_F108_NC_008193: hypothetical protein; -; phage(gi109302910)             2.82e-56            MIDENKKVEVSLREFEEMVRDRVRLDFIESRIIESLNKEFYNTDFSNQISFIIHEKINAFREKRIILNRKTIDKLIQEKTNETFKNRCKK
complement(903858..904109)         PHAGE_Pasteu_F108_NC_008193: hypothetical protein; -; phage(gi109302909)             9.26e-55            MEKVEITKEFFDSLMKDKERLNFIECYRVTIIEDKPGENGGFELSHCNGGEDPILCDLVYSESVREGIDRMMEYQKCIEQKEV
complement(904123..906516)         PHAGE_Pasteu_F108_NC_008193: Rep; -; phage(gi109302908)                              0.0                 MNNFNNTKSVGASNRAPACAFVWNYEENARAVDERRHNRFLEQKAHYDLVNKEKVITPPDSARTDLQLELFNTTPEGYELVERLIANLPRQRQREYFRKLYLKTYRSVKDDGSIAYRLGNIQRRTANLFIREVLEERLKKAFNSYHINVSFLLAFSKNLPKWRADLESEIAQSLTKIEQQITISQEIIDRINEDYYTQDDLIAPDRNTSAAQIDANFEQYTKAQIKKAKLPFYLINAEKLKEIARTLATAFEQELMSFINDLAPRAEEIGAQGVKDEFLRLYQKCGQICENIGFPAPSWEMKKSRLTGEKIDIALQKIACEKYWFRTMNRVQKRMTEHVAIACGEVRKQASCYISYGSFNNWKTQIKTNLDYLKSMILTNIDDPEEQIELFGMFLKSSSNPDNRRNEMMCRLRGLEEWAEREEHEALFLTLTAPSSFHATHSSGDLNKKWSGVNPRDTQKYLNKVWAQYRALLAKREIKFYGMRVTEPHHDGTPHWHLLVYVKAEDKAEVIRLFKKKALEQDGNERGALKHRCRIEECDKEKGSATAYIAKYISKNINGFALDGETSDENPNLSLKENAHRVRAWASLWGIRQFQFYGGASISVWRELRRLVTGQAEDEIIEKARAVADVSCFASYIEIQGGAMAMRKDQPIKLSYIETEQNKYGETRQKIKGVENKISFRKVLTRLKKWAITKAQVSRSETQESAVRAPWTCVSNCNRSIVEQKIKNAVAPICLPLHARQIEHLLSGKPLLLNERNKIQVINNEIVITDPIKERVERESAGKSHLDRLREIPIFLN
complement(906543..906818)         PHAGE_Pasteu_F108_NC_008193: hypothetical protein; -; phage(gi109302907)             3.31e-60            MAEQHIIELSNRYQLKATDDFLILYQLKLQDNGTWERVKALATKSPDYLLDTLIRLELQSEDVTTLEDVAKTITAMRAELKEAINIGRTQQ
complement(906824..907075)         PHAGE_Pasteu_F108_NC_008193: hypothetical protein; -; phage(gi109302906)             1.82e-54            MFPSIFRKVATPEVITMQKREDRTQKTYPEGKFVLLRKSSAFGWESEVETREGMDAQTIERVYFYKVEIERRDPRNLIIVKVE
complement(907089..907298)         PHAGE_Pasteu_F108_NC_008193: hypothetical protein; -; phage(gi109302905)             6.42e-38            MQTANIKVNVKKANQFMFYFKDSHDAYLTLAKRAPTIAQRVKHAEKARLCRTYYKNASEFARIATSKIH
complement(907279..907614)         PHAGE_Haemop_HP1_NC_001697: hypothetical protein; -; phage(gi9628609)                5.70e-07            MNEEIIKARDQALAQARKQLNVSNYRVERFFDRMPQDEKEIIFALAQVDQMDQVNPGKQPKYLRDFTREGMRKIAKAYQKIRKISNRLPQCISINEFYLIDEEVNYANRQY
complement(907607..907789)         PHAGE_Pasteu_F108_NC_008193: hypothetical protein; -; phage(gi109302903)             1.18e-36            MQFVMSIKIQNEDDSIQSSLKPKLDKQKTRIAQIKKTALYSKTGKQSRLEGATIWGISYE
907868..908110                     hypothetical protein; -                                                              N/A                 MFDSKVETPESQKEHLRVLSLKVAFLETLNRSLIRSLARTDPRFVDLLELELLEKVNVIAETDPQIAQAIESYLVDLLKN
complement(908182..908394)         PHAGE_Pasteu_F108_NC_008193: Cox; -; phage(gi109302900)                              1.70e-29            MTTQNAICINIQLDTPFVTKDEYKKRTGLPMGTINDQLKAGKLPILPRKSPKEKVLINLIALAQQAANQQ
908519..909094                     PHAGE_Pasteu_F108_NC_008193: CI; -; phage(gi109302899)                               2.52e-115           MSNFSGGKEVIERIKKAYGFTKQIDLAKHLSIPQSTFATWGSRGIFPAELVIRCVIETGARLEYVARGIEPIFDDSMNMKYFQSFNLESGKLFINENKPFLLPLLPNLDSRESYDHLFCVSENNRTFFINPNYDTLTDGEYFVLVENSHLIRYLTVLPGGKVRVDGGKFSFECDLVDIEIKGKVILKMEKC
909094..909546                     PHAGE_Pasteu_F108_NC_008193: hypothetical protein; -; phage(gi109302898)             5.80e-100           MKPALILALLPFSVVAKEYMPLLISSGSMNNKPAISLYFGDNSERDYFEFTMHCNLFDSPDAPDFTIYDDGAPAMKLTHYKNGTYFPNSSKLGTHTDLKLSVNKEKKQVIFNISGTVLDVERQKLIEISPHDVALSRSQWGDVKKHCSVK
909225..909237                     attR                                                                                 N/A                 ACGTGATTATTTT
909549..910571                     PHAGE_Pasteu_F108_NC_008193: integrase; -; phage(gi109302897)                        0.0                 MGVRKDSTKGGKWLAEFYHDGKRVRKWFATKGEATRFFNQEQAKNATQSENVRVVLSNDLAPLSHYAHEWYELYGQTLNDGQARLNKLLNLCSHLGDPPANKFTTQDFAEYRKKRLAGKFSADPKRPPKQSTVNREHAYLRAVFNELKSLGKWSGDNPLSEISLFKENETELAFLFGDEIRRLIDECDNSRNKDLGLITRICLATGARWSEAEQLKQAQVIPYKITYINTKSGKNRTIPISPELYNMLPQRRGRLFGDAYESFENAVDRAGIDLPKGQLTHVLRHTFASHFMMNGGNILVLKEILGHSTIEMTMKYAHFAPSHLESAVSLNPLTNPSKKR
911737..911961                     Flp pilus assembly protein, pilin Flp; -                                             N/A                 MFSKLTTQAYIAVTESIRNFKKDERGVTAIEYGLIAVAVAVLIVAAFYGNDGLVASLKGKFEKLTAAVTGANVG
912062..912244                     hypothetical protein; -                                                              N/A                 MILFFCFFKSQKGITSIEYGLISAVIAVFIVSMLYNDNGLILALQAKFDLLKSTVVNALK
912270..912701                     Type IV prepilin peptidase TadV/CpaA; -                                              N/A                 MSDIVIFSLHCITMILLIILSWTDIKSRIISNKIVFLLLLVMVPLAWIQHKQIFFLPALLTLVIGFLLFTFGVMGAGDIKLMSVLMLTIPHSQIIYFFLFTAFSGLFLIIIGFLFFRHSIRQHGLPYGVAISCGFITNLFLFS
912744..913556                     Flp pilus assembly protein RcpC/CpaB; -                                              N/A                 MNYRMLFIISLLTLVVGVGGILFMPTGDSSSAGEGGVALSETEKKPEKLITLAELKRDIKAGSLLQVEDYSLTEIKVTEDNPLTNNDLTDVLALSKFKTLQGHLVAENLKSGSLLSPSTVISPNDSRFLLSSLDTKQEIAFRVYLKPTERYILDTLRSGDYVSVYNQKIAYRAREESIDKNSLIKIINKLLVLQVNVFQVLDENNDSVKKQDELAGEYIGYISLKVNAKQAKMFYELEKDSKLIVLPSVDEAESSNNRGVFIRKLRGNKS
913553..914965                     PHAGE_Pseudo_Pf3_NC_001418: phage assembly protein; -; phage(gi9626321)              2.69e-17            MNNKCITKKWLSVLLIGSGLIWSSLVYSKTFNLEQGGTKLVRTDEKIDTIFVSSPSVADYEILDDNSFIIYAKEEGRAEVTAFGQDGKPLTTDFINVNPLISNINDISDTNRQIKARFPNSNLSVKKVGKAYVIEGKARTQEESEEAHRIVGEALGNSKKVTETSFNRSEGVKEYIPFLDKYQFDGVINNASVADSTQINVKLSVVEVNKKLTEALGINWGRVVGVHSGPLLGGSVSLSGGFGGSSGSTLNINATGVSAFINALNNQDNGKILAEPSISLLSGETADILVGGELPFAQKDKEGSATIIYKEFGVKLIVGAKVQKNKRIRLALDQSVSTIAGSYAYDNVGTVPYFNTRRAKSIFEVADGESFIIGGLFSSQDAEGINKVPLLGDIPILGSFFRNARTDREDKELVIVATVNVVKPVHESDIVYPTFEQTGTMERFFNLTPIKNVYHKTLSTNFLRNGGFIQ

#### region 3 ####
1426531..1426576                   attL                                                                                 N/A                 CATGGCATGCAAGAGGTCGTCGGTTCGATCCCGATTATCTCCACCA
complement(1426681..1427853)       PHAGE_Pseudo_phiPSA1_NC_024365: integrase; -; phage(gi658307718)                     1.94e-141           MGRKLTGLKNRNGVWYIHKQYRGKTIRCSCYTDERKEAEAILIQKMSEIDKAVNFGIRKDRTFAEAAMRYISENENKPSIDMTIIMLESLMPFIGKLTLRNIHDGTLKKYIEHRKKHGDTAQTKDGVKNRTVNIALEIVIRILNLSARKWRDENGMTWLDIPPSISKLNEKEDRRKPYPISWFEQRILMGELPEHLRSMALFKVNTGTREQEVCNLRWDWEIYIPEIKKSVFLIPEDFGGRDKNSGVKNREDRLVVLNDVAREVVQKQRGKHPIYVFTYRGKPVTRMYNSAWKKARIRASVRFEKETETKANDGMINLRVHDLKHTFGYRLRSAGVTEEDRKTLLGHKSKSITTHYSAPDVEKLIEFSNKVNETDGAQRRTLTILRRKTA
complement(1428229..1428684)       PHAGE_Mannhe_vB_MhS_535AP2_NC_028853: pyruvate kinase; -; phage(gi971749627)         2.84e-35            MKEFDLEKALAGEPVVLRNGDKAFVKFVLENPLFEDDQVVGFHIDSEGKEEVTSWGNNGVHIPNTNSIYDIIGMWEEPRPTVTLTLPCPLKSVTVGQRVFYLDLNKQCERICAFLFQKDSTYHFNLLKNGGIFSTEEDAQAWFDAMKNARR
complement(1428729..1429082)       hypothetical protein; -                                                              N/A                 MNKDWLKNLKVGDTVYFVETGGRSTFERETEVLKIGRKYLTIKVLSQDRKINLSDGYEESKYGAFRSRIYRDKKDYLHELKLIELRFAVKKKIASSYFKLTSEDAEAINNLLDKYTE
complement(1429091..1429618)       PHAGE_Mannhe_vB_MhS_535AP2_NC_028853: hypothetical protein; -; phage(gi971749626)     3.09e-30            MTETENKYFAVNIYDENSISFHKTEEEAKKACLNGAEELYDHATYNDDISLYTEQEHNAVYGVVLGKAESKTRELSEEEKQSSWYSEYDYLIEHPKIVEYPKCDGWISVDERLPEEYQDVLVAFWTGGNYGISFATYKKYDGEMAFVEPNYGYYGIDEVTTKCDFWRPLPQPPKV
complement(1429630..1429719)       hypothetical protein; -                                                              N/A                 MGAIEMEIIADGILLTIIGLVLLVAICNR
complement(1429762..1430328)       PHAGE_Entero_P1_NC_005856: HrdC; -; phage(gi46401690)                                2.48e-45            MLLPRAFSKNQQTALWIDTENQLIYVDAASSKRAEDVLALLRKTLGSLPVVPLTFAKAPSIVMTSWINENPTWLTLLEEVELLGTTESGLIKCKNQDLNSAEIETMLESDKVITKLSLEWEDNLSFILCEDGTLKRLKFADDVLEKNDDILKEDIAQRFDADFILMTSVLSELTEMLLNEFGGEKETE
complement(1430389..1430664)       PHAGE_Vibrio_12A4_NC_021068: recombination-associated protein RdgC; -; phage(gi481019112)     3.96e-13            MFWFKNLMIYRLTKALDWTADSLQTALQQCEYHPCQQSDMSKFGWTNPLRGTEMLHFSVGKQILLLAHKEEKILPAHVVKAELEQRIELLE
complement(1430667..1431050)       hypothetical protein; -                                                              N/A                 MEFTGKKKFKVSTKTFESIEIYAVFEIDFDFPKVKERIIEMSTFWSGSPEPSDPLIEHIQFVLPIATDSVYDIARRIFWLPSVNDIDKNLWNKKEGFAYCEYIGIKLIDFHADEVSADIFEVEEMEE
complement(1431129..1431440)       PHAGE_Brucel_Pr_NC_019447: hypothetical protein; -; phage(gi418487882)               3.35e-12            MIKEVLNERETTHGDFHAGAMDFKELMNVINSGRNNMDSSQYYALTMIATKIVRIVNGNAHEVDHWRDIVGYATLGGRLNIEDEPLTAQPAVNILLVIDYPQN
complement(1431440..1431961)       PHAGE_Mannhe_vB_MhS_535AP2_NC_028853: hypothetical protein; -; phage(gi971749624)     2.61e-22            MNKEIKELIDKIEQWVEDRDIFNGSTVKKQIKKLAKEIGELFSGDNKNNLDLIKDGVGGCVVVLINLRKMLNIEETLLNTYLDSDYIFEEDNVFDADEHLFWILRFIGFLSDYGVPETERTYPNSVNMIFYNLMRYCRAKEIDFIDCIQHAYDQIKDRKGKMIDGVFVKEEDL
complement(1432028..1432480)       PHAGE_Vibrio_VvAW1_NC_020488: single-stranded DNA-binding protein; -; phage(gi460042909)     9.37e-48            MAGVNRVIILGNLGSDPEIRTMPNGDPVAKISVATSESWIDKNTNERKTQTEWHSIVFYRRQAEICGQYLKKGSKVYVEGKLRTRKWQDQNGQDRYTTEIQGDVLQMLDSRQDSQQQQAQAPQNNAYANAKAGKPVQQQAYNFEEDNIPF
complement(1432480..1433112)       PHAGE_Mannhe_vB_MhS_587AP2_NC_028743: exonuclease; -; phage(gi970580051)             4.91e-122           MLHRLIGEPKTKADKEAGKITETAKSAVREIVKFDLFGYESFEGNKYTQKGNNLEDQAIKLSGLRRGLPLKKNTERRENDLITGECDVYIPSRRLIIDTKCSWDIGSHPFFIDEAEDKAKKAGYDIQMQGYMWLWDCEEAQIDFILLPTPLDLIKSYENAEKFVDLVEQIPQQKRITTVVVKRDEKVIERIKERIPKAQAYYQQLIQEAM
complement(1433126..1434079)       PHAGE_Mannhe_vB_MhS_587AP2_NC_028743: recombinase; -; phage(gi970580052)             2.35e-164           MAQVATQQNKLPSVKDFFEKPAVKQKIQELLNKNAAAFSTSVLQIVNSNSLLKDADPMTIFNAACMAATLNLPLQNGLGFAYIVPYKNNKTKKYEAQFQIGYKGLIQLAQRSGQFKRFVAVPIYKEQLIAEDPINGYEFDWSKKPANGEVPIGYYAYFKLLNEFTAEIYMTTEEVNEHAKRYSQTYRTYLQKKEQGQWATSVWADNFEAMALKTVMKLLLSKQAPLSVEIQKAVLADQAVVKDVEKGEFNYVDNANIQDAEFTDLKVSNEQFEQCKQNIINGETTLQELCDAGFDFSSAQYDELEQIENERNGNVQS
complement(1434081..1434368)       hypothetical protein; -                                                              N/A                 MKITDSQLARAVDMRDVAILDEICDRETLEEQQIAHFEDQVKLGNTCEFYCLTEQLSSDDNFWLAIGSGSDYLKIRDEYIKRIVVEDKYYQKEDY
complement(1434589..1434888)       PHAGE_Haemop_Aaphi23_NC_004827: hypothetical protein; -; phage(gi45862224)           5.54e-08            MKHINIWDLTGAFILALILGIGCHPVSANEQETDYYNHYLSSEISKEQLAEMEREASEEWEQEYGDIPPNLASEQLIYLKVYALKEQERRNGTRQKERR
1434955..1435266                   hypothetical protein; -                                                              N/A                 MIGSFFLKVTNIDLICFFIVLILIGEYMKYCSAIINYVLIAVVISLNFLILGEQQLFIFFGITLTAAQLGYIAKICSIILFVRCCLYFFPVIKQWIEKNKLLG
complement(1435329..1435970)       PHAGE_Haemop_Aaphi23_NC_004827: putative antirepressor protein Ant; -; phage(gi31544021)     6.74e-48            MLTQLSTFLFETHIIRTLSINNEPWFVVADLCKALELSSPTKAILNLDEDEVALNSIQGISKGNDKVNLVSESGMYTLILRCRDAVKKGSVPHRFRKWVTAEVLPQIRKTGKYEVQPQQLTLPEPDYKLTAIQNSEETLALIIQLYSYCFQAHEMQEKLQNTNIAKLMENQIGGQYLYNFKHPLEQVMAKAKKYVHANTERLALVKAVNNLLN
complement(1436252..1436794)       hypothetical protein; -                                                              N/A                 MEEGVKTWDFLSKLDINTFIGLGTCLFTGYLAFFAWSQLKELRKQHKQKATIELLISNSNNAYYRRRRQAYMKMRDGGVNFTSLACSLQGNTPSSSETDRQNFIVLDILNSIEFICVGIKENLFDEAVYKRMSKSSVITDWNTLKPYVMELRRIKNNNNKLFCEFEWLAEKWIKEGKNSH
complement(1437613..1437783)       hypothetical protein; -                                                              N/A                 MKVVIAVIETEENKNKLPKEVKEQIWETVLHHAKCDRGDVLNFAEELKKAFISINS
complement(1437796..1438026)       hypothetical protein; -                                                              N/A                 MKVSKMLKQAKRLRERQKQLCSKKQSNRINVALIDVPVNAKKLSDIANYNCNKGQSGVNTVRAVQKRRLGCRELIR
complement(1438268..1438477)       hypothetical protein; -                                                              N/A                 MKKYLFHYYYQGIQWACDVYANSPEEAKEKVKAMSQAVYDGECKMEIYIPENPLSKIAKLIKSLLRKFS
1438490..1438657                   PHAGE_Mycoba_Gumball_NC_011290: gp40; -; phage(gi206599745)                          8.13e-11            MKFETYLDARSEWRWRLRASNGKIIADSGEGYKNYSDCLHGIELVKSTSKSTPVE
complement(1439013..1439837)       FIG00698163: hypothetical protein; -                                                 N/A                 MKQPILYSFVRFRPYFETGEFVNVGLLMCEPEKRKLTYRLVAKNSKRVNDFFYKSKIFETIRETINEELEYIVNQSFNGSTQEMATFFHHYVDVKEGIIQYSNAAVGMVENPQDYFDNLYDQFIQNAGVKTENQENEMIKYYRIIFKEHQNKILSNYKQHLVQGKMAKFALPLALKSTNSERILKGIKPLAFDQVETSSMIEHCDAWVAKINRAAEEGLLAKQDILFMLDTADTKSKANILTTIKKTFDRFNIQHTGWQDEKNILHFATNIKTF
complement(1439834..1440571)       hypothetical protein; -                                                              N/A                 MDKVELIRDRMNMGITRPFICLTEQGQWFVTKTTAMMPLSQLLAEVIGSILAAEMGLPCPKCDFINIPSNAVLFASPDWKADLPTGTAFASTYIKCSKVAKTAQAKNPEYLPEQMQKLLYMFDHWILNSDRTASQVGTGNINLLFDEQQQKILVIDHNLAFDEQADFAEHIFAPKNRDWQLDWIDKQNFTDKAIDILKNFDHIYQSIPDDWFSTDDKFLEMENEIDRIKMLLNQITQPNYWDNIE
complement(1440647..1441333)       PHAGE_Haemop_Aaphi23_NC_004827: putative CI protein; -; phage(gi31544010)            1.26e-92            MSKIIDRIKSKRLELRLSQAKLGERIGWNQSRIGNYEAGTREMDDYILGKIAEGLGVTLDWLKYGDQGKVESNVKDIGSFDLWDRNTPLHDEDIEVPFLQDIRLAAGNGFADDIMDYNNFKLRFSKATLRRQGVQYENAVCVVAEGDSMEPAIPDGATVGVDMGNKVIRDNNIYAINHGGLLRIKILNKMPNEQVLIRSFNSTSYPDEIVNLDEIVVIGKVFWYSVLL
1441461..1441670                   PHAGE_Mannhe_vB_MhS_535AP2_NC_028853: Cro repressor; -; phage(gi971749643)           2.19e-18            MNNLQKYRKETGLSQAKFAKEMGWKQSRIGNYEARVRTPTLFNAKAIVRKLNELGVNCSLDDIFPSVQN
1441719..1442171                   PHAGE_Burkho_phi1026b_NC_005284: gp65; -; phage(gi38707955)                          1.18e-07            MNSKEIQRLLHRDCKNSSGGITSLAYTLEKSPNILGNKLNVDCEQNQLSFIEAIELIATVQSKKTISAIAAQIDHIVVPMPRCADCGQDVLARFLDIAESSGRIGKEIKSAVSSDSELGRNLSQREKQRILAEVEQLIEQAICLKMELGQ
1442230..1442931                   PHAGE_Aggreg_S1249_NC_013597: hypothetical protein; -; phage(gi100047)               2.75e-41            MSKLLVIENTKIKQDSQGRYCLNDLHRASGGNPTQAPAQFFRNKSVNDFVQTLTDMQICTSPVNTIRGGVEQGTYVCRELVFKYAAWINPEFEVKVYQVFNAYTQGELQAVNQIPKSFSEALLLAAELQAEKERNAPKVAFVDHYVEVGTSKSLREVAKILKMPERAMIDRLIQDRLLYRQSGALLPYQTAHSRDLFTVKTGTAEHGHNYTQTRVTSKGIEYIASRYASELML
1442928..1443281                   PHAGE_Pseudo_AF_NC_019923: putative HNH endonuclease; -; phage(gi431810340)          2.61e-16            MSTTFSKSKRLKIAEKCNWHCAYCGLKLSHSTLVIDHVIPKYDGGSNDISNLLPSCISCNSTKGKKTLEQFRFFIEFRNAVPEMTFNQSQMEFLRQKGVLEQIGDFKKVKFFFEVGF
1443283..1444392                   PHAGE_Staphy_Ipla88_NC_011614: hypothetical protein; -; phage(gi215401187)           8.18e-40            MSVGKLLIDDQPLQVLPELAKAIGLNEAIFVQQLHYFLNISKHKYEDRIWIYNTIDEWCEIFPFWSKKTIQRTIKRLEEMGLILSTNKLNKMKMDKTKWYSIAYEKIEELTSQNDQMRCDQNGSSMRSKWDDRYSQNDQMRCDQNGSSMRSKWDDRYSQNDQMRCDQNGSSMRSKWDDRYSQNDQMRCDQNGSSMRSKWDDRYSQNDQMSCGQNDHTNNQRKDFYTEENTPLPPKVENSNDLENAFDVFWKVYKAKLNKSGALKSFKSAYKKYSQKTQKSAPQEFAEMLVCDVQKRLSLGQFGFDKLHPTTYLNNARWEDEYTQPAQFKGGQSVSDGYQDDGSWAVNSVIIQDSDGKVRVVDRDCEVVL
1444392..1445087                   PHAGE_Aggreg_S1249_NC_013597: hypothetical protein; -; phage(gi100045)               2.60e-42            MKSANQIAMGLIGSDKNYRAPQVAKAEVTAEMNKTIDFLFTRLKTIFPAWKSAFSSDREYQEAKKYWLETLINERITSVAQIRVGVERARKSESPFFPSVGQFVAWCNDGALEAQGMPSLEELLERIKAYSRFHGFDNQHEFQFKNNVEQYLIFDLYCRNKEFGWSAEELRKHAKSFLKATADKLARGEELPELALAMPEKPSFIDPKKQQEINSQGVAMARAILQGKANV
1445080..1445610                   PHAGE_Mannhe_vB_MhS_535AP2_NC_028853: methyltransferase; -; phage(gi971749648)       2.85e-111           MFNTDKKYQIIYADPPWRYSDKGCNGSAENHYQTMNIKDICEMPVNEIADKNCVLFLWVTYPMLAEGLRLIEAWGFKYKTIGFQWLKTNKKNKDTFFFGLGRWTRGNTECCLIATKGKPSRISNKVSQLVVEPIQHHSKKPDVVREKIVELMGDLPRIELFARNTTDGWDVWGNEV
1445619..1446056                   PHAGE_Mannhe_vB_MhS_535AP2_NC_028853: hypothetical protein; -; phage(gi971749650)     2.67e-77            MVKGAGGTFVPCDEMYLPDLQSFKNGEIYEVEIKRPRNPAFHRKVFLFFKFCFEHWSADKTDWKYFDERKQFDTFRKNLTVLAGFRDVTYTIDGRMRVEAQSLSYGNMDQSEFEQCYKALINAALKEIFNNTTDENTINRLYSFF
1446216..1446431                   hypothetical protein; -                                                              N/A                 MKTEYKCPKCGGELSDCWDGEPVSAFIGEWSDDRFRCEGRVVAVGIMGPQRKKSCGYFGLEDLGVEYREDD
1446424..1447026                   PHAGE_Salmon_SPN3UB_NC_019545: NinG; -; phage(gi423262439)                           3.23e-54            MTKKTKPLNRKCKICGEKFQTNFFNVQWCSPECGVKLARQRLEKEKEKAAKKREKEEKKRIEETKERMKTTTTLLSETQSAVNKYIRLRDRNKCCISCGKPLVAEQLGGGFDAGHYRSRGSAPHLRFYTLNIHGQCKKCNRYHGGNYHQFRIGLIERLGIEKVEQIEADQRPRHYSKDDLRRIKKIFNKKARMLEKRKGF
1447028..1447489                   PHAGE_Mannhe_vB_MhS_535AP2_NC_028853: antitermination protein Q; -; phage(gi971749655)     2.19e-17            MSDKLLEKPRKEWIQNHLDAWGAWAFNGLDFDGQTNIIAKLMLEANGNKNSKQDRKMCDDELGLVISSVIGHCIKTPSLEDYKYIEAKYIFNLSNYSIAQFQHAKDKSISFNAWYKRINQSIDSSEWIIAKFLDYALKNHKNADKLQKFAFNV
1447674..1447749                   tRNA                                                                                 N/A                 GGACAGTTAACTCAGTTGGTAGAGTGGCTGGCTGTTAACCAGTATGTCGCAGGTTCAAATCCCGCACTGTCCGCCA
1447822..1448076                   PHAGE_Mannhe_vB_MhS_535AP2_NC_028853: holin; -; phage(gi971749660)                   1.84e-14            MKDAGTQSYIWSGFGAFFALLSLQEWLAVISLTVGVITMLVNSYYKKKENERKNAEKVRLEELHKLRVERMRIKLEKEKAGLVK
1448073..1448603                   PHAGE_Mannhe_vB_MhS_535AP2_NC_028853: endolysin; -; phage(gi971749661)               2.91e-52            MKHVKKITACSVAMIIAVVMSDHSTEIRTGERGLEIIGNAEGCAREPYRCPADVLTVGIGSTELSGLPIDRKRYSDEEIAKRWINDIKVAEKCVNNWANGNNLPQGAFEATVSITFNVGCSKLKYSTLFKHAKNGDIQAMCDQFPRWKYANGKVLRGLEIRRQKERELCLADLHKS
1448576..1448899                   PHAGE_Mannhe_vB_MhS_535AP2_NC_028853: lytic protein Rz; -; phage(gi971749662)        2.13e-11            MFSRLTQILIVVILGLCVALWFQFQSISNLKAKNTIQAQTISLQSESIKKLKQQEEINRQLTLEISRLESESRSKSDDAINSISHDEKSADAYNASAPRSIVEFLRK
complement(1449121..1449555)       PHAGE_Pseudo_phi3_NC_030940: hypothetical protein; -; phage(gi100035)                6.43e-19            MLFTIGVETPKNENEAFGLCVPALFNETYSCFSGADTVEEIVPMVTDAIHTILEMMVESDFDISQIKDLGFLHYKEQEDFQYCDSWLLIDVDITAYFGKRQRVNIVLPQYLIDRIDQRVANNPIYKDRSHFLAVASQRELSSSL
1449849..1450346                   PHAGE_Acinet_LZ35_NC_031117: glutaredoxin; -; phage(gi100075)                        7.93e-60            MPKKDEVKSTSKWRGQPTKYKSEYVAQVKKLCLLGATDKDIANFFEVSESTLNNWKNEYPEFLESIKKGKMLADANVAERLYKRALGYEAPDVDIRVIENKIVETPLIKHYPPDPTSAIFWLKNRQPEKWRDKQVIDHTNSDSSLNRPTVIELVAPMVNADENPD
1450324..1451556                   PHAGE_Mannhe_vB_MhS_535AP2_NC_028853: terminase large subunit; -; phage(gi971749588)     0.0                 MPMKTQIEIPPKLIPVFSKPNMRYRGSFGGRGSAKTRTFAKMTAVVAYQRAMNNESGVILCGREFMNSLEDSSLEEIKQAIRSEPFLEAFFEIGEKFVRTKCGRISYVFTGLRHNLDSIKSKARILLAWVDEAESVSEIAWRKLLPTVRESNSEVWVTWNPEKKGSATDLRFRQSIPENAMIVEMNYTDNPWFPDVLEQERLNDKKRLDDATYRWIWEGAYLEASEAQIFKGKYEELEFKPNQDFNGPYFGLDFGFAKDPTAVVKCWVFDNNLYIEYEAGKTGLELDHTADFVKERVPDIERHILRADSARPESISYLKRNGIPRIEEVKKWSGSVEDGIEHIKSYRKVYIHPRCKETLREFRLYSYKTDRLTGDVLPTVLDEHNHYIDAIRYALNPLIQSKNAAGIFFS
1451571..1453016                   PHAGE_Mannhe_vB_MhS_535AP2_NC_028853: portal protein; -; phage(gi971749589)          0.0                 MNQEFEINQLAELIVNNALQANRVRNLTNVGVIGNTKRPRLYSEFGYPKKLSFSHFFEAYQRMSAGGAAIDRLLDKCWSDMPIVIDGEKSDEDKESSEWELSATKLIKRYFKQLKEADRRNLVGHYSALILQVRDGKAWDEPVDDLSLKSLKDKGIVKLIPVWEIQLKVIEWDTDEKSENYGDPLYFQFDEAGTSFGKNQNRSIKIHHSRVIVLNEGSDDSDPSSGVPLLRLGYNNLLDIEKVAGGSAEGFLKNASRQLGVKLTKETDLATLISEAKSRGYDGLADAMNAQISKLNSGTDSALVMQEGDVSVLSVAPADPMPTWTVSANLFASSVRMPFTILFGQQTGRLASDEDKNDWASRCNERRNTFLTDLILKFINRLIKFGVLDSPKNEEVTVTWSDLLAPSEKEKILNAKELSSVAESSVRAFGISAINPNEIRAIMELEPLDENDLELPEIDKKGDPLVDEKEKDKQKSDFAEK
1452970..1453941                   PHAGE_Mannhe_vB_MhS_535AP2_NC_028853: head morphogenesis protein; -; phage(gi971749590)     1.00e-69            MRKKKTNRNPILPRSKSDPIGMGRNVRKMFSDIEGRYYKIKLDIKNLLDRNVIPRSITGVNEKSAIVCSQFTEVPTIYFVNSNEHDYNFTSEEFAKFSDDIQKILEDWLLEESRTGELWFELYLEESQKAATLSTHSSLSQQSDLYLAQRPLYQILFSEPYLERLAIAQQLFYEQWRGLTYQTKSDLIYTISEAVVRGVNVKKTAELISKRLDISMSRAKKMAQTEQLYVYRRAEWEEAKAARDELGLDAGILHISALKSTTRVTHAKRHGRVFTPEEQEAWYQKDGNRFNCYCKSQVIIKEDTPLSTLKRYENERKAWLKTH
1453956..1455302                   PHAGE_Mannhe_vB_MhS_535AP2_NC_028853: hypothetical protein; -; phage(gi971749591)     9.11e-169           MKRSVVNVLSVVNSKNITNEIIEGDEHIVVSDIVPVIDDIVMNKGLYPADEIDKGYSTLDGKLMPLGHPKSDGRYISANEAIALNKFYVGAWCVNARKEGEKVLVDMKVNKRIANSSDSGKRLIEALEDLTSNEAAKPIHISTGLNLQKEYRKGNSKGKKYDWVATNMQFDHVAILLDEQGAATPEQGVGIFVNSEGEESEVEFVNLADSADYTKETLLDKVKYFFSANSSLSFEEIHGLLLQLINNDHNSKKWLWIESVYPSHFIYNDDWKKYKQKYLIDDNSQVSFVGERIEVVKKVDYDEIKTNGENIMKEKILSALNAAGVKTEGLDDDQLLSAYNELQAKPKDEGVKTINSEINEAIKTAVATAIAPLQEKLQANEDAKVAEMREAVKSKFSLSDVAVNSLSSEALSEMFAKTKNSNGLNNSLNANSEENQWGDYKLNQEESK
1455302..1455736                   PHAGE_Mannhe_vB_MhS_535AP2_NC_028853: hypothetical protein; -; phage(gi971749592)     8.47e-73            MANVIYRGPVEREPKTINLVINDTSSPGVVVKLNAGKLEAATDAKGRRFLLANRRFAGQTIDQAYTKGDTAIAFRLEPEHEYYAQLADDTYQPGDALTAKAGGKLAKAVAGDVVLFFFDEQKQRQITGGKGWGDVVVANAYVKA
1455748..1456746                   PHAGE_Mannhe_vB_MhS_535AP2_NC_028853: hypothetical protein; -; phage(gi971749593)     0.0                 MLKFTKEQEQFIINERINYDKKHAAMAANFEQGGLIEGNASTLPRDVWAEWDREAVQLQRDELVIFNDLSPINKSMPLGKLVHHFMTVGDSGTVNISLDGRSSAKTDAPVFEYHGTPLPIIDSTFGYGWRDMLASQTEGYSIDSAPRANSLRKVAEKIEDLMLNGDASISVGDSKLYGLRTAPRRMTGTHSLTLRTATAKQVYELFRDIISKFHAKKFMSPVTFYVNYSDWFRWSTTDYSEQKSEGSILTKILTIPGVSKIVPSMRVLDDEVLGIVKRSDVYQILNGMPIVTRPISRHNETDDYNFKIMAALSIELKFDHDGNAGYIQYTKS
1456757..1457026                   PHAGE_Mannhe_vB_MhS_535AP2_NC_028853: hypothetical protein; -; phage(gi971749594)     1.11e-15            MAKWLLKYDSHELKKGDVFEGDTLPLWLVGKVVEIEDAFEVATPNENSNTLGETSETSETSETSETSETSNKGKETPRKEGKQHGGAKN
1457007..1457375                   PHAGE_Mannhe_vB_MhS_535AP2_NC_028853: hypothetical protein; -; phage(gi971749595)     6.81e-29            MAELKTKDIHEFIGELGYSVPNAVLSLIIERVEKKDSELNNAGYDDTTLSLIKLYSIALLVISQGGRKLSSQGAPSGASRSFTYDQDSFKRLKSLLANLDKSGVMNDLPIASSSVGFFEVVG
1457378..1457722                   PHAGE_Mannhe_vB_MhS_535AP2_NC_028853: hypothetical protein; -; phage(gi971749596)     3.24e-41            MSNSANWAYTAQATIWHKIGDNYETGKAEFSEPVLIYCDYGHNSKLTTSSLGREAVAKNTIWTEYDKAKKGDYILIGQSNEADPFTANADEIINIIRYADTFDRKRDDFALITG
1457727..1458098                   PHAGE_Mannhe_vB_MhS_535AP2_NC_028853: hypothetical protein; -; phage(gi971749597)     1.15e-36            MAVKSRGFSQVRKKLYVHFGEVFSKKMTRAAARIVTIIGIRSALYTPIDTSTLINSQFKEISVKDSVISGRVGYSAEYAVFVHDPKVKQKFRRATARKEFLKQAIEDDDIKVEIRRIIEEELA
1458095..1458466                   PHAGE_Mannhe_vB_MhS_535AP2_NC_028853: hypothetical protein; -; phage(gi971749598)     1.59e-26            MNLLNVFKSHVISSNLFSLFQVQLHQWKDNGDKKSEYIVFQNNGGTPIRDGLSSESYIIISIIGSAQSGYSVATKANELIEFVKKNAITEFGYIENMGGVPSPIFTSDNRMTMQLQFRIVHDN
1458478..1458960                   PHAGE_Mannhe_vB_MhS_535AP2_NC_028853: major tail protein; -; phage(gi971749599)      2.71e-61            MSNPKDFAKFVGRSAVLEYATTVTGSGPAPQESDWKPGGAIRSKSFDLSPNTVTSEADDAGGFPESLVTNSDLSISVEGEFRKKDKEDEIGINALIKLYVNAVKARTQPTVWVRLQFGSVKLVGNMVITALSSEAPTNDLVTFSAEFKVADASSVTITTS
1459014..1459685                   PHAGE_Mannhe_vB_MhS_535AP2_NC_028853: hypothetical protein; -; phage(gi971749602)     8.64e-59            MEANKSTGEFSLSFNNKEYIFKPSFKNIAKIGTPTDIVNVYSVLFGKEVTFLLNESLKANKDVQAYALNIAFSPVLGRKILSCALTILNACNDSDLSGIFGYYKPSNKGIVYRIGAVNTKDVIALAKHLALHGIIGNIDLRTKENKRSEYTSEFDVEEYICAARCHFGLSRADAENLTMTEFQMLIKSKYPEQQKKSTLFTEEEYDQIMEDYYKNREQTLKNN
1459762..1460118                   hypothetical protein; -                                                              N/A                 MDQKQFAESYLLVNSNNFPNDKIFALKEKLSTITEDQKLLVQLVGLKSPTTVLILSLILGTLAIDRFYLGDIFLGILKIVSILFYGIGLIWVLLDIYLCYQHAKYYNFEKVMSILQDS
complement(1460194..1461012)       hypothetical protein; -                                                              N/A                 MVTALIIFFIVVGIAWHFSQKKKSLQKDNILNENEIYPEIKISITTESNYSNNKNYEQYENIDDISYKKYPFKKIFIANTFLDTPLKFLEQHGQIIEISTEKQDQETSGFTHYGHWSEIHEYTSNFLMSNVKSQLLSVKILKEIRSQYEKSSNYELSYNEIKRICNENRNSQFIIFNSSNQEIADYYYPSVLSFALGIKRNQVDSLQQFGVYTLEDLEKRTDKEILSVPNIGKKTLTALRAFQLTTKIPKNIIRIPRDEEYWHYHSNNKIHN
complement(1461172..1461309)       hypothetical protein; -                                                              N/A                 MIESSKLAQNLADLFPEGIVFVALSIIDTKLLSMPKFVDEKKKQI
1461351..1462175                   PHAGE_Mannhe_vB_MhS_1152AP2_NC_028956: antirepressor protein Ant; -; phage(gi971760518)     6.07e-58            MTAQIQTINFHNQPLSTFEHNSIYYVAMKPICENIGLNWDGQRQRIQRDEVLSQGTVIITAPTNSGDQQMLCLPIDYLNGWLFGIDVKRVKPEIRDLLITYKKECYKALSDYWMKGKAERKTTTDERTGLRQAVSQLVSKKGLIYSDAYSFIHQRFNVQHIDELTPEQIPMAVEYVHKIVLEGELITDTSPKVKEDEIVVPYNVFYSLYKHGQRGQRLGYEVSILLDSLLKLLGAECGRPRISGLVHDCQVEGANWLDLAEKIIDKRNLAKLPA
1462227..1464671                   PHAGE_Mannhe_vB_MhS_535AP2_NC_028853: tail length tape measure protein; -; phage(gi971749606)     0.0                 MSEKISGIYIDIDIETAKLLNAATSSDIALGKLEKATNDVTQAMQKADNASNQLGGGINKVAKSVNAATSSMKQGRAIVQQLGYQFQDIAIQAQTGTRALVILGQQGSQILSLFGPMGAIAGMILAISSAMGSALFPNLFASTNATEDLEKAQKALSEVLTENSDGVYLLSEKLAKLAKENEQAARTKIASSMMEARLAIKSAANATQDAFKQFDSFFSFLGTNATASVQNAIKELDDYSKTGKDVTKAVLEMGDSYGGAIAQIANLSTVSEKMAEQLGISQSEAVGLLKILNELSKDPSPKNMDLLRQSLYLLSEKSNWSNDSLTKLTQTVDKNASSALNGEAALRMLEQAFKDLNNAILKSDPALKSNEAKLKSLVDASKRYADTVGKTAREKAIYDAQNTKASKESIDSAIKQINANYDVVESEEERIKKRKEAEAAAKRAAKQSEQAQRQIENQLTQLGNQYEIVVLKQQGMNLEAVKMEAVMRLGASATEEQKRAAEKLALGIYAATTAMNNFNSLQAQVSPVFALEQQHQKQLQIIEEYKTLYPQSIAEAEAVRATIEEQYRQKRIEAQWDEWKQSSEAANMFGSAIEALEQSAVSTLTGILNGTMSLRDALSSIANTVLNSVVQSLVEMGMAHVKSMIMGQMAAKAATAAQVAQAAVIASAYAPAASMVSLATQGANAAPAQAGITTTSALAKTLAVTGRKQGGPVSANQMYRVGENNQPEIFKANNGTQYMIPGNAGRVFSNKQSSGGGAQERNVTVVINQTNHFNSSKDDTGSLSEFAKGLTKQIKATVREELTLQMRVGGILAR
1464674..1465003                   PHAGE_Mannhe_vB_MhS_535AP2_NC_028853: minor tail protein M; -; phage(gi971749607)     2.34e-27            MERFNFNVEMNYDVQHEPLVNQVQFGDNYSQRTSKGINSDLCKYSNLRIICDADVKHQIDTFLKSHGGHKSFLWRSKTENRDVKVFCPSWSYRENGAVFEFTLNFIETL
1465022..1465135                   Phage tail length tape-measure protein 1; -                                          N/A                 MSIYGQLEVTVELIRQISRQVVNETIEDNFRQGGVFA
1465132..1465836                   PHAGE_Mannhe_vB_MhS_535AP2_NC_028853: minor tail protein L; -; phage(gi971749609)     6.73e-108           MISAEMKLELSKLEQNAMIDLFEVDLRGLKDKDGMNGELYRFYAGTNEMLNPIVWQGNTYQPFGASATGFSLSGKGPSNRPQLTLANFNGFVTGIANRFDQCLGAIVRRRQVYVQHLDAVNFKDGNSQADPMQEVLSFFIIEQLSVLKRDVAVFVLALPTETDNALISSRTISIHCGWLYRSAECGYTGPPVADEKDQPTKNPKKDKCSCLISGCKLRNNTRNYGGFVSVNKLS
1465841..1466584                   PHAGE_Mannhe_vB_MhS_535AP2_NC_028853: minor tail protein K; -; phage(gi971749610)     1.19e-102           MNEKLKQILIDYAKQCEPYEMCGFVVFNGQEKIFIACENIAEDKENHFEISADDFLKANQYDGIVALVHSHPDGKPFLSAMDRQTQLFSNLDFWLVCHDEVHEFPVIPPLIGRDFIHGKTDCYTLFRDFYRLAGIDFPDFERDDFWWEDGQNLYLDNMEKHGFERVFDEKRVQVGDVILMQVGADVPNHAAIYIGNQQVLHHSPKRLSKRDLYDGYWLKHTHSIWRFKEWSTLNFTAVLDSLELHSK
1466743..1467147                   PHAGE_Mannhe_vB_MhS_535AP2_NC_028853: tail assembly protein I; -; phage(gi971749612)     2.74e-36            MTVHFTPVLKGSKRGGVFSVILGAALMVASIFVPGAGLFGGLITKGAVFGMGATLALGGVAQLLTPQPKMPAINEKEKKQSTSFSNLSNMAAQGRMVPLAYGRIRCGSLVISQGVQTLDVNIVEKNQNTGFSKG
1467151..1472154                   PHAGE_Mannhe_vB_MhS_535AP2_NC_028853: host specificity protein J; -; phage(gi971749613)     0.0                 MGGRKGGGGHTPYEAPESGQSKQFVSIVEIVSEGQIKGLVDGVKSVYLNNTPLQASDDSYNFKNVEAQGRIGTQDQEVMEGFNTSEKEIAVSTQVKKLTPITRTITDRKVSRLRLTLGVQSLFHQNDKGDVYGSKVDFTVTIGERSHLVSISGKYSSQYLKQVEFGDLPPVPFQVKVERVNADSKSQRLQNNTIWASYTEIIETQFAYPNTAILGIRFDSEYFSSIPNRTYEIYGIEMKVPSNYDPFERTYTGFWDGTFKIAWTNNPAWILYDLMTNKRYGLGWRLGEFNVDKWALYQAAQYCDQIVPDGFGGQEPRFTCNAWLTDQRKAYDVINDICSIFRAMPVWNGREFTVVMDRPADPVWTYTNANVISGEFSYQYSAQKARHNEIHIEYIDADDSYERKIEVVSDDDLIRRHGLNVKKVTAFACTSRGQAFRTGKWILETERLETKTVTFAVGAEGLMHIPGDIIRVADCDYADTNIGGRVLDINGNKVTLDREIEISENSYFTYINSEAKHKDIRIVSKNGKEVMLESEPVGLAELGVWSLTTQEINVQLFRALTINEEEQGQYTIVALQHEPQKEAIVDNGAVFEPRETTLSTAGLDKVSHVNVQANGDGVALSFDYVVKHSAMVKYQIKLSKDGNFYKIYDDLTTPNHKFIGLPDGEYVAEIRAKNEQGQLSEAVTKSFNISFAVSELTTVSKVFGILLQWKNPVFANPNSAIEIWTSTDNQFENARKLVSLSYPTSEYLFSGLGVNEKHYFWVRMIDTANGNAGEFTKSVVGTSEKSGKKLVEYIQGQVTKSTLAKDLAQEITQIQATASEATDSAKMALSRIDSEATTRAEQIKQEGESIKASVRKEYEKNASAISNLEKTTQDHALQISTVHSKFNQLEIGGRNLLKHSEKLNKNWGKNGGVTLDTDHGIATLTANGRLVALSQVLIEDQVEVKDGKVVLSFDALSNKSGKLNLRLRRYTGSTHSDISAYVTVDSRDYKRYSVVFDYQKSEGQTRLSVEIVTYEKDGTVFNIKKPKLELGNIATDWTPAPEDVDVAISEVSADIIQHKQSQATVNKSTADKLDSLTARVGLSESEIQLIQKTASEKDKSFSTKLETLDSKVAQNTSGISDLKETKASKDEVASLARKELKSEWTDEVNATKLDLTSKITALEQTVSNENKSLAVKSETLEAKFNQLQIGGRNLLKQTRTLNSWNKNSGVTLDTDHGIAILTANGRLVALSQVLIEDQVEVKDGKVVLSFDALSNKSGKLNLRLRRYTGSTHSDISAYVTVDSRDYKRYSVVFDYQKSEGQTRLSVEIVTYEKDGTVFNIKKPKLELGNIATDWTPAPEDVDSTLSEVNASISSLKNTTAEKEKAFSQEVSTVKAEIVGAKALITSSSQAISSLDGKVQSMYTLKTETVAGGRKAIAGIVLGADGQTAESQVIIFANKFAIADPNSNALKTPFVISTHNGRSQVALAGDLIVDDSITGNKIQANSTITAPNINGGVVNGGSFTGGSIDIGNGNFTVDSAGNLTAKNGVFSGRLDGATGRFKGELEVTKLIGGGVIEQIVATMTKTGTRSVRYAYSVYHRDGDRTRYGTVYVPIYATTISIDPYPVDRYVKIGDELSFVLKANQAFTKKYERVGTYLQNNERATPVDPDKNLLIISYALSDTGTISFS
1472202..1472525                   PHAGE_Burkho_ST79_NC_021343: hypothetical protein; -; phage(gi509141645)             1.40e-07            MKYIEKTIEDSQTGANASYHELVSFTVDYNNSSVTSTTASYVSKKAKDGNKKALSFNSFYLNSVPERGESAHDWVLNQLVQSQPEDYQHDGQSVNPYMFAGGQVKND
1474530..1474575                   attR                                                                                 N/A                 CATGGCATGCAAGAGGTCGTCGGTTCGATCCCGATTATCTCCACCA
