# Supplementary material for: Comparative analysis reveals the Genomic Islands in Pasteurella multocida population genetics: on Symbiosis and adaptability
Source: BMC Genomics. 2019 Jan 18;20:63. doi: 10.1186/s12864-018-5366-6 (PMC6339346; doi:10.1186/s12864-018-5366-6)
Supplement: Supplementary file 9 — File S2. Detailed information on predicted phage of each strain (ZIP 5010 kb). [file 12864_2018_5366_MOESM9_ESM.zip › File. S2. Detailed information on predicted phage of each strain/CIRMBP-0749/phage_regions.fna]

>1	 174131-218509
TTAGAAGTCACGATAGCCACGAACAACACGACCAATCACAATCAAATCATTTGCTTCCTCCATGGTGAGT
TGGATCGGTTGGTATTCTCTCTTGTTATCGCTAATTAAAACAATTCCATTGAATGTGAGCTGTACCCTTT
TAACTAATACTGCACCTTTATTATTTAAGATAAATATTTGTCCATCAATCAATGTTTTGCTTGGGTGGTG
AACGATGATATCTTCTTCATCTTTCAATGTACTATCCATGCTATTGCCAAAGACTTTATACATACCACAA
TCTTTCGCTTTAAAACCTCTAGCGAGTAACCATGACTTTTCTATCTTGGTTTTCTTTATATTTGGGTAAT
CGCCATTTATACCACCATAGCCCGCCGTTACCATCACATCACGACAATCATCGATCCATTCAAATTCTCC
ATCCATCTCATCAGGTGACTCTGATTTTACATGCAAAATCCTTTCTGAAATGTCTTCCCCTGTTAATAAA
TAGTTAGGAGATACACCTAGCTCTTTAGCCAAAGTAATAATCATTGACGCTTGTGGCTCTGTTTGGTTTG
TTTCCCAATTTTGCAATGCAGATAAAGAAAGACTTAACTTTTCCGCCATAGCATTTCTTGAGATTTTTTT
TTGTTCCCTCAACTCTCTAATTCGATTTCCAATCGACGAGTTGTTTTTAAACTTAATTCGCATAACTTTA
AAAAATACCTTTTGATTTTTTAATGTTTTTAAAGTTTAAATAAACCTAATAATTTCAATTATATAGGGAT
AAAAACCTTTAAAACAATAAACAAACATTAATCAAACAACTTTAAAAAAAGTGTTTTTAAGGTTGAATTG
ATTGTTTTTATGGTTTATTATCCTCATTAGATTAATTAAGAGGGTTATCTAATGAGGACATTAAACGAAA
CTAAAAAAACAGCTGTTGATTGGCACCGTGAAGACATCAAAGCTGCATTAGCAAAAAAAGGTTGGTCATT
ACGCCAACTTTCTTTAAAGCATGGTTATAGCAATGGTAGTACGTTAAAAAACGCACTAGACCGCCCGTGG
TTAAAAGGAGAACGCATTATAGCTGAAGCTATTGGCGTCCCCGCTGAAATTATATGGGCATCGCGTTATG
AGCAACGTAACAATAAAAAATTTGCCGATAGATAAGTCTAAAAGAGGTTGTTTATGAGTACCAACAGCTT
AAAAACGCACTATTCAGCAAAAGAACTACTTGAATTAAGTTTATCCTGTTTACCTAATTCAGTGCAAGGA
ATTATTTATCAAGCTAAAAAACAAGGTTGGGAAAGTCAAAAAAGAGTTGCGCGAGGTGGTGGAAGTGAAT
TTGCACTTGCATCTTTACCAAAAGAAATTCAAAGCGAAGTTTATAGCAAATTTACTGAATCAATTGTTCA
ACGCAAACCAACCTTACCTGCAGTTAAACAAATCGATCTTAATAACATCACTTCTAAACAGCGTGAAATC
GCAGATGCACGCATGGCTTTGGTCGCTTATGTCCAAAATTTGGAACAAGTACAAAGTCGTGATGCTGCGA
TTAAGTTTATCTGCAACTCTGCTAAATCTGGGCAATTGCCCGATGAGGTGATGGCACTTGTTGAGCGTGC
TAACTGTAAGAACGGTAATAACTGTGGTCGTGTGCTTTCACATAGAACGCTCTACGGCTGGGTGCTGGCT
TACGAAAAAGCCAAAACACCAGAAGAACGCTTAAAAGCGTTAGTACCGAGCCAGCGCAAGGCAGATCGCG
TGGAAGATATTGCATGGTTACCTAATTTCTTGGCGATTTATCGCAACACTAATGGCGTCTCTGTTGCAGA
AGCTTATGTTGAGTTTGCCCATAAATGGCAAATGGAATTTGCAGATCAGCCACTCCGCCTTGCCTTGCTC
CCGAGCATTGACCGCGTACGTAGAGCTTTAAGCAAATTACCACGCCACATCAAAGAAATCGGACGTAAAA
CAGGCGCAGAAATGCGCGCATTGCAGACGTACGTTAAGCGTGACTGGTCTTGCTTGTTAGCTAATGACGT
CTGGGTCGGCGACGGTCATTCAATGAAGATGAAAGTGCAACACCCAGACCATGGTCGACCGTTTATTCCA
GAACTCACAATGGTAATGGATGCGCCAAGTCGTTTCATCGTCGGTTGGTCTGTCAGTCTTTCAGAAAACG
CTTTAGCAGTCGCTGATGCAATTCGTCACGGCGTGGAAAACCACGGCATTCCCGCTATCTACTACTCTGA
TAACGGGGGCGGTGAGAAAAACTGGATGCTTGATGGTGACATTACGGGGATGTTGCCACGCTTGGGGATA
AATCATCAAACAGGTATTCCAGGCAACCCGCAAGGACGAGGCATTATTGAACGTGTGAATAAAACAATCG
CACTACGCATCGCTCGTCAGTTTGACACATACCACGGAACGGGCGCAGACCGCGATACAGTCCGTAAAAC
CTCTACTGCAGTCATTTCGTTAGACAAAGCTATCAGAAAAGGCGCGACGGAATTAACCGAAAAACAAAAA
TGGGCAAAAGGCAAGTTACCAACATGGCAGCAGTTTATCGACGCAGTGCAAGTCGAGATTGACCGCTATA
ACAATCATCACATTCATAGAGAGATTGGCACAACACCAGCTAGAAAGCGGCGCGAACTGCTCGCAAAAGC
AGAGATTATTCATATCACTGCTGTTGAAGCAAGAGACTTGTTTAGACCAAGTGTTTTACGCGTTGCGCAA
AGAGGCTGGATTAACTTGTTTAACAATGTCTACTTCAGCCAGAAGCTATTAGATGTTGATGGTCAACAAG
TCCAAGTATCGATTGATATTCACGATCCAAGTTCAGTGATTATCAGACTCAAAGATGGCACATACGTTTG
TGAAGCAATGTTAGATGGCAATAAGCGTGATGCATTCCCAATGAGCTTAGTTGAAAAAGCACGTAAAGAC
AGAGCGCAAGGCAGATTAAAACGCAAGCAAGAGAAAGTTGATGAGATTAACGCAGAGCTTAACCCCGTTA
TTACGATTGAACAAAATAAAGGTGCAGAGCTGTTACACGGTTTGCGTATGAACGGGCTTAAAAAGAAAGA
AGAAGTGGAAGAAATTGCAGTATTTCCAAGTGATTTAAAAAGAATGAAACGTGCGTAAGGAATAAAAAAT
ATGAAAGTGAACAAAATAACAAAGTGTAACGAGCAGTTCAACTTAACAAAGTTGAGACATAAGAATGTAA
GTAAATTTGGGTATCAATATAAATTTAACCATTAAAAGAGGTAAGAAAATGAGACAGCAACTAGCAGACT
ATATGACAAAAAACGGCATGACGCAACAACAGGTAGCAAATGCCATCGGTAAATCTGTCGGTACAGTCAG
CCTGTATTTGCGCGGCGCATACAACGGTAAAGTTGAAGAAGTGGACCAAGCCGTTTCGCGCTTAATCGGT
CGTCACAACGACAAAGTGGTTGAGCGTCGCTTTAACAGTGAATTTGTATCAACCCATGCGGCAGAACGCT
GTTTAGACGCCATCGCGATTGCACATATTGAAGGTGAAATCAGCGTGGTTGTAGGTGCCGCAGGTTTGGG
CAAAACAAAAGCATTAAAACAGTATGTTGAGATGAACCCAGAAACAATTTTTATCGAAGTTGAGCCGAGT
TGTTCACCGAAAGTCTTACTGAAAACACTTTGCCAGCAATTAGGCATTAATGATGTCGGCTTAAATCACG
ATTTATTCACGCGTATCACAAACAAACTCGGTGAAGGTCGCTTGATTATCGTCGATGAAGCCGAGCTTTT
AAGCACTAAAAGTCTTGAGTATATCCGTCGCATTCATGATTTAACAAAATGCGGTGTTGTGCTTGCGGGT
ATGCCACGCTTGATTGTGAATTTAAAAGGAAAATATGGCGAACTTGCACAGCTATATAGTCGTGTTGGTG
TCTGTTGTGACCTGGGTAATGCACTTGTTGCAGAAGATGTTGCGTTACTTGCAGAAAAAGGATTGGGCAC
AGACGAATTTAACGAGCTTCTATTCAAAGTAAGCAAAGGTAACGCAAGACGTTTAAATAAGTTAATGCGC
GGTGCGGTGCGTTTAGCAGAACTTAATAAACGCACGCTGGACGAGGCGTTAATCAGTCGTTATGCAGAGA
TGTTAATTAATTAAAGGAGATAAAAAGATGGAAAGATGGTTTTTTATAAAAAGAGAAAAAGCTTACTACC
GCAAATGGACTAATAGAGCCCGTGGGTATGTAAAAGAAGTAATTGAATTAAAACAAAATATAAAAATGGT
TCAAGTAGGGAGAGTAAGTTACAGCTTTTGTGTGAGTTTAACACAATCTAATAATACCAATGAACAAGAT
TATATTGACGGATTGAGAGTAGTTGGAAATTGGCATGATAAAGCGTCATGGAAGAATGCATACAGTAAGT
TACGAAGTTTACTGCGTTATGAGCCAAGTCGATTAATACACTCACCGGAATTTAAATTAGCTGAATAACT
AAAGGACAGTAAATATGGGCGAATTATTGCAACGTGTGGCGTATGCGTTACGACGCGAAGGGGTTCAAGT
ATTACGTATTAAAAATGGGCGTTTCCCGACGATGATTATCTTAAATCCGAGTGAACGGATCATTAAAAAG
TCGGTAGAAGTCCGAGTTAATAACAACGGGCAACGTATGACGAAATACGTCGCCAATGAACAAGGCGTAA
GCCTGTATTGGTAGGAGGTTGAATGAAACGCCGTCAGATCTACGCCGTCTACCGGGGAGAGAAGAATTTG
GGTGACGGCACAGCGGAAGAATTAGAAAAAAAGTTAGCAATATCAAAAAAGAAAATTTATGCGCTTTGTT
CACCGTATGTGCATAAACGAGATAAAGGGCAACAGTTAGTTGTGATCAAACTAGGTAAAGAAGAGGTTTA
AATATGAGTAAAGTCGAAATGAACGGGCAAGTTTACTGGAAAAACATCAAAGGAAACTTAGTGCCAGATG
AGATGGTGAAAGAGATTGATAAAGAGCGTGACTGTTTAGTGCGTAATTTTGTTGAGCAAGCGATTGAAAA
GCAAAAAGAAGTCCGCGCTTTCAAAACACAAGTCTTTGATGATATTGGCGCATTTATTCAGCTTTCAGCT
GAAAAATACGATGTCCAGCTTGGCGGTCGGAAAGGCAATGTCACGCTGGTGAGCTATGACGGTGAATACA
AGCTGATGATTGCAGTGCAAGACCGCTTAACGTTAGATGAGCGTATTCAAGCCGCTAAACAGCTGATTGA
TGAATGTTTGCACGAATGGTCAGCAGATGCGCGTCCAGAGCTTCGCTCAGTCATTAATGATGCTTTCCAA
GTGGATAAGGAAGGTAATTTGAACACCGCGCGCATTCTTTCACTTCGTCGTGTAGAAATTCAAGACGAAC
GCTGGACTAAAGCAATGCAAGCAATTAGCGACAGTATTCAAATCGTTGATAGTAAAGACTACGTGCGATT
TTATAAACGCGATGAAAACGGCAACTATCAGCAAATCAGCTTAGATATGGCGAGGGTTTAATTATGTGTA
ATCACTATATCCCGACTATCGCTTTATTGATTCTCTACAGCTGGATTGCGTGGCTTATTTATCGCAAATA
AAACGCTTTTCAAAGCTCTTTTAACTTGTATTAAAGGGGCTTTTATAAAGTGTTTTAACAACAATAAGGA
GCAAAAAAATGGCAAAAAAAGCAAATAAATTAAGTTTTAAAGAGATCTCGCAACTCGCGAGTGAAGTTGA
GCGAGCAGGCGACTATAGCTACGCAGCTGAACTGTGGAGAAATGCAGCAGAGCTAGCAAAAAAGGCTGTT
AATAAAGAGTGGTGTGCGCGTCGTCACGCTTTTTTAACAAAGTGGGCATTGCGTTGGAAGGAGGCCGAAA
ATGGCTAAATATGTAGTGCGCTTATATTGCTTAGTTTAAGCAACAGTCGAAGCAGACAATATTGATGATG
TAACTGAGCGAGTGTGTGACTTGAATCAATTCGATATTAATCAAGTGCCACATCAAATAACCGAAATTGA
CGATGTGATGGAGGTCGAGGAACTATGACAAAACACGATATCGCACAACAGATTGTTGAAATACAAGAAA
TACTCGAAATCGCGAGAGATAACGTGATTGAAGAACGTCGCGCGGACGCAAAAGTGATTTTGCAACGTGC
AATTGCAGAAATTAAAAAAATCAACTGGCAAATAACACCAATAAATCAAATTTGAGGTAAACAATGGCTA
TTTATCTTACGCACTCAAACAGAGTGATCAATTTCCAAGAACCGGAAAAAAGCGATATTCATATGGACGA
TATCGTTCACCATCTCTCAATGATACCGCGCTTTGGGGGTAAATTAGACAGACATTACTCGGTGTTAGAT
CACAGTGTTTATGTTGGAATGATTGCTAAAACATTTTTAAAAGCGGATGACGAAACTGCGTTTGCTGCGC
TCATGCACGATGCGCAAGAAGCTTTTCTTGGTGACATCCCGAGTCGGTTAAAAAGTCTGCTTCCTGATTA
CAAGGCAATTGAAAAATCTTTTGAGAAAGTCATACAAGAAAAATTCAATATTAGCATGAGTGAAACGATT
AAAACTTTCGTGAAATGTGCAGATTTGCTCGCTTTAAAAGCAGAAAAAGAAGCGTTTATCAATACGCCGA
TTGAGCAAGAGTGCCATTGGCAATATTTGCATGAATTACCGCTTGTGCCGATATCACCGATTGATTTTTG
TGTAAATAGTAAAGAGTTGTTTTTTCAAGCCTTTGATTATTATAGAAAATAAGGTGAGATATGGAAAAAA
TAACTCTATCTTACATTGCTTTGGCATTAAAAAAACAATATGTCCCCGGTAAGGTGATTTTGAAGTGGAT
AAGAGATTACAGAATTAATCTTGCAATAAGCGGTAGATACACAATCTAGCAGGTTTTGATGTTGAGAGAC
TTAGAAGGGCAAGCGTTACGTTTAAAAGAAAAGCAAAGCGTTAAGGAAATGATGAAGATTATGAGAAAAG
ATATGGAGTGGAGATGAGTCAATCGAACGAAAAACTACTAAAAAAAATCAAGAAATTGTTAGCGTTATCT
AAATCTAACAATCCGCATGAAGCAGCTAAAGCGTTAGAGATGGCACAAAAACTAATGGCTGAACATAATG
TGAATAGCATTGATGTGGAAATTTCAGAAAGCGATAGCAAACAGAAATTTTCTCGCAAAACTGGGCAATA
TGTTCATGCGCTCGCCTCTTTAATCAAAAGAGTGTTTGGTGTTGAAGCATACTTTTCAAACCGAACTAAC
AATATTCCTGAACAAAAATTACATGCTGTTTTTTCGGTCAAGAAGAAAGACCTGTTATTGCTTCTTACTG
CTTTGATGTGTTGTATCGTCAATTACAACAGGCTAGAAAAGCATTTATAGCAACGCAAAGTAAGCGTTTG
AAGCGTAGTACATTGATTGCAAGAGCAGATAATTATTGCCTCGGCTGGGTTCATGGTGTTTATAAAACAG
TTCAAGACTTTGTTTTAACACAGGAAGAAAAAGAGAAAATGGAGCGATTTAAAAATCAATTACATAAAAA
AATGAATTTAAGGGAAGCTAAAACTCGTAAAGTTGGTGATACCAGAGAACGAAATGGAGATGAGTCTGGT
TTAAGGGGGTATCTAGACGGTAAACAAGTGAAACTGAATCGCGGTGTAAACGGACAAGAAACACTAAAAA
TAGCGCATCAATAAGACTAATCAAAGCAGGAGTAAAAAATGGATAAACACACAAGAGCAGCACTTGCATT
TGCTAGAAATGTAAAAGCAGAAAGAGGCGAAAAAACGGTAGAAATTGGCGAGTTTGAGTTAACTACATTA
AGACATGACAAGAAACGGCTAGATTTCATTGAAAAAAATGCAATAGATATTGTTGTTAATGGATATGGAC
TTAATGAATGTGAAATGTGGACACCAAAAGGTTTAATCACTTTTCCTGCGGCAGATACTGTGCGAGAAGC
GATTGATAATGCAATGGCATTAGCAGATAAATAAAACCCATTTTTCAGAAATTAAATATAAACAGGAGAT
AAAAAAAATGAGTAATGAAAAATATTTCTCAGTAGATGTATCTAATGACATTCATATTGTTAACTTACAC
GAAACATTAGAACAAGCTAAACAAAGTTGTTTAGATGGTGCAATCGAGGCTCATGATTTTGCAGATGACA
TGTGTGATCATGAAGATTTTGCGTCGAATGATTTGCCAAACGCTGTTTACGGCATTGTACTTGGAAAAGC
TGTATGTAAAGAAAAACAGTTAAGCGAAGAAGAAAAAGAAGACTACGGCTCTGATTTAGTGCTTGAAAAG
CCAGAGCTTGTTGAATTACCACAAGACAATAACTGGATTAGCGTGAAAGAGAAACTTCCAGAGGCATATA
CTCATGTTTTGGTTTATACGATTGCCGCTGAGACAATTTCTTTATTTTATGACGGAGAGAAATTTTTATT
TTATCCGTACACATATGGTCTAGAAAAAATTACACATTGGCAACCACTTCCAACTAAACCAATTCAATAA
AACCCATTTACAGCCCATTTCCCACAAAAGTGGGCTGAATAATGTGTTTTAAACGATGTTAAAAGGAGTT
TAAAAATGAAGTGTAAATGCCCCGCTTGCGGTGCGGTATTATCGCTTGATGTGTTATTACAGCATGAACA
AGCAAGCCTTGCAGTAATGTCTGCACTCTCGCTAAACGGTGATTTCGGCAGACTTGCTGTGCAGTATTTA
GGGCTTTTTAGACCAGAAAAAACGGCACTAACAATGGATCGTGTGGCAAAGCTAATCAATCAATTGTTAG
ATGATGTTAAAAATCAACGCATTCAACGCAACGGCGACGTTTATGACGCCCCGATTGAGTGTTGGATTGA
CAGTCTTGCTGTGGTTTTAAACAGTCGCCACAACTTAAAACTACCACTTAATAGCCACGGCTATCTTTAT
GAAGTGATGACAAAGTGGCAGCCGAGAAATTTGGTTAAAAATAGTCCCGTTCATCAAAATAATAATCAAG
TGACAGCAAATAAAACAAGCAAAGCCTTGCAAAATTTAGCGGAGTTTGCCAATGGATGAGGTGTGGTTAC
GAGCAACAGTCGCAAAAGGGTTGGCGGGGTTGGTAGTGCTAAGGCTACCGGGACAACCGCCAGAAGATAT
GATCACAAAAACGGCGGAGATTTGGATTAAAGCAATACTTCATCAAAAGATCTTTAATGGGTGGAATGAG
CAAGAGGACAAATGGCGAATCGAAGAAGCGTTTTTAACGCTTTATGCAGAATGCGACCGGTTTCCAAACC
CCAAAATGCTGTTAGAACGTCTGCCAAAACGCAAGGTTTTAGCCTTACCTGAGCCAAAAATCACAGTTTT
AACGGCAGAAGAACGAGAAAGAAACCTCACTTTTTGTCAACATTTTAGAAAAATATTAGGAGCGGCACGT
GTACGAAAATAGAAAAAGTATTATTGCCAAAATTCACATCGGTAAAAACACATTAAAAATGGATGATGAC
GTGTACAGAGCGTTTTTACAAAGCACTGTCGGCAAAACAAGCTGTAAAGAGATGAATATTGCAGAGCTTT
TAAATGTCCTCCGAGCGATGAAAGACAAGGGATTTGAGCCAACGGCGACCAAGTTTAAACATCAACGCAG
ACCGAAGCCCGCTGAGTATAAAGAGATGTATTTAAGAAAAATTACCGCACTTTTAACTGAACATCAGCTA
CCACAATCATACGCAGACAGCATGGCAAAGCGATCTTTTAAAGTTGACTTTGTTCACTGGCTAGACGTCT
GGCAATTAAAGAAAGTTATTCAAATGCTAGAAGTTTATAATAGAAGACAACAACGTGATGAAGAACAAAA
AAACACAATAGAATTACTAGACATCAGTGCTAAAAAGCAATAAATTAAGCCCCAACAACTCAACATCGGG
GCTTTTTTTATGAAAAAATTATTTATCTTAATCACTCTCAGCTTGTTCTCATTAGCTTCGTTTTCTATGA
CAGATAAAGCACAAAAAGAACTTGAAAAGGCACTCAAAGGGGACTATCAAACACTTAGAAATGTTGCGTT
TGCAATGGAGCAAGGCTCATTCGGACACGATAAAAATCTAGTATCAGCTTGCGCACTTCGTCGAGTTATT
CTTTTTGTTAATTCTGATAAAGCGGATGATACAGATTATGCAAATGAATTGATTACTTGTAAAAATATTC
ACGCAACAGAGAACCGACAAGCGTGGGAAATTGCATTAACAATAACTAAGTCATTATCTAACTAATAACT
AATAACTAATAGATTTATTAAAAGCCTCGCCAAATGCGAGGTTTTTTAATTTTTTTCAAAAAACACTCAC
TTTTTAAAAATCTCGTGATAGATTGCCGAAAAAATCGCAAGAAAGGGGGCGTTATGAGTACAGATATTGA
AAATGTTGCAGAATATTTACCCAACGTTGTACATGAAATGGTGAATATCGCAGGTTTTTCTGATGTTGAA
AAAATTATTAAACGATTCGGTGGTTCAAGATTTCGATTTTCAGACGGTATACATTATTTTCCGAAATTAA
AAGAGTTAATCGGGAAAGAAAGTGCAATCAAATTACGTACACATTTTCAAAGCGAAGAGATCTATATTCC
GCGCTGCGATGTTGCTTTGCGCGTATTGCGCAATCAGCGTTTAAAAGCCGATTTTGACTATTTAACGCAG
CGAGAGGGAAAATCTGGGCGAATGTCAATGCTTGAGATTTGCCATAAATATAAGATATCAGACAGACAAG
CGTGGGATATTGTGTACAGTCTTCAGCGTGAACCGAAAGCACAACAGACTACTCTCTTTTAAGAGCGGTG
TTGAAGTCGTTCACCGCTTTTTAAAATCTATTTTAAATCAAAATACTCTCAATAAATCACTTAATTTATT
GGGAGTTTTTTTATGGCTATTGAAAAAATCATCATCCATTGCGCCGCGACGCAAAACGGCGTGCGACTTG
CAAAGCGCGGTAAAACTGCGGCACAAATCATTGATGACTGGCATTTTGACGCGCATTTTCGGCGCGAAAT
CAATAACAAAATTGCGTTTAATCGTCATTTACACGCCATTGGCTATCACTTTGTCATTGATACAAACGGG
ATGGTTGAATCTGGTCGCAAAATAGGCGAAATCGGTGCACATTGTCGCGGTCAAAATCGCAATTCAATTG
GCATTTGTCTAGTCGGTACTGACCGCTTCACTGTCGCGCAGTGGCAAGCATTAGCAAATTTGGTGCGAGA
TTTATCACGTAAATACCCCAATGCCACACTGCACGGGCACCGTGAGTTTGCACGTAAAATCTGCCCGGGG
TTTGATGTCGCAGAATGGGTTGATAACGATTGTCAGCCTTTAGTTGAACACGTCATTATGGAGCTTGAAC
ATGAATAAATTACATCGTTTATTTGGCTGGTTACATACATATTTTCGTAAACCAATAAATACATGTCGCC
CCAAATGCTACAGCAAAAAAGCGTGGTCCTATCGTGTAAAAGGCAAGCCTACACTCGCACAACAACTCTA
TTTAAAAATCGGGGTGGTAAATGGCTAAACTCTCTGAACTTATCACAAATAGTGACGGACGCTTGTCAAC
CACGGGCTTTATTCAGTTTTTCGGCGCACTTCTAATGGCTGCAATTCTCATTTTCTGCGTCTGGCTTGAC
CGCGCTTACGTGCCTGAGCTTTTTATGACGTTTGCTATTTTCTGCGGTGGCGGTGCGGCAACAAAAGGCT
TCGCGGTTGCCGTCGAGCGTCGAAAAAATCGCGCAGGTGCGGAATGACTTTACAGCTAATTTTAGTCGCA
ATAGCGTTTTTTTTAGGGCTATGCGGCTATGTCATTTTCAAATTAAAGCGTGCAAATAACACAATTGACG
CATTATTGAAAGAAAACGCACAGCTTGAACAAGACAAAGCGATTGTGACAACACAACGAAATAATCAACG
GGAGCGTAAGCGAAATGAAGAAACGGCTAATCATGCTACTCGTGACAAGCTTATTGATAGCTTGCACAAA
TCGCACGACTTACGTGATTAACACCAGCTGCGACGGCTTTACATTAATTAAAGCTAGTCGCAATGATACA
ACAGAAACATTGCGACAGGTTAAAGCGCATAACGACACATATCGCGCAATCTGCGAGGTGAAAGATGGAA
CTGCAAATTAGCGGCGCAATGATTTTTAACTTTGTTGTTTCAATTGCTGTGTTTTTTGGTGGCGTTTGGT
TTAAACGACTTGATGCTGATTTTAAAGAGCTCAAAGCGGAAATTAACAAAATCAAAGAGAGCTATCAAAC
AAAGGAAATGGCTAATCACGTCAACAGTGGGTTTAGCAGTCAGCTAGACCGAATCTTTGACAAATTAGAT
AGTATTGAAGGGAAATTAGACAAAAAGGTTGATAAATAATGCGACAAAAAAATAAATCAACAGGTGAAAA
GCTTGATGCAATCTTAGATAAATTAGACGGAATTGCAGATAAAGTCGACAAACAAAACAAAGAAATTGCG
GATTTACAAAAACAAGTGCAAGCACTGCAAGCAGATTTAAGCGAAATGGCAAAGAAAAACCGCAATCAAG
CGTTGATTGCAGGTGGTATTGGCGGTGGCATTGTTGCAGTCGGTATTGAGCTCATTCGCTTGCAATTTGG
GGGCTAACTCATGGCATTTGATGAAAAAACACGTGCGCTGGTTCGTCGCTACTATGTGTTTGAGTTTTTA
TCGCTTGAGCAATCTGCAAGCAAAGCTGGCGTGTCATTTAATACCGCGCGACGCTGGAAGAAAGAAGCAG
AGAAAAAAGGCGATGACTGGGATAAAGTGCGTGATGTGCAAGTGATGGCGGGCAATGAGCTGACTGATAT
CACAAAAGGGTTGCTGTCAGGCTTTATTATTCAATATCGTGCAACGATGGATGAGATTCAAAACTCAAAT
TTAAACGCACAAGATAAAGTCGACCGCTTGTCATCGCTTGCGGATAGTTTTGCGAAGATGACGGCAGCAA
GTAAACGTATTCTGCCCGAGATTAGTGCTATTGCAACAGCGATGAAAACTATAGAACTGTTCGCTAATTT
GATAAAAACCAAGAAACCGCACTTATTACCTGATTTTATTGAGTTGCTAGATGAAATCAAGCCTTTGATT
GATAAAGAATTTAAATAATTTCAGTAAGTTATCTTGTATTTGCATTTTGTTAGTAGGTAAATAACAAATG
AAAATTAAAGAATTTGAAAAAAAACTCGAAGAATTACGTCGTGAGCTACAACGCAACATTGAGGCAAGCT
TTGAGGGGTGGACGGATGACCCTAAAAGTATTGCTACCCGTCGGCAGCAAGTGTTTGACCCTGTGGGTGG
ATTTGAGTTTTTTGTGCAGCAGTATTTTCCACACTATGTGCGCTCCGAGCATAAATCCCAACTGCACGAG
TATTTGTTTGAGCAACTGCCGCAATCGGTGGTAGAGCTAGAACGCTCTATTCGCCAAGCGATTGCCGCCC
CACGTGGTGAGGCAAAATCGACCATTTGTACTCAGCTTTTCCCACTGTGGTGTATGGTGCGTGGGCTGAA
AAAGTACATCATCATCGCAATGGATACTGAGACTCAAGCTTATGAGATGCTTGAGGCGATTAAGATGGAG
ATTGAGGCAAATCCGCGCTTGCACATTGATTTTCCCGAGCTTGGTATGGGTAAGGTGTGGCGCGCGGGGG
CGATTATCACTAGCCTAAATCAAAAGGTTGAGGCGGTGGGAGCGGGGCAAAAGCTGCGTGGTCGCCGCTA
CGGGGCATATCGTCCCGATCTTGTGGTGCTGGACGACATCGAAAATGACAAAAGCGTAGAAAAACCAGAG
CAACGTAATAAATTACACAACTGGGTCTTAAAGGCAGTTTTAAAATTGGGTGCAGCGGGCGAAAAGTTTG
ACGTAATCTATGTGGGGACAATCTTACATTACGATAGTGTGTTAAGCCGTATCCTCAATACTAAAGGCTG
GAGGCGGGTACGCTTTAAAGCTATTTTGCGCATGCCCGACAATATGCACCTGTGGGATCAATGGGAAAAT
ATCTACCTGAGCGAAGAGGGGGACGATGATACCCTCTCTGACCTGTTTTATAAGCAACACAAAGCGGAAA
TGGACGCAGGCGCGGTGGTCTCTTGGCTGAGGCGCCCGATTCTGCAACTAATGAAAATCCGTGCCAGTGA
CGGGCACTCTGCTTTTGACTCCGAGTATCAAAACGACCCCGTTAGCGGTGATGATGCGATTTTTGAGAAC
AGCATTCAATATTGGACGGAATTGCCGGCTAACCTGATTTACTTTGGCGCACTTGACCCAAGTCTTGGAA
AAGCGGGCGCAAGCCGTGACCCTTCTGCGATTTTAGTCGGTGGGTATCATCGTGAAACAGGTAAACTCTA
TGTCATTGAAGCGCAAGTAAAAAAACGCTTGCCTGATTTAATCATTGAAGATGTGATTCGACTGCATAAA
CAGTACGAGTGTCAGCGCTGGTTCGTTGAAACCGTGCAATTTCAAGAGTTTTTGAAAGATGAGCTGGTTA
AACGTTCCGCACAGCGCGGTTTGCCTGTCCCTGCCACGGCAATTAAACCTAATACAGACAAAATGCTACG
CATTGAAAGCCTGCAACCGCACATTGCAAATGGTTTGATTTTATTGCATAGATCACAAGCAACTCTAATT
TCACAATTGCGACATTTCCCAAAAGCAGACCACGACGACGGACCTGATGCGCTAGAGATGTTGTGGAAAA
ACGCAGTAAGCAGCTCTGCCCCGATTGAATTTATGACAATTGACGGCGATTTAGGGCGTGATGAATTTGA
TGACAGTGATTTATACAGTATTTGGCGGAGATAAAAAATGGCGAAGAAAAAGAAAAAATTACAACAAGTG
AAAAAAGTACAAGTTGGCTTAGATACACAAACAAATGAGGCGCGTGTCACGGAGACAGGAAGAATTATTT
CTGATCACCCTAGTAATAAAATTACCCCAGCAAAGTTAAAAGGGATTTTAGAAGACGCTGAAAGTGGCGA
TATTACTGCGCAACATGAGCTCTTTATGGATATTGAAGAACGCGACAGTTGTATTGGGGCAAATATTCAA
ACCCGCAAGCGTGCGATTTTAACGCTTGATTGGCGCATTGCAGAGCCACGTAATGCCACACCGCAAGAAG
AAAAACTGCAAGTCGAAATTGACGAGCTTTTCTATCAATTCCCAATGCTAGAAGATTTGATGGTGGATAT
GATGGATGCGGTAGGACATGGTTTTTCGGCGTTAGAAATTGAATGGAAGCAAGCTGAAGGTAAATGGATT
CCAGTTAATTTTATCGCATGTCCGCAGTCGTGGTTTAAGCTAGACAAGGACGATAATTTACTGCTCAAAA
CGCCAGATAATCAAGACGGTGAGCCCTTACGACAATACGGCTGGGTAGTACATACCCACAAATCAAGAAC
GGTACAGCTTGCTCGCATGGGCTTATTTAGAACGCTCGCATGGCTTTATATGTTTAAACACTACTCGGTG
CATGATTTTGCCGAGTTCTTAGAACTTTACGGTATGCCGATTCGTATTGGTAAATATCCGTTTGGCGCAA
CAAATGACGAAAAACGCACATTATTGCGTGCGCTTGCTCAAATCGGACATAACGCAGCAGGGATTATGCC
AGAAGGAATGAATGTTGAGTTGCATAATGTGACAAACACTACTGGCTCGGCTGGAAGCAACCCGTTTTTG
CAAATGGTGGACTGGTGTGAAAAGTCCGCCGCACGTTTGATTCTAGGGCAAACATTAACAAGCGGTGCAG
ATGGTAAAACTTCAACTAATGCCCTTGGACAAGTGCATAATGAAGTCAGACGTGACTTGCTTGTGTCTGA
TGCTAAACAGATTGCACAAACTATTACACAACAGATTATTCTGCCATATCTTCAAATTAACATTGATCCG
AATATTTTGCCTTCTCGTGTGCCGTATTTCGAGTTTGACACGAAAGAATACGCTGATTTAAGTGTCCTAG
CGGATGCCATTCCTAAGCTTGTGAGCGTAGGAGTGCGCATTCCTGAAAATTGGGTGCGTGATAAAGCGGG
CATTCCAGAACCGCAAGAAAATGAAACGATTTTAAGTGCGGTTCAACATGATTTTAAAACAGACTTAAAC
GATGTTGAAAATCCGAAAAAACAGACTGCTCTCTCTGTACAAAATCACGTGACAGGTTGTCAGTGTGATG
GGTGTCGTGGTGTTGCTTTGTCGGCAAACACTGACAGTTCTACTGCACAGGGCGTGCTAGATGGTGGACT
TGCGCAAGCATTTAATGAGCCTGATTTTAATAAACAATTAAATCCAATGGTAAAGAAAGCTGTTTCGGTA
CTTATGGCATGTGACTCTTACGATGAGGCAGCAGAAAAACTCGCTGAAGCATACCCAGAAATTTCAAGTC
ACGAACACGAACAGTATCTCGCTAATGCGCTGTTTTTAGCTGATTTACTTGGAGGAACTAATGTCTAAAC
CGCTTAGTTTTCTATTCGGACTTGAACCAACACAAGCCATTGAGTTTTTACATAATAAAAAATTACTTGC
AACGAAAGTGTTTAAAAAATCACTGCATGATAGTGCCATCGCAAGAGCTACAACAATCGCGAGATTATCT
AGTCTTGAGATGACGAATGATATTTATAAATCAATGGAAGTTGCCAAGAAAGAGGGTAAGAGCTTTGCAC
AATGGAAAAAAGACTTGGTAAGTGAGTTTGAGAAAAAAGGCTGGGTATTCGGGCATGATAAATCTATCAG
TCGCGGTATCGACGGAAAACTGTTGGCTGATCCGAAAACAGGTGAATACTTTGGTACACCTCGTCGACTG
AATACAATTTATCGTACAAACGTGCAAGCCGCATATTCTGCGGCGCGCTATCAGCGCATGATGGATAATA
TTGATCATCGCCCCTACTGGCAATATTCCGCTGTCGGCGATGAGCGTACACGACCGTCTCATCTTGCACT
AAACGGTCGAATTTATCGCTATGATGACCCGTTTTGGTCAACATTCTACCCACCTAATGGGTTTAATTGT
CGCTGTGCGGTGATTGCACTTGGTGAACGTGATTTAAAGCGTAAAGGGCTAAATAAACCCGACGATAGCA
GTGAGTTTCTTGTGAAAGTTAAGCGACCTGCAGATAAAAATGGTAATCAAGAAACAACTGTCGGTTTTAA
ATTGCCGGATGGGTCGATTCGTGTGACAGATAAAGGGTTTGATTACAATATTGGGCGCTTAAATTATCGC
CCTAATCTTGATTTATATCCTGAAAAGCTTGCTCATCAGTTTGCGAAAACGGAAATGCAAGGAGCGGAAT
TTAAGCAAGATTTTTTAATATTTCAACGTCAATTTGTGAAAATTAAAAAACAATTGGGTGTCGATGATAA
GCTCACGGCTGAACAGATGTTCAATGTGCGAGATAAGTTAAGTATGAATTTTAAATTTACTGCCGGTGTC
TTATCAACGAGTTCTAAACGCATGTTAGAATCAGATGTGGCAACGGTTTGGTTTTCCGATGACTCGTTGA
TTAAGCAGTTAAATAGTCGGGATGGTCAGGACTTTGATTTAGACGATTATGCAAATATTCCTGATTTGAT
TTATACGCCCGATAAAATCATCAAAGAGGCAACAGCATATCAATTCTATAAAGAGATTAAAGGCAAAAAA
TTACTTGTTGTCTTGAAAGTTTTGCATGATAAAAATGAGATTTTTATTCAATCTGCAAGGAGAGTCAGTG
AGAAACAATGGAAAAAAGCATTTAAGAAATAAGCCGCTAGGCGGGGCTCGAACCCACCGCACACAGTCCC
GAGTTTACACTCTTCGCTTGCGATATCGAGATTCATCGCTTTTCTAGCGGCAGAGTCAATATAACGCTAT
TTGATGATTAAATCAACAACACAAGGGTAATTATGATTGATGTCGATATTAATGATGTAGAAAAAATTGA
AGCTGTGTTATCTGACATTGCGCATAAAACGCAAAACAGAACAAGTTTAATGCGTAGTATTGCGGGCACC
ATGGAATCGGCAGTGTTGCAAAACTTTGACGAGGGTGGTCGTCCGAAATGGCTTGGCTTGAAATACAGAA
AAGGCACGCCGCTGGTCGATACTGAAAATTTAATGGGAAGCATCACCAGTCGTTACAATAATGATTCTGC
CGAAGTTGGTACAAATGAACCGTATGCGGCTATTCATCAGTTCGGCGGTATGGCAGGTCGTGGTCGTAAA
GTGAAGATTGAAGCCCGTCCGTTTCTCATTTTAACGCAACAAGACAAAGACGACATCTTAGAAGATGCGC
AGAACTATTTTAGAAGTATTATTGAATAGCTAAAAATACCCGCCTAAATCGCGCATAGCGCGATTTTTTG
TTTTATTTGTACAATTTATCATTTAAATGTTTTTAAAAAGAATTAAAGGCGTTTTAAAAAGTTTTAAAAA
TGGTCTTGTCTTTTATTTCATTCCCAAAAATCACTTCATCACAAAATAAGCCATGTTGAAGTCGCTCACC
TCTTTTTAAATTACGCCATCCTTTATTCTGTAATCCTAGGATTTTTAAAGAGGATGACGAAATGAAACTC
ACTCTCGCAGCTTGTAGCTTTGAAATCAATAAAGCCAAATACGGTCGTATTCAGCTTTTGCCGTACGGCG
AGTTTAGAGCAACAGACGGCAGACCAACAGATGTGGAGGCTTGGTATGTAACAGATACAAACGGTGCAGA
TGTGGTTGCGCTCGCAAATTCAAAACGCAACCCCCTTCCAATCGACTACGAACATCAAATTATTCATTCA
CAGAAAAACGGCAAAGAAGCACCGAGCGCGGGTTGGATGGAATATCTCTATTTCACCCCACAAGGGATTT
TTGCTGATGTCCGCTGGACTGATAAGGCAGCGGAATATATCAAAAATGGCGAATATCGTTATATCTCCGC
AGTGTTTGCTTATGACACTGAGGGCTATGTTCGCAAAATCTTTCACGCAGCACTCACGAATACTCCTGCA
CTTGACGGCATGGATGAAGCAATGGTGGCTGCAAGTGTTCAATTATTAAATGAGGAAGCACAAGAAATGG
ACAAAGAATTACTTGCAATGCTTTGTTCTTTATTCGGTGTTGCATCTGCGACTGAAACCGAAATTAAAGA
AAAAGTAACAGCACTATCACAAGCGAAAGGTGAGTCAAAAGTGGTGTTATCTGACGTGTATAGTGCACTT
AAAGAAAAAGAGCAATCCGTTGCAGCATTGAGTGAGAAAGTCAATGCGTTTGATCCGTCAAAATATGTGC
CAGTTGAACAAGTTGTTGCACTTCAAAACGATTTTAACGCATTCAAAGATGGTGTTGAAAAAGATAAAAA
AAGCGCACTTATTCAAACTGCATTATCAGAAGGTAAGCTTGCACCTGCTCTCAAAGAATGGGCTGAGGGT
TTATCTGTTGAAGCGTTAACTGGTTATTTAGAAAAAGCAACACCAGTTGCTGCATTAAGTGGTGAACCTC
AATCAAAAGGTGATCCAAATAACAACGTTGTTGCGCTTTCCGAAAGTGAGAAAGCTGCTGCAAAAGCTCT
CGGGATGAGCGAATCAGAATTTAGAAAAGCACATAAGGAGATCAACTAATGGCATTTAAAAAATCAGATG
TGTTAAATCACATTAATGAACAATTTAAAAAAGACTTCGCGGCCGGTCTAGGCAAAATTGCCCCGCAATG
GCCTGAAGTTGCAATGGAAATCGGATCTAATACCGACACCAACACCTACGGCTTTTTAGGCGATTTCCCA
AAAATGAAAGAATGGGTCAGCAAGCGCCAGATTAAAAATATGCAAGCCCAAGGTACTAGCATTAAAAATA
AAACTTTTGAAGCTACTGTTCAAGTTCCACGTACTAATGTGGAAGATGACCAAGTGGGCTTATTCCGACC
AATGGTGCAGCAAGCGGGACAATCGGCAGCAGAGTTGCCAGATGATGAGGTGTTTGCACTGTTGAAAAAA
GGTGAAAGCACGCTTTGCTATGATGGTCAAAATTTCTTTGACACCGATCACCCTTGCTATGCAGAAGTGG
ACGGTACGGGCGTTAATACCCAACAAAGTAACTTGACCACTGGTTCTAGCGGTGGCAAGCCAACATTCTA
TTTGTTGGATACCACTAATGTGATTAAGCCATTTATTTGGCAAAAACGCACAGCACCTGAAATTGAGACC
AAGTTTGACGCATCAAGATCCGACACTGTTTTTATGGAAGATGTGTACATTTGGGGTGTGCGTGCTCGTG
GTGCTGCTGGCTTTGGTTTCTGGCAGTTAGCACACTGTGTTAAAGACACTGAATTGACTGCAGAAAACAT
TATGGAAGTTGTGGCAAAAATGCAGACACTAAAAGGCGACGGCGGTAAGTTATTAAATATCCGACCGAGC
GTTATTTTGGTTCCACCTGCATTGGAATTTAAAGCCCGCCAAATCTGCGAAGCAGAAGTGATCAATGGCA
CAACTAACGTGTTAAAAGGTCGCTTGAAAGTGATGGTGTCGTCTCAAATCCTTTGACTTTTAATAGCCCC
GCTTGTGCGGGGGTGGAGGAATATATGTCAAAGAACAAATCTAAAAAAGAAACTGCAGACGTGAAACCGG
AAGACGTGAAACCGGAAGACGTGAAACCGGAAGACGTGAAGCAGGAAGATGTCAAGCTGGAAGATGTCAA
GCTGGAAGATGTCAAGCCGGAAGATGTGAAGCCGGAAGATATGAAACCGGAAGATATGAAACCGGAAGAT
ATGAAACCGGAAGATATGAAACCGGAAGACGTGAAGCAGGAAGATGTCAAGCTGGAAGATGTCAAGCTGG
AAGATGTCAAGCCGGAAGATGTGAAGCCGGAAGATATGAAACCGGAAGATATGAAACCGGAAGATATGAA
ACCGGAAGATATGAAACCGGAAGATATGAAACCGGAAGACGTGAAGCTGGAAGATGTCAAGCTGGAAGAT
GTCAAGCTGGAAGATGTCAAGCCGGAAGATGTGAAGCCGGAAGATATGAAACCGGAAGATATGAAACCGG
AAGATATGAAACCGGAAGATATGAAACCGGAAGATATGAAACCGGAAGATATGAAACCGGAAGATATGAA
ACCGGAAGATATGAAACCGGAAGACGTGAAGCTGGAAGGCAAAGGCTACTTAGAAGCAATCCATCCGGTT
GCGTTTGATATTCGCTTAATGTCGCATCATCCGCATGAAAGCTACGGTCGCTGTGGCTATCGTTTTAACA
AAGAAAATGCGGTGCGCATTCCGGCTGAAGAATTAACCGGTGAGCAAGTATCTCGTTTATTAGATGACCC
GTATTTAGAAGTCGCCCCAGTGACCGAAGAGGAATAGTAATGTACGCAACAATTAACGATTTTATTTCGC
GTGTCGGCGAATTCCAAGTTATGGAGCTCACTGACCGGGAAAATATTGGCGAAGTCAATCAGGCAGTTTT
AACTATCGCTTTATTAGATAGTTCAAGTCAAATTGATGGCTATCTAGTGGGTCGTTATAAGTTGCCGTTA
AAAACTATTCCGCAAAACCTCACTCGTATTTGTTGTGACTTAACACGCTATCGTTTGGCGTCAATGTCTG
ATGTATCAATCACTGAAGAGATTATCGAACGCTATAAGTTAAGCCTGCGCGAATTAGAAGGCATTGCGAG
CGGCAAAGTATCCCTTGGTATTGCAGAAGATGAGCAAGCAAGCACGGGAGAAAATACGGTGATTTTTACT
AACGTAGCAAATCGGGTATTTAGTCGTGATAACGAAAATTGAGAACGCGCTTGTTGAGCGATTAAAAAAA
GGCTTGGGTAAGCTTGCTAATACGGTCAAAAGCTATGGCGGTGAGCTCGATGATGAAAGTATCGGTACTG
CAAGATTGCCAGCAGTGTTAGTGACTTATGGCGGTTCACGTATTGAGTGTAAAGACTTGCGACGTCGTCG
TCATAAATCAACTGATACTTTTGTGATTATTTTAGCTGTCCGTTCATTAAAAAGTAATCAAGTGGCGCGC
CAAGGTGGTGTAGATAGGCGTGAAATTGGTGTGCATCAACTGATTTCAGCAGTGCGTCGGTTGCTTGATG
CGCAAACACTTGGAAATCTGGTCTATCCGCTTAATCCAAAGCGAATACGCACGATTTTCAATAATGCGCA
ATTTCGTAGCGATAAAATCACGGTGTACGCAGTGGAATATGAAGTCAGTTATGACGACCTACCGCCACTT
GAAGACGGGTTATTTCCAGAGGCGACTTCTGATAAAACTTCACCGGATTATGTCTTTAACGCGTATGAAG
GCATGTTATCTGAACAACAGCCTATGCTTGAGCAAGTTGTCGGAAAAATTGTTGACCCAACGACCAAGGA
TTTTGTTGAATTTAACGTAGAAACTCAAAAAGGATAAAACATGAAACGATTTTTTGCACTGATTATGATT
GCTTTCTTGCCAGTTCATGTGATGTCGGCAGCAAATATGGCTCCCATTATTGCGGCGGCAGCAACGACAG
GTACACGCAGCAATCAAGAAAACGATAGAGATAAAGCAGATTCTCAAGCACAAATTATTGCTATCACACA
AGGTGGTTTGACCGTAGATGCAGACTCGGGGCACGTGATTATTCGCTGTCTTTGGCAAAAAGGTGGGCTT
TGTAAAATTCGAGGTGGAAAAGAGGGTGAAGGGTTTATCAGTCGAAGAACCGATCTCATTTTAACACCAC
AGGAATTTGCAGAACGGGAGGGGTATAAAAAAGTGCATCGAATCACATTATTACCGCTTTATCTGGATGT
CAGTAAGGAGTAAATATGAAAGTCAAAGCGGCTGTGGGAGTTAAAGTCCCACTTGAGAATCAACCGCTCG
CATATATTGAGCAAGAGCCGGTTGAAGTTGAAAACACAATTTACTATCAACGTCGCATTGCAGACGGTGA
TTTAATCGAAGTAAAGGGTAATAAAAAGGCGGATAAATCATGACAAATATTGAATTTGACAAAATCCCAA
CATCAATTCGTAAACCCGGTGTTTACACTGAATACAACCGCAGAAATGCGGTGAGCACTTTACCGACAAA
TGAACAGGAAGTGTTAATTATCGCTCCGATGGTAAGTGACAGTGCAGAATTTACTGCACCAGTGCGTATT
TATTCTGATTATGACGCAGAACTGGCATTTGGCGCAGGTACTTGGGCACATCTAATGGCACGCGTTGCGA
TTCAAAATAACCCACTTTTACGCTTGTCTATCATCGGTTTGAAAGATAATGAGGCAGGTGTGGCGGCAAC
AGGGACATTAACGCTTTCTGGTACGGCTTCAGCTATCGGTTATCTTTCAACAACAATTGCAGGCGTGGAA
TATAAAGTTTCTGTAGCGAAAGCAGAAACCGCAAATGCGGTGGCGGCACGTTTAGCAGCAGTGATCAATA
TCTCGAATACCTGTCCTGTTAATGCGCAAGTTTCAGACGGCACAATTACACTCACAGCAAAATGTAAAGG
TGAAATCGGCAATGAAATCACATTAAGTGCAGCAAGTTATACATCAAGTATGACACTCACTGCACAAGCT
TTGGCAAGTGGTGCTAACAATGCTGATATTGCAAAAGCACTAGCCAGTGTTGCAGGGACGCATTATCACG
TCGTTATCTCCCCGTTTTCTGATGAGAAAAACGCAAAAGCATTAGTCAATCACTTAGAAACGGTGTCATC
TCCACTTGAGAAAAAACCGGCAATCGGTGTGATTGGTTGGCGCGGTACAATGGCAAGCGGTACGACATAC
ACCAGTAAAATTAACTCGGAACGTGTCACTTGCGCTTGGTATAAAGGGGCAATTGAGTCTAATGCGTTAA
TTGCGGCTGGCTACGGTGCGGTGATTGCAGGTGAAGAAGACCCAGCAAAACCGCTTAATACACTTGAAAT
TAAAGGTCTGACGACAGTTGATGCCACGCAAACCCCAATTTTAACTGAAGTAAACCAAGCTTTATTTCAC
GGTTTAACACCGGTTACGGTTGTTAATCATCGTGTGCGTATTATGCGTGCGATTACGACGTACACGAAAT
CAGCAACAAATACGGATGACCCAAGTTATTTAGATTTAACCACAATTCGCACGCTTGACTATACGCGCAA
AGCACTAGAACAGCGTATTGAGTTGCGTTTTCCACGCTCAAAACTATCTAACCGCACGCCACCGAAGGTA
CGCTCAGAAATCTTAGATGTGCTTTATCGCTTGGAAAATCTTGAAATTCTGGAAAACGTTGATTTGCACA
AAGCAAAACTGTTGGTGCAACGTAATCAACAAGACCCAAATCGTTTAGATACGGTCATTCCAGCAGATGT
GGTTAATGGCTTGCACGTTGTTGCAAACCGCATTGATTTAATTTTATAGGGGGCATAAATGGCTAAAGAA
TTTGCCAGTCTTGGCATTATTGAAGTCGATGGGTTAGAAATCGACTTGACGAAGTGTGACGTGCGTGTGA
TTACCGGTCGCAAGCCAGTTAAAACAATCAATCGTAAGGCTCGCGTGAAAGGCTTTGCGAAAGGCATTAC
TGAATATACCCTTTCTTTAACTGTTGCCGTGCCACTAAATAGCCCAGAACCAGACTGGGATAATGTCGAT
GACGCTAAAGTCACAATCGAAGAAGAAAACGGTCAGCGTATTTCGTATCGCAATTGTTTTACGACGGAAG
TTGGGACAAGCTATACCGTCGATAATGAAGAAGTGCGTGATATTCAAGTGGTAGCATTAGACAAGGTGAT
TGAATAATGCAGGGACGTTTATTGTTAGGCGTGCTGTTTAACGGCACGCGATATTTCGATTTTAATGTGA
AAATTCTCACCCTTGGGCTTGAGTGCCAAGCGTTAGAATGGATTGAAGAAAAGGGACTTGCGAAAGATGA
ACTAAATAAAGCCGAACAAACGCTCGTTGACTTGGCTTATTTATGTCAGCAGTTAGAGATTTCAGGCATT
GATAAAGTATCTTTAACGCCTGAATTTTTACTCGATAATCTCTCAACAGATGATTATGTCTTAATCACAG
ATTTAATCGGTCAATTAAGAAAAAAGTGCATCGACGCTGGGGAAAACCAAGTTTTAGCAACAGCGTAATA
AAAAAACTCACTCTACCGCAGGTATATGAGAATTACCGAAGTGCGGTGGTTTTATTGAGTAAAATTGGCT
TTAACGCACAGCAAGTCTGGGATATGTCACATGCAGAAATTAACGCGTGGATTGAAAGTTATTTAATACA
ACATGGTGTTAAGAAAAAATCACTAAGAAGTGATGAGACGGTGACAAGTTATGTCTTCCGCCGTCGTAAA
AGTCAAGAAAAAAAGGGGGCGTAATGCCCCTTTTATTTTGCATTTAAACAAAGTTTAAAAGAGGTTTAAA
GATGTCAAGTTTAAATCTGTCGTTGATGTTAAAAGCGCAAGATTTCGCCAGTCGCACAGTGAAATCTATG
CGTGATAATGTCAATAAATCAACGAAAGACATTGAGAATCAAGCCAAACGTTCAAGTAGCGCGCAGCAAA
ATGAAGTGAGAAAAACGGCGCGACTAACAGAGCAAGCTTATCGACAAATTCAACAACAAGCTCGAACGAC
TGCGACAGCACGCGAACAACTTGGCATGCGTAGTGAACGGTCAATTCAAAATGAGATTTTACGCACAGAA
CAAGCATATCGTCGTTTGAAAAATAGCGGTACAGCGTCGACAAGAGAGCTTGCGCGCGCAACAGAACAGC
ACAAGCGACGAATTGCAGAGCTGAATGCAGAAATGGGCAAAATCGCCACAGGTCAACGCTTGGGGAATAT
CGGGCGCGGTGTGGCGGGTGCTATTGCGGGTGTGACAGCAGGCGCAATGGTATTAGCTCAACCGATGAAT
AAACAGATGACTTACGACAGACAACTTGCGATGGTGTCCAATACGGCATTTTCAGAGCGTGATGTGGACG
GGAGAATTGCAGGGAAAAAAGAATTACACAGTGCGGTCAAAAACGCGGTAGAGACGGGCGGTGGCACAAA
AGAAGATGCATTAAGTGCGCTTGATACACTACTCGCCTCTGGCGCAGTATCTGCTGATATTGCAATGAAG
TTATTACCGACACTACAAAAAGGCGCGGTGGCAACTGGGGCAAGCACGCAAGACTTATCAAAAATTGCGA
TCTCCGCAATGCAACAATTTGGTATGAGTGAAAATCAAATCGGTGAAGTATTAGACAAAGCAGTTGCAGC
AGGTCAAGCGGGGAACTTTGAGCTTGCCGATATGGCACGCTGGTTGCCTCAACAAATGGCAGCAGCTAAA
TCAGCAGGCTTAAGCGGTATGAGTGGCTTTGAGGCGTTGCTTGTGGCAAACCAACAAGCTCGAGTAACTG
CGGGTACAAGTGACCAAGCTGGTAATAACTTGGCTAATTTGTTGGCTAAAATCACATCTAGAGAAACAAA
TGATCGTTTTGCAAATTTAGAAATCAAGGACAAGGACGGTAAAACGCACGGTGTTGACTTCATTAAGTCG
ATGGAAGCACAGAAAGTTAAAGGGAAAAACTCAATTGAAGCGTTCATGGCGATTATGGATCAAGTGATTG
GCGAAGACAAAAACTATAAAGAATTGCAAGAAAAACTGAAAACAGCCAAAAAAGAAGATCAGAAAGCCTT
GCTTGAGCAAATGACAAACTTAGTTGAAGGTACGGCAATTGGTCAGATTATTTCAGATAAAGAGGCTCTG
CTTGCGCTAATCGGTATGCGTAACAATGTGCAACTCGGGCAAGAAGTGAAAAATAGCGTGATGAATAGTG
CGGGCGCGGTTGAAAGCTCGCACGCTGTGATTGCTGATACAAATGACTTTAAAACCGAACAGCTTAAAAA
TAGCGCAGAGTTTGCGCAAATGGAAAGCTTAAAAGGGTTTAACAATATGATTGGCGATGTCAGTGCTAAG
TTGACAGATTATGCCTCACAATACCCGGGACTAACGACGGCGATTGCGGGGGCAACAACGGGTATTGCCG
CATTAAGTGCGGGCGCACTTGTGGCGGCTGGCTCATTGCGTTTGCTGGGCGGTAGTACAGGCTTAGGTTT
AGGGGGAGCATTAGGTGGATTATCTAAAGGTGGCGCGGTTAAAGGTGGGTTGTTTAAAGGCGGCAAAGTG
GGCAGTTTATTAAATGTTGGCTCTCTGGCAGTCGCGGGGCTTGCGATAGCATCAGATAATCACGATGACT
ATTTTGCACAACAAGAAGCAATCAAAGAAAAACGTGAGAAAGCGCAAGAAAAAGCGAATATCGCGATGAG
CGGGCATTCTGTCAATAAATTTCAATACACGCCGACAACGTCATTTAAAACATCAAATGTGAACTATCAC
GGGGCTTATGCAATTGCTGATATTCAACGCAATCAAGCGATTGCAAAGGCTAGACTTAATCAAGGTACAC
TAACACAAGCACAATATGATGCGCGAGTAGAAAGTGGTAATGCACGCATTGCAGAGCTGACACAAACAGA
CTTACAGCAATTCGGCAATCAGATTCAAAGCGGATTAAAGCAAGCAGTAGAGAATCAACAGCATACGATT
CAAACGCACATCACAGTAGAGCTAGATGGGCGTGCCGTGGCTGAAACCGTATCAGAAAATCAATATAGAC
AATTTAATCGGGAGTAACTATGAAAGGTTGGACTATGCCAGTACAGCGTGCGTCATATCGCGGTGTGCGC
TTTGATGTGTTTAATATTGAAGACAGTGTTGAGCGTGCCGTGGTTGAACACGCTTACCCGTTTGTGAATG
GCGCAGATATTGAAGATTTAGGCTTAAATCCGCTTGAAGTGAGACTTAGTGCAGTATTTTATGGTGAAGG
GTATTATTCAGATTTTAAAAAGTTTTTAGAAGTACTCAAAAAACAAGGGGCGGATGTATTAACACACCCA
ATTCGGGGGCGTTTGCAAAATATGATTTGTACGTCTGCTAATTTCTACCACGACGCAGAATATACCGATT
ATGTCACATTGAATTTAATTTTCCGTGAAGCAACACCTGCTAAGCCGATTTTCTTGTTTAATAACGCCCT
ATTTGGCTTAATTGATGACTTTTTATCAGCAATTGAGGATTTTATCGATGATTGTTTGGCATTTTTTGCT
GAAGTGATGGAGGGGATTAGTTTAGCGGCGAATTTTAAAGCAAGACTACTCGGTACATTCGGTGCGATTT
TCGGATGTTATGAGCATTTACGTGACTTATTTACGCTTGATAAAGCGAAGTTTAACACGCCCGCAAGTAC
GACTGCAGATAAGTTTAAAACGCAATCATCGCAAGCTTGTAAAGATATTTTCGAGATGATTGAAATTGGT
CTAACACAGATTGCACAGCGTCAAGATTTAACTCAACGTGCGAAGTTTGACGAAGTGTTACGCACAATTG
ATCAAATTGACGAAATACCGACTATTTTAGTAACGGGCAAGAACGCCAGTGCAAATAGAAAAGTGAATCT
TAAATCGCTGACTAGCGCATTAAGTGAACGAGATACGAGAGAGATTAACGCCGCAATGCAGCTTGCTTGT
ACAGCTGCACTGATGAAAATTGCAACAGACTTTATTGAAGATGACACGATGTTGCCAAGTGATATCGAGT
ATATCGCAACAAAAGTGCGCTTACAGATTTTAAAAAATCTCAATACTGTTCGCGCATTTGCACAAGAAGT
TACTCCGAGCTTTACGGTGACAATGCCGAATACCGGTATCTATACCAAGTTGCATTTAGTGAGTGAGAGA
TTGCGTAATCAAGGAAAAAAAATAACGAAGCTTGCATTAAGTGCGATTAATCGTAAGCCACCCTTGGTGA
TTCGTACAGTTGAAATCAACGGCACGCTTCAGCAAGTCGCGCACGAGTTTTACGGTGATTATCGACGCGC
AAATGAGTTGTTGCGGCTTAATCCACAAATTCGCTATCCAAATTTTATTACGAAAGGCGAGGTATTAAAT
AGTTATGCAAAATGAAGTGAATTATAACTACCCATTTGAAAATGAAATTGTGGTTGAAATTGATGGAAAA
CAGCATAAAAGTTGGAAGTCTTATGATATTGATAGTGATTTTTTAATTGCGGCAGACGCTTTTCGATTCG
ATATCGGCACGCCGTCAACGGATACGGTGATCCCCAATTTTACGGGTAAAGAAGTGAAAGTCATGATTAA
TGAGCAATTAGTCATAACAGGTATTGTAGATACGACACAGCATTCCATTAATAAAACAAATCGTACATTT
CATTTAACTGGACGTGATAAAGCGGCGATTTTAGTCGATTGCTCGGCACCTATTACTAATGTTAAAGGGT
TAACTGTGCTTGATGCTGTGAAAAAAATCGTCGCGCCACTTGGGATTAAAAATGTGGAATTAAAAGCAGA
AAATAACCCAACACTTGATAAAGTGGATATTGATATTGGTGAAACGGCTTGGAATGCAGTGAAGCGTTGT
GCAAACTCTGCAGGCTTACATACATGGTTTGATCCAAAAGGTGTACTGATCGTAGGTGGCGCAGATTATT
CTACCCCGCCAGTTGCTACACTTTGTTGTATGAAAAACGGTGAGCGAAATAACTTCTCAAGTGCAAATTT
GGTCTTTGATGTGTCACAGCGTTTCAGTGAGATTACATTTCTAGCACAACGCCACGGGCGTTCAGGTGAC
GATAATAAAAACGATTTAAAATGGGTTTATAAAGATGAATCAATGAAGACCTATAAACCGAAAACCGTTG
TCGTGCCTGATGTTGAGGACTTAACCTCTCTTAAAAAATGGGCGAAAAAATACATCGCAGACAGCATTTT
AGAAGGCTTTACTCTGACGGTTACAATACCGGACCATAAAACACAAGATGGCACGCTGTGGCAACCGGGG
CAACGTGTACATATTATCTGTGAGGAGTACGATATTGATGCTATTTTCTTTTTAATGGGGCGTCGATTTA
TGCTTTCTCGCGCAAACGGCACACAGACAGAGTTACGTTTTAAACAAGACGGAATTTGGACACCGGATGC
ATACAAAGCAAAAGCAGATAAAGCGCGTAAGCGTAAGGGGAAGAAAAATCAAGGTGATCTCATTGTATTG
GATAAATAATTATGCGTAATTTGACAAAGAAAATTCAAGAAAAAACAGGTGCAATGCTTGCGGATGTGCG
ACAAGTGTTCCGTGGCGTGCTCAATCTTGTGAAAAGTGGTGATAATATCCAGAAAGCACAGGTGTCTGGA
CTGGCGGGCGAAACGTTGCAAGATGTGGAGCTGATGCAACAATTCGGTTTTACGTCTGTGCCACCTGCCG
GCACGCAAGTGGTGGTTGTGCCCGTGGGCGGTAAAACAACGCACAGTATTATCATTGCAACGGAGAATGG
TGCTTTCCGGGTTAAAAATCTGGAAAATGGCGAGACTGCACTCTACGACCAAAGCGGCAGTACAATTATT
TTAAAACAGGGGCGCTTGGTTGAAGTGGATTGTGACACGTTTAAACTGAATTGCAAGACATATCAAGTCA
ACGCAAGCGCATCAGCTGATTTTACTACGCCCAAGCTTGAGACGTCTGCTGTTCTCACAGCCCAAGGGAA
AATTAATGGTAATGGCGGTATGGCGGTCCAAGGTGGAAGTGGTGCGTCATTTAGCGGAGATGTTGAGCAA
TCTGGCGGTGACTTTACAACGAGCGGTGATGTTGTCGCAAATGGTAAATCACTTGTAAGTCACACTCATC
CGGGTGACAGTGGTGGCAATACCGGTGCACCGAATTAATAATATTTAAATAACGCAAGCGGTGTTGAAGT
CCCTCACCGCTTTTTTTTTACTTTTTTTTCATATGCTAGCAACATGGACAGAGAAATCAGCCCGCTTACA
GGCGACTACACAAGTAAGCAAATCAGTACACTGCAAAATGCCGTGTATATCAGACTAACAACACCACTAG
GCGCGTATTGGGCAGATGGGCGTGTAGGTTCTCTGCTCCACCTAATTCAAAGAGAGAAAGATGTAGAGCG
CGTGGGCTTGCTTGCACAGCAATACGCTGAAGAAGCGTTAAAACCGTTACTCGATGACGGACGTGCAAGT
GAAGTTACAGTCAGTTACAAGCAACCCAAAAACGGCATTCTACTTCTTTTGATTTCAGTTAAAGATAATC
GGGGTAATGCTTTTGAATTTAAACACCCCGTAAAACTCATTTAAAAGGTGTTTAAAGTATGCTTTTAGTC
CCGACGCTTGAAGACATCCGCAACGCTATTTTACGCGATTATCAATCGTTAGAACCCAATGCTGATATAA
GCGAAGACAGCGATAATTTCGCACGCGCAAGTGCATTAAGTGCAGTTGCTGAAGGGTTATATGCGCATCA
GAAATGGATTATTAAACAATTTTTCCCAGACACCGCAGATACTGCTTTTTTAGAAAAGCACGCAAGCTTA
CGTGGCATTCGCAGACGTAATGCAACTTATGCAAGCGGGCGCAGTGCAGTGATTGCGGGAAACGAGCATT
CACAAATTAGAATCGGTCTTCTAATTAAAACCGAAGACAATCGCTTTTATGAAACGACAGAAAGTGCGGT
GATTGATTCAAGCGGGACAGTCACTGTTGCTGTACGTTCGCTTGAAACAGGGTCTAGTCAAAATATCACG
CAAGCTACAAAAGCAAGCTTTATGTCTGCGCCAGTTGGCGTGCAAACTGATGTCACACTTTCAAATGTGG
TTGGCGGGACGGATGCAGAAAGTGATACGTCATTATTAGAGCGATTATTAGAACTTATTCGACGACCACC
GGCAGGTGGAAATCGTTATGACTACCGCAACTGGGCGTTATCCGTTGACGGTGTGGACGCGGCTTATGTT
TACCCACTACGACGTGGACTTGGCACTGTTGATATCGCTATTACATCGAATAACGACTTGCCAAGCAGTG
AAACAATTGAACGTTGCCAAGCGTTTATTGATGAAGTGAGACCCGTCACCGCAAAAGAATCAAAAGTTGT
TAAGCCGGATGTGACAAAAGTGAACTTCGATATTCAAGTGAAAATTTCTGGCATTACGTTAGCCGAGATT
AAAGTTGCTATTCAAAAAGCTCTCTCAGACTACTTCAATACGCTTATTCCCGGTGACGATCTTATTGTGT
CGCAATGCGAAGCTGTTGTGAATAACTTAATTGGTGTTGTTGATAGACGTTTTACAACACCAACGGCAAA
TAAAAAAGCGGATGTGGTGAGCAAAATTGAGTGGTTTAGACTTGGCACGGTGACCGTCACGGAGATGAGT
TGATGATGTCACATAAACACGCACTTAGCACACTCTACCCACCCATTTCGTATAACGTAAACGGCAAGCA
ATTTCTTATTCAATGTGAAGTGGACGGTAACGTATTTGATAGAGTACAACAAAGTGCAGTTGATATGTTA
AATGCGATTGAACCTGCCACATCTGGGCAAATGCTTGCCGATTGGGAGCGGGTTTGTGGTATTAAAACAG
ATTTATCGAAGAATTATCAAGAGCGTGTTAAGCGGGTGATTATCCAATTAAACGCCATTGGCGGGCTTTC
CATCCCGTATTTTAAGAAACTGGCTGAAAGTATTGGTTATCAAATTGAAATTAAAGAGTTCTCGCCGCTT
CAAAACGACTTACCTAACCTTGGTGACGTGGATATTTTTCAAAATGAACCCCGCGAGAGTTTAATTTTTA
TGTGGCGTGTCACGGTGATCGATGGTGATGACAATATTGTTTATTTTCGTGCAGGTACTTCGGTTGCCGG
CGACCACTTAGTGACATTTGGAGACCCCATCATTGAAGAGTTTTTTAAAGACTTAAAACCGGCTCACACT
TACTGCTATTTTGCATATCAAGAGAGATAAAACATGAGAGATTTGTTACAGAAAATTCAATCAAATGATG
GGCAATTTCACAATGGAAACCCCGCCACAGGCGAACAGGGCACGCGAGTCACTGATACGTGGCTCAATGA
TGTGCAAGAACATATTCGCGATTTCGGCGATGAATTTAAGTATTTATTACAGCAAGTGGAACTTGAGCCG
GACCCAGCGAAAAAAACACAAATTTATGATGCTATTGTGCAAATTATTGAGAACAAGCGCAGAGCGGCAA
GTTTAACACAAAGTGGCGAGGTCCAACTTGACTCTAGCACGGATTCAACTGCTGAAGATAAAGCAGCAAC
ACCGAAAGCAGTAAATGTTGTTAAAGCGTTAGTGATTGCTGTGAGAAATGCGCTAAATAACTATATTCCA
AACAGCAAGAAATCAAATGCTGATAACAGCTCAAGTTCAGACACTATTGCAACGAGTTATGCTGTTAAAA
AGGTACGTGATATTGTAGAAAATCGATTTTCATCCCTCGCTAATGCGGATGGATACAAACATGTTGGTCG
TTGTAAATCAGTAGAGATGTTACGCAAAGTCGTTCCCAGTAAACACGGACAGCGTATTTTGGTGGATGCG
TACTATGAAGGCGGCACAACAGGCGGTGGTGAGTTTGTGGCGGATTTGCAAGATTTAACGACAGCAGATG
ATGGAGGAAGTTGTTTTGTTGTGTTGAACAATACAGCGCGTTGGAAACGGATATTTGATGATCGTGTGGA
TGTGGTCGATTTTGGCGCAAAATCAGATGAAGACGCGACAATCGCGTTTGAAAATGCGTTTAAATATGCG
GGTGAGCACAAGAAGATAATTACGTCTGAAGCGTCCACTTATTTCATCAATAAGCCATTATTTCTTTCAG
GTGTTGGGGGGATTGAATTAAACGGTAAGCTTTATGCGAAAATGACCCCAGAGAACAAAAGTAAACCCAT
TATTACTTGGGCAGAAAATGCGATAACACTCACGCAATCGCACAACAATTTTATTAATTTGGTCATGTGG
TTAGAGCCGACAGAGGATGCTCCCGCGATATGCTTAGCGGGTTTAAAATCGACCAATTTAAAGATTGGAG
AAACGGGCTGTGTTCAGATTTACGCAACAACAGAGCAAAATGAGCAACAAGTTGATTTTAAAGGCGTGGA
GGTTTCTTCAACGGGTTATAATCGATTTGATATTGATGTGTTATCTACTTTACACATTACAGGCAAAGGG
CGGGGTTGGGTAAATGAAAATGTCATTAATGCACAACGCTTTAGAGCATTAAAAGAGGGCTTCCGGGCAG
GTATACTCATTGATGGTGAGTATCGCCATAATCATAATTTAATTAGACGAGGTTGTTTGGAGGGAGGGCA
AACGATAAATATTGAAAATGGCTCAAGCAACACAATTGAGGATGCGCGTTTTGAGCGTAATCCGAAAAAT
CCGGATGAGTTATTAACGATTTCGTTTTCGGAAAACGCCTTTTCAAACAGAATCATTGCGAGCTGGGTAT
CAAGTCCAGAATTCACAAATACCCCCTACGGTGTGCATTACGACATGGTGAAGGTGACGGATAAGGGAGT
AGACAATGTTGTGAGTCATATACAAGAAACTTATTCAGATGAAGCGTGTTTATTTGCTTTGTCACAAACG
ACATCTTTTGTCTCAACGCTCAATAAAGCGACCTTTCCCATGAAATACACAACCGATATTGAAGGGGTGA
ATGGTATTAAGCAGCTTATTAGTGGTAGTTTTAAACTGTTGCAAAATTTTGCTGAAGTCTATAAACAAAG
CCAATTCATACACGTAAGAATCGGAACGATGTTTGATTTAAGTTCAGATGCATCGCACTTCCGTTTGGGA
GTGGAATTGTTTGATGAAAACAAAGCACCGATTACTACAGCGTTAGATAGTCATATAAAATCAGGACAAC
TCAAAGTCGATGGAAACAAATACAAGATGGACCGCAATGTGAGTCATGCTAATTTTACGATTATCTCTGA
GCAGGTGCGCTATGTAAGGGTGTTAATCACTTCAGGAAATGATACGGAAAACCAAGTTTTTGATTATTTA
CGTTTTGTGGTGCGCTATCCGAAGCACTTTATTGAAAAATCGAGAGGATATCATAATATTCAACAGCCGA
TTAGAAAGCGAAGCTTGTTTTATAGAGGCGTTGAAGGTGATATTGATATGGCGGAAGTGGGAGAAGGTGT
AGCATGCTATAAACAAGATTTAAGTGAAATGAAAATTAACTTAGTCCGTGTTGCTTTAGTGATTAACAAG
ATAGTCGGGAATGTGTTAATCATTGAGGGTCTTCCTGTTTCAGGTATAAAAGAGCACACACAAGATAGCG
AGCAAGGTTGGAGCTTGATTTATCCGCACAATGACCAAGAGCATAAGCTTGCGGTGGAGAGAGTGGCGTT
TTTGCAGAGTGAAAAACAAACCAAAATTCACATACAAGGTACTATACCGTCGGAGCTTAGGACGGGGGAG
AGTATCGTGTTGATTTTAACAAAGACAAAGAAGTTAGCATGACGATGGAACGCATGTATTCAGCCCAAAT
GCATTATCAGCAATATTTAAAAAGGGGTAAAAATGGAAAAAGGACAAAAAGTTAAACTACGAAATGGAAA
TGATGCAGAAATCGTGTTTATTAGCGATTTCGGCAAATTACTCGTTGTTGAGTATATTGATGACGAGTTA
CCTGCTGTTCACTGGCACAATAGTAATGGTTCATTCTATGCTGATTGCGAGAGTGCGCTAGATATTGTTT
GATGTCAGCTAGAAGTGGCGATACAGCGAGCATTCGCACTGCTCACTGTATCAGCTACGCAGAGACATCC
TGCATATAGCCATGTGCCACAACGTCTAGCTAGACCGTGGCATTTTAGCAAAACAATAAAAAAATGTGGT
AACTAATATGCAGAAAGTAAAAGAATTTCGTTGCGAGTGCTGTAAAAAGCTACTCGCGCGAGCAAAAGAT
GTACAATCATTACAAATTAAATGCGTACGTTGTAAAAAAATTAATCAATTCAATTAATCAAATCAGAGTG
TCAGAGCATCACTTGAATGCCAGAACGCCATAATTTAAAGGAGCTAAATTATGGCAAAACAATTCAAACA
AGCCCCATTGCCGTTCGTAGGTCAGAAACGAATGTTTCTCAAGCATTTTGAACAAGTCTTGGATGAAAAT
ATTCAAGGGGATGGCGAAGGTTGGACAATTATTGATGTGTTCGGCGGAAGTGGCTTATTAAGTCACACTG
CAAAGCGTTTAAAACCGAAAGCAAGAGTGATTTACAATGATTTTGACAGATACACAGAAAGATTAAATCA
CATAGCTGAAACTAATCAATTACGTGAAATACTCTATCAAACTGTTAATGGAATTATACCAAAAAATAAA
CTCATTAACAAGCGATTAAAAGAGGAAATTATTAATAAAATCAATAGATTTAATGGTTATAAAGATGTAA
ATTGCCTGTCTTCTTGGCTACTTTTTAGCGGTCAGCAAGTCGGCTCTTTACACGAATTATTTAAGCAGCG
TTTTTATAATTGCGTTCGAAAAACTGACTATGTACTCACAGAAGGTTATCTAGAGGGCTTGGAAGTTGTT
AGTGAGTCTTTTCATCAACTGTTGCCGAAATTTCAGAATAAAGAAAAGGTTTTAATAGTGCTCGCCCCAC
CTTACCTTTGCACAAGGCAAGAAAGCTACAGGCAGGCAACTTATTTTGATCTTATCGACTTTTTGAGGTT
GATCCATTTAACTAAGCCACCTTTTATTTTCTTCAGTTCAACTAAATCGGAGTTCATTCGTTTTTTAGAT
TATACACAAGAAGATAAAACAGATAACTGGCAGACATTTGAAGGCTACAAGAGGATTATTGTTAATACTT
CAGCAAGTTACAGCGGGAAATATGAAGATAATCTCATTTATAAGTTCTAAGTGATAAAAAAGCCCTTTAA
AACTATTTTAAAGGGGCTTTTAATTTTTTTAAATTGTGTTTTTATTTGCATAGTCTGGTATCATTGTGTT
ATGCAAATAATTTCACGCGCTTACAGTTTAACACAAGGAAAAGCACATGAGTAACATTAAAATCGCTTTG
ATTGGCTGTGGTTTTTTCGGACAGCAATTAGCATTAGGTTTCACAAAAGCTGGCGCAGACTTACTTGGTG
TGACTGATCTTTCTATGGAGTTTGCAGAACGCTTGGCGGCTAAATTCAACACCAAAGCATACAGTGATAT
GGAAACCCTATTTCATGAAGTGACGCCTGATCTTGTGTTAATTGCTACACCAAATTATGCCCATAAAGTC
CCCGCATTAACTGCATTAAAACATGGTTGCCACATTTTTATCGAAACACCGTTCAGTATTCATCAAACTG
ATTGTTCAGAAATTCTTACCCTGGCGAAACAGAAGAAGAAAAGTGTATTTATCGGTCATTTGTTGCGTAC
TTTGCCGGGGTTACTCAAGGCAAAAGAATTGATGATGCAAAATGTGCTAGGCAAAATTACCGTTGCTCGT
GCTAGTCGACAACGTTGGATTGATGCTTTTCAAGATAAAAACTGGTGGAAGAATGATGTTAATTTAACTG
GTGGAAAACTGTTTAATGAAATTCACGAACTGGATTTACTCTGTTGGTTATTGGGAGATGTAAGCTCTGT
TTATGCGCAAGCAACGAATCGAGCACACACTGATACGCCAGATAACCATGATATTATTCAGTTATTACTG
CAGTTTGAAAGTGGGGTTTTTGCGTCATTAGAAATGGGGACGGCTTATCGACTGCACGAATGGGGGATCA
CGATCCATGGTGAGTTAGGGGCATTAATGGTGAATTTCTTTACCTCTACAATGACGTTAAGTTTTGCGGA
TGGTACTCGACAGCAATTTAATTTATATGATGAGTTTGAGGCCGATTTATCTTTACGCGAGAGTGGTAAA
GCAACACAAAAATATAATTTACCTACAGCGTTATCTCCGCTTTGGTTAACTCGAGCCGTGGAAATTGAAG
CAGATATGGTCGTGAAACATTTATTAGGGGTAACTGAGCATTGCATTTTGAGTCAAGCGACAACAAAAGC
GATTGCTGTGGCTTGTGCTGCCAAAAAATCAATTGAAACGCAACAACGGGTGGAGCTTGATACAGCATCT
ATGTAGTAAACGGTGAGTGTTTCACTCACCGTTTGTTACAAATCAAATACGTCACTATCACGTAATACGT
GAATATTTCCTTTGCGGCGCAAAAAACCGCAACGATCGAAATATTCAATCAGCTGTACAACCAATTTACG
TCCGAATTGAAGCTCATCACGGAGTTGATTGACTGAAATCGCGCCGTGCTCTGCAATGAATTGTTTTACT
AAACGTGAATAAGCGTAGAGCGTTTCTGTGAGGAAAAAACGATCTTTGACAATCGGTGTCAGATAACCCA
ATTTCCCTGCTTTATAGAGAAAATTTCGCATTGCGCTTTCGTCTTGCCCTAACACATTGGCGAGATCACG
CACCCAAAGGGGGTGCCCATGCTGTTGTTCGAATTGTGCCAGTACCGCTTGCCATAGTGCTTGTTCGTCC
TCTGAAAATTGGATTTTGTGTTCAGGTAAATGTAGCCAGCCGCGTGTCTGTTGTAATTGCCCCTTAGCCA
AACATGCTTCTAGGAAGTGATACATCAATTTTTCGGGTTGGTTCAGGGTTGCAATCCGATATAAACGAGC
CTTACTGATACCCAGTTGGTCATTATGATTTTGGTGATATTGCGCAAGTGCGGTCAATAATTTCTCGGTT
TGTTGTTGTTGATAATCTGCGTTAAAGATCCAATCCTGAAAACGCACTTGCTGATTGACCGCGACGATCT
CAGCGAGCTGCTCTGCATTTAATTGCTCCGTCCACATCAACGTTTGAGCATCAACAGCTTTATTTTGTAG
ATAAAGTGCGGTGCGTTCAGTGGTAGTTTTGGCTTGCTGTAAAGCATATACGAAATTTAACCGTTGTTCA
GTTCGCTTGTGGCGCTTGGGCGAATTAATCTCAATGACTTTCGCACCTGCGACCAGATGTTTGGCATCGC
CACTACGTAAAATGAGTTTATCAGCATAAGCTAAGAACAATGGCTTTTCTAAAATGATTTCTGCTAAACC
TTGTTGTGCAGGCAAAAGGGTTTTGTGTTGCAGTAAATTTAGCTTACCCGTTGTTCGCGCACTGGCATGA
TAGAGATGGATAGGTTGACTTTCTTGTAAGGTAGTTTCCGCATTGAGCAGCACGGTGATACGTGATGTTG
GTGGCAAGGGTTGTTGAGAAAGTAACCAATCTCCGCGCTCAATGGTGATACGATCTAAATCCACATTCAG
ATTTAATGCTAAGCGTTCCCCTGCGTTACCCACATTGGTTTGTTGATTTTGGCTATGAATATTTTTAATA
CGTACGGTCTGACCATTGGATAACAACAGTTCATCATCGATTTGTACACGTCCACTAAACGCAGTGCCGG
TTACGACGGTACCTACCCCTTTTACGCTAAATACGCGATCGATAGCATAACGAAAGGGTTTATTGGAATC
CGCTAAATTAGGTAACTTAGCAAGATAGTTACGTAATTCATCAATACCTTGTTCGGTTTTAGCCGAAGTG
ATAAAAACAGGTGAATTGGCTAAAATGGGATGATTCGCTTTTAATTGTTGTGAAAGCTGTTCAATTTGCG
GTAATGTTGCGCGATCTGCTTTGGTGATAACGATAAGAATGTGCTCTAATTGCAATAAACGTAAAATTGC
TAAGTGTTCTAGAGTTTGTGCTTGCACACCTTCATCTGCTGCCACAATGAGCATCGCATAATGAATACCA
CCTAAGCCAGCGAGCATATTAACGAGAAACTTTTCATGCCCTGGTACATCAATAAAGCCTAAAGTGCGGT
CGATTTTTCCGTTTTTTTCTAAAGGCAAGTAAGCATAACCCAAGTCAATGGTCATACCGCGCTTTTTTTC
TTCGGGTAAATGTGCGGTATGTGTGCCAGTGAGAGCTTGTAATAAAGCCGTTTTACCATGATCAACATGG
CCTGATGTCACAATAATCATCTCTTATCCTCAATGCTTTTGTTTTCATTTTAGCATTTAGCATTTAGCGT
TTAAATGAATAACTTTTTTCTGTTGCGCTCTTATGCCACCTCATGAGGCGGCACTTATGTTGTGATCTCA
TTCACAGTTTTGAGCTTAAAGGATTGTCCTCAAACCCAATTAGCTCTACGCTGAAGGAAAATTATTAAGA
TAAACAAGATGTTATTCTAAGTAGGAGAGGAATGGACATGAAAAAAATTATTCTAGATTGTGATCCAGGG
CATGATGATGCCATTGCGATTCTGTTAGCGCATGGCAATCCAGAAATTGATCTGTTAGCAATCACGACTG
TGGTAGGTAATCAAACGCTAGAAAAAGTCAGTCGTAATGCTTTAGCAGTAGCTGAAATAGCCAATATCCT
TAACGTACCTATTGCCAAAGGTTGTGTGCGACCTTTAGTGCGAGAAGTAGAAGTTGCACCAAGTATCCAT
GGTGAATCGGGGATGGATGGACCTGTTTTGCCCGAACCCACACTGAGTTTAGATTCACGTCATGCCGTCG
ATTTAATTATTGAGTTAGTGATGACCCACCCGCCAAAAACAATTACGTTGGTGCCTACCGGTGGTTTAAC
GAATATTGCCATGGCGGTGAGAAAAGAACCTCGTATTGTGGAACGCGTGAAGGAAATTGTCTTAATGGGA
GGAGGCTATCACACAGGCAATTGGAGTGCTGTTGCCGAATTTAATATTAAGATTGATCCTGAAGCTGCAC
ATATTGTGTTCAATGAAAAATGGTCATTAACTATGGTGGGATTGGATCTGACGCATCAAGCTTTAGCCAC
AGAAGATGTGATTAAAAACATTGAAAAAATTCAAACAAAACCAGCTAAGTTTGTTCTCGAATTGTTGGCG
TTTTTTCGCAAAATGTATAAGCAAGCACAAAATTTTGATTATCCGCCAGTACATGATCCTTGCGCTGTGG
CTTATGTGATTGATCCGACGGTTTGTACGACGAAAGTGGTGCCCATTAATATTGAGTTAACAGGCACTCA
CACATTGGGGATGACAGTGGCAGATTTTCGTTATCCGATTCCTGAAAATTGTCACACACAGGTGGCAATG
CAACTGGATAAAGCGAAATTTTGGGGCTTGATTTACGATGCTTTGCAACGTATTGGTTAACGCATCAAGC
AAGGGGCATATGCCCCTTTTGCTTTTTATAGCTGCATGATTGTCTTGAGGAGACTATCTATATCCGCTAA
ACCACGTAAATCTAACCAAATTTTTTCTTTCTCTACTCGGCAAATGATCGGCTGTGGAAGAGCTTTAAAA
CGTTGTAAAAGTGCGGTCAGTTTTCCTGCTTTTTCAGTGGAAATGGTGACTGCGACAGAAGGAATGGTTG
CCATGGGCTGTGAGCCACTGCCAATTTGTGCTACACTATTGGTGATAGCTACACTGTAATCTGTGGTTAA
TTTTGTCAGTAATACGGATTGGAGCTGTTCGGCTTGTTCATGTAATGCTTCTACTGGTTGTGTTAACAGG
CGCAGTGTGGTTAAGTGTTGGCTTAATTTCTCTGGTTGCAAATATAAACGCAACGTGGCTTCTAATCCTG
CCAGAATGACTTTATCGCAACGCAGTGCACGCTTAAGAGGATGCGTTTGTAAGCGATCAATCCAGGCTTT
TTTGCCCACAATAATACCTGCTTGTGGCCCGCCCAGTAGTTTATCGCCAGAAAATGAAATCAACTCTACA
CCTTGTGCCCATTTTTCTTGCACGGTCGGTTCCTTCGGCAATCCATATTGTGCTAAATCGACTAATGCGC
CACTGCCTAAATCAGTCATCACTGGCAGATTAAATTCTCTGGCTAACGTTACCAGTTCTGCTTCTGTCAC
TGACTTTGTGAAGCCACAGATTTGATAATTACTGCTGTGCACTTTCATTAAAAAGGCAGTATTTTCGTTA
ATTGCGTGACGATAATCGCTTAAATGTGTACGATTGGTTGTGCCGACTTCCACCAATTTGCAACCGGCTT
GTTGCATAATATCTGGAATGCGAAAAGCACCGCCAATTTCAATTAATTCACCACGAGAAATAATCACTTC
TTTGCCTTGTGCAAAGGTCGCTAGCATAAGTAACACCGCTGCTGCATTGTTATTGACGATACAGGCGGCT
TCCGCCCCCGTTAATTGGCACAAGAGATCGCTAATATAATGATCACGATGACTCCGTTTGCCTTCCTCCA
AATCGTATTCTAATGCCACATTGTGCGACATTGAGGTCAAGGCGGCGTGTTGGGCCGCATCTGACCATAA
GGCACGCCCAAGATTGGTGTGTAGAATAGTACCGGTCAGATTATGGACGGATTGTATTTTTACTTGGCTT
TGTGCGTGTAACTGTAGTTCAATTTCACGTAAAGTGTCGCTTATATCTTGAAAAACGGGGAGCAGTTTAT
TTTCATTCTTGATGTATTCACGCCCTTGTTCAATCAATTGACGACAAATATTCACTACCGCAGTATGCCC
AAATTCATGACTTAATCTAGCGCCTTCAGGCGTTTTTAACAATTTATCAATGGAAGGAAGAGAAGAGTAG
AGCGACATTCGGATTCCTTTTTATTGCGCACAAAATTGATTAATCATACTCGTTTTTCGCTGAAAATTCA
GTATGCAATCAAAAAGAAAGCCCAATTTTGTGAGGCGGTTAAAAAAGTGCGGTCAATTTCTCCCGAGTTT
TACTTACCCACTTGAATCCCTCGTGTATTTGCGTTAAAGTGCTCACCACTTCTAGCACGGAGGAGCGTCG
TTTCCGGTGAAGCGGCAGGACTTCAAATCCTGTTGAGGTTGCCAGCAATCTCGGGTGGGTTCGACTCCCA
TTCTCCTCCGCCAATCCATAAATCAATATTCATCAAACCTCACCAAAATAATCAATAAAACCCAATAAAA
TCAAGGTTTATCCCATTTTACATAGTGCAAAATTAATCAAAGTTATTCATTCTAACCCGAGTTTTTAGTA
CTATAAATAGTACTATAATTTTAGAAAGACGGCATTTTAGTACTATTTACTCCCAAAATTAGAAAATGAA
ACTTTTAAATTATAGTACTAAAAATCTAATAAAGCCTTATGTGATAAGGTTTAGATGGATTTAGTACTAT
AATTTGATCATTCAAAAAATAGTACTATCCTGAGTAGGCTTTCTAAAAATAACTCTTTCTATATGGAGTT
TTGTTATGGCTAGATTAGTGAAGAAACTAACAGACAGCGAGATTAAAAACGCAAAAGCGACAAGCAAGCC
ACTATATGATGGTGACGGGCTATTTTTAGAAGTATCAAGTAAAGGGGCGAAATTATGGCGTTTTAGATAC
GCCCAACCCTACACTAAGAAACGCACTACAATTAGCTTGGGTACTTACCCTGATTTATCACTATCACAAG
CTAGAGCCAAGCGCGATGAATTTAATGCCTTGCTGGCGAATAATATCGATCCGCAAACTTACCGTAAGCA
ACAAGAGCAAGCGCAAGCGGACAGGCTAAGTCGTACCTTTGATAAAATGGCTAAGGCGTGGTTTGAAGAT
AGAAAAATCAAAGCGAACTTTTCAGAGCGCACCGCCAAAGATACGTGGGCTTTATTTGAACGTCATTTAC
TCCCACACTTTGCTAATTATCCAATCACAGAAATCACACCACTTATCGCCATTAATGCGCTTAAACCACT
AGAGAAAGAGGGTAAGTTAGAGACCGTTAAAAAGATTATTGGCAATCTTAACAATGTAATGCGGTTCGCG
CTTCATAGGGGATTGATTGCGCATAATCCGCTGGCAGAAATAGGTAAGGAATTTGATAAGCCAGTATCTA
AGGGAATGAATACCATTACCCCTGAAGAATTAAGCGAGTTCTTACACGGCTTTTACCGGGCAAGAGATGA
AAACCGCTTTAATCCGTTTTCATTTTATGCGGTTATGCTAGTGGTATTGACTGGTGGGAGACCGTCTGAA
ATCGCCAAAGCGAAATGGGCGGATATTCATTACAAAGAGAAAACGTGGATCTACCGAGTCCAAAAGGGCA
ATAAAAATCTACCTGAGGGGCGAGAACACGTAGTAACACTATCACGCCAAGCAATTGGGATATTTAACAA
AATGCAACATTTACACACCGCACTTGGCATTGAGAGTGAATTTGTGTTTGCCAGTTTAACAGCGAAAAGC
GGGCATTTAAGCATTGAGGCAATGCGAAAAGCCATTATCAAGGGGATAGGGGAAAATCGCCTCACTACGC
ACGGCATACGCCATTTATTCAGCACGTCATTAAATGAGAAAGACTACAAAGCCGACTGGATAGAAAGAGC
CTTATCACACAAGCAAAATAAAGATAAAAACCAAATCCGCAGAACCTATGATAAATCCCTATATCTCTCA
CAAAGGGCGGTGATGTTACAAGAATGGGCGGACTATGTAGAAAGCCAAGCACCAGAGCCATTTGTATAA


>2	 878990-914965
TTATTTTTTAATTTTATGTACAACCGCGGGGATTTCAGCACCGTCTTTCAGTCCAACAGCGAAAGGTGGT
AACCATTTTAAGTCGAACTTTCTATTTTCTGGCTCATCCCTTTTTCCAGTCCAATATCCATGCCAGTGTG
CACGGCGGATGTGTGGGCGTCTTGTTTTATGTGAGCCATTTTTTGAATCTTTCTCTTTTACCTCTTTTCT
ATTTAATCTTATCGCATTCCCGATTGCTACTGCAGCATAATTAAAAATCGCGTCATTTTCAATTATTAAA
CCGTTGCTTTTCGTCGGTGTTTTCTTTGATTTTCCGTGTGTGATATCGTTATTTTGTGTACAGATAAAAA
GTAACAATGAGATAGCCTCCGATAATAGATTTTTTATATCATCGTTAAGTTTTACTGTTTGAAAAATAAT
CTGCTCTGTTTTATCAAAAGAATCTATTATAGACCCGTTTTCAATGAGCGGGAATAAAAATGGCAATACT
TCATTTTTATAATAAAATAAAAACAATAGTATATTCCCGCCCAACTCTTCCATAAAATCAAAACTTACAA
AGAATCCTTTTACTTTACTTTCTTCATAACGCAAGTTATTTGTTTCAATAAATATGCTCCAAGCAGGCAT
TCTTGTAAAAATATCTGACGGGATTGAATCTGTTATTTTTGTTCTTTTTATTTCCTGTTCTGCATCTACA
TCAAAACGATATATCAGTTTACTATAATTCCAAGCAATTATCGGCGGATGATAAGCAAATTCATCACTTT
TCATATCTGCTATTGAAAGATAATCATCAAGTGAAATAAAAAATGGAGCATTTCTATAATTTTCGTTGTG
ATGTTTCTCTAGCTCTTCGAATGTTTTATACATTCGTTTTACTTTTTTTAGCTCTCTTAAAGCTAAGTGC
ATTTTTTCTTGTGCCATTTTCAAATCTCTAGTCCTTCAAAAAATGCATATAAATTGCAATCAGCTGGGGC
GGGCACTATTTTTTCAGAATCTCCTAGCGTTTGATAAGCTCGCGCTAAAACTGACTGATATAATCGCCAT
TTCAATGTACTGTCACTGAATTCTTCTCTAAAACTCTCATAATCATAAAATGAATATGAATAACCCTCAT
TTTCTAATGCAATACCAATCGCATTTTCTTGTATCTTGTTTAATTCAATTATTTTATTCTCTACATCTTT
CGGAATTGCGCGATCACCGCTTTCCCAACGTTGCCACGCTCTAGGAGAAACATTTCCAATAAACTCTGCT
GCTTCTGCCACATCTAAAAATAATGCTTTTCGTAATTGTTGTAATTGTTCGTTTGTCATTTTTTTCACCT
TATTATTTTTGATAAAAGCCCGCATTTTTGCGGGCTGATTGATTAGATGTTATAGCCACAAACTTGAGCG
GCTGCTTGGAATCTAACTAATGAATTGTAGTCATCGAATGGTAAATCTTCGTATTGTTCTTTTGTCATTT
CTACTGCATTAGTACCTCTAACTTTGCGACCGTCTTTTTCTACTTGTAAAACGTAGTTACCGGCTTTGTT
TTCATATACTGCAACAGAAACGTTGTTAAAAGAGATGTTTGAAGAGTAGAATTTGAATTGTTTTTTCATG
ATAGTCACCTTTTATGTTGTGATTGAAACGACCCCTTGCCGTTTCTTGTGTTCTATTATATGGTCGCAAT
CGCGACCAGTCAACACCTTTTTTAATTATTTTGTTTTATTTTGTGATCTATGTCTCAATTTTGCTATTTC
TACGTAAATAGTCATCTTGAAACTCGGCTTTATTCCAAATTTTTTCATTAAAAAACCATTAATCCCACTT
TCCACGCCCGCTATTTTTTTATAAATTTTTTAGCATGGCGGCGTTTCTCAAAAGTTTTTATCTTAAATCT
GTTTCCGTTTATCTTTGAAAAAAGATCATATTTACTCATGCTTACCCCTTTTCTATTTTCAATAATCAAG
TTTTATTTAATCTTTTCTTGCTCTTTTTGTAAACACTAAAAATGTTTCTGTACTTTTTTTTCAGTTAACA
AAATAACGAAATCTCCACGTAAAATCTAATTATTCCTTTTATTTTCAAAGTGTTACAAATTCCATTTTGA
TTTTACGATCTTTTTTAACTGTAATTAGCTGTAATTAAGTGAAATTTTTCAGTTAAGATCTTTTTTACAG
ATCCTTTTATTGCAAGGCTTGAGCTTGTTTTTTAACTGCAAATTAACTGAAAAAACACAAAAACGCGTCA
AAAATTCGGCGGGGGAGGAAGTGGATTTTCCGTGACGTGGTTGTTGCCGTGAAAATTTTCCGTGAGTTCC
CGCGCCGGTTCGTGCACTATTGTGCCCTGTGGCGCGTGTGGTGACGTTTTTACGTTGAATGCAAGGGAAA
GAGTGGGGAGAAAGTAAAAAGAAAGCCACGCGTGTAGCGTGGCTTGTTTCGACTGTTCGTAAAATAATTT
CATTCAATAATTGGACTTAACTTAGATTTTTCTGTGTCTGCTTTCTGTTTCTGTTGTGAGAACTGATCGC
GTTGGTCGGGTGGGGGTGACCCTCTGTGAGTATGACTGCTTGCGGTTTCTGCAATATCCGCTACGATCTG
TATTAACTCTTCTAAGATTTTAAAAATATTTTGTTCGTCAGTCCCCATATAACTAAGCGGGGCAGTAAAT
TTATTTTTAGTATCTGATACGCGCGACGCGACGCCCGCGATCCGCTCTTGCAACGTTCCGCCCACGCCCA
CACCTTTATTGCTTGCTGTTGTCTCTTCATAGTTTCCCACAACGCCCACGCTTTTATTGCCGCCGATCAT
CTCGTCCGCGTCTGCGTCGATTGTCTTTTCAGACGTGCCGATTGTCTTTGTTTCTTGATCGCACTCAATC
ACCCTTTTGAAAGATTTATCTTTGATTTGCTGATCGGTTTCCCGCGTTTTATTTCCTGCCGCGTCCGTGC
GTTCGTAAACTTCTGGGCGTTGTTGTTTTAATTGTTCGCCCGGCTCTACGTTCGGGATTGTCTTATCTTG
CGCCAACATCGTGCGTACAAACGGCTTATCAGAACGCCCGTAAGCAAACCCAACCTCTACCACCGTTCCA
ACCTCTGGAAAAGCAAAATCCCCGCCCTGTGAGCCTGTACTCGTCACGGGCAACGGCACTGCGGGATAGA
CCGGCACGGCTTGATCAACTTCGCCGTGTTCGTCCAACAACTGCAATTCTACGGCATACTTCGGGCGGAA
CGGGTCTGAAATATCACCCGCACCCGACGGATCAGCCACACCGACCACTTTCGCATAGCGGGGCAAATGA
TAACCGCCCGCTAATTCAGGGAATGTTTTTTCTATCTGACGACGCTCGGGGCTTTTCTGCACCGGCTTGC
CGTCTTTGTCTAAACTTTCCCACGTTAACACATAATCATCACCCTTTAACTGCACCGTTTTGATTTTGTT
GCCGTTAATCAGCGCACCCGGTCGAATAGCAGCAGCGATCGGGATCGTCATATCATTGCTGCCGCTTGAT
AACGTCACGCTTTCATCTATGTGCACGTCACGCCCGAACCAGCGTGAATCATCGTGCGATCCCACAAATA
GTGAACCGTCCGCCGCCTGTTGCCACATATAGTTTTTGATTTGATATTGTCGCCCGATATTATTTAAAAG
CTGATAACCGCTTCCGGTATGTGTGAAAAGCGGGATCGGCGTGTCTGCGTAACTCGCCGCCGGCACTTTA
ACAGTGATCCCCGTCGCGCTTGTAATCCACGCGCAAAGATCCCTTAACGTGACATGACGGTGCGAACAAT
TAAGCGGTCTTTCAAAAATCGCCACTTTCTCACGCACGAATAGCTTTTTATAGCCGTTTTCGGCTAACTG
TTCACGCTCAACAAACCCGTCAAACCATTTATAAAAATTGTCGTATTCACCAACAAAAATCACCGCACTT
TTCCCTTCGCACTGCTTATCTGTACGAACAGTGACGAACCCGCGCCCTGTATTATTCAACTCTAAAATCA
AGTCTTCTTGCGCTAATTCTAATTCTTCACCATTTATCCTCACTGTTTTAATTATTTTCATCCCAAACCA
CCCAAAATATCATCAATTTTTTTAGATATTGAATTATCATCTTCTTGCTGTTTTTCTGCTGATTTCGCTC
CATCATTTTTTTTCTGCTGTTCTGCTACTGGAGCTTTCTCACTCTGCGTTTTTACTGTCGGTTTTGGCTT
GCGCTGTTCTTTTTTCTCTGCAATTGAATTCACTTCGCGCAACGTAAAAGATACTTGCCACGCTAAACGC
CCGCCCATTTCTGTCGCGCTCACTTGTCCCGTGAATTGCACTTCTCGCATATTAATTGCCTCGGCGATTA
AGCACGAAACTCGGTATTTGACTTGCTCGCCTTTCTCATTCTCTGCCTCTGCTAAGTTAAACAGGTTAGT
GAGCCATTCTTTGCGCTCATACGGAATCACGCCGATAACGTTTAATTCTTTCGCTTTCACGCCTTTATCT
GTTTTTTTCGTGCTCGATTTCTGCCCGCTCATATCTTTATCGTCGCGCTTTACGCTCGCGTTTATGTTTA
TATCGTGCAAATGAATCGGCTTGCCGTCTAACGCTAACTGCACGCTCGGATTGCGCTTAATCGTTGTCAT
TTAACATTCCTTTAATCGTTGATAAATCCGCGCCGATAAACATCACGCAAGCCGTAAACACATTGCTTGC
GGGCGGGATATTTAATTTTATTTGCGCGTCGGCTGATTCTAAAAAGTCCGACGCACTGAACGCGTCAACT
AAAACACTTGTATCTAACATTTCCGCAACGCGGCGCGCATTCTGTTGTTCTTTCTCACGTTTCACAGCTA
AAAGTGCCGTCAATTTTGCTTGCGGGTCGCCCGAGCTTGTCGCTTTTGCTGCACTCATTGCGTTGCGTAA
AATTGACTGCATTTCACGATTCGCCCCCGGCGTAATATCTGCTGATTTAGCGAAAGCAGGGCTTTGAATC
GTCGGCGTCTTAATCATCTTCGTTTCTTGCAATGACTTACTTGCTTTCGCATAATCAAGCGCTTGCTTAA
AAGTCGGTTCAGGCATTAAAACGCGCACTTGTTCAAGTCTGCTGATAAAGTCTTGAATATCATTGCTAGT
TATCATCACCGCAATCACATCCTGCTGCCCTCGAGGGCGATTTGGATCAGCATAATCAACTAACTTCGCA
GAAAGTGCTTTCACTGCATTTTCAGGCGATAGATACATATTTGATTTTTCTTTAATTCCATGTGACCAGT
TATGCACCCCGATTTTGACCCCTTGCGCTGATAGCGAAAAGGGGGAAATATTCCCCCTCTGTGCTTGTTC
AAGTGTGCGCTTTGCCTGCGGGGCTAGTTTTAATTTTTGCTTTTTCCACATAGGACCCCCTTTACAATGA
CTTTGTTTTAGTGACTAAAAAGACGACATTTTGCCCAACCGTCAGATCAACCGGGGCGTTTTCTTTTAAA
GTGATTTTTTTATTATTTGCTGTTTCAATCGCTAATTTCTTTTCTTGTTTTGACTGATCCTCATAGATTA
AAAAGCAACTACCTTTTGGCGCAAACTGAATCAAAGTCCCGTCAATATCAATCTCTTTCTGATCTATGTT
TTTCACCGTGATCGCCGATCGTGTAATATTAATTTTCATCTCACTTAAGTCATGCTTATAACAAGGGATC
CCCTCGCCAATTTCCCCCATATCAATATCATCGTTAGAATAATACATAAGTGAATTTTTTCGTTCCGGTT
TTACGATGTTATGAAAGCCGCGCGATTTTTCTATAAAGTGTTTCGGATATCGAACAATAAAACGTAAATA
ATTAAATGTTTTATTCTCGCTATTATTTCCCGAACTAATTAAAATTTTCACATAAGCCACTTTATCTGAT
TTAATCATAAAATTAATATGATCATCATTTCCAAGCATGGTCAACTGCGTCGGCACTCTCTGATCGTTTT
CTAACTCACCCGACAAAATCAACTCGTCAAGCTGATCCGTGATTAGCGTTTTATCTTTATCAAATAAGCG
GACGCTAATTCTAAAAAGTTTTTTATCTGAACTTAAGTCAAACATTGTCCCTTTAGTTACATGAATGAAA
TTTTCCTGTTCATAGATAACCGCGTAATCTTTTAAAATTTTAAAATCACCGTTGATCAAGTGTTTAATAT
TTCTTACGTTGTGAATATCGGTATTGTTGTTCAATATGCCGGTTTTTAATTTATTAATACTTGATACGAA
AGGTGTAGTCTGCGACAGTTCAAACAAGCACGCTTCATCAGAATAATTTTCTTGATTGTGTGATACAACA
TTATCCAAGCCATTATCAACAACGTTAACTAATTTATAATAAATCCCATACGGGCCATTCGTGAAACCCG
GCGACGAAACCCAACTCGCTGTAATTCTGTTTGACCACGTTTTTTCAGAAAAACGAATGTTAAGCACTTC
ATTTCTATTTTGTGGATTTCTCTCAAATCGCACATCTTCGATCGTATTTGAGTAACCATGATCAATATGA
ATAATTTGCGCCCCCTCCAAGCAACCGCGGCGGATCAAGTTATGATTGTGCGCATAGTCCCCGTCAATTA
AAATCCCCGCTCTTAAGCCTGTTTTTACTGCGCGAAAACGTTGTGTATTAATTGTATTTTCATTCACCCA
ACCATCTGCTTTGCCTGTAATATGTAAAGTAGATAAAACATCGATATCGAATCTATTGTAAGCCAAAGAA
CTCGTATCAAGTCCGTTAAATTTTCTTTGTTGCTCGGCTTTATCCTTTGTTGCATAAAGCTGAACACAGC
CTGTTTCGCCTATTTTTAAACTTGTCGATTTCAAACCGATCAAACGAATTGCGACGCTATCCTGACTTTG
ATCCTGCCACATTACAAAATTAATATAATTCTTATGCGCGTGCGTGATTTCTTGCGAATTCTCAAACCAT
GTAATGATTGCGCCCTGTGTTGTTGCAAATGTACCGTAAATTAAGCACGGCAACTCAATACCACCCACGC
CGGAAAGGAATAACGGCTTATTAATTAAATAAGTGGACGCATCAGACGTGATTATTTTTTCATTTTTACC
TGCATACTTAAACGCGCCCTCAAATGCCACGGTTGAGTCTTGATTCGCTTTCGCACCAAAATCTAACACG
TTAACCTTGTTATTTTTTAATACACGTTTCCAACGCTTGCCTTTTGCTGTCACAATAGTGACGCCGCCAT
CATCTGCTGTAATTGAATCTTGAAAATCAGCGACGAACTCGCCGCCGCCGGTGTTCCCGTTTAAATAGTA
TGACGAAAGCAAAATAGATTGCCCGTGTGATTTCGGTTCGATAAGTCTTAATTCCGCAATAGATTTACAT
TTTCCAATATATCTATAGCCGTCACTTGCGCCCAGGTCTGTTTTTAAAATTAATTCCCCGCGAATGCGAC
GATCAATAATATTCCAGTTTTCAACGTCTGCGATTTTTATAATGTAGTGTTCATTTCCCGCTTTATCTGT
GTAATCGTCTTTTCTGTCTGTTAAAAAAGAAATTTTCTTTACTGTCTTGCTGACAACGTCGCCCTGACTA
ACTAGATCTATATAAATAGCGCAATCGGATCGATTAATCCCGATTATTTCATCGTGCGCTAATTCAACTC
TATAACCTTTTAAATACGCCACGCCCGATTTAATTGTGACAATATTTTTTGACTGCTTAACGGCTAAAAA
GCCGTCATTAAAAAATCGGATTTCTCCGTAAATATCGCGCGCAAGGTTGCGAATATCTTCATCAATCCCG
TTAAGTCTAGCTGTAAAATCAATTTGCCATGTCTGCGCCGGCACGTTGATTTGCGTCGCTTCTGCGGCGC
CTGAAAATTCCAACAAAATCGAACGTGTTAAACTATTCCCTTGCAAGCCGTTTTTAGTCGCAAGCTTTTG
CGTTTCTGCAGCTCGCACTGCAACGGCAAGCAAGCCTTCTTTTGTTAAAAGCCCGATAAAATTAAACGTA
AAATCACCAACATCCGTCCCCATTGTCACCGAATAGGCGACGGAATCCTCATTAATTAGCCCCGTTTTAC
TCACTGCTTGACGGTGTACGATAAAATGATCGTCTGGAAGTGTAGAATATTTACTTAAAGCGTTTAATTG
CTCAAGCGGTAACTGTGCAAAAATAAACTCGGTCAATTCGACCCGCTCGCCTAAAATTGTTTTACTCGCG
ATATATTTTGAAAGGTGTTCTGTTAAAATTGTGTTGTAGTTTTTCATATATTCTCACTTTTTAATTATTC
TATTATTTTTTTATTTAATTGAGTTTCGCAATATAAACTTCGCCCGTCTGCGAATGGTTACCAGTAAAGA
CGCGATTATTTTTGAATATTAATTTTCCATAAAAAACTTGCTGATTATGATCAAATTCGCCGTAATGGAT
CACCGTCGGAGTGAACGTTACTATTTCATAGTCATAGCGCCGACAAGTGCGCCCGTATTTTCTAATAATA
AAATTTAATAACGCGTTATTATTCACCACCTGCTGATCAGTGATATAGATTTTTATAATATCCCAATCGA
TCCCGTCTATTCTTTCGCCCACGCCGATTTTACCGATCCCCAATCGCTCAAAAATACGAATAAAGCCCGC
TTTACTCCCTGCGTCTTTCGCATTTAAAAACGCATATTTCACGCGCTTTCTAAATAGTTCGATTGGCTCA
CCGTCGAATCGCTCGACGTCGCGCTGATACGCGATTAAATTTAGTATTTTCTCGCCGCACGTTTCTTCAT
CTAAGATATTAAAGGGGAATTTCACCGCGCTTAACACATACGCCCACCATTTTTCGAAAAGTAGCGCGAT
TTTCTGAAGTTCCCCTTTATCCATCCAAAACGGTAATTTTATTTTTATCATTTCGCCACCGTGACCGATA
AAGACTGAATCCGCGGGATCGTTAGCTCGCTTTTAATATCTTGCTGACCCCAAACTAAAGAATCAATTTC
ACTGTGTTTCGCGTGAATTTCTTCACCGAGTTTCGACCAACTAAAGCGTGAAAACGGGTAAGTCTTTGTA
ACTTGATAATTGCGATTTTCACGAAATGCGCAACGGATCATATTCTCAACGTCTTGCTTGATTTCGCCTT
TTCTCACTTCGCCGATCTCAATGCGCGGATCAAAATAAATCGCGCATGTAATATTGTGCTGTGTTTCTGG
CATTGCATAGCAAATCAAATCGTCACCGTGTCCGTGATTTCCTTGTGTTTGTACGTAATTGTTGACAACG
TCAATAAATGGCTGACTTGTTACGCCGGTATCCAATAATAAATACGCATTAGCTGTACCCGGACCACGTG
GCGCGTCATGTTTAAAATAAATGCGGTCAACGGATAAACCCGCTACTTTTGCGATCATTCCGCGATAAAC
GCTATCAATATGATGTTGTCCCACGCTTGCGAATTGCGTGCGATAACGTTCGCGCAATTCGTCGTTCGTT
TCACGATCGGCGCCCGGTTTCGTCAACCAATCGTCTAAATTCTCGACTTTCACCACGCCCGGGATATTTT
CCGCTAAAATTCGATAGTAGCCCGTCGCCAAGTTATACGCCGTCCCCGCGTGTTCTGCTATAACCGGCAC
TGGCGCTATTAACGTACCGCGCGGGATCACCGTGTTTTCAGTCACAATCAATTTAAAAATCACGTCGTTA
ATACGCTCTGTTTGAACAACTATTCCCGCTTTGATTGTTAAATCTGTCAAGTCGCTTTCTTTTGTGAAAT
GCACTACGCCTTGTGCCTTTGTTGCGTCTTTAAAATCAAGCCCCACTTGCCAAGCCTGAATCTGCAACCA
TTTATCACGCGCGGTTTTAACGAATAAATTAGGCAAAATCTCAACAATTAAGTGATCCGTAAGCCACTTC
ACCGGCTTAACCGCGATTGCGGTGATTAAGCGCCAAAACGGCGACATCCGCGACGTGTTCGTAATTAATC
CCGCCTCATCTGTTAAGCGCTCAAATTCTTGTCGGATCTGCGTTTCTTCTGTCGGCAAGCCGTTTTCTTC
TAACATTTGCTTAAAATCAGTCATTTAATACGATCCCCAAATTCTCAATTTTCCCAAATTCGTAAGTTTC
CGCCGTCAAGCGCAAACGCCCTTGATCTTCTTCATCGATAAAAATCGTTCCCGGCACTAGTCTGCGGTCT
TCTTCAACAATTAAAATCATCTGCAGAATAATATCGCGGCGCAAAATGCGGCTGCGTTCTGCGATTAAAA
GGGTGGCAAGTCCGCTTTCAATTAGCGCGTGTTTAATATCTTGCGCGATAGATACTCGGTTATCGCAAAT
AACAGGCTGATTACCGCTATCTAGCGTTATATCTTCCCCTTTAATTAATAAATCAAAATACAATTTCTTC
GTCATTTATCACCCCGCATTTAGCTGTTCGCGGTCGCGCATCCATTGTTCAAATTTGCTTGGATCATCTG
CTTTCACAACAACGCCGCCGTGGATATTCACCGACCGATCAATATTTTGATTTGTTGTTAGCTTGCTACT
TACTGAACCGCCGGCGATCTGTGTTCTCTCCGGTTGTGTATTTGAACCAAGCGCGAACACTTGCCCGCTC
GTTTTTTGTGGGTTACCTGTTGCGCTGATATTGTTCGTCGCGTTTCTAGTCGTCAAAATTGCATTTTGTA
AAAAACTTGATTGTGGCTTGCTATCTTCAACGACGGGAATAAGCGGTATTTCAATTCCGATCACCCCGCT
CACTTTATTTGCTTGTGTAATTAGCCAGTTCAACGTATTGATAAACATCTTTTCAATTCCGTTAAAAATA
CTGCTAAAAATATTTCCAACGCCATTTGCCAAAGCGTCGAAAATTTGTTTTGGATCGCTTTCTTGCCACC
CTTTAATTACACCGTCCCACATCTCAATGATAAAATCTGCAACGTTTGCGAAAATATCTGCCATTTCCGC
GATATTTGTCACGATTAATTCAATCACGCTTACCACGATTTCAAGCGATTTACCGACAAAAATTCCGACT
TTTTCGCCGGCGCTTGTGAACGTATCTACTGAATCCGTTGCACCGCCGAACAAGCCGAACGCCCAGGCGA
TTGTCTGCCCAATGCGCAAGCTGTCCCATAATTTGCCGAATGCTTTCGCCACCGGCTCAAATGATACACC
GACGGATTTAAAGCCTTTCACCACGCCTTTAATAAATCCGAACAACTCCGCGCGGAATTTATAAACCACG
ACTACAATTGCGCTAATCAGTGTAATCACCGCTGCAATTGGACTGAATAAAAAGCTAAATGCGACGCCAA
TCGCGGCAACAACGCCGCTCATCAACGTGAGCGCGGCAGTAAATCCAGTAAATCCAATTAATGCGCCGAC
GATATAGCCGATCCAGCGTGCAATATTTTTGTAAGTTGAAAGCCATTTCACAAAATTAGTACCAAGATCA
GCGATTTTATTTGCGATCGGCTCAATCACACGCAACACTTCTGTGCCGATTGCTGTTTTGATATTTCTCA
ATGTTTGTGAAAAACGCGCCCATGGATCGGTCATCGCTTGCGCCATTTTTTCCAAGTCGTCCATTCCTTT
AACTTTCGCTAAGTCTTGAATAGACCCTTTTAGATTATTGACCTTCGGCAAAAGCAACTTAATCAACGCC
ACCGCCTCGTCACTTCCAAATGCTTTTTTGAGCGCGTCGGATTCTGCAAGCTCTAGCGTGTCACCGAATT
TTCCTTTAATCTTGTTCAATATGCTGACCATATCTAGCATATTGCCGTTACTGTCTGTGAATTGTAGATT
TAACGCTTTCTGCGCGTTCCCAACGCCCGCCAAAAACGCTTTATATTTTGTCCCTGCCTCGCTGCCGCCC
ATTGTTGCTTGCAATGTTCCCAGCACCGCGAATTGCTCGGCAATACCAATTTTTGCTGATTTTGCCGACG
CCCCAACGGATGTAAACGCAGCGCTCATACCGTCGCCCGACGTTTTAAACATTTTCACCGCAAGCGCGGT
TTTTCCCGCAATTTCCTGCACCCAATTTGCATTTCCGATCGCTTTCGCGTCTTCTTCAAAAATGCCGTAC
ATTGTCCCCATGTAGTTTGTAATTGTACTTGCATTGGCTTTTGTACCTTTTGCTAATAAGTTAGACGCTT
TCGTAAATTCGGCTAATTCATCGCCCTGTAAGCCGGCGATCGAGGATTGAATATCATAAGAAGAACGAAC
GAAATCCGTCGCGGATTCGCCGTATTGTGAAGAAAACTCCAACGCCGTGTCTGTGAGTTTTCTAAGTGAT
TCTTCCGCAACTGACAACGACCGCACTTCACCGATCGCGCGGTTCATTTCGATTGCGGGGGCAATTGCGC
CTTGTAATGCAACACCCGCCGCCACGATACCACCGACGCCAGCGCCGATCTTGATCATCGCGTCTTTGCC
GCGGTTGCCTATATCGTCGATCGACTTCATCACGCCCTTGAGGGGCGCACTCACTTGATCAACAAGGCTA
ATTACATACTCCAAGCCCTCAACTGCCATCTTTTGAACTTTCCTAAAAACATTTCGCGATACCGCTTGCG
ACTGCGTTTGCTAAGTTTTCAAAAAACTGCTTATTCAGCCAAAGCGCCCGCGCTAAATTTTGTTCTGTGT
TGTCTTCGTGCGGTAAGTAGTGCATACGTAACGCAACGGCTTGTGAAAATCCGTTGCGCTCAATTGCACT
AACCCGCGCATTTAGTTTTTTACTGTGACCTCAATTTTAGGCACTAAAACTTTATTGACTGCGCCGGCGA
CTTGAATCGCCAATCCAGTAACGTTGATCACTTGTAAAAACTCATCTTTTTGCGCCGGATCGATGATTGC
TAGTAAGTAATCTTTGATCGGCGTTACTTTGTTGCCCGAATCGATCTCATTGATCATTGTGTCGTATGCC
GTGTTATCACGATTAAATTTAAAATCAACGCCCGCAACGTTTACAATCACGCTATCTTTCACGCCCGCGT
TTAACTTTTCTAAAAGTGTCTGTGCTTGTGTTTTTTCCATTTTGATTTACCTTTTTGTTTCTGCTTTGTT
ATTAAAATCGTTTATACATTCGTGCGTGTTTTCATAAGCTATCACGCAAATCTCTACGCGATTGAGCGCG
TTTTCTAACGCGTGCGCTAAATCGCCGTTTGTCTTAATCTGCACGCTTTCCGCGCGGCATTCCGTCGTTT
GGGGGCAAATGACTTTGACCGACGTCGCTTTGTCGCTCGTTGAACAAGCGACGCACATCATCAGGCACAT
TGCCAGCGCTCCAATTTTTAACATCTTCACTTGTTAGCACCTCGTTTAACGCTTTCGCGCGCTGTTCTGC
TTGCGCTGTTGCGTTCGTTAATTTATGCGTTAAAACTTTGAGATTCTTCTCATAGTTTTTAATACTTTTT
TCTTGTTCTTTGTTCTTTTCGACTTGCGTTTTTAGCGTTTCCGACGTCGCTTTGTACTCGCTTTTGTAAT
AGCTCGCACCGATAAAAAATACTGTACAAAAGAACAGCAAAATAAAAATCAAATAATCTTTTAAATTCAT
TCAACTTCCTTTAAACAATGTGCTTTTTCTTTTTCGCGGCGAATCTGCAAACCTTTCAATACACGCCCGC
CCGACCGCTTAAAGTCTGGAATGCGTTCACACATAGCGATAAAATTTTTATCTTGTGCGTGCTTGTAAAT
CGTTGTTTGCACTCGCTTGCCTAGGCGTGGACTGTAATATGCTTTAATGTTTTCACACCCGACATTAAAC
GCGAGCGACGTCATCGCGTCGAATTGATTCATGTTCATGTAAGCGCCGTTGAAATGTTGCTTTACGCACA
TTTCGGCAATTTTTACGTCATGTGCAAAGCGTTGCGCAATTTCTTCGTTTGAATAGATTTTCCCGACTTC
GATTTTTTCACCGCCTGCCTGCGTGCTACCAATGCCCACGGTTAACACGTCGCGCGGGCATTTATAACCC
TTTCTTACACACCCTTCAGCGTTTGCAATTAATTCAAGCCCGCGTGTACTTGTACGAATCTCTTTATCTG
TTTTCACATTCGCAATAATCAACGCAATCGCACACGCCAAGATTAAACTTCTACTTTTTTTCATTATATT
TTTCCCGCATGAGTTTTAACGTTTCTTCTGCGCGTTTATCTTCTTTGCGCTTGAAATGCCAATTCGTTAA
AACAGTTAATAAACCGAATAAAATCCCAAAAATCGCGCCAATATCGCCCCAGCTCAATTGCGCAAAAACT
CCCGCGACTGCGGAACCAAAAAAAGCGTTGTGTTCTGTATTTTTAAACATTGCTGATCCCTCAAAACTTT
TAGCAAAACGACCGCACTTTATTATTATTGTTATTGTCGGTCGTTCGCTAAAAACTGCTGTTAACCGATT
AGATCGCGCGTGTCATCATCTGACAAATACGGCACGCCGTTAATGCGCACGAAATCGGGACTTGTCACAA
AATACTTAACTTTTTTCGTTGATTTTGAGCCGCCCTTTGGATCAATATTTAACACATCAGTGATCAACAT
CTTGCACCCAAATGCCTCGACTTTATCGCGCACACCGCCGCGTTGTGCAAAGAAAGTAAAATCAGTTTCA
GGGATTGCGCGATAACTTCCCGCCGCTGCTGCGGCTGCTGTTAATTTCTGAAAGTTTTTTGAGTCAAATT
CAATCTCACCTTCTGCGCCCACATCACCAGAAACCCAACCGTCAGGGATTCCGCGCGTTTGCGCCACCGC
TGAATTGTCTGTAATACTCAATGTGATAGATTCTGCGTGCACTGGAAAGCCCAGCACGTAGAAATCAAAG
CTCATTCCGCTGATTCTTTCCATTCTCTTAATCTCCTAACGTTTCTAAATCTAAGAAAATATTTACCGTG
ATTTCTTTCGGGCAATCGTACGGGCGCACTTTAATGTAGATCGTGACTTTAGTTTTGCTATGCCAAACGA
TAGTTACTGCGTCATCTTTTGGCGGCATACACTCACCCGGAAATTCTTTGCCGTTCACTGTTGCTGATTT
GCTCATATCTCGCATAGGTTTTGCGAAATAGTTTTTATGAAATTCAGTGCTAGACGCTGTCGAATTGAAC
GAACGATCCGCGATTTTTTGAATCGCTAACAAGCGAACGCGGCGCGCCACTTTGTCAACTACGCGAACGT
TTTCGATCACTTGATAATCGCCGCCCTCTACATCAAGCGTGCGACCGTCCGCCCAGTAATACCCGTCGTA
ATCTGGATACCACATCGGCACAGAATAGCGCGCTTTTTCAAGCGTTTTTAAGTGTGACAAGTCAAGCAAA
GTGCCTTCCTTGTCTTTTGGTTTTTCTGCGTTGCCTAAATCAATCAGTGCGCCAGTTAAAACGCGCGCCG
GACTGTCTGCGACTGTCACCGTGCGATTAGCCAAACGACCCGCGATCACGCCAACTTCATTGCCAAAAAG
CAACGGCACAAGCATTACATGATCCGCTACAACTGTTTGTTGTAGTGTCGTCAATTTCTGCACATACTGC
GCCCACGTTTCACCGTCGCCACTATCTGGATTTACACCCGCAATGGCTTGAATGAAAAACGTTCTGCGTC
CTAGTTTCGTTAATAATTCGATATATAATTCTTGCAATTTATTAATTGCGTCTTTATCGACGCCCGTCGC
GTGCGTGTTTACTGCATATTCAAATGACGCGACTTCGTTCGCTTTTTTCACTGCTGCGCTAAAGTCGTAG
CTATCCTGTGGCACTAACATCACGTGCGCGATCCAGTTTTGACCGGCATTTAGCATTGCCGCGCGTACTT
GCTTTTTAATTTCATCAGCACCGACGCCAAAAACTTTGTCAAAATCGCTGTCGGGGGTCACGCTCGTGAG
CTTTGTTTCTCGCTGCGTTGTGACCCCGACAAATAGCGCGTGTCGCTCAATTTCTTTCACTTCACCGCTC
AATAGATTAAGCGTATTAATCTGTACACTCGGGAACATTTCTTGATCCTCTTATTGTTATTTTTCAATAC
CCGAAAACTTCAAAATAAACTCTTTCAAAATCTCGGCGTTTTCTTTGTCCCGTTCATCTAAAAACGGGCG
TTTCTCTGTCGGAATAATCCATTTTGTTAAACCTTTTCCCTTGCCTTTTCCTTCTTTCTCTTGAAAGTAG
CGGATAAGCAAGCTCGCTTTTGCGCGTGATAGCGTCGCGACAATCTCGCGTGCGCTCGGTCTGCGGTAGC
GTTTTTTCCCGCTTTTCGTCGTACCGTTCGGCACTGTGTAGCCAAGATCGCGCAACTTCTTCGCTTGTCG
CATTGTTGCCGGATCTTTCGCTGTGCCTGCCGGCTCTTTCTTAAAATCACGCTTTTCAAATTCGTGATCT
AGCCCGCGTTGGTGTTCTTCTGCGATCTGTGCTGTGCGTTTCTGCTTATAGTGCAAACGCGCTTTATTTG
CTGTCTGCGCTTGTGAATTTAAGAGTTTCGCAATGCGTCGCAACATCTTCGCATTGCCGTTTTTTCTTGG
TTTCCAGCCTGAACCCGTCGGAGTTCTTTGATTGCTTGCACTTTTCACCGAACGCTTTTTCATTTCTTGA
AGTGTTCGGATTAAAATTTCTTTTTTCTTCTTCGGCGGGATTTTCAAAAGCTCTAAATCTTTTAGAAAAT
CACGTAAATCGTCGGGATTCACGCCCATTTTTATTGCCGGATTCATAACGTGATCGTTTCTTTCAATGCG
TCATCGTTCTGCGCCTGACTTTGTTCTTGTGGCTTTTTCGTTGTGGGATAGACAAGATCAATGCTGTTCA
CGATATTAATTTCGATTTCATCAAGTCGATATTTTTTACCGTCAATCTCTAGATCGCCCGCGTCGTCTTC
GACGGCGGTCAAAGGCTCTTGGAAAGAGATTGTGAACGTGAGATCCGCTACATCGTCATTGATAATCTCT
AGTTCGAACGGCGTTTCATATTCATCTAGCACGTCGCGCAAATAGTCGTTTTCATTCAGCCAAATTTGAA
TTTCCGCCATTATTTTTTGCGCTGAAATTTCGCGAAATGGGAACTCGTCAAAGAATAAAACGGCGTCATA
TTGAATATGCGCGATCTCAATTCCCGCGTCTGTTACGCGCTTGCCTTGATTGAGTAATTTTCCGTTCTCT
ATCCACGCGTGAAAGTGCGCGTGATAACGCTCTGGCAACTTCGTGAGTAAAAATTCGGTTAACTGTTGAT
AAAGCATTTTTTTCATAGTAAATGCACCGATCCCCGCTTTTTGCCCTTTAACGTGCGAATTGCGCGCGTT
GCTTCTGCTAACAGGCTTTTCTGTTCTTCCACATAGTCGCGGTTCTGATGAATTTCGCGCGCGGATAGCG
CGAAAAATTCGGGTAATAGATCCGCTTTTGCCCGCGCAAATACTGCTTTTTTGTACAGTGTTTGCGCGGG
ATTTTCGTTGTTCACTGTGCTTTGTGCGATTTCTCGCACGTTGTTAATGCCGCGCGCTTTGTAGCGCTGT
TCGACATCTTTTAAATCAAGCGCTAATTCTTGCATAGCTGTGATTAGTGCTGATTTAACAGTTTCAACCG
GCATTTGTAGCGGAATATTTCTTTCTTTTTGAAATTCCGCAATATGAATATCTTCCCAAAATCCACTGTT
CAAAATTACAGTGTTTTCTAACTGTTGATTTCTGCCGTTGAACATTCTTTTACTTCTTCGTTAAGTTGCC
CGCGTCTTAACTTTTTAACGACTTCTGAAAAATTAATTTCGACCGTTTCTAAGCCAAGGGCGGGCAGTGG
GGTAAGCTCGTTCGGGGTAAATTTCCCTTCCTTTTCCAATGCGCTAAGACGCATATAGCAGCGCTCGATC
ATACTTTTTACGCCGCTTTTGTGATTAAGCTGAAACGCTCTAATACACAATTTAATTGCTAAAATCAGGC
TTTCGGGGTCATCAATTCCCGACGCCTTTACTTCGCCGTTGTCATTTCTTAATAGCAGTGCGGCAGCCAT
TTTTAGCCATTTTGATTTTACAATCTCGTGTAGTTGCCACTTCGTCGCCACGTTTTCTAAAGTCTGTGTA
AAATATGGCTCAACCGAACCGCCTGCACTCGCTGTTTTATTCGCCCAATTAAAGATTTGATCAGCGACAA
AATTCGGTAAAGTTGAATTAAAACGCGCTGGCAAACTTTGTTTTTGCTCGATTGCAATTTCAGCCAGTTC
CAAAGCTTTGTCGAAATCGCCCACATCGAACAAATACACAATGCAATAAGCAAGATAATCATTTTGATAA
ACTGCCTTTTTCTCTAAATATTCGTCAACAAACGGCAACCACTTCGGCAAAAAGCGGTTGCGTTTGTGTT
CTGCTCTAAGCTCAAGTGTTGGGATCGCGCGAATTGCGTTGACATCATTTGTAAGCGCAATTTCCAGCAC
TGTGTAATCATTGCTATGCTGTGCAACGACTTCACTTTGTAAAGTGCCGTCATTTTTCGCTTGCTCTATC
TGCTGTAAAGCGCGCATACGCGCTTGAAATTCACGAATCCCCATTTTTTAACACTCAAACTTTTTTAGTT
TTCACCTTCAAACTTCACTTTGCTGTGATCGATCGCAGTCATTAAGCCAAGATCTTCAACAACATAGCCC
TCTTGACGATAATAAGAGTTAATAATCCCTTTCTTATCTTCGTCATTACGTAAAGAACGACGCACCGATT
TTGTTTGTGTATAGACACTTAAGTTTCTAAGCGTAGTCACACAAGCGCCGCGTGCGGGGAAGTTCGGCGG
GGTAATCGCATTCATACCGCCAAAACTACCCAACAAGTTATGTGATCCAAGTGCAGCTTTTTCGCTCGGT
GTTAAGCCGTGTTTTTTATTAATGATTTTTGTTTCTTTACTCACCAGATCCGCACCAACAAGAAAAACTA
AATCGTTTCTATCACGGTGTCGTTGATGTAAACCAAGTTTTAAATCTGACGCCAGATCGTCAAGACTGTC
ATAGTCTGCACCTGCGCCAAAAATGCGAATTTTTCCACTTTGCGCACCTTCTGTCATAAAGTTTTCTGAT
TTCTGCTCTTTTAATAGCGTCAACCAACCTTTATTCACATCCGATAGATCGGATTTTGTTGTATTTTCTG
CAACGCTTGTACCGTGCCAACCGATTTGACAAATATCAAGTGCGATTTGCGTTTGAACAAATTCTGCATA
TAATTCTTCTAACTTTTCGTAATTACGTGCAAAAGAATCGAACATCTGCCACGGCACAATGATCCCCGAA
TCAGTTTCGGCAAGGTCATAACCAAATTGATCGTGATTTAGTTTCGCAATATAACGACCGTCTTTTTTAC
GCCCCGTAATGCCTTTTTCAGTCGCACCAAGTAATTTTTTACCTTTAATATCTTCAACAAAAAACATATT
GATTTTGCTTAAAAAATCAGATCTCTGTTGAATGTTTTCGCCCAACAATGCAGCTTGCGGCGCTTCCAAA
CTGAATGATTCACCGCGCAAAACACTTTCAACTGGCACGTTGTAATATGCTGCGACGGCTTTAACAAAAG
AATAAAATTTGCTTTTATCCATTTTTTAAATTCCTTTCTTTAAAGTGAACTCTTGTGACACTGGTGCGCC
ATTAGGCACTTGTGTCACTTCTTGCGTTAACGCTTGATTAAACTTATTGCCCAAGTCTTCCACCTGTTGC
ATAAGCTTGTTAAATTGTTCTGCTGTTACGCCAGTTTCTGCCGGCTTTTCTTCTGTTTTTGGCTTTTCCG
CCGGTTCTGTTGGTTGCGGTACACTAAAATGCTGGTCGATTTTCGCGCCCAAGCCTTGCACCGCGCCGAT
CAGCTTGTTGAACTGTTCTTCGGTCATTTCTTTTTCCTCTTTTTTATTATTATTGTCGGGATTGATTGCG
GGATTTTCTGCTGTTGCGACTTCTTCAGTGCTAAACAGTTTTTTCCCAAGATTAAAAAATTTATTTAAAA
GATTTTCGCGCGTTTCATCTTCTGAAAACGTGACTTTTGAAAAGTCCAATTGCTCACAATTGCCTACTTT
TACGTTTTCATCTTTAATTCGCTTTGAAAAATTGAGTTTTGTTGTGCCAAGGCTTGCGGGTTGATCGGTA
AATGCTAAACCGCTCAAATACGCTTTGCCTGTATTTGCAAAATTTGGCGTGATTTCAATACTTGTAAAAA
GCCCTTGCCCATCTTTGTTTAATTTGATCATCTCAAGCGACGGGGCAATACGTGCATATAAGCAGGTTTT
TCCTTCTTCGCCGTCTTCCGCTTTCACTTCAACAACACGACCAAAATTGCGCCAGCGCCAGTGCTCCCAC
CAAATGACCGCCGTATATTTTTCGGGGTCGTAGGTTTCCGCCATATCTTTAAGATCTTGCGCGTCAATAT
GACGACCGTCGATCGTATTTCCCGACGTCGCCACGCGTACAAAATCTGTAATTAATTCGGTTTTATTTCC
CATTTTTGTTTACCTGAAATTTGCATAAAACAAATGTATTTGCGCTTATTCTTACGAATTTTTTTGAATA
AATCAGCAAATTAAAATTGGATATGTTCGGTTATCGGCGGTTATCGTTGAATTGTTGCTATATAGCTGAT
TTTCTTATGATTAAAATCCTTGTTTTTACTGCCACAATAGCCTCAAAAACACTATAAAAAGGGTAAAAAT
GACGGCACAGCTAAGAATAAGAAAAACAAAACGCTATGACGATGAAGTGATTTACTCTGCGAAATTTCTT
TATTTAAAGAAGTGGACGCCGAACGAAATCGCAAAGGAACTGGGCTTAAATTCCGCCCGCCCGATCTACT
ACTGGGCGGAAAAATACAACTGGCGCAATCTGATTAATGAAAACGGCATTGAAGAATTGATCGCTCTGCG
TATTATCACGCTCACCGAACGCGAAAACAAAACAGATCAAGAAATCAAAGAACTTGAGGCATTGATTGAT
AAAGATATTGAATACAAAAAACAACGCGCAAAGAAAGCAGCCAGCGCGCAAAAAAGTGCGGTTACTTTAT
CAGAAAGTTTTGGCGATTTTGCGGATTCTGGTGACGGCAACGAAAGCAAGCAAAAGAAAAGCAAAAAGCG
GGCTAAAAATGACATCTCACACGTTACACCGGAAATGGTGCAACCTTTTGTTGATTCGCTATTTGACTAT
CAGAAACACTGTCGCGCGAATAAACATCATAGTGTACGGAATATTCTTAAATCTCGCCAAATTGGTGCGA
CGTATTATTTCGCGTTTGAAGCACTAGAGGACGCGATTTTCAATGGCGACAATCAAATATTCTTATCTGC
GTCTAAACGACAAGCCGAAATTTTTAAAACGTATATTATCAAAATGGCACGCGAATATTTCGACGTCGAA
TTGAAAGGTAGCCCGATTATTTTAAGCAATGGCGCGGAATTACACTTTTTAGCAACCAACGCCAACACAT
CGCAAGGGAATAGCGGGCATGTTTACGGCGACGAATACGCTTGGATTAGAGATTTTGAGCGATTCAATAC
CGTATCTTCAGCAATGGCAACACATAAGCACTGGCGTGAAACGTACTTTTCAACGCCGTCATCTAAATTT
CACCCGTCTTACGCGTTTTGGTCTGGCGATATGTGGAAAGAGGGCGATCCGAAACGTGCAAACGTGGTCT
TTCCAAGTTTTGAAGAATTACGCGACGGCGGGCGCGTTTGTCCTGACGGCACTTGGCGCTATGTAATCAC
AATTGAAGACGCGCTCAAAGGCGGCGCGGGCGTACTTTTTGATATTGACGCGCTAAAACAAAAATATAGC
AAATACGCGTTCGCCCAGCTTTTTATGTGCGTCTGGGTCGATGACGCGGATTCTATTTTTAACATTAAAA
AGCTATTGAAGTGCGGCGTGGATATTGCGAAATGGAAAGATCACAACCCGAACGACGCACGACCGTTTGG
GGCGCGTGAAGTGTGGGGCGGATATGATCCCGCGCATAGCGGCGACGGGGCTAGTTTTGTGATTGTTGCA
CCGCCGGCGTTACTGAAAGAAAAATACAGGGTATTAGCGCGCTATCAATGGAACGGGCTTTCATATAAGT
ATCAAGCCGCGCAAATTAAGCAGTTATTTGAAAAATATAATATGACTTATATCGGCATTGACGCGACGGG
CGTCGGCTACGGCGTTTATGAACAAGTGAAAGAATTTGCGGGGCGCAAAGCTGTGCCGCTTGTTTACAAT
CCGGAAAGCAAGACGGAAATGGTGCTAAAAGTCCACGACCTGGTGGAACACGAGCAAATAGAATGGGACG
AAAACGAACGCGACATTGTGCCGTCTTTTTTAATGATTAAGCATACATCGACGAAAAGCGGCAACACTAT
GACGTTTGTCGCAGAAAGAACAGTAAAAACACAACACGCGGACGTATTCTTTGCAATTGCGAACGCTATT
AATAATAAATCACTAACAGATAAGCCGCGTCGCAAGTCGCGTGGCTGGAGAATGTAAAAAAATGGCTAAA
AATAAACAAAAAGACGTAAAAAGCACGTCGATTATTTCAATAAATGGCTCTGATTATTCTTATTCTGCCG
CGCCCGCGCTGGATTATGTAGGGCTTATGCACGATGATATTTACAACTGCTTTATGCCACCAATCAATCG
CCATGCGCTCGCAAAATTGCCGCACCAAAACGCGCAACACGGCGGAATCTTACACAGCCGCGCAAATATG
GTTAGCGCTGGCTATATTGGCGGGGCTTTACTGTCAAAAATTGATATGCGCGCTCTCTGTTTGAATTTAA
TTCAATTCGGCGACGTCGCGCTGTTGAAAATTCGTAATGCGTTCGGGCAAGTTGTTCGCTTGCACGTTTT
ATCGTCGCTTTATATGCGCGTCTGTAAAGACGGGAACTATAAATATTTAATGAAAAAGTCGCTTTATGAT
ACAAAATCCGAAATTTACGAATACAACAAAAACGACGTTATTTTTATTAAATTATACGACCCCATGCAAC
AGGTATACGGCTCACCTGACTACGTGGGCGGGATTACTTCTGCGTTGTTAAACTCTGACGCAACGATATT
CCGCCGCCGTTACTACTCAAACGGCGCGCATATGGGCTTTATTTTGTATTCCACCGACCCTGATATGACC
GAAGAAATGGAAGACGAAATCGCGGAAAGAATCCGCGATTCGAAGGGTGTGGGGAATTTCCGCTCAATGT
TCGTTAACATCGCCGGCGGTCATCCGGACGGCTTAAAAGTGATCCCGATTGGCGACACGGGGCAAAAAGA
CGAATTTGCAAATATTAAAAACATTTCCGCGCAAGATGTGTTGACGTCGCACCGATTCCCACCCGGTCTA
AGTGGGATTATTCCCGTTAACACGGCGGGGCTTGGCGACCCGCTCAAAATCCGTGAGGCGTATCAAGCAG
ACGAAGTTTTACCGCTACAAGAGATTATTGCTGAATCTATTAATTCAGATTATGAAATTAAAAGTGCATT
AAAAGTCAATTTTAAACAACCGGAAAAAAGGGATAAAAATTAGCTTTTTTAACTGTATAAAATCACAGCC
TTTTGATAGAATAGTCTCAATTTTTCAACGGTTAAAGGATTGTTACAAATGGCTAGAACGCTTGATATTT
ATTGTAAAGTTTGTAATTCGAAAGCAACTGTTACGCGCACTGAACGGATTCACAGTGAATACTCAAAATC
TTATTGCACTTGTAAAAATCCGGCGTGTGGTCATAAATTTGTGTTAAATGTTGAGTTTAGTCATACAACA
AAAACAAGTCTTTTAACAAAAGACGGACTATTAAGTCTAATGATTAATCAATTATCTGATAAAGATAAAC
AAAAAATAAGAGAAATGTTAAATCAAGAAGAAAAGGGCGTTTAAGCCCTTTTTTATTGTTCTTTTTTCGG
CGGCGGGGGTGGTAAATCATATTAATTCATTTTTCTTCACCCCAATTTTCACGCCGATTTGTCTCATTTT
CTGCATTGAAATGTAGCTAGATTTCAGCGTATCAAGCGGGTTGTCCGGCGCAAATAACACTAGCATTTGC
CCCTTGTTATTCTGATCCACTTCTTCTCCTGTGCCGTTGTGAACGAACGGCACGCGTCTATCAGTTATAT
AAACGATCTCTTTTGCGTTTCGCACGCATAAATTGAACCACTTTGTAGAATTATCGACGTTGAGCAACAT
CACAACCGTTTTTCTGTGTAACGTTGCCATTTCTACCGCCCGCATAACGAATGGCAATGGGTTTGAGTAA
GGCGGATTGAACCAGCAGTTACGCCCCTCCCACATAGTTTTTAATGTATTTTGTTCGGGTGTAATGTATT
TTTTAACTTTCGTATTGTGCGCCATTGCGCACACATCAAGATCGAATTTGACATCGAAATAATGTTCAGC
AAAGAAGAAAAGCCACCAAGGCCGCCCATAAGTCTTTATCGTTTTTCTGCGTCTTCGAAACATTCATAAA
CTAGATCCTCAATTAATTTGTCGATATTTTCACGCGTAATTTTCATTTGCTTTTGATCAGTTGTTTTCTT
ATTCATCGTAAAACTAACTTTATCTGATACGTCCATTTCAAAATAAGCGGGGCTTAGTCCCACTATAATT
CCGCTTTCGATAAAATCTAATCGTGTGCGATCTCTCGCCATTTCTTGCCATTTCTCTAGTGAGATTGTTA
TATTTCCCATACGTTACCCCTTGTTATTTTTTACATCTATTCTTGAATGTTTCATTTGTCTTTTCCTGAA
TTAATTTATCTATTGTTTTTCTATTCAAAATTATTCTTTTTTCTCTGAAAGCATTTATTTTCTCGTGAAT
AATAAAACTAATCTGATTTGAAAAATCTGTGTTATAAAATTCTTTATTCAAACTCTCTATTATTCTACTT
TCAATAAAATCTAGCCTTACGCGATCTCGCACCATTTCTTCAAACTCTCTCAAAGAAACTTCTACTTTTT
TATTTTCATCAATCATTTTTAAACTTCCTTTTGTTCAATACACTTTTGATATTCCATCATTCTATCTATG
CCTTCTCTTACGCTTTCTGAATAAACTAAATCACATAGAATTGGATCTTCTCCTCCGTTACAATGTGATA
ATTCGAATCCGCCATTTTCCCCCGGTTTATCTTCAATAATCGTCACTCTGTAACACTCAATAAAATTCAA
TCTTTCTTTATCTTTCATTAAAGAATCAAAAAACTCTTTTGTAATTTCTACTTTTTCCATAATTTACCCC
TTGTTAGTTTAAAAAAATTGGTATTTCGCGCAAACGATCAAGGTGCGATTTTCCCGCGCTTTCACGTTCC
ACACGTTCTTTAATCGGATCAGTGATCACGATTTCATTATTTATCACTTGAATTTTGTTGCGTTCGTTTA
ATAAAAGCGGTTTTCCGCTCAATAAATGTTCAATTTGTCGCGCGTGAAGTGGTAAACAGATCGGCGCGAC
TGCGTTTTTTATCTTTTGCTCAACAATTGAGCGGTTACAGTTACTGACACAAGTCCAAGGTGCGCGTACC
GCGCTTTCTTGTGTTTCGCTACGCGAAACTTGGGCTTTAGTGATCGCCCATTTTTTAAGACGTGTAAGCA
CTTTTCTGAAAGATATTTTGTTTTCTACCCCTTTGATCTTCTGACGTGTCTCGCCGTATTTATTCTGCTC
CGTTTCGATATAGCTCAACTTGATCGGCTGGTCTTTACGCATAGCCATTGCGCCGCCTTGAATCTCGATA
TAAGACGCAAAGCACGATACATCAGCAACCGCGCGGGCTTTTTCAATGATTTCATCTTCCGCTTGACCCG
TTACTAAACGGCGCAATTCTCGCCAAACGCTGATTGACGCGCCGCCGTAGAATTGGAATTGACGGATTCC
CCAAAGGCTTGCCCATGCGCGCACGCGGTGCGCGTTTTCTTTTAGCGATAAATTCGGGTTTTCGTCTGAC
GTTTCGCCGTCTAATGCGAAACCGTTGATATTTTTTGAAATGTATTTAGCAATGTATGCTGTCGCACTTC
CTTTTTCTTTGTCGCATTCTTCAATTCTGCAACGGTGTTTTAGCGCGCCTCGCTCGTTGCCGTCTTGCTC
AAGTGCTTTTTTCTTGAATAAGCGGATCACTTCTGCTTTATCTTCTGCTTTCACATAAACAAGCAAGTGC
CAGTGCGGCGTGCCGTCGTGGTGTGGCTCTGTGACGCGCATTCCATAAAATTTAATCTCGCGTTTTGCTA
ATAAAGCGCGGTATTGCGCCCAGACTTTATTAAGATATTTTTGCGTATCGCGCGGATTGACGCCCGACCA
CTTTTTATTAAGATCTCCGCTACTGTGGGTTGCGTGAAACGATGACGGGGCAGTAAGTGTTAAAAACAAT
GCCTCGTGCTCTTCTCGCTCCGCCCATTCTTCCAAACCACGCAAACGGCACATCATTTCATTGCGTCGAT
TGTCGGGATTTGACGATGATTTCAAGAACATTCCGAAAAGTTCTATTTGTTCTTCTGGATCATCAATATT
TGTTAAAATCATTGATTTTAAATAATCAAGATTTGTTTTGATTTGTGTTTTCCAATTATTAAAACTTCCG
TAAGAAATATAGCAACTTGCTTGCTTGCGTACTTCGCCACACGCAATCGCGACGTGTTCAGTCATGCGCT
TTTGAACGCGATTCATTGTTCTAAACCAGTATTTTTCGCAAGCGATTTTCTGCAACGCAATATCTATTTT
CTCGCCAGTTAAACGGCTCTTTTTCATTTCCCATGACGGCGCGGGGAATCCGATGTTTTCGCAAATTTGA
CCGCACTTTTGATACAATCTTAAAAATTCATCTTTCACGCCTTGCGCGCCAATTTCTTCCGCGCGCGGGG
CTAAATCATTAATAAAGCTCATTAGCTCTTGTTCAAATGCTGTTGCTAGTGTTCGCGCGATCTCTTTGAG
CTTTTCTGCGTTGATTAAGTAAAAAGGTAATTTTGCTTTTTTGATTTGCGCTTTGGTGTATTGCTCAAAA
TTCGCGTCGATTTGTGCTGCACTTGTGTTTCTATCCGGCGCAATGAGATCGTCTTGCGTGTAATAATCTT
CATTAATACGATCGATGATCTCTTGTGAAATTGTGATCTGTTGTTCTATTTTAGTAAGAGATTGTGCGAT
CTCGCTTTCTAAATCCGCTCGCCATTTTGGCAAGTTTTTGCTAAATGCAAGTAAAAAAGAAACGTTGATA
TGATAGCTGTTAAACGCTTTCTTTAAGCGTTCTTCCAACACTTCGCGAATAAATAAATTAGCCGTCCGGC
GTTGAATATTTCCCAAACGATATGCAATTGATCCGTCATCTTTGACCGATCGATATGTTTTTAAATACAG
TTTGCGGAAATACTCGCGCTGACGTTGACGCGGTAGGTTTGCGATCAAGCGCTCGACAAGCTCATAGCCT
TCTGGCGTTGTATTGAATAGCTCTAATTGTAGGTCTGTGCGCGCACTATCCGGCGGTGTAATTACCTTTT
CTTTATTGACTAGATCATAATGCGCTTTTTGCTCTAAAAATCTGTTGTGACGGCGCTCATCAACTGCACG
GGCGTTTTCTTCATAATTCCACACAAACGCACAAGCGGGTGCGCGATTGCTCGCCCCCACTGATTTTGTG
TTATTAAAATTATTCATAATTACGCCCACTTATATGAATTTTCCTATTGTTGAGTGCGCCCGATATTGAT
TGCCTCTTTTAATTCGGCGCGCATTGCTGTGATAGTCTTCGCCACATCTTCAAGCGTTGTCACGTCTTCG
CTTTGAAGTTCCAAGCGGATCAGTGTATCAAGCAGATAATCCGGCGATTTTGTCGCGAGTGCTTTCACGC
GTTCCCATGTGCCGTTATCTTGCAATTTCAATTGATAAAGAATTAAAAAATCATCTGTTGCTTTTAATTG
ATAGCGATTTGATAGTTCTATGATGTGTTGCTCTGCCATTTTTCTTACTCCACTTTCACAATGATTAAAT
TTCTCGGATCGCGTCTTTCGATTTCTACTTTATAAAAATAAACACGCTCAATTGTTTGCGCGTCCATGCC
CTCGCGTGTTTCTACTTCTGATTCCCAACCAAACGCGCTGCTTTTTCTTAATAAAACGAATTTCCCTTCT
GGGTATGTTTTCTGCGTTCTATCTTCTCGTTTCTGCATTGTTATCACTTCTGGCGTGGCTACTTTTCTAA
AAATTGAAGGAAACATATTGACCACCTTATTAATGAATTTTGCTTGTCGCTATGCGCGCAAACTCTGACG
CGTTTTTGTAGTATGTACGGCATAATCTTGCTTTCTCTGCGTGCTTTACGCGTTGCGCGATTGTTGGCGC
ACGCTTGGCAAGCGTTAAATAGGCGTCGTGGGAATCTTTGAAATAAAACATGAATTGATTTGCTTTTTTT
ACATTCACTTTAATATTGGCGGTTTGCATAGTTCACCTCTTCGTCAATTAGATAAAATTCGTTAATGCTT
ATGCATTGCGGCAATCGGTTCGATATTTTTCTGATTTTCTGATATGCTTTTGCGATCTTTCTCATTCCCT
CTCGTGTAAAATCTCTTAAATACTTCGGTTGTTTTCCTGGATTTACTTGATCCATTTGATCGACTTGCGC
AAGCGCAAAAATGATTTCTTTCTCATCTTGTGGCATTCTGTCAAAAAAACGCTCCACGCGATAATTGCTA
ACATTTAGTTGTTTACGCGCTTGCGCCAACGCTTGATCCCGTGCCTTTATGATTTCCTCATTCATAAGAA
ATCCCCCAAATAGTTGCGCCCTCCAATCTGCTTTGTTTACCCGTTTTGCTATAAAGTGCTGTCTTTTTAA
TTTGGGCAATTCTAGTTTTCTGTTTGTCTAATTTCGGTTTTAAGCTTGATTGAATGGAATCATCTTCATT
TTGTATTTTGATTGACATTACGAATTGCATTGCGCATACCTCTATTTTTGCGGTATTCTTCGTTGCATAT
TTCCCAAATTGCATTACGAAAATTAAGGTAGTCTTGATATGTTTGATTCGAAAGTAGAAACTCCTGAATC
GCAAAAAGAACATTTGCGGGTGTTGTCTTTAAAAGTGGCATTTTTAGAAACGTTAAATCGTTCTCTAATT
CGTTCTCTTGCTCGCACTGACCCTCGTTTTGTCGATTTGCTTGAGTTGGAACTTCTTGAGAAAGTGAACG
TAATTGCTGAAACAGATCCGCAAATCGCCCAGGCGATTGAAAGTTATCTTGTTGATCTGTTGAAGAATTG
ATAATAATTAATTTGCTCATAAGTCTTACCCCTAAAACTTTTTGAAAACTGACCGCACTTTTGTGCGGTT
TTTTATTGTTGATTCGCTGCCTGTTGCGCTAGTGCGATTAAATTGATTAATACTTTCTCTTTCGGCGACT
TTCTCGGCAAAATGGGCAATTTCCCTGCCTTTAACTGGTCGTTGATTGTCCCCATGGGCAAGCCCGTTCT
TTTCTTATATTCGTCTTTTGTCACGAATGGCGTATCTAACTGTATGTTTATACAAATTGCATTTTGTGTT
GTCATACTGTATAACCTCTATTGAATATTAATGAATATTAGCGGATATCGCATTTGCAATATAATAATAC
TATATTTCATTTGCGATATTCAAGAGTAATTTTATTGCATTTGAGTTTAAGGATTATTTATGAGTAATTT
CAGCGGAGGTAAGGAAGTTATAGAACGGATCAAAAAAGCGTATGGATTTACAAAACAAATAGATCTTGCT
AAACACTTATCTATCCCTCAAAGTACCTTTGCGACGTGGGGTTCTCGTGGTATTTTCCCTGCCGAACTTG
TTATACGTTGTGTTATCGAAACGGGCGCAAGACTAGAATATGTAGCACGCGGAATTGAGCCTATTTTTGA
TGATTCAATGAATATGAAATATTTTCAATCATTCAATTTAGAAAGTGGAAAATTATTCATAAATGAAAAT
AAGCCGTTTTTACTTCCACTTTTACCCAATCTTGATAGCCGTGAAAGCTACGATCACCTCTTTTGTGTAA
GTGAAAACAACCGCACTTTTTTTATTAATCCAAACTACGACACGCTGACCGACGGAGAGTATTTCGTACT
TGTTGAAAACTCGCATTTAATCCGCTATTTAACGGTATTGCCAGGCGGAAAAGTGCGCGTTGACGGCGGG
AAATTCTCGTTTGAATGTGATCTTGTGGATATTGAGATTAAGGGAAAAGTTATCTTAAAAATGGAGAAGT
GCTAATGAAACCCGCGCTAATTCTTGCTTTGTTGCCGTTTTCTGTTGTTGCTAAAGAATATATGCCGCTT
TTAATTAGTAGCGGTTCGATGAATAACAAGCCCGCTATTTCGCTATATTTCGGCGACAATTCAGAACGTG
ATTATTTTGAATTTACTATGCACTGTAACTTATTCGATAGCCCAGACGCCCCCGACTTTACTATCTACGA
TGACGGTGCACCGGCTATGAAATTAACTCATTATAAAAACGGGACATATTTTCCCAACTCGTCAAAACTT
GGCACGCATACTGATTTAAAACTTTCTGTAAATAAAGAGAAAAAGCAAGTTATTTTCAACATTAGCGGAA
CAGTGCTTGATGTTGAAAGACAAAAACTCATTGAGATAAGCCCACACGATGTTGCTTTGTCAAGATCGCA
GTGGGGTGATGTTAAAAAACATTGTTCAGTTAAATAGAAATGGGCGTAAGAAAAGACAGTACAAAAGGCG
GGAAATGGCTTGCGGAGTTTTATCACGACGGCAAGCGTGTGCGCAAGTGGTTTGCGACAAAAGGCGAGGC
GACCCGTTTTTTTAATCAAGAACAAGCAAAGAACGCAACGCAAAGTGAAAACGTTCGTGTAGTGCTATCT
AATGATCTTGCTCCATTGAGTCACTACGCTCATGAGTGGTATGAACTGTACGGGCAAACGCTGAACGACG
GGCAAGCCCGCTTAAATAAATTATTAAATCTTTGCTCACACCTTGGCGACCCGCCAGCAAATAAATTCAC
TACGCAAGACTTTGCGGAATATCGAAAAAAACGGCTTGCGGGTAAGTTTTCAGCAGACCCTAAGCGACCA
CCGAAACAATCTACTGTTAATCGCGAACACGCGTACTTACGTGCGGTTTTCAATGAGCTAAAATCACTTG
GTAAGTGGTCTGGCGATAATCCGCTAAGTGAGATCTCACTTTTCAAAGAAAATGAAACTGAACTCGCGTT
TTTATTTGGCGATGAAATTCGGCGCTTAATTGACGAATGTGATAATTCAAGAAATAAAGATCTAGGTTTA
ATCACGCGCATTTGTTTAGCAACTGGGGCGCGGTGGAGTGAGGCGGAGCAATTAAAACAAGCGCAAGTGA
TCCCGTATAAAATCACTTACATCAACACGAAAAGCGGGAAAAATAGAACAATTCCAATTAGTCCTGAATT
ATATAATATGCTGCCACAACGTCGAGGGCGATTGTTCGGTGACGCCTATGAATCTTTCGAGAACGCAGTA
GATCGGGCGGGCATTGACTTACCAAAAGGTCAATTGACGCACGTTTTACGCCATACTTTCGCCAGTCACT
TTATGATGAACGGGGGAAATATTTTAGTATTAAAAGAGATTCTCGGACACTCAACAATTGAAATGACAAT
GAAGTATGCACATTTCGCGCCATCGCATTTAGAAAGCGCCGTTTCTCTAAATCCGCTCACTAACCCTTCA
AAAAAACGCTAAAAAGGGATTTATTTTAAAAATCCCTTGTTCTTTTCTTAAAATAAAATTACATTTTTGT
GGCTTTCTTGGTGGCTGTTATCGCTAATATTCATCATTATTTGTTAATATACGTTATTGTTAAATGATTA
ATTTTTCACAAGTATTTGATTTCAAAGAATATTAGAAAGGATTTAAAATCCCTCGCTTTTCGAAGCGTGC
CAGTTCAAGTCTGGCCTCGGGCACCATTTAAAATAGCAATAAAATCAGCTATCTAGTCGCTTAACGCGGC
TTTTTTTGTATCTAAAATTTCCCACTTTTATTTTCTCCTTCTCTGATTTTCTTATTTTTGATGATTATTT
TCTTTTTTAAGATTACCTTTTTGTCTGCTTGATCATTCCGGTTTATTTACGAATGATTTTTATTTGTTTA
ATATTTAAACATTGCAGCTTATGTTATTTATTTTATAAAATATATTAAACATATTATATTAAAAAAATGT
TATGTAAGTTTTTTTATTTTGTGAATATAAAAGAGAAAATGTATAGTACAGAAATAAATCAACTTACCCT
AATAAGATTTTATGACTTTACTGATAAATGAAGTAGAGAGATAAACATAAATATGTATACTTTATTTCGA
TTTATCTTTCCGTTTCACTCCTTTTGAGTGGTTTTGTTATGATGAAGTCTTATTACATGAGTGGTGATTT
CTCCTTAGCTGACACAATCAGAAAGCAGGTATGATATGTTGGATATTCCGCATCCGATAGTACAAGAGAT
ATTAAATAATGAGGATTGTAATAACTGTTGCCCATTACGCGTCTAAATAACATGTAAGATGCGTTTGTAA
GATAAGTGAGTCAATGATTTGGAGTATGCCTGATTAAAGGCTGACTTATTCCAAGAGCAATAAATGTGCT
ATTATTTAACCAAGGTAAATTCATTTGAACGAGCAACAACTGATGTAAAAGTGTTACAGTAATGTATTAT
TTTATTTGCTTACTCCTCGGACCAGTTGATTTTGTATATTTTTTTATTTCAGTTCGTCAAAAAATATGAT
TAAAATTTCCTCAGATTATTTGGTGATTAAAAATGTTTTCTTATGCAATTATCACTAATCACTAGATAAC
AGTCACATCTCTGATGAGAATATCATTATTTTTTTATTAAAAATTAGGAGCATAAAAATGTTTAGTAAAT
TAACAACTCAAGCTTATATCGCTGTAACTGAATCGATTCGTAACTTTAAGAAAGACGAGCGTGGTGTAAC
TGCAATCGAATATGGTCTAATCGCTGTGGCTGTGGCAGTATTGATCGTTGCTGCATTCTATGGCAATGAT
GGTCTAGTGGCTTCACTTAAAGGTAAGTTTGAAAAATTAACGGCAGCTGTAACTGGTGCAAACGTTGGTT
AGTAATTAGTAGCTAATAGTTAATTTTTTATTTTATATAGTAGCTGACTTACAGAGTGTTTATTTTGAGT
GAGTCAGCTATTGTTCAACCTAGTGAGTGAATATGATACTTTTTTTTTGTTTCTTTAAGTCTCAAAAAGG
AATTACGTCAATTGAATATGGGCTTATTTCCGCGGTGATTGCCGTTTTTATTGTATCAATGCTGTATAAT
GATAATGGGCTTATTTTGGCTCTCCAAGCGAAATTTGACTTGCTAAAGTCTACGGTAGTGAATGCACTGA
AATAAGTGACTATTTTTAGGTTTGGATGCTGTGAGTGATATAGTTATCTTTTCTCTTCATTGTATAACAA
TGATATTATTAATAATTCTTTCTTGGACGGATATAAAGTCAAGAATTATTAGTAATAAAATTGTGTTTTT
ATTACTTTTAGTCATGGTGCCACTGGCATGGATTCAACATAAACAGATTTTTTTTCTGCCTGCATTATTA
ACATTAGTTATTGGTTTTTTGTTATTTACATTTGGGGTTATGGGGGCCGGTGATATCAAGCTGATGTCGG
TGTTAATGTTAACTATACCCCATTCTCAAATAATATACTTTTTTCTTTTTACAGCATTTTCGGGTTTATT
TTTAATTATCATTGGATTTCTTTTTTTTAGACATTCCATTAGGCAACATGGTTTGCCCTATGGTGTCGCA
ATTAGTTGTGGTTTTATAACCAATTTATTCTTATTTAGCTAAATTATTTACAAGATAAACTATATAAAAA
TTTAAGGGGCTATAATGAATTATAGAATGCTATTTATCATTTCTCTTCTTACGCTGGTCGTTGGTGTCGG
GGGGATCTTATTTATGCCAACTGGGGATAGCTCAAGTGCTGGGGAAGGTGGTGTTGCTTTATCTGAGACT
GAAAAAAAACCAGAAAAATTAATTACTCTTGCCGAGCTTAAGCGAGATATCAAAGCTGGTAGCTTATTAC
AAGTTGAAGATTATTCGTTAACTGAAATTAAAGTGACGGAAGATAATCCACTTACGAATAATGACTTAAC
TGATGTGTTAGCACTTTCCAAATTTAAAACTCTTCAAGGTCATTTAGTTGCCGAAAATTTGAAGTCAGGT
TCTTTACTTTCTCCTTCCACTGTTATTTCACCTAATGATTCTCGTTTTTTGTTGTCTAGTTTAGATACAA
AACAAGAGATCGCGTTTAGAGTTTATCTAAAACCAACAGAACGTTATATTTTGGATACTTTACGTAGTGG
TGATTATGTGTCTGTGTATAACCAAAAAATTGCCTATCGAGCAAGAGAAGAAAGTATTGATAAAAATAGC
TTAATAAAAATCATTAATAAGCTTTTAGTATTGCAAGTCAATGTGTTTCAGGTACTAGATGAAAATAATG
ATTCTGTGAAAAAACAAGATGAATTAGCAGGCGAATATATTGGCTATATCAGTCTTAAAGTCAATGCGAA
GCAAGCTAAAATGTTTTATGAACTTGAGAAAGACTCTAAGTTAATTGTATTACCTTCAGTTGATGAGGCA
GAAAGTTCAAATAACCGTGGTGTGTTTATTAGAAAATTAAGAGGTAACAAATCATGAATAATAAATGTAT
AACAAAAAAATGGCTTTCTGTGTTATTAATTGGAAGCGGATTGATTTGGTCATCTTTAGTGTATTCTAAA
ACCTTTAATTTAGAGCAAGGTGGAACAAAACTTGTTCGTACTGACGAGAAAATTGATACGATCTTTGTTT
CTTCGCCTTCCGTAGCCGATTATGAAATTTTGGATGATAATAGTTTTATTATTTATGCCAAAGAAGAAGG
AAGAGCGGAAGTTACGGCATTCGGTCAAGATGGTAAGCCCTTGACAACGGACTTTATCAATGTGAATCCA
TTAATTAGTAATATCAACGATATATCTGATACAAATCGTCAAATTAAAGCACGCTTTCCTAATTCAAACC
TCTCAGTTAAAAAAGTCGGTAAGGCATATGTGATAGAAGGGAAAGCGCGGACGCAAGAGGAAAGTGAAGA
AGCACATCGTATTGTGGGTGAAGCCTTAGGGAATAGTAAGAAAGTAACAGAAACAAGTTTTAATCGTTCT
GAAGGCGTTAAAGAATATATTCCATTTTTGGATAAATATCAATTTGATGGTGTAATTAATAATGCAAGTG
TGGCGGATTCAACACAAATTAATGTGAAACTCTCTGTTGTCGAAGTTAATAAGAAACTCACTGAAGCTTT
AGGTATTAACTGGGGAAGAGTGGTTGGTGTCCATAGTGGACCGTTACTTGGTGGAAGTGTTTCTTTAAGC
GGTGGTTTCGGTGGAAGCAGTGGTTCAACGCTTAATATAAATGCAACCGGTGTTTCAGCTTTTATTAATG
CTTTAAATAATCAGGATAACGGCAAAATTTTGGCTGAACCAAGTATTTCTCTCTTATCAGGAGAAACAGC
AGATATTTTGGTTGGGGGGGAATTACCTTTTGCTCAAAAAGATAAAGAGGGTAGTGCAACAATCATTTAT
AAAGAATTTGGAGTCAAGTTGATTGTGGGGGCAAAGGTACAAAAAAATAAACGTATTCGCTTAGCACTAG
ATCAAAGTGTAAGTACGATTGCAGGAAGCTATGCTTATGATAATGTAGGTACTGTGCCTTATTTCAATAC
ACGTCGTGCGAAATCTATTTTTGAAGTCGCAGATGGGGAAAGTTTTATTATTGGAGGACTATTTAGTTCT
CAGGATGCAGAAGGAATAAATAAAGTACCACTGCTAGGTGATATCCCAATATTAGGCTCATTTTTCCGTA
ATGCAAGAACAGATCGAGAAGACAAAGAACTCGTGATTGTTGCGACGGTGAATGTGGTGAAACCAGTACA
TGAAAGTGATATTGTGTATCCTACCTTTGAACAAACAGGGACTATGGAACGCTTTTTTAATCTGACACCG
ATTAAAAATGTATACCATAAAACATTAAGCACTAATTTCTTAAGAAATGGAGGGTTCATCCAATGA


>3	 1426531-1474530
CATGGCATGCAAGAGGTCGTCGGTTCGATCCCGATTATCTCCACCACTTTAACACATTGAATATATTAGT
TTTTTTAATAAAAAAGCAAGTCTAACAATTTCCATTTAATATCAGCTTGGGCGAGTTTTGGGCGGGAACC
TTAAATTCAATCAAGCTGTTTTTCTCCGCAAAATGGTCAAAGTTCGACGTTGTGCGCCGTCTGTTTCATT
AACTTTATTGGAAAACTCAATGAGCTTCTCAACATCTGGCGCAGAATAGTGTGTTGTAATGCTTTTGGAT
TTATGACCAAGTAATGTTTTCCGATCTTCTTCGGTAACTCCCGCAGACCTCAACCTATAACCGAAAGTGT
GTTTCAAGTCGTGAACCCTTAAATTGATCATCCCATCATTGGCTTTTGTCTCCGTTTCCTTCTCAAAACG
TACGGACGCCCTTATTCTGGCTTTTTTCCATGCTGAATTGTACATTCTTGTAACAGGCTTACCTCGATAT
GTAAAAACATAAATAGGATGCTTGCCACGCTGTTTTTGTACAACCTCTCTTGCTACATCATTAAGAACAA
CGAGACGGTCCTCTCTATTCTTAACTCCGCTATTTTTATCACGTCCTCCAAAGTCTTCTGGAATAAGAAA
TACACTCTTTTTAATTTCTGGAATGTAGATTTCCCAATCCCAACGCAAATTACATACTTCTTGTTCACGT
GTGCCTGTATTGACTTTGAAAAGCGCCATACTGCGAAGATGCTCTGGGAGTTCTCCCATCAATATTCTTT
GCTCAAACCAAGAAATAGGGTAGGGTTTTCTTCTATCTTCTTTCTCGTTTAGCTTTGAAATGGATGGTGG
AATATCAAGCCATGTCATACCGTTTTCATCCCTCCATTTCCTTGCGGAAAGGTTTAAGATTCTAATCACG
ATCTCAAGCGCAATATTGACGGTCCTATTTTTCACACCGTCTTTTGTCTGCGCCGTGTCTCCGTGTTTTT
TTCGGTGTTCAATATATTTCTTTAATGTGCCGTCATGGATATTTCTTAACGTCAATTTACCAATGAACGG
CATTAATGATTCAAGCATTATAATAGTCATATCAATACTTGGCTTATTTTCATTTTCAGAAATGTATCTC
ATGGCTGCTTCAGCAAAAGTGCGGTCCTTTCTGATGCCAAAATTTACTGCTTTGTCGATTTCGGACATCT
TTTGTATTAAGATTGCTTCCGCTTCCTTTCTTTCATCCGTGTAACAAGAGCATCGAATTGTTTTACCTCG
ATATTGCTTGTGGATATACCAGACTCCGTTTCTATTTTTGAGCCCTGTGAGTTTGCGACCCATTTTTTAC
CTCCATAAGGTCGCTTGTCGCAACCATTATTCTTATCTTTTTCTTTGAATAGATCAATTGAGCCATTCTT
TATTTTTTCTATTAATTCATCTAGGTCATTTCTATCAAATGCCCAAATTGGAATGTTTCCACGCTTCTCA
TAGAAATTATCATAAGCTCGAAGATGTGGCTTATATCTTGTTTTGAATGTGTTTACACTACAACCAAGAT
ACAATGCTGCCTGTTCTTGTTTCATCATTCTTGGAATTATCATCGATACCTCCATTAAAAAAGCCCACAC
TAAGCGGACTTTGTTTTTTCATATTGCGTGTATGCCACGATAGCTAGAATTTCAACTATCGCAATAATGG
ATAATGTGATGATCATGTTTATCTCCGAGCATTTTTCATGGCATCAAACCAAGCTTGGGCGTCTTCTTCA
GTTGAGAAAATCCCGCCGTTTTTTAATAAATTGAAATGATAAGTTGAATCTTTTTGAAATAAAAAAGCAC
AAATCCGCTCACACTGTTTGTTTAAGTCTAAGTAGAAAACTCTTTGACCCACCGTCACAGATTTCAGCGG
ACAAGGCAAAGTAAGCGTTACTGTTGGTCGTGGCTCTTCCCACATTCCAATAATGTCGTAAATACTATTT
GTATTCGGTATATGCACTCCATTATTACCCCAACTAGTAACTTCTTCTTTACCTTCGCTATCAATATGAA
AACCCACAACTTGATCATCTTCAAAAAGCGGATTTTCTAATACAAATTTAACAAACGCTTTATCACCATT
TCTAAGCACTACTGGCTCACCAGCTAACGCTTTTTCTAAATCAAACTCTTTCATTTTCTAATCCTTTCTT
TTGGGAATAAAAAACCGCATTTCTGCGGTTATTCTGTGTATTTATCTAAAAGATTATTTATCGCCTCAGC
ATCTTCTGATGTTAATTTAAAGTAGCTTGATGCTATTTTCTTTTTAACTGCGAACCTTAATTCTATTAAC
TTTAGTTCATGCAAGTAGTCTTTTTTATCTCTATAAATTCTACTGCGAAACGCCCCATATTTACTTTCTT
CATACCCATCAGATAAATTGATCTTTCTATCTTGACTAAGCACTTTGATTGTTAAATATTTTCTTCCGAT
TTTTAGAACTTCGGTTTCACGCTCGAATGTTGATCGTCCTCCTGTTTCTACAAAATACACAGTGTCGCCA
ACTTTAAGATTTTTAAGCCAATCTTTATTCATAAATACCCTCATACTTTCGGTGGCTGTGGAAGTGGTCT
CCAAAAATCACATTTAGTTGTTACCTCATCAATACCGTAATATCCGTAATTTGGTTCGACAAATGCCATC
TCTCCGTCATATTTTTTGTATGTAGCGAAACTAATCCCGTAATTGCCACCAGTCCAAAACGCAACTAAGA
CATCTTGATATTCTTCTGGCAATCTCTCATCAACACTAATCCAGCCATCACATTTCGGATATTCAACAAT
CTTTGGATGCTCAATAAGATAATCATACTCAGAATACCAAGAAGATTGCTTCTCTTCTTCGCTTAGCTCT
CTAGTTTTAGATTCAGCTTTACCAAGAACAACACCGTAAACTGCATTATGTTCCTGTTCAGTATAGAGGG
AAATATCGTCATTATATGTTGCATGATCGTACAATTCTTCCGCACCGTTCAAGCATGCTTTTTTAGCTTC
TTCTTCAGTTTTGTGAAATGAAATACTGTTTTCATCATAAATATTTACTGCGAAGTATTTATTTTCTGTT
TCTGTCATAGTTCCACCTATTATCTATTGCAAATAGCGACTAAAAGGACTAAACCGATAATAGTCAGAAG
AATACCATCCGCTATTATCTCCATTTCTATTGCACCCATTTTTAACTCCTGAACCAAAAATAAAAGCCAC
AATTAAGTGGCTTATTCTGTTTCTTTCTCACCGCCAAACTCATTAAGTAGCATTTCTGTTAGCTCGGAAA
GAACGCTTGTCATTAAGATAAAATCCGCATCAAAACGCTGGGCAATATCTTCTTTGAGAATGTCGTCGTT
TTTCTCTAGCACATCATCAGCGAATTTTAAACGCTTGAGAGTGCCATCTTCGCATAGAATGAACGACAAA
TTATCTTCCCATTCTAACGATAGTTTGGTGATAACTTTGTCGGACTCAAGCATCGTCTCAATTTCTGCGC
TGTTTAAATCCTGGTTCTTGCATTTAATTAATCCACTTTCTGTTGTGCCTAAAAGTTCAACTTCTTCTAA
CAATGTGAGCCATGTTGGATTTTCATTAATCCATGACGTCATCACAATGCTTGGTGCTTTAGCGAAAGTC
AGCGGAACAACCGGCAACGATCCAAGCGTTTTACGCAACAATGCCAACACATCTTCTGCCCGTTTAGATG
AGGCAGCATCCACATAAATGAGCTGATTTTCAGTATCAATCCATAATGCTGTTTGTTGATTTTTGCTAAA
AGCACGAGGTAACAACATCGATACTACATCATCTTTTAATGCTTGCTTTTCGACTTTCTTTAACTTGCGA
TTTTCTTTTTACTCAAGCAGTTCAATACGTTGCTCCAATTCTGCTTTTACGACGTGGGCAGGCAAGATCT
TTTCTTCTTTATGTGCCAATAATAAAATCTGTTTTCCCACCGAAAAATGTAACATCTCAGTGCCACGCAG
GGGATTTGTCCACCCAAATTTACTCATGTCTGATTGTTGACAAGGATGATACTCACATTGTTGTAATGCA
GTTTGTAGGCTATCTGCCGTCCAATCCAATGCTTTTGTGAGACGATAAATCATGAGGTTTTTAAACCAAA
ACATAGTTATTCCTCCATTTCTTCAACTTCGAAAATATCTGCACTCACTTCGTCAGCATGGAAGTCTATT
AATTTAATTCCGATATATTCACAATAAGCAAAACCTTCTTTTTTATTCCATAAATTCTTATCTATATCGT
TAACGCTTGGTAACCAAAAAATTCGTCTTGCGATGTCATATACTGAGTCTGTTGCAATTGGTAAAACAAA
TTGAATATGCTCAATAAGTGGGTCACTTGGTTCAGGTGAGCCAGACCAAAATGTTGACATCTCAATAATT
CTTTCTTTAACTTTCGGAAAGTCAAAATCTATCTCAAATACTGCGTAAATCTCGATAGATTCAAATGTTT
TTGTGCTAACTTTAAATTTTTTCTTGCCTGTAAATTCCATGTTTATTTCCCTTTTTCTGGCACAAAAAAA
CACGCTATTGCGTGCTGTTGAGTATTTAAGTTTTACTTAATAACTGAATTAATTCTGTGGATAGTCAATA
ACAAGTAAAATGTTGACAGCAGGCTGTGCAGTTAACGGTTCATCTTCAATATTCAAACGCCCACCTAATG
TTGCATAACCCACAATATCTCGCCAATGGTCAACTTCATGTGCATTTCCATTTACAATCCGCACAATCTT
TGTAGCTATCATTGTGAGCGCATAGTATTGCGATGAGTCCATATTATTTCTACCGCTATTAATAACGTTC
ATCAGCTCTTTAAAATCCATTGCGCCCGCGTGAAAATCACCGTGCGTTGTTTCTCTTTCGTTTAATACTT
CTTTAATCATTATAAATCTTCCTCTTTGACAAAAACTCCATCAATCATTTTGCCTTTACGGTCTTTGATT
TGATCATAGGCGTGTTGAATACAATCAATGAAATCTATTTCCTTAGCTCTGCAATAACGCATTAAGTTGT
AGAAAATCATATTAACGGAGTTAGGATAAGTTCTCTCCGTTTCTGGAACACCATAATCAGAAAGGAATCC
GATGAATCTTAATATCCAGAACAGATGTTCATCTGCGTCAAATACATTATCTTCTTCGAAGATGTAATCA
GAATCTAGATATGTATTTAAAAGAGTTTCCTCGATATTTAGCATTTTACGGAGATTAATGAGCACAACTA
CGCAACCTCCTACGCCATCTTTAATTAAATCAAGGTTATTTTTGTTATCTCCACTGAATAACTCGCCAAT
TTCTTTGGCAAGTTTTTTGATCTGTTTTTTTACAGTTGAACCATTGAAGATGTCGCGATCCTCAACCCAT
TGTTCGATTTTATCGATTAATTCTTTGATTTCTTTATTCATATTTTCACCCAATAAAAAGCCACTTGTTA
AAGTGGCTGTTGTTCTGTGTTTTAAATTATATGGAATTCAGAATGGGATATTATCCTCTTCAAAGTTATA
TGCTTGTTGCTGTACAGGCTTTCCAGCTTTCGCATTCGCATAAGCATTATTTTGTGGTGCCTGTGCTTGC
TGTTGCTGTGAATCTTGGCGACTGTCTAGCATTTGTAATACGTCGCCTTGAATCTCTGTGGTGTAGCGGT
CTTGACCATTTTGATCTTGCCATTTGCGTGTTCTGAGCTTACCTTCCACATAAACTTTCGAGCCTTTCTT
CAAATACTGCCCGCAAATTTCTGCTTGGCGACGATAGAACACGATAGAATGCCATTCAGTTTGTGTTTTT
CGTTCGTTTGTGTTTTTATCAATCCAGCTTTCACTTGTGGCCACACTGATTTTTGCCACAGGGTCGCCAT
TTGGCATTGTGCGGATTTCAGGATCGCTTCCTAAATTTCCTAAAATAATTACACGATTAACCCCAGCCAT
TACATAGCCTCCTGAATAAGTTGTTGATAATAAGCTTGAGCTTTTGGAATGCGTTCTTTTATTCTTTCAA
TAACCTTTTCATCACGCTTTACCACAACCGTTGTAATGCGTTTCTGCTGCGGTATTTGTTCAACTAAATC
AACAAATTTTTCTGCATTCTCATAGCTCTTAATTAGGTCTAATGGAGTGGGAAGTAGAATGAAGTCTATT
TGTGCTTCTTCACAGTCCCACAGCCACATATAACCTTGCATTTGAATGTCGTAGCCGGCTTTTTTGGCTT
TGTCTTCGGCTTCATCAATGAAAAAAGGGTGTGAGCCAATATCCCAAGAACATTTTGTATCAATGATTAA
ACGACGAGAGGGAATGTAAACATCACATTCCCCCGTAATTAAGTCATTCTCTCTTCGTTCGGTGTTCTTT
TTAAGCGGTAAACCTCGTCTTAGTCCACTTAGCTTGATTGCCTGATCTTCAAGGTTGTTCCCTTTTTGAG
TGTATTTATTACCCTCAAAGGATTCATAACCAAACAGATCGAACTTCACAATCTCACGCACCGCACTTTT
TGCTGTTTCTGTGATTTTACCAGCTTCTTTATCAGCCTTTGTTTTAGGCTCGCCAATCAAGCGGTGGAGC
ATTGAACATCTAACTTTAAGATTGTACATTTCCGTTTCGTTCATTTTCTATTTGCTCCAATTCGTCATAC
TGTGCGGATGAGAAATCAAACCCTGCATCGCACAATTCTTGTAATGTTGTTTCACCGTTAATGATGTTTT
GCTTACATTGCTCAAACTGTTCATTGCTGACTTTTAAATCTGTGAATTCTGCATCTTGGATATTGGCATT
ATCTACATAGTTAAATTCGCCTTTTTCGACATCTTTAACAACGGCTTGATCTGCCAATACTGCCTTTTGA
ATTTCGACAGATAAAGGGGCTTGTTTTGATAGCAATAACTTCATAACTGTTTTTAGTGCCATGGCTTCAA
AGTTATCCGCCCAAACGCTTGTCGCCCATTGCCCTTGCTCTTTCTTCTGCAAGTATGTTCGGTAAGTTTG
ACTATACCGCTTAGCATGTTCATTGACTTCTTCAGTCGTCATATAAATTTCGGCAGTAAACTCATTCAAC
AGCTTGAAATAAGCATAATAACCAATTGGAACTTCACCATTTGCTGGCTTTTTGCTCCAGTCAAACTCAT
AACCATTAATTGGATCTTCTGCAATAAGCTGTTCTTTATAGATAGGTACTGCAACAAATCGTTTAAATTG
TCCTGAACGCTGTGCAAGTTGAATCAAACCTTTATAGCCAATCTGAAATTGTGCTTCGTATTTCTTCGTT
TTATTGTTTTTGTATGGAACGATATAGGCAAACCCTAGACCATTTTGAAGTGGTAAATTTAGCGTTGCCG
CCATGCAAGCGGCGTTAAAAATCGTCATTGGGTCGGCATCTTTTAATAAAGAATTGCTATTCACAATCTG
AAGAACGCTAGTCGAAAATGCCGCGGCGTTTTTATTAAGTAATTCTTGGATTTTTTGCTTAACTGCTGGC
TTTTCGAAAAAATCTTTTACGCTAGGTAATTTATTTTGTTGTGTTGCAACTTGTGCCATTTTAATAATCC
TCTTTCTGATAGTATTTATCTTCAACAACAATACGCTTAATATATTCATCTCTAATCTTGAGATAATCAG
AACCACTTCCGATTGCTAACCAAAAATTATCATCACTGGACAATTGCTCGGTTAAGCAATAAAATTCGCA
AGTGTTACCAAGTTTTACTTGATCTTCAAAGTGCGCTATTTGCTGTTCTTCTAATGTTTCGCGATCGCAT
ATTTCATCAAGTATTGCAACATCTCGCATATCGACCGCTCTTGCTAATTGTGAATCTGTTATTTTCATCT
GCTCAATCCGTCAAATGTAAAATTGTCTTGCTGGCTTGCATGAGGCGTTTAAAAACTCCTCTCTGCTTTT
CTGCCGTTGTTTTATTGCTGTTTCGCATAAATCCTTGCTAGCAAAATTGCGCTGCCAGCCTGTTTTGTTT
TCTTGGTTTTTGCCAATACGCTCAATAACAACAAGCCCCAGTCCTTTTGGATGGGGTTCGATAGAGTAGG
AGAGCGTTTTATCGCCTTTCTTTCTGACGCGTGCCATTTCTTCGCTCCTGTTCTTTAAGTGCGTAAACCT
TGAGATAAATCAGTTGTTCGCTCGCTAAGTTTGGTGGAATATCACCGTATTCCTGTTCCCATTCTTCGCT
TGCTTCGCGTTCCATTTCAGCTAATTGTTCTTTGCTGATTTCAGAACTCAGATAGTGATTGTAATAATCT
GTTTCTTGTTCGTTTGCTGATACTGGATGACAACCAATACCAAGAATAAGCGCAAGAATGAATGCGCCCG
TTAGATCCCATATATTGATGTGTTTCATAATCGTTTCCTTTTACTGGCTTAACAAAACAATGTAAAAAGT
GCAATCAACAGAAAGGTTAAAATAATGATTGGCTCTTTCTTTTTAAAAGTAACTAATATAGATTTAATTT
GTTTTTTCATTGTCTTAATCCTCATTGGTGAATATATGAAATATTGTTCTGCAATCATTAACTATGTGCT
TATTGCGGTGGTAATTTCCCTTAATTTTTTAATTTTGGGTGAACAACAACTCTTTATTTTCTTTGGCATA
ACACTCACTGCTGCACAATTGGGCTATATTGCGAAAATTTGTTCAATTATTCTTTTCGTTCGTTGTTGCT
TGTATTTCTTTCCTGTAATTAAACAATGGATTGAAAAGAATAAATTACTTGGATAATGCTGAATTTTGGG
TGCAGAAAACCGCCACACGATAAAAGTGCGGTCGGTTTTCAATGAGTTTTAATTGAGTAGGTTATTTACG
GCTTTAACGAGTGCTAGGCGTTCGGTGTTGGCGTGAACGTATTTCTTCGCTTTTGCCATAACCTGTTCTA
ATGGATGTTTGAAGTTGTAGAGATACTGACCGCCGATTTGGTTTTCCATTAATTTGGCAATGTTTGTATT
CTGTAACTTCTCTTGCATTTCGTGAGCTTGGAAACAGTAGCTATACAACTGGATAATTAAAGCGAGAGTT
TCTTCGCTGTTTTGAATGGCTGTTAATTTGTAATCAGGTTCAGGTAAAGTCAGTTGTTGTGGTTGAACTT
CATATTTACCCGTTTTTCTGATTTGGGGTAGGACTTCGGCAGTTACCCATTTTCTGAAACGGTGTGGAAC
AGATCCTTTTTTCACTGCATCACGGCAGCGTAAAATTAAGGTGTACATTCCACTTTCGGAAACTAAATTT
ACTTTATCATTACCTTTACTTATGCCCTGAATTGAATTCAGGGCTACTTCATCTTCATCTAAATTCAAAA
TCGCCTTAGTTGGGCTTGATAGCTCAAGTGCCTTGCAAAGATCAGCTACAACAAACCAAGGTTCGTTGTT
AATAGATAAAGTGCGGATGATATGAGTTTCAAAAAGGAATGTTGAGAGTTGAGTTAACATAATCTAATCC
TCGTACTATTTGTTTTTACACAAGCCATTTTCGACAATGGCGTCGGGAGGTTCGAAAACCCCGTACAAGG
TAAGGGCTGGACTTATTTCCCGAAGGTATTGTATTCGTCGCCCTCCCGACATAGTCAGGATTACGGATAT
AAAAAAAGTCGCTCTTGGCGACCAGTTACACTATCCGCCTTGTACATTAAAGGTTTCGACACCTTGAGGC
AGATAGTAAGATAAAAAAGGGGGAGTGTCAATAAAATTAAACCCCGTTGATTGCAACAGGGTTAATGACT
ATTTTTTCCTTCTTTTATCCATTTTTCAGCAAGCCATTCAAACTCACAAAATAGTTTATTGTTGTTGTTT
TTTATTCGCCTAAGCTCCATTACATATGGTTTTAATGTATTCCAGTCGGTAATGACACTGCTTTTACTCA
TTCGCTTGTAAACTGCTTCGTCAAATAAGTTTTCTTTAATGCCAACACAAATAAATTCAATTGAATTTAG
AATATCAAGTACAATAAAGTTTTGGCGATCTGTTTCACTACTTGATGGTGTATTTCCCTGCAATGAACAG
GCTAAGCTGGTAAAATTAACTCCGCCATCTCGCATTTTCATGTAAGCTTGACGGCGCCTACGGTAATAAG
CATTATTGCTATTACTAATTAGTAATTCGATAGTTGCTTTTTGTTTATGTTGTTTACGCAACTCTTTAAG
TTGAGACCACGCAAAAAAGGCTAGGTAACCAGTAAAAAGACAAGTTCCTAGCCCTATGAATGTGTTAATA
TCGAGTTTGCTTAGGAAATCCCAGGTTTTAACACCTTCTTCCATTAAACTTCCCAACCTTCATTAAATTG
TTTCATCATATTTCCTCCCTCCGTATTTACTTAGACTAAAAAAGCCTGCTCAAGTTCACCTGGCAAGCTG
TTTATCCGTCTAAATTGTTATAAAGAACAAAACAATCACGGTTATTAACCGTAATTAATCTTAAACATTC
GCAACTCAAAGGATACTTTACCCCATAAAAACATGCAATCTTTTTTATATCTTTTTTATATCTTTTTTAT
ATCTTTTTCTTTTCCTCTTGAGTAAAAAAAGCCCTCAAAAGAGGGCAAATATTTACGTTTTAGGAAAAGG
TTAGTGCTAACGTTCGGTAAAATTAATTAAGGAGACAGATAGGTTTTTGAACGCTAGCACTAATTTGGCG
ACTTCACAAAATGATGATTGATTCAAAAGAAATGAATGATTGATCAAAAGTGAAGTCATTATTCTTTCAA
TAAAGCGCACTTGTCTAACATTCGTCTCAGTTGTACTTCCTGAGATTTCTCTGTAAATGCGCTTTATTTA
AAGTTGCTTGGATTTTTTACCTTGCCCAAGCTACAAGGCTTATGGTCACCACAACACATAAGGAATTGAT
TTTATTTTGTACTAACTGTATATTTTTAATACCACAACACGAAATAAGGATTAAGTTATGAAGAAATCAA
CAGCTGACTTTTTAGCCTATGAATTTGCAAAGGCTCATTATGATAAAGCTGGGTTAAACTTTCATAAAAG
TAACGCAAAAGCCATCGGTGAGTTTATTGCCGCACTGTCATCTGAATTTCAAGAAAAGCTCGATGATTTT
GATAGTGATACCGTAGAACGATTTAAGAATTTATCGAAATAAACGCTTTCTTAAGTTCTTCAGCAAAATT
TAAAACATCACCTCTATCACATTTTGCGTGATGTAAGACAGTTTCCCAAATTTGCTCTTTAACTTCTTTG
GGTAGTTTGTTTTTATTTTCTTCAGTTTCAATAACAGCAATTACTACTTTCATATTTATATCCTTTTATC
TGATTAATTCTCTACAACCCAATCTACGTTTCTGTACAGCTCTCACTGTATTAACGCCTGACTGACCTTT
ATTGCAATTGTAATTAGCAATATCGCTTAATTTCTTAGCATTAACTGGAACATCTATTAAAGCCACATTA
ATGCGATTAGATTGCTTTTTACTGCATAACTGCTTTTGTCTTTCTCTAAGACGTTTTGCTTGTTTTAGCA
TTTTTGATACTTTCATATCGTTTGCTCCTTTCTCTCTCATTTGAAAGCACACTTACTTGTTTGAATGCGC
TTTTAAATAAGTCTTGATTTATGTCGCTAGCACGTGGGAGTCATAATCAAGTAACTCAATTCCACTTAAC
CAAATTGTGTCGCAATCACAGACTACTTAATCAATAAGGCTATATTTGATTAACTTGTGATGTGTAGATT
TTTAAAGAACATTAGATGCTTTTTAATATCTAGATGAAATAATGGAATTAGCTAAATTTTCGGAGTAAAC
TTTTAATTAACTTTGCGATTTTTGATAGCGGGTTTTCAGGGATGTAAATCTCCATCTTACACTCACCATC
ATAAACAGCTTGGGACATTGCTTTTACTTTTTCCTTGGCTTCTTCTGGACTGTTTGCGTAAACATCGCAT
GCCCATTGAATGCCTTGGTAGTAATAGTGGAATAAATATTTTTTCATTGGGAGTTCCTTATGAAATTTGA
AACTTACTTAGACGCTCGCAGCGAATGGCGGTGGCGTTTAAGAGCGAGTAACGGTAAAATCATTGCAGAT
AGCGGGGAAGGCTATAAAAACTACAGTGATTGTTTACACGGTATTGAACTCGTAAAATCCACAAGTAAAT
CAACACCAGTTGAATAACTTATCCAAAAGCTCCGAAAGGGGCTTTTTTCATCTAGATTTTTAAAGAGCAG
TGAGATGTGTATCTCGTTTTGATGTGTTTATTAAACACTATTTGTGTTTATTTGTAAACACGTTAAACAC
ATTTATTTTAAATAAATTGTGTTTATTTGTGTTAAGCGCGTGATTCTAAAAGAAAAATATTTTTTAAATT
TTTTGATTAATTGCTGAATTTGTGAGGTATGTCACAGAAAAAGAGGGGGGGTAGTGCTTCAAAAACAAAG
CACAAAAGGGTTAGTGAATCAAAAATTGGGCAATTTGATTAGCTAATGAATTTAGGGTAAAGAAAAACCG
CCAATGTGGCGGTTTTAATGAATTAAAATGTTTTAATATTAGTAGCAAAGTGAAGAATATTTTTTTCATC
TTGCCAGCCTGTATGCTGAATGTTAAATCTATCAAATGTCTTTTTGATCGTAGTGAGAATATTAGCTTTA
GATTTTGTATCTGCCGTGTCAAGCATAAACAAAATGTCTTGTTTAGCAAGCAACCCCTCTTCTGCGGCAC
GGTTGATTTTAGCCACCCAAGCATCGCAATGCTCTATCATACTGGATGTTTCAACCTGATCAAATGCTAA
TGGTTTAATGCCTTTAAGAATGCGTTCGCTGTTTGTGCTTTTTAATGCAAGAGGGAGAGCGAATTTTGCC
ATTTTCCCTTGTACCAGATGTTGTTTATAATTAGAAAGAATTTTATTTTGATGCTCTTTAAAAATGATTC
GATAGTATTTAATCATTTCATTTTCTTGATTTTCTGTTTTCACTCCAGCGTTTTGAATAAACTGATCATA
TAAATTGTCAAAGTAATCCTGTGGGTTTTCTACCATTCCAACTGCTGCGTTACTATACTGAATAATACCT
TCTTTTACATCTACATAATGATGGAAAAAGGTTGCCATTTCTTGTGTGCTACCATTAAAAGATTGGTTAA
CAATGTACTCTAACTCTTCGTTGATTGTTTCACGGATTGTTTCAAATATTTTGCTTTTATAGAAAAAATC
ATTAACACGTTTGCTGTTTTTTGCAACAAGACGATAAGTTAATTTTCTTTTTTCCGGTTCGCACATCAAT
AAGCCAACATTGACGAATTCGCCTGTTTCAAAGTACGGGCGAAACCGCACAAAGCTGTATAAAATAGGTT
GTTTCATTCTATGTTGTCCCAGTAGTTTGGTTGAGTAATTTGGTTTAAAAGCATTTTTATTCTATCGATT
TCGTTTTCCATCTCAAGAAATTTATCATCTGTTGAGAACCAATCATCAGGGATGGATTGGTAAATATGAT
CAAAATTTTTGAGTATGTCAATAGCCTTATCAGTAAAATTTTGTTTATCTATCCAATCTAGTTGCCAATC
TCTATTCTTTGGTGCAAATATATGTTCTGCAAAATCAGCCTGTTCATCAAAGGCGAGATTATGATCTATC
ACAAGAATTTTTTGTTGCTGTTCATCAAAAAGTAAATTGATGTTTCCTGTTCCGACTTGTGAAGCCGTTC
TATCAGAATTTAAAATCCAATGATCAAACATGTAAAGCAATTTCTGCATTTGCTCTGGCAAGTATTCTGG
ATTTTTAGCTTGTGCTGTTTTTGCCACTTTTGAACACTTTATATAAGTAGAAGCAAAGGCAGTACCAGTT
GGTAAATCAGCTTTCCAATCAGGGGATGCAAATAAGACTGCATTTGACGGAATATTGATAAAGTCACACT
TTGGGCAAGGTAATCCCATTTCAGCAGCAAGTATTGAGCCAATCACTTCTGCCAATAATTGTGATAGTGG
CATCATGGCAGTTGTTTTTGTAACAAACCATTGCCCTTGTTCTGTTAAACAAATAAAAGGACGAGTGATC
CCCATGTTCATTCTGTCTCTAATAAGTTCTACTTTATCCATTCCACTATCCAATAACATTCAATTGCTGG
CTACAAGTACCATCTATTAATCACAAAGCACAGACCACCAGAAGACCTACAACAAAACCGAATACCAAAA
TACTTTCCCAATCACTACAATTTCATCTAGGTTTACTATTTCATCTGGGTATGATGTTGAGTTAAAACTT
CTGATCAATACTTGCTCATTTGGCATTTTGTTTAAAATTTTAATGCGCAATAATCCGCCATGATTGATTG
CATAGATATTGTTATCACGAATAACTTTATTCCCCATATCTACACCAACAGTTGCTCCATCTGGGATTGC
AGGTTCCATTGAGTCACCTTCTGCCACAACACAGACTGCATTTTCATATTGCACACCTTGTCTACGCAAT
GTTGCTTTAGAAAAGCGCAATTTAAAATTGTTATAGTCCATGATGTCATCTGCAAATCCATTACCAGCAG
CAAGCCTAATATCTTGTAAAAATGGTACTTCGATATCTTCGTCATGTAGTGGGGTATTGCGATCCCATAA
ATCAAATGAGCCAATATCTTTTACGTTGGATTCTACTTTTCCTTGATCACCATATTTCAGCCAATCAAGA
GTTACGCCAAGTCCCTCAGCTATTTTTCCTAGAATGTAATCATCCATCTCACGAGTGCCTGCCTCGTAAT
TACCAATTCTAGATTGGTTCCACCCTATACGTTCACCTAGTTTTGCTTGGCTAAGTCTTAATTCGAGTCT
CTTTGACTTAATTCTGTCGATAATTTTGCTCATAAAAACACCTCTTTTGAATTATATAACACATAGCGTG
TTTATATAAGTGTTAAAACAAGTTGCTAGTTGTGTTTTAGTGTGTTTATAATAAACACGAAATTTGTGTT
TGATGTGTTAAGGAAATCGTATGAATAACTTACAAAAATACAGAAAGGAGACAGGCTTGTCTCAAGCTAA
ATTCGCAAAAGAGATGGGCTGGAAACAGTCAAGAATTGGCAATTATGAAGCTCGTGTGAGAACACCAACT
CTTTTTAATGCAAAGGCAATCGTTAGAAAGCTGAATGAGTTAGGCGTTAATTGCTCATTAGATGACATTT
TCCCTTCTGTTCAAAACTAACTTACCAACTAACTAAAAAACAATCTTCAAGAAAAAGGAATCTTTTTAAT
GAACAGTAAGGAAATTCAAAGACTACTACACAGAGACTGTAAAAACAGCTCTGGTGGTATCACATCACTG
GCTTACACGCTAGAGAAGTCGCCAAACATTCTTGGCAACAAACTCAACGTGGATTGCGAACAGAACCAAT
TGAGCTTTATCGAGGCAATTGAATTAATCGCCACCGTTCAAAGCAAGAAGACGATCTCAGCAATAGCAGC
ACAAATCGATCACATCGTTGTGCCTATGCCTAGATGTGCTGATTGCGGTCAAGACGTTCTAGCAAGATTT
CTAGATATTGCGGAATCAAGCGGAAGAATTGGCAAGGAGATTAAAAGTGCGGTGAGTTCTGATTCAGAGC
TTGGACGTAATTTATCTCAACGTGAGAAACAAAGAATCTTAGCAGAAGTGGAGCAGTTAATTGAGCAAGC
TATCTGTTTGAAGATGGAATTAGGGCAATAAAAATGCCACTGCGGCAACAGTGGCTTCTTAAATCAATCA
AAAAATACAGGAGTATTTAATGAGTAAATTACTAGTTATAGAGAATACAAAAATTAAGCAAGATAGTCAA
GGTAGATACTGCTTAAATGATTTACATCGTGCGAGTGGTGGAAATCCCACACAGGCACCTGCTCAATTTT
TTAGAAATAAATCAGTTAATGATTTTGTTCAAACCTTGACCGATATGCAAATTTGCACATCGCCTGTAAA
CACCATTAGAGGTGGTGTTGAGCAAGGTACTTATGTTTGTCGTGAACTTGTTTTCAAGTATGCAGCTTGG
ATTAATCCAGAATTTGAGGTGAAAGTGTATCAAGTATTTAACGCTTATACACAAGGTGAACTTCAAGCAG
TAAATCAAATCCCCAAAAGCTTTTCTGAAGCGTTGCTTTTAGCGGCTGAATTACAAGCTGAGAAAGAACG
CAATGCTCCAAAAGTTGCCTTTGTCGATCACTACGTGGAAGTTGGCACTAGTAAATCACTTCGTGAAGTC
GCCAAGATTCTAAAAATGCCAGAAAGAGCAATGATAGACCGCCTTATTCAAGATCGCCTTTTATATCGCC
AATCAGGCGCGTTACTGCCATATCAAACCGCTCACTCACGTGATTTATTTACCGTAAAAACAGGCACAGC
AGAACACGGTCACAATTACACACAAACCCGTGTAACAAGCAAAGGGATTGAATATATCGCGTCACGTTAC
GCTTCGGAGTTGATGTTATGAGTACAACTTTCAGCAAATCTAAGAGATTAAAAATTGCAGAAAAATGTAA
TTGGCATTGCGCCTATTGTGGATTGAAGCTTTCTCATTCAACTCTCGTTATAGATCACGTCATACCTAAA
TATGATGGTGGTTCAAATGATATATCCAATCTACTGCCTAGCTGTATTTCTTGTAATAGCACAAAAGGCA
AGAAAACACTTGAGCAATTTCGGTTTTTTATTGAGTTCCGTAATGCTGTTCCAGAAATGACATTTAATCA
ATCACAAATGGAGTTTTTACGTCAAAAAGGAGTTCTAGAGCAAATTGGGGATTTTAAGAAGGTTAAATTC
TTCTTTGAGGTGGGGTTTTAGTATGAGTGTAGGAAAGTTACTTATTGATGATCAGCCATTACAAGTATTG
CCAGAGCTAGCAAAAGCTATTGGTTTGAACGAAGCTATTTTTGTCCAACAACTCCATTACTTCTTAAATA
TCAGCAAGCACAAATACGAAGATCGTATTTGGATATATAACACTATTGATGAGTGGTGCGAAATATTTCC
TTTTTGGTCGAAAAAAACAATACAGAGAACAATTAAAAGGCTTGAGGAAATGGGTTTGATTTTATCTACA
AACAAATTGAACAAAATGAAAATGGATAAAACAAAATGGTACTCAATTGCTTATGAAAAAATTGAAGAAT
TGACTAGTCAAAATGACCAGATGCGATGTGACCAAAACGGTTCATCCATGAGGTCAAAATGGGATGATCG
ATATAGTCAAAATGACCAGATGCGATGTGACCAAAACGGTTCATCCATGAGGTCAAAATGGGATGATCGA
TATAGTCAAAATGACCAGATGCGATGTGACCAAAACGGTTCATCCATGAGGTCAAAATGGGATGATCGAT
ATAGTCAAAATGACCAGATGCGATGTGACCAAAACGGTTCATCCATGAGGTCAAAATGGGATGATCGATA
TAGTCAAAATGACCAGATGTCATGTGGTCAAAATGACCATACCAATAACCAAAGAAAAGACTTCTATACA
GAAGAAAATACCCCCTTACCCCCTAAAGTGGAAAACTCAAACGATCTTGAAAATGCGTTTGATGTGTTCT
GGAAAGTTTACAAAGCCAAGTTGAATAAATCTGGTGCGTTGAAAAGCTTCAAGTCTGCTTACAAGAAATA
TTCTCAAAAAACGCAAAAATCCGCTCCTCAAGAGTTTGCAGAAATGCTTGTTTGTGATGTTCAAAAACGC
TTATCACTTGGTCAATTCGGATTCGATAAATTACATCCGACAACATACCTGAACAACGCACGCTGGGAGG
ATGAATACACGCAACCAGCACAATTCAAAGGCGGTCAGTCAGTAAGTGACGGCTATCAAGATGACGGTTC
ATGGGCAGTAAATTCTGTAATTATTCAAGATAGTGACGGCAAGGTTCGAGTAGTCGATCGCGATTGTGAG
GTGGTTCTGTGATGAAGTCAGCAAACCAAATCGCAATGGGCTTAATTGGCTCAGATAAAAACTACAGAGC
CCCACAAGTCGCAAAAGCAGAAGTGACGGCAGAAATGAACAAAACGATCGATTTCTTATTCACTCGGCTT
AAAACTATTTTCCCTGCTTGGAAGTCGGCATTCTCAAGCGATAGAGAGTATCAAGAAGCCAAAAAGTACT
GGCTTGAAACACTGATTAATGAGCGCATTACAAGCGTTGCTCAAATCAGAGTCGGCGTCGAACGTGCGAG
AAAGTCTGAAAGCCCGTTTTTCCCGAGTGTTGGGCAGTTCGTTGCGTGGTGCAACGACGGAGCGCTTGAA
GCACAGGGAATGCCATCGCTTGAAGAATTACTTGAGAGAATCAAAGCGTATTCACGCTTTCACGGCTTTG
ATAATCAGCATGAATTTCAATTCAAGAATAACGTTGAACAATATCTCATCTTTGACTTGTATTGTCGAAA
TAAAGAATTTGGTTGGAGTGCGGAAGAATTGAGAAAGCATGCAAAATCATTCTTGAAAGCAACAGCAGAC
AAACTAGCACGCGGTGAAGAATTGCCAGAGTTAGCGTTAGCGATGCCAGAGAAGCCAAGTTTTATTGATC
CCAAAAAACAACAAGAAATCAACTCTCAAGGCGTGGCAATGGCCCGCGCCATTTTACAAGGAAAGGCGAA
TGTTTAATACGGATAAGAAATATCAAATTATTTACGCTGATCCACCGTGGAGATATAGCGATAAAGGCTG
TAACGGCAGTGCTGAAAATCATTATCAAACAATGAATATTAAAGATATTTGCGAAATGCCAGTAAACGAA
ATAGCTGATAAAAACTGCGTTTTATTTCTCTGGGTGACATACCCAATGTTAGCAGAAGGGTTAAGACTTA
TTGAGGCTTGGGGATTTAAATATAAAACGATTGGTTTTCAGTGGTTAAAAACAAACAAGAAAAACAAAGA
TACGTTCTTTTTTGGTCTTGGTCGATGGACCCGTGGAAATACGGAGTGCTGCCTGATCGCAACAAAAGGA
AAACCTAGCCGAATTAGTAATAAAGTTAGTCAATTAGTCGTTGAGCCAATCCAACATCACAGTAAAAAGC
CAGATGTTGTGCGTGAAAAAATCGTTGAATTGATGGGTGATTTGCCGCGCATTGAATTATTCGCACGTAA
CACAACTGATGGCTGGGACGTATGGGGGAATGAAGTTTGATCTTTAATATGGTTAAAGGCGCGGGTGGTA
CATTCGTGCCGTGTGATGAAATGTACTTACCAGATCTTCAGTCATTCAAAAACGGTGAGATTTACGAAGT
CGAAATAAAAAGACCGAGAAATCCCGCCTTTCATCGCAAGGTTTTCCTTTTCTTCAAGTTTTGTTTTGAA
CACTGGTCCGCAGATAAGACAGATTGGAAATACTTTGATGAGCGTAAACAGTTTGACACTTTCCGCAAAA
ATCTAACTGTACTTGCTGGCTTTCGTGATGTGACTTACACGATTGACGGCAGAATGAGAGTAGAAGCTCA
AAGTTTAAGTTATGGGAACATGGATCAGAGTGAGTTTGAACAATGTTACAAGGCGTTGATTAACGCCGCA
TTGAAAGAGATTTTTAACAATACAACGGACGAAAATACGATCAATAGACTTTACTCATTTTTCTGATTTT
AACTTATTGATTTTATTATTATTTGTAATTTGGGGGTAGGTCAAAATAGCAAAATATGATCACCCACTTT
GGAGGTAAATAATGGAAGATTTTTTAATTGTAATTGGGTCACTCGGAATGTTGTTTTTGGGCTGTATGTT
GATGGGTGATTTTTTATGAAAACAGAATACAAATGCCCTAAGTGCGGTGGTGAGCTTTCTGATTGTTGGG
ATGGTGAGCCAGTAAGTGCTTTTATCGGTGAGTGGAGTGATGACCGTTTTCGTTGTGAGGGTAGAGTTGT
CGCAGTGGGGATTATGGGGCCGCAACGCAAGAAATCTTGTGGGTATTTTGGGTTAGAAGATTTAGGCGTG
GAGTATCGGGAAGATGACTAAAAAAACAAAACCTCTAAATCGCAAATGTAAAATCTGTGGCGAAAAATTC
CAAACCAACTTCTTTAATGTGCAATGGTGCAGTCCAGAATGTGGCGTTAAGTTAGCAAGACAGCGATTAG
AAAAAGAGAAAGAAAAAGCAGCCAAAAAACGTGAAAAGGAAGAGAAAAAGCGCATCGAAGAAACCAAAGA
GAGAATGAAAACCACAACAACATTGCTCTCTGAAACACAAAGTGCAGTTAATAAGTACATCCGACTAAGA
GATAGAAATAAGTGTTGCATTTCATGCGGGAAACCGCTTGTAGCGGAGCAATTAGGCGGTGGATTCGACG
CAGGGCATTATCGCAGTAGAGGCAGCGCACCACATTTAAGATTCTACACATTAAACATTCATGGGCAGTG
TAAAAAGTGCAATCGTTATCACGGAGGAAATTATCATCAATTCAGAATTGGCTTAATTGAACGTCTAGGT
ATTGAAAAAGTCGAGCAAATAGAAGCAGACCAAAGACCAAGACATTACTCAAAAGATGACTTGAGACGGA
TTAAAAAAATCTTCAATAAAAAAGCAAGAATGTTGGAAAAGCGTAAGGGGTTTTAAAGTGAGCGATAAAT
TATTAGAAAAACCAAGAAAAGAATGGATTCAAAACCACTTGGACGCTTGGGGAGCTTGGGCTTTTAATGG
TTTAGATTTTGACGGGCAGACAAACATTATTGCGAAACTAATGCTGGAGGCAAATGGGAATAAAAATTCA
AAGCAAGATAGAAAGATGTGTGATGACGAACTAGGGTTAGTGATTAGTTCTGTTATAGGGCATTGTATCA
AAACGCCATCTCTAGAAGACTATAAGTATATCGAGGCTAAATATATATTTAATTTATCCAATTACTCAAT
AGCTCAATTTCAACACGCAAAAGATAAGTCTATTTCATTTAATGCTTGGTATAAAAGAATTAATCAAAGC
ATAGACTCATCAGAATGGATAATTGCTAAGTTTCTTGATTATGCTCTTAAAAATCACAAAAATGCAGACA
AATTGCAAAAGTTTGCTTTTAACGTGTAAAAAGTATTGACTCTGGTGTAGTTTTCATATATCGTATGAGT
TAATGGTGGTCGTAGTGTAAGTATGATTCACCGCAGGGGTAAGAGCTGGCGCTCAGGTGTGGCTTACACA
CTCCCAAAAAACGTTCGATTCGTTTACTTATCCCATTCAACAAAACCTAGCCTCAACGCTAGGTGTTTTT
TTTGGACAGTTAACTCAGTTGGTAGAGTGGCTGGCTGTTAACCAGTATGTCGCAGGTTCAAATCCCGCAC
TGTCCGCCAAATTCACAAGCTCAGTCTTAACGGACTGGGCTTTTTTATTGCCCCAAAAGCAAGGGGGTGG
AGATTATGAAAATGAAAGATGCTGGGACGCAATCATATATCTGGTCAGGGTTTGGCGCTTTCTTTGCACT
TCTCTCACTTCAAGAATGGCTGGCAGTTATCAGTTTGACTGTTGGTGTAATTACTATGCTTGTTAACTCT
TATTACAAGAAGAAAGAAAATGAGAGAAAAAACGCAGAAAAAGTGCGACTTGAAGAGCTTCATAAGTTAA
GAGTTGAACGCATGAGAATAAAACTCGAAAAAGAAAAAGCGGGGCTTGTTAAATGAAACACGTTAAGAAG
ATAACGGCTTGTTCTGTTGCAATGATTATCGCTGTTGTCATGTCCGATCACTCAACTGAGATTCGCACCG
GTGAGCGTGGACTAGAAATCATTGGTAATGCCGAGGGATGCGCACGTGAACCTTATAGATGTCCTGCTGA
CGTTCTAACAGTTGGTATTGGTTCAACGGAATTAAGCGGATTGCCAATTGACCGTAAAAGATATTCAGAC
GAAGAGATAGCGAAGCGCTGGATAAATGACATTAAAGTAGCTGAAAAATGCGTTAATAACTGGGCAAACG
GGAATAATTTGCCGCAGGGTGCATTTGAGGCAACGGTATCAATCACATTTAATGTCGGATGTTCTAAGCT
TAAATATTCTACGTTGTTTAAGCATGCCAAAAATGGTGATATTCAAGCAATGTGCGATCAATTTCCACGC
TGGAAATACGCTAACGGTAAAGTATTACGTGGACTTGAAATCCGCAGACAAAAGGAACGTGAGCTATGTT
TAGCCGACTTACACAAATCTTGATCGTCGTAATTTTGGGCTTGTGTGTCGCGTTGTGGTTCCAGTTCCAG
TCTATTTCTAACTTAAAAGCCAAAAACACCATTCAAGCCCAAACCATTTCACTACAAAGCGAAAGTATCA
AAAAGCTCAAACAGCAAGAAGAAATAAATAGACAACTCACACTTGAAATCAGCAGATTGGAAAGTGAATC
GCGGAGTAAATCAGATGATGCAATCAATTCTATTTCACATGATGAAAAGAGTGCTGACGCTTACAATGCC
AGTGCTCCTCGTTCTATTGTTGAGTTCTTGCGCAAGTAAGCCAGTAGTTCAAGTATACCCACAAATTCCA
GCAGCACTTCTTGCGCACTTAGATAAAACAGGGTTTAACGGCAATACTTACGGTGACGTTTCAAAGTACG
CAGTGATACTCAAACGTGAAAGAGATGTTTGCTTAAATCGAGTTGATAAGATTCGAGAGTGGCAAACAGA
AAACGCACAGAATTAAAAGAGGCATAGATATTTCACTATGCCTCTTTTAATTATAAAGATGATGATAACT
CTCGTTGTGAAGCTACTGCTAAGAAATGGCTACGGTCTTTATAGATTGGATTATTAGCTACACGTTGGTC
TATTCTATCAATTAGATATTGCGGTAATACAATATTTACACGCTGGCGTTTACCAAAGTAAGCAGTGATA
TCTACATCGATTAGTAACCAACTATCGCAATATTGAAAATCTTCTTGCTCTTTATAGTGAAGAAAGCCCA
AATCTTTAATTTGGGAAATATCAAAATCACTCTCAACCATCATTTCTAAGATGGTATGGATTGCATCAGT
TACCATTGGAACAATTTCTTCGACAGTATCTGCACCACTAAAACAAGAGTAAGTTTCATTAAAAAGCGCA
GGCACACATAAGCCAAACGCTTCATTTTCATTTTTTGGCGTTTCAACGCCAATGGTAAATAACATATAAC
CTCCTAGATAGGACTCGGCAGAGCTATAAAAGCCCTGCCGATTTCTTTATGGATCTAACAGTACCTATTG
GTAAATCTTTCTTGGGATGTGGAACAGGAAACGTCTTTCCTGTTTTGGGTGAATACCATATATGGTGTGA
CCCTTTACATCTCAATTCAGTACATCCAATTGCTGTCAGTTCCTTGATTAAGTCGTGTGAGTTCACGTGA
TGCCTCCTTTGTCTTAATCAAGTATTATTATACACACATATACACACAAAGCAAGTATTTAAAAAAGGAT
TAACCATTATGCCAAAAAAAGACGAGGTTAAATCCACGTCTAAATGGCGTGGCCAACCAACGAAATATAA
ATCTGAGTATGTAGCACAAGTAAAGAAATTGTGTCTACTTGGAGCAACAGATAAGGATATTGCTAATTTT
TTTGAGGTATCTGAGTCCACTTTAAATAACTGGAAGAATGAATATCCTGAATTCTTGGAGTCCATAAAAA
AGGGAAAAATGCTAGCGGATGCAAATGTGGCCGAGAGACTTTACAAAAGAGCTTTGGGTTATGAGGCACC
TGACGTTGATATTCGGGTAATAGAAAATAAAATAGTTGAAACGCCTTTGATAAAGCATTATCCACCTGAT
CCAACATCAGCTATTTTTTGGCTCAAAAATAGACAGCCAGAAAAATGGCGAGATAAGCAAGTTATCGACC
ATACAAACTCAGACAGCTCTCTCAATCGTCCAACAGTCATAGAGTTAGTCGCACCGATGGTAAATGCCGA
TGAAAACCCAGATTGAAATACCGCCTAAGCTTATTCCCGTTTTTTCTAAACCGAATATGCGTTATCGTGG
CAGTTTTGGTGGTCGTGGTTCTGCAAAAACAAGAACATTTGCGAAAATGACTGCTGTTGTGGCGTATCAG
CGTGCAATGAATAACGAAAGCGGTGTGATCCTGTGTGGTCGTGAGTTTATGAACTCATTAGAAGATTCAT
CACTGGAAGAAATCAAACAAGCGATTCGTTCTGAGCCCTTTTTAGAAGCTTTTTTCGAAATCGGTGAAAA
ATTTGTTCGTACCAAGTGCGGTCGGATTTCTTACGTTTTTACTGGCTTACGTCACAATTTAGATAGCATC
AAATCTAAAGCCCGCATTTTGTTAGCTTGGGTAGACGAAGCGGAAAGCGTGAGCGAAATAGCGTGGCGAA
AACTATTGCCAACGGTACGGGAAAGTAATTCTGAAGTCTGGGTGACATGGAACCCCGAAAAGAAAGGCTC
AGCCACAGATTTACGCTTTCGTCAATCTATTCCAGAAAATGCAATGATTGTTGAAATGAATTATACAGAT
AATCCATGGTTTCCTGATGTATTAGAGCAAGAAAGGCTTAATGATAAAAAACGCCTTGATGATGCAACAT
ACCGTTGGATTTGGGAAGGTGCTTACTTAGAGGCAAGCGAGGCTCAAATATTTAAAGGTAAATATGAAGA
ATTAGAATTTAAACCAAATCAAGATTTCAACGGTCCATATTTTGGGCTTGATTTCGGCTTTGCTAAAGAT
CCAACTGCTGTAGTTAAGTGTTGGGTGTTTGATAATAACTTGTATATTGAATATGAGGCAGGCAAAACAG
GCTTGGAGTTAGACCATACAGCTGATTTTGTAAAAGAAAGGGTTCCTGATATTGAGCGTCATATTTTGCG
TGCAGACTCAGCGAGACCAGAATCAATTAGCTACCTTAAACGCAACGGTATCCCTCGGATTGAGGAAGTT
AAAAAATGGAGTGGATCGGTTGAGGACGGTATAGAGCACATCAAATCTTATAGGAAAGTCTATATACATC
CTCGCTGCAAAGAAACATTGCGCGAGTTCAGGCTGTACAGTTACAAAACAGACAGATTAACAGGCGATGT
ACTACCTACAGTGCTTGATGAGCACAATCATTATATTGATGCTATTCGTTATGCGTTAAATCCGCTAATT
CAATCTAAAAATGCAGCAGGTATTTTCTTTAGTTAACATGAGCGCATATTATGAACCAAGAATTTGAAAT
CAATCAGCTTGCTGAGCTTATTGTTAACAATGCTCTACAAGCGAACAGAGTGAGAAATTTAACCAATGTG
GGCGTGATAGGTAATACTAAACGCCCTCGTTTGTATTCTGAGTTTGGCTACCCTAAAAAACTCTCATTCA
GTCACTTTTTCGAAGCATATCAAAGAATGTCGGCTGGTGGAGCGGCAATAGATCGCTTACTTGATAAGTG
CTGGTCTGATATGCCAATTGTTATAGATGGCGAGAAAAGCGATGAGGATAAAGAGAGTTCCGAATGGGAA
CTTTCTGCAACGAAGCTAATCAAGCGTTATTTTAAACAATTAAAAGAAGCTGACAGACGAAATCTTGTCG
GTCATTATAGTGCCTTAATTCTTCAAGTTAGAGATGGAAAAGCATGGGATGAACCTGTCGACGACTTGTC
TTTAAAATCACTAAAAGATAAAGGCATTGTGAAATTGATACCCGTTTGGGAAATTCAATTAAAAGTCATC
GAATGGGACACTGACGAAAAAAGCGAGAACTACGGCGATCCTTTATATTTCCAATTTGACGAAGCAGGTA
CCTCTTTCGGTAAAAATCAGAATAGAAGCATTAAGATACATCATAGTAGAGTTATTGTTTTAAATGAGGG
TTCTGATGATTCAGACCCAAGTTCTGGTGTGCCATTATTGCGATTAGGGTACAACAATCTCTTAGATATT
GAGAAAGTCGCTGGTGGTAGTGCTGAGGGATTTCTAAAAAATGCAAGTCGTCAACTTGGTGTTAAATTAA
CTAAAGAAACAGATTTAGCGACTTTAATAAGTGAAGCTAAAAGTCGAGGCTATGACGGTTTAGCTGATGC
GATGAATGCGCAAATTAGCAAATTAAACTCAGGCACTGATTCTGCGTTAGTCATGCAGGAAGGTGATGTT
AGCGTCTTATCTGTTGCACCAGCAGATCCAATGCCAACATGGACAGTCTCAGCGAATTTATTCGCTTCAT
CTGTTCGCATGCCATTTACTATTCTGTTCGGTCAACAAACTGGTCGTTTAGCTTCTGATGAAGATAAAAA
CGACTGGGCTAGTCGCTGTAACGAGAGACGGAACACATTCTTAACAGATTTAATTCTTAAATTTATAAAC
CGATTAATTAAATTTGGTGTTTTAGACTCGCCTAAAAACGAAGAAGTAACGGTCACATGGTCTGATCTGT
TGGCTCCAAGTGAGAAAGAGAAGATTTTAAATGCTAAGGAATTATCAAGCGTTGCTGAAAGCTCTGTGAG
AGCGTTTGGTATCTCTGCGATCAACCCTAACGAAATAAGAGCAATCATGGAGCTTGAGCCATTAGACGAG
AATGATTTAGAGCTACCTGAAATTGATAAAAAAGGAGATCCGTTAGTCGATGAGAAAGAAAAAGACAAAC
AGAAATCCGATTTTGCCGAGAAGTAAATCAGACCCAATCGGGATGGGGCGTAATGTTCGTAAGATGTTCT
CTGATATTGAGGGGCGGTATTACAAAATAAAGCTAGATATCAAAAATTTGCTTGATAGAAACGTAATACC
GCGATCGATTACAGGGGTTAATGAAAAGTCGGCGATCGTCTGTAGTCAGTTTACAGAGGTACCGACGATC
TATTTTGTAAATAGCAATGAACATGATTACAACTTCACATCAGAAGAATTTGCTAAATTCAGCGATGATA
TACAAAAAATCTTAGAAGATTGGTTGTTAGAAGAAAGTAGAACGGGTGAGCTGTGGTTTGAGCTGTATTT
AGAAGAATCACAGAAGGCTGCGACACTATCAACTCATTCATCATTGTCCCAACAATCTGATTTATATCTC
GCGCAACGACCGCTTTATCAAATACTTTTCAGTGAACCATATTTAGAAAGGTTAGCTATTGCTCAACAAT
TATTCTATGAACAATGGCGTGGTCTTACTTATCAAACAAAATCAGATCTAATCTACACAATTAGTGAGGC
TGTAGTACGTGGTGTTAATGTTAAAAAAACAGCTGAACTAATAAGTAAGAGATTAGACATATCTATGTCT
AGAGCTAAAAAAATGGCTCAAACAGAACAATTGTATGTTTATAGACGAGCTGAATGGGAAGAAGCAAAAG
CAGCTAGGGACGAACTTGGTCTTGATGCTGGGATATTACATATTTCAGCATTAAAAAGCACAACTCGGGT
TACTCATGCTAAAAGGCATGGAAGAGTGTTTACGCCGGAGGAGCAAGAAGCGTGGTATCAAAAAGATGGA
AATAGATTTAACTGCTATTGTAAATCACAGGTCATTATCAAAGAAGATACGCCATTATCGACACTAAAAA
GGTATGAGAATGAACGTAAAGCTTGGTTAAAAACCCATTAAGAGGGATCAAAACAATGAAACGAAGTGTT
GTTAACGTACTGTCGGTTGTTAACTCTAAAAATATCACAAATGAAATAATTGAGGGTGATGAGCATATTG
TTGTATCTGATATTGTCCCTGTTATTGACGACATTGTGATGAATAAGGGGTTATATCCAGCAGACGAGAT
AGATAAGGGATATAGCACGCTAGATGGTAAGTTAATGCCACTAGGTCATCCTAAGTCAGATGGGCGATAC
ATATCAGCAAATGAAGCAATTGCACTTAATAAATTCTACGTCGGCGCATGGTGCGTTAACGCGAGAAAAG
AGGGTGAGAAAGTACTTGTTGATATGAAAGTCAATAAACGTATTGCAAATAGCAGTGATAGCGGCAAACG
GTTAATTGAGGCATTAGAGGATTTAACTTCTAACGAAGCTGCAAAGCCAATACACATCTCAACTGGCTTA
AATTTACAAAAGGAATATCGCAAAGGTAACTCAAAAGGTAAAAAATATGATTGGGTTGCAACAAATATGC
AGTTTGATCATGTTGCGATTTTGCTTGATGAGCAAGGTGCTGCCACACCAGAACAAGGGGTAGGCATCTT
TGTAAATTCTGAGGGGGAAGAAAGTGAGGTTGAGTTTGTAAATCTTGCTGACTCAGCAGATTACACAAAA
GAAACATTGCTAGATAAAGTTAAATATTTCTTTTCTGCAAATTCCTCTTTGTCTTTTGAGGAAATTCATG
GGCTTCTATTGCAATTAATAAATAACGATCATAACTCTAAAAAATGGTTATGGATTGAATCTGTTTATCC
ATCGCATTTTATTTATAACGATGATTGGAAAAAATATAAGCAGAAATACCTAATCGATGACAATTCGCAA
GTCAGCTTTGTTGGTGAGCGCATTGAAGTTGTTAAAAAAGTCGATTATGACGAAATTAAAACTAATGGAG
AAAACATAATGAAAGAAAAAATCTTATCAGCACTCAATGCCGCTGGCGTGAAAACTGAGGGTTTAGACGA
CGATCAGCTTTTATCGGCTTATAACGAGCTTCAAGCCAAGCCAAAAGATGAAGGCGTTAAAACTATTAAT
AGTGAAATTAACGAGGCAATTAAAACAGCAGTAGCAACCGCCATTGCTCCGCTACAAGAAAAGCTGCAAG
CAAATGAAGATGCGAAAGTTGCAGAAATGCGAGAAGCAGTTAAGTCAAAATTTAGCTTGTCTGATGTCGC
GGTCAATTCTCTAAGTAGTGAAGCGCTATCAGAAATGTTTGCAAAAACAAAAAACTCAAACGGGTTAAAT
AATTCACTAAACGCAAACAGTGAGGAAAACCAGTGGGGTGATTATAAATTAAATCAAGAGGAGTCTAAGT
AATGGCTAATGTTATCTATCGCGGTCCAGTAGAGCGCGAACCAAAAACAATTAATCTTGTGATTAATGAC
ACATCTTCTCCTGGTGTCGTAGTGAAGTTGAACGCTGGGAAGTTAGAAGCGGCGACTGATGCAAAAGGTC
GCCGTTTTTTATTGGCGAATCGTCGCTTTGCAGGGCAAACAATTGATCAGGCATATACAAAAGGTGATAC
AGCAATTGCTTTTCGCTTAGAGCCTGAGCATGAGTATTACGCTCAATTAGCTGATGACACTTATCAGCCT
GGTGATGCTTTAACTGCAAAAGCAGGTGGAAAATTAGCGAAAGCTGTTGCAGGTGATGTTGTTTTATTCT
TCTTCGATGAACAAAAACAACGCCAGATCACTGGTGGAAAAGGTTGGGGCGATGTTGTCGTCGCTAACGC
GTATGTAAAAGCATAAGGAATTAAACAATGTTGAAATTCACAAAAGAACAAGAGCAGTTTATCATCAATG
AGCGTATTAATTACGACAAGAAACATGCAGCTATGGCGGCGAATTTCGAACAAGGTGGATTAATTGAGGG
TAATGCCTCAACACTTCCGCGCGATGTTTGGGCTGAATGGGACCGTGAGGCTGTGCAATTGCAACGTGAC
GAGCTTGTTATTTTTAATGATTTGTCGCCTATCAATAAAAGTATGCCGCTAGGTAAGCTTGTACATCACT
TCATGACTGTTGGCGATAGCGGAACAGTTAATATCTCTTTAGATGGTCGTTCTTCTGCTAAAACTGATGC
GCCAGTGTTCGAATATCATGGGACACCATTGCCAATTATTGATTCAACATTTGGTTATGGCTGGCGAGAT
ATGCTGGCTTCGCAGACTGAGGGGTATTCTATTGATTCTGCACCACGCGCGAACAGTTTACGTAAAGTTG
CTGAGAAAATCGAAGATCTAATGTTAAATGGTGATGCTTCAATTTCTGTCGGCGATTCTAAACTTTATGG
TTTACGTACAGCACCTCGTCGAATGACTGGTACGCACAGCTTAACATTGCGCACAGCAACAGCTAAACAA
GTTTATGAGCTGTTTCGCGACATCATTAGCAAGTTCCACGCTAAAAAATTTATGTCGCCTGTCACGTTCT
ATGTTAACTATTCTGATTGGTTCCGTTGGTCAACAACTGATTATTCTGAACAAAAATCAGAGGGTAGTAT
TTTAACAAAAATTCTGACAATTCCTGGTGTTAGTAAAATTGTCCCATCTATGCGCGTGCTTGATGATGAA
GTGTTAGGGATCGTTAAACGTTCTGATGTTTATCAGATCTTAAATGGTATGCCTATTGTAACTCGTCCAA
TTTCTCGTCATAACGAAACAGACGATTACAACTTTAAAATTATGGCAGCGTTGTCTATTGAATTGAAGTT
TGATCATGATGGTAACGCAGGATATATCCAATATACTAAATCGTAAGGGGTATTAAATGGCAAAGTGGCT
ATTAAAATACGATAGCCACGAGCTTAAAAAAGGTGATGTGTTTGAGGGTGACACATTACCTTTATGGCTC
GTTGGTAAGGTCGTTGAAATTGAAGATGCTTTCGAAGTTGCAACGCCAAATGAGAATAGCAATACTCTTG
GCGAAACTAGCGAAACTAGCGAAACTAGCGAAACTAGCGAAACTAGCGAAACTAGTAATAAAGGGAAGGA
AACCCCGAGAAAAGAGGGTAAACAACATGGCGGAGCTAAAAACTAAAGATATTCACGAATTTATTGGTGA
ACTAGGTTATAGCGTTCCTAATGCTGTTCTGTCCTTAATTATTGAGCGCGTTGAGAAGAAAGATAGTGAG
TTAAACAATGCTGGGTATGATGACACAACCCTGTCCTTGATAAAACTTTACTCTATTGCTTTGCTTGTTA
TCAGTCAAGGTGGTAGAAAATTGTCATCTCAAGGCGCACCAAGTGGCGCAAGCCGTTCTTTCACTTATGA
TCAAGATAGCTTTAAAAGACTTAAAAGCCTTTTAGCTAACTTGGACAAAAGTGGGGTAATGAATGATTTA
CCAATTGCGTCAAGCTCTGTCGGGTTTTTCGAAGTTGTGGGGTAATTATGTCAAATTCTGCTAATTGGGC
ATACACAGCACAAGCTACGATATGGCACAAAATTGGTGATAATTATGAGACAGGCAAGGCAGAATTCTCC
GAGCCTGTTCTTATTTATTGTGATTATGGCCATAACAGCAAATTAACTACTAGTAGTTTAGGTAGGGAAG
CTGTAGCTAAAAATACAATCTGGACTGAGTATGATAAGGCTAAAAAAGGCGACTATATTTTAATTGGTCA
GTCTAATGAAGCAGATCCTTTCACTGCTAATGCTGATGAAATTATCAATATCATTCGTTACGCCGACACG
TTTGATCGTAAACGTGATGACTTTGCGTTGATAACAGGGTAGGTGTATGGCTGTCAAATCTAGAGGTTTT
TCACAAGTCAGAAAGAAGTTATATGTTCATTTTGGTGAAGTCTTTTCTAAGAAAATGACAAGGGCAGCAG
CAAGGATTGTGACGATTATAGGTATTCGTTCAGCACTTTACACACCAATTGACACATCAACATTAATTAA
TAGCCAATTTAAAGAAATTTCAGTTAAAGATTCCGTTATCTCAGGGCGAGTTGGGTATTCCGCTGAATAT
GCTGTTTTTGTTCACGATCCAAAAGTTAAACAAAAGTTCAGAAGGGCGACAGCTAGAAAGGAATTCTTAA
AACAAGCTATTGAAGATGATGATATTAAGGTTGAGATAAGACGAATTATAGAAGAGGAGTTGGCATGAAC
TTATTAAATGTATTTAAAAGCCATGTTATTTCTAGCAATTTGTTTAGCTTATTTCAAGTTCAACTTCATC
AATGGAAAGATAATGGTGATAAAAAGTCTGAGTACATTGTTTTCCAGAATAATGGCGGAACACCAATAAG
AGATGGGCTATCAAGCGAAAGCTATATCATTATCTCAATCATTGGCTCTGCTCAGTCAGGGTACAGTGTA
GCTACGAAAGCAAATGAGCTAATTGAGTTTGTTAAGAAAAACGCTATAACAGAGTTTGGCTATATAGAGA
ATATGGGGGGAGTACCAAGTCCTATATTCACATCTGATAACAGAATGACTATGCAACTACAGTTTCGCAT
AGTGCATGATAATTAAAGGAGAGAGAAATGAGTAATCCAAAAGATTTTGCGAAATTTGTCGGGCGTTCGG
CAGTTTTAGAATATGCAACGACAGTAACAGGGTCTGGTCCCGCACCTCAAGAAAGTGATTGGAAACCAGG
TGGCGCAATTCGTTCTAAATCGTTCGATTTAAGCCCAAATACTGTCACATCTGAAGCTGATGATGCAGGC
GGTTTTCCTGAGTCACTAGTAACAAACTCAGACTTAAGCATTAGTGTCGAGGGCGAGTTTCGTAAAAAAG
ATAAAGAAGATGAGATCGGCATCAATGCACTCATTAAGCTTTATGTGAATGCTGTGAAAGCTCGTACTCA
ACCCACTGTGTGGGTAAGACTACAATTCGGTTCAGTAAAACTCGTCGGGAATATGGTTATCACCGCTTTA
AGTAGTGAAGCACCTACGAATGATTTAGTTACATTTTCAGCAGAATTTAAGGTTGCAGACGCTTCTAGCG
TTACGATTACAACATCTTAATTACAAAAGGCATTCTCACGAGTGCCTTTGATAATTAAATTTAAGGATTG
CTTATGGAAGCAAATAAAAGTACAGGCGAGTTTTCTTTATCGTTCAACAATAAAGAATATATTTTCAAAC
CGTCATTTAAAAATATCGCTAAAATAGGTACACCGACGGATATTGTAAATGTGTATTCTGTCTTATTTGG
TAAAGAGGTTACGTTTTTATTAAATGAGAGCTTAAAAGCCAATAAAGATGTACAGGCTTATGCTTTGAAT
ATTGCTTTTAGTCCAGTTCTCGGACGTAAGATCTTATCTTGCGCACTTACTATACTGAATGCTTGTAATG
ATAGTGACTTGTCAGGTATTTTTGGATATTACAAGCCTAGCAACAAGGGTATAGTTTATAGAATAGGAGC
AGTTAACACTAAAGATGTTATTGCCCTTGCTAAACATTTAGCACTTCACGGGATAATCGGTAATATTGAT
CTGAGAACAAAAGAAAATAAAAGAAGTGAATATACATCAGAGTTTGACGTTGAGGAGTATATCTGTGCCG
CACGTTGTCATTTTGGTTTAAGTCGTGCCGATGCTGAAAATCTAACAATGACTGAGTTTCAGATGTTAAT
AAAATCTAAATACCCAGAACAACAGAAAAAATCAACATTATTCACAGAAGAAGAATACGATCAGATTATG
GAAGATTACTATAAAAATAGAGAGCAGACTTTGAAAAACAATTAATGTGATCTTCTTCACTGAATTAAAA
TATTGTTATGTGTAAAATATTCTACATTTCAAAATGAAAGGTGAAAAATATATGGATCAAAAACAATTTG
CAGAATCATATCTATTAGTCAACAGCAATAATTTTCCAAATGATAAGATTTTTGCCTTAAAGGAAAAACT
ATCGACCATAACAGAAGATCAAAAACTATTAGTTCAACTAGTAGGGTTAAAAAGTCCAACTACAGTATTG
ATTCTATCTTTAATCTTAGGAACTCTCGCTATAGATCGTTTCTATCTTGGTGATATTTTTTTAGGCATAT
TAAAAATAGTATCAATTCTCTTTTATGGAATAGGACTTATTTGGGTATTACTTGATATATATCTCTGTTA
TCAGCATGCTAAGTACTATAACTTTGAGAAAGTAATGTCAATTTTACAAGACAGTTAAATAAAAAACCAA
ACCCCAAACATTCGCAGTGTTTGGGGGTTTTAGTTACCCCTTATCCAAGTTTAGCTGATTACTTTAGTTG
TGGATTTTGTTGTTACTATGGTAGTGCCAATACTCCTCATCTCTTGGTATTCTTATTATATTTTTAGGGA
TTTTTGTAGTTAACTGAAAAGCTCTTAGTGCTGTTAGTGTTTTTTTACCAATATTAGGAACACTTAAAAT
CTCCTTATCCGTTCTTTTCTCTAAATCTTCTAGAGTATAAACACCGAACTGCTGCAAAGAGTCAACTTGA
TTACGTTTAATACCTAATGCGAAGGATAATACTGATGGGTAATAATAATCTGCTATCTCTTGATTGCTAC
TATTAAAAATAATGAATTGAGAATTTCTATTCTCATTACATATTCTCTTTATTTCATTATACGATAGTTC
GTAGTTTGAAGACTTTTCATACTGGCTTCTTATTTCTTTAAGAATTTTTACTGATAATAACTGAGATTTT
ACGTTGCTCATTAAGAAATTGCTAGTATATTCATGTATTTCAGACCAATGCCCATAATGAGTAAAACCAC
TGGTTTCTTGGTCTTGTTTTTCTGTTGAGATTTCAATTATTTGTCCATGTTGTTCTAAGAATTTAAGTGG
CGTATCCAAAAATGTATTTGCAATAAATATTTTTTTGAATGGGTATTTTTTGTATGAAATATCATCGATA
TTTTCATATTGCTCATAGTTTTTGTTATTTGAATAGTTTGACTCAGTCGTTATAGAAATTTTTATTTCTG
GATATATTTCATTCTCATTCAATATGTTATCTTTCTGTAAAGACTTTTTCTTTTGAGAAAAATGCCACGC
AATGCCGACAACTATAAAAAATATAATGAGTGCAGTAACCATGAAAATATCCTCTATGCTTTTTATTTAG
GATTTTATCTACCAAAAATAACTTTACAAGTGATCTAGATCTCATTATTATAAATCCAAGGTCTCAAAAG
CCTTTCTCAAAACGGTATCCATAAGGATAGTAAACACCCCGTCAGTGTGATTTTTTATGCTTTAAATTTG
CTTCTTTTTCTCATCAACAAATTTAGGCATAGATAATAATTTAGTATCAATGATCGAGAGTGCGACGAAT
ACAATACCTTCGGGGAATAAGTCCGCTAGATTTTGAGCTAGTTTTGAGCTCTCGATCACCCTAATTCGAT
TAGGGTACTTCTCTCAAAAGGAAACTCAAAATGACGGCTCAAATTCAAACTATCAACTTCCACAATCAAC
CACTTTCCACTTTTGAACACAACAGTATTTACTATGTTGCAATGAAACCAATCTGCGAGAATATTGGCTT
AAATTGGGATGGGCAACGTCAACGTATTCAACGTGATGAGGTGTTAAGTCAAGGTACGGTTATCATAACC
GCACCCACGAATAGTGGTGATCAACAAATGCTTTGTCTTCCAATTGATTACTTAAATGGATGGTTATTCG
GCATTGATGTAAAACGTGTTAAACCTGAAATCCGAGATTTACTGATTACCTACAAAAAAGAGTGTTACAA
AGCCTTATCAGATTACTGGATGAAGGGCAAAGCAGAAAGAAAAACCACCACAGACGAAAGAACAGGACTA
AGACAAGCTGTTAGCCAGTTGGTCAGTAAAAAAGGCTTAATCTATTCAGATGCTTACTCATTTATTCACC
AACGCTTTAATGTGCAACATATTGATGAACTGACACCAGAACAAATTCCAATGGCGGTTGAGTATGTTCA
CAAGATCGTTTTAGAGGGTGAGCTCATTACAGATACATCGCCAAAAGTGAAAGAGGATGAAATTGTCGTG
CCTTACAATGTGTTTTACTCTCTGTATAAACACGGACAGCGTGGACAACGTTTGGGATATGAAGTGAGTA
TTTTATTAGATTCTTTATTGAAATTACTAGGTGCAGAGTGTGGAAGACCTAGAATCTCAGGATTAGTCCA
TGACTGCCAGGTAGAAGGGGCTAATTGGTTAGATTTAGCTGAAAAGATTATTGATAAGAGAAACTTAGCC
AAACTACCAGCATAAAATTAATTAAAAACAGACCGCACTTTTGTGCGGTTTTTTATTGGAGCAAATATGA
GTGAAAAAATATCTGGAATTTATATCGATATTGATATCGAGACAGCAAAATTACTTAATGCAGCAACAAG
TTCTGATATTGCTTTAGGTAAATTGGAAAAAGCAACAAACGATGTTACGCAAGCAATGCAAAAAGCGGAT
AATGCATCAAATCAACTTGGTGGTGGCATAAATAAGGTTGCAAAATCTGTTAATGCCGCGACATCATCAA
TGAAACAAGGTAGAGCAATTGTCCAACAATTAGGCTATCAATTCCAAGATATTGCTATTCAAGCTCAAAC
AGGAACTAGAGCTCTTGTAATCCTTGGGCAACAAGGTTCTCAAATTCTCTCTCTCTTTGGTCCTATGGGG
GCTATTGCAGGTATGATCCTTGCTATTAGTTCAGCAATGGGATCTGCATTATTCCCAAACTTATTCGCTT
CCACAAATGCTACAGAAGATTTAGAGAAAGCACAAAAAGCTCTGAGCGAGGTATTAACTGAAAATAGTGA
TGGTGTTTATTTACTTTCTGAAAAATTAGCTAAGTTAGCAAAAGAAAATGAGCAAGCAGCAAGAACAAAA
ATAGCATCTAGCATGATGGAAGCTAGACTTGCTATTAAATCAGCGGCGAATGCAACTCAAGATGCTTTTA
AGCAATTTGATAGTTTTTTTAGCTTTCTTGGTACTAATGCAACAGCAAGCGTTCAGAATGCAATCAAAGA
ATTAGATGATTATTCAAAAACAGGAAAAGATGTCACAAAAGCTGTTTTAGAGATGGGTGATTCTTATGGT
GGGGCAATAGCTCAAATTGCAAACTTAAGCACTGTTTCTGAAAAAATGGCTGAACAATTAGGAATTAGTC
AATCAGAAGCTGTAGGATTGTTAAAAATTCTTAATGAGTTATCAAAAGATCCATCACCTAAAAATATGGA
TTTATTAAGACAATCACTTTATTTACTAAGTGAAAAAAGCAATTGGTCTAATGATTCTCTAACTAAATTA
ACTCAAACGGTCGATAAGAATGCTTCATCAGCACTAAATGGAGAGGCCGCTTTAAGAATGTTAGAGCAGG
CATTTAAAGATCTAAATAACGCCATTCTAAAATCAGACCCCGCTTTAAAAAGCAATGAGGCTAAATTAAA
AAGCCTTGTCGATGCTTCAAAACGATATGCTGACACAGTAGGGAAAACAGCAAGAGAAAAAGCCATTTAT
GATGCACAAAACACTAAAGCATCAAAAGAATCAATTGATAGTGCAATCAAGCAGATCAATGCAAACTATG
ATGTGGTTGAATCAGAAGAAGAAAGAATTAAAAAAAGGAAAGAAGCAGAAGCGGCCGCAAAAAGGGCAGC
AAAACAAAGCGAACAAGCACAAAGGCAAATTGAAAACCAATTAACGCAGCTTGGTAATCAATATGAGATT
GTTGTTTTAAAACAACAAGGCATGAACCTTGAAGCTGTAAAAATGGAAGCTGTAATGCGACTTGGGGCAA
GTGCAACAGAAGAACAAAAAAGAGCAGCAGAGAAGCTAGCATTAGGCATCTATGCTGCTACAACCGCAAT
GAATAATTTTAATTCCTTGCAAGCTCAAGTGTCGCCAGTTTTTGCATTAGAACAACAGCACCAGAAACAG
TTACAAATAATAGAAGAGTATAAAACGTTATACCCTCAGTCTATTGCAGAAGCAGAAGCTGTTCGTGCAA
CAATCGAAGAACAATACAGACAGAAAAGGATTGAGGCACAGTGGGATGAGTGGAAGCAATCAAGTGAAGC
TGCGAATATGTTTGGTTCAGCTATTGAAGCTTTAGAGCAAAGTGCGGTATCGACGCTAACTGGAATATTA
AACGGCACAATGTCTTTACGTGATGCGTTATCTTCTATTGCCAATACTGTTTTGAATAGCGTGGTGCAGA
GCCTTGTTGAAATGGGAATGGCGCACGTTAAATCAATGATTATGGGTCAAATGGCTGCCAAGGCTGCGAC
TGCAGCACAAGTTGCTCAAGCTGCGGTTATTGCTTCAGCTTATGCTCCAGCAGCATCTATGGTTTCTCTT
GCAACACAAGGGGCTAATGCCGCACCTGCACAGGCTGGTATAACAACAACATCTGCATTAGCTAAAACGC
TCGCTGTTACTGGTCGTAAGCAAGGTGGTCCTGTATCTGCAAATCAAATGTATAGGGTTGGTGAGAACAA
TCAACCTGAGATTTTTAAAGCCAATAACGGAACTCAATATATGATACCAGGTAATGCTGGTCGAGTTTTC
AGCAATAAACAGTCAAGTGGTGGTGGAGCACAAGAAAGAAACGTAACTGTTGTCATCAATCAAACAAATC
ACTTTAACTCTAGCAAAGATGATACAGGAAGCCTATCTGAGTTTGCTAAAGGATTAACAAAACAGATAAA
AGCAACAGTTAGAGAGGAGCTTACATTACAAATGAGAGTGGGTGGTATTCTGGCGAGGTAAAAATGGAAA
GATTTAATTTTAACGTAGAAATGAATTATGACGTTCAGCATGAGCCTTTAGTTAATCAAGTACAGTTTGG
TGACAATTATAGTCAGAGAACATCAAAAGGTATTAATTCTGATTTATGTAAATACTCAAATTTAAGGATA
ATTTGTGATGCCGATGTGAAACACCAGATTGATACATTCTTGAAATCACATGGTGGCCACAAAAGTTTTT
TATGGAGAAGCAAAACTGAAAACAGAGATGTTAAGGTGTTTTGCCCATCTTGGTCATATAGAGAGAATGG
AGCAGTATTTGAGTTTACATTGAATTTTATTGAAACATTATAAATAACATAAGGCAGGCATATGAGCATT
TACGGACAACTTGAAGTTACCGTTGAGCTTATTAGACAGATATCTAGACAAGTGGTTAATGAAACAATTG
AAGATAACTTTAGGCAAGGAGGTGTGTTCGCATGATCAGCGCAGAAATGAAACTTGAGCTTTCAAAGCTT
GAGCAAAACGCCATGATCGACTTGTTTGAAGTGGATTTACGCGGTCTGAAAGATAAAGACGGCATGAATG
GTGAGTTATACCGCTTTTATGCCGGTACAAACGAAATGCTTAATCCAATTGTGTGGCAAGGTAACACTTA
TCAACCGTTTGGGGCAAGCGCGACGGGATTTTCTTTGTCTGGAAAAGGACCGTCAAACCGTCCACAATTA
ACGCTCGCGAACTTCAATGGGTTTGTGACGGGAATTGCCAATCGCTTTGATCAATGTCTTGGTGCGATTG
TGCGCAGACGACAGGTCTATGTACAACATCTTGATGCAGTAAATTTCAAAGATGGAAATTCACAAGCAGA
TCCAATGCAAGAAGTACTTAGTTTTTTTATCATTGAGCAGTTATCTGTATTAAAGCGTGACGTTGCCGTG
TTTGTGCTTGCGTTACCAACGGAAACGGACAATGCATTGATTTCTTCTCGAACAATTAGCATCCATTGTG
GATGGTTGTATCGTTCTGCGGAATGTGGCTATACCGGTCCACCCGTCGCAGACGAGAAAGATCAACCCAC
AAAAAATCCGAAAAAAGACAAATGCAGTTGTTTAATTAGCGGTTGCAAGTTAAGGAACAATACGCGCAAT
TACGGCGGATTCGTTTCTGTTAATAAGTTGAGTTAAAAAAATGAATGAAAAGCTAAAACAAATATTAATC
GACTACGCAAAACAATGTGAGCCGTACGAAATGTGCGGTTTTGTTGTTTTTAACGGTCAAGAAAAAATTT
TCATCGCTTGTGAAAACATCGCTGAAGATAAAGAGAATCACTTTGAAATCTCAGCAGATGATTTCTTAAA
AGCAAATCAATACGACGGCATTGTCGCTCTTGTTCATTCACACCCTGACGGCAAGCCGTTTCTATCCGCA
ATGGATCGTCAAACACAGTTGTTCTCAAATCTTGATTTTTGGCTTGTCTGTCATGATGAGGTCCACGAGT
TCCCCGTTATTCCACCACTTATCGGGCGCGATTTCATTCATGGAAAAACAGATTGCTACACGCTATTCCG
CGATTTTTATCGCTTGGCTGGCATTGATTTCCCAGATTTCGAACGTGACGACTTCTGGTGGGAAGATGGT
CAGAATCTGTATCTAGATAACATGGAAAAGCACGGTTTTGAGCGTGTTTTTGATGAAAAAAGGGTGCAGG
TAGGTGATGTTATTTTGATGCAAGTCGGTGCCGACGTGCCAAATCACGCTGCGATCTATATCGGTAATCA
GCAAGTATTACATCACAGCCCAAAACGGCTTTCTAAGCGCGATCTATATGACGGGTATTGGCTCAAGCAC
ACGCACAGCATTTGGAGATTTAAAGAATGGTCAACGTTAAATTTTACGGCAGTCTTAGACAGTTTGGAAC
TTCATTCAAAATAGATGCAGAAAACACGGCGGAAATCATTCGCGCGCTCACTTCTCAAATCCCAAAACTG
CGGGAATTTATTCAAAAAGGCTACTTCACAGTACGAATCGCAAAAGAATACATAGATAACCGCTATCTAG
AAAAAGGGCTTTTTTACAAGCTAAAAGAAGGCATGACGGTTCATTTTACGCCTGTTTTAAAAGGATCTAA
ACGGGGAGGCGTGTTTAGTGTGATTCTCGGGGCTGCTTTGATGGTTGCATCAATATTTGTGCCGGGGGCG
GGATTATTCGGAGGGCTTATTACAAAAGGCGCAGTATTCGGTATGGGAGCTACACTTGCTCTTGGTGGTG
TTGCGCAGTTACTTACACCGCAGCCGAAAATGCCAGCAATCAATGAAAAAGAAAAGAAACAATCCACTTC
GTTTTCGAATTTATCAAACATGGCCGCGCAAGGTCGGATGGTGCCGTTAGCTTACGGTCGGATTCGTTGT
GGCAGTCTTGTTATTTCGCAAGGTGTTCAAACGCTCGATGTAAATATCGTTGAGAAAAATCAAAATACCG
GGTTTTCAAAGGGATAAGTTATGGGTGGAAGAAAAGGTGGGGGCGGTCATACACCGTACGAGGCACCGGA
AAGCGGACAATCTAAGCAGTTTGTTTCAATTGTTGAAATTGTGTCAGAAGGTCAGATCAAAGGCTTGGTT
GACGGTGTTAAATCTGTTTATTTAAACAACACACCTCTACAAGCCAGCGACGACAGTTATAATTTTAAAA
ATGTTGAAGCGCAAGGGCGCATTGGTACGCAAGATCAAGAAGTGATGGAAGGGTTTAACACTTCTGAAAA
AGAGATTGCGGTCAGTACACAAGTAAAAAAGCTTACACCGATTACACGCACGATCACGGATAGAAAAGTC
AGCCGTTTACGGTTGACGCTCGGAGTTCAGTCGCTTTTTCATCAAAACGACAAAGGTGATGTTTACGGCT
CAAAAGTTGATTTTACAGTAACAATCGGTGAAAGAAGTCATCTTGTATCAATAAGCGGAAAGTACAGCTC
TCAATACTTGAAACAAGTTGAATTTGGCGACCTGCCACCGGTTCCATTTCAAGTTAAAGTTGAACGTGTG
AATGCGGACAGTAAATCACAGCGTTTGCAGAATAACACGATCTGGGCGAGCTACACTGAAATCATCGAAA
CGCAATTTGCGTATCCGAACACCGCAATTCTTGGCATTCGTTTTGATTCGGAATATTTCAGTTCAATCCC
GAACCGAACCTATGAAATTTACGGTATCGAAATGAAAGTGCCGAGCAATTACGATCCATTTGAGCGCACT
TATACGGGATTTTGGGACGGTACATTTAAGATCGCATGGACCAATAACCCGGCTTGGATTTTATACGACT
TGATGACAAATAAACGCTATGGTCTTGGCTGGCGTTTAGGTGAATTCAACGTTGATAAGTGGGCGTTATA
TCAAGCTGCGCAATACTGCGATCAAATAGTGCCAGATGGTTTTGGTGGACAAGAGCCAAGATTTACTTGC
AATGCGTGGTTAACAGATCAGCGCAAAGCATACGATGTGATTAATGATATCTGTTCAATCTTCCGCGCGA
TGCCTGTTTGGAATGGTCGTGAGTTCACTGTCGTGATGGACAGACCGGCAGATCCTGTGTGGACGTACAC
AAATGCTAATGTAATTAGCGGGGAGTTCTCTTATCAATATTCAGCACAGAAAGCGCGACATAATGAAATT
CACATCGAGTATATCGACGCGGATGATAGCTATGAACGAAAGATCGAGGTTGTTTCTGATGATGATTTAA
TTCGTCGTCACGGCTTAAACGTTAAAAAAGTGACGGCATTTGCTTGCACGTCGCGTGGACAAGCGTTTAG
AACGGGGAAATGGATACTTGAAACAGAGCGGTTAGAAACAAAAACAGTAACGTTTGCGGTTGGTGCCGAG
GGGCTGATGCACATCCCGGGCGATATTATTCGTGTTGCAGACTGTGATTATGCTGATACTAACATCGGTG
GTCGTGTTCTTGATATTAATGGTAATAAAGTCACACTTGATCGTGAAATCGAAATATCTGAAAACAGCTA
TTTTACTTATATCAATAGTGAAGCGAAACACAAAGATATTCGTATTGTCAGTAAAAACGGCAAAGAGGTT
ATGCTTGAATCTGAGCCAGTAGGACTAGCTGAGCTTGGTGTGTGGTCTTTGACTACGCAAGAAATCAACG
TGCAGTTATTTAGAGCGTTGACGATCAATGAAGAAGAACAGGGTCAATACACAATTGTCGCACTTCAACA
TGAGCCACAAAAAGAGGCTATCGTGGATAACGGTGCTGTGTTTGAACCGCGTGAAACCACGCTTTCTACT
GCCGGACTTGATAAAGTTAGTCACGTTAACGTGCAGGCTAATGGTGACGGTGTTGCACTAAGTTTTGACT
ATGTCGTCAAGCACAGCGCAATGGTCAAATATCAGATTAAATTATCTAAAGATGGTAATTTTTATAAGAT
TTATGACGATTTAACAACACCTAATCACAAGTTCATCGGTTTACCTGATGGCGAATATGTTGCGGAGATC
CGTGCGAAGAATGAGCAAGGACAGCTATCAGAGGCCGTTACAAAGTCATTCAATATCAGCTTTGCTGTGA
GTGAATTAACGACAGTATCGAAAGTGTTTGGCATATTGTTGCAGTGGAAAAATCCTGTTTTTGCTAATCC
TAACTCAGCGATTGAAATATGGACGAGTACTGACAATCAATTCGAGAACGCGAGAAAGCTTGTGTCTCTT
TCTTACCCTACGAGCGAGTATTTGTTCAGCGGTCTAGGCGTCAATGAAAAACACTATTTTTGGGTGCGAA
TGATTGACACAGCAAATGGCAATGCTGGGGAATTTACAAAATCAGTCGTCGGCACGTCTGAGAAATCAGG
CAAAAAGCTTGTTGAGTACATTCAAGGACAAGTAACAAAAAGCACTCTTGCGAAAGATTTAGCACAAGAA
ATCACGCAGATCCAAGCAACAGCAAGTGAAGCTACCGATTCAGCAAAAATGGCACTCTCACGCATTGATA
GTGAAGCAACAACACGCGCTGAACAAATCAAGCAAGAAGGCGAAAGCATTAAAGCTAGCGTTAGAAAAGA
GTATGAGAAAAACGCAAGTGCAATCTCTAATCTAGAGAAAACAACGCAAGATCATGCACTACAAATCTCA
ACCGTTCATTCTAAGTTTAATCAGCTAGAAATCGGTGGTAGAAACTTACTGAAACATAGTGAAAAGCTCA
ATAAAAACTGGGGAAAAAATGGCGGTGTAACGCTTGATACGGATCACGGCATTGCGACACTGACTGCCAA
CGGTCGATTGGTCGCACTAAGTCAAGTGCTCATTGAAGATCAGGTGGAAGTCAAGGACGGTAAAGTCGTG
CTTTCGTTTGACGCTTTATCGAACAAAAGTGGCAAGCTTAATCTTAGATTAAGACGATATACCGGCAGTA
CTCATTCTGACATATCGGCTTATGTAACAGTCGATTCGCGCGACTACAAGCGTTACTCAGTAGTCTTTGA
CTATCAAAAATCGGAAGGTCAAACGCGATTAAGTGTTGAGATTGTAACGTATGAAAAAGATGGTACAGTT
TTCAATATTAAGAAACCTAAACTCGAGCTCGGCAACATCGCAACGGACTGGACGCCAGCCCCCGAAGATG
TTGACGTGGCTATCTCGGAAGTAAGCGCAGATATTATTCAACACAAGCAATCACAAGCGACTGTGAATAA
ATCTACTGCTGACAAGCTAGACAGTCTAACTGCTAGAGTTGGATTGAGCGAAAGTGAAATACAGCTAATT
CAAAAAACGGCTAGCGAAAAAGACAAATCTTTCTCTACAAAACTAGAAACGCTCGATTCTAAAGTGGCGC
AAAATACTAGTGGCATTTCTGACTTAAAAGAAACGAAAGCTAGCAAAGATGAAGTGGCGTCACTTGCGAG
AAAAGAGTTAAAGTCAGAATGGACTGATGAAGTCAATGCAACTAAGTTAGATTTAACATCCAAAATCACA
GCACTTGAGCAAACGGTTAGCAATGAAAACAAGTCGCTTGCAGTCAAGAGTGAAACGCTTGAAGCTAAGT
TTAATCAGTTGCAGATTGGTGGCAGAAATCTACTGAAACAGACTAGAACGCTGAACAGTTGGAATAAAAA
TAGCGGTGTAACGCTTGATACGGATCACGGCATTGCGATACTGACTGCCAACGGTCGATTGGTCGCACTA
AGTCAAGTGCTCATTGAAGATCAGGTGGAAGTCAAGGACGGTAAAGTCGTGCTTTCGTTTGACGCTTTAT
CGAACAAAAGTGGCAAGCTTAATCTTAGATTAAGACGATATACCGGCAGTACTCATTCTGACATATCGGC
TTATGTAACAGTCGATTCACGCGACTACAAGCGTTACTCAGTAGTCTTTGACTATCAAAAATCGGAAGGT
CAAACGCGATTAAGTGTTGAGATTGTAACGTATGAAAAAGATGGTACAGTTTTCAATATTAAGAAACCTA
AACTTGAACTCGGCAACATCGCAACGGACTGGACGCCAGCCCCCGAAGATGTTGACAGCACTCTTTCAGA
AGTAAATGCGAGTATCTCTTCGCTTAAAAATACGACGGCTGAGAAAGAGAAAGCATTCTCTCAAGAAGTT
AGCACAGTCAAAGCGGAAATCGTTGGCGCAAAAGCATTGATAACATCGTCAAGTCAAGCAATCTCTAGTC
TTGACGGCAAAGTGCAATCAATGTACACGTTGAAAACTGAAACTGTCGCTGGCGGTCGTAAAGCGATTGC
CGGCATCGTACTTGGTGCGGACGGTCAAACTGCTGAATCACAAGTTATCATTTTTGCTAATAAGTTCGCT
ATCGCAGATCCGAACAGTAACGCATTAAAAACTCCATTTGTCATTTCAACACACAACGGACGTTCACAAG
TTGCTTTGGCTGGCGATTTAATCGTTGATGATTCAATCACTGGTAACAAGATTCAAGCGAATAGCACAAT
CACAGCTCCAAATATTAATGGCGGTGTAGTGAATGGCGGTTCGTTTACTGGCGGAAGTATCGACATCGGA
AATGGAAACTTTACTGTTGATAGCGCCGGGAATTTAACAGCCAAAAATGGCGTATTCAGTGGCAGATTAG
ACGGTGCGACTGGTCGATTTAAAGGTGAGCTGGAAGTAACGAAACTGATTGGCGGTGGTGTTATTGAGCA
AATCGTTGCAACAATGACTAAGACAGGGACACGTAGTGTTAGATACGCATATAGCGTTTACCACCGTGAT
GGTGACAGAACTCGATATGGTACTGTTTACGTTCCAATTTATGCAACAACGATCAGCATTGATCCATATC
CCGTCGATCGATATGTAAAAATAGGCGACGAACTATCTTTTGTATTAAAAGCAAATCAAGCTTTTACTAA
AAAATATGAAAGAGTCGGTACGTACTTACAGAACAATGAGCGTGCCACACCAGTCGATCCGGACAAAAAC
TTACTCATTATAAGCTACGCCCTATCAGATACTGGCACAATTTCTTTCTCATAATTTAAGCCCTATTTCT
AGGGCTTTATTTTTACTAAAAGGAAAACACAATGAAATACATCGAAAAAACAATTGAAGATTCACAAACT
GGCGCAAACGCAAGCTATCACGAGCTAGTGTCATTTACCGTTGACTACAACAACAGCTCCGTGACTTCGA
CTACAGCGAGCTATGTATCTAAAAAAGCGAAAGATGGAAATAAAAAAGCACTTTCTTTTAATTCGTTTTA
CTTGAACTCAGTTCCAGAACGTGGCGAAAGTGCGCATGACTGGGTGTTAAATCAGTTAGTGCAGTCACAA
CCAGAAGATTACCAGCATGACGGACAGTCTGTGAATCCGTATATGTTTGCTGGTGGACAAGTAAAAAACG
ACTAACAAAAAAGGGCTAAATGCCCTTTTTCTCAAGAATGTTAGTGAGGACAGCTTAATATAAGCTGGTT
GTCTTTTTCAAAGACAGTATTTTCGTTAAATGTAATCGTTGGAGAAAATTCAATTTCATTTGCTGATAAT
TTATATATTTTTGTTTTATTTTGTGAGATAGATCACAATTAACATTTTCTAAGATATGTTTTGCACTTTT
TCTAAAATAAAAAAAAGCGACCCTAAGATCGCTTTTCCTTTCCGCTTATACAGCGGTTAACTTTCTAAGT
AAACTATAATGTAGAATTTACTTTTTATACAGATTTTAAAGTCCGTATTATTTTTTTCTAAGCCGCTTTC
ATTCAGCGGTGATTTCATGTTACATCTATTTCTGATGTTTGCAAGTTATTTTTCACAAAGCTTTATTGCG
GCATAATAGCGCACAAGATTATCATATTGGTCGTGCGGTAGATTTTCGTAGTCATCAACGCTAATTTCCA
CTGCTTTATAACCACTTACTTTTTTACCCTTATTTTCAACGCGTAAGATGTAGTTTTCATCATCTTTTCT
ATAAACAGCCACGGACACATTGTTAAGTGCTACGCGGCCAGCAGAAAATAAATACTCTAATCCGTCGGTT
TCGTCTTTATCAAATCCCTCTTTTTCTACGAACTCGTCAGCCCATTTTCTCAATTCACGCATAATCATTT
CAAATTGCTCGTCTTTGAGTTCGCCAACAACATTTTCTAGCTCTTCTCTCAGCTCGTTAGTGCAATCATT
TCCACCGTATTCGAAAGTCCATTCATCGTCATCATCTTTTTGATAAGCCATTGTAGTTGCCGGTTCGCCA
TTAATTTCAATTGTAAAATATACGTCATATTGACCGTCATCAAATACTTGATAATCGAAAGAAAGAATAT
TTGTTGATAAACAAACTTCTTTTCCGTTTAATTCGATATTTAGCACTTTATTCATTTTCAAGATCTCCGT
TTCTGCTAGCTTTAAAAACCATTTACTCATTGTTAAGCCGTTCACTTCTGCTGTTTTTCTAAAGAGTTCT
TTTTGACTATCTTGAACTCTTATTTGAATTTGAGAAGATGCCGTGATTTCTTTCACCGCATTTTTATTCC
CAATTTTTCCTGTTTGTTTCATTATTCACCCGCTACTTCATAGTATCTTTTGATTGCTGCTTCGTATGCT
GCACACTCTGCAGTGTCTTTGTTCATAAAACCTCTTTCATCTGCTGTTGCTTCGTATGCTCTGCGTGCTT
TATTTACTTCTTTAATTGCTTTTCTGATTTCGCATACGCGATTGAAAATCTGTTCTGCGCTTTCGTTTCT
GAAGTTAATCCAGAAAGTTGATTTTTGTGTTAAAGCTAATGCGCAAATTGCTGTTGCTTGTTCGTCATCG
CATTTAACTAAGATTTCATAACGAATTTTTTCAGCCCATTCTTTTTGTTTCGTTGAGCCAGTTAACGCTA
CACCACCGAATTGTTTAGCATAAGCGCGAAAACCTTTAGCATCTGATGATACTGACTTGCGAACTACCTT
TTTAACGACTGGCTGATACGGTAAACCAGTTTCTGCATCGTACCATTTACCATCTTCAGCACGTGTTGGC
ATATCTGCCTCGTTGTACCATTCTTGAAAAGTTGTATAAGCCATTTTAGTATCTCCTTGTGTTCTTGTTG
AGATAATAATATGCCTTCTATTTTGTTTTGTCAATACAAAACGAAATAGAAAATAAAAGAATATTTAGAA
TATGTGAATCAGATCACAAAATTGATTTTAAGAGTGTTGATTTGGGAGTTTTAATATTGGAGTAAAGGGA
AATGCATTTTACATTTTTTTATGAAGTTTTATTTTTTTGTGGTAGGCATGCTACATGAAGAAGTGGTTAG
CTTGAGGGGCGTGTTTTGGGCGGGATGTATTTAACCATCATTAAGTATAAATAGTCTGTGTGCGACAAGT
GACCTAGTTTAAGTTATTGATAATAAACAATGTTTATTTAAAGTGCATAC
