# Supplementary material for: Comparative analysis reveals the Genomic Islands in Pasteurella multocida population genetics: on Symbiosis and adaptability
Source: BMC Genomics. 2019 Jan 18;20:63. doi: 10.1186/s12864-018-5366-6 (PMC6339346; doi:10.1186/s12864-018-5366-6)
Supplement: Supplementary file 9 — File S2. Detailed information on predicted phage of each strain (ZIP 5010 kb). [file 12864_2018_5366_MOESM9_ESM.zip › File. S2. Detailed information on predicted phage of each strain/CIRMBP-0758/detail.txt]

gi|00000000|ref||  [asmbl_id: NC_000000].2407798, gc%: 40.17%

CDS_POSITION                       BLAST_HIT                                                                            EVALUE              prophage_PRO_SEQ
---------------------------------------------------------------------------------------------------------------------------------------------------------------------------------------

#### region 1 ####
272868..272879                     attL                                                                                 N/A                 AAGCAAAAGCAG
273286..275118                     PHAGE_Pseudo_UFV_P2_NC_018850: glutamine amidotransferase; -; phage(gi410491852)     2.13e-06            MCGIVGAIAQRDVAEILVNGLHRLEYRGYDSAGIAIVDQEKRLQRVRCLGKVQVLAEAVAAEKITGGTGIAHTRWATHGAPSEDNAHPHVSGQFAVVHNGIIENYEQLRIDLQQKGYQFLSQTDTEVIAHLVHWVMRNETSLLRAVQQVVKQLKGAYGMVVMDCEQPNHLVAARSGSPLVIGLGIGENFLASDQLALLNVTRCFIFLEEGDVAEITRRTVDIYDVNGHPVQRDSQDSHLTHDATEKGTFRHFMQKEIFEQPRAILNTLEGRLHQHNVLVDSIGNGAERLLEQVEHIQIVACGTSYNAGMVARYWFEHLAGISCDVEIASEFRYRKFVTRPKSLLITLSQSGETADTLAALRLAKEKGYMGAMTICNVAGSSLVRESDLAFMTRAGVEIGVASTKAFTTQLATLLMLVIAIGKVTGNISLSQEEELVKALQSLPAEIEKALAFNQQIESLAQDFADKHHALFLGRGEYYPIAMEGALKLKEISYIHAEAYAAGELKHGPLALIDADMPVIVVAPTNDLLEKVKSNIEEVRSRGGQLYVFADKEAGFTETEGMKIMTMPKVNEVIAPIFYTIPMQLLAYHVALIKGTDVDQPRNLAKAVTVE
complement(275831..276661)         Methionine ABC transporter substrate-binding protein; -                              N/A                 MKLTKLFGLATLVSAVALAGCKDDKPAAAAAPQEPAARKLTVGVMTGAEAQVTEVAAKIAKEKYNIDVKLVEFTEYTQPNDALTKGDLDANAFQHKPYMDKEVEQRGYKLAIVGNTFVFPIAAYSKKIKNVSELQDGATVAVPNNPSNLGRALLLLEKQGLIKLKDPSNLFSTSIDVIENPKNLQIKEVEGSLLPRMLDDVDFAIINNNYAVQQGLTAEKDGIFVEDKDSPYVNLVVSREDNKDNEAIKDFVKAFQTEEVYQEALKHFQGGVVKGW
complement(276705..277394)         Methionine ABC transporter permease protein; -                                       N/A                 MFDQLWADFTQEMTPRIWELVGLSTLETLYMGFIATLFAIVIGLPIGLLAFLTGKGEILENRRANQVLNVIINIGRSVPFIILLIILLPFTRLVVGTTLGTTAAIVPLSVSAIPFFARLTANALLEIPSGLTEAAKSMGATNWQIVTKYYLPESIPILINGITLTLVALIGYSAMAGAVGGGGLGNLAITYGEHRNMIYVKWIATIIIVLIVMLSQKLGDHLAERFDHR
complement(277387..278421)         PHAGE_Plankt_PaV_LD_NC_016564: ABC transporter; -; phage(gi371496158)                9.16e-40            MIKLEKISKIFDVSGKKLTALDNVSLHVPKGQICGVIGASGAGKSTLIRCVNLLETPSSGAVIVDGKDLTQLKNADLVHERRHIGMIFQHFNLLTSRTVFGNIALPLELENTPKEKIHQKVNELLALVGLTDKKDAYPSNLSGGQKQRVAIARALASEPKVLLCDEATSALDPATTQSILTLLKEINRTLGITILLITHEMEVVKRICDHVAVIDKGRLIEQGSVSEIFSNPQTQLAKEFIRSTFHISLPEEYMEKLTETPRNATSWPIVKFEFTGRTVDAPVLSQASKMFGVDLSILTSQIDYAGGVKFGFVIAEMEGDDEAITRTKTYLMEHNVKVEVLGYV
278614..279168                     D-glycero-beta-D-manno-heptose-1,7-bisphosphate 7-phosphatase (EC 3.1.3.82); -       N/A                 MKKAIFLDRDGTLNIDHGYVHEIDQFQFIDGSIEALQQLKAMGYLLVLVTNQSGIARGYFSEDQFLQLTEWMDWSLADRGVDLDGIYYCPHHIDGKGEYRQVCDCRKPKAGMLLQAIKELKIDPSASFMVGDKVEDVLAGKAANIKNTVLVKTGKPITAEGVKQADYLLASIADLPKLIKGLKS
279506..279967                     PHAGE_Mannhe_vB_MhS_1152AP2_NC_028956: antitermination protein Q; -; phage(gi971760553)     2.19e-17            MSDKLLEKPRKEWIQNHLDAWGAWAFNGLDFDGQTNIIAKLMLEANGNKNSKQDRKMCDDELGLVISSVIGHCIKTPSLEDYKYIEAKYIFNLSNYSIAQFQHAKDKSISFNAWYKRINQSIDSSEWIIAKFLDYALKNHKNADKLQKFAFNV
280152..280227                     tRNA                                                                                 N/A                 GGACAGTTAACTCAGTTGGTAGAGTGGCTGGCTGTTAACCAGTATGTCGCAGGTTCAAATCCCGCACTGTCCGCCA
280300..280554                     PHAGE_Mannhe_vB_MhS_1152AP2_NC_028956: holin; -; phage(gi971760557)                  1.84e-14            MKDAGTQSYIWSGFGAFFALLSLQEWLAVISLTVGVITMLVNSYYKKKENERKNAEKVRLEELHKLRVERMRIKLEKEKAGLVK
280551..281081                     PHAGE_Mannhe_vB_MhS_1152AP2_NC_028956: endolysin; -; phage(gi971760558)              2.91e-52            MKHVKKITACSVAMIIAVVMSDHSTEIRTGERGLEIIGNAEGCAREPYRCPADVLTVGIGSTELSGLPIDRKRYSDEEIAKRWINDIKVAEKCVNNWANGNNLPQGAFEATVSITFNVGCSKLKYSTLFKHAKNGDIQAMCDQFPRWKYANGKVLRGLEIRRQKERELCLADLHKS
281054..281377                     PHAGE_Mannhe_vB_MhS_1152AP2_NC_028956: lytic protein Rz; -; phage(gi971760559)       2.13e-11            MFSRLTQILIVVILGLCVALWFQFQSISNLKAKNTIQAQTISLQSESIKKLKQQEEINRQLTLEISRLESESRSKSDDAINSISHDEKSADAYNASAPRSIVEFLRK
complement(281599..282033)         PHAGE_Pseudo_phi3_NC_030940: hypothetical protein; -; phage(gi100035)                6.43e-19            MLFTIGVETPKNENEAFGLCVPALFNETYSCFSGADTVEEIVPMVTDAIHTILEMMVESDFDISQIKDLGFLHYKEQEDFQYCDSWLLIDVDITAYFGKRQRVNIVLPQYLIDRIDQRVANNPIYKDRSHFLAVASQRELSSSL
282327..282824                     PHAGE_Acinet_LZ35_NC_031117: glutaredoxin; -; phage(gi100075)                        7.93e-60            MPKKDEVKSTSKWRGQPTKYKSEYVAQVKKLCLLGATDKDIANFFEVSESTLNNWKNEYPEFLESIKKGKMLADANVAERLYKRALGYEAPDVDIRVIENKIVETPLIKHYPPDPTSAIFWLKNRQPEKWRDKQVIDHTNSDSSLNRPTVIELVAPMVNADENPD
282802..284043                     PHAGE_Mannhe_vB_MhS_1152AP2_NC_028956: terminase large subunit; -; phage(gi971760485)     0.0                 MPMKTQIEIPPKLIPVFSKPNMRYRGSFGGRGSAKTRTFAKMTAVIAYKRAMAGDSGVILCGREFMNSLEDSSLEEVKQAIRAESFLNDFFEIGEKYIRTKCGRVSYIFSGLRHNLDSIKSKARILLAWVDEAESVSEMAWSKLIPTVREHNSEIWLTWNPEKRDSATDKRFRQFPPDSSVIVEMNYTDNPWFPDVLEQERLNDKKRLDDATYRWIWEGAYLEASEAQIFNGKYEELEFKPNQDFNGPYFGLDFGFAKDPTAAVKCWVFDNNLYIEYEAGKTGLELDHTAGFMKERVPDIEKYILRADSARPESISYLKRNGIPRIEGVKKWSGSVEDGIEHIKSYKKVYIHPRCKETLREFRLYSYKTDRLTGDVLPTVLDEHNHYIDAIRYALNPLMQHMGRSTQLPLKVR
284053..285456                     PHAGE_Mannhe_vB_MhS_1152AP2_NC_028956: portal protein; -; phage(gi971760486)         0.0                 MFKVSDISSEMAKLHSRIRIIDDLLGGTERMREAGKIYLPKFPLEDEETYKNRLERTTLYPALEETLSQMNGRVFFTPINITKINNKLASEILPDVDMEGNNLDVFASSWFHAGLAYGVSYVLVDYPVTNDAKTLAEEKAMGARPYLVHIHPASVLGFKTARINGKRVFTQFRYREFVDEENGEFGLKQIEQINVYERGIVRKFRKIENAKDGDNDYYLHAEVELKHLGKALDFIPIVPFITKQSDHFGIGRPPLLELAHLNIKHWQSQSDQDNIVSVARVPILARTGAVEGEQFQIGGSVIDLPREGSLFYVEHSGNAIGAGKESIKELESQMLVAGAKLLIKNIIAMTESQARDEQGKEISQLRLYANKFEDALDLALEYVGFWLGIENVGNVEISGNIDSEIDPNASLDMVIKLNSAGVISTQTTFEEAKRRGLLSDHASWEDEQARLEVESMSGNFHGENNEY
285446..287047                     PHAGE_Mannhe_vB_MhS_1152AP2_NC_028956: head morphogenesis protein; -; phage(gi971760487)     0.0                 MSIDEQIEHLLTDHKILLFRYDASLRREIVKRLNKLQKQMLSRISAVGLENASKRDVAKLLGEIKELIKSYYVEMYSFTDGELQSLLPIEALAMMEIYNQSVKFDLFNKVPDYKLKANKTAQIVAGSPLSDWFDKQGGDLSFKFSGLIRQGILDGKATSRIITEVNELMVHSRRSAETLVRTAVMKVNDEAHKLLRDENMDIIKGEQHISTLDTRTSEVCRARDGLVWDLNQKPVGDHKVPYQRPPLHPNCRSTLRLIMKSWRELGFDVDEIPESTRASMDGQVKANITYEDWLKNKTKAQQDEILGKGKADLWRNGVITFRDMLDQSGRPLTLKELREQFKLGGVESAVNAVYKRASELEPAFTNDMLSIVKQSNGYLDGLDYRLKSIDSITRKVQTDIIKTGITEGESLSKITDIVRYTTIFESKNFTQNYFRMQEILTEKGYNVTRVKNTWRKGAVYKGINTIVEKDGVKFEMQYHTRQSFELKNGKLHELYEKARILNISSEELKRLNEKMKDLSNQLETPVNIGKIRN
287050..287268                     PHAGE_Mannhe_vB_MhS_1152AP2_NC_028956: hypothetical protein; -; phage(gi971760488)     1.06e-08            MEYYLVFPKSNNQLLVRGEAYDYLTFAKFDLKKNAWDNSDAFYWGDKILASDFVDFEQISEEMANAWIDKHK
287243..287677                     PHAGE_Mannhe_vB_MhS_1152AP2_NC_028956: hypothetical protein; -; phage(gi971760489)     1.35e-52            MHGLISISDKAKLFAEQIHANQFDKAGSPYICHLSFVAEMLTGEHDDVIAAAWLHDSVEDTETTITDVKHLFGEHISEAIDAITKRDGEDYHGYLQRVKSNDIARKVKIADLTHNMDLSRLPKITEKDLSRQRKYQQAKQFLQT
287717..287884                     PHAGE_Mycoba_Florinda_NC_028889: hypothetical protein; -; phage(gi971752827)         6.30e-05            MNSELIHVYPINDLREHEHSENCWCKPIVLESADICIHHAMDQRDRYENSELKMH
288012..288797                     PHAGE_Xantho_Xp15_NC_007024: putative phage structural protein; -; phage(gi66392059)     8.22e-11            MYTFMNLGKFSQKLNGNPDEAGGGAGGSGASEAKYTQADLDKAISEAVAKEVAGLKTKNSELLGAQKDLKEKLAKFDGLDPETIKNLMTQFENDEEMKKIAEGKYKEVIEARVSKVNEAKQREIDALNAKHQEEMNKLQASLDRYSGLVLENAIRSEATKAGVTFGADDAVLRAKLTFKLDDGLVVPVDENTFGGDGKPLTLKEWFESMKEKAPHWFPASQGGGSSNGSQNGAKTMSRAQFEKLSPAEQMKTMQDGITLTN
288815..289972                     PHAGE_Rhizob_vB_RglS_P106B_NC_023566: putative coat protein; -; phage(gi589890404)     3.19e-87            MADKNTLTAIAPSLYAALNTVSREMVGFIPAVNRNSTAERAALGDEVTVPIASAGELEDISPGQQPKNSGGTTPESVKIKMEHSKAAPIVWTGEDEKRVNNAGVYNGVLADQFADGMRKLVNTIERDVAIKALIGASRAYGTYGKTPFGTAGNLSDFAGVARILDDNGCPIVDRQLVVNSGAMANLRGVQSVLFKVNEAGSADMLRDGYTDRVQGFALRNSAGISMHKQGNAASKTLNGGAATGLRELALQSGTGDFKAGDLIYLNNDKNNIYTVAEDLGNGAGKLKINAPGIVTSMSGSKTITLFGDFTPNFAFDRNAIVLATRAPAQPTGGDSAEDVMFLTDPVTGLVFEVRVYRQYRQVKFEIGMTWGAKVINSRHLAILAG
290029..290265                     PHAGE_Mannhe_vB_MhS_1152AP2_NC_028956: hypothetical protein; -; phage(gi971760492)     4.31e-05            MFFRIEKQNDQLVVHQSTLSEHESLGWVVLGPVETKKEDKDLSALKVDELKAMLTEKGIDFDPKAKKDDLIALLSEES
290282..290749                     PHAGE_Mannhe_vB_MhS_1152AP2_NC_028956: hypothetical protein; -; phage(gi971760493)     1.72e-45            MDLIIPNDSYVTLEEANKYHANRNSAFVWQELDDETKARRLVSASDFLDFNYRFLGRKADPSQLRAFPRTNTGGTDSKGIPTSVKYAVFELALYENLNENPDSEMSSVRVGPLSVNFEKNLASGNASNRFEYVKGILDTYLDKSQGGGKARMLRG
290751..291125                     PHAGE_Mannhe_vB_MhS_1152AP2_NC_028956: hypothetical protein; -; phage(gi971760494)     1.28e-34            MYGRLKNISSSLIKKFGSPCVVRIEKKGEYDPETGSVNTVQAVENKAFCIFDNLAYDFPSYRGDSGASMVKQCDVLIYLTAEAKPELNSHVVVNGETWLIVKFQPIKPSNTVIIYQCQARRLGG
291127..291528                     PHAGE_Mannhe_vB_MhS_1152AP2_NC_028956: hypothetical protein; -; phage(gi971760495)     7.53e-53            MGSFVIDIAKFREKLGNKADLVLRKVGIETYEKVKQKTPVDTGQLRASWTVSVNGMPQNYNGDTSALNTAKFGDTIIIATDKPYAPVIEYGLYPKPGGIKTENGFSTQAPQGMVRITVQEMQAWLRSNLGKFY
291528..291920                     PHAGE_Mannhe_vB_MhS_1152AP2_NC_028956: hypothetical protein; -; phage(gi971760496)     1.54e-39            MKAKIRAILQSHLAKISDIETAWEGVENVLNLPYQSVFLNISSTLTGAISDKPKAQETGFLQVTLYYSSGKGTAEIEEKASQIRQHFYGKSFAKKGVQVVIHSPPQIGGTYLNDNILALPVTINFTAYEL
291933..292949                     PHAGE_Mannhe_vB_MhS_1152AP2_NC_028956: hypothetical protein; -; phage(gi971760497)     0.0                 MATNAQGTKRTIVFAKETQFGTKATHTGAKILPRIESSLDTSFESFQSQEMRDDMQRAASITGFEKVEGELKGELSAGQWSAFLAAVLRGNFTTQAKAPIIKKTTKSSGEKQGKILVVPQNNHTTDSFTIEDFFQDVSVSRVYLGCRVSKISINVQPNGIASISVGFLGQRSEEGTTPYFTSPTNINQSGKLAGVTGKLLFNKQPLGLVTGFKLDIDLNASSEPVLGARYAPDVFIGTVAVSGSFSIYMQDKKMFDAIRRGETLSLELRMDAEDATNSDYVSIILPGIKLTSIDTDDGAKNIIQTLNFDAFPEVYDRGSRIDDILKVATTMIVQDTLA
293023..293427                     PHAGE_Mannhe_vB_MhS_1152AP2_NC_028956: hypothetical protein; -; phage(gi971760498)     1.28e-48            MNLQNLSQGNLSESHRFELLHPVTGEGLGAYVSVVSAKSDQAQKFVAKQMRLAQKQEFENARSRKPKIKELDEIREESVELAISRIVGWENIEWGDKKDLPFTPENARMVLEQCDWIIEQVLEQSNDLGKFLVS
293436..293765                     PHAGE_Mannhe_vB_MhS_1152AP2_NC_028956: hypothetical protein; -; phage(gi971760499)     2.39e-41            MLRYAEQEFKLDKKPKESNSTLREHLQAIAEQTGTTPEELDNPEPNLAVQHLLVIFQQLSLSRQAGMVLNPITYSEIVAWSQLYQTRLSMWEIDVLKRIDLVFLNIQNE
293773..294099                     PHAGE_Mannhe_vB_MhS_1152AP2_NC_028956: minor tail protein M; -; phage(gi971760500)     2.02e-39            METFTFAPNWGMKLSKEPKVKTITFGDGYEQRLKQGLNHNLRSYSLTFSGDINQMQQIEAFLDRHEGYKAFLWSPYHSTQGKFKCSKWDIEQKESHWTISCEFKEVVA
294117..297365                     PHAGE_Mannhe_vB_MhS_1152AP2_NC_028956: tail length tape measure protein; -; phage(gi971760502)     4.41e-103           MTDIATLAIEIRTNGISRANRDLRSVEQVSQKTEKAVNSLSLAVNVLKRLMALGIGIQGLSGFLQMADTMQSLRAQVKFVTGSLAELNKVQNELFNIAQRTRSSLESTTQLYIRTSRALKDYGVSQQQALQFTETINKAMAVGGVGAQEQASALMQLSQALGSGRLQGDEFRTIAETAPIILDVVAEYMGKSRAEVKKLASEGLITSELLFKAISGSTKKINKQFEEMPLTFGQAMQQLQNAALKFVGDLNQSTNATNLLAQGVSFLAENFNTLGAIVGGVMLGHLAKYGQSMAVAAVNGHKQSLANLQVAKTEQVKAIAELNAARANMAVLASELKLAQTEQTRSVLRMRMAQQATLITSLTNAEAVATNNLAIAQAKASIAGRALKGVMGLLGGPVGVITIAASALFYFHQKAEEARERALDLAGANERLKQSYEDLSEAVLLDLIRKQIDELANSRKQVKNIEDEIRNAQRVINQFLGLSVPDKLKIELEALKDRLAKLKEGESINFSTLEKQLGALAPIFVSSGRDIEAFRKKLLLLGLSSKDAEVLINSLGKSFTDSAKSSGKTINGYSRIESELAKLKERTEEARQKFEVLTLKQQGNEKASYVLSQLYDVLGEKGAEYANVLKEIAVGNYIAAQSELSHIKDAKFSLEELIGMKKEAETAFWFVSQTDKFSASGQDSLSEWKNFYNELQKASADSLTQISLNEEQALRDMLEKAKKAKIGHKEIEQAKALITEKYAKERMEVAENYVPSLRYERELTEHLKLIDQLQKTNRITAEQAGDAKLALGAKYNPLLAAQQTYINNLKEIELLEVKGGLTKPQADIARKQQATDLKNTEWQEWLKNADRSDPFNGLKVGIKEFGDQANDVMGNVGQVTGRALNGMTDALTDFVMTGKANFADLARSIIADLARMIIKMMIFNALKSAFGGTSIGSFLGFSEGGIVGEHYNGGLVGFSRGGFTGFGGKYTPAGIVHKGEYVITKEATSRIGLDYLNYLNYGDRGFANGSGVNVPSLASSTSSSNRNISIKIINNGEPVQANVSSKESNGQLEVTVELIRQISKQVVNETIEDNFRQGGVFA
297362..298066                     PHAGE_Mannhe_vB_MhS_1152AP2_NC_028956: minor tail protein L; -; phage(gi971760503)     2.09e-107           MISAEMKLELSKLEQNAMIDLFEVDLRGLKDKDGMNGELYRFYAGTNEMLNPIVWQGNTYQPFGASATGFSLSGKGPSNRPQLTLANFNGFVTGIANRFDQCLGAIVRRRQVYVQHLDAVNFKDGNSQADPMQEVLSFFIIEQLSVLKRDVAVFVLALPTETDNALISSRTISIHCGWLYRSAECGYTGPPVADEKDQPTKNPKKDKCSCLLTGCEIRNNTRNYGGFVSVNKLS
298070..298813                     PHAGE_Mannhe_vB_MhS_1152AP2_NC_028956: minor tail protein K; -; phage(gi971760504)     6.11e-105           MNEKLKQILIDYAKQCEPHEMCGFVVFDGQEKIFIACENMAEDKENHFEISADDFLKASEYDGIIALVHSHPDGKPFLSAMDRQTQLFSNLDFWLVCHDEVHEFPVIPPLIGRDFLHGKTDCYTLFRDFYRLAGIDFPDFERDDFWWEDGQNLYLDNMEKHGFERVFDEKRVQVGDVILMQVGADVPNHAAIYIGNQQVLHHSPKRLSKRDLYDGYWLKHTHSIWRFKEWSTLNFTAVLDSLELHSS
298867..299379                     PHAGE_Mannhe_vB_MhS_1152AP2_NC_028956: tail assembly protein I; -; phage(gi971760506)     4.34e-59            MREFIQKGYFTVRIAKEYIDNRYLEKGLFYKLKEGMTVHFTPVLKGSKRGGVFQTILGAALVGAAFLLGPVGFGLLSANSAWVVGGLGASLMLGGVAQLLTPQPKMPAINEKEKKQSTSFSNLSNMAAQGRMVPLAYGRIRCGSLVISQGVQTLDVNIVEKNQNTGFSKG
299383..301458                     PHAGE_Mannhe_vB_MhS_1152AP2_NC_028956: host specificity protein J; -; phage(gi971760507)     0.0                 MGGRKKGGGHTPYEAPESGQSKQFVSIVEVVSEGQIKGLVDGVKSVYLDNTPLQASDDSFNFKNVEAQGCIGTQDQDVLEGFNTSEKEIAVSTQVKKLTPITRTITDRKVSRLRLTLGVQSLFHQNDKGDVYGSKVDFTVTIGERSHLVSISGKYSSQYLKQVEFGDLPPVPFQVKVERMNADSKSQRLQNNTIWASYTEIIETQFAYPNTAILGIRFDSEYFSSIPNRTYEIYGIEMKVPSNYDPFERTYTGFWDGTFKIAWTNNPAWILYDLMTNKRYGLGWRLGAFNVDKWALYQAAQYCDQMVPDGFGGQEPRFTCNAWLTDQRKAYDVINDICSIFRAMPVWNGREFTVVMDRPADPVWTYTNANVIGGEFSYQYAAQKARHNEIHIEYIDANDSYERKIEVVSDDDLIRRHGLNVKKVTAFACTSRGQAFRTGKWILETERLETKTVTFAVGAEGLMHIPGDIIRVADCDYADTNIGGRVLAVKGRNVTLDKEISLWSNSYLTYIDSEAKHKDIRIVSKNGKEVTLESEPVGLAELGVWSLTTQEINVQLFRALTISEEKQGQYTIVALQHEPQKEAIVDNGAVFEPRETTLSTAGLDKVSHVNVQANGDGVALSFDYIVKHSAMIKYQIKLYKDGTFYKVYDDLTTPNHKFIGLPDGEYVAEIRAKNEQGQLSEAVTKSFNISFA
301569..301934                     PHAGE_Mannhe_vB_MhS_587AP2_NC_028743: antitermination protein Q; -; phage(gi970580076)     1.61e-12            MQHIDRILTVWGRFANSRIGTEYPCIAAGMRLAVDPPSDYNIFNLTDDTCILIGEQIMRLKEKQDLRYDIIMAKYALRINDEQIWKILNIGRTTYFSKLAEAKSYVEGAIDGAKIVAYFYA
302009..302248                     hypothetical protein; -                                                              N/A                 MYLIALFKDEWGFLLVMIMELQDTSLEKYEHSCKAGRTHETPEMQSPCISNCVLYRRNKRMGDIPSEFSVTFPAQEYLD
302368..302733                     PHAGE_Mannhe_vB_MhS_587AP2_NC_028743: holin; -; phage(gi970580079)                   1.04e-07            MPEKNPDIWAMIWMWLQINANTLTTAGSAIIAVILRAFFVRKKPMIRYTVLDSMICALIAVTAEPLAQPFLQFFFHVESERASYFLGVMIGFIGTERLREFLFKFINKRIDKNDTYNRNDF
302705..303289                     PHAGE_Haemop_Aaphi23_NC_004827: putative Lys protein; -; phage(gi31544025)           2.99e-76            MIHITETTFNSVFPRARRGVYQAIAENIEKACCFTKEQQAMFIAQCGHESAGFSVFTENLNYSEQALLRVFPHYFNEKTAEQYARKPEMIANRVYAARMGNGSEASGDGWRYRGVGAIQLTGKNNHTAFKKWLGRDIEPRDIATNLDLAVKAAVWFWLANDLSSLNSVSKVTLRINGGSNGLAERVSLYRRLMV
303292..303615                     hypothetical protein; -                                                              N/A                 MFSFINKAYIIVIALLSAVIAFQYHSIVNLEDKTKQQAQMINNQSESIKQLKEQEQINQKLTFEISRLESEARIKSDEAINSISHDEKSADAYNANAPRSIVEFLRK
complement(303825..304193)         putative regulator; -                                                                N/A                 MKLQYINDTNGKPQFVVLPIEEFKRLTALDDDLIFQDVPYQSDHTDNETVPNEVINIMFDQDLSLLAAWRVYRGLSQYDVAVKTGLTQSSISQAEKKGSKPQQKTCERLAAIYNCKPEQLIL
complement(304229..304489)         PHAGE_Burkho_phiE125_NC_003309: hypothetical protein; -; phage(gi17975231)           1.28e-09            MNQISWTKKAIKQLLSIDQRYVKSIREKVNALNTFPDVKLDLKKMSGKDNQYRLRVGDYRVLFEVIDGEPRIINIQTVKRRTSTTY
complement(304579..304716)         hypothetical protein; -                                                              N/A                 MMMMTENSKNCRKPRAPNPAESPLPSGVPFDNYFYQTMIRKIENN
304779..305252                     PHAGE_Entero_c_1_NC_019706: terminase small subunit; -; phage(gi428781736)           4.80e-56            MDNLFDIKLNINQIAELVGMHRQTVSQRLAGLTPASGSNSKLKLYLLSDLIRSGLSEKMSIDVDSLVPVDRKAFWQAENERLKYERETGQLIPAFEVAQEMSAFAKATVQTLETLPDILERDAGLTPKALVLVQQIIDDVRDQMALRIQQNESNDQG
305256..307364                     PHAGE_Phage_Gifsy_2_NC_010393: bacteriophage DNA packaging protein; terminase, large subunit; -; phage(gi169257299)     0.0                 MYASARDIRRDIANSVKAPRRMKISEAVATYMRVPVGGGNSVKWDKNTAAYMLEPMDCLNSREYDAVIFVGPARTGKTIGLIDGWIAYSIVCDPSDFLLVQLTQDKASEHSRKRLDRTFRCSPEIAKRLSPRKNDNNVYDKYFRAGNLLKIGWPSINVLSSSDYKYVALTDYDRWPEDVDGEGDGFSLASKRTTTFMSSGMTLVESSPGKDIKDVKHRVGSTHEAPPTTGILSLYNRGDRRRFYWPCPHCKEYFEPSMSNMVGYRDDPDFVKASENARLQCPHCQNLIEPSLKRELNIKGVWLKEGQTIDKKGQIKGAGRNSRIASFWLEGPAAAYQTWAQLTYKLLNAEQEFERTGSEETLKAVINTDWGLPYLPRSALEQRRSDELMERREEVEEKTVPANCRFLIAAVDVQGGKKRRFVVQIVGYGESGERWLIDRYNISFTRPDEHGETKEIDPRIPEDWDILISDVLEKKYPLSYNKNHLMPILAMAVDSGGEEGVTDNAYKFWRRCRRNGKSKQVYLVKGDSTKRQKLITKSYPDNTTRSDRRASARGDVPLYLLQTDLLKDRINNALARETAGANYIHFPEWIGEWFFNELTYEERGPDGKWRKPGKGNNEAFDLFCYAHAIAILRGYERIKWGDEKDVPTWARLPEINSEVIRNDPVSRNAQSNIVEEVLPKQSKPRAKKKSSFLGGGKSGGWL
307355..307582                     hypothetical protein; -                                                              N/A                 MVVIYTAEELKQKIKALDEKIENAQSQVSFNGRSVSFQISELSKQRDRYQAMLEQLLAETGQRSKKHRIKFARFV
307579..309117                     PHAGE_Phage_Gifsy_2_NC_010393: bacteriophage portal protein; -; phage(gi169257301)     0.0                 MKLIEKIIAEISPGWAAQRARSRLVFNAYEAAMPNRTHKAKREKSAANTSVKQSAVSLREQARALDQDHDIVIGILDKLEERVIGSKGIHIEPQPLNLDGEVNEELAEQIRTKWAEWSVSPDVTGMYTRPMLERMLLRTWLRDGEVFLQLVRGKVYGLEYNTKTQFALEALEPDFIPMNSDQSSRLVQGVHLNAWRKPIAYQVFLDNPQESVKTYGKVKTVQAENMLHLAFRKRLHQLRGISMLHGVMIRLADLKNYEESERVAARIAAAFTMYIKKGDAQVYGSEEFDNRNSDSEQRDFEIAPGAIIDDLKPGEDIGLINSNRPNVNLENFRNGQLRATAAGTRSSYSSIARDYNGTYSSQRQELVESFEGYAVLQDHFVAHISRPIYREWLKMAILCGEIKVPLEVDQSMLFNAVYSGPVMPWIDPMKEAQAWATRIRGGLATESQAVRASGHNPAEVKRRRVVEVQENREKGLKFDTDLTNTQSQGNKHEEKNSDGTDSGDGGGKRSDE
309071..311062                     PHAGE_Phage_Gifsy_2_NC_010393: bacteriophage Clp protease involved in capsid processing; -; phage(gi169257302)     0.0                 MALTVAMAAASVQMNNDTQSWFSIKAGANDTAEISIYDEIGGWGISAKAFAKQLKDLGNVKKINLHIHSPGGSVFDGMAIFNLLNNHTAKKIVYIDGLAASMASVIAMVGDVVIMPENAMMMIHKPWGIQGGDAEDMRKYADLLDKIEETLISAYTKKTGKSAEELAEMLAEETWLNGKECVEHGFADQFVEPVKAMATLNSKRLEEFSNMPKAVKEMLFSPKAQAATQTQKAEVNTQPEKVVVDNSAEIKAQAEKRIADIKSVFAPFSDQQDLLIECLSDVNITAEQAKDKLLAKLGANTTPSANGGYVDNGNIVGDSVKNSLLARAGKAEIEKDNAYNGMTLRELARASIADRGVSISGMNAMSIVGLAFTHSSSDFGSILLDVAHKSVLEGWAVATDNFDKFTTKGSVSDFRKHNRVGLTEFGPLPVVSEGEEYTYGTIGDKQVAVAIATYGKLFSITRQAIINDDMSMLTRIPFLMGKSARATVAKLVYNLITSNGKWQDGKVLFSADRKNLLTGSGTKMDVTTIDKAIQLMNGHLDGDKQPLLIEPEFLLAPTSLATKAKQVVGSTSVEGADTNSGIINPINNFAEVIKSQHLQVADAVSWYLINSQAIEVNYLDGADQPYLEQQDGFTVDGVVSKVRIDAGVDVIDPRGIVKVTNQG
311135..311461                     PHAGE_Entero_cdtI_NC_009514: hypothetical protein; -; phage(gi148609388)             8.65e-18            MAKNYIQDGDTLRFTAKKAVKSGDVVVVGEMVGVAITDVENKAQGVLRVTGVFTVKAKQADNIEKGAVLYWDESAGEATTTKGSHKVLGKAWSDSGTSSTEVDVKLNV
311454..311747                     hypothetical protein; -                                                              N/A                 MSSPFDQALASADQAIEKTMMSTYLINNEEYQAVYDETPKEFEPMNGVVRTLTLYKKQGYEPRKNDVVQIGDVEYLVTSFTINDGLIILQLEENAKY
311747..312298                     PHAGE_Entero_mEp237_NC_019704: minor tail protein Z; -; phage(gi435439275)           1.46e-47            MAFEDDIKQAQKKLENLNKKAVPKATSRAINKVGSKVLVRSIATAAKEADVPKKLIKGRAKLEKAKPSRLSAYIKVNRGNLPAIRIVAGKGSPFLTRGKRRGQLKVGKRFYERAFIQKLANGRVHVLQRKGKARYPIDVVKIPLVKPLTEAFESEVKKALESEMPKEMKAALEHQIKLVVKNK
312295..312702                     PHAGE_Entero_mEp460_NC_019716: minor tail protein; -; phage(gi428782325)             8.88e-15            MKIHTEIRKKLVADISKRFKRVKEVINGKPSFVDIENNSPVVAVFISNVTPTGYLDETNSGILHIYLMMKSAAREDSLDKLAQEILDSNIVESSLSSLTESVVFSSFDYDQDEESGTWIAADIQFTITYTFGDQE
312699..313205                     PHAGE_Entero_HK225_NC_019717: major tail protein V; -; phage(gi428782388)            2.71e-50            MSTNKKITPMKGAGTLFYRLKREKEATVVAGGVLKVNEVKKDANWDRIAKIKELQPGEITAESYEDNYLDDANAEWKGTSQGAKSAGETSITLAWLPGDTAQQAIVGDFDSGKKTYYMVKYPNGTRDVYYAWVSSLGKTVPQNETMTRTIKLTNVGKPSLAENNNAGD
313211..313600                     hypothetical protein; -                                                              N/A                 MLKKIEFTLNGAAIQLSAISALDYLNYVEYMNELDKPENIAESDTEKELHRKLNQANKLNLLVNTRLIAISMSYAEKEKTVDEIQDHLLNNFTHTDILTLLDKVQDVCEFPKVEKSEDDEVESGEQKNV
313729..313923                     hypothetical protein; -                                                              N/A                 MLEMIDYAQSSIVSSAYNVAAGKAISSAQDFSVLNHVVRNSEMTDEQIEDASGATAGVLRIESD
313910..316282                     PHAGE_Idioma_Phi1M2_2_NC_025471: putative tail tape measure protein; -; phage(gi722142267)     2.57e-32            MNQISNLKIKLTAETAKFTEEINKARNSLGGLSRTKSGIDLTKVALRGLAVTAGVVATAFAAVSAAAMQGISIYAETERYMARTEAQLKATGAAVGFTTSELDKFARSVAMNTLASTDGIRNAMSVLMTFKSVTGDIFKQTISLAQDLAEVFKTDVASEARNLGRALETPTEAVSILKRKGIELSESQQELIKKFVESGEKAKAQELILHELQKRVGGAGQAAANDTVTGALDTLGQVTQELKEEFAKATGITDIFKKSVNGLAKAFLWLTETMRGPSLEDHITTLEKELDVLEKSKKSLEEKLSKTDDSESKDILKARDESIESTRKKLAEARAELQKQKEKAKIEQDEAEKLKQQKEDKEKQDASLASINALNNRLKTRREKLDAQYNKDIKMIESLTLSKEQIEEQGFQNIEALRKAHIEKVTKQYNAEKAELDKLESKKVATAKSSYQDQLSALDLRYATETQKIELNHQLQIKKIQQMSISEKDARAKGFSSALELRKHYLALENQAFDKAMTDQKEKIRREEQERSDKVRSFFNEIRGSGNDPYVQNDIIRDEQLAKAEEMHKQQLLSVEEFQKAKADIEDAYRKRKEDLDRESAIAQLGAAASLFDGLAGLMEATAGRNSSAYRTMFAISKSFQIAQSLLNLNAAVMKAMNDDDSLTTTERLAKMATVASAGANVLNQLTSVTLSGARAMGGPVGGGRAYLVGEKGPEIFVPGASGQITSNENLNKALGGGSNKTVVINQTNNFDSSNSDNLDLAKSIAKQTKAVVYEVLKNESRSGGMLGGR
316282..316629                     PHAGE_Salmon_vB_SosS_Oslo_NC_018279: minor tail protein; -; phage(gi399528780)       5.08e-22            MTIETFKWKSQWGMTSEMTRNVDVVKFGDGYEQRSSKGLNDLIQTSNVIVRLNKRVQENDINELKVFLAKHLSLYAFYWTPPGNSVNILVVCDKYSTTDNGVYIDFELTFRQVFN
316701..317267                     hypothetical protein; -                                                              N/A                 MKKIYTLGVLSALLIGCSTANNLTKINSNVEGLIYNSVASDYLPGLTSALLLDFDEGYQAVTYTTETYKTNQFGQREKVNITIPSYAVDDHLIMLNKFLSWDQKAKERGDQFSKEIGRVKTVNGYSIYTFHSGNKHSNLLNVCFTNPESMPCNIDSITFDVKNVKLIIQDLNKFKSGGFKQLDTSIYN
317311..317424                     Phage tail length tape-measure protein 1; -                                          N/A                 MSIYGQLEVTVELIGQIAKQVVNETIEDNFRQGGVFA
317421..318125                     PHAGE_Mannhe_vB_MhS_1152AP2_NC_028956: minor tail protein L; -; phage(gi971760503)     5.43e-106           MISSEMKLELSKLEQNAMIDLFEVDLRGLKDKDGMNGELYRFYAGTNEMLNPIVWQGNTYQPFGANATGFSLSGKGPSNRPQLTLANFNGFVTGIANRFDQCLGAIVRRRQVYVQHLDAVNFKDGNTQADPTQEVPTFFIIEQLSVLKRDVAVFVLALPTETDNALISSRTISIHCGWLYRSAECGYTGPPVADEKDQPTKNPKKDKCSCLISGCKLRNNTRNYGGFVSVNKLS
318130..318873                     PHAGE_Mannhe_vB_MhS_1152AP2_NC_028956: minor tail protein K; -; phage(gi971760504)     3.72e-104           MNEKLKQILIDYAKQCEPYEMCGFVVFDGQEKIFIACENMAEDKENHFEISADDFLKASEYDGIIALVHSHPDGKPFLSAMDRQTQLFSNLDFWLVCHDEVHEFPVIPPLIGRDFLHGKTDCYTLFRDFYRLAGIDFPDFERDDFWWEDGQNLYLDNMEKHGFERVFDEKGVQVGDVILMQVGADVPNHAAIYIGNQQVLHHSPKRLSKRDLYDGYWLKHTHSIWRFKEWSTLNFTAVLDSLELHSS
319032..319436                     PHAGE_Mannhe_vB_MhS_1152AP2_NC_028956: tail assembly protein I; -; phage(gi971760506)     3.66e-33            MTVHFTPVLKGSKRGGVFSVILGAALMVASIFVPGAGLFGGLITKGAVFGMGATLALGGVAQLLTPQPKMPAINEKEKKQSTSFSNLSNMAAQGRMVPLAYGRIRCGSLVISQGVQTLDVNIVEKNQNTGFSKG
319440..321515                     PHAGE_Mannhe_vB_MhS_1152AP2_NC_028956: host specificity protein J; -; phage(gi971760507)     0.0                 MGGRKGGGGHTPYEAPESGQSKQFVSIVEIVSEGQIKGLVDGVKSVYLNNTPLQASDDSYNFKNVEAQGRIGTQDQEVMEGFNTSEKEIAVSTQVKKLTPITRTITDRKVSRLRLTLGVQSLFHQNDKGDVYGSKVDFTVTIGERSHLVSISGKYSSQYLKQVEFGDLPPVPFQVKVERVNADSKSQRLQNNTIWASYTEIIETQFAYPNTAILGIRFDSEYFSSIPNRTYEIYGIEMKVPSNYDPFERTYTGFWDGTFKIAWTNNPAWILYDLMTNKRYGLGWRLGEFNVDKWALYQAAQYCDQMVPDGFGGQEPRFTCNAWLTDQRKAYDVINDICSIFRAMPVWNGREFTVVMDRPADPVWTYTNANVISGEFSYQCSAQKARHNEIHIEYIDADDSYERKIEVVSDDDLIRRHGLNVKKVTAFACTSRGQAFRTGKWILETERLETKTVTFAVGAEGLMHIPGDIIRVADCDYADTNIGGRVLDINGNKVTLDREIEINGNSHLTYIDGEAKHKDIRIVSKNGKEVMLESEPVGLAELGVWSLTTQEINVQLFRALTINEEEQGQYTIVALQHEPQKEAIVDNGAVFEPRETTLSTAGLDKVSHVNVQANGDGVALSFDYVVKHSAMVKYQIKLYKAGTFYKIYDDLTSPNYKFTGLPDGEYTAEIRAKNEQGQLSEAVTKSFNISFA
complement(321524..321739)         hypothetical protein; -                                                              N/A                 MKTEYKCPKCGGELSDCWDGEPVSAFIGEWSDDRFRCEGRVVAVGIMGPQRKKSCGYFGLEDLGVEYREDD
complement(321899..322336)         PHAGE_Mannhe_vB_MhS_1152AP2_NC_028956: hypothetical protein; -; phage(gi971760548)     2.67e-77            MVKGAGGTFVPCDEMYLPDLQSFKNGEIYEVEIKRPRNPAFHRKVFLFFKFCFEHWSADKTDWKYFDERKQFDTFRKNLTVLAGFRDVTYTIDGRMRVEAQSLSYGNMDQSEFEQCYKALINAALKEIFNNTTDENTINRLYSFF
complement(322345..322875)         PHAGE_Mannhe_vB_MhS_1152AP2_NC_028956: methyltransferase; -; phage(gi971760546)      2.85e-111           MFNTDKKYQIIYADPPWRYSDKGCNGSAENHYQTMNIKDICEMPVNEIADKNCVLFLWVTYPMLAEGLRLIEAWGFKYKTIGFQWLKTNKKNKDTFFFGLGRWTRGNTECCLIATKGKPSRISNKVSQLVVEPIQHHSKKPDVVREKIVELMGDLPRIELFARNTTDGWDVWGNEV
complement(322868..323563)         PHAGE_Aggreg_S1249_NC_013597: hypothetical protein; -; phage(gi100045)               3.18e-42            MKSANQIAMGLIGSDKNYRAPQVAKAEVTAEMNKTIDFLFTRLKTIFPAWKSAFSSDREYQEAKKYWLETLINERITSVAQIRVGVERARKSESPFFPSVGQFVAWCNDGALEAQGMPSLEELLERIKAYSRFHGFDNQHEFQFKNNVEQYLIFDLYCRNKEFGWSAEELRKHAKSFLKATADKLARGEELPELALAIPEKPSFIDPKKQQEINSQGVAMARAILQGKANV
complement(323563..324465)         PHAGE_Bacill_vB_BhaS_171_NC_030904: hypothetical protein; -; phage(gi100052)         1.38e-49            MSVGKLLIDDQPLQVLPELAKAIGLNEAIFVQQLHYFLNISKHKYEDRIWIYNTIDEWCEIFPFWSKKTIQRTIKRLEEMGLILSTNKLNKMKMDKTKWYSIAYEKIEELTSQNDQMRCDQNGSSMRSKWDDRYSQNDQMSCGQNDHTNNQRKDFYTEENTPLPPKVENSNDLENAFDVFWKVYKAKLNKSGALKSFKSAYKKYSQKTQKSAPQEFAEMLVCDVQKRLSLGQFGFDKLHPTTYLNNARWEDEYTQPAQFKGGQSVSDGYQDDGSWAVNSVIIQDSDGKVRVVDRDCEVVL
complement(324467..324820)         PHAGE_Pseudo_AF_NC_019923: putative HNH endonuclease; -; phage(gi431810340)          2.61e-16            MSTTFSKSKRLKIAEKCNWHCAYCGLKLSHSTLVIDHVIPKYDGGSNDISNLLPSCISCNSTKGKKTLEQFRFFIEFRNAVPEMTFNQSQMEFLRQKGVLEQIGDFKKVKFFFEVGF
complement(324817..325500)         PHAGE_Aggreg_S1249_NC_013597: hypothetical protein; -; phage(gi100047)               1.14e-108           MNQLLNISEQKARLTMSSREIASLINKNHSDLCRSIERLMAKGVIKGYQPMAYTHPQNGQTYYEYHLEKRDCLIVVAQNCPEFTAAIVDRWQELENQQKSTALSRKELALMVLQAEEENERLQLENAQLKPKANFVDHYVEVGTSKSLREVAKILKMPERAMIERLIQDRLLYRQSGALLPYQTAHSRDLFTVKTGTAEHGHNYTQTRVTSKGIEYIASRYASELML
complement(325561..326013)         PHAGE_Burkho_phi1026b_NC_005284: gp65; -; phage(gi38707955)                          1.18e-07            MNSKEIQRLLHRDCKNSSGGITSLAYTLEKSPNILGNKLNVDCEQNQLSFIEAIELIATVQSKKTISAIAAQIDHIVVPMPRCADCGQDVLARFLDIAESSGRIGKEIKSAVSSDSELGRNLSQREKQRILAEVEQLIEQAICLKMELGQ
complement(326062..326271)         PHAGE_Mannhe_vB_MhS_1152AP2_NC_028956: Cro repressor; -; phage(gi971760541)          5.83e-19            MNNLQKYRKETGLSQAKFAKEMGWKQSRIGNYEARVRTPTLFNAKAIVRKLNELGVNCSLDDIFPSVQN
326399..327085                     PHAGE_Haemop_Aaphi23_NC_004827: putative CI protein; -; phage(gi31544010)            1.26e-92            MSKIIDRIKSKRLELRLSQAKLGERIGWNQSRIGNYEAGTREMDDYILGKIAEGLGVTLDWLKYGDQGKVESNVKDIGSFDLWDRNTPLHDEDIEVPFLQDIRLAAGNGFADDIMDYNNFKLRFSKATLRRQGVQYENAVCVVAEGDSMEPAIPDGATVGVDMGNKVIRDNNIYAINHGGLLRIKILNKMPNEQVLIRSFNSTSYPDEIVNLDEIVVIGKVFWYSVLL
327161..327898                     hypothetical protein; -                                                              N/A                 MDKVELIRDRMNMGITRPFICLTEQGQWFVTKTTAMMPLSQLLAEVIGSILAAEMGLPCPKCDFINIPSNAVLFASPDWKADLPTGTAFASTYIKCSKVAKTAQAKNPEYLPEQMQKLLYMFDHWILNSDRTASQVGTGNINLLFDEQQQKILVIDHNLAFDEQADFAEHIFAPKNRDWQLDWIDKQNFTDKAIDILKNFDHIYQSIPDDWFSTDDKFLEMENEIDRIKMLLNQITQPNYWDNIE
327895..328719                     FIG00698163: hypothetical protein; -                                                 N/A                 MKQPILYSFVRFRPYFETGEFVNVGLLMCEPEKRKLTYRLVAKNSKRVNDFFYKSKIFETIRETINEELEYIVNQSFNGSTQEMATFFHHYVDVKEGIIQYSNAAVGMVENPQDYFDNLYDQFIQNAGVKTENQENEMIKYYRIIFKEHQNKILSNYKQHLVQGKMAKFALPLALKSTNSERILKGIKPLAFDQVETSSMIEHCDAWVAKINRAAEEGLLAKQDILFMLDTADTKSKANILTTIKKTFDRFNIQHTGWQDEKNILHFATNIKTF
complement(328909..329022)         hypothetical protein; -                                                              N/A                 MRCVSRFDVFIKHYLWLFVNTLNTFILNKLCLFVLSA
329227..329454                     hypothetical protein; -                                                              N/A                 MKVSKMLKQAKRLRERQKQLCSKKQSNRINAALIDVPVKAKKLSDIANYNCNKGKSGVNTVRAVQKRRLGCRELI
complement(330233..330311)         tRNA                                                                                 N/A                 AACAGTGTAGCTCAAATGGTAGAGCGGCAGATTTTTTTTGATCTGTGCGTTACTGGTTCGAATCCAGTCACCGTGGCCA
complement(330317..330393)         tRNA                                                                                 N/A                 GACCGTTTGGCTTATCAGGTAAAAGCAGCCGGCTCATAACCGGAAGATAGCGAGTTCGAATCTCGTGGCGGTCACCA
complement(331780..331977)         hypothetical protein; -                                                              N/A                 MEINNTQELKQFIINELFQAYADRAGKTLAEVRKLFESVDWVKEEVMDKVYEISLQIARNQGFKL
332037..332168                     hypothetical protein; -                                                              N/A                 MSTQNVILFFKIFHIVIIILILKEKYFLKFWFDWRICELCHIK
332258..332557                     PHAGE_Brucel_BiPBO1_NC_031264: hypothetical protein; -; phage(gi100020)              3.83e-30            MTIRIKTTERFDSWLRKLKNPRAKMKINARIKRLQFGNFGDLKTVNDGIFEMRIDEGQGYRIYLKNNNSVVVILLCGGDKSTQNKDIKLAKQIAEELGV
332559..332855                     PHAGE_Burkho_phiE12_2_NC_009236: gp6, putative addiction module antidote protein; -; phage(gi134288715)     4.75e-22            MEQLKDFDIAEHLTTEEEIRLYLNEILQEDNIELILSALGDIARARNISQISRETGISREGLYKALSGKGNPTFATVLKVMKALNLQFEVKVNNVIHA
complement(332949..333605)         PHAGE_Mannhe_vB_MhS_1152AP2_NC_028956: CI repressor; -; phage(gi971760540)           7.70e-88            MTTLGERIKAYREMAKISQKDLAELCNMIDPRGKNAKWGQPRIANYEKDNRTPDLEDISIIARALNISPEILAFDTNVINISNKTYSYPLISAVQAGLWTGISSLNDIDGYEMIPSMILASENSFYLRIEGDSMIPRFNSGDLVLIDPSIYPTPGKFVAAINGNNEATFKQYKELGVLSESGMPHFELVPLNPVYPTLSSLNQDIRVIGVARERIESL
333736..333942                     PHAGE_Mannhe_vB_MhS_1152AP2_NC_028956: Cro repressor; -; phage(gi971760541)          1.20e-26            MNKIAQIRNELGITQSQLAERIGWKQPRIANYEAGIRMPSLIVAQEIVKALNSFGAGKSIDDVFPVQN
333992..334453                     PHAGE_Burkho_Bcep176_NC_007497: gp14; -; phage(gi77864639)                           1.39e-06            MNSKEIQRLLHRDCKNSSGGITSLAYTLEKSPNILGNKLNVDCEQNQLSFIEAIELIATVQSKKTLSAIAAQIDHIVVPMPKCRECEGGGQEILSRFLDIAETSGRVGKEIKESIKENSELGRDLSPNEREKILTAVNQLIEQAICLKMELGQ
334514..335197                     PHAGE_Aggreg_S1249_NC_013597: hypothetical protein; -; phage(gi100047)               8.58e-108           MNQLLNISEQKARLTMSSREIASLINKNHSDLCRSIERLMAKGVIKGYQPMAYTHPQNGQTYYEYHLEKRDCLIVVAQNCPEFTAAIVDRWQELENQQKSTALSRKELALMVLQAEEENERLQLENAELKPKAAFVDHYVEVGTSKSLREVAKILKMPERAMIDRLIQDRLLYRQSGALLPYQTAHSRDLFTVKTGTAEHGHNYTQTRVTSKGIEYIASRYASELML
335194..335409                     hypothetical protein; -                                                              N/A                 MSRFIPNSFQVPNAIIDEMMAELSGSEFKSLLLYFRYAELGTEPPREVIFKHGLQDRYHRTIQALKARGWL
335406..336185                     PHAGE_Aggreg_S1249_NC_013597: hypothetical protein; -; phage(gi100046)               9.92e-80            MSMRLMAQAMSIKVGNPLRKLVLIKLADNANDDGVCFPSYQYIADVCEISKASARNHIDALIEMGLVSKKARKNKDGSSSNLYFLHLDKGMPADSTGMPADSTGMPADSTGGMLRDSTITSHSLEPVNESNTPLPPKGESANADGVPVVENKKQRSLNIDYVGIGKAYNECVMESGKNLPMLADPENLSQERKRKIKKLADVMKKRFGSCDAETFRNYFLDFMRSARQFYFGENDRGWRADFEYILREKVMDKTIEGSL
336182..337537                     PHAGE_Mannhe_vB_MhS_1152AP2_NC_028956: helicase; -; phage(gi971760545)               1.56e-164           MKNTTYDLEYSLIGSFLAGGLTAQAREVMTWLEPEMFATYQLGSIYNNIRKQARKDNVIDIILLHQDFGEDFANLAEIMKNTITSANLTGYAHKVRSFWVNRTAQKTMLEMASELSKARDEQAEKITEKALSEMQKLLSSKVEVKPIVMGELVDEYIDVLEKRSKQDFNSRLLHTGIEAVDNILGGINPTDIVVIAGRPGMGKTEFALTLTRNIAEQKGAVLFFSLEMANQQLMDRILSANANVPVRKLRNPNSMDQTEFGRVGDGLGKIKDHRIYFVDRGGLSANEIVSITESHLSNTGPLSAICIDYLGLMNHGSLKSANKSQLIEDSLSTLKTFAKNFNVPIILLSQLNREVDSRSDKRPQNSDLRDSGSIEQDASQIIMLYREKAYKKDSDNDYSEAIITKNRFGELGTAYMKFDKGHFVDCDQAMAYQFVNEKPANTEIKNYGRRN
337540..337965                     PHAGE_Aggreg_S1249_NC_013597: hypothetical protein; -; phage(gi100043)               3.78e-58            MEIKNQFFLRSEQVRSNCQNFIAQLPLDDDKPLVVDIKPRTRNLEQNAKFHAMCQDVADQLEFMGRKLTMEQWKVLFISGHAMAINEKAEIVPGLEGEFVNIRESSAKMSVKRMASLIEYVTAYGISHGVRFNDRYGFWGK
338039..338254                     PHAGE_Mannhe_vB_MhS_1152AP2_NC_028956: hypothetical protein; -; phage(gi971760547)     2.26e-05            MKTEYKCPKCGGELSDLWDGEPVSAFIGEWSDDRFRCEGRGVAVGIMGPQRTKSCGYFGLEDLGVEYREDD
338262..338501                     hypothetical protein; -                                                              N/A                 EMARVRKKGDKTLSYSIEPHPKGLGLVVIERIGKNQENKTGWQRNFASKDLCETAIKQRQKSREEFLNASCKPARAFYI
338514..338675                     hypothetical protein; -                                                              N/A                 MKSKRFLPAWQCDSDQDYYAQFEQQEEKEVDPDDLDNGQFVEQDIRYHNGDRG
338678..339625                     PHAGE_Mannhe_vB_MhS_1152AP2_NC_028956: hypothetical protein; -; phage(gi971760528)     2.14e-63            MEFGLILSTESKVLACNIQDFKAQAEKFLSTITSTFETDEDFGKAKEEVKLLKEVEDRTREAIKNAQHGDIQELIAQAEEIAEQFRQKRLFLDKTVKTREAEIKSEIVSTALDEAIRSMSGYENDVAIALSSKFSRNAIKSRLEEATKRRSTIATLEKAVNAEKTLIISEISSEGARIAERRKMIPIHYEHLFKDWQQLIGGEQDLELIVKQRIAEEEKREAELKAKAEAEAKAREEAQAKAKAQAEIEAIQAQEKQSSVESAVEKTQESTTSTSEPVFEFLVKIPFTGTINEAVAFAREIKAKYGDQVQLTKIK
339351..339362                     attR                                                                                 N/A                 AAGCAAAAGCAG
339635..340417                     PHAGE_Mannhe_vB_MhS_1152AP2_NC_028956: recombinase; -; phage(gi971760527)            1.15e-109           MATALQTLTTKLAQRFEISDGSDVMSTLKATAFKGNVSDSQMTALLIVANQYGLNPWTKEIYAFPDRQNGIVPIVGVDGWARIINDNPAFDGMEFDIDDEKCTCRIYRKDRSRPTEVTEYMSECYRDIIGPWKTHPKRMLRHKAMIQCARLAFGFTGIFDKDEAERIIEDENGFSQSNQNKSVIDTKHVELISDEELEQVKNLIELSSVDESKILAYAGNVDSLNKIPKSMVEKVINRLNLSLDQAQQETYNETGEEIPL
340414..341025                     PHAGE_Mannhe_vB_MhS_1152AP2_NC_028956: exonuclease; -; phage(gi971760526)            6.89e-113           MIDNLITLDCEQGTEEWLVARLGIPTATGIKNIVTPNGQKSGGWISYLAELVAESIEGVTESFKSQHMERGNELEPLARMAYEFATGNEVTQVGGVYLNDKKELMISPDGLILSRQKGLEIKCPKMKTHIKYILEGGVPSEYIIQVQVAMWVTGYKSWDFVSYCPEYKKQTLYLHTANRDENLMKAFDEYIPQFLTSLKALKG
341029..341481                     PHAGE_Pseudo_YMC11/02/R656_NC_028657: single-stranded DNA-binding protein; -; phage(gi966197819)     6.19e-47            MAGVNKVIIVGNLGNDPDVRTMPNGDAVAKISVATSESWIDKNTNERKTQTEWHSIVFYRRQAEICGQYLKKGSKVYVEGRLKTRKWQDQNGQDRYTTEIQGDVLQMLDSRQDSQPQQAQAPQNNAYANAKSGKPVQQQVGNFEEDNIPF
341490..341894                     hypothetical protein; -                                                              N/A                 MRKIIQICESTITSSSFGDAWNLSALCDDGSLWCFNGKNWGRLPDIPQDNVLNVAEPLRPIFNASETKDLKWVYRVEQPSAYRGYEVLKVAARNVSDQKYKFGCYYKTREEAVKAIELITGMDFETYSKIKYRF
341940..342203                     PHAGE_Pseudo_PS_1_NC_029066: hypothetical protein; -; phage(gi985757660)             2.83e-11            MGDMGEAFRDYSKFQKEKRRNNLIYNTDLLIKSGVNFTSKNGGVHLIIEVNNMILDFYPSTGLWWDRNNKGKKYRGVKNLLRYIKTS
342266..342520                     hypothetical protein; -                                                              N/A                 MSINTYLLHLLQSFDMVATIIATISLAATLTLLLIAYVSAVVDKGEKFSLSEGNKQVVKLLATIGVIFMLIAWFIPPFQTTCGG
342544..342777                     hypothetical protein; -                                                              N/A                 MIEVLTTVNTLSIIALGSMPLVCGFLLVAMGDYHTGDKEKITLKKIMVLCVLIFVIALLAVVFIPSKETLMFMYGGK
342780..343172                     PHAGE_Mannhe_vB_MhM_587AP1_NC_028898: hypothetical protein; -; phage(gi971753890)     1.52e-12            MELALLVYLVGFIEKLNTFLKGVSITALVLLTLCFFGAVAAMIEEIDGGSPLYRKLKTALKTSIITVIVSGVLMLLTPTKETFTMMIGAYAGQKVIEHPKTSEIFDKSLKAIETQLDVLIAPPKKEEKKE
343169..343480                     PHAGE_Brucel_Pr_NC_019447: hypothetical protein; -; phage(gi418487882)               1.67e-12            MIKEVLDERETTHGDFHAGAMDFKELMNVINGGKSNMDSSQYYALTMIATKIVRIVNGNPHEVDHWRDIVGYATLGGRLNIEDEPLTPQPAVDILPVVNYPQN
343543..344103                     PHAGE_Mannhe_vB_MhM_3927AP2_NC_028766: hypothetical protein; -; phage(gi971741512)     5.00e-20            MKPQKRYFKCLIDIEPIKSLNEQWFNDRKKRNNELKAIFDTIPFYECWHGDENSIYGIVCDKNNPELEKIKDDNSYKIEKITNERVKITGNGRTKQGKELNAKVKEIRCILQKYPSFNNFILNELNLHCWVLGGRVGYRTVCGVVDNHFLVSIPVKTEGFGGDRFPNIPDFLTEIKHSEFLAIQGE
344152..344451                     hypothetical protein; -                                                              N/A                 MYKYRWLKEESGKPLDVPSLKNEDGDIFEFDTPTDNQWIALLISEDKEEQWSLYNTDKFIVLHVWRDGDLSTRERFKIYDIGVCELQADLLDDDEDPNY
344462..344845                     hypothetical protein; -                                                              N/A                 MEFTGKKKFKVSTKSFESIEIYAVFEIDFDFPEVKKRIAEMSAFWADSPDASNPLREHLEYVLSVATSKIYHEQDRNWKLSDVESMDNYLWNYGDGFAYGEYVGIKLIDFHADEICSDIFEVKEMEE
344848..345486                     PHAGE_Vibrio_12A4_NC_021068: recombination-associated protein RdgC; -; phage(gi481019112)     2.15e-46            MFWFKNAIIYRLTKQLDWSTEKLQEKLQQCAYLPCDKSDMSKFGWTNPIHGSELLYHAAENKILLVAQKEEKILPAHVVNNALNKRVTELEKKEERKLKKVEKLSLKDDIIATLIQQAFSKYKQTALFIDVEKGLIYIDASSDKQSEDVLALLRKTLGSLPVVPLAFAKEPSLVMTTWLNDEPTWLVLLEEAEFTGTTESGLIKCKNQDLNSE
complement(345651..345726)         tRNA                                                                                 N/A                 GCTGATATAGCTCAGTTGGTAGAGCGCACCCTTGGTAAGGGTGAGGTCGGCGGTTCAAATCCGCCTATCAGCACCA
complement(345730..345804)         tRNA                                                                                 N/A                 GCGGGCATCGTATAATGGCTATTACCTCAGCCTTCCAAGCTGATGATGCGGGTTCGATTCCCGCTGCCCGCTCCA
complement(345851..345935)         tRNA                                                                                 N/A                 GGAGGGATTCCCGAGCGGCCAAAGGGAGCAGACTGTAAATCTGCCGGCTCAGCCTTCGAAGGTTCGAATCCTTCTCCCTCCACCA
complement(345965..346040)         tRNA                                                                                 N/A                 GCCGACTTAGCTCAGTAGGTAGAGCAACTGACTTGTAATCAGTAGGTCACCAGTTCGATTCCGGTAGTCGGCACCA
346260..347210                     Pantothenate kinase (EC 2.7.1.33); -                                                 N/A                 MDLTNSTFLSNQLTPFLSFSREQWAELRKSVPLTLTEQDLKPLLGINEELSLDEVRTIYLPLVRLINYYIEERIQRQQVMNRFLGVNPDKVPYIISIAGSVAVGKSTSARILQSLLSQWPERRKVDLITTDGFLYPLTKLQQDNLLHKKGFPVSYDTARLVRFLADIKSGKPKVSAPVYSHLIYDIVPDQFDVVDQPDILILEGLNVLQTSDRSSQTFVSDFVDFSIYVDADEDLLKAWYISRFLKFRQSAFSDPNSYFKHYATLSEPEAISTAGRIWDEINGLNLRENILPTRERANLILTKGTDYAVELVKLRK
complement(347291..348622)         PROPHAGE_Escher_Sakai: ATP-dependent protease ATP-binding subunit HslU; -; phage(gi15834112)     0.0                 MSEMTPREIVSELDQHIIGQADAKRAVAIALRNRWRRMQLQEPLRHEVTPKNILMIGPTGVGKTEIARRLAKLANAPFIKVEATKFTEVGYVGKEVDSIIRDLTDSAMKLVRQTEIEKNRFRAEEAAEDRILDALLPPAKNQWGQVEASDNNNATRQVFRKKLREGQLDDKEIDIDVSAPSMGVEIMAPPGMEEMTNQLQSMFQNLSSGQTKKRKMKIKDALKTLIDDEAAKLINPEDLKQKAIDAVEQNGIVFIDEIDKICKKGEYSGADVSREGVQRDLLPLVEGTTVSTKHGMVKTDHILFIASGAFQVARPSDLISELQGRLPIRVELSALSAVDFERILTEPNASLTEQYKALMATEGVNIEFTGESIKKIAEAAFRVNEKTENIGARRLHTVMERLMDKISFNTSDMQGQVVRIDEAYVMDALGDVVENEDLSRFIL

#### region 2 ####
519562..520290                     PHAGE_Prochl_P_TIM68_NC_028955: hypothetical protein; -; phage(gi971760361)          4.76e-14            MQGKIALVTGATRGIGRAIAEELSAKGAFVIGTATSEKGAESISAYLGEKGKGLVLNVSDLASIETTLEKIKADFGEIDILVNNAGITRDNLLMRMKDEEWFDIMQTNLTSVYHLSKAMLRSMMKKRFGRIITIGSVVGSMGNPGQTNYCAAKAGLIGFSKALAKEVASRGITVNVVAPGFIATDMTDVLTEEQKAGILSQVPAGRLGDPKDIAKAVAFLASDDAGYITGTTLHVNGGMYTN
520551..520781                     PHAGE_Ralsto_RSL1_NC_010811: Acyl carrier protein; -; phage(gi189426860)             1.04e-16            MSIEERVKKIIVEQLGVKEDEVKPEASFVEDLGADSLDTVELVMALEEEFDIGIPDEEAEKITTVQSAIDYVQNNQ
521010..522341                     Anaerobic C4-dicarboxylate transporter DcuB; -                                       N/A                 MLYLEFLFLLVALYLGSRFGGIGLGVVSGIGLLIEVFIFRMPPTSPPIEVMLIILAVVTCASILEAAGGLKFMLQIAERVLRSNPKRVTILGPLVTYTMTFMLGTGHAVYSIMPIIGDVALKNKIRPERPMAAASVASQLAITSSPISAAVVYYLAQIVALPGFEHVTLLSIISVTVPATLIGTIALSLYSLRRGKELEADPEYQRRLEDPVWRDRILNTTSTSLNETLPPAARHAVYLFLLALITIVIIAMFPEIRTIGEAKKPISMSLIIQMMMLGFGGIILLVTKTNVQTVPNGVVFKSGMVAAIAIFGIAWMSDTYFQYAMPSFKAGITEMVQTYPWTFAFALFAVSVVINSQAATARMLLPVGIAMGLPAPLLVGLMPATYGYFFIPNYPSDIATVNFDVTGTTKIGKYYFNHSFMVPGLIGVVTACCVGYTLAQILI
complement(522822..523325)         PHAGE_Haemop_SuMu_NC_019455: transcription regulator; -; phage(gi418489036)          1.08e-17            MKHKFKNEFDIGTRIKERREHQNLSRNVVCELLGGISLTTLTLWEKNEREPQASVLIKLADILETTPVYLLTGENETVGSLNVKPQSLNVEEAFQALKNALIAEQKLEKQTEQGMVLNKQEKELVNWFKQCNEDRKVMILSSAKGLAEQTQKEQKESLEPLENCEVA
523499..523762                     PHAGE_Haemop_SuMu_NC_019455: Mu-like prophage FluMu DNA-binding protein Ner; -; phage(gi418489037)     1.83e-47            MSTYNEIKKTAEDWHRADIIAALHKAGWSLRQLSLQHGYSQASTLKNALDRPWLKGEQIIAKAIGVPAEVIWAARFAHRNNKKFANR
523778..525793                     PHAGE_Entero_SfMu_NC_027382: transposase; -; phage(gi849255233)                      1.51e-115           MSGNNLKTHYSAKELLSFSLSVLPNSVQGIIYQAKKNNWTCRKRLAKGGGVEYEFSSLPQPVQAEILLKKQSDNKTEDKIQSQMSESAWNVLASATFEQEKRAERRFQAVVKVARLVENKIPLMKAFEQVVALYATDSNDETISKGSLKRWWYKVKTHPQGIWLPLLLDRTERDNSCRWADISDKAWAFFCADYLRKSKPKFSVCYYRLTLAAEENGWTIPSLSSLKRKFYNEFTEAEIALARGGEHELRELTAPQIRTVMDLEAYEIVNGDGYQHNVFVDWYEDGRPPIRPKTWFWQDVRTRRILSYCVDDSENGDQIRQATLRMIKQYGIPKTILMDNTRAASDKQTTQQRKRGKRQATGIKIDGMFDRLGIKVIRTLVFKGRGNGRAKPIERAFKRDSLPAYVDGDTRLEAFFTGWSVTEKTEDYQFKKGVNKALFLEVLEQGVRLWNDKAGRETELGQGIFSADQLWARDYAQTRQTFATEEQLRQLMMLGESTKVDKHGRFTLKAGYVLNNQKNVYEAQALIGGNVGNVIVRYDPDDLHGTVHIYDQNGVYLCDGECVEKVAFNSEEGARVQKRLINEQRRITKKMVDNHEKLSEHEMAQYRKQFEQSAADFVEPAEKQAFSWTQFVDGNTVKTIKLDHELETETEEQNTLSFEQDLFNGLKQVQK
525820..526737                     PHAGE_Vibrio_12B12_NC_021070: DNA transposition protein; -; phage(gi481019192)       9.14e-82            MTLAQQIQQILDSKTFMQRDIAQQSGISAGALSAYLKGTYAGNIDNIESALNNWLASQDKKQKVFVEAPHFIDIPTAKRVFGALDMAKLLPTMVTIYGASGVGKTKASQEYKKLNKNVWMITASPARATLSTILYELALELGINDAPRRKDRLSRMITKKLSGTQGLVIIDESDHLPYDALEEIRIIQEEADVGFALIGNDKVYTRIQGGVNQAHEYARLWSRIGNNCGIKHSTKADVKAVAQAWNLDTEDKELMNTLCDIGTKAGGLRALTQYLRLAAIAAKGKETVISLDLILQAKAHMQGVN
526737..526940                     FIG00696916: hypothetical protein; -                                                 N/A                 MKKYLLTLSLILTACTDVETCNLQCQKEHANAEWKQEHGEFQPNLTPEQERYIVEWLAEHYPNGNKP
526961..527212                     hypothetical protein; -                                                              N/A                 MKITITRNHPEVFQESARLVAEKFIKAQCVEALTLALIEGVEHFVLEGEEESKRGHSIKVVLKGSHEVIKSEVNTNEKNHCNH
527416..527934                     PHAGE_Entero_SfMu_NC_027382: host nuclease inhibitor protein; -; phage(gi849255240)     2.73e-73            MAKKATRIKTTAQVYVPQSREDVASDIKTIGDLNREITRLETEMNDKIAEITESYKGQFSPIQERIKNLSTGVQFWAEANRDQITNGGKTKTANLITGEVSWRVRNPSVKITGVDSVLQNLKIHGLTKFIRVKEEINKEAILNEKHEVAGIAGIKVVSGVEDFVITPFEQEI
528012..528203                     PHAGE_Haemop_SuMu_NC_019455: hypothetical protein; -; phage(gi418489044)             3.68e-07            MTKHIELDFKTLSKLASEAERGGDYKHAVNLWQKAASLARKKINFEWCTNRKLFCQKMALRLF
528290..528436                     hypothetical protein; -                                                              N/A                 MQDFVQDGDIETAEELYKRSLNHAKKFGYRFKAENIEKTMGAIFDPNC
528445..529146                     PHAGE_Pseudo_JBD18_NC_027986: hypothetical protein; -; phage(gi100005)               1.45e-26            MKKDNEKLLKKIKKLLALSKSSNPHEAAKALEMAQKLMTEHNVNSLDVEISESDSKQKFSRKTGEYVHALASLIERAFGVKAYFSNRSDTFGSNKMHAVFFGQEERPIVASYCFDVLFRKLQQARKEFIATQSKRLKRSTLISRADNYCFGWVQGVYVTIKDFALTQEEVGKIQQYSDELHKKMNLSKAKVRKVGDTRERNGDDSGLKGYMDGKKVKMNHGVNGQETLKISNQ
529214..529684                     PHAGE_Burkho_phiE255_NC_009237: gp33; -; phage(gi134288794)                          4.56e-16            MRYTKAKYIQLIHIAKHKLSIDESTYRSLLMNLTGKSTCKQMKVAELEKVLSSLETKGFQNNAAGFHKKTHTSNYHSPSSGKAVVKHDIALKIRAVWIEMSKQGFLRDGSEEALNQFVRNVINPILKPEKLMVLGVAALDYRQGTIVLERLKKWRE
529717..530262                     PHAGE_Mannhe_vB_MhM_3927AP2_NC_028766: hypothetical protein; -; phage(gi971741514)     6.00e-51            MKLGRCPVCHSDINLDQLLEDDAGRELLTILTQLKYGIARPLVSYIALFRPAKSALNNARAVKLINDVLSLFPQSHLLAHALSETVNAVQNKRREYKNTAPLVNHNYLKQVYETNKPHFSGVGGCKAEEQQQKKTISEEQDKKIEDAILYIDRIYRLGQPVENLEGYDIWKAWKDNKIGAK
530262..530636                     PHAGE_Burkho_phiE255_NC_009237: gp32, DNA-binding protein RdgB; -; phage(gi134288805)     1.51e-32            MSTNADIFDEKAPEILADLAKHIETQLLTKVKSNEFNSELAKQIGIEVASHIAQSWGGEVIYIPRNLVLLLSERDRRIFNEFNGSNHRELARKYNVSMQWIYQIVKKVTKEEIATRQFDMFVEE
530710..531129                     hypothetical protein; -                                                              N/A                 MKKWLVITLMMLGITACGEPEDPNAPTQAEKDTLTLAFINKIKKDSSGAVECKTKQVNNRYYVGCALISLDGRGNTYIFIYNKDKDPVKRFYALNGTAMTIYDNHFKNESLLGSYKDTFGLPMEKDIDLSLIHQSFEEK
531216..531764                     PHAGE_Haemop_SuMu_NC_019455: putative N-acetylmuramoyl-L-alanine amidase; -; phage(gi418489052)     1.72e-89            MAINHIVIHCSATTNGKTLRTNTKNAAERIDEWHQKRGFKRNPTYIKRFNPHLKHVGYHFIIDTDGTVETGREIGEIGAHVKGHNQNSIGICLAGGITGMGKNHGEYTREQWHALHKLLRNLESRFPSARICGHRDLSPDLNGDGTITPNEWLKDCPCFDVWSWLDSEQVINYEHLFNGNEL
531761..531913                     hypothetical protein; -                                                              N/A                 MSKLKKYQKYWVARVWTKKSRKKMSNNAKLNRQLNHGCTAATYFYVSWGY
531913..532221                     hypothetical protein; -                                                              N/A                 MMKREIRGITFFSLVWEVMIFGGFICANEFAIKNLIQAYEWFFYFMTVLALLVFFLGIPEAKYQYTKAKFNFEIVTNTLLGILRLFCLRFNFDFFRIWINST
532245..532475                     PHAGE_Haemop_SuMu_NC_019455: hypothetical protein; -; phage(gi418489053)             3.61e-27            MKKLNELITNTDGRLSTTGTIQFGGALLMAIILAICVYLDRSYVPELFMTFAIFCGGGVATKGFANAMERRQGGRE
532472..532729                     PHAGE_Haemop_SuMu_NC_019455: hypothetical protein; -; phage(gi418489054)             7.90e-05            MNLQVIVVCTTFFILLCGYVVFRLKQAQRRVEKLIEENAQLQTEKAVAQTQVKHHQVRQKNEENIVSSSRERIIDSLHNQNDLRD
532853..533182                     PHAGE_Vibrio_12B12_NC_021070: hypothetical protein; -; phage(gi481019173)            1.98e-08            MNEILEFLRANFVIISTVIGLVGGAFWLKMDSKYAKKSDVRELSEAVEHYDRRLNQLETKVNNLPTAQDVAKLEILMTEIKGETKSTNTQMKAISHQVGLLLEAKVLKE
533186..533476                     PHAGE_Vibrio_12B12_NC_021070: hypothetical protein; -; phage(gi481019172)            4.40e-36            MKKILTEDQRLVILRSLSDAGYDANESILDDCLALYGHNISRDLVRNHLNWLEEQGLVQIERLSDGFMAAKITQRGLDVANGEAVVDGVKRPRPRV
533499..534065                     PHAGE_Vibrio_12B12_NC_021070: hypothetical protein; -; phage(gi481019171)            1.11e-49            MADKQTRGRASKVDLLPPNIKTQLAMMLRDKQYSQAQILEEINDLIRDCGLDESHLLSRTGLNRYANRMEQMASKIRNAREVAEIWTRQFGETPQSDIGKLLMEIVKNLAFETSIGMSEQGTDAKSLALLASAVQRLEQAESLSHKREQAIRKEMAQLAAETAEKAVVQAGLSADTVRTIKEQILGIA
534065..535618                     PHAGE_Burkho_phiE255_NC_009237: gp2; -; phage(gi134288795)                           1.92e-169           MALLNNRPLNELAPECQSFLDCIHVFNPMELLLGYQKRWIADDSQLKIAEKTRRCGLTWAEAADNALIASTRKSDGGSDVFYIGSNKEMAREYIDAVAMWAKAFNYAASEIQEEVFEDEDKDILTYVIYFASGFKVKALSSNPKNLRGMQGVVVIDEAAFHEYLAEVLKAALALTMWGAKVRVISTHNGADNLFNELIIDSRAGRKRYSVHTITIEDACNDGLYQRICQVTKQVWSAEKEKEWIDNLLNDTASEEDALEEYFCVPKNGSGTWLSRALIERQMSEVTPIIRLEANADFGLTPEYKRYKEINDWCEKELAPALATLEPNLLHFLGEDFARSGDRTSFVVLAQQQNLVKSVRLIVELGNMPYKQQEQIVLYILQRLPLFSGAAFDARGNGGYLAESAKDSYGMLIDCVQLSEKWYRENTAQFKAALEDGELQDIPKDADILADLRSFQIVKGVPRIPEKRTKSTDGKTKRHGDTAIALLLAHYASRQLVKLPVKAYSRKPRTSLKMTQGY
535620..537050                     PHAGE_Burkho_phiE255_NC_009237: gp3; -; phage(gi134288841)                           6.39e-143           MAKKFDLVKEIAVRSHAIDYFSMGQYLPNPDPVLKKMGRDISAYREVLSDSHVAGCVRRRKAAIKGLEWRITPTGNDKTDEILTELFEHLPLPQIITEMLDAALFGYQVLEVMWENQNGLWLPAEVIGKPQEWFVFDEQNQLMLRDKENRNGKLVPEKKFLLTTQEANYTNPYGRPDLALCFWAATFKRGGFKFWLEFTEKYGSPWLVGKHPRQAQTHEIEDLLDSLEQMIGTAVAAIPDDSSISMLESASKGASSQVFNDFLKYCKSEIAIALLGQNQTTEQESNRASATAGLEVTKEIRNEDITLVESGFNQLLSWICELNFNVETLPKFELYEQESIDKVQVERDQILSQMGVKFTAQYLHRTYGFEEGDIELTDNNTQKTAEFNEPTSPTTPNIADGVVEQLEVEGEPYVEEWMQTIKDRLSQAESLENFRNQLDSLIPELNFAEYGELMAWASTTAFLAGRQSVAEEKINE
537043..538314                     PHAGE_Pseudo_vB_PaeS_PM105_NC_028667: putative head morphogenesis protein; -; phage(gi966198712)     1.38e-48            MSKFTFQEQSRYFEKKLNLKTNSYLDVLGEEHDYFFVVAGANRNEVINAFREAVDQAIHHGETLESFRQRFDEIVEKTGWDYNGGRNWRTRIIYDTNVYGAYNRGRLQQHLDLADVMPYWEYQHNDNSHPRPEHVALDGTIRPATDPFWKYYYPIKAYGCHCTVIAHDEHDLKAMGKQVSPPVEIEYEDKLVGVRSGSPRLVTLPKGYDVGFAPYNFDNLTSNRNVEIDSILFQKLTTAEPRFASLLIQDVMKNTATVALLNHSMKEMVETVSNEKIARGKMKYVGVIQDEVIDKLTAMDKAPQTAVIAVRDEDILHALRESKQAKGINLPVEFWQQLPEKLRHPKAILLDEQHKQPTLLFVYETEQGKVAVKMDYEIKLKDVLTNKKLPHKLNMIRTASAIKSDVEWRDFKKSYALLWGELD
538443..538907                     PHAGE_Rhizob_RR1_B_NC_021557: virion morphogenesis protein; -; phage(gi514231162)     1.53e-23            MLKININDQQVGIKLQQIAIQLQHPRKLYGVLGETLKKTHKERFKQEVDPDGKKWRALSPVTLALKAKRGKSPKILRQEGYLSDKTAYNYDDQGLEFGSAAKYARLHQFGGQAGRGRKVTIPQRKWLGISKNDEPLLLAKATSLLQRQISKIVG
539158..540261                     PHAGE_Burkho_phiE255_NC_009237: gp6; -; phage(gi134288810)                           6.88e-101           MELIEIFKAGKRVDANGQIVEITTGDLQQAVEAYDPAFHESPVVIGHPKDNHPAYAWVKSLQLEGDILKAELSQVDPEFAEMVEKGRYKKVSASFYLANSQANPKQGSLYLRHVGFLGAVPPAVKGLRNPEFAEGEEGVVDFSDWTEATLWRRLRDWFIGKHGQEEADKVLPDYLVGSVQEEAVRNSLQPQKAESPIFNEPTQQQGEPEMSAEEKAELERLKAENQQLKDEKAQAEAQKAEAQLNQTKAENADFAESLVNAGKLAPVAKEKAIELLNCAAVQSAGGVVEFGEGENILTAIKAFLDAQPQIIQFGEVATKDNATTAEDNTVEYAEGTSADAIDMDKRVRAYMKEHNVSYVTAFNAIHS
540280..541206                     PHAGE_Burkho_phiE255_NC_009237: gp8; -; phage(gi134288798)                           2.45e-95            MSDLSKHRVVDPVLTGLAQGYYNGNMISEVLFPIAETQKEGGKIPTFGRLAFRLQTTKRELRAKSNRLTPEDIGSLTVVLEENDIEYPIDIREVNEAEGVYPLRQYATGVTQDVIALNREKACADLALNEDNYDASNKITLSGTSQFTDKNSDPISVIKAGIRAIKRATGRKPNVCAISGDVWEVLSEHPKVLEKIKYVATAVLTPEDFAKLVKIDKVIIGEAVYEQSSELKDIWSKAIVLAYVAAASKEKKQNIYEPSYGYTVRRKNGLYVDTYTEVGGKVEIVRTTDINKPYIVGKAAGYLIKGCI
541272..541589                     hypothetical protein; -                                                              N/A                 MNKKMLYAVIGTMAILHNGKRYEKGDKIELTAEEAENLSLYIQLDQSELEKQKEERRLAEEKAEQERLAAEKAQKEAEEKAEKERLAAEKAQKKAEEKTKEKADK
541589..542023                     PHAGE_Burkho_phiE255_NC_009237: gp10, conserved hypothetical protein; -; phage(gi134288797)     6.30e-27            MYIAAKDLTEVLSERSLIELSNDHSRATEYNPLVLDKACQYATETVDGYLRSRYLLPLKTVPTIVRNICLQLARFWLYSRRPEGKGFPENVKETYAQALKDLERIQNGKLHIGLAELNENGTNALPYVPKFKTRANKKMDLSGY
542035..542532                     PHAGE_Burkho_phiE255_NC_009237: gp11; -; phage(gi134288825)                          2.79e-28            MSATQPILNSIQTHLLSQIDRFAIELFPDNPSEYFLRDESGAILIQYAGSKFERVNSTDIIQQRRTVTIALTVIARSQHNDDGALAILDQVRLAIVGFRPENCLACALISEEFAGEAGGLWQYQLLVQTETWQVEQTKIVDLPKLATVYSRKPSDPLNPILKSKS
542542..543927                     PHAGE_Burkho_phiE255_NC_009237: gp13, phage tail sheath protein; -; phage(gi134288804)     2.39e-119           MAFHHGTETKRVTGGSVAVETVDGAIIGIIGTAPIGPLNELTLCQTKKDFAKFGTILNQGFTLPDAFDVLARYAAGQVYVVNVLDVSKHKSEIQDESITLDETTLLAYTQKQGLLSLTLKSNSTPLTLNEDYWVDMQTGEIRLKMSKASLTATYTYADPSKVTEEDIKGGIESSTGKRKGFELLRDGFNLYGADAKILICPEFDKTASCASALGTLAEQLKAVAYVQLPKGTSLSKAIQGRGPQGTINAKDSTERVRHFFPYALGSSNQLESLAVHAAGLRMKVDVEKGYWHSTSNHALLGVIGMELPLTARVDDIQSETNRLNAVGISTIFNSFGTGFRLWGNRSSNYPTVTHIINFETALRTGDLIDESIRMVELQYIDRPIDDALIDSLTETVDTYLRALPSIVGYSLGLDYDYDLVDAFSKGQVPIKYDYTPKLPAERITNTSVMTRKYLVNLVSQK
543938..544456                     PHAGE_Burkho_phiE255_NC_009237: gp14, phage major tail tube protein; -; phage(gi134288801)     2.63e-48            MSVAINQIINANVYMDGNSLLGKAKEFKLPDIEFEQIEHKGLGLVGTIKLPSGIAALEGEVTWDSFYPEVRAKAYNPMKNVQLMARSNLQVFDARGLVAEEPMVTIMNVSFSKTTGGSLKNKEATEHADTFQVHSIKQTVGGKEIFFYDAFANILRVNGQDVLQKYRTNIGQ
544551..544826                     PHAGE_Burkho_phiE255_NC_009237: gp15; -; phage(gi134288838)                          2.11e-08            MSLSNQIQIYRSIQLQFPIKDGEGKDITELKIRRAKVADIKQMSNFKGTDADKEIYMLSLLTGLVPEDFDAMDIADYAKVQAALADMQKGK
544847..544981                     FIG00697479: hypothetical protein; -                                                 N/A                 MVADVAWWFGWNVSEIEQMTLDELSTWLEQANRQIKAGYSKATL
complement(544997..545230)         hypothetical protein; -                                                              N/A                 MKTTASFDFLESLIVLSCLVGFGYTLYSFLTFAASQLDFMQIIFAVFIWVIAWQIIGAVLFFAYRLGSGRLFSKANK
545265..547613                     PHAGE_Burkho_phiE255_NC_009237: gp18; -; phage(gi134288800)                          7.03e-71            MSSNLAISLVIGASVGGAIAGIKNLRNSLKLFKDESQSVGSRMLGLGKNVALGTSSLISLGTAATTSMLAIAQPAIKFESAMADVKKVVNFDSPAQFKEMEQDILRLTRTIPMASEEIAAIVAAGGQAGIARENLLGYAEDAAKMGVAFDMAAGDAGTAMATMANVLGKPISEMAKFGDAINHLSDNANAKAADIVNVIARAGSDTRMLGLTENQAAALGSTFLSMGKAPEVAAQAIKGMSSAFAELKAGKHAKELQMLGLTPKSFAKAMNKDAQGAISDFIARVKKLPKDKQYPILAKMFGKQYADDIMLLAQNTAEYNRQLGLLEERDENGNLKYMGSMQREFENRSATTENNLQLLKNSFNEIGIAIGAKLLPPINLLVNKLKPVIYNILEWMNVNPELVNQFVQIGGGLVATIGGFIALKTVLSLGLMAILPFWSGGKKLFSLFKFLTPVLMKLAYGFGYTLGLIAKGALFLGKLLSGVLVKGLMLVGKTMLFVGRAMLMNPIGLLITGIAVGAFLIYEYWEPISAFFSTLWAEVTVIFDNVCQFVTNIWNDVQGIWSAVWDGVTNWFTGLWESINGLFNGNFTELGNIILAFNPLSLFQSIFSSVLNYFSVELPAEFTNFGKNIIDGLVNGIGNAWNSAKETVSELGTSVKDWFAEKLGIHSPSRVFMGFGENTVQGLAIGINKSLGLAEKASDEMSNAVGISPHSNYQSLQTTFAQQQSEQAQHGGMTIHFNPTINVNGSSNNQVLNDVKEGLNISLREFETMLARVLDQQKRRAY
547613..548545                     PHAGE_Burkho_phiE255_NC_009237: gp19; -; phage(gi134288789)                          3.79e-26            MYLMLGTIALEPIDVTDFSEIQAARFAEHQVLKGKPRLQAMGESLAELNLSVRLHHKIGGVERRYQSLLSAKAKQDALALIWGRGKFKGNFVITDIHSTTLFTDKYGNVLCRELTISLKEYVGELKNNLLGAALNIGKGSLLGSILPPEFFAGMNAAKEALTKGIDLYNQGKRIVDDVQNTIAIMKQFSQDPAAALAYLPSVLGNLDGALGSFGELTGMSELFNGVRSVLPVVSEFSQEVAEIQSGLMAIQSDFQQGSSGSDWSEWFPSANRTMSEVAESFDFLAPRVAEITAWIVLRNDDEVNHDTDRA
548526..548756                     PHAGE_Burkho_phiE255_NC_009237: gp20, phage Tail Protein X; -; phage(gi134288808)     6.09e-18            MTQTVLKHIVKQGERWDNLAYHYYGDALEYSRIIDANPHLSFYEVLPTGATVFIPVLQVKPTNNEDMPPWLRGDNE
548749..549813                     PHAGE_Burkho_phiE255_NC_009237: gp21; -; phage(gi134288840)                          2.03e-84            MSNIAQPDFSLFYEKTNITADIEPHLIELSYTDYLEGQSDELVVQFEDISGKWIRAWFPTQGDKLKGAIGYKGEQLVDIGAFEIDEVEYQYRPSNITLRALSAGVSKNQRTLKPKAYEYTTLAQVIAVVAKRLKLKVVGEIKHIPIARITQYQERDLEFLARLGREYHHSFKVVNDQLVFTAKEKLGESESVFTIEEQDTISISLRDRIRSTAKEVNISGYDANGKKVIKKSKKAKSKREDVAQAAKSSEDSLQIVTRGESQSQIDARGEAALAEQNDDQQSGTIKLWGNPKLVAGNTILLRNLGVFSGKYLIKSSRHTIYRNQGYTTTIDVRLLEFIADDLVTQSMEKHNANA
549800..550408                     PHAGE_Burkho_phiE255_NC_009237: gp22; -; phage(gi134288817)                          5.88e-21            MQTHNFTATYQEGIVSAVDSTKHKVRCKIPALDDLETAWLSYLTPNAGGNQFYCLPDVGELVAIILDARGEGGCVLGAIFNAQDPTPTGDSNIWMKKFSNGTIIKHDRNSGNVEVSAVGEVLIKSPSKVTIDCQETETTGDLMVKGALTYMKGMTGYGGDGATAMINGSLETKGGDIKADNISLKTHKHTEQGDGKDTSIAK
550463..550828                     PHAGE_Burkho_phiE255_NC_009237: gp23; -; phage(gi134288814)                          3.15e-18            MNTHTHLTTHWQLAPNDEVQSVIQGIDDIHLCIANILNTIKGTDILRPEFGSDHFRYIDQPEDLAVPNFVREITFALQRFEKRIDVDEVKVSGNAPHFTFTIFWSLKEDVYREIYSTEVKG
550828..551934                     PHAGE_Burkho_phiE255_NC_009237: gp24, conserved hypothetical protein; -; phage(gi134288837)     4.71e-68            MKADDVKIVSEDVKQILADTIADYEKRTGKTLQPAHIERSIIQSYAYRELLVRKGINEAFLNTFPQFAKGLALDLCGEPMGCYRLQDKPARCILRFSISASHPSILIPKGTRVAVDEKLEFITLNDDVITSLITYVEIEAQANLSGTIGNGWEIGRVKTLKSPLATSLEVTVSNIDIPSGGLVQESDDDYRKRILAAPEAFSTCGSVAAYDYHVRAVSQAIADVNVATPKGGLVRITVLTKEGIPDSRLLNDIKQYVSGEKRRPLCDTVEVKAPTQRDYQITATLKLLEGFREDIVKTKARDALQFYLSDKTKKLGLDVVPSALISALRVEGVYDVTLTSPQKIVVAENEWANCTAISVEVESERSNG
551927..552496                     PHAGE_Burkho_phiE255_NC_009237: gp25, tail fiber; -; phage(gi134288819)              1.74e-52            MARLRYPDIIARDAKYTALAELGQRLPQFKLSPIMTTLVDLLDDRFTEVLAEKWSATGYDGLFLATTQESKKGLIKKSVELHRHKGTPWSVREVIRQLGFGEVEIDEGLKNRDYSANTFVNQIPAEEKWAYYGIQLSKPVTNEQAIEIRKILRNFVPARCLLGVLDYKAAPVLYNNKARYNGQYNHGSV
552527..554983                     PHAGE_Mannhe_vB_MhM_3927AP2_NC_028766: defective tail fiber protein; -; phage(gi971741549)     1.60e-35            MAGLKETEKWENEIYRIEENDPVHGGEDGISNKPIKQLANRTKYLKTEVEKRYIAQDASTTQKGLVQLDSSTDSNDEDKAATPKAVNAVKALVTAVRNALNNYIPNSKKSDADNSTSSDTIATSYAVKKVRDIAENRFSSLANADGYKHVGRCKSVEMLRKVVPSKHGQRILLDAYYEGGTTGGGEFVADLQDLTTADDGGSCFVVLNNTARWKRIFDDRVDVVDFGAKSDEDATIAFENAFKYAGEHKKIITSDASTYFINKPLFLSGVGGIELNGKLYAKMTPENKSKPIITWAENAITLTQSHNNFINFVMWLEPTEDAPAICLAGLKSTNLKIGETGCVQLYATTDKAEQQRKFNGLDTSSLAYNRFDIDVLSTLHITGKADGWVNENVINAQRFRALKAGFRAGILIDGEYRHNHNLIRRGCLEGGQTINIENGSSNTIEDARFERNPKNPDELLTISFSENAFSNRIIASWVSSPEFTNTPYGVHYDMVKVTDKGVDNVVSHIQETYSDEACLFALSQTTSFVSTVNKATFPMKYTTDIEGVNGIKQLISGSFKLLQNYAEVYKQSQFIHVRIGTMFDLSSDASHFRLGVELFDENKAPITTALDSHIKSGQLKVDGNKYKMDGNVSHANFTIISDQVRYVRVLITSGNDTENQVFDYLRFVVRYPKHFIEKSRGYHNIQQPIRKRSLFYRDVDGDIDMAEVGEGVVCYKQDLSEMKINLVRVALVINKIVGNVLIIESLPVSGIKEHTQDSEQGWSLIYPHNDQEHKLAVERVAFLQSEKQTKIHIQGTIPSELRTGESIVLILTKTKKLA
555115..555384                     PHAGE_Haemop_SuMu_NC_019455: enoyl-CoA hydratase/carnithine racemase-like protein; -; phage(gi418489075)     4.26e-35            MRCKEIDVSDSLKWDLIELTDVTEAQVKHYFNCTKGLKYDWWGALGIVLGIKQKRSKFFCSEWCFNVIKGGYDGWRFSPNTLSVIFKKG
555387..555575                     hypothetical protein; -                                                              N/A                 MEKGQKVKLRNGNNAEIVFISDFGKLLVVEYINDELPFVHWHWYNADGSLYADCESELDIVD
complement(555641..556681)         PHAGE_Mannhe_vB_MhM_587AP1_NC_028898: transposase; -; phage(gi971753894)             0.0                 MFYSNNPLIKHKTGLLNLAEELGNISQACKVMGMSRDTFYRYQQAVEQGGVDALLNQNRRVPNLKNRVDEAIEQAVVKFALDNPAFGQVRVSNELRKQGIFVSAGGVRSIWLRHHLANFKQRLIALEKLVVEQGIILSETQVQALERKKEDEIACGEIETAHPGYLGSQDTFYVGNLKGVGRIYQQTFIDTYSKVAFAKLYTMKTAISAADMLNDKVLPYFESQGLPMLRILTDRGSEYCGKVENHDYELYLAINDIEHSKTKVKHPQTNGICERFHKTILQEFYQVAFRKKIYTDLTALQADLDEWLMYYNHHRTHQGKMCCGRTPMATLLDGKRIWVEKNLSSN

#### region 3 ####
complement(1242024..1243433)       PHAGE_Pseudo_Pf3_NC_001418: phage assembly protein; -; phage(gi9626321)              1.03e-18            MSAYHNYIIKTIVSLGIGVYCTISSLSYAKTYNLEQGGTQLIKTNEKIDTIFVSSPNVADYEILDDNSFIIYAKGEGRAEITALGENGEVLTSDKVNVNALINNVNYISDTNHQIKARFPNTNLSVKKVGQAYIVEGKARSQEESEEVYQIVGEAIGANKKTIEKSLKHEHGEEHIPFLDKNQYDGVLNHANLTEATQVNVKLSVVEVNKKLSEEIGINWSRIAGENQGTLLGGSWNKSGGFNGIQGILKLDARGISGFINALDNQSNGQVLAEPNISMLSGETADILVGGELPFAQKDKDGNATITYKEFGIKLVVGAKVQKSNRIRLVLSQSVSTLAGNYTYEGVGAIPFFNTRRSKSIFEVADGESFIIGGLFDSQDIEGLNKVPLLGDVPILGAFFRSASTKKEHRELVIVATVNVVKPVDQRDIVYPTFEQTGTMERFFNLTPFKNVYHKTLTSNFLKNGGFIQ
complement(1243433..1244224)       Flp pilus assembly protein RcpC/CpaB; -                                              N/A                 MNYRTLFIISFLTLAIGIGGILFLPTDGDNVQNVDGSGQINTDTKPKKQIVIVELKKDISKGTLLQSDDYVFSEISVAEDNPLVTNDLKDVILTAPSKSLQGYLVSENVKSGSLLSPDFIIAPNDSRFLLSNLDSRQEVAFRVYLRPDERYLLDSVKVGDSISVYNQKIATGEDNNHERRELVRLSEKLLVLQVKEFLEDDQNKGTYSEYRTKDYVGFVSVKANVEQVKNFYSLDKESKLIVLPADEKSTNHRGLFIRKLRGQ
complement(1244287..1244706)       Type IV prepilin peptidase TadV/CpaA; -                                              N/A                 MLILFNILVVLLLIRLSWTDLTKRVISNNTVLWLLAVIIPFSFIHHSQIFFLPALLFLFFGFLLFTLGVIGAGDIKLIAVLMLSIPTEQLISFFFLTSCSGLLLIIIGWLFFKESIKKRGLPYGIAISLGFLMNWSLFS
complement(1244811..1245041)       Flp pilus assembly protein, pilin Flp; -                                             N/A                 MFSKLTTQAYIAVTESIRNFKKDERGVTAIEYGLIAVAIALFIVALFYNNGGFMTALRAKFTDLATTITNANSIGN
1246015..1246031                   attL                                                                                 N/A                 CGAGGGATTTTAAATCC
complement(1246198..1247220)       PHAGE_Pasteu_F108_NC_008193: integrase; -; phage(gi109302897)                        0.0                 MGVRKDSTKGGKWLAEFYHDGKRVRKWFATKGEATRFFNQEQAKNATQSENVRVVLSNDLAPLSHYAHEWYELYGQTLNDGQARLNKLLNLCSHLGDPPANKFTTQDFAEYRKKRLAGKFSADPKRPPKQSTVNREHAYLRAVFNELKSLGKWSGDNPLSEISLFKENETELAFLFGDEIRRLIDECDNSRNKDLGLITRICLATGARWSEAEQLKQAQVIPYKITYINTKSGKNRTIPISPELYNMLPQRRGRLFGDAYESFENAVDRAGIDLPKGQLTHVLRHTFASHFMMNGGNILVLKEILGHSTIEMTMKYAHFAPSHLESAVSLNPLTNPSKKR
complement(1247223..1247675)       PHAGE_Pasteu_F108_NC_008193: hypothetical protein; -; phage(gi109302898)             5.80e-100           MKPALILALLPFSVVAKEYMPLLISSGSMNNKPAISLYFGDNSERDYFEFTMHCNLFDSPDAPDFTIYDDGAPAMKLTHYKNGTYFPNSSKLGTHTDLKLSVNKEKKQVIFNISGTVLDVERQKLIEISPHDVALSRSQWGDVKKHCSVK
complement(1247675..1248250)       PHAGE_Pasteu_F108_NC_008193: CI; -; phage(gi109302899)                               2.52e-115           MSNFSGGKEVIERIKKAYGFTKQIDLAKHLSIPQSTFATWGSRGIFPAELVIRCVIETGARLEYVARGIEPIFDDSMNMKYFQSFNLESGKLFINENKPFLLPLLPNLDSRESYDHLFCVSENNRTFFINPNYDTLTDGEYFVLVENSHLIRYLTVLPGGKVRVDGGKFSFECDLVDIEIKGKVILKMEKC
1248375..1248587                   PHAGE_Pasteu_F108_NC_008193: Cox; -; phage(gi109302900)                              1.70e-29            MTTQNAICINIQLDTPFVTKDEYKKRTGLPMGTINDQLKAGKLPILPRKSPKEKVLINLIALAQQAANQQ
complement(1248659..1248901)       hypothetical protein; -                                                              N/A                 MFDSKVETPESQKEHLRVLSLKVAFLETLNRSLIRSLARTDPRFVDLLELELLEKVNVIAETDPQIAQAIESYLVDLLKN
1248980..1249162                   PHAGE_Pasteu_F108_NC_008193: hypothetical protein; -; phage(gi109302903)             1.18e-36            MQFVMSIKIQNEDDSIQSSLKPKLDKQKTRIAQIKKTALYSKTGKQSRLEGATIWGISYE
1249155..1249490                   PHAGE_Haemop_HP1_NC_001697: hypothetical protein; -; phage(gi9628609)                5.70e-07            MNEEIIKARDQALAQARKQLNVSNYRVERFFDRMPQDEKEIIFALAQVDQMDQVNPGKQPKYLRDFTREGMRKIAKAYQKIRKISNRLPQCISINEFYLIDEEVNYANRQY
1249471..1249680                   PHAGE_Pasteu_F108_NC_008193: hypothetical protein; -; phage(gi109302905)             6.42e-38            MQTANIKVNVKKANQFMFYFKDSHDAYLTLAKRAPTIAQRVKHAEKARLCRTYYKNASEFARIATSKIH
1249694..1249945                   PHAGE_Pasteu_F108_NC_008193: hypothetical protein; -; phage(gi109302906)             1.82e-54            MFPSIFRKVATPEVITMQKREDRTQKTYPEGKFVLLRKSSAFGWESEVETREGMDAQTIERVYFYKVEIERRDPRNLIIVKVE
1249951..1250226                   PHAGE_Pasteu_F108_NC_008193: hypothetical protein; -; phage(gi109302907)             3.31e-60            MAEQHIIELSNRYQLKATDDFLILYQLKLQDNGTWERVKALATKSPDYLLDTLIRLELQSEDVTTLEDVAKTITAMRAELKEAINIGRTQQ
1250253..1252646                   PHAGE_Pasteu_F108_NC_008193: Rep; -; phage(gi109302908)                              0.0                 MNNFNNTKSVGASNRAPACAFVWNYEENARAVDERRHNRFLEQKAHYDLVNKEKVITPPDSARTDLQLELFNTTPEGYELVERLIANLPRQRQREYFRKLYLKTYRSVKDDGSIAYRLGNIQRRTANLFIREVLEERLKKAFNSYHINVSFLLAFSKNLPKWRADLESEIAQSLTKIEQQITISQEIIDRINEDYYTQDDLIAPDRNTSAAQIDANFEQYTKAQIKKAKLPFYLINAEKLKEIARTLATAFEQELMSFINDLAPRAEEIGAQGVKDEFLRLYQKCGQICENIGFPAPSWEMKKSRLTGEKIDIALQKIACEKYWFRTMNRVQKRMTEHVAIACGEVRKQASCYISYGSFNNWKTQIKTNLDYLKSMILTNIDDPEEQIELFGMFLKSSSNPDNRRNEMMCRLRGLEEWAEREEHEALFLTLTAPSSFHATHSSGDLNKKWSGVNPRDTQKYLNKVWAQYRALLAKREIKFYGMRVTEPHHDGTPHWHLLVYVKAEDKAEVIRLFKKKALEQDGNERGALKHRCRIEECDKEKGSATAYIAKYISKNINGFALDGETSDENPNLSLKENAHRVRAWASLWGIRQFQFYGGASISVWRELRRLVTGQAEDEIIEKARAVADVSCFASYIEIQGGAMAMRKDQPIKLSYIETEQNKYGETRQKIEGVENKISFRKVLTRLKKWAITKAQVSRSETQESAVRAPWTCVSNCNRSIVEQKIKNAVAPICLPLHARQIEHLLSGKPLLLNERNKIQVINNEIVITDPIKERVERESAGKSHLDRLREIPIFLN
1252660..1252911                   PHAGE_Pasteu_F108_NC_008193: hypothetical protein; -; phage(gi109302909)             9.26e-55            MEKVEITKEFFDSLMKDKERLNFIECYRVTIIEDKPGENGGFELSHCNGGEDPILCDLVYSESVREGIDRMMEYQKCIEQKEV
1252914..1253186                   PHAGE_Pasteu_F108_NC_008193: hypothetical protein; -; phage(gi109302910)             2.82e-56            MIDENKKVEVSLREFEEMVRDRVRLDFIESRIIESLNKEFYNTDFSNQISFIIHEKINAFREKRIILNRKTIDKLIQEKTNETFKNRCKK
1253200..1253454                   PHAGE_Pasteu_F108_NC_008193: hypothetical protein; -; phage(gi109302911)             2.61e-56            MGNITISLEKWQEMARDRTRLDFIESGIIVGLSPAYFEMDVSDKVSFTMNKKTTDQKQMKITRENIDKLIEDLVYECFEDAEKR
1253427..1253963                   PHAGE_Pasteu_F108_NC_008193: Dam; -; phage(gi109302912)                              9.03e-127           MFRRRRKTIKTYGRPWWLFFFAEHYFDVKFDLDVCAMAHNTKVKKYITPEQNTLKTMWEGRNCWFNPPYSNPLPFVMRAVEMATLHRKTVVMLLNVDNSTKWFNLCVRNAKEIVYITDRRVPFVHNGTGEEVDQNNKGQMLVLFAPDNPLDTLKSSYISMQKMRQIGVKIGVKKNELI
complement(1254006..1254281)       PHAGE_Pasteu_F108_NC_008193: hypothetical protein; -; phage(gi109302913)             1.79e-62            MARTLDIYCKVCNSKATVTRTERIHSEYSKSYCTCKNPACGHKFVLNVEFSHTTKTSLLTKDGLLSLMINQLSDKDKQKIREMLNQEEKGV
complement(1254357..1255388)       PHAGE_Pasteu_F108_NC_008193: portal vertex protein; -; phage(gi109302914)            4.19e-160           MAKNKQKDVKSTSIISINGSDYSYSAAPALDYVGLMHDDIYNCFMPPINRHALAKLPHQNAQHGGILHSRANMVSAGYIGGALLSKIDMRALCLNLIQFGDVALLKIRNAFGQVVRLHVLSSLYMRVCKDGNYKYLMKKSLYDTKSEIYEYNKNDVIFIKLYDPMQQVYGSPDYVGGITSALLNSDATIFRRRYYSNGAHMGFILYSTDPDMTEEMEDEIAERIRDSKGVGNFRSMFVNIAGGHPDGLKVIPIGDTGQKDEFANIKNISAQDVLTSHRFPPGLSGIIPVNTAGLGDPLKIREAYQADEVLPLQEIIAESINSDYEIKSALKVNFKQPEKRDKN
complement(1255393..1257201)       PHAGE_Pasteu_F108_NC_008193: terminase ATPase subunit; -; phage(gi109302915)         0.0                 MTAQLRIRKTKRYDDEVIYSAKFLYLKKWTPNEIAKELGLNSARPIYYWAEKYNWRNLINENGIEELIALRIITLTERENKTDQEIKELEALIDKDIEYKKQRAKKAASAQKSAVTLSESFGDFADSGDGNESKQKKSKKRAKNDISHVTPEMVQPFVDSLFDYQKHCRANKHHSVRNILKSRQIGATYYFAFEALEDAIFNGDNQIFLSASKRQAEIFKTYIIKMAREYFDVELKGSPIILSNGAELHFLATNANTSQGNSGHVYGDEYAWIRDFERFNTVSSAMATHKHWRETYFSTPSSKFHPSYAFWSGDMWKEGDPKRANVVFPSFEELRDGGRVCPDGTWRYVITIEDALKGGAGVLFDIDALKQKYSKYAFAQLFMCVWVDDADSIFNIKKLLKCGVDIAKWKDHNPNDARPFGAREVWGGYDPAHSGDGASFVIVAPPALLKEKYRVLARYQWNGLSYKYQAAQIKQLFEKYNMTYIGIDATGVGYGVYEQVKEFAGRKAVPLVYNPESKTEMVLKVHDLVEHEQIEWDENERDIVPSFLMIKHTSTKSGNTMTFVAERTVKTQHADVFFAIANAINNKSLTDKPRRKSRGWRM
1257407..1258294                   PHAGE_Pasteu_F108_NC_008193: capsid-scaffolding protein; -; phage(gi109302916)       4.08e-160           MGNKTELITDFVRVATSGNTIDGRHIDAQDLKDMAETYDPEKYTAVIWWEHWRWRNFGRVVEVKAEDGEEGKTCLYARIAPSLEMIKLNKDGQGLFTSIEITPNFANTGKAYLSGLAFTDQPASLGTTKLNFSKRIKDENVKVGNCEQLDFSKVTFSEDETRENLLNKFFNLGKKLFSTEEVATAENPAINPDNNNKKEEKEMTEEQFNKLIGAVQGLGAKIDQHFSVPQPTEPAEKPKTEEKPAETGVTAEQFNKLMQQVEDLGNKFNQALTQEVTQVPNGAPVSQEFTLKKGI
1258298..1259305                   PHAGE_Pasteu_F108_NC_008193: capsid protein; -; phage(gi109302917)                   2.59e-100           MDKSKFYSFVKAVAAYYNVPVESVLRGESFSLEAPQAALLGENIQQRSDFLSKINMFFVEDIKGKKLLGATEKGITGRKKDGRYIAKLNHDQFGYDLAETDSGIIVPWQMFDSFARNYEKLEELYAEFVQTQIALDICQIGWHGTSVAENTTKSDLSDVNKGWLTLLKEQKSENFMTEGAQSGKIRIFGAGADYDSLDDLASDLKLGLHQRHRDRNDLVFLVGADLVSKETKIINKKHGLTPSEKAALGSHNLLGSFGGMNAITPPNFPARGACVTTLRNLSVYTQTKSVRRSLRNDEDKKGIINSYYRQEGYVVEDLGLMTAIDHSKVKFEGEN
1259326..1260192                   PHAGE_Pasteu_F108_NC_008193: terminase endonuclease subunit; -; phage(gi109302918)     1.37e-152           MGIREFQARMRALQQIEQAKNDGTLQSEVVAQHSNDYTVLEIALTNDVNAIRAIPTLELRAEHKRNRFLPKWLPFVDEYLEKKAVYQNDYLAYCIVYLFDVGDFDKALELAEIAIEQKQSLPARFNSTLPNFVADQIFNWANKTASAGGSVEPYFTQTFENVATKWQLHEIVKSKWLKMAAALLLRNDNGEVKASGIDDPESLILAIKLCIRAFQLNHKSGVKSMIERCYMRLSALEKEGKFTPNELTPLPALGLETVEINFSEVVKKLRRGQLNEEVKECSTAEINS
1260165..1260617                   PHAGE_Pasteu_F108_NC_008193: hypothetical protein; -; phage(gi109302919)             1.78e-100           MFNGRNQQLENTVILNSGFWEDIHIAEFQKERNIPLQMPVETVKSALITAMQELALDLKDVEQRYKARGINNVREIAQSTVNNENPAQTLYKKAVFARAKADLLPEFFALSAREIHQNRDYVEEQKSLLAEATRAIRTLKGKKRGSVHLL
1260614..1261147                   PHAGE_Pasteu_F108_NC_008193: hypothetical protein; -; phage(gi109302920)             9.14e-111           MKKMLYQQLTEFLLTKLPERYHAHFHAWIENGKLLNQGKRVTDAGIEIAHIQYDAVLFFDEFPFREISAQKIMAEIQIWLNENDYLRDVLDEYETPFELEIINDDVADLTFTISFQEPLTAVEDDAGDLEIDGKKYRLDEIEINIVNSIDLVYPTTKKPQEQSQAQNDDALKETITL
1261144..1261833                   PHAGE_Pasteu_F108_NC_008193: hypothetical protein; -; phage(gi109302921)             2.74e-111           MNPAIKMGVNPDDLRDFLKDLELLKIPPKKKKEILIRTLQEMKKRSVKSASNQRTPTGSGWKPRKNGNAKMLRRIAKLLNSQAQTANKARLHYKQKRTAQIAEEHQRGLDHEFEKRDFKKEPAGTAKDPATMRQAKKLRDLGYTVPNGTTKSGKKRYRRPSAREIVATLSRAKASLLIRYFQEKEGKGKGKGLTKWIIPTEKRPFLDERDKENAEILKEFILKFSGIEK
1261852..1262982                   PHAGE_Pasteu_F108_NC_008193: hypothetical protein; -; phage(gi109302922)             2.77e-132           MFPSVQINTLNLLSGEVKEIERHALFVGVTTQRETKLTSVTPDSDFDKVFGVGADEIKKQVRAAMLNAGQNWIAHVMLVPQDSYDFSAAVKKANEVASFEYAVNTHATGVDKDAINKLQELYIELLTKLGRRTFFIQAIAGVNPDSGDGETWAQYVQKLTTLQQTVVADHVMLVPLLFGNEVGVIAGRLANRTVTVADSPARVLTGALIDLGNAEKPKDKEGTLLDLSHLKTLEKARYSVPMWYPDYDGYYWADGRTLDVEGGDYQVIENVRVVDKVARRVRLLAIQKIADRSFNSTASSTEFHKNYFAKPMRDMSKSATVNGKEFPGECMPPKDDAVTIVWHSKTKVTIYIKVRPYDCPKEITVNIFLDLETLGD
1262987..1263439                   PHAGE_Pasteu_F108_NC_008193: hypothetical protein; -; phage(gi109302923)             3.54e-91            MERISGMSFDFYVLGFPVHAESITLSITDNSAVAQTRGIPDGWVSGDVGAEGEIEFDSKNFQKLTAAAAAAGSYRAIPETDFTFFAQRGGVRDKVEAFGCKMLITDVLNIDPKGGSKSTKKVKYFVTSPDFVRINGVPYLSDDDTRDLIG
1263520..1263729                   PHAGE_Pasteu_F108_NC_008193: Hol; -; phage(gi109302924)                              3.40e-37            MFKNTEHNAFFGSAVAGVFAQLSWGDIGAIFGILFGLLTVLTNWHFKRKEDKRAEETLKLMREKYNEKK
1263716..1264273                   PHAGE_Pasteu_F108_NC_008193: Lys; Phage; phage lysin; -(gi109302925)                 2.25e-75            MKKSRSLILACAIALIIANVKTDKEIRTSTRGLELIANAEGCVRKGYKCPRDVLTVGIGSTQAGGEKIEVGKIYSNEEIAQRFAHDVKIAEMCVKQHFNGAYMNMNQFDAMTSLAFNVGCENIKAYYSPRLGKRVQTTIYKHAQDKNFIAMCERIPDFKRSGGRVLKGLQIRREKEKAHCLKEVE
1264270..1264656                   PHAGE_Pasteu_F108_NC_008193: hypothetical protein; -; phage(gi109302926)             5.12e-26            MNLKDYLIFILLFFCTVFFIGASYYKSEYKATSETLKTQVEKNKEQEKSIKNYEKNLKVLTHKLTNATAQAEQRAKALNEVLTSEDVKNWSAGNVPDDVRRLFNERQSDVGQSHLPPNDGMPRGKRAD
1264790..1265098                   PHAGE_Pasteu_F108_NC_008193: hypothetical protein; -; phage(gi109302927)             1.05e-65            MEKTQAQTLLEKLNAGVKDSVIVNVAGVDFKFNRDNTAYDTMINEIDSGNKVTPIKDYLLAIIDPAQKDEFLQVINVAGLAIQVAGAVNKVLVPKIEVTVKN
1265155..1265277                   PHAGE_Pasteu_F108_NC_008193: hypothetical protein; -; phage(gi109302928)             1.01e-23            MHYLPHEDNTEQNLARALWLNKQFFENLANAVASGIAKCF
1265291..1267411                   PHAGE_Pasteu_F108_NC_008193: hypothetical protein; -; phage(gi109302929)             0.0                 MAVEGLEYVISLVDQVSAPLKGVMKSIDDIGNRGKDAMIKIGAGVGGIVAAGVALQGAIAPAIEMNRAIGEVRSLSVAEESLRKLTDTALEFSSQYGESATDFVRSSYDIQSSIAGLQGDELAEFTKASNLLAKGTKANASTITNYMGTMYGIFEEDAKAIGNANWVQEIAGKTALAVKMFKTSGDGMSAAFTSVGASAKSAKIGIAEQFAVLGTLQATMGGSEAGTKYKAFLAGVGNAQKALNLQFTDSNGNMLDMVSILNKIKGKFGDTLELAESDALKKAFGSDEAVALIKLLLPKVNNLKGSIQDLAKVKGMDDLEKMAQAMTDPWARFSQTLRNIKTAIGTEVLRVIEPIANKIADLGTNFVKWLSTYKNIARWIGYIVGALIGFTGFTAALTLMSGVVAAIGVAFSFLFSPIAAVITLISAIVVVVYKFRAELFGFIKGVVKGFKSVGVSFEPVAKAFGKLWDSLRIGQTIAWAFGLFGGATDSVDTFTSAGEKVGIFVGKSLEIVVSVIELIVTNIAEMADIFANVADFIIEMWDGVIKGWQESDPKQIFDALANGVGNIFSSIFNGIEKMFINTLNWLITQANKVSGVIGIEIPLIPVVEDSKPQSSFLQNAILTTRNATNNISATGNPQKTSGQVFALGSNTQPERTQIAGGSVSSKLTTNQNIDRSVNIHGGVVVKADDPSKFEQWMRDREQLNAG
1267415..1267753                   PHAGE_Pasteu_F108_NC_008193: hypothetical protein; -; phage(gi109302930)             1.56e-74            MTKKLYFDLLIKGEDITLDSGNQPVICDNRVSIAQDIKHALIESGLATLLIAERSRILRRDIILQMILIVEEDRRLVPGTIFIDEEDQGRLRLTAETYEFGKIENLGIVLND
1267746..1268912                   PHAGE_Pasteu_F108_NC_008193: hypothetical protein; -; phage(gi109302931)             0.0                 MTDFKQMLEENGLPTEETQIRQEFERLTDEAGLITNTSRMSPFWRLITAIAVKPVKWLTDHLIVEILPNLFVKTARDKWLQIQAWQVGLDFKDATKAQGVVHFTKESDLTDLTIKAGIVVQTERINDVIFKLIVTENTVIPRGTLIAPVPVIAEHAGTAYNLATGYYRILAENIPGVVKVENLDDWLTKPGADRETNDELRERYRTQFASVGQHHIDSVYRGMIAKVAGLSVDRIYFKHDAPRGPGTANAYLLLDTGVTSQPFIDVVNNYVQTQGNHGHGDDLICYAMPETQHNITCAIYFDPRIEIGEVRKGEIKQDVENMIRCAFRENRNYQVTKTYPFSRFSWSKLGEEIHAKHSEIDSLVWGQQDIKSELTIPRIQSLSVTVAK
1268909..1269505                   PHAGE_Pasteu_F108_NC_008193: hypothetical protein; -; phage(gi109302932)             2.38e-143           MIKIKLPFWMDKGELQKIALLFEKWWAYVLSAVKFPFNILDEETCGEKILNLIAYQRDVERFDGEPIELFRKRVKYAFLNAKDAGSKAGFIRIFERLGIGKIGVGERIDGIDWDIIKIYITDQQVVNNNALLNFIIRKYGRTCRRYDYEIVTFTPTVIHYGEFDHNQQVFYGKLIFKNNRVFTGNHSQTGEVYIAKLN
1269543..1272398                   PHAGE_Pasteu_F108_NC_008193: hypothetical protein; -; phage(gi109302934)             0.0                 MKNYNTILTEHLSKYIASKTILGERVELTEFIFAQLPLEQLNALSKYSTLPDDHFIVHRQAVSKTGLINEDSVAYSVTMGTDVGDFTFNFIGLLTKEGLLAVAVRAAETQKLATKNGLQGNSLTRSILLEFSGAAEATQINVPAQTWQIDFTARLNGIDEDIRNLARDIYGEIRFFNDGFLAVKQSKNIVTIKSGVAYLKGYRVELAHDEIIGINRSDCAIYIDLVSQGDVVSKTVKKISFLTDRKDDYTDKAGNEHYIIKIADVENWNIIDRRIRGELILKTDLGASDGYRYIGKCKSIAELRLIEPKSHGQSILLSSYYLNGNTGGGEFVADFQDSITADDGGVTIVTAKGKRWKRVLKNNKVNVLDFGAKANQDSTVAFEGAFKYAGKNEKIITSDASTYLINKPLFLSGVGGIELPCLIYGTFATTQGAIITWFENSQEITHAHKNYINFVMWQDQSQDSVAIRLIGLKSTSLKIGETGCVQLYATKDKAEQQRKFNGLDTSSLAYNRFDIDVLSTLHITGKADGWVNENTINTQRFRAVKTGLRAGILIDGDYAHNHNLIRRGCLEGAQIIHIDHGYSNTIEDVRFERNPQNRNEVLNIRFSEKTWSNRITASWVSSPGFTNGPYGIYYKLVNVVDNGLDNVVSHNQENYSDEACLFELSQTTPFVSSINKLKTGILNNNTDIHNVRNIKHLINGDFKILKDYAVIYEQENFIHVTKGTMFDLSSDKKLFRISVRLFDKDKTLITDQLDELILSGELENDQRVPTQLTMLGNDDHINFMIKSDKVAYVKILISSGNNSENKTFNYLRFIVRYPKHFIEKSRGFHNIVKPERKNSLMYYSNDDIDMGEIGEGIPCYKHDLSEMKINITRSAITVKNIDQKEIDIDGTLIQFAPKGSCFLIYEDQSKQEKKLAIETANNKKITLKENAPVDLTVGQNVVFLVTKTKSL
1272409..1273173                   PHAGE_Pasteu_F108_NC_008193: hypothetical protein; -; phage(gi109302938)             0.0                 MWKKQKLKLAPQAKRTLEQAQRGNISPFSLSAQGVKIGVHNWSHGIKEKSNMYLSPENAVKALSAKLVDYADPNRPRGQQDVIAVMITSNDIQDFISRLEQVRVLMPEPTFKQALDYAKASKSLQETKMIKTPTIQSPAFAKSADITPGANREMQSILRNAMSAAKATSSGDPQAKLTALLAVKREKEQQNARRVAEMLDTSVLVDAFSASDFLESADAQIKLNIPPASNVFTACVMFIGADLSTIKGMLNDND
1273160..1273732                   PHAGE_Pasteu_F108_NC_008193: hypothetical protein; -; phage(gi109302939)             1.38e-135           MTTIKRNPSVQLALDGKPIHLHDININASVKRDDKDMSGQKSSTKKTDKGVKAKELNVIGVIPYERKEWLTNLFNLAEAENEKGEQVKYRVSCLIAEAINMREVQFTGQVSATEMGGRLAWQVSFTLREVNSIAEKKEQRKPKPTVKTQSEKAPVAEQQKKNDGAKSAEKQQEDDNSISKKIDDILGGLG
1273729..1275330                   PHAGE_Pasteu_F108_NC_008193: hypothetical protein; -; phage(gi109302940)             0.0                 MKIIKTVRINGEELELAQEDLILELNNTGRGFVTVRTDKQCEGKSAVIFVGEYDNFYKWFDGFVEREQLAENGYKKLFVREKVAIFERPLNCSHRHVTLRDLCAWITSATGITVKVPAASYADTPIPLFTHTGSGYQLLNNIGRQYQIKNYMWQQAADGSLFVGSHDDSRWFGRDVHIDESVTLSSGSNDMTIPIAAAIRPGALINGNKIKTVQLKGDDYVLTWESLDKDGKPVQKSPERRQIEKTFPELAGGYHLPRYAKVVGVADPSGAGDISDPFRPKYAVELQLLDEHGEVDQAVPVYPAVPLPVTSTGSQGGDFAFPEVGTVVEVGFAYGRSDKPFVRTMLAQDKTIPNVEPGEQLKQQRPEVYERTDAAGNKTRETDQQIKDKSFKRVIECDQETKTIGTSEKTIDADADEMIGGNKSVGVVGNYEETTASNKGVGVGGTLQERIAGVASRVSDTKNKFTAPLSYMGTDEQNIFKILEELIQIVADIAETASSHTHRGSPPPDQRDQFSQQKQKADTEKSKLSPIIE
1276464..1276853                   PHAGE_Pectob_ZF40_NC_019522: hypothetical protein; -; phage(gi422936670)             3.17e-18            MTNEQLQQLRKALFLDVAEAAEFIGNVSPRAWQRWESGDRAIPKDVENKIIELNKIQENAIGIALENEGYSYSFYDYESFREEFSDSTLKWRLYQSVLARAYQTLGDSEKIVPAPADCNLYAFFEGLEI
1276856..1277782                   PHAGE_Lactob_JCL1032_NC_019456: hypothetical protein; -; phage(gi418489139)          4.07e-18            MAQEKMHLALRELKKVKRMYKTFEELEKHHNENYRNAPFFISLDDYLSIADMKSDEFAYHPPIIAWNYSKLIYRFDVDAEQEIKRTKITDSIPSDIFTRMPAWSIFIETNNLRYEESKVKGFFVSFDFMEELGGNILLFLFYYKNEVLPFLFPLIENGSIIDSFDKTEQIIFQTVKLNDDIKNLLSEAISLLLFICTQNNDITHGKSKKTPTKSNGLIIENDAIFNYAAVAIGNAIRLNRKEVKEKDSKNGSHKTRRPHIRRAHWHGYWTGKRDEPENRKFDLKWLPPFAVGLKDGAEIPAVVHKIKK
complement(1277998..1278084)       tRNA                                                                                 N/A                 GCCCGAGTGGTGAAATCGGTAGACACAAGGGATTTAAAATCCCTCGACTTTCGAGTCGTGGCGGTTCAAGTCCGCCCTCGGGCACCA
1278039..1278055                   attR                                                                                 N/A                 CGAGGGATTTTAAATCC
1278164..1279543                   PHAGE_Mannhe_vB_MhS_535AP2_NC_028853: host specificity protein J; -; phage(gi971749613)     1.82e-33            GVTLDTDHGIAILTANGRLVALSQVLIEDQVEVKDGKVVLSFDALSNKSGKLNLRLRRYTGSTYSDISAYVTVDSRDYKRYSVVFDYQKSEGQTRLSVEIVTYEKDGTVFNIKKPKLELGNIATDWTPAPEDVDSTLSEVNASISSLKNTTAEKEKAFSQEVSTVKAEIVGAKALITSSSQAISSLDGKVQSMYTLKTETVAGGRKAIAGIVLGADGQTAESQVIIFANKFAIADPNSNALKTPFVISTHNGRSQVALAGDLIVDDSITGNKIQANSTITAPNINGGVVNGGSFTGGSIDIGNGNFTVDSAGNLTAKNGVFSGRLDGATGRFKGELEVTKLIGGGVIEQIVATMTKTGTRSVRYAYSVYHRDGDRTRYGTVYVPIYATTISIDPYPVDRYVKIGDELSFVLKANQAFTKKYERVGTYLQNNERATPVDPDKNLLIISYALSDTGTISFS
1279591..1279914                   PHAGE_Burkho_ST79_NC_021343: hypothetical protein; -; phage(gi509141645)             1.40e-07            MKYIEKTIEDSQTGANASYHELVSFTVDYNNSSVTSTTASYVSKKAKDGNKKALSFNSFYLNSVPERGESAHDWVLNQLVQSQPEDYQHDGQSVNPYMFAGGQVKND

#### region 4 ####
1695034..1695045                   attL                                                                                 N/A                 AAAAAGTGCGGT
1700287..1700949                   PROPHAGE_Escher_MG1655: CP4-57 prophage; integrase; -; phage(gi16130540)             3.21e-52            MARTTKPLTNTEVDKAKARDKPYTLTDGNGLFLLIMPSGVKTWQFNYYRPITKKRAKFSLGAYPNLTIAQARAKREEYRALLAQGIDPQLHKQEQELKQQAENTNTLLNIAHRWKEKRSKEVEPLTMEKNWKRLENHLFPILGHYPIDQITSPILIDAVKPLNEQGFNDTLHRIINLTNQILNYAVTIGLLPFNSCVKASDAYHKEEQTNHPAISYKEFG
complement(1700958..1701419)       hypothetical protein; -                                                              N/A                 MEKLECTIKILEYIPHLLTAIGLFISLKTLSAGFFNKNISEERIKWREKIRELSQEIIISYSKSESEKLELYCKLANRLNPADKADKNILELCKKIFNEQPEEHEVEEFINKISLLLKDDWERCKHESKLRKIIFCCKYESKYKANNEYKVTD
complement(1701671..1702981)       PHAGE_Brucel_BiPBO1_NC_031264: hypothetical protein; -; phage(gi100002)              5.11e-70            MEKGQQDIYTAAVSRDQARIVFDDARQMCLLSPPLRKRVQIQQHKLIYPQNNSLMRPLAAKSSTIEGTNPSLAIVDEYHLHADNSVYSALELGQGARPEGLLFAITTAGSNTISACKQHYDYCAQILEGNEKNDSIFILIFELDDESEIDRPETWIKANPNINQSIPLIDFENTIKKARGIPSEWVEMLTKRFNVWCQGTTPWLSEGSWALCKRDYEESSLLHQDCYMGLDLSSTNDLTSICYTFPQGQKVRLITRHYLPEYQLNNVANKNRAIYRQWMRQGWLRITEGDCIDYDKIRDDILKDAERFNIKMIGFDVWNATHLRTQLQSAGLEVEPFPQTYQRFSPVAKSAEVLINRQVIEHNGDPVLAWALSNVVMETDANANIKPNKKKAANKIDPAIAFLMSFGTYQLEYGDLIFELSEEHKQTLEHFNGIEL
complement(1702984..1703400)       PHAGE_Salmon_118970_sal4_NC_030919: hypothetical protein; -; phage(gi100063)         1.84e-44            MLPIDYLNGWLFGIDVKRVKPEIRDLLITYKKECYKALSDYWMKGKAERKTTTDERTGLRQAVSQLVSKKGLIYSDAYSLIHQRFNVQHIDELTAEQIPMVVEYIHKIVLEGELITDTSPKSRGILLDEEAFYVVAGF
complement(1703379..1703621)       PHAGE_Mannhe_vB_MhS_1152AP2_NC_028956: antirepressor protein Ant; -; phage(gi971760518)     8.29e-23            MTNQTQLSTVQFHNQTLITFEQDNVQYVAMRPICENIGLDWAAQYSRINRDDVLSSIILMIRIVAEDGKNREMACFQLIT
1704194..1704568                   hypothetical protein; -                                                              N/A                 MIITIHISNQCKESHFYDIEYAGALYEELSSSYPLAQINFIFTQTNYELEAPYIVAFSTVNIDTKEIEVICTEVCKSLMQDNKSRILNPPNGDVLALNFKNFKTEKEIEDYLKKKGVELSTYGY
complement(1704604..1705128)       PHAGE_Entero_VT2_Sakai_NC_000902: similar to antirepressor of bacteriophage P22; -; phage(gi9633442)     1.33e-31            MKALKAKFFGSEILVINHNDKPYVPMKQVAENIGLDWKAQYRRLSDNEVLNSTMVIMTTVAEDGKNREMVCLPLHYLNGWLWGIKVSKVKPELKEKLISYQKECYEVLWDYWTTGIAKWDDIHQQRKMLEENESESKKRSSEAGRALQKRKIEKHIYDIGMSRLDRMEQLLLEF
complement(1705707..1706000)       PHAGE_Entero_VT2_Sakai_NC_000902: similar to P protein of bacteriophage HK022; -; phage(gi9633423)     1.54e-16            MATQIQTIPYNLQAEQSVLGAIMMDVNGERSAAVFAMLKPESFHMPAHKKIYEEMLFLARNNQPIDLMTVDSRLRAIGVIEQIGGMAYLAEMSKNEV
complement(1706000..1706440)       PHAGE_Salmon_vB_SemP_Emek_NC_018275: DNA replication protein; -; phage(gi399498840)     1.92e-12            MPLLEKNRYTVDEIKLVINWILTCWNRRNGKPAKPKNICVKSRFDGYLSDAITWNERRSLCKDVVDAYNEILGDRLVPMDEVDQLAESQINALLPRLARQNIDGFKSYFQAFSDNVREYYFRPENKYGFSYLMKPETLFKTRRGEL
complement(1706643..1707044)       PHAGE_Entero_UAB_Phi20_NC_031019: hypothetical protein; -; phage(gi100002)           1.38e-23            MSNVLRLDDYREKIAQEKPIKEVKKVSIDDGFTAIPNALLDAILESDLTKSQIKVILGVIRKTISWHKEQDWICNEQLAEICRLCDDKEASRVKNELIRINVLIKNGRKVGLNLAVSEWESKIQKIQYCKKTQ
complement(1707275..1707502)       hypothetical protein; -                                                              N/A                 MRRKAVERTDKELAECIGIDPSTLCRFKAEHLDKFCAYLDELGLTVTEKGLNQISDAELEALKLFASKGLAEFGQ
complement(1707571..1707777)       PHAGE_Entero_VT2_Sakai_NC_000902: similar to C2 of bacteriophage L; -; phage(gi9633420)     4.04e-19            MNKISEYRKATNLTQGEFAQQINLTQGALGHYESGRRTPDLKTARKIVMALNRNGVACSLDDVFLVQN
1707915..1708550                   PHAGE_Entero_933W_NC_000924: repressor protein CI; -; phage(gi9632491)               4.12e-51            MKKQWNEFVRDRMSEKNLKQEDIAEAIERTQGAVGHWLTGRRSPNFIEVAKMLNATGADQVILNSDGTIEDIEFIGMPKKGLVKVIGEATMGTDGSVDIEEVHVGYIDIFTTDPKAFCLRVKGSSMEPRIHSGEFVLVEPQSPFSNGDDVFIRTKDGKNMIKILDYQRDGEYRFSSINNDHKPFNLAIDEVELVYYVAGILKKSRFVDLEQ
1708665..1709810                   PHAGE_Klebsi_Matisse_NC_028750: baseplate wedge subunit; -; phage(gi100179)          1.16e-08            MSYFNKLLESAMMTDLQKEISEARKSVHTDGYPMSIGELVNLYDDGEIDIRPEFQRLFRWKSDQKSKFIESILLGIPIPSIFVSQRDDGVWEVVDGLQRISTILELMGKLRNKEPLKLNATKYLPSLDGMMWINNENPEKEIDKQTKLMLKREKIDIKIIKRESQADAKLELFQHLNSNGSHLSAQEIRNVILLMENAKAQHWLEKLANNENFQDTTPLSEKQQEEATNIELLIRYFSLRKLKEYIDIHANNRDIDPYLDAMVTGMFNKDSNFDFENERNIFEKVFLVLNNTFGSDAFKKYNTEKKRYLGPFSTPIYELLTYSLSKKVEENPNIIDDNNFVSQLRDISTTMESNVIYQNIISRSRGIDRIKAVVDYGESLL
1723527..1723538                   attR                                                                                 N/A                 AAAAAGTGCGGT
