# Supplementary material for: Comparative analysis reveals the Genomic Islands in Pasteurella multocida population genetics: on Symbiosis and adaptability
Source: BMC Genomics. 2019 Jan 18;20:63. doi: 10.1186/s12864-018-5366-6 (PMC6339346; doi:10.1186/s12864-018-5366-6)
Supplement: Supplementary file 9 — File S2. Detailed information on predicted phage of each strain (ZIP 5010 kb). [file 12864_2018_5366_MOESM9_ESM.zip › File. S2. Detailed information on predicted phage of each strain/CIRMBP-0758/phage_regions.fna]

>1	 272868-348622
AAGCAAAAGCAGCATTAGAAGCAACTCTAGAAGCGATTTCTGGTAGTTTAAAAGCGGGTGAACCAGTGCA
ATTAATCGGCTTTGGTACATTCAAAGTAAATTCACGCAAAGCGCGTACAGGGCGTAACCCACAAACAGGT
GCAGAAATCAAAATTGCTGCTTCTAAAGTGCCTGCTTTCGTTGCCGGTAAAGCCTTAAAAGACGCTGTTA
AATAATTAAGTCATACTTTTTCATATTTCTAAAAAGCTCTGTGATACGTTCACAGAGCTTTTTCATATGT
ACACAAACACTCCAAATGAATCAGTTTTCTGTATTTAATATTTGCATAAACTGACCTGCTAACTATAATG
AGCCTCATGTTTTAATTTTCTTTAGCGTAAACTTAACACATTAAACTTTTTATAAAAAGGAGAATACTAT
GTGTGGTATTGTTGGTGCAATTGCACAACGTGATGTAGCAGAAATTTTAGTGAATGGTTTACATCGTTTG
GAGTATCGGGGCTATGATTCAGCAGGGATAGCCATTGTCGATCAAGAGAAACGATTGCAACGTGTTCGCT
GTTTAGGAAAAGTACAGGTATTAGCTGAAGCCGTTGCGGCTGAAAAAATAACAGGGGGCACAGGGATCGC
TCATACCCGCTGGGCAACACATGGTGCGCCTTCTGAAGATAATGCACACCCTCATGTATCAGGTCAGTTT
GCGGTAGTGCACAATGGAATTATTGAAAACTATGAACAATTACGCATTGATTTACAACAGAAGGGTTATC
AATTTCTCTCTCAAACCGATACTGAAGTGATTGCTCATTTAGTGCATTGGGTAATGCGTAACGAAACTTC
GTTGTTACGGGCTGTGCAGCAGGTCGTAAAACAGCTAAAAGGGGCTTATGGGATGGTTGTGATGGACTGT
GAACAACCAAATCATCTTGTTGCAGCTCGCTCAGGTAGCCCATTAGTGATTGGTTTAGGGATAGGGGAAA
ATTTCCTAGCCTCAGATCAACTTGCCTTGTTAAATGTGACACGTTGTTTTATTTTTTTAGAAGAAGGGGA
TGTTGCAGAAATTACTCGACGCACCGTCGATATTTACGATGTGAATGGACATCCCGTTCAACGTGACAGC
CAAGACTCTCATCTTACACACGATGCAACGGAAAAAGGCACATTTCGTCACTTCATGCAAAAAGAGATTT
TTGAACAACCTCGTGCTATCTTAAATACCCTTGAGGGCAGATTGCATCAGCATAATGTCTTGGTGGACAG
CATCGGTAATGGCGCAGAACGATTATTAGAGCAGGTTGAACATATTCAGATTGTGGCTTGTGGCACCTCT
TACAATGCAGGTATGGTAGCGCGTTATTGGTTTGAACATTTAGCAGGAATAAGCTGTGATGTGGAAATCG
CTTCAGAGTTTCGTTATCGCAAATTTGTGACGCGTCCTAAGAGTTTATTGATTACCCTTTCCCAATCAGG
TGAAACTGCTGATACGTTAGCCGCATTACGTTTAGCTAAAGAAAAAGGTTATATGGGTGCGATGACGATT
TGTAATGTAGCGGGCTCTTCACTGGTACGAGAATCAGATCTTGCCTTTATGACTCGCGCGGGAGTAGAAA
TTGGCGTGGCATCAACAAAGGCTTTTACCACACAATTGGCAACCTTACTGATGCTAGTGATTGCCATTGG
TAAAGTCACAGGGAACATTTCTCTGTCGCAGGAAGAAGAACTGGTTAAGGCCCTGCAATCTTTACCTGCT
GAGATAGAGAAAGCATTAGCATTTAATCAACAAATTGAAAGTCTCGCGCAAGATTTTGCGGATAAACACC
ATGCCTTGTTTTTAGGACGAGGAGAGTATTATCCGATTGCGATGGAAGGCGCGTTAAAGTTAAAAGAAAT
CTCTTATATTCATGCGGAAGCCTATGCCGCGGGTGAGCTAAAACATGGTCCACTTGCGTTAATTGATGCG
GATATGCCGGTGATTGTGGTCGCACCAACTAATGATCTTTTAGAAAAAGTAAAATCCAATATTGAAGAGG
TGCGTTCTCGTGGCGGACAGCTTTACGTATTTGCTGATAAAGAAGCCGGCTTTACTGAAACGGAAGGAAT
GAAAATTATGACGATGCCAAAAGTCAATGAAGTGATTGCCCCGATTTTTTATACCATTCCTATGCAATTG
TTGGCTTATCACGTTGCCTTAATTAAGGGAACCGACGTGGATCAACCGAGAAACCTTGCAAAAGCCGTTA
CTGTAGAATAAAAGATGTCTTTATAGAAAGCTAAAGGCAGAGATATTATCTTCTCTGCCTTTTTCGCTAT
ATGAATTGTAGTGATATGGAAAATTTTCTCAAAATTCACCGCACTTTTACAGTTCTGTACGCTCTCTTAT
GAGCCACTAACACCATCGTCTTCTTTTTGAATCACTACGAATGTGGTCGAGTTTTGCTTTGGGTGTCTGA
CCAAGTAGAAATCGCGGTCCCTTGGTCAGGTTCAGTCACCCGCTATCAGGCATCACTAGGATGCTGGATA
TTAATAAACATGGTTTTATTATCCGGTGTAAAGGCAATACCAGTGACTTCACTACCATTGGGTGCCGTTA
AGAAACGTTTGAATTCGCCTTGTTCAGGGATAACGGCAATCCATTCTGGGTGATTTATTTTGTCCCACCT
AATTTGAGTATGCTTCGCCTAGAAAGATGAGCTTTATCACATCTGACATAATACGGGTATCAGAAGAGTT
CATCATAATATGTTCTTGTACTGAGTTAGTTATAATATGCGCCTGTTGCGAAAGTAAGGGGGAAAGTTTA
TATAGAAGGGCTGTCTATAAAGAGATGTTAACAGTGTAATGAAAATTTAAAGGATGAATTGAAAAGAAAG
ATTAAACGCTATGTCATAGAAGGCGAAAAAAGAATAAAAAAATCCCCAGTCAAGTTGACCGGGGAGTACT
GAAATGTAAGTAATAGTTGCGTCTTACCAACCTTTAACCACACCACCTTGGAAGTGTTTAAGTGCTTCTT
GATACACTTCTTCGGTTTGGAATGCTTTCACAAAATCTTTGATCGCTTCATTGTCTTTATTATCTTCACG
GCTCACCACTAAGTTAACATAAGGTGAATCTTTATCTTCGACAAAGATACCATCTTTTTCAGCGGTTAAA
CCTTGTTGTACAGCATAGTTATTGTTGATGATCGCGAAATCGACATCATCTAACATACGTGGAAGTAGTG
AACCTTCAACTTCTTTGATTTGGAGATTTTTTGGATTCTCAATCACATCAATTGAGGTTGAGAATAAGTT
ACTTGGATCTTTTAACTTAATTAAGCCTTGTTTTTCTAAAAGTAATAATGCACGACCTAAGTTACTTGGA
TTGTTTGGTACCGCAACAGTTGCCCCGTCTTGTAACTCAGAGACATTTTTGATTTTTTTAGAATATGCTG
CAATTGGGAAAACAAAGGTATTGCCCACGATCGCCAATTTATAACCACGTTGCTCAACTTCTTTGTCCAT
GTAAGGTTTGTGTTGGAAGGCATTAGCATCTAAATCGCCCTTCGTTAATGCATCATTTGGTTGAGTGTAT
TCCGTAAACTCAACTAATTTCACATCAATGTTATATTTTTCCTTCGCAATTTTGGCAGCAACTTCTGTCA
CTTGCGCTTCAGCACCTGTCATCACTCCAACAGTTAATTTACGCGCAGCAGGTTCTTGTGGTGCAGCAGC
GGCTGCTGGTTTATCATCTTTACAACCTGCTAGTGCGACAGCAGAAACCAGTGTTGCTAGACCAAAAAGT
TTTGTTAATTTCATAGAAAATCCTCTAAAAAATGATGTTGTGTAAATTATATTTCAATTAACGGTGATCA
AAACGTTCTGCTAAGTGGTCGCCCAACTTTTGGCTTAACATAACGATCAGGACGATAATGATGGTTGCGA
TCCATTTTACATAGATCATATTGCGGTGTTCACCATAAGTAATGGCTAAATTACCTAAGCCACCACCGCC
GACAGCACCCGCCATCGCAGAGTAACCAATTAAAGCGACTAAGGTAAGCGTGATGCCATTAATTAAAATT
GGGATCGATTCTGGTAAATAGTATTTGGTGACAATTTGCCAGTTTGTCGCTCCCATGGATTTTGCGGCTT
CTGTTAAGCCACTTGGAATTTCCAATAATGCATTTGCAGTTAAACGTGCGAAAAAGGGAATGGCAGACAC
ACTTAATGGCACGATAGCCGCTGTTGTCCCTAATGTCGTTCCAACCACTAAACGAGTAAAAGGAAGTAAA
ATAATCAGTAAAATAATAAAAGGTACTGAACGACCAATATTGATGATTACATTTAATACTTGATTGGCAC
GACGATTTTCTAAAATTTCACCTTTACCTGTTAGAAAAGCTAATAAACCAATGGGTAACCCAATCACGAT
AGCAAATAAGGTGGCAATAAACCCCATGTAAAGTGTTTCAAGAGTCGAAAGACCAACGAGCTCCCAAATT
CTTGGTGTCATTTCTTGGGTGAAATCTGCCCATAATTGATCAAACATAGCCTAATACCTCAACTTTTACA
TTATGTTCCATTAAATAGGTTTTTGTTCTGGTAATCGCTTCGTCATCACCTTCCATTTCAGCAATCACAA
AACCAAATTTAACACCGCCTGCATAGTCGATTTGCGAAGTTAAAATACTCAGATCAACCCCAAACATTTT
AGATGCTTGCGATAATACAGGGGCATCGACAGTACGGCCAGTAAATTCAAATTTTACAATTGGCCAAGAT
GTCGCATTTCTTGGTGTTTCGGTTAATTTTTCCATATATTCTTCTGGCAGGCTAATATGGAATGTGGAAC
GGATAAACTCTTTTGCCAGTTGAGTTTGAGGATTCGAGAATATCTCACTCACCGAACCTTGCTCGATCAA
ACGTCCTTTGTCGATAACAGCCACATGATCACAAATACGTTTTACGACTTCCATTTCATGGGTGATCAAA
AGAATCGTGATCCCTAATGTGCGGTTAATTTCTTTCAATAATGTCAAAATAGACTGCGTTGTTGCAGGAT
CTAAAGCACTGGTGGCTTCATCACATAATAAAACCTTTGGTTCACTTGCCAGTGCACGAGCAATAGCGAC
TCGCTGTTTTTGTCCCCCTGATAAATTTGAGGGATAGGCATCTTTTTTGTCAGTTAAACCCACTAATGCA
AGTAATTCATTCACTTTTTGATGAATTTTCTCTTTTGGTGTATTTTCCAACTCCAATGGCAACGCGATAT
TGCCAAATACTGTGCGTGATGTTAATAAATTAAAGTGTTGGAAAATCATGCCAATATGGCGACGCTCGTG
CACTAAATCCGCATTTTTTAACTGTGTTAAATCTTTACCATCAACAATGACAGCACCAGAAGAAGGGGTT
TCAAGTAAGTTGACACAACGAATTAAAGTACTTTTCCCCGCGCCAGATGCACCAATCACACCGCAGATTT
GCCCTTTAGGTACATGCAGTGAAACATTATCAAGTGCGGTCAATTTTTTACCTGACACATCAAAAATTTT
ACTAATCTTTTCTAGCTTAATCATATAAGCCCTTTGTTTATCATTTTTTGTTACATTGGCTGTGTATTTT
AGACGTCTAGATTTCCGTGTCAATATGTAATTTTAATATTTTTAGTACAATTTGTTATGAGATAGAAATA
ATCGCGACTTTATTTGCGAAGTGAGTCAAGAAAAGGGATAATTTAAAGCACATTTAAATAAAAGGAAGGC
TCTCATATGAAAAAAGCAATTTTTTTAGATCGAGATGGCACATTAAATATTGATCATGGCTATGTTCATG
AAATTGATCAGTTTCAATTTATTGACGGTAGCATTGAAGCGTTACAACAACTGAAAGCGATGGGCTATTT
ATTGGTACTTGTAACAAATCAGTCAGGTATTGCGCGTGGATATTTTAGCGAAGATCAATTTTTACAGCTG
ACAGAATGGATGGATTGGTCGCTAGCAGATCGAGGCGTTGATCTTGATGGCATTTATTATTGTCCACATC
ATATAGACGGAAAAGGAGAGTATCGTCAAGTTTGTGATTGTCGTAAACCAAAAGCGGGTATGCTATTACA
AGCGATCAAAGAACTTAAGATTGATCCTAGTGCTTCTTTTATGGTGGGTGACAAAGTTGAGGATGTGTTA
GCAGGAAAAGCAGCAAATATCAAAAATACTGTTTTAGTGAAAACAGGAAAACCGATTACAGCAGAAGGTG
TAAAACAAGCAGATTATTTGTTAGCGTCCATTGCGGATCTACCAAAACTGATAAAAGGATTAAAAAGTTA
ACAAAAATCTAACAAGATTTACACATTAAGTTTAAAAAATAATCTTTTAATAAAAAATTTAATTTTTTTT
GTAAAAAGGGGTTGCAAAGGGTTTTAAAATGCCTATAATACGCCCCACACAACGACGCGACGTTGTACGA
GATAGTAGATACACCTCGCGTCGTTGTTTTTTGTTCTTTAACAATCTAACAGACAATCTGTGTGGGCACT
TGTTGATTGATTTCATTAAATAGAAGCAGACCAAAGACCAAGACATTACTCAAAAGATGACTTGAGACGG
ATTAAAAAAATCTTCAATAAAAAAGCAAGAATGTTGGAAAAGCGTAAGGGGTTTTAAAGTGAGCGATAAA
TTATTAGAAAAACCAAGAAAAGAATGGATTCAAAACCACTTGGACGCTTGGGGAGCTTGGGCTTTTAATG
GTTTAGATTTTGACGGGCAGACAAACATTATTGCGAAACTAATGCTGGAGGCAAATGGGAATAAAAATTC
AAAGCAAGATAGAAAGATGTGTGATGACGAACTAGGGTTAGTGATTAGTTCTGTTATAGGGCATTGTATC
AAAACGCCATCTCTAGAAGACTATAAGTATATCGAGGCTAAATATATATTTAATTTATCCAATTACTCAA
TAGCTCAATTTCAACACGCAAAAGATAAGTCTATTTCATTTAATGCTTGGTATAAAAGAATTAATCAAAG
CATAGACTCATCAGAATGGATAATTGCTAAGTTTCTTGATTATGCTCTTAAAAATCACAAAAATGCAGAC
AAATTGCAAAAGTTTGCTTTTAACGTGTAAAAAGTATTGACTCTGGTGTAGTTTTCATATATCGTATGAG
TTAATGGTGGTCGTAGTGTAAGTATGATTCACCGCAGGGGTAAGAGCTGGCGCTCAGGTGTGGCTTACAC
ACTCCCAAAAAACGTTCGATTCGTTTACTTATCCCATTCAACAAAACCTAGCCTCAACGCTAGGTGTTTT
TTTTGGACAGTTAACTCAGTTGGTAGAGTGGCTGGCTGTTAACCAGTATGTCGCAGGTTCAAATCCCGCA
CTGTCCGCCAAATTCACAAGCTCAGTCTTAACGGACTGGGCTTTTTTATTGCCCCAAAAGCAAGGGGGTG
GAGATTATGAAAATGAAAGATGCTGGGACGCAATCATATATCTGGTCAGGGTTTGGCGCTTTCTTTGCAC
TTCTCTCACTTCAAGAATGGCTGGCAGTTATCAGTTTGACTGTTGGTGTAATTACTATGCTTGTTAACTC
TTATTACAAGAAGAAAGAAAATGAGAGAAAAAACGCAGAAAAAGTGCGACTTGAAGAGCTTCATAAGTTA
AGAGTTGAACGCATGAGAATAAAACTCGAAAAAGAAAAAGCGGGGCTTGTTAAATGAAACACGTTAAGAA
GATAACGGCTTGTTCTGTTGCAATGATTATCGCTGTTGTCATGTCCGATCACTCAACTGAGATTCGCACC
GGTGAGCGTGGACTAGAAATCATTGGTAATGCCGAGGGATGCGCACGTGAACCTTATAGATGTCCTGCTG
ACGTTCTAACAGTTGGTATTGGTTCAACGGAATTAAGCGGATTGCCAATTGACCGTAAAAGATATTCAGA
CGAAGAGATAGCGAAGCGCTGGATAAATGACATTAAAGTAGCTGAAAAATGCGTTAATAACTGGGCAAAC
GGGAATAATTTGCCGCAGGGTGCATTTGAGGCAACGGTATCAATCACATTTAATGTCGGATGTTCTAAGC
TTAAATATTCTACGTTGTTTAAGCATGCCAAAAATGGTGATATTCAAGCAATGTGCGATCAATTTCCACG
CTGGAAATACGCTAACGGTAAAGTATTACGTGGACTTGAAATCCGCAGACAAAAGGAACGTGAGCTATGT
TTAGCCGACTTACACAAATCTTGATCGTCGTAATTTTGGGCTTGTGTGTCGCGTTGTGGTTCCAGTTCCA
GTCTATTTCTAACTTAAAAGCCAAAAACACCATTCAAGCCCAAACCATTTCACTACAAAGCGAAAGTATC
AAAAAGCTCAAACAGCAAGAAGAAATAAATAGACAACTCACACTTGAAATCAGCAGATTGGAAAGTGAAT
CGCGGAGTAAATCAGATGATGCAATCAATTCTATTTCACATGATGAAAAGAGTGCTGACGCTTACAATGC
CAGTGCTCCTCGTTCTATTGTTGAGTTCTTGCGCAAGTAAGCCAGTAGTTCAAGTATACCCACAAATTCC
AGCAGCACTTCTTGCGCACTTAGATAAAACAGGTTTTAACGGTAATACTTACGGTGACGTTTCAAAGTAC
GCAGTGATACTCAAACGTGAAAGAGATGTTTGCTTAAATCGAGTTGATAAGATTCGAGAGTGGCAAACAG
AAAACGCACAGAATTAAAAGAGGCATAGATATTTCACTATGCCTCTTTTAATTATAAAGATGATGATAAC
TCTCGTTGTGAAGCTACTGCTAAGAAATGGCTACGGTCTTTATAGATTGGATTATTAGCTACACGTTGGT
CTATTCTATCAATTAGATATTGCGGTAATACAATATTTACACGCTGGCGTTTACCAAAGTAAGCAGTGAT
ATCTACATCGATTAGTAACCAACTATCGCAATATTGAAAATCTTCTTGCTCTTTATAGTGAAGAAAGCCC
AAATCTTTAATTTGGGAAATATCAAAATCACTCTCAACCATCATTTCTAAGATGGTATGGATTGCATCAG
TTACCATTGGAACAATTTCTTCGACAGTATCTGCACCACTAAAACAAGAGTAAGTTTCATTAAAAAGCGC
AGGCACACATAAGCCAAACGCTTCATTTTCATTTTTTGGCGTTTCAACGCCAATGGTAAATAACATATAA
CCTCCTAGATAGGACTCGGCAGAGCTATAAAAGCCCTGCCGATTTCTTTATGGATCTAACAGTACCTATT
GGTAAATCTTTCTTGGGATGTGGAACAGGAAACGTCTTTCCTGTTTTGGGTGAATACCATATATGGTGTG
ACCCTTTACATCTCAATTCAGTACATCCAATTGCTGTCAGTTCCTTGATTAAGTCGTGTGAGTTCACGTG
ATGCCTCCTTTGTCTTAATCAAGTATTATTATACACACATATACACACAAAGCAAGTATTTAAAAAAGGA
TTAACCACTATGCCAAAAAAAGACGAGGTTAAATCCACGTCTAAATGGCGTGGCCAACCAACGAAATATA
AATCTGAGTATGTAGCACAAGTAAAGAAATTGTGTCTACTTGGAGCAACAGATAAGGATATTGCTAATTT
TTTTGAGGTATCTGAGTCCACTTTAAATAACTGGAAGAATGAATATCCTGAATTCTTGGAGTCCATAAAA
AAGGGAAAAATGCTAGCGGATGCAAATGTGGCCGAGAGACTTTACAAAAGAGCTTTGGGTTATGAGGCAC
CTGACGTTGATATTCGGGTAATAGAAAATAAAATAGTTGAAACGCCTTTGATAAAGCATTATCCACCTGA
TCCAACATCAGCTATTTTTTGGCTCAAAAATAGACAGCCAGAAAAATGGCGAGATAAGCAAGTTATCGAC
CATACAAACTCAGACAGCTCTCTCAATCGTCCAACAGTCATAGAGTTAGTCGCACCGATGGTAAATGCCG
ATGAAAACCCAGATTGAAATACCGCCTAAGCTTATTCCCGTTTTTTCTAAACCGAATATGCGTTATCGTG
GCAGTTTTGGTGGTCGTGGTTCTGCAAAAACAAGAACATTTGCGAAAATGACAGCAGTAATTGCGTACAA
AAGAGCAATGGCAGGTGACAGTGGAGTTATCTTATGTGGTCGTGAATTTATGAATTCTCTTGAAGATTCC
TCACTTGAAGAAGTTAAACAGGCAATTAGAGCAGAGTCATTTTTAAATGATTTTTTTGAAATAGGTGAAA
AGTACATCAGAACAAAGTGTGGCAGAGTATCTTATATATTTTCTGGATTACGTCATAACTTAGATAGTAT
CAAATCAAAAGCGAGAATATTACTTGCTTGGGTTGATGAGGCAGAATCAGTCAGTGAAATGGCTTGGAGT
AAATTAATTCCTACGGTTCGTGAACATAATTCAGAAATCTGGCTGACGTGGAATCCCGAAAAAAGAGATT
CCGCAACGGATAAGCGTTTTAGACAATTCCCACCTGATAGCTCGGTGATTGTTGAAATGAACTATACCGA
CAACCCTTGGTTTCCTGATGTATTAGAGCAAGAAAGACTGAATGATAAAAAACGCCTAGACGATGCAACT
TATCGCTGGATTTGGGAAGGTGCTTACTTAGAAGCGAGTGAAGCTCAGATCTTTAATGGTAAGTATGAAG
AATTAGAATTTAAACCAAATCAAGATTTCAACGGTCCATATTTTGGGCTTGATTTTGGCTTCGCTAAAGA
TCCAACTGCTGCAGTTAAATGTTGGGTGTTTGATAATAACTTGTATATTGAATATGAGGCAGGCAAAACA
GGCTTGGAGTTAGATCACACAGCGGGTTTTATGAAAGAAAGAGTGCCAGATATAGAAAAATATATATTAC
GTGCAGACTCAGCAAGACCTGAATCTATAAGCTACCTGAAACGCAACGGTATTCCTCGAATTGAGGGGGT
TAAAAAATGGAGTGGATCGGTTGAGGACGGTATAGAGCACATCAAATCTTACAAAAAAGTTTACATTCAC
CCTCGCTGCAAAGAAACATTGCGCGAGTTCAGGTTGTATAGCTACAAGACAGACAGATTAACAGGCGATG
TGCTACCTACAGTGCTTGATGAACACAATCATTATATCGATGCAATCCGTTATGCGTTAAATCCACTAAT
GCAGCATATGGGAAGATCAACACAATTGCCATTAAAAGTACGCTAAGGATTTTATATGTTTAAAGTATCT
GATATTTCGTCAGAAATGGCGAAATTGCATTCACGTATCCGCATTATAGATGACTTGTTAGGTGGAACAG
AGCGAATGAGAGAAGCTGGTAAAATCTATTTACCAAAGTTCCCATTAGAAGATGAGGAAACTTACAAAAA
TAGGTTAGAACGAACAACGCTTTATCCAGCTCTAGAAGAAACACTCTCCCAAATGAACGGGAGAGTTTTT
TTTACCCCAATTAATATCACAAAGATCAACAATAAGCTTGCTAGTGAAATACTCCCGGATGTGGATATGG
AAGGGAATAACCTTGATGTGTTTGCATCCAGTTGGTTTCACGCAGGATTAGCCTATGGTGTTAGTTATGT
TCTGGTCGATTACCCAGTCACAAACGATGCCAAAACGCTAGCAGAAGAAAAAGCCATGGGGGCTAGACCT
TATTTAGTTCACATTCATCCAGCCTCAGTTTTGGGTTTTAAAACAGCCAGAATTAACGGTAAACGTGTAT
TTACTCAATTTAGATACCGTGAGTTCGTTGATGAAGAGAATGGAGAATTTGGGTTAAAACAGATTGAGCA
GATCAATGTGTATGAGCGAGGAATAGTTCGAAAATTCAGAAAAATTGAAAATGCGAAAGATGGAGATAAC
GATTATTACTTGCACGCTGAGGTTGAGCTTAAGCATTTAGGCAAAGCTCTTGATTTTATTCCTATCGTAC
CTTTTATTACAAAACAGAGTGATCACTTTGGCATTGGAAGACCTCCATTGTTGGAGTTAGCCCATTTAAA
TATTAAACACTGGCAATCCCAATCAGACCAAGACAACATTGTTAGTGTTGCAAGAGTTCCAATCCTTGCT
AGAACTGGAGCGGTTGAGGGGGAGCAGTTTCAAATTGGGGGTTCCGTAATTGATCTGCCAAGAGAAGGTA
GTCTTTTCTATGTTGAACATTCAGGTAATGCAATAGGTGCCGGGAAAGAATCAATTAAAGAGCTTGAATC
TCAGATGTTGGTGGCTGGGGCAAAACTTCTTATCAAAAACATTATCGCCATGACTGAAAGTCAAGCAAGA
GATGAGCAAGGAAAAGAAATTAGTCAATTAAGACTTTATGCCAACAAATTCGAAGACGCACTTGATTTAG
CGCTTGAATATGTAGGTTTCTGGCTTGGTATTGAGAACGTAGGCAATGTTGAGATAAGCGGAAACATTGA
TAGCGAAATCGATCCTAACGCCTCATTGGATATGGTTATTAAACTGAATTCGGCTGGAGTCATTTCCACC
CAAACAACATTTGAGGAGGCAAAACGCAGAGGTTTGCTATCTGATCATGCTAGTTGGGAAGATGAGCAAG
CTAGACTAGAAGTCGAAAGTATGAGTGGAAATTTCCATGGAGAAAACAATGAGTATTGATGAGCAAATAG
AACATCTGCTCACAGATCATAAAATCTTACTCTTTCGTTATGACGCCTCGCTAAGACGAGAAATCGTAAA
ACGGCTCAATAAACTGCAAAAACAGATGTTGAGCCGTATTTCTGCTGTTGGGTTGGAAAATGCAAGTAAA
AGAGATGTAGCAAAGTTACTTGGTGAGATAAAAGAACTTATCAAGAGTTACTACGTTGAAATGTATAGTT
TTACAGATGGTGAGTTGCAAAGCCTTTTACCAATTGAAGCTTTGGCAATGATGGAAATATACAACCAGTC
CGTAAAATTCGATTTATTCAACAAGGTGCCGGACTATAAGTTAAAAGCCAATAAAACCGCTCAAATCGTC
GCCGGTTCACCTTTGTCTGATTGGTTCGATAAGCAGGGAGGCGATTTAAGTTTTAAGTTCTCCGGGCTAA
TTAGACAGGGTATTTTGGACGGTAAAGCAACAAGCAGAATCATCACAGAAGTAAATGAGCTTATGGTGCA
TTCACGTCGTTCTGCTGAAACATTAGTTAGAACGGCTGTGATGAAGGTTAACGACGAAGCTCACAAGCTT
TTGCGTGATGAAAACATGGATATCATCAAAGGCGAGCAACACATAAGCACTCTTGACACGAGAACGTCAG
AAGTTTGTCGTGCTAGAGATGGTTTAGTGTGGGATTTAAACCAAAAGCCAGTTGGTGATCACAAGGTGCC
ATACCAAAGACCTCCATTACATCCAAATTGCAGATCAACCTTGCGTCTAATTATGAAATCTTGGCGAGAG
TTAGGCTTTGATGTCGATGAAATTCCAGAAAGCACTAGAGCCAGCATGGATGGACAGGTAAAAGCTAACA
TCACTTATGAAGATTGGCTTAAAAACAAAACTAAGGCGCAACAAGATGAAATCTTAGGCAAGGGTAAGGC
TGATTTATGGCGAAATGGTGTTATCACTTTTCGGGATATGCTAGATCAGTCTGGGCGCCCCTTGACACTC
AAAGAACTTAGAGAGCAGTTTAAATTAGGCGGTGTTGAGAGTGCCGTAAATGCTGTTTATAAACGCGCAA
GTGAATTAGAGCCGGCATTTACAAATGATATGTTATCCATCGTTAAGCAATCTAATGGCTATTTAGATGG
GTTAGATTATCGCTTGAAAAGCATTGATTCCATCACGCGCAAAGTTCAAACGGATATTATTAAAACCGGA
ATAACAGAAGGAGAGTCGCTAAGTAAAATAACTGATATTGTGCGTTATACCACAATTTTTGAGAGCAAGA
ATTTCACGCAAAATTATTTTCGAATGCAGGAAATTCTTACTGAAAAAGGTTATAATGTAACCAGAGTTAA
AAATACTTGGCGAAAAGGTGCTGTATATAAAGGTATTAATACGATCGTTGAAAAAGATGGCGTTAAGTTT
GAAATGCAGTACCACACCAGACAAAGCTTTGAGTTGAAGAATGGAAAATTGCATGAGTTATATGAAAAAG
CAAGGATTCTTAATATTTCATCCGAAGAGCTTAAAAGACTTAACGAGAAGATGAAGGATTTAAGTAATCA
ACTTGAAACCCCTGTCAATATAGGAAAGATCAGGAATTAGCGATGGAATATTATCTTGTTTTCCCAAAGT
CAAATAATCAATTGCTTGTGAGAGGTGAAGCATACGACTATTTAACGTTTGCCAAGTTTGATTTAAAAAA
AAATGCTTGGGATAATTCTGATGCGTTTTATTGGGGCGACAAAATTTTAGCAAGTGATTTTGTTGATTTC
GAGCAAATATCGGAGGAAATGGCAAATGCATGGATTGATAAGCATAAGTGATAAAGCAAAATTATTTGCA
GAGCAGATACATGCTAATCAATTTGATAAGGCTGGAAGTCCTTATATTTGTCACTTATCTTTTGTTGCTG
AAATGCTTACAGGTGAGCACGATGATGTTATTGCTGCGGCTTGGTTGCATGACAGCGTGGAAGATACCGA
AACTACAATAACTGACGTTAAACACCTGTTTGGTGAACACATTTCCGAAGCTATAGATGCGATAACGAAA
CGAGATGGTGAGGATTATCATGGCTATTTGCAACGAGTAAAATCGAATGATATAGCAAGAAAAGTTAAAA
TAGCTGATCTCACTCATAATATGGATTTAAGTCGTTTACCAAAAATAACAGAAAAGGATTTATCTCGACA
GAGAAAATATCAACAAGCTAAACAATTTTTACAAACCTAGCCTAGCGCTAGGTTTTTTATTACCAAATAA
AAGGAAAATATGAACAGTGAATTAATCCATGTTTATCCAATAAACGACTTAAGAGAGCATGAACATAGCG
AAAATTGTTGGTGTAAGCCAATTGTTCTTGAAAGTGCTGATATTTGCATCCACCACGCAATGGATCAGCG
CGATCGCTATGAAAATAGTGAATTAAAAATGCACTAACAGATTTAAAACAGAAAACAACGACCGCCTTAG
TGGAAACACGAGGTGGTTTTTTATACCCGTCATTCAAGGAATGGCGATTTTAACGTGCTAGGCACATCAA
CAACATATCACGAGGTGATCTTTTATGTACACATTTATGAATTTAGGCAAATTCTCACAAAAGCTTAATG
GCAATCCTGATGAAGCTGGCGGCGGTGCTGGTGGTAGCGGTGCTAGTGAGGCGAAATATACACAAGCCGA
TCTTGATAAAGCCATTAGCGAAGCAGTCGCAAAAGAAGTCGCTGGACTTAAAACAAAGAATTCTGAATTG
CTAGGCGCTCAGAAAGATTTGAAAGAGAAGTTAGCTAAATTCGACGGCTTAGACCCGGAAACCATTAAAA
ATCTCATGACTCAATTCGAGAATGATGAGGAAATGAAAAAAATTGCTGAGGGCAAGTATAAAGAAGTCAT
TGAAGCTCGAGTAAGCAAGGTAAACGAAGCAAAACAGCGTGAAATCGACGCACTCAATGCGAAACATCAA
GAAGAAATGAATAAGCTGCAAGCAAGCTTAGATCGCTATTCTGGATTGGTTCTTGAAAACGCTATCCGTA
GTGAGGCAACCAAAGCAGGTGTTACCTTTGGTGCTGACGATGCTGTATTAAGAGCTAAGCTCACGTTTAA
GCTTGATGACGGACTCGTTGTTCCAGTTGACGAAAATACTTTTGGTGGTGATGGTAAACCATTGACACTG
AAAGAATGGTTCGAAAGCATGAAAGAAAAGGCACCTCACTGGTTCCCAGCATCGCAAGGCGGTGGATCTT
CTAATGGCAGCCAAAATGGAGCGAAAACAATGTCTCGCGCTCAATTCGAAAAACTCTCTCCTGCTGAACA
AATGAAGACTATGCAGGATGGAATTACATTAACTAACTAAATTAAAAGAGGTCAGAAATGGCAGACAAAA
ATACTTTAACAGCAATCGCACCATCTCTTTATGCTGCGTTAAATACCGTTTCTCGTGAGATGGTTGGATT
CATCCCAGCGGTTAACCGTAACTCAACAGCAGAGCGCGCGGCTTTAGGTGATGAAGTGACTGTGCCAATC
GCAAGTGCAGGTGAACTTGAAGATATTTCACCGGGTCAACAGCCTAAAAATTCAGGCGGCACAACTCCTG
AATCAGTCAAAATCAAGATGGAGCACTCAAAAGCTGCCCCTATCGTTTGGACTGGTGAAGATGAGAAACG
TGTAAATAACGCTGGCGTTTATAATGGCGTATTAGCTGATCAGTTTGCTGATGGTATGCGCAAACTTGTT
AATACGATTGAGCGCGATGTCGCAATTAAAGCGTTGATTGGTGCCTCTCGTGCTTACGGTACATATGGCA
AGACACCATTTGGTACAGCAGGTAATTTATCTGACTTTGCTGGTGTTGCCCGTATTCTTGATGATAACGG
CTGTCCTATTGTGGATCGTCAATTAGTCGTCAACTCTGGTGCGATGGCTAACTTGCGTGGTGTGCAGTCT
GTTTTATTCAAAGTGAATGAGGCAGGTAGCGCAGATATGTTACGCGACGGCTACACAGATCGAGTGCAAG
GTTTTGCCCTTCGCAACTCTGCTGGTATCTCAATGCATAAACAAGGTAATGCTGCCTCCAAAACTTTAAA
TGGTGGTGCGGCAACGGGATTGCGTGAACTTGCATTACAGTCTGGAACAGGTGATTTCAAAGCGGGTGAT
TTGATTTATCTAAACAATGATAAAAACAACATCTACACCGTGGCAGAAGATTTAGGCAACGGTGCGGGCA
AATTGAAAATCAACGCACCGGGTATTGTCACTTCGATGTCTGGTAGTAAAACCATTACATTATTTGGCGA
CTTTACACCTAACTTTGCCTTTGACCGTAACGCTATTGTGCTTGCAACACGTGCGCCAGCACAACCAACT
GGTGGTGATAGCGCGGAAGACGTTATGTTCTTAACCGATCCAGTTACTGGATTAGTGTTTGAAGTTCGCG
TTTATCGTCAATACCGCCAAGTTAAGTTTGAAATTGGTATGACTTGGGGCGCGAAAGTTATTAATTCTCG
CCACTTGGCAATTTTAGCGGGTTAACCTGAAACAATATAAAGAGCGTTCCGAAAGGAGCGCTTTTTTTAT
GGAGAAAGATTATGTTTTTTAGAATTGAGAAACAAAATGATCAACTAGTAGTACATCAAAGCACGCTTTC
TGAGCATGAATCTTTGGGCTGGGTTGTTTTAGGACCAGTAGAAACCAAAAAAGAAGACAAAGACTTATCT
GCTTTGAAAGTAGATGAGTTAAAAGCAATGCTAACTGAAAAAGGGATTGATTTCGATCCTAAAGCCAAGA
AAGATGACTTGATTGCCTTACTTAGCGAAGAAAGTTAAAAGTAAAGGGGGAGATATGGATTTAATAATCC
CTAATGACTCCTACGTCACTTTGGAAGAAGCTAATAAATATCATGCCAACAGAAATAGTGCATTTGTATG
GCAAGAACTTGACGACGAAACGAAAGCAAGACGTTTAGTGAGCGCATCGGATTTCTTAGACTTCAATTAT
CGTTTTCTTGGTAGAAAAGCAGATCCATCACAACTTCGAGCATTTCCTCGCACTAATACTGGTGGGACTG
ATAGTAAAGGCATTCCAACTTCGGTCAAATACGCCGTATTTGAGTTAGCTCTTTACGAGAATCTGAATGA
AAATCCAGATAGTGAAATGTCTAGCGTTCGTGTTGGTCCTCTTTCGGTGAATTTCGAGAAAAACCTAGCA
TCTGGTAACGCAAGTAACCGCTTTGAATATGTAAAGGGCATTCTTGATACCTATTTGGATAAAAGCCAAG
GTGGCGGCAAGGCTAGAATGTTAAGAGGGTGATATGTACGGTAGGCTAAAAAACATTTCATCATCACTCA
TCAAAAAATTTGGTTCTCCGTGTGTAGTGAGAATTGAAAAAAAAGGTGAGTACGATCCAGAAACAGGAAG
TGTTAATACTGTTCAGGCAGTGGAAAACAAAGCTTTCTGTATTTTCGATAATCTTGCTTACGATTTTCCA
TCATACCGTGGCGATAGTGGCGCCAGCATGGTTAAACAATGCGATGTTTTGATTTACCTTACGGCGGAAG
CTAAGCCAGAATTAAATTCACATGTTGTAGTGAATGGTGAAACGTGGCTTATTGTTAAATTTCAGCCAAT
TAAGCCATCTAACACCGTCATCATTTACCAATGTCAAGCAAGGCGATTGGGTGGTTAATATGGGAAGTTT
TGTTATTGATATAGCAAAATTCAGAGAAAAGCTCGGCAATAAAGCAGATCTTGTTCTGAGAAAAGTTGGG
ATTGAAACGTATGAAAAAGTAAAACAGAAAACACCAGTAGATACGGGGCAGTTAAGGGCGAGCTGGACTG
TAAGTGTTAATGGAATGCCGCAGAATTATAATGGCGATACTTCTGCGCTTAATACTGCCAAGTTTGGTGA
CACTATTATCATTGCCACAGATAAACCATACGCGCCTGTTATTGAATATGGTTTATATCCTAAACCCGGA
GGAATAAAAACTGAGAATGGTTTCTCCACACAAGCCCCCCAAGGAATGGTGAGAATTACTGTTCAAGAAA
TGCAAGCTTGGCTTAGAAGCAATCTAGGGAAATTCTACTAATGAAAGCGAAAATCAGGGCAATACTTCAA
AGTCATTTAGCAAAAATAAGTGATATAGAAACTGCATGGGAAGGTGTAGAAAATGTATTAAACCTACCTT
ATCAAAGTGTGTTTCTAAATATCTCAAGTACGCTAACAGGTGCAATTAGCGATAAGCCTAAGGCGCAAGA
AACAGGGTTCTTACAAGTCACATTGTATTACTCTTCAGGAAAAGGAACGGCTGAGATTGAAGAAAAAGCA
TCGCAAATAAGACAGCATTTTTATGGTAAATCTTTTGCTAAAAAAGGTGTTCAAGTGGTTATCCACTCGC
CACCACAAATAGGTGGCACTTATCTGAATGACAACATTCTTGCGCTACCAGTAACTATTAATTTTACTGC
CTATGAACTCTAAAGGAGGAACAACATGGCAACAAACGCACAAGGCACGAAACGCACGATCGTTTTCGCC
AAAGAAACCCAATTTGGTACTAAAGCTACACACACAGGAGCAAAAATCCTTCCTCGCATAGAAAGCTCAT
TAGATACCAGTTTTGAGTCTTTTCAATCTCAAGAAATGCGTGATGATATGCAACGTGCAGCATCAATTAC
AGGTTTTGAGAAGGTAGAAGGAGAATTGAAAGGGGAACTTTCCGCTGGTCAATGGTCAGCCTTTTTAGCC
GCAGTATTACGCGGAAATTTCACCACTCAAGCGAAAGCTCCTATTATCAAGAAAACAACGAAAAGTAGTG
GTGAAAAACAAGGGAAAATCTTAGTTGTACCACAAAACAATCACACCACAGACTCATTCACTATTGAAGA
TTTTTTCCAAGACGTCAGTGTTAGTCGCGTGTATTTAGGTTGCAGAGTATCTAAGATTAGTATTAATGTA
CAACCTAATGGTATTGCTTCAATTAGTGTCGGATTTTTAGGTCAACGAAGTGAAGAAGGAACCACGCCTT
ATTTTACTTCTCCAACCAACATCAACCAATCAGGCAAGCTCGCTGGTGTAACGGGTAAGTTATTGTTTAA
TAAGCAACCTTTAGGACTTGTGACTGGCTTTAAGCTTGACATTGACTTAAATGCGTCTAGTGAGCCTGTA
TTAGGTGCAAGATACGCCCCTGATGTATTTATCGGCACCGTTGCAGTGAGTGGCTCATTTTCTATCTATA
TGCAAGATAAGAAAATGTTTGATGCTATTCGTCGTGGAGAAACGCTTTCTCTTGAATTGCGGATGGACGC
AGAAGATGCCACTAACAGCGATTACGTATCAATCATTTTACCGGGTATCAAGCTCACATCTATTGATACG
GATGATGGAGCAAAAAATATCATCCAAACATTGAATTTTGATGCTTTCCCAGAGGTGTACGATAGGGGAA
GCCGAATTGATGACATATTAAAAGTAGCAACCACAATGATTGTACAAGATACATTGGCTTAATCTAAGCC
AAATAAATCAAACCTCGACTAGCAATAGTTGAGGTTTTTTATTTTCAACAATTAAGGAAATTTAAATGAA
CCTACAAAATCTTTCACAAGGTAACTTGTCAGAATCACACCGTTTTGAATTACTACACCCTGTCACAGGC
GAAGGATTGGGAGCTTATGTTAGCGTAGTAAGCGCGAAAAGCGATCAAGCGCAAAAATTTGTCGCTAAAC
AGATGCGGCTGGCTCAAAAGCAAGAGTTTGAAAACGCTCGTAGTCGTAAACCGAAAATCAAAGAGTTGGA
CGAAATTCGTGAAGAATCAGTTGAACTTGCAATCAGTCGTATTGTCGGATGGGAAAATATCGAATGGGGC
GATAAAAAAGATTTACCGTTTACGCCTGAAAATGCCCGAATGGTGCTAGAACAATGTGATTGGATTATTG
AGCAAGTGCTTGAGCAGTCCAATGATTTGGGAAAGTTCTTGGTGAGCTAATAGATGACTTGCTTCGCTAT
GCGGAGCAGGAATTTAAACTAGATAAGAAACCAAAAGAATCAAACAGTACGCTGAGAGAGCATTTACAAG
CAATTGCTGAGCAAACAGGCACTACACCTGAAGAGCTGGATAATCCGGAGCCTAATTTGGCAGTACAGCA
TTTGCTTGTGATCTTTCAGCAGCTATCTCTTTCTCGTCAGGCTGGAATGGTATTAAATCCAATTACATAC
AGCGAAATTGTAGCGTGGTCGCAGTTATATCAAACTCGCCTTTCGATGTGGGAGATTGATGTATTGAAAC
GGATCGATTTGGTTTTTCTTAATATTCAAAATGAATAGGTGGCGAATGGAAACCTTTACCTTTGCTCCAA
ACTGGGGAATGAAATTAAGCAAAGAGCCAAAAGTCAAAACCATTACTTTCGGCGATGGCTACGAACAACG
TCTAAAACAAGGGTTAAACCACAATCTACGAAGCTACTCTCTTACATTTAGTGGAGATATAAATCAAATG
CAACAAATTGAAGCCTTTTTAGACCGTCACGAAGGGTATAAGGCTTTTTTGTGGTCCCCTTACCACTCCA
CGCAAGGTAAATTCAAATGTTCAAAATGGGACATTGAGCAAAAAGAGAGCCACTGGACAATCTCTTGTGA
ATTTAAAGAGGTGGTAGCCTAATGAAACAAGGATAATTTATGACAGATATAGCCACTCTTGCCATTGAGA
TTAGAACTAATGGTATATCTCGCGCAAATCGCGATTTACGTAGTGTTGAGCAAGTATCACAAAAAACGGA
AAAAGCCGTTAACTCTCTAAGCCTTGCTGTGAACGTATTGAAACGCTTAATGGCGTTAGGGATTGGCATT
CAAGGCCTCTCAGGGTTCTTACAAATGGCTGACACAATGCAATCCCTGCGCGCTCAAGTGAAATTTGTGA
CAGGTTCATTGGCAGAGTTAAATAAGGTGCAAAATGAGTTATTTAATATTGCTCAACGTACGCGTTCCAG
TCTTGAATCAACAACACAGCTCTATATTCGAACATCACGAGCCTTGAAGGATTACGGCGTATCGCAACAG
CAAGCATTGCAGTTTACTGAAACCATTAACAAAGCAATGGCAGTGGGTGGTGTTGGTGCGCAAGAGCAAG
CCAGTGCTTTAATGCAATTATCACAAGCGCTTGGCTCGGGGCGTTTACAAGGTGATGAATTTAGAACAAT
TGCGGAAACCGCGCCGATTATTCTTGATGTAGTCGCGGAATATATGGGGAAAAGTCGAGCTGAAGTGAAA
AAACTGGCGTCTGAAGGCTTAATTACCTCGGAATTACTTTTTAAAGCAATCAGTGGCTCAACTAAGAAAA
TCAACAAGCAATTTGAAGAAATGCCTCTTACATTCGGGCAAGCAATGCAGCAGCTGCAAAATGCGGCCTT
AAAGTTTGTTGGGGATTTGAATCAATCTACCAACGCAACCAACTTATTAGCTCAGGGGGTGAGTTTTTTA
GCTGAAAACTTCAATACACTTGGTGCTATCGTTGGTGGTGTTATGTTGGGTCATTTGGCGAAGTATGGGC
AATCAATGGCGGTGGCTGCGGTAAATGGACACAAACAAAGCCTCGCTAATTTACAAGTCGCTAAAACAGA
GCAAGTAAAAGCAATAGCAGAGCTTAATGCCGCGCGTGCTAATATGGCGGTGTTGGCATCTGAATTGAAG
TTGGCACAAACGGAGCAAACTCGTTCAGTTCTTCGGATGAGAATGGCTCAACAAGCGACACTCATTACCA
GTCTAACCAATGCGGAGGCTGTAGCAACAAATAATTTAGCGATTGCTCAAGCTAAAGCATCTATCGCTGG
TCGTGCATTGAAGGGGGTAATGGGGTTATTAGGTGGACCAGTTGGAGTTATTACCATAGCGGCGAGTGCC
TTATTTTATTTTCATCAAAAAGCAGAAGAAGCTAGAGAAAGAGCATTAGATCTAGCAGGTGCAAATGAGA
GATTAAAACAGTCTTACGAGGATTTAAGTGAGGCTGTATTACTTGATTTAATCCGTAAACAGATTGATGA
ATTGGCAAACTCTCGGAAGCAAGTTAAAAATATAGAAGATGAAATTAGAAACGCTCAAAGAGTAATAAAT
CAATTTTTAGGATTATCTGTTCCTGACAAATTAAAAATCGAGCTAGAAGCCCTGAAAGATAGACTTGCTA
AGCTGAAAGAAGGTGAGAGCATCAATTTCTCAACACTAGAAAAACAACTTGGTGCATTAGCACCAATATT
TGTTAGTAGTGGTAGAGATATAGAAGCTTTTAGAAAAAAACTTTTGCTATTGGGGTTAAGCTCGAAAGAT
GCTGAGGTTCTTATAAATTCTCTTGGAAAATCTTTCACAGATTCTGCGAAGTCATCAGGGAAAACGATAA
ATGGATATAGTCGCATCGAGTCCGAGTTAGCAAAACTTAAAGAGAGAACAGAAGAAGCAAGACAGAAGTT
TGAAGTTTTAACTTTAAAACAGCAAGGAAATGAAAAAGCATCTTATGTACTTTCTCAACTTTATGATGTT
TTAGGGGAAAAAGGCGCTGAATATGCTAATGTTCTTAAAGAAATCGCCGTTGGCAACTATATTGCTGCAC
AATCAGAGCTCTCTCACATTAAGGACGCTAAATTCTCTTTGGAAGAACTGATCGGAATGAAGAAAGAAGC
GGAAACTGCATTTTGGTTCGTATCACAAACTGATAAATTTAGTGCTTCAGGCCAAGATAGTCTAAGTGAA
TGGAAAAATTTTTATAATGAACTTCAAAAAGCGAGCGCTGATAGCTTAACTCAAATATCTCTTAATGAGG
AGCAAGCGTTGAGAGATATGTTAGAGAAGGCGAAAAAAGCTAAGATTGGGCACAAGGAAATAGAGCAAGC
CAAAGCCTTAATCACTGAAAAATACGCCAAAGAGAGAATGGAAGTCGCGGAAAATTATGTGCCATCATTG
AGATATGAGCGCGAATTGACTGAACATCTCAAGCTAATCGATCAGCTACAAAAAACTAATCGGATTACAG
CAGAACAAGCCGGAGATGCCAAATTAGCGTTAGGTGCTAAATACAATCCTTTATTAGCTGCTCAGCAAAC
GTATATCAATAACCTGAAAGAGATTGAACTACTAGAAGTGAAAGGTGGTTTAACTAAACCACAAGCAGAT
ATTGCACGTAAGCAACAGGCGACAGATCTAAAAAATACTGAATGGCAAGAGTGGCTGAAAAATGCGGATC
GATCAGACCCTTTTAACGGCTTAAAAGTCGGTATTAAAGAATTTGGCGACCAAGCTAATGATGTAATGGG
TAATGTTGGGCAAGTCACAGGTAGAGCATTAAATGGGATGACAGATGCTTTAACGGATTTTGTGATGACC
GGTAAAGCTAATTTTGCTGATTTAGCAAGATCTATTATTGCGGATCTTGCTAGAATGATCATTAAAATGA
TGATTTTCAATGCACTAAAATCCGCTTTTGGTGGCACATCAATAGGTTCCTTTTTGGGGTTCTCTGAAGG
TGGCATTGTGGGTGAGCATTACAATGGCGGTCTTGTTGGTTTCTCTAGAGGGGGATTTACTGGATTTGGA
GGTAAATACACACCAGCTGGCATTGTTCACAAAGGTGAGTATGTCATCACGAAAGAGGCAACAAGTAGAA
TTGGCTTGGATTATCTCAATTATCTGAATTATGGTGATCGTGGTTTTGCGAATGGTAGTGGAGTGAATGT
TCCGAGTTTAGCTTCTTCAACCTCTAGTTCTAATCGAAATATCTCAATAAAAATCATTAACAACGGTGAG
CCTGTACAAGCTAATGTCAGCTCGAAAGAAAGCAATGGACAATTAGAGGTGACTGTTGAGCTTATTAGAC
AGATATCTAAACAAGTGGTTAATGAAACGATTGAAGACAACTTTAGACAAGGAGGTGTGTTCGCATGATC
AGCGCAGAAATGAAACTTGAGCTTTCAAAGCTTGAGCAAAACGCCATGATCGACTTGTTTGAAGTGGATT
TACGCGGTCTGAAAGATAAAGACGGCATGAATGGTGAGTTATACCGCTTTTATGCCGGTACAAACGAAAT
GCTTAATCCAATTGTGTGGCAAGGTAACACTTATCAACCGTTTGGGGCAAGCGCGACGGGATTTTCTTTG
TCTGGAAAAGGACCGTCAAACCGTCCACAATTAACGCTCGCGAACTTCAATGGGTTTGTGACGGGAATTG
CCAATCGCTTTGATCAATGTCTTGGTGCGATTGTGCGCAGACGACAGGTCTATGTACAACATCTTGATGC
AGTAAATTTCAAAGATGGAAATTCACAAGCAGATCCAATGCAAGAAGTACTTAGTTTTTTTATCATTGAG
CAGTTATCTGTATTAAAGCGTGACGTTGCCGTGTTTGTGCTTGCGTTACCAACGGAAACGGACAATGCAT
TGATTTCTTCTCGAACAATTAGCATCCATTGTGGATGGTTGTATCGTTCTGCGGAATGTGGCTATACCGG
TCCACCCGTCGCAGACGAGAAAGATCAGCCCACAAAAAATCCGAAAAAAGATAAATGCAGTTGTTTGTTG
ACCGGTTGTGAAATAAGGAACAATACGCGCAATTACGGTGGATTCGTTTCTGTTAATAAGTTGAGTTAAA
AAATGAATGAAAAGCTAAAACAAATATTAATCGACTACGCAAAGCAATGTGAGCCGCACGAAATGTGCGG
TTTTGTTGTTTTTGACGGTCAAGAAAAAATCTTCATTGCTTGTGAAAACATGGCAGAAGATAAAGAGAAT
CACTTTGAGATTTCAGCAGATGATTTCTTAAAAGCGAGCGAATATGACGGAATCATCGCACTTGTTCATT
CTCACCCAGACGGCAAGCCGTTTCTATCCGCAATGGATCGTCAAACACAGTTGTTCTCAAATCTTGATTT
TTGGCTTGTCTGTCATGATGAGGTCCACGAGTTCCCCGTTATTCCACCACTTATCGGGCGCGATTTTCTT
CACGGAAAAACAGATTGCTACACGCTATTCCGCGATTTTTATCGCTTGGCTGGCATTGATTTCCCAGATT
TCGAACGTGACGACTTCTGGTGGGAAGATGGTCAGAATCTGTATCTAGATAACATGGAAAAGCACGGTTT
TGAGCGTGTTTTTGATGAAAAAAGGGTGCAGGTAGGTGATGTTATTTTAATGCAAGTCGGTGCCGACGTG
CCGAATCACGCAGCGATCTATATCGGTAATCAACAAGTATTGCACCACAGCCCAAAACGTTTATCTAAGC
GCGATCTATATGACGGTTACTGGCTCAAGCACACGCATAGCATTTGGAGATTTAAAGAATGGTCAACGTT
AAATTTTACGGCAGTCTTAGACAGTTTGGAACTTCATTCAAGCTAGATGCAGAAAACACAGCAGAAATCA
TTCGCGCGCTCACTTCTCAAATCCCAAAATTGCGGGAATTTATTCAAAAAGGCTACTTCACAGTACGAAT
CGCAAAAGAATACATAGACAACCGCTATCTAGAAAAAGGGCTTTTTTACAAGCTAAAAGAAGGCATGACG
GTTCATTTTACGCCTGTTTTAAAAGGATCCAAACGCGGTGGTGTGTTTCAAACTATTTTAGGTGCCGCAC
TTGTTGGCGCAGCCTTTCTTTTAGGACCGGTCGGTTTTGGTTTGTTGTCAGCAAATTCAGCATGGGTGGT
TGGTGGACTTGGTGCCTCCCTCATGCTTGGTGGCGTTGCGCAGTTACTTACACCGCAGCCCAAAATGCCA
GCAATCAATGAAAAAGAAAAGAAACAATCCACTTCTTTTTCGAATTTATCAAACATGGCCGCGCAAGGTC
GCATGGTGCCATTAGCTTACGGTCGGATTCGTTGCGGCAGTCTTGTTATCTCGCAAGGTGTTCAAACGCT
CGATGTAAATATCGTTGAGAAAAATCAGAATACAGGATTTTCAAAAGGATAAGTTATGGGTGGAAGAAAA
AAAGGGGGAGGTCATACCCCGTATGAAGCACCGGAAAGTGGACAGTCTAAGCAGTTTGTTTCGATTGTTG
AAGTCGTATCAGAGGGGCAAATTAAAGGGTTAGTTGACGGTGTTAAATCTGTTTATTTAGACAATACACC
GCTACAAGCAAGCGACGATAGTTTTAATTTTAAAAACGTTGAAGCGCAAGGGTGTATTGGTACGCAAGAT
CAAGATGTATTGGAAGGTTTTAATACTTCTGAAAAAGAAATTGCGGTCAGTACACAAGTAAAAAAGCTTA
CACCGATTACACGCACGATCACGGATAGAAAAGTCAGCCGTTTACGGCTAACACTCGGAGTTCAGTCGCT
TTTTCATCAAAACGACAAAGGTGATGTTTACGGCTCAAAAGTTGATTTTACAGTAACAATCGGTGAAAGA
AGTCATCTTGTTTCAATAAGCGGAAAGTATAGCTCTCAATACTTGAAACAAGTTGAATTTGGCGACTTAC
CGCCCGTTCCATTTCAAGTTAAAGTTGAACGCATGAATGCGGACAGTAAATCCCAGCGTTTGCAGAATAA
CACGATCTGGGCGAGCTACACTGAAATCATCGAAACGCAATTCGCGTATCCGAACACCGCAATTCTGGGC
ATTCGTTTTGATTCTGAATATTTCAGTTCAATCCCAAATCGAACTTATGAAATTTACGGCATCGAAATGA
AAGTGCCGAGCAATTACGATCCATTTGAGCGAACTTATACGGGATTTTGGGACGGTACATTTAAGATCGC
ATGGACAAATAACCCGGCTTGGATTTTATACGACTTGATGACAAATAAACGTTATGGTCTTGGCTGGCGT
TTAGGTGCATTCAATGTTGATAAGTGGGCGTTATATCAAGCTGCGCAATACTGCGATCAAATGGTGCCGG
ATGGTTTTGGTGGACAAGAGCCAAGATTTACTTGCAATGCGTGGTTAACAGATCAGCGCAAAGCATACGA
TGTGATTAATGATATCTGTTCAATCTTCCGCGCGATGCCTGTTTGGAATGGTCGTGAGTTCACTGTCGTG
ATGGACAGACCGGCAGATCCTGTGTGGACTTATACAAACGCTAATGTAATCGGCGGGGAGTTCTCTTATC
AATATGCCGCACAAAAAGCGCGACATAATGAAATTCACATCGAGTATATCGACGCAAATGATAGCTATGA
AAGAAAGATCGAGGTTGTTTCTGATGATGATTTAATTCGTCGTCATGGCTTAAACGTTAAAAAAGTGACA
GCATTTGCTTGTACGTCACGCGGACAAGCGTTTAGAACGGGGAAATGGATCCTTGAAACTGAGCGTTTGG
AAACCAAAACAGTAACGTTTGCGGTTGGTGCCGAGGGTCTAATGCACATCCCGGGCGATATTATTCGCGT
TGCAGACTGTGATTATGCGGACACTAACATCGGTGGTCGCGTTCTCGCTGTAAAGGGTCGAAATGTCACG
CTTGATAAAGAAATTTCGCTGTGGAGCAATAGCTATTTAACTTACATTGATAGCGAAGCAAAACATAAAG
ATATTCGTATTGTCAGCAAAAACGGCAAAGAGGTTACACTTGAATCTGAACCGGTAGGACTAGCCGAGCT
TGGTGTTTGGTCTTTAACTACGCAAGAAATCAACGTGCAGTTATTTAGAGCGTTGACGATCAGCGAAGAA
AAACAAGGTCAATACACAATTGTCGCACTTCAACATGAGCCACAGAAAGAGGCGATTGTAGATAACGGTG
CTGTGTTCGAGCCGCGCGAAACCACGCTTTCTACTGCCGGACTTGATAAAGTCAGTCACGTCAACGTACA
AGCCAACGGTGACGGTGTTGCGCTGAGTTTTGACTATATTGTCAAGCATAGTGCGATGATTAAGTATCAG
ATTAAATTATATAAAGACGGAACGTTTTATAAAGTTTATGACGATTTAACAACACCTAATCACAAGTTCA
TCGGTTTACCTGATGGCGAATATGTTGCGGAGATCCGTGCGAAGAATGAGCAAGGACAGCTATCAGAGGC
CGTTACAAAGTCATTCAATATCAGCTTTGCTGAAATAGAAGCAGACCAAAGACCAAGACATTACTCAAAA
GATGACTTGAGACGGATAAAAAAAATCTTCAATAAAAAAGCAAGAATGTTGGAAAAGCGCAAGGGGTTAT
AATGCAACACATTGATAGAATTTTGACGGTTTGGGGGCGTTTTGCCAATTCACGTATTGGCACGGAATAT
CCTTGTATTGCTGCTGGTATGAGGTTAGCAGTAGATCCGCCAAGTGATTACAATATCTTCAACCTGACAG
ATGATACTTGCATATTAATCGGTGAGCAGATTATGCGATTAAAAGAAAAACAGGATTTGCGCTATGACAT
CATTATGGCCAAGTACGCTTTACGAATTAATGATGAGCAGATTTGGAAGATTTTAAACATTGGTCGCACT
ACTTATTTTAGTAAATTGGCAGAAGCTAAAAGTTATGTAGAGGGTGCAATTGATGGAGCGAAAATAGTAG
CTTACTTTTATGCTTAAAAAAGCTTGACTAGTTCGGACTAAATCTTTATACTTGGTATATCCTTGCGATA
TTTGCAAGCAAAGAAACGCAAATGTATTTAATAGCCCTGTTCAAAGATGAATGGGGCTTTTTGTTGGTGA
TGATTATGGAATTACAAGATACTTCATTAGAAAAATACGAACATAGTTGTAAAGCAGGTCGCACTCATGA
AACTCCCGAGATGCAATCTCCATGTATATCAAATTGCGTTCTTTACCGTCGTAATAAGAGAATGGGCGAT
ATTCCCAGTGAATTCTCCGTGACGTTTCCCGCACAAGAATATCTGGATTAACATTTAGTTTGTCTGACTG
TTTATTTGTTGGGGAACAGTATTCTAGCAGAAATTTTAACCAAGCCTAGTCTTAACGGACTGGGCTTTTT
TATTGCCCAAACGGGCATAAGGAAATGTCTATGCCTGAAAAGAACCCAGATATCTGGGCAATGATTTGGA
TGTGGTTGCAAATTAACGCAAACACACTCACGACTGCTGGGTCTGCAATCATTGCGGTTATTCTTCGTGC
TTTCTTCGTAAGAAAGAAACCAATGATACGTTACACCGTGCTGGATTCAATGATTTGTGCGCTCATTGCA
GTGACTGCTGAACCTTTAGCACAGCCATTTTTACAGTTTTTCTTTCATGTCGAATCAGAAAGAGCATCTT
ATTTTTTAGGTGTAATGATCGGATTTATCGGAACTGAACGACTAAGAGAATTTCTATTCAAGTTTATCAA
TAAAAGGATTGATAAAAATGATACATATAACCGAAACGACTTTTAATAGTGTTTTCCCTCGTGCTAGACG
TGGGGTTTATCAAGCTATTGCAGAAAACATTGAGAAAGCCTGTTGTTTCACTAAAGAGCAACAAGCGATG
TTTATTGCTCAATGTGGTCACGAGAGTGCAGGTTTTTCTGTCTTTACTGAAAATCTAAACTACTCAGAAC
AAGCGTTATTGCGTGTATTTCCTCATTACTTCAATGAAAAAACTGCTGAACAATATGCACGCAAGCCAGA
AATGATTGCTAATCGTGTTTATGCTGCACGAATGGGAAATGGTAGCGAAGCAAGTGGCGATGGTTGGCGC
TATCGTGGTGTTGGTGCTATTCAGCTTACAGGCAAGAATAATCACACTGCTTTTAAGAAATGGCTTGGAC
GTGATATTGAACCAAGAGATATTGCAACAAACCTAGATCTTGCTGTGAAAGCAGCGGTTTGGTTTTGGCT
TGCTAACGATCTGTCTAGTCTTAATTCAGTTAGTAAAGTCACGCTCAGAATTAATGGTGGCTCTAATGGC
TTAGCAGAACGCGTGAGCTTATATAGACGATTAATGGTGTAATTATGTTCTCGTTCATCAATAAAGCATA
CATTATTGTCATTGCGTTACTTAGTGCTGTTATTGCGTTTCAATATCACTCAATTGTTAATCTTGAAGAT
AAGACAAAACAGCAAGCACAGATGATTAATAATCAAAGCGAATCAATCAAGCAATTGAAAGAGCAAGAAC
AAATCAATCAAAAGCTAACGTTTGAGATTAGTCGATTGGAATCAGAAGCAAGGATTAAATCAGATGAAGC
AATCAATTCTATTTCGCATGATGAAAAGAGTGCTGACGCTTACAATGCTAACGCTCCTCGTTCTATTGTT
GAGTTCTTGCGCAAGTAAGCCAGTAGTTCAAGTATACCCACAAATTCCAGCAGCACTTCTTGCGCACTTA
GATAAAACAGGTTTTAACGGTAATACTTACGGTGACGTTTCAAAGTACGCAGTGATACTCAAACGTGAAA
GAGATGTTTGCTTAAATCGAGTTGATAAGATTCGAGAGTGGCAGAAAGAAGATTTAAATAAGTGAAAAGG
GGTGATCCCCTTTTCTTTTATAGAATAAGCTGTTCTGGTTTACAGTTATAAATTGCTGCTAAACGTTCAC
AAGTTTTTTGTTGTGGTTTAGATCCTTTTTTCTCTGCTTGAGAAATTGATGATTGAGTTAACCCAGTTTT
AACTGCTACATCATATTGTGATAATCCACGATATACGCGCCACGCAGCTAATAAACTTAAGTCTTGATCA
AACATAATATTAATAACTTCGTTTGGCACTGTTTCATTATCTGTATGATCTGATTGATAGGGTACATCTT
GAAAAATTAAATCATCATCAAGTGCAGTCAAGCGTTTAAACTCTTCGATTGGCAAGACTACAAATTGTGG
TTTGCCATTTGTATCGTTTATATATTGTAGTTTCATGAGATCTCCTTTAGTGGGGATTTCTCCCCACTTT
ATTAATAGGTTGTTGATGTTCTGCGTTTAACTGTTTGTATATTGATTATTCTAGGTTCACCGTCGATTAC
TTCAAACAAAACTCTGTAATCACCTACCCTTAATCTGTACTGGTTATCTTTACCTGACATCTTTTTTAAA
TCTAACTTGACATCGGGAAAGGTGTTTAACGCGTTCACTTTTTCTCTAATTGACTTCACATATCTTTGGT
CTATTGAAAGCAGTTGCTTAATTGCTTTCTTAGTCCAGCTAATCTGATTCATTTAATCTCCTTTTTAAAG
AACAAGTATCTTTCGATGATTAGATAATAAGATATATATCTTATATTGTCAATATTTTTTTAGAAAAAAA
TCTAATTATTTTCAATTTTTCTAATCATTGTTTGATAAAAATAATTATCGAAAGGTACTCCTGACGGGAG
TGGGCTTTCCGCGGGGTTGGGCGCTCGCGGTTTTCGGCAGTTTTTCGAATTTTCAGTCATCATCATCATC
CGGGTTTTTGTTGCATTTTTAATCAGTTTTTCAGACTTTTAATCAGTGGGTTTTTTAGATTATGGATAAT
TTATTCGACATAAAATTAAACATAAATCAGATAGCTGAACTGGTCGGAATGCACCGCCAGACGGTATCTC
AACGGCTCGCTGGGCTAACGCCAGCAAGCGGCAGCAATTCAAAATTAAAACTCTATTTACTTTCGGATCT
TATTCGATCTGGATTATCAGAAAAGATGTCGATAGATGTCGATTCACTAGTACCAGTTGATCGCAAAGCA
TTTTGGCAAGCTGAAAATGAAAGGCTTAAGTATGAGCGAGAGACTGGTCAATTAATTCCAGCTTTTGAAG
TTGCACAAGAAATGAGTGCATTCGCAAAAGCAACTGTTCAAACATTAGAAACATTGCCAGATATTTTAGA
ACGTGATGCAGGTCTTACACCAAAAGCACTCGTGCTAGTACAACAGATCATCGATGATGTTCGAGATCAA
ATGGCACTGCGGATTCAGCAAAACGAAAGCAACGATCAAGGATAACAAATGTATGCATCAGCAAGAGATA
TTAGACGTGACATTGCGAACTCAGTAAAAGCACCGCGTCGAATGAAAATATCAGAAGCCGTTGCTACATA
TATGCGTGTGCCGGTTGGCGGTGGGAACTCTGTTAAATGGGACAAGAACACTGCGGCATATATGCTTGAG
CCGATGGACTGTCTTAATTCTCGAGAGTATGACGCTGTCATTTTTGTCGGGCCAGCACGAACAGGGAAAA
CTATCGGATTAATTGACGGTTGGATCGCTTATTCAATTGTTTGCGATCCGTCCGACTTCTTACTTGTTCA
ATTAACGCAAGATAAAGCGAGTGAACATAGTCGAAAAAGACTAGACCGCACTTTCCGTTGCTCGCCTGAA
ATTGCTAAGCGGTTAAGTCCGCGAAAGAATGACAACAACGTATACGATAAATATTTCCGCGCTGGAAATC
TGTTAAAAATTGGTTGGCCGTCTATCAACGTGCTTTCTTCTTCGGATTACAAATACGTTGCACTGACAGA
TTACGATCGCTGGCCAGAAGATGTGGACGGTGAAGGTGACGGCTTTTCACTTGCGTCAAAACGTACAACG
ACTTTTATGTCATCGGGCATGACACTTGTCGAAAGTTCACCGGGTAAAGACATTAAAGATGTAAAACATC
GTGTAGGTTCTACACATGAAGCACCTCCAACAACTGGTATTTTGAGTTTGTACAATCGAGGTGATAGACG
TCGATTTTACTGGCCATGTCCACATTGCAAAGAATATTTCGAACCGAGCATGTCCAACATGGTTGGCTAT
CGCGATGATCCCGATTTTGTCAAAGCAAGTGAAAACGCGAGGTTGCAGTGTCCGCATTGCCAGAACTTAA
TCGAACCATCGCTAAAACGTGAATTAAATATTAAAGGTGTTTGGCTAAAAGAAGGTCAAACAATAGATAA
AAAAGGACAAATCAAGGGTGCAGGTAGAAACTCGAGAATTGCATCTTTTTGGCTTGAAGGTCCAGCGGCT
GCATACCAAACTTGGGCGCAGTTAACGTATAAACTTCTTAACGCAGAGCAAGAGTTCGAGCGCACGGGAA
GTGAGGAAACATTAAAAGCCGTCATTAACACTGACTGGGGTTTGCCTTATCTCCCTCGTTCAGCACTTGA
GCAACGACGATCTGATGAATTAATGGAACGTCGCGAAGAAGTCGAAGAAAAAACAGTGCCGGCAAATTGC
CGGTTTTTAATTGCTGCAGTGGACGTACAAGGCGGCAAAAAACGTCGCTTTGTTGTTCAGATCGTGGGCT
ATGGTGAAAGTGGTGAACGTTGGCTAATTGATCGTTACAACATCTCTTTTACTCGACCTGATGAACACGG
TGAAACGAAAGAGATTGATCCGCGGATTCCTGAAGACTGGGACATTCTTATTTCTGATGTGCTCGAAAAG
AAATACCCGCTTTCTTATAACAAGAATCACCTAATGCCGATCTTAGCAATGGCGGTGGATAGTGGTGGTG
AAGAAGGTGTAACGGATAACGCGTATAAATTCTGGCGACGTTGCAGACGTAACGGCAAATCTAAACAGGT
TTATCTTGTTAAAGGTGATTCAACGAAACGCCAGAAATTAATTACAAAAAGCTATCCGGATAATACTACG
CGCTCAGATCGTCGCGCGTCCGCACGTGGAGATGTGCCACTTTATTTACTTCAAACTGACTTGTTAAAAG
ATCGAATTAATAACGCCCTCGCACGTGAAACTGCGGGGGCTAATTATATTCACTTTCCAGAATGGATTGG
TGAGTGGTTTTTTAATGAATTGACGTATGAAGAAAGAGGACCTGACGGCAAGTGGCGAAAACCGGGTAAA
GGCAATAACGAAGCCTTTGACTTGTTTTGCTACGCCCACGCCATTGCTATTTTGCGAGGTTATGAGCGGA
TCAAATGGGGCGATGAAAAAGACGTGCCGACTTGGGCGAGATTACCTGAAATTAATTCCGAAGTGATTCG
CAATGATCCTGTTTCACGAAATGCGCAAAGCAACATTGTAGAAGAAGTTTTACCGAAGCAATCAAAACCA
CGAGCAAAGAAAAAAAGTAGTTTTCTTGGTGGTGGAAAATCTGGGGGGTGGTTGTGATCTACACAGCAGA
AGAACTAAAACAAAAGATAAAAGCACTTGATGAAAAGATCGAAAACGCGCAAAGCCAAGTGAGTTTTAAC
GGAAGATCGGTCAGTTTTCAGATTAGTGAATTATCGAAACAAAGAGATCGTTATCAAGCAATGCTTGAAC
AGCTACTAGCAGAAACAGGACAACGATCTAAAAAACACCGAATTAAATTTGCGAGATTTGTATGAAATTA
ATTGAAAAAATCATTGCAGAGATTTCACCCGGTTGGGCGGCTCAACGTGCACGATCTCGCTTGGTGTTTA
ATGCTTATGAAGCTGCTATGCCGAACCGAACGCATAAAGCAAAACGTGAGAAAAGCGCAGCAAATACTAG
CGTTAAACAAAGCGCTGTCAGTTTACGCGAACAAGCCAGAGCATTAGATCAAGATCACGATATTGTTATC
GGGATTTTAGATAAGCTGGAAGAACGTGTAATTGGTTCAAAAGGCATTCATATTGAACCGCAACCGCTTA
ATTTAGATGGTGAAGTAAACGAAGAATTAGCGGAACAGATTCGAACAAAGTGGGCTGAATGGTCCGTATC
GCCTGATGTGACGGGAATGTACACGCGACCAATGCTAGAGCGGATGTTGTTGCGGACGTGGTTACGTGAT
GGTGAAGTGTTTTTACAGTTAGTGCGCGGTAAAGTCTACGGATTGGAATACAACACGAAAACACAGTTTG
CACTTGAAGCATTAGAACCTGATTTCATTCCTATGAATAGTGATCAATCTAGCAGACTGGTGCAAGGTGT
ACATCTTAACGCTTGGAGAAAGCCTATTGCTTATCAAGTCTTCCTTGATAATCCTCAAGAATCGGTCAAA
ACATACGGCAAAGTGAAAACTGTTCAAGCTGAAAATATGTTGCATCTTGCATTTCGTAAGCGACTTCATC
AGTTGCGTGGTATTTCAATGTTGCACGGCGTAATGATTCGACTTGCTGATTTAAAAAACTATGAAGAATC
AGAACGTGTTGCAGCAAGAATTGCCGCCGCTTTCACGATGTATATTAAGAAAGGTGATGCCCAAGTTTAC
GGTTCTGAAGAATTTGATAATAGAAATAGTGATTCTGAGCAACGCGATTTTGAAATTGCCCCCGGTGCGA
TCATTGATGATTTAAAACCGGGCGAAGATATCGGATTGATTAATTCTAATCGTCCAAATGTCAATCTTGA
AAACTTCCGCAATGGTCAGTTAAGAGCAACGGCAGCGGGTACACGCTCGAGTTATTCAAGTATTGCGCGA
GATTATAACGGCACATACTCAAGTCAACGCCAAGAGCTGGTGGAAAGCTTTGAAGGCTATGCCGTTTTAC
AAGATCATTTTGTCGCGCATATTTCACGACCGATTTATCGCGAATGGTTAAAAATGGCGATCTTGTGCGG
TGAAATCAAAGTGCCATTAGAAGTCGATCAATCAATGCTATTCAATGCAGTTTATTCAGGTCCGGTTATG
CCTTGGATTGATCCGATGAAAGAGGCGCAAGCGTGGGCTACGCGAATTCGTGGCGGTCTAGCAACAGAAA
GCCAAGCAGTAAGAGCGAGCGGACATAATCCGGCAGAAGTGAAACGCAGACGTGTGGTGGAAGTTCAAGA
AAACCGCGAGAAAGGTTTGAAATTCGACACAGATTTAACTAATACACAATCACAAGGAAATAAACATGAA
GAAAAAAACAGCGATGGCACTGACAGTGGCGATGGCGGCGGCAAGCGTTCAGATGAATAACGATACGCAG
AGCTGGTTTTCAATCAAAGCGGGTGCAAATGACACAGCCGAAATTTCAATTTATGACGAGATCGGTGGCT
GGGGAATTAGTGCGAAAGCATTCGCAAAACAATTAAAAGATCTTGGGAATGTGAAAAAAATTAATCTTCA
CATTCACTCTCCGGGCGGTTCAGTATTTGACGGCATGGCGATCTTCAATTTACTGAACAATCACACAGCA
AAGAAAATTGTGTATATCGACGGATTAGCTGCTTCAATGGCAAGTGTTATCGCAATGGTGGGTGATGTTG
TCATTATGCCAGAAAACGCCATGATGATGATTCACAAGCCTTGGGGGATTCAGGGTGGTGATGCCGAAGA
TATGCGCAAGTACGCAGATTTACTCGATAAAATCGAGGAAACACTTATTTCCGCTTATACCAAGAAAACG
GGTAAAAGTGCGGAAGAATTAGCAGAAATGCTAGCAGAAGAAACGTGGCTCAATGGTAAAGAATGCGTTG
AACACGGTTTCGCAGATCAATTTGTCGAGCCTGTCAAGGCGATGGCAACACTTAATTCAAAACGTTTAGA
GGAGTTCTCAAATATGCCAAAAGCAGTAAAAGAAATGTTGTTCTCGCCAAAAGCTCAGGCAGCAACACAA
ACACAAAAAGCAGAAGTGAATACCCAACCAGAAAAGGTTGTTGTTGATAATTCTGCTGAAATTAAAGCAC
AAGCCGAAAAACGCATTGCAGATATTAAATCAGTATTTGCACCGTTTTCTGATCAACAAGACTTACTTAT
CGAATGCTTATCAGATGTGAATATCACTGCAGAACAAGCAAAAGATAAATTACTTGCGAAACTCGGTGCG
AATACAACACCAAGTGCCAATGGCGGTTATGTTGATAACGGTAACATCGTTGGCGATAGCGTTAAAAACT
CATTGTTAGCGCGTGCTGGTAAAGCAGAAATTGAGAAAGACAACGCATACAACGGCATGACATTACGCGA
ATTAGCACGTGCGTCAATCGCAGATCGTGGCGTGAGTATCAGCGGTATGAATGCGATGAGCATTGTTGGG
TTGGCATTTACTCATTCTTCTAGTGACTTCGGTTCTATCTTGTTAGATGTGGCACATAAATCAGTGTTAG
AGGGTTGGGCGGTTGCAACGGATAACTTTGACAAGTTCACAACGAAAGGATCTGTATCAGACTTCCGCAA
ACATAACCGTGTTGGCTTAACTGAATTCGGACCACTTCCAGTTGTGAGTGAAGGTGAAGAATACACATAC
GGCACAATTGGTGATAAACAAGTTGCTGTTGCTATTGCAACATACGGTAAGCTGTTCTCTATCACTCGCC
AAGCAATCATCAACGATGATATGAGCATGTTAACTCGTATTCCGTTCTTGATGGGTAAATCTGCTCGTGC
GACGGTTGCCAAACTTGTGTACAACTTGATTACGTCAAACGGCAAATGGCAAGACGGAAAAGTGTTGTTT
AGTGCAGATCGTAAAAACTTATTGACTGGTTCCGGCACTAAAATGGATGTAACAACTATCGATAAGGCTA
TTCAATTAATGAATGGTCACTTGGATGGCGATAAACAGCCGTTGTTGATTGAGCCTGAATTCTTACTTGC
GCCAACATCGCTTGCAACAAAAGCAAAACAAGTTGTTGGCTCAACAAGTGTAGAAGGTGCAGACACTAAC
TCTGGAATTATCAATCCAATTAACAACTTCGCAGAAGTGATTAAATCGCAACATTTACAAGTTGCCGATG
CTGTGTCTTGGTATTTAATCAATTCTCAAGCAATTGAAGTGAACTACTTAGACGGTGCAGATCAACCGTA
TCTTGAACAGCAAGACGGTTTCACTGTTGATGGCGTAGTAAGTAAAGTTCGTATTGACGCGGGTGTGGAT
GTCATCGATCCGCGCGGTATCGTGAAAGTGACTAACCAAGGCTAATCAAGCGTAATTTCAAGCCGCACTC
TAAAAAAAGTGCGGTTTCTTTTTTCTCAAAAATAGGATCTAAAAATCATGGCTAAAAATTACATTCAAGA
TGGCGATACGCTACGTTTTACAGCTAAAAAAGCGGTGAAAAGTGGCGATGTAGTAGTTGTGGGCGAAATG
GTCGGTGTGGCAATCACTGATGTTGAAAACAAAGCACAAGGCGTTTTACGTGTTACTGGCGTTTTCACAG
TGAAAGCGAAACAAGCCGACAACATCGAAAAAGGTGCGGTCCTGTACTGGGATGAAAGTGCCGGCGAAGC
GACTACAACTAAAGGTTCGCATAAAGTGCTAGGTAAAGCATGGAGCGATTCGGGTACATCATCTACTGAA
GTTGATGTAAAACTCAATGTCTAGTCCATTCGATCAAGCGTTGGCATCAGCGGATCAAGCGATTGAAAAA
ACGATGATGTCAACGTATCTAATTAACAATGAAGAATATCAAGCTGTTTATGACGAAACGCCAAAAGAAT
TCGAACCGATGAATGGTGTTGTTCGCACGCTCACTTTGTATAAAAAACAAGGGTATGAGCCTAGAAAGAA
TGATGTCGTACAAATTGGTGATGTGGAATATCTTGTTACAAGTTTCACGATCAATGACGGCTTGATTATT
CTTCAATTAGAAGAGAATGCGAAATACTAATGGCTTTTGAAGATGATATTAAACAAGCGCAAAAAAAGCT
TGAAAATCTGAATAAAAAAGCAGTGCCGAAAGCGACATCAAGGGCTATTAACAAAGTCGGCTCAAAAGTG
CTGGTGCGCAGTATTGCTACTGCTGCGAAAGAAGCAGATGTGCCGAAAAAGTTAATTAAAGGACGGGCAA
AGCTTGAAAAAGCCAAGCCATCTCGTTTGTCTGCGTACATTAAAGTTAACCGTGGCAACCTCCCCGCTAT
TCGAATTGTGGCGGGGAAAGGCAGTCCGTTTTTAACACGCGGTAAGCGACGCGGACAATTAAAAGTCGGT
AAACGCTTTTATGAGCGCGCTTTTATTCAGAAATTAGCGAATGGTCGCGTTCATGTTTTGCAACGTAAAG
GAAAAGCGCGCTATCCGATCGATGTTGTCAAAATTCCTTTAGTTAAGCCGCTCACTGAAGCTTTCGAGAG
TGAAGTAAAAAAAGCACTCGAATCAGAAATGCCGAAAGAGATGAAAGCGGCACTGGAACATCAAATTAAA
CTTGTGGTGAAGAATAAATGAAAATTCATACAGAGATCAGAAAGAAACTTGTTGCTGACATCTCAAAGCG
TTTCAAGAGAGTGAAAGAAGTGATCAATGGTAAACCGTCGTTTGTTGACATTGAAAACAACTCACCGGTG
GTGGCGGTATTTATCAGTAACGTAACACCAACGGGTTATCTTGATGAAACAAACAGTGGGATTTTACACA
TCTATTTGATGATGAAATCCGCTGCGCGTGAAGACAGTCTTGATAAGTTAGCACAAGAAATTCTCGATTC
AAATATTGTTGAATCTTCATTATCTAGTCTAACTGAAAGCGTGGTTTTCTCGTCTTTTGACTACGATCAA
GATGAAGAAAGCGGAACGTGGATCGCGGCTGATATTCAATTCACTATCACTTACACATTCGGAGATCAAG
AATGAGTACAAATAAAAAAATCACACCAATGAAAGGTGCTGGCACACTATTCTATCGTTTGAAAAGAGAA
AAAGAAGCAACTGTGGTTGCGGGCGGTGTGTTGAAAGTTAACGAAGTTAAAAAAGACGCTAACTGGGATC
GTATTGCGAAAATCAAAGAGTTGCAACCGGGCGAAATCACAGCGGAAAGTTATGAAGATAACTACTTAGA
CGACGCCAACGCAGAATGGAAAGGTACATCACAAGGTGCTAAGTCTGCCGGTGAGACATCAATCACGCTT
GCGTGGTTGCCGGGTGATACTGCACAACAAGCGATTGTTGGCGACTTCGATTCAGGCAAGAAAACTTACT
ACATGGTGAAATATCCTAACGGTACACGCGATGTCTATTATGCATGGGTATCTTCACTTGGTAAGACAGT
GCCGCAAAACGAAACAATGACACGCACGATCAAGTTAACAAACGTCGGCAAACCGTCATTAGCAGAAAAC
AACAACGCTGGGGATTAATAATCATGTTGAAGAAAATTGAGTTCACACTAAACGGTGCGGCAATTCAGTT
GTCCGCAATCTCTGCGCTAGACTATCTCAATTATGTTGAGTATATGAACGAGTTAGATAAGCCAGAAAAT
ATTGCAGAATCGGACACAGAAAAAGAATTACATCGTAAGCTAAATCAAGCGAACAAGTTAAATCTGTTGG
TTAATACTCGCTTGATTGCGATTTCTATGTCTTACGCAGAAAAAGAAAAGACAGTTGATGAAATCCAAGA
TCATCTACTGAATAACTTCACACACACAGACATTCTAACGTTACTTGATAAAGTACAAGATGTTTGTGAA
TTTCCGAAAGTCGAAAAATCGGAAGATGACGAAGTGGAAAGTGGTGAACAAAAAAACGTTTAGAAGCTGA
ACTCAACTTTATTCTGAAGTTAGCGCATGAGTTTAGACGGCCAGACTTTAAAAGAATGCTCCGAGATATG
TCTGTTTCGGAGTATTTTTTTTGGTGCAAATACTTCGGAAAAAGACCATTTATGTTAGAGATGATCGACT
ATGCGCAGTCGTCGATCGTGAGTTCAGCTTATAACGTTGCTGCGGGTAAAGCTATTTCAAGTGCACAAGA
CTTTTCTGTGTTAAATCATGTTGTTAGAAATAGTGAAATGACAGATGAACAAATTGAAGACGCAAGCGGC
GCAACTGCAGGAGTATTGAGAATTGAATCAGATTAGCAATTTAAAAATCAAGTTGACTGCTGAAACAGCG
AAATTCACTGAAGAAATCAACAAAGCGAGAAATTCTCTTGGTGGATTATCGAGAACAAAAAGCGGTATTG
ATTTAACGAAAGTCGCGTTACGTGGTTTAGCTGTCACTGCAGGAGTTGTTGCTACTGCATTTGCCGCGGT
TTCTGCTGCCGCAATGCAAGGAATTAGCATTTATGCGGAAACAGAACGCTATATGGCACGCACCGAAGCG
CAACTAAAAGCGACTGGCGCGGCTGTCGGTTTTACTACGAGCGAATTAGATAAGTTTGCTCGATCTGTCG
CGATGAATACGCTTGCAAGTACAGACGGCATTCGCAATGCGATGTCTGTTTTGATGACGTTCAAAAGCGT
AACCGGTGATATTTTTAAACAGACGATCAGTCTTGCGCAAGACTTAGCGGAAGTATTTAAAACAGATGTT
GCGAGCGAAGCTAGAAACCTTGGGCGTGCGTTAGAAACACCAACCGAAGCGGTATCAATTCTGAAAAGAA
AAGGGATCGAACTCTCGGAATCACAGCAAGAATTAATTAAAAAATTCGTTGAATCTGGCGAAAAAGCCAA
AGCCCAAGAATTAATCTTGCACGAATTACAAAAACGCGTTGGCGGTGCCGGTCAAGCGGCAGCTAACGAC
ACAGTAACTGGCGCACTTGATACTCTCGGTCAAGTTACTCAAGAACTAAAAGAAGAATTTGCGAAAGCGA
CTGGCATTACAGATATTTTTAAAAAATCTGTAAATGGTTTAGCAAAAGCATTTTTATGGCTAACTGAAAC
TATGCGTGGTCCTAGTCTTGAAGATCACATTACGACACTTGAAAAAGAGCTTGATGTTCTAGAAAAGAGC
AAAAAGTCATTAGAAGAAAAACTCAGTAAAACAGATGATAGTGAAAGTAAGGATATTCTCAAGGCAAGAG
ATGAAAGCATAGAGTCAACAAGAAAAAAACTTGCTGAAGCTCGAGCAGAATTACAAAAACAAAAGGAAAA
AGCCAAAATTGAGCAAGATGAAGCAGAAAAGCTTAAACAGCAAAAGGAAGATAAAGAAAAACAAGATGCA
AGTCTTGCTTCAATTAATGCATTGAACAATCGCTTAAAAACGCGCAGAGAAAAACTCGATGCTCAATATA
ATAAAGATATAAAAATGATTGAGTCGCTCACGCTGAGCAAGGAGCAAATTGAGGAACAAGGCTTTCAAAA
CATTGAGGCATTGCGCAAGGCTCATATTGAGAAAGTGACTAAGCAGTATAATGCAGAAAAAGCAGAACTG
GATAAGTTAGAAAGTAAAAAAGTCGCTACTGCAAAATCATCATATCAAGATCAGCTTTCTGCATTAGATC
TTCGCTATGCAACTGAAACACAAAAGATTGAATTAAATCATCAGTTACAGATTAAAAAAATTCAGCAAAT
GTCTATCTCTGAAAAAGACGCGCGCGCGAAAGGTTTTTCATCTGCACTTGAGTTACGTAAGCACTATCTC
GCATTAGAGAATCAAGCTTTCGATAAAGCGATGACTGATCAAAAAGAGAAAATCAGACGTGAAGAACAAG
AACGTTCTGATAAAGTGCGGTCGTTTTTTAACGAAATTCGCGGAAGTGGGAATGATCCGTATGTTCAAAA
TGACATTATTCGTGATGAACAACTTGCGAAAGCAGAAGAAATGCACAAGCAACAGTTGTTAAGTGTTGAA
GAGTTTCAGAAAGCAAAAGCCGATATTGAAGATGCATACAGAAAGCGCAAAGAAGATTTAGATAGAGAAT
CTGCGATAGCACAATTAGGTGCCGCCGCTTCATTATTTGACGGATTAGCCGGCTTAATGGAAGCGACTGC
AGGTAGAAATTCTTCTGCATACAGAACGATGTTTGCGATTTCGAAAAGTTTTCAGATTGCACAATCACTT
TTAAACTTAAACGCTGCAGTGATGAAAGCAATGAATGATGATGATTCTCTGACGACCACCGAAAGACTTG
CCAAAATGGCGACAGTGGCAAGTGCGGGGGCAAATGTACTGAACCAATTAACAAGCGTTACCCTATCTGG
TGCGCGTGCAATGGGTGGTCCAGTAGGTGGTGGACGTGCATATCTTGTTGGTGAAAAAGGTCCTGAAATT
TTCGTGCCGGGGGCAAGCGGTCAGATTACAAGTAATGAAAATCTGAATAAAGCACTCGGTGGTGGGTCTA
ATAAAACGGTTGTGATTAATCAAACGAATAACTTTGATTCTAGCAATTCGGATAATTTGGATCTCGCCAA
GTCGATAGCAAAACAAACAAAAGCGGTTGTGTATGAAGTGCTTAAAAATGAAAGTCGTTCTGGTGGAATG
TTAGGTGGTAGATGATGACAATTGAAACATTCAAATGGAAATCACAATGGGGTATGACATCTGAAATGAC
AAGAAATGTGGATGTTGTGAAGTTTGGTGATGGTTACGAACAGCGATCATCAAAAGGACTAAATGATCTT
ATTCAAACATCCAATGTTATTGTCAGATTAAATAAACGGGTTCAAGAAAACGATATTAACGAGTTAAAAG
TGTTTTTAGCAAAACATCTATCGCTATATGCGTTTTACTGGACCCCACCGGGTAACAGCGTAAATATCCT
CGTTGTTTGTGATAAATATTCCACAACGGATAATGGCGTATATATTGATTTTGAACTCACATTTAGACAA
GTTTTTAATTAATGTGAGTTTGATCACATAAAATAATATAAAAATATGTATAATCTTTTCATTTTTAAAA
TGGAGAATAAGAAATGAAAAAAATTTATACATTAGGTGTTTTAAGTGCTTTGCTTATTGGTTGCTCAACT
GCTAATAATTTAACCAAGATAAACTCTAATGTCGAAGGTTTAATTTATAATTCGGTTGCTTCAGATTATT
TACCAGGGTTAACTTCCGCGTTGCTATTGGATTTTGATGAGGGTTATCAAGCTGTCACTTATACCACAGA
AACATATAAAACAAATCAATTTGGTCAAAGAGAAAAAGTCAATATAACAATTCCTAGCTATGCTGTTGAT
GATCATCTTATTATGCTGAATAAATTCTTGTCTTGGGATCAAAAGGCAAAAGAGCGTGGAGATCAGTTTA
GTAAAGAAATTGGCAGAGTTAAAACAGTAAATGGATATTCTATTTACACATTCCATTCTGGCAATAAACA
TTCAAACTTATTAAATGTATGTTTCACAAATCCAGAGAGTATGCCTTGTAATATTGACAGCATTACTTTT
GATGTGAAGAACGTAAAACTCATAATTCAAGACTTAAACAAATTTAAGTCTGGAGGGTTTAAGCAATTAG
ACACATCAATTTATAACTAAGTAAAATCCCTTGAATCATCAAGGGATTTTTATTGGAGCAAATATGAGCA
TTTACGGACAACTTGAAGTTACCGTTGAGCTTATTGGACAGATAGCTAAACAAGTGGTTAATGAAACGAT
TGAAGACAACTTTAGACAAGGAGGCGTGTTCGCATGATCAGCTCAGAAATGAAACTTGAGCTTTCAAAGC
TTGAGCAAAACGCCATGATTGACTTGTTTGAAGTGGATCTGCGCGGTCTGAAAGATAAAGACGGCATGAA
CGGTGAATTATACCGCTTTTATGCCGGCACGAACGAAATGCTTAATCCAATTGTGTGGCAAGGTAACACT
TATCAACCTTTTGGAGCAAACGCGACGGGATTTTCTTTGTCTGGAAAAGGACCGTCAAACCGCCCACAAT
TAACGCTCGCGAACTTCAATGGGTTTGTGACGGGAATTGCCAATCGGTTTGATCAATGTCTTGGTGCGAT
CGTGCGCAGACGACAGGTCTATGTACAACATCTTGATGCAGTAAATTTTAAAGATGGAAATACACAAGCA
GATCCAACGCAAGAAGTACCTACTTTTTTTATTATTGAGCAGTTATCTGTATTAAAGCGTGACGTTGCCG
TGTTTGTGCTTGCGTTACCAACGGAAACGGACAATGCATTGATTTCTTCTCGAACAATTAGCATCCATTG
TGGATGGTTGTATCGTTCTGCGGAATGTGGCTATACCGGTCCACCCGTCGCAGACGAGAAAGATCAACCC
ACAAAAAATCCGAAAAAAGACAAATGCAGTTGTTTAATTAGCGGTTGCAAGTTAAGGAACAATACGCGCA
ATTACGGCGGATTCGTTTCTGTTAATAAGTTGAGTTAAAAAAATGAATGAAAAGCTAAAACAAATATTAA
TCGACTACGCAAAACAATGTGAGCCGTACGAAATGTGCGGTTTTGTTGTTTTTGACGGTCAAGAAAAAAT
CTTCATTGCTTGTGAAAACATGGCAGAAGATAAAGAGAATCACTTTGAGATTTCAGCAGATGATTTCTTA
AAAGCGAGCGAATATGACGGAATCATCGCACTTGTTCATTCTCACCCAGACGGCAAGCCGTTTCTATCCG
CAATGGATCGTCAAACACAGTTGTTCTCAAATCTTGATTTTTGGCTTGTCTGTCATGATGAGGTCCACGA
GTTCCCCGTTATTCCACCACTTATCGGGCGCGATTTTCTTCACGGAAAAACAGATTGCTACACGCTATTC
CGCGATTTTTATCGCTTGGCTGGCATTGATTTCCCTGATTTCGAACGTGACGACTTCTGGTGGGAAGATG
GACAGAATCTGTATCTGGATAACATGGAAAAGCACGGTTTTGAGCGTGTTTTTGATGAAAAAGGGGTCCA
GGTAGGTGATGTTATTTTGATGCAAGTCGGTGCCGACGTGCCAAATCACGCTGCGATCTATATCGGTAAT
CAGCAAGTATTACATCACAGCCCAAAACGGCTTTCTAAGCGCGATCTATATGACGGGTATTGGCTCAAGC
ACACGCACAGCATTTGGAGATTTAAAGAATGGTCAACGTTAAATTTTACGGCAGTCTTAGACAGTTTGGA
ACTTCATTCAAGCTAGATGCAGAAAACACAGCAGAAATCATTCGCGCGCTCACTTCTCAAATCCCAAAAT
TGCGGGAATTTATTCAAAAAGGCTACTTCACAGTACGAATCGCAAAAGAATACATAGACAACCGCTATCT
AGAAAAAGGGCTTTTTTACAAGCTAAAAGAAGGCATGACGGTTCATTTTACGCCTGTTTTAAAAGGATCT
AAACGGGGAGGCGTGTTTAGTGTGATTCTCGGGGCTGCTTTGATGGTTGCATCAATATTTGTGCCGGGGG
CGGGATTATTCGGAGGGCTTATTACAAAAGGCGCAGTATTCGGTATGGGAGCTACACTTGCTCTTGGTGG
TGTTGCGCAGTTACTTACACCGCAGCCGAAAATGCCAGCAATCAATGAAAAAGAAAAGAAACAATCCACT
TCGTTTTCGAATTTATCAAACATGGCCGCGCAAGGTCGGATGGTGCCGTTAGCTTACGGTCGGATTCGTT
GTGGCAGTCTTGTTATTTCGCAAGGTGTTCAAACGCTCGATGTAAATATCGTTGAGAAAAATCAAAATAC
CGGGTTTTCAAAGGGATAAGTTATGGGTGGAAGAAAAGGTGGGGGCGGTCATACACCGTACGAGGCACCG
GAAAGCGGACAATCTAAGCAGTTTGTTTCAATTGTTGAAATTGTGTCAGAAGGTCAGATCAAAGGCTTGG
TTGACGGTGTTAAATCTGTTTATTTAAACAACACACCTCTACAAGCCAGCGACGACAGTTATAATTTTAA
AAATGTTGAAGCGCAAGGGCGCATTGGTACGCAAGATCAAGAAGTGATGGAAGGGTTTAACACTTCTGAA
AAAGAGATTGCGGTCAGTACACAAGTAAAAAAGCTTACACCGATTACACGCACGATCACGGATAGAAAAG
TCAGCCGTTTACGGCTAACACTCGGAGTTCAGTCGCTTTTTCATCAAAACGACAAAGGTGATGTTTACGG
CTCAAAAGTTGATTTTACAGTAACAATCGGTGAAAGAAGTCATCTTGTATCAATAAGCGGAAAGTACAGC
TCTCAATACTTGAAACAAGTTGAATTTGGCGACCTGCCACCGGTTCCATTTCAAGTTAAAGTTGAACGTG
TGAATGCGGACAGTAAATCACAGCGTTTGCAGAATAACACGATCTGGGCGAGCTACACTGAAATCATCGA
AACGCAATTTGCGTATCCGAACACCGCAATTCTTGGCATTCGTTTTGATTCGGAATATTTCAGTTCAATC
CCGAACCGAACCTATGAAATTTACGGTATCGAAATGAAAGTGCCGAGCAATTACGATCCATTTGAGCGCA
CTTATACGGGATTTTGGGACGGTACATTTAAGATCGCATGGACCAATAACCCGGCTTGGATTTTATACGA
CTTGATGACAAATAAACGCTATGGTCTTGGCTGGCGTTTAGGTGAATTCAACGTTGATAAGTGGGCGTTA
TATCAAGCTGCGCAATACTGCGATCAAATGGTGCCAGATGGTTTTGGTGGACAAGAGCCAAGATTTACTT
GCAATGCGTGGTTAACAGATCAGCGCAAAGCATACGATGTGATTAATGATATCTGTTCAATCTTCCGCGC
GATGCCTGTTTGGAATGGTCGTGAGTTCACTGTCGTGATGGACAGACCGGCAGATCCTGTGTGGACGTAC
ACAAATGCTAATGTAATTAGCGGGGAGTTCTCTTATCAATGTTCAGCACAGAAAGCGCGACATAATGAAA
TTCACATCGAGTATATCGACGCGGATGATAGCTATGAACGAAAGATCGAGGTTGTTTCTGATGATGATTT
AATTCGTCGTCACGGCTTAAACGTTAAAAAAGTGACGGCATTTGCTTGCACGTCGCGTGGACAAGCGTTT
AGAACGGGGAAATGGATACTTGAAACAGAGCGGTTAGAAACAAAAACAGTAACGTTTGCGGTTGGTGCCG
AGGGGCTGATGCACATCCCGGGCGATATTATTCGTGTTGCAGACTGTGATTATGCTGATACTAACATCGG
TGGTCGTGTTCTTGATATTAATGGTAATAAAGTCACACTTGATCGTGAAATTGAAATCAACGGAAACAGC
CATCTTACGTACATTGACGGTGAAGCGAAGCATAAAGATATTCGTATTGTCAGTAAAAACGGCAAAGAGG
TTATGCTTGAATCTGAGCCAGTAGGACTAGCTGAGCTTGGTGTGTGGTCTTTGACTACGCAAGAAATCAA
CGTGCAGTTATTTAGAGCGTTGACGATCAATGAAGAAGAACAGGGTCAATACACAATTGTCGCACTTCAA
CATGAGCCACAAAAAGAGGCTATCGTGGATAACGGTGCTGTGTTTGAACCGCGTGAAACCACGCTTTCTA
CTGCCGGACTTGATAAAGTTAGTCACGTTAACGTGCAGGCTAATGGTGACGGTGTTGCACTAAGTTTTGA
CTATGTCGTCAAGCACAGCGCAATGGTTAAATACCAGATAAAATTATATAAAGCCGGAACGTTTTATAAA
ATTTACGACGATTTAACATCGCCTAACTACAAATTCACAGGTTTGCCAGACGGTGAATATACCGCAGAAA
TCCGAGCTAAAAACGAGCAAGGACAGCTATCAGAGGCCGTTACAAAGTCATTCAATATCAGCTTTGCTGT
GTTTTTTTAGTCATCTTCCCGATACTCCACACCTAAATCTTCTAACCCAAAATACCCACAAGATTTCTTG
CGTTGCGGCCCCATAATCCCCACTGCGACAACTCTACCCTCACAACGAAAACGGTCATCACTCCACTCAC
CGATAAAAGCACTTACTGGCTCACCATCCCAACAATCAGAAAGCTCACCACCGCACTTAGGGCATTTGTA
TTCTGTTTTCATAAAAAATCACCCATCAACATACAGCCCAAAAACAACATTCCGAGTGACCCAATTACAA
TTAAAAAATCTTCCATTATTTACCTCCAAAGTGGGTGATCATATTTTGCTATTTTGACCTACCCCCAAAT
TACAAATAATAATAAAATCAATAAGTTAAAATCAGAAAAATGAGTAAAGTCTATTGATCGTATTTTCGTC
CGTTGTATTGTTAAAAATCTCTTTCAATGCGGCGTTAATCAACGCCTTGTAACATTGTTCAAACTCACTC
TGATCCATGTTCCCATAACTTAAACTTTGAGCTTCTACTCTCATTCTGCCGTCAATCGTGTAAGTCACAT
CACGAAAGCCAGCAAGTACAGTTAGATTTTTGCGGAAAGTGTCAAACTGTTTACGCTCATCAAAGTATTT
CCAATCTGTCTTATCTGCGGACCAGTGTTCAAAACAAAACTTGAAGAAAAGGAAAACCTTGCGATGAAAG
GCGGGATTTCTCGGTCTTTTTATTTCGACTTCGTAAATCTCACCGTTTTTGAATGACTGAAGATCTGGTA
AGTACATTTCATCACACGGCACGAATGTACCACCCGCGCCTTTAACCATATTAAAGATCAAACTTCATTC
CCCCATACGTCCCAGCCATCAGTTGTGTTACGTGCGAATAATTCAATGCGCGGCAAATCACCCATCAATT
CAACGATTTTTTCACGCACAACATCTGGCTTTTTACTGTGATGTTGGATTGGCTCAACGACTAATTGACT
AACTTTATTACTAATTCGGCTAGGTTTTCCTTTTGTTGCGATCAGGCAGCACTCCGTATTTCCACGGGTC
CATCGACCAAGACCAAAAAAGAACGTATCTTTGTTTTTCTTGTTTGTTTTTAACCACTGAAAACCAATCG
TTTTATATTTAAATCCCCAAGCCTCAATAAGTCTTAACCCTTCTGCTAACATTGGGTATGTCACCCAGAG
AAATAAAACGCAGTTTTTATCAGCTATTTCGTTTACTGGCATTTCGCAAATATCTTTAATATTCATTGTT
TGATAATGATTTTCAGCACTGCCGTTACAGCCTTTATCGCTATATCTCCACGGTGGATCAGCGTAAATAA
TTTGATATTTCTTATCCGTATTAAACATTCGCCTTTCCTTGTAAAATGGCGCGGGCCATTGCCACGCCTT
GAGAGTTGATTTCTTGTTGTTTTTTGGGATCAATAAAACTTGGCTTCTCTGGTATCGCTAACGCTAACTC
TGGCAATTCTTCACCGCGTGCTAGTTTGTCTGCTGTTGCTTTCAAGAATGATTTTGCATGCTTTCTCAAT
TCTTCCGCACTCCAACCAAATTCTTTATTTCGACAATACAAGTCAAAGATGAGATATTGTTCAACGTTAT
TCTTGAATTGAAATTCATGCTGATTATCAAAGCCGTGAAAGCGTGAATACGCTTTGATTCTCTCAAGTAA
TTCTTCAAGCGATGGCATTCCCTGTGCTTCAAGCGCTCCGTCGTTGCACCACGCAACGAACTGCCCAACA
CTCGGGAAAAACGGGCTTTCAGACTTTCTCGCACGTTCGACGCCGACTCTGATTTGAGCAACGCTTGTAA
TGCGCTCATTAATCAGTGTTTCAAGCCAGTACTTTTTGGCTTCTTGATACTCTCTATCGCTTGAGAATGC
CGACTTCCAAGCAGGGAAAATAGTTTTAAGCCGAGTGAATAAGAAATCGATCGTTTTGTTCATTTCTGCC
GTCACTTCTGCTTTTGCGACTTGTGGGGCTCTGTAGTTTTTATCTGAGCCAATTAAGCCCATTGCGATTT
GGTTTGCTGACTTCATCACAGAACCACCTCACAATCGCGATCGACTACTCGAACCTTGCCGTCACTATCT
TGAATAATTACAGAATTTACTGCCCATGAACCGTCATCTTGATAGCCGTCACTTACTGACTGACCGCCTT
TGAATTGTGCTGGTTGCGTGTATTCATCCTCCCAGCGTGCGTTGTTCAGGTATGTTGTCGGATGTAATTT
ATCGAATCCGAATTGACCAAGTGATAAGCGTTTTTGAACATCACAAACAAGCATTTCTGCAAACTCTTGA
GGAGCGGATTTTTGCGTTTTTTGAGAATATTTCTTGTAAGCAGACTTGAAGCTTTTCAACGCACCAGATT
TATTCAACTTGGCTTTGTAAACTTTCCAGAACACATCAAACGCATTTTCAAGATCGTTTGAGTTTTCCAC
TTTAGGGGGTAAGGGGGTATTTTCTTCTGTATAGAAGTCTTTTCTTTGGTTATTGGTATGGTCATTTTGA
CCACATGACATCTGGTCATTTTGACTATATCGATCATCCCATTTTGACCTCATGGATGAACCGTTTTGGT
CACATCGCATCTGGTCATTTTGACTAGTCAATTCTTCAATTTTTTCATAAGCAATTGAGTACCATTTTGT
TTTATCCATTTTCATTTTGTTCAATTTGTTTGTAGATAAAATCAAACCCATTTCCTCAAGCCTTTTAATT
GTTCTCTGTATTGTTTTTTTCGACCAAAAAGGAAATATTTCGCACCACTCATCAATAGTGTTATATATCC
AAATACGATCTTCGTATTTGTGCTTGCTGATATTTAAGAAGTAATGGAGTTGTTGGACAAAAATAGCTTC
GTTCAAACCAATAGCTTTTGCTAGCTCTGGCAATACTTGTAATGGCTGATCATCAATAAGTAACTTTCCT
ACACTCATACTAAAACCCCACCTCAAAGAAGAATTTAACCTTCTTAAAATCCCCAATTTGCTCTAGAACT
CCTTTTTGACGTAAAAACTCCATTTGTGATTGATTAAATGTCATTTCTGGAACAGCATTACGGAACTCAA
TAAAAAACCGAAATTGCTCAAGTGTTTTCTTGCCTTTTGTGCTATTACAAGAAATACAGCTAGGCAGTAG
ATTGGATATATCATTTGAACCACCATCATATTTAGGTATGACGTGATCTATAACGAGAGTTGAATGAGAA
AGCTTCAATCCACAATAGGCGCAATGCCAATTACATTTTTCTGCAATTTTTAATCTCTTAGATTTGCTGA
AAGTTGTACTCATAACATCAACTCCGAAGCGTAACGTGACGCGATATATTCAATCCCTTTGCTTGTTACA
CGGGTTTGTGTGTAATTGTGACCATGTTCCGCTGTGCCGGTTTTAACGGTAAATAAATCACGTGAGTGGG
CGGTTTGATAAGGCAACAATGCACCTGACTGGCGATATAAAAGACGATCTTGAATAAGACGCTCGATCAT
TGCTCGCTCTGGCATTTTTAAGATCTTTGCTACTTCGCGTAATGATTTGCTTGTGCCAACTTCCACGTAG
TGATCAACAAAATTAGCTTTGGGTTTTAATTGAGCGTTCTCTAATTGCAGACGTTCGTTTTCTTCCTCAG
CTTGAAGAACCATTAACGCTAATTCTTTTCGAGAAAGTGCGGTTGATTTTTGTTGATTTTCCAACTCTTG
CCAGCGGTCAACTATTGCGGCGGTAAATTCAGGGCAGTTTTGAGCGACGACGATAAGGCAATCTCTTTTC
TCGAGATGGTATTCGTAATAAGTCTGCCCGTTCTGTGGATGGGTGTAAGCCATTGGCTGATACCCCTTAA
TAACCCCTTTTGCCATTAATCTTTCGATTGAACGGCATAGGTCGCTGTGATTTTTATTGATTAAAGAAGC
AATCTCACGACTGCTCATCGTAAGCCTCGCTTTTTGTTCTGAAATGTTTAATAATTGGTTCATATCATAA
TTCCTGTTGTGATTTTGGGTTTAATATGAAACCACCGTTCCAGCGGTGGTTTTTTATTGCCCTAATTCCA
TCTTCAAACAGATAGCTTGCTCAATTAACTGCTCCACTTCTGCTAAGATTCTTTGTTTCTCACGTTGAGA
TAAATTACGTCCAAGCTCTGAATCAGAACTCACCGCACTTTTAATCTCCTTGCCAATTCTTCCGCTTGAT
TCCGCAATATCTAGAAATCTTGCTAGAACGTCTTGACCGCAATCAGCACATCTAGGCATAGGCACAACGA
TGTGATCGATTTGTGCTGCTATTGCTGAGATCGTCTTCTTGCTTTGAACGGTGGCGATTAATTCAATTGC
CTCGATAAAGCTCAATTGGTTCTGTTCGCAATCCACGTTGAGTTTGTTGCCAAGAATGTTTGGCGACTTC
TCTAGCGTGTAAGCCAGTGATGTGATACCACCAGAGCTGTTTTTACAGTCTCTGTGTAGTAGTCTTTGAA
TTTCCTTACTGTTCATTAAAAAGATTCCTTTTTCTTGAAGATTGTTTTTTAGTTAGTTGGTAAGTTAGTT
TTGAACAGAAGGGAAAATGTCATCTAATGAGCAATTAACGCCTAACTCATTCAGCTTTCTAACGATTGCC
TTTGCATTAAAAAGAGTTGGTGTTCTCACACGAGCTTCATAATTGCCAATTCTTGACTGTTTCCAGCCCA
TCTCTTTTGCGAATTTAGCTTGAGACAAGCCTGTCTCCTTTCTGTATTTTTGTAAGTTATTCATACGATT
TCCTTAACACATCAAACACAAATTTCGTGTTTATTATAAACACACTAAAACACAATTAGCAACTTGTTTT
AACACTTATATAAACACGCTATGTGTTATATAATTCAAAAGAGGTGTTTTTATGAGCAAAATTATCGACA
GAATTAAGTCAAAGAGACTCGAATTAAGACTTAGCCAAGCAAAACTAGGTGAACGTATAGGGTGGAACCA
ATCTAGAATTGGTAATTACGAGGCAGGCACTCGTGAGATGGATGATTACATTCTAGGAAAAATAGCTGAG
GGACTTGGCGTAACTCTTGATTGGCTGAAATATGGTGATCAAGGAAAAGTAGAATCCAACGTAAAAGATA
TTGGCTCATTTGATTTATGGGATCGCAATACCCCACTACATGACGAAGATATCGAAGTACCATTTTTACA
AGATATTAGGCTTGCTGCTGGTAATGGATTTGCAGATGACATCATGGACTATAACAATTTTAAATTGCGC
TTTTCTAAAGCAACATTGCGTAGACAAGGTGTGCAATATGAAAATGCAGTCTGTGTTGTGGCAGAAGGTG
ACTCAATGGAACCTGCAATCCCAGATGGAGCAACTGTTGGTGTAGATATGGGGAATAAAGTTATTCGTGA
TAACAATATCTATGCAATCAATCATGGCGGATTATTGCGCATTAAAATTTTAAACAAAATGCCAAATGAG
CAAGTATTGATCAGAAGTTTTAACTCAACATCATACCCAGATGAAATAGTAAACCTAGATGAAATTGTAG
TGATTGGGAAAGTATTTTGGTATTCGGTTTTGTTGTAGGTCTTCTGGTGGTCTGTGCTTTGTGATTAATA
GATGGTACTTGTAGCCAGCAATTGAATGTTATTGGATAGTGGAATGGATAAAGTAGAACTTATTAGAGAC
AGAATGAACATGGGGATCACTCGTCCTTTTATTTGTTTAACAGAACAAGGGCAATGGTTTGTTACAAAAA
CAACTGCCATGATGCCACTATCACAATTATTGGCAGAAGTGATTGGCTCAATACTTGCTGCTGAAATGGG
ATTACCTTGCCCAAAGTGTGACTTTATCAATATTCCGTCAAATGCAGTCTTATTTGCATCCCCTGATTGG
AAAGCTGATTTACCAACTGGTACTGCCTTTGCTTCTACTTATATAAAGTGTTCAAAAGTGGCAAAAACAG
CACAAGCTAAAAATCCAGAATACTTGCCAGAGCAAATGCAGAAATTGCTTTACATGTTTGATCATTGGAT
TTTAAATTCTGATAGAACGGCTTCACAAGTCGGAACAGGAAACATCAATTTACTTTTTGATGAACAGCAA
CAAAAAATTCTTGTGATAGATCATAATCTCGCCTTTGATGAACAGGCTGATTTTGCAGAACATATATTTG
CACCAAAGAATAGAGATTGGCAACTAGATTGGATAGATAAACAAAATTTTACTGATAAGGCTATTGACAT
ACTCAAAAATTTTGATCATATTTACCAATCCATCCCTGATGATTGGTTCTCAACAGATGATAAATTTCTT
GAGATGGAAAACGAAATCGATAGAATAAAAATGCTTTTAAACCAAATTACTCAACCAAACTACTGGGACA
ACATAGAATGAAACAACCTATTTTATACAGCTTTGTGCGGTTTCGCCCGTACTTTGAAACAGGCGAATTC
GTCAATGTTGGCTTATTGATGTGCGAACCGGAAAAAAGAAAATTAACTTATCGTCTTGTTGCAAAAAACA
GCAAACGTGTTAATGATTTTTTCTATAAAAGCAAAATATTTGAAACAATCCGTGAAACAATCAACGAAGA
GTTAGAGTACATTGTTAACCAATCTTTTAATGGTAGCACACAAGAAATGGCAACCTTTTTCCATCATTAT
GTAGATGTAAAAGAAGGTATTATTCAGTATAGTAACGCAGCAGTTGGAATGGTAGAAAACCCACAGGATT
ACTTTGACAATTTATATGATCAGTTTATTCAAAACGCTGGAGTGAAAACAGAAAATCAAGAAAATGAAAT
GATTAAATACTATCGAATCATTTTTAAAGAGCATCAAAATAAAATTCTTTCTAATTATAAACAACATCTG
GTACAAGGGAAAATGGCAAAATTCGCTCTCCCTCTTGCATTAAAAAGCACAAACAGCGAACGCATTCTTA
AAGGCATTAAACCATTAGCATTTGATCAGGTTGAAACATCCAGTATGATAGAGCATTGCGATGCTTGGGT
GGCTAAAATCAACCGTGCCGCAGAAGAGGGGTTGCTTGCTAAACAAGACATTTTGTTTATGCTTGACACG
GCAGATACAAAATCTAAAGCTAATATTCTCACTACGATCAAAAAGACATTTGATAGATTTAACATTCAGC
ATACAGGCTGGCAAGATGAAAAAAATATTCTTCACTTTGCTACTAATATTAAAACATTTTAATTCATTAA
AACCGCCACATTGGCGGTTTTTCTTTACCCTAAATTCATTAGCTAATCAAATTGCCCAATTTTTGATTCA
CTAACCCTTTTGTGCTTTGTTTTTGAAGCACTACCCCCCCTCTTTTTCTGTGACATACCTCACAAATTCA
GCAATTAATCAAAAAATTTAAAAAATATTTTTCTTTTAGAATCACGCGCTTAACACAAATAAACACAATT
TATTTAAAATAAATGTGTTTAATGTGTTTACAAATAACCACAAATAGTGTTTAATAAACACATCAAAACG
AGATACACATCTCACTGCTCTTTAAAAATCTATATATCACAAGTTAATCAAATATAGCCTTATTGATTAA
GTAGTCTGTGATTGCGACACAATTTGGTTAAGTGGATTAAGGTTACTTGATTAAGACCTCCACGCTTGGC
GAAGTAAATCAAGACTTATTTAAAAGCGCATTCAAACAAGTAAGTGTGCTTTCAAATGAGAGAGAAAGGA
GCAAACGATATGAAAGTATCAAAAATGCTAAAACAAGCAAAACGTCTTAGAGAAAGACAAAAGCAATTAT
GCAGTAAAAAGCAATCTAATCGCATTAATGCAGCTTTGATTGATGTTCCAGTTAAGGCTAAGAAATTAAG
CGATATTGCTAATTACAACTGCAATAAAGGCAAATCTGGCGTTAATACAGTAAGAGCTGTACAGAAACGT
AGATTAGGTTGTAGAGAATTGATTTAATCACTCCCCTTGTAGCTTGGGCAAGGTAAAACAAACCAAGTAA
CTATCAATAAAGCGCATTTACAGAGAAATCTCAGGAAGTACAACTGAGACGAATGTTAGACAAGTGCGCT
TTATTGAAAGAATAATGACTTCACTTTTGATCAATCATTCATTTCTTTTGAATCAATCATCATTTTGTGA
AGTCGCCAAATTAGTGCTAGCGTTCAAAAACCTATCTGTCTCCTTAATTAATTTTACCGAACGTTAGCAC
TAACCTTTTCCTAAAACGTAAATATTTGCCCTCTTTTGAGGGCTTTTTTTACTCAAGAGGAAAAGAAAAA
GATATAAAAAAGATATAAAAAAGATTGCATGTTTTTATGGGGTAAAGTATCCTTTAGTTGCGAATGTTTA
AGATTAATTACGGTTAATAACCGTGATTGTTTTGTTCTTTATAACAATTTAGACGGATAAACAGCTTGCC
AAATGAACTTGACCAGGCTTTTTTAGTCTAAGTAAATGCATAGGGATAAAACTAGCTTTTATCACAGTAA
GTATTAAATAACTCTCAAGGATTTATATTATGGTCGCTTTACTTAAACGCTTAACAAACTTATATGTTGT
ACATAAAAACATGCAATCTTTTTTATATCTTTTTTATATCTTTTTCTTTTCCTCTTGAGTAAAAAAGCCC
TCCGAAGAGGGCGAATATTTACGTTGTAGGAAAAGGGATGGTGCTAACGTTCGATGAGGTACAAACATGT
ATTAATGAGAGGTATTTTAAACGCTAGCACCAATCTGGCCACGGTGACTGGATTCGAACCAGTAACGCAC
AGATCAAAAAAAATCTGCCGCTCTACCATTTGAGCTACACTGTTAAATATGGTGACCGCCACGAGATTCG
AACTCGCTATCTTCCGGTTATGAGCCGGCTGCTTTTACCTGATAAGCCAAACGGTCAAATAGGGCGACCC
TGTATTTTTTGGGATTGGTCAAATTATCCGTACATTAAGTGAAAGTTAATGTTTACAGGGTCATAATTCT
TTTAATAAAGTGCACTTGTCTAACATTCGTCCCAGTTGTACTTCCCAAGATTTCTCTGTAAATGCACTTT
ATTAAAAGTGCCAGTTAAAGTGCGGTAACTGGCAACCGCTGGTTTTCTCGCCACTCCCTTGTCATTCGGG
AGTGTGTAAAACCAAGTCTCACGGAGTATTAGTTTCGTGCGTACTTGACTAGCCAAGCCGTTAGCACATC
AGAAAAATTCGACGACCTGACTAAGCCGTTATATCTGCCTTTTGCTAGTTGAGATGGCAGACCTCACCCC
AAAACATCCTAAATAACACTCGCAAATGCTATTTGTGATATTTGCATCCAGTTTTTACCCCTTTTCAAAA
ACTTTAAAATTCAAGACCTCTCAATTAGCCAAGTTACTGCAAACTCTACTGTTACTCACTATTTAAAACT
CAAAGGCGCGTCATTCAGTTTGCTTTCCTTATCAACCGTTCCAAGTGTTGACAAAGCTACTACTTTTCAC
TATGACTAATTACATAGACAGCTCACCTATTACTAGACTTCTTTGTGCGACTATATCTGGATGCGTGATA
TAGCTGAATCGTCCCTATGCCGACTATCATTTACCGCTAATGCACTTTAGTTTTTCTCTCCTCAAAACTT
TAAAATTAGACGCTTTCGACTGTTGCAACCTACGCCTATCAGTTGCTAGCCACCGCATTGCCGCTTGTGG
GTTACGGTTTTTATGTATAGACAGCTCACTGTTTCGCAAAACAGCTTCTTTGTGCGACTGCGTATTAGTG
CAAGATACGCATTGCTCCATCCCTATACCGACTTCACTCAACGCAGGGAAATAAAACAATCCCTTTATGT
TGTCGCTAATTCATTATTCAAAGACACACTTAACAAGTTAATGTAGCTTTGAATAATTATCGTCTCTCCG
ATATGTCAAGTGTCTGACCACTTTGTCGCTCGCCCCTACGTTTTGCCATTTCGGTCGAGTGCCGCTTGTA
TCTTTAACGCCCTTAAAATTAAGGGCGTCAGATTGCTTAGAACATTGAGTACCAGTGTTGCCTTTTCAGC
TCTCTACACCTTGCGAGTGTAGTGCCTAAACTCTTAATCCCTCTATGATTAAGTCGTTCAAGTTTACTTG
TCGGGGTCTAACCAGCCTTTCCACAATTTCTCTCGAGACTGTTAATACTCGTTCGCACAAGCACCATATT
TTTAAAGAGCGTTCCCACGTCTCTGCTTTCTCTCGGCTTTCGCCTGCTCGGTGGGGAAGGGTTTAAGAAC
CTTTATTCAAGCCCTCCGCAAAAGGCTTGGTAAAGATTCTGATTACAGCTTGAAACCTTGATTTCTAGCA
ATTTGAAGTGAAATTTCATAAACTTTATCCATCACTTCTTCTTTTACCCAATCTACGCTTTCAAATAATT
TTCTTACCTCAGCCAATGTTTTACCTGCTCTGTCTGCGTAAGCTTGAAATAATTCATTGATAATGAATTG
CTTTAGCTCTTGTGTATTGTTAATTTCCATTTTGTTCTCCTTGTTTGCCTCTCTCTTTGCTGAAATAATT
ATCACAAATTGAAATATATATGTCAACACAAAATGTGATTTTATTTTTTAAAATATTTCATATTGTGATT
ATTATTTTGATTTTAAAAGAAAAATATTTTTTAAAATTTTGGTTTGATTGGCGAATTTGTGAGCTGTGTC
ACATTAAATAAATCTTTTATAAAAAACATTTGTCAACTGTGGTTGACAATTTTTTGTAAAAGAGTATTAT
TTGTGTAGTTAAAGAAATAAGAGGCTGTTTATGACAATTCGAATTAAAACAACTGAGCGCTTTGATTCTT
GGCTGAGAAAGCTTAAAAATCCTCGCGCAAAGATGAAAATTAATGCGCGTATTAAGCGGTTACAATTCGG
AAATTTTGGTGACTTAAAAACTGTTAATGATGGCATTTTTGAAATGCGTATAGATGAAGGGCAGGGGTAT
AGAATTTATTTAAAAAATAACAATAGTGTGGTGGTTATATTGTTGTGTGGTGGTGATAAATCAACACAAA
ACAAAGATATTAAATTAGCAAAACAAATTGCAGAAGAATTGGGGGTATGATATGGAACAATTAAAAGATT
TTGATATAGCAGAACATTTAACAACAGAAGAAGAAATCCGACTTTATCTTAATGAAATTTTACAAGAAGA
TAATATTGAATTGATTCTCTCCGCACTTGGCGATATTGCAAGGGCTAGAAATATAAGCCAAATCTCTCGA
GAAACTGGAATTAGTAGAGAAGGGCTTTATAAGGCATTATCTGGAAAAGGAAATCCGACCTTTGCAACAG
TCCTTAAAGTGATGAAGGCTTTGAATTTACAGTTTGAAGTTAAAGTAAATAACGTTATTCATGCTTAATA
ATTAAAAAAGGTGCTTAATATATTAGGCACCTTTTTTTATGAAGTTTTATATACTTTGATTTTATTATTT
TGAAAACTATTACAGCAGGTTTTATAAAGATTCAATTCTCTCCCTTGCCACACCAATAACTCTGATATCT
TGATTCAATGAGCTTAATGTAGGGTAAACGGGGTTAAGAGGAACTAGCTCAAAGTGCGGCATTCCGCTTT
CCGATAAAACACCTAACTCTTTGTATTGTTTGAATGTTGCCTCATTATTTCCATTTATAGCGGCAACAAA
TTTTCCCGGCGTTGGATATATACTAGGATCAATCAAAACTAGATCTCCACTATTGAAACGGGGAATCATG
GAATCTCCTTCGATACGTAAATAAAAGGAATTTTCAGATGCAAGTATCATACTTGGAATCATCTCATAAC
CGTCTATATCATTTAGTGAACTAATGCCAGTCCATAATCCTGCTTGAACAGCACTAATTAATGGATAACT
ATATGTCTTATTGGATATATTAATAACGTTAGTATCAAAAGCTAGGATCTCTGGGGATATGTTTAATGCA
CGAGCAATAATTGATATATCCTCTAGATCTGGAGTTCTATTATCTTTCTCATAATTAGCAATCCTAGGTT
GTCCCCACTTTGCGTTTTTCCCTCTTGGATCAATCATATTGCATAGTTCTGCCAAGTCCTTCTGACTAAT
TTTAGCCATTTCTCTGTACGCCTTAATTCTCTCGCCAAGTGTCGTCATTTTATACCTCCCATCTTCTATA
TGCATAATAACACGCAGTGTTATATTTATGTAATTTCAAAATGTGATTGATAGTTATTTCATAATGTGAT
TTAATTAGTTGTGTAAAAATCACAGAAGGACATTTTTAATGAATAAAATTGCACAAATAAGAAATGAGTT
GGGAATTACTCAATCTCAATTGGCTGAGAGAATTGGCTGGAAACAACCAAGAATCGCTAATTACGAGGCA
GGAATCCGTATGCCATCTCTAATTGTTGCTCAGGAAATAGTTAAAGCACTTAATTCTTTTGGTGCTGGAA
AATCTATTGATGACGTTTTCCCTGTTCAAAACTAATTTACCAACAAACTAAAAAACAATCTTCAAGAAAA
AAGGAAAAATTTTCATGAATAGCAAAGAGATACAGAGATTGTTGCACCGAGATTGTAAAAACAGCTCAGG
CGGTATTACTTCTCTTGCTTATACGTTAGAGAAGTCGCCAAACATTCTTGGTAACAAACTCAACGTGGAT
TGCGAACAGAATCAATTGAGCTTTATCGAAGCGATTGAATTAATCGCCACCGTTCAAAGCAAGAAAACTC
TTTCAGCTATTGCGGCACAAATCGATCACATTGTCGTACCAATGCCGAAATGCAGAGAGTGTGAAGGTGG
TGGGCAAGAAATACTTTCCCGATTTTTAGACATTGCCGAAACAAGCGGAAGAGTCGGAAAGGAAATTAAG
GAATCTATCAAAGAGAATTCTGAGCTTGGTCGTGATTTATCACCAAATGAGAGAGAGAAAATCTTAACGG
CAGTGAATCAATTAATTGAGCAAGCTATCTGTTTAAAGATGGAATTGGGGCAATAAAAAACCACCGCTGG
AACGGTGGTTTCATATTAAACCCAAAATCACAACAGGAATTATGATATGAACCAATTATTAAACATTTCA
GAACAAAAAGCGAGGCTTACGATGAGCAGTCGTGAGATTGCTTCTTTAATCAATAAAAATCACAGCGACC
TATGCCGTTCAATCGAAAGATTAATGGCAAAAGGGGTTATTAAGGGGTATCAGCCAATGGCTTACACCCA
TCCACAGAACGGGCAGACTTATTACGAATACCATCTCGAGAAAAGAGATTGCCTTATCGTCGTCGCTCAA
AACTGCCCTGAATTTACCGCCGCAATAGTTGACCGCTGGCAAGAGTTGGAAAATCAACAAAAATCAACCG
CACTTTCTCGAAAAGAATTAGCGTTAATGGTTCTTCAAGCTGAGGAAGAAAACGAGCGTTTACAATTAGA
GAACGCTGAATTAAAACCAAAAGCTGCTTTTGTCGATCACTACGTGGAAGTTGGCACTAGTAAATCACTT
CGTGAAGTCGCCAAGATTCTAAAAATGCCAGAAAGAGCAATGATAGACCGCCTTATTCAAGATCGCCTTT
TATATCGCCAATCAGGCGCGTTACTGCCATATCAAACCGCTCACTCACGTGATTTATTTACCGTAAAAAC
AGGCACAGCAGAACACGGTCACAATTACACACAAACCCGTGTAACAAGCAAAGGGATTGAATATATCGCG
TCACGTTACGCTTCGGAGTTGATGTTATGAGTCGATTTATTCCCAATTCTTTTCAAGTACCCAACGCTAT
TATTGATGAAATGATGGCGGAATTGAGCGGTTCAGAATTTAAAAGTCTATTGCTTTATTTTCGTTATGCT
GAACTTGGCACAGAACCACCAAGAGAGGTGATTTTTAAACATGGGTTGCAAGACCGCTATCACAGAACGA
TTCAAGCATTGAAAGCGAGGGGTTGGCTATGAGCATGCGATTAATGGCTCAAGCAATGAGCATAAAAGTT
GGAAATCCATTGCGTAAATTGGTGTTAATCAAACTTGCCGATAATGCAAATGATGATGGTGTTTGTTTTC
CCTCATATCAATATATTGCTGACGTATGTGAAATTTCAAAAGCCAGCGCAAGAAACCATATTGATGCTTT
GATTGAGATGGGATTAGTTTCTAAGAAGGCTAGAAAAAATAAAGATGGTTCAAGCTCAAATTTGTACTTT
CTACACCTTGATAAGGGTATGCCAGCAGATAGCACAGGTATGCCAGCAGATAGCACAGGTATGCCAGCAG
ATAGCACAGGGGGTATGCTAAGAGATAGCACCATAACCAGTCACTCTTTAGAACCAGTCAATGAATCAAA
TACCCCCTTACCCCCTAAGGGTGAATCAGCTAACGCTGATGGTGTGCCAGTTGTTGAAAATAAAAAACAA
CGTTCACTGAATATCGACTATGTGGGAATTGGAAAAGCGTATAACGAGTGCGTTATGGAATCTGGGAAAA
ACTTACCAATGCTTGCAGACCCTGAAAATTTAAGTCAGGAAAGAAAACGCAAAATCAAAAAATTGGCTGA
TGTCATGAAAAAACGCTTTGGTTCTTGTGATGCAGAAACATTCAGAAATTATTTCCTCGATTTCATGAGG
TCCGCAAGACAATTTTACTTTGGTGAGAACGATCGTGGCTGGCGTGCTGATTTTGAATATATCTTGCGTG
AAAAAGTTATGGATAAAACAATCGAGGGATCGCTATGAAAAACACAACGTATGACCTTGAATACAGTTTA
ATCGGTTCATTTCTTGCTGGTGGTTTAACGGCTCAAGCTCGTGAAGTGATGACATGGTTAGAGCCTGAGA
TGTTCGCCACTTATCAACTCGGTTCGATATATAACAACATTCGCAAACAAGCACGCAAAGACAATGTAAT
CGATATTATTTTATTACACCAAGATTTTGGCGAAGACTTTGCCAATTTAGCGGAGATTATGAAAAACACA
ATCACATCCGCAAATCTTACGGGTTACGCACATAAAGTGCGGTCGTTTTGGGTCAATCGTACTGCACAAA
AAACGATGCTTGAGATGGCATCAGAATTATCAAAAGCAAGAGATGAGCAAGCAGAAAAAATTACAGAAAA
AGCACTTTCTGAAATGCAAAAGCTTTTAAGCAGCAAAGTTGAAGTTAAGCCTATCGTAATGGGGGAGTTA
GTTGATGAATATATCGATGTCTTAGAAAAACGCAGCAAACAAGATTTCAACTCAAGACTTCTTCATACAG
GCATTGAGGCTGTAGATAACATTTTAGGTGGCATTAATCCGACTGATATTGTTGTGATTGCTGGTCGTCC
TGGAATGGGTAAAACCGAGTTTGCTTTAACGCTCACTCGTAATATTGCAGAACAAAAAGGTGCAGTTTTA
TTTTTTAGCTTAGAGATGGCCAATCAACAATTAATGGACCGTATTTTAAGCGCTAATGCAAATGTTCCAG
TCAGAAAACTCCGCAATCCAAATAGCATGGATCAAACTGAATTTGGTCGTGTAGGTGATGGGCTAGGGAA
AATCAAAGATCACCGCATTTACTTTGTCGATCGCGGTGGTTTATCAGCAAATGAAATTGTATCTATTACT
GAAAGTCATTTAAGCAATACGGGACCACTTTCAGCAATCTGCATTGACTATCTAGGGTTAATGAATCACG
GCTCACTTAAAAGCGCGAACAAAAGCCAATTAATTGAGGATTCATTAAGTACGCTTAAAACGTTCGCTAA
GAACTTTAATGTGCCAATCATCTTACTAAGTCAGTTAAACCGTGAGGTTGATTCTCGTAGTGATAAACGT
CCTCAAAACTCTGATTTAAGAGATAGTGGTTCAATCGAACAGGATGCCAGCCAAATCATTATGCTTTACA
GAGAAAAGGCATACAAAAAAGATAGCGACAACGATTATTCAGAAGCCATTATTACTAAGAACCGTTTTGG
CGAGCTTGGAACAGCTTATATGAAGTTTGATAAAGGGCATTTTGTCGATTGCGATCAGGCTATGGCATAT
CAATTCGTTAATGAAAAGCCAGCTAATACCGAAATTAAGAACTATGGGAGAAGAAATTAAGTATGGAAAT
TAAAAACCAGTTCTTCTTACGCTCAGAACAAGTGCGGTCAAATTGCCAGAATTTTATCGCTCAACTCCCT
CTCGATGATGACAAGCCACTAGTCGTTGATATTAAGCCGAGAACACGCAACCTTGAGCAAAATGCGAAGT
TTCACGCAATGTGTCAAGACGTTGCAGACCAATTGGAATTTATGGGCAGAAAGCTAACGATGGAGCAATG
GAAAGTGCTCTTTATCTCAGGTCACGCAATGGCAATAAATGAAAAAGCAGAAATTGTACCTGGTCTAGAG
GGTGAGTTTGTCAATATCCGCGAAAGCTCAGCAAAAATGAGTGTTAAACGCATGGCGAGTCTAATTGAGT
ATGTAACAGCTTATGGCATTAGTCATGGCGTTAGATTTAACGATAGATACGGATTTTGGGGGAAATAATG
GAAGATTTTTTAATTGTAATTGGGTCACTCGGAATATTGTTTTTGGGCTGTATGTTGATGGGTGATTTTT
TATGAAAACAGAATACAAATGCCCTAAATGCGGTGGCGAGCTTTCTGATTTATGGGATGGCGAGCCTGTA
AGTGCTTTTATCGGTGAGTGGAGTGACGATCGTTTTCGCTGTGAAGGTAGGGGTGTCGCAGTGGGAATTA
TGGGGCCACAACGCACGAAATCTTGTGGTTATTTTGGGTTAGAAGATTTAGGTGTGGAGTATCGGGAAGA
TGACTAAAAAAACAGAAATGGCACGCGTCAGAAAGAAAGGCGATAAAACGCTCTCCTACTCTATCGAACC
CCATCCAAAAGGACTGGGGCTTGTTGTTATTGAGCGTATTGGCAAAAACCAAGAAAACAAAACAGGCTGG
CAGCGCAATTTTGCTAGCAAGGATTTATGCGAAACAGCAATAAAACAACGGCAGAAAAGCAGAGAGGAGT
TTTTAAACGCCTCATGTAAGCCAGCTAGGGCATTCTATATTTGATGGATTTAGAAGATGAAAAGCAAACG
ATTTTTACCCGCTTGGCAGTGCGACAGCGATCAAGACTACTACGCACAGTTTGAACAACAAGAAGAGAAA
GAAGTCGATCCTGATGATTTAGATAATGGTCAGTTCGTTGAGCAAGATATCAGATACCACAACGGAGACA
GGGGTTAATTATGGAATTTGGTTTAATTTTATCAACAGAGAGCAAGGTGTTAGCTTGCAACATCCAAGAT
TTCAAGGCTCAAGCTGAGAAATTCTTATCAACAATCACAAGCACGTTTGAAACAGACGAAGACTTTGGAA
AAGCAAAAGAAGAAGTAAAACTGCTTAAAGAAGTTGAAGATCGCACACGTGAAGCAATTAAAAACGCACA
ACATGGCGATATTCAAGAATTAATCGCACAGGCAGAAGAAATTGCGGAACAATTTAGACAAAAACGCTTG
TTCTTAGATAAAACAGTAAAAACGCGCGAAGCTGAGATTAAGTCTGAGATTGTATCAACAGCACTAGATG
AAGCTATCCGGTCAATGAGCGGATATGAAAACGATGTAGCGATAGCACTTAGCAGTAAGTTTTCAAGAAA
CGCTATTAAATCTCGGTTAGAAGAAGCGACAAAACGCAGAAGTACGATTGCAACGCTAGAAAAAGCTGTA
AATGCAGAGAAGACTTTAATTATTAGTGAAATTTCATCTGAAGGTGCTCGCATTGCTGAACGCAGAAAGA
TGATCCCGATTCATTACGAACATCTATTTAAAGATTGGCAACAGCTGATTGGCGGTGAGCAAGATTTAGA
GCTAATCGTTAAACAACGCATCGCAGAAGAAGAGAAACGCGAAGCGGAGTTAAAAGCAAAAGCAGAAGCG
GAAGCCAAAGCGAGAGAAGAAGCGCAGGCTAAAGCTAAAGCACAAGCCGAAATTGAAGCTATTCAAGCGC
AAGAAAAGCAGTCAAGCGTGGAAAGTGCGGTAGAAAAAACGCAAGAATCCACCACTAGCACAAGTGAGCC
TGTTTTTGAGTTTTTAGTGAAAATTCCTTTTACCGGCACGATAAATGAAGCGGTTGCTTTCGCAAGAGAA
ATTAAAGCGAAATATGGCGATCAAGTTCAACTAACAAAAATTAAGTAGGAAAGAAAAATGGCAACGGCAT
TACAAACTTTAACAACTAAATTAGCACAAAGATTTGAAATTAGCGATGGTTCTGACGTAATGAGTACGCT
TAAAGCGACAGCATTTAAAGGTAACGTTAGCGACAGCCAAATGACTGCGCTTTTAATTGTCGCAAATCAG
TACGGATTAAACCCGTGGACGAAAGAAATCTACGCTTTCCCAGACCGACAAAATGGGATCGTGCCAATTG
TTGGTGTTGATGGGTGGGCGAGAATCATCAATGATAATCCAGCGTTTGATGGCATGGAATTTGATATTGA
CGACGAAAAGTGCACTTGTCGAATTTATCGCAAGGATCGCTCAAGACCGACAGAAGTCACAGAATATATG
AGTGAGTGTTATCGAGATATTATAGGTCCATGGAAAACACACCCAAAGCGAATGCTGCGACATAAAGCAA
TGATTCAATGCGCGCGCTTGGCTTTCGGATTCACTGGAATTTTCGATAAAGATGAAGCGGAACGAATCAT
TGAAGATGAAAATGGTTTCTCACAAAGCAATCAAAATAAAAGCGTTATTGATACAAAACACGTCGAACTT
ATTTCAGATGAAGAGCTCGAGCAGGTTAAAAATCTGATTGAATTAAGTTCTGTTGACGAAAGTAAAATTC
TAGCTTACGCAGGTAATGTCGATTCTCTAAATAAAATACCAAAATCAATGGTAGAGAAAGTGATTAATAG
ACTTAACTTATCATTGGATCAGGCGCAGCAAGAAACTTATAACGAAACAGGTGAAGAAATACCACTATGA
TTGATAACTTGATAACGCTCGATTGCGAGCAAGGCACTGAGGAATGGCTAGTTGCAAGGCTAGGCATTCC
TACTGCCACAGGAATTAAAAACATAGTAACTCCAAACGGACAGAAGTCTGGAGGTTGGATTTCCTATCTT
GCTGAACTTGTTGCAGAAAGCATTGAGGGTGTAACTGAGAGCTTTAAATCACAGCACATGGAGCGCGGTA
ATGAACTTGAGCCGCTAGCACGCATGGCTTATGAGTTTGCAACAGGAAATGAAGTAACTCAAGTCGGTGG
CGTTTATCTCAACGATAAAAAAGAGCTAATGATAAGTCCTGACGGCTTAATTTTGAGCCGCCAAAAAGGC
TTAGAAATTAAGTGTCCGAAGATGAAAACGCATATCAAGTACATTCTTGAAGGTGGCGTACCGTCTGAAT
ACATCATTCAAGTTCAAGTGGCGATGTGGGTCACGGGTTATAAATCGTGGGATTTTGTTAGTTATTGTCC
AGAGTATAAAAAGCAAACGCTTTACTTGCACACAGCAAATAGAGACGAAAATCTAATGAAAGCATTTGAT
GAATATATTCCGCAGTTTTTGACATCATTAAAAGCACTTAAGGGGTAAGTAATGGCTGGGGTAAATAAAG
TAATTATCGTCGGGAATTTGGGAAACGATCCTGATGTCCGCACAATGCCAAATGGCGACGCAGTGGCAAA
AATTAGTGTGGCCACGAGCGAAAGTTGGATCGACAAAAACACGAACGAGCGAAAAACGCAGACAGAATGG
CACTCTATCGTGTTTTATCGCCGCCAAGCAGAAATTTGCGGGCAGTATCTCAAGAAAGGCTCAAAAGTGT
ATGTAGAAGGACGTTTAAAAACTCGTAAATGGCAAGACCAAAATGGGCAAGACCGCTACACCACCGAAAT
CCAAGGCGACGTATTGCAGATGTTAGATAGTCGCCAAGATTCGCAACCACAGCAAGCACAGGCACCACAA
AACAATGCTTATGCGAATGCGAAAAGTGGAAAGCCTGTACAACAACAGGTAGGTAACTTTGAAGAGGATA
ATATCCCGTTTTGAGGTGCACTATGAGAAAAATTATTCAGATTTGTGAATCTACAATTACAAGCTCCTCA
TTTGGTGATGCGTGGAATTTAAGCGCGCTATGTGATGATGGTTCTTTATGGTGTTTTAATGGTAAAAATT
GGGGTCGTTTACCTGATATTCCTCAAGATAATGTTTTAAATGTTGCTGAACCTTTGCGCCCTATTTTTAA
TGCTAGTGAAACTAAAGATCTAAAATGGGTTTATAGAGTAGAACAACCATCAGCATATAGAGGTTATGAA
GTACTAAAAGTCGCAGCGAGAAATGTATCAGATCAAAAATACAAGTTCGGTTGCTATTACAAAACTAGAG
AAGAGGCAGTAAAGGCAATTGAACTAATAACTGGTATGGACTTTGAAACTTACTCAAAAATAAAATATAG
ATTTTAAAAACAACAGCCACCACTGCGGTGGCTTTTTTATTAGGTGAAAATTATGGGTGATATGGGAGAA
GCTTTTAGGGATTACAGTAAGTTCCAAAAAGAAAAAAGAAGAAATAACCTCATATACAACACTGATTTAC
TAATCAAATCTGGGGTTAATTTTACTTCCAAAAATGGCGGTGTTCACCTCATTATTGAGGTAAACAATAT
GATATTGGATTTCTACCCTTCTACTGGCTTATGGTGGGATAGAAACAACAAAGGTAAAAAATATCGTGGT
GTAAAAAACTTGCTGCGTTATATCAAAACTTCTTAAGAATAAGTTATGGATAAAGTAAAAAAATTATTAG
AAAAACATGAAGCGTTGGAGGGTTAGATATGTCGATTAATACTTATTTATTACATCTGTTGCAGTCATTC
GATATGGTAGCGACGATTATCGCAACAATATCGCTAGCAGCAACGCTAACACTTTTACTTATAGCCTACG
TATCAGCAGTGGTCGATAAAGGTGAAAAATTCAGCCTATCCGAAGGGAATAAACAGGTGGTTAAACTGCT
AGCGACAATCGGGGTTATTTTCATGCTAATTGCATGGTTTATCCCACCATTTCAGACAACATGTGGGGGT
TAACTATGACGCCGAGCAATGCTTACATGATTGAGGTGTTAACCACTGTTAACACTTTATCTATTATCGC
ATTGGGGTCAATGCCCTTAGTATGTGGTTTTCTACTTGTAGCAATGGGTGACTACCACACAGGAGACAAA
GAAAAGATTACGCTAAAAAAGATAATGGTCTTATGCGTGTTAATTTTTGTAATAGCCCTATTAGCGGTAG
TTTTCATCCCGTCAAAAGAAACACTCATGTTTATGTACGGAGGTAAATAACAATGGAATTAGCACTTTTA
GTTTATTTAGTGGGCTTTATTGAAAAACTAAACACGTTTTTAAAAGGCGTCTCTATTACGGCGCTAGTGT
TATTAACACTTTGTTTTTTCGGAGCTGTTGCTGCAATGATTGAAGAAATCGACGGTGGTAGTCCGCTCTA
TAGGAAACTTAAAACAGCATTAAAAACATCAATCATAACAGTAATCGTATCAGGGGTGCTAATGCTACTC
ACTCCGACCAAAGAAACATTCACAATGATGATTGGCGCTTACGCTGGACAAAAGGTTATCGAGCATCCGA
AAACATCGGAGATATTTGATAAATCACTCAAGGCGATTGAAACGCAGTTAGATGTACTGATCGCACCACC
TAAGAAAGAGGAAAAGAAAGAATGATTAAAGAAGTGTTAGACGAAAGAGAAACAACGCACGGTGATTTTC
ACGCGGGTGCAATGGATTTTAAAGAGCTAATGAATGTTATTAATGGCGGTAAAAGCAACATGGATTCATC
TCAATATTACGCACTTACTATGATAGCGACAAAGATTGTGCGAATTGTGAATGGAAATCCGCACGAGGTT
GACCATTGGCGAGATATTGTAGGTTACGCAACGTTAGGTGGTCGTTTAAATATTGAAGATGAACCGCTAA
CTCCACAGCCAGCAGTTGATATCTTGCCAGTTGTAAACTATCCGCAGAATTAATCCAGTTATTAAGTAGA
ACTTCAGCACGCAATAGCGTGTTTGTATCTAAAAAAGGACAAATTATGAAACCACAGAAACGATATTTTA
AATGCCTTATTGATATAGAGCCAATTAAATCATTGAATGAACAATGGTTTAATGATCGAAAAAAAAGAAA
TAATGAATTAAAAGCTATTTTCGATACGATCCCCTTTTATGAGTGTTGGCACGGTGATGAAAATAGTATT
TACGGCATTGTATGCGATAAAAACAATCCAGAACTTGAGAAAATCAAGGATGATAACTCTTACAAGATTG
AGAAAATAACCAATGAAAGAGTAAAAATCACAGGCAATGGACGAACTAAACAAGGCAAAGAACTTAATGC
GAAGGTTAAAGAAATTAGATGCATTTTACAAAAATACCCTAGTTTTAATAATTTTATATTGAATGAGCTA
AATTTACATTGCTGGGTTCTTGGTGGGCGTGTGGGATATAGAACAGTGTGTGGTGTAGTGGATAATCATT
TTCTTGTATCAATACCCGTCAAGACAGAGGGATTTGGTGGCGACAGATTCCCAAACATTCCAGACTTCCT
AACTGAGATTAAGCACAGTGAATTTCTCGCCATTCAAGGTGAATAATTAATATAAGCCACTTATTGTGGC
TTTTATTACACAAGGGAAATAACTATGTACAAGTACAGATGGTTAAAAGAAGAAAGCGGAAAGCCACTGG
ATGTTCCTAGCTTAAAAAATGAAGATGGCGACATATTCGAATTTGACACACCAACAGATAACCAATGGAT
AGCATTGCTTATTAGTGAAGATAAAGAAGAACAATGGTCCTTGTATAACACTGATAAGTTTATTGTGCTA
CACGTTTGGAGGGATGGTGATTTATCTACACGTGAACGATTCAAGATTTACGACATTGGTGTATGTGAAC
TACAAGCAGATTTGCTTGATGATGACGAAGACCCAAATTATTAAGGAAAAAAGCATGGAATTTACAGGCA
AGAAAAAATTTAAAGTTAGCACAAAAAGCTTTGAATCTATCGAGATTTACGCAGTCTTTGAGATAGATTT
TGACTTTCCAGAAGTTAAAAAACGAATTGCCGAAATGTCCGCTTTCTGGGCTGATTCACCTGATGCAAGC
AACCCACTTAGAGAACATTTGGAATACGTGTTATCGGTTGCAACAAGTAAGATTTATCACGAACAAGATA
GAAATTGGAAGTTATCAGATGTTGAAAGTATGGATAACTATTTGTGGAACTATGGGGATGGTTTTGCTTA
TGGCGAATATGTCGGAATTAAATTAATTGACTTTCACGCTGATGAAATATGCTCGGATATTTTCGAAGTT
AAAGAAATGGAGGAATAACTATGTTTTGGTTTAAAAATGCAATTATTTACCGTCTAACAAAGCAGTTAGA
CTGGTCAACAGAAAAATTACAAGAAAAATTACAGCAATGTGCTTATCTCCCGTGTGACAAGTCTGATATG
AGCAAATTTGGCTGGACTAACCCAATCCACGGCAGTGAGTTACTTTACCACGCGGCAGAAAATAAAATTC
TGCTTGTTGCGCAGAAAGAAGAAAAAATCTTGCCGGCTCACGTTGTCAATAACGCACTAAACAAGCGTGT
TACAGAGCTTGAGAAGAAAGAAGAACGCAAGTTAAAGAAAGTTGAAAAGCTATCATTAAAAGATGACATT
ATTGCAACACTTATCCAACAAGCGTTCAGCAAGTATAAACAGACCGCGCTTTTCATTGATGTAGAAAAGG
GATTGATTTATATCGACGCAAGTTCTGACAAGCAGTCAGAAGATGTCTTGGCGTTGTTGCGAAAAACGCT
CGGATCGTTGCCAGTTGTTCCGCTGGCTTTCGCTAAAGAGCCAAGCCTTGTAATGACAACGTGGCTTAAC
GATGAACCGACGTGGCTGGTATTGCTAGAAGAGGCAGAATTTACAGGCACAACAGAAAGCGGTTTGATCA
AGTGTAAAAATCAGGACTTAAACAGCGAACCGATTGTACCCACGTTTACGTGCGGTTTTGTACGTTCAAA
TTTTTCTTTAGACATTGAGAGTCCCTCTAAACAAACACGGTTATGGATGGTTCAATATACCACATTAACC
AAAATTCAAATTTGCTGTTAATTAAGGACAGGACAGAAAGGAATTACTAGGACTGGTGCTGATAGGCGGA
TTTGAACCGCCGACCTCACCCTTACCAAGGGTGCGCTCTACCAACTGAGCTATATCAGCGTTTGGAGCGG
GCAGCGGGAATCGAACCCGCATCATCAGCTTGGAAGGCTGAGGTAATAGCCATTATACGATGCCCGCAGT
CCTAAATTCATCTGACCCATCAGAACTAGTTTCATTTAAAAAATGGTGGAGGGAGAAGGATTCGAACCTT
CGAAGGCTGAGCCGGCAGATTTACAGTCTGCTCCCTTTGGCCGCTCGGGAATCCCTCCGCGTTAAATGAA
CACTTGCCGAGAATGAATGGTGCCGACTACCGGAATCGAACTGGTGACCTACTGATTACAAGTCAGTTGC
TCTACCTACTGAGCTAAGTCGGCATCTCGTAAGCAAGTGAGGCGTATTATAGGGAAATTTTCATCGCTGA
CAAGTGTTTTTTTGAAAAAAAATGATTTTTTTACTTGTTCGTCTATTTATCACTCAAAAAGCCCATCTTT
TCTTATAAAGTAGCCAGTTTTGTAAAATTTTTATCCTTTTTTACCTATTTATAGGGTATATTTCATACTC
AATTTATTGCAACGTGACAACTTAAACAGATTGTGGACTTAACAAATTCAACTTTTTTATCAAATCAATT
AACCCCTTTTTTATCTTTTAGCCGCGAGCAGTGGGCTGAATTAAGAAAGTCTGTACCGTTAACCTTAACT
GAACAGGATTTAAAACCCCTGCTTGGGATTAATGAAGAACTTTCTTTAGATGAAGTGCGAACTATTTATT
TGCCGTTAGTACGTTTAATTAATTATTACATCGAAGAACGTATCCAGCGTCAGCAAGTGATGAATCGCTT
TTTAGGCGTCAACCCTGACAAAGTACCTTATATTATTAGTATTGCAGGGAGTGTTGCCGTCGGAAAAAGC
ACTTCAGCGCGTATTTTGCAATCGTTACTTTCCCAATGGCCAGAACGTCGTAAAGTGGATTTGATCACGA
CAGATGGTTTTTTATATCCGTTGACTAAGTTGCAACAAGACAATCTTTTACATAAAAAAGGTTTTCCAGT
TTCTTACGATACGGCGCGTTTAGTGCGTTTCTTAGCTGATATTAAATCAGGTAAGCCAAAGGTGAGTGCG
CCTGTTTATTCCCATTTAATTTATGATATCGTACCGGATCAATTTGATGTGGTGGATCAACCTGATATTC
TCATTTTAGAAGGCTTAAATGTCTTACAAACAAGCGATCGTTCTAGTCAAACTTTCGTTTCTGATTTTGT
TGATTTTTCTATTTATGTGGATGCAGATGAAGATCTCTTAAAAGCGTGGTATATCAGCCGTTTTTTGAAA
TTCCGTCAAAGCGCATTTAGCGATCCGAATTCGTATTTTAAACATTATGCTACTTTATCAGAACCTGAAG
CGATCAGTACGGCAGGGCGGATTTGGGATGAAATTAACGGGTTAAATTTAAGAGAAAATATTTTACCGAC
AAGAGAACGTGCCAATTTAATTCTGACCAAAGGCACAGATTATGCCGTAGAGTTAGTGAAATTACGTAAA
TAGTTCTGCTTTCTATTGAAATCATACAAAAACAAACCGCACTTTATTGATTCAAATAAAGTGCGGTTTT
ACGTTAAGCAAGATTATAAAATGAAACGGCTTAAATCTTCGTTTTCTACTACATCGCCTAGTGCATCCAT
CACATAAGCTTCATCAATGCGTACCACTTGACCTTGCATGTCACTGGTATTAAAGGAAATTTTATCCATT
AAGCGCTCCATCACTGTGTGTAAACGGCGCGCACCGATATTTTCGGTTTTCTCATTAACGCGGAATGCTG
CTTCGGCAATTTTCTTAATTGATTCGCCAGTAAACTCAATGTTCACCCCTTCTGTTGCCATCAAGGCTTT
GTATTGTTCGGTTAATGAAGCATTTGGTTCAGTTAAAATTCTTTCAAAATCCACCGCACTTAAGGCAGAT
AATTCCACCCGAATTGGTAAACGTCCTTGCAATTCAGAGATTAAATCCGAAGGGCGAGCCACTTGGAATG
CACCCGAAGCAATAAAGAGAATATGGTCGGTTTTCACCATACCGTGCTTAGTACTGACCGTTGTGCCTTC
CACTAATGGTAGCAAATCACGCTGCACCCCTTCACGCGAGACATCTGCACCGCTGTATTCACCTTTCTTA
CAGATTTTGTCGATCTCATCAATGAATACAATCCCGTTTTGTTCTACCGCATCAATGGCTTTTTGTTTGA
GATCTTCAGGGTTAATCAGTTTTGCTGCTTCATCATCAATCAAGGTTTTTAACGCGTCTTTAATTTTCAT
TTTGCGTTTTTTGGTTTGTCCGCTTGAAAGATTTTGGAACATCGATTGCAATTGATTAGTCATTTCTTCC
ATGCCCGGCGGCGCCATAATTTCCACCCCCATAGACGGTGCAGAGACATCAATGTCGATTTCTTTGTCAT
CTAATTGCCCTTCACGCAATTTTTTGCGGAAGACTTGGCGAGTTGCATTATTGTTATCCGAGGCTTCTAC
TTGTCCCCACTGATTTTTGGCAGGTGGCAGTAAGGCATCTAAAATACGATCTTCTGCCGCTTCTTCGGCA
CGGAAGCGATTTTTTTCAATCTCCGTTTGACGCACTAGCTTCATCGCGCTGTCGGTTAAATCACGGATAA
TCGAATCCACCTCTTTCCCGACATAGCCCACTTCGGTAAATTTGGTGGCTTCCACTTTAATAAAAGGCGC
ATTGGCGAGTTTGGCTAAACGACGGGCAATTTCCGTTTTTCCCACCCCCGTTGGACCAATCATTAAAATA
TTTTTTGGCGTGACTTCATGACGAAGTGGCTCTTGTAATTGCATTCTTCGCCAACGATTACGCAAGGCAA
TCGCCACCGCTCTTTTCGCATCGGCTTGACCGATAATATGTTGATCCAATTCAGAGACAATTTCTCTTGG
GGTCATTTCAGACAT


>2	 519562-556681
ATGCAGGGTAAAATTGCATTAGTAACAGGCGCAACGCGTGGTATTGGTCGTGCGATTGCAGAAGAATTAA
GTGCAAAAGGCGCATTTGTTATCGGTACGGCAACGTCTGAAAAAGGCGCAGAAAGTATTTCTGCCTATTT
AGGCGAGAAAGGTAAAGGGCTTGTGCTGAACGTGTCTGATCTTGCCTCGATTGAAACAACGCTAGAGAAA
ATCAAAGCAGATTTCGGTGAGATTGATATTTTAGTCAATAATGCAGGCATTACACGTGATAATCTGTTAA
TGCGCATGAAAGATGAAGAATGGTTTGATATCATGCAAACTAATTTAACTTCGGTGTATCACTTATCAAA
AGCCATGTTGCGTTCTATGATGAAAAAGCGTTTTGGTCGCATTATTACGATTGGTTCGGTAGTCGGATCG
ATGGGTAATCCTGGTCAAACTAACTATTGTGCTGCAAAAGCAGGCTTGATTGGTTTTAGTAAAGCGCTTG
CAAAAGAAGTGGCTTCGCGTGGTATTACTGTGAATGTGGTAGCGCCTGGTTTTATCGCAACCGATATGAC
AGATGTGTTAACAGAAGAGCAAAAAGCCGGTATTTTATCTCAAGTTCCAGCAGGGCGTTTAGGTGATCCA
AAAGATATTGCCAAAGCGGTCGCCTTTTTAGCTTCGGATGATGCGGGTTATATTACAGGTACTACATTAC
ATGTGAATGGTGGGATGTATACCAACTAATAGTCATAATGCAATTACAGATTTTAGGGGATAAAAGCATA
GCCAAATTTTTTGCTTAATGTTAAAATCCCCCTCGCATGTAACTTGGTTACGCCACTTTAAGCGTATATG
AAGTAACGTAACTATATTTTCACTGTATGTGTTTTTTGAAAAATGCTTTTAAGGTTTGACCACCGACAAA
AATCATTGTAACTTTACAAAAAATATATACACTACTAACTCATCGCAGTGAGCGAAAAACTAAACATAGG
AAGAAACAAATGAGCATTGAAGAACGCGTAAAAAAAATCATCGTTGAACAATTAGGCGTTAAAGAAGACG
AAGTTAAACCTGAAGCGTCTTTCGTTGAAGATTTAGGTGCGGATTCTTTAGATACTGTTGAATTAGTCAT
GGCTTTAGAAGAAGAATTCGATATCGGAATTCCAGATGAAGAAGCTGAGAAAATCACGACAGTTCAATCT
GCGATCGATTACGTTCAAAACAATCAATAATTCGTATTTAGGCGGTGTTATCACCGCCTAAATTTTTTCT
CTTTTCTCTTCTGATTATGCCTTTTCTTCTCCCTCCTTTTTTAGCCAATTTCATTTCTTTGATTTAAACC
AAAAAATTGTTTAATTCTTATAAAAAATTACATCAAAGAGAATGAAAACGATTGTGTGCAAAGAGAAATC
AAGTATGATTGTTTCTAGAATTTTTTATAACATTTTAGAGGTATATTTATGCTTTATTTAGAGTTTTTAT
TCCTGCTGGTCGCCCTTTATTTGGGTAGCCGTTTTGGCGGGATCGGGCTTGGTGTGGTATCTGGTATTGG
CTTATTAATTGAAGTTTTTATTTTCCGCATGCCTCCAACTTCACCACCGATTGAAGTGATGTTAATTATT
TTAGCCGTCGTGACTTGTGCTTCCATTTTAGAAGCCGCGGGCGGGCTAAAGTTCATGTTGCAGATCGCAG
AGCGAGTGTTACGCAGTAATCCAAAACGTGTCACCATTTTGGGACCTTTAGTGACATATACGATGACCTT
TATGCTCGGTACGGGTCATGCCGTTTATTCGATTATGCCAATCATTGGTGATGTGGCATTAAAAAATAAA
ATTCGTCCAGAACGCCCGATGGCTGCGGCTTCTGTGGCTTCACAACTTGCGATTACGTCGAGCCCAATTT
CTGCGGCAGTGGTGTATTATTTAGCACAAATCGTTGCCCTACCGGGTTTTGAACATGTCACCTTGTTAAG
CATCATTTCTGTGACTGTACCGGCGACTTTAATCGGCACGATTGCATTGTCTTTATATAGCTTACGTCGT
GGTAAAGAACTCGAGGCTGATCCTGAGTATCAACGTCGTTTAGAAGATCCAGTTTGGCGTGATCGTATTT
TAAATACCACGAGTACATCTTTAAACGAAACATTGCCTCCAGCGGCAAGACATGCGGTTTATTTATTCTT
ATTAGCCTTAATTACTATTGTAATTATCGCGATGTTCCCTGAGATTCGTACTATTGGTGAAGCGAAAAAA
CCGATTTCTATGTCATTAATTATTCAAATGATGATGCTCGGTTTCGGCGGGATTATTTTGTTGGTGACCA
AAACCAATGTCCAAACTGTACCAAATGGGGTGGTCTTTAAATCGGGTATGGTTGCAGCCATTGCGATTTT
CGGTATCGCTTGGATGAGTGATACTTATTTCCAATATGCAATGCCGTCGTTTAAAGCGGGTATTACAGAA
ATGGTACAAACCTATCCATGGACATTTGCCTTTGCCTTGTTTGCGGTATCTGTGGTAATTAACAGCCAAG
CAGCAACCGCACGGATGTTATTACCAGTAGGGATTGCGATGGGATTACCAGCACCATTACTTGTCGGATT
AATGCCGGCAACCTATGGTTATTTCTTTATCCCGAACTATCCATCTGATATTGCCACCGTGAACTTTGAT
GTAACAGGCACAACCAAAATTGGTAAATATTACTTTAACCACAGTTTCATGGTGCCGGGATTAATTGGTG
TGGTGACAGCCTGTTGTGTAGGATATACCTTGGCACAAATTCTGATTTAAGAATTCTTTTTCTGTTTTCC
CATGCGGTCATAAAGTAATTTATTGACCGCATTTTTTTACTTGAGCATAATCAATACCTTGATATTCAGT
AGGCACTTAGGAATCGACAACTCATGAAAATACTTATTGTATCCAACCACTTAAAATGAGAAATATAAAA
AGATATAGGGATTTTGTTGTAATAAACGGGAATAAGTTGTTCAAAACTAGGTAAGACGGGACTTTATGTA
GAGTAAGCCCCTTTTTTATATCAAGAAAAAAGAAAAATAATGAAATGGGAAAAATTCTGAGAAAACTCAA
ATTCAACCGTGTAAAGTGAGAAATTAAAAACTAAATTTAAATGCAGTTTAAATTGATTTTAAGCATAGTT
CACAAAATTAATTTACCTATCTTGACATTGCTTTATAATTCTTTTTATTATCAAGGTATTGTGCAAATTC
ATAGAAAGGATTTGCTAGGGTTATTTATTTTTAAAAACATTTAAGCTACTTCACAATTCTCAAGTGGCTC
CAAGCTCTCTTTTTGTTCCTTTTGAGTTTGCTCAGCTAATCCTTTCGCTGAGGAGAGAATCATAACTTTC
CTATCTTCATTACATTGTTTAAACCAGTTCACAAGCTCTTTTTCTTGTTTATTTAGTACCATCCCCTGTT
CAGTTTGTTTTTCTAATTTCTGCTCAGCTATAAGGGCATTTTTTAAGGCTTGAAAGGCTTCTTCTACGTT
TAGAGACTGCGGTTTCACATTGAGAGAGCCTACGGTTTCATTTTCTCCTGTGAGTAAATAAACTGGTGTT
GTTTCTAATATATCTGCGAGCTTAATCAACACACTAGCTTGCGGTTCTCTTTCATTTTTTTCCCATAGTG
TCAATGTGGTTAGTGATATACCACCTAATAATTCACACACTACATTTCTACTTAAATTTTGGTGTTCTCT
ACGTTCTTTGATACGTGTTCCTATATCAAATTCATTTTTAAACTTATGCTTCATAACATTAAAAAATCCA
ATAAACTTTTTAAAGTTATAAAACTTTAAAGAAATCATAAATATACATTAAAGAGTGTTCAAAATATAGG
TAGATAACTTTAAAAAGTGCTTTTTAAACTTTACTTAAACATTAAAGAGTTTTATTATCTCTAGTGTTAA
GACAATGAGGTTATCTAATGAGTACATACAACGAGATTAAAAAAACAGCGGAAGATTGGCATCGAGCCGA
CATCATCGCTGCGTTACATAAAGCAGGTTGGTCACTTAGACAACTGTCGTTACAACATGGATATAGCCAA
GCAAGTACATTAAAAAATGCATTGGATCGTCCATGGTTAAAAGGAGAGCAAATAATCGCTAAAGCAATCG
GTGTTCCTGCTGAAGTGATTTGGGCTGCTAGATTTGCTCACCGTAATAATAAAAAATTTGCTAATAGATA
GTTTAAAGAGGTTTTTATGAGCGGAAACAACTTAAAAACACACTATTCTGCAAAAGAGTTATTGTCTTTT
AGTTTATCCGTTTTGCCTAATTCTGTGCAAGGGATTATTTATCAGGCTAAAAAGAATAATTGGACTTGTC
GTAAACGATTGGCAAAAGGCGGTGGTGTTGAATATGAATTCTCTTCCCTTCCTCAACCCGTCCAAGCTGA
GATCCTGTTAAAAAAACAATCGGACAACAAAACAGAAGATAAGATTCAATCTCAAATGAGCGAAAGCGCA
TGGAACGTCCTCGCATCAGCGACGTTTGAGCAAGAAAAGCGAGCAGAACGTCGTTTCCAAGCGGTAGTTA
AAGTGGCTCGATTAGTGGAAAACAAAATCCCACTAATGAAAGCCTTCGAACAAGTAGTAGCACTTTATGC
AACTGACAGCAATGATGAAACTATCAGCAAAGGTAGTTTAAAACGCTGGTGGTACAAAGTAAAAACACAC
CCACAAGGCATTTGGCTCCCACTTTTGCTCGACCGAACAGAAAGAGATAACAGCTGTCGTTGGGCAGATA
TTTCAGACAAAGCATGGGCATTCTTTTGCGCAGACTACCTACGCAAAAGCAAGCCAAAATTTAGTGTGTG
TTATTACCGCTTAACCTTGGCTGCTGAAGAAAACGGATGGACAATCCCGAGCCTAAGTAGTTTGAAACGT
AAATTTTATAACGAGTTTACCGAAGCAGAAATCGCATTAGCACGTGGGGGAGAACACGAGTTACGTGAAC
TGACCGCCCCACAAATTCGTACAGTCATGGATTTAGAAGCTTATGAAATCGTCAATGGTGATGGTTATCA
GCATAACGTATTTGTGGATTGGTATGAGGATGGACGCCCACCTATCCGTCCTAAAACATGGTTTTGGCAA
GATGTGCGTACTCGCCGCATTTTAAGCTACTGCGTAGATGATAGCGAAAACGGTGATCAAATCCGCCAAG
CCACCCTAAGAATGATTAAGCAGTACGGCATTCCGAAAACCATTTTAATGGATAACACCAGAGCTGCCTC
TGACAAGCAAACCACTCAACAACGAAAACGGGGCAAGCGTCAAGCTACAGGCATCAAAATTGACGGTATG
TTTGATCGTTTGGGCATCAAAGTTATCCGCACTTTAGTGTTTAAAGGGCGAGGTAATGGGCGTGCTAAGC
CTATTGAGCGAGCGTTCAAACGAGACAGCCTTCCTGCCTATGTAGATGGTGATACACGCTTAGAAGCCTT
TTTTACAGGCTGGTCAGTGACTGAAAAAACCGAAGATTATCAGTTTAAAAAAGGCGTGAATAAAGCCTTG
TTTTTAGAAGTATTAGAACAAGGCGTACGTCTTTGGAACGACAAAGCAGGAAGAGAAACAGAGTTAGGGC
AAGGCATATTTAGTGCAGATCAATTATGGGCGCGTGACTATGCACAAACGCGCCAAACCTTTGCTACAGA
GGAACAACTGCGACAGCTCATGATGTTAGGCGAAAGCACTAAAGTGGACAAACACGGACGCTTTACCCTC
AAAGCAGGTTATGTCCTCAACAATCAAAAGAACGTTTACGAAGCTCAAGCCCTTATTGGTGGCAACGTCG
GTAATGTGATTGTGCGGTACGACCCTGATGATTTGCACGGCACCGTTCATATTTATGACCAAAACGGTGT
GTATTTATGTGATGGCGAGTGTGTAGAAAAAGTCGCCTTCAATAGTGAAGAAGGTGCAAGAGTACAAAAA
CGCCTCATTAACGAACAACGCCGTATTACTAAGAAAATGGTGGATAACCACGAGAAACTTAGTGAACACG
AAATGGCACAGTATCGCAAACAGTTTGAACAATCTGCAGCCGATTTTGTGGAGCCAGCCGAAAAACAAGC
CTTTAGTTGGACACAGTTTGTGGACGGTAACACTGTTAAAACTATCAAACTTGACCACGAATTAGAAACT
GAAACGGAAGAACAAAACACTTTAAGTTTTGAACAGGACCTATTTAACGGATTAAAGCAAGTACAGAAAT
AACTGCCGAAATTTAGAAGGAAACCATTATGACTCTAGCCCAACAAATTCAGCAAATTTTAGATAGTAAA
ACTTTTATGCAACGAGATATTGCTCAGCAATCTGGCATTTCTGCTGGAGCATTAAGCGCCTATCTCAAAG
GCACTTATGCAGGCAATATCGACAACATTGAAAGTGCATTAAACAACTGGCTTGCTAGCCAAGATAAAAA
GCAAAAAGTGTTTGTAGAAGCACCGCACTTTATCGACATTCCCACTGCAAAACGAGTGTTTGGGGCATTA
GATATGGCGAAGTTATTGCCGACAATGGTGACTATTTATGGCGCAAGCGGTGTAGGAAAAACCAAAGCCA
GCCAAGAGTATAAAAAACTCAATAAAAACGTGTGGATGATTACTGCAAGTCCTGCAAGGGCGACTTTAAG
CACGATTTTGTACGAATTAGCCCTAGAACTGGGCATTAATGATGCACCGCGTCGTAAAGACCGCTTAAGT
CGGATGATTACGAAAAAACTCTCTGGCACGCAAGGCTTAGTGATTATTGATGAAAGCGACCATTTGCCTT
ATGACGCGCTTGAAGAAATTCGCATTATTCAAGAAGAGGCGGATGTGGGTTTTGCGTTGATTGGTAACGA
TAAGGTTTACACACGTATTCAAGGTGGCGTAAACCAAGCTCACGAATACGCTCGTTTATGGTCACGTATT
GGCAATAACTGTGGCATTAAACACAGTACCAAGGCAGATGTTAAAGCGGTAGCACAAGCGTGGAACCTTG
ATACTGAAGATAAGGAATTGATGAATACGCTGTGTGATATTGGCACTAAGGCTGGCGGATTGCGTGCGCT
AACTCAGTATTTACGTCTTGCTGCTATTGCCGCCAAAGGCAAAGAGACAGTTATTAGTCTTGACCTAATT
TTACAGGCGAAAGCCCATATGCAAGGGGTGAACTAATGAAAAAATATTTACTGACCTTATCACTAATACT
CACTGCTTGTACAGATGTAGAAACCTGCAATTTGCAATGCCAAAAAGAACATGCAAATGCAGAGTGGAAA
CAAGAACATGGCGAATTCCAACCAAATCTCACACCAGAGCAAGAACGCTACATAGTGGAATGGTTGGCAG
AACATTACCCAAATGGAAATAAACCTTAACCATAGCAAGAGAGAAGAAAATGAAAATTACTATTACACGA
AATCATCCAGAAGTATTTCAAGAATCCGCTCGTTTAGTAGCCGAAAAGTTCATTAAAGCCCAATGTGTAG
AAGCATTAACATTGGCTTTGATTGAGGGTGTCGAGCACTTTGTGCTGGAAGGTGAGGAGGAAAGCAAAAG
GGGACATAGTATTAAGGTTGTATTAAAAGGAAGTCACGAAGTTATTAAGTCAGAGGTGAATACAAATGAA
AAAAATCATTGTAATCATTAGTACGATGTTGCTCGCAAGCTGTGATGTTATCAATGATAACCAAACAAGA
TATGTGGGCAACAATATTACAGAGATTTGTATAGATGGCGTGGTTTACTTGACTTACTCAGTAGGCGGTA
TTACACCGAAAATTAATGCAGACCACTACCCTTATATCTGCAACGTAAAAAATACTGATATACCAAAACA
ATAGGAGAAAAACAATGGCTAAGAAAGCAACTCGAATTAAAACAACTGCGCAAGTTTATGTACCTCAAAG
TCGTGAAGATGTGGCAAGTGATATTAAAACTATTGGTGATTTAAATCGTGAAATAACGCGTTTAGAAACA
GAAATGAACGACAAAATTGCAGAAATTACCGAAAGTTACAAAGGACAATTCTCACCAATACAAGAACGTA
TCAAAAATTTATCAACGGGTGTGCAGTTTTGGGCAGAGGCAAATAGAGATCAAATCACTAACGGGGGAAA
AACTAAAACAGCAAATTTGATTACAGGTGAAGTGTCATGGAGAGTACGTAATCCATCAGTGAAAATTACA
GGTGTAGATTCTGTGTTACAAAATCTCAAAATCCATGGTTTAACAAAATTTATCAGAGTAAAAGAGGAAA
TTAACAAAGAAGCTATTTTGAATGAAAAACACGAAGTAGCAGGTATTGCGGGAATCAAAGTTGTTTCGGG
TGTAGAAGATTTTGTGATTACACCATTCGAACAAGAAATTTAAAGACCATTTAAACGCCCTTTAAACCTC
GTTTGAGGGGCATTCAGAATGTGTTTTAACAATAAATTAAGGAGCAAAAAATGACAAAACATATTGAATT
AGATTTTAAAACATTAAGCAAGCTAGCAAGCGAAGCTGAGCGTGGTGGTGATTATAAACATGCGGTGAAC
TTATGGCAAAAAGCGGCATCATTAGCACGTAAAAAAATCAATTTTGAGTGGTGTACAAATCGTAAATTAT
TTTGTCAGAAAATGGCATTACGCCTTTTTTAATGAGCGAGGTCAGAATTATGCCTAAAAAAATGAATTTA
GACGATCTTACACGTGAGATAGCAGCAATCATCACGAATTTTTAGACAGTGCAAGATTTTGTGCAAGATG
GCGATATTGAAACAGCTGAAGAGCTATATAAGCGGAGCTTAAACCATGCAAAAAAATTTGGCTACCGTTT
TAAGGCAGAAAATATAGAAAAAACAATGGGTGCAATTTTTGACCCAAATTGTTGAGGTTTTTTATGAAAA
AAGATAACGAAAAACTACTCAAAAAAATTAAGAAACTATTAGCTTTGTCTAAATCAAGCAACCCTCATGA
AGCAGCTAAGGCATTAGAAATGGCACAAAAGCTGATGACTGAACATAATGTGAATAGCCTTGATGTTGAA
ATTTCAGAAAGTGATAGTAAGCAAAAATTTTCTCGTAAAACAGGTGAGTATGTTCACGCTCTAGCATCTT
TAATTGAAAGAGCCTTCGGTGTTAAAGCCTATTTTTCAAATCGCTCAGACACTTTCGGATCAAATAAAAT
GCACGCAGTATTTTTCGGACAAGAAGAAAGACCTATCGTTGCATCTTACTGTTTTGATGTCTTGTTTCGT
AAGTTACAGCAAGCAAGGAAAGAGTTTATAGCAACTCAAAGTAAACGTTTAAAACGTAGTACGCTAATTT
CCAGAGCTGACAACTATTGTTTTGGTTGGGTTCAGGGTGTTTATGTAACAATTAAAGATTTTGCCTTAAC
ACAAGAAGAAGTGGGCAAAATTCAACAATACAGTGATGAACTACATAAAAAAATGAATTTAAGTAAAGCC
AAAGTTCGTAAAGTCGGTGATACCAGAGAAAGAAATGGAGATGACTCTGGTTTAAAAGGTTATATGGATG
GGAAAAAAGTCAAAATGAATCATGGAGTAAATGGACAAGAAACATTAAAAATCTCTAATCAATAAAACCT
ATTTACAGCCCTTTGGGATTAAAGGGCTGAATAATGTGTTTTAACATAAACGAGAAAACATCATGCGATA
CACTAAAGCAAAATATATTCAACTTATCCATATTGCCAAGCACAAGCTGTCAATTGATGAATCAACTTAT
CGTTCTTTATTAATGAATTTGACAGGAAAAAGTACGTGTAAACAGATGAAAGTTGCAGAGTTAGAGAAAG
TGCTAAGTTCGCTAGAAACGAAAGGTTTTCAAAATAACGCAGCAGGTTTTCACAAAAAAACTCATACTTC
AAACTATCACAGTCCAAGTTCAGGAAAAGCCGTAGTCAAACACGATATTGCTTTAAAAATTCGAGCTGTT
TGGATTGAAATGTCAAAACAAGGCTTTTTACGCGATGGTTCGGAAGAAGCATTAAATCAATTTGTGCGTA
ATGTGATCAATCCCATATTAAAGCCTGAAAAACTAATGGTGTTGGGTGTAGCTGCATTAGATTACAGACA
AGGAACGATTGTATTAGAACGCTTGAAAAAGTGGCGTGAGTGAGAAATAAATAAATTAAGAAAAGTAGTA
AGTGAATGAAATTAGGTCGTTGTCCCGTTTGCCACTCTGATATCAATTTAGATCAGTTACTTGAGGACGA
TGCGGGACGTGAATTACTCACAATTTTAACTCAGTTGAAATACGGTATTGCTCGTCCTCTGGTTAGTTAT
ATTGCTCTCTTTCGCCCTGCAAAATCGGCATTAAATAATGCAAGAGCAGTAAAGCTAATTAATGATGTAT
TAAGTTTATTTCCTCAATCTCATTTGTTAGCCCATGCATTAAGCGAAACGGTGAACGCAGTACAAAATAA
ACGCCGTGAATATAAAAACACTGCCCCATTGGTAAACCATAATTATTTAAAACAAGTGTATGAAACAAAT
AAACCACATTTCTCAGGTGTTGGAGGATGTAAAGCTGAAGAGCAACAACAAAAGAAAACAATATCTGAAG
AACAAGATAAAAAAATAGAAGACGCCATTTTATACATAGATCGTATATATCGATTGGGGCAACCAGTTGA
AAACTTAGAAGGCTACGATATTTGGAAAGCGTGGAAAGATAACAAAATAGGAGCTAAATGATGAGTACAA
ATGCGGATATTTTTGATGAAAAAGCACCTGAAATCTTAGCTGATTTAGCTAAACATATTGAAACTCAATT
ATTAACGAAAGTAAAAAGCAACGAGTTCAACTCAGAATTAGCCAAACAAATCGGTATTGAAGTCGCAAGC
CATATCGCTCAAAGCTGGGGCGGTGAAGTGATTTATATACCACGTAATCTCGTCTTATTGCTTAGTGAAC
GTGATCGCAGAATTTTCAACGAATTTAACGGCTCAAATCACCGAGAACTCGCCCGAAAATACAACGTTTC
TATGCAATGGATTTATCAAATCGTGAAGAAAGTCACTAAAGAAGAAATTGCAACACGGCAGTTTGATATG
TTTGTGGAGGAATAACCTAAAAAATCACCATTAAGTAGTTTTTTAGGTGTAGAATGCGAGAATTTAAACA
TAAAAGGAGAGTATTAAAATGAAAAAATGGCTTGTTATCACGTTAATGATGTTAGGAATCACAGCATGTG
GAGAACCTGAAGATCCTAATGCACCAACTCAAGCAGAAAAAGATACCCTAACACTTGCTTTCATCAATAA
GATAAAAAAAGACTCTAGTGGTGCAGTTGAGTGTAAAACCAAACAAGTAAATAATCGTTATTATGTTGGG
TGTGCTTTGATTTCTCTAGATGGTCGTGGTAATACATACATATTCATTTACAATAAAGACAAAGACCCTG
TAAAACGCTTTTATGCTCTTAATGGTACGGCAATGACCATTTATGATAACCATTTCAAGAATGAATCTTT
ATTGGGAAGTTATAAAGATACTTTTGGCTTACCAATGGAAAAGGATATTGACTTAAGTTTGATTCACCAA
TCATTTGAAGAGAAATAGTTTCTTTAAACCACTTTAAAATCAATTTAAACCCCATTTTACTATACTCCAG
TTATTAAGAATGACTTGATAATTGGAGTTTTTTTATGGCTATTAATCACATTGTTATTCACTGCTCCGCC
ACAACCAACGGCAAAACATTACGCACTAACACAAAAAACGCTGCCGAACGCATCGACGAATGGCATCAAA
AACGGGGATTTAAACGCAATCCTACTTATATCAAACGTTTTAACCCACACCTAAAGCACGTGGGCTATCA
CTTCATTATTGACACTGACGGCACTGTTGAAACTGGTCGAGAAATTGGGGAAATCGGTGCGCACGTCAAA
GGTCACAATCAAAATTCTATTGGCATTTGTCTGGCTGGCGGCATCACTGGTATGGGTAAAAACCATGGTG
AATATACACGTGAACAATGGCACGCCTTGCACAAACTCTTACGCAATCTAGAAAGCCGATTTCCCAGCGC
TCGTATTTGTGGACATCGTGATCTAAGTCCTGACTTGAATGGTGATGGCACTATTACACCGAACGAATGG
CTAAAGGATTGCCCTTGCTTTGATGTGTGGAGCTGGCTCGATAGCGAGCAAGTGATTAATTACGAACATT
TATTTAATGGAAATGAATTATGAGTAAATTAAAAAAATATCAGAAATATTGGGTTGCACGTGTATGGACA
AAAAAATCACGTAAAAAAATGAGTAATAACGCAAAACTAAATAGACAGCTAAATCATGGATGCACTGCGG
CAACATACTTTTATGTAAGTTGGGGATATTAATGATGAAAAGAGAAATTAGAGGAATAACATTTTTTTCT
TTAGTGTGGGAAGTCATGATTTTTGGTGGTTTTATCTGTGCTAATGAATTTGCTATTAAAAACTTAATTC
AAGCATATGAGTGGTTCTTCTACTTTATGACAGTACTTGCTTTGTTAGTATTTTTTCTAGGTATTCCTGA
AGCTAAATATCAATACACAAAAGCCAAATTTAATTTTGAAATTGTGACGAATACATTACTTGGCATATTA
CGGTTATTTTGTCTGCGCTTCAATTTTGACTTTTTTCGGATATGGATTAACAGCACATAATTATTTTATT
AAGGAGTCAAAAAATGAAAAAGCTGAATGAACTTATTACTAACACAGATGGACGTTTATCAACAACAGGA
ACGATTCAATTTGGCGGTGCGTTATTGATGGCAATTATTCTAGCGATTTGTGTGTATTTAGACAGATCTT
ATGTACCAGAACTCTTCATGACATTTGCAATCTTTTGTGGTGGAGGCGTCGCAACAAAAGGCTTTGCAAA
CGCAATGGAAAGACGACAAGGAGGACGTGAGTGAACTTACAAGTGATTGTTGTCTGCACAACATTTTTTA
TTTTGTTATGTGGTTATGTTGTCTTCAGGTTAAAGCAAGCACAACGACGAGTTGAAAAGCTGATAGAAGA
AAATGCACAACTTCAAACAGAAAAAGCTGTTGCCCAAACACAGGTTAAACATCATCAAGTGAGACAAAAA
AATGAAGAAAACATTGTTAGCTCTAGCCGTGAGCGGATTATTGATAGCTTGCACAACCAAAACGATCTCC
GTGATTAACCCAAGTTGTAGTGGTTTTAAAGTGATTAAGGCAAGTCGTCAAGACACAACCGAAACCTTAC
GGCAGATACTCGTACACAATCAAACTTATAGACAAATTTGTAGTAAGCAGGGAGAGCTTAAATGAATGAA
ATTTTAGAGTTTCTACGAGCTAATTTTGTCATTATTTCAACGGTTATTGGCTTAGTCGGTGGTGCCTTTT
GGTTAAAGATGGACAGCAAATATGCGAAGAAAAGTGATGTTCGAGAGTTATCTGAAGCCGTAGAACATTA
TGACAGACGTTTAAATCAGTTAGAGACAAAAGTAAATAATTTACCAACAGCTCAAGATGTTGCAAAGTTA
GAAATTTTAATGACTGAAATTAAAGGCGAAACGAAATCAACAAATACACAGATGAAAGCAATTAGCCACC
AAGTGGGGCTGCTACTAGAAGCTAAAGTTCTGAAGGAATGACAAATGAAAAAAATTTTAACAGAAGATCA
ACGCTTAGTAATTTTACGTTCATTATCTGATGCAGGTTATGACGCAAATGAAAGTATTTTAGATGATTGC
CTTGCTCTATATGGTCATAACATTAGCCGTGATCTTGTGCGAAATCATCTTAACTGGTTAGAGGAACAAG
GGCTCGTACAAATTGAGCGTTTAAGTGATGGCTTTATGGCTGCCAAAATCACTCAACGTGGACTTGATGT
AGCCAACGGTGAGGCGGTTGTTGATGGTGTTAAACGCCCTCGTCCAAGAGTTTAAACAAAGTTTAAAGGA
GTTTTAAATGGCGGATAAACAAACTCGTGGGCGAGCAAGTAAAGTCGATTTACTCCCACCGAATATTAAA
ACCCAACTCGCGATGATGTTACGCGACAAGCAATACTCTCAAGCACAAATCCTAGAAGAAATTAATGACT
TAATCCGTGATTGTGGTCTAGATGAAAGTCATTTATTAAGCCGCACGGGTTTGAATCGCTATGCCAATCG
TATGGAGCAAATGGCAAGTAAAATTCGTAATGCTCGCGAGGTTGCAGAGATTTGGACAAGGCAATTTGGT
GAAACACCTCAAAGTGACATTGGCAAGCTATTGATGGAAATCGTGAAAAATCTTGCTTTTGAAACATCAA
TTGGCATGAGCGAACAAGGAACTGATGCAAAATCGCTTGCTTTGCTTGCAAGCGCTGTTCAACGCTTAGA
ACAAGCAGAAAGTCTATCTCATAAACGGGAACAAGCTATTCGTAAAGAAATGGCTCAATTAGCCGCTGAA
ACCGCTGAAAAAGCTGTTGTGCAAGCTGGATTATCAGCTGACACAGTACGCACGATTAAAGAACAAATCT
TAGGAATCGCATAATGGCATTATTAAATAACAGACCATTAAATGAATTAGCTCCTGAATGTCAGTCATTC
CTTGACTGTATTCATGTGTTTAATCCAATGGAGCTGTTATTAGGCTATCAAAAACGTTGGATTGCTGACG
ATAGCCAACTCAAAATCGCCGAGAAAACCCGCCGTTGCGGTTTGACATGGGCAGAAGCGGCAGATAACGC
CTTAATCGCCAGTACGCGCAAATCGGACGGTGGTTCCGATGTTTTTTATATCGGAAGCAACAAGGAAATG
GCGCGTGAGTACATTGATGCGGTGGCGATGTGGGCTAAAGCTTTTAATTATGCGGCGAGCGAAATCCAAG
AAGAAGTTTTTGAGGACGAAGACAAAGATATTTTGACATATGTCATTTACTTTGCCTCGGGCTTTAAAGT
CAAAGCCTTGTCTTCTAATCCGAAAAACTTGCGTGGTATGCAAGGGGTTGTGGTGATTGATGAAGCAGCC
TTCCACGAATACCTTGCAGAAGTATTGAAAGCGGCTCTTGCTCTCACTATGTGGGGGGCAAAAGTCCGCG
TCATCTCAACACACAACGGTGCAGATAATCTTTTTAATGAATTAATCATTGATAGTCGCGCAGGGCGTAA
ACGCTACTCGGTACATACGATTACAATTGAAGATGCCTGCAATGATGGCTTGTATCAGCGAATTTGCCAA
GTCACAAAACAAGTTTGGTCTGCTGAGAAAGAAAAAGAGTGGATAGATAACTTACTCAATGATACAGCTA
GTGAAGAAGACGCACTTGAAGAGTATTTCTGTGTGCCAAAGAATGGTTCAGGTACATGGCTATCACGTGC
ATTAATTGAACGCCAAATGAGCGAAGTAACTCCTATTATCCGCTTGGAAGCTAACGCTGACTTTGGTTTA
ACGCCTGAATATAAACGTTACAAAGAAATCAATGACTGGTGTGAAAAAGAACTTGCCCCTGCATTAGCTA
CGCTTGAACCGAATTTACTTCATTTCTTGGGAGAGGACTTTGCGCGAAGTGGCGACCGCACATCGTTTGT
GGTACTGGCACAGCAACAAAACCTTGTGAAAAGCGTCCGACTGATTGTGGAGCTAGGCAATATGCCATAC
AAGCAGCAAGAGCAGATTGTGCTTTACATTCTACAGCGGTTGCCACTCTTTTCGGGTGCCGCATTTGACG
CCCGAGGAAATGGTGGCTATCTAGCTGAATCAGCCAAAGATAGCTACGGTATGTTGATTGATTGCGTGCA
ACTTAGCGAAAAATGGTATCGGGAAAATACGGCTCAATTTAAAGCAGCGTTAGAAGATGGTGAATTACAA
GATATTCCGAAAGATGCGGATATTCTAGCTGATTTGCGTTCGTTCCAAATAGTAAAAGGCGTGCCAAGAA
TTCCAGAAAAACGCACTAAAAGCACTGATGGAAAAACAAAACGTCATGGGGACACAGCTATTGCATTATT
GTTAGCGCATTATGCAAGCCGACAACTAGTAAAATTACCCGTCAAAGCCTACAGCCGAAAACCAAGAACA
AGCCTAAAAATGACACAAGGATATTAATATGGCGAAGAAATTTGATTTAGTAAAAGAAATAGCTGTGCGT
TCTCACGCCATTGATTATTTCAGCATGGGGCAATACCTCCCTAATCCTGACCCCGTTTTAAAGAAAATGG
GGCGTGATATTTCTGCTTATCGTGAAGTCTTGTCAGATAGTCACGTGGCAGGTTGTGTCCGACGTCGTAA
AGCAGCTATCAAAGGCTTAGAGTGGCGAATCACACCTACAGGTAATGACAAAACCGACGAAATCCTGACC
GAACTTTTTGAGCATCTTCCCCTACCTCAAATTATTACTGAAATGTTAGATGCCGCTTTGTTTGGTTATC
AAGTGCTCGAAGTGATGTGGGAAAATCAAAATGGCTTGTGGTTACCAGCGGAAGTCATTGGTAAGCCTCA
AGAATGGTTTGTCTTTGATGAGCAAAATCAGCTGATGTTGCGAGATAAAGAAAACCGTAACGGCAAACTC
GTTCCCGAGAAAAAGTTTTTGCTCACGACCCAAGAAGCCAATTATACCAATCCCTACGGACGACCTGATT
TGGCATTATGCTTTTGGGCAGCAACCTTTAAACGAGGTGGTTTTAAATTTTGGCTAGAATTTACCGAAAA
ATACGGCTCCCCGTGGTTAGTCGGCAAACATCCTCGCCAAGCACAAACACACGAAATCGAAGATTTGTTA
GATAGTCTTGAACAAATGATTGGTACTGCTGTTGCTGCAATCCCAGATGACAGCTCTATTTCAATGCTAG
AAAGTGCAAGTAAAGGCGCTTCTTCACAAGTTTTCAATGACTTTTTGAAGTATTGTAAGTCTGAAATTGC
GATTGCCTTATTGGGGCAAAATCAGACTACCGAACAAGAAAGCAATCGAGCTTCAGCCACGGCTGGTCTT
GAAGTGACAAAAGAAATCCGCAATGAAGATATTACCCTAGTTGAAAGTGGCTTTAATCAGTTATTGAGTT
GGATTTGTGAACTCAATTTCAATGTTGAAACGTTGCCTAAATTTGAGCTGTATGAGCAAGAAAGCATTGA
TAAAGTCCAAGTGGAACGTGACCAAATTTTATCGCAAATGGGCGTGAAATTTACCGCTCAATATCTTCAC
CGCACCTATGGTTTTGAAGAAGGTGATATTGAATTAACAGACAATAACACGCAAAAAACCGCAGAGTTTA
ATGAGCCAACGTCGCCAACGACACCGAATATTGCAGATGGGGTTGTTGAACAGTTAGAAGTGGAAGGTGA
GCCTTATGTTGAAGAATGGATGCAAACCATTAAAGATAGATTGAGTCAAGCCGAGAGCTTGGAAAATTTT
CGTAACCAGCTTGACAGTCTCATTCCTGAGTTAAATTTTGCCGAATACGGTGAGTTGATGGCTTGGGCAA
GTACGACGGCATTTTTAGCAGGTCGCCAATCTGTAGCGGAAGAAAAAATAAATGAGTAAGTTTACATTTC
AAGAGCAATCTCGTTACTTTGAGAAAAAACTGAACTTAAAAACAAATAGTTATTTAGATGTATTGGGTGA
GGAACACGATTATTTTTTCGTTGTTGCGGGCGCAAATCGTAATGAAGTTATCAACGCATTTCGTGAGGCA
GTAGATCAAGCGATTCATCATGGGGAAACATTAGAAAGTTTCCGTCAGCGATTTGATGAAATTGTCGAAA
AAACGGGTTGGGATTATAACGGCGGAAGAAATTGGCGAACACGTATTATTTACGATACCAATGTTTATGG
TGCATATAACCGAGGGCGTTTACAGCAACATTTAGATTTAGCAGATGTCATGCCATACTGGGAATATCAA
CATAATGATAACAGTCACCCCAGACCAGAACACGTTGCCTTGGATGGGACAATTCGCCCAGCCACAGATC
CATTTTGGAAATATTATTACCCAATCAAAGCATATGGCTGCCATTGCACAGTCATTGCCCACGATGAGCA
TGATTTAAAAGCAATGGGAAAACAAGTTAGCCCTCCCGTTGAGATTGAATATGAAGATAAATTAGTTGGT
GTTCGTTCAGGCTCTCCGCGTTTAGTAACACTCCCAAAAGGCTATGACGTTGGATTTGCACCTTATAATT
TTGATAATTTGACCTCAAACAGAAATGTTGAGATTGATAGCATTTTGTTTCAAAAACTCACAACAGCAGA
ACCTCGCTTTGCCAGTTTATTAATTCAAGATGTGATGAAAAATACGGCAACGGTTGCATTATTAAATCAC
TCAATGAAAGAGATGGTAGAAACGGTATCTAATGAAAAAATCGCAAGAGGAAAAATGAAGTACGTTGGGG
TTATTCAAGATGAAGTAATTGATAAGCTAACTGCAATGGATAAAGCCCCTCAAACCGCTGTGATAGCAGT
GCGAGATGAGGACATTCTACACGCTCTGCGAGAGAGTAAACAAGCAAAAGGAATTAACTTGCCTGTTGAA
TTTTGGCAACAGTTACCCGAAAAGCTACGCCATCCAAAAGCCATTTTATTAGATGAACAACACAAGCAAC
CAACACTTTTGTTCGTATATGAAACAGAACAAGGCAAAGTAGCAGTAAAAATGGACTACGAAATCAAACT
AAAAGATGTATTAACTAACAAAAAACTACCGCATAAATTAAATATGATACGTACTGCAAGTGCAATTAAA
AGCGATGTAGAGTGGAGAGACTTTAAAAAAAGTTATGCATTATTATGGGGAGAGCTTGATTAAGCGGTGG
TTTGCCTGATTCGAACAGGATAATGACGGATGTAGCATTGTCGCCAACCTTTCCAGTAGGAAACCCCCAC
CGCCCTTTCACTATACGCCTAAACAATTTTTTTATCAACAAGGAAAAGCCCGTGCTTAAAATTAATATTA
ATGACCAACAAGTTGGGATTAAGCTACAACAGATTGCAATACAACTACAGCACCCTCGCAAGCTTTATGG
TGTGTTAGGTGAAACATTAAAGAAAACGCATAAAGAACGTTTTAAGCAGGAGGTTGATCCTGATGGTAAA
AAATGGCGAGCTCTCTCACCGGTTACTCTTGCATTGAAAGCAAAACGGGGAAAAAGTCCTAAAATCTTAC
GTCAAGAGGGTTATCTTTCAGATAAGACAGCCTATAATTATGATGATCAAGGTCTTGAGTTTGGTAGCGC
TGCAAAATATGCAAGACTACATCAATTTGGTGGGCAAGCAGGAAGAGGACGTAAAGTGACTATTCCACAG
CGTAAATGGCTTGGTATCAGCAAAAATGATGAACCATTATTATTGGCAAAAGCAACCTCATTATTACAAC
GACAAATCAGCAAAATTGTAGGATAACAACTAGAAATCAAAATAACGCCACAAATTAGCCCTGTGGCGTT
AAAATCTAAAATTAATACAATTAAACCACATCTAAAATTTAAAGCGAATTAAAGCGATTTAAACTGCATT
TAAAGCATTTTAAGTTTCCGTATAAAATACAATTCTCTCTTAATAATGTTTTCCTCATCAAATCTTTAAA
GCACTTTAAAATCTTTTTTTCTCTTCACAGCCTATTCTAGAACTATTCAAACAACAGGAATAGCGTATGG
AATTAATCGAAATTTTCAAAGCGGGTAAACGTGTTGATGCAAACGGGCAAATTGTTGAAATCACGACAGG
TGATTTACAACAAGCCGTTGAAGCTTATGACCCAGCCTTTCACGAATCCCCCGTGGTGATCGGTCACCCG
AAAGATAATCACCCTGCCTATGCTTGGGTGAAGTCATTGCAATTAGAGGGCGATATTCTCAAGGCAGAAT
TAAGCCAAGTTGATCCTGAATTTGCCGAAATGGTGGAAAAAGGGCGCTATAAAAAAGTTTCTGCTTCATT
CTATCTTGCCAACAGTCAAGCTAATCCTAAACAAGGCTCACTTTATTTACGTCACGTCGGATTTTTGGGT
GCAGTGCCTCCAGCGGTAAAAGGTTTGCGTAATCCTGAATTTGCTGAAGGCGAAGAAGGTGTGGTGGATT
TTTCTGACTGGACAGAAGCCACACTTTGGCGACGTTTGCGTGACTGGTTTATTGGTAAGCATGGACAGGA
GGAGGCGGATAAAGTCTTACCCGATTATTTAGTGGGTAGCGTACAAGAAGAAGCCGTACGCAACTCGCTA
CAACCGCAAAAAGCGGAATCTCCGATTTTTAATGAACCCACTCAACAACAAGGAGAACCTGAAATGAGTG
CAGAAGAAAAAGCTGAACTTGAGCGTCTGAAAGCTGAAAACCAACAGCTAAAAGACGAAAAAGCCCAAGC
TGAAGCCCAAAAAGCTGAGGCGCAATTAAATCAAACGAAAGCTGAAAACGCTGATTTTGCAGAAAGTCTA
GTTAACGCAGGGAAACTTGCTCCCGTGGCAAAAGAAAAAGCCATTGAGTTGCTGAACTGTGCTGCTGTGC
AATCAGCTGGTGGCGTAGTTGAATTTGGCGAAGGGGAAAACATCCTGACTGCAATTAAAGCATTTTTAGA
TGCGCAACCTCAAATTATTCAATTTGGCGAAGTGGCAACGAAAGATAACGCCACAACAGCTGAAGATAAT
ACGGTGGAATATGCGGAAGGCACGAGCGCAGATGCTATTGATATGGACAAGCGTGTACGTGCTTATATGA
AAGAACACAATGTGTCTTATGTCACCGCATTCAATGCAATTCATTCATAAATCAAGGGAGAAAATCAAAT
GTCTGATTTATCAAAACATCGTGTTGTTGACCCTGTATTAACAGGGTTAGCACAGGGTTATTACAATGGG
AATATGATTTCTGAAGTGTTATTCCCGATTGCAGAAACACAAAAAGAAGGGGGTAAAATCCCAACTTTTG
GGCGCTTAGCATTCCGCTTACAAACCACAAAGCGTGAACTTCGTGCTAAATCAAATCGTTTAACACCTGA
AGATATTGGTTCATTGACCGTTGTGTTAGAAGAAAACGATATTGAATATCCAATTGATATTCGTGAAGTG
AACGAAGCTGAAGGTGTTTACCCACTTCGTCAGTACGCAACAGGTGTCACTCAAGATGTGATTGCATTAA
ATCGTGAAAAAGCCTGTGCGGATCTAGCATTAAACGAAGACAACTATGATGCAAGCAATAAAATCACGTT
AAGTGGTACTTCTCAATTTACGGATAAAAACTCTGATCCAATTTCTGTTATTAAAGCAGGTATTCGTGCA
ATTAAACGTGCTACAGGTCGTAAGCCGAATGTTTGTGCAATTTCTGGTGATGTATGGGAAGTATTAAGTG
AACATCCCAAAGTACTAGAAAAAATCAAATATGTGGCAACGGCAGTATTAACGCCTGAAGATTTTGCAAA
GTTAGTCAAAATTGACAAAGTCATCATTGGGGAAGCGGTGTATGAGCAAAGTAGTGAATTAAAAGATATT
TGGTCAAAAGCTATCGTTCTTGCTTATGTTGCAGCTGCATCAAAAGAGAAAAAACAAAATATCTATGAGC
CATCTTATGGTTATACCGTACGTCGTAAAAATGGCTTATATGTGGATACCTATACTGAAGTTGGGGGCAA
AGTTGAAATCGTGCGTACAACAGATATCAATAAGCCATACATTGTTGGTAAAGCGGCTGGTTACTTAATC
AAGGGCTGTATTTAAATCTAATTTAAGCCGTATTTAAACGAGTTTTAAGTGCGGTTTACTCACTTTTTTG
GGAGAGAAAAATGAATAAAAAAATGTTATATGCCGTCATTGGCACAATGGCAATTCTTCACAACGGCAAA
CGTTATGAAAAGGGCGACAAAATCGAATTGACTGCTGAAGAAGCGGAAAACTTATCGCTTTATATTCAGC
TAGACCAATCTGAATTGGAAAAGCAAAAAGAAGAACGACGTCTTGCTGAAGAAAAAGCAGAGCAAGAGCG
TTTAGCCGCTGAAAAAGCACAAAAAGAAGCTGAAGAAAAAGCAGAAAAAGAACGTTTAGCTGCTGAAAAA
GCGCAGAAGAAAGCGGAAGAAAAAACCAAAGAAAAGGCAGATAAATAATGTACATTGCGGCAAAGGATTT
AACAGAAGTATTGAGTGAACGCAGTCTGATTGAACTATCCAATGATCATTCTAGAGCGACTGAGTATAAC
CCATTAGTGCTTGACAAGGCTTGTCAGTATGCCACGGAAACGGTGGACGGTTATTTACGTTCTCGCTATT
TGTTGCCGTTAAAAACTGTGCCGACTATTGTACGTAATATCTGTTTACAACTTGCTCGTTTTTGGCTTTA
CTCGCGCCGTCCCGAAGGGAAAGGCTTTCCTGAAAATGTCAAAGAGACTTACGCTCAAGCCTTAAAAGAT
CTGGAGCGTATTCAAAACGGCAAGCTCCATATCGGTTTAGCTGAATTGAATGAAAATGGCACAAATGCCT
TACCTTATGTGCCGAAGTTCAAAACCAGAGCAAATAAAAAAATGGATTTATCTGGTTATTGAGGGAGATT
GTTATGAGTGCGACACAGCCAATTTTAAACAGCATACAAACGCACCTTCTATCACAGATTGACCGTTTTG
CGATTGAACTCTTCCCTGACAATCCGAGTGAATATTTCCTGAGAGATGAGTCGGGGGCAATTCTTATTCA
ATACGCTGGGTCAAAGTTTGAACGTGTTAATAGCACAGATATTATTCAACAACGACGTACTGTGACAATT
GCATTAACGGTCATTGCACGCAGTCAACACAATGATGATGGTGCGTTAGCAATTTTAGATCAAGTGCGGT
TGGCTATTGTTGGATTTCGTCCAGAAAATTGTCTCGCTTGTGCATTAATCAGTGAGGAGTTTGCAGGTGA
AGCAGGTGGGCTTTGGCAATATCAGCTCTTAGTACAAACCGAAACGTGGCAAGTTGAACAAACAAAAATA
GTGGATTTACCTAAATTGGCAACCGTCTATTCTCGCAAGCCAAGTGATCCGCTTAACCCCATTTTAAAAT
CTAAATCATAGGAGAACTATATGGCATTTCATCACGGCACAGAAACCAAACGTGTTACAGGTGGCTCCGT
TGCAGTCGAAACGGTTGATGGTGCAATTATTGGCATTATCGGCACAGCACCAATAGGTCCACTTAATGAG
TTAACACTGTGTCAAACTAAGAAAGACTTTGCCAAATTTGGTACGATTTTAAATCAAGGTTTCACCTTAC
CTGATGCATTTGATGTGCTTGCTCGTTATGCAGCAGGTCAGGTTTATGTAGTGAACGTCTTAGATGTATC
AAAACACAAAAGCGAAATTCAAGATGAAAGTATTACGCTGGATGAAACCACGTTACTTGCATATACGCAA
AAACAAGGCTTATTAAGCCTAACATTAAAGTCCAATAGCACACCATTAACCTTAAATGAAGATTATTGGG
TAGATATGCAAACGGGCGAAATTCGTTTAAAAATGAGCAAGGCATCATTGACTGCGACTTATACCTACGC
TGACCCAAGCAAAGTCACTGAAGAAGATATCAAGGGTGGCATTGAAAGTTCAACAGGTAAACGTAAAGGC
TTTGAATTGTTGCGAGATGGTTTCAACTTGTATGGCGCGGATGCAAAAATCCTGATTTGTCCTGAGTTTG
ATAAAACAGCGAGTTGTGCTTCTGCACTTGGTACACTGGCAGAACAATTAAAAGCAGTGGCTTATGTGCA
GTTACCTAAAGGAACGAGTCTTTCTAAGGCTATTCAGGGGCGTGGTCCGCAAGGCACGATTAATGCAAAA
GATTCCACTGAACGTGTACGCCATTTTTTCCCGTATGCATTGGGTTCTAGCAACCAGTTAGAAAGTTTGG
CGGTTCACGCCGCAGGGCTTCGTATGAAAGTGGATGTGGAAAAAGGCTATTGGCATAGTACCTCAAATCA
CGCTTTGCTTGGGGTGATTGGAATGGAATTGCCACTAACGGCGCGTGTTGATGATATTCAATCGGAAACC
AATCGCTTAAATGCAGTAGGGATTAGTACGATTTTCAACAGTTTTGGAACAGGTTTTCGCCTGTGGGGTA
ACCGCTCATCAAATTACCCAACTGTCACGCATATTATCAATTTTGAAACCGCACTCCGCACGGGTGACTT
AATTGATGAAAGTATTCGTATGGTCGAATTGCAATATATTGACCGCCCAATTGATGACGCATTAATTGAT
AGCCTTACTGAAACCGTTGACACCTATTTGCGAGCACTGCCATCAATTGTAGGTTACAGCTTGGGGCTAG
ATTATGACTATGATTTAGTGGACGCCTTCAGCAAAGGGCAAGTACCGATTAAATACGATTACACACCTAA
ATTGCCTGCAGAACGTATTACCAATACTTCGGTAATGACGCGTAAATACTTGGTTAATTTAGTGTCACAA
AAATAAGGAGGTATAAATGAGCGTAGCAATTAATCAGATTATCAATGCCAATGTGTATATGGATGGAAAC
TCATTACTTGGCAAAGCAAAAGAGTTTAAATTGCCAGATATTGAATTTGAGCAAATCGAACACAAAGGCT
TAGGGCTTGTGGGGACTATTAAGCTACCCTCTGGTATTGCAGCATTAGAGGGCGAAGTAACATGGGATAG
TTTTTATCCTGAAGTGCGAGCCAAAGCCTACAACCCAATGAAGAACGTGCAGCTGATGGCTCGTTCTAAT
CTGCAGGTATTTGATGCCCGTGGCTTAGTGGCAGAAGAACCTATGGTTACCATTATGAATGTGAGCTTTA
GTAAAACCACAGGGGGAAGCCTCAAAAACAAGGAAGCCACAGAACACGCAGATACCTTCCAAGTGCATTC
TATTAAGCAAACTGTTGGCGGTAAGGAGATCTTCTTCTATGATGCATTTGCCAATATTTTGCGTGTAAAT
GGGCAAGATGTGTTACAAAAATACCGCACTAATATTGGGCAATAGTTAAAAATCTTTAAAGCGCTTTAAA
AGCACTTTAAATCGCATTTAATTAAACTCCTTAATGAAGTTAAACAATGAACCATTAAGGAGTTTTTTTA
TGTCTCTTTCTAATCAAATCCAAATTTATCGCAGTATTCAACTCCAATTTCCGATTAAAGACGGGGAAGG
TAAAGATATTACCGAATTAAAGATTCGCCGTGCAAAAGTGGCGGATATTAAACAGATGAGTAATTTTAAA
GGCACTGATGCAGATAAAGAAATCTATATGCTATCACTTCTCACAGGGCTGGTACCTGAGGATTTTGATG
CCATGGATATTGCGGATTATGCCAAAGTCCAAGCAGCGTTAGCGGATATGCAAAAGGGAAAGTAAGTATT
GAACAGCTCAATGCTATGGTTGCTGATGTGGCGTGGTGGTTTGGTTGGAATGTTAGTGAAATTGAACAAA
TGACATTAGATGAATTATCAACTTGGCTAGAACAAGCTAACCGCCAAATTAAAGCAGGATACAGTAAAGC
CACGCTATAACGTGGCTTTATTACTTTATTTGTTCGCTTTTGAAAACAAGCGTCCTGAACCTAGCCGATA
GGCAAAAAATAAAACAGCACCGATTATTTGCCAAGCAATAACCCAGATAAAAACAGCAAAAATAATTTGC
ATAAAATCCAGTTGTGATGCTGCAAAAGTTAAAAATGAATACAGGGTATAGCCAAAGCCTACAAGACAGC
TCAATACAATGAGGCTTTCTAAAAAATCAAAGCTAGCAGTGGTTTTCATATCTACCCCCTTAGTAATGAG
AGAAATATAAACGATGTCTTCAAATTTAGCAATATCTTTAGTTATCGGCGCATCCGTCGGTGGTGCGATA
GCTGGAATTAAGAATTTAAGAAATAGCCTGAAGCTTTTTAAAGACGAAAGTCAAAGCGTTGGGAGCCGAA
TGCTAGGCTTGGGTAAAAATGTTGCACTTGGGACCAGTTCATTAATCTCGTTAGGTACTGCCGCAACAAC
ATCCATGCTTGCTATAGCACAACCTGCAATTAAATTTGAAAGTGCAATGGCAGATGTAAAAAAGGTAGTG
AATTTTGATAGTCCTGCTCAATTCAAAGAGATGGAGCAAGATATCCTTAGGCTCACACGCACTATCCCTA
TGGCAAGTGAAGAAATCGCTGCTATTGTTGCTGCAGGTGGTCAAGCGGGTATTGCTAGAGAGAATTTACT
TGGTTATGCCGAAGATGCCGCAAAAATGGGAGTGGCATTCGATATGGCAGCAGGTGATGCGGGTACTGCG
ATGGCAACCATGGCGAACGTATTGGGCAAGCCGATTAGTGAAATGGCAAAATTTGGTGATGCGATAAACC
ATCTATCAGATAACGCTAACGCAAAGGCTGCTGATATTGTCAATGTCATTGCGCGGGCGGGTTCTGATAC
CAGAATGTTGGGTTTAACAGAAAACCAAGCGGCTGCATTAGGTTCAACATTCCTGTCCATGGGTAAAGCG
CCCGAAGTTGCGGCACAAGCGATTAAAGGCATGAGTTCGGCATTTGCAGAGCTTAAAGCTGGTAAGCATG
CTAAAGAGTTACAAATGCTTGGGCTTACCCCAAAATCATTTGCTAAAGCAATGAATAAGGACGCACAGGG
GGCAATTTCTGACTTTATTGCAAGAGTGAAGAAATTACCAAAAGATAAACAGTACCCAATCTTAGCTAAA
ATGTTTGGTAAGCAATATGCTGATGACATTATGTTGCTTGCTCAAAATACGGCGGAATATAACAGACAAC
TCGGGTTACTCGAAGAGCGTGATGAAAACGGCAATCTCAAATACATGGGCTCTATGCAGCGTGAATTTGA
GAACCGAAGCGCGACGACTGAAAACAATCTTCAGCTTTTGAAAAATAGCTTTAATGAAATTGGTATCGCC
ATTGGCGCTAAGTTACTTCCGCCTATCAATTTATTAGTGAATAAATTAAAACCTGTCATTTACAACATTT
TAGAATGGATGAATGTCAACCCAGAACTTGTCAATCAATTTGTTCAAATTGGGGGTGGTTTAGTGGCGAC
AATCGGTGGATTTATTGCATTAAAAACGGTGCTGTCACTTGGCTTAATGGCAATCTTACCGTTTTGGTCG
GGGGGTAAAAAGTTATTTTCTCTATTCAAATTCTTGACGCCAGTATTGATGAAACTTGCCTATGGATTTG
GTTATACACTTGGATTGATTGCTAAAGGTGCATTGTTCTTAGGCAAATTGCTTTCAGGCGTTCTAGTGAA
AGGCTTGATGTTAGTCGGTAAAACCATGCTGTTTGTGGGACGTGCCATGTTGATGAACCCAATTGGTTTG
TTGATTACGGGGATTGCAGTTGGTGCGTTCTTAATTTATGAGTATTGGGAACCTATCTCAGCATTTTTCA
GCACGCTTTGGGCAGAAGTTACGGTCATTTTTGATAATGTTTGTCAATTTGTGACTAATATCTGGAATGA
TGTGCAAGGTATTTGGTCTGCCGTTTGGGATGGCGTGACAAACTGGTTTACAGGCTTATGGGAAAGTATT
AACGGATTGTTTAATGGTAACTTTACAGAGCTAGGTAACATTATTCTTGCATTTAATCCACTGTCGTTAT
TCCAATCTATTTTTAGTTCAGTATTAAATTATTTTAGCGTTGAACTTCCTGCCGAGTTCACTAACTTTGG
TAAAAATATCATTGATGGATTAGTGAATGGTATTGGCAATGCTTGGAATAGCGCAAAGGAAACGGTAAGT
GAGCTTGGCACCAGTGTCAAAGACTGGTTTGCAGAAAAACTCGGTATTCACTCCCCGAGCCGTGTATTTA
TGGGGTTCGGTGAAAATACAGTACAAGGACTAGCAATTGGTATTAATAAATCCTTGGGATTAGCCGAAAA
AGCAAGTGATGAAATGAGTAATGCGGTAGGTATTTCCCCCCACTCCAATTATCAATCATTACAAACCACT
TTTGCACAACAACAAAGCGAGCAAGCTCAACATGGCGGAATGACGATTCATTTTAATCCCACTATTAATG
TAAATGGTTCATCTAATAACCAAGTGTTAAATGATGTTAAAGAGGGGTTAAACATCTCTTTAAGAGAATT
TGAAACCATGCTTGCGCGTGTATTAGATCAACAAAAACGGAGAGCATACTAATGTATTTAATGTTGGGCA
CAATTGCACTTGAACCTATTGATGTCACTGATTTTTCAGAAATCCAAGCTGCAAGATTTGCAGAACATCA
AGTGTTAAAAGGTAAACCTCGTTTACAAGCGATGGGTGAAAGTTTAGCTGAATTGAATTTATCTGTCCGC
TTGCATCACAAAATTGGTGGAGTTGAACGTCGTTATCAATCTTTACTCTCTGCCAAAGCGAAACAAGATG
CTTTGGCACTCATTTGGGGACGTGGCAAATTTAAAGGGAATTTTGTGATCACAGATATTCATTCAACCAC
GCTATTTACGGATAAATACGGTAATGTGCTGTGTCGGGAGCTAACAATTAGCTTAAAAGAATATGTTGGT
GAATTAAAAAATAATTTATTAGGTGCGGCATTAAATATTGGCAAAGGCTCATTATTAGGTTCGATACTAC
CACCGGAATTTTTTGCAGGAATGAATGCAGCAAAAGAAGCCTTAACAAAAGGGATTGATCTTTATAACCA
AGGTAAACGCATTGTTGATGATGTGCAAAATACCATTGCAATTATGAAACAATTTTCACAAGACCCTGCT
GCTGCGCTAGCTTATTTACCTAGTGTGTTAGGTAATCTTGATGGTGCACTGGGTAGCTTCGGTGAGCTAA
CAGGAATGAGTGAGTTATTTAATGGCGTGCGTTCAGTATTGCCTGTTGTTAGTGAGTTCAGTCAAGAGGT
GGCTGAAATACAAAGTGGTCTAATGGCGATTCAATCTGATTTCCAGCAAGGCTCGAGCGGTTCAGATTGG
TCAGAGTGGTTTCCCTCTGCAAACAGAACCATGTCTGAGGTTGCAGAAAGCTTTGATTTCTTAGCCCCTA
GAGTGGCTGAAATAACCGCTTGGATTGTGTTACGCAATGATGATGAGGTGAATCATGACACAGACCGTGC
TTAAACACATCGTTAAACAAGGCGAACGCTGGGATAACCTTGCATATCATTATTACGGTGATGCGCTAGA
ATATTCTCGTATTATTGATGCTAATCCACATCTCAGTTTTTACGAAGTCTTACCGACAGGAGCAACTGTG
TTTATTCCTGTGTTGCAAGTGAAACCAACGAATAATGAAGATATGCCGCCATGGTTAAGGGGAGATAATG
AGTAATATTGCCCAACCTGATTTTTCACTATTTTATGAAAAAACAAATATTACCGCAGACATTGAGCCAC
ACTTAATTGAATTAAGTTATACGGATTATTTAGAAGGTCAAAGTGATGAACTTGTGGTGCAATTTGAAGA
TATTAGCGGAAAATGGATCCGTGCATGGTTCCCCACACAAGGCGATAAGCTCAAAGGGGCGATTGGCTAT
AAAGGTGAACAACTTGTTGATATCGGTGCATTTGAAATTGATGAAGTCGAATACCAATACCGCCCTTCTA
ACATTACATTGCGTGCATTAAGTGCTGGGGTGTCTAAAAATCAGCGTACGCTCAAACCCAAAGCCTATGA
ATACACAACCCTTGCACAAGTCATTGCAGTTGTAGCAAAACGTTTAAAATTAAAAGTGGTGGGTGAGATA
AAACATATTCCCATTGCTCGCATAACACAATATCAGGAGCGTGATTTAGAGTTTTTGGCACGCCTTGGAC
GTGAATACCATCACAGTTTTAAGGTAGTAAATGATCAGCTTGTCTTTACAGCAAAAGAAAAATTGGGAGA
AAGTGAGTCTGTTTTCACTATTGAAGAGCAAGACACTATCAGTATTAGTCTTCGTGACCGTATTAGATCT
ACCGCAAAAGAAGTGAATATTAGTGGTTATGATGCGAATGGTAAAAAAGTGATTAAAAAAAGTAAAAAAG
CAAAATCAAAACGTGAAGATGTTGCCCAAGCGGCGAAATCTAGTGAAGATAGCTTGCAAATTGTGACACG
TGGTGAAAGCCAATCGCAAATTGATGCAAGAGGTGAAGCGGCACTTGCAGAACAAAATGACGACCAGCAA
TCTGGCACGATTAAACTTTGGGGCAACCCTAAATTAGTCGCAGGTAATACCATTTTATTACGCAATCTAG
GTGTGTTTTCAGGGAAATATTTGATTAAATCATCACGCCATACGATTTATCGCAATCAAGGTTACACAAC
GACAATAGACGTGAGATTGCTTGAATTTATTGCTGATGACCTAGTGACACAATCAATGGAGAAACACAAT
GCAAACGCATAATTTCACTGCGACTTACCAAGAAGGTATTGTGAGTGCGGTGGACAGTACAAAACACAAA
GTGAGATGTAAAATTCCCGCACTTGATGACTTGGAAACAGCATGGCTTTCTTATCTGACGCCCAATGCAG
GCGGTAATCAGTTTTATTGTCTGCCTGATGTGGGCGAATTGGTCGCAATAATACTCGATGCGCGAGGTGA
AGGCGGCTGTGTGTTAGGCGCAATTTTTAATGCACAAGACCCAACACCAACAGGTGACAGTAACATTTGG
ATGAAAAAGTTCAGCAACGGCACAATAATCAAACACGACCGAAACTCTGGTAATGTTGAAGTATCTGCTG
TTGGCGAGGTTTTAATAAAATCGCCATCAAAAGTCACCATAGATTGTCAAGAAACAGAAACCACAGGGGA
CCTTATGGTTAAAGGCGCATTGACTTATATGAAAGGTATGACAGGTTATGGTGGCGATGGTGCTACAGCG
ATGATTAATGGCTCACTTGAGACGAAAGGTGGTGACATTAAAGCGGATAATATTAGTCTAAAAACTCACA
AACATACTGAGCAAGGCGACGGTAAAGATACTAGTATTGCGAAATAATTCTTTAAAGCGCTTTAAAATCA
ATTTTCCCTCCTGCCCTGTAATATCAGGGCTATGAATACACATACTCACTTAACGACACACTGGCAACTT
GCCCCGAATGATGAAGTGCAATCAGTCATTCAGGGCATTGATGATATTCATCTTTGTATTGCAAACATTC
TCAACACCATAAAAGGCACTGATATTTTACGCCCTGAATTTGGCAGTGATCATTTTCGTTATATTGACCA
ACCTGAAGATCTCGCCGTACCCAACTTCGTGCGTGAAATTACCTTTGCATTACAGCGTTTTGAGAAGCGG
ATTGATGTTGATGAAGTCAAAGTCAGTGGAAATGCACCGCACTTTACGTTCACTATTTTTTGGTCGTTAA
AAGAAGATGTCTATCGTGAAATCTATTCAACAGAGGTCAAGGGATAATGAAAGCGGATGATGTAAAAATT
GTGTCTGAAGATGTGAAACAAATCCTTGCAGATACCATTGCAGATTATGAAAAACGCACGGGCAAAACAT
TGCAACCAGCACATATTGAACGCTCAATTATTCAGTCTTATGCCTATCGTGAATTGTTGGTGAGAAAAGG
CATTAATGAGGCTTTCTTAAATACATTTCCACAATTTGCTAAAGGTCTTGCATTAGATTTGTGCGGTGAG
CCAATGGGCTGTTATCGCTTACAAGATAAGCCCGCACGTTGTATTTTACGTTTCAGTATTTCAGCATCAC
ATCCTTCCATTTTAATCCCGAAAGGTACTCGTGTTGCAGTGGATGAAAAACTGGAATTTATCACTCTGAA
TGATGATGTGATCACATCTCTTATCACGTACGTAGAAATTGAAGCGCAAGCAAATCTATCTGGCACCATT
GGTAATGGCTGGGAAATTGGGCGAGTAAAAACCTTAAAAAGTCCATTGGCAACATCACTTGAAGTCACTG
TGAGTAATATTGATATACCTAGTGGTGGCTTAGTACAAGAAAGTGATGATGATTATCGCAAGCGCATTTT
AGCCGCCCCAGAAGCCTTTTCAACTTGTGGCTCTGTTGCTGCTTATGATTACCACGTGCGTGCGGTATCT
CAAGCTATTGCAGATGTGAATGTTGCAACACCCAAAGGTGGATTGGTTCGTATTACTGTACTGACAAAAG
AAGGCATCCCTGACAGTCGCTTGCTTAATGACATCAAGCAATATGTCAGTGGTGAAAAACGCCGTCCGCT
TTGCGATACAGTTGAAGTGAAAGCTCCTACGCAGCGTGATTATCAAATAACAGCAACATTAAAACTGCTT
GAAGGGTTTCGTGAGGATATTGTGAAAACCAAAGCTCGTGATGCGTTGCAATTTTATCTTTCTGATAAAA
CCAAAAAATTAGGACTGGATGTTGTGCCGTCAGCCTTAATTAGTGCCTTGCGAGTAGAGGGGGTGTATGA
CGTCACATTAACTTCACCGCAAAAAATTGTGGTGGCAGAAAATGAATGGGCAAACTGTACCGCAATCAGT
GTCGAAGTTGAGAGCGAGAGAAGCAATGGCTAGATTACGTTACCCCGATATTATCGCTCGAGATGCAAAA
TACACAGCACTCGCTGAACTTGGTCAAAGACTACCGCAGTTTAAGCTTTCTCCCATTATGACCACTTTGG
TGGACCTACTTGATGACCGCTTTACTGAAGTGCTTGCAGAGAAATGGAGTGCCACAGGCTATGACGGGCT
GTTTTTAGCGACTACGCAAGAATCTAAAAAAGGGTTGATTAAAAAATCTGTTGAGTTACACAGACATAAA
GGCACGCCGTGGTCAGTGCGTGAAGTGATTCGCCAGTTAGGTTTTGGCGAAGTTGAAATTGACGAAGGAT
TAAAAAATCGGGATTACAGCGCAAACACGTTCGTTAATCAAATTCCAGCCGAGGAAAAATGGGCATATTA
CGGCATTCAATTAAGCAAGCCCGTGACGAATGAACAGGCTATCGAAATTAGAAAAATATTAAGGAATTTT
GTGCCAGCACGTTGTTTGCTGGGTGTACTTGACTATAAGGCTGCACCAGTACTCTACAACAATAAAGCAC
GATACAACGGGCAATATAATCACGGTTCTGTATAAATTTTAAAGGCGTTTAAAGAGGGTTTAAAAATGGC
AGGTTTGAAAGAAACCGAAAAATGGGAAAACGAAATTTACCGTATTGAAGAAAATGACCCTGTTCACGGG
GGTGAAGACGGCATTTCGAATAAACCCATCAAACAATTAGCAAATCGCACAAAATATCTCAAAACAGAGG
TTGAAAAACGCTACATCGCACAAGATGCAAGTACAACACAAAAAGGGCTTGTTCAACTTGATTCTAGCAC
AGATTCAAATGATGAAGATAAAGCGGCGACGCCAAAAGCAGTGAATGCTGTTAAAGCGTTAGTGACTGCT
GTGAGAAATGCGTTAAATAATTATATTCCGAACAGTAAGAAATCAGATGCTGATAACAGCACAAGTTCAG
ACACTATTGCAACGAGTTATGCTGTTAAAAAGGTACGTGATATTGCAGAAAATCGATTTTCATCCCTCGC
TAATGCGGATGGATACAAACATGTTGGTCGTTGTAAATCAGTAGAGATGTTACGCAAAGTCGTTCCCAGT
AAACACGGACAGCGTATTTTGTTGGATGCGTACTATGAAGGCGGCACAACAGGCGGTGGTGAGTTTGTGG
CGGATTTGCAAGATTTAACGACAGCAGATGATGGAGGAAGTTGTTTTGTTGTGTTGAACAATACAGCGCG
TTGGAAACGGATATTTGATGATCGTGTGGATGTGGTCGATTTTGGCGCAAAATCAGATGAAGACGCGACA
ATCGCGTTTGAAAATGCGTTTAAATATGCGGGTGAGCACAAGAAGATAATTACGTCTGATGCGTCCACTT
ATTTCATCAATAAGCCATTATTTCTCTCGGGTGTTGGGGGGATTGAATTAAACGGTAAGCTTTATGCGAA
AATGACCCCAGAGAACAAAAGTAAACCCATTATTACTTGGGCAGAAAATGCGATAACACTCACGCAATCG
CACAACAATTTTATCAATTTCGTCATGTGGTTAGAGCCGACAGAGGATGCTCCCGCGATATGCTTAGCGG
GTTTAAAATCGACCAATTTAAAGATTGGAGAAACGGGCTGTGTTCAGCTTTATGCAACAACGGATAAAGC
CGAGCAACAAAGAAAATTTAACGGACTTGATACGAGTTCTTTGGCTTACAATAGATTCGATATCGATGTT
TTATCTACTTTACATATTACAGGCAAAGCAGATGGTTGGGTAAATGAAAATGTCATTAATGCACAACGCT
TTAGAGCATTAAAAGCGGGCTTCCGGGCAGGTATACTCATTGATGGTGAGTATCGCCATAATCATAATTT
AATTAGACGAGGTTGTTTGGAGGGAGGGCAAACGATAAATATTGAAAATGGCTCAAGCAACACAATTGAG
GATGCGCGTTTTGAGCGTAATCCGAAAAATCCGGATGAGTTATTAACGATTTCGTTTTCGGAAAACGCCT
TTTCAAACAGAATCATTGCGAGCTGGGTATCAAGTCCAGAATTCACAAATACCCCCTACGGTGTGCATTA
CGACATGGTGAAGGTGACGGATAAGGGAGTAGACAATGTTGTGAGTCATATACAAGAAACTTATTCAGAT
GAAGCGTGTTTATTTGCCTTGTCACAAACGACATCTTTTGTCTCAACGGTCAATAAAGCGACCTTTCCCA
TGAAATACACAACGGATATTGAAGGGGTAAATGGTATTAAGCAGCTTATTAGTGGTAGTTTTAAACTGTT
GCAAAATTACGCTGAAGTCTATAAACAAAGCCAATTCATACACGTAAGAATCGGAACGATGTTTGATTTA
AGTTCAGATGCATCGCACTTCCGCTTAGGAGTGGAATTGTTTGATGAAAACAAAGCACCGATTACTACAG
CGTTAGATAGTCATATAAAATCAGGACAACTCAAAGTCGATGGAAACAAATACAAGATGGACGGCAATGT
GAGTCATGCTAATTTTACGATTATCTCTGATCAGGTGCGCTATGTAAGGGTGTTAATCACTTCAGGAAAT
GATACGGAAAACCAAGTTTTTGATTATTTACGTTTTGTGGTGCGCTATCCTAAGCACTTTATTGAAAAAT
CGAGAGGGTATCATAATATTCAACAGCCGATTAGAAAGCGAAGCTTGTTTTATAGAGATGTTGATGGTGA
TATTGATATGGCGGAAGTGGGAGAAGGTGTAGTGTGCTATAAACAAGATTTAAGTGAAATGAAAATTAAC
TTAGTCCGTGTGGCTTTAGTGATTAACAAGATAGTCGGGAATGTGTTAATCATTGAGAGTCTTCCTGTTT
CAGGGATAAAAGAGCACACACAAGATAGCGAGCAAGGTTGGAGCTTGATTTATCCGCACAATGACCAAGA
GCATAAGCTTGCGGTGGAGAGAGTGGCGTTTTTGCAGAGTGAAAAACAAACCAAAATTCACATACAAGGT
ACTATACCGTCGGAGCTTAGGACGGGGGAGAGTATCGTGTTGATTTTAACAAAGACAAAGAAGTTAGCAT
GACGATGGAACGCATGTATTTGGCATGCTAAAGGTATAAAGAGGGGGCCCTAAAAAAAAGATTTGTTAGT
GGGCATCACTATGAAACAGAAGTGACGTACGAGTGTTATTCGTCTTCAATTCGTGACGGTGGCGTGCGTT
GTAAAGAAATTGATGTTTCTGATAGCTTGAAGTGGGATTTAATCGAGCTAACTGATGTTACGGAAGCACA
AGTAAAACACTATTTCAATTGTACGAAAGGGCTAAAATATGATTGGTGGGGCGCTTTGGGGATAGTTTTA
GGAATTAAACAAAAGCGCAGTAAGTTCTTCTGTTCTGAATGGTGTTTTAATGTGATTAAAGGCGGTTATG
ATGGTTGGCGTTTCAGCCCGAATACGTTATCGGTAATATTTAAAAAGGGGTAAAAATGGAAAAAGGACAA
AAAGTTAAACTACGAAATGGAAATAATGCAGAAATCGTGTTTATTAGCGATTTCGGCAAATTACTCGTTG
TTGAGTATATTAATGACGAATTACCTTTTGTTCACTGGCATTGGTATAATGCAGATGGTTCATTGTATGC
AGATTGTGAAAGTGAGTTAGATATTGTTGACTGATGTCAGCTGTAGAAGATCAAACCTAATCTGACAGTC
CCCCGTTTAAAATTACCGTGTCTGTCAGATTAATTTGAGCTTAAATTCTTTTCTACCCAAATCCGTTTTC
CATCAAGTAAGGTTGCCATCGGTGTTCTGCCACAGCACATTTTTCCTTGATGTGTTCGATGGTGATTATA
ATACATTAACCACTCATCTAAATCCGCTTGTAATGCCGTTAAATCCGTATAAATTTTCTTCCTAAATGCT
ACTTGGTAAAATTCTTGTAAGATTGTTTTATGGAACCGTTCGCAGATGCCGTTAGTCTGCGGATGTTTTA
CCTTGGTTTTACTGTGTTCAATATCATTTATCGCTAAATAAAGCTCATAATCATGATTTTCTACCTTGCC
ACAATATTCACTTCCTCGGTCAGTTAATATGCGTAACATCGGTAAACCTTGGCTTTCAAAGTAAGGTAAC
ACTTTATCATTCAGCATATCCGCAGCACTGATAGCGGTCTTCATTGTATAAAGTTTTGCAAATGCCACTT
TACTGTAAGTATCAATAAACGTTTGTTGATAAATACGGCCCACTCCTTTGAGGTTGCCCACATAGAAAGT
ATCTTGTGAGCCAAGATAGCCAGGGTGTGCTGTTTCAATTTCACCACAGGCAATCTCATCTTCTTTCTTA
CGCTCTAAGGCTTGTACCTGTGTTTCACTGAGTATAATACCTTGTTCTACAACCAGTTTTTCCAGGGCGA
TTAATCTTTGCTTAAAATTGGCAAGATGATGACGTAACCAAATCGAACGTACACCTCCTGCTGAAACAAA
GATGCCTTGTTTACGGAGTTCGTTACTCACTCTTACCTGCCCAAATGCTGGGTTATCAAGAGCAAACTTC
ACAACAGCTTGCTCTATTGCCTCATCAACACGATTTTTTAAGTTGGGAACGCGTCTATTTTGATTCAGCA
ATGCATCAACACCACCTTGCTCAACCGCTTGTTGATAACGATAGAATGTATCTCGGCTCATTCCCATTAC
TTTGCAGGCTTGAGAAATATTACCCAGTTCTTCTGCTAAATTTAATAAACCAGTCTTGTGTTTAATGAGA
GGGTTGTTAGAATAAAACAT


>3	 1242024-1279914
TCATTGAATGAACCCTCCATTTTTCAAGAAGTTAGAGGTTAAGGTTTTATGGTATACATTTTTAAATGGC
GTCAAATTAAAGAAACGTTCCATTGTGCCTGTCTGTTCAAAAGTAGGATAAACAATATCTCTTTGATCCA
CTGGTTTAACAACATTGACTGTCGCAACGATCACTAATTCTCGGTGTTCTTTCTTCGTCGAAGCACTGCG
GAAAAAAGCGCCTAAGATAGGTACATCACCTAATAAAGGCACTTTATTAAGACCTTCAATATCCTGAGAG
TCAAACAAGCCTCCAATAATGAAACTCTCACCATCTGCCACTTCAAAAATGGACTTCGAACGACGAGTGT
TAAAGAACGGGATTGCCCCAACTCCTTCATAAGTATAATTGCCTGCTAATGTACTCACACTTTGACTTAA
CACTAAACGAATACGATTACTTTTCTGAACTTTAGCACCAACTACTAATTTGATACCAAATTCCTTATAA
GTTATCGTCGCATTTCCATCTTTATCTTTCTGAGCAAATGGTAGCTCTCCACCCACAAGAATGTCAGCAG
TTTCACCAGATAACATGGAAATATTCGGTTCTGCAAGCACTTGACCATTACTTTGATTATCTAAAGCATT
AATAAAGCCAGAGATGCCTCTTGCATCTAATTTAAGAATCCCTTGGATTCCATTAAATCCACCAGATTTA
TTCCAACTCCCCCCTAATAATGTGCCCTGATTTTCACCAGCAATGCGGCTCCAATTAATGCCAATTTCTT
CAGAAAGTTTTTTATTTACTTCCACAACAGATAACTTCACATTCACCTGTGTCGCTTCAGTTAAATTGGC
ATGATTTAACACACCGTCATACTGGTTTTTATCAAGAAAAGGAATATGCTCTTCACCATGTTCATGTTTT
AAACTTTTTTCAATCGTTTTTTTATTCGCACCAATTGCCTCGCCAACAATTTGATACACTTCTTCACTTT
CCTCTTGAGAACGTGCTTTTCCTTCAACAATATAGGCTTGACCGACTTTTTTGACCGATAAATTAGTATT
CGGGAAACGTGCTTTTATTTGATGATTAGTATCAGAAATATAATTAACATTATTAATAAGCGCATTAACG
TTGACTTTATCTGATGTCAACACTTCTCCGTTTTCACCCAACGCTGTAATTTCTGCTCTTCCCTCACCTT
TGGCATAAATAATAAAGCTGTTATCATCTAAAATTTCATAATCTGCTACATTTGGGGAAGAAACAAAAAT
GGTATCAATTTTTTCATTCGTCTTAATGAGTTGTGTGCCACCTTGCTCTAAATTATAGGTTTTCGCATAA
GACAAAGAGGATATTGTGCAATAAACGCCAATCCCTAAAGAAACAATCGTTTTTATTATGTAGTTATGAT
ATGCAGACATTATTGCCCCCTCAGTTTTCGAATAAATAATCCTCGATGATTTGTACTTTTCTCATCCGCA
GGTAACACAATTAATTTTGATTCTTTATCTAATGAATAGAAATTTTTGACTTGTTCAACATTGGCTTTCA
CACTCACAAATCCAACATAATCTTTAGTACGATACTCACTATATGTACCTTTATTTTGGTCATCTTCTAG
AAACTCCTTTACTTGTAATACTAATAGTTTCTCAGATAATCTGACTAACTCTCTGCGCTCATGGTTATTG
TCTTCCCCAGTGGCAATTTTCTGGTTATAAACTGATATCGAATCCCCCACTTTTACTGAATCTAATAAAT
AACGCTCATCAGGTCTCAGATAAACACGAAAAGCAACTTCTTGCCGAGAATCTAAATTGGATAATAAAAA
TCGCGAATCATTCGGTGCAATAATGAAATCCGGTGATAAAAGTGAACCAGATTTTACATTTTCTGAGACA
AGATAACCTTGTAGAGATTTAGATGGTGCAGTAAGAATCACATCTTTTAAGTCATTCGTCACGAGCGGAT
TGTCTTCCGCCACGCTAATCTCACTAAAGACATAATCATCCGATTGTAAAAGCGTTCCTTTCGAAATATC
TTTTTTCAATTCAACTATGACAATTTGTTTTTTCGGTTTTGTGTCAGTATTGATTTGTCCTGAACCATCA
ACATTTTGAACATTATCGCCATCTGTTGGTAAAAAGAGAATGCCACCTATACCTATAGCAAGCGTGAGAA
AGGAAATAATAAAAAGGGTTCTATAATTCATTTTTGTTCCTTACTATAAATTATAAAATTAGTTATTTTT
GTCTTATCTAGTGGGGGAAACAATTAACTAAATAAGCTCCAATTCATGAGAAAGCCAAGGCTAATCGCAA
TACCATATGGCAACCCTCTTTTTTTAATCGATTCTTTAAAAAAAAGCCAGCCAATGATAATTAACAAAAG
CCCAGAACAAGAAGTTAAAAAGAAAAAAGAAATTAATTGCTCCGTTGGTATCGACAACATAAGCACAGCA
ATTAATTTAATATCACCCGCGCCAATAACCCCTAGCGTGAATAACAAAAATCCAAAAAAAAGAAAAAGTA
GTGCTGGTAAAAAAAATATCTGACTATGATGAATAAATGAAAACGGGATTATTACAGCCAACAACCACAA
TACAGTATTATTACTAATAACTCTTTTCGTTAAGTCAGTCCATGAAAGCCTTATTAATAATAAAACTACT
AGAATATTGAATAAGATAAGCACAATAAAATCTCAATAACTTCCTTGAGTAAATAGATAACCAGCATAAA
CAACCAGTTATCTATTCTTTAAACTATGCCGAAGCTAAGTTTTGATTTAGAAACGAATTAATTACCAATA
CTATTTGCATTAGTAATAGTGGTCGCTAAGTCAGTAAATTTAGCTCTGAGTGCAGTCATAAAACCACCAT
TATTGTAGAATAACGCTACAATGAAGAGAGCGATAGCTACAGCGATTAAACCGTACTCGATTGCAGTTAC
ACCACGCTCGTCTTTCTTAAAGTTACGAATCGATTCAGTTACAGCGATATAAGCTTGAGTTGTTAATTTA
CTAAACATTTTTATGCTCCTAATTTTTACTTAAAAAATAATGATATTCTCATCAGAGATGAGACTGTTAT
CTAGTGATTAGTGATAATTGCATAAGAAAACATTTTTAATCACCAAATAATCTGAGGGAATTTTAATCAT
ATTTTTGGGCGAACTGAAATAAAAAAATATACAAACCCAACTGGTCCGACGAGTAAGTAAATAAAATAAT
ACGTTTCTATAACACTTTTACATCTGTCGCTACTCTTTCAAATGAATCTACGTTGATTAAATAATATCAC
ATTTTATTATTATTAGAGTAAATCAGCTTTTAATAAAGTATGCTCCAAATAATTAACTCACTTATCTTAC
AAACGTATCTTAAATGTTATTTAGACATGTGATGGGCAACAGCTATTACAATCCTCATTATTCAGTATCT
TTTGTGCTATCGGATCCTAAGTATCCAACAATCATACCTGCCTTCTGATTGTGTCAGCTAAGGAGAAATC
ACTATCCCATGTGATAAGAACGCCCCATAACAACACCATTCAAAAGGAGTGAAACAGAACGATAAATAGA
AATAAAGTATACATATTTATGTTTATCTTTCTACTTCATTTATCAGTAAAGTCATAAAATCTTATTAGGG
TAAGTTGATTTATTTCTGTACTATACGTTTTCTCTTTTATATTCACAAAATAAAAAAACTTACATAACAT
TTTTTTAATATAATATGTTTAATATATTTTATAAAATAAATAACATAAGCTGCAATGTTTAAATATCAAA
CAAATAAAAATCATTCGCAAATAAGCCAGAATGGTCAAACAGATAAAAAGCAATCTTAAGAAAGAGAATA
TTGCTACCAATAAGGAAATGAGGAAAACAAAAGTAGGAAGTCTTAGATACAAAAAAAGCTGCGTTAAGCG
ACTGGATTGTAGATCTTATTGCCATTTTAATGGTGCCCGAGGCCAGACTTGAACTGGCACGCTTCGAAAA
GCGAGGGATTTTAAATCCTTTCTAATATTCTTTGAAATCAAATACTTGTGAAAAATTAATCATTTAACAA
TAACGTATATTAACAAATAATGATGAATATTAGCGATAACAGCCACCAAGAAAGCCACAAAAATGTAATT
TTATTTTAAGAAAAGAACAAGGGATTTTTAAAATAAATCCCTTTTTAGCGTTTTTTTGAAGGGTTAGTGA
GCGGATTTAGAGAAACGGCGCTTTCTAAATGCGATGGCGCGAAATGTGCATACTTCATTGTCATTTCAAT
TGTTGAGTGTCCGAGAATCTCTTTTAATACTAAAATATTTCCCCCGTTCATCATAAAGTGACTGGCGAAA
GTATGGCGTAAAACGTGCGTCAATTGACCTTTTGGTAAGTCAATGCCCGCCCGATCTACTGCGTTCTCGA
AAGATTCATAGGCGTCACCGAACAATCGCCCTCGACGTTGTGGCAGCATATTATATAATTCAGGACTAAT
TGGAATTGTTCTATTTTTCCCGCTTTTCGTGTTGATGTAAGTGATTTTATACGGGATCACTTGCGCTTGT
TTTAATTGCTCCGCCTCACTCCACCGCGCCCCAGTTGCTAAACAAATGCGCGTGATTAAACCTAGATCTT
TATTTCTTGAATTATCACATTCGTCAATTAAGCGCCGAATTTCATCGCCAAATAAAAACGCGAGTTCAGT
TTCATTTTCTTTGAAAAGTGAGATCTCACTTAGCGGATTATCGCCAGACCACTTACCAAGTGATTTTAGC
TCATTGAAAACCGCACGTAAGTACGCGTGTTCGCGATTAACAGTAGATTGTTTCGGTGGTCGCTTAGGGT
CTGCTGAAAACTTACCCGCAAGCCGTTTTTTTCGATATTCCGCAAAGTCTTGCGTAGTGAATTTATTTGC
TGGCGGGTCGCCAAGGTGTGAGCAAAGATTTAATAATTTATTTAAGCGGGCTTGCCCGTCGTTCAGCGTT
TGCCCGTACAGTTCATACCACTCATGAGCGTAGTGACTCAATGGAGCAAGATCATTAGATAGCACTACAC
GAACGTTTTCACTTTGCGTTGCGTTCTTTGCTTGTTCTTGATTAAAAAAACGGGTCGCCTCGCCTTTTGT
CGCAAACCACTTGCGCACACGCTTGCCGTCGTGATAAAACTCCGCAAGCCATTTCCCGCCTTTTGTACTG
TCTTTTCTTACGCCCATTTCTATTTAACTGAACAATGTTTTTTAACATCACCCCACTGCGATCTTGACAA
AGCAACATCGTGTGGGCTTATCTCAATGAGTTTTTGTCTTTCAACATCAAGCACTGTTCCGCTAATGTTG
AAAATAACTTGCTTTTTCTCTTTATTTACAGAAAGTTTTAAATCAGTATGCGTGCCAAGTTTTGACGAGT
TGGGAAAATATGTCCCGTTTTTATAATGAGTTAATTTCATAGCCGGTGCACCGTCATCGTAGATAGTAAA
GTCGGGGGCGTCTGGGCTATCGAATAAGTTACAGTGCATAGTAAATTCAAAATAATCACGTTCTGAATTG
TCGCCGAAATATAGCGAAATAGCGGGCTTGTTATTCATCGAACCGCTACTAATTAAAAGCGGCATATATT
CTTTAGCAACAACAGAAAACGGCAACAAAGCAAGAATTAGCGCGGGTTTCATTAGCACTTCTCCATTTTT
AAGATAACTTTTCCCTTAATCTCAATATCCACAAGATCACATTCAAACGAGAATTTCCCGCCGTCAACGC
GCACTTTTCCGCCTGGCAATACCGTTAAATAGCGGATTAAATGCGAGTTTTCAACAAGTACGAAATACTC
TCCGTCGGTCAGCGTGTCGTAGTTTGGATTAATAAAAAAAGTGCGGTTGTTTTCACTTACACAAAAGAGG
TGATCGTAGCTTTCACGGCTATCAAGATTGGGTAAAAGTGGAAGTAAAAACGGCTTATTTTCATTTATGA
ATAATTTTCCACTTTCTAAATTGAATGATTGAAAATATTTCATATTCATTGAATCATCAAAAATAGGCTC
AATTCCGCGTGCTACATATTCTAGTCTTGCGCCCGTTTCGATAACACAACGTATAACAAGTTCGGCAGGG
AAAATACCACGAGAACCCCACGTCGCAAAGGTACTTTGAGGGATAGATAAGTGTTTAGCAAGATCTATTT
GTTTTGTAAATCCATACGCTTTTTTGATCCGTTCTATAACTTCCTTACCTCCGCTGAAATTACTCATAAA
TAATCCTTAAACTCAAATGCAATAAAATTACTCTTGAATATCGCAAATGAAATATAGTATTATTATATTG
CAAATGCGATATCCGCTAATATTCATTAATATTCAATAGAGATTATACAGTATGACAACACAAAATGCAA
TTTGTATAAACATACAGTTAGATACGCCATTCGTGACAAAAGACGAATATAAGAAAAGAACGGGCTTGCC
CATGGGGACAATCAACGACCAGTTAAAGGCAGGGAAATTGCCCATTTTGCCGAGAAAGTCGCCGAAAGAG
AAAGTATTAATCAATTTAATCGCACTAGCGCAACAGGCAGCGAATCAACAATAAAAAACCGCACAAAAGT
GCGGTCAGTTTTCAAAAAGTTTTAGGGGTAAGACTTATGAGCAAATTAATTATTATCAATTCTTCAACAG
ATCAACAAGATAACTTTCAATCGCCTGGGCGATTTGCGGATCTGTTTCAGCAATTACGTTCACTTTCTCA
AGAAGTTCCAACTCAAGCAAATCGACAAAACGAGGGTCAGTGCGAGCAAGAGAACGAATTAGAGAACGAT
TTAACGTTTCTAAAAATGCCACTTTTAAAGACAACACCCGCAAATGTTCTTTTTGCGATTCAGGAGTTTC
TACTTTCGAATCAAACATATCAAGACTACCTTAATTTTCGTAATGCAATTTGGGAAATATGCAACGAAGA
ATACCGCAAAAATAGAGGTATGCGCAATGCAATTCGTAATGTCAATCAAAATACAAAATGAAGATGATTC
CATTCAATCAAGCTTAAAACCGAAATTAGACAAACAGAAAACTAGAATTGCCCAAATTAAAAAGACAGCA
CTTTATAGCAAAACGGGTAAACAAAGCAGATTGGAGGGCGCAACTATTTGGGGGATTTCTTATGAATGAG
GAAATCATAAAGGCACGGGATCAAGCGTTGGCGCAAGCGCGTAAACAACTAAATGTTAGCAATTATCGCG
TGGAGCGTTTTTTTGACAGAATGCCACAAGATGAGAAAGAAATCATTTTTGCGCTTGCGCAAGTCGATCA
AATGGATCAAGTAAATCCAGGAAAACAACCGAAGTATTTAAGAGATTTTACACGAGAGGGAATGAGAAAG
ATCGCAAAAGCATATCAGAAAATCAGAAAAATATCGAACCGATTGCCGCAATGCATAAGCATTAACGAAT
TTTATCTAATTGACGAAGAGGTGAACTATGCAAACCGCCAATATTAAAGTGAATGTAAAAAAAGCAAATC
AATTCATGTTTTATTTCAAAGATTCCCACGACGCCTATTTAACGCTTGCCAAGCGTGCGCCAACAATCGC
GCAACGCGTAAAGCACGCAGAGAAAGCAAGATTATGCCGTACATACTACAAAAACGCGTCAGAGTTTGCG
CGCATAGCGACAAGCAAAATTCATTAATAAGGTGGTCAATATGTTTCCTTCAATTTTTAGAAAAGTAGCC
ACGCCAGAAGTGATAACAATGCAGAAACGAGAAGATAGAACGCAGAAAACATACCCAGAAGGGAAATTCG
TTTTATTAAGAAAAAGCAGCGCGTTTGGTTGGGAATCAGAAGTAGAAACACGCGAGGGCATGGACGCGCA
AACAATTGAGCGTGTTTATTTTTATAAAGTAGAAATCGAAAGACGCGATCCGAGAAATTTAATCATTGTG
AAAGTGGAGTAAGAAAAATGGCAGAGCAACACATCATAGAACTATCAAATCGCTATCAATTAAAAGCAAC
AGATGATTTTTTAATTCTTTATCAATTGAAATTGCAAGATAACGGCACATGGGAACGCGTGAAAGCACTC
GCGACAAAATCGCCGGATTATCTGCTTGATACACTGATCCGCTTGGAACTTCAAAGCGAAGACGTGACAA
CGCTTGAAGATGTGGCGAAGACTATCACAGCAATGCGCGCCGAATTAAAAGAGGCAATCAATATCGGGCG
CACTCAACAATAGGAAAATTCATATAAGTGGGCGTAATTATGAATAATTTTAATAACACAAAATCAGTGG
GGGCGAGCAATCGCGCACCCGCTTGTGCGTTTGTGTGGAATTATGAAGAAAACGCCCGTGCAGTTGATGA
GCGCCGTCACAACAGATTTTTAGAGCAAAAAGCGCATTATGATCTAGTCAATAAAGAAAAGGTAATTACA
CCGCCGGATAGTGCGCGCACAGACCTACAATTAGAGCTATTCAATACAACGCCAGAAGGCTATGAGCTTG
TCGAGCGCTTGATCGCAAACCTACCGCGTCAACGTCAGCGCGAGTATTTCCGCAAACTGTATTTAAAAAC
ATATCGATCGGTCAAAGATGACGGATCAATTGCATATCGTTTGGGAAATATTCAACGCCGGACGGCTAAT
TTATTTATTCGCGAAGTGTTGGAAGAACGCTTAAAGAAAGCGTTTAACAGCTATCATATCAACGTTTCTT
TTTTACTTGCATTTAGCAAAAACTTGCCAAAATGGCGAGCGGATTTAGAAAGCGAGATCGCACAATCTCT
TACTAAAATAGAACAACAGATCACAATTTCACAAGAGATCATCGATCGTATTAATGAAGATTATTACACG
CAAGACGATCTCATTGCGCCGGATAGAAACACAAGTGCAGCACAAATCGACGCGAATTTTGAGCAATACA
CCAAAGCGCAAATCAAAAAAGCAAAATTACCTTTTTACTTAATCAACGCAGAAAAGCTCAAAGAGATCGC
GCGAACACTAGCAACAGCATTTGAACAAGAGCTAATGAGCTTTATTAATGATTTAGCCCCGCGCGCGGAA
GAAATTGGCGCGCAAGGCGTGAAAGATGAATTTTTAAGATTGTATCAAAAGTGCGGTCAAATTTGCGAAA
ACATCGGATTCCCCGCGCCGTCATGGGAAATGAAAAAGAGCCGTTTAACTGGCGAGAAAATAGATATTGC
GTTGCAGAAAATCGCTTGCGAAAAATACTGGTTTAGAACAATGAATCGCGTTCAAAAGCGCATGACTGAA
CACGTCGCGATTGCGTGTGGCGAAGTACGCAAGCAAGCAAGTTGCTATATTTCTTACGGAAGTTTTAATA
ATTGGAAAACACAAATCAAAACAAATCTTGATTATTTAAAATCAATGATTTTAACAAATATTGATGATCC
AGAAGAACAAATAGAACTTTTCGGAATGTTCTTGAAATCATCGTCAAATCCCGACAATCGACGCAATGAA
ATGATGTGCCGTTTGCGTGGTTTGGAAGAATGGGCGGAGCGAGAAGAGCACGAGGCATTGTTTTTAACAC
TTACTGCCCCGTCATCGTTTCACGCAACCCACAGTAGCGGAGATCTTAATAAAAAGTGGTCGGGCGTCAA
TCCGCGCGATACGCAAAAATATCTTAATAAAGTCTGGGCGCAATACCGCGCTTTATTAGCAAAACGCGAG
ATTAAATTTTATGGAATGCGCGTCACAGAGCCACACCACGACGGCACGCCGCACTGGCACTTGCTTGTTT
ATGTGAAAGCAGAAGATAAAGCAGAAGTGATCCGCTTATTCAAGAAAAAAGCACTTGAGCAAGACGGCAA
CGAGCGAGGCGCGCTAAAACACCGTTGCAGAATTGAAGAATGCGACAAAGAAAAAGGAAGTGCGACAGCA
TACATTGCTAAATACATTTCAAAAAATATCAACGGTTTCGCATTAGACGGCGAAACGTCAGACGAAAACC
CGAATTTATCGCTAAAAGAAAACGCGCACCGCGTGCGCGCATGGGCAAGCCTTTGGGGAATCCGTCAATT
CCAATTCTACGGCGGCGCGTCAATCAGCGTTTGGCGAGAATTGCGCCGTTTAGTAACGGGTCAAGCGGAA
GATGAAATCATTGAAAAAGCCCGCGCGGTTGCTGATGTATCGTGCTTTGCGTCTTATATCGAGATTCAAG
GCGGCGCAATGGCTATGCGTAAAGACCAGCCGATCAAGTTGAGCTATATCGAAACGGAGCAGAATAAATA
CGGCGAGACACGTCAGAAGATCGAAGGGGTAGAAAACAAAATATCTTTCAGAAAAGTGCTTACACGTCTT
AAAAAATGGGCGATCACTAAAGCCCAAGTTTCGCGTAGCGAAACACAAGAAAGCGCGGTACGCGCACCTT
GGACTTGTGTCAGTAACTGTAACCGCTCAATTGTTGAGCAAAAGATAAAAAACGCAGTCGCGCCGATCTG
TTTACCACTTCACGCGCGACAAATTGAACATTTATTGAGCGGAAAACCGCTTTTATTAAACGAACGCAAC
AAAATTCAAGTGATAAATAATGAAATCGTGATCACTGATCCGATTAAAGAACGTGTGGAACGTGAAAGCG
CGGGAAAATCGCACCTTGATCGTTTGCGCGAAATACCAATTTTTTTAAACTAACAAGGGGTAAATTATGG
AAAAAGTAGAAATTACAAAAGAGTTTTTTGATTCTTTAATGAAAGATAAAGAAAGATTGAATTTTATTGA
GTGTTACAGAGTGACGATTATTGAAGATAAACCGGGGGAAAATGGCGGATTCGAATTATCACATTGTAAC
GGAGGAGAAGATCCAATTCTATGTGATTTAGTTTATTCAGAAAGCGTAAGAGAAGGCATAGATAGAATGA
TGGAATATCAAAAGTGTATTGAACAAAAGGAAGTTTAAAAATGATTGATGAAAATAAAAAAGTAGAAGTT
TCTTTGAGAGAGTTTGAAGAAATGGTGCGAGATCGCGTAAGGCTAGATTTTATTGAAAGTAGAATAATAG
AGAGTTTGAATAAAGAATTTTATAACACAGATTTTTCAAATCAGATTAGTTTTATTATTCACGAGAAAAT
AAATGCTTTCAGAGAAAAAAGAATAATTTTGAATAGAAAAACAATAGATAAATTAATTCAGGAAAAGACA
AATGAAACATTCAAGAATAGATGTAAAAAATAACAAGGGGTAACGTATGGGAAATATAACAATCTCACTA
GAGAAATGGCAAGAAATGGCGAGAGATCGCACACGATTAGATTTTATCGAAAGCGGAATTATAGTGGGAC
TAAGCCCCGCTTATTTTGAAATGGACGTATCAGATAAAGTTAGTTTTACGATGAATAAGAAAACAACTGA
TCAAAAGCAAATGAAAATTACGCGTGAAAATATCGACAAATTAATTGAGGATCTAGTTTATGAATGTTTC
GAAGACGCAGAAAAACGATAAAGACTTATGGGCGGCCTTGGTGGCTTTTCTTCTTTGCTGAACATTATTT
CGATGTCAAATTCGATCTTGATGTGTGCGCAATGGCGCACAATACGAAAGTTAAAAAATACATTACACCC
GAACAAAATACATTAAAAACTATGTGGGAGGGGCGTAACTGCTGGTTCAATCCGCCTTACTCAAACCCAT
TGCCATTCGTTATGCGGGCGGTAGAAATGGCAACGTTACACAGAAAAACGGTTGTGATGTTGCTCAACGT
CGATAATTCTACAAAGTGGTTCAATTTATGCGTGCGAAACGCAAAAGAGATCGTTTATATAACTGATAGA
CGCGTGCCGTTCGTTCACAACGGCACAGGAGAAGAAGTGGATCAGAATAACAAGGGGCAAATGCTAGTGT
TATTTGCGCCGGACAACCCGCTTGATACGCTGAAATCTAGCTACATTTCAATGCAGAAAATGAGACAAAT
CGGCGTGAAAATTGGGGTGAAGAAAAATGAATTAATATGATTTACCACCCCCGCCGCCGAAAAAAGAACA
ATAAAAAAGGGCTTAAACGCCCTTTTCTTCTTGATTTAACATTTCTCTTATTTTTTGTTTATCTTTATCA
GATAATTGATTAATCATTAGACTTAATAGTCCGTCTTTTGTTAAAAGACTTGTTTTTGTTGTATGACTAA
ACTCAACATTTAACACAAATTTATGACCACACGCCGGATTTTTACAAGTGCAATAAGATTTTGAGTATTC
ACTGTGAATCCGTTCAGTGCGCGTAACAGTTGCTTTCGAATTACAAACTTTACAATAAATATCAAGCGTT
CTAGCCATTTGTAACAATCCTTTAACCGTTGAAAAATTGAGACTATTCTATCAAAAGGCTGTGATTTTAT
ACAGTTAAAAAAGCTAATTTTTATCCCTTTTTTCCGGTTGTTTAAAATTGACTTTTAATGCACTTTTAAT
TTCATAATCTGAATTAATAGATTCAGCAATAATCTCTTGTAGCGGTAAAACTTCGTCTGCTTGATACGCC
TCACGGATTTTGAGCGGGTCGCCAAGCCCCGCCGTGTTAACGGGAATAATCCCACTTAGACCGGGTGGGA
ATCGGTGCGACGTCAACACATCTTGCGCGGAAATGTTTTTAATATTTGCAAATTCGTCTTTTTGCCCCGT
GTCGCCAATCGGGATCACTTTTAAGCCGTCCGGATGACCGCCGGCGATGTTAACGAACATTGAGCGGAAA
TTCCCCACACCCTTCGAATCGCGGATTCTTTCCGCGATTTCGTCTTCCATTTCTTCGGTCATATCAGGGT
CGGTGGAATACAAAATAAAGCCCATATGCGCGCCGTTTGAGTAGTAACGGCGGCGGAATATCGTTGCGTC
AGAGTTTAACAACGCAGAAGTAATCCCGCCCACGTAGTCAGGTGAGCCGTATACCTGTTGCATGGGGTCG
TATAATTTAATAAAAATAACGTCGTTTTTGTTGTATTCGTAAATTTCGGATTTTGTATCATAAAGCGACT
TTTTCATTAAATATTTATAGTTCCCGTCTTTACAGACGCGCATATAAAGCGACGATAAAACGTGCAAGCG
AACAACTTGCCCGAACGCATTACGAATTTTCAACAGCGCGACGTCGCCGAATTGAATTAAATTCAAACAG
AGAGCGCGCATATCAATTTTTGACAGTAAAGCCCCGCCAATATAGCCAGCGCTAACCATATTTGCGCGGC
TGTGTAAGATTCCGCCGTGTTGCGCGTTTTGGTGCGGCAATTTTGCGAGCGCATGGCGATTGATTGGTGG
CATAAAGCAGTTGTAAATATCATCGTGCATAAGCCCTACATAATCCAGCGCGGGCGCGGCAGAATAAGAA
TAATCAGAGCCATTTATTGAAATAATCGACGTGCTTTTTACGTCTTTTTGTTTATTTTTAGCCATTTTTT
TACATTCTCCAGCCACGCGACTTGCGACGCGGCTTATCTGTTAGTGATTTATTATTAATAGCGTTCGCAA
TTGCAAAGAATACGTCCGCGTGTTGTGTTTTTACTGTTCTTTCTGCGACAAACGTCATAGTGTTGCCGCT
TTTCGTCGATGTATGCTTAATCATTAAAAAAGACGGCACAATGTCGCGTTCGTTTTCGTCCCATTCTATT
TGCTCGTGTTCCACCAGGTCGTGGACTTTTAGCACCATTTCCGTCTTGCTTTCCGGATTGTAAACAAGCG
GCACAGCTTTGCGCCCCGCAAATTCTTTCACTTGTTCATAAACGCCGTAGCCGACGCCCGTCGCGTCAAT
GCCGATATAAGTCATATTATATTTTTCAAATAACTGCTTAATTTGCGCGGCTTGATACTTATATGAAAGC
CCGTTCCATTGATAGCGCGCTAATACCCTGTATTTTTCTTTCAGTAACGCCGGCGGTGCAACAATCACAA
AACTAGCCCCGTCGCCGCTATGCGCGGGATCATATCCGCCCCACACTTCACGCGCCCCAAACGGTCGTGC
GTCGTTCGGGTTGTGATCTTTCCATTTCGCAATATCCACGCCGCACTTCAATAGCTTTTTAATGTTAAAA
ATAGAATCCGCGTCATCGACCCAGACGCACATAAAAAGCTGGGCGAACGCGTATTTGCTATATTTTTGTT
TTAGCGCGTCAATATCAAAAAGTACGCCCGCGCCGCCTTTGAGCGCGTCTTCAATTGTGATTACATAGCG
CCAAGTGCCGTCAGGACAAACGCGCCCGCCGTCGCGTAATTCTTCAAAACTTGGAAAGACCACGTTTGCA
CGTTTCGGATCGCCCTCTTTCCACATATCGCCAGACCAAAACGCGTAAGACGGGTGAAATTTAGATGACG
GCGTTGAAAAGTACGTTTCACGCCAGTGCTTATGTGTTGCCATTGCTGAAGATACGGTATTGAATCGCTC
AAAATCTCTAATCCAAGCGTATTCGTCGCCGTAAACATGCCCGCTATTCCCTTGCGATGTGTTGGCGTTG
GTTGCTAAAAAGTGTAATTCCGCGCCATTGCTTAAAATAATCGGGCTACCTTTCAATTCGACGTCGAAAT
ATTCGCGTGCCATTTTGATAATATACGTTTTAAAAATTTCGGCTTGTCGTTTAGACGCAGATAAGAATAT
TTGATTGTCGCCATTGAAAATCGCGTCCTCTAGTGCTTCAAACGCGAAATAATACGTCGCACCAATTTGG
CGAGATTTAAGAATATTCCGTACACTATGATGTTTATTCGCGCGACAGTGTTTCTGATAGTCAAATAGCG
AATCAACAAAAGGTTGCACCATTTCCGGTGTAACGTGTGAGATGTCATTTTTAGCCCGCTTTTTGCTTTT
CTTTTGCTTGCTTTCGTTGCCGTCACCAGAATCCGCAAAATCGCCAAAACTTTCTGATAAAGTAACCGCA
CTTTTTTGCGCGCTGGCTGCTTTCTTTGCGCGTTGTTTTTTGTATTCAATATCTTTATCAATCAATGCCT
CAAGTTCTTTGATTTCTTGATCTGTTTTGTTTTCGCGTTCGGTGAGCGTGATAATACGCAGAGCGATCAA
TTCTTCAATGCCGTTTTCATTAATCAGATTGCGCCAGTTGTATTTTTCCGCCCAGTAGTAGATCGGGCGG
GCGGAATTTAAGCCCAGTTCCTTTGCGATTTCGTTCGGCGTCCACTTCTTTAAATAAAGAAATTTCGCAG
AGTAAATCACTTCATCGTCATAGCGTTTTGTTTTTCTTATTCTTAGCTGTGCCGTCATTTTTACCCTTTT
TATAGTGTTTTTGAGGCTATTGTGGCAGTAAAAACAAGGATTTTAATCATAAGAAAATCAGCTATATAGC
AACAATTCAACGATAACCGCCGATAACCGAACATATCCAATTTTAATTTGCTGATTTATTCAAAAAAATT
CGTAAGAATAAGCGCAAATACATTTGTTTTATGCAAATTTCAGGTAAACAAAAATGGGAAATAAAACCGA
ATTAATTACAGATTTTGTACGCGTGGCGACGTCGGGAAATACGATCGACGGTCGTCATATTGACGCGCAA
GATCTTAAAGATATGGCGGAAACCTACGACCCCGAAAAATATACGGCGGTCATTTGGTGGGAGCACTGGC
GCTGGCGCAATTTTGGTCGTGTTGTTGAAGTGAAAGCGGAAGACGGCGAAGAAGGAAAAACCTGCTTATA
TGCACGTATTGCCCCGTCGCTTGAGATGATCAAATTAAACAAAGATGGGCAAGGGCTTTTTACAAGTATT
GAAATCACGCCAAATTTTGCAAATACAGGCAAAGCGTATTTGAGCGGTTTAGCATTTACCGATCAACCCG
CAAGCCTTGGCACAACAAAACTCAATTTTTCAAAGCGAATTAAAGATGAAAACGTAAAAGTAGGCAATTG
TGAGCAATTGGACTTTTCAAAAGTCACGTTTTCAGAAGATGAAACGCGCGAAAATCTTTTAAATAAATTT
TTTAATCTTGGGAAAAAACTGTTTAGCACTGAAGAAGTCGCAACAGCAGAAAATCCCGCAATCAATCCCG
ACAATAATAATAAAAAAGAGGAAAAAGAAATGACCGAAGAACAGTTCAACAAGCTGATCGGCGCGGTGCA
AGGCTTGGGCGCGAAAATCGACCAGCATTTTAGTGTACCGCAACCAACAGAACCGGCGGAAAAGCCAAAA
ACAGAAGAAAAGCCGGCAGAAACTGGCGTAACAGCAGAACAATTTAACAAGCTTATGCAACAGGTGGAAG
ACTTGGGCAATAAGTTTAATCAAGCGTTAACGCAAGAAGTGACACAAGTGCCTAATGGCGCACCAGTGTC
ACAAGAGTTCACTTTAAAGAAAGGAATTTAAAAAATGGATAAAAGCAAATTTTATTCTTTTGTTAAAGCC
GTCGCAGCATATTACAACGTGCCAGTTGAAAGTGTTTTGCGCGGTGAATCATTCAGTTTGGAAGCGCCGC
AAGCTGCATTGTTGGGCGAAAACATTCAACAGAGATCTGATTTTTTAAGCAAAATCAATATGTTTTTTGT
TGAAGATATTAAAGGTAAAAAATTACTTGGTGCGACTGAAAAAGGCATTACGGGGCGTAAAAAAGACGGT
CGTTATATTGCGAAACTAAATCACGATCAATTTGGTTATGACCTTGCCGAAACTGATTCGGGGATCATTG
TGCCGTGGCAGATGTTCGATTCTTTTGCACGTAATTACGAAAAGTTAGAAGAATTATATGCAGAATTTGT
TCAAACGCAAATCGCACTTGATATTTGTCAAATCGGTTGGCACGGTACAAGCGTTGCAGAAAATACAACA
AAATCCGATCTATCGGATGTGAATAAAGGTTGGTTGACGCTATTAAAAGAGCAGAAATCAGAAAACTTTA
TGACAGAAGGTGCGCAAAGTGGAAAAATTCGCATTTTTGGCGCAGGTGCAGACTATGACAGTCTTGACGA
TCTGGCGTCAGATTTAAAACTTGGTTTACATCAACGACACCGTGATAGAAACGATTTAGTTTTTCTTGTT
GGTGCGGATCTGGTGAGTAAAGAAACAAAAATCATTAATAAAAAACACGGCTTAACACCGAGCGAAAAAG
CTGCACTTGGATCACATAACTTGTTGGGTAGTTTTGGCGGTATGAATGCGATTACCCCGCCGAACTTCCC
CGCACGCGGCGCTTGTGTGACTACGCTTAGAAACTTAAGTGTCTATACACAAACAAAATCGGTGCGTCGT
TCTTTACGTAATGACGAAGATAAGAAAGGGATTATTAACTCTTATTATCGTCAAGAGGGCTATGTTGTTG
AAGATCTTGGCTTAATGACTGCGATCGATCACAGCAAAGTGAAGTTTGAAGGTGAAAACTAAAAAAGTTT
GAGTGTTAAAAAATGGGGATTCGTGAATTTCAAGCGCGTATGCGCGCTTTACAGCAGATAGAGCAAGCGA
AAAATGACGGCACTTTACAAAGTGAAGTCGTTGCACAGCATAGCAATGATTACACAGTGCTGGAAATTGC
GCTTACAAATGATGTCAACGCAATTCGCGCGATCCCAACACTTGAGCTTAGAGCAGAACACAAACGCAAC
CGCTTTTTGCCGAAGTGGTTGCCGTTTGTTGACGAATATTTAGAGAAAAAGGCAGTTTATCAAAATGATT
ATCTTGCTTATTGCATTGTGTATTTGTTCGATGTGGGCGATTTCGACAAAGCTTTGGAACTGGCTGAAAT
TGCAATCGAGCAAAAACAAAGTTTGCCAGCGCGTTTTAATTCAACTTTACCGAATTTTGTCGCTGATCAA
ATCTTTAATTGGGCGAATAAAACAGCGAGTGCAGGCGGTTCGGTTGAGCCATATTTTACACAGACTTTCG
AAAACGTGGCGACGAAGTGGCAACTACACGAGATTGTAAAATCAAAATGGCTAAAAATGGCTGCCGCACT
GCTATTAAGAAATGACAACGGCGAAGTAAAGGCGTCGGGAATTGATGACCCCGAAAGCCTGATTTTAGCA
ATTAAATTGTGTATTAGAGCGTTTCAGCTTAATCACAAAAGCGGCGTAAAAAGTATGATCGAGCGCTGCT
ATATGCGTCTTAGCGCATTGGAAAAGGAAGGGAAATTTACCCCGAACGAGCTTACCCCACTGCCCGCCCT
TGGCTTAGAAACGGTCGAAATTAATTTTTCAGAAGTCGTTAAAAAGTTAAGACGCGGGCAACTTAACGAA
GAAGTAAAAGAATGTTCAACGGCAGAAATCAACAGTTAGAAAACACTGTAATTTTGAACAGTGGATTTTG
GGAAGATATTCATATTGCGGAATTTCAAAAAGAAAGAAATATTCCGCTACAAATGCCGGTTGAAACTGTT
AAATCAGCACTAATCACAGCTATGCAAGAATTAGCGCTTGATTTAAAAGATGTCGAACAGCGCTACAAAG
CGCGCGGCATTAACAACGTGCGAGAAATCGCACAAAGCACAGTGAACAACGAAAATCCCGCGCAAACACT
GTACAAAAAAGCAGTATTTGCGCGGGCAAAAGCGGATCTATTACCCGAATTTTTCGCGCTATCCGCGCGC
GAAATTCATCAGAACCGCGACTATGTGGAAGAACAGAAAAGCCTGTTAGCAGAAGCAACGCGCGCAATTC
GCACGTTAAAGGGCAAAAAGCGGGGATCGGTGCATTTACTATGAAAAAAATGCTTTATCAACAGTTAACC
GAATTTTTACTCACGAAGTTGCCAGAGCGTTATCACGCGCACTTTCACGCGTGGATAGAGAACGGAAAAT
TACTCAATCAAGGCAAGCGCGTAACAGACGCGGGAATTGAGATCGCGCATATTCAATATGACGCCGTTTT
ATTCTTTGACGAGTTCCCATTTCGCGAAATTTCAGCGCAAAAAATAATGGCGGAAATTCAAATTTGGCTG
AATGAAAACGACTATTTGCGCGACGTGCTAGATGAATATGAAACGCCGTTCGAACTAGAGATTATCAATG
ACGATGTAGCGGATCTCACGTTCACAATCTCTTTCCAAGAGCCTTTGACCGCCGTCGAAGACGACGCGGG
CGATCTAGAGATTGACGGTAAAAAATATCGACTTGATGAAATCGAAATTAATATCGTGAACAGCATTGAT
CTTGTCTATCCCACAACGAAAAAGCCACAAGAACAAAGTCAGGCGCAGAACGATGACGCATTGAAAGAAA
CGATCACGTTATGAATCCGGCAATAAAAATGGGCGTGAATCCCGACGATTTACGTGATTTTCTAAAAGAT
TTAGAGCTTTTGAAAATCCCGCCGAAGAAGAAAAAAGAAATTTTAATCCGAACACTTCAAGAAATGAAAA
AGCGTTCGGTGAAAAGTGCAAGCAATCAAAGAACTCCGACGGGTTCAGGCTGGAAACCAAGAAAAAACGG
CAATGCGAAGATGTTGCGACGCATTGCGAAACTCTTAAATTCACAAGCGCAGACAGCAAATAAAGCGCGT
TTGCACTATAAGCAGAAACGCACAGCACAGATCGCAGAAGAACACCAACGCGGGCTAGATCACGAATTTG
AAAAGCGTGATTTTAAGAAAGAGCCGGCAGGCACAGCGAAAGATCCGGCAACAATGCGACAAGCGAAGAA
GTTGCGCGATCTTGGCTACACAGTGCCGAACGGTACGACGAAAAGCGGGAAAAAACGCTACCGCAGACCG
AGCGCACGCGAGATTGTCGCGACGCTATCACGCGCAAAAGCGAGCTTGCTTATCCGCTACTTTCAAGAGA
AAGAAGGAAAAGGCAAGGGAAAAGGTTTAACAAAATGGATTATTCCGACAGAGAAACGCCCGTTTTTAGA
TGAACGGGACAAAGAAAACGCCGAGATTTTGAAAGAGTTTATTTTGAAGTTTTCGGGTATTGAAAAATAA
CAATAAGAGGATCAAGAAATGTTCCCGAGTGTACAGATTAATACGCTTAATCTATTGAGCGGTGAAGTGA
AAGAAATTGAGCGACACGCGCTATTTGTCGGGGTCACAACGCAGCGAGAAACAAAGCTCACGAGCGTGAC
CCCCGACAGCGATTTTGACAAAGTTTTTGGCGTCGGTGCTGATGAAATTAAAAAGCAAGTACGCGCGGCA
ATGCTAAATGCCGGTCAAAACTGGATCGCGCACGTGATGTTAGTGCCACAGGATAGCTACGACTTTAGCG
CAGCAGTGAAAAAAGCGAACGAAGTCGCGTCATTTGAATATGCAGTAAACACGCACGCGACGGGCGTCGA
TAAAGACGCAATTAATAAATTGCAAGAATTATATATCGAATTATTAACGAAACTAGGACGCAGAACGTTT
TTCATTCAAGCCATTGCGGGTGTAAATCCAGATAGTGGCGACGGTGAAACGTGGGCGCAGTATGTGCAGA
AATTGACGACACTACAACAAACAGTTGTAGCGGATCATGTAATGCTTGTGCCGTTGCTTTTTGGCAATGA
AGTTGGCGTGATCGCGGGTCGTTTGGCTAATCGCACGGTGACAGTCGCAGACAGTCCGGCGCGCGTTTTA
ACTGGCGCACTGATTGATTTAGGCAACGCAGAAAAACCAAAAGACAAGGAAGGCACTTTGCTTGACTTGT
CACACTTAAAAACGCTTGAAAAAGCGCGCTATTCTGTGCCGATGTGGTATCCAGATTACGACGGGTATTA
CTGGGCGGACGGTCGCACGCTTGATGTAGAGGGCGGCGATTATCAAGTGATCGAAAACGTTCGCGTAGTT
GACAAAGTGGCGCGCCGCGTTCGCTTGTTAGCGATTCAAAAAATCGCGGATCGTTCGTTCAATTCGACAG
CGTCTAGCACTGAATTTCATAAAAACTATTTCGCAAAACCTATGCGAGATATGAGCAAATCAGCAACAGT
GAACGGCAAAGAATTTCCGGGTGAGTGTATGCCGCCAAAAGATGACGCAGTAACTATCGTTTGGCATAGC
AAAACTAAAGTCACGATCTACATTAAAGTGCGCCCGTACGATTGCCCGAAAGAAATCACGGTAAATATTT
TCTTAGATTTAGAAACGTTAGGAGATTAAGAGAATGGAAAGAATCAGCGGAATGAGCTTTGATTTCTACG
TGCTGGGCTTTCCAGTGCACGCAGAATCTATCACATTGAGTATTACAGACAATTCAGCGGTGGCGCAAAC
GCGCGGAATCCCTGACGGTTGGGTTTCTGGTGATGTGGGCGCAGAAGGTGAGATTGAATTTGACTCAAAA
AACTTTCAGAAATTAACAGCAGCCGCAGCAGCGGCGGGAAGTTATCGCGCAATCCCTGAAACTGATTTTA
CTTTCTTTGCACAACGCGGCGGTGTGCGCGATAAAGTCGAGGCATTTGGGTGCAAGATGTTGATCACTGA
TGTGTTAAATATTGATCCAAAGGGCGGCTCAAAATCAACGAAAAAAGTTAAGTATTTTGTGACAAGTCCC
GATTTCGTGCGCATTAACGGCGTGCCGTATTTGTCAGATGATGACACGCGCGATCTAATCGGTTAACAGC
AGTTTTTAGCGAACGACCGACAATAACAATAATAATAAAGTGCGGTCGTTTTGCTAAAAGTTTTGAGGGA
TCAGCAATGTTTAAAAATACAGAACACAACGCTTTTTTTGGTTCCGCAGTCGCGGGAGTTTTTGCGCAAT
TGAGCTGGGGCGATATTGGCGCGATTTTTGGGATTTTATTCGGTTTATTAACTGTTTTAACGAATTGGCA
TTTCAAGCGCAAAGAAGATAAACGCGCAGAAGAAACGTTAAAACTCATGCGGGAAAAATATAATGAAAAA
AAGTAGAAGTTTAATCTTGGCGTGTGCGATTGCGTTGATTATTGCGAATGTGAAAACAGATAAAGAGATT
CGTACAAGTACACGCGGGCTTGAATTAATTGCAAACGCTGAAGGGTGTGTAAGAAAGGGTTATAAATGCC
CGCGCGACGTGTTAACCGTGGGCATTGGTAGCACGCAGGCAGGCGGTGAAAAAATCGAAGTCGGGAAAAT
CTATTCAAACGAAGAAATTGCGCAACGCTTTGCACATGACGTAAAAATTGCCGAAATGTGCGTAAAGCAA
CATTTCAACGGCGCTTACATGAACATGAATCAATTCGACGCGATGACGTCGCTCGCGTTTAATGTCGGGT
GTGAAAACATTAAAGCATATTACAGTCCACGCCTAGGCAAGCGAGTGCAAACAACGATTTACAAGCACGC
ACAAGATAAAAATTTTATCGCTATGTGTGAACGCATTCCAGACTTTAAGCGGTCGGGCGGGCGTGTATTG
AAAGGTTTGCAGATTCGCCGCGAAAAAGAAAAAGCACATTGTTTAAAGGAAGTTGAATGAATTTAAAAGA
TTATTTGATTTTTATTTTGCTGTTCTTTTGTACAGTATTTTTTATCGGTGCGAGCTATTACAAAAGCGAG
TACAAAGCGACGTCGGAAACGCTAAAAACGCAAGTCGAAAAGAACAAAGAACAAGAAAAAAGTATTAAAA
ACTATGAGAAGAATCTCAAAGTTTTAACGCATAAATTAACGAACGCAACAGCGCAAGCAGAACAGCGCGC
GAAAGCGTTAAACGAGGTGCTAACAAGTGAAGATGTTAAAAATTGGAGCGCTGGCAATGTGCCTGATGAT
GTGCGTCGCTTGTTCAACGAGCGACAAAGCGACGTCGGTCAAAGTCATTTGCCCCCAAACGACGGAATGC
CGCGCGGAAAGCGTGCAGATTAAGACAAACGGCGATTTAGCGCACGCGTTAGAAAACGCGCTCAATCGCG
TAGAGATTTGCGTGATAGCTTATGAAAACACGCACGAATGTATAAACGATTTTAATAACAAAGCAGAAAC
AAAAAGGTAAATCAAAATGGAAAAAACACAAGCACAGACACTTTTAGAAAAGTTAAACGCGGGCGTGAAA
GATAGCGTGATTGTAAACGTTGCGGGCGTTGATTTTAAATTTAATCGTGATAACACGGCATACGACACAA
TGATCAATGAGATCGATTCGGGCAACAAAGTAACGCCGATCAAAGATTACTTACTAGCAATCATCGATCC
GGCGCAAAAAGATGAGTTTTTACAAGTGATCAACGTTGCTGGATTGGCGATTCAAGTCGCCGGCGCAGTC
AATAAAGTTTTAGTGCCTAAAATTGAGGTCACAGTAAAAAACTAAATGCGCGGGTTAGTGCAATTGAGCG
CAACGGATTTTCACAAGCCGTTGCGTTACGTATGCACTACTTACCGCACGAAGACAACACAGAACAAAAT
TTAGCGCGGGCGCTTTGGCTGAATAAGCAGTTTTTTGAAAACTTAGCAAACGCAGTCGCAAGCGGTATCG
CGAAATGTTTTTAGGAAAGTTCAAAAGATGGCAGTTGAGGGCTTGGAGTATGTAATTAGCCTTGTTGATC
AAGTGAGTGCGCCCCTCAAGGGCGTGATGAAGTCGATCGACGATATAGGCAACCGCGGCAAAGACGCGAT
GATCAAGATCGGCGCTGGCGTCGGTGGTATCGTGGCGGCGGGTGTTGCATTACAAGGCGCAATTGCCCCC
GCAATCGAAATGAACCGCGCGATCGGTGAAGTGCGGTCGTTGTCAGTTGCGGAAGAATCACTTAGAAAAC
TCACAGACACGGCGTTGGAGTTTTCTTCACAATACGGCGAATCCGCGACGGATTTCGTTCGTTCTTCTTA
TGATATTCAATCCTCGATCGCCGGCTTACAGGGCGATGAATTAGCCGAATTTACGAAAGCGTCTAACTTA
TTAGCAAAAGGTACAAAAGCCAATGCAAGTACAATTACAAACTACATGGGGACAATGTACGGCATTTTTG
AAGAAGACGCGAAAGCGATCGGAAATGCAAATTGGGTGCAGGAAATTGCGGGAAAAACCGCGCTTGCGGT
GAAAATGTTTAAAACGTCGGGCGACGGTATGAGCGCTGCGTTTACATCCGTTGGGGCGTCGGCAAAATCA
GCAAAAATTGGTATTGCCGAGCAATTCGCGGTGCTGGGAACATTGCAAGCAACAATGGGCGGCAGCGAGG
CAGGGACAAAATATAAAGCGTTTTTGGCGGGCGTTGGGAACGCGCAGAAAGCGTTAAATCTACAATTCAC
AGACAGTAACGGCAATATGCTAGATATGGTCAGCATATTGAACAAGATTAAAGGAAAATTCGGTGACACG
CTAGAGCTTGCAGAATCCGACGCGCTCAAAAAAGCATTTGGAAGTGACGAGGCGGTGGCGTTGATTAAGT
TGCTTTTGCCGAAGGTCAATAATCTAAAAGGGTCTATTCAAGACTTAGCGAAAGTTAAAGGAATGGACGA
CTTGGAAAAAATGGCGCAAGCGATGACCGATCCATGGGCGCGTTTTTCACAAACATTGAGAAATATCAAA
ACAGCAATCGGCACAGAAGTGTTGCGTGTGATTGAGCCGATCGCAAATAAAATCGCTGATCTTGGTACTA
ATTTTGTGAAATGGCTTTCAACTTACAAAAATATTGCACGCTGGATCGGCTATATCGTCGGCGCATTAAT
TGGATTTACTGGATTTACTGCCGCGCTCACGTTGATGAGCGGCGTTGTTGCCGCGATTGGCGTCGCATTT
AGCTTTTTATTCAGTCCAATTGCAGCGGTGATTACACTGATTAGCGCAATTGTAGTCGTGGTTTATAAAT
TCCGCGCGGAGTTGTTCGGATTTATTAAAGGCGTGGTGAAAGGCTTTAAATCCGTCGGTGTATCATTTGA
GCCGGTGGCGAAAGCATTCGGCAAATTATGGGACAGCTTGCGCATTGGGCAGACAATCGCCTGGGCGTTC
GGCTTGTTCGGCGGTGCAACGGATTCAGTAGATACGTTCACAAGCGCCGGCGAAAAAGTCGGAATTTTTG
TCGGTAAATCGCTTGAAATCGTGGTAAGCGTGATTGAATTAATCGTGACAAATATCGCGGAAATGGCAGA
TATTTTCGCAAACGTTGCAGATTTTATCATTGAGATGTGGGACGGTGTAATTAAAGGGTGGCAAGAAAGC
GATCCAAAACAAATTTTCGACGCTTTGGCAAATGGCGTTGGAAATATTTTTAGCAGTATTTTTAACGGAA
TTGAAAAGATGTTTATCAATACGTTGAACTGGCTAATTACACAAGCAAATAAAGTGAGCGGGGTGATCGG
AATTGAAATACCGCTTATTCCCGTCGTTGAAGATAGCAAGCCACAATCAAGTTTTTTACAAAATGCAATT
TTGACGACTAGAAACGCGACGAACAATATCAGCGCAACAGGTAACCCACAAAAAACGAGCGGGCAAGTGT
TCGCGCTTGGTTCAAATACACAACCGGAGAGAACACAGATCGCCGGCGGTTCAGTAAGTAGCAAGCTAAC
AACAAATCAAAATATTGATCGGTCGGTGAATATCCACGGCGGCGTTGTTGTGAAAGCAGATGATCCAAGC
AAATTTGAACAATGGATGCGCGACCGCGAACAGCTAAATGCGGGGTGATAAATGACGAAGAAATTGTATT
TTGATTTATTAATTAAAGGGGAAGATATAACGCTAGATAGCGGTAATCAGCCTGTTATTTGCGATAACCG
AGTATCTATCGCGCAAGATATTAAACACGCGCTAATTGAAAGCGGACTTGCCACCCTTTTAATCGCAGAA
CGCAGCCGCATTTTGCGCCGCGATATTATTCTGCAGATGATTTTAATTGTTGAAGAAGACCGCAGACTAG
TGCCGGGAACGATTTTTATCGATGAAGAAGATCAAGGGCGTTTGCGCTTGACGGCGGAAACTTACGAATT
TGGGAAAATTGAGAATTTGGGGATCGTATTAAATGACTGATTTTAAGCAAATGTTAGAAGAAAACGGCTT
GCCGACAGAAGAAACGCAGATCCGACAAGAATTTGAGCGCTTAACAGATGAGGCGGGATTAATTACGAAC
ACGTCGCGGATGTCGCCGTTTTGGCGCTTAATCACCGCAATCGCGGTTAAGCCGGTGAAGTGGCTTACGG
ATCACTTAATTGTTGAGATTTTGCCTAATTTATTCGTTAAAACCGCGCGTGATAAATGGTTGCAGATTCA
GGCTTGGCAAGTGGGGCTTGATTTTAAAGACGCAACAAAGGCACAAGGCGTAGTGCATTTCACAAAAGAA
AGCGACTTGACAGATTTAACAATCAAAGCGGGAATAGTTGTTCAAACAGAGCGTATTAACGACGTGATTT
TTAAATTGATTGTGACTGAAAACACGGTGATCCCGCGCGGTACGTTAATAGCGCCAGTGCCGGTTATAGC
AGAACACGCGGGGACGGCGTATAACTTGGCGACGGGCTACTATCGAATTTTAGCGGAAAATATCCCGGGC
GTGGTGAAAGTCGAGAATTTAGACGATTGGTTGACGAAACCGGGCGCCGATCGTGAAACGAACGACGAAT
TGCGCGAACGTTATCGCACGCAATTCGCAAGCGTGGGACAACATCATATTGATAGCGTTTATCGCGGAAT
GATCGCAAAAGTAGCGGGTTTATCCGTTGACCGCATTTATTTTAAACATGACGCGCCACGTGGTCCGGGT
ACAGCTAATGCGTATTTATTATTGGATACCGGCGTAACAAGTCAGCCATTTATTGACGTTGTCAACAATT
ACGTACAAACACAAGGAAATCACGGACACGGTGACGATTTGATTTGCTATGCAATGCCAGAAACACAGCA
CAATATTACATGCGCGATTTATTTTGATCCGCGCATTGAGATCGGCGAAGTGAGAAAAGGCGAAATCAAG
CAAGACGTTGAGAATATGATCCGTTGCGCATTTCGTGAAAATCGCAATTATCAAGTTACAAAGACTTACC
CGTTTTCACGCTTTAGTTGGTCGAAACTCGGTGAAGAAATTCACGCGAAACACAGTGAAATTGATTCTTT
AGTTTGGGGTCAGCAAGATATTAAAAGCGAGCTAACGATCCCGCGGATTCAGTCTTTATCGGTCACGGTG
GCGAAATGATAAAAATAAAATTACCGTTTTGGATGGATAAAGGGGAACTTCAGAAAATCGCGCTACTTTT
CGAAAAATGGTGGGCGTATGTGTTAAGCGCGGTGAAATTCCCCTTTAATATCTTAGATGAAGAAACGTGC
GGCGAGAAAATACTAAATTTAATCGCGTATCAGCGCGACGTCGAGCGATTCGACGGTGAGCCAATCGAAC
TATTTAGAAAGCGCGTGAAATATGCGTTTTTAAATGCGAAAGACGCAGGGAGTAAAGCGGGCTTTATTCG
TATTTTTGAGCGATTGGGGATCGGTAAAATCGGCGTGGGCGAAAGAATAGACGGGATCGATTGGGATATT
ATAAAAATCTATATCACTGATCAGCAGGTGGTGAATAATAACGCGTTATTAAATTTTATTATTAGAAAAT
ACGGGCGCACTTGTCGGCGCTATGACTATGAAATAGTAACGTTCACTCCGACGGTGATCCATTACGGCGA
ATTTGATCATAATCAGCAAGTTTTTTATGGAAAATTAATATTCAAAAATAATCGCGTCTTTACTGGTAAC
CATTCGCAGACGGGCGAAGTTTATATTGCGAAACTCAATTAAATAAAAAAATAATAGAATAATTAAAAAG
TGAGAATATATGAAAAACTACAACACAATTTTAACAGAACACCTTTCAAAATATATCGCGAGTAAAACAA
TTTTAGGCGAGCGGGTCGAATTGACCGAGTTTATTTTTGCACAGTTACCGCTTGAGCAATTAAACGCTTT
AAGTAAATATTCTACACTTCCAGACGATCATTTTATCGTACACCGTCAAGCAGTGAGTAAAACGGGGCTA
ATTAATGAGGATTCCGTCGCCTATTCGGTGACAATGGGGACGGATGTTGGTGATTTTACGTTTAATTTTA
TCGGGCTTTTAACAAAAGAAGGCTTGCTTGCCGTTGCAGTGCGAGCTGCAGAAACGCAAAAGCTTGCGAC
TAAAAACGGCTTGCAAGGGAATAGTTTAACACGTTCGATTTTGTTGGAATTTTCAGGCGCCGCAGAAGCG
ACGCAAATCAACGTGCCGGCGCAGACATGGCAAATTGATTTTACAGCTAGACTTAACGGGATTGATGAAG
ATATTCGCAACCTTGCGCGCGATATTTACGGAGAAATCCGATTTTTTAATGACGGCTTTTTAGCCGTTAA
GCAGTCAAAAAATATTGTCACAATTAAATCGGGCGTGGCGTATTTAAAAGGTTATAGAGTTGAATTAGCG
CACGATGAAATAATCGGGATTAATCGATCCGATTGCGCTATTTATATAGATCTAGTTAGTCAGGGCGACG
TTGTCAGCAAGACAGTAAAGAAAATTTCTTTTTTAACAGACAGAAAAGACGATTACACAGATAAAGCGGG
AAATGAACACTACATTATAAAAATCGCAGACGTTGAAAACTGGAATATTATTGATCGTCGCATTCGCGGG
GAATTAATTTTAAAAACAGACCTGGGCGCAAGTGACGGCTATAGATATATTGGAAAATGTAAATCTATTG
CGGAATTAAGACTTATCGAACCGAAATCACACGGGCAATCTATTTTGCTTTCGTCATACTATTTAAACGG
GAACACCGGCGGCGGCGAGTTCGTCGCTGATTTTCAAGATTCAATTACAGCAGATGATGGCGGCGTCACT
ATTGTGACAGCAAAAGGCAAGCGTTGGAAACGTGTATTAAAAAATAACAAGGTTAACGTGTTAGATTTTG
GTGCGAAAGCGAATCAAGACTCAACCGTGGCATTTGAGGGCGCGTTTAAGTATGCAGGTAAAAATGAAAA
AATAATCACGTCTGATGCGTCCACTTATTTAATTAATAAGCCGTTATTCCTTTCCGGCGTGGGTGGTATT
GAGTTGCCGTGCTTAATTTACGGTACATTTGCAACAACACAGGGCGCAATCATTACATGGTTTGAGAATT
CGCAAGAAATCACGCACGCGCATAAGAATTATATTAATTTTGTAATGTGGCAGGATCAAAGTCAGGATAG
CGTCGCAATTCGTTTGATCGGTTTGAAATCGACAAGTTTAAAAATAGGCGAAACAGGCTGTGTTCAGCTT
TATGCAACAAAGGATAAAGCCGAGCAACAAAGAAAATTTAACGGACTTGATACGAGTTCTTTGGCTTACA
ATAGATTCGATATCGATGTTTTATCTACTTTACATATTACAGGCAAAGCAGATGGTTGGGTGAATGAAAA
TACAATTAATACACAACGTTTTCGCGCAGTAAAAACAGGCTTAAGAGCGGGGATTTTAATTGACGGGGAC
TATGCGCACAATCATAACTTGATCCGCCGCGGTTGCTTGGAGGGGGCGCAAATTATTCATATTGATCATG
GTTACTCAAATACGATCGAAGATGTGCGATTTGAGAGAAATCCACAAAATAGAAATGAAGTGCTTAACAT
TCGTTTTTCTGAAAAAACGTGGTCAAACAGAATTACAGCGAGTTGGGTTTCGTCGCCGGGTTTCACGAAT
GGCCCGTATGGGATTTATTATAAATTAGTTAACGTTGTTGATAATGGCTTGGATAATGTTGTATCACACA
ATCAAGAAAATTATTCTGATGAAGCGTGCTTGTTTGAACTGTCGCAGACTACACCTTTCGTATCAAGTAT
TAATAAATTAAAAACCGGCATATTGAACAACAATACCGATATTCACAACGTAAGAAATATTAAACACTTG
ATCAACGGTGATTTTAAAATTTTAAAAGATTACGCGGTTATCTATGAACAGGAAAATTTCATTCATGTAA
CTAAAGGGACAATGTTTGACTTAAGTTCAGATAAAAAACTTTTTAGAATTAGCGTCCGCTTATTTGATAA
AGATAAAACGCTAATCACGGATCAGCTTGACGAGTTGATTTTGTCGGGTGAGTTAGAAAACGATCAGAGA
GTGCCGACGCAGTTGACCATGCTTGGAAATGATGATCATATTAATTTTATGATTAAATCAGATAAAGTGG
CTTATGTGAAAATTTTAATTAGTTCGGGAAATAATAGCGAGAATAAAACATTTAATTATTTACGTTTTAT
TGTTCGATATCCGAAACACTTTATAGAAAAATCGCGCGGCTTTCATAACATCGTAAAACCGGAACGAAAA
AATTCACTTATGTATTATTCTAACGATGATATTGATATGGGGGAAATTGGCGAGGGGATCCCTTGTTATA
AGCATGACTTAAGTGAGATGAAAATTAATATTACACGATCGGCGATCACGGTGAAAAACATAGATCAGAA
AGAGATTGATATTGACGGGACTTTGATTCAGTTTGCGCCAAAAGGTAGTTGCTTTTTAATCTATGAGGAT
CAGTCAAAACAAGAAAAGAAATTAGCGATTGAAACAGCAAATAATAAAAAAATCACTTTAAAAGAAAACG
CCCCGGTTGATCTGACGGTTGGGCAAAATGTCGTCTTTTTAGTCACTAAAACAAAGTCATTGTAAAGGGG
GTCCTATGTGGAAAAAGCAAAAATTAAAACTAGCCCCGCAGGCAAAGCGCACACTTGAACAAGCACAGAG
GGGGAATATTTCCCCCTTTTCGCTATCAGCGCAAGGGGTCAAAATCGGGGTGCATAACTGGTCACATGGA
ATTAAAGAAAAATCAAATATGTATCTATCGCCTGAAAATGCAGTGAAAGCACTTTCTGCGAAGTTAGTTG
ATTATGCTGATCCAAATCGCCCTCGAGGGCAGCAGGATGTGATTGCGGTGATGATAACTAGCAATGATAT
TCAAGACTTTATCAGCAGACTTGAACAAGTGCGCGTTTTAATGCCTGAACCGACTTTTAAGCAAGCGCTT
GATTATGCGAAAGCAAGTAAGTCATTGCAAGAAACGAAGATGATTAAGACGCCGACGATTCAAAGCCCTG
CTTTCGCTAAATCAGCAGATATTACGCCGGGGGCGAATCGTGAAATGCAGTCAATTTTACGCAACGCAAT
GAGTGCAGCAAAAGCGACAAGCTCGGGCGACCCGCAAGCAAAATTGACGGCACTTTTAGCTGTGAAACGT
GAGAAAGAACAACAGAATGCGCGCCGCGTTGCGGAAATGTTAGATACAAGTGTTTTAGTTGACGCGTTCA
GTGCGTCGGACTTTTTAGAATCAGCCGACGCGCAAATAAAATTAAATATCCCGCCCGCAAGCAATGTGTT
TACGGCTTGCGTGATGTTTATCGGCGCGGATTTATCAACGATTAAAGGAATGTTAAATGACAACGATTAA
GCGCAATCCGAGCGTGCAGTTAGCGTTAGACGGCAAGCCGATTCATTTGCACGATATAAACATAAACGCG
AGCGTAAAGCGCGACGATAAAGATATGAGCGGGCAGAAATCGAGCACGAAAAAAACAGATAAAGGCGTGA
AAGCGAAAGAATTAAACGTTATCGGCGTGATTCCGTATGAGCGCAAAGAATGGCTCACTAACCTGTTTAA
CTTAGCAGAGGCAGAGAATGAGAAAGGCGAGCAAGTCAAATACCGAGTTTCGTGCTTAATCGCCGAGGCA
ATTAATATGCGAGAAGTGCAATTCACGGGACAAGTGAGCGCGACAGAAATGGGCGGGCGTTTAGCGTGGC
AAGTATCTTTTACGTTGCGCGAAGTGAATTCAATTGCAGAGAAAAAAGAACAGCGCAAGCCAAAACCGAC
AGTAAAAACGCAGAGTGAGAAAGCTCCAGTAGCAGAACAGCAGAAAAAAAATGATGGAGCGAAATCAGCA
GAAAAACAGCAAGAAGATGATAATTCAATATCTAAAAAAATTGATGATATTTTGGGTGGTTTGGGATGAA
AATAATTAAAACAGTGAGGATAAATGGTGAAGAATTAGAATTAGCGCAAGAAGACTTGATTTTAGAGTTG
AATAATACAGGGCGCGGGTTCGTCACTGTTCGTACAGATAAGCAGTGCGAAGGGAAAAGTGCGGTGATTT
TTGTTGGTGAATACGACAATTTTTATAAATGGTTTGACGGGTTTGTTGAGCGTGAACAGTTAGCCGAAAA
CGGCTATAAAAAGCTATTCGTGCGTGAGAAAGTGGCGATTTTTGAAAGACCGCTTAATTGTTCGCACCGT
CATGTCACGTTAAGGGATCTTTGCGCGTGGATTACAAGCGCGACGGGGATCACTGTTAAAGTGCCGGCGG
CGAGTTACGCAGACACGCCGATCCCGCTTTTCACACATACCGGAAGCGGTTATCAGCTTTTAAATAATAT
CGGGCGACAATATCAAATCAAAAACTATATGTGGCAACAGGCGGCGGACGGTTCACTATTTGTGGGATCG
CACGATGATTCACGCTGGTTCGGGCGTGACGTGCACATAGATGAAAGCGTGACGTTATCAAGCGGCAGCA
ATGATATGACGATCCCGATCGCTGCTGCTATTCGACCGGGTGCGCTGATTAACGGCAACAAAATCAAAAC
GGTGCAGTTAAAGGGTGATGATTATGTGTTAACGTGGGAAAGTTTAGACAAAGACGGCAAGCCGGTGCAG
AAAAGCCCCGAGCGTCGTCAGATAGAAAAAACATTCCCTGAATTAGCGGGCGGTTATCATTTGCCCCGCT
ATGCGAAAGTGGTCGGTGTGGCTGATCCGTCGGGTGCGGGTGATATTTCAGACCCGTTCCGCCCGAAGTA
TGCCGTAGAATTGCAGTTGTTGGACGAACACGGCGAAGTTGATCAAGCCGTGCCGGTCTATCCCGCAGTG
CCGTTGCCCGTGACGAGTACAGGCTCACAGGGCGGGGATTTTGCTTTTCCAGAGGTTGGAACGGTGGTAG
AGGTTGGGTTTGCTTACGGGCGTTCTGATAAGCCGTTTGTACGCACGATGTTGGCGCAAGATAAGACAAT
CCCGAACGTAGAGCCGGGCGAACAATTAAAACAACAACGCCCAGAAGTTTACGAACGCACGGACGCGGCA
GGAAATAAAACGCGGGAAACCGATCAGCAAATCAAAGATAAATCTTTCAAAAGGGTGATTGAGTGCGATC
AAGAAACAAAGACAATCGGCACGTCTGAAAAGACAATCGACGCAGACGCGGACGAGATGATCGGCGGCAA
TAAAAGCGTGGGCGTTGTGGGAAACTATGAAGAGACAACAGCAAGCAATAAAGGTGTGGGCGTGGGCGGA
ACGTTGCAAGAGCGGATCGCGGGCGTCGCGTCGCGCGTATCAGATACTAAAAATAAATTTACTGCCCCGC
TTAGTTATATGGGGACTGACGAACAAAATATTTTTAAAATCTTAGAAGAGTTAATACAGATCGTAGCGGA
TATTGCAGAAACCGCAAGCAGTCATACTCACAGAGGGTCACCCCCACCCGACCAACGCGATCAGTTCTCA
CAACAGAAACAGAAAGCAGACACAGAAAAATCTAAGTTAAGTCCAATTATTGAATGAAATTATTTTACGA
ACAGTCGAAACAAGCCACGCTACACGCGTGGCTTTCTTTTTACTTTCTCCCCACTCTTTCCCTTGCATTC
AACGTAAAAACGTCACCACACGCGCCACAGGGCACAATAGTGCACGAACCGGCGCGGGAACTCACGGAAA
ATTTTCACGGCAACAACCACGTCACGGAAAATCCACTTCCTCCCCCGCCGAATTTTTGACGCGTTTTTGT
GTTTTTTCAGTTAATTTGCAGTTAAAAAACAAGCTCAAGCCTTGCAATAAAAGGATCTGTAAAAAAGATC
TTAACTGAAAAATTTCACTTAATTACAGCTAATTACAGTTAAAAAAGATCGTAAAATCAAAATGGAATTT
GTAACACTTTGAAAATAAAAGGAATAATTAGATTTTACGTGGAGATTTCGTTATTTTGTTAACTGAAAAA
AAAGTACAGAAACATTTTTAGTGTTTACAAAAAGAGCAAGAAAAGATTAAATAAAACTTGATTATTGAAA
ATAGAAAAGGGGTAAGCATGAGTAAATATGATCTTTTTTCAAAGATAAACGGAAACAGATTTAAGATAAA
AACTTTTGAGAAACGCCGCCATGCTAAAAAATTTATAAAAAAAATAGCGGGCGTGGAAAGTGGGATTAAT
GGTTTTTTAATGAAAAAATTTGGAATAAAGCCGAGTTTCAAGATGACTATTTACGTAGAAATAGCAAAAT
TGAGACATAGATCACAAAATAAAACAAAATAATTAAAAAAGGTGTTGACTGGTCGCGATTGCGACCATAT
AATAGAACACAAGAAACGGCAAGGGGTCGTTTCAATCACAACATAAAAGGTGACTATCATGAAAAAACAA
TTCAAATTCTACTCTTCAAACATCTCTTTTAACAACGTTTCTCTGTTGCAGTATATGAAAACAAAGCCGG
TAACTACGTTTTACAAGTAGAAAAAGACGGTCGCAAAGTTAGAGGTACTAATGCAGTAGAAATGACAAAA
GAACAATACGAAGATTTACCATTCGATGACTACAATTCATTAGTTAGATTCCAAGCAGCCGCTCAAGTTT
GTGGCTATAACATCTAATCAATCAGCCCGCAAAAATGCGGGCTTTTATCAAAAATAATAAGGTGAAAAAA
ATGACAAACGAACAATTACAACAATTACGAAAAGCATTATTTTTAGATGTGGCAGAAGCAGCAGAGTTTA
TTGGAAATGTTTCTCCTAGAGCGTGGCAACGTTGGGAAAGCGGTGATCGCGCAATTCCGAAAGATGTAGA
GAATAAAATAATTGAATTAAACAAGATACAAGAAAATGCGATTGGTATTGCATTAGAAAATGAGGGTTAT
TCATATTCATTTTATGATTATGAGAGTTTTAGAGAAGAATTCAGTGACAGTACATTGAAATGGCGATTAT
ATCAGTCAGTTTTAGCGCGAGCTTATCAAACGCTAGGAGATTCTGAAAAAATAGTGCCCGCCCCAGCTGA
TTGCAATTTATATGCATTTTTTGAAGGACTAGAGATTTGAAAATGGCACAAGAAAAAATGCACTTAGCTT
TAAGAGAGCTAAAAAAAGTAAAACGAATGTATAAAACATTCGAAGAGCTAGAGAAACATCACAACGAAAA
TTATAGAAATGCTCCATTTTTTATTTCACTTGATGATTATCTTTCAATAGCAGATATGAAAAGTGATGAA
TTTGCTTATCATCCGCCGATAATTGCTTGGAATTATAGTAAACTGATATATCGTTTTGATGTAGATGCAG
AACAGGAAATAAAAAGAACAAAAATAACAGATTCAATCCCGTCAGATATTTTTACAAGAATGCCTGCTTG
GAGCATATTTATTGAAACAAATAACTTGCGTTATGAAGAAAGTAAAGTAAAAGGATTCTTTGTAAGTTTT
GATTTTATGGAAGAGTTGGGCGGGAATATACTATTGTTTTTATTTTATTATAAAAATGAAGTATTGCCAT
TTTTATTCCCGCTCATTGAAAACGGGTCTATAATAGATTCTTTTGATAAAACAGAGCAGATTATTTTTCA
AACAGTAAAACTTAACGATGATATAAAAAATCTATTATCGGAGGCTATCTCATTGTTACTTTTTATCTGT
ACACAAAATAACGATATCACACACGGAAAATCAAAGAAAACACCGACGAAAAGCAACGGTTTAATAATTG
AAAATGACGCGATTTTTAATTATGCTGCAGTAGCAATCGGGAATGCGATAAGATTAAATAGAAAAGAGGT
AAAAGAGAAAGATTCAAAAAATGGCTCACATAAAACAAGACGCCCACACATCCGCCGTGCACACTGGCAT
GGATATTGGACTGGAAAAAGGGATGAGCCAGAAAATAGAAAGTTCGACTTAAAATGGTTACCACCTTTCG
CTGTTGGACTGAAAGACGGTGCTGAAATCCCCGCGGTTGTACATAAAATTAAAAAATAAATTTAAAGCGA
TCTTAAGATCGCTTTTTTCATATCTAAAAAGTGGCGATACAGCCACCACACCTAATTTTAACAACAAAAA
ACGCAGCCACCAAGCCAGATCTAAAAAGCCACCAAACAGCCACTAAGTAAAAGTGAGAAAATTAAAGCAG
TGAATTTTAAGTATAAAAAAAGTCGCATTATGCGACTAGATTACTGTTTTTATTGATATTTAAATGGTGC
CCGAGGGCGGACTTGAACCGCCACGACTCGAAAGTCGAGGGATTTTAAATCCCTTGTGTCTACCGATTTC
ACCACTCGGGCATTATCACTAATGCAATATGAGATATTGGAGCGGGAAACGAGGCTCGAACTCGCGACCC
CAACCTTGGCAAGGTTGTGCGGTGTAACGCTTGATACGGATCACGGCATTGCGATACTGACTGCCAACGG
TCGATTGGTCGCACTAAGTCAAGTGCTCATTGAAGATCAGGTGGAAGTCAAGGACGGTAAAGTCGTGCTT
TCGTTTGACGCTTTATCGAACAAAAGTGGCAAGCTTAATCTTAGATTAAGACGATATACCGGCAGTACTT
ATTCTGACATATCGGCTTATGTAACAGTCGATTCACGCGACTACAAGCGTTACTCAGTAGTCTTTGACTA
TCAAAAATCGGAAGGTCAAACGCGATTAAGTGTTGAGATTGTAACGTATGAAAAAGATGGTACAGTTTTC
AATATTAAGAAACCTAAACTTGAACTCGGCAACATCGCAACGGACTGGACGCCAGCCCCCGAAGATGTTG
ACAGCACTCTTTCAGAAGTAAATGCGAGTATCTCTTCGCTTAAAAATACGACGGCTGAGAAAGAGAAAGC
ATTCTCTCAAGAAGTTAGCACAGTCAAAGCGGAAATCGTTGGCGCAAAAGCATTGATAACATCGTCAAGT
CAAGCAATCTCTAGTCTTGACGGCAAAGTGCAATCAATGTACACGTTGAAAACTGAAACTGTCGCTGGCG
GTCGTAAAGCGATTGCCGGCATCGTACTTGGTGCGGACGGTCAAACTGCTGAATCACAAGTTATCATTTT
TGCTAATAAGTTCGCTATCGCAGATCCGAACAGTAACGCATTAAAAACTCCATTTGTCATTTCAACACAC
AACGGACGTTCACAAGTTGCTTTGGCTGGCGATTTAATCGTTGATGATTCAATCACTGGTAACAAGATTC
AAGCGAATAGCACAATCACAGCTCCAAATATTAATGGCGGTGTAGTGAATGGCGGTTCGTTTACTGGCGG
AAGTATCGACATCGGAAATGGAAACTTTACTGTTGATAGCGCCGGGAATTTAACAGCCAAAAATGGCGTA
TTCAGTGGCAGATTAGACGGTGCGACTGGTCGATTTAAAGGTGAGCTGGAAGTAACGAAACTGATTGGCG
GTGGTGTTATTGAGCAAATCGTTGCAACAATGACTAAGACAGGGACACGTAGTGTTAGATACGCATATAG
CGTTTACCACCGTGATGGTGACAGAACTCGATATGGTACTGTTTACGTTCCAATTTATGCAACAACGATC
AGCATTGATCCATATCCCGTCGATCGATATGTAAAAATAGGCGACGAACTATCTTTTGTATTAAAAGCAA
ATCAAGCTTTTACTAAAAAATATGAAAGAGTCGGTACGTACTTACAGAACAATGAGCGTGCCACACCAGT
CGATCCGGACAAAAACTTACTCATTATAAGCTACGCCCTATCAGATACTGGCACAATTTCTTTCTCATAA
TTTAAGCCCTATTTCTAGGGCTTTATTTTTACTAAAAGGAAAACACAATGAAATACATCGAAAAAACAAT
TGAAGATTCACAAACTGGCGCAAACGCAAGCTATCACGAGCTAGTGTCATTTACCGTTGACTACAACAAC
AGCTCCGTGACTTCGACTACAGCGAGCTATGTATCTAAAAAAGCGAAAGATGGAAATAAAAAAGCACTTT
CTTTTAATTCGTTTTACTTGAACTCAGTTCCAGAACGTGGCGAAAGTGCGCATGACTGGGTGTTAAATCA
GTTAGTGCAGTCACAACCAGAAGATTACCAGCATGACGGACAGTCTGTGAATCCGTATATGTTTGCTGGT
GGACAAGTAAAAAACGACTAA


>4	 1695034-1723527
AAAAAGTGCGGTAAAAATTCACTTTATTTTCACCGCACTTTTATTTTGTCTTATTATTGCTGTTTTGTGC
TCAAATAACGCTCTACTGTATCCACAATCGCTTGCGTTTGTGGATCAATCTCAATATTCACTTTATCCCC
CACTTCACGCGTACCAATCAAGGTACGATTCAACGTTTCAGGAATCAAATTAACGCAAAATGTTTGTCCT
TTCACTTCACCAATGGTTAAACTAATTCCATCAATCGCAATAAAGCCTTTAGGTAAAATATATTTCATGG
TTGCCATATCCGGTAATTCGAACCAAATCTGGCGATTATTTTCCGAACTGAAAATCTGCTTCACACTCGC
CGTACAATACACATGCCCCGATAAAATATGCCCACCAATTTCACTGCCCATTTGCATCGCACGTTCAATA
TTCACCAAATCACCCGGCTGTAACTCGCCTAAATTTGTAATACGTAATGTTTCTGCCATTAAATCAAAAC
TAACACAATCTTGATTAATCTCTGTTACCGTCAAACATACGCCATTATTCGCAACTGAAGCACCAATTTC
TAATCCTTTCAGCATTTCTTGTGGCATTTTCACGATCTGTGTTCTAAAATTAGCTTTGTCTTGAATAGAA
ACAATTTTTGCAGTTCCTTGAACAATACCTGTAAACATAGTCATCTCTCTTTAAAACTCAATATTCTATT
ATTATAACAAACTCGGAATTTTTATGAAATTTATAGATTTTAGTGCTTATAAAGTGGAAGCAAAAAAATT
ATTGCTTATTGCCCTCCCAATCTTACTGGCACAAATTGCCCAAAACTCAATGGGGTTAGTTGATACCATC
ATGTCTGGACGCGTCAGTTCGGCAGATATGGCAGCGATTTCAGTGGGCGCATCCATTTGGTTCCCCTTAG
TGCTGTTTGGTCACGGACTTCTACTAGCGCTCCCACCGACGATCTCCTATCTCAATGGCTCAGGCAAACG
CGATCAGATTGCCCATCAAGTACGACAAGGTATTTGGATTATTTTATTTAGTTGCCTACCTTTAGGTATT
CTCATTTATTATAGCAACCTCGTTTTTGACTATATGCAAGTGGAAGATCATCTCAAAGAGATCACTATTG
GTTATTTACATGCAATGATTTGGGGCTTGCCCGCTTATTTACTGATGATTAATTTTCGTTGCTTAAATGA
TGGTATTGCGAAAACCAAACCAGCTATGGTGATCACGTTTTTAGGCTTAGGTTTAAATATTCCACTCAAT
TATATTTTTATTTATGGAAAACTTGGTATCCCCGCCTTTGGTGCGGTTGGATGTGGTATTGCGACCGCCA
TTGTGAACTGGTTTATGTGTATTTTGATGATCGCCTATTGTAAAAATGCACGTAATCAGCGTGACCTTAA
AGTCTTTGCCAAAATCCTAGAAAAACCTAATTTTACTACCTTAAAAAAACTGCTCAACTTAGGTTTCCCG
ATTGCTGTCGCCTTATTCTGCGAAGTGGCACTGTTCGCCCTTACCGCCTTGCTATTATCCCCATTAGGTA
CAGATATCGTTGCAAGCCATCAAATTGCATTGAATACCAGCTCCTTCTTGTTTATGCTTCCTATGTCATT
AGGTATGGCTGCAACCATTCTAGTAGGACAGCGTTTAGGTGAAGGCGCTGCGGATAAGGCGAAACAGGTA
TCCTACTCCGCCTTAATTGTCGGCTTACTGATTGCGGTCATCACGGCGACATTAACGGTCATCTTCCGTG
TTGAGATTGCTGAAATTTTTGTCAAAGATCGAGATGTGATTGCGATGGCTGGCACACTCCTTTTAATTGC
AGCCCTTTATCAATTCTCTGATACCGTTCAAGTCGTAGCCGGCGGTGCATTACGTGGCTATAAAGATACA
AAAGCTATCTTATACATTACACTCTTTTGTTATTGGGTAGTGGGTATGCCAATGGGCTATACCTTAGCTC
GTACAGATCTGTTGATGCCTGCTCTAGGGGCGGAAGGTTTTTGGATTGGCTTTGTTGTCAGCCTAACTAT
TGCCGCTACGCTGTTGATGATCAGAATGCGCAAAATCCAAGCTCAACCAGATGCCATTTTATTTGCTAAA
CTTGAGAAATTAAAATAATGTCGAAGATCATTCATGTTGGTATTGCAGGTTTTGGTATGTCAGCCAAAAC
CTTCCATACTCCTTTTTTACATCAAGATCCCCGTTTCTGTATCCATAAAGTCTTTGAGCGACAAAGCGAC
AAAGCCAAATCAATTTATCCATATATCACTACTGTTCGCGATTTTACACAGTTATTAGAGGAGGATATTG
ATTTAGTTCTTATCACTACACCTAACCAAACCCACTATGACTTCGCTAAAAAAGCCATATTAGCAGGGAA
ACACGTTATTGTTGAAAAGCCACTTGCTATCACCGCGCAACAAGCTGAGGAATTAGACGTTTTAGCACAA
AAACATCACGTCATGTTATCGGTGTATCAAAATCGTCGTTGGGATAGCGGTGCCTTAACGGTGAAAAAAC
TCATCGCAGAAAACACGCTGGGTGAAATTGTCGAATATGAAATTCGCTATGAACGCTATAGTCCAAGCAA
AAACAAAAAAGTATGGAAGGAAACAGGCGAATTAGGAACAGGATTGGTTTATGATTTAGGCGTACATTTG
ATTGATGAAGTTCTTGACCTCTTTGGTATGCCCAAGGCACTTTTCGCAGATGTCACTAAACAAAATCCAG
AAAGTGGTAGCGATGACAGTTTTCGTATTACTTTTTATTATGCTGATCATAAAAAAGTGACGTTGTCATC
AACGAAATATGCCAGAGAACCAGCACCTCATATTATTTTACAAGGTAAACTGGGCTCATACATCAAACCT
AAATTAGATAATCAAGAAGCACTACTCATGGCAGGTGTACAGCCAAAAGGAGATTGGAATAAAGAATCAG
AACAAGATTGGGGCATTTTACATACTGAAATAGACGGTCTTATTGTACGTCAAAAACTTGAGCCTATCTC
TGGTAACTATCAAGCGTACTATGACAATATTTATGCGGTTCTCACTAAAAATGCCCCACTTCTAGTGACC
GCGAAACAAGCCACAACAGTACTCAAACTTATCGAAAAAGTATATGAAAGTGCCGCACTTGGGCAAAAAA
TTTACTTAGTAAATCAATAAAAAATATCTGCTGAATAGGTTGTTTTATTAACATTAAAATAGCCTATTTT
CTTATCGTTACACTTTATTTAAAAAATAAAAAACGGTGATAAACATTAGCTTATCACCGTTTTGTTTTAA
AAATACTGTTTATTCTACAACTAGTGTACGGCAAGTATTTGTACCACTTGCTAACAATTCATCACCTTGA
GTTAAAAGAACTAAATCACCCGATACTAAGAAACCTTTCTCTTTTAACAAACGAATCGCTGCAGCTGCAC
CTTTTGAATTACGGCTGACTTCATCAAAATGAACAGGTGTAACACCACGGTATAATGCACAAAGATTTAA
TGCATCTTGGTTACGAGATAAGGCAAAAATCGGTAAACCAGAACTAATACGTGACATTAATAACGCGGTA
CGTCCAGTATGTGTCATTGCAATAATCGCAGCAACACCTTTCATGTGGTTTGCAGCATACATTGCAGACA
TTGCAACGGATTCTTCGATAGAATCAAAAGTGATATCCATACGGTGACGAGAAACATTGATGCTTGGCAT
TTTTTCAGCACCTAAACACACTTTTGCCATGGTAGCCACTGTTTCTGCTGGATATTGCCCTGCCGCTGTT
TCTGCAGAAAGCATCACGGCGTCTGTACCATCTAATACGGCATTCGCTACGTCCATCACTTCCGCACGAG
TCGGCATTGGATTGCTAATCATAGATTCCATCATTTGTGTTGCTGTAATAACAACACGGTTTAATTGACG
TGCGCGACGGATTAATTTTTTCTGTACACCCACTAATTCAGGGTCACCAATTTCAACCCCTAAGTCACCA
CGTGCTACCATGATGACATCTGATGCTAAAATAATGTCATCCATTGCTTCAGTGGTTGCAACAGTTTCTG
CACGTTCTACTTTTGCCACGATTTTTGCTTTTAAGCCTGCGGCTTCAGCTAACTCACGCGCATAGTTTAA
ATCTGCACTTGAACGAGGGAAAGAAACCGCTAAATAATCTACACCGATTTTTGCTGCCAATAAAATATCA
TTTTTATCTTTTTCAGTTAATGCATCAGCAGATAAACCTCCGCCTAACTTGTTAATACCTTTATTGTTCG
ATAATGGACCACCAACAGTGACTTCAGTAAAAACTTTATTACCTTCTGTAGATAAGACTTTTAATTGAAC
ACGACCATCATCTAACAATAAAATATCGCCTGGCACAACGTCTTGTGGTAATGTTTTGTAGTCTAAACCA
ACACCTTCTTGCGTACCTTCACCTTTTGGTAAATCGGCATCAAGCACAAATTTATCACCAATATTTAAGA
AAATTTTACCATCTTTGAAAGTTGAGACACGGATTTTAGGGCCTTGTAAATCACCTAAAATAGCAACGGT
TTTTCCAAGTTTTTTTGCCACTTCACGTACTTTCTCCGCGCGACCGATATGATCTTCTGGTGTGCCATGA
GAAAAGTTCATACGAACAACATTCGCGCCAGCCATGATAATTTTTTCAAGATTATTCCCACGCTCTGTTG
ACGGTCCCATTGTACATACAATCTTCGTTCTTCTTAGTCTTCTAGACATTACCTACTCCGTAAATGATAT
AAGTTATAAAATAGTGATCTTAGCTTTCTTACATAATTCAAGCTTGAAAGAAAAAACTGTGCCTTATTAT
ACGCCTAAAATAAAATTAGATCGAGATCACAATTTCGAAAATTCCCTATTTTAGTTAAGGAAAAATGGTT
ACTTTTTTGGCAGTTAAAAAAGGAAAGAGAAAAAGTGCTTGTGTTATGTTTTGAAAGCTTATATGATAGC
CCCGCATTTCAGGATGCGACTATAGCTCAGTTGGTTAGAGCACCACCTTGACATGGTGGGGGTCACTGGT
TCGAGTCCAGCTAGTCGCACCATCTCTCCACTTCATACCTCCTCATAACTCATCAAAAAGCCTTATAAAC
ACTAGATAAAACAGCATTTTTCTTATATTCTACCCCTCACAACTAAACGCCTTAAAACGTATTTAATCAG
CTATTTTAGTAACTATCTTAGTAACTACGGCAAAAATACTATCTTTTCATAGTTACTATAAAAGGGAGAA
TTTATGGCTAGAACAACTAAACCACTTACCAATACAGAAGTTGATAAAGCTAAAGCAAGAGATAAACCTT
ATACCTTAACTGATGGTAACGGCTTATTCTTATTGATTATGCCTAGTGGAGTTAAAACTTGGCAATTTAA
CTACTATAGACCCATAACCAAAAAGAGAGCTAAATTTAGCTTAGGTGCTTATCCTAATTTAACCATCGCC
CAAGCTCGTGCTAAACGTGAAGAATATAGAGCGCTACTCGCACAAGGCATTGATCCACAACTTCACAAGC
AAGAACAAGAATTAAAACAACAAGCAGAAAACACAAATACGCTTTTAAACATTGCTCACCGCTGGAAAGA
AAAAAGATCCAAAGAGGTTGAGCCTTTGACCATGGAAAAAAACTGGAAACGACTAGAAAACCATTTATTC
CCAATTCTAGGGCATTATCCTATTGATCAAATTACTTCACCTATTTTGATTGATGCCGTAAAACCACTTA
ATGAACAAGGGTTCAACGATACACTTCATAGAATAATCAACCTTACTAATCAGATTTTAAATTACGCTGT
CACTATTGGGCTTTTACCCTTCAATAGCTGTGTAAAAGCCTCTGATGCTTATCACAAAGAAGAACAAACA
AATCATCCAGCTATCTCCTACAAAGAGTTTGGATAAATACAAACTTAATCAGTTACTTTATATTCGTTAT
TAGCTTTATATTTCGATTCGTACTTACAACAAAATATAATTTTTCTTAATTTACTTTCATGTTTACATCT
TTCCCAGTCATCTTTAAGAAGTAAGGATATTTTATTTATAAATTCTTCAACTTCATGTTCTTCTGGTTGT
TCATTGAAAATTTTCTTACATAACTCTAAGATATTTTTATCAGCTTTATCTGCTGGATTTAATCTATTTG
CTAGCTTACAATATAATTCTAATTTTTCTGACTCAGACTTACTATAAGATATAATAATCTCTTGAGATAA
TTCTCTTATTTTTTCTCTCCACTTAATTCTCTCTTCTGATATGTTTTTATTAAAAAAACCAGCAGATAAT
GTCTTTAAAGATATAAATAGCCCTATGGCTGTTAATAAATGTGGTATATATTCTAATATTTTTATTGTAC
ATTCTAACTTTTCCATGACTATCCTCCCCCACTTTAAATTAAGTCATTCTAACATTGATAAGCTACAACC
ATTTAAAATCAAGATTAGCCCCCTATTGTATAATAATAGTTGCTTTCATTATAGGCGTATGATTAAAAGG
TTTCTAAAGGTTCAAAATTTAGTTATAGTTCTTTTAAACTTTCAGTTCTAACTACCATTATTATTTATTC
AAGTAACAAAAAGACAATAAAGCACTAATGTATAGAGAATGTTAAGTAACTCTACATTCATAGCTCTATT
CCGTTAAAATGCTCTAGTGTTTGTTTATGCTCTTCGGATAGCTCAAAAATTAAATCACCATATTCAAGCT
GATAAGTGCCAAAGGACATTAAAAAAGCGATTGCGGGATCAATCTTATTGGCTGCCTTTTTCTTGTTTGG
CTTAATGTTAGCGTTGGCATCGGTTTCCATTACCACGTTGGATAATGCCCACGCTAAAACAGGGTCGCCA
TTGTGTTCTATCACTTGGCGATTAATTAGCACCTCTGCGGATTTTGCTACAGGGCTAAAGCGTTGATAGG
TTTGTGGAAATGGTTCGACTTCTAAGCCCGCACTTTGTAACTGTGTTCTAAGGTGAGTGGCATTCCAAAC
ATCAAAGCCAATCATTTTGATATTAAAGCGTTCGGCATCTTTTAAAATATCATCTCTGATTTTGTCATAA
TCAATGCAATCGCCCTCAGTAATACGTAACCAACCTTGTCGCATCCATTGGCGGTAGATAGCTCTGTTTT
TGTTGGCCACATTATTAAGCTGATACTCAGGCAAATAATGACGAGTAATTAACCGCACTTTTTGACCTTG
CGGGAAAGTGTAACAAATACTAGTAAGGTCATTGGTTGAGGATAAATCTAAGCCCATATAACAATCCTGA
TGTAATAGGCTGCTTTCCTCATAATCCCGTTTACATAACGCCCAACTGCCTTCACTTAGCCAAGGGGTTG
TGCCTTGGCACCAAACATTAAAGCGTTTCGTTAACATTTCCACCCATTCGGACGGTATGCCGCGGGCTTT
TTTAATCGTGTTCTCAAAATCAATTAGGGGAATAGATTGATTAATATTCGGGTTAGCCTTGATCCAAGTT
TCAGGTCTGTCTATTTCGCTTTCATCGTCTAGCTCAAAAATCAAAATAAAAATGCTGTCGTTTTTCTCGT
TACCTTCGAGAATTTGCGCGCAATAATCATAATGCTGTTTACAAGCTGAAATGGTATTGCTCCCCGCTGT
AGTAATCGCAAATAAAAGCCCTTCAGGTCTTGCCCCTTGTCCTAATTCTAATGCACTGTAAACGCTGTTA
TCTGCGTGTAAATGGTATTCATCCACTATCGCAAGACTTGGGTTTGTGCCTTCAATCGTAGAGGATTTGG
CGGCTAACGGTCGCATAAGGCTATTATTTTGCGGGTAAATGAGTTTATGTTGTTGGATTTGTACTCGTTT
TCTTAAAGGTGGTGAAAGCAAACACATTTGACGGGCATCATCAAACACAATACGAGCTTGATCACGGCTT
ACCGCTGCGGTGTAAATATCTTGCTGACCTTTTTCCATTACTAAAAACCAGCAACAACATAAAATGCTTC
TTCATCGAGTAAAATTCCACGTGATTTTGGCGATGTATCTGTAATGAGCTCACCTTCTAAAACGATCTTA
TGAATATACTCAACCACCATTGGAATTTGTTCTGCTGTCAGTTCATCAATATGTTGCACATTAAAGCGTT
GATGAATGAGTGAGTAAGCATCTGAATAGATTAAACCCTTCTTACTAACTAATTGACTCACTGCTTGTCT
TAGTCCCGTTCTTTCGTCTGTGGTTGTTTTTCTTTCTGCTTTGCCTTTCATCCAGTAATCTGATAAGGCT
TTGTAACACTCTTTTTTGTATGTAATCAGTAAATCTCGGATTTCAGGTTTAACACGTTTTACATCAATGC
CGAATAACCATCCATTTAAGTAATCAATTGGAAGCATGCCATTTCGCGATTTTTACCGTCTTCTGCAACT
ATTCTTATCATAAGAATGATTGAACTTAACACATCATCTCTGTTAATTCTTGAATACTGTGCCGCCCAAT
CTAAACCGATATTTTCGCAGATCGGACGCATTGCAACATATTGCACATTGTCTTGTTCAAAGGTGATTAA
GGTTTGGTTGTGGAATTGAACGGTTGAAAGTTGGGTTTGATTTGTCATTTCTGACTCCTTGTGTTTATTT
TCGAAGTTTAGGATTTTCCAACTGTTGTTATCATAACAACGGTTGGTGTCGAGAGGTTCGAAAACCGCCA
CAAGTACGGTCGGGATTATTCCCCTTTAGGGTCTTGTATTCTCCGCCCTCTCGACATTGAGTTTTCCAAA
TCCTTTTTTAATGACGGAAAAAGGACCTGCAAAATTTAGACATAAAAAAAAACCGCTTATCTGACGGGTG
CGGATTTCCGCTTGTGGTTTAAGGTTTCGACGCCTTGAGAGTGATAGTACTCTCAAATTTTGGTTATGTC
AAAAAAAATCATAGTTTTAACTATTGACCACTCATTGTAGTTAATATAATAATATTTTTGTATTCAATAC
ATATTGAAAATACATACCATAAAAAGGAGCATAAATATGCCACTTACAAAAAAGAAATTCAAGATAAAAG
CGATAAAAAACGAAGTGTTAGAACGGCCGGATTTAAACTCCATGAAGATATTATTAAACGGCTTGAACAA
CTAAGCAAAATACATTCTAAATCTAAAACAGAAATAGTCTCACAAGGAATAAAACAGAATATGATAATTA
CCATTCATATCAGTAATCAATGTAAAGAAAGTCATTTCTATGATATAGAATATGCTGGCGCTCTATATGA
AGAGCTTAGCTCCTCATATCCTCTCGCTCAAATCAATTTTATTTTCACACAAACAAATTACGAACTCGAA
GCTCCTTATATCGTCGCATTTTCAACTGTAAATATTGATACTAAAGAAATTGAAGTTATTTGTACCGAAG
TATGTAAGTCACTTATGCAAGATAATAAATCTAGAATACTAAATCCTCCAAACGGTGATGTTCTAGCATT
AAATTTTAAGAACTTTAAAACAGAAAAAGAAATCGAAGACTATTTAAAAAAGAAGGGCGTAGAATTATCC
ACTTATGGGTATTAAATAATAAAGGCATGGGGTGTTTTTCCCCCATATTTTTAAAACTCCAGCAACAACT
GTTCCATTCTATCTAAACGACTCATTCCTATATCATAAATATGTTTTTCAATTTTTCGTTTTTGCAATGC
TCGCCCTGCTTCACTACTACGCTTTTTTGATTCGCTTTCATTTTCTTCTAGCATCTTACGTTGCTGGTGA
ATATCGTCCCATTTAGCAATACCTGTTGTCCAATAATCCCAAAGGACTTCGTAACACTCTTTTTGGTAGC
TAATGAGTTTCTCTTTTAATTCAGGTTTGACTTTGGAAACTTTAATACCCCAAAGCCAACCGTTAAGATA
GTGCAATGGTAAGCAGACCATTTCACGATTTTTACCATCTTCCGCAACTGTGGTCATAATGACCATAGTT
GAATTGAGCACTTCATTGTCTGATAAACGACGGTATTGAGCTTTCCAGTCTAACCCTATATTCTCTGCCA
CTTGCTTCATTGGCACATAGGGCTTATCGTTATGGTTGATGACTAAAATTTCTGAACCGAAAAATTTAGC
TTTTAGTGCTTTCATATATGCTCCTGTTAAATTTTAAGTAATAAAAAACCCCGACCATTTCTGATCGAGG
TTGTTTTTTTCCCACAACGTTCCTACCTTTCGGCTTGGTATCTACCAATTTAAAGATGTTTGAGGAATTT
TAGATATAAAAAAAGCCAAAAAGTAAAATACATTACAATTTGGCTATTGTAGGAAAACTTACTGCAAAAA
TACTAAGAAGTCAATTTTTAATACTCTCCCCAAATATTAACTTTTATTTTGGGGATGATGATTCTTTTTA
TCGACTCACAAAAATTTTAATGAATCTATCATCAACTTTGATTTTTAATTGTAAGTAAGCATAATGTTTA
CCCCAATAAAAAACCGCACAAAAGTGCAGTTTATTTATTTAAAAGTGACCCCAGTCTAAGCCTTCGACAT
TAAAGTTAAACTGAAAACGGCCAAAATCATAAAAAGAAAATTCTAATATAAGTTTTTTCGATTTTTTCAA
TTTCTCAGAAAATTTCTTAACATCCTTATCGTTGTAAATGAATCTAACATCAGAAGAACCACTGCTTGCT
TCGTCCAGTTTGATAGTTTCTACTTTCCCGTCATCAAACTTCATTTTTTGACATTTCTGCGAGGTAAGCC
ATACCACCAATTTGCTCTATAACGCCAATAGCTCTTAAACGTGAATCAACAGTCATTAAATCGATTGGTT
GATTATTTCTCGCCAAGAAAAGCATTTCTTCATAGATTTTTTTGTGCGCAGGCATATGAAAGCTTTCAGG
TTTTAACATCGCAAAAACTGCCGCACTTCTCTCACCGTTAACATCCATCATGATGGCACCAAGTACGGAT
TGTTCTGCCTGCAAGTTGTAAGGGATTGTTTGAATTTGAGTAGCCATTACAATTCCCCTCTACGTGTTTT
GAATAGCGTTTCTGGTTTCATCAAGTAGCTAAAACCATATTTATTTTCAGGTCTAAAGTAATATTCTCTG
ACGTTATCTGAGAACGCTTGGAAATACGATTTAAATCCATCAATATTTTGTCTTGCTAAGCGTGGAAGTA
ACGCGTTGATTTGAGATTCCGCAAGCTGATCGACTTCATCCATCGGAACTAGACGATCACCTAAAATTTC
GTTGTAGGCATCAACCACGTCTTTACAGAGAGAACGTCTTTCATTCCAAGTGATCGCATCAGATAAATAC
CCATCAAATCGACTTTTAACGCAGATATTTTTAGGCTTAGCGGGTTTACCATTTCTACGATTCCAACAGG
TTAATATCCAGTTAATCACTAATTTAATTTCATCAACCGTATAGCGATTTTTTTCAAGCAAAGGCAAGAA
TGGGCTTGAATCTTTGCAATGTGATTTAGCAATTTCGTTGTAATACGCTAAAAGCTCTTGAGCTTGTGAA
AGATTTTTATTTTCAGAACAAACTAATTCACTTTTTGGGGGTAAGGGGGTTATATTTATTTTTTCTTTTG
TAATAGTTTCTTTTGTGGTTGTATTTTCATTGGATTTTGTTTGTATATTTTTCGGATTTTTATTGTGTTT
TTTTACAATATTGTATTTTTTGGATTTTGCTTTCCCACTCAGAAACAGCAAGATTTAAACCGACTTTTCT
GCCATTTTTAATTAGTACGTTAATTCTAATTAATTCATTCTTTACTCTGCTTGCTTCTTTGTCATCACAT
AGTCTGCAAATTTCCGCTAACTGCTCATTACAAATCCAGTCTTGCTCTTTGTGCCAAGAAATTGTTTTTC
TGATTACGCCTAAAATGACTTTAATCTGAGATTTTGTTAAATCTGATTCTAGGATTGCATCTAACAACGC
GTTAGGAATGGCTGTAAACCCATCATCAATACTCACTTTCTTAACCTCTTTTATCGGCTTTTCTTGTGCT
ATTTTTTCTCTGTAATCATCTAGTCTTAATACGTTGCTCATATACCTAACTCCCTAATTGCGACCCTAAT
TCTTTGTTCATACTGTGTATGCGTTAAACCAATGTTTGCGATTGTTTGCTTGTATTCTTCAAAAATTAGC
CATCGCAGTCGTTTGCTTTTTGGTATTGATTTGAATATTGAACTTCTTTGATTTTTTTGAGATAATTTGT
TCATCAAAAATCTTCCTTTTCGGTATATTGCTTAAAGACCACCGCTGCAACGGTGGTTTTTTTATTGCCC
AAACTCAGCCAGACCTTTACTTGCAAAAAGCTTTAATGCCTCAAGTTCCGCATCACTTATTTGATTAAGC
CCTTTTTCTGTAACTGTTAATCCAAGCTCATCTAAATAAGCACAGAATTTATCTAAATGCTCTGCTTTAA
AACGGCATAATGTGCTTGGATCTATACCTATACACTCAGCAAGCTCTTTATCTGTTCTTTCTACTGCCTT
TCTTCTCACTAAGGCTGCAATTTCTATTGCAGATTTTGTTAATTCATTGCGTGCTATTGTACCCCCCTTT
TGATAAGTTAGTTTTGAACAAGGAAAACATCATCTAGAGAACAAGCAACACCATTTCTATTCAATGCCAT
AACAATTTTTCTCGCAGTTTTTAAATCTGGTGTTCTTCTTCCTGACTCGTAATGCCCTAACGCACCTTGT
GTAAGGTTTATTTGTTGAGCAAATTCTCCCTGAGTTAAATTTGTTGCTTTTCTATACTCAGAAATTTTGT
TCATAAAAAACTCCTTATAAATACCAATCCAAATAATACATTATGTATTTAGTATTCAACATAAAAAATA
CCATTAGTATTTTGAATAATTAATACAAAATGTAATAATTTGTTAAATTTATAAAGAGAGGTATTGGCTC
TATGAAAAAGCAGTGGAATGAGTTTGTTAGAGATCGAATGTCCGAGAAGAATCTCAAGCAAGAAGATATT
GCTGAGGCGATAGAAAGAACACAGGGTGCAGTTGGGCACTGGTTAACAGGACGCAGATCTCCTAACTTTA
TAGAAGTAGCTAAAATGCTTAATGCTACTGGGGCTGATCAGGTTATTCTCAATTCAGATGGAACGATAGA
AGACATAGAATTTATAGGAATGCCAAAAAAAGGATTAGTTAAGGTCATTGGAGAAGCAACGATGGGAACA
GACGGAAGCGTTGACATTGAAGAAGTTCACGTTGGCTATATAGATATTTTCACTACCGATCCAAAGGCAT
TTTGTTTACGCGTAAAAGGCTCAAGCATGGAGCCGAGAATACATAGTGGCGAATTTGTTCTAGTTGAACC
TCAATCCCCTTTTAGTAACGGTGATGATGTTTTCATTCGTACAAAAGATGGTAAAAATATGATTAAGATC
CTTGATTACCAGAGAGATGGTGAATATAGATTCTCGAGTATTAACAACGATCATAAACCATTTAATCTAG
CTATAGATGAGGTTGAGCTAGTGTATTATGTGGCAGGGATTTTAAAGAAATCTAGATTTGTTGATCTTGA
GCAATAACATCTTGATAGTTGATAGCAAGGTCTTCTGGTGGTCTGTGCTTTGTGATTAATAATGGGTGCT
GTTATCTTGTTTGACGCAGGATTTAAGTAAAACTTCATATAAGGAAACAAAATGAGTTATTTTAATAAGC
TTCTAGAGTCTGCAATGATGACAGATCTACAAAAAGAAATTTCAGAGGCTAGAAAATCTGTACATACAGA
TGGTTACCCAATGTCTATAGGTGAGTTAGTAAATTTATATGATGATGGAGAAATCGACATTCGTCCTGAA
TTTCAGCGATTATTTAGGTGGAAGTCAGACCAAAAAAGTAAATTTATTGAATCTATTTTATTGGGTATTC
CTATCCCATCTATTTTTGTTTCTCAAAGAGATGATGGAGTATGGGAGGTAGTTGACGGCTTACAAAGAAT
TTCCACTATTTTAGAGTTGATGGGCAAATTGCGCAATAAAGAGCCATTAAAACTCAATGCAACTAAATAT
CTTCCTAGCTTAGATGGCATGATGTGGATCAACAACGAAAATCCAGAAAAAGAAATTGATAAGCAGACGA
AATTAATGCTTAAACGTGAAAAAATAGACATCAAAATTATTAAAAGAGAAAGCCAAGCTGATGCAAAATT
AGAATTATTCCAACATTTAAATAGCAATGGTAGCCATCTATCTGCTCAAGAAATTCGTAATGTAATCCTA
CTAATGGAAAATGCTAAAGCACAGCACTGGCTAGAAAAGTTAGCTAACAATGAAAATTTTCAGGACACTA
CGCCACTTTCTGAAAAACAACAAGAAGAAGCGACAAATATAGAGTTGTTAATACGCTATTTCAGCTTGCG
AAAATTAAAAGAATATATTGATATCCATGCGAATAACAGAGATATTGATCCTTATTTAGATGCAATGGTA
ACTGGAATGTTTAATAAGGATTCTAATTTTGATTTTGAGAATGAAAGAAATATTTTTGAAAAAGTCTTTT
TAGTGCTAAATAATACATTTGGTAGTGATGCATTTAAAAAATATAATACTGAGAAAAAAAGATATCTTGG
TCCGTTTTCAACACCAATTTATGAATTATTAACTTACTCTCTATCTAAGAAAGTTGAGGAAAATCCTAAT
ATTATTGATGATAATAATTTTGTCAGTCAATTACGTGACATTTCTACCACGATGGAATCAAATGTCATTT
ATCAGAATATTATTTCACGCTCCCGTGGAATTGATAGAATAAAAGCCGTAGTTGATTATGGGGAAAGTCT
TCTTTAATTATGGATTTAGAACAATTTGATAAAAAATTAACACGGGATTTAAGCTGGAGAAAGCGAGAGT
TTTCTCATTTAGAGCTACTTATTCAAGAAAAAAGCATAGATATACATTTATCTGAAACATTGTATCGTGC
TGCAATATTATTACTTTACTCTCATTGGGAGGGACATATAAAACATTGTGCGAGACAATATATTAAATAT
ATTTGCTCACACGACTATAAATGTGCTGAACTCAAAGATAATTTCCATCAAATAATGCTAGGTAAACATC
TTTCAGAAAAAGAAATACCTCACCTTAATGGAGAAAGTATTCATCATCAGCAATTGCTATTTAATTTTTT
TAAAGAGCAAATGCAGCACACCTTCAAAGTTAATGAAGAACAGACTATTAGCACTCGTTCAAATTTAAAT
TTTGAACAGTTCTCTATTATCTTACTGCAATTAGGTTTTAAGGCAGGAGATTTAGAAACCAAGAAAGCCT
TTATTGATGAAAAATTACTAGATGGACGAAATTCAATTGCTCATGGTCAAAAGAAAGGTAAAGAAGAGCT
TAAAAGCCTTTATGAAGAAATTAAAAATGAGCTGTTAAATATGATTGAATACTTCCATGATTTAACAAAA
GATTCAATCATTAACCAAACCTACCTTAAAACTGCAGAGGAATAGTTTTTATTACCCCAACAGTCAAATG
CCTTGCTCTAATGCATTGATTAATGAATTGGTTAACTTCATCTTTTGCTAAAAGTTTTAAAAGCTTTTGG
CAGCTTTTTAGCGTTTTATCCTTAGGGGTTACCACAATTAAGTGATTTTCAACAGCAACAGGCTCCTTTA
AATTAATCAATGTTGCTGCAGCACGATATTTATCAGATGGGCTAGAAGTTCGTTTAATCACAACACAAGG
AGGGGATACCACTCTACCACTAAATTTGCGATATTCATCTGCAGTCGTAATCACTTGCCAATTTTTACAA
TTCTTAGGATGGAAATAAGGATAAGATTGCCCTACTTGCTCATCACGATAAGCTACTAATGGACCAATCA
TTACATCGTATTTATCACCAAGAGCTACATCACAGTGAGAGGTTTCAACCCATTGAATATGATTAGTTGT
TTTTTTAACCCTACCCGCAAGAATAAACACATCCACATCTGCTATGGCTGAAAATCGACCTTTTATTTGA
CATACTCCCTGCAGATTCTCATCAACAAAATTTCTAAACGATTGATACCGAGACCCTGAACGTAATACAT
CTGGCAAAATTGCCACTACATCACATTCTATTGGTAGTGCTCTTAAATAAAAATCGAAAAACACACCAGC
AGAGTTCACCTTGCCTTGCTTCCAATAGTCTCTCTTTGGCGAATCAATAGAAATAAAAGGCGGATTTATA
AATAAATGAGTGACAGACTCCAATTCCATTCGTGTGACTGATAAAGCATCCTTCACTTCAATATTAGACA
AGTAATTACACGCTTGCTCAATACTGCAGTCTAATTCAACACCACGAGCAAGAGCATCAATAATTAATCT
TAATTTGGTGATCTCAATAAAATTTGGCTCAATATCATACCCCCATAAAACACTTCCCCATTGCTGCAGT
GTACTAGAAAGAGAGGATGAGACTCCCAACTGACGAGAAGATTCAATTAATAAGTTACCGACACCACAGC
AAGGATCTAATACAACAGACTTCGTAGTAATAGCTGTTGAAAATTGAGATATTGCTGCTGTTGTTAATTC
TTGAGGGGTAAAAAATGCACCTAGGGATTTTAAATAATCAAGGTTAGATAAACGAATAATTGTCTGATTA
ATATTACTCAAACCATTTTCTTTCTGCAGCCGTTTGAATTTTGTTCTAGGTGATAAAATCTCATTTCTAA
GTGTGTCAATATAGTCTTTCATGGTTAATATTCTGCAGGATTTCTTATCAATTAATATATAATAATTTGA
CATTAAAGTCTGCAGAAAAAATTCAATCTCCACAAAATTTCCACATCAAGCGTTTTTTTACCGCCTCTCT
TTTCTGTGACATAGCTCACAAATACAGCAATTAATCAAAAAATTTCAAAAATATTTTTCTTTTGAAATCA
CACAAATAAATACATTTTGTATTTTTTGATAAGAAATAAAATACAATTTGTATTGACAATGGAAATACAT
ATTGTATTATATGCATCAAAACGAGATACACATCTCAACGCTCTTTAAAAATCTACACATCACAAGTTAA
TCAAATATAGCCTTATTGATTAAGTAGTCTGTGATTGCGACACAATGAAATCAATCAACAAGTGCCCACA
CAGATTGTCTGTTAGATTGTTAAAGAACAAAAAATGGTCGGCGAGATAGGATTTGAACCTACGACCCACT
GGTCCCAAACCAGTTGCGCTACCAAGCTGCGCTACTCGCCGACTGTAAAAAAATTTGGGGTGGCTAATGG
GACTTGAACCCACGACAACCGGAATCACAATCCGGGGCTCTACCAACTGAGCTATAGCCACCATTGATTT
ATTCAGTTTACATCACATTGACTCTCTGGCGCGCTCGACAGGATTTGAACCTGCGACCTTTGGCTCCGGA
GGCCAACGCTCTATCCAACTGAGCTACGAGCGCTCATCGCGTCGTTGCGGGGCGTATATTAATGACTTCA
CATAGACTTGTCTAGTACTTTTTTGAAAAAAAAAGTTATTAGATAGTTTTTTTGTTCAAATTGGACATAA
AGTAGTAAATATACGCCTGTTTTTTATTGATTTAAAGGGTATTAATTAATTTTTTACGGGAATTAAATAG
CGATAACATGAAAAAAGACAAGATAAAGCCAATCAATGCCCCCACGCTAGCCCAACATTTACGATTAGGA
GAATGTTGCATAATCGGTTGTGTTGGTTTTTTTAAATAACGATATGCACTGAATTGTTCATCTAAAGGTG
AAACCGAGCGCATCATTTGTAGTTTCCCGTTCCAATCTTCTAATACCAATGCTGATTGCGCATTCTTACC
TAAGTTAAATTCTGTCGCTTTCTTTACTTGTTCGAATAAAACTTTCCATTGGCTAATTAGATTGCTATAA
ACAATTTTACGAGTTTCAACGTTAACCTGATCAATAAAAGAAGAAAGTAATTCTGTGGCTAATTTCGGAT
TCTCGAGTGTTAGACTCACACTATCCGCCACATCAAGCGTTTGTGCTGATTTAAATTTAATAGCTTTGGT
TAACTTTTCTAATAATGCAAGATCAATGTGATCTTCCCCTGTTTGCTTTTGTTTATAATACTCTGTATTT
TCCCAAAAACGGCGAATCATTTCTTCTGACATCAGTTGTTTCAAAAATTCTTGATAAACTATTTCTGTCT
CTTGGCGTTGATTCTCTTTATTTTTGATAAATTGGTAAGTCGAAGATAATGCATAATAATTACCAAGTAA
CGCGATATCTGGCACGCTCACATGTGCTTCTGCAAGCCAAATTTTACTTTTTAAGTAACTGCCACCATAA
GCCACTATCGCGCCAAGCAACGTAGTCCCCAATATCACACTGATTGAGCTTAGAAAAGTGCGGTGTGTTT
TTTGTGTATTTTCTACTTGCGTCATGCTGTTTAACCCTTATTATGAATACGTTTTGCGCGTCTTCTCATT
CGTCTAATCCAACGTGTAATACGCCACGCACGTGTAATTGAATAAGAATACATAAAAAATAATAGAATAA
ATCCGGCAAACATCAGCCATTCATTAATATAAAAAATCTCTCCTAAAATACCAATCGTGGCACAAATTGC
CGCTGCGAAAGTAATTAATAAGAAAGCTTGACGAGATGTTAAACCAGCACGCATCATTAAATGATGTACA
TGTAAACGGTCTGGACGGAATGGGCTTTTGCCTTTACGTAAACGGCGATACATAATCGCAATCATATCAA
TAAGTGGGATCGCGATTATCCATAATGCTGTCACAGGATTCATTGGATGCCCTTTACCTTGCGTACTGAG
CAGTAAAATCCAAATAATCGTAAAGCCAATTAAAGTACTGCCCGCATCGCCCATAAATACTTTAAATTTC
TGCCCAAAAGGAATGCCTAAATTCATCATAAAATAAGGCAGAATAGCAATAATTAAGGCAAAGCTCCAAT
AAGCCAAGTCAAGCTGATTATCCTTAATTAATAAAATGCCAATAGACACAAAAGCCACACTCGATAATCC
ACCTAGTAAACCATCAATCCCATCAATCATATTAAAGGCATTAATTGCAGCTATAGTGGCTAGCACTGTA
ATAATTAAGCCAATGGATCCAAGTGTCAGCTGAAATGGACCGAGAATTTGCCCCAAATGATCTAAATAAA
GATTACCGAGATCAATCATTAATATAGCTAATATTGCTTGAATACCGGCACGCAAAAAAGGGCTGATGTC
AAAACGGTCATTAATCATACCGATCACAAGCAACACAAAAATACTAAATAAATAAAGTGTTGGTAAGCGC
ATTTGTTCCCACTCTAATAAATAGAAGCAGAGATTCCCAACAAACAACGACACACCACCAATTAGAGGAA
TCGCACCCTGATGGCGCTTACGAAAATTCGGTTTATCCACTAAACCTATTTTTTGGGCAATCGGGCGCAT
AAATAATAATGTCAGAAATGCCCCCAAAAATGTCACAATTAAACTCAATAGCATTGGAATTTCCCTTTGA
ATTTGAATGCTCGAAGAATACCACAAAGCATTTTTTGTTCCATAAATATTTTTATCTATTTCCGCTTTTT
TACAGTAGAATGGTACTCATTTCTATCACAAAATTAGGATACGATTATGACAACCTCTTTATCTCTTTTT
CAACGTGCACAACATCGAATTCCCGGTGGTGTAAATTCACCAGTACGAGCCTTTAAGGGAGTAGGTGGCA
CGCCGATTTTTATCGAAAAAGCCCAAGGTGCTTATCTTTATGATACTGAAGGCAATCAATATATTGATTA
TGTGGGATCTTGGGGACCGATGATTTTAGGGCATAACCACCCTACCATCTTAGATGCGGTCATCAGCACC
GCTCAAAATGGGTTAAGTTTTGGCGCACCAACTGCGTTAGAAATTGAATTAGCAGAATTAGTTTGTTCAT
TAATCCCCTCAATAGACATGGTACGTATGGTCAGTTCTGGGACAGAAGCGACTATGTCGGCTATTCGCTT
AGCTCGTGGATACACTAAACGAGATAAAATCATTAAATTTGAAGGCTGTTACCATGGTCATGCTGATTCT
TTGCTAGTAAAAGCTGGCTCGGGCGCGCTAACTTTAGGGCAACCAAGCTCACCCGGTGTACCTGCAGATT
TTGCCAAACATACTTTAACCTGTACATATAATGACCTAGATTCAGTCAAGCACGCTTTTGAACAATATCC
TAATGAGATTGCGTGTCTGATTGTCGAGCCTGTGGCCGGTAACATGAACTGTATTCCACCTCAAGAGGGC
TTTTTACAAGGCTTACGTGCACTCTGTGATCAATATGGTGCCGTCTTTATTATTGATGAAGTGATGACCG
GTTTCCGTGTCGCATTAGGTGGTGCACAGACTTATTATGGCGTCACGCCGGACTTAACTTGTTTAGGCAA
AGTGATTGGCGGCGGTATGCCTGTTGGTGCATTTGGCGGTAAAAAAGCCATTATGCAACACATTGCTCCG
CTAGGTCCGGTTTATCAAGCGGGAACATTATCAGGCAACCCGATTGCCATGGCAGCCGGTCTTGCTTGCC
TTACGGAGTTGAAAAAAGCGGGAAATGCACAACGTTTAGCCCAACAAACCGAGAAATTAGCACTTGGCTT
AAAAGCCTTAGCAGACAAACATCATGTCCCGTTTGTAGTGAATTATGTTGGTGGGATGTTTGGCATTTTC
TTTACTGGACAAAAAACTGTTTCTTCTTATCAAGCAGTGATGGCTTGTGATACAGAAAAATTCAACCGTT
TTTTCCATGCCATGTTAGCACAAGGTATTTATCTTGCCCCTTCGGCGTTTGAAGCAGGCTTTATGTCACT
CGCCCATTCTGATCAAGATATTGAGCGCACTTTGCAAGCTGCCGATCAAGTTTTCTCTCAGTTAGCTTAA
AGGCAGTGTATGGCGATAATTAAGGATAATTACAGCTTAGCATTGCTTAAGGTACACGGCACCGCAGTGT
TATTTGGTGCCTCTGGTGTTTTTGGCGCATTAGCCACCACAGGTGCAGAAATGATTGTCTTAGGGCGTGT
CTTAATTGCCTTTGCTGCGCTTTCACTTTTTTTCTTACTTCGTCGGCAAAAACTGATCCCCATGCAAGGG
CGTGAAATCGCCAGCCAGTGTCTTTCTGGGGTGTTATTAGGTGTACATTGGGTGAGTTTTTACCAAGGGA
TAAAAATAGGTGGTGTGGCGATTGGTACTTTAGGCTTTGCCAGTTTCCCCGCCTTCGTTGCTTTGTTTGA
AATGCTGTTCTTTAAAGAGCGGTTAAAAACAAAAGAATATTTTTTGCTGATCGCGATTTCGCTTGGGCTG
ATTTTGATTACCCCTGCCTTTGAGTTTGGTCATCAAGCTACACAAGGGTTACTGTGGGGCATTTTTTCCG
CCCTCAGTTATGGCATATTAGCGGTCATCAATCGCAAAAACGTCAGCAAAATATCAGGTTCACAATCCAG
TTGGTGTCAATATTTAGTGGTCGCCATTATGCTGTTGCCCTTTTCTGCACACCAGTTACCTGATGTGTCT
TGGCAAGATTGGTTTTGGATCGCTTGTATTGGCTTACTTTGCACAACCTTGGCTTATACCCTATTTGTTT
CTAGCTTAGATACGATCAATGCGCGCACTGCTGCGATGATCATTTCTCTTGAACCGGTATATGCCATTGC
GATCGCGTGGATTTGGCTAGACGAAGAACCGAGTCTGCGTATGTTACTCGGTGGAGTATTAATTATTGTC
TCCGTCGCGATTGTCAATTTAAAAAAATAGATAACCTTAAAAAAACAGACCGCACTTTTACATGGGATTT
ATACATCACTTGATAAACACCTCCCTCAACGTGCGGTCATTTTGGAAAACGTTTTCTATTTTGGTTCGAG
TACTTCATGTAAACGCTGCGTTAAGCATTGTCGCTGTTCAGCCGTTAAGGCGCGATCTTCACTGTTTGTC
AGAATAAAGAAATCCTCTGCCTTTTCGCCGATAGTCGTAATTTTGGCATTCAACAAATTCAGTTTTAACT
CACTAAACACCTGACTCACTTTGGCAAGTAAACCAGTCTGATCTAAAGCAAACAATTCCATTTCCGTTTG
ATCAGTTCGCTGTTCTTTTAAAAAGCGCACCTCTGTTTTGACATGGAAATGTTGTAATTTAGGGTTGTGA
GTCGCACGAAATGTTGGCAATTTGCTCGTATTCAGTGCCTGCATTAAGGCTTTTTCTAAGCTACGACGAC
GATCAAATTTCACTAACTTGCCATCTAATTCGGTAATAATAAAACTATCAAATACATAACCATCATGACT
GGTGATGATTTGTGCATCATGAATACTGAACTTCTTCGCGCCAATCGTCGTCACCACTTTATGAAACAAG
TTCGGTTGATCTTGGCAATACACAAAAATCTCGGTTCCCCCTTCTGAAAAACGATTACTGATTTTAACCA
ATAATTCTGTTTGGTTATCTGCCAGTAATTCTGTATGCCAAGCAATTTGTTTCGGGGTATTACGTAAAAA
GTACTCTTCAGGACAGCGCTGCCAAATTTCTTCAATTTGTACCGCACTTAACAGGCTATTTTGCGTTAAT
AATGTCAAGGCTTGCTGACGATGATTTTCAATTTTCTCCGCATGATCCAAGAGGCAATCCATACCTTGTG
CAAATTGTTGCGTAGTAAATTGATAGAGGGTAGCAATTAATGTACGTTTCCAACTGTTCCATAACGTTTC
ATTTGTCGCACAAATATCCGCTACCGTTAAACAGGTTAAATAATCTAAACGCACGTTATTCTGTACGGCT
TCCGCAAAATGTAATACTACTTCGGGATCATGAATATCGCGCCGTTGCGCAGTAACCGACATGAGTAGAT
GCTGCTCAACCAACCAAGTCAGTGTGTGAATTTCGCGTTGATCAAAACCATGTTGCTGCGCAAACTGAGC
AACATCAATAGCCCCTAATTCGGCATGATCACCGCCACGTCCTTTCGCAATATCATGGAATAAGGCTGCA
ATATAGAGCAATGTGCGGTCGGTTAAGCGCGAAAAAATCTGACTACAAATCGGATGGGGGACCACACTTT
CTGCCTCAAGAAAATATTCTAGTTTCAGCAAGGTTCGCACAATATGTTCATCTACGGTATAACAATGAAA
TAAATCAAATTGCATTAAGCCTTCAATATGGTGCCATTGGGGTAAATAGGCTTTTAATACACCGTATTTA
TGCATAGGAACCAGTGCTCTCGCGATTGCACCTGGTTGATTGAATAAACGTAAGAAGCGCTCTCTTGCTG
CCGGCAACTCAGACAAATAACCGCTGCGCTGTTCAAGGGCAAGATGTAACTGACGTAACGTAGAAGAATG
GATATCAAGCTGATGATCTTGCGTTAAATGAAAAAATAAGCTTAGGATTTGTTCGGGTTGTTCTACAAAC
AAGTTTGCTTGGCGTAAACAAATGGCATTATTTACACACTGGAACTCCTTATCTAATAATCTGACTTGTA
CGGGTTCGTTGGTTTGTAAAAAGTGCTCGCGATAATGTTTGACTAGCAAATCACTGAGTAAGGAGATCGT
TTGTAGCGCTTGGAAAAATGACTTCATCATTTTTTCCACACCTTGATTACCCGGTCCGACAAATTCAAGT
AACTCTGCGACACGAATTTGACGTTCAAATAACAAGCGGTTGTCATAACGTTTTAAAATTAAATGCAATG
CAAAGCGCACTTTAAACAAAAATTGCTGACTTTCCAGTAACTGCGCATATTCTTGAGGATATATAAAGCC
CGAATTCAAAATATCCGTTAGATTTTTCGCCCCAGTATGGCGTAAGGCGATCCAATATAACAAGTGAAGA
TCACGTAATCCGCCCGGGCTGTGTTTAATATCAGGCTCTAAGTTATAGCTAGTATTATGATAACGTTGAT
AACGTTCAACTCGCTCTTGATATTTGGCTTGGAAAAATGCCTCACGAGGCCAAAAATCGGCTTTTTGCAA
TACGTTGTCCAATTGCTGAAATTGTGAGAAATTTCCCTCTAAATAACGCGCTTCTAATAAGTTCGTTGCA
ACCGTAATATTGTCACGTCCAGCTTGTTCACACTCTGATAAGGTCCGCACCGCATGCCCAACATCAAAAC
CACAATCCCATAAAAATTGCACGAATTGACGAATTTTTTGTTCAGTTTGTGCCTCTACTTGCTCGCTTGT
TAAGATCAAGAAATCCAAATCGGACAAAGGAAACATTTCTTCACGACCATATCCCCCCACCGCGATCAAG
GTGAGTGTGTTATCCTTGACTAAGCCAAATCGTAGCCAAAGATCCCGCAAGAGATGATCACAAAATTGCG
TACGGTTAGTAATCAGATCATAGATTTCATAGTGTGCAAATTGCGTTAACTCGAATTGCTTTAAATTTTC
TTTCTGAGTTCGTACTGCACTGACATCAAGCTCACTTAAGGGAAAATAAGGAAAAAGCATTATGCCCTCT
CAATATCAATAAAAAAATGGCTGAAAAAATTCAGCCATATTTAATTTGTATTAGACATTCACCATGATTC
GTTGAATGCGTCCTGCGGCGACTTCTTCTTCTCGAATGGTCATCACTTCACAACCCGTTTCCGTGACGAC
TAATTGATGTTCATATTGCGCAGAATGGCTACGATCTTTAGTTTTAACAGTCCAGCCATCTCCCATTAAA
CGCACTTCTTTTTTCCCCGCATTAATCATCGGTTCAATCGTAAACACCATACCCGGTTGTAAAATGACAC
CGCCATCGTCTGCGTAGTAATGTAGCACTTGTGGCTCACAGTGGAATTCTGAGCCGATGCCATGTCCACA
ATATTCACGTACTACGCTAAACCCTTGATTTTCGGTGTATGTTTGTATTGCTCGACCAATCTCATTTAAA
CGGATCCCCGGTTTTACTGTGCGTAATCCGACATAGAGAGCTTCTTGTGCTGCTTCGCATAATTTTTGGC
TACGCACATTGGTTTCACCTACAATATACATCTTCGAATTATCGCCAAAATAACCGTCTTTAATCACCGT
CACATCAATATTGACAATATCGCCATGCTTTAATATTTTGTCGTCACTGGGAATGCCGTGACAAACGACT
TCATTAACAGAAATACAGGTCGCTTTTGGAAAGCCATGATAACCTAAACAAGCTGAAATGGTTTTTTGTT
CGTTCACCATATACTCATGGCAAATACGATCCAACTCACCTGTACTCACGCCCGCTTTAACATAAGGTTC
AATCATCACTAAGACATCTGAGGCTAACTTACATGCCTCACGTAACTTCACAATTTCGTCTTCCGTTCTT
AATGGAATTGCCATAAAAAAATTTCTCCAGAAAATGCATTCGTTCGCGAATTATAACATTATCCAACATA
AAAATCCTTGATAAATTCTTGAACGAATTAGTCGGTTATTAGATAATACGTCAATTCAGTTGAAATTATA
GCGAGATAAATTATGACAGAGATTTCCGTGCCACTGATCTTTACTGATGCGGCTGCCAACAAAGTAAAAG
CCTTAATCAGTGAAGAGGAAAACCCGAATTTGAAATTACGCGTCTATATTACCGGCGGTGGGTGTAGTGG
TTTCCAATATGGTTTTACTTTCGATGAAAAAGTAAACGACGGTGATTTAACTATTGAGAAATCTGGCGTG
CACTTAGTGATCGATCCCATGAGTTTACAATATTTAATTGGGGGAACCGTGGACTATACTGAGGGCTTAG
AAGGTTCTCGTTTCGTTGTGAATAATCCAAACGCCTCAACTACCTGTGGTTGTGGTTCATCTTTCAGTAT
TTGATATGGATTTCCAATTCACATCTCATTTAGGTTCGATAATGGTGAAATGTTCTATGGGACATGAAGC
CATTGCAAACTGGTTTAATAGCGAAGTGCGGTCAGATTCTGCCAAAATTCAAACAGTACTTCAGCAACTC
CAAACAGGCAAAACACAACAAGACATCACACTCATTGGGACAGAATACAGTGTATTTATCAATCAGGAAG
AAGTCATGGTTCGCGCTAATAATCTAATGCTTGAACATGACCAACCGCTTGAAGATGATTTCCACTATTA
CGATGAAGAAAGTATTGCCTTTTGTGGCACAGATGACTTTATCCATTTCTTACAATCTGCACTAGCTTTC
ATCCAATCCTAATGAAATTACGCGAGTTTGAGTAGGTCATATGCCAAAATCCAACAAAACCAATGTAAGC
CGAAAAAAATCTTCTTGGCTCCTCTTATGTGCCAAAGTGAGTTTTACATTAATCTGTATGTTGGCGTTTT
ATGGATTGTATTTAGATTGGCAAATACGCTCTAAAATGGATGGGCAGATCTGGCGACTCCCCGCAGAAGT
CTATAGCCGTATTGAACGTATCAGTCTTGAAGAACAACTGAGCTTTGAACAAGTCAAACAACGTTTATTA
GACAATGATTATCGTCAAACCACCCTAGTAGCAGCCCCTGGCGATTTTAAAGTGGAAGGTGACACCCTCG
TTTTGCTACGACGCGCGTTTCCCTTTCCTGTACAACCAGAAGCACAACGTGTCTTTCGCCTACGTTTTAA
ACACAATCAATTGGCAGTAATTGAAGATTTAATCAACCAACGTACTATTCCCGAGTTTCGTTTAGCGCCA
AAATTAATCGCTATGCTACAGTCAGAGAAAGAAGAGCGTTTAGCGATCCCACTCCATAACTATCCACGTT
TATTAATTGATGCATTATTACTTACCGAAGATCGTCGCTTTTACCAACATGAAGGGATCAGTTTACTCGG
CATTGCACGTGCGATGATCACCAATATTCAAGCAGGTCATACTGTACAAGGTGGCAGTACTTTAACGCAA
CAATTAGTCAAAAACCTGTTTTTAAGTAACAAACGAACCCTAAGCCGTAAAGTCAATGAAGCCTTGATGG
CCGTGATTTTAGATTGGCGTTACGATAAAAATCGTATTTTAGAAACCTATTTAAATGAAATTTATTTAGG
GCAAAATGGCGATACTCAAATTCATGGCTTTGAACTGGCTAGCCACTTTTATTTTGGGCGCTCAACCAAC
GAAATTAGTTTGGATCAAATCGCCTTATTAGTTGGCATGGTCAAAGGTCCTTCTCTTTATAATCCTTGGC
GGAATCCGAACACCGCATTAGAGCGCCGTAATGTGGTACTGCGTTTACTCCTCGATCATCAAGTAATTGG
GCATGAACTGTATCAAATGTTAGTCCAGCGTCCATTAGGCGTACAAGAACGTGGTCAAATTACGCGCAAG
TACCCTGCCTTCATTCAGACCTTACAAGCTGAATTACGTGAGCAATTAGGCGAAAACAAAGCCACGAATT
TATTAGGAGCACGGATTTTTTCAACCTTAGATCCTAAACAACAAACCCATGCAGAAAATGCAGTAGTCAG
TGCGACATCTACCTTACAAGCGAAACACAAAAACCCCCATTTACAATCTGCGATGGTAATTGCTGATTAT
CGTTTAGGCGAAGTGCGGGCCATTGTTGGTGGTTTACAAACACAATATGCGGGCTTTAATCGTGCCTTAA
GCGCCAAACGCCAAATTGGCTCTTTAGTAAAACCCGCCATTTATTTGACCGCACTTTCAGTACCTGACAA
GTTCCGTCTTAATACAGCGATTCAAAATCAACCGATTACCATTCAAATTAAAGGCAGCCCACCGTGGCAA
CCGCGTAACTATGATCGCAAATACAGCGGTTCCGTGATGTTAATGGATGCCTTAGCTCGTTCCTTAAACA
TCCCAACAGTAAATATTGGGATGCAAGTGGGATTAGAGAAAGTGATTGAAACACAAAAGAAAATGGGTTG
GGATAAAGTACAAATCCCCAAGGTACCCGCCACCTTATTGGGCGCTTATGCGATTTCCCCTTACGAAGTC
ACGCATTTATATCAAGTGATCGCCAATCAAGGACAAAAAATCCCGTTGGCGACCATTGACAGCATCACAG
ACCAACAAGGAAATCTCTTATATCAACGCCGCTTAGAACCTGAGCAAGTGGTACCGGCTGAAGCCAGTTA
TCAAACACTGTATGCCATGCAACAAACCGTAACGCGAGGCACTGCGCGTAGTTTACAAAACCAATTTAGT
CACTTACATCTTGCCGGAAAAACAGGCACTACCAATGATGCACGTGATACCTGGTTTGTGGGCATTGATG
GTGAAAACATCGTGACGGTTTGGTTAGGGCGTGATGATAATGGCGAAACCAAACTAACTGGCGCTTCTGG
TGCCTTGCAAATTTATCAAAATTATTTACAGCGTCATCCGGCAACTGTACTTCACTTACCTTCTCTTAAC
AGTATTCAATGGGTAGGTATTAATGATTATGGTAGTTGGGATTGTTCAAGCGCACGTCAAATTCCCGTTT
GGATAAATCATGCTCAGTCTTTTTGCCAAGCACCTGAAATCAGCAAACAAGAAAGCGTATGGGATGTGTT
ATCGCCGGGTGCTCCATCAAACCAACCGGCACCAGTAGAAGATGCTATTGCTAACTGAGCAAACAGCATA
AACA
