# Supplementary material for: Comparative analysis reveals the Genomic Islands in Pasteurella multocida population genetics: on Symbiosis and adaptability
Source: BMC Genomics. 2019 Jan 18;20:63. doi: 10.1186/s12864-018-5366-6 (PMC6339346; doi:10.1186/s12864-018-5366-6)
Supplement: Supplementary file 9 — File S2. Detailed information on predicted phage of each strain (ZIP 5010 kb). [file 12864_2018_5366_MOESM9_ESM.zip › File. S2. Detailed information on predicted phage of each strain/CIRMBP-0760/detail.txt]

gi|00000000|ref||  [asmbl_id: NC_000000].2400855, gc%: 40.16%

CDS_POSITION                       BLAST_HIT                                                                            EVALUE              prophage_PRO_SEQ
---------------------------------------------------------------------------------------------------------------------------------------------------------------------------------------

#### region 1 ####
273833..275665                     PHAGE_Pseudo_UFV_P2_NC_018850: glutamine amidotransferase; -; phage(gi410491852)     2.13e-06            MCGIVGAIAQRDVAEILVNGLHRLEYRGYDSAGIAIVDQEKRLQRVRCLGKVQVLAEAVAAEKITGGTGIAHTRWATHGAPSEDNAHPHVSGQFAVVHNGIIENYEQLRIDLQQKGYQFLSQTDTEVIAHLVHWVMRNETSLLRAVQQVVKQLKGAYGMVVMDCEQPNHLVAARSGSPLVIGLGIGENFLASDQLALLNVTRCFIFLEEGDVAEITRRTVDIYDVNGHPVQRDSQDSHLTHDATEKGTFRHFMQKEIFEQPRAILNTLEGRLHQHNVLVDSIGNGAERLLEQVEHIQIVACGTSYNAGMVARYWFEHLAGISCDVEIASEFRYRKFVTRPKSLLITLSQSGETADTLAALRLAKEKGYMGAMTICNVAGSSLVRESDLAFMTRAGVEIGVASTKAFTTQLATLLMLVIAIGKVTGNISLSQEEELVKALQSLPAEIEKALAFNQQIESLAQDFADKHHALFLGRGEYYPIAMEGALKLKEISYIHAEAYAAGELKHGPLALIDADMPVIVVAPTNDLLEKVKSNIEEVRSRGGQLYVFADKEAGFTETEGMKIMTMPKVNEVIAPIFYTIPMQLLAYHVALIKGTDVDQPRNLAKAVTVE
complement(276378..277208)         Methionine ABC transporter substrate-binding protein; -                              N/A                 MKLTKLFGLATLVSAVALAGCKDDKPAAAAAPQEPAARKLTVGVMTGAEAQVTEVAAKIAKEKYNIDVKLVEFTEYTQPNDALTKGDLDANAFQHKPYMDKEVEQRGYKLAIVGNTFVFPIAAYSKKIKNVSELQDGATVAVPNNPSNLGRALLLLEKQGLIKLKDPSNLFSTSIDVIENPKNLQIKEVEGSLLPRMLDDVDFAIINNNYAVQQGLTAEKDGIFVEDKDSPYVNLVVSREDNKDNEAIKDFVKAFQTEEVYQEALKHFQGGVVKGW
complement(277252..277941)         Methionine ABC transporter permease protein; -                                       N/A                 MFDQLWADFTQEMTPRIWELVGLSTLETLYMGFIATLFAIVIGLPIGLLAFLTGKGEILENRRANQVLNVIINIGRSVPFIILLIILLPFTRLVVGTTLGTTAAIVPLSVSAIPFFARLTANALLEIPSGLTEAAKSMGATNWQIVTKYYLPESIPILINGITLTLVALIGYSAMAGAVGGGGLGNLAITYGEHRNMIYVKWIATIIIVLIVMLSQKLGDHLAERFDHR
complement(277934..278968)         PHAGE_Plankt_PaV_LD_NC_016564: ABC transporter; -; phage(gi371496158)                9.16e-40            MIKLEKISKIFDVSGKKLTALDNVSLHVPKGQICGVIGASGAGKSTLIRCVNLLETPSSGAVIVDGKDLTQLKNADLVHERRHIGMIFQHFNLLTSRTVFGNIALPLELENTPKEKIHQKVNELLALVGLTDKKDAYPSNLSGGQKQRVAIARALASEPKVLLCDEATSALDPATTQSILTLLKEINRTLGITILLITHEMEVVKRICDHVAVIDKGRLIEQGSVSEIFSNPQTQLAKEFIRSTFHISLPEEYMEKLTETPRNATSWPIVKFEFTGRTVDAPVLSQASKMFGVDLSILTSQIDYAGGVKFGFVIAEMEGDDEAITRTKTYLMEHNVKVEVLGYV
279161..279715                     D-glycero-beta-D-manno-heptose-1,7-bisphosphate 7-phosphatase (EC 3.1.3.82); -       N/A                 MKKAIFLDRDGTLNIDHGYVHEIDQFQFIDGSIEALQQLKAMGYLLVLVTNQSGIARGYFSEDQFLQLTEWMDWSLADRGVDLDGIYYCPHHIDGKGEYRQVCDCRKPKAGMLLQAIKELKIDPSASFMVGDKVEDVLAGKAANIKNTVLVKTGKPITAEGVKQADYLLASIADLPKLIKGLKS
280053..280514                     PHAGE_Mannhe_vB_MhS_1152AP2_NC_028956: antitermination protein Q; -; phage(gi971760553)     2.19e-17            MSDKLLEKPRKEWIQNHLDAWGAWAFNGLDFDGQTNIIAKLMLEANGNKNSKQDRKMCDDELGLVISSVIGHCIKTPSLEDYKYIEAKYIFNLSNYSIAQFQHAKDKSISFNAWYKRINQSIDSSEWIIAKFLDYALKNHKNADKLQKFAFNV
280699..280774                     tRNA                                                                                 N/A                 GGACAGTTAACTCAGTTGGTAGAGTGGCTGGCTGTTAACCAGTATGTCGCAGGTTCAAATCCCGCACTGTCCGCCA
280847..281101                     PHAGE_Mannhe_vB_MhS_1152AP2_NC_028956: holin; -; phage(gi971760557)                  1.84e-14            MKDAGTQSYIWSGFGAFFALLSLQEWLAVISLTVGVITMLVNSYYKKKENERKNAEKVRLEELHKLRVERMRIKLEKEKAGLVK
281098..281628                     PHAGE_Mannhe_vB_MhS_1152AP2_NC_028956: endolysin; -; phage(gi971760558)              2.91e-52            MKHVKKITACSVAMIIAVVMSDHSTEIRTGERGLEIIGNAEGCAREPYRCPADVLTVGIGSTELSGLPIDRKRYSDEEIAKRWINDIKVAEKCVNNWANGNNLPQGAFEATVSITFNVGCSKLKYSTLFKHAKNGDIQAMCDQFPRWKYANGKVLRGLEIRRQKERELCLADLHKS
281601..281924                     PHAGE_Mannhe_vB_MhS_1152AP2_NC_028956: lytic protein Rz; -; phage(gi971760559)       2.13e-11            MFSRLTQILIVVILGLCVALWFQFQSISNLKAKNTIQAQTISLQSESIKKLKQQEEINRQLTLEISRLESESRSKSDDAINSISHDEKSADAYNASAPRSIVEFLRK
complement(282146..282580)         PHAGE_Pseudo_phi3_NC_030940: hypothetical protein; -; phage(gi100035)                6.43e-19            MLFTIGVETPKNENEAFGLCVPALFNETYSCFSGADTVEEIVPMVTDAIHTILEMMVESDFDISQIKDLGFLHYKEQEDFQYCDSWLLIDVDITAYFGKRQRVNIVLPQYLIDRIDQRVANNPIYKDRSHFLAVASQRELSSSL
282874..283371                     PHAGE_Acinet_LZ35_NC_031117: glutaredoxin; -; phage(gi100075)                        7.93e-60            MPKKDEVKSTSKWRGQPTKYKSEYVAQVKKLCLLGATDKDIANFFEVSESTLNNWKNEYPEFLESIKKGKMLADANVAERLYKRALGYEAPDVDIRVIENKIVETPLIKHYPPDPTSAIFWLKNRQPEKWRDKQVIDHTNSDSSLNRPTVIELVAPMVNADENPD
283349..284590                     PHAGE_Mannhe_vB_MhS_1152AP2_NC_028956: terminase large subunit; -; phage(gi971760485)     0.0                 MPMKTQIEIPPKLIPVFSKPNMRYRGSFGGRGSAKTRTFAKMTAVIAYKRAMAGDSGVILCGREFMNSLEDSSLEEVKQAIRAESFLNDFFEIGEKYIRTKCGRVSYIFSGLRHNLDSIKSKARILLAWVDEAESVSEMAWSKLIPTVREHNSEIWLTWNPEKRDSATDKRFRQFPPDSSVIVEMNYTDNPWFPDVLEQERLNDKKRLDDATYRWIWEGAYLEASEAQIFNGKYEELEFKPNQDFNGPYFGLDFGFAKDPTAAVKCWVFDNNLYIEYEAGKTGLELDHTAGFMKERVPDIEKYILRADSARPESISYLKRNGIPRIEGVKKWSGSVEDGIEHIKSYKKVYIHPRCKETLREFRLYSYKTDRLTGDVLPTVLDEHNHYIDAIRYALNPLMQHMGRSTQLPLKVR
284600..286003                     PHAGE_Mannhe_vB_MhS_1152AP2_NC_028956: portal protein; -; phage(gi971760486)         0.0                 MFKVSDISSEMAKLHSRIRIIDDLLGGTERMREAGKIYLPKFPLEDEETYKNRLERTTLYPALEETLSQMNGRVFFTPINITKINNKLASEILPDVDMEGNNLDVFASSWFHAGLAYGVSYVLVDYPVTNDAKTLAEEKAMGARPYLVHIHPASVLGFKTARINGKRVFTQFRYREFVDEENGEFGLKQIEQINVYERGIVRKFRKIENAKDGDNDYYLHAEVELKHLGKALDFIPIVPFITKQSDHFGIGRPPLLELAHLNIKHWQSQSDQDNIVSVARVPILARTGAVEGEQFQIGGSVIDLPREGSLFYVEHSGNAIGAGKESIKELESQMLVAGAKLLIKNIIAMTESQARDEQGKEISQLRLYANKFEDALDLALEYVGFWLGIENVGNVEISGNIDSEIDPNASLDMVIKLNSAGVISTQTTFEEAKRRGLLSDHASWEDEQARLEVESMSGNFHGENNEY
285993..287594                     PHAGE_Mannhe_vB_MhS_1152AP2_NC_028956: head morphogenesis protein; -; phage(gi971760487)     0.0                 MSIDEQIEHLLTDHKILLFRYDASLRREIVKRLNKLQKQMLSRISAVGLENASKRDVAKLLGEIKELIKSYYVEMYSFTDGELQSLLPIEALAMMEIYNQSVKFDLFNKVPDYKLKANKTAQIVAGSPLSDWFDKQGGDLSFKFSGLIRQGILDGKATSRIITEVNELMVHSRRSAETLVRTAVMKVNDEAHKLLRDENMDIIKGEQHISTLDTRTSEVCRARDGLVWDLNQKPVGDHKVPYQRPPLHPNCRSTLRLIMKSWRELGFDVDEIPESTRASMDGQVKANITYEDWLKNKTKAQQDEILGKGKADLWRNGVITFRDMLDQSGRPLTLKELREQFKLGGVESAVNAVYKRASELEPAFTNDMLSIVKQSNGYLDGLDYRLKSIDSITRKVQTDIIKTGITEGESLSKITDIVRYTTIFESKNFTQNYFRMQEILTEKGYNVTRVKNTWRKGAVYKGINTIVEKDGVKFEMQYHTRQSFELKNGKLHELYEKARILNISSEELKRLNEKMKDLSNQLETPVNIGKIRN
287597..287815                     PHAGE_Mannhe_vB_MhS_1152AP2_NC_028956: hypothetical protein; -; phage(gi971760488)     1.06e-08            MEYYLVFPKSNNQLLVRGEAYDYLTFAKFDLKKNAWDNSDAFYWGDKILASDFVDFEQISEEMANAWIDKHK
287790..288224                     PHAGE_Mannhe_vB_MhS_1152AP2_NC_028956: hypothetical protein; -; phage(gi971760489)     1.35e-52            MHGLISISDKAKLFAEQIHANQFDKAGSPYICHLSFVAEMLTGEHDDVIAAAWLHDSVEDTETTITDVKHLFGEHISEAIDAITKRDGEDYHGYLQRVKSNDIARKVKIADLTHNMDLSRLPKITEKDLSRQRKYQQAKQFLQT
288264..288431                     PHAGE_Mycoba_Florinda_NC_028889: hypothetical protein; -; phage(gi971752827)         6.30e-05            MNSELIHVYPINDLREHEHSENCWCKPIVLESADICIHHAMDQRDRYENSELKMH
288559..289344                     PHAGE_Xantho_Xp15_NC_007024: putative phage structural protein; -; phage(gi66392059)     8.22e-11            MYTFMNLGKFSQKLNGNPDEAGGGAGGSGASEAKYTQADLDKAISEAVAKEVAGLKTKNSELLGAQKDLKEKLAKFDGLDPETIKNLMTQFENDEEMKKIAEGKYKEVIEARVSKVNEAKQREIDALNAKHQEEMNKLQASLDRYSGLVLENAIRSEATKAGVTFGADDAVLRAKLTFKLDDGLVVPVDENTFGGDGKPLTLKEWFESMKEKAPHWFPASQGGGSSNGSQNGAKTMSRAQFEKLSPAEQMKTMQDGITLTN
289362..290519                     PHAGE_Rhizob_vB_RglS_P106B_NC_023566: putative coat protein; -; phage(gi589890404)     3.19e-87            MADKNTLTAIAPSLYAALNTVSREMVGFIPAVNRNSTAERAALGDEVTVPIASAGELEDISPGQQPKNSGGTTPESVKIKMEHSKAAPIVWTGEDEKRVNNAGVYNGVLADQFADGMRKLVNTIERDVAIKALIGASRAYGTYGKTPFGTAGNLSDFAGVARILDDNGCPIVDRQLVVNSGAMANLRGVQSVLFKVNEAGSADMLRDGYTDRVQGFALRNSAGISMHKQGNAASKTLNGGAATGLRELALQSGTGDFKAGDLIYLNNDKNNIYTVAEDLGNGAGKLKINAPGIVTSMSGSKTITLFGDFTPNFAFDRNAIVLATRAPAQPTGGDSAEDVMFLTDPVTGLVFEVRVYRQYRQVKFEIGMTWGAKVINSRHLAILAG
290576..290812                     PHAGE_Mannhe_vB_MhS_1152AP2_NC_028956: hypothetical protein; -; phage(gi971760492)     4.31e-05            MFFRIEKQNDQLVVHQSTLSEHESLGWVVLGPVETKKEDKDLSALKVDELKAMLTEKGIDFDPKAKKDDLIALLSEES
290829..291296                     PHAGE_Mannhe_vB_MhS_1152AP2_NC_028956: hypothetical protein; -; phage(gi971760493)     1.72e-45            MDLIIPNDSYVTLEEANKYHANRNSAFVWQELDDETKARRLVSASDFLDFNYRFLGRKADPSQLRAFPRTNTGGTDSKGIPTSVKYAVFELALYENLNENPDSEMSSVRVGPLSVNFEKNLASGNASNRFEYVKGILDTYLDKSQGGGKARMLRG
291298..291672                     PHAGE_Mannhe_vB_MhS_1152AP2_NC_028956: hypothetical protein; -; phage(gi971760494)     1.28e-34            MYGRLKNISSSLIKKFGSPCVVRIEKKGEYDPETGSVNTVQAVENKAFCIFDNLAYDFPSYRGDSGASMVKQCDVLIYLTAEAKPELNSHVVVNGETWLIVKFQPIKPSNTVIIYQCQARRLGG
291674..292075                     PHAGE_Mannhe_vB_MhS_1152AP2_NC_028956: hypothetical protein; -; phage(gi971760495)     7.53e-53            MGSFVIDIAKFREKLGNKADLVLRKVGIETYEKVKQKTPVDTGQLRASWTVSVNGMPQNYNGDTSALNTAKFGDTIIIATDKPYAPVIEYGLYPKPGGIKTENGFSTQAPQGMVRITVQEMQAWLRSNLGKFY
292075..292467                     PHAGE_Mannhe_vB_MhS_1152AP2_NC_028956: hypothetical protein; -; phage(gi971760496)     1.54e-39            MKAKIRAILQSHLAKISDIETAWEGVENVLNLPYQSVFLNISSTLTGAISDKPKAQETGFLQVTLYYSSGKGTAEIEEKASQIRQHFYGKSFAKKGVQVVIHSPPQIGGTYLNDNILALPVTINFTAYEL
292480..293496                     PHAGE_Mannhe_vB_MhS_1152AP2_NC_028956: hypothetical protein; -; phage(gi971760497)     0.0                 MATNAQGTKRTIVFAKETQFGTKATHTGAKILPRIESSLDTSFESFQSQEMRDDMQRAASITGFEKVEGELKGELSAGQWSAFLAAVLRGNFTTQAKAPIIKKTTKSSGEKQGKILVVPQNNHTTDSFTIEDFFQDVSVSRVYLGCRVSKISINVQPNGIASISVGFLGQRSEEGTTPYFTSPTNINQSGKLAGVTGKLLFNKQPLGLVTGFKLDIDLNASSEPVLGARYAPDVFIGTVAVSGSFSIYMQDKKMFDAIRRGETLSLELRMDAEDATNSDYVSIILPGIKLTSIDTDDGAKNIIQTLNFDAFPEVYDRGSRIDDILKVATTMIVQDTLA
293570..293974                     PHAGE_Mannhe_vB_MhS_1152AP2_NC_028956: hypothetical protein; -; phage(gi971760498)     1.28e-48            MNLQNLSQGNLSESHRFELLHPVTGEGLGAYVSVVSAKSDQAQKFVAKQMRLAQKQEFENARSRKPKIKELDEIREESVELAISRIVGWENIEWGDKKDLPFTPENARMVLEQCDWIIEQVLEQSNDLGKFLVS
293983..294312                     PHAGE_Mannhe_vB_MhS_1152AP2_NC_028956: hypothetical protein; -; phage(gi971760499)     2.39e-41            MLRYAEQEFKLDKKPKESNSTLREHLQAIAEQTGTTPEELDNPEPNLAVQHLLVIFQQLSLSRQAGMVLNPITYSEIVAWSQLYQTRLSMWEIDVLKRIDLVFLNIQNE
294320..294646                     PHAGE_Mannhe_vB_MhS_1152AP2_NC_028956: minor tail protein M; -; phage(gi971760500)     2.02e-39            METFTFAPNWGMKLSKEPKVKTITFGDGYEQRLKQGLNHNLRSYSLTFSGDINQMQQIEAFLDRHEGYKAFLWSPYHSTQGKFKCSKWDIEQKESHWTISCEFKEVVA
294664..297912                     PHAGE_Mannhe_vB_MhS_1152AP2_NC_028956: tail length tape measure protein; -; phage(gi971760502)     4.41e-103           MTDIATLAIEIRTNGISRANRDLRSVEQVSQKTEKAVNSLSLAVNVLKRLMALGIGIQGLSGFLQMADTMQSLRAQVKFVTGSLAELNKVQNELFNIAQRTRSSLESTTQLYIRTSRALKDYGVSQQQALQFTETINKAMAVGGVGAQEQASALMQLSQALGSGRLQGDEFRTIAETAPIILDVVAEYMGKSRAEVKKLASEGLITSELLFKAISGSTKKINKQFEEMPLTFGQAMQQLQNAALKFVGDLNQSTNATNLLAQGVSFLAENFNTLGAIVGGVMLGHLAKYGQSMAVAAVNGHKQSLANLQVAKTEQVKAIAELNAARANMAVLASELKLAQTEQTRSVLRMRMAQQATLITSLTNAEAVATNNLAIAQAKASIAGRALKGVMGLLGGPVGVITIAASALFYFHQKAEEARERALDLAGANERLKQSYEDLSEAVLLDLIRKQIDELANSRKQVKNIEDEIRNAQRVINQFLGLSVPDKLKIELEALKDRLAKLKEGESINFSTLEKQLGALAPIFVSSGRDIEAFRKKLLLLGLSSKDAEVLINSLGKSFTDSAKSSGKTINGYSRIESELAKLKERTEEARQKFEVLTLKQQGNEKASYVLSQLYDVLGEKGAEYANVLKEIAVGNYIAAQSELSHIKDAKFSLEELIGMKKEAETAFWFVSQTDKFSASGQDSLSEWKNFYNELQKASADSLTQISLNEEQALRDMLEKAKKAKIGHKEIEQAKALITEKYAKERMEVAENYVPSLRYERELTEHLKLIDQLQKTNRITAEQAGDAKLALGAKYNPLLAAQQTYINNLKEIELLEVKGGLTKPQADIARKQQATDLKNTEWQEWLKNADRSDPFNGLKVGIKEFGDQANDVMGNVGQVTGRALNGMTDALTDFVMTGKANFADLARSIIADLARMIIKMMIFNALKSAFGGTSIGSFLGFSEGGIVGEHYNGGLVGFSRGGFTGFGGKYTPAGIVHKGEYVITKEATSRIGLDYLNYLNYGDRGFANGSGVNVPSLASSTSSSNRNISIKIINNGEPVQANVSSKESNGQLEVTVELIRQISKQVVNETIEDNFRQGGVFA
297909..298613                     PHAGE_Mannhe_vB_MhS_1152AP2_NC_028956: minor tail protein L; -; phage(gi971760503)     2.09e-107           MISAEMKLELSKLEQNAMIDLFEVDLRGLKDKDGMNGELYRFYAGTNEMLNPIVWQGNTYQPFGASATGFSLSGKGPSNRPQLTLANFNGFVTGIANRFDQCLGAIVRRRQVYVQHLDAVNFKDGNSQADPMQEVLSFFIIEQLSVLKRDVAVFVLALPTETDNALISSRTISIHCGWLYRSAECGYTGPPVADEKDQPTKNPKKDKCSCLLTGCEIRNNTRNYGGFVSVNKLS
298617..299360                     PHAGE_Mannhe_vB_MhS_1152AP2_NC_028956: minor tail protein K; -; phage(gi971760504)     7.20e-105           MNEKLKQILIDYAKQCEPHEMCGFVVFDGQEKIFIACENMAEDKENHFEISADDFLKASEYDGIIALVHSHPDGKPFLSAMDRQTQLFSNLDFWLVCHDEVHEFPVIPPLIGRDFIHGKTDCYTLFRDFYRLAGIDFPDFERDDFWWEDGQNLYLDNMEKHGFERVFDEKRVQVGDVILMQVGADVPNHAAIYIGNQQVLHHSPKRLSKRDLYDGYWLKHTHSIWRFKEWSTLNFTAVLDSLELHSK
299519..299926                     PHAGE_Mannhe_vB_MhS_1152AP2_NC_028956: tail assembly protein I; -; phage(gi971760506)     5.13e-44            MTVHFTPVLKGSKRGGVFQTILGAALVGAAFLLGPVGFGLLSANSAWVVGGLGASLMLGGVAQLLTPQPKMPAINEKEKKQSTSFSNLSNMAAQGRMVPLAYGRIRCGSLVISQGVQTLDVNIVEKNQNTGFSKG
299930..302005                     PHAGE_Mannhe_vB_MhS_1152AP2_NC_028956: host specificity protein J; -; phage(gi971760507)     0.0                 MGGRKKGGGHTPYEAPESGQSKQFVSIVEVVSEGQIKGLVDGVKSVYLDNTPLQASDDSFNFKNVEAQGCIGTQDQDVLEGFNTSEKEIAVSTQVKKLTPITRTITDRKVSRLRLTLGVQSLFHQNDKGDVYGSKVDFTVTIGERSHLVSISGKYSSQYLKQVEFGDLPPVPFQVKVERMNADSKSQRLQNNTIWASYTEIIETQFAYPNTAILGIRFDSEYFSSIPNRTYEIYGIEMKVPSNYDPFERTYTGFWDGTFKIAWTNNPAWILYDLMTNKRYGLGWRLGAFNVDKWALYQAAQYCDQMVPDGFGGQEPRFTCNAWLTDQRKAYDVINDICSIFRAMPVWNGREFTVVMDRPADPVWTYTNANVIGGEFSYQYAAQKARHNEIHIEYIDANDSYERKIEVVSDDDLIRRHGLNVKKVTAFACTSRGQAFRTGKWILETERLETKTVTFAVGAEGLMHIPGDIIRVADCDYADTNIGGRVLAVKGRNVTLDKEISLWSNSYLTYIDSEAKHKDIRIVSKNGKEVTLESEPVGLAELGVWSLTTQEINVQLFRALTISEEKQGQYTIVALQHEPQKEAIVDNGAVFEPRETTLSTAGLDKVSHVNVQANGDGVALSFDYIVKHSAMIKYQIKLYKDGTFYKVYDDLTTPNHKFIGLPDGEYVAEIRAKNEQGQLSEAVTKSFNISFA
302116..302481                     PHAGE_Mannhe_vB_MhS_587AP2_NC_028743: antitermination protein Q; -; phage(gi970580076)     1.61e-12            MQHIDRILTVWGRFANSRIGTEYPCIAAGMRLAVDPPSDYNIFNLTDDTCILIGEQIMRLKEKQDLRYDIIMAKYALRINDEQIWKILNIGRTTYFSKLAEAKSYVEGAIDGAKIVAYFYA
302556..302795                     hypothetical protein; -                                                              N/A                 MYLIALFKDEWGFLLVMIMELQDTSLEKYEHSCKAGRTHETPEMQSPCISNCVLYRRNKRMGDIPSEFSVTFPAQEYLD
302915..303280                     PHAGE_Mannhe_vB_MhS_587AP2_NC_028743: holin; -; phage(gi970580079)                   1.04e-07            MPEKNPDIWAMIWMWLQINANTLTTAGSAIIAVILRAFFVRKKPMIRYTVLDSMICALIAVTAEPLAQPFLQFFFHVESERASYFLGVMIGFIGTERLREFLFKFINKRIDKNDTYNRNDF
303252..303836                     PHAGE_Haemop_Aaphi23_NC_004827: putative Lys protein; -; phage(gi31544025)           2.99e-76            MIHITETTFNSVFPRARRGVYQAIAENIEKACCFTKEQQAMFIAQCGHESAGFSVFTENLNYSEQALLRVFPHYFNEKTAEQYARKPEMIANRVYAARMGNGSEASGDGWRYRGVGAIQLTGKNNHTAFKKWLGRDIEPRDIATNLDLAVKAAVWFWLANDLSSLNSVSKVTLRINGGSNGLAERVSLYRRLMV
303839..304162                     hypothetical protein; -                                                              N/A                 MFSFINKAYIIVIALLSAVIAFQYHSIVNLEDKTKQQAQMINNQSESIKQLKEQEQINQKLTFEISRLESEARIKSDEAINSISHDEKSADAYNANAPRSIVEFLRK
complement(304372..304740)         putative regulator; -                                                                N/A                 MKLQYINDTNGKPQFVVLPIEEFKRLTALDDDLIFQDVPYQSDHTDNETVPNEVINIMFDQDLSLLAAWRVYRGLSQYDVAVKTGLTQSSISQAEKKGSKPQQKTCERLAAIYNCKPEQLIL
complement(304776..305036)         PHAGE_Burkho_phiE125_NC_003309: hypothetical protein; -; phage(gi17975231)           1.28e-09            MNQISWTKKAIKQLLSIDQRYVKSIREKVNALNTFPDVKLDLKKMSGKDNQYRLRVGDYRVLFEVIDGEPRIINIQTVKRRTSTTY
complement(305126..305263)         hypothetical protein; -                                                              N/A                 MMMMTENSKNCRKPRAPNPAESPLPSGVPFDNYFYQTMIRKIENN
305326..305799                     PHAGE_Entero_c_1_NC_019706: terminase small subunit; -; phage(gi428781736)           4.80e-56            MDNLFDIKLNINQIAELVGMHRQTVSQRLAGLTPASGSNSKLKLYLLSDLIRSGLSEKMSIDVDSLVPVDRKAFWQAENERLKYERETGQLIPAFEVAQEMSAFAKATVQTLETLPDILERDAGLTPKALVLVQQIIDDVRDQMALRIQQNESNDQG
305803..307911                     PHAGE_Phage_Gifsy_2_NC_010393: bacteriophage DNA packaging protein; terminase, large subunit; -; phage(gi169257299)     0.0                 MYASARDIRRDIANSVKAPRRMKISEAVATYMRVPVGGGNSVKWDKNTAAYMLEPMDCLNSREYDAVIFVGPARTGKTIGLIDGWIAYSIVCDPSDFLLVQLTQDKASEHSRKRLDRTFRCSPEIAKRLSPRKNDNNVYDKYFRAGNLLKIGWPSINVLSSSDYKYVALTDYDRWPEDVDGEGDGFSLASKRTTTFMSSGMTLVESSPGKDIKDVKHRVGSTHEAPPTTGILSLYNRGDRRRFYWPCPHCKEYFEPSMSNMVGYRDDPDFVKASENARLQCPHCQNLIEPSLKRELNIKGVWLKEGQTIDKKGQIKGAGRNSRIASFWLEGPAAAYQTWAQLTYKLLNAEQEFERTGSEETLKAVINTDWGLPYLPRSALEQRRSDELMERREEVEEKTVPANCRFLIAAVDVQGGKKRRFVVQIVGYGESGERWLIDRYNISFTRPDEHGETKEIDPRIPEDWDILISDVLEKKYPLSYNKNHLMPILAMAVDSGGEEGVTDNAYKFWRRCRRNGKSKQVYLVKGDSTKRQKLITKSYPDNTTRSDRRASARGDVPLYLLQTDLLKDRINNALARETAGANYIHFPEWIGEWFFNELTYEERGPDGKWRKPGKGNNEAFDLFCYAHAIAILRGYERIKWGDEKDVPTWARLPEINSEVIRNDPVSRNAQSNIVEEVLPKQSKPRAKKKSSFLGGGKSGGWL
307902..308129                     hypothetical protein; -                                                              N/A                 MVVIYTAEELKQKIKALDEKIENAQSQVSFNGRSVSFQISELSKQRDRYQAMLEQLLAETGQRSKKHRIKFARFV
308126..309664                     PHAGE_Phage_Gifsy_2_NC_010393: bacteriophage portal protein; -; phage(gi169257301)     0.0                 MKLIEKIIAEISPGWAAQRARSRLVFNAYEAAMPNRTHKAKREKSAANTSVKQSAVSLREQARALDQDHDIVIGILDKLEERVIGSKGIHIEPQPLNLDGEVNEELAEQIRTKWAEWSVSPDVTGMYTRPMLERMLLRTWLRDGEVFLQLVRGKVYGLEYNTKTQFALEALEPDFIPMNSDQSSRLVQGVHLNAWRKPIAYQVFLDNPQESVKTYGKVKTVQAENMLHLAFRKRLHQLRGISMLHGVMIRLADLKNYEESERVAARIAAAFTMYIKKGDAQVYGSEEFDNRNSDSEQRDFEIAPGAIIDDLKPGEDIGLINSNRPNVNLENFRNGQLRATAAGTRSSYSSIARDYNGTYSSQRQELVESFEGYAVLQDHFVAHISRPIYREWLKMAILCGEIKVPLEVDQSMLFNAVYSGPVMPWIDPMKEAQAWATRIRGGLATESQAVRASGHNPAEVKRRRVVEVQENREKGLKFDTDLTNTQSQGNKHEEKNSDGTDSGDGGGKRSDE
309618..311609                     PHAGE_Phage_Gifsy_2_NC_010393: bacteriophage Clp protease involved in capsid processing; -; phage(gi169257302)     0.0                 MALTVAMAAASVQMNNDTQSWFSIKAGANDTAEISIYDEIGGWGISAKAFAKQLKDLGNVKKINLHIHSPGGSVFDGMAIFNLLNNHTAKKIVYIDGLAASMASVIAMVGDVVIMPENAMMMIHKPWGIQGGDAEDMRKYADLLDKIEETLISAYTKKTGKSAEELAEMLAEETWLNGKECVEHGFADQFVEPVKAMATLNSKRLEEFSNMPKAVKEMLFSPKAQAATQTQKAEVNTQPEKVVVDNSAEIKAQAEKRIADIKSVFAPFSDQQDLLIECLSDVNITAEQAKDKLLAKLGANTTPSANGGYVDNGNIVGDSVKNSLLARAGKAEIEKDNAYNGMTLRELARASIADRGVSISGMNAMSIVGLAFTHSSSDFGSILLDVAHKSVLEGWAVATDNFDKFTTKGSVSDFRKHNRVGLTEFGPLPVVSEGEEYTYGTIGDKQVAVAIATYGKLFSITRQAIINDDMSMLTRIPFLMGKSARATVAKLVYNLITSNGKWQDGKVLFSADRKNLLTGSGTKMDVTTIDKAIQLMNGHLDGDKQPLLIEPEFLLAPTSLATKAKQVVGSTSVEGADTNSGIINPINNFAEVIKSQHLQVADAVSWYLINSQAIEVNYLDGADQPYLEQQDGFTVDGVVSKVRIDAGVDVIDPRGIVKVTNQG
311682..312008                     PHAGE_Entero_cdtI_NC_009514: hypothetical protein; -; phage(gi148609388)             8.65e-18            MAKNYIQDGDTLRFTAKKAVKSGDVVVVGEMVGVAITDVENKAQGVLRVTGVFTVKAKQADNIEKGAVLYWDESAGEATTTKGSHKVLGKAWSDSGTSSTEVDVKLNV
312001..312294                     hypothetical protein; -                                                              N/A                 MSSPFDQALASADQAIEKTMMSTYLINNEEYQAVYDETPKEFEPMNGVVRTLTLYKKQGYEPRKNDVVQIGDVEYLVTSFTINDGLIILQLEENAKY
312294..312845                     PHAGE_Entero_mEp237_NC_019704: minor tail protein Z; -; phage(gi435439275)           1.46e-47            MAFEDDIKQAQKKLENLNKKAVPKATSRAINKVGSKVLVRSIATAAKEADVPKKLIKGRAKLEKAKPSRLSAYIKVNRGNLPAIRIVAGKGSPFLTRGKRRGQLKVGKRFYERAFIQKLANGRVHVLQRKGKARYPIDVVKIPLVKPLTEAFESEVKKALESEMPKEMKAALEHQIKLVVKNK
312842..313249                     PHAGE_Entero_mEp460_NC_019716: minor tail protein; -; phage(gi428782325)             8.88e-15            MKIHTEIRKKLVADISKRFKRVKEVINGKPSFVDIENNSPVVAVFISNVTPTGYLDETNSGILHIYLMMKSAAREDSLDKLAQEILDSNIVESSLSSLTESVVFSSFDYDQDEESGTWIAADIQFTITYTFGDQE
313246..313752                     PHAGE_Entero_HK225_NC_019717: major tail protein V; -; phage(gi428782388)            2.71e-50            MSTNKKITPMKGAGTLFYRLKREKEATVVAGGVLKVNEVKKDANWDRIAKIKELQPGEITAESYEDNYLDDANAEWKGTSQGAKSAGETSITLAWLPGDTAQQAIVGDFDSGKKTYYMVKYPNGTRDVYYAWVSSLGKTVPQNETMTRTIKLTNVGKPSLAENNNAGD
313758..314147                     hypothetical protein; -                                                              N/A                 MLKKIEFTLNGAAIQLSAISALDYLNYVEYMNELDKPENIAESDTEKELHRKLNQANKLNLLVNTRLIAISMSYAEKEKTVDEIQDHLLNNFTHTDILTLLDKVQDVCEFPKVEKSEDDEVESGEQKNV
314276..314470                     hypothetical protein; -                                                              N/A                 MLEMIDYAQSSIVSSAYNVAAGKAISSAQDFSVLNHVVRNSEMTDEQIEDASGATAGVLRIESD
314457..315851                     PHAGE_Colwel_9A_NC_018088: tail tape measure protein; -; phage(gi392973287)          6.44e-27            MNQISNLKIKLTAETAKFTEEINKARNSLGGLSRTKSGIDLTKVALRGLAVTAGVVATAFAAVSAAAMQGISIYAETERYMARTEAQLKATGAAVGFTTSELDKFARSVAMNTLASTDGIRNAMSVLMTFKSVTGDIFKQTISLAQDLAEVFKTDVASEARNLGRALETPTEAVSILKRKGIELSESQQELIKKFVESGEKAKAQELILHELQKRVGGAGQAAANDTVTGALDTLGQVTQELKEEFAKATGITDIFKKSVNGLAKAFLWLTETMRGPSLEDHITTLEKELDVLEKSKKSLEEKLSKTDDSESKDILKARDESIESTRKKLAEARAELQKQKEKAKIEQDEAEKLKQQKEDKEKQDASLASINALNNRLKTRREKLDAQYNKDIKMIESLTLSKEQIEEQGFQNIEALRKAHIEKVTKQYNAEKAELDKLESKKSRYCKIIISRSAFCIRSSLCN
315904..316830                     PHAGE_Pseudo_vB_PaeS_PAO1_Ab18_NC_026594: putative tail length tape-measure protein; -; phage(gi764160563)     4.55e-23            MSISEKDARAKGFSSALELRKHYLALENQAFDKAMTDQKEKIRREEQERSDKVRSFFNEIRGSGNDPYVQNDIIRDEQLAKAEEMHKQQLLSVEEFQKAKADIEDAYRKRKEDLDRESAIAQLGAAASLFDGLAGLMEATAGRNSSAYRTMFAISKSFQIAQSLLNLNAAVMKAMNDDDSLTTTERLAKMATVASAGANVLNQLTSVTLSGARAMGGPVGGGRAYLVGEKGPEIFVPGASGQITSNENLNKALGGGSNKTVVINQTNNFDSSNSDNLDLAKSIAKQTKAVVYEVLKNESRSGGMLGGR
316830..317177                     PHAGE_Salmon_vB_SosS_Oslo_NC_018279: minor tail protein; -; phage(gi399528780)       5.08e-22            MTIETFKWKSQWGMTSEMTRNVDVVKFGDGYEQRSSKGLNDLIQTSNVIVRLNKRVQENDINELKVFLAKHLSLYAFYWTPPGNSVNILVVCDKYSTTDNGVYIDFELTFRQVFN
317249..317815                     hypothetical protein; -                                                              N/A                 MKKIYTLGVLSALLIGCSTANNLTKINSNVEGLIYNSVASDYLPGLTSALLLDFDEGYQAVTYTTETYKTNQFGQREKVNITIPSYAVDDHLIMLNKFLSWDQKAKERGDQFSKEIGRVKTVNGYSIYTFHSGNKHSNLLNVCFTNPESMPCNIDSITFDVKNVKLIIQDLNKFKSGGFKQLDTSIYN
317859..317972                     Phage tail length tape-measure protein 1; -                                          N/A                 MSIYGQLEVTVELIGQIAKQVVNETIEDNFRQGGVFA
317969..318673                     PHAGE_Mannhe_vB_MhS_1152AP2_NC_028956: minor tail protein L; -; phage(gi971760503)     5.43e-106           MISSEMKLELSKLEQNAMIDLFEVDLRGLKDKDGMNGELYRFYAGTNEMLNPIVWQGNTYQPFGANATGFSLSGKGPSNRPQLTLANFNGFVTGIANRFDQCLGAIVRRRQVYVQHLDAVNFKDGNTQADPTQEVPTFFIIEQLSVLKRDVAVFVLALPTETDNALISSRTISIHCGWLYRSAECGYTGPPVADEKDQPTKNPKKDKCSCLISGCKLRNNTRNYGGFVSVNKLS
318678..319421                     PHAGE_Mannhe_vB_MhS_1152AP2_NC_028956: minor tail protein K; -; phage(gi971760504)     5.76e-104           MNEKLKQILIDYAKQCEPYEMCGFVVFDGQEKIFIACENMAEDKENHFEISADDFLKASEYDGIIALVHSHPDGKPFLSAMDRQTQLFSNLDFWLVCHDEVHEFPVIPPLIGRDFIHGKTDCYTLFRDFYRLAGIDFPDFERDDFWWEDGQNLYLDNMEKHGFERVFDEKGVQVGDVILMQVGADVPNHAAIYIGNQQVLHHSPKRLSKRDLYDGYWLKHTHSIWRFKEWSTLNFTAVLDSLELHSK
319580..319984                     PHAGE_Mannhe_vB_MhS_1152AP2_NC_028956: tail assembly protein I; -; phage(gi971760506)     3.66e-33            MTVHFTPVLKGSKRGGVFSVILGAALMVASIFVPGAGLFGGLITKGAVFGMGATLALGGVAQLLTPQPKMPAINEKEKKQSTSFSNLSNMAAQGRMVPLAYGRIRCGSLVISQGVQTLDVNIVEKNQNTGFSKG
319988..322063                     PHAGE_Mannhe_vB_MhS_1152AP2_NC_028956: host specificity protein J; -; phage(gi971760507)     0.0                 MGGRKGGGGHTPYEAPESGQSKQFVSIVEIVSEGQIKGLVDGVKSVYLNNTPLQASDDSYNFKNVEAQGRIGTQDQEVMEGFNTSEKEIAVSTQVKKLTPITRTITDRKVSRLRLTLGVQSLFHQNDKGDVYGSKVDFTVTIGERSHLVSISGKYSSQYLKQVEFGDLPPVPFQVKVERVNADSKSQRLQNNTIWASYTEIIETQFAYPNTAILGIRFDSEYFSSIPNRTYEIYGIEMKVPSNYDPFERTYTGFWDGTFKIAWTNNPAWILYDLMTNKRYGLGWRLGEFNVDKWALYQAAQYCDQMVPDGFGGQEPRFTCNAWLTDQRKAYDVINDICSIFRAMPVWNGREFTVVMDRPADPVWTYTNANVISGEFSYQCSAQKARHNEIHIEYIDADDSYERKIEVVSDDDLIRRHGLNVKKVTAFACTSRGQAFRTGKWILETERLETKTVTFAVGAEGLMHIPGDIIRVADCDYADTNIGGRVLDINGNKVTLDREIEINGNSHLTYIDGEAKHKDIRIVSKNGKEVMLESEPVGLAELGVWSLTTQEINVQLFRALTINEEEQGQYTIVALQHEPQKEAIVDNGAVFEPRETTLSTAGLDKVSHVNVQANGDGVALSFDYVVKHSAMVKYQIKLYKAGTFYKIYDDLTSPNYKFTGLPDGEYTAEIRAKNEQGQLSEAVTKSFNISFA
complement(322067..322252)         hypothetical protein; -                                                              N/A                 MEKDWIKNLKVGDTVYFVETGRRSTFERETEVLKIGRKYLTIRVLSQDRKINLSDGYEESKY
complement(322261..322758)         PHAGE_Mannhe_vB_MhS_1152AP2_NC_028956: hypothetical protein; -; phage(gi971760524)     1.75e-27            MTETENKYFAVNVYDENSISFYKTEEEAKEECLNFAEEFHQQCADGQDMQCYEDRISHAIYGVVLGKAESKTRDLNEEEKQSGLYDGIDCMVELPEIVEFQKNNGWIACSDRLPQADERVLVYFKNKIRDFQSITLSEFIDGEFNMGSKLFQVTHWRPLPPPPTE
complement(322770..323198)         PHAGE_Mannhe_vB_MhS_1152AP2_NC_028956: hypothetical protein; -; phage(gi971760524)     1.07e-11            MTVTITKAEYESLLADKKRLDFIEKNWCEVIDGIPEIKITAHIIVGETQLRPALDQVINGYEKLNFHWEYSNWISVDDKLPEVETPVIAFCEGEYGEHYAIASREIVDGKYSWVAINQNGPIYDLAINVTQWQPLPRPLIKE
complement(323207..323683)         PHAGE_Burkho_DC1_NC_018452: hypothetical protein; -; phage(gi401723037)              1.64e-05            MTETVTISKSFYEMLLANTKRMNFLERYRPTIGKDSEEKGIELVVEERGIIDTLRYGGVAECIDGAINDIQELQKVFWVGEETEIYAARSLEELVLEKWFTEVEMEEYKREGAWGVVTDLNKELNVFNEETGLKEKTTLKQLLEDCVNFPDQLLTSYN
complement(323686..324171)         PHAGE_Mannhe_vB_MhS_535AP2_NC_028853: methyltransferase; -; phage(gi971749623)       3.05e-79            MLKNKPILDACCGSRMFHFNKNNPAVLFADIREIETTFKDRDKQRKLEIKPDIFHDFTSMPYPDKSFKLVIFDPPHLVQGGDNSWLVKKYGRLDKDWKTQLRKGFEECMRVLDDFGTLVFKWNETQITVKEILSILPVQPILGHKSGKAANTHWLLFMKGI
complement(324231..324674)         PHAGE_Strept_phiBHN167_NC_022791: phage protein; -; phage(gi557745672)               3.02e-19            MPNWCEGNLKIRGKIEDVKKFLDEQIYEKGEVILEKDEIKLSGVGGHLKDTHRCFISAGKDGFHDEFYARRDGNIIVIIPVQHAWGPYLPYFEELSEKYNVDFRFYGYERGLEFNCEFEIIKGNITIHRKIEFDNYEWECPEPRLGG
complement(324712..324993)         hypothetical protein; -                                                              N/A                 MINKLLRLFEKSVRIAIWLLFIVFILDVTGICDLDKVQKAFVITMLITLWLLRIEITLEKINSRLDRGIRISYSYTDKDGVKKTVSYLIQQAT
complement(324986..325891)         PHAGE_Vibrio_12A4_NC_021068: recombination-associated protein RdgC; -; phage(gi481019112)     1.67e-69            MFWFKNLMIYRLTKALDWTADSLQTALQQCEYHPCQQSDMSKFGWTNPLRGTEMLHFSVGKQILLLAHKEEKILPAHVVKAELEQRIELLEQKENRKLKKVEKQALKDDVVSMLLPRAFSKNQQTALWIDTENQLIYVDAASSKRAEDVLALLRKTLGSLPVVPLTFAKAPSIVMTSWINENPTWLTLLEEVELLGTTESGLIKCKNQDLNSEEIDKMLESDKVITKLSLEWEDNLSFILNEDGTLKRLKFADNVLDKNDDIILKEDYTQRFDADFILMTSVLSELTENLLNEFGGEKEHD
complement(325894..326277)         hypothetical protein; -                                                              N/A                 MEFTGKKKFKVSTKTFESIEIYAVFEIDFDFPKVKERIIEMSTFWSGSPEPSDPLIEHIQFVLPIATDSVYDIARRIFWLSSVNDIDKNLWNKKEGFAYCEYIGIKLIDFHADEVSADIFEVEEMEE
complement(326356..326667)         PHAGE_Brucel_Pr_NC_019447: hypothetical protein; -; phage(gi418487882)               3.35e-12            MIKEVLNERETTHGDFHAGAMDFKELMNVINSGRNNMDSSQYYALTMIATKIVRIVNGNAHEVDHWRDIVGYATLGGRLNIEDEPLTAQPAVNILLVIDYPQN
complement(326667..327188)         PHAGE_Mannhe_vB_MhS_1152AP2_NC_028956: hypothetical protein; -; phage(gi971760522)     2.61e-22            MNKEIKELIDKIEQWVEDRDIFNGSTVKKQIKKLAKEIGELFSGDNKNNLDLIKDGVGGCVVVLINLRKMLNIEETLLNTYLDSDYIFEEDNVFDADEHLFWILRFIGFLSDYGVPETERTYPNSVNMIFYNLMRYCRAKEIDFIDCIQHAYDQIKDRKGKMIDGVFVKEEDL
complement(327255..327707)         PHAGE_Vibrio_VvAW1_NC_020488: single-stranded DNA-binding protein; -; phage(gi460042909)     4.26e-48            MAGVNRVIILGNLGSDPEIRTMPNGDPVAKISVATSESWIDKNTGERKTQTEWHSIVFYRRQAEICGQYLKKGSKVYVEGRLRTRKWQDQNGQDRYTTEIQGDVLQMLDSRQDSQQQQAQAPQNNAYANAKAGKPVQQQAYNFEEDNIPF
complement(327707..328339)         PHAGE_Mannhe_vB_MhS_587AP2_NC_028743: exonuclease; -; phage(gi970580051)             4.91e-122           MLHRLIGEPKTKADKEAGKITETAKSAVREIVKFDLFGYESFEGNKYTQKGNNLEDQAIKLSGLRRGLPLKKNTERRENDLITGECDVYIPSRRLIIDTKCSWDIGSHPFFIDEAEDKAKKAGYDIQMQGYMWLWDCEEAQIDFILLPTPLDLIKSYENAEKFVDLVEQIPQQKRITTVVVKRDEKVIERIKERIPKAQAYYQQLIQEAM
complement(328353..329306)         PHAGE_Mannhe_vB_MhS_587AP2_NC_028743: recombinase; -; phage(gi970580052)             2.35e-164           MAQVATQQNKLPSVKDFFEKPAVKQKIQELLNKNAAAFSTSVLQIVNSNSLLKDADPMTIFNAACMAATLNLPLQNGLGFAYIVPYKNNKTKKYEAQFQIGYKGLIQLAQRSGQFKRFVAVPIYKEQLIAEDPINGYEFDWSKKPANGEVPIGYYAYFKLLNEFTAEIYMTTEEVNEHAKRYSQTYRTYLQKKEQGQWATSVWADNFEAMALKTVMKLLLSKQAPLSVEIQKAVLADQAVVKDVEKGEFNYVDNANIQDAEFTDLKVSNEQFEQCKQNIINGETTLQELCDAGFDFSSAQYDELEQIENERNGNVQS
complement(329308..329595)         hypothetical protein; -                                                              N/A                 MKITDSQLARAVDMRDVAILDEICDRETLEEQQIAHFEDQVKLGNTCEFYCLTEQLSSDDNFWLAIGSGSDYLKIRDEYIKRIVVEDKYYQKEDY
complement(329816..330115)         PHAGE_Haemop_Aaphi23_NC_004827: hypothetical protein; -; phage(gi45862224)           3.04e-11            MKHINIWDLTGAFILALILGIGCHPVSANEQETDYYNHYLSEQISKERLAKMEREAKAEWVQEYGDIPPNLASEQLIYLKVYALKEQERRNGTRQKERR

#### region 2 ####
517005..517733                     PHAGE_Prochl_P_TIM68_NC_028955: hypothetical protein; -; phage(gi971760361)          4.76e-14            MQGKIALVTGATRGIGRAIAEELSAKGAFVIGTATSEKGAESISAYLGEKGKGLVLNVSDLASIETTLEKIKADFGEIDILVNNAGITRDNLLMRMKDEEWFDIMQTNLTSVYHLSKAMLRSMMKKRFGRIITIGSVVGSMGNPGQTNYCAAKAGLIGFSKALAKEVASRGITVNVVAPGFIATDMTDVLTEEQKAGILSQVPAGRLGDPKDIAKAVAFLASDDAGYITGTTLHVNGGMYTN
517994..518224                     PHAGE_Ralsto_RSL1_NC_010811: Acyl carrier protein; -; phage(gi189426860)             1.04e-16            MSIEERVKKIIVEQLGVKEDEVKPEASFVEDLGADSLDTVELVMALEEEFDIGIPDEEAEKITTVQSAIDYVQNNQ
518453..519784                     Anaerobic C4-dicarboxylate transporter DcuB; -                                       N/A                 MLYLEFLFLLVALYLGSRFGGIGLGVVSGIGLLIEVFIFRMPPTSPPIEVMLIILAVVTCASILEAAGGLKFMLQIAERVLRSNPKRVTILGPLVTYTMTFMLGTGHAVYSIMPIIGDVALKNKIRPERPMAAASVASQLAITSSPISAAVVYYLAQIVALPGFEHVTLLSIISVTVPATLIGTIALSLYSLRRGKELEADPEYQRRLEDPVWRDRILNTTSTSLNETLPPAARHAVYLFLLALITIVIIAMFPEIRTIGEAKKPISMSLIIQMMMLGFGGIILLVTKTNVQTVPNGVVFKSGMVAAIAIFGIAWMSDTYFQYAMPSFKAGITEMVQTYPWTFAFALFAVSVVINSQAATARMLLPVGIAMGLPAPLLVGLMPATYGYFFIPNYPSDIATVNFDVTGTTKIGKYYFNHSFMVPGLIGVVTACCVGYTLAQILI
complement(520265..520768)         PHAGE_Haemop_SuMu_NC_019455: transcription regulator; -; phage(gi418489036)          1.08e-17            MKHKFKNEFDIGTRIKERREHQNLSRNVVCELLGGISLTTLTLWEKNEREPQASVLIKLADILETTPVYLLTGENETVGSLNVKPQSLNVEEAFQALKNALIAEQKLEKQTEQGMVLNKQEKELVNWFKQCNEDRKVMILSSAKGLAEQTQKEQKESLEPLENCEVA
520942..521205                     PHAGE_Haemop_SuMu_NC_019455: Mu-like prophage FluMu DNA-binding protein Ner; -; phage(gi418489037)     1.83e-47            MSTYNEIKKTAEDWHRADIIAALHKAGWSLRQLSLQHGYSQASTLKNALDRPWLKGEQIIAKAIGVPAEVIWAARFAHRNNKKFANR
521221..523236                     PHAGE_Entero_SfMu_NC_027382: transposase; -; phage(gi849255233)                      1.51e-115           MSGNNLKTHYSAKELLSFSLSVLPNSVQGIIYQAKKNNWTCRKRLAKGGGVEYEFSSLPQPVQAEILLKKQSDNKTEDKIQSQMSESAWNVLASATFEQEKRAERRFQAVVKVARLVENKIPLMKAFEQVVALYATDSNDETISKGSLKRWWYKVKTHPQGIWLPLLLDRTERDNSCRWADISDKAWAFFCADYLRKSKPKFSVCYYRLTLAAEENGWTIPSLSSLKRKFYNEFTEAEIALARGGEHELRELTAPQIRTVMDLEAYEIVNGDGYQHNVFVDWYEDGRPPIRPKTWFWQDVRTRRILSYCVDDSENGDQIRQATLRMIKQYGIPKTILMDNTRAASDKQTTQQRKRGKRQATGIKIDGMFDRLGIKVIRTLVFKGRGNGRAKPIERAFKRDSLPAYVDGDTRLEAFFTGWSVTEKTEDYQFKKGVNKALFLEVLEQGVRLWNDKAGRETELGQGIFSADQLWARDYAQTRQTFATEEQLRQLMMLGESTKVDKHGRFTLKAGYVLNNQKNVYEAQALIGGNVGNVIVRYDPDDLHGTVHIYDQNGVYLCDGECVEKVAFNSEEGARVQKRLINEQRRITKKMVDNHEKLSEHEMAQYRKQFEQSAADFVEPAEKQAFSWTQFVDGNTVKTIKLDHELETETEEQNTLSFEQDLFNGLKQVQK
523263..524180                     PHAGE_Vibrio_12B12_NC_021070: DNA transposition protein; -; phage(gi481019192)       9.14e-82            MTLAQQIQQILDSKTFMQRDIAQQSGISAGALSAYLKGTYAGNIDNIESALNNWLASQDKKQKVFVEAPHFIDIPTAKRVFGALDMAKLLPTMVTIYGASGVGKTKASQEYKKLNKNVWMITASPARATLSTILYELALELGINDAPRRKDRLSRMITKKLSGTQGLVIIDESDHLPYDALEEIRIIQEEADVGFALIGNDKVYTRIQGGVNQAHEYARLWSRIGNNCGIKHSTKADVKAVAQAWNLDTEDKELMNTLCDIGTKAGGLRALTQYLRLAAIAAKGKETVISLDLILQAKAHMQGVN
524180..524383                     FIG00696916: hypothetical protein; -                                                 N/A                 MKKYLLTLSLILTACTDVETCNLQCQKEHANAEWKQEHGEFQPNLTPEQERYIVEWLAEHYPNGNKP
524404..524655                     hypothetical protein; -                                                              N/A                 MKITITRNHPEVFQESARLVAEKFIKAQCVEALTLALIEGVEHFVLEGEEESKRGHSIKVVLKGSHEVIKSEVNTNEKNHCNH
524859..525377                     PHAGE_Entero_SfMu_NC_027382: host nuclease inhibitor protein; -; phage(gi849255240)     2.73e-73            MAKKATRIKTTAQVYVPQSREDVASDIKTIGDLNREITRLETEMNDKIAEITESYKGQFSPIQERIKNLSTGVQFWAEANRDQITNGGKTKTANLITGEVSWRVRNPSVKITGVDSVLQNLKIHGLTKFIRVKEEINKEAILNEKHEVAGIAGIKVVSGVEDFVITPFEQEI
525455..525646                     PHAGE_Haemop_SuMu_NC_019455: hypothetical protein; -; phage(gi418489044)             3.68e-07            MTKHIELDFKTLSKLASEAERGGDYKHAVNLWQKAASLARKKINFEWCTNRKLFCQKMALRLF
525733..525879                     hypothetical protein; -                                                              N/A                 MQDFVQDGDIETAEELYKRSLNHAKKFGYRFKAENIEKTMGAIFDPNC
525888..526589                     PHAGE_Pseudo_JBD18_NC_027986: hypothetical protein; -; phage(gi100005)               1.45e-26            MKKDNEKLLKKIKKLLALSKSSNPHEAAKALEMAQKLMTEHNVNSLDVEISESDSKQKFSRKTGEYVHALASLIERAFGVKAYFSNRSDTFGSNKMHAVFFGQEERPIVASYCFDVLFRKLQQARKEFIATQSKRLKRSTLISRADNYCFGWVQGVYVTIKDFALTQEEVGKIQQYSDELHKKMNLSKAKVRKVGDTRERNGDDSGLKGYMDGKKVKMNHGVNGQETLKISNQ
526657..527127                     PHAGE_Burkho_phiE255_NC_009237: gp33; -; phage(gi134288794)                          4.56e-16            MRYTKAKYIQLIHIAKHKLSIDESTYRSLLMNLTGKSTCKQMKVAELEKVLSSLETKGFQNNAAGFHKKTHTSNYHSPSSGKAVVKHDIALKIRAVWIEMSKQGFLRDGSEEALNQFVRNVINPILKPEKLMVLGVAALDYRQGTIVLERLKKWRE
527160..527705                     PHAGE_Mannhe_vB_MhM_3927AP2_NC_028766: hypothetical protein; -; phage(gi971741514)     6.00e-51            MKLGRCPVCHSDINLDQLLEDDAGRELLTILTQLKYGIARPLVSYIALFRPAKSALNNARAVKLINDVLSLFPQSHLLAHALSETVNAVQNKRREYKNTAPLVNHNYLKQVYETNKPHFSGVGGCKAEEQQQKKTISEEQDKKIEDAILYIDRIYRLGQPVENLEGYDIWKAWKDNKIGAK
527705..528079                     PHAGE_Burkho_phiE255_NC_009237: gp32, DNA-binding protein RdgB; -; phage(gi134288805)     1.51e-32            MSTNADIFDEKAPEILADLAKHIETQLLTKVKSNEFNSELAKQIGIEVASHIAQSWGGEVIYIPRNLVLLLSERDRRIFNEFNGSNHRELARKYNVSMQWIYQIVKKVTKEEIATRQFDMFVEE
528153..528572                     hypothetical protein; -                                                              N/A                 MKKWLVITLMMLGITACGEPEDPNAPTQAEKDTLTLAFINKIKKDSSGAVECKTKQVNNRYYVGCALISLDGRGNTYIFIYNKDKDPVKRFYALNGTAMTIYDNHFKNESLLGSYKDTFGLPMEKDIDLSLIHQSFEEK
528659..529207                     PHAGE_Haemop_SuMu_NC_019455: putative N-acetylmuramoyl-L-alanine amidase; -; phage(gi418489052)     1.72e-89            MAINHIVIHCSATTNGKTLRTNTKNAAERIDEWHQKRGFKRNPTYIKRFNPHLKHVGYHFIIDTDGTVETGREIGEIGAHVKGHNQNSIGICLAGGITGMGKNHGEYTREQWHALHKLLRNLESRFPSARICGHRDLSPDLNGDGTITPNEWLKDCPCFDVWSWLDSEQVINYEHLFNGNEL
529204..529356                     hypothetical protein; -                                                              N/A                 MSKLKKYQKYWVARVWTKKSRKKMSNNAKLNRQLNHGCTAATYFYVSWGY
529356..529664                     hypothetical protein; -                                                              N/A                 MMKREIRGITFFSLVWEVMIFGGFICANEFAIKNLIQAYEWFFYFMTVLALLVFFLGIPEAKYQYTKAKFNFEIVTNTLLGILRLFCLRFNFDFFRIWINST
529688..529918                     PHAGE_Haemop_SuMu_NC_019455: hypothetical protein; -; phage(gi418489053)             3.61e-27            MKKLNELITNTDGRLSTTGTIQFGGALLMAIILAICVYLDRSYVPELFMTFAIFCGGGVATKGFANAMERRQGGRE
529915..530172                     PHAGE_Haemop_SuMu_NC_019455: hypothetical protein; -; phage(gi418489054)             7.90e-05            MNLQVIVVCTTFFILLCGYVVFRLKQAQRRVEKLIEENAQLQTEKAVAQTQVKHHQVRQKNEENIVSSSRERIIDSLHNQNDLRD
530296..530625                     PHAGE_Vibrio_12B12_NC_021070: hypothetical protein; -; phage(gi481019173)            1.98e-08            MNEILEFLRANFVIISTVIGLVGGAFWLKMDSKYAKKSDVRELSEAVEHYDRRLNQLETKVNNLPTAQDVAKLEILMTEIKGETKSTNTQMKAISHQVGLLLEAKVLKE
530629..530919                     PHAGE_Vibrio_12B12_NC_021070: hypothetical protein; -; phage(gi481019172)            4.40e-36            MKKILTEDQRLVILRSLSDAGYDANESILDDCLALYGHNISRDLVRNHLNWLEEQGLVQIERLSDGFMAAKITQRGLDVANGEAVVDGVKRPRPRV
530942..531508                     PHAGE_Vibrio_12B12_NC_021070: hypothetical protein; -; phage(gi481019171)            1.11e-49            MADKQTRGRASKVDLLPPNIKTQLAMMLRDKQYSQAQILEEINDLIRDCGLDESHLLSRTGLNRYANRMEQMASKIRNAREVAEIWTRQFGETPQSDIGKLLMEIVKNLAFETSIGMSEQGTDAKSLALLASAVQRLEQAESLSHKREQAIRKEMAQLAAETAEKAVVQAGLSADTVRTIKEQILGIA
531508..533061                     PHAGE_Burkho_phiE255_NC_009237: gp2; -; phage(gi134288795)                           1.92e-169           MALLNNRPLNELAPECQSFLDCIHVFNPMELLLGYQKRWIADDSQLKIAEKTRRCGLTWAEAADNALIASTRKSDGGSDVFYIGSNKEMAREYIDAVAMWAKAFNYAASEIQEEVFEDEDKDILTYVIYFASGFKVKALSSNPKNLRGMQGVVVIDEAAFHEYLAEVLKAALALTMWGAKVRVISTHNGADNLFNELIIDSRAGRKRYSVHTITIEDACNDGLYQRICQVTKQVWSAEKEKEWIDNLLNDTASEEDALEEYFCVPKNGSGTWLSRALIERQMSEVTPIIRLEANADFGLTPEYKRYKEINDWCEKELAPALATLEPNLLHFLGEDFARSGDRTSFVVLAQQQNLVKSVRLIVELGNMPYKQQEQIVLYILQRLPLFSGAAFDARGNGGYLAESAKDSYGMLIDCVQLSEKWYRENTAQFKAALEDGELQDIPKDADILADLRSFQIVKGVPRIPEKRTKSTDGKTKRHGDTAIALLLAHYASRQLVKLPVKAYSRKPRTSLKMTQGY
533063..534493                     PHAGE_Burkho_phiE255_NC_009237: gp3; -; phage(gi134288841)                           6.39e-143           MAKKFDLVKEIAVRSHAIDYFSMGQYLPNPDPVLKKMGRDISAYREVLSDSHVAGCVRRRKAAIKGLEWRITPTGNDKTDEILTELFEHLPLPQIITEMLDAALFGYQVLEVMWENQNGLWLPAEVIGKPQEWFVFDEQNQLMLRDKENRNGKLVPEKKFLLTTQEANYTNPYGRPDLALCFWAATFKRGGFKFWLEFTEKYGSPWLVGKHPRQAQTHEIEDLLDSLEQMIGTAVAAIPDDSSISMLESASKGASSQVFNDFLKYCKSEIAIALLGQNQTTEQESNRASATAGLEVTKEIRNEDITLVESGFNQLLSWICELNFNVETLPKFELYEQESIDKVQVERDQILSQMGVKFTAQYLHRTYGFEEGDIELTDNNTQKTAEFNEPTSPTTPNIADGVVEQLEVEGEPYVEEWMQTIKDRLSQAESLENFRNQLDSLIPELNFAEYGELMAWASTTAFLAGRQSVAEEKINE
534486..535757                     PHAGE_Pseudo_vB_PaeS_PM105_NC_028667: putative head morphogenesis protein; -; phage(gi966198712)     1.38e-48            MSKFTFQEQSRYFEKKLNLKTNSYLDVLGEEHDYFFVVAGANRNEVINAFREAVDQAIHHGETLESFRQRFDEIVEKTGWDYNGGRNWRTRIIYDTNVYGAYNRGRLQQHLDLADVMPYWEYQHNDNSHPRPEHVALDGTIRPATDPFWKYYYPIKAYGCHCTVIAHDEHDLKAMGKQVSPPVEIEYEDKLVGVRSGSPRLVTLPKGYDVGFAPYNFDNLTSNRNVEIDSILFQKLTTAEPRFASLLIQDVMKNTATVALLNHSMKEMVETVSNEKIARGKMKYVGVIQDEVIDKLTAMDKAPQTAVIAVRDEDILHALRESKQAKGINLPVEFWQQLPEKLRHPKAILLDEQHKQPTLLFVYETEQGKVAVKMDYEIKLKDVLTNKKLPHKLNMIRTASAIKSDVEWRDFKKSYALLWGELD
535886..536350                     PHAGE_Rhizob_RR1_B_NC_021557: virion morphogenesis protein; -; phage(gi514231162)     1.53e-23            MLKININDQQVGIKLQQIAIQLQHPRKLYGVLGETLKKTHKERFKQEVDPDGKKWRALSPVTLALKAKRGKSPKILRQEGYLSDKTAYNYDDQGLEFGSAAKYARLHQFGGQAGRGRKVTIPQRKWLGISKNDEPLLLAKATSLLQRQISKIVG
536601..537704                     PHAGE_Burkho_phiE255_NC_009237: gp6; -; phage(gi134288810)                           6.88e-101           MELIEIFKAGKRVDANGQIVEITTGDLQQAVEAYDPAFHESPVVIGHPKDNHPAYAWVKSLQLEGDILKAELSQVDPEFAEMVEKGRYKKVSASFYLANSQANPKQGSLYLRHVGFLGAVPPAVKGLRNPEFAEGEEGVVDFSDWTEATLWRRLRDWFIGKHGQEEADKVLPDYLVGSVQEEAVRNSLQPQKAESPIFNEPTQQQGEPEMSAEEKAELERLKAENQQLKDEKAQAEAQKAEAQLNQTKAENADFAESLVNAGKLAPVAKEKAIELLNCAAVQSAGGVVEFGEGENILTAIKAFLDAQPQIIQFGEVATKDNATTAEDNTVEYAEGTSADAIDMDKRVRAYMKEHNVSYVTAFNAIHS
537723..538649                     PHAGE_Burkho_phiE255_NC_009237: gp8; -; phage(gi134288798)                           2.45e-95            MSDLSKHRVVDPVLTGLAQGYYNGNMISEVLFPIAETQKEGGKIPTFGRLAFRLQTTKRELRAKSNRLTPEDIGSLTVVLEENDIEYPIDIREVNEAEGVYPLRQYATGVTQDVIALNREKACADLALNEDNYDASNKITLSGTSQFTDKNSDPISVIKAGIRAIKRATGRKPNVCAISGDVWEVLSEHPKVLEKIKYVATAVLTPEDFAKLVKIDKVIIGEAVYEQSSELKDIWSKAIVLAYVAAASKEKKQNIYEPSYGYTVRRKNGLYVDTYTEVGGKVEIVRTTDINKPYIVGKAAGYLIKGCI
538715..539032                     hypothetical protein; -                                                              N/A                 MNKKMLYAVIGTMAILHNGKRYEKGDKIELTAEEAENLSLYIQLDQSELEKQKEERRLAEEKAEQERLAAEKAQKEAEEKAEKERLAAEKAQKKAEEKTKEKADK
539032..539466                     PHAGE_Burkho_phiE255_NC_009237: gp10, conserved hypothetical protein; -; phage(gi134288797)     6.30e-27            MYIAAKDLTEVLSERSLIELSNDHSRATEYNPLVLDKACQYATETVDGYLRSRYLLPLKTVPTIVRNICLQLARFWLYSRRPEGKGFPENVKETYAQALKDLERIQNGKLHIGLAELNENGTNALPYVPKFKTRANKKMDLSGY
539478..539975                     PHAGE_Burkho_phiE255_NC_009237: gp11; -; phage(gi134288825)                          2.79e-28            MSATQPILNSIQTHLLSQIDRFAIELFPDNPSEYFLRDESGAILIQYAGSKFERVNSTDIIQQRRTVTIALTVIARSQHNDDGALAILDQVRLAIVGFRPENCLACALISEEFAGEAGGLWQYQLLVQTETWQVEQTKIVDLPKLATVYSRKPSDPLNPILKSKS
539985..541370                     PHAGE_Burkho_phiE255_NC_009237: gp13, phage tail sheath protein; -; phage(gi134288804)     2.39e-119           MAFHHGTETKRVTGGSVAVETVDGAIIGIIGTAPIGPLNELTLCQTKKDFAKFGTILNQGFTLPDAFDVLARYAAGQVYVVNVLDVSKHKSEIQDESITLDETTLLAYTQKQGLLSLTLKSNSTPLTLNEDYWVDMQTGEIRLKMSKASLTATYTYADPSKVTEEDIKGGIESSTGKRKGFELLRDGFNLYGADAKILICPEFDKTASCASALGTLAEQLKAVAYVQLPKGTSLSKAIQGRGPQGTINAKDSTERVRHFFPYALGSSNQLESLAVHAAGLRMKVDVEKGYWHSTSNHALLGVIGMELPLTARVDDIQSETNRLNAVGISTIFNSFGTGFRLWGNRSSNYPTVTHIINFETALRTGDLIDESIRMVELQYIDRPIDDALIDSLTETVDTYLRALPSIVGYSLGLDYDYDLVDAFSKGQVPIKYDYTPKLPAERITNTSVMTRKYLVNLVSQK
541381..541899                     PHAGE_Burkho_phiE255_NC_009237: gp14, phage major tail tube protein; -; phage(gi134288801)     2.63e-48            MSVAINQIINANVYMDGNSLLGKAKEFKLPDIEFEQIEHKGLGLVGTIKLPSGIAALEGEVTWDSFYPEVRAKAYNPMKNVQLMARSNLQVFDARGLVAEEPMVTIMNVSFSKTTGGSLKNKEATEHADTFQVHSIKQTVGGKEIFFYDAFANILRVNGQDVLQKYRTNIGQ
541994..542269                     PHAGE_Burkho_phiE255_NC_009237: gp15; -; phage(gi134288838)                          2.11e-08            MSLSNQIQIYRSIQLQFPIKDGEGKDITELKIRRAKVADIKQMSNFKGTDADKEIYMLSLLTGLVPEDFDAMDIADYAKVQAALADMQKGK
542290..542424                     FIG00697479: hypothetical protein; -                                                 N/A                 MVADVAWWFGWNVSEIEQMTLDELSTWLEQANRQIKAGYSKATL
complement(542440..542673)         hypothetical protein; -                                                              N/A                 MKTTASFDFLESLIVLSCLVGFGYTLYSFLTFAASQLDFMQIIFAVFIWVIAWQIIGAVLFFAYRLGSGRLFSKANK
542708..545056                     PHAGE_Burkho_phiE255_NC_009237: gp18; -; phage(gi134288800)                          7.03e-71            MSSNLAISLVIGASVGGAIAGIKNLRNSLKLFKDESQSVGSRMLGLGKNVALGTSSLISLGTAATTSMLAIAQPAIKFESAMADVKKVVNFDSPAQFKEMEQDILRLTRTIPMASEEIAAIVAAGGQAGIARENLLGYAEDAAKMGVAFDMAAGDAGTAMATMANVLGKPISEMAKFGDAINHLSDNANAKAADIVNVIARAGSDTRMLGLTENQAAALGSTFLSMGKAPEVAAQAIKGMSSAFAELKAGKHAKELQMLGLTPKSFAKAMNKDAQGAISDFIARVKKLPKDKQYPILAKMFGKQYADDIMLLAQNTAEYNRQLGLLEERDENGNLKYMGSMQREFENRSATTENNLQLLKNSFNEIGIAIGAKLLPPINLLVNKLKPVIYNILEWMNVNPELVNQFVQIGGGLVATIGGFIALKTVLSLGLMAILPFWSGGKKLFSLFKFLTPVLMKLAYGFGYTLGLIAKGALFLGKLLSGVLVKGLMLVGKTMLFVGRAMLMNPIGLLITGIAVGAFLIYEYWEPISAFFSTLWAEVTVIFDNVCQFVTNIWNDVQGIWSAVWDGVTNWFTGLWESINGLFNGNFTELGNIILAFNPLSLFQSIFSSVLNYFSVELPAEFTNFGKNIIDGLVNGIGNAWNSAKETVSELGTSVKDWFAEKLGIHSPSRVFMGFGENTVQGLAIGINKSLGLAEKASDEMSNAVGISPHSNYQSLQTTFAQQQSEQAQHGGMTIHFNPTINVNGSSNNQVLNDVKEGLNISLREFETMLARVLDQQKRRAY
545056..545988                     PHAGE_Burkho_phiE255_NC_009237: gp19; -; phage(gi134288789)                          3.79e-26            MYLMLGTIALEPIDVTDFSEIQAARFAEHQVLKGKPRLQAMGESLAELNLSVRLHHKIGGVERRYQSLLSAKAKQDALALIWGRGKFKGNFVITDIHSTTLFTDKYGNVLCRELTISLKEYVGELKNNLLGAALNIGKGSLLGSILPPEFFAGMNAAKEALTKGIDLYNQGKRIVDDVQNTIAIMKQFSQDPAAALAYLPSVLGNLDGALGSFGELTGMSELFNGVRSVLPVVSEFSQEVAEIQSGLMAIQSDFQQGSSGSDWSEWFPSANRTMSEVAESFDFLAPRVAEITAWIVLRNDDEVNHDTDRA
545969..546199                     PHAGE_Burkho_phiE255_NC_009237: gp20, phage Tail Protein X; -; phage(gi134288808)     6.09e-18            MTQTVLKHIVKQGERWDNLAYHYYGDALEYSRIIDANPHLSFYEVLPTGATVFIPVLQVKPTNNEDMPPWLRGDNE
546192..547256                     PHAGE_Burkho_phiE255_NC_009237: gp21; -; phage(gi134288840)                          2.03e-84            MSNIAQPDFSLFYEKTNITADIEPHLIELSYTDYLEGQSDELVVQFEDISGKWIRAWFPTQGDKLKGAIGYKGEQLVDIGAFEIDEVEYQYRPSNITLRALSAGVSKNQRTLKPKAYEYTTLAQVIAVVAKRLKLKVVGEIKHIPIARITQYQERDLEFLARLGREYHHSFKVVNDQLVFTAKEKLGESESVFTIEEQDTISISLRDRIRSTAKEVNISGYDANGKKVIKKSKKAKSKREDVAQAAKSSEDSLQIVTRGESQSQIDARGEAALAEQNDDQQSGTIKLWGNPKLVAGNTILLRNLGVFSGKYLIKSSRHTIYRNQGYTTTIDVRLLEFIADDLVTQSMEKHNANA
547243..547851                     PHAGE_Burkho_phiE255_NC_009237: gp22; -; phage(gi134288817)                          5.88e-21            MQTHNFTATYQEGIVSAVDSTKHKVRCKIPALDDLETAWLSYLTPNAGGNQFYCLPDVGELVAIILDARGEGGCVLGAIFNAQDPTPTGDSNIWMKKFSNGTIIKHDRNSGNVEVSAVGEVLIKSPSKVTIDCQETETTGDLMVKGALTYMKGMTGYGGDGATAMINGSLETKGGDIKADNISLKTHKHTEQGDGKDTSIAK
547906..548271                     PHAGE_Burkho_phiE255_NC_009237: gp23; -; phage(gi134288814)                          3.15e-18            MNTHTHLTTHWQLAPNDEVQSVIQGIDDIHLCIANILNTIKGTDILRPEFGSDHFRYIDQPEDLAVPNFVREITFALQRFEKRIDVDEVKVSGNAPHFTFTIFWSLKEDVYREIYSTEVKG
548271..549377                     PHAGE_Burkho_phiE255_NC_009237: gp24, conserved hypothetical protein; -; phage(gi134288837)     4.71e-68            MKADDVKIVSEDVKQILADTIADYEKRTGKTLQPAHIERSIIQSYAYRELLVRKGINEAFLNTFPQFAKGLALDLCGEPMGCYRLQDKPARCILRFSISASHPSILIPKGTRVAVDEKLEFITLNDDVITSLITYVEIEAQANLSGTIGNGWEIGRVKTLKSPLATSLEVTVSNIDIPSGGLVQESDDDYRKRILAAPEAFSTCGSVAAYDYHVRAVSQAIADVNVATPKGGLVRITVLTKEGIPDSRLLNDIKQYVSGEKRRPLCDTVEVKAPTQRDYQITATLKLLEGFREDIVKTKARDALQFYLSDKTKKLGLDVVPSALISALRVEGVYDVTLTSPQKIVVAENEWANCTAISVEVESERSNG
549370..549939                     PHAGE_Burkho_phiE255_NC_009237: gp25, tail fiber; -; phage(gi134288819)              1.74e-52            MARLRYPDIIARDAKYTALAELGQRLPQFKLSPIMTTLVDLLDDRFTEVLAEKWSATGYDGLFLATTQESKKGLIKKSVELHRHKGTPWSVREVIRQLGFGEVEIDEGLKNRDYSANTFVNQIPAEEKWAYYGIQLSKPVTNEQAIEIRKILRNFVPARCLLGVLDYKAAPVLYNNKARYNGQYNHGSV
549970..552426                     PHAGE_Mannhe_vB_MhM_3927AP2_NC_028766: defective tail fiber protein; -; phage(gi971741549)     1.60e-35            MAGLKETEKWENEIYRIEENDPVHGGEDGISNKPIKQLANRTKYLKTEVEKRYIAQDASTTQKGLVQLDSSTDSNDEDKAATPKAVNAVKALVTAVRNALNNYIPNSKKSDADNSTSSDTIATSYAVKKVRDIAENRFSSLANADGYKHVGRCKSVEMLRKVVPSKHGQRILLDAYYEGGTTGGGEFVADLQDLTTADDGGSCFVVLNNTARWKRIFDDRVDVVDFGAKSDEDATIAFENAFKYAGEHKKIITSDASTYFINKPLFLSGVGGIELNGKLYAKMTPENKSKPIITWAENAITLTQSHNNFINFVMWLEPTEDAPAICLAGLKSTNLKIGETGCVQLYATTDKAEQQRKFNGLDTSSLAYNRFDIDVLSTLHITGKADGWVNENVINAQRFRALKAGFRAGILIDGEYRHNHNLIRRGCLEGGQTINIENGSSNTIEDARFERNPKNPDELLTISFSENAFSNRIIASWVSSPEFTNTPYGVHYDMVKVTDKGVDNVVSHIQETYSDEACLFALSQTTSFVSTVNKATFPMKYTTDIEGVNGIKQLISGSFKLLQNYAEVYKQSQFIHVRIGTMFDLSSDASHFRLGVELFDENKAPITTALDSHIKSGQLKVDGNKYKMDGNVSHANFTIISDQVRYVRVLITSGNDTENQVFDYLRFVVRYPKHFIEKSRGYHNIQQPIRKRSLFYRDVDGDIDMAEVGEGVVCYKQDLSEMKINLVRVALVINKIVGNVLIIESLPVSGIKEHTQDSEQGWSLIYPHNDQEHKLAVERVAFLQSEKQTKIHIQGTIPSELRTGESIVLILTKTKKLA
552558..552827                     PHAGE_Haemop_SuMu_NC_019455: enoyl-CoA hydratase/carnithine racemase-like protein; -; phage(gi418489075)     4.26e-35            MRCKEIDVSDSLKWDLIELTDVTEAQVKHYFNCTKGLKYDWWGALGIVLGIKQKRSKFFCSEWCFNVIKGGYDGWRFSPNTLSVIFKKG
552830..553018                     hypothetical protein; -                                                              N/A                 MEKGQKVKLRNGNNAEIVFISDFGKLLVVEYINDELPFVHWHWYNADGSLYADCESELDIVD
complement(553084..554124)         PHAGE_Mannhe_vB_MhM_587AP1_NC_028898: transposase; -; phage(gi971753894)             0.0                 MFYSNNPLIKHKTGLLNLAEELGNISQACKVMGMSRDTFYRYQQAVEQGGVDALLNQNRRVPNLKNRVDEAIEQAVVKFALDNPAFGQVRVSNELRKQGIFVSAGGVRSIWLRHHLANFKQRLIALEKLVVEQGIILSETQVQALERKKEDEIACGEIETAHPGYLGSQDTFYVGNLKGVGRIYQQTFIDTYSKVAFAKLYTMKTAISAADMLNDKVLPYFESQGLPMLRILTDRGSEYCGKVENHDYELYLAINDIEHSKTKVKHPQTNGICERFHKTILQEFYQVAFRKKIYTDLTALQADLDEWLMYYNHHRTHQGKMCCGRTPMATLLDGKRIWVEKNLSSN

#### region 3 ####
complement(990556..990846)         PHAGE_Burkho_phiE12_2_NC_009236: gp6, putative addiction module antidote protein; -; phage(gi134288715)     1.02e-20            MSKKVELKPFDIAEYLDSEEMIAAYLSEILETGDTNEFISALGDVARARGMTELAAKTGLGRESLYKTLSHGSKPRFDTIMKITQALGIKLVPTHI
complement(990843..991157)         PHAGE_Brucel_BiPBO1_NC_031264: hypothetical protein; -; phage(gi100020)              1.32e-28            MLDIIETTVFNKWLKELKDLSAKAAILARISRAKSGNFGDHKSVGDGLYEMRIMKGAGYRVYYAQYKDVTYLLICGGDKSTQKADIAKAKALWEEIKQKEEINV
991614..991841                     hypothetical protein; -                                                              N/A                 MKVSKMLKQAKRLRERQKQLCSKKQSNRINAALIDVPVKAKKLSDIANYNCNKGKSGVNTVRAVQKRRLGCRELI
992205..992330                     hypothetical protein; -                                                              N/A                 KKTSAEITEMLEQFIKINDEALELVDQINQYAEICERPKVS
992417..993214                     hypothetical protein; -                                                              N/A                 MVTETHYTIDKNMKLLIEIDNSEPLQLSVFCQSMEGIAAEYRQFIQDNKIDIEPCEQHIYVEKITQGCFLIELAALVSSTYSLIEQANAILEFGGHLKNILDWAMNRGEKPERLTANMLKNANNILEPIAIDPKAQFNLQVSNNQGDVHIHLHADNVLAGLAQNNINRELKLLKEREENTLQNTTLYWSSTADAQSKAHDRAIIPAVSQKPVRVKFEDKTLKEKMILNEEYPYHKIFLVDVLVEYIDEEPVIYKILKLNNSMNKI
993628..994254                     PHAGE_Aggreg_S1249_NC_013597: recombination endonuclease subunit; -; phage(gi100056)     5.26e-38            MSNSQISTFDFKSHPVRVELFKNEPHFCLTDVCTALEISNATASRFRFNEKGLHKMYTLTNGGKQEVTFINEPNLYRIIFRSNKKEAVEFQNWVFEEVLPQIRKTGKYEVQSQQLALPEPDLNLTAIQNSEETLALIIQLYSYCFQAHEMQEKLQNTSIAKLMENQIGGQYLYNFKHPLEQVMAKAKKYVHANTERLALVKAVNNLLN
complement(994321..995103)         PHAGE_Bacill_BCJA1c_NC_006557: DEAD box family helicase; Some; phage similarities with helicase; -(gi56694884)     3.22e-10            MQYFKTTPVNIIGNNKLRTPQIEAYINIKEYFHQNPTGEALVVLPTGTGKSGLISIAPFDVSNGRVLIITPGLITKNSIKKTQEAIQDNFWINYDIIFSIDNLPVLSEYESDISNEHLEQSHIIFSNIHKLASSRSSSLINRVPSDFFDMIIIDESHHAPAESWKKVLEYFPNAKKLHVTGTPYRGDNQELPGEKIHETPLSEVMRARYVKFLRKETVNAHELYFTLPENPDKQLTLEEVMEIKEQEWIEKCVSLSKDCSL
complement(995314..995991)         PHAGE_Acinet_vB_AbaS_TRS1_NC_031098: hypothetical protein; -; phage(gi100048)        8.78e-28            MDNRDKLVVERLQQILDESGVSKAELARVSNKTPQAVNNWFKNGKIGIDSARLICEKYGYSVNWLLGSEDILDKNEVAVIEDKDYSDSHIEIDLYDVKLSAGTGKGCIVEWIPRKSDEPLLFRQAWFKQKNLTPESCKAMFVRGHSMYPVLKDWDTVIVNIHDTDIVDGEIYALTYKNNFYIKQVVRNGDKITLLSFNPEYKPIEVGEEQLGELKIIGRQVWRGG
996115..996312                     PHAGE_Entero_HK225_NC_019717: prophage antirepressor; -; phage(gi428782423)          4.24e-10            MTPIEKAIQAVGSQAKLAQAVGKTSQFIYRMKRAGGKISTQDVSADKWKEVTGLPKSELFPEFQD
complement(996380..998071)         Transketolase (EC 2.2.1.1); -                                                        N/A                 NAIRFLSMDAVQKAKSGHPGAPMGMADIAEVLWRDFLKHNPSNPHWADRDRFILSNGHGSMLIYSLLHLSGYDLSIEDLKQFRQLHSKTPGHPEYGYAPGVETTTGPLGQGITNAVGFAIAEKTLAHQFNRPGHEIVDHHTYVFLGDGCLMEGISHEACSLAGTLGLGKLIAFYDDNNISIDGHVDGWFTDDTQKRFEAYGWHVIPAVDGHNPEQILEAVKQAQAETTKPTLIICKTIIGYGSPNKANSHDCHGAPLGDDEIAAAREFLKWEHAPFEIPAEIYAQWDAKEKGQVAEKAWEEKLAAYAKAYPELAAEFTRRVNAELPANWAAESQAFIEHLQANPASIASRKASQNAIEAYAKLLPEFLGGSADLASSNLTLWSGSKPIRAVENADGNYINYGVREFGMSAIMNGIALHGGFIPYGATFLMFMEYAHNAVRMAALMKQRSLFVYTHDSIGLGEDGPTHQPVEQTSALRLIPNLETWRPCDQVESAVAWKAAVERKEGPSALIFTRQNLAQMDRTAEQLANVARGGYVLRHCCENQTCPDLILIATGSEVELAMKA
998111..998572                     PHAGE_Burkho_Bcep176_NC_007497: gp14; -; phage(gi77864639)                           1.39e-06            MNSKEIQRLLHRDCKNSSGGITSLAYTLEKSPNILGNKLNVDCEQNQLSFIEAIELIATVQSKKTLSAIAAQIDHIVVPMPKCRECEGGGQEILSRFLDIAETSGRVGKEIKESIKENSELGRDLSPNEREKILTAVNQLIEQAICLKMELGQ
998633..999316                     PHAGE_Aggreg_S1249_NC_013597: hypothetical protein; -; phage(gi100047)               8.58e-108           MNQLLNISEQKARLTMSSREIASLINKNHSDLCRSIERLMAKGVIKGYQPMAYTHPQNGQTYYEYHLEKRDCLIVVAQNCPEFTAAIVDRWQELENQQKSTALSRKELALMVLQAEEENERLQLENAELKPKAAFVDHYVEVGTSKSLREVAKILKMPERAMIDRLIQDRLLYRQSGALLPYQTAHSRDLFTVKTGTAEHGHNYTQTRVTSKGIEYIASRYASELML
999395..999481                     tRNA                                                                                 N/A                 GCCCGAGTGGTGAAATCGGTAGACACAAGGGATTTAAAATCCCTCGACTTTCGAGTCGTGGCGGTTCAAGTCCGCCCTCGGGCACCA
999424..999440                     attL                                                                                 N/A                 GGATTTAAAATCCCTCG
complement(999697..1000623)        PHAGE_Lactob_JCL1032_NC_019456: hypothetical protein; -; phage(gi418489139)          4.07e-18            MAQEKMHLALRELKKVKRMYKTFEELEKHHNENYRNAPFFISLDDYLSIADMKSDEFAYHPPIIAWNYSKLIYRFDVDAEQEIKRTKITDSIPSDIFTRMPAWSIFIETNNLRYEESKVKGFFVSFDFMEELGGNILLFLFYYKNEVLPFLFPLIENGSIIDSFDKTEQIIFQTVKLNDDIKNLLSEAISLLLFICTQNNDITHGKSKKTPTKSNGLIIENDAIFNYAAVAIGNAIRLNRKEVKEKDSKNGSHKTRRPHIRRAHWHGYWTGKRDEPENRKFDLKWLPPFAVGLKDGAEIPAVVHKIKK
complement(1000626..1001015)       PHAGE_Pectob_ZF40_NC_019522: hypothetical protein; -; phage(gi422936670)             3.17e-18            MTNEQLQQLRKALFLDVAEAAEFIGNVSPRAWQRWESGDRAIPKDVENKIIELNKIQENAIGIALENEGYSYSFYDYESFREEFSDSTLKWRLYQSVLARAYQTLGDSEKIVPAPADCNLYAFFEGLEI
complement(1002149..1003750)       PHAGE_Pasteu_F108_NC_008193: hypothetical protein; -; phage(gi109302940)             0.0                 MKIIKTVRINGEELELAQEDLILELNNTGRGFVTVRTDKQCEGKSAVIFVGEYDNFYKWFDGFVEREQLAENGYKKLFVREKVAIFERPLNCSHRHVTLRDLCAWITSATGITVKVPAASYADTPIPLFTHTGSGYQLLNNIGRQYQIKNYMWQQAADGSLFVGSHDDSRWFGRDVHIDESVTLSSGSNDMTIPIAAAIRPGALINGNKIKTVQLKGDDYVLTWESLDKDGKPVQKSPERRQIEKTFPELAGGYHLPRYAKVVGVADPSGAGDISDPFRPKYAVELQLLDEHGEVDQAVPVYPAVPLPVTSTGSQGGDFAFPEVGTVVEVGFAYGRSDKPFVRTMLAQDKTIPNVEPGEQLKQQRPEVYERTDAAGNKTRETDQQIKDKSFKRVIECDQETKTIGTSEKTIDADADEMIGGNKSVGVVGNYEETTASNKGVGVGGTLQERIAGVASRVSDTKNKFTAPLSYMGTDEQNIFKILEELIQIVADIAETASSHTHRGSPPPDQRDQFSQQKQKADTEKSKLSPIIE
complement(1003747..1004319)       PHAGE_Pasteu_F108_NC_008193: hypothetical protein; -; phage(gi109302939)             1.38e-135           MTTIKRNPSVQLALDGKPIHLHDININASVKRDDKDMSGQKSSTKKTDKGVKAKELNVIGVIPYERKEWLTNLFNLAEAENEKGEQVKYRVSCLIAEAINMREVQFTGQVSATEMGGRLAWQVSFTLREVNSIAEKKEQRKPKPTVKTQSEKAPVAEQQKKNDGAKSAEKQQEDDNSISKKIDDILGGLG
complement(1004306..1005070)       PHAGE_Pasteu_F108_NC_008193: hypothetical protein; -; phage(gi109302938)             0.0                 MWKKQKLKLAPQAKRTLEQAQRGNISPFSLSAQGVKIGVHNWSHGIKEKSNMYLSPENAVKALSAKLVDYADPNRPRGQQDVIAVMITSNDIQDFISRLEQVRVLMPEPTFKQALDYAKASKSLQETKMIKTPTIQSPAFAKSADITPGANREMQSILRNAMSAAKATSSGDPQAKLTALLAVKREKEQQNARRVAEMLDTSVLVDAFSASDFLESADAQIKLNIPPASNVFTACVMFIGADLSTIKGMLNDND
complement(1005081..1007936)       PHAGE_Pasteu_F108_NC_008193: hypothetical protein; -; phage(gi109302934)             0.0                 MKNYNTILTEHLSKYIASKTILGERVELTEFIFAQLPLEQLNALSKYSTLPDDHFIVHRQAVSKTGLINEDSVAYSVTMGTDVGDFTFNFIGLLTKEGLLAVAVRAAETQKLATKNGLQGNSLTRSILLEFSGAAEATQINVPAQTWQIDFTARLNGIDEDIRNLARDIYGEIRFFNDGFLAVKQSKNIVTIKSGVAYLKGYRVELAHDEIIGINRSDCAIYIDLVSQGDVVSKTVKKISFLTDRKDDYTDKAGNEHYIIKIADVENWNIIDRRIRGELILKTDLGASDGYRYIGKCKSIAELRLIEPKSHGQSILLSSYYLNGNTGGGEFVADFQDSITADDGGVTIVTAKGKRWKRVLKNNKVNVLDFGAKANQDSTVAFEGAFKYAGKNEKIITSDASTYLINKPLFLSGVGGIELPCLIYGTFATTQGAIITWFENSQEITHAHKNYINFVMWQDQSQDSVAIRLIGLKSTSLKIGETGCVQLYATKDKAEQQRKFNGLDTSSLAYNRFDIDVLSTLHITGKADGWVNENTINTQRFRAVKTGLRAGILIDGDYAHNHNLIRRGCLEGAQIIHIDHGYSNTIEDVRFERNPQNRNEVLNIRFSEKTWSNRITASWVSSPGFTNGPYGIYYKLVNVVDNGLDNVVSHNQENYSDEACLFELSQTTPFVSSINKLKTGILNNNTDIHNVRNIKHLINGDFKILKDYAVIYEQENFIHVTKGTMFDLSSDKKLFRISVRLFDKDKTLITDQLDELILSGELENDQRVPTQLTMLGNDDHINFMIKSDKVAYVKILISSGNNSENKTFNYLRFIVRYPKHFIEKSRGFHNIVKPERKNSLMYYSNDDIDMGEIGEGIPCYKHDLSEMKINITRSAITVKNIDQKEIDIDGTLIQFAPKGSCFLIYEDQSKQEKKLAIETANNKKITLKENAPVDLTVGQNVVFLVTKTKSL
complement(1007974..1008570)       PHAGE_Pasteu_F108_NC_008193: hypothetical protein; -; phage(gi109302932)             2.38e-143           MIKIKLPFWMDKGELQKIALLFEKWWAYVLSAVKFPFNILDEETCGEKILNLIAYQRDVERFDGEPIELFRKRVKYAFLNAKDAGSKAGFIRIFERLGIGKIGVGERIDGIDWDIIKIYITDQQVVNNNALLNFIIRKYGRTCRRYDYEIVTFTPTVIHYGEFDHNQQVFYGKLIFKNNRVFTGNHSQTGEVYIAKLN
complement(1008567..1009733)       PHAGE_Pasteu_F108_NC_008193: hypothetical protein; -; phage(gi109302931)             0.0                 MTDFKQMLEENGLPTEETQIRQEFERLTDEAGLITNTSRMSPFWRLITAIAVKPVKWLTDHLIVEILPNLFVKTARDKWLQIQAWQVGLDFKDATKAQGVVHFTKESDLTDLTIKAGIVVQTERINDVIFKLIVTENTVIPRGTLIAPVPVIAEHAGTAYNLATGYYRILAENIPGVVKVENLDDWLTKPGADRETNDELRERYRTQFASVGQHHIDSVYRGMIAKVAGLSVDRIYFKHDAPRGPGTANAYLLLDTGVTSQPFIDVVNNYVQTQGNHGHGDDLICYAMPETQHNITCAIYFDPRIEIGEVRKGEIKQDVENMIRCAFRENRNYQVTKTYPFSRFSWSKLGEEIHAKHSEIDSLVWGQQDIKSELTIPRIQSLSVTVAK
complement(1009726..1010064)       PHAGE_Pasteu_F108_NC_008193: hypothetical protein; -; phage(gi109302930)             1.56e-74            MTKKLYFDLLIKGEDITLDSGNQPVICDNRVSIAQDIKHALIESGLATLLIAERSRILRRDIILQMILIVEEDRRLVPGTIFIDEEDQGRLRLTAETYEFGKIENLGIVLND
complement(1010068..1012188)       PHAGE_Pasteu_F108_NC_008193: hypothetical protein; -; phage(gi109302929)             0.0                 MAVEGLEYVISLVDQVSAPLKGVMKSIDDIGNRGKDAMIKIGAGVGGIVAAGVALQGAIAPAIEMNRAIGEVRSLSVAEESLRKLTDTALEFSSQYGESATDFVRSSYDIQSSIAGLQGDELAEFTKASNLLAKGTKANASTITNYMGTMYGIFEEDAKAIGNANWVQEIAGKTALAVKMFKTSGDGMSAAFTSVGASAKSAKIGIAEQFAVLGTLQATMGGSEAGTKYKAFLAGVGNAQKALNLQFTDSNGNMLDMVSILNKIKGKFGDTLELAESDALKKAFGSDEAVALIKLLLPKVNNLKGSIQDLAKVKGMDDLEKMAQAMTDPWARFSQTLRNIKTAIGTEVLRVIEPIANKIADLGTNFVKWLSTYKNIARWIGYIVGALIGFTGFTAALTLMSGVVAAIGVAFSFLFSPIAAVITLISAIVVVVYKFRAELFGFIKGVVKGFKSVGVSFEPVAKAFGKLWDSLRIGQTIAWAFGLFGGATDSVDTFTSAGEKVGIFVGKSLEIVVSVIELIVTNIAEMADIFANVADFIIEMWDGVIKGWQESDPKQIFDALANGVGNIFSSIFNGIEKMFINTLNWLITQANKVSGVIGIEIPLIPVVEDSKPQSSFLQNAILTTRNATNNISATGNPQKTSGQVFALGSNTQPERTQIAGGSVSSKLTTNQNIDRSVNIHGGVVVKADDPSKFEQWMRDREQLNAG
complement(1012202..1012324)       PHAGE_Pasteu_F108_NC_008193: hypothetical protein; -; phage(gi109302928)             1.01e-23            MHYLPHEDNTEQNLARALWLNKQFFENLANAVASGIAKCF
complement(1012381..1012689)       PHAGE_Pasteu_F108_NC_008193: hypothetical protein; -; phage(gi109302927)             1.05e-65            MEKTQAQTLLEKLNAGVKDSVIVNVAGVDFKFNRDNTAYDTMINEIDSGNKVTPIKDYLLAIIDPAQKDEFLQVINVAGLAIQVAGAVNKVLVPKIEVTVKN
complement(1012823..1013209)       PHAGE_Pasteu_F108_NC_008193: hypothetical protein; -; phage(gi109302926)             5.12e-26            MNLKDYLIFILLFFCTVFFIGASYYKSEYKATSETLKTQVEKNKEQEKSIKNYEKNLKVLTHKLTNATAQAEQRAKALNEVLTSEDVKNWSAGNVPDDVRRLFNERQSDVGQSHLPPNDGMPRGKRAD
complement(1013206..1013763)       PHAGE_Pasteu_F108_NC_008193: Lys; Phage; phage lysin; -(gi109302925)                 2.25e-75            MKKSRSLILACAIALIIANVKTDKEIRTSTRGLELIANAEGCVRKGYKCPRDVLTVGIGSTQAGGEKIEVGKIYSNEEIAQRFAHDVKIAEMCVKQHFNGAYMNMNQFDAMTSLAFNVGCENIKAYYSPRLGKRVQTTIYKHAQDKNFIAMCERIPDFKRSGGRVLKGLQIRREKEKAHCLKEVE
complement(1013750..1013959)       PHAGE_Pasteu_F108_NC_008193: Hol; -; phage(gi109302924)                              3.40e-37            MFKNTEHNAFFGSAVAGVFAQLSWGDIGAIFGILFGLLTVLTNWHFKRKEDKRAEETLKLMREKYNEKK
complement(1014040..1014492)       PHAGE_Pasteu_F108_NC_008193: hypothetical protein; -; phage(gi109302923)             3.54e-91            MERISGMSFDFYVLGFPVHAESITLSITDNSAVAQTRGIPDGWVSGDVGAEGEIEFDSKNFQKLTAAAAAAGSYRAIPETDFTFFAQRGGVRDKVEAFGCKMLITDVLNIDPKGGSKSTKKVKYFVTSPDFVRINGVPYLSDDDTRDLIG
complement(1014497..1015627)       PHAGE_Pasteu_F108_NC_008193: hypothetical protein; -; phage(gi109302922)             2.77e-132           MFPSVQINTLNLLSGEVKEIERHALFVGVTTQRETKLTSVTPDSDFDKVFGVGADEIKKQVRAAMLNAGQNWIAHVMLVPQDSYDFSAAVKKANEVASFEYAVNTHATGVDKDAINKLQELYIELLTKLGRRTFFIQAIAGVNPDSGDGETWAQYVQKLTTLQQTVVADHVMLVPLLFGNEVGVIAGRLANRTVTVADSPARVLTGALIDLGNAEKPKDKEGTLLDLSHLKTLEKARYSVPMWYPDYDGYYWADGRTLDVEGGDYQVIENVRVVDKVARRVRLLAIQKIADRSFNSTASSTEFHKNYFAKPMRDMSKSATVNGKEFPGECMPPKDDAVTIVWHSKTKVTIYIKVRPYDCPKEITVNIFLDLETLGD
complement(1015646..1016335)       PHAGE_Pasteu_F108_NC_008193: hypothetical protein; -; phage(gi109302921)             2.74e-111           MNPAIKMGVNPDDLRDFLKDLELLKIPPKKKKEILIRTLQEMKKRSVKSASNQRTPTGSGWKPRKNGNAKMLRRIAKLLNSQAQTANKARLHYKQKRTAQIAEEHQRGLDHEFEKRDFKKEPAGTAKDPATMRQAKKLRDLGYTVPNGTTKSGKKRYRRPSAREIVATLSRAKASLLIRYFQEKEGKGKGKGLTKWIIPTEKRPFLDERDKENAEILKEFILKFSGIEK
complement(1016332..1016865)       PHAGE_Pasteu_F108_NC_008193: hypothetical protein; -; phage(gi109302920)             9.14e-111           MKKMLYQQLTEFLLTKLPERYHAHFHAWIENGKLLNQGKRVTDAGIEIAHIQYDAVLFFDEFPFREISAQKIMAEIQIWLNENDYLRDVLDEYETPFELEIINDDVADLTFTISFQEPLTAVEDDAGDLEIDGKKYRLDEIEINIVNSIDLVYPTTKKPQEQSQAQNDDALKETITL
complement(1016862..1017314)       PHAGE_Pasteu_F108_NC_008193: hypothetical protein; -; phage(gi109302919)             1.78e-100           MFNGRNQQLENTVILNSGFWEDIHIAEFQKERNIPLQMPVETVKSALITAMQELALDLKDVEQRYKARGINNVREIAQSTVNNENPAQTLYKKAVFARAKADLLPEFFALSAREIHQNRDYVEEQKSLLAEATRAIRTLKGKKRGSVHLL
complement(1017287..1018153)       PHAGE_Pasteu_F108_NC_008193: terminase endonuclease subunit; -; phage(gi109302918)     1.37e-152           MGIREFQARMRALQQIEQAKNDGTLQSEVVAQHSNDYTVLEIALTNDVNAIRAIPTLELRAEHKRNRFLPKWLPFVDEYLEKKAVYQNDYLAYCIVYLFDVGDFDKALELAEIAIEQKQSLPARFNSTLPNFVADQIFNWANKTASAGGSVEPYFTQTFENVATKWQLHEIVKSKWLKMAAALLLRNDNGEVKASGIDDPESLILAIKLCIRAFQLNHKSGVKSMIERCYMRLSALEKEGKFTPNELTPLPALGLETVEINFSEVVKKLRRGQLNEEVKECSTAEINS
complement(1018174..1019181)       PHAGE_Pasteu_F108_NC_008193: capsid protein; -; phage(gi109302917)                   2.59e-100           MDKSKFYSFVKAVAAYYNVPVESVLRGESFSLEAPQAALLGENIQQRSDFLSKINMFFVEDIKGKKLLGATEKGITGRKKDGRYIAKLNHDQFGYDLAETDSGIIVPWQMFDSFARNYEKLEELYAEFVQTQIALDICQIGWHGTSVAENTTKSDLSDVNKGWLTLLKEQKSENFMTEGAQSGKIRIFGAGADYDSLDDLASDLKLGLHQRHRDRNDLVFLVGADLVSKETKIINKKHGLTPSEKAALGSHNLLGSFGGMNAITPPNFPARGACVTTLRNLSVYTQTKSVRRSLRNDEDKKGIINSYYRQEGYVVEDLGLMTAIDHSKVKFEGEN
complement(1019185..1020072)       PHAGE_Pasteu_F108_NC_008193: capsid-scaffolding protein; -; phage(gi109302916)       4.08e-160           MGNKTELITDFVRVATSGNTIDGRHIDAQDLKDMAETYDPEKYTAVIWWEHWRWRNFGRVVEVKAEDGEEGKTCLYARIAPSLEMIKLNKDGQGLFTSIEITPNFANTGKAYLSGLAFTDQPASLGTTKLNFSKRIKDENVKVGNCEQLDFSKVTFSEDETRENLLNKFFNLGKKLFSTEEVATAENPAINPDNNNKKEEKEMTEEQFNKLIGAVQGLGAKIDQHFSVPQPTEPAEKPKTEEKPAETGVTAEQFNKLMQQVEDLGNKFNQALTQEVTQVPNGAPVSQEFTLKKGI
1020278..1022086                   PHAGE_Pasteu_F108_NC_008193: terminase ATPase subunit; -; phage(gi109302915)         0.0                 MTAQLRIRKTKRYDDEVIYSAKFLYLKKWTPNEIAKELGLNSARPIYYWAEKYNWRNLINENGIEELIALRIITLTERENKTDQEIKELEALIDKDIEYKKQRAKKAASAQKSAVTLSESFGDFADSGDGNESKQKKSKKRAKNDISHVTPEMVQPFVDSLFDYQKHCRANKHHSVRNILKSRQIGATYYFAFEALEDAIFNGDNQIFLSASKRQAEIFKTYIIKMAREYFDVELKGSPIILSNGAELHFLATNANTSQGNSGHVYGDEYAWIRDFERFNTVSSAMATHKHWRETYFSTPSSKFHPSYAFWSGDMWKEGDPKRANVVFPSFEELRDGGRVCPDGTWRYVITIEDALKGGAGVLFDIDALKQKYSKYAFAQLFMCVWVDDADSIFNIKKLLKCGVDIAKWKDHNPNDARPFGAREVWGGYDPAHSGDGASFVIVAPPALLKEKYRVLARYQWNGLSYKYQAAQIKQLFEKYNMTYIGIDATGVGYGVYEQVKEFAGRKAVPLVYNPESKTEMVLKVHDLVEHEQIEWDENERDIVPSFLMIKHTSTKSGNTMTFVAERTVKTQHADVFFAIANAINNKSLTDKPRRKSRGWRM
1022091..1023122                   PHAGE_Pasteu_F108_NC_008193: portal vertex protein; -; phage(gi109302914)            4.19e-160           MAKNKQKDVKSTSIISINGSDYSYSAAPALDYVGLMHDDIYNCFMPPINRHALAKLPHQNAQHGGILHSRANMVSAGYIGGALLSKIDMRALCLNLIQFGDVALLKIRNAFGQVVRLHVLSSLYMRVCKDGNYKYLMKKSLYDTKSEIYEYNKNDVIFIKLYDPMQQVYGSPDYVGGITSALLNSDATIFRRRYYSNGAHMGFILYSTDPDMTEEMEDEIAERIRDSKGVGNFRSMFVNIAGGHPDGLKVIPIGDTGQKDEFANIKNISAQDVLTSHRFPPGLSGIIPVNTAGLGDPLKIREAYQADEVLPLQEIIAESINSDYEIKSALKVNFKQPEKRDKN
1023198..1023473                   PHAGE_Pasteu_F108_NC_008193: hypothetical protein; -; phage(gi109302913)             1.79e-62            MARTLDIYCKVCNSKATVTRTERIHSEYSKSYCTCKNPACGHKFVLNVEFSHTTKTSLLTKDGLLSLMINQLSDKDKQKIREMLNQEEKGV
complement(1023516..1023944)       PHAGE_Pasteu_F108_NC_008193: Dam; -; phage(gi109302912)                              1.00e-96            MAHNTKVKKYITPEQNTLKTMWEGRNCWFNPPYSNPLPFVMRAVEMATLHRKTVVMLLNVDNSTKWFNLCVRNAKEIVYITDRRVPFVHNGTGEEVDQNNKGQMLVLFAPDNPLDTLKSSYISMQKMRQIGVKIGVKKNELI
complement(1024025..1024279)       PHAGE_Pasteu_F108_NC_008193: hypothetical protein; -; phage(gi109302911)             2.61e-56            MGNITISLEKWQEMARDRTRLDFIESGIIVGLSPAYFEMDVSDKVSFTMNKKTTDQKQMKITRENIDKLIEDLVYECFEDAEKR
complement(1024293..1024565)       PHAGE_Pasteu_F108_NC_008193: hypothetical protein; -; phage(gi109302910)             2.82e-56            MIDENKKVEVSLREFEEMVRDRVRLDFIESRIIESLNKEFYNTDFSNQISFIIHEKINAFREKRIILNRKTIDKLIQEKTNETFKNRCKK
complement(1024568..1024819)       PHAGE_Pasteu_F108_NC_008193: hypothetical protein; -; phage(gi109302909)             9.26e-55            MEKVEITKEFFDSLMKDKERLNFIECYRVTIIEDKPGENGGFELSHCNGGEDPILCDLVYSESVREGIDRMMEYQKCIEQKEV
complement(1024833..1027226)       PHAGE_Pasteu_F108_NC_008193: Rep; -; phage(gi109302908)                              0.0                 MNNFNNTKSVGASNRAPACAFVWNYEENARAVDERRHNRFLEQKAHYDLVNKEKVITPPDSARTDLQLELFNTTPEGYELVERLIANLPRQRQREYFRKLYLKTYRSVKDDGSIAYRLGNIQRRTANLFIREVLEERLKKAFNSYHINVSFLLAFSKNLPKWRADLESEIAQSLTKIEQQITISQEIIDRINEDYYTQDDLIAPDRNTSAAQIDANFEQYTKAQIKKAKLPFYLINAEKLKEIARTLATAFEQELMSFINDLAPRAEEIGAQGVKDEFLRLYQKCGQICENIGFPAPSWEMKKSRLTGEKIDIALQKIACEKYWFRTMNRVQKRMTEHVAIACGEVRKQASCYISYGSFNNWKTQIKTNLDYLKSMILTNIDDPEEQIELFGMFLKSSSNPDNRRNEMMCRLRGLEEWAEREEHEALFLTLTAPSSFHATHSSGDLNKKWSGVNPRDTQKYLNKVWAQYRALLAKREIKFYGMRVTEPHHDGTPHWHLLVYVKAEDKAEVIRLFKKKALEQDGNERGALKHRCRIEECDKEKGSATAYIAKYISKNINGFALDGETSDENPNLSLKENAHRVRAWASLWGIRQFQFYGGASISVWRELRRLVTGQAEDEIIEKARAVADVSCFASYIEIQGGAMAMRKDQPIKLSYIETEQNKYGETRQKIEGVENKISFRKVLTRLKKWAITKAQVSRSETQESAVRAPWTCVSNCNRSIVEQKIKNAVAPICLPLHARQIEHLLSGKPLLLNERNKIQVINNEIVITDPIKERVERESAGKSHLDRLREIPIFLN
complement(1027253..1027528)       PHAGE_Pasteu_F108_NC_008193: hypothetical protein; -; phage(gi109302907)             3.31e-60            MAEQHIIELSNRYQLKATDDFLILYQLKLQDNGTWERVKALATKSPDYLLDTLIRLELQSEDVTTLEDVAKTITAMRAELKEAINIGRTQQ
complement(1027534..1027785)       PHAGE_Pasteu_F108_NC_008193: hypothetical protein; -; phage(gi109302906)             1.82e-54            MFPSIFRKVATPEVITMQKREDRTQKTYPEGKFVLLRKSSAFGWESEVETREGMDAQTIERVYFYKVEIERRDPRNLIIVKVE
complement(1027799..1028008)       PHAGE_Pasteu_F108_NC_008193: hypothetical protein; -; phage(gi109302905)             6.42e-38            MQTANIKVNVKKANQFMFYFKDSHDAYLTLAKRAPTIAQRVKHAEKARLCRTYYKNASEFARIATSKIH
complement(1027989..1028324)       PHAGE_Haemop_HP1_NC_001697: hypothetical protein; -; phage(gi9628609)                5.70e-07            MNEEIIKARDQALAQARKQLNVSNYRVERFFDRMPQDEKEIIFALAQVDQMDQVNPGKQPKYLRDFTREGMRKIAKAYQKIRKISNRLPQCISINEFYLIDEEVNYANRQY
complement(1028317..1028499)       PHAGE_Pasteu_F108_NC_008193: hypothetical protein; -; phage(gi109302903)             1.18e-36            MQFVMSIKIQNEDDSIQSSLKPKLDKQKTRIAQIKKTALYSKTGKQSRLEGATIWGISYE
1028578..1028820                   hypothetical protein; -                                                              N/A                 MFDSKVETPESQKEHLRVLSLKVAFLETLNRSLIRSLARTDPRFVDLLELELLEKVNVIAETDPQIAQAIESYLVDLLKN
complement(1028892..1029104)       PHAGE_Pasteu_F108_NC_008193: Cox; -; phage(gi109302900)                              1.70e-29            MTTQNAICINIQLDTPFVTKDEYKKRTGLPMGTINDQLKAGKLPILPRKSPKEKVLINLIALAQQAANQQ
1029229..1029804                   PHAGE_Pasteu_F108_NC_008193: CI; -; phage(gi109302899)                               2.52e-115           MSNFSGGKEVIERIKKAYGFTKQIDLAKHLSIPQSTFATWGSRGIFPAELVIRCVIETGARLEYVARGIEPIFDDSMNMKYFQSFNLESGKLFINENKPFLLPLLPNLDSRESYDHLFCVSENNRTFFINPNYDTLTDGEYFVLVENSHLIRYLTVLPGGKVRVDGGKFSFECDLVDIEIKGKVILKMEKC
1029804..1030256                   PHAGE_Pasteu_F108_NC_008193: hypothetical protein; -; phage(gi109302898)             5.80e-100           MKPALILALLPFSVVAKEYMPLLISSGSMNNKPAISLYFGDNSERDYFEFTMHCNLFDSPDAPDFTIYDDGAPAMKLTHYKNGTYFPNSSKLGTHTDLKLSVNKEKKQVIFNISGTVLDVERQKLIEISPHDVALSRSQWGDVKKHCSVK
1030259..1031281                   PHAGE_Pasteu_F108_NC_008193: integrase; -; phage(gi109302897)                        0.0                 MGVRKDSTKGGKWLAEFYHDGKRVRKWFATKGEATRFFNQEQAKNATQSENVRVVLSNDLAPLSHYAHEWYELYGQTLNDGQARLNKLLNLCSHLGDPPANKFTTQDFAEYRKKRLAGKFSADPKRPPKQSTVNREHAYLRAVFNELKSLGKWSGDNPLSEISLFKENETELAFLFGDEIRRLIDECDNSRNKDLGLITRICLATGARWSEAEQLKQAQVIPYKITYINTKSGKNRTIPISPELYNMLPQRRGRLFGDAYESFENAVDRAGIDLPKGQLTHVLRHTFASHFMMNGGNILVLKEILGHSTIEMTMKYAHFAPSHLESAVSLNPLTNPSKKR
1031448..1031464                   attR                                                                                 N/A                 GGATTTAAAATCCCTCG
1032438..1032668                   Flp pilus assembly protein, pilin Flp; -                                             N/A                 MFSKLTTQAYIAVTESIRNFKKDERGVTAIEYGLIAVAIALFIVALFYNNGGFMTALRAKFTDLATTITNANSIGN
1032773..1033192                   Type IV prepilin peptidase TadV/CpaA; -                                              N/A                 MLILFNILVVLLLIRLSWTDLTKRVISNNTVLWLLAVIIPFSFIHHSQIFFLPALLFLFFGFLLFTLGVIGAGDIKLIAVLMLSIPTEQLISFFFLTSCSGLLLIIIGWLFFKESIKKRGLPYGIAISLGFLMNWSLFS
1033255..1034046                   Flp pilus assembly protein RcpC/CpaB; -                                              N/A                 MNYRTLFIISFLTLAIGIGGILFLPTDGDNVQNVDGSGQINTDTKPKKQIVIVELKKDISKGTLLQSDDYVFSEISVAEDNPLVTNDLKDVILTAPSKSLQGYLVSENVKSGSLLSPDFIIAPNDSRFLLSNLDSRQEVAFRVYLRPDERYLLDSVKVGDSISVYNQKIATGEDNNHERRELVRLSEKLLVLQVKEFLEDDQNKGTYSEYRTKDYVGFVSVKANVEQVKNFYSLDKESKLIVLPADEKSTNHRGLFIRKLRGQ
1034046..1035455                   PHAGE_Pseudo_Pf3_NC_001418: phage assembly protein; -; phage(gi9626321)              1.03e-18            MSAYHNYIIKTIVSLGIGVYCTISSLSYAKTYNLEQGGTQLIKTNEKIDTIFVSSPNVADYEILDDNSFIIYAKGEGRAEITALGENGEVLTSDKVNVNALINNVNYISDTNHQIKARFPNTNLSVKKVGQAYIVEGKARSQEESEEVYQIVGEAIGANKKTIEKSLKHEHGEEHIPFLDKNQYDGVLNHANLTEATQVNVKLSVVEVNKKLSEEIGINWSRIAGENQGTLLGGSWNKSGGFNGIQGILKLDARGISGFINALDNQSNGQVLAEPNISMLSGETADILVGGELPFAQKDKDGNATITYKEFGIKLVVGAKVQKSNRIRLVLSQSVSTLAGNYTYEGVGAIPFFNTRRSKSIFEVADGESFIIGGLFDSQDIEGLNKVPLLGDVPILGAFFRSASTKKEHRELVIVATVNVVKPVDQRDIVYPTFEQTGTMERFFNLTPFKNVYHKTLTSNFLKNGGFIQ

#### region 4 ####
1687176..1687187                   attL                                                                                 N/A                 AAAAAGTGCGGT
1692429..1693091                   PROPHAGE_Escher_MG1655: CP4-57 prophage; integrase; -; phage(gi16130540)             3.21e-52            MARTTKPLTNTEVDKAKARDKPYTLTDGNGLFLLIMPSGVKTWQFNYYRPITKKRAKFSLGAYPNLTIAQARAKREEYRALLAQGIDPQLHKQEQELKQQAENTNTLLNIAHRWKEKRSKEVEPLTMEKNWKRLENHLFPILGHYPIDQITSPILIDAVKPLNEQGFNDTLHRIINLTNQILNYAVTIGLLPFNSCVKASDAYHKEEQTNHPAISYKEFG
complement(1693100..1693561)       hypothetical protein; -                                                              N/A                 MEKLECTIKILEYIPHLLTAIGLFISLKTLSAGFFNKNISEERIKWREKIRELSQEIIISYSKSESEKLELYCKLANRLNPADKADKNILELCKKIFNEQPEEHEVEEFINKISLLLKDDWERCKHESKLRKIIFCCKYESKYKANNEYKVTD
complement(1693813..1695123)       PHAGE_Brucel_BiPBO1_NC_031264: hypothetical protein; -; phage(gi100002)              5.11e-70            MEKGQQDIYTAAVSRDQARIVFDDARQMCLLSPPLRKRVQIQQHKLIYPQNNSLMRPLAAKSSTIEGTNPSLAIVDEYHLHADNSVYSALELGQGARPEGLLFAITTAGSNTISACKQHYDYCAQILEGNEKNDSIFILIFELDDESEIDRPETWIKANPNINQSIPLIDFENTIKKARGIPSEWVEMLTKRFNVWCQGTTPWLSEGSWALCKRDYEESSLLHQDCYMGLDLSSTNDLTSICYTFPQGQKVRLITRHYLPEYQLNNVANKNRAIYRQWMRQGWLRITEGDCIDYDKIRDDILKDAERFNIKMIGFDVWNATHLRTQLQSAGLEVEPFPQTYQRFSPVAKSAEVLINRQVIEHNGDPVLAWALSNVVMETDANANIKPNKKKAANKIDPAIAFLMSFGTYQLEYGDLIFELSEEHKQTLEHFNGIEL
complement(1695126..1695542)       PHAGE_Salmon_118970_sal4_NC_030919: hypothetical protein; -; phage(gi100063)         1.84e-44            MLPIDYLNGWLFGIDVKRVKPEIRDLLITYKKECYKALSDYWMKGKAERKTTTDERTGLRQAVSQLVSKKGLIYSDAYSLIHQRFNVQHIDELTAEQIPMVVEYIHKIVLEGELITDTSPKSRGILLDEEAFYVVAGF
complement(1695521..1695763)       PHAGE_Mannhe_vB_MhS_1152AP2_NC_028956: antirepressor protein Ant; -; phage(gi971760518)     8.29e-23            MTNQTQLSTVQFHNQTLITFEQDNVQYVAMRPICENIGLDWAAQYSRINRDDVLSSIILMIRIVAEDGKNREMACFQLIT
1696336..1696710                   hypothetical protein; -                                                              N/A                 MIITIHISNQCKESHFYDIEYAGALYEELSSSYPLAQINFIFTQTNYELEAPYIVAFSTVNIDTKEIEVICTEVCKSLMQDNKSRILNPPNGDVLALNFKNFKTEKEIEDYLKKKGVELSTYGY
complement(1696746..1697270)       PHAGE_Entero_VT2_Sakai_NC_000902: similar to antirepressor of bacteriophage P22; -; phage(gi9633442)     1.33e-31            MKALKAKFFGSEILVINHNDKPYVPMKQVAENIGLDWKAQYRRLSDNEVLNSTMVIMTTVAEDGKNREMVCLPLHYLNGWLWGIKVSKVKPELKEKLISYQKECYEVLWDYWTTGIAKWDDIHQQRKMLEENESESKKRSSEAGRALQKRKIEKHIYDIGMSRLDRMEQLLLEF
complement(1697849..1698142)       PHAGE_Entero_VT2_Sakai_NC_000902: similar to P protein of bacteriophage HK022; -; phage(gi9633423)     1.54e-16            MATQIQTIPYNLQAEQSVLGAIMMDVNGERSAAVFAMLKPESFHMPAHKKIYEEMLFLARNNQPIDLMTVDSRLRAIGVIEQIGGMAYLAEMSKNEV
complement(1698142..1698582)       PHAGE_Salmon_vB_SemP_Emek_NC_018275: DNA replication protein; -; phage(gi399498840)     1.92e-12            MPLLEKNRYTVDEIKLVINWILTCWNRRNGKPAKPKNICVKSRFDGYLSDAITWNERRSLCKDVVDAYNEILGDRLVPMDEVDQLAESQINALLPRLARQNIDGFKSYFQAFSDNVREYYFRPENKYGFSYLMKPETLFKTRRGEL
complement(1698785..1699186)       PHAGE_Entero_UAB_Phi20_NC_031019: hypothetical protein; -; phage(gi100002)           1.38e-23            MSNVLRLDDYREKIAQEKPIKEVKKVSIDDGFTAIPNALLDAILESDLTKSQIKVILGVIRKTISWHKEQDWICNEQLAEICRLCDDKEASRVKNELIRINVLIKNGRKVGLNLAVSEWESKIQKIQYCKKTQ
complement(1699417..1699644)       hypothetical protein; -                                                              N/A                 MRRKAVERTDKELAECIGIDPSTLCRFKAEHLDKFCAYLDELGLTVTEKGLNQISDAELEALKLFASKGLAEFGQ
complement(1699713..1699919)       PHAGE_Entero_VT2_Sakai_NC_000902: similar to C2 of bacteriophage L; -; phage(gi9633420)     4.04e-19            MNKISEYRKATNLTQGEFAQQINLTQGALGHYESGRRTPDLKTARKIVMALNRNGVACSLDDVFLVQN
1700057..1700692                   PHAGE_Entero_933W_NC_000924: repressor protein CI; -; phage(gi9632491)               4.12e-51            MKKQWNEFVRDRMSEKNLKQEDIAEAIERTQGAVGHWLTGRRSPNFIEVAKMLNATGADQVILNSDGTIEDIEFIGMPKKGLVKVIGEATMGTDGSVDIEEVHVGYIDIFTTDPKAFCLRVKGSSMEPRIHSGEFVLVEPQSPFSNGDDVFIRTKDGKNMIKILDYQRDGEYRFSSINNDHKPFNLAIDEVELVYYVAGILKKSRFVDLEQ
1700807..1701952                   PHAGE_Klebsi_Matisse_NC_028750: baseplate wedge subunit; -; phage(gi100179)          1.16e-08            MSYFNKLLESAMMTDLQKEISEARKSVHTDGYPMSIGELVNLYDDGEIDIRPEFQRLFRWKSDQKSKFIESILLGIPIPSIFVSQRDDGVWEVVDGLQRISTILELMGKLRNKEPLKLNATKYLPSLDGMMWINNENPEKEIDKQTKLMLKREKIDIKIIKRESQADAKLELFQHLNSNGSHLSAQEIRNVILLMENAKAQHWLEKLANNENFQDTTPLSEKQQEEATNIELLIRYFSLRKLKEYIDIHANNRDIDPYLDAMVTGMFNKDSNFDFENERNIFEKVFLVLNNTFGSDAFKKYNTEKKRYLGPFSTPIYELLTYSLSKKVEENPNIIDDNNFVSQLRDISTTMESNVIYQNIISRSRGIDRIKAVVDYGESLL
1715669..1715680                   attR                                                                                 N/A                 AAAAAGTGCGGT
