# Supplementary material for: Comparative analysis reveals the Genomic Islands in Pasteurella multocida population genetics: on Symbiosis and adaptability
Source: BMC Genomics. 2019 Jan 18;20:63. doi: 10.1186/s12864-018-5366-6 (PMC6339346; doi:10.1186/s12864-018-5366-6)
Supplement: Supplementary file 9 — File S2. Detailed information on predicted phage of each strain (ZIP 5010 kb). [file 12864_2018_5366_MOESM9_ESM.zip › File. S2. Detailed information on predicted phage of each strain/CIRMBP-0760/phage_regions.fna]

>1	 273833-330115
ATGTGTGGTATTGTTGGTGCAATTGCACAACGTGATGTAGCAGAAATTTTAGTGAATGGTTTACATCGTT
TGGAGTATCGGGGCTATGATTCAGCAGGGATAGCCATTGTCGATCAAGAGAAACGATTGCAACGTGTTCG
CTGTTTAGGAAAAGTACAGGTATTAGCTGAAGCCGTTGCGGCTGAAAAAATAACAGGGGGCACAGGGATC
GCTCATACCCGCTGGGCAACACATGGTGCGCCTTCTGAAGATAATGCACACCCTCATGTATCAGGTCAGT
TTGCGGTAGTGCACAATGGAATTATTGAAAACTATGAACAATTACGCATTGATTTACAACAGAAGGGTTA
TCAATTTCTCTCTCAAACCGATACTGAAGTGATTGCTCATTTAGTGCATTGGGTAATGCGTAACGAAACT
TCGTTGTTACGGGCTGTGCAGCAGGTCGTAAAACAGCTAAAAGGGGCTTATGGGATGGTTGTGATGGACT
GTGAACAACCAAATCATCTTGTTGCAGCTCGCTCAGGTAGCCCATTAGTGATTGGTTTAGGGATAGGGGA
AAATTTCCTAGCCTCAGATCAACTTGCCTTGTTAAATGTGACACGTTGTTTTATTTTTTTAGAAGAAGGG
GATGTTGCAGAAATTACTCGACGCACCGTCGATATTTACGATGTGAATGGACATCCCGTTCAACGTGACA
GCCAAGACTCTCATCTTACACACGATGCAACGGAAAAAGGCACATTTCGTCACTTCATGCAAAAAGAGAT
TTTTGAACAACCTCGTGCTATCTTAAATACCCTTGAGGGCAGATTGCATCAGCATAATGTCTTGGTGGAC
AGCATCGGTAATGGCGCAGAACGATTATTAGAGCAGGTTGAACATATTCAGATTGTGGCTTGTGGCACCT
CTTACAATGCAGGTATGGTAGCGCGTTATTGGTTTGAACATTTAGCAGGAATAAGCTGTGATGTGGAAAT
CGCTTCAGAGTTTCGTTATCGCAAATTTGTGACGCGTCCTAAGAGTTTATTGATTACCCTTTCCCAATCA
GGTGAAACTGCTGATACGTTAGCCGCATTACGTTTAGCTAAAGAAAAAGGTTATATGGGTGCGATGACGA
TTTGTAATGTAGCGGGCTCTTCACTGGTACGAGAATCAGATCTTGCCTTTATGACTCGCGCGGGAGTAGA
AATTGGCGTGGCATCAACAAAGGCTTTTACCACACAATTGGCAACCTTACTGATGCTAGTGATTGCCATT
GGTAAAGTCACAGGGAACATTTCTCTGTCGCAGGAAGAAGAACTGGTTAAGGCCCTGCAATCTTTACCTG
CTGAGATAGAGAAAGCATTAGCATTTAATCAACAAATTGAAAGTCTCGCGCAAGATTTTGCGGATAAACA
CCATGCCTTGTTTTTAGGACGAGGAGAGTATTATCCGATTGCGATGGAAGGCGCGTTAAAGTTAAAAGAA
ATCTCTTATATTCATGCGGAAGCCTATGCCGCGGGTGAGCTAAAACATGGTCCACTTGCGTTAATTGATG
CGGATATGCCGGTGATTGTGGTCGCACCAACTAATGATCTTTTAGAAAAAGTAAAATCCAATATTGAAGA
GGTGCGTTCTCGTGGCGGACAGCTTTACGTATTTGCTGATAAAGAAGCCGGCTTTACTGAAACGGAAGGA
ATGAAAATTATGACGATGCCAAAAGTCAATGAAGTGATTGCCCCGATTTTTTATACCATTCCTATGCAAT
TGTTGGCTTATCACGTTGCCTTAATTAAGGGAACCGACGTGGATCAACCGAGAAACCTTGCAAAAGCCGT
TACTGTAGAATAAAAGATGTCTTTATAGAAAGCTAAAGGCAGAGATATTATCTTCTCTGCCTTTTTCGCT
ATATGAATTGTAGTGATATGGAAAATTTTCTCAAAATTCACCGCACTTTTACAGTTCTGTACGCTCTCTT
ATGAGCCACTAACACCATCGTCTTCTTTTTGAATCACTACGAATGTGGTCGAGTTTTGCTTTGGGTGTCT
GACCAAGTAGAAATCGCGGTCCCTTGGTCAGGTTCAGTCACCCGCTATCAGGCATCACTAGGATGCTGGA
TATTAATAAACATGGTTTTATTATCCGGTGTAAAGGCAATACCAGTGACTTCACTACCATTGGGTGCCGT
TAAGAAACGTTTGAATTCGCCTTGTTCAGGGATAACGGCAATCCATTCTGGGTGATTTATTTTGTCCCAC
CTAATTTGAGTATGCTTCGCCTAGAAAGATGAGCTTTATCACATCTGACATAATACGGGTATCAGAAGAG
TTCATCATAATATGTTCTTGTACTGAGTTAGTTATAATATGCGCCTGTTGCGAAAGTAAGGGGGAAAGTT
TATATAGAAGGGCTGTCTATAAAGAGATGTTAACAGTGTAATGAAAATTTAAAGGATGAATTGAAAAGAA
AGATTAAACGCTATGTCATAGAAGGCGAAAAAAGAATAAAAAAATCCCCAGTCAAGTTGACCGGGGAGTA
CTGAAATGTAAGTAATAGTTGCGTCTTACCAACCTTTAACCACACCACCTTGGAAGTGTTTAAGTGCTTC
TTGATACACTTCTTCGGTTTGGAATGCTTTCACAAAATCTTTGATCGCTTCATTGTCTTTATTATCTTCA
CGGCTCACCACTAAGTTAACATAAGGTGAATCTTTATCTTCGACAAAGATACCATCTTTTTCAGCGGTTA
AACCTTGTTGTACAGCATAGTTATTGTTGATGATCGCGAAATCGACATCATCTAACATACGTGGAAGTAG
TGAACCTTCAACTTCTTTGATTTGGAGATTTTTTGGATTCTCAATCACATCAATTGAGGTTGAGAATAAG
TTACTTGGATCTTTTAACTTAATTAAGCCTTGTTTTTCTAAAAGTAATAATGCACGACCTAAGTTACTTG
GATTGTTTGGTACCGCAACAGTTGCCCCGTCTTGTAACTCAGAGACATTTTTGATTTTTTTAGAATATGC
TGCAATTGGGAAAACAAAGGTATTGCCCACGATCGCCAATTTATAACCACGTTGCTCAACTTCTTTGTCC
ATGTAAGGTTTGTGTTGGAAGGCATTAGCATCTAAATCGCCCTTCGTTAATGCATCATTTGGTTGAGTGT
ATTCCGTAAACTCAACTAATTTCACATCAATGTTATATTTTTCCTTCGCAATTTTGGCAGCAACTTCTGT
CACTTGCGCTTCAGCACCTGTCATCACTCCAACAGTTAATTTACGCGCAGCAGGTTCTTGTGGTGCAGCA
GCGGCTGCTGGTTTATCATCTTTACAACCTGCTAGTGCGACAGCAGAAACCAGTGTTGCTAGACCAAAAA
GTTTTGTTAATTTCATAGAAAATCCTCTAAAAAATGATGTTGTGTAAATTATATTTCAATTAACGGTGAT
CAAAACGTTCTGCTAAGTGGTCGCCCAACTTTTGGCTTAACATAACGATCAGGACGATAATGATGGTTGC
GATCCATTTTACATAGATCATATTGCGGTGTTCACCATAAGTAATGGCTAAATTACCTAAGCCACCACCG
CCGACAGCACCCGCCATCGCAGAGTAACCAATTAAAGCGACTAAGGTAAGCGTGATGCCATTAATTAAAA
TTGGGATCGATTCTGGTAAATAGTATTTGGTGACAATTTGCCAGTTTGTCGCTCCCATGGATTTTGCGGC
TTCTGTTAAGCCACTTGGAATTTCCAATAATGCATTTGCAGTTAAACGTGCGAAAAAGGGAATGGCAGAC
ACACTTAATGGCACGATAGCCGCTGTTGTCCCTAATGTCGTTCCAACCACTAAACGAGTAAAAGGAAGTA
AAATAATCAGTAAAATAATAAAAGGTACTGAACGACCAATATTGATGATTACATTTAATACTTGATTGGC
ACGACGATTTTCTAAAATTTCACCTTTACCTGTTAGAAAAGCTAATAAACCAATGGGTAACCCAATCACG
ATAGCAAATAAGGTGGCAATAAACCCCATGTAAAGTGTTTCAAGAGTCGAAAGACCAACGAGCTCCCAAA
TTCTTGGTGTCATTTCTTGGGTGAAATCTGCCCATAATTGATCAAACATAGCCTAATACCTCAACTTTTA
CATTATGTTCCATTAAATAGGTTTTTGTTCTGGTAATCGCTTCGTCATCACCTTCCATTTCAGCAATCAC
AAAACCAAATTTAACACCGCCTGCATAGTCGATTTGCGAAGTTAAAATACTCAGATCAACCCCAAACATT
TTAGATGCTTGCGATAATACAGGGGCATCGACAGTACGGCCAGTAAATTCAAATTTTACAATTGGCCAAG
ATGTCGCATTTCTTGGTGTTTCGGTTAATTTTTCCATATATTCTTCTGGCAGGCTAATATGGAATGTGGA
ACGGATAAACTCTTTTGCCAGTTGAGTTTGAGGATTCGAGAATATCTCACTCACCGAACCTTGCTCGATC
AAACGTCCTTTGTCGATAACAGCCACATGATCACAAATACGTTTTACGACTTCCATTTCATGGGTGATCA
AAAGAATCGTGATCCCTAATGTGCGGTTAATTTCTTTCAATAATGTCAAAATAGACTGCGTTGTTGCAGG
ATCTAAAGCACTGGTGGCTTCATCACATAATAAAACCTTTGGTTCACTTGCCAGTGCACGAGCAATAGCG
ACTCGCTGTTTTTGTCCCCCTGATAAATTTGAGGGATAGGCATCTTTTTTGTCAGTTAAACCCACTAATG
CAAGTAATTCATTCACTTTTTGATGAATTTTCTCTTTTGGTGTATTTTCCAACTCCAATGGCAACGCGAT
ATTGCCAAATACTGTGCGTGATGTTAATAAATTAAAGTGTTGGAAAATCATGCCAATATGGCGACGCTCG
TGCACTAAATCCGCATTTTTTAACTGTGTTAAATCTTTACCATCAACAATGACAGCACCAGAAGAAGGGG
TTTCAAGTAAGTTGACACAACGAATTAAAGTACTTTTCCCCGCGCCAGATGCACCAATCACACCGCAGAT
TTGCCCTTTAGGTACATGCAGTGAAACATTATCAAGTGCGGTCAATTTTTTACCTGACACATCAAAAATT
TTACTAATCTTTTCTAGCTTAATCATATAAGCCCTTTGTTTATCATTTTTTGTTACATTGGCTGTGTATT
TTAGACGTCTAGATTTCCGTGTCAATATGTAATTTTAATATTTTTAGTACAATTTGTTATGAGATAGAAA
TAATCGCGACTTTATTTGCGAAGTGAGTCAAGAAAAGGGATAATTTAAAGCACATTTAAATAAAAGGAAG
GCTCTCATATGAAAAAAGCAATTTTTTTAGATCGAGATGGCACATTAAATATTGATCATGGCTATGTTCA
TGAAATTGATCAGTTTCAATTTATTGACGGTAGCATTGAAGCGTTACAACAACTGAAAGCGATGGGCTAT
TTATTGGTACTTGTAACAAATCAGTCAGGTATTGCGCGTGGATATTTTAGCGAAGATCAATTTTTACAGC
TGACAGAATGGATGGATTGGTCGCTAGCAGATCGAGGCGTTGATCTTGATGGCATTTATTATTGTCCACA
TCATATAGACGGAAAAGGAGAGTATCGTCAAGTTTGTGATTGTCGTAAACCAAAAGCGGGTATGCTATTA
CAAGCGATCAAAGAACTTAAGATTGATCCTAGTGCTTCTTTTATGGTGGGTGACAAAGTTGAGGATGTGT
TAGCAGGAAAAGCAGCAAATATCAAAAATACTGTTTTAGTGAAAACAGGAAAACCGATTACAGCAGAAGG
TGTAAAACAAGCAGATTATTTGTTAGCGTCCATTGCGGATCTACCAAAACTGATAAAAGGATTAAAAAGT
TAACAAAAATCTAACAAGATTTACACATTAAGTTTAAAAAATAATCTTTTAATAAAAAATTTAATTTTTT
TTGTAAAAAGGGGTTGCAAAGGGTTTTAAAATGCCTATAATACGCCCCACACAACGACGCGACGTTGTAC
GAGATAGTAGATACACCTCGCGTCGTTGTTTTTTGTTCTTTAACAATCTAACAGACAATCTGTGTGGGCA
CTTGTTGATTGATTTCATTAAATAGAAGCAGACCAAAGACCAAGACATTACTCAAAAGATGACTTGAGAC
GGATTAAAAAAATCTTCAATAAAAAAGCAAGAATGTTGGAAAAGCGTAAGGGGTTTTAAAGTGAGCGATA
AATTATTAGAAAAACCAAGAAAAGAATGGATTCAAAACCACTTGGACGCTTGGGGAGCTTGGGCTTTTAA
TGGTTTAGATTTTGACGGGCAGACAAACATTATTGCGAAACTAATGCTGGAGGCAAATGGGAATAAAAAT
TCAAAGCAAGATAGAAAGATGTGTGATGACGAACTAGGGTTAGTGATTAGTTCTGTTATAGGGCATTGTA
TCAAAACGCCATCTCTAGAAGACTATAAGTATATCGAGGCTAAATATATATTTAATTTATCCAATTACTC
AATAGCTCAATTTCAACACGCAAAAGATAAGTCTATTTCATTTAATGCTTGGTATAAAAGAATTAATCAA
AGCATAGACTCATCAGAATGGATAATTGCTAAGTTTCTTGATTATGCTCTTAAAAATCACAAAAATGCAG
ACAAATTGCAAAAGTTTGCTTTTAACGTGTAAAAAGTATTGACTCTGGTGTAGTTTTCATATATCGTATG
AGTTAATGGTGGTCGTAGTGTAAGTATGATTCACCGCAGGGGTAAGAGCTGGCGCTCAGGTGTGGCTTAC
ACACTCCCAAAAAACGTTCGATTCGTTTACTTATCCCATTCAACAAAACCTAGCCTCAACGCTAGGTGTT
TTTTTTGGACAGTTAACTCAGTTGGTAGAGTGGCTGGCTGTTAACCAGTATGTCGCAGGTTCAAATCCCG
CACTGTCCGCCAAATTCACAAGCTCAGTCTTAACGGACTGGGCTTTTTTATTGCCCCAAAAGCAAGGGGG
TGGAGATTATGAAAATGAAAGATGCTGGGACGCAATCATATATCTGGTCAGGGTTTGGCGCTTTCTTTGC
ACTTCTCTCACTTCAAGAATGGCTGGCAGTTATCAGTTTGACTGTTGGTGTAATTACTATGCTTGTTAAC
TCTTATTACAAGAAGAAAGAAAATGAGAGAAAAAACGCAGAAAAAGTGCGACTTGAAGAGCTTCATAAGT
TAAGAGTTGAACGCATGAGAATAAAACTCGAAAAAGAAAAAGCGGGGCTTGTTAAATGAAACACGTTAAG
AAGATAACGGCTTGTTCTGTTGCAATGATTATCGCTGTTGTCATGTCCGATCACTCAACTGAGATTCGCA
CCGGTGAGCGTGGACTAGAAATCATTGGTAATGCCGAGGGATGCGCACGTGAACCTTATAGATGTCCTGC
TGACGTTCTAACAGTTGGTATTGGTTCAACGGAATTAAGCGGATTGCCAATTGACCGTAAAAGATATTCA
GACGAAGAGATAGCGAAGCGCTGGATAAATGACATTAAAGTAGCTGAAAAATGCGTTAATAACTGGGCAA
ACGGGAATAATTTGCCGCAGGGTGCATTTGAGGCAACGGTATCAATCACATTTAATGTCGGATGTTCTAA
GCTTAAATATTCTACGTTGTTTAAGCATGCCAAAAATGGTGATATTCAAGCAATGTGCGATCAATTTCCA
CGCTGGAAATACGCTAACGGTAAAGTATTACGTGGACTTGAAATCCGCAGACAAAAGGAACGTGAGCTAT
GTTTAGCCGACTTACACAAATCTTGATCGTCGTAATTTTGGGCTTGTGTGTCGCGTTGTGGTTCCAGTTC
CAGTCTATTTCTAACTTAAAAGCCAAAAACACCATTCAAGCCCAAACCATTTCACTACAAAGCGAAAGTA
TCAAAAAGCTCAAACAGCAAGAAGAAATAAATAGACAACTCACACTTGAAATCAGCAGATTGGAAAGTGA
ATCGCGGAGTAAATCAGATGATGCAATCAATTCTATTTCACATGATGAAAAGAGTGCTGACGCTTACAAT
GCCAGTGCTCCTCGTTCTATTGTTGAGTTCTTGCGCAAGTAAGCCAGTAGTTCAAGTATACCCACAAATT
CCAGCAGCACTTCTTGCGCACTTAGATAAAACAGGTTTTAACGGTAATACTTACGGTGACGTTTCAAAGT
ACGCAGTGATACTCAAACGTGAAAGAGATGTTTGCTTAAATCGAGTTGATAAGATTCGAGAGTGGCAAAC
AGAAAACGCACAGAATTAAAAGAGGCATAGATATTTCACTATGCCTCTTTTAATTATAAAGATGATGATA
ACTCTCGTTGTGAAGCTACTGCTAAGAAATGGCTACGGTCTTTATAGATTGGATTATTAGCTACACGTTG
GTCTATTCTATCAATTAGATATTGCGGTAATACAATATTTACACGCTGGCGTTTACCAAAGTAAGCAGTG
ATATCTACATCGATTAGTAACCAACTATCGCAATATTGAAAATCTTCTTGCTCTTTATAGTGAAGAAAGC
CCAAATCTTTAATTTGGGAAATATCAAAATCACTCTCAACCATCATTTCTAAGATGGTATGGATTGCATC
AGTTACCATTGGAACAATTTCTTCGACAGTATCTGCACCACTAAAACAAGAGTAAGTTTCATTAAAAAGC
GCAGGCACACATAAGCCAAACGCTTCATTTTCATTTTTTGGCGTTTCAACGCCAATGGTAAATAACATAT
AACCTCCTAGATAGGACTCGGCAGAGCTATAAAAGCCCTGCCGATTTCTTTATGGATCTAACAGTACCTA
TTGGTAAATCTTTCTTGGGATGTGGAACAGGAAACGTCTTTCCTGTTTTGGGTGAATACCATATATGGTG
TGACCCTTTACATCTCAATTCAGTACATCCAATTGCTGTCAGTTCCTTGATTAAGTCGTGTGAGTTCACG
TGATGCCTCCTTTGTCTTAATCAAGTATTATTATACACACATATACACACAAAGCAAGTATTTAAAAAAG
GATTAACCACTATGCCAAAAAAAGACGAGGTTAAATCCACGTCTAAATGGCGTGGCCAACCAACGAAATA
TAAATCTGAGTATGTAGCACAAGTAAAGAAATTGTGTCTACTTGGAGCAACAGATAAGGATATTGCTAAT
TTTTTTGAGGTATCTGAGTCCACTTTAAATAACTGGAAGAATGAATATCCTGAATTCTTGGAGTCCATAA
AAAAGGGAAAAATGCTAGCGGATGCAAATGTGGCCGAGAGACTTTACAAAAGAGCTTTGGGTTATGAGGC
ACCTGACGTTGATATTCGGGTAATAGAAAATAAAATAGTTGAAACGCCTTTGATAAAGCATTATCCACCT
GATCCAACATCAGCTATTTTTTGGCTCAAAAATAGACAGCCAGAAAAATGGCGAGATAAGCAAGTTATCG
ACCATACAAACTCAGACAGCTCTCTCAATCGTCCAACAGTCATAGAGTTAGTCGCACCGATGGTAAATGC
CGATGAAAACCCAGATTGAAATACCGCCTAAGCTTATTCCCGTTTTTTCTAAACCGAATATGCGTTATCG
TGGCAGTTTTGGTGGTCGTGGTTCTGCAAAAACAAGAACATTTGCGAAAATGACAGCAGTAATTGCGTAC
AAAAGAGCAATGGCAGGTGACAGTGGAGTTATCTTATGTGGTCGTGAATTTATGAATTCTCTTGAAGATT
CCTCACTTGAAGAAGTTAAACAGGCAATTAGAGCAGAGTCATTTTTAAATGATTTTTTTGAAATAGGTGA
AAAGTACATCAGAACAAAGTGTGGCAGAGTATCTTATATATTTTCTGGATTACGTCATAACTTAGATAGT
ATCAAATCAAAAGCGAGAATATTACTTGCTTGGGTTGATGAGGCAGAATCAGTCAGTGAAATGGCTTGGA
GTAAATTAATTCCTACGGTTCGTGAACATAATTCAGAAATCTGGCTGACGTGGAATCCCGAAAAAAGAGA
TTCCGCAACGGATAAGCGTTTTAGACAATTCCCACCTGATAGCTCGGTGATTGTTGAAATGAACTATACC
GACAACCCTTGGTTTCCTGATGTATTAGAGCAAGAAAGACTGAATGATAAAAAACGCCTAGACGATGCAA
CTTATCGCTGGATTTGGGAAGGTGCTTACTTAGAAGCGAGTGAAGCTCAGATCTTTAATGGTAAGTATGA
AGAATTAGAATTTAAACCAAATCAAGATTTCAACGGTCCATATTTTGGGCTTGATTTTGGCTTCGCTAAA
GATCCAACTGCTGCAGTTAAATGTTGGGTGTTTGATAATAACTTGTATATTGAATATGAGGCAGGCAAAA
CAGGCTTGGAGTTAGATCACACAGCGGGTTTTATGAAAGAAAGAGTGCCAGATATAGAAAAATATATATT
ACGTGCAGACTCAGCAAGACCTGAATCTATAAGCTACCTGAAACGCAACGGTATTCCTCGAATTGAGGGG
GTTAAAAAATGGAGTGGATCGGTTGAGGACGGTATAGAGCACATCAAATCTTACAAAAAAGTTTACATTC
ACCCTCGCTGCAAAGAAACATTGCGCGAGTTCAGGTTGTATAGCTACAAGACAGACAGATTAACAGGCGA
TGTGCTACCTACAGTGCTTGATGAACACAATCATTATATCGATGCAATCCGTTATGCGTTAAATCCACTA
ATGCAGCATATGGGAAGATCAACACAATTGCCATTAAAAGTACGCTAAGGATTTTATATGTTTAAAGTAT
CTGATATTTCGTCAGAAATGGCGAAATTGCATTCACGTATCCGCATTATAGATGACTTGTTAGGTGGAAC
AGAGCGAATGAGAGAAGCTGGTAAAATCTATTTACCAAAGTTCCCATTAGAAGATGAGGAAACTTACAAA
AATAGGTTAGAACGAACAACGCTTTATCCAGCTCTAGAAGAAACACTCTCCCAAATGAACGGGAGAGTTT
TTTTTACCCCAATTAATATCACAAAGATCAACAATAAGCTTGCTAGTGAAATACTCCCGGATGTGGATAT
GGAAGGGAATAACCTTGATGTGTTTGCATCCAGTTGGTTTCACGCAGGATTAGCCTATGGTGTTAGTTAT
GTTCTGGTCGATTACCCAGTCACAAACGATGCCAAAACGCTAGCAGAAGAAAAAGCCATGGGGGCTAGAC
CTTATTTAGTTCACATTCATCCAGCCTCAGTTTTGGGTTTTAAAACAGCCAGAATTAACGGTAAACGTGT
ATTTACTCAATTTAGATACCGTGAGTTCGTTGATGAAGAGAATGGAGAATTTGGGTTAAAACAGATTGAG
CAGATCAATGTGTATGAGCGAGGAATAGTTCGAAAATTCAGAAAAATTGAAAATGCGAAAGATGGAGATA
ACGATTATTACTTGCACGCTGAGGTTGAGCTTAAGCATTTAGGCAAAGCTCTTGATTTTATTCCTATCGT
ACCTTTTATTACAAAACAGAGTGATCACTTTGGCATTGGAAGACCTCCATTGTTGGAGTTAGCCCATTTA
AATATTAAACACTGGCAATCCCAATCAGACCAAGACAACATTGTTAGTGTTGCAAGAGTTCCAATCCTTG
CTAGAACTGGAGCGGTTGAGGGGGAGCAGTTTCAAATTGGGGGTTCCGTAATTGATCTGCCAAGAGAAGG
TAGTCTTTTCTATGTTGAACATTCAGGTAATGCAATAGGTGCCGGGAAAGAATCAATTAAAGAGCTTGAA
TCTCAGATGTTGGTGGCTGGGGCAAAACTTCTTATCAAAAACATTATCGCCATGACTGAAAGTCAAGCAA
GAGATGAGCAAGGAAAAGAAATTAGTCAATTAAGACTTTATGCCAACAAATTCGAAGACGCACTTGATTT
AGCGCTTGAATATGTAGGTTTCTGGCTTGGTATTGAGAACGTAGGCAATGTTGAGATAAGCGGAAACATT
GATAGCGAAATCGATCCTAACGCCTCATTGGATATGGTTATTAAACTGAATTCGGCTGGAGTCATTTCCA
CCCAAACAACATTTGAGGAGGCAAAACGCAGAGGTTTGCTATCTGATCATGCTAGTTGGGAAGATGAGCA
AGCTAGACTAGAAGTCGAAAGTATGAGTGGAAATTTCCATGGAGAAAACAATGAGTATTGATGAGCAAAT
AGAACATCTGCTCACAGATCATAAAATCTTACTCTTTCGTTATGACGCCTCGCTAAGACGAGAAATCGTA
AAACGGCTCAATAAACTGCAAAAACAGATGTTGAGCCGTATTTCTGCTGTTGGGTTGGAAAATGCAAGTA
AAAGAGATGTAGCAAAGTTACTTGGTGAGATAAAAGAACTTATCAAGAGTTACTACGTTGAAATGTATAG
TTTTACAGATGGTGAGTTGCAAAGCCTTTTACCAATTGAAGCTTTGGCAATGATGGAAATATACAACCAG
TCCGTAAAATTCGATTTATTCAACAAGGTGCCGGACTATAAGTTAAAAGCCAATAAAACCGCTCAAATCG
TCGCCGGTTCACCTTTGTCTGATTGGTTCGATAAGCAGGGAGGCGATTTAAGTTTTAAGTTCTCCGGGCT
AATTAGACAGGGTATTTTGGACGGTAAAGCAACAAGCAGAATCATCACAGAAGTAAATGAGCTTATGGTG
CATTCACGTCGTTCTGCTGAAACATTAGTTAGAACGGCTGTGATGAAGGTTAACGACGAAGCTCACAAGC
TTTTGCGTGATGAAAACATGGATATCATCAAAGGCGAGCAACACATAAGCACTCTTGACACGAGAACGTC
AGAAGTTTGTCGTGCTAGAGATGGTTTAGTGTGGGATTTAAACCAAAAGCCAGTTGGTGATCACAAGGTG
CCATACCAAAGACCTCCATTACATCCAAATTGCAGATCAACCTTGCGTCTAATTATGAAATCTTGGCGAG
AGTTAGGCTTTGATGTCGATGAAATTCCAGAAAGCACTAGAGCCAGCATGGATGGACAGGTAAAAGCTAA
CATCACTTATGAAGATTGGCTTAAAAACAAAACTAAGGCGCAACAAGATGAAATCTTAGGCAAGGGTAAG
GCTGATTTATGGCGAAATGGTGTTATCACTTTTCGGGATATGCTAGATCAGTCTGGGCGCCCCTTGACAC
TCAAAGAACTTAGAGAGCAGTTTAAATTAGGCGGTGTTGAGAGTGCCGTAAATGCTGTTTATAAACGCGC
AAGTGAATTAGAGCCGGCATTTACAAATGATATGTTATCCATCGTTAAGCAATCTAATGGCTATTTAGAT
GGGTTAGATTATCGCTTGAAAAGCATTGATTCCATCACGCGCAAAGTTCAAACGGATATTATTAAAACCG
GAATAACAGAAGGAGAGTCGCTAAGTAAAATAACTGATATTGTGCGTTATACCACAATTTTTGAGAGCAA
GAATTTCACGCAAAATTATTTTCGAATGCAGGAAATTCTTACTGAAAAAGGTTATAATGTAACCAGAGTT
AAAAATACTTGGCGAAAAGGTGCTGTATATAAAGGTATTAATACGATCGTTGAAAAAGATGGCGTTAAGT
TTGAAATGCAGTACCACACCAGACAAAGCTTTGAGTTGAAGAATGGAAAATTGCATGAGTTATATGAAAA
AGCAAGGATTCTTAATATTTCATCCGAAGAGCTTAAAAGACTTAACGAGAAGATGAAGGATTTAAGTAAT
CAACTTGAAACCCCTGTCAATATAGGAAAGATCAGGAATTAGCGATGGAATATTATCTTGTTTTCCCAAA
GTCAAATAATCAATTGCTTGTGAGAGGTGAAGCATACGACTATTTAACGTTTGCCAAGTTTGATTTAAAA
AAAAATGCTTGGGATAATTCTGATGCGTTTTATTGGGGCGACAAAATTTTAGCAAGTGATTTTGTTGATT
TCGAGCAAATATCGGAGGAAATGGCAAATGCATGGATTGATAAGCATAAGTGATAAAGCAAAATTATTTG
CAGAGCAGATACATGCTAATCAATTTGATAAGGCTGGAAGTCCTTATATTTGTCACTTATCTTTTGTTGC
TGAAATGCTTACAGGTGAGCACGATGATGTTATTGCTGCGGCTTGGTTGCATGACAGCGTGGAAGATACC
GAAACTACAATAACTGACGTTAAACACCTGTTTGGTGAACACATTTCCGAAGCTATAGATGCGATAACGA
AACGAGATGGTGAGGATTATCATGGCTATTTGCAACGAGTAAAATCGAATGATATAGCAAGAAAAGTTAA
AATAGCTGATCTCACTCATAATATGGATTTAAGTCGTTTACCAAAAATAACAGAAAAGGATTTATCTCGA
CAGAGAAAATATCAACAAGCTAAACAATTTTTACAAACCTAGCCTAGCGCTAGGTTTTTTATTACCAAAT
AAAAGGAAAATATGAACAGTGAATTAATCCATGTTTATCCAATAAACGACTTAAGAGAGCATGAACATAG
CGAAAATTGTTGGTGTAAGCCAATTGTTCTTGAAAGTGCTGATATTTGCATCCACCACGCAATGGATCAG
CGCGATCGCTATGAAAATAGTGAATTAAAAATGCACTAACAGATTTAAAACAGAAAACAACGACCGCCTT
AGTGGAAACACGAGGTGGTTTTTTATACCCGTCATTCAAGGAATGGCGATTTTAACGTGCTAGGCACATC
AACAACATATCACGAGGTGATCTTTTATGTACACATTTATGAATTTAGGCAAATTCTCACAAAAGCTTAA
TGGCAATCCTGATGAAGCTGGCGGCGGTGCTGGTGGTAGCGGTGCTAGTGAGGCGAAATATACACAAGCC
GATCTTGATAAAGCCATTAGCGAAGCAGTCGCAAAAGAAGTCGCTGGACTTAAAACAAAGAATTCTGAAT
TGCTAGGCGCTCAGAAAGATTTGAAAGAGAAGTTAGCTAAATTCGACGGCTTAGACCCGGAAACCATTAA
AAATCTCATGACTCAATTCGAGAATGATGAGGAAATGAAAAAAATTGCTGAGGGCAAGTATAAAGAAGTC
ATTGAAGCTCGAGTAAGCAAGGTAAACGAAGCAAAACAGCGTGAAATCGACGCACTCAATGCGAAACATC
AAGAAGAAATGAATAAGCTGCAAGCAAGCTTAGATCGCTATTCTGGATTGGTTCTTGAAAACGCTATCCG
TAGTGAGGCAACCAAAGCAGGTGTTACCTTTGGTGCTGACGATGCTGTATTAAGAGCTAAGCTCACGTTT
AAGCTTGATGACGGACTCGTTGTTCCAGTTGACGAAAATACTTTTGGTGGTGATGGTAAACCATTGACAC
TGAAAGAATGGTTCGAAAGCATGAAAGAAAAGGCACCTCACTGGTTCCCAGCATCGCAAGGCGGTGGATC
TTCTAATGGCAGCCAAAATGGAGCGAAAACAATGTCTCGCGCTCAATTCGAAAAACTCTCTCCTGCTGAA
CAAATGAAGACTATGCAGGATGGAATTACATTAACTAACTAAATTAAAAGAGGTCAGAAATGGCAGACAA
AAATACTTTAACAGCAATCGCACCATCTCTTTATGCTGCGTTAAATACCGTTTCTCGTGAGATGGTTGGA
TTCATCCCAGCGGTTAACCGTAACTCAACAGCAGAGCGCGCGGCTTTAGGTGATGAAGTGACTGTGCCAA
TCGCAAGTGCAGGTGAACTTGAAGATATTTCACCGGGTCAACAGCCTAAAAATTCAGGCGGCACAACTCC
TGAATCAGTCAAAATCAAGATGGAGCACTCAAAAGCTGCCCCTATCGTTTGGACTGGTGAAGATGAGAAA
CGTGTAAATAACGCTGGCGTTTATAATGGCGTATTAGCTGATCAGTTTGCTGATGGTATGCGCAAACTTG
TTAATACGATTGAGCGCGATGTCGCAATTAAAGCGTTGATTGGTGCCTCTCGTGCTTACGGTACATATGG
CAAGACACCATTTGGTACAGCAGGTAATTTATCTGACTTTGCTGGTGTTGCCCGTATTCTTGATGATAAC
GGCTGTCCTATTGTGGATCGTCAATTAGTCGTCAACTCTGGTGCGATGGCTAACTTGCGTGGTGTGCAGT
CTGTTTTATTCAAAGTGAATGAGGCAGGTAGCGCAGATATGTTACGCGACGGCTACACAGATCGAGTGCA
AGGTTTTGCCCTTCGCAACTCTGCTGGTATCTCAATGCATAAACAAGGTAATGCTGCCTCCAAAACTTTA
AATGGTGGTGCGGCAACGGGATTGCGTGAACTTGCATTACAGTCTGGAACAGGTGATTTCAAAGCGGGTG
ATTTGATTTATCTAAACAATGATAAAAACAACATCTACACCGTGGCAGAAGATTTAGGCAACGGTGCGGG
CAAATTGAAAATCAACGCACCGGGTATTGTCACTTCGATGTCTGGTAGTAAAACCATTACATTATTTGGC
GACTTTACACCTAACTTTGCCTTTGACCGTAACGCTATTGTGCTTGCAACACGTGCGCCAGCACAACCAA
CTGGTGGTGATAGCGCGGAAGACGTTATGTTCTTAACCGATCCAGTTACTGGATTAGTGTTTGAAGTTCG
CGTTTATCGTCAATACCGCCAAGTTAAGTTTGAAATTGGTATGACTTGGGGCGCGAAAGTTATTAATTCT
CGCCACTTGGCAATTTTAGCGGGTTAACCTGAAACAATATAAAGAGCGTTCCGAAAGGAGCGCTTTTTTT
ATGGAGAAAGATTATGTTTTTTAGAATTGAGAAACAAAATGATCAACTAGTAGTACATCAAAGCACGCTT
TCTGAGCATGAATCTTTGGGCTGGGTTGTTTTAGGACCAGTAGAAACCAAAAAAGAAGACAAAGACTTAT
CTGCTTTGAAAGTAGATGAGTTAAAAGCAATGCTAACTGAAAAAGGGATTGATTTCGATCCTAAAGCCAA
GAAAGATGACTTGATTGCCTTACTTAGCGAAGAAAGTTAAAAGTAAAGGGGGAGATATGGATTTAATAAT
CCCTAATGACTCCTACGTCACTTTGGAAGAAGCTAATAAATATCATGCCAACAGAAATAGTGCATTTGTA
TGGCAAGAACTTGACGACGAAACGAAAGCAAGACGTTTAGTGAGCGCATCGGATTTCTTAGACTTCAATT
ATCGTTTTCTTGGTAGAAAAGCAGATCCATCACAACTTCGAGCATTTCCTCGCACTAATACTGGTGGGAC
TGATAGTAAAGGCATTCCAACTTCGGTCAAATACGCCGTATTTGAGTTAGCTCTTTACGAGAATCTGAAT
GAAAATCCAGATAGTGAAATGTCTAGCGTTCGTGTTGGTCCTCTTTCGGTGAATTTCGAGAAAAACCTAG
CATCTGGTAACGCAAGTAACCGCTTTGAATATGTAAAGGGCATTCTTGATACCTATTTGGATAAAAGCCA
AGGTGGCGGCAAGGCTAGAATGTTAAGAGGGTGATATGTACGGTAGGCTAAAAAACATTTCATCATCACT
CATCAAAAAATTTGGTTCTCCGTGTGTAGTGAGAATTGAAAAAAAAGGTGAGTACGATCCAGAAACAGGA
AGTGTTAATACTGTTCAGGCAGTGGAAAACAAAGCTTTCTGTATTTTCGATAATCTTGCTTACGATTTTC
CATCATACCGTGGCGATAGTGGCGCCAGCATGGTTAAACAATGCGATGTTTTGATTTACCTTACGGCGGA
AGCTAAGCCAGAATTAAATTCACATGTTGTAGTGAATGGTGAAACGTGGCTTATTGTTAAATTTCAGCCA
ATTAAGCCATCTAACACCGTCATCATTTACCAATGTCAAGCAAGGCGATTGGGTGGTTAATATGGGAAGT
TTTGTTATTGATATAGCAAAATTCAGAGAAAAGCTCGGCAATAAAGCAGATCTTGTTCTGAGAAAAGTTG
GGATTGAAACGTATGAAAAAGTAAAACAGAAAACACCAGTAGATACGGGGCAGTTAAGGGCGAGCTGGAC
TGTAAGTGTTAATGGAATGCCGCAGAATTATAATGGCGATACTTCTGCGCTTAATACTGCCAAGTTTGGT
GACACTATTATCATTGCCACAGATAAACCATACGCGCCTGTTATTGAATATGGTTTATATCCTAAACCCG
GAGGAATAAAAACTGAGAATGGTTTCTCCACACAAGCCCCCCAAGGAATGGTGAGAATTACTGTTCAAGA
AATGCAAGCTTGGCTTAGAAGCAATCTAGGGAAATTCTACTAATGAAAGCGAAAATCAGGGCAATACTTC
AAAGTCATTTAGCAAAAATAAGTGATATAGAAACTGCATGGGAAGGTGTAGAAAATGTATTAAACCTACC
TTATCAAAGTGTGTTTCTAAATATCTCAAGTACGCTAACAGGTGCAATTAGCGATAAGCCTAAGGCGCAA
GAAACAGGGTTCTTACAAGTCACATTGTATTACTCTTCAGGAAAAGGAACGGCTGAGATTGAAGAAAAAG
CATCGCAAATAAGACAGCATTTTTATGGTAAATCTTTTGCTAAAAAAGGTGTTCAAGTGGTTATCCACTC
GCCACCACAAATAGGTGGCACTTATCTGAATGACAACATTCTTGCGCTACCAGTAACTATTAATTTTACT
GCCTATGAACTCTAAAGGAGGAACAACATGGCAACAAACGCACAAGGCACGAAACGCACGATCGTTTTCG
CCAAAGAAACCCAATTTGGTACTAAAGCTACACACACAGGAGCAAAAATCCTTCCTCGCATAGAAAGCTC
ATTAGATACCAGTTTTGAGTCTTTTCAATCTCAAGAAATGCGTGATGATATGCAACGTGCAGCATCAATT
ACAGGTTTTGAGAAGGTAGAAGGAGAATTGAAAGGGGAACTTTCCGCTGGTCAATGGTCAGCCTTTTTAG
CCGCAGTATTACGCGGAAATTTCACCACTCAAGCGAAAGCTCCTATTATCAAGAAAACAACGAAAAGTAG
TGGTGAAAAACAAGGGAAAATCTTAGTTGTACCACAAAACAATCACACCACAGACTCATTCACTATTGAA
GATTTTTTCCAAGACGTCAGTGTTAGTCGCGTGTATTTAGGTTGCAGAGTATCTAAGATTAGTATTAATG
TACAACCTAATGGTATTGCTTCAATTAGTGTCGGATTTTTAGGTCAACGAAGTGAAGAAGGAACCACGCC
TTATTTTACTTCTCCAACCAACATCAACCAATCAGGCAAGCTCGCTGGTGTAACGGGTAAGTTATTGTTT
AATAAGCAACCTTTAGGACTTGTGACTGGCTTTAAGCTTGACATTGACTTAAATGCGTCTAGTGAGCCTG
TATTAGGTGCAAGATACGCCCCTGATGTATTTATCGGCACCGTTGCAGTGAGTGGCTCATTTTCTATCTA
TATGCAAGATAAGAAAATGTTTGATGCTATTCGTCGTGGAGAAACGCTTTCTCTTGAATTGCGGATGGAC
GCAGAAGATGCCACTAACAGCGATTACGTATCAATCATTTTACCGGGTATCAAGCTCACATCTATTGATA
CGGATGATGGAGCAAAAAATATCATCCAAACATTGAATTTTGATGCTTTCCCAGAGGTGTACGATAGGGG
AAGCCGAATTGATGACATATTAAAAGTAGCAACCACAATGATTGTACAAGATACATTGGCTTAATCTAAG
CCAAATAAATCAAACCTCGACTAGCAATAGTTGAGGTTTTTTATTTTCAACAATTAAGGAAATTTAAATG
AACCTACAAAATCTTTCACAAGGTAACTTGTCAGAATCACACCGTTTTGAATTACTACACCCTGTCACAG
GCGAAGGATTGGGAGCTTATGTTAGCGTAGTAAGCGCGAAAAGCGATCAAGCGCAAAAATTTGTCGCTAA
ACAGATGCGGCTGGCTCAAAAGCAAGAGTTTGAAAACGCTCGTAGTCGTAAACCGAAAATCAAAGAGTTG
GACGAAATTCGTGAAGAATCAGTTGAACTTGCAATCAGTCGTATTGTCGGATGGGAAAATATCGAATGGG
GCGATAAAAAAGATTTACCGTTTACGCCTGAAAATGCCCGAATGGTGCTAGAACAATGTGATTGGATTAT
TGAGCAAGTGCTTGAGCAGTCCAATGATTTGGGAAAGTTCTTGGTGAGCTAATAGATGACTTGCTTCGCT
ATGCGGAGCAGGAATTTAAACTAGATAAGAAACCAAAAGAATCAAACAGTACGCTGAGAGAGCATTTACA
AGCAATTGCTGAGCAAACAGGCACTACACCTGAAGAGCTGGATAATCCGGAGCCTAATTTGGCAGTACAG
CATTTGCTTGTGATCTTTCAGCAGCTATCTCTTTCTCGTCAGGCTGGAATGGTATTAAATCCAATTACAT
ACAGCGAAATTGTAGCGTGGTCGCAGTTATATCAAACTCGCCTTTCGATGTGGGAGATTGATGTATTGAA
ACGGATCGATTTGGTTTTTCTTAATATTCAAAATGAATAGGTGGCGAATGGAAACCTTTACCTTTGCTCC
AAACTGGGGAATGAAATTAAGCAAAGAGCCAAAAGTCAAAACCATTACTTTCGGCGATGGCTACGAACAA
CGTCTAAAACAAGGGTTAAACCACAATCTACGAAGCTACTCTCTTACATTTAGTGGAGATATAAATCAAA
TGCAACAAATTGAAGCCTTTTTAGACCGTCACGAAGGGTATAAGGCTTTTTTGTGGTCCCCTTACCACTC
CACGCAAGGTAAATTCAAATGTTCAAAATGGGACATTGAGCAAAAAGAGAGCCACTGGACAATCTCTTGT
GAATTTAAAGAGGTGGTAGCCTAATGAAACAAGGATAATTTATGACAGATATAGCCACTCTTGCCATTGA
GATTAGAACTAATGGTATATCTCGCGCAAATCGCGATTTACGTAGTGTTGAGCAAGTATCACAAAAAACG
GAAAAAGCCGTTAACTCTCTAAGCCTTGCTGTGAACGTATTGAAACGCTTAATGGCGTTAGGGATTGGCA
TTCAAGGCCTCTCAGGGTTCTTACAAATGGCTGACACAATGCAATCCCTGCGCGCTCAAGTGAAATTTGT
GACAGGTTCATTGGCAGAGTTAAATAAGGTGCAAAATGAGTTATTTAATATTGCTCAACGTACGCGTTCC
AGTCTTGAATCAACAACACAGCTCTATATTCGAACATCACGAGCCTTGAAGGATTACGGCGTATCGCAAC
AGCAAGCATTGCAGTTTACTGAAACCATTAACAAAGCAATGGCAGTGGGTGGTGTTGGTGCGCAAGAGCA
AGCCAGTGCTTTAATGCAATTATCACAAGCGCTTGGCTCGGGGCGTTTACAAGGTGATGAATTTAGAACA
ATTGCGGAAACCGCGCCGATTATTCTTGATGTAGTCGCGGAATATATGGGGAAAAGTCGAGCTGAAGTGA
AAAAACTGGCGTCTGAAGGCTTAATTACCTCGGAATTACTTTTTAAAGCAATCAGTGGCTCAACTAAGAA
AATCAACAAGCAATTTGAAGAAATGCCTCTTACATTCGGGCAAGCAATGCAGCAGCTGCAAAATGCGGCC
TTAAAGTTTGTTGGGGATTTGAATCAATCTACCAACGCAACCAACTTATTAGCTCAGGGGGTGAGTTTTT
TAGCTGAAAACTTCAATACACTTGGTGCTATCGTTGGTGGTGTTATGTTGGGTCATTTGGCGAAGTATGG
GCAATCAATGGCGGTGGCTGCGGTAAATGGACACAAACAAAGCCTCGCTAATTTACAAGTCGCTAAAACA
GAGCAAGTAAAAGCAATAGCAGAGCTTAATGCCGCGCGTGCTAATATGGCGGTGTTGGCATCTGAATTGA
AGTTGGCACAAACGGAGCAAACTCGTTCAGTTCTTCGGATGAGAATGGCTCAACAAGCGACACTCATTAC
CAGTCTAACCAATGCGGAGGCTGTAGCAACAAATAATTTAGCGATTGCTCAAGCTAAAGCATCTATCGCT
GGTCGTGCATTGAAGGGGGTAATGGGGTTATTAGGTGGACCAGTTGGAGTTATTACCATAGCGGCGAGTG
CCTTATTTTATTTTCATCAAAAAGCAGAAGAAGCTAGAGAAAGAGCATTAGATCTAGCAGGTGCAAATGA
GAGATTAAAACAGTCTTACGAGGATTTAAGTGAGGCTGTATTACTTGATTTAATCCGTAAACAGATTGAT
GAATTGGCAAACTCTCGGAAGCAAGTTAAAAATATAGAAGATGAAATTAGAAACGCTCAAAGAGTAATAA
ATCAATTTTTAGGATTATCTGTTCCTGACAAATTAAAAATCGAGCTAGAAGCCCTGAAAGATAGACTTGC
TAAGCTGAAAGAAGGTGAGAGCATCAATTTCTCAACACTAGAAAAACAACTTGGTGCATTAGCACCAATA
TTTGTTAGTAGTGGTAGAGATATAGAAGCTTTTAGAAAAAAACTTTTGCTATTGGGGTTAAGCTCGAAAG
ATGCTGAGGTTCTTATAAATTCTCTTGGAAAATCTTTCACAGATTCTGCGAAGTCATCAGGGAAAACGAT
AAATGGATATAGTCGCATCGAGTCCGAGTTAGCAAAACTTAAAGAGAGAACAGAAGAAGCAAGACAGAAG
TTTGAAGTTTTAACTTTAAAACAGCAAGGAAATGAAAAAGCATCTTATGTACTTTCTCAACTTTATGATG
TTTTAGGGGAAAAAGGCGCTGAATATGCTAATGTTCTTAAAGAAATCGCCGTTGGCAACTATATTGCTGC
ACAATCAGAGCTCTCTCACATTAAGGACGCTAAATTCTCTTTGGAAGAACTGATCGGAATGAAGAAAGAA
GCGGAAACTGCATTTTGGTTCGTATCACAAACTGATAAATTTAGTGCTTCAGGCCAAGATAGTCTAAGTG
AATGGAAAAATTTTTATAATGAACTTCAAAAAGCGAGCGCTGATAGCTTAACTCAAATATCTCTTAATGA
GGAGCAAGCGTTGAGAGATATGTTAGAGAAGGCGAAAAAAGCTAAGATTGGGCACAAGGAAATAGAGCAA
GCCAAAGCCTTAATCACTGAAAAATACGCCAAAGAGAGAATGGAAGTCGCGGAAAATTATGTGCCATCAT
TGAGATATGAGCGCGAATTGACTGAACATCTCAAGCTAATCGATCAGCTACAAAAAACTAATCGGATTAC
AGCAGAACAAGCCGGAGATGCCAAATTAGCGTTAGGTGCTAAATACAATCCTTTATTAGCTGCTCAGCAA
ACGTATATCAATAACCTGAAAGAGATTGAACTACTAGAAGTGAAAGGTGGTTTAACTAAACCACAAGCAG
ATATTGCACGTAAGCAACAGGCGACAGATCTAAAAAATACTGAATGGCAAGAGTGGCTGAAAAATGCGGA
TCGATCAGACCCTTTTAACGGCTTAAAAGTCGGTATTAAAGAATTTGGCGACCAAGCTAATGATGTAATG
GGTAATGTTGGGCAAGTCACAGGTAGAGCATTAAATGGGATGACAGATGCTTTAACGGATTTTGTGATGA
CCGGTAAAGCTAATTTTGCTGATTTAGCAAGATCTATTATTGCGGATCTTGCTAGAATGATCATTAAAAT
GATGATTTTCAATGCACTAAAATCCGCTTTTGGTGGCACATCAATAGGTTCCTTTTTGGGGTTCTCTGAA
GGTGGCATTGTGGGTGAGCATTACAATGGCGGTCTTGTTGGTTTCTCTAGAGGGGGATTTACTGGATTTG
GAGGTAAATACACACCAGCTGGCATTGTTCACAAAGGTGAGTATGTCATCACGAAAGAGGCAACAAGTAG
AATTGGCTTGGATTATCTCAATTATCTGAATTATGGTGATCGTGGTTTTGCGAATGGTAGTGGAGTGAAT
GTTCCGAGTTTAGCTTCTTCAACCTCTAGTTCTAATCGAAATATCTCAATAAAAATCATTAACAACGGTG
AGCCTGTACAAGCTAATGTCAGCTCGAAAGAAAGCAATGGACAATTAGAGGTGACTGTTGAGCTTATTAG
ACAGATATCTAAACAAGTGGTTAATGAAACGATTGAAGACAACTTTAGACAAGGAGGTGTGTTCGCATGA
TCAGCGCAGAAATGAAACTTGAGCTTTCAAAGCTTGAGCAAAACGCCATGATCGACTTGTTTGAAGTGGA
TTTACGCGGTCTGAAAGATAAAGACGGCATGAATGGTGAGTTATACCGCTTTTATGCCGGTACAAACGAA
ATGCTTAATCCAATTGTGTGGCAAGGTAACACTTATCAACCGTTTGGGGCAAGCGCGACGGGATTTTCTT
TGTCTGGAAAAGGACCGTCAAACCGTCCACAATTAACGCTCGCGAACTTCAATGGGTTTGTGACGGGAAT
TGCCAATCGCTTTGATCAATGTCTTGGTGCGATTGTGCGCAGACGACAGGTCTATGTACAACATCTTGAT
GCAGTAAATTTCAAAGATGGAAATTCACAAGCAGATCCAATGCAAGAAGTACTTAGTTTTTTTATCATTG
AGCAGTTATCTGTATTAAAGCGTGACGTTGCCGTGTTTGTGCTTGCGTTACCAACGGAAACGGACAATGC
ATTGATTTCTTCTCGAACAATTAGCATCCATTGTGGATGGTTGTATCGTTCTGCGGAATGTGGCTATACC
GGTCCACCCGTCGCAGACGAGAAAGATCAGCCCACAAAAAATCCGAAAAAAGATAAATGCAGTTGTTTGT
TGACCGGTTGTGAAATAAGGAACAATACGCGCAATTACGGTGGATTCGTTTCTGTTAATAAGTTGAGTTA
AAAAATGAATGAAAAGCTAAAACAAATATTAATCGACTACGCAAAGCAATGTGAGCCGCACGAAATGTGC
GGTTTTGTTGTTTTTGACGGTCAAGAAAAAATCTTCATTGCTTGTGAAAACATGGCAGAAGATAAAGAGA
ATCACTTTGAGATTTCAGCAGATGATTTCTTAAAAGCGAGCGAATATGACGGAATCATCGCACTTGTTCA
TTCTCACCCAGACGGCAAGCCGTTTCTATCCGCAATGGATCGTCAAACACAGTTGTTCTCAAATCTTGAT
TTTTGGCTTGTCTGTCATGATGAGGTCCACGAGTTCCCCGTTATTCCACCACTTATCGGGCGCGATTTCA
TTCATGGAAAAACAGATTGCTACACGCTATTCCGCGATTTTTATCGCTTGGCTGGCATTGATTTCCCAGA
TTTCGAACGTGACGACTTCTGGTGGGAAGATGGTCAGAATCTGTATCTAGATAACATGGAAAAGCACGGT
TTTGAGCGTGTTTTTGATGAAAAAAGGGTGCAGGTAGGTGATGTTATTTTAATGCAAGTCGGTGCCGACG
TGCCGAATCACGCAGCGATCTATATCGGTAATCAACAAGTATTGCACCACAGCCCAAAACGTTTATCTAA
GCGCGATCTATATGACGGTTACTGGCTCAAGCACACGCATAGCATTTGGAGATTTAAAGAATGGTCAACG
TTAAATTTTACGGCAGTCTTAGACAGTTTGGAACTTCATTCAAAATAGATGCAGAAAACACGGCGGAAAT
CATTCGCGCGCTCACTTCTCAAATCCCAAAACTGCGGGAATTTATTCAAAAAGGCTACTTCACAGTACGA
ATCGCAAAAGAATACATAGACAACCGCTATCTAGAAAAAGGGCTTTTTTACAAGCTAAAAGAAGGCATGA
CGGTTCATTTTACGCCTGTTTTAAAAGGATCCAAACGCGGTGGTGTGTTTCAAACTATTTTAGGTGCCGC
ACTTGTTGGCGCAGCCTTTCTTTTAGGACCGGTCGGTTTTGGTTTGTTGTCAGCAAATTCAGCATGGGTG
GTTGGTGGACTTGGTGCCTCCCTCATGCTTGGTGGCGTTGCGCAGTTACTTACACCGCAGCCCAAAATGC
CAGCAATCAATGAAAAAGAAAAGAAACAATCCACTTCTTTTTCGAATTTATCAAACATGGCCGCGCAAGG
TCGCATGGTGCCATTAGCTTACGGTCGGATTCGTTGCGGCAGTCTTGTTATCTCGCAAGGTGTTCAAACG
CTCGATGTAAATATCGTTGAGAAAAATCAGAATACAGGATTTTCAAAAGGATAAGTTATGGGTGGAAGAA
AAAAAGGGGGAGGTCATACCCCGTATGAAGCACCGGAAAGTGGACAGTCTAAGCAGTTTGTTTCGATTGT
TGAAGTCGTATCAGAGGGGCAAATTAAAGGGTTAGTTGACGGTGTTAAATCTGTTTATTTAGACAATACA
CCGCTACAAGCAAGCGACGATAGTTTTAATTTTAAAAACGTTGAAGCGCAAGGGTGTATTGGTACGCAAG
ATCAAGATGTATTGGAAGGTTTTAATACTTCTGAAAAAGAAATTGCGGTCAGTACACAAGTAAAAAAGCT
TACACCGATTACACGCACGATCACGGATAGAAAAGTCAGCCGTTTACGGCTAACACTCGGAGTTCAGTCG
CTTTTTCATCAAAACGACAAAGGTGATGTTTACGGCTCAAAAGTTGATTTTACAGTAACAATCGGTGAAA
GAAGTCATCTTGTTTCAATAAGCGGAAAGTATAGCTCTCAATACTTGAAACAAGTTGAATTTGGCGACTT
ACCGCCCGTTCCATTTCAAGTTAAAGTTGAACGCATGAATGCGGACAGTAAATCCCAGCGTTTGCAGAAT
AACACGATCTGGGCGAGCTACACTGAAATCATCGAAACGCAATTCGCGTATCCGAACACCGCAATTCTGG
GCATTCGTTTTGATTCTGAATATTTCAGTTCAATCCCAAATCGAACTTATGAAATTTACGGCATCGAAAT
GAAAGTGCCGAGCAATTACGATCCATTTGAGCGAACTTATACGGGATTTTGGGACGGTACATTTAAGATC
GCATGGACAAATAACCCGGCTTGGATTTTATACGACTTGATGACAAATAAACGTTATGGTCTTGGCTGGC
GTTTAGGTGCATTCAATGTTGATAAGTGGGCGTTATATCAAGCTGCGCAATACTGCGATCAAATGGTGCC
GGATGGTTTTGGTGGACAAGAGCCAAGATTTACTTGCAATGCGTGGTTAACAGATCAGCGCAAAGCATAC
GATGTGATTAATGATATCTGTTCAATCTTCCGCGCGATGCCTGTTTGGAATGGTCGTGAGTTCACTGTCG
TGATGGACAGACCGGCAGATCCTGTGTGGACTTATACAAACGCTAATGTAATCGGCGGGGAGTTCTCTTA
TCAATATGCCGCACAAAAAGCGCGACATAATGAAATTCACATCGAGTATATCGACGCAAATGATAGCTAT
GAAAGAAAGATCGAGGTTGTTTCTGATGATGATTTAATTCGTCGTCATGGCTTAAACGTTAAAAAAGTGA
CAGCATTTGCTTGTACGTCACGCGGACAAGCGTTTAGAACGGGGAAATGGATCCTTGAAACTGAGCGTTT
GGAAACCAAAACAGTAACGTTTGCGGTTGGTGCCGAGGGTCTAATGCACATCCCGGGCGATATTATTCGC
GTTGCAGACTGTGATTATGCGGACACTAACATCGGTGGTCGCGTTCTCGCTGTAAAGGGTCGAAATGTCA
CGCTTGATAAAGAAATTTCGCTGTGGAGCAATAGCTATTTAACTTACATTGATAGCGAAGCAAAACATAA
AGATATTCGTATTGTCAGCAAAAACGGCAAAGAGGTTACACTTGAATCTGAACCGGTAGGACTAGCCGAG
CTTGGTGTTTGGTCTTTAACTACGCAAGAAATCAACGTGCAGTTATTTAGAGCGTTGACGATCAGCGAAG
AAAAACAAGGTCAATACACAATTGTCGCACTTCAACATGAGCCACAGAAAGAGGCGATTGTAGATAACGG
TGCTGTGTTCGAGCCGCGCGAAACCACGCTTTCTACTGCCGGACTTGATAAAGTCAGTCACGTCAACGTA
CAAGCCAACGGTGACGGTGTTGCGCTGAGTTTTGACTATATTGTCAAGCATAGTGCGATGATTAAGTATC
AGATTAAATTATATAAAGACGGAACGTTTTATAAAGTTTATGACGATTTAACAACACCTAATCACAAGTT
CATCGGTTTACCTGATGGCGAATATGTTGCGGAGATCCGTGCGAAGAATGAGCAAGGACAGCTATCAGAG
GCCGTTACAAAGTCATTCAATATCAGCTTTGCTGAAATAGAAGCAGACCAAAGACCAAGACATTACTCAA
AAGATGACTTGAGACGGATAAAAAAAATCTTCAATAAAAAAGCAAGAATGTTGGAAAAGCGCAAGGGGTT
ATAATGCAACACATTGATAGAATTTTGACGGTTTGGGGGCGTTTTGCCAATTCACGTATTGGCACGGAAT
ATCCTTGTATTGCTGCTGGTATGAGGTTAGCAGTAGATCCGCCAAGTGATTACAATATCTTCAACCTGAC
AGATGATACTTGCATATTAATCGGTGAGCAGATTATGCGATTAAAAGAAAAACAGGATTTGCGCTATGAC
ATCATTATGGCCAAGTACGCTTTACGAATTAATGATGAGCAGATTTGGAAGATTTTAAACATTGGTCGCA
CTACTTATTTTAGTAAATTGGCAGAAGCTAAAAGTTATGTAGAGGGTGCAATTGATGGAGCGAAAATAGT
AGCTTACTTTTATGCTTAAAAAAGCTTGACTAGTTCGGACTAAATCTTTATACTTGGTATATCCTTGCGA
TATTTGCAAGCAAAGAAACGCAAATGTATTTAATAGCCCTGTTCAAAGATGAATGGGGCTTTTTGTTGGT
GATGATTATGGAATTACAAGATACTTCATTAGAAAAATACGAACATAGTTGTAAAGCAGGTCGCACTCAT
GAAACTCCCGAGATGCAATCTCCATGTATATCAAATTGCGTTCTTTACCGTCGTAATAAGAGAATGGGCG
ATATTCCCAGTGAATTCTCCGTGACGTTTCCCGCACAAGAATATCTGGATTAACATTTAGTTTGTCTGAC
TGTTTATTTGTTGGGGAACAGTATTCTAGCAGAAATTTTAACCAAGCCTAGTCTTAACGGACTGGGCTTT
TTTATTGCCCAAACGGGCATAAGGAAATGTCTATGCCTGAAAAGAACCCAGATATCTGGGCAATGATTTG
GATGTGGTTGCAAATTAACGCAAACACACTCACGACTGCTGGGTCTGCAATCATTGCGGTTATTCTTCGT
GCTTTCTTCGTAAGAAAGAAACCAATGATACGTTACACCGTGCTGGATTCAATGATTTGTGCGCTCATTG
CAGTGACTGCTGAACCTTTAGCACAGCCATTTTTACAGTTTTTCTTTCATGTCGAATCAGAAAGAGCATC
TTATTTTTTAGGTGTAATGATCGGATTTATCGGAACTGAACGACTAAGAGAATTTCTATTCAAGTTTATC
AATAAAAGGATTGATAAAAATGATACATATAACCGAAACGACTTTTAATAGTGTTTTCCCTCGTGCTAGA
CGTGGGGTTTATCAAGCTATTGCAGAAAACATTGAGAAAGCCTGTTGTTTCACTAAAGAGCAACAAGCGA
TGTTTATTGCTCAATGTGGTCACGAGAGTGCAGGTTTTTCTGTCTTTACTGAAAATCTAAACTACTCAGA
ACAAGCGTTATTGCGTGTATTTCCTCATTACTTCAATGAAAAAACTGCTGAACAATATGCACGCAAGCCA
GAAATGATTGCTAATCGTGTTTATGCTGCACGAATGGGAAATGGTAGCGAAGCAAGTGGCGATGGTTGGC
GCTATCGTGGTGTTGGTGCTATTCAGCTTACAGGCAAGAATAATCACACTGCTTTTAAGAAATGGCTTGG
ACGTGATATTGAACCAAGAGATATTGCAACAAACCTAGATCTTGCTGTGAAAGCAGCGGTTTGGTTTTGG
CTTGCTAACGATCTGTCTAGTCTTAATTCAGTTAGTAAAGTCACGCTCAGAATTAATGGTGGCTCTAATG
GCTTAGCAGAACGCGTGAGCTTATATAGACGATTAATGGTGTAATTATGTTCTCGTTCATCAATAAAGCA
TACATTATTGTCATTGCGTTACTTAGTGCTGTTATTGCGTTTCAATATCACTCAATTGTTAATCTTGAAG
ATAAGACAAAACAGCAAGCACAGATGATTAATAATCAAAGCGAATCAATCAAGCAATTGAAAGAGCAAGA
ACAAATCAATCAAAAGCTAACGTTTGAGATTAGTCGATTGGAATCAGAAGCAAGGATTAAATCAGATGAA
GCAATCAATTCTATTTCGCATGATGAAAAGAGTGCTGACGCTTACAATGCTAACGCTCCTCGTTCTATTG
TTGAGTTCTTGCGCAAGTAAGCCAGTAGTTCAAGTATACCCACAAATTCCAGCAGCACTTCTTGCGCACT
TAGATAAAACAGGTTTTAACGGTAATACTTACGGTGACGTTTCAAAGTACGCAGTGATACTCAAACGTGA
AAGAGATGTTTGCTTAAATCGAGTTGATAAGATTCGAGAGTGGCAGAAAGAAGATTTAAATAAGTGAAAA
GGGGTGATCCCCTTTTCTTTTATAGAATAAGCTGTTCTGGTTTACAGTTATAAATTGCTGCTAAACGTTC
ACAAGTTTTTTGTTGTGGTTTAGATCCTTTTTTCTCTGCTTGAGAAATTGATGATTGAGTTAACCCAGTT
TTAACTGCTACATCATATTGTGATAATCCACGATATACGCGCCACGCAGCTAATAAACTTAAGTCTTGAT
CAAACATAATATTAATAACTTCGTTTGGCACTGTTTCATTATCTGTATGATCTGATTGATAGGGTACATC
TTGAAAAATTAAATCATCATCAAGTGCAGTCAAGCGTTTAAACTCTTCGATTGGCAAGACTACAAATTGT
GGTTTGCCATTTGTATCGTTTATATATTGTAGTTTCATGAGATCTCCTTTAGTGGGGATTTCTCCCCACT
TTATTAATAGGTTGTTGATGTTCTGCGTTTAACTGTTTGTATATTGATTATTCTAGGTTCACCGTCGATT
ACTTCAAACAAAACTCTGTAATCACCTACCCTTAATCTGTACTGGTTATCTTTACCTGACATCTTTTTTA
AATCTAACTTGACATCGGGAAAGGTGTTTAACGCGTTCACTTTTTCTCTAATTGACTTCACATATCTTTG
GTCTATTGAAAGCAGTTGCTTAATTGCTTTCTTAGTCCAGCTAATCTGATTCATTTAATCTCCTTTTTAA
AGAACAAGTATCTTTCGATGATTAGATAATAAGATATATATCTTATATTGTCAATATTTTTTTAGAAAAA
AATCTAATTATTTTCAATTTTTCTAATCATTGTTTGATAAAAATAATTATCGAAAGGTACTCCTGACGGG
AGTGGGCTTTCCGCGGGGTTGGGCGCTCGCGGTTTTCGGCAGTTTTTCGAATTTTCAGTCATCATCATCA
TCCGGGTTTTTGTTGCATTTTTAATCAGTTTTTCAGACTTTTAATCAGTGGGTTTTTTAGATTATGGATA
ATTTATTCGACATAAAATTAAACATAAATCAGATAGCTGAACTGGTCGGAATGCACCGCCAGACGGTATC
TCAACGGCTCGCTGGGCTAACGCCAGCAAGCGGCAGCAATTCAAAATTAAAACTCTATTTACTTTCGGAT
CTTATTCGATCTGGATTATCAGAAAAGATGTCGATAGATGTCGATTCACTAGTACCAGTTGATCGCAAAG
CATTTTGGCAAGCTGAAAATGAAAGGCTTAAGTATGAGCGAGAGACTGGTCAATTAATTCCAGCTTTTGA
AGTTGCACAAGAAATGAGTGCATTCGCAAAAGCAACTGTTCAAACATTAGAAACATTGCCAGATATTTTA
GAACGTGATGCAGGTCTTACACCAAAAGCACTCGTGCTAGTACAACAGATCATCGATGATGTTCGAGATC
AAATGGCACTGCGGATTCAGCAAAACGAAAGCAACGATCAAGGATAACAAATGTATGCATCAGCAAGAGA
TATTAGACGTGACATTGCGAACTCAGTAAAAGCACCGCGTCGAATGAAAATATCAGAAGCCGTTGCTACA
TATATGCGTGTGCCGGTTGGCGGTGGGAACTCTGTTAAATGGGACAAGAACACTGCGGCATATATGCTTG
AGCCGATGGACTGTCTTAATTCTCGAGAGTATGACGCTGTCATTTTTGTCGGGCCAGCACGAACAGGGAA
AACTATCGGATTAATTGACGGTTGGATCGCTTATTCAATTGTTTGCGATCCGTCCGACTTCTTACTTGTT
CAATTAACGCAAGATAAAGCGAGTGAACATAGTCGAAAAAGACTAGACCGCACTTTCCGTTGCTCGCCTG
AAATTGCTAAGCGGTTAAGTCCGCGAAAGAATGACAACAACGTATACGATAAATATTTCCGCGCTGGAAA
TCTGTTAAAAATTGGTTGGCCGTCTATCAACGTGCTTTCTTCTTCGGATTACAAATACGTTGCACTGACA
GATTACGATCGCTGGCCAGAAGATGTGGACGGTGAAGGTGACGGCTTTTCACTTGCGTCAAAACGTACAA
CGACTTTTATGTCATCGGGCATGACACTTGTCGAAAGTTCACCGGGTAAAGACATTAAAGATGTAAAACA
TCGTGTAGGTTCTACACATGAAGCACCTCCAACAACTGGTATTTTGAGTTTGTACAATCGAGGTGATAGA
CGTCGATTTTACTGGCCATGTCCACATTGCAAAGAATATTTCGAACCGAGCATGTCCAACATGGTTGGCT
ATCGCGATGATCCCGATTTTGTCAAAGCAAGTGAAAACGCGAGGTTGCAGTGTCCGCATTGCCAGAACTT
AATCGAACCATCGCTAAAACGTGAATTAAATATTAAAGGTGTTTGGCTAAAAGAAGGTCAAACAATAGAT
AAAAAAGGACAAATCAAGGGTGCAGGTAGAAACTCGAGAATTGCATCTTTTTGGCTTGAAGGTCCAGCGG
CTGCATACCAAACTTGGGCGCAGTTAACGTATAAACTTCTTAACGCAGAGCAAGAGTTCGAGCGCACGGG
AAGTGAGGAAACATTAAAAGCCGTCATTAACACTGACTGGGGTTTGCCTTATCTCCCTCGTTCAGCACTT
GAGCAACGACGATCTGATGAATTAATGGAACGTCGCGAAGAAGTCGAAGAAAAAACAGTGCCGGCAAATT
GCCGGTTTTTAATTGCTGCAGTGGACGTACAAGGCGGCAAAAAACGTCGCTTTGTTGTTCAGATCGTGGG
CTATGGTGAAAGTGGTGAACGTTGGCTAATTGATCGTTACAACATCTCTTTTACTCGACCTGATGAACAC
GGTGAAACGAAAGAGATTGATCCGCGGATTCCTGAAGACTGGGACATTCTTATTTCTGATGTGCTCGAAA
AGAAATACCCGCTTTCTTATAACAAGAATCACCTAATGCCGATCTTAGCAATGGCGGTGGATAGTGGTGG
TGAAGAAGGTGTAACGGATAACGCGTATAAATTCTGGCGACGTTGCAGACGTAACGGCAAATCTAAACAG
GTTTATCTTGTTAAAGGTGATTCAACGAAACGCCAGAAATTAATTACAAAAAGCTATCCGGATAATACTA
CGCGCTCAGATCGTCGCGCGTCCGCACGTGGAGATGTGCCACTTTATTTACTTCAAACTGACTTGTTAAA
AGATCGAATTAATAACGCCCTCGCACGTGAAACTGCGGGGGCTAATTATATTCACTTTCCAGAATGGATT
GGTGAGTGGTTTTTTAATGAATTGACGTATGAAGAAAGAGGACCTGACGGCAAGTGGCGAAAACCGGGTA
AAGGCAATAACGAAGCCTTTGACTTGTTTTGCTACGCCCACGCCATTGCTATTTTGCGAGGTTATGAGCG
GATCAAATGGGGCGATGAAAAAGACGTGCCGACTTGGGCGAGATTACCTGAAATTAATTCCGAAGTGATT
CGCAATGATCCTGTTTCACGAAATGCGCAAAGCAACATTGTAGAAGAAGTTTTACCGAAGCAATCAAAAC
CACGAGCAAAGAAAAAAAGTAGTTTTCTTGGTGGTGGAAAATCTGGGGGGTGGTTGTGATCTACACAGCA
GAAGAACTAAAACAAAAGATAAAAGCACTTGATGAAAAGATCGAAAACGCGCAAAGCCAAGTGAGTTTTA
ACGGAAGATCGGTCAGTTTTCAGATTAGTGAATTATCGAAACAAAGAGATCGTTATCAAGCAATGCTTGA
ACAGCTACTAGCAGAAACAGGACAACGATCTAAAAAACACCGAATTAAATTTGCGAGATTTGTATGAAAT
TAATTGAAAAAATCATTGCAGAGATTTCACCCGGTTGGGCGGCTCAACGTGCACGATCTCGCTTGGTGTT
TAATGCTTATGAAGCTGCTATGCCGAACCGAACGCATAAAGCAAAACGTGAGAAAAGCGCAGCAAATACT
AGCGTTAAACAAAGCGCTGTCAGTTTACGCGAACAAGCCAGAGCATTAGATCAAGATCACGATATTGTTA
TCGGGATTTTAGATAAGCTGGAAGAACGTGTAATTGGTTCAAAAGGCATTCATATTGAACCGCAACCGCT
TAATTTAGATGGTGAAGTAAACGAAGAATTAGCGGAACAGATTCGAACAAAGTGGGCTGAATGGTCCGTA
TCGCCTGATGTGACGGGAATGTACACGCGACCAATGCTAGAGCGGATGTTGTTGCGGACGTGGTTACGTG
ATGGTGAAGTGTTTTTACAGTTAGTGCGCGGTAAAGTCTACGGATTGGAATACAACACGAAAACACAGTT
TGCACTTGAAGCATTAGAACCTGATTTCATTCCTATGAATAGTGATCAATCTAGCAGACTGGTGCAAGGT
GTACATCTTAACGCTTGGAGAAAGCCTATTGCTTATCAAGTCTTCCTTGATAATCCTCAAGAATCGGTCA
AAACATACGGCAAAGTGAAAACTGTTCAAGCTGAAAATATGTTGCATCTTGCATTTCGTAAGCGACTTCA
TCAGTTGCGTGGTATTTCAATGTTGCACGGCGTAATGATTCGACTTGCTGATTTAAAAAACTATGAAGAA
TCAGAACGTGTTGCAGCAAGAATTGCCGCCGCTTTCACGATGTATATTAAGAAAGGTGATGCCCAAGTTT
ACGGTTCTGAAGAATTTGATAATAGAAATAGTGATTCTGAGCAACGCGATTTTGAAATTGCCCCCGGTGC
GATCATTGATGATTTAAAACCGGGCGAAGATATCGGATTGATTAATTCTAATCGTCCAAATGTCAATCTT
GAAAACTTCCGCAATGGTCAGTTAAGAGCAACGGCAGCGGGTACACGCTCGAGTTATTCAAGTATTGCGC
GAGATTATAACGGCACATACTCAAGTCAACGCCAAGAGCTGGTGGAAAGCTTTGAAGGCTATGCCGTTTT
ACAAGATCATTTTGTCGCGCATATTTCACGACCGATTTATCGCGAATGGTTAAAAATGGCGATCTTGTGC
GGTGAAATCAAAGTGCCATTAGAAGTCGATCAATCAATGCTATTCAATGCAGTTTATTCAGGTCCGGTTA
TGCCTTGGATTGATCCGATGAAAGAGGCGCAAGCGTGGGCTACGCGAATTCGTGGCGGTCTAGCAACAGA
AAGCCAAGCAGTAAGAGCGAGCGGACATAATCCGGCAGAAGTGAAACGCAGACGTGTGGTGGAAGTTCAA
GAAAACCGCGAGAAAGGTTTGAAATTCGACACAGATTTAACTAATACACAATCACAAGGAAATAAACATG
AAGAAAAAAACAGCGATGGCACTGACAGTGGCGATGGCGGCGGCAAGCGTTCAGATGAATAACGATACGC
AGAGCTGGTTTTCAATCAAAGCGGGTGCAAATGACACAGCCGAAATTTCAATTTATGACGAGATCGGTGG
CTGGGGAATTAGTGCGAAAGCATTCGCAAAACAATTAAAAGATCTTGGGAATGTGAAAAAAATTAATCTT
CACATTCACTCTCCGGGCGGTTCAGTATTTGACGGCATGGCGATCTTCAATTTACTGAACAATCACACAG
CAAAGAAAATTGTGTATATCGACGGATTAGCTGCTTCAATGGCAAGTGTTATCGCAATGGTGGGTGATGT
TGTCATTATGCCAGAAAACGCCATGATGATGATTCACAAGCCTTGGGGGATTCAGGGTGGTGATGCCGAA
GATATGCGCAAGTACGCAGATTTACTCGATAAAATCGAGGAAACACTTATTTCCGCTTATACCAAGAAAA
CGGGTAAAAGTGCGGAAGAATTAGCAGAAATGCTAGCAGAAGAAACGTGGCTCAATGGTAAAGAATGCGT
TGAACACGGTTTCGCAGATCAATTTGTCGAGCCTGTCAAGGCGATGGCAACACTTAATTCAAAACGTTTA
GAGGAGTTCTCAAATATGCCAAAAGCAGTAAAAGAAATGTTGTTCTCGCCAAAAGCTCAGGCAGCAACAC
AAACACAAAAAGCAGAAGTGAATACCCAACCAGAAAAGGTTGTTGTTGATAATTCTGCTGAAATTAAAGC
ACAAGCCGAAAAACGCATTGCAGATATTAAATCAGTATTTGCACCGTTTTCTGATCAACAAGACTTACTT
ATCGAATGCTTATCAGATGTGAATATCACTGCAGAACAAGCAAAAGATAAATTACTTGCGAAACTCGGTG
CGAATACAACACCAAGTGCCAATGGCGGTTATGTTGATAACGGTAACATCGTTGGCGATAGCGTTAAAAA
CTCATTGTTAGCGCGTGCTGGTAAAGCAGAAATTGAGAAAGACAACGCATACAACGGCATGACATTACGC
GAATTAGCACGTGCGTCAATCGCAGATCGTGGCGTGAGTATCAGCGGTATGAATGCGATGAGCATTGTTG
GGTTGGCATTTACTCATTCTTCTAGTGACTTCGGTTCTATCTTGTTAGATGTGGCACATAAATCAGTGTT
AGAGGGTTGGGCGGTTGCAACGGATAACTTTGACAAGTTCACAACGAAAGGATCTGTATCAGACTTCCGC
AAACATAACCGTGTTGGCTTAACTGAATTCGGACCACTTCCAGTTGTGAGTGAAGGTGAAGAATACACAT
ACGGCACAATTGGTGATAAACAAGTTGCTGTTGCTATTGCAACATACGGTAAGCTGTTCTCTATCACTCG
CCAAGCAATCATCAACGATGATATGAGCATGTTAACTCGTATTCCGTTCTTGATGGGTAAATCTGCTCGT
GCGACGGTTGCCAAACTTGTGTACAACTTGATTACGTCAAACGGCAAATGGCAAGACGGAAAAGTGTTGT
TTAGTGCAGATCGTAAAAACTTATTGACTGGTTCCGGCACTAAAATGGATGTAACAACTATCGATAAGGC
TATTCAATTAATGAATGGTCACTTGGATGGCGATAAACAGCCGTTGTTGATTGAGCCTGAATTCTTACTT
GCGCCAACATCGCTTGCAACAAAAGCAAAACAAGTTGTTGGCTCAACAAGTGTAGAAGGTGCAGACACTA
ACTCTGGAATTATCAATCCAATTAACAACTTCGCAGAAGTGATTAAATCGCAACATTTACAAGTTGCCGA
TGCTGTGTCTTGGTATTTAATCAATTCTCAAGCAATTGAAGTGAACTACTTAGACGGTGCAGATCAACCG
TATCTTGAACAGCAAGACGGTTTCACTGTTGATGGCGTAGTAAGTAAAGTTCGTATTGACGCGGGTGTGG
ATGTCATCGATCCGCGCGGTATCGTGAAAGTGACTAACCAAGGCTAATCAAGCGTAATTTCAAGCCGCAC
TCTAAAAAAAGTGCGGTTTCTTTTTTCTCAAAAATAGGATCTAAAAATCATGGCTAAAAATTACATTCAA
GATGGCGATACGCTACGTTTTACAGCTAAAAAAGCGGTGAAAAGTGGCGATGTAGTAGTTGTGGGCGAAA
TGGTCGGTGTGGCAATCACTGATGTTGAAAACAAAGCACAAGGCGTTTTACGTGTTACTGGCGTTTTCAC
AGTGAAAGCGAAACAAGCCGACAACATCGAAAAAGGTGCGGTCCTGTACTGGGATGAAAGTGCCGGCGAA
GCGACTACAACTAAAGGTTCGCATAAAGTGCTAGGTAAAGCATGGAGCGATTCGGGTACATCATCTACTG
AAGTTGATGTAAAACTCAATGTCTAGTCCATTCGATCAAGCGTTGGCATCAGCGGATCAAGCGATTGAAA
AAACGATGATGTCAACGTATCTAATTAACAATGAAGAATATCAAGCTGTTTATGACGAAACGCCAAAAGA
ATTCGAACCGATGAATGGTGTTGTTCGCACGCTCACTTTGTATAAAAAACAAGGGTATGAGCCTAGAAAG
AATGATGTCGTACAAATTGGTGATGTGGAATATCTTGTTACAAGTTTCACGATCAATGACGGCTTGATTA
TTCTTCAATTAGAAGAGAATGCGAAATACTAATGGCTTTTGAAGATGATATTAAACAAGCGCAAAAAAAG
CTTGAAAATCTGAATAAAAAAGCAGTGCCGAAAGCGACATCAAGGGCTATTAACAAAGTCGGCTCAAAAG
TGCTGGTGCGCAGTATTGCTACTGCTGCGAAAGAAGCAGATGTGCCGAAAAAGTTAATTAAAGGACGGGC
AAAGCTTGAAAAAGCCAAGCCATCTCGTTTGTCTGCGTACATTAAAGTTAACCGTGGCAACCTCCCCGCT
ATTCGAATTGTGGCGGGGAAAGGCAGTCCGTTTTTAACACGCGGTAAGCGACGCGGACAATTAAAAGTCG
GTAAACGCTTTTATGAGCGCGCTTTTATTCAGAAATTAGCGAATGGTCGCGTTCATGTTTTGCAACGTAA
AGGAAAAGCGCGCTATCCGATCGATGTTGTCAAAATTCCTTTAGTTAAGCCGCTCACTGAAGCTTTCGAG
AGTGAAGTAAAAAAAGCACTCGAATCAGAAATGCCGAAAGAGATGAAAGCGGCACTGGAACATCAAATTA
AACTTGTGGTGAAGAATAAATGAAAATTCATACAGAGATCAGAAAGAAACTTGTTGCTGACATCTCAAAG
CGTTTCAAGAGAGTGAAAGAAGTGATCAATGGTAAACCGTCGTTTGTTGACATTGAAAACAACTCACCGG
TGGTGGCGGTATTTATCAGTAACGTAACACCAACGGGTTATCTTGATGAAACAAACAGTGGGATTTTACA
CATCTATTTGATGATGAAATCCGCTGCGCGTGAAGACAGTCTTGATAAGTTAGCACAAGAAATTCTCGAT
TCAAATATTGTTGAATCTTCATTATCTAGTCTAACTGAAAGCGTGGTTTTCTCGTCTTTTGACTACGATC
AAGATGAAGAAAGCGGAACGTGGATCGCGGCTGATATTCAATTCACTATCACTTACACATTCGGAGATCA
AGAATGAGTACAAATAAAAAAATCACACCAATGAAAGGTGCTGGCACACTATTCTATCGTTTGAAAAGAG
AAAAAGAAGCAACTGTGGTTGCGGGCGGTGTGTTGAAAGTTAACGAAGTTAAAAAAGACGCTAACTGGGA
TCGTATTGCGAAAATCAAAGAGTTGCAACCGGGCGAAATCACAGCGGAAAGTTATGAAGATAACTACTTA
GACGACGCCAACGCAGAATGGAAAGGTACATCACAAGGTGCTAAGTCTGCCGGTGAGACATCAATCACGC
TTGCGTGGTTGCCGGGTGATACTGCACAACAAGCGATTGTTGGCGACTTCGATTCAGGCAAGAAAACTTA
CTACATGGTGAAATATCCTAACGGTACACGCGATGTCTATTATGCATGGGTATCTTCACTTGGTAAGACA
GTGCCGCAAAACGAAACAATGACACGCACGATCAAGTTAACAAACGTCGGCAAACCGTCATTAGCAGAAA
ACAACAACGCTGGGGATTAATAATCATGTTGAAGAAAATTGAGTTCACACTAAACGGTGCGGCAATTCAG
TTGTCCGCAATCTCTGCGCTAGACTATCTCAATTATGTTGAGTATATGAACGAGTTAGATAAGCCAGAAA
ATATTGCAGAATCGGACACAGAAAAAGAATTACATCGTAAGCTAAATCAAGCGAACAAGTTAAATCTGTT
GGTTAATACTCGCTTGATTGCGATTTCTATGTCTTACGCAGAAAAAGAAAAGACAGTTGATGAAATCCAA
GATCATCTACTGAATAACTTCACACACACAGACATTCTAACGTTACTTGATAAAGTACAAGATGTTTGTG
AATTTCCGAAAGTCGAAAAATCGGAAGATGACGAAGTGGAAAGTGGTGAACAAAAAAACGTTTAGAAGCT
GAACTCAACTTTATTCTGAAGTTAGCGCATGAGTTTAGACGGCCAGACTTTAAAAGAATGCTCCGAGATA
TGTCTGTTTCGGAGTATTTTTTTTGGTGCAAATACTTCGGAAAAAGACCATTTATGTTAGAGATGATCGA
CTATGCGCAGTCGTCGATCGTGAGTTCAGCTTATAACGTTGCTGCGGGTAAAGCTATTTCAAGTGCACAA
GACTTTTCTGTGTTAAATCATGTTGTTAGAAATAGTGAAATGACAGATGAACAAATTGAAGACGCAAGCG
GCGCAACTGCAGGAGTATTGAGAATTGAATCAGATTAGCAATTTAAAAATCAAGTTGACTGCTGAAACAG
CGAAATTCACTGAAGAAATCAACAAAGCGAGAAATTCTCTTGGTGGATTATCGAGAACAAAAAGCGGTAT
TGATTTAACGAAAGTCGCGTTACGTGGTTTAGCTGTCACTGCAGGAGTTGTTGCTACTGCATTTGCCGCG
GTTTCTGCTGCCGCAATGCAAGGAATTAGCATTTATGCGGAAACAGAACGCTATATGGCACGCACCGAAG
CGCAACTAAAAGCGACTGGCGCGGCTGTCGGTTTTACTACGAGCGAATTAGATAAGTTTGCTCGATCTGT
CGCGATGAATACGCTTGCAAGTACAGACGGCATTCGCAATGCGATGTCTGTTTTGATGACGTTCAAAAGC
GTAACCGGTGATATTTTTAAACAGACGATCAGTCTTGCGCAAGACTTAGCGGAAGTATTTAAAACAGATG
TTGCGAGCGAAGCTAGAAACCTTGGGCGTGCGTTAGAAACACCAACCGAAGCGGTATCAATTCTGAAAAG
AAAAGGGATCGAACTCTCGGAATCACAGCAAGAATTAATTAAAAAATTCGTTGAATCTGGCGAAAAAGCC
AAAGCCCAAGAATTAATCTTGCACGAATTACAAAAACGCGTTGGCGGTGCCGGTCAAGCGGCAGCTAACG
ACACAGTAACTGGCGCACTTGATACTCTCGGTCAAGTTACTCAAGAACTAAAAGAAGAATTTGCGAAAGC
GACTGGCATTACAGATATTTTTAAAAAATCTGTAAATGGTTTAGCAAAAGCATTTTTATGGCTAACTGAA
ACTATGCGTGGTCCTAGTCTTGAAGATCACATTACGACACTTGAAAAAGAGCTTGATGTTCTAGAAAAGA
GCAAAAAGTCATTAGAAGAAAAACTCAGTAAAACAGATGATAGTGAAAGTAAGGATATTCTCAAGGCAAG
AGATGAAAGCATAGAGTCAACAAGAAAAAAACTTGCTGAAGCTCGAGCAGAATTACAAAAACAAAAGGAA
AAAGCCAAAATTGAGCAAGATGAAGCAGAAAAGCTTAAACAGCAAAAGGAAGATAAAGAAAAACAAGATG
CAAGTCTTGCTTCAATTAATGCATTGAACAATCGCTTAAAAACGCGCAGAGAAAAACTCGATGCTCAATA
TAATAAAGATATAAAAATGATTGAGTCGCTCACGCTGAGCAAGGAGCAAATTGAGGAACAAGGCTTTCAA
AACATTGAGGCATTGCGCAAGGCTCATATTGAGAAAGTGACTAAGCAGTATAATGCAGAAAAAGCAGAAC
TGGATAAGTTAGAAAGTAAAAAAAGTCGCTACTGCAAAATCATCATATCAAGATCAGCTTTCTGCATTAG
ATCTTCGCTATGCAACTGAAACACAAAAGATTGAATTAAATCATCAGTTACAGATTAAAAAAATTCAGCA
AATGTCTATCTCTGAAAAAGACGCGCGCGCGAAAGGTTTTTCATCTGCACTTGAGTTACGTAAGCACTAT
CTCGCATTAGAGAATCAAGCTTTCGATAAAGCGATGACTGATCAAAAAGAGAAAATCAGACGTGAAGAAC
AAGAACGTTCTGATAAAGTGCGGTCGTTTTTTAACGAAATTCGCGGAAGTGGGAATGATCCGTATGTTCA
AAATGACATTATTCGTGATGAACAACTTGCGAAAGCAGAAGAAATGCACAAGCAACAGTTGTTAAGTGTT
GAAGAGTTTCAGAAAGCAAAAGCCGATATTGAAGATGCATACAGAAAGCGCAAAGAAGATTTAGATAGAG
AATCTGCGATAGCACAATTAGGTGCCGCCGCTTCATTATTTGACGGATTAGCCGGCTTAATGGAAGCGAC
TGCAGGTAGAAATTCTTCTGCATACAGAACGATGTTTGCGATTTCGAAAAGTTTTCAGATTGCACAATCA
CTTTTAAACTTAAACGCTGCAGTGATGAAAGCAATGAATGATGATGATTCTCTGACGACCACCGAAAGAC
TTGCCAAAATGGCGACAGTGGCAAGTGCGGGGGCAAATGTACTGAACCAATTAACAAGCGTTACCCTATC
TGGTGCGCGTGCAATGGGTGGTCCAGTAGGTGGTGGACGTGCATATCTTGTTGGTGAAAAAGGTCCTGAA
ATTTTCGTGCCGGGGGCAAGCGGTCAGATTACAAGTAATGAAAATCTGAATAAAGCACTCGGTGGTGGGT
CTAATAAAACGGTTGTGATTAATCAAACGAATAACTTTGATTCTAGCAATTCGGATAATTTGGATCTCGC
CAAGTCGATAGCAAAACAAACAAAAGCGGTTGTGTATGAAGTGCTTAAAAATGAAAGTCGTTCTGGTGGA
ATGTTAGGTGGTAGATGATGACAATTGAAACATTCAAATGGAAATCACAATGGGGTATGACATCTGAAAT
GACAAGAAATGTGGATGTTGTGAAGTTTGGTGATGGTTACGAACAGCGATCATCAAAAGGACTAAATGAT
CTTATTCAAACATCCAATGTTATTGTCAGATTAAATAAACGGGTTCAAGAAAACGATATTAACGAGTTAA
AAGTGTTTTTAGCAAAACATCTATCGCTATATGCGTTTTACTGGACCCCACCGGGTAACAGCGTAAATAT
CCTCGTTGTTTGTGATAAATATTCCACAACGGATAATGGCGTATATATTGATTTTGAACTCACATTTAGA
CAAGTTTTTAATTAATGTGAGTTTGATCACATAAAATAATATAAAAATATGTATAATCTTTTCATTTTTA
AAATGGAGAATAAGAAATGAAAAAAATTTATACATTAGGTGTTTTAAGTGCTTTGCTTATTGGTTGCTCA
ACTGCTAATAATTTAACCAAGATAAACTCTAATGTCGAAGGTTTAATTTATAATTCGGTTGCTTCAGATT
ATTTACCAGGGTTAACTTCCGCGTTGCTATTGGATTTTGATGAGGGTTATCAAGCTGTCACTTATACCAC
AGAAACATATAAAACAAATCAATTTGGTCAAAGAGAAAAAGTCAATATAACAATTCCTAGCTATGCTGTT
GATGATCATCTTATTATGCTGAATAAATTCTTGTCTTGGGATCAAAAGGCAAAAGAGCGTGGAGATCAGT
TTAGTAAAGAAATTGGCAGAGTTAAAACAGTAAATGGATATTCTATTTACACATTCCATTCTGGCAATAA
ACATTCAAACTTATTAAATGTATGTTTCACAAATCCAGAGAGTATGCCTTGTAATATTGACAGCATTACT
TTTGATGTGAAGAACGTAAAACTCATAATTCAAGACTTAAACAAATTTAAGTCTGGAGGGTTTAAGCAAT
TAGACACATCAATTTATAACTAAGTAAAATCCCTTGAATCATCAAGGGATTTTTATTGGAGCAAATATGA
GCATTTACGGACAACTTGAAGTTACCGTTGAGCTTATTGGACAGATAGCTAAACAAGTGGTTAATGAAAC
GATTGAAGACAACTTTAGACAAGGAGGCGTGTTCGCATGATCAGCTCAGAAATGAAACTTGAGCTTTCAA
AGCTTGAGCAAAACGCCATGATTGACTTGTTTGAAGTGGATCTGCGCGGTCTGAAAGATAAAGACGGCAT
GAACGGTGAATTATACCGCTTTTATGCCGGCACGAACGAAATGCTTAATCCAATTGTGTGGCAAGGTAAC
ACTTATCAACCTTTTGGAGCAAACGCGACGGGATTTTCTTTGTCTGGAAAAGGACCGTCAAACCGCCCAC
AATTAACGCTCGCGAACTTCAATGGGTTTGTGACGGGAATTGCCAATCGGTTTGATCAATGTCTTGGTGC
GATCGTGCGCAGACGACAGGTCTATGTACAACATCTTGATGCAGTAAATTTTAAAGATGGAAATACACAA
GCAGATCCAACGCAAGAAGTACCTACTTTTTTTATTATTGAGCAGTTATCTGTATTAAAGCGTGACGTTG
CCGTGTTTGTGCTTGCGTTACCAACGGAAACGGACAATGCATTGATTTCTTCTCGAACAATTAGCATCCA
TTGTGGATGGTTGTATCGTTCTGCGGAATGTGGCTATACCGGTCCACCCGTCGCAGACGAGAAAGATCAA
CCCACAAAAAATCCGAAAAAAGACAAATGCAGTTGTTTAATTAGCGGTTGCAAGTTAAGGAACAATACGC
GCAATTACGGCGGATTCGTTTCTGTTAATAAGTTGAGTTAAAAAAATGAATGAAAAGCTAAAACAAATAT
TAATCGACTACGCAAAACAATGTGAGCCGTACGAAATGTGCGGTTTTGTTGTTTTTGACGGTCAAGAAAA
AATCTTCATTGCTTGTGAAAACATGGCAGAAGATAAAGAGAATCACTTTGAGATTTCAGCAGATGATTTC
TTAAAAGCGAGCGAATATGACGGAATCATCGCACTTGTTCATTCTCACCCAGACGGCAAGCCGTTTCTAT
CCGCAATGGATCGTCAAACACAGTTGTTCTCAAATCTTGATTTTTGGCTTGTCTGTCATGATGAGGTCCA
CGAGTTCCCCGTTATTCCACCACTTATCGGGCGCGATTTCATTCATGGAAAAACAGATTGCTACACGCTA
TTCCGCGATTTTTATCGCTTGGCTGGCATTGATTTCCCTGATTTCGAACGTGACGACTTCTGGTGGGAAG
ATGGACAGAATCTGTATCTGGATAACATGGAAAAGCACGGTTTTGAGCGTGTTTTTGATGAAAAAGGGGT
CCAGGTAGGTGATGTTATTTTGATGCAAGTCGGTGCCGACGTGCCAAATCACGCTGCGATCTATATCGGT
AATCAGCAAGTATTACATCACAGCCCAAAACGGCTTTCTAAGCGCGATCTATATGACGGGTATTGGCTCA
AGCACACGCACAGCATTTGGAGATTTAAAGAATGGTCAACGTTAAATTTTACGGCAGTCTTAGACAGTTT
GGAACTTCATTCAAAATAGATGCAGAAAACACGGCGGAAATCATTCGCGCGCTCACTTCTCAAATCCCAA
AACTGCGGGAATTTATTCAAAAAGGCTACTTCACAGTACGAATCGCAAAAGAATACATAGACAACCGCTA
TCTAGAAAAAGGGCTTTTTTACAAGCTAAAAGAAGGCATGACGGTTCATTTTACGCCTGTTTTAAAAGGA
TCTAAACGGGGAGGCGTGTTTAGTGTGATTCTCGGGGCTGCTTTGATGGTTGCATCAATATTTGTGCCGG
GGGCGGGATTATTCGGAGGGCTTATTACAAAAGGCGCAGTATTCGGTATGGGAGCTACACTTGCTCTTGG
TGGTGTTGCGCAGTTACTTACACCGCAGCCGAAAATGCCAGCAATCAATGAAAAAGAAAAGAAACAATCC
ACTTCGTTTTCGAATTTATCAAACATGGCCGCGCAAGGTCGGATGGTGCCGTTAGCTTACGGTCGGATTC
GTTGTGGCAGTCTTGTTATTTCGCAAGGTGTTCAAACGCTCGATGTAAATATCGTTGAGAAAAATCAAAA
TACCGGGTTTTCAAAGGGATAAGTTATGGGTGGAAGAAAAGGTGGGGGCGGTCATACACCGTACGAGGCA
CCGGAAAGCGGACAATCTAAGCAGTTTGTTTCAATTGTTGAAATTGTGTCAGAAGGTCAGATCAAAGGCT
TGGTTGACGGTGTTAAATCTGTTTATTTAAACAACACACCTCTACAAGCCAGCGACGACAGTTATAATTT
TAAAAATGTTGAAGCGCAAGGGCGCATTGGTACGCAAGATCAAGAAGTGATGGAAGGGTTTAACACTTCT
GAAAAAGAGATTGCGGTCAGTACACAAGTAAAAAAGCTTACACCGATTACACGCACGATCACGGATAGAA
AAGTCAGCCGTTTACGGCTAACACTCGGAGTTCAGTCGCTTTTTCATCAAAACGACAAAGGTGATGTTTA
CGGCTCAAAAGTTGATTTTACAGTAACAATCGGTGAAAGAAGTCATCTTGTATCAATAAGCGGAAAGTAC
AGCTCTCAATACTTGAAACAAGTTGAATTTGGCGACCTGCCACCGGTTCCATTTCAAGTTAAAGTTGAAC
GTGTGAATGCGGACAGTAAATCACAGCGTTTGCAGAATAACACGATCTGGGCGAGCTACACTGAAATCAT
CGAAACGCAATTTGCGTATCCGAACACCGCAATTCTTGGCATTCGTTTTGATTCGGAATATTTCAGTTCA
ATCCCGAACCGAACCTATGAAATTTACGGTATCGAAATGAAAGTGCCGAGCAATTACGATCCATTTGAGC
GCACTTATACGGGATTTTGGGACGGTACATTTAAGATCGCATGGACCAATAACCCGGCTTGGATTTTATA
CGACTTGATGACAAATAAACGCTATGGTCTTGGCTGGCGTTTAGGTGAATTCAACGTTGATAAGTGGGCG
TTATATCAAGCTGCGCAATACTGCGATCAAATGGTGCCAGATGGTTTTGGTGGACAAGAGCCAAGATTTA
CTTGCAATGCGTGGTTAACAGATCAGCGCAAAGCATACGATGTGATTAATGATATCTGTTCAATCTTCCG
CGCGATGCCTGTTTGGAATGGTCGTGAGTTCACTGTCGTGATGGACAGACCGGCAGATCCTGTGTGGACG
TACACAAATGCTAATGTAATTAGCGGGGAGTTCTCTTATCAATGTTCAGCACAGAAAGCGCGACATAATG
AAATTCACATCGAGTATATCGACGCGGATGATAGCTATGAACGAAAGATCGAGGTTGTTTCTGATGATGA
TTTAATTCGTCGTCACGGCTTAAACGTTAAAAAAGTGACGGCATTTGCTTGCACGTCGCGTGGACAAGCG
TTTAGAACGGGGAAATGGATACTTGAAACAGAGCGGTTAGAAACAAAAACAGTAACGTTTGCGGTTGGTG
CCGAGGGGCTGATGCACATCCCGGGCGATATTATTCGTGTTGCAGACTGTGATTATGCTGATACTAACAT
CGGTGGTCGTGTTCTTGATATTAATGGTAATAAAGTCACACTTGATCGTGAAATTGAAATCAACGGAAAC
AGCCATCTTACGTACATTGACGGTGAAGCGAAGCATAAAGATATTCGTATTGTCAGTAAAAACGGCAAAG
AGGTTATGCTTGAATCTGAGCCAGTAGGACTAGCTGAGCTTGGTGTGTGGTCTTTGACTACGCAAGAAAT
CAACGTGCAGTTATTTAGAGCGTTGACGATCAATGAAGAAGAACAGGGTCAATACACAATTGTCGCACTT
CAACATGAGCCACAAAAAGAGGCTATCGTGGATAACGGTGCTGTGTTTGAACCGCGTGAAACCACGCTTT
CTACTGCCGGACTTGATAAAGTTAGTCACGTTAACGTGCAGGCTAATGGTGACGGTGTTGCACTAAGTTT
TGACTATGTCGTCAAGCACAGCGCAATGGTTAAATACCAGATAAAATTATATAAAGCCGGAACGTTTTAT
AAAATTTACGACGATTTAACATCGCCTAACTACAAATTCACAGGTTTGCCAGACGGTGAATATACCGCAG
AAATCCGAGCTAAAAACGAGCAAGGACAGCTATCAGAGGCCGTTACAAAGTCATTCAATATCAGCTTTGC
TGCCATATTTACTTTCTTCATACCCATCAGATAAATTGATCTTTCTATCTTGACTAAGCACTCTAATTGT
TAAATATTTTCTTCCGATTTTTAGAACTTCGGTTTCACGCTCAAATGTTGATCGTCTACCTGTTTCTACA
AAATACACAGTGTCGCCAACTTTAAGATTTTTAATCCAATCTTTTTCCATAAATATTCTCACTCTGTCGG
TGGTGGTGGAAGTGGGCGCCAGTGTGTTACTTGGAAAAGTTTACTCCCCATATTAAACTCTCCGTCAATA
AATTCAGATAAAGTAATTGATTGAAAATCTCTAATCTTGTTTTTGAAATATACAAGTACTCTTTCATCCG
CTTGTGGCAATCTATCTGAACACGCAATCCAGCCGTTGTTTTTTTGAAATTCCACAATCTCTGGCAGTTC
AACCATGCAATCAATTCCGTCATACAGACCAGACTGTTTTTCCTCTTCGTTTAAATCTCTAGTTTTAGAT
TCAGCTTTACCAAGAACAACACCATATATCGCATGACTTATGCGATCTTCATAACATTGCATATCTTGAC
CATCAGCACATTGTTGATGAAATTCTTCAGCGAAGTTCAAGCACTCTTCTTTAGCTTCTTCTTCAGTTTT
GTAAAATGAAATGCTGTTTTCATCATAAACATTTACTGCGAAGTATTTATTTTCTGTTTCTGTCATAATT
AAATACCTTATTCTTTTATTAATGGGCGAGGAAGCGGTTGCCATTGTGTAACGTTAATAGCTAGATCATA
AATTGGACCATTCTGATTTATGGCTACCCAAGAATATTTACCGTCAACAATTTCTCTTGATGCAATTGCG
TAATGCTCTCCATATTCACCTTCACAAAAAGCAATGACTGGTGTTTCAACCTCTGGTAACTTGTCATCAA
CACTAATCCAGTTGCTATATTCCCAATGAAAATTAAGCTTCTCATAGCCATTGATGACTTGATCTAACGC
AGGTCTTAATTGGGTTTCTCCAACAATAATATGTGCTGTTATCTTAATCTCTGGGATTCCATCTATTACT
TCACACCAGTTTTTTTCAATAAAGTCCAATCTTTTTTTATCTGCTAAAAGACTTTCATATTCTGCTTTTG
TAATTGTTACTGTCATAACCCACCTCAATTGTAGCTAGTAAGCAATTGGTCTGGAAAGTTTACGCAATCT
TCTAATAATTGCTTAAGTGTTGTTTTCTCTTTAAGCCCTGTCTCTTCATTGAAGACGTTAAGCTCTTTGT
TTAAATCAGTGACCACACCCCAAGCACCCTCGCGCTTATATTCTTCCATCTCCACTTCAGTGAACCATTT
TTCCAAAACCAACTCTTCAAGTGAACGCGCCGCATATATTTCTGTTTCTTCACCGACCCAAAATACCTTT
TGAAGCTCTTGTATATCATTGATTGCGCCATCGATACATTCTGCTACGCCACCGTAACGTAAAGTATCAA
TTATTCCTCTTTCCTCGACTACAAGCTCAATCCCTTTTTCTTCACTATCTTTTCCAATCGTTGGTCGATA
ACGCTCAAGAAAATTCATTCTCTTTGTATTAGCTAATAACATTTCATAGAATGATTTAGATATTGTTACT
GTTTCTGTCATAGTTAAATTCCTTTCATAAATAATAACCAATGCGTATTTGCCGCCTTTCCTGACTTATG
TCCAAGAATGGGTTGTACTGGAAGAATGCTTAAAATCTCTTTCACTGTGATTTGTGTTTCATTCCACTTA
AAAACTAGTGTGCCAAAATCATCGAGAACTCGCATACATTCCTCAAAGCCTTTTCTAAGCTGTGTTTTCC
AGTCTTTATCAAGCCTCCCATACTTCTTTACTAGCCAAGAATTATCACCACCCTGTACCAAATGCGGCGG
GTCAAAAATGACTAGTTTGAATGATTTATCGGGATACGGCATTGATGTGAAGTCGTGGAAAATGTCAGGT
TTGATTTCTAACTTTCTCTGTTTATCTCTGTCTTTAAATGTTGTTTCGATTTCTCGAATATCCGCAAATA
AAACTGCTGGATTATTCTTATTGAAGTGAAACATACGAGAACCGCAACATGCATCTAGAATCGGTTTGTT
TTTCAACATAATTGCCTTTCTAAAAATAAAAAGCCACAATTAAGCGGCTTATTCTGTTTCTGTCATAATT
AACCACCAAGTCTTGGCTCAGGACATTCCCATTCGTAGTTATCAAATTCAATCTTTCGGTGAATTGTGAT
ATTACCCTTTATGATTTCAAACTCACAATTGAACTCAAGTCCTCTCTCATAACCATAAAATCTAAAATCG
ACATTATATTTCTCACTTAACTCTTCAAAATATGGTAAATACGGTCCCCATGCGTGCTGAACTGGAATTA
TTACAATGATATTTCCATCTCTACGAGCATAAAACTCATCATGAAATCCGTCCTTGCCTGCACTTATGAA
ACATCTATGAGTGTCTTTTAAGTGTCCGCCTACACCACTTAGTTTTATTTCATCTTTTTCTAAGATGACC
TCACCTTTTTCATAAATTTGTTCATCGAGGAATTTCTTTACATCTTCAATTTTTCCTCTTATTTTTAAAT
TTCCTTCACACCAATTCGGCATACTCTTTCTCCAATTTCTAAAAATAAAAAAGCCACAATCAAGTGGCTT
GTTGGATTAAATAGGATACTGTCTTTTTCACACCGTCTTTGTCAGTGTATGAGTAAGAAATTCTTATTCC
ACGGTCCAATCTGCTGTTGATTTTCTCAAGCGTTATTTCAATACGTAGTAACCATAATGTGATCAACATT
GTTATAACAAAAGCTTTCTGGACTTTATCAAGATCGCAAATTCCCGTGACATCTAAGATAAAAACGATGA
ACAGTAACCAAATTGCAATTCTCACTGACTTTTCAAAAAGTCGGAGTAGTTTATTAATCATGTTCTTTCT
CACCGCCAAATTCGTTCAGCAGATTTTCTGTTAGCTCGGATAAAACACTTGTCATTAAGATAAAGTCAGC
ATCAAAACGCTGCGTATAATCTTCTTTCAAAATAATGTCGTCGTTTTTATCAAGTACGTTGTCCGCAAAT
TTCAAGCGTTTAAGCGTGCCATCTTCATTGAGAATGAATGACAAATTATCTTCCCATTCTAGCGATAACT
TGGTGATAACCTTGTCGGACTCTAGCATTTTATCAATCTCTTCGCTGTTTAAGTCCTGATTTTTACACTT
GATCAAACCGCTTTCTGTTGTGCCTAAAAGTTCAACTTCTTCTAACAATGTGAGCCATGTTGGATTTTCA
TTAATCCATGACGTCATCACAATGCTTGGTGCTTTAGCGAAAGTCAGCGGAACAACCGGCAACGATCCAA
GCGTTTTACGCAACAATGCCAACACATCTTCTGCCCGTTTAGATGAGGCAGCATCCACATAAATGAGCTG
ATTTTCAGTATCAATCCATAATGCTGTTTGTTGATTTTTGCTAAAAGCACGAGGTAACAACATCGATACT
ACATCATCTTTTAATGCTTGCTTTTCGACTTTCTTTAACTTGCGATTTTCTTTTTGCTCAAGCAGTTCAA
TACGTTGCTCCAATTCTGCTTTTACGACGTGGGCAGGCAAGATCTTTTCTTCTTTATGTGCCAATAATAA
AATCTGTTTTCCCACCGAAAAATGTAACATCTCAGTGCCACGCAGGGGATTTGTCCACCCAAATTTACTC
ATGTCTGATTGTTGACAAGGATGATACTCACATTGTTGTAATGCAGTTTGTAGGCTATCTGCCGTCCAAT
CCAATGCTTTTGTGAGACGATAAATCATGAGGTTTTTAAACCAAAACATAGTTATTCCTCCATTTCTTCA
ACTTCGAAAATATCTGCACTCACTTCGTCAGCATGGAAGTCTATTAATTTAATTCCGATATATTCACAAT
AAGCAAAACCTTCTTTTTTATTCCATAAATTCTTATCTATATCGTTAACGCTTGATAACCAAAAAATTCG
TCTTGCGATGTCATATACTGAGTCTGTTGCAATTGGTAAAACAAATTGAATATGCTCAATAAGTGGGTCA
CTTGGTTCAGGTGAGCCAGACCAAAATGTTGACATCTCAATAATTCTTTCTTTAACTTTCGGAAAGTCAA
AATCTATCTCAAATACTGCGTAAATCTCGATAGATTCAAATGTTTTTGTGCTAACTTTAAATTTTTTCTT
GCCTGTAAATTCCATGTTTATTTCCCTTTTTCTGGCACAAAAAAACACGCTATTGCGTGCTGTTGAGTAT
TTAAGTTTTACTTAATAACTGAATTAATTCTGTGGATAGTCAATAACAAGTAAAATGTTGACAGCAGGCT
GTGCAGTTAACGGTTCATCTTCAATATTCAAACGCCCACCTAATGTTGCATAACCCACAATATCTCGCCA
ATGGTCAACTTCATGTGCATTTCCATTTACAATCCGCACAATCTTTGTAGCTATCATTGTGAGCGCATAG
TATTGCGATGAGTCCATATTATTTCTACCGCTATTAATAACGTTCATCAGCTCTTTAAAATCCATTGCGC
CCGCGTGAAAATCACCGTGCGTTGTTTCTCTTTCGTTTAATACTTCTTTAATCATTATAAATCTTCCTCT
TTGACAAAAACTCCATCAATCATTTTGCCTTTACGGTCTTTGATTTGATCATAGGCGTGTTGAATACAAT
CAATGAAATCTATTTCCTTAGCTCTGCAATAACGCATTAAGTTGTAGAAAATCATATTAACGGAGTTAGG
ATAAGTTCTCTCCGTTTCTGGAACACCATAATCAGAAAGGAATCCGATGAATCTTAATATCCAGAACAGA
TGTTCATCTGCGTCAAATACATTATCTTCTTCGAAGATGTAATCAGAATCTAGATATGTATTTAAAAGAG
TTTCCTCGATATTTAGCATTTTACGGAGATTAATGAGCACAACTACGCAACCTCCTACGCCATCTTTAAT
TAAATCAAGGTTATTTTTGTTATCTCCACTGAATAACTCGCCAATTTCTTTGGCAAGTTTTTTGATCTGT
TTTTTTACAGTTGAACCATTGAAGATGTCGCGATCCTCAACCCATTGTTCGATTTTATCGATTAATTCTT
TGATTTCTTTATTCATATTTTCACCCAATAAAAAGCCACTTGTTAAAGTGGCTGTTGTTCTGTGTTTTAA
ATTATATGGAATTCAGAATGGGATATTATCCTCTTCAAAGTTATATGCTTGTTGCTGTACAGGCTTTCCA
GCTTTCGCATTCGCATAAGCATTATTTTGTGGTGCCTGTGCTTGCTGTTGCTGTGAATCTTGGCGACTGT
CTAGCATTTGTAATACGTCGCCTTGAATCTCTGTGGTGTAGCGGTCTTGCCCGTTTTGGTCTTGCCATTT
ACGAGTTCTTAAACGCCCTTCCACATACACTTTCGATCCTTTTTTGAGATACTGACCGCAAATTTCTGCT
TGGCGACGATAGAACACGATAGAATGCCATTCAGTTTGTGTTTTTCGTTCGCCAGTATTTTTGTCGATCC
AGCTTTCACTGGTTGCGACGCTGATTTTTGCAACAGGGTCGCCATTTGGCATTGTGCGGATTTCAGGATC
GCTTCCTAAATTTCCTAAAATAATTACACGATTAACCCCAGCCATTACATAGCCTCCTGAATAAGTTGTT
GATAATAAGCTTGAGCTTTTGGAATGCGTTCTTTTATTCTTTCAATAACCTTTTCATCACGCTTTACCAC
AACCGTTGTAATGCGTTTCTGCTGCGGTATTTGTTCAACTAAATCAACAAATTTTTCTGCATTCTCATAG
CTCTTAATTAGGTCTAATGGAGTGGGAAGTAGAATGAAGTCTATTTGTGCTTCTTCACAGTCCCACAGCC
ACATATAACCTTGCATTTGAATGTCGTAGCCGGCTTTTTTGGCTTTGTCTTCGGCTTCATCAATGAAAAA
AGGGTGTGAGCCAATATCCCAAGAACATTTTGTATCAATGATTAAACGACGAGAGGGAATGTAAACATCA
CATTCCCCCGTAATTAAGTCATTCTCTCTTCGTTCGGTGTTCTTTTTAAGCGGTAAACCTCGTCTTAGTC
CACTTAGCTTGATTGCCTGATCTTCAAGGTTGTTCCCTTTTTGAGTGTATTTATTACCCTCAAAGGATTC
ATAACCAAACAGATCGAACTTCACAATCTCACGCACCGCACTTTTTGCTGTTTCTGTGATTTTACCAGCT
TCTTTATCAGCCTTTGTTTTAGGCTCGCCAATCAAGCGGTGGAGCATTGAACATCTAACTTTAAGATTGT
ACATTTCCGTTTCGTTCATTTTCTATTTGCTCCAATTCGTCATACTGTGCGGATGAGAAATCAAACCCTG
CATCGCACAATTCTTGTAATGTTGTTTCACCGTTAATGATGTTTTGCTTACATTGCTCAAACTGTTCATT
GCTGACTTTTAAATCTGTGAATTCTGCATCTTGGATATTGGCATTATCTACATAGTTAAATTCGCCTTTT
TCGACATCTTTAACAACGGCTTGATCTGCCAATACTGCCTTTTGAATTTCGACAGATAAAGGGGCTTGTT
TTGATAGCAATAACTTCATAACTGTTTTTAGTGCCATGGCTTCAAAGTTATCCGCCCAAACGCTTGTCGC
CCATTGCCCTTGCTCTTTCTTCTGCAAGTATGTTCGGTAAGTTTGACTATACCGCTTAGCATGTTCATTG
ACTTCTTCAGTCGTCATATAAATTTCGGCAGTAAACTCATTCAACAGCTTGAAATAAGCATAATAACCAA
TTGGAACTTCACCATTTGCTGGCTTTTTGCTCCAGTCAAACTCATAACCATTAATTGGATCTTCTGCAAT
AAGCTGTTCTTTATAGATAGGTACTGCAACAAATCGTTTAAATTGTCCTGAACGCTGTGCAAGTTGAATC
AAACCTTTATAGCCAATCTGAAATTGTGCTTCGTATTTCTTCGTTTTATTGTTTTTGTATGGAACGATAT
AGGCAAACCCTAGACCATTTTGAAGTGGTAAATTTAGCGTTGCCGCCATGCAAGCGGCGTTAAAAATCGT
CATTGGGTCGGCATCTTTTAATAAAGAATTGCTATTCACAATCTGAAGAACGCTAGTCGAAAATGCCGCG
GCGTTTTTATTAAGTAATTCTTGGATTTTTTGCTTAACTGCTGGCTTTTCGAAAAAATCTTTTACGCTAG
GTAATTTATTTTGTTGTGTTGCAACTTGTGCCATTTTAATAATCCTCTTTCTGATAGTATTTATCTTCAA
CAACAATACGCTTAATATATTCATCTCTAATCTTGAGATAATCAGAACCACTTCCGATTGCTAACCAAAA
ATTATCATCACTGGACAATTGCTCGGTTAAGCAATAAAATTCGCAAGTGTTACCAAGTTTTACTTGATCT
TCAAAGTGCGCTATTTGCTGTTCTTCTAATGTTTCGCGATCGCATATTTCATCAAGTATTGCAACATCTC
GCATATCGACCGCTCTTGCTAATTGTGAATCTGTTATTTTCATCTGCTCAATCCGTCAAATGTAAAATTG
TCTTGCTGGCTTGCATGAGGCGTTTAAAAACTCCTCTCTGCTTTTCTGCCGAAGTTTTATTGCTGTTTCG
CATAAATCTTTACTTGAAAAATTACGTTGCCAGCCTGTTTTGTTTTCTTGGTTTTTGCCAATACGCTCAA
TAACAACAAACCCCAGTCCTTTTGGATGGAGTTCGATAGAGTAGGAGAGCGTTTTATCGCCTTTCTTTCT
GACGCGTGCCATTTCTTCGCTCCTGTTCTTTAAGTGCGTAAACCTTGAGATAAATCAGTTGTTCGCTCGC
TAAGTTTGGGGGGATATCACCGTATTCCTGCACCCATTCAGCTTTCGCTTCACGTTCCATTTTTGCAAGT
CGTTCTTTGCTAATCTGTTCGCTTAGATAGTGATTGTAATAATCTGTTTCTTGTTCGTTTGCTGATACTG
GATGACAACCAATACCAAGAATAAGCGCAAGAATGAATGCGCCCGTTAGATCCCATATATTGATGTGTTT
CAT


>2	 517005-554124
ATGCAGGGTAAAATTGCATTAGTAACAGGCGCAACGCGTGGTATTGGTCGTGCGATTGCAGAAGAATTAA
GTGCAAAAGGCGCATTTGTTATCGGTACGGCAACGTCTGAAAAAGGCGCAGAAAGTATTTCTGCCTATTT
AGGCGAGAAAGGTAAAGGGCTTGTGCTGAACGTGTCTGATCTTGCCTCGATTGAAACAACGCTAGAGAAA
ATCAAAGCAGATTTCGGTGAGATTGATATTTTAGTCAATAATGCAGGCATTACACGTGATAATCTGTTAA
TGCGCATGAAAGATGAAGAATGGTTTGATATCATGCAAACTAATTTAACTTCGGTGTATCACTTATCAAA
AGCCATGTTGCGTTCTATGATGAAAAAGCGTTTTGGTCGCATTATTACGATTGGTTCGGTAGTCGGATCG
ATGGGTAATCCTGGTCAAACTAACTATTGTGCTGCAAAAGCAGGCTTGATTGGTTTTAGTAAAGCGCTTG
CAAAAGAAGTGGCTTCGCGTGGTATTACTGTGAATGTGGTAGCGCCTGGTTTTATCGCAACCGATATGAC
AGATGTGTTAACAGAAGAGCAAAAAGCCGGTATTTTATCTCAAGTTCCAGCAGGGCGTTTAGGTGATCCA
AAAGATATTGCCAAAGCGGTCGCCTTTTTAGCTTCGGATGATGCGGGTTATATTACAGGTACTACATTAC
ATGTGAATGGTGGGATGTATACCAACTAATAGTCATAATGCAATTACAGATTTTAGGGGATAAAAGCATA
GCCAAATTTTTTGCTTAATGTTAAAATCCCCCTCGCATGTAACTTGGTTACGCCACTTTAAGCGTATATG
AAGTAACGTAACTATATTTTCACTGTATGTGTTTTTTGAAAAATGCTTTTAAGGTTTGACCACCGACAAA
AATCATTGTAACTTTACAAAAAATATATACACTACTAACTCATCGCAGTGAGCGAAAAACTAAACATAGG
AAGAAACAAATGAGCATTGAAGAACGCGTAAAAAAAATCATCGTTGAACAATTAGGCGTTAAAGAAGACG
AAGTTAAACCTGAAGCGTCTTTCGTTGAAGATTTAGGTGCGGATTCTTTAGATACTGTTGAATTAGTCAT
GGCTTTAGAAGAAGAATTCGATATCGGAATTCCAGATGAAGAAGCTGAGAAAATCACGACAGTTCAATCT
GCGATCGATTACGTTCAAAACAATCAATAATTCGTATTTAGGCGGTGTTATCACCGCCTAAATTTTTTCT
CTTTTCTCTTCTGATTATGCCTTTTCTTCTCCCTCCTTTTTTAGCCAATTTCATTTCTTTGATTTAAACC
AAAAAATTGTTTAATTCTTATAAAAAATTACATCAAAGAGAATGAAAACGATTGTGTGCAAAGAGAAATC
AAGTATGATTGTTTCTAGAATTTTTTATAACATTTTAGAGGTATATTTATGCTTTATTTAGAGTTTTTAT
TCCTGCTGGTCGCCCTTTATTTGGGTAGCCGTTTTGGCGGGATCGGGCTTGGTGTGGTATCTGGTATTGG
CTTATTAATTGAAGTTTTTATTTTCCGCATGCCTCCAACTTCACCACCGATTGAAGTGATGTTAATTATT
TTAGCCGTCGTGACTTGTGCTTCCATTTTAGAAGCCGCGGGCGGGCTAAAGTTCATGTTGCAGATCGCAG
AGCGAGTGTTACGCAGTAATCCAAAACGTGTCACCATTTTGGGACCTTTAGTGACATATACGATGACCTT
TATGCTCGGTACGGGTCATGCCGTTTATTCGATTATGCCAATCATTGGTGATGTGGCATTAAAAAATAAA
ATTCGTCCAGAACGCCCGATGGCTGCGGCTTCTGTGGCTTCACAACTTGCGATTACGTCGAGCCCAATTT
CTGCGGCAGTGGTGTATTATTTAGCACAAATCGTTGCCCTACCGGGTTTTGAACATGTCACCTTGTTAAG
CATCATTTCTGTGACTGTACCGGCGACTTTAATCGGCACGATTGCATTGTCTTTATATAGCTTACGTCGT
GGTAAAGAACTCGAGGCTGATCCTGAGTATCAACGTCGTTTAGAAGATCCAGTTTGGCGTGATCGTATTT
TAAATACCACGAGTACATCTTTAAACGAAACATTGCCTCCAGCGGCAAGACATGCGGTTTATTTATTCTT
ATTAGCCTTAATTACTATTGTAATTATCGCGATGTTCCCTGAGATTCGTACTATTGGTGAAGCGAAAAAA
CCGATTTCTATGTCATTAATTATTCAAATGATGATGCTCGGTTTCGGCGGGATTATTTTGTTGGTGACCA
AAACCAATGTCCAAACTGTACCAAATGGGGTGGTCTTTAAATCGGGTATGGTTGCAGCCATTGCGATTTT
CGGTATCGCTTGGATGAGTGATACTTATTTCCAATATGCAATGCCGTCGTTTAAAGCGGGTATTACAGAA
ATGGTACAAACCTATCCATGGACATTTGCCTTTGCCTTGTTTGCGGTATCTGTGGTAATTAACAGCCAAG
CAGCAACCGCACGGATGTTATTACCAGTAGGGATTGCGATGGGATTACCAGCACCATTACTTGTCGGATT
AATGCCGGCAACCTATGGTTATTTCTTTATCCCGAACTATCCATCTGATATTGCCACCGTGAACTTTGAT
GTAACAGGCACAACCAAAATTGGTAAATATTACTTTAACCACAGTTTCATGGTGCCGGGATTAATTGGTG
TGGTGACAGCCTGTTGTGTAGGATATACCTTGGCACAAATTCTGATTTAAGAATTCTTTTTCTGTTTTCC
CATGCGGTCATAAAGTAATTTATTGACCGCATTTTTTTACTTGAGCATAATCAATACCTTGATATTCAGT
AGGCACTTAGGAATCGACAACTCATGAAAATACTTATTGTATCCAACCACTTAAAATGAGAAATATAAAA
AGATATAGGGATTTTGTTGTAATAAACGGGAATAAGTTGTTCAAAACTAGGTAAGACGGGACTTTATGTA
GAGTAAGCCCCTTTTTTATATCAAGAAAAAAGAAAAATAATGAAATGGGAAAAATTCTGAGAAAACTCAA
ATTCAACCGTGTAAAGTGAGAAATTAAAAACTAAATTTAAATGCAGTTTAAATTGATTTTAAGCATAGTT
CACAAAATTAATTTACCTATCTTGACATTGCTTTATAATTCTTTTTATTATCAAGGTATTGTGCAAATTC
ATAGAAAGGATTTGCTAGGGTTATTTATTTTTAAAAACATTTAAGCTACTTCACAATTCTCAAGTGGCTC
CAAGCTCTCTTTTTGTTCCTTTTGAGTTTGCTCAGCTAATCCTTTCGCTGAGGAGAGAATCATAACTTTC
CTATCTTCATTACATTGTTTAAACCAGTTCACAAGCTCTTTTTCTTGTTTATTTAGTACCATCCCCTGTT
CAGTTTGTTTTTCTAATTTCTGCTCAGCTATAAGGGCATTTTTTAAGGCTTGAAAGGCTTCTTCTACGTT
TAGAGACTGCGGTTTCACATTGAGAGAGCCTACGGTTTCATTTTCTCCTGTGAGTAAATAAACTGGTGTT
GTTTCTAATATATCTGCGAGCTTAATCAACACACTAGCTTGCGGTTCTCTTTCATTTTTTTCCCATAGTG
TCAATGTGGTTAGTGATATACCACCTAATAATTCACACACTACATTTCTACTTAAATTTTGGTGTTCTCT
ACGTTCTTTGATACGTGTTCCTATATCAAATTCATTTTTAAACTTATGCTTCATAACATTAAAAAATCCA
ATAAACTTTTTAAAGTTATAAAACTTTAAAGAAATCATAAATATACATTAAAGAGTGTTCAAAATATAGG
TAGATAACTTTAAAAAGTGCTTTTTAAACTTTACTTAAACATTAAAGAGTTTTATTATCTCTAGTGTTAA
GACAATGAGGTTATCTAATGAGTACATACAACGAGATTAAAAAAACAGCGGAAGATTGGCATCGAGCCGA
CATCATCGCTGCGTTACATAAAGCAGGTTGGTCACTTAGACAACTGTCGTTACAACATGGATATAGCCAA
GCAAGTACATTAAAAAATGCATTGGATCGTCCATGGTTAAAAGGAGAGCAAATAATCGCTAAAGCAATCG
GTGTTCCTGCTGAAGTGATTTGGGCTGCTAGATTTGCTCACCGTAATAATAAAAAATTTGCTAATAGATA
GTTTAAAGAGGTTTTTATGAGCGGAAACAACTTAAAAACACACTATTCTGCAAAAGAGTTATTGTCTTTT
AGTTTATCCGTTTTGCCTAATTCTGTGCAAGGGATTATTTATCAGGCTAAAAAGAATAATTGGACTTGTC
GTAAACGATTGGCAAAAGGCGGTGGTGTTGAATATGAATTCTCTTCCCTTCCTCAACCCGTCCAAGCTGA
GATCCTGTTAAAAAAACAATCGGACAACAAAACAGAAGATAAGATTCAATCTCAAATGAGCGAAAGCGCA
TGGAACGTCCTCGCATCAGCGACGTTTGAGCAAGAAAAGCGAGCAGAACGTCGTTTCCAAGCGGTAGTTA
AAGTGGCTCGATTAGTGGAAAACAAAATCCCACTAATGAAAGCCTTCGAACAAGTAGTAGCACTTTATGC
AACTGACAGCAATGATGAAACTATCAGCAAAGGTAGTTTAAAACGCTGGTGGTACAAAGTAAAAACACAC
CCACAAGGCATTTGGCTCCCACTTTTGCTCGACCGAACAGAAAGAGATAACAGCTGTCGTTGGGCAGATA
TTTCAGACAAAGCATGGGCATTCTTTTGCGCAGACTACCTACGCAAAAGCAAGCCAAAATTTAGTGTGTG
TTATTACCGCTTAACCTTGGCTGCTGAAGAAAACGGATGGACAATCCCGAGCCTAAGTAGTTTGAAACGT
AAATTTTATAACGAGTTTACCGAAGCAGAAATCGCATTAGCACGTGGGGGAGAACACGAGTTACGTGAAC
TGACCGCCCCACAAATTCGTACAGTCATGGATTTAGAAGCTTATGAAATCGTCAATGGTGATGGTTATCA
GCATAACGTATTTGTGGATTGGTATGAGGATGGACGCCCACCTATCCGTCCTAAAACATGGTTTTGGCAA
GATGTGCGTACTCGCCGCATTTTAAGCTACTGCGTAGATGATAGCGAAAACGGTGATCAAATCCGCCAAG
CCACCCTAAGAATGATTAAGCAGTACGGCATTCCGAAAACCATTTTAATGGATAACACCAGAGCTGCCTC
TGACAAGCAAACCACTCAACAACGAAAACGGGGCAAGCGTCAAGCTACAGGCATCAAAATTGACGGTATG
TTTGATCGTTTGGGCATCAAAGTTATCCGCACTTTAGTGTTTAAAGGGCGAGGTAATGGGCGTGCTAAGC
CTATTGAGCGAGCGTTCAAACGAGACAGCCTTCCTGCCTATGTAGATGGTGATACACGCTTAGAAGCCTT
TTTTACAGGCTGGTCAGTGACTGAAAAAACCGAAGATTATCAGTTTAAAAAAGGCGTGAATAAAGCCTTG
TTTTTAGAAGTATTAGAACAAGGCGTACGTCTTTGGAACGACAAAGCAGGAAGAGAAACAGAGTTAGGGC
AAGGCATATTTAGTGCAGATCAATTATGGGCGCGTGACTATGCACAAACGCGCCAAACCTTTGCTACAGA
GGAACAACTGCGACAGCTCATGATGTTAGGCGAAAGCACTAAAGTGGACAAACACGGACGCTTTACCCTC
AAAGCAGGTTATGTCCTCAACAATCAAAAGAACGTTTACGAAGCTCAAGCCCTTATTGGTGGCAACGTCG
GTAATGTGATTGTGCGGTACGACCCTGATGATTTGCACGGCACCGTTCATATTTATGACCAAAACGGTGT
GTATTTATGTGATGGCGAGTGTGTAGAAAAAGTCGCCTTCAATAGTGAAGAAGGTGCAAGAGTACAAAAA
CGCCTCATTAACGAACAACGCCGTATTACTAAGAAAATGGTGGATAACCACGAGAAACTTAGTGAACACG
AAATGGCACAGTATCGCAAACAGTTTGAACAATCTGCAGCCGATTTTGTGGAGCCAGCCGAAAAACAAGC
CTTTAGTTGGACACAGTTTGTGGACGGTAACACTGTTAAAACTATCAAACTTGACCACGAATTAGAAACT
GAAACGGAAGAACAAAACACTTTAAGTTTTGAACAGGACCTATTTAACGGATTAAAGCAAGTACAGAAAT
AACTGCCGAAATTTAGAAGGAAACCATTATGACTCTAGCCCAACAAATTCAGCAAATTTTAGATAGTAAA
ACTTTTATGCAACGAGATATTGCTCAGCAATCTGGCATTTCTGCTGGAGCATTAAGCGCCTATCTCAAAG
GCACTTATGCAGGCAATATCGACAACATTGAAAGTGCATTAAACAACTGGCTTGCTAGCCAAGATAAAAA
GCAAAAAGTGTTTGTAGAAGCACCGCACTTTATCGACATTCCCACTGCAAAACGAGTGTTTGGGGCATTA
GATATGGCGAAGTTATTGCCGACAATGGTGACTATTTATGGCGCAAGCGGTGTAGGAAAAACCAAAGCCA
GCCAAGAGTATAAAAAACTCAATAAAAACGTGTGGATGATTACTGCAAGTCCTGCAAGGGCGACTTTAAG
CACGATTTTGTACGAATTAGCCCTAGAACTGGGCATTAATGATGCACCGCGTCGTAAAGACCGCTTAAGT
CGGATGATTACGAAAAAACTCTCTGGCACGCAAGGCTTAGTGATTATTGATGAAAGCGACCATTTGCCTT
ATGACGCGCTTGAAGAAATTCGCATTATTCAAGAAGAGGCGGATGTGGGTTTTGCGTTGATTGGTAACGA
TAAGGTTTACACACGTATTCAAGGTGGCGTAAACCAAGCTCACGAATACGCTCGTTTATGGTCACGTATT
GGCAATAACTGTGGCATTAAACACAGTACCAAGGCAGATGTTAAAGCGGTAGCACAAGCGTGGAACCTTG
ATACTGAAGATAAGGAATTGATGAATACGCTGTGTGATATTGGCACTAAGGCTGGCGGATTGCGTGCGCT
AACTCAGTATTTACGTCTTGCTGCTATTGCCGCCAAAGGCAAAGAGACAGTTATTAGTCTTGACCTAATT
TTACAGGCGAAAGCCCATATGCAAGGGGTGAACTAATGAAAAAATATTTACTGACCTTATCACTAATACT
CACTGCTTGTACAGATGTAGAAACCTGCAATTTGCAATGCCAAAAAGAACATGCAAATGCAGAGTGGAAA
CAAGAACATGGCGAATTCCAACCAAATCTCACACCAGAGCAAGAACGCTACATAGTGGAATGGTTGGCAG
AACATTACCCAAATGGAAATAAACCTTAACCATAGCAAGAGAGAAGAAAATGAAAATTACTATTACACGA
AATCATCCAGAAGTATTTCAAGAATCCGCTCGTTTAGTAGCCGAAAAGTTCATTAAAGCCCAATGTGTAG
AAGCATTAACATTGGCTTTGATTGAGGGTGTCGAGCACTTTGTGCTGGAAGGTGAGGAGGAAAGCAAAAG
GGGACATAGTATTAAGGTTGTATTAAAAGGAAGTCACGAAGTTATTAAGTCAGAGGTGAATACAAATGAA
AAAAATCATTGTAATCATTAGTACGATGTTGCTCGCAAGCTGTGATGTTATCAATGATAACCAAACAAGA
TATGTGGGCAACAATATTACAGAGATTTGTATAGATGGCGTGGTTTACTTGACTTACTCAGTAGGCGGTA
TTACACCGAAAATTAATGCAGACCACTACCCTTATATCTGCAACGTAAAAAATACTGATATACCAAAACA
ATAGGAGAAAAACAATGGCTAAGAAAGCAACTCGAATTAAAACAACTGCGCAAGTTTATGTACCTCAAAG
TCGTGAAGATGTGGCAAGTGATATTAAAACTATTGGTGATTTAAATCGTGAAATAACGCGTTTAGAAACA
GAAATGAACGACAAAATTGCAGAAATTACCGAAAGTTACAAAGGACAATTCTCACCAATACAAGAACGTA
TCAAAAATTTATCAACGGGTGTGCAGTTTTGGGCAGAGGCAAATAGAGATCAAATCACTAACGGGGGAAA
AACTAAAACAGCAAATTTGATTACAGGTGAAGTGTCATGGAGAGTACGTAATCCATCAGTGAAAATTACA
GGTGTAGATTCTGTGTTACAAAATCTCAAAATCCATGGTTTAACAAAATTTATCAGAGTAAAAGAGGAAA
TTAACAAAGAAGCTATTTTGAATGAAAAACACGAAGTAGCAGGTATTGCGGGAATCAAAGTTGTTTCGGG
TGTAGAAGATTTTGTGATTACACCATTCGAACAAGAAATTTAAAGACCATTTAAACGCCCTTTAAACCTC
GTTTGAGGGGCATTCAGAATGTGTTTTAACAATAAATTAAGGAGCAAAAAATGACAAAACATATTGAATT
AGATTTTAAAACATTAAGCAAGCTAGCAAGCGAAGCTGAGCGTGGTGGTGATTATAAACATGCGGTGAAC
TTATGGCAAAAAGCGGCATCATTAGCACGTAAAAAAATCAATTTTGAGTGGTGTACAAATCGTAAATTAT
TTTGTCAGAAAATGGCATTACGCCTTTTTTAATGAGCGAGGTCAGAATTATGCCTAAAAAAATGAATTTA
GACGATCTTACACGTGAGATAGCAGCAATCATCACGAATTTTTAGACAGTGCAAGATTTTGTGCAAGATG
GCGATATTGAAACAGCTGAAGAGCTATATAAGCGGAGCTTAAACCATGCAAAAAAATTTGGCTACCGTTT
TAAGGCAGAAAATATAGAAAAAACAATGGGTGCAATTTTTGACCCAAATTGTTGAGGTTTTTTATGAAAA
AAGATAACGAAAAACTACTCAAAAAAATTAAGAAACTATTAGCTTTGTCTAAATCAAGCAACCCTCATGA
AGCAGCTAAGGCATTAGAAATGGCACAAAAGCTGATGACTGAACATAATGTGAATAGCCTTGATGTTGAA
ATTTCAGAAAGTGATAGTAAGCAAAAATTTTCTCGTAAAACAGGTGAGTATGTTCACGCTCTAGCATCTT
TAATTGAAAGAGCCTTCGGTGTTAAAGCCTATTTTTCAAATCGCTCAGACACTTTCGGATCAAATAAAAT
GCACGCAGTATTTTTCGGACAAGAAGAAAGACCTATCGTTGCATCTTACTGTTTTGATGTCTTGTTTCGT
AAGTTACAGCAAGCAAGGAAAGAGTTTATAGCAACTCAAAGTAAACGTTTAAAACGTAGTACGCTAATTT
CCAGAGCTGACAACTATTGTTTTGGTTGGGTTCAGGGTGTTTATGTAACAATTAAAGATTTTGCCTTAAC
ACAAGAAGAAGTGGGCAAAATTCAACAATACAGTGATGAACTACATAAAAAAATGAATTTAAGTAAAGCC
AAAGTTCGTAAAGTCGGTGATACCAGAGAAAGAAATGGAGATGACTCTGGTTTAAAAGGTTATATGGATG
GGAAAAAAGTCAAAATGAATCATGGAGTAAATGGACAAGAAACATTAAAAATCTCTAATCAATAAAACCT
ATTTACAGCCCTTTGGGATTAAAGGGCTGAATAATGTGTTTTAACATAAACGAGAAAACATCATGCGATA
CACTAAAGCAAAATATATTCAACTTATCCATATTGCCAAGCACAAGCTGTCAATTGATGAATCAACTTAT
CGTTCTTTATTAATGAATTTGACAGGAAAAAGTACGTGTAAACAGATGAAAGTTGCAGAGTTAGAGAAAG
TGCTAAGTTCGCTAGAAACGAAAGGTTTTCAAAATAACGCAGCAGGTTTTCACAAAAAAACTCATACTTC
AAACTATCACAGTCCAAGTTCAGGAAAAGCCGTAGTCAAACACGATATTGCTTTAAAAATTCGAGCTGTT
TGGATTGAAATGTCAAAACAAGGCTTTTTACGCGATGGTTCGGAAGAAGCATTAAATCAATTTGTGCGTA
ATGTGATCAATCCCATATTAAAGCCTGAAAAACTAATGGTGTTGGGTGTAGCTGCATTAGATTACAGACA
AGGAACGATTGTATTAGAACGCTTGAAAAAGTGGCGTGAGTGAGAAATAAATAAATTAAGAAAAGTAGTA
AGTGAATGAAATTAGGTCGTTGTCCCGTTTGCCACTCTGATATCAATTTAGATCAGTTACTTGAGGACGA
TGCGGGACGTGAATTACTCACAATTTTAACTCAGTTGAAATACGGTATTGCTCGTCCTCTGGTTAGTTAT
ATTGCTCTCTTTCGCCCTGCAAAATCGGCATTAAATAATGCAAGAGCAGTAAAGCTAATTAATGATGTAT
TAAGTTTATTTCCTCAATCTCATTTGTTAGCCCATGCATTAAGCGAAACGGTGAACGCAGTACAAAATAA
ACGCCGTGAATATAAAAACACTGCCCCATTGGTAAACCATAATTATTTAAAACAAGTGTATGAAACAAAT
AAACCACATTTCTCAGGTGTTGGAGGATGTAAAGCTGAAGAGCAACAACAAAAGAAAACAATATCTGAAG
AACAAGATAAAAAAATAGAAGACGCCATTTTATACATAGATCGTATATATCGATTGGGGCAACCAGTTGA
AAACTTAGAAGGCTACGATATTTGGAAAGCGTGGAAAGATAACAAAATAGGAGCTAAATGATGAGTACAA
ATGCGGATATTTTTGATGAAAAAGCACCTGAAATCTTAGCTGATTTAGCTAAACATATTGAAACTCAATT
ATTAACGAAAGTAAAAAGCAACGAGTTCAACTCAGAATTAGCCAAACAAATCGGTATTGAAGTCGCAAGC
CATATCGCTCAAAGCTGGGGCGGTGAAGTGATTTATATACCACGTAATCTCGTCTTATTGCTTAGTGAAC
GTGATCGCAGAATTTTCAACGAATTTAACGGCTCAAATCACCGAGAACTCGCCCGAAAATACAACGTTTC
TATGCAATGGATTTATCAAATCGTGAAGAAAGTCACTAAAGAAGAAATTGCAACACGGCAGTTTGATATG
TTTGTGGAGGAATAACCTAAAAAATCACCATTAAGTAGTTTTTTAGGTGTAGAATGCGAGAATTTAAACA
TAAAAGGAGAGTATTAAAATGAAAAAATGGCTTGTTATCACGTTAATGATGTTAGGAATCACAGCATGTG
GAGAACCTGAAGATCCTAATGCACCAACTCAAGCAGAAAAAGATACCCTAACACTTGCTTTCATCAATAA
GATAAAAAAAGACTCTAGTGGTGCAGTTGAGTGTAAAACCAAACAAGTAAATAATCGTTATTATGTTGGG
TGTGCTTTGATTTCTCTAGATGGTCGTGGTAATACATACATATTCATTTACAATAAAGACAAAGACCCTG
TAAAACGCTTTTATGCTCTTAATGGTACGGCAATGACCATTTATGATAACCATTTCAAGAATGAATCTTT
ATTGGGAAGTTATAAAGATACTTTTGGCTTACCAATGGAAAAGGATATTGACTTAAGTTTGATTCACCAA
TCATTTGAAGAGAAATAGTTTCTTTAAACCACTTTAAAATCAATTTAAACCCCATTTTACTATACTCCAG
TTATTAAGAATGACTTGATAATTGGAGTTTTTTTATGGCTATTAATCACATTGTTATTCACTGCTCCGCC
ACAACCAACGGCAAAACATTACGCACTAACACAAAAAACGCTGCCGAACGCATCGACGAATGGCATCAAA
AACGGGGATTTAAACGCAATCCTACTTATATCAAACGTTTTAACCCACACCTAAAGCACGTGGGCTATCA
CTTCATTATTGACACTGACGGCACTGTTGAAACTGGTCGAGAAATTGGGGAAATCGGTGCGCACGTCAAA
GGTCACAATCAAAATTCTATTGGCATTTGTCTGGCTGGCGGCATCACTGGTATGGGTAAAAACCATGGTG
AATATACACGTGAACAATGGCACGCCTTGCACAAACTCTTACGCAATCTAGAAAGCCGATTTCCCAGCGC
TCGTATTTGTGGACATCGTGATCTAAGTCCTGACTTGAATGGTGATGGCACTATTACACCGAACGAATGG
CTAAAGGATTGCCCTTGCTTTGATGTGTGGAGCTGGCTCGATAGCGAGCAAGTGATTAATTACGAACATT
TATTTAATGGAAATGAATTATGAGTAAATTAAAAAAATATCAGAAATATTGGGTTGCACGTGTATGGACA
AAAAAATCACGTAAAAAAATGAGTAATAACGCAAAACTAAATAGACAGCTAAATCATGGATGCACTGCGG
CAACATACTTTTATGTAAGTTGGGGATATTAATGATGAAAAGAGAAATTAGAGGAATAACATTTTTTTCT
TTAGTGTGGGAAGTCATGATTTTTGGTGGTTTTATCTGTGCTAATGAATTTGCTATTAAAAACTTAATTC
AAGCATATGAGTGGTTCTTCTACTTTATGACAGTACTTGCTTTGTTAGTATTTTTTCTAGGTATTCCTGA
AGCTAAATATCAATACACAAAAGCCAAATTTAATTTTGAAATTGTGACGAATACATTACTTGGCATATTA
CGGTTATTTTGTCTGCGCTTCAATTTTGACTTTTTTCGGATATGGATTAACAGCACATAATTATTTTATT
AAGGAGTCAAAAAATGAAAAAGCTGAATGAACTTATTACTAACACAGATGGACGTTTATCAACAACAGGA
ACGATTCAATTTGGCGGTGCGTTATTGATGGCAATTATTCTAGCGATTTGTGTGTATTTAGACAGATCTT
ATGTACCAGAACTCTTCATGACATTTGCAATCTTTTGTGGTGGAGGCGTCGCAACAAAAGGCTTTGCAAA
CGCAATGGAAAGACGACAAGGAGGACGTGAGTGAACTTACAAGTGATTGTTGTCTGCACAACATTTTTTA
TTTTGTTATGTGGTTATGTTGTCTTCAGGTTAAAGCAAGCACAACGACGAGTTGAAAAGCTGATAGAAGA
AAATGCACAACTTCAAACAGAAAAAGCTGTTGCCCAAACACAGGTTAAACATCATCAAGTGAGACAAAAA
AATGAAGAAAACATTGTTAGCTCTAGCCGTGAGCGGATTATTGATAGCTTGCACAACCAAAACGATCTCC
GTGATTAACCCAAGTTGTAGTGGTTTTAAAGTGATTAAGGCAAGTCGTCAAGACACAACCGAAACCTTAC
GGCAGATACTCGTACACAATCAAACTTATAGACAAATTTGTAGTAAGCAGGGAGAGCTTAAATGAATGAA
ATTTTAGAGTTTCTACGAGCTAATTTTGTCATTATTTCAACGGTTATTGGCTTAGTCGGTGGTGCCTTTT
GGTTAAAGATGGACAGCAAATATGCGAAGAAAAGTGATGTTCGAGAGTTATCTGAAGCCGTAGAACATTA
TGACAGACGTTTAAATCAGTTAGAGACAAAAGTAAATAATTTACCAACAGCTCAAGATGTTGCAAAGTTA
GAAATTTTAATGACTGAAATTAAAGGCGAAACGAAATCAACAAATACACAGATGAAAGCAATTAGCCACC
AAGTGGGGCTGCTACTAGAAGCTAAAGTTCTGAAGGAATGACAAATGAAAAAAATTTTAACAGAAGATCA
ACGCTTAGTAATTTTACGTTCATTATCTGATGCAGGTTATGACGCAAATGAAAGTATTTTAGATGATTGC
CTTGCTCTATATGGTCATAACATTAGCCGTGATCTTGTGCGAAATCATCTTAACTGGTTAGAGGAACAAG
GGCTCGTACAAATTGAGCGTTTAAGTGATGGCTTTATGGCTGCCAAAATCACTCAACGTGGACTTGATGT
AGCCAACGGTGAGGCGGTTGTTGATGGTGTTAAACGCCCTCGTCCAAGAGTTTAAACAAAGTTTAAAGGA
GTTTTAAATGGCGGATAAACAAACTCGTGGGCGAGCAAGTAAAGTCGATTTACTCCCACCGAATATTAAA
ACCCAACTCGCGATGATGTTACGCGACAAGCAATACTCTCAAGCACAAATCCTAGAAGAAATTAATGACT
TAATCCGTGATTGTGGTCTAGATGAAAGTCATTTATTAAGCCGCACGGGTTTGAATCGCTATGCCAATCG
TATGGAGCAAATGGCAAGTAAAATTCGTAATGCTCGCGAGGTTGCAGAGATTTGGACAAGGCAATTTGGT
GAAACACCTCAAAGTGACATTGGCAAGCTATTGATGGAAATCGTGAAAAATCTTGCTTTTGAAACATCAA
TTGGCATGAGCGAACAAGGAACTGATGCAAAATCGCTTGCTTTGCTTGCAAGCGCTGTTCAACGCTTAGA
ACAAGCAGAAAGTCTATCTCATAAACGGGAACAAGCTATTCGTAAAGAAATGGCTCAATTAGCCGCTGAA
ACCGCTGAAAAAGCTGTTGTGCAAGCTGGATTATCAGCTGACACAGTACGCACGATTAAAGAACAAATCT
TAGGAATCGCATAATGGCATTATTAAATAACAGACCATTAAATGAATTAGCTCCTGAATGTCAGTCATTC
CTTGACTGTATTCATGTGTTTAATCCAATGGAGCTGTTATTAGGCTATCAAAAACGTTGGATTGCTGACG
ATAGCCAACTCAAAATCGCCGAGAAAACCCGCCGTTGCGGTTTGACATGGGCAGAAGCGGCAGATAACGC
CTTAATCGCCAGTACGCGCAAATCGGACGGTGGTTCCGATGTTTTTTATATCGGAAGCAACAAGGAAATG
GCGCGTGAGTACATTGATGCGGTGGCGATGTGGGCTAAAGCTTTTAATTATGCGGCGAGCGAAATCCAAG
AAGAAGTTTTTGAGGACGAAGACAAAGATATTTTGACATATGTCATTTACTTTGCCTCGGGCTTTAAAGT
CAAAGCCTTGTCTTCTAATCCGAAAAACTTGCGTGGTATGCAAGGGGTTGTGGTGATTGATGAAGCAGCC
TTCCACGAATACCTTGCAGAAGTATTGAAAGCGGCTCTTGCTCTCACTATGTGGGGGGCAAAAGTCCGCG
TCATCTCAACACACAACGGTGCAGATAATCTTTTTAATGAATTAATCATTGATAGTCGCGCAGGGCGTAA
ACGCTACTCGGTACATACGATTACAATTGAAGATGCCTGCAATGATGGCTTGTATCAGCGAATTTGCCAA
GTCACAAAACAAGTTTGGTCTGCTGAGAAAGAAAAAGAGTGGATAGATAACTTACTCAATGATACAGCTA
GTGAAGAAGACGCACTTGAAGAGTATTTCTGTGTGCCAAAGAATGGTTCAGGTACATGGCTATCACGTGC
ATTAATTGAACGCCAAATGAGCGAAGTAACTCCTATTATCCGCTTGGAAGCTAACGCTGACTTTGGTTTA
ACGCCTGAATATAAACGTTACAAAGAAATCAATGACTGGTGTGAAAAAGAACTTGCCCCTGCATTAGCTA
CGCTTGAACCGAATTTACTTCATTTCTTGGGAGAGGACTTTGCGCGAAGTGGCGACCGCACATCGTTTGT
GGTACTGGCACAGCAACAAAACCTTGTGAAAAGCGTCCGACTGATTGTGGAGCTAGGCAATATGCCATAC
AAGCAGCAAGAGCAGATTGTGCTTTACATTCTACAGCGGTTGCCACTCTTTTCGGGTGCCGCATTTGACG
CCCGAGGAAATGGTGGCTATCTAGCTGAATCAGCCAAAGATAGCTACGGTATGTTGATTGATTGCGTGCA
ACTTAGCGAAAAATGGTATCGGGAAAATACGGCTCAATTTAAAGCAGCGTTAGAAGATGGTGAATTACAA
GATATTCCGAAAGATGCGGATATTCTAGCTGATTTGCGTTCGTTCCAAATAGTAAAAGGCGTGCCAAGAA
TTCCAGAAAAACGCACTAAAAGCACTGATGGAAAAACAAAACGTCATGGGGACACAGCTATTGCATTATT
GTTAGCGCATTATGCAAGCCGACAACTAGTAAAATTACCCGTCAAAGCCTACAGCCGAAAACCAAGAACA
AGCCTAAAAATGACACAAGGATATTAATATGGCGAAGAAATTTGATTTAGTAAAAGAAATAGCTGTGCGT
TCTCACGCCATTGATTATTTCAGCATGGGGCAATACCTCCCTAATCCTGACCCCGTTTTAAAGAAAATGG
GGCGTGATATTTCTGCTTATCGTGAAGTCTTGTCAGATAGTCACGTGGCAGGTTGTGTCCGACGTCGTAA
AGCAGCTATCAAAGGCTTAGAGTGGCGAATCACACCTACAGGTAATGACAAAACCGACGAAATCCTGACC
GAACTTTTTGAGCATCTTCCCCTACCTCAAATTATTACTGAAATGTTAGATGCCGCTTTGTTTGGTTATC
AAGTGCTCGAAGTGATGTGGGAAAATCAAAATGGCTTGTGGTTACCAGCGGAAGTCATTGGTAAGCCTCA
AGAATGGTTTGTCTTTGATGAGCAAAATCAGCTGATGTTGCGAGATAAAGAAAACCGTAACGGCAAACTC
GTTCCCGAGAAAAAGTTTTTGCTCACGACCCAAGAAGCCAATTATACCAATCCCTACGGACGACCTGATT
TGGCATTATGCTTTTGGGCAGCAACCTTTAAACGAGGTGGTTTTAAATTTTGGCTAGAATTTACCGAAAA
ATACGGCTCCCCGTGGTTAGTCGGCAAACATCCTCGCCAAGCACAAACACACGAAATCGAAGATTTGTTA
GATAGTCTTGAACAAATGATTGGTACTGCTGTTGCTGCAATCCCAGATGACAGCTCTATTTCAATGCTAG
AAAGTGCAAGTAAAGGCGCTTCTTCACAAGTTTTCAATGACTTTTTGAAGTATTGTAAGTCTGAAATTGC
GATTGCCTTATTGGGGCAAAATCAGACTACCGAACAAGAAAGCAATCGAGCTTCAGCCACGGCTGGTCTT
GAAGTGACAAAAGAAATCCGCAATGAAGATATTACCCTAGTTGAAAGTGGCTTTAATCAGTTATTGAGTT
GGATTTGTGAACTCAATTTCAATGTTGAAACGTTGCCTAAATTTGAGCTGTATGAGCAAGAAAGCATTGA
TAAAGTCCAAGTGGAACGTGACCAAATTTTATCGCAAATGGGCGTGAAATTTACCGCTCAATATCTTCAC
CGCACCTATGGTTTTGAAGAAGGTGATATTGAATTAACAGACAATAACACGCAAAAAACCGCAGAGTTTA
ATGAGCCAACGTCGCCAACGACACCGAATATTGCAGATGGGGTTGTTGAACAGTTAGAAGTGGAAGGTGA
GCCTTATGTTGAAGAATGGATGCAAACCATTAAAGATAGATTGAGTCAAGCCGAGAGCTTGGAAAATTTT
CGTAACCAGCTTGACAGTCTCATTCCTGAGTTAAATTTTGCCGAATACGGTGAGTTGATGGCTTGGGCAA
GTACGACGGCATTTTTAGCAGGTCGCCAATCTGTAGCGGAAGAAAAAATAAATGAGTAAGTTTACATTTC
AAGAGCAATCTCGTTACTTTGAGAAAAAACTGAACTTAAAAACAAATAGTTATTTAGATGTATTGGGTGA
GGAACACGATTATTTTTTCGTTGTTGCGGGCGCAAATCGTAATGAAGTTATCAACGCATTTCGTGAGGCA
GTAGATCAAGCGATTCATCATGGGGAAACATTAGAAAGTTTCCGTCAGCGATTTGATGAAATTGTCGAAA
AAACGGGTTGGGATTATAACGGCGGAAGAAATTGGCGAACACGTATTATTTACGATACCAATGTTTATGG
TGCATATAACCGAGGGCGTTTACAGCAACATTTAGATTTAGCAGATGTCATGCCATACTGGGAATATCAA
CATAATGATAACAGTCACCCCAGACCAGAACACGTTGCCTTGGATGGGACAATTCGCCCAGCCACAGATC
CATTTTGGAAATATTATTACCCAATCAAAGCATATGGCTGCCATTGCACAGTCATTGCCCACGATGAGCA
TGATTTAAAAGCAATGGGAAAACAAGTTAGCCCTCCCGTTGAGATTGAATATGAAGATAAATTAGTTGGT
GTTCGTTCAGGCTCTCCGCGTTTAGTAACACTCCCAAAAGGCTATGACGTTGGATTTGCACCTTATAATT
TTGATAATTTGACCTCAAACAGAAATGTTGAGATTGATAGCATTTTGTTTCAAAAACTCACAACAGCAGA
ACCTCGCTTTGCCAGTTTATTAATTCAAGATGTGATGAAAAATACGGCAACGGTTGCATTATTAAATCAC
TCAATGAAAGAGATGGTAGAAACGGTATCTAATGAAAAAATCGCAAGAGGAAAAATGAAGTACGTTGGGG
TTATTCAAGATGAAGTAATTGATAAGCTAACTGCAATGGATAAAGCCCCTCAAACCGCTGTGATAGCAGT
GCGAGATGAGGACATTCTACACGCTCTGCGAGAGAGTAAACAAGCAAAAGGAATTAACTTGCCTGTTGAA
TTTTGGCAACAGTTACCCGAAAAGCTACGCCATCCAAAAGCCATTTTATTAGATGAACAACACAAGCAAC
CAACACTTTTGTTCGTATATGAAACAGAACAAGGCAAAGTAGCAGTAAAAATGGACTACGAAATCAAACT
AAAAGATGTATTAACTAACAAAAAACTACCGCATAAATTAAATATGATACGTACTGCAAGTGCAATTAAA
AGCGATGTAGAGTGGAGAGACTTTAAAAAAAGTTATGCATTATTATGGGGAGAGCTTGATTAAGCGGTGG
TTTGCCTGATTCGAACAGGATAATGACGGATGTAGCATTGTCGCCAACCTTTCCAGTAGGAAACCCCCAC
CGCCCTTTCACTATACGCCTAAACAATTTTTTTATCAACAAGGAAAAGCCCGTGCTTAAAATTAATATTA
ATGACCAACAAGTTGGGATTAAGCTACAACAGATTGCAATACAACTACAGCACCCTCGCAAGCTTTATGG
TGTGTTAGGTGAAACATTAAAGAAAACGCATAAAGAACGTTTTAAGCAGGAGGTTGATCCTGATGGTAAA
AAATGGCGAGCTCTCTCACCGGTTACTCTTGCATTGAAAGCAAAACGGGGAAAAAGTCCTAAAATCTTAC
GTCAAGAGGGTTATCTTTCAGATAAGACAGCCTATAATTATGATGATCAAGGTCTTGAGTTTGGTAGCGC
TGCAAAATATGCAAGACTACATCAATTTGGTGGGCAAGCAGGAAGAGGACGTAAAGTGACTATTCCACAG
CGTAAATGGCTTGGTATCAGCAAAAATGATGAACCATTATTATTGGCAAAAGCAACCTCATTATTACAAC
GACAAATCAGCAAAATTGTAGGATAACAACTAGAAATCAAAATAACGCCACAAATTAGCCCTGTGGCGTT
AAAATCTAAAATTAATACAATTAAACCACATCTAAAATTTAAAGCGAATTAAAGCGATTTAAACTGCATT
TAAAGCATTTTAAGTTTCCGTATAAAATACAATTCTCTCTTAATAATGTTTTCCTCATCAAATCTTTAAA
GCACTTTAAAATCTTTTTTTCTCTTCACAGCCTATTCTAGAACTATTCAAACAACAGGAATAGCGTATGG
AATTAATCGAAATTTTCAAAGCGGGTAAACGTGTTGATGCAAACGGGCAAATTGTTGAAATCACGACAGG
TGATTTACAACAAGCCGTTGAAGCTTATGACCCAGCCTTTCACGAATCCCCCGTGGTGATCGGTCACCCG
AAAGATAATCACCCTGCCTATGCTTGGGTGAAGTCATTGCAATTAGAGGGCGATATTCTCAAGGCAGAAT
TAAGCCAAGTTGATCCTGAATTTGCCGAAATGGTGGAAAAAGGGCGCTATAAAAAAGTTTCTGCTTCATT
CTATCTTGCCAACAGTCAAGCTAATCCTAAACAAGGCTCACTTTATTTACGTCACGTCGGATTTTTGGGT
GCAGTGCCTCCAGCGGTAAAAGGTTTGCGTAATCCTGAATTTGCTGAAGGCGAAGAAGGTGTGGTGGATT
TTTCTGACTGGACAGAAGCCACACTTTGGCGACGTTTGCGTGACTGGTTTATTGGTAAGCATGGACAGGA
GGAGGCGGATAAAGTCTTACCCGATTATTTAGTGGGTAGCGTACAAGAAGAAGCCGTACGCAACTCGCTA
CAACCGCAAAAAGCGGAATCTCCGATTTTTAATGAACCCACTCAACAACAAGGAGAACCTGAAATGAGTG
CAGAAGAAAAAGCTGAACTTGAGCGTCTGAAAGCTGAAAACCAACAGCTAAAAGACGAAAAAGCCCAAGC
TGAAGCCCAAAAAGCTGAGGCGCAATTAAATCAAACGAAAGCTGAAAACGCTGATTTTGCAGAAAGTCTA
GTTAACGCAGGGAAACTTGCTCCCGTGGCAAAAGAAAAAGCCATTGAGTTGCTGAACTGTGCTGCTGTGC
AATCAGCTGGTGGCGTAGTTGAATTTGGCGAAGGGGAAAACATCCTGACTGCAATTAAAGCATTTTTAGA
TGCGCAACCTCAAATTATTCAATTTGGCGAAGTGGCAACGAAAGATAACGCCACAACAGCTGAAGATAAT
ACGGTGGAATATGCGGAAGGCACGAGCGCAGATGCTATTGATATGGACAAGCGTGTACGTGCTTATATGA
AAGAACACAATGTGTCTTATGTCACCGCATTCAATGCAATTCATTCATAAATCAAGGGAGAAAATCAAAT
GTCTGATTTATCAAAACATCGTGTTGTTGACCCTGTATTAACAGGGTTAGCACAGGGTTATTACAATGGG
AATATGATTTCTGAAGTGTTATTCCCGATTGCAGAAACACAAAAAGAAGGGGGTAAAATCCCAACTTTTG
GGCGCTTAGCATTCCGCTTACAAACCACAAAGCGTGAACTTCGTGCTAAATCAAATCGTTTAACACCTGA
AGATATTGGTTCATTGACCGTTGTGTTAGAAGAAAACGATATTGAATATCCAATTGATATTCGTGAAGTG
AACGAAGCTGAAGGTGTTTACCCACTTCGTCAGTACGCAACAGGTGTCACTCAAGATGTGATTGCATTAA
ATCGTGAAAAAGCCTGTGCGGATCTAGCATTAAACGAAGACAACTATGATGCAAGCAATAAAATCACGTT
AAGTGGTACTTCTCAATTTACGGATAAAAACTCTGATCCAATTTCTGTTATTAAAGCAGGTATTCGTGCA
ATTAAACGTGCTACAGGTCGTAAGCCGAATGTTTGTGCAATTTCTGGTGATGTATGGGAAGTATTAAGTG
AACATCCCAAAGTACTAGAAAAAATCAAATATGTGGCAACGGCAGTATTAACGCCTGAAGATTTTGCAAA
GTTAGTCAAAATTGACAAAGTCATCATTGGGGAAGCGGTGTATGAGCAAAGTAGTGAATTAAAAGATATT
TGGTCAAAAGCTATCGTTCTTGCTTATGTTGCAGCTGCATCAAAAGAGAAAAAACAAAATATCTATGAGC
CATCTTATGGTTATACCGTACGTCGTAAAAATGGCTTATATGTGGATACCTATACTGAAGTTGGGGGCAA
AGTTGAAATCGTGCGTACAACAGATATCAATAAGCCATACATTGTTGGTAAAGCGGCTGGTTACTTAATC
AAGGGCTGTATTTAAATCTAATTTAAGCCGTATTTAAACGAGTTTTAAGTGCGGTTTACTCACTTTTTTG
GGAGAGAAAAATGAATAAAAAAATGTTATATGCCGTCATTGGCACAATGGCAATTCTTCACAACGGCAAA
CGTTATGAAAAGGGCGACAAAATCGAATTGACTGCTGAAGAAGCGGAAAACTTATCGCTTTATATTCAGC
TAGACCAATCTGAATTGGAAAAGCAAAAAGAAGAACGACGTCTTGCTGAAGAAAAAGCAGAGCAAGAGCG
TTTAGCCGCTGAAAAAGCACAAAAAGAAGCTGAAGAAAAAGCAGAAAAAGAACGTTTAGCTGCTGAAAAA
GCGCAGAAGAAAGCGGAAGAAAAAACCAAAGAAAAGGCAGATAAATAATGTACATTGCGGCAAAGGATTT
AACAGAAGTATTGAGTGAACGCAGTCTGATTGAACTATCCAATGATCATTCTAGAGCGACTGAGTATAAC
CCATTAGTGCTTGACAAGGCTTGTCAGTATGCCACGGAAACGGTGGACGGTTATTTACGTTCTCGCTATT
TGTTGCCGTTAAAAACTGTGCCGACTATTGTACGTAATATCTGTTTACAACTTGCTCGTTTTTGGCTTTA
CTCGCGCCGTCCCGAAGGGAAAGGCTTTCCTGAAAATGTCAAAGAGACTTACGCTCAAGCCTTAAAAGAT
CTGGAGCGTATTCAAAACGGCAAGCTCCATATCGGTTTAGCTGAATTGAATGAAAATGGCACAAATGCCT
TACCTTATGTGCCGAAGTTCAAAACCAGAGCAAATAAAAAAATGGATTTATCTGGTTATTGAGGGAGATT
GTTATGAGTGCGACACAGCCAATTTTAAACAGCATACAAACGCACCTTCTATCACAGATTGACCGTTTTG
CGATTGAACTCTTCCCTGACAATCCGAGTGAATATTTCCTGAGAGATGAGTCGGGGGCAATTCTTATTCA
ATACGCTGGGTCAAAGTTTGAACGTGTTAATAGCACAGATATTATTCAACAACGACGTACTGTGACAATT
GCATTAACGGTCATTGCACGCAGTCAACACAATGATGATGGTGCGTTAGCAATTTTAGATCAAGTGCGGT
TGGCTATTGTTGGATTTCGTCCAGAAAATTGTCTCGCTTGTGCATTAATCAGTGAGGAGTTTGCAGGTGA
AGCAGGTGGGCTTTGGCAATATCAGCTCTTAGTACAAACCGAAACGTGGCAAGTTGAACAAACAAAAATA
GTGGATTTACCTAAATTGGCAACCGTCTATTCTCGCAAGCCAAGTGATCCGCTTAACCCCATTTTAAAAT
CTAAATCATAGGAGAACTATATGGCATTTCATCACGGCACAGAAACCAAACGTGTTACAGGTGGCTCCGT
TGCAGTCGAAACGGTTGATGGTGCAATTATTGGCATTATCGGCACAGCACCAATAGGTCCACTTAATGAG
TTAACACTGTGTCAAACTAAGAAAGACTTTGCCAAATTTGGTACGATTTTAAATCAAGGTTTCACCTTAC
CTGATGCATTTGATGTGCTTGCTCGTTATGCAGCAGGTCAGGTTTATGTAGTGAACGTCTTAGATGTATC
AAAACACAAAAGCGAAATTCAAGATGAAAGTATTACGCTGGATGAAACCACGTTACTTGCATATACGCAA
AAACAAGGCTTATTAAGCCTAACATTAAAGTCCAATAGCACACCATTAACCTTAAATGAAGATTATTGGG
TAGATATGCAAACGGGCGAAATTCGTTTAAAAATGAGCAAGGCATCATTGACTGCGACTTATACCTACGC
TGACCCAAGCAAAGTCACTGAAGAAGATATCAAGGGTGGCATTGAAAGTTCAACAGGTAAACGTAAAGGC
TTTGAATTGTTGCGAGATGGTTTCAACTTGTATGGCGCGGATGCAAAAATCCTGATTTGTCCTGAGTTTG
ATAAAACAGCGAGTTGTGCTTCTGCACTTGGTACACTGGCAGAACAATTAAAAGCAGTGGCTTATGTGCA
GTTACCTAAAGGAACGAGTCTTTCTAAGGCTATTCAGGGGCGTGGTCCGCAAGGCACGATTAATGCAAAA
GATTCCACTGAACGTGTACGCCATTTTTTCCCGTATGCATTGGGTTCTAGCAACCAGTTAGAAAGTTTGG
CGGTTCACGCCGCAGGGCTTCGTATGAAAGTGGATGTGGAAAAAGGCTATTGGCATAGTACCTCAAATCA
CGCTTTGCTTGGGGTGATTGGAATGGAATTGCCACTAACGGCGCGTGTTGATGATATTCAATCGGAAACC
AATCGCTTAAATGCAGTAGGGATTAGTACGATTTTCAACAGTTTTGGAACAGGTTTTCGCCTGTGGGGTA
ACCGCTCATCAAATTACCCAACTGTCACGCATATTATCAATTTTGAAACCGCACTCCGCACGGGTGACTT
AATTGATGAAAGTATTCGTATGGTCGAATTGCAATATATTGACCGCCCAATTGATGACGCATTAATTGAT
AGCCTTACTGAAACCGTTGACACCTATTTGCGAGCACTGCCATCAATTGTAGGTTACAGCTTGGGGCTAG
ATTATGACTATGATTTAGTGGACGCCTTCAGCAAAGGGCAAGTACCGATTAAATACGATTACACACCTAA
ATTGCCTGCAGAACGTATTACCAATACTTCGGTAATGACGCGTAAATACTTGGTTAATTTAGTGTCACAA
AAATAAGGAGGTATAAATGAGCGTAGCAATTAATCAGATTATCAATGCCAATGTGTATATGGATGGAAAC
TCATTACTTGGCAAAGCAAAAGAGTTTAAATTGCCAGATATTGAATTTGAGCAAATCGAACACAAAGGCT
TAGGGCTTGTGGGGACTATTAAGCTACCCTCTGGTATTGCAGCATTAGAGGGCGAAGTAACATGGGATAG
TTTTTATCCTGAAGTGCGAGCCAAAGCCTACAACCCAATGAAGAACGTGCAGCTGATGGCTCGTTCTAAT
CTGCAGGTATTTGATGCCCGTGGCTTAGTGGCAGAAGAACCTATGGTTACCATTATGAATGTGAGCTTTA
GTAAAACCACAGGGGGAAGCCTCAAAAACAAGGAAGCCACAGAACACGCAGATACCTTCCAAGTGCATTC
TATTAAGCAAACTGTTGGCGGTAAGGAGATCTTCTTCTATGATGCATTTGCCAATATTTTGCGTGTAAAT
GGGCAAGATGTGTTACAAAAATACCGCACTAATATTGGGCAATAGTTAAAAATCTTTAAAGCGCTTTAAA
AGCACTTTAAATCGCATTTAATTAAACTCCTTAATGAAGTTAAACAATGAACCATTAAGGAGTTTTTTTA
TGTCTCTTTCTAATCAAATCCAAATTTATCGCAGTATTCAACTCCAATTTCCGATTAAAGACGGGGAAGG
TAAAGATATTACCGAATTAAAGATTCGCCGTGCAAAAGTGGCGGATATTAAACAGATGAGTAATTTTAAA
GGCACTGATGCAGATAAAGAAATCTATATGCTATCACTTCTCACAGGGCTGGTACCTGAGGATTTTGATG
CCATGGATATTGCGGATTATGCCAAAGTCCAAGCAGCGTTAGCGGATATGCAAAAGGGAAAGTAAGTATT
GAACAGCTCAATGCTATGGTTGCTGATGTGGCGTGGTGGTTTGGTTGGAATGTTAGTGAAATTGAACAAA
TGACATTAGATGAATTATCAACTTGGCTAGAACAAGCTAACCGCCAAATTAAAGCAGGATACAGTAAAGC
CACGCTATAACGTGGCTTTATTACTTTATTTGTTCGCTTTTGAAAACAAGCGTCCTGAACCTAGCCGATA
GGCAAAAAATAAAACAGCACCGATTATTTGCCAAGCAATAACCCAGATAAAAACAGCAAAAATAATTTGC
ATAAAATCCAGTTGTGATGCTGCAAAAGTTAAAAATGAATACAGGGTATAGCCAAAGCCTACAAGACAGC
TCAATACAATGAGGCTTTCTAAAAAATCAAAGCTAGCAGTGGTTTTCATATCTACCCCCTTAGTAATGAG
AGAAATATAAACGATGTCTTCAAATTTAGCAATATCTTTAGTTATCGGCGCATCCGTCGGTGGTGCGATA
GCTGGAATTAAGAATTTAAGAAATAGCCTGAAGCTTTTTAAAGACGAAAGTCAAAGCGTTGGGAGCCGAA
TGCTAGGCTTGGGTAAAAATGTTGCACTTGGGACCAGTTCATTAATCTCGTTAGGTACTGCCGCAACAAC
ATCCATGCTTGCTATAGCACAACCTGCAATTAAATTTGAAAGTGCAATGGCAGATGTAAAAAAGGTAGTG
AATTTTGATAGTCCTGCTCAATTCAAAGAGATGGAGCAAGATATCCTTAGGCTCACACGCACTATCCCTA
TGGCAAGTGAAGAAATCGCTGCTATTGTTGCTGCAGGTGGTCAAGCGGGTATTGCTAGAGAGAATTTACT
TGGTTATGCCGAAGATGCCGCAAAAATGGGAGTGGCATTCGATATGGCAGCAGGTGATGCGGGTACTGCG
ATGGCAACCATGGCGAACGTATTGGGCAAGCCGATTAGTGAAATGGCAAAATTTGGTGATGCGATAAACC
ATCTATCAGATAACGCTAACGCAAAGGCTGCTGATATTGTCAATGTCATTGCGCGGGCGGGTTCTGATAC
CAGAATGTTGGGTTTAACAGAAAACCAAGCGGCTGCATTAGGTTCAACATTCCTGTCCATGGGTAAAGCG
CCCGAAGTTGCGGCACAAGCGATTAAAGGCATGAGTTCGGCATTTGCAGAGCTTAAAGCTGGTAAGCATG
CTAAAGAGTTACAAATGCTTGGGCTTACCCCAAAATCATTTGCTAAAGCAATGAATAAGGACGCACAGGG
GGCAATTTCTGACTTTATTGCAAGAGTGAAGAAATTACCAAAAGATAAACAGTACCCAATCTTAGCTAAA
ATGTTTGGTAAGCAATATGCTGATGACATTATGTTGCTTGCTCAAAATACGGCGGAATATAACAGACAAC
TCGGGTTACTCGAAGAGCGTGATGAAAACGGCAATCTCAAATACATGGGCTCTATGCAGCGTGAATTTGA
GAACCGAAGCGCGACGACTGAAAACAATCTTCAGCTTTTGAAAAATAGCTTTAATGAAATTGGTATCGCC
ATTGGCGCTAAGTTACTTCCGCCTATCAATTTATTAGTGAATAAATTAAAACCTGTCATTTACAACATTT
TAGAATGGATGAATGTCAACCCAGAACTTGTCAATCAATTTGTTCAAATTGGGGGTGGTTTAGTGGCGAC
AATCGGTGGATTTATTGCATTAAAAACGGTGCTGTCACTTGGCTTAATGGCAATCTTACCGTTTTGGTCG
GGGGGTAAAAAGTTATTTTCTCTATTCAAATTCTTGACGCCAGTATTGATGAAACTTGCCTATGGATTTG
GTTATACACTTGGATTGATTGCTAAAGGTGCATTGTTCTTAGGCAAATTGCTTTCAGGCGTTCTAGTGAA
AGGCTTGATGTTAGTCGGTAAAACCATGCTGTTTGTGGGACGTGCCATGTTGATGAACCCAATTGGTTTG
TTGATTACGGGGATTGCAGTTGGTGCGTTCTTAATTTATGAGTATTGGGAACCTATCTCAGCATTTTTCA
GCACGCTTTGGGCAGAAGTTACGGTCATTTTTGATAATGTTTGTCAATTTGTGACTAATATCTGGAATGA
TGTGCAAGGTATTTGGTCTGCCGTTTGGGATGGCGTGACAAACTGGTTTACAGGCTTATGGGAAAGTATT
AACGGATTGTTTAATGGTAACTTTACAGAGCTAGGTAACATTATTCTTGCATTTAATCCACTGTCGTTAT
TCCAATCTATTTTTAGTTCAGTATTAAATTATTTTAGCGTTGAACTTCCTGCCGAGTTCACTAACTTTGG
TAAAAATATCATTGATGGATTAGTGAATGGTATTGGCAATGCTTGGAATAGCGCAAAGGAAACGGTAAGT
GAGCTTGGCACCAGTGTCAAAGACTGGTTTGCAGAAAAACTCGGTATTCACTCCCCGAGCCGTGTATTTA
TGGGGTTCGGTGAAAATACAGTACAAGGACTAGCAATTGGTATTAATAAATCCTTGGGATTAGCCGAAAA
AGCAAGTGATGAAATGAGTAATGCGGTAGGTATTTCCCCCCACTCCAATTATCAATCATTACAAACCACT
TTTGCACAACAACAAAGCGAGCAAGCTCAACATGGCGGAATGACGATTCATTTTAATCCCACTATTAATG
TAAATGGTTCATCTAATAACCAAGTGTTAAATGATGTTAAAGAGGGGTTAAACATCTCTTTAAGAGAATT
TGAAACCATGCTTGCGCGTGTATTAGATCAACAAAAACGGAGAGCATACTAATGTATTTAATGTTGGGCA
CAATTGCACTTGAACCTATTGATGTCACTGATTTTTCAGAAATCCAAGCTGCAAGATTTGCAGAACATCA
AGTGTTAAAAGGTAAACCTCGTTTACAAGCGATGGGTGAAAGTTTAGCTGAATTGAATTTATCTGTCCGC
TTGCATCACAAAATTGGTGGAGTTGAACGTCGTTATCAATCTTTACTCTCTGCCAAAGCGAAACAAGATG
CTTTGGCACTCATTTGGGGACGTGGCAAATTTAAAGGGAATTTTGTGATCACAGATATTCATTCAACCAC
GCTATTTACGGATAAATACGGTAATGTGCTGTGTCGGGAGCTAACAATTAGCTTAAAAGAATATGTTGGT
GAATTAAAAAATAATTTATTAGGTGCGGCATTAAATATTGGCAAAGGCTCATTATTAGGTTCGATACTAC
CACCGGAATTTTTTGCAGGAATGAATGCAGCAAAAGAAGCCTTAACAAAAGGGATTGATCTTTATAACCA
AGGTAAACGCATTGTTGATGATGTGCAAAATACCATTGCAATTATGAAACAATTTTCACAAGACCCTGCT
GCTGCGCTAGCTTATTTACCTAGTGTGTTAGGTAATCTTGATGGTGCACTGGGTAGCTTCGGTGAGCTAA
CAGGAATGAGTGAGTTATTTAATGGCGTGCGTTCAGTATTGCCTGTTGTTAGTGAGTTCAGTCAAGAGGT
GGCTGAAATACAAAGTGGTCTAATGGCGATTCAATCTGATTTCCAGCAAGGCTCGAGCGGTTCAGATTGG
TCAGAGTGGTTTCCCTCTGCAAACAGAACCATGTCTGAGGTTGCAGAAAGCTTTGATTTCTTAGCCCCTA
GAGTGGCTGAAATAACCGCTTGGATTGTGTTACGCAATGATGATGAGGTGAATCATGACACAGACCGTGC
TTAAACACATCGTTAAACAAGGCGAACGCTGGGATAACCTTGCATATCATTATTACGGTGATGCGCTAGA
ATATTCTCGTATTATTGATGCTAATCCACATCTCAGTTTTTACGAAGTCTTACCGACAGGAGCAACTGTG
TTTATTCCTGTGTTGCAAGTGAAACCAACGAATAATGAAGATATGCCGCCATGGTTAAGGGGAGATAATG
AGTAATATTGCCCAACCTGATTTTTCACTATTTTATGAAAAAACAAATATTACCGCAGACATTGAGCCAC
ACTTAATTGAATTAAGTTATACGGATTATTTAGAAGGTCAAAGTGATGAACTTGTGGTGCAATTTGAAGA
TATTAGCGGAAAATGGATCCGTGCATGGTTCCCCACACAAGGCGATAAGCTCAAAGGGGCGATTGGCTAT
AAAGGTGAACAACTTGTTGATATCGGTGCATTTGAAATTGATGAAGTCGAATACCAATACCGCCCTTCTA
ACATTACATTGCGTGCATTAAGTGCTGGGGTGTCTAAAAATCAGCGTACGCTCAAACCCAAAGCCTATGA
ATACACAACCCTTGCACAAGTCATTGCAGTTGTAGCAAAACGTTTAAAATTAAAAGTGGTGGGTGAGATA
AAACATATTCCCATTGCTCGCATAACACAATATCAGGAGCGTGATTTAGAGTTTTTGGCACGCCTTGGAC
GTGAATACCATCACAGTTTTAAGGTAGTAAATGATCAGCTTGTCTTTACAGCAAAAGAAAAATTGGGAGA
AAGTGAGTCTGTTTTCACTATTGAAGAGCAAGACACTATCAGTATTAGTCTTCGTGACCGTATTAGATCT
ACCGCAAAAGAAGTGAATATTAGTGGTTATGATGCGAATGGTAAAAAAGTGATTAAAAAAAGTAAAAAAG
CAAAATCAAAACGTGAAGATGTTGCCCAAGCGGCGAAATCTAGTGAAGATAGCTTGCAAATTGTGACACG
TGGTGAAAGCCAATCGCAAATTGATGCAAGAGGTGAAGCGGCACTTGCAGAACAAAATGACGACCAGCAA
TCTGGCACGATTAAACTTTGGGGCAACCCTAAATTAGTCGCAGGTAATACCATTTTATTACGCAATCTAG
GTGTGTTTTCAGGGAAATATTTGATTAAATCATCACGCCATACGATTTATCGCAATCAAGGTTACACAAC
GACAATAGACGTGAGATTGCTTGAATTTATTGCTGATGACCTAGTGACACAATCAATGGAGAAACACAAT
GCAAACGCATAATTTCACTGCGACTTACCAAGAAGGTATTGTGAGTGCGGTGGACAGTACAAAACACAAA
GTGAGATGTAAAATTCCCGCACTTGATGACTTGGAAACAGCATGGCTTTCTTATCTGACGCCCAATGCAG
GCGGTAATCAGTTTTATTGTCTGCCTGATGTGGGCGAATTGGTCGCAATAATACTCGATGCGCGAGGTGA
AGGCGGCTGTGTGTTAGGCGCAATTTTTAATGCACAAGACCCAACACCAACAGGTGACAGTAACATTTGG
ATGAAAAAGTTCAGCAACGGCACAATAATCAAACACGACCGAAACTCTGGTAATGTTGAAGTATCTGCTG
TTGGCGAGGTTTTAATAAAATCGCCATCAAAAGTCACCATAGATTGTCAAGAAACAGAAACCACAGGGGA
CCTTATGGTTAAAGGCGCATTGACTTATATGAAAGGTATGACAGGTTATGGTGGCGATGGTGCTACAGCG
ATGATTAATGGCTCACTTGAGACGAAAGGTGGTGACATTAAAGCGGATAATATTAGTCTAAAAACTCACA
AACATACTGAGCAAGGCGACGGTAAAGATACTAGTATTGCGAAATAATTCTTTAAAGCGCTTTAAAATCA
ATTTTCCCTCCTGCCCTGTAATATCAGGGCTATGAATACACATACTCACTTAACGACACACTGGCAACTT
GCCCCGAATGATGAAGTGCAATCAGTCATTCAGGGCATTGATGATATTCATCTTTGTATTGCAAACATTC
TCAACACCATAAAAGGCACTGATATTTTACGCCCTGAATTTGGCAGTGATCATTTTCGTTATATTGACCA
ACCTGAAGATCTCGCCGTACCCAACTTCGTGCGTGAAATTACCTTTGCATTACAGCGTTTTGAGAAGCGG
ATTGATGTTGATGAAGTCAAAGTCAGTGGAAATGCACCGCACTTTACGTTCACTATTTTTTGGTCGTTAA
AAGAAGATGTCTATCGTGAAATCTATTCAACAGAGGTCAAGGGATAATGAAAGCGGATGATGTAAAAATT
GTGTCTGAAGATGTGAAACAAATCCTTGCAGATACCATTGCAGATTATGAAAAACGCACGGGCAAAACAT
TGCAACCAGCACATATTGAACGCTCAATTATTCAGTCTTATGCCTATCGTGAATTGTTGGTGAGAAAAGG
CATTAATGAGGCTTTCTTAAATACATTTCCACAATTTGCTAAAGGTCTTGCATTAGATTTGTGCGGTGAG
CCAATGGGCTGTTATCGCTTACAAGATAAGCCCGCACGTTGTATTTTACGTTTCAGTATTTCAGCATCAC
ATCCTTCCATTTTAATCCCGAAAGGTACTCGTGTTGCAGTGGATGAAAAACTGGAATTTATCACTCTGAA
TGATGATGTGATCACATCTCTTATCACGTACGTAGAAATTGAAGCGCAAGCAAATCTATCTGGCACCATT
GGTAATGGCTGGGAAATTGGGCGAGTAAAAACCTTAAAAAGTCCATTGGCAACATCACTTGAAGTCACTG
TGAGTAATATTGATATACCTAGTGGTGGCTTAGTACAAGAAAGTGATGATGATTATCGCAAGCGCATTTT
AGCCGCCCCAGAAGCCTTTTCAACTTGTGGCTCTGTTGCTGCTTATGATTACCACGTGCGTGCGGTATCT
CAAGCTATTGCAGATGTGAATGTTGCAACACCCAAAGGTGGATTGGTTCGTATTACTGTACTGACAAAAG
AAGGCATCCCTGACAGTCGCTTGCTTAATGACATCAAGCAATATGTCAGTGGTGAAAAACGCCGTCCGCT
TTGCGATACAGTTGAAGTGAAAGCTCCTACGCAGCGTGATTATCAAATAACAGCAACATTAAAACTGCTT
GAAGGGTTTCGTGAGGATATTGTGAAAACCAAAGCTCGTGATGCGTTGCAATTTTATCTTTCTGATAAAA
CCAAAAAATTAGGACTGGATGTTGTGCCGTCAGCCTTAATTAGTGCCTTGCGAGTAGAGGGGGTGTATGA
CGTCACATTAACTTCACCGCAAAAAATTGTGGTGGCAGAAAATGAATGGGCAAACTGTACCGCAATCAGT
GTCGAAGTTGAGAGCGAGAGAAGCAATGGCTAGATTACGTTACCCCGATATTATCGCTCGAGATGCAAAA
TACACAGCACTCGCTGAACTTGGTCAAAGACTACCGCAGTTTAAGCTTTCTCCCATTATGACCACTTTGG
TGGACCTACTTGATGACCGCTTTACTGAAGTGCTTGCAGAGAAATGGAGTGCCACAGGCTATGACGGGCT
GTTTTTAGCGACTACGCAAGAATCTAAAAAAGGGTTGATTAAAAAATCTGTTGAGTTACACAGACATAAA
GGCACGCCGTGGTCAGTGCGTGAAGTGATTCGCCAGTTAGGTTTTGGCGAAGTTGAAATTGACGAAGGAT
TAAAAAATCGGGATTACAGCGCAAACACGTTCGTTAATCAAATTCCAGCCGAGGAAAAATGGGCATATTA
CGGCATTCAATTAAGCAAGCCCGTGACGAATGAACAGGCTATCGAAATTAGAAAAATATTAAGGAATTTT
GTGCCAGCACGTTGTTTGCTGGGTGTACTTGACTATAAGGCTGCACCAGTACTCTACAACAATAAAGCAC
GATACAACGGGCAATATAATCACGGTTCTGTATAAATTTTAAAGGCGTTTAAAGAGGGTTTAAAAATGGC
AGGTTTGAAAGAAACCGAAAAATGGGAAAACGAAATTTACCGTATTGAAGAAAATGACCCTGTTCACGGG
GGTGAAGACGGCATTTCGAATAAACCCATCAAACAATTAGCAAATCGCACAAAATATCTCAAAACAGAGG
TTGAAAAACGCTACATCGCACAAGATGCAAGTACAACACAAAAAGGGCTTGTTCAACTTGATTCTAGCAC
AGATTCAAATGATGAAGATAAAGCGGCGACGCCAAAAGCAGTGAATGCTGTTAAAGCGTTAGTGACTGCT
GTGAGAAATGCGTTAAATAATTATATTCCGAACAGTAAGAAATCAGATGCTGATAACAGCACAAGTTCAG
ACACTATTGCAACGAGTTATGCTGTTAAAAAGGTACGTGATATTGCAGAAAATCGATTTTCATCCCTCGC
TAATGCGGATGGATACAAACATGTTGGTCGTTGTAAATCAGTAGAGATGTTACGCAAAGTCGTTCCCAGT
AAACACGGACAGCGTATTTTGTTGGATGCGTACTATGAAGGCGGCACAACAGGCGGTGGTGAGTTTGTGG
CGGATTTGCAAGATTTAACGACAGCAGATGATGGAGGAAGTTGTTTTGTTGTGTTGAACAATACAGCGCG
TTGGAAACGGATATTTGATGATCGTGTGGATGTGGTCGATTTTGGCGCAAAATCAGATGAAGACGCGACA
ATCGCGTTTGAAAATGCGTTTAAATATGCGGGTGAGCACAAGAAGATAATTACGTCTGATGCGTCCACTT
ATTTCATCAATAAGCCATTATTTCTCTCGGGTGTTGGGGGGATTGAATTAAACGGTAAGCTTTATGCGAA
AATGACCCCAGAGAACAAAAGTAAACCCATTATTACTTGGGCAGAAAATGCGATAACACTCACGCAATCG
CACAACAATTTTATCAATTTCGTCATGTGGTTAGAGCCGACAGAGGATGCTCCCGCGATATGCTTAGCGG
GTTTAAAATCGACCAATTTAAAGATTGGAGAAACGGGCTGTGTTCAGCTTTATGCAACAACGGATAAAGC
CGAGCAACAAAGAAAATTTAACGGACTTGATACGAGTTCTTTGGCTTACAATAGATTCGATATCGATGTT
TTATCTACTTTACATATTACAGGCAAAGCAGATGGTTGGGTAAATGAAAATGTCATTAATGCACAACGCT
TTAGAGCATTAAAAGCGGGCTTCCGGGCAGGTATACTCATTGATGGTGAGTATCGCCATAATCATAATTT
AATTAGACGAGGTTGTTTGGAGGGAGGGCAAACGATAAATATTGAAAATGGCTCAAGCAACACAATTGAG
GATGCGCGTTTTGAGCGTAATCCGAAAAATCCGGATGAGTTATTAACGATTTCGTTTTCGGAAAACGCCT
TTTCAAACAGAATCATTGCGAGCTGGGTATCAAGTCCAGAATTCACAAATACCCCCTACGGTGTGCATTA
CGACATGGTGAAGGTGACGGATAAGGGAGTAGACAATGTTGTGAGTCATATACAAGAAACTTATTCAGAT
GAAGCGTGTTTATTTGCCTTGTCACAAACGACATCTTTTGTCTCAACGGTCAATAAAGCGACCTTTCCCA
TGAAATACACAACGGATATTGAAGGGGTAAATGGTATTAAGCAGCTTATTAGTGGTAGTTTTAAACTGTT
GCAAAATTACGCTGAAGTCTATAAACAAAGCCAATTCATACACGTAAGAATCGGAACGATGTTTGATTTA
AGTTCAGATGCATCGCACTTCCGCTTAGGAGTGGAATTGTTTGATGAAAACAAAGCACCGATTACTACAG
CGTTAGATAGTCATATAAAATCAGGACAACTCAAAGTCGATGGAAACAAATACAAGATGGACGGCAATGT
GAGTCATGCTAATTTTACGATTATCTCTGATCAGGTGCGCTATGTAAGGGTGTTAATCACTTCAGGAAAT
GATACGGAAAACCAAGTTTTTGATTATTTACGTTTTGTGGTGCGCTATCCTAAGCACTTTATTGAAAAAT
CGAGAGGGTATCATAATATTCAACAGCCGATTAGAAAGCGAAGCTTGTTTTATAGAGATGTTGATGGTGA
TATTGATATGGCGGAAGTGGGAGAAGGTGTAGTGTGCTATAAACAAGATTTAAGTGAAATGAAAATTAAC
TTAGTCCGTGTGGCTTTAGTGATTAACAAGATAGTCGGGAATGTGTTAATCATTGAGAGTCTTCCTGTTT
CAGGGATAAAAGAGCACACACAAGATAGCGAGCAAGGTTGGAGCTTGATTTATCCGCACAATGACCAAGA
GCATAAGCTTGCGGTGGAGAGAGTGGCGTTTTTGCAGAGTGAAAAACAAACCAAAATTCACATACAAGGT
ACTATACCGTCGGAGCTTAGGACGGGGGAGAGTATCGTGTTGATTTTAACAAAGACAAAGAAGTTAGCAT
GACGATGGAACGCATGTATTTGGCATGCTAAAGGTATAAAGAGGGGGCCCTAAAAAAAAGATTTGTTAGT
GGGCATCACTATGAAACAGAAGTGACGTACGAGTGTTATTCGTCTTCAATTCGTGACGGTGGCGTGCGTT
GTAAAGAAATTGATGTTTCTGATAGCTTGAAGTGGGATTTAATCGAGCTAACTGATGTTACGGAAGCACA
AGTAAAACACTATTTCAATTGTACGAAAGGGCTAAAATATGATTGGTGGGGCGCTTTGGGGATAGTTTTA
GGAATTAAACAAAAGCGCAGTAAGTTCTTCTGTTCTGAATGGTGTTTTAATGTGATTAAAGGCGGTTATG
ATGGTTGGCGTTTCAGCCCGAATACGTTATCGGTAATATTTAAAAAGGGGTAAAAATGGAAAAAGGACAA
AAAGTTAAACTACGAAATGGAAATAATGCAGAAATCGTGTTTATTAGCGATTTCGGCAAATTACTCGTTG
TTGAGTATATTAATGACGAATTACCTTTTGTTCACTGGCATTGGTATAATGCAGATGGTTCATTGTATGC
AGATTGTGAAAGTGAGTTAGATATTGTTGACTGATGTCAGCTGTAGAAGATCAAACCTAATCTGACAGTC
CCCCGTTTAAAATTACCGTGTCTGTCAGATTAATTTGAGCTTAAATTCTTTTCTACCCAAATCCGTTTTC
CATCAAGTAAGGTTGCCATCGGTGTTCTGCCACAGCACATTTTTCCTTGATGTGTTCGATGGTGATTATA
ATACATTAACCACTCATCTAAATCCGCTTGTAATGCCGTTAAATCCGTATAAATTTTCTTCCTAAATGCT
ACTTGGTAAAATTCTTGTAAGATTGTTTTATGGAACCGTTCGCAGATGCCGTTAGTCTGCGGATGTTTTA
CCTTGGTTTTACTGTGTTCAATATCATTTATCGCTAAATAAAGCTCATAATCATGATTTTCTACCTTGCC
ACAATATTCACTTCCTCGGTCAGTTAATATGCGTAACATCGGTAAACCTTGGCTTTCAAAGTAAGGTAAC
ACTTTATCATTCAGCATATCCGCAGCACTGATAGCGGTCTTCATTGTATAAAGTTTTGCAAATGCCACTT
TACTGTAAGTATCAATAAACGTTTGTTGATAAATACGGCCCACTCCTTTGAGGTTGCCCACATAGAAAGT
ATCTTGTGAGCCAAGATAGCCAGGGTGTGCTGTTTCAATTTCACCACAGGCAATCTCATCTTCTTTCTTA
CGCTCTAAGGCTTGTACCTGTGTTTCACTGAGTATAATACCTTGTTCTACAACCAGTTTTTCCAGGGCGA
TTAATCTTTGCTTAAAATTGGCAAGATGATGACGTAACCAAATCGAACGTACACCTCCTGCTGAAACAAA
GATGCCTTGTTTACGGAGTTCGTTACTCACTCTTACCTGCCCAAATGCTGGGTTATCAAGAGCAAACTTC
ACAACAGCTTGCTCTATTGCCTCATCAACACGATTTTTTAAGTTGGGAACGCGTCTATTTTGATTCAGCA
ATGCATCAACACCACCTTGCTCAACCGCTTGTTGATAACGATAGAATGTATCTCGGCTCATTCCCATTAC
TTTGCAGGCTTGAGAAATATTACCCAGTTCTTCTGCTAAATTTAATAAACCAGTCTTGTGTTTAATGAGA
GGGTTGTTAGAATAAAACAT


>3	 990556-1035455
TTAGATATGCGTTGGGACAAGTTTAATACCTAGTGCTTGCGTAATTTTCATTATAGTATCAAAACGCGGC
TTACTTCCGTGTGATAATGTTTTATAGAGACTTTCTCTTCCTAATCCTGTTTTTGCCGCTAACTCCGTCA
TTCCTCTCGCTCTTGCGACATCACCTAGCGCAGAAATAAATTCATTAGTGTCACCTGTTTCTAAAATTTC
ACTTAAATATGCCGCAATCATTTCTTCACTATCTAGGTATTCAGCAATATCAAATGGTTTTAATTCTACT
TTTTTACTCATACATTTATCTCCTCTTTCTGCTTAATCTCTTCCCATAATGCTTTTGCTTTAGCGATATC
TGCTTTCTGAGTAGATTTATCACCGCCACAAATTAGCAAATAGGTTACATCTTTGTATTGTGCATAATAA
ACCCTATAACCAGCTCCTTTCATTATTCGCATTTCATACAAACCATCACCAACTGATTTATGGTCACCAA
AATTACCACTTTTAGCGCGACTAATACGTGCAAGAATAGCCGCTTTAGCCGACAAATCCTTTAGCTCTTT
AAGCCATTTATTAAATACTGTTGTTTCAATTATATCGAGCATAGCAACCCCTTTTTTATTTAGATTGTAT
CCTATTGGATACAAAAGAACAATAATTTTTTAAATCACTACTTATTTATGTGACATAGCTCACAAATTCA
GCAATTAATCAAAAAATTTCAAAAATATTTTCCTTTTAAAATCAACTATATATTTATAAATGAAATAAAT
TTAATATTTATTTATTAAACTATATATTTACATTTGTATAAATATTTGATTTAATAACCACAACAAAACG
AGATACACATCTCACGCTCTTTAAAAATCTACATATCACAAGTTAATCAAATATAGCCTTATTGATTAAG
TAGTCTGTGATTGCGACACAATTTGGTTAAGTGGATTAAGGTTACTTGATTAAGACCTCCACGCTTGGCG
AAGTAAATCAAGACTTATTTAAAAGCGCATTCAAACAAGTAAGTGTGCTTTCAAATGAGAGAGAAAGGAG
CAAACGATATGAAAGTATCAAAAATGCTAAAACAAGCAAAACGTCTTAGAGAAAGACAAAAGCAATTATG
CAGTAAAAAGCAATCTAATCGCATTAATGCAGCTTTGATTGATGTTCCAGTTAAGGCTAAGAAATTAAGC
GATATTGCTAATTACAACTGCAATAAAGGCAAATCTGGCGTTAATACAGTAAGAGCTGTACAGAAACGTA
GATTAGGTTGTAGAGAATTGATTTAATCACTCCCCTTGTAGCTTGGGCAAGGTAAAACAAACCAAGTAAC
TATCAATAAAGCGCATTTACAGAGAAATCTCAGGAAGTACAACTGAGACGAATGTTAGACAAGTGCGCTT
TATTGAAAGAATAATGACTTCACTTTTGATCAATCATTCATTTCTTTTGAATCAATCATCATTTTGTGAA
GTCGCCAAATTAGTGCTAGCGTTCAAAAACCTATCTGTCTCCTTAATTAATTTTACCGAACGTTAGCACT
AACCTTTTCCTAAAACGTAAATATTTGCCCTCTTTTGAGGGCTTTTTTTACTCAAGAGGAAAAGAAAAAG
ATATAAAAAAGATATAAAAAAGATTGCATGTTTTTATGAAAGAAAACATCCGCTGAAATCACTGAAATGT
TGGAACAATTTATCAAAATTAACGATGAAGCCTTAGAGTTAGTTGATCAAATCAATCAATATGCGGAAAT
TTGCGAAAGACCTAAAGTAAGTTAATATTGACATAATACACCCTTTTATTTTACTATCTGCCTCAAGCCG
TTTTGAACGGCTTTTTTTGTGTCTAAAATTTGAGGTGGAATATGGTGACTGAAACACATTACACAATAGA
TAAAAATATGAAACTACTAATTGAAATTGATAATAGCGAGCCATTGCAGCTATCAGTTTTTTGTCAAAGT
ATGGAAGGTATTGCCGCAGAATATCGCCAATTTATACAAGACAACAAAATTGATATTGAACCCTGTGAAC
AGCATATCTATGTAGAAAAAATCACACAAGGCTGCTTCCTTATTGAGCTTGCAGCACTAGTATCAAGCAC
ATATTCACTTATTGAGCAAGCAAATGCGATTCTTGAATTTGGAGGGCACTTGAAAAATATTTTAGATTGG
GCAATGAATAGAGGCGAAAAGCCTGAACGCCTTACTGCGAATATGTTGAAAAATGCCAATAACATTTTAG
AGCCTATCGCAATCGATCCTAAAGCACAATTCAATTTACAAGTTTCCAATAATCAAGGCGATGTACATAT
ACATCTACACGCAGACAATGTACTTGCAGGATTGGCACAAAACAATATTAACCGAGAATTAAAACTACTC
AAAGAGCGAGAAGAAAACACTTTACAAAACACGACACTATACTGGTCATCCACCGCAGATGCTCAAAGCA
AAGCACACGATAGAGCTATTATTCCTGCAGTATCACAAAAGCCTGTACGAGTAAAATTTGAAGACAAAAC
ACTCAAAGAGAAAATGATATTAAATGAAGAATACCCTTACCATAAAATTTTCTTAGTTGATGTTTTAGTT
GAATATATTGATGAAGAGCCAGTCATCTACAAAATATTAAAATTAAACAACTCCATGAATAAAATCTAAT
TTGACAACCACTGCTCTTTCGGATTAAGCTTTTTTCATCGGGGAGAGATAGGTGTAATACAAAACCTGCA
AAGGAAATAAGCCCATACTGTAGACAGCAAATAGAAAGAACTAACCGCGTCTTTCATCGGGGCTGTTGAG
TGGTAAGTTGATCCCCGATATTGACAACCCCAAATTTTTAAACTACTATCCACCTCAAGGTGTCGAAACC
TAATGCAAAAAGGCGGATAGTGTAACTGGTCGCCAAGAGCGACTTTTTTTATATCCGTAATCCTGACTAT
GTCGGGAGGGCGACGAATACAATACCTTCGGGGAATAAGTCCAGCCCTTTCCTTTTTGCAGGGTTTTCGA
ACCTCCCGACGCCATTGTCGAAAATGGCTTGTGTAAAAACAAATAGCAAAAAGGATTACAAAATGTCAAA
TTCTCAAATCTCAACATTTGATTTCAAATCTCACCCTGTTCGTGTAGAACTTTTCAAAAATGAACCGCAC
TTTTGTTTAACTGATGTATGCACTGCTCTTGAGATCAGCAATGCAACTGCAAGCCGCTTTAGATTTAATG
AAAAGGGTCTACATAAAATGTATACCCTTACCAACGGTGGCAAACAAGAGGTTACATTCATCAACGAACC
AAACTTATATCGGATCATTTTTAGATCTAACAAAAAAGAAGCCGTAGAATTTCAAAACTGGGTATTTGAA
GAAGTCCTACCCCAAATCAGAAAAACGGGTAAATATGAAGTCCAGTCACAACAACTTGCTTTGCCTGAAC
CTGATTTAAACCTCACAGCCATTCAAAACAGCGAAGAAACACTTGCTTTAATTATCCAGTTGTATAGCTA
CTGTTTCCAAGCACACGAAATGCAAGAAAAGTTGCAGAATACAAGTATTGCCAAGTTAATGGAAAACCAA
ATTGGCGGGCAGTATCTCTACAACTTCAAACATCCTTTAGAACAGGTTATGGCGAAAGCGAAGAAATACG
TTCACGCTAACACCGAACGCTTAGCACTCGTTAAAGCCGTAAACAACCTACTCAATTAAAACTCACTGAA
AACCGACCGCACTTTATCGTGTGGCGGTTTTCTGCACCCAAAATTCAGCATTATCGAGAGAACAATCCTT
TGATAAAGATACACATTTTTCTATCCATTCTTGCTCTTTTATCTCCATAACTTCTTCTAAGGTAAGCTGT
TTATCTGGATTTTCAGGCAATGTAAAATATAGCTCATGGGCATTAACTGTTTCTTTTCTTAGGAATTTTA
CATATCTGGCTCGCATAACTTCAGAAAGTGGCGTTTCATGTATTTTTTCACCTGGTAGTTCTTGATTATC
GCCACGGTATGGAGTTCCAGTCACATGAAGCTTTTTAGCGTTTGGGAAATACTCTAAAACTTTTTTCCAG
CTTTCAGCTGGAGCATGATGTGATTCATCAATAATGATCATATCAAAAAAATCTGAAGGTACACGATTAA
TTAAACTAGATGACCTTGATGATGCCAATTTATGAATATTTGAAAAAATAATATGACTTTGTTCCAAGTG
TTCATTAGAAATGTCAGATTCATATTCTGAAAGCACAGGAAGGTTATCAATGCTAAATATAATATCGTAG
TTTATCCAAAAATTATCTTGAATAGCTTCTTGAGTTTTTTTAATGCTATTTTTCGTGATTAATCCTGGAG
TAATAATTAGAACTCTACCATTACTGACATCAAAAGGTGCTATAGATATTAAGCCAGACTTTCCAGTTCC
TGTCGGCAAGACAACCAATGCTTCTCCTGTGGGATTCTGATGGAAATATTCTTTTATATTAATATACGCC
TCAATTTGAGGAGTTCGTAATTTATTATTACCAATAATATTTACTGGCGTTGTTTTAAAATATTGCATAG
TAGTCCTTTTATATTTTTATTTATAAAAATATATTATTTAAGTTATAGTACCTAAATCTTTTCTTCTGCT
ACAAATACAGCTCAAGCATGTCCTTCAGTAATCAATATGTTCATTATATTTTCTCTTGTTCTTTAAATTT
TAATATCCTGAGTTCTAGAACATTAACCTTTTCAATCACAAAGCACAGACCACCAGAAGACTTTGCTATC
AACCGCCGCGCCAGACTTGACGACCAATAATTTTTAACTCACCCAATTGCTCTTCACCTACTTCAATAGG
CTTATATTCAGGATTAAAACTAAGCAGTGTGATTTTGTCGCCATTGCGTACAACTTGTTTGATATAGAAA
TTGTTTTTATACGTTAAAGCGTAGATCTCACCATCAACAATATCTGTATCGTGAATATTCACAATCACAG
TGTCCCAATCTTTTAAAACTGGATACATACTATGCCCACGAACAAACATCGCTTTACAGCTTTCTGGTGT
TAAATTTTTTTGTTTAAACCAAGCTTGTCTAAATAATAAAGGCTCATCAGATTTTCTTGGTATCCATTCC
ACAATGCATCCCTTTCCAGTGCCAGCGGATAGTTTTACATCATATAAATCAATCTCAATATGCGAATCGC
TGTAATCTTTATCTTCTATTACTGCAACCTCATTTTTATCAAGAATGTCTTCGCTACCTAATAACCAATT
CACTGAATAGCCGTATTTTTCGCAAATCAATCTAGCTGAATCAATACCTATCTTCCCATTTTTAAACCAA
TTATTTACAGCTTGGGGAGTTTTGTTTGATACTCTGGCTAACTCCGCCTTACTTACTCCAGACTCATCTA
ATATTTGCTGTAATCGCTCAACGACAAGTTTATCTCTGTTATCCATATAATCCTCCATTATTGAAGTGTA
AATAAAATATTTACTTTTGCAATAAACTCAATATTTACATATATAAATTTATGATTTATTATTAATGCCA
GATTCAATCAACTAAATATTGAGGTATTTATGACACCTATTGAAAAGGCAATTCAGGCTGTTGGCTCTCA
AGCCAAATTAGCTCAGGCAGTAGGAAAGACATCTCAATTTATTTATCGAATGAAAAGAGCTGGGGGAAAA
ATTTCTACTCAAGACGTTTCAGCCGACAAATGGAAAGAGGTCACTGGTCTCCCTAAAAGCGAGTTATTCC
CTGAATTTCAGGATTAACTTACCAACTAACTAAAAAACAATCTTCAAGAAAAAAGGAAAAATTTTCATGA
ATAGCAAAGAGAGCCGCTTTCATCGCCAATTCCACCTCAGAACCCGTCGCAATCAAAATTAAATCTGGGC
AAGTTTGGTTTTCACAGCAATGACGTAATACATAACCACCACGTGCCACATTGGCTAACTGCTCAGCAGT
GCGGTCCATTTGCGCAAGATTTTGACGAGTAAAAATTAACGCACTAGGTCCCTCTTTACGTTCCACTGCC
GCTTTCCACGCCACCGCCGATTCCACTTGGTCACATGGACGCCATGTTTCCAAATTTGGAATTAAACGTA
AAGCAGACGTTTGTTCAACCGGTTGGTGAGTTGGACCGTCTTCACCAAGCCCAATAGAGTCGTGAGTATA
AACAAACAATGAGCGTTGTTTCATTAATGCCGCCATACGCACCGCATTATGTGCATATTCCATAAACATC
AAGAAAGTGGCACCATAAGGAATGAAACCACCATGTAACGCGATACCGTTCATAATCGCCGACATACCAA
ACTCACGCACACCGTAATTGATGTAGTTACCATCGGCATTTTCTACTGCACGGATTGGTTTGGAACCTGA
CCAGAGGGTTAAGTTTGAGCTGGCTAAATCCGCTGACCCGCCTAAAAACTCCGGTAATAATTTAGCATAG
GCTTCAATCGCATTTTGTGACGCTTTACGGCTGGCAATGCTCGCCGGATTCGCTTGTAAATGTTCAATAA
AGGCTTGCGATTCTGCCGCCCAGTTTGCCGGGAGTTCCGCATTCACACGACGAGTAAATTCTGCCGCTAA
TTCTGGGTAAGCTTTGGCATAAGCTGCCAATTTTTCTTCCCACGCTTTTTCAGCAACTTGACCTTTTTCT
TTCGCATCCCATTGTGCATAAATCTCCGCAGGAATTTCAAACGGGGCATGCTCCCATTTTAAGAATTCAC
GTGCTGCCGCAATTTCATCATCACCTAATGGAGCACCATGACAATCGTGTGAGTTGGCTTTATTCGGTGA
ACCATAACCGATAATGGTTTTACAAATAATTAAGGTTGGTTTGGTTGTCTCCGCTTGGGCTTGTTTCACC
GCCTCAAGAATCTGCTCTGGATTATGACCATCTACCGCAGGAATCACATGCCAACCATAAGCTTCAAAAC
GTTTTTGCGTATCATCGGTGAACCAACCGTCCACATGACCATCAATGGAGATATTGTTGTCGTCATAGAA
AGCAATTAATTTACCTAACCCAAGAGTACCCGCTAAAGAACAGGCTTCATGAGAAATCCCTTCCATTAAA
CAACCATCGCCTAAGAACACATAGGTGTGGTGGTCAACAATCTCATGACCTGGACGGTTAAATTGATGGG
CAAGGGTTTTCTCCGCAATCGCAAAACCCACTGCGTTAGTAATCCCTTGACCTAATGGTCCTGTTGTGGT
TTCAACACCCGGCGCATAACCGTATTCTGGGTGTCCCGGTGTTTTGGAATGTAATTGACGGAATTGTTTT
AAATCTTCAATAGAAAGGTCATAACCACTTAAATGTAATAAACTGTAAATCAGCATTGAACCATGACCAT
TGGATAAAATGAAACGGTCGCGATCGGCCCAGTGTGGATTGCTTGGGTTATGTTTTAAAAAGTCACGCCA
TAAGACTTCTGCAATATCTGCCATCCCCATCGGTGCACCTGGATGCCCTGATTTTGCTTTTTGCACTGCA
TCCATACTTAAAAAACGAATGGCATTAACTAAAAAACAATCTTCAAGAAAAAAGGAAAAATTTTCATGAA
TAGCAAAGAGATACAGAGATTGTTGCACCGAGATTGTAAAAACAGCTCAGGCGGTATTACTTCTCTTGCT
TATACGTTAGAGAAGTCGCCAAACATTCTTGGTAACAAACTCAACGTGGATTGCGAACAGAATCAATTGA
GCTTTATCGAAGCGATTGAATTAATCGCCACCGTTCAAAGCAAGAAAACTCTTTCAGCTATTGCGGCACA
AATCGATCACATTGTCGTACCAATGCCGAAATGCAGAGAGTGTGAAGGTGGTGGGCAAGAAATACTTTCC
CGATTTTTAGACATTGCCGAAACAAGCGGAAGAGTCGGAAAGGAAATTAAGGAATCTATCAAAGAGAATT
CTGAGCTTGGTCGTGATTTATCACCAAATGAGAGAGAGAAAATCTTAACGGCAGTGAATCAATTAATTGA
GCAAGCTATCTGTTTAAAGATGGAATTGGGGCAATAAAAAACCACCGCTGGAACGGTGGTTTCATATTAA
ACCCAAAATCACAACAGGAATTATGATATGAACCAATTATTAAACATTTCAGAACAAAAAGCGAGGCTTA
CGATGAGCAGTCGTGAGATTGCTTCTTTAATCAATAAAAATCACAGCGATCTATGCCGTTCAATCGAAAG
ATTAATGGCAAAAGGGGTTATTAAGGGGTATCAGCCAATGGCTTACACCCATCCACAGAACGGGCAGACT
TATTACGAATACCATCTCGAGAAAAGAGATTGCCTTATCGTCGTCGCTCAAAACTGCCCTGAATTTACCG
CCGCAATAGTTGACCGCTGGCAAGAGTTGGAAAATCAACAAAAATCAACCGCACTTTCTCGAAAAGAATT
AGCGTTAATGGTTCTTCAAGCTGAGGAAGAAAACGAGCGTTTACAATTAGAGAACGCTGAATTAAAACCA
AAAGCTGCTTTTGTCGATCACTACGTGGAAGTTGGCACTAGTAAATCACTTCGTGAAGTCGCGAAGATTC
TAAAAATGCCAGAAAGAGCAATGATAGACCGCCTTATTCAAGATCGCCTTTTATATCGCCAATCAGGCGC
GTTACTGCCATATCAAACCGCTCACTCACGTGATTTATTTACCGTAAAAACAGGCACAGCAGAACACGGT
CACAATTACACACAAACCCGTGTAACAAGCAAAGGGATTGAATATATCGCGTCACGTTACGCTTCGGAGT
TGATGTTATGAGACAACCTTGCCAAGGTTGGGGTCGCGAGTTCGAGCCTCGTTTCCCGCTCCAATATCTC
ATATTGCATTAGTGATAATGCCCGAGTGGTGAAATCGGTAGACACAAGGGATTTAAAATCCCTCGACTTT
CGAGTCGTGGCGGTTCAAGTCCGCCCTCGGGCACCATTTAAATATCAATAAAAACAGTAATCTAGTCGCA
TAATGCGACTTTTTTTATACTTAAAATTCACTGCTTTAATTTTCTCACTTTTACTTAGTGGCTGTTTGGT
GGCTTTTTAGATCTGGCTTGGTGGCTGCGTTTTTTGTTGTTAAAATTAGGTGTGGTGGCTGTATCGCCAC
TTTTTAGATATGAAAAAAGCGATCTTAAGATCGCTTTAAATTTATTTTTTAATTTTATGTACAACCGCGG
GGATTTCAGCACCGTCTTTCAGTCCAACAGCGAAAGGTGGTAACCATTTTAAGTCGAACTTTCTATTTTC
TGGCTCATCCCTTTTTCCAGTCCAATATCCATGCCAGTGTGCACGGCGGATGTGTGGGCGTCTTGTTTTA
TGTGAGCCATTTTTTGAATCTTTCTCTTTTACCTCTTTTCTATTTAATCTTATCGCATTCCCGATTGCTA
CTGCAGCATAATTAAAAATCGCGTCATTTTCAATTATTAAACCGTTGCTTTTCGTCGGTGTTTTCTTTGA
TTTTCCGTGTGTGATATCGTTATTTTGTGTACAGATAAAAAGTAACAATGAGATAGCCTCCGATAATAGA
TTTTTTATATCATCGTTAAGTTTTACTGTTTGAAAAATAATCTGCTCTGTTTTATCAAAAGAATCTATTA
TAGACCCGTTTTCAATGAGCGGGAATAAAAATGGCAATACTTCATTTTTATAATAAAATAAAAACAATAG
TATATTCCCGCCCAACTCTTCCATAAAATCAAAACTTACAAAGAATCCTTTTACTTTACTTTCTTCATAA
CGCAAGTTATTTGTTTCAATAAATATGCTCCAAGCAGGCATTCTTGTAAAAATATCTGACGGGATTGAAT
CTGTTATTTTTGTTCTTTTTATTTCCTGTTCTGCATCTACATCAAAACGATATATCAGTTTACTATAATT
CCAAGCAATTATCGGCGGATGATAAGCAAATTCATCACTTTTCATATCTGCTATTGAAAGATAATCATCA
AGTGAAATAAAAAATGGAGCATTTCTATAATTTTCGTTGTGATGTTTCTCTAGCTCTTCGAATGTTTTAT
ACATTCGTTTTACTTTTTTTAGCTCTCTTAAAGCTAAGTGCATTTTTTCTTGTGCCATTTTCAAATCTCT
AGTCCTTCAAAAAATGCATATAAATTGCAATCAGCTGGGGCGGGCACTATTTTTTCAGAATCTCCTAGCG
TTTGATAAGCTCGCGCTAAAACTGACTGATATAATCGCCATTTCAATGTACTGTCACTGAATTCTTCTCT
AAAACTCTCATAATCATAAAATGAATATGAATAACCCTCATTTTCTAATGCAATACCAATCGCATTTTCT
TGTATCTTGTTTAATTCAATTATTTTATTCTCTACATCTTTCGGAATTGCGCGATCACCGCTTTCCCAAC
GTTGCCACGCTCTAGGAGAAACATTTCCAATAAACTCTGCTGCTTCTGCCACATCTAAAAATAATGCTTT
TCGTAATTGTTGTAATTGTTCGTTTGTCATTTTTTTCACCTTATTATTTTTGATAAAAGCCCGCATTTTT
GCGGGCTGATTGATTAGATGTTATAGCCACAAACTTGAGCGGCTGCTTGGAATCTAACTAATGAATTGTA
GTCATCGAATGGTAAATCTTCGTATTGTTCTTTTGTCATTTCTACTGCATTAGTACCTCTAACTTTGCGA
CCGTCTTTTTCTACTTGTAAAACGTAGTTACCGGCTTTGTTTTCATATACTGCAACAGAGAAACGTTGTT
AAAAGAGATGTTTGAAGAGTAGAATTTGAATTGTTTTTTCATGATAGTCACCTTTTATGTTGTGATTGAA
ACGACCCCTTGCCGTTTCTTGTGTTCTATTATATGGTCGCAATCGCGACCAGTCAACACCTTTTTTAATT
ATTTTGTTTTATTTTGTGATCTATGTCTCAATTTTGCTATTTCTACGTAAATAGTCATCTTGAAACTCGG
CTTTATTCCAAATTTTTTCATTAAAAAACCATTAATCCCACTTTCCACGCCCGCTATTTTTTTTATAAAT
TTTTTAGCATGGCGGCGTTTCTCAAAAGTTTTTATCTTAAATCTGTTTCCGTTTATCTTTGAAAAAAGAT
CATATTTACTCATGCTTACCCCTTTTCTATTTTCAATAATCAAGTTTTATTTAATCTTTTCTTGCTCTTT
TTGTAAACACTAAAAATGTTTCTGTACTTTTTTTTCAGTTAACAAAATAACGAAATCTCCACGTAAAATC
TAATTATTCCTTTTATTTTCAAAGTGTTACAAATTCCATTTTGATTTTACGATCTTTTTTAACTGTAATT
AGCTGTAATTAAGTGAAATTTTTCAGTTAAGATCTTTTTTACAGATCCTTTTATTGCAAGGCTTGAGCTT
GTTTTTTAACTGCAAATTAACTGAAAAAACACAAAAACGCGTCAAAAATTCGGCGGGGGAGGAAGTGGAT
TTTCCGTGACGTGGTTGTTGCCGTGAAAATTTTCCGTGAGTTCCCGCGCCGGTTCGTGCACTATTGTGCC
CTGTGGCGCGTGTGGTGACGTTTTTACGTTGAATGCAAGGGAAAGAGTGGGGAGAAAGTAAAAAGAAAGC
CACGCGTGTAGCGTGGCTTGTTTCGACTGTTCGTAAAATAATTTCATTCAATAATTGGACTTAACTTAGA
TTTTTCTGTGTCTGCTTTCTGTTTCTGTTGTGAGAACTGATCGCGTTGGTCGGGTGGGGGTGACCCTCTG
TGAGTATGACTGCTTGCGGTTTCTGCAATATCCGCTACGATCTGTATTAACTCTTCTAAGATTTTAAAAA
TATTTTGTTCGTCAGTCCCCATATAACTAAGCGGGGCAGTAAATTTATTTTTAGTATCTGATACGCGCGA
CGCGACGCCCGCGATCCGCTCTTGCAACGTTCCGCCCACGCCCACACCTTTATTGCTTGCTGTTGTCTCT
TCATAGTTTCCCACAACGCCCACGCTTTTATTGCCGCCGATCATCTCGTCCGCGTCTGCGTCGATTGTCT
TTTCAGACGTGCCGATTGTCTTTGTTTCTTGATCGCACTCAATCACCCTTTTGAAAGATTTATCTTTGAT
TTGCTGATCGGTTTCCCGCGTTTTATTTCCTGCCGCGTCCGTGCGTTCGTAAACTTCTGGGCGTTGTTGT
TTTAATTGTTCGCCCGGCTCTACGTTCGGGATTGTCTTATCTTGCGCCAACATCGTGCGTACAAACGGCT
TATCAGAACGCCCGTAAGCAAACCCAACCTCTACCACCGTTCCAACCTCTGGAAAAGCAAAATCCCCGCC
CTGTGAGCCTGTACTCGTCACGGGCAACGGCACTGCGGGATAGACCGGCACGGCTTGATCAACTTCGCCG
TGTTCGTCCAACAACTGCAATTCTACGGCATACTTCGGGCGGAACGGGTCTGAAATATCACCCGCACCCG
ACGGATCAGCCACACCGACCACTTTCGCATAGCGGGGCAAATGATAACCGCCCGCTAATTCAGGGAATGT
TTTTTCTATCTGACGACGCTCGGGGCTTTTCTGCACCGGCTTGCCGTCTTTGTCTAAACTTTCCCACGTT
AACACATAATCATCACCCTTTAACTGCACCGTTTTGATTTTGTTGCCGTTAATCAGCGCACCCGGTCGAA
TAGCAGCAGCGATCGGGATCGTCATATCATTGCTGCCGCTTGATAACGTCACGCTTTCATCTATGTGCAC
GTCACGCCCGAACCAGCGTGAATCATCGTGCGATCCCACAAATAGTGAACCGTCCGCCGCCTGTTGCCAC
ATATAGTTTTTGATTTGATATTGTCGCCCGATATTATTTAAAAGCTGATAACCGCTTCCGGTATGTGTGA
AAAGCGGGATCGGCGTGTCTGCGTAACTCGCCGCCGGCACTTTAACAGTGATCCCCGTCGCGCTTGTAAT
CCACGCGCAAAGATCCCTTAACGTGACATGACGGTGCGAACAATTAAGCGGTCTTTCAAAAATCGCCACT
TTCTCACGCACGAATAGCTTTTTATAGCCGTTTTCGGCTAACTGTTCACGCTCAACAAACCCGTCAAACC
ATTTATAAAAATTGTCGTATTCACCAACAAAAATCACCGCACTTTTCCCTTCGCACTGCTTATCTGTACG
AACAGTGACGAACCCGCGCCCTGTATTATTCAACTCTAAAATCAAGTCTTCTTGCGCTAATTCTAATTCT
TCACCATTTATCCTCACTGTTTTAATTATTTTCATCCCAAACCACCCAAAATATCATCAATTTTTTTAGA
TATTGAATTATCATCTTCTTGCTGTTTTTCTGCTGATTTCGCTCCATCATTTTTTTTCTGCTGTTCTGCT
ACTGGAGCTTTCTCACTCTGCGTTTTTACTGTCGGTTTTGGCTTGCGCTGTTCTTTTTTCTCTGCAATTG
AATTCACTTCGCGCAACGTAAAAGATACTTGCCACGCTAAACGCCCGCCCATTTCTGTCGCGCTCACTTG
TCCCGTGAATTGCACTTCTCGCATATTAATTGCCTCGGCGATTAAGCACGAAACTCGGTATTTGACTTGC
TCGCCTTTCTCATTCTCTGCCTCTGCTAAGTTAAACAGGTTAGTGAGCCATTCTTTGCGCTCATACGGAA
TCACGCCGATAACGTTTAATTCTTTCGCTTTCACGCCTTTATCTGTTTTTTTCGTGCTCGATTTCTGCCC
GCTCATATCTTTATCGTCGCGCTTTACGCTCGCGTTTATGTTTATATCGTGCAAATGAATCGGCTTGCCG
TCTAACGCTAACTGCACGCTCGGATTGCGCTTAATCGTTGTCATTTAACATTCCTTTAATCGTTGATAAA
TCCGCGCCGATAAACATCACGCAAGCCGTAAACACATTGCTTGCGGGCGGGATATTTAATTTTATTTGCG
CGTCGGCTGATTCTAAAAAGTCCGACGCACTGAACGCGTCAACTAAAACACTTGTATCTAACATTTCCGC
AACGCGGCGCGCATTCTGTTGTTCTTTCTCACGTTTCACAGCTAAAAGTGCCGTCAATTTTGCTTGCGGG
TCGCCCGAGCTTGTCGCTTTTGCTGCACTCATTGCGTTGCGTAAAATTGACTGCATTTCACGATTCGCCC
CCGGCGTAATATCTGCTGATTTAGCGAAAGCAGGGCTTTGAATCGTCGGCGTCTTAATCATCTTCGTTTC
TTGCAATGACTTACTTGCTTTCGCATAATCAAGCGCTTGCTTAAAAGTCGGTTCAGGCATTAAAACGCGC
ACTTGTTCAAGTCTGCTGATAAAGTCTTGAATATCATTGCTAGTTATCATCACCGCAATCACATCCTGCT
GCCCTCGAGGGCGATTTGGATCAGCATAATCAACTAACTTCGCAGAAAGTGCTTTCACTGCATTTTCAGG
CGATAGATACATATTTGATTTTTCTTTAATTCCATGTGACCAGTTATGCACCCCGATTTTGACCCCTTGC
GCTGATAGCGAAAAGGGGGAAATATTCCCCCTCTGTGCTTGTTCAAGTGTGCGCTTTGCCTGCGGGGCTA
GTTTTAATTTTTGCTTTTTCCACATAGGACCCCCTTTACAATGACTTTGTTTTAGTGACTAAAAAGACGA
CATTTTGCCCAACCGTCAGATCAACCGGGGCGTTTTCTTTTAAAGTGATTTTTTTATTATTTGCTGTTTC
AATCGCTAATTTCTTTTCTTGTTTTGACTGATCCTCATAGATTAAAAAGCAACTACCTTTTGGCGCAAAC
TGAATCAAAGTCCCGTCAATATCAATCTCTTTCTGATCTATGTTTTTCACCGTGATCGCCGATCGTGTAA
TATTAATTTTCATCTCACTTAAGTCATGCTTATAACAAGGGATCCCCTCGCCAATTTCCCCCATATCAAT
ATCATCGTTAGAATAATACATAAGTGAATTTTTTCGTTCCGGTTTTACGATGTTATGAAAGCCGCGCGAT
TTTTCTATAAAGTGTTTCGGATATCGAACAATAAAACGTAAATAATTAAATGTTTTATTCTCGCTATTAT
TTCCCGAACTAATTAAAATTTTCACATAAGCCACTTTATCTGATTTAATCATAAAATTAATATGATCATC
ATTTCCAAGCATGGTCAACTGCGTCGGCACTCTCTGATCGTTTTCTAACTCACCCGACAAAATCAACTCG
TCAAGCTGATCCGTGATTAGCGTTTTATCTTTATCAAATAAGCGGACGCTAATTCTAAAAAGTTTTTTAT
CTGAACTTAAGTCAAACATTGTCCCTTTAGTTACATGAATGAAATTTTCCTGTTCATAGATAACCGCGTA
ATCTTTTAAAATTTTAAAATCACCGTTGATCAAGTGTTTAATATTTCTTACGTTGTGAATATCGGTATTG
TTGTTCAATATGCCGGTTTTTAATTTATTAATACTTGATACGAAAGGTGTAGTCTGCGACAGTTCAAACA
AGCACGCTTCATCAGAATAATTTTCTTGATTGTGTGATACAACATTATCCAAGCCATTATCAACAACGTT
AACTAATTTATAATAAATCCCATACGGGCCATTCGTGAAACCCGGCGACGAAACCCAACTCGCTGTAATT
CTGTTTGACCACGTTTTTTCAGAAAAACGAATGTTAAGCACTTCATTTCTATTTTGTGGATTTCTCTCAA
ATCGCACATCTTCGATCGTATTTGAGTAACCATGATCAATATGAATAATTTGCGCCCCCTCCAAGCAACC
GCGGCGGATCAAGTTATGATTGTGCGCATAGTCCCCGTCAATTAAAATCCCCGCTCTTAAGCCTGTTTTT
ACTGCGCGAAAACGTTGTGTATTAATTGTATTTTCATTCACCCAACCATCTGCTTTGCCTGTAATATGTA
AAGTAGATAAAACATCGATATCGAATCTATTGTAAGCCAAAGAACTCGTATCAAGTCCGTTAAATTTTCT
TTGTTGCTCGGCTTTATCCTTTGTTGCATAAAGCTGAACACAGCCTGTTTCGCCTATTTTTAAACTTGTC
GATTTCAAACCGATCAAACGAATTGCGACGCTATCCTGACTTTGATCCTGCCACATTACAAAATTAATAT
AATTCTTATGCGCGTGCGTGATTTCTTGCGAATTCTCAAACCATGTAATGATTGCGCCCTGTGTTGTTGC
AAATGTACCGTAAATTAAGCACGGCAACTCAATACCACCCACGCCGGAAAGGAATAACGGCTTATTAATT
AAATAAGTGGACGCATCAGACGTGATTATTTTTTCATTTTTACCTGCATACTTAAACGCGCCCTCAAATG
CCACGGTTGAGTCTTGATTCGCTTTCGCACCAAAATCTAACACGTTAACCTTGTTATTTTTTAATACACG
TTTCCAACGCTTGCCTTTTGCTGTCACAATAGTGACGCCGCCATCATCTGCTGTAATTGAATCTTGAAAA
TCAGCGACGAACTCGCCGCCGCCGGTGTTCCCGTTTAAATAGTATGACGAAAGCAAAATAGATTGCCCGT
GTGATTTCGGTTCGATAAGTCTTAATTCCGCAATAGATTTACATTTTCCAATATATCTATAGCCGTCACT
TGCGCCCAGGTCTGTTTTTAAAATTAATTCCCCGCGAATGCGACGATCAATAATATTCCAGTTTTCAACG
TCTGCGATTTTTATAATGTAGTGTTCATTTCCCGCTTTATCTGTGTAATCGTCTTTTCTGTCTGTTAAAA
AAGAAATTTTCTTTACTGTCTTGCTGACAACGTCGCCCTGACTAACTAGATCTATATAAATAGCGCAATC
GGATCGATTAATCCCGATTATTTCATCGTGCGCTAATTCAACTCTATAACCTTTTAAATACGCCACGCCC
GATTTAATTGTGACAATATTTTTTGACTGCTTAACGGCTAAAAAGCCGTCATTAAAAAATCGGATTTCTC
CGTAAATATCGCGCGCAAGGTTGCGAATATCTTCATCAATCCCGTTAAGTCTAGCTGTAAAATCAATTTG
CCATGTCTGCGCCGGCACGTTGATTTGCGTCGCTTCTGCGGCGCCTGAAAATTCCAACAAAATCGAACGT
GTTAAACTATTCCCTTGCAAGCCGTTTTTAGTCGCAAGCTTTTGCGTTTCTGCAGCTCGCACTGCAACGG
CAAGCAAGCCTTCTTTTGTTAAAAGCCCGATAAAATTAAACGTAAAATCACCAACATCCGTCCCCATTGT
CACCGAATAGGCGACGGAATCCTCATTAATTAGCCCCGTTTTACTCACTGCTTGACGGTGTACGATAAAA
TGATCGTCTGGAAGTGTAGAATATTTACTTAAAGCGTTTAATTGCTCAAGCGGTAACTGTGCAAAAATAA
ACTCGGTCAATTCGACCCGCTCGCCTAAAATTGTTTTACTCGCGATATATTTTGAAAGGTGTTCTGTTAA
AATTGTGTTGTAGTTTTTCATATATTCTCACTTTTTAATTATTCTATTATTTTTTTATTTAATTGAGTTT
CGCAATATAAACTTCGCCCGTCTGCGAATGGTTACCAGTAAAGACGCGATTATTTTTGAATATTAATTTT
CCATAAAAAACTTGCTGATTATGATCAAATTCGCCGTAATGGATCACCGTCGGAGTGAACGTTACTATTT
CATAGTCATAGCGCCGACAAGTGCGCCCGTATTTTCTAATAATAAAATTTAATAACGCGTTATTATTCAC
CACCTGCTGATCAGTGATATAGATTTTTATAATATCCCAATCGATCCCGTCTATTCTTTCGCCCACGCCG
ATTTTACCGATCCCCAATCGCTCAAAAATACGAATAAAGCCCGCTTTACTCCCTGCGTCTTTCGCATTTA
AAAACGCATATTTCACGCGCTTTCTAAATAGTTCGATTGGCTCACCGTCGAATCGCTCGACGTCGCGCTG
ATACGCGATTAAATTTAGTATTTTCTCGCCGCACGTTTCTTCATCTAAGATATTAAAGGGGAATTTCACC
GCGCTTAACACATACGCCCACCATTTTTCGAAAAGTAGCGCGATTTTCTGAAGTTCCCCTTTATCCATCC
AAAACGGTAATTTTATTTTTATCATTTCGCCACCGTGACCGATAAAGACTGAATCCGCGGGATCGTTAGC
TCGCTTTTAATATCTTGCTGACCCCAAACTAAAGAATCAATTTCACTGTGTTTCGCGTGAATTTCTTCAC
CGAGTTTCGACCAACTAAAGCGTGAAAACGGGTAAGTCTTTGTAACTTGATAATTGCGATTTTCACGAAA
TGCGCAACGGATCATATTCTCAACGTCTTGCTTGATTTCGCCTTTTCTCACTTCGCCGATCTCAATGCGC
GGATCAAAATAAATCGCGCATGTAATATTGTGCTGTGTTTCTGGCATTGCATAGCAAATCAAATCGTCAC
CGTGTCCGTGATTTCCTTGTGTTTGTACGTAATTGTTGACAACGTCAATAAATGGCTGACTTGTTACGCC
GGTATCCAATAATAAATACGCATTAGCTGTACCCGGACCACGTGGCGCGTCATGTTTAAAATAAATGCGG
TCAACGGATAAACCCGCTACTTTTGCGATCATTCCGCGATAAACGCTATCAATATGATGTTGTCCCACGC
TTGCGAATTGCGTGCGATAACGTTCGCGCAATTCGTCGTTCGTTTCACGATCGGCGCCCGGTTTCGTCAA
CCAATCGTCTAAATTCTCGACTTTCACCACGCCCGGGATATTTTCCGCTAAAATTCGATAGTAGCCCGTC
GCCAAGTTATACGCCGTCCCCGCGTGTTCTGCTATAACCGGCACTGGCGCTATTAACGTACCGCGCGGGA
TCACCGTGTTTTCAGTCACAATCAATTTAAAAATCACGTCGTTAATACGCTCTGTTTGAACAACTATTCC
CGCTTTGATTGTTAAATCTGTCAAGTCGCTTTCTTTTGTGAAATGCACTACGCCTTGTGCCTTTGTTGCG
TCTTTAAAATCAAGCCCCACTTGCCAAGCCTGAATCTGCAACCATTTATCACGCGCGGTTTTAACGAATA
AATTAGGCAAAATCTCAACAATTAAGTGATCCGTAAGCCACTTCACCGGCTTAACCGCGATTGCGGTGAT
TAAGCGCCAAAACGGCGACATCCGCGACGTGTTCGTAATTAATCCCGCCTCATCTGTTAAGCGCTCAAAT
TCTTGTCGGATCTGCGTTTCTTCTGTCGGCAAGCCGTTTTCTTCTAACATTTGCTTAAAATCAGTCATTT
AATACGATCCCCAAATTCTCAATTTTCCCAAATTCGTAAGTTTCCGCCGTCAAGCGCAAACGCCCTTGAT
CTTCTTCATCGATAAAAATCGTTCCCGGCACTAGTCTGCGGTCTTCTTCAACAATTAAAATCATCTGCAG
AATAATATCGCGGCGCAAAATGCGGCTGCGTTCTGCGATTAAAAGGGTGGCAAGTCCGCTTTCAATTAGC
GCGTGTTTAATATCTTGCGCGATAGATACTCGGTTATCGCAAATAACAGGCTGATTACCGCTATCTAGCG
TTATATCTTCCCCTTTAATTAATAAATCAAAATACAATTTCTTCGTCATTTATCACCCCGCATTTAGCTG
TTCGCGGTCGCGCATCCATTGTTCAAATTTGCTTGGATCATCTGCTTTCACAACAACGCCGCCGTGGATA
TTCACCGACCGATCAATATTTTGATTTGTTGTTAGCTTGCTACTTACTGAACCGCCGGCGATCTGTGTTC
TCTCCGGTTGTGTATTTGAACCAAGCGCGAACACTTGCCCGCTCGTTTTTTGTGGGTTACCTGTTGCGCT
GATATTGTTCGTCGCGTTTCTAGTCGTCAAAATTGCATTTTGTAAAAAACTTGATTGTGGCTTGCTATCT
TCAACGACGGGAATAAGCGGTATTTCAATTCCGATCACCCCGCTCACTTTATTTGCTTGTGTAATTAGCC
AGTTCAACGTATTGATAAACATCTTTTCAATTCCGTTAAAAATACTGCTAAAAATATTTCCAACGCCATT
TGCCAAAGCGTCGAAAATTTGTTTTGGATCGCTTTCTTGCCACCCTTTAATTACACCGTCCCACATCTCA
ATGATAAAATCTGCAACGTTTGCGAAAATATCTGCCATTTCCGCGATATTTGTCACGATTAATTCAATCA
CGCTTACCACGATTTCAAGCGATTTACCGACAAAAATTCCGACTTTTTCGCCGGCGCTTGTGAACGTATC
TACTGAATCCGTTGCACCGCCGAACAAGCCGAACGCCCAGGCGATTGTCTGCCCAATGCGCAAGCTGTCC
CATAATTTGCCGAATGCTTTCGCCACCGGCTCAAATGATACACCGACGGATTTAAAGCCTTTCACCACGC
CTTTAATAAATCCGAACAACTCCGCGCGGAATTTATAAACCACGACTACAATTGCGCTAATCAGTGTAAT
CACCGCTGCAATTGGACTGAATAAAAAGCTAAATGCGACGCCAATCGCGGCAACAACGCCGCTCATCAAC
GTGAGCGCGGCAGTAAATCCAGTAAATCCAATTAATGCGCCGACGATATAGCCGATCCAGCGTGCAATAT
TTTTGTAAGTTGAAAGCCATTTCACAAAATTAGTACCAAGATCAGCGATTTTATTTGCGATCGGCTCAAT
CACACGCAACACTTCTGTGCCGATTGCTGTTTTGATATTTCTCAATGTTTGTGAAAAACGCGCCCATGGA
TCGGTCATCGCTTGCGCCATTTTTTCCAAGTCGTCCATTCCTTTAACTTTCGCTAAGTCTTGAATAGACC
CTTTTAGATTATTGACCTTCGGCAAAAGCAACTTAATCAACGCCACCGCCTCGTCACTTCCAAATGCTTT
TTTGAGCGCGTCGGATTCTGCAAGCTCTAGCGTGTCACCGAATTTTCCTTTAATCTTGTTCAATATGCTG
ACCATATCTAGCATATTGCCGTTACTGTCTGTGAATTGTAGATTTAACGCTTTCTGCGCGTTCCCAACGC
CCGCCAAAAACGCTTTATATTTTGTCCCTGCCTCGCTGCCGCCCATTGTTGCTTGCAATGTTCCCAGCAC
CGCGAATTGCTCGGCAATACCAATTTTTGCTGATTTTGCCGACGCCCCAACGGATGTAAACGCAGCGCTC
ATACCGTCGCCCGACGTTTTAAACATTTTCACCGCAAGCGCGGTTTTTCCCGCAATTTCCTGCACCCAAT
TTGCATTTCCGATCGCTTTCGCGTCTTCTTCAAAAATGCCGTACATTGTCCCCATGTAGTTTGTAATTGT
ACTTGCATTGGCTTTTGTACCTTTTGCTAATAAGTTAGACGCTTTCGTAAATTCGGCTAATTCATCGCCC
TGTAAGCCGGCGATCGAGGATTGAATATCATAAGAAGAACGAACGAAATCCGTCGCGGATTCGCCGTATT
GTGAAGAAAACTCCAACGCCGTGTCTGTGAGTTTTCTAAGTGATTCTTCCGCAACTGACAACGACCGCAC
TTCACCGATCGCGCGGTTCATTTCGATTGCGGGGGCAATTGCGCCTTGTAATGCAACACCCGCCGCCACG
ATACCACCGACGCCAGCGCCGATCTTGATCATCGCGTCTTTGCCGCGGTTGCCTATATCGTCGATCGACT
TCATCACGCCCTTGAGGGGCGCACTCACTTGATCAACAAGGCTAATTACATACTCCAAGCCCTCAACTGC
CATCTTTTGAACTTTCCTAAAAACATTTCGCGATACCGCTTGCGACTGCGTTTGCTAAGTTTTCAAAAAA
CTGCTTATTCAGCCAAAGCGCCCGCGCTAAATTTTGTTCTGTGTTGTCTTCGTGCGGTAAGTAGTGCATA
CGTAACGCAACGGCTTGTGAAAATCCGTTGCGCTCAATTGCACTAACCCGCGCATTTAGTTTTTTACTGT
GACCTCAATTTTAGGCACTAAAACTTTATTGACTGCGCCGGCGACTTGAATCGCCAATCCAGCAACGTTG
ATCACTTGTAAAAACTCATCTTTTTGCGCCGGATCGATGATTGCTAGTAAGTAATCTTTGATCGGCGTTA
CTTTGTTGCCCGAATCGATCTCATTGATCATTGTGTCGTATGCCGTGTTATCACGATTAAATTTAAAATC
AACGCCCGCAACGTTTACAATCACGCTATCTTTCACGCCCGCGTTTAACTTTTCTAAAAGTGTCTGTGCT
TGTGTTTTTTCCATTTTGATTTACCTTTTTGTTTCTGCTTTGTTATTAAAATCGTTTATACATTCGTGCG
TGTTTTCATAAGCTATCACGCAAATCTCTACGCGATTGAGCGCGTTTTCTAACGCGTGCGCTAAATCGCC
GTTTGTCTTAATCTGCACGCTTTCCGCGCGGCATTCCGTCGTTTGGGGGCAAATGACTTTGACCGACGTC
GCTTTGTCGCTCGTTGAACAAGCGACGCACATCATCAGGCACATTGCCAGCGCTCCAATTTTTAACATCT
TCACTTGTTAGCACCTCGTTTAACGCTTTCGCGCGCTGTTCTGCTTGCGCTGTTGCGTTCGTTAATTTAT
GCGTTAAAACTTTGAGATTCTTCTCATAGTTTTTAATACTTTTTTCTTGTTCTTTGTTCTTTTCGACTTG
CGTTTTTAGCGTTTCCGACGTCGCTTTGTACTCGCTTTTGTAATAGCTCGCACCGATAAAAAATACTGTA
CAAAAGAACAGCAAAATAAAAATCAAATAATCTTTTAAATTCATTCAACTTCCTTTAAACAATGTGCTTT
TTCTTTTTCGCGGCGAATCTGCAAACCTTTCAATACACGCCCGCCCGACCGCTTAAAGTCTGGAATGCGT
TCACACATAGCGATAAAATTTTTATCTTGTGCGTGCTTGTAAATCGTTGTTTGCACTCGCTTGCCTAGGC
GTGGACTGTAATATGCTTTAATGTTTTCACACCCGACATTAAACGCGAGCGACGTCATCGCGTCGAATTG
ATTCATGTTCATGTAAGCGCCGTTGAAATGTTGCTTTACGCACATTTCGGCAATTTTTACGTCATGTGCA
AAGCGTTGCGCAATTTCTTCGTTTGAATAGATTTTCCCGACTTCGATTTTTTCACCGCCTGCCTGCGTGC
TACCAATGCCCACGGTTAACACGTCGCGCGGGCATTTATAACCCTTTCTTACACACCCTTCAGCGTTTGC
AATTAATTCAAGCCCGCGTGTACTTGTACGAATCTCTTTATCTGTTTTCACATTCGCAATAATCAACGCA
ATCGCACACGCCAAGATTAAACTTCTACTTTTTTTCATTATATTTTTCCCGCATGAGTTTTAACGTTTCT
TCTGCGCGTTTATCTTCTTTGCGCTTGAAATGCCAATTCGTTAAAACAGTTAATAAACCGAATAAAATCC
CAAAAATCGCGCCAATATCGCCCCAGCTCAATTGCGCAAAAACTCCCGCGACTGCGGAACCAAAAAAAGC
GTTGTGTTCTGTATTTTTAAACATTGCTGATCCCTCAAAACTTTTAGCAAAACGACCGCACTTTATTATT
ATTGTTATTGTCGGTCGTTCGCTAAAAACTGCTGTTAACCGATTAGATCGCGCGTGTCATCATCTGACAA
ATACGGCACGCCGTTAATGCGCACGAAATCGGGACTTGTCACAAAATACTTAACTTTTTTCGTTGATTTT
GAGCCGCCCTTTGGATCAATATTTAACACATCAGTGATCAACATCTTGCACCCAAATGCCTCGACTTTAT
CGCGCACACCGCCGCGTTGTGCAAAGAAAGTAAAATCAGTTTCAGGGATTGCGCGATAACTTCCCGCCGC
TGCTGCGGCTGCTGTTAATTTCTGAAAGTTTTTTGAGTCAAATTCAATCTCACCTTCTGCGCCCACATCA
CCAGAAACCCAACCGTCAGGGATTCCGCGCGTTTGCGCCACCGCTGAATTGTCTGTAATACTCAATGTGA
TAGATTCTGCGTGCACTGGAAAGCCCAGCACGTAGAAATCAAAGCTCATTCCGCTGATTCTTTCCATTCT
CTTAATCTCCTAACGTTTCTAAATCTAAGAAAATATTTACCGTGATTTCTTTCGGGCAATCGTACGGGCG
CACTTTAATGTAGATCGTGACTTTAGTTTTGCTATGCCAAACGATAGTTACTGCGTCATCTTTTGGCGGC
ATACACTCACCCGGAAATTCTTTGCCGTTCACTGTTGCTGATTTGCTCATATCTCGCATAGGTTTTGCGA
AATAGTTTTTATGAAATTCAGTGCTAGACGCTGTCGAATTGAACGAACGATCCGCGATTTTTTGAATCGC
TAACAAGCGAACGCGGCGCGCCACTTTGTCAACTACGCGAACGTTTTCGATCACTTGATAATCGCCGCCC
TCTACATCAAGCGTGCGACCGTCCGCCCAGTAATACCCGTCGTAATCTGGATACCACATCGGCACAGAAT
AGCGCGCTTTTTCAAGCGTTTTTAAGTGTGACAAGTCAAGCAAAGTGCCTTCCTTGTCTTTTGGTTTTTC
TGCGTTGCCTAAATCAATCAGTGCGCCAGTTAAAACGCGCGCCGGACTGTCTGCGACTGTCACCGTGCGA
TTAGCCAAACGACCCGCGATCACGCCAACTTCATTGCCAAAAAGCAACGGCACAAGCATTACATGATCCG
CTACAACTGTTTGTTGTAGTGTCGTCAATTTCTGCACATACTGCGCCCACGTTTCACCGTCGCCACTATC
TGGATTTACACCCGCAATGGCTTGAATGAAAAACGTTCTGCGTCCTAGTTTCGTTAATAATTCGATATAT
AATTCTTGCAATTTATTAATTGCGTCTTTATCGACGCCCGTCGCGTGCGTGTTTACTGCATATTCAAATG
ACGCGACTTCGTTCGCTTTTTTCACTGCTGCGCTAAAGTCGTAGCTATCCTGTGGCACTAACATCACGTG
CGCGATCCAGTTTTGACCGGCATTTAGCATTGCCGCGCGTACTTGCTTTTTAATTTCATCAGCACCGACG
CCAAAAACTTTGTCAAAATCGCTGTCGGGGGTCACGCTCGTGAGCTTTGTTTCTCGCTGCGTTGTGACCC
CGACAAATAGCGCGTGTCGCTCAATTTCTTTCACTTCACCGCTCAATAGATTAAGCGTATTAATCTGTAC
ACTCGGGAACATTTCTTGATCCTCTTATTGTTATTTTTCAATACCCGAAAACTTCAAAATAAACTCTTTC
AAAATCTCGGCGTTTTCTTTGTCCCGTTCATCTAAAAACGGGCGTTTCTCTGTCGGAATAATCCATTTTG
TTAAACCTTTTCCCTTGCCTTTTCCTTCTTTCTCTTGAAAGTAGCGGATAAGCAAGCTCGCTTTTGCGCG
TGATAGCGTCGCGACAATCTCGCGTGCGCTCGGTCTGCGGTAGCGTTTTTTCCCGCTTTTCGTCGTACCG
TTCGGCACTGTGTAGCCAAGATCGCGCAACTTCTTCGCTTGTCGCATTGTTGCCGGATCTTTCGCTGTGC
CTGCCGGCTCTTTCTTAAAATCACGCTTTTCAAATTCGTGATCTAGCCCGCGTTGGTGTTCTTCTGCGAT
CTGTGCTGTGCGTTTCTGCTTATAGTGCAAACGCGCTTTATTTGCTGTCTGCGCTTGTGAATTTAAGAGT
TTCGCAATGCGTCGCAACATCTTCGCATTGCCGTTTTTTCTTGGTTTCCAGCCTGAACCCGTCGGAGTTC
TTTGATTGCTTGCACTTTTCACCGAACGCTTTTTCATTTCTTGAAGTGTTCGGATTAAAATTTCTTTTTT
CTTCTTCGGCGGGATTTTCAAAAGCTCTAAATCTTTTAGAAAATCACGTAAATCGTCGGGATTCACGCCC
ATTTTTATTGCCGGATTCATAACGTGATCGTTTCTTTCAATGCGTCATCGTTCTGCGCCTGACTTTGTTC
TTGTGGCTTTTTCGTTGTGGGATAGACAAGATCAATGCTGTTCACGATATTAATTTCGATTTCATCAAGT
CGATATTTTTTACCGTCAATCTCTAGATCGCCCGCGTCGTCTTCGACGGCGGTCAAAGGCTCTTGGAAAG
AGATTGTGAACGTGAGATCCGCTACATCGTCATTGATAATCTCTAGTTCGAACGGCGTTTCATATTCATC
TAGCACGTCGCGCAAATAGTCGTTTTCATTCAGCCAAATTTGAATTTCCGCCATTATTTTTTGCGCTGAA
ATTTCGCGAAATGGGAACTCGTCAAAGAATAAAACGGCGTCATATTGAATATGCGCGATCTCAATTCCCG
CGTCTGTTACGCGCTTGCCTTGATTGAGTAATTTTCCGTTCTCTATCCACGCGTGAAAGTGCGCGTGATA
ACGCTCTGGCAACTTCGTGAGTAAAAATTCGGTTAACTGTTGATAAAGCATTTTTTTCATAGTAAATGCA
CCGATCCCCGCTTTTTGCCCTTTAACGTGCGAATTGCGCGCGTTGCTTCTGCTAACAGGCTTTTCTGTTC
TTCCACATAGTCGCGGTTCTGATGAATTTCGCGCGCGGATAGCGCGAAAAATTCGGGTAATAGATCCGCT
TTTGCCCGCGCAAATACTGCTTTTTTGTACAGTGTTTGCGCGGGATTTTCGTTGTTCACTGTGCTTTGTG
CGATTTCTCGCACGTTGTTAATGCCGCGCGCTTTGTAGCGCTGTTCGACATCTTTTAAATCAAGCGCTAA
TTCTTGCATAGCTGTGATTAGTGCTGATTTAACAGTTTCAACCGGCATTTGTAGCGGAATATTTCTTTCT
TTTTGAAATTCCGCAATATGAATATCTTCCCAAAATCCACTGTTCAAAATTACAGTGTTTTCTAACTGTT
GATTTCTGCCGTTGAACATTCTTTTACTTCTTCGTTAAGTTGCCCGCGTCTTAACTTTTTAACGACTTCT
GAAAAATTAATTTCGACCGTTTCTAAGCCAAGGGCGGGCAGTGGGGTAAGCTCGTTCGGGGTAAATTTCC
CTTCCTTTTCCAATGCGCTAAGACGCATATAGCAGCGCTCGATCATACTTTTTACGCCGCTTTTGTGATT
AAGCTGAAACGCTCTAATACACAATTTAATTGCTAAAATCAGGCTTTCGGGGTCATCAATTCCCGACGCC
TTTACTTCGCCGTTGTCATTTCTTAATAGCAGTGCGGCAGCCATTTTTAGCCATTTTGATTTTACAATCT
CGTGTAGTTGCCACTTCGTCGCCACGTTTTCGAAAGTCTGTGTAAAATATGGCTCAACCGAACCGCCTGC
ACTCGCTGTTTTATTCGCCCAATTAAAGATTTGATCAGCGACAAAATTCGGTAAAGTTGAATTAAAACGC
GCTGGCAAACTTTGTTTTTGCTCGATTGCAATTTCAGCCAGTTCCAAAGCTTTGTCGAAATCGCCCACAT
CGAACAAATACACAATGCAATAAGCAAGATAATCATTTTGATAAACTGCCTTTTTCTCTAAATATTCGTC
AACAAACGGCAACCACTTCGGCAAAAAGCGGTTGCGTTTGTGTTCTGCTCTAAGCTCAAGTGTTGGGATC
GCGCGAATTGCGTTGACATCATTTGTAAGCGCAATTTCCAGCACTGTGTAATCATTGCTATGCTGTGCAA
CGACTTCACTTTGTAAAGTGCCGTCATTTTTCGCTTGCTCTATCTGCTGTAAAGCGCGCATACGCGCTTG
AAATTCACGAATCCCCATTTTTTAACACTCAAACTTTTTTAGTTTTCACCTTCAAACTTCACTTTGCTGT
GATCGATCGCAGTCATTAAGCCAAGATCTTCAACAACATAGCCCTCTTGACGATAATAAGAGTTAATAAT
CCCTTTCTTATCTTCGTCATTACGTAAAGAACGACGCACCGATTTTGTTTGTGTATAGACACTTAAGTTT
CTAAGCGTAGTCACACAAGCGCCGCGTGCGGGGAAGTTCGGCGGGGTAATCGCATTCATACCGCCAAAAC
TACCCAACAAGTTATGTGATCCAAGTGCAGCTTTTTCGCTCGGTGTTAAGCCGTGTTTTTTATTAATGAT
TTTTGTTTCTTTACTCACCAGATCCGCACCAACAAGAAAAACTAAATCGTTTCTATCACGGTGTCGTTGA
TGTAAACCAAGTTTTAAATCTGACGCCAGATCGTCAAGACTGTCATAGTCTGCACCTGCGCCAAAAATGC
GAATTTTTCCACTTTGCGCACCTTCTGTCATAAAGTTTTCTGATTTCTGCTCTTTTAATAGCGTCAACCA
ACCTTTATTCACATCCGATAGATCGGATTTTGTTGTATTTTCTGCAACGCTTGTACCGTGCCAACCGATT
TGACAAATATCAAGTGCGATTTGCGTTTGAACAAATTCTGCATATAATTCTTCTAACTTTTCGTAATTAC
GTGCAAAAGAATCGAACATCTGCCACGGCACAATGATCCCCGAATCAGTTTCGGCAAGGTCATAACCAAA
TTGATCGTGATTTAGTTTCGCAATATAACGACCGTCTTTTTTACGCCCCGTAATGCCTTTTTCAGTCGCA
CCAAGTAATTTTTTACCTTTAATATCTTCAACAAAAAACATATTGATTTTGCTTAAAAAATCAGATCTCT
GTTGAATGTTTTCGCCCAACAATGCAGCTTGCGGCGCTTCCAAACTGAATGATTCACCGCGCAAAACACT
TTCAACTGGCACGTTGTAATATGCTGCGACGGCTTTAACAAAAGAATAAAATTTGCTTTTATCCATTTTT
TAAATTCCTTTCTTTAAAGTGAACTCTTGTGACACTGGTGCGCCATTAGGCACTTGTGTCACTTCTTGCG
TTAACGCTTGATTAAACTTATTGCCCAAGTCTTCCACCTGTTGCATAAGCTTGTTAAATTGTTCTGCTGT
TACGCCAGTTTCTGCCGGCTTTTCTTCTGTTTTTGGCTTTTCCGCCGGTTCTGTTGGTTGCGGTACACTA
AAATGCTGGTCGATTTTCGCGCCCAAGCCTTGCACCGCGCCGATCAGCTTGTTGAACTGTTCTTCGGTCA
TTTCTTTTTCCTCTTTTTTATTATTATTGTCGGGATTGATTGCGGGATTTTCTGCTGTTGCGACTTCTTC
AGTGCTAAACAGTTTTTTCCCAAGATTAAAAAATTTATTTAAAAGATTTTCGCGCGTTTCATCTTCTGAA
AACGTGACTTTTGAAAAGTCCAATTGCTCACAATTGCCTACTTTTACGTTTTCATCTTTAATTCGCTTTG
AAAAATTGAGTTTTGTTGTGCCAAGGCTTGCGGGTTGATCGGTAAATGCTAAACCGCTCAAATACGCTTT
GCCTGTATTTGCAAAATTTGGCGTGATTTCAATACTTGTAAAAAGCCCTTGCCCATCTTTGTTTAATTTG
ATCATCTCAAGCGACGGGGCAATACGTGCATATAAGCAGGTTTTTCCTTCTTCGCCGTCTTCCGCTTTCA
CTTCAACAACACGACCAAAATTGCGCCAGCGCCAGTGCTCCCACCAAATGACCGCCGTATATTTTTCGGG
GTCGTAGGTTTCCGCCATATCTTTAAGATCTTGCGCGTCAATATGACGACCGTCGATCGTATTTCCCGAC
GTCGCCACGCGTACAAAATCTGTAATTAATTCGGTTTTATTTCCCATTTTTGTTTACCTGAAATTTGCAT
AAAACAAATGTATTTGCGCTTATTCTTACGAATTTTTTTGAATAAATCAGCAAATTAAAATTGGATATGT
TCGGTTATCGGCGGTTATCGTTGAATTGTTGCTATATAGCTGATTTTCTTATGATTAAAATCCTTGTTTT
TACTGCCACAATAGCCTCAAAAACACTATAAAAAGGGTAAAAATGACGGCACAGCTAAGAATAAGAAAAA
CAAAACGCTATGACGATGAAGTGATTTACTCTGCGAAATTTCTTTATTTAAAGAAGTGGACGCCGAACGA
AATCGCAAAGGAACTGGGCTTAAATTCCGCCCGCCCGATCTACTACTGGGCGGAAAAATACAACTGGCGC
AATCTGATTAATGAAAACGGCATTGAAGAATTGATCGCTCTGCGTATTATCACGCTCACCGAACGCGAAA
ACAAAACAGATCAAGAAATCAAAGAACTTGAGGCATTGATTGATAAAGATATTGAATACAAAAAACAACG
CGCAAAGAAAGCAGCCAGCGCGCAAAAAAGTGCGGTTACTTTATCAGAAAGTTTTGGCGATTTTGCGGAT
TCTGGTGACGGCAACGAAAGCAAGCAAAAGAAAAGCAAAAAGCGGGCTAAAAATGACATCTCACACGTTA
CACCGGAAATGGTGCAACCTTTTGTTGATTCGCTATTTGACTATCAGAAACACTGTCGCGCGAATAAACA
TCATAGTGTACGGAATATTCTTAAATCTCGCCAAATTGGTGCGACGTATTATTTCGCGTTTGAAGCACTA
GAGGACGCGATTTTCAATGGCGACAATCAAATATTCTTATCTGCGTCTAAACGACAAGCCGAAATTTTTA
AAACGTATATTATCAAAATGGCACGCGAATATTTCGACGTCGAATTGAAAGGTAGCCCGATTATTTTAAG
CAATGGCGCGGAATTACACTTTTTAGCAACCAACGCCAACACATCGCAAGGGAATAGCGGGCATGTTTAC
GGCGACGAATACGCTTGGATTAGAGATTTTGAGCGATTCAATACCGTATCTTCAGCAATGGCAACACATA
AGCACTGGCGTGAAACGTACTTTTCAACGCCGTCATCTAAATTTCACCCGTCTTACGCGTTTTGGTCTGG
CGATATGTGGAAAGAGGGCGATCCGAAACGTGCAAACGTGGTCTTTCCAAGTTTTGAAGAATTACGCGAC
GGCGGGCGCGTTTGTCCTGACGGCACTTGGCGCTATGTAATCACAATTGAAGACGCGCTCAAAGGCGGCG
CGGGCGTACTTTTTGATATTGACGCGCTAAAACAAAAATATAGCAAATACGCGTTCGCCCAGCTTTTTAT
GTGCGTCTGGGTCGATGACGCGGATTCTATTTTTAACATTAAAAAGCTATTGAAGTGCGGCGTGGATATT
GCGAAATGGAAAGATCACAACCCGAACGACGCACGACCGTTTGGGGCGCGTGAAGTGTGGGGCGGATATG
ATCCCGCGCATAGCGGCGACGGGGCTAGTTTTGTGATTGTTGCACCGCCGGCGTTACTGAAAGAAAAATA
CAGGGTATTAGCGCGCTATCAATGGAACGGGCTTTCATATAAGTATCAAGCCGCGCAAATTAAGCAGTTA
TTTGAAAAATATAATATGACTTATATCGGCATTGACGCGACGGGCGTCGGCTACGGCGTTTATGAACAAG
TGAAAGAATTTGCGGGGCGCAAAGCTGTGCCGCTTGTTTACAATCCGGAAAGCAAGACGGAAATGGTGCT
AAAAGTCCACGACCTGGTGGAACACGAGCAAATAGAATGGGACGAAAACGAACGCGACATTGTGCCGTCT
TTTTTAATGATTAAGCATACATCGACGAAAAGCGGCAACACTATGACGTTTGTCGCAGAAAGAACAGTAA
AAACACAACACGCGGACGTATTCTTTGCAATTGCGAACGCTATTAATAATAAATCACTAACAGATAAGCC
GCGTCGCAAGTCGCGTGGCTGGAGAATGTAAAAAAATGGCTAAAAATAAACAAAAAGACGTAAAAAGCAC
GTCGATTATTTCAATAAATGGCTCTGATTATTCTTATTCTGCCGCGCCCGCGCTGGATTATGTAGGGCTT
ATGCACGATGATATTTACAACTGCTTTATGCCACCAATCAATCGCCATGCGCTCGCAAAATTGCCGCACC
AAAACGCGCAACACGGCGGAATCTTACACAGCCGCGCAAATATGGTTAGCGCTGGCTATATTGGCGGGGC
TTTACTGTCAAAAATTGATATGCGCGCTCTCTGTTTGAATTTAATTCAATTCGGCGACGTCGCGCTGTTG
AAAATTCGTAATGCGTTCGGGCAAGTTGTTCGCTTGCACGTTTTATCGTCGCTTTATATGCGCGTCTGTA
AAGACGGGAACTATAAATATTTAATGAAAAAGTCGCTTTATGATACAAAATCCGAAATTTACGAATACAA
CAAAAACGACGTTATTTTTATTAAATTATACGACCCCATGCAACAGGTATACGGCTCACCTGACTACGTG
GGCGGGATTACTTCTGCGTTGTTAAACTCTGACGCAACGATATTCCGCCGCCGTTACTACTCAAACGGCG
CGCATATGGGCTTTATTTTGTATTCCACCGACCCTGATATGACCGAAGAAATGGAAGACGAAATCGCGGA
AAGAATCCGCGATTCGAAGGGTGTGGGGAATTTCCGCTCAATGTTCGTTAACATCGCCGGCGGTCATCCG
GACGGCTTAAAAGTGATCCCGATTGGCGACACGGGGCAAAAAGACGAATTTGCAAATATTAAAAACATTT
CCGCGCAAGATGTGTTGACGTCGCACCGATTCCCACCCGGTCTAAGTGGGATTATTCCCGTTAACACGGC
GGGGCTTGGCGACCCGCTCAAAATCCGTGAGGCGTATCAAGCAGACGAAGTTTTACCGCTACAAGAGATT
ATTGCTGAATCTATTAATTCAGATTATGAAATTAAAAGTGCATTAAAAGTCAATTTTAAACAACCGGAAA
AAAGGGATAAAAATTAGCTTTTTTAACTGTATAAAATCACAGCCTTTTGATAGAATAGTCTCAATTTTTC
AACGGTTAAAGGATTGTTACAAATGGCTAGAACGCTTGATATTTATTGTAAAGTTTGTAATTCGAAAGCA
ACTGTTACGCGCACTGAACGGATTCACAGTGAATACTCAAAATCTTATTGCACTTGTAAAAATCCGGCGT
GTGGTCATAAATTTGTGTTAAATGTTGAGTTTAGTCATACAACAAAAACAAGTCTTTTAACAAAAGACGG
ACTATTAAGTCTAATGATTAATCAATTATCTGATAAAGATAAACAAAAAATAAGAGAAATGTTAAATCAA
GAAGAAAAGGGCGTTTAAGCCCTTTTTTATTGTTCTTTTTTCGGCGGCGGGGGTGGTAAATCATATTAAT
TCATTTTTCTTCACCCCAATTTTCACGCCGATTTGTCTCATTTTCTGCATTGAAATGTAGCTAGATTTCA
GCGTATCAAGCGGGTTGTCCGGCGCAAATAACACTAGCATTTGCCCCTTGTTATTCTGATCCACTTCTTC
TCCTGTGCCGTTGTGAACGAACGGCACGCGTCTATCAGTTATATAAACGATCTCTTTTGCGTTTCGCACG
CATAAATTGAACCACTTTGTAGAATTATCGACGTTGAGCAACATCACAACCGTTTTTCTGTGTAACGTTG
CCATTTCTACCGCCCGCATAACGAATGGCAATGGGTTTGAGTAAGGCGGATTGAACCAGCAGTTACGCCC
CTCCCACATAGTTTTTAATGTATTTTGTTCGGGTGTAATGTATTTTTTAACTTTCGTATTGTGCGCCATT
GCGCACACATCAAGATCGAATTTGACATCGAAATAATGTTCAGCAAAGAAGAAAAGCCACCAAGGCCGCC
CATAAGTCTTTATCGTTTTTCTGCGTCTTCGAAACATTCATAAACTAGATCCTCAATTAATTTGTCGATA
TTTTCACGCGTAATTTTCATTTGCTTTTGATCAGTTGTTTTCTTATTCATCGTAAAACTAACTTTATCTG
ATACGTCCATTTCAAAATAAGCGGGGCTTAGTCCCACTATAATTCCGCTTTCGATAAAATCTAATCGTGT
GCGATCTCTCGCCATTTCTTGCCATTTCTCTAGTGAGATTGTTATATTTCCCATACGTTACCCCTTGTTA
TTTTTTACATCTATTCTTGAATGTTTCATTTGTCTTTTCCTGAATTAATTTATCTATTGTTTTTCTATTC
AAAATTATTCTTTTTTCTCTGAAAGCATTTATTTTCTCGTGAATAATAAAACTAATCTGATTTGAAAAAT
CTGTGTTATAAAATTCTTTATTCAAACTCTCTATTATTCTACTTTCAATAAAATCTAGCCTTACGCGATC
TCGCACCATTTCTTCAAACTCTCTCAAAGAAACTTCTACTTTTTTATTTTCATCAATCATTTTTAAACTT
CCTTTTGTTCAATACACTTTTGATATTCCATCATTCTATCTATGCCTTCTCTTACGCTTTCTGAATAAAC
TAAATCACATAGAATTGGATCTTCTCCTCCGTTACAATGTGATAATTCGAATCCGCCATTTTCCCCCGGT
TTATCTTCAATAATCGTCACTCTGTAACACTCAATAAAATTCAATCTTTCTTTATCTTTCATTAAAGAAT
CAAAAAACTCTTTTGTAATTTCTACTTTTTCCATAATTTACCCCTTGTTAGTTTAAAAAAATTGGTATTT
CGCGCAAACGATCAAGGTGCGATTTTCCCGCGCTTTCACGTTCCACACGTTCTTTAATCGGATCAGTGAT
CACGATTTCATTATTTATCACTTGAATTTTGTTGCGTTCGTTTAATAAAAGCGGTTTTCCGCTCAATAAA
TGTTCAATTTGTCGCGCGTGAAGTGGTAAACAGATCGGCGCGACTGCGTTTTTTATCTTTTGCTCAACAA
TTGAGCGGTTACAGTTACTGACACAAGTCCAAGGTGCGCGTACCGCGCTTTCTTGTGTTTCGCTACGCGA
AACTTGGGCTTTAGTGATCGCCCATTTTTTAAGACGTGTAAGCACTTTTCTGAAAGATATTTTGTTTTCT
ACCCCTTCGATCTTCTGACGTGTCTCGCCGTATTTATTCTGCTCCGTTTCGATATAGCTCAACTTGATCG
GCTGGTCTTTACGCATAGCCATTGCGCCGCCTTGAATCTCGATATAAGACGCAAAGCACGATACATCAGC
AACCGCGCGGGCTTTTTCAATGATTTCATCTTCCGCTTGACCCGTTACTAAACGGCGCAATTCTCGCCAA
ACGCTGATTGACGCGCCGCCGTAGAATTGGAATTGACGGATTCCCCAAAGGCTTGCCCATGCGCGCACGC
GGTGCGCGTTTTCTTTTAGCGATAAATTCGGGTTTTCGTCTGACGTTTCGCCGTCTAATGCGAAACCGTT
GATATTTTTTGAAATGTATTTAGCAATGTATGCTGTCGCACTTCCTTTTTCTTTGTCGCATTCTTCAATT
CTGCAACGGTGTTTTAGCGCGCCTCGCTCGTTGCCGTCTTGCTCAAGTGCTTTTTTCTTGAATAAGCGGA
TCACTTCTGCTTTATCTTCTGCTTTCACATAAACAAGCAAGTGCCAGTGCGGCGTGCCGTCGTGGTGTGG
CTCTGTGACGCGCATTCCATAAAATTTAATCTCGCGTTTTGCTAATAAAGCGCGGTATTGCGCCCAGACT
TTATTAAGATATTTTTGCGTATCGCGCGGATTGACGCCCGACCACTTTTTATTAAGATCTCCGCTACTGT
GGGTTGCGTGAAACGATGACGGGGCAGTAAGTGTTAAAAACAATGCCTCGTGCTCTTCTCGCTCCGCCCA
TTCTTCCAAACCACGCAAACGGCACATCATTTCATTGCGTCGATTGTCGGGATTTGACGATGATTTCAAG
AACATTCCGAAAAGTTCTATTTGTTCTTCTGGATCATCAATATTTGTTAAAATCATTGATTTTAAATAAT
CAAGATTTGTTTTGATTTGTGTTTTCCAATTATTAAAACTTCCGTAAGAAATATAGCAACTTGCTTGCTT
GCGTACTTCGCCACACGCAATCGCGACGTGTTCAGTCATGCGCTTTTGAACGCGATTCATTGTTCTAAAC
CAGTATTTTTCGCAAGCGATTTTCTGCAACGCAATATCTATTTTCTCGCCAGTTAAACGGCTCTTTTTCA
TTTCCCATGACGGCGCGGGGAATCCGATGTTTTCGCAAATTTGACCGCACTTTTGATACAATCTTAAAAA
TTCATCTTTCACGCCTTGCGCGCCAATTTCTTCCGCGCGCGGGGCTAAATCATTAATAAAGCTCATTAGC
TCTTGTTCAAATGCTGTTGCTAGTGTTCGCGCGATCTCTTTGAGCTTTTCTGCGTTGATTAAGTAAAAAG
GTAATTTTGCTTTTTTGATTTGCGCTTTGGTGTATTGCTCAAAATTCGCGTCGATTTGTGCTGCACTTGT
GTTTCTATCCGGCGCAATGAGATCGTCTTGCGTGTAATAATCTTCATTAATACGATCGATGATCTCTTGT
GAAATTGTGATCTGTTGTTCTATTTTAGTAAGAGATTGTGCGATCTCGCTTTCTAAATCCGCTCGCCATT
TTGGCAAGTTTTTGCTAAATGCAAGTAAAAAAGAAACGTTGATATGATAGCTGTTAAACGCTTTCTTTAA
GCGTTCTTCCAACACTTCGCGAATAAATAAATTAGCCGTCCGGCGTTGAATATTTCCCAAACGATATGCA
ATTGATCCGTCATCTTTGACCGATCGATATGTTTTTAAATACAGTTTGCGGAAATACTCGCGCTGACGTT
GACGCGGTAGGTTTGCGATCAAGCGCTCGACAAGCTCATAGCCTTCTGGCGTTGTATTGAATAGCTCTAA
TTGTAGGTCTGTGCGCGCACTATCCGGCGGTGTAATTACCTTTTCTTTATTGACTAGATCATAATGCGCT
TTTTGCTCTAAAAATCTGTTGTGACGGCGCTCATCAACTGCACGGGCGTTTTCTTCATAATTCCACACAA
ACGCACAAGCGGGTGCGCGATTGCTCGCCCCCACTGATTTTGTGTTATTAAAATTATTCATAATTACGCC
CACTTATATGAATTTTCCTATTGTTGAGTGCGCCCGATATTGATTGCCTCTTTTAATTCGGCGCGCATTG
CTGTGATAGTCTTCGCCACATCTTCAAGCGTTGTCACGTCTTCGCTTTGAAGTTCCAAGCGGATCAGTGT
ATCAAGCAGATAATCCGGCGATTTTGTCGCGAGTGCTTTCACGCGTTCCCATGTGCCGTTATCTTGCAAT
TTCAATTGATAAAGAATTAAAAAATCATCTGTTGCTTTTAATTGATAGCGATTTGATAGTTCTATGATGT
GTTGCTCTGCCATTTTTCTTACTCCACTTTCACAATGATTAAATTTCTCGGATCGCGTCTTTCGATTTCT
ACTTTATAAAAATAAACACGCTCAATTGTTTGCGCGTCCATGCCCTCGCGTGTTTCTACTTCTGATTCCC
AACCAAACGCGCTGCTTTTTCTTAATAAAACGAATTTCCCTTCTGGGTATGTTTTCTGCGTTCTATCTTC
TCGTTTCTGCATTGTTATCACTTCTGGCGTGGCTACTTTTCTAAAAATTGAAGGAAACATATTGACCACC
TTATTAATGAATTTTGCTTGTCGCTATGCGCGCAAACTCTGACGCGTTTTTGTAGTATGTACGGCATAAT
CTTGCTTTCTCTGCGTGCTTTACGCGTTGCGCGATTGTTGGCGCACGCTTGGCAAGCGTTAAATAGGCGT
CGTGGGAATCTTTGAAATAAAACATGAATTGATTTGCTTTTTTTACATTCACTTTAATATTGGCGGTTTG
CATAGTTCACCTCTTCGTCAATTAGATAAAATTCGTTAATGCTTATGCATTGCGGCAATCGGTTCGATAT
TTTTCTGATTTTCTGATATGCTTTTGCGATCTTTCTCATTCCCTCTCGTGTAAAATCTCTTAAATACTTC
GGTTGTTTTCCTGGATTTACTTGATCCATTTGATCGACTTGCGCAAGCGCAAAAATGATTTCTTTCTCAT
CTTGTGGCATTCTGTCAAAAAAACGCTCCACGCGATAATTGCTAACATTTAGTTGTTTACGCGCTTGCGC
CAACGCTTGATCCCGTGCCTTTATGATTTCCTCATTCATAAGAAATCCCCCAAATAGTTGCGCCCTCCAA
TCTGCTTTGTTTACCCGTTTTGCTATAAAGTGCTGTCTTTTTAATTTGGGCAATTCTAGTTTTCTGTTTG
TCTAATTTCGGTTTTAAGCTTGATTGAATGGAATCATCTTCATTTTGTATTTTGATTGACATTACGAATT
GCATTGCGCATACCTCTATTTTTGCGGTATTCTTCGTTGCATATTTCCCAAATTGCATTACGAAAATTAA
GGTAGTCTTGATATGTTTGATTCGAAAGTAGAAACTCCTGAATCGCAAAAAGAACATTTGCGGGTGTTGT
CTTTAAAAGTGGCATTTTTAGAAACGTTAAATCGTTCTCTAATTCGTTCTCTTGCTCGCACTGACCCTCG
TTTTGTCGATTTGCTTGAGTTGGAACTTCTTGAGAAAGTGAACGTAATTGCTGAAACAGATCCGCAAATC
GCCCAGGCGATTGAAAGTTATCTTGTTGATCTGTTGAAGAATTGATAATAATTAATTTGCTCATAAGTCT
TACCCCTAAAACTTTTTGAAAACTGACCGCACTTTTGTGCGGTTTTTTATTGTTGATTCGCTGCCTGTTG
CGCTAGTGCGATTAAATTGATTAATACTTTCTCTTTCGGCGACTTTCTCGGCAAAATGGGCAATTTCCCT
GCCTTTAACTGGTCGTTGATTGTCCCCATGGGCAAGCCCGTTCTTTTCTTATATTCGTCTTTTGTCACGA
ATGGCGTATCTAACTGTATGTTTATACAAATTGCATTTTGTGTTGTCATACTGTATAATCTCTATTGAAT
ATTAATGAATATTAGCGGATATCGCATTTGCAATATAATAATACTATATTTCATTTGCGATATTCAAGAG
TAATTTTATTGCATTTGAGTTTAAGGATTATTTATGAGTAATTTCAGCGGAGGTAAGGAAGTTATAGAAC
GGATCAAAAAAGCGTATGGATTTACAAAACAAATAGATCTTGCTAAACACTTATCTATCCCTCAAAGTAC
CTTTGCGACGTGGGGTTCTCGTGGTATTTTCCCTGCCGAACTTGTTATACGTTGTGTTATCGAAACGGGC
GCAAGACTAGAATATGTAGCACGCGGAATTGAGCCTATTTTTGATGATTCAATGAATATGAAATATTTTC
AATCATTCAATTTAGAAAGTGGAAAATTATTCATAAATGAAAATAAGCCGTTTTTACTTCCACTTTTACC
CAATCTTGATAGCCGTGAAAGCTACGATCACCTCTTTTGTGTAAGTGAAAACAACCGCACTTTTTTTATT
AATCCAAACTACGACACGCTGACCGACGGAGAGTATTTCGTACTTGTTGAAAACTCGCATTTAATCCGCT
ATTTAACGGTATTGCCAGGCGGAAAAGTGCGCGTTGACGGCGGGAAATTCTCGTTTGAATGTGATCTTGT
GGATATTGAGATTAAGGGAAAAGTTATCTTAAAAATGGAGAAGTGCTAATGAAACCCGCGCTAATTCTTG
CTTTGTTGCCGTTTTCTGTTGTTGCTAAAGAATATATGCCGCTTTTAATTAGTAGCGGTTCGATGAATAA
CAAGCCCGCTATTTCGCTATATTTCGGCGACAATTCAGAACGTGATTATTTTGAATTTACTATGCACTGT
AACTTATTCGATAGCCCAGACGCCCCCGACTTTACTATCTACGATGACGGTGCACCGGCTATGAAATTAA
CTCATTATAAAAACGGGACATATTTTCCCAACTCGTCAAAACTTGGCACGCATACTGATTTAAAACTTTC
TGTAAATAAAGAGAAAAAGCAAGTTATTTTCAACATTAGCGGAACAGTGCTTGATGTTGAAAGACAAAAA
CTCATTGAGATAAGCCCACACGATGTTGCTTTGTCAAGATCGCAGTGGGGTGATGTTAAAAAACATTGTT
CAGTTAAATAGAAATGGGCGTAAGAAAAGACAGTACAAAAGGCGGGAAATGGCTTGCGGAGTTTTATCAC
GACGGCAAGCGTGTGCGCAAGTGGTTTGCGACAAAAGGCGAGGCGACCCGTTTTTTTAATCAAGAACAAG
CAAAGAACGCAACGCAAAGTGAAAACGTTCGTGTAGTGCTATCTAATGATCTTGCTCCATTGAGTCACTA
CGCTCATGAGTGGTATGAACTGTACGGGCAAACGCTGAACGACGGGCAAGCCCGCTTAAATAAATTATTA
AATCTTTGCTCACACCTTGGCGACCCGCCAGCAAATAAATTCACTACGCAAGACTTTGCGGAATATCGAA
AAAAACGGCTTGCGGGTAAGTTTTCAGCAGACCCTAAGCGACCACCGAAACAATCTACTGTTAATCGCGA
ACACGCGTACTTACGTGCGGTTTTCAATGAGCTAAAATCACTTGGTAAGTGGTCTGGCGATAATCCGCTA
AGTGAGATCTCACTTTTCAAAGAAAATGAAACTGAACTCGCGTTTTTATTTGGCGATGAAATTCGGCGCT
TAATTGACGAATGTGATAATTCAAGAAATAAAGATCTAGGTTTAATCACGCGCATTTGTTTAGCAACTGG
GGCGCGGTGGAGTGAGGCGGAGCAATTAAAACAAGCGCAAGTGATCCCGTATAAAATCACTTACATCAAC
ACGAAAAGCGGGAAAAATAGAACAATTCCAATTAGTCCTGAATTATATAATATGCTGCCACAACGTCGAG
GGCGATTGTTCGGTGACGCCTATGAATCTTTCGAGAACGCAGTAGATCGGGCGGGCATTGACTTACCAAA
AGGTCAATTGACGCACGTTTTACGCCATACTTTCGCCAGTCACTTTATGATGAACGGGGGAAATATTTTA
GTATTAAAAGAGATTCTCGGACACTCAACAATTGAAATGACAATGAAGTATGCACATTTCGCGCCATCGC
ATTTAGAAAGCGCCGTTTCTCTAAATCCGCTCACTAACCCTTCAAAAAAACGCTAAAAAGGGATTTATTT
TAAAAATCCCTTGTTCTTTTCTTAAAATAAAATTACATTTTTGTGGCTTTCTTGGTGGCTGTTATCGCTA
ATATTCATCATTATTTGTTAATATACGTTATTGTTAAATGATTAATTTTTCACAAGTATTTGATTTCAAA
GAATATTAGAAAGGATTTAAAATCCCTCGCTTTTCGAAGCGTGCCAGTTCAAGTCTGGCCTCGGGCACCA
TTAAAATGGCAATAAGATCTACAATCCAGTCGCTTAACGCAGCTTTTTTTGTATCTAAGACTTCCTACTT
TTGTTTTCCTCATTTCCTTATTGGTAGCAATATTCTCTTTCTTAAGATTGCTTTTTATCTGTTTGACCAT
TCTGGCTTATTTGCGAATGATTTTTATTTGTTTGATATTTAAACATTGCAGCTTATGTTATTTATTTTAT
AAAATATATTAAACATATTATATTAAAAAAATGTTATGTAAGTTTTTTTATTTTGTGAATATAAAAGAGA
AAACGTATAGTACAGAAATAAATCAACTTACCCTAATAAGATTTTATGACTTTACTGATAAATGAAGTAG
AAAGATAAACATAAATATGTATACTTTATTTCTATTTATCGTTCTGTTTCACTCCTTTTGAATGGTGTTG
TTATGGGGCGTTCTTATCACATGGGATAGTGATTTCTCCTTAGCTGACACAATCAGAAGGCAGGTATGAT
TGTTGGATACTTAGGATCCGATAGCACAAAAGATACTGAATAATGAGGATTGTAATAGCTGTTGCCCATC
ACATGTCTAAATAACATTTAAGATACGTTTGTAAGATAAGTGAGTTAATTATTTGGAGCATACTTTATTA
AAAGCTGATTTACTCTAATAATAATAAAATGTGATATTATTTAATCAACGTAGATTCATTTGAAAGAGTA
GCGACAGATGTAAAAGTGTTATAGAAACGTATTATTTTATTTACTTACTCGTCGGACCAGTTGGGTTTGT
ATATTTTTTTATTTCAGTTCGCCCAAAAATATGATTAAAATTCCCTCAGATTATTTGGTGATTAAAAATG
TTTTCTTATGCAATTATCACTAATCACTAGATAACAGTCTCATCTCTGATGAGAATATCATTATTTTTTA
AGTAAAAATTAGGAGCATAAAAATGTTTAGTAAATTAACAACTCAAGCTTATATCGCTGTAACTGAATCG
ATTCGTAACTTTAAGAAAGACGAGCGTGGTGTAACTGCAATCGAGTACGGTTTAATCGCTGTAGCTATCG
CTCTCTTCATTGTAGCGTTATTCTACAATAATGGTGGTTTTATGACTGCACTCAGAGCTAAATTTACTGA
CTTAGCGACCACTATTACTAATGCAAATAGTATTGGTAATTAATTCGTTTCTAAATCAAAACTTAGCTTC
GGCATAGTTTAAAGAATAGATAACTGGTTGTTTATGCTGGTTATCTATTTACTCAAGGAAGTTATTGAGA
TTTTATTGTGCTTATCTTATTCAATATTCTAGTAGTTTTATTATTAATAAGGCTTTCATGGACTGACTTA
ACGAAAAGAGTTATTAGTAATAATACTGTATTGTGGTTGTTGGCTGTAATAATCCCGTTTTCATTTATTC
ATCATAGTCAGATATTTTTTTTACCAGCACTACTTTTTCTTTTTTTTGGATTTTTGTTATTCACGCTAGG
GGTTATTGGCGCGGGTGATATTAAATTAATTGCTGTGCTTATGTTGTCGATACCAACGGAGCAATTAATT
TCTTTTTTCTTTTTAACTTCTTGTTCTGGGCTTTTGTTAATTATCATTGGCTGGCTTTTTTTTAAAGAAT
CGATTAAAAAAAGAGGGTTGCCATATGGTATTGCGATTAGCCTTGGCTTTCTCATGAATTGGAGCTTATT
TAGTTAATTGTTTCCCCCACTAGATAAGACAAAAATAACTAATTTTATAATTTATAGTAAGGAACAAAAA
TGAATTATAGAACCCTTTTTATTATTTCCTTTCTCACGCTTGCTATAGGTATAGGTGGCATTCTCTTTTT
ACCAACAGATGGCGATAATGTTCAAAATGTTGATGGTTCAGGACAAATCAATACTGACACAAAACCGAAA
AAACAAATTGTCATAGTTGAATTGAAAAAAGATATTTCGAAAGGAACGCTTTTACAATCGGATGATTATG
TCTTTAGTGAGATTAGCGTGGCGGAAGACAATCCGCTCGTGACGAATGACTTAAAAGATGTGATTCTTAC
TGCACCATCTAAATCTCTACAAGGTTATCTTGTCTCAGAAAATGTAAAATCTGGTTCACTTTTATCACCG
GATTTCATTATTGCACCGAATGATTCGCGATTTTTATTATCCAATTTAGATTCTCGGCAAGAAGTTGCTT
TTCGTGTTTATCTGAGACCTGATGAGCGTTATTTATTAGATTCAGTAAAAGTGGGGGATTCGATATCAGT
TTATAACCAGAAAATTGCCACTGGGGAAGACAATAACCATGAGCGCAGAGAGTTAGTCAGATTATCTGAG
AAACTATTAGTATTACAAGTAAAGGAGTTTCTAGAAGATGACCAAAATAAAGGTACATATAGTGAGTATC
GTACTAAAGATTATGTTGGATTTGTGAGTGTGAAAGCCAATGTTGAACAAGTCAAAAATTTCTATTCATT
AGATAAAGAATCAAAATTAATTGTGTTACCTGCGGATGAGAAAAGTACAAATCATCGAGGATTATTTATT
CGAAAACTGAGGGGGCAATAATGTCTGCATATCATAACTACATAATAAAAACGATTGTTTCTTTAGGGAT
TGGCGTTTATTGCACAATATCCTCTTTGTCTTATGCGAAAACCTATAATTTAGAGCAAGGTGGCACACAA
CTCATTAAGACGAATGAAAAAATTGATACCATTTTTGTTTCTTCCCCAAATGTAGCAGATTATGAAATTT
TAGATGATAACAGCTTTATTATTTATGCCAAAGGTGAGGGAAGAGCAGAAATTACAGCGTTGGGTGAAAA
CGGAGAAGTGTTGACATCAGATAAAGTCAACGTTAATGCGCTTATTAATAATGTTAATTATATTTCTGAT
ACTAATCATCAAATAAAAGCACGTTTCCCGAATACTAATTTATCGGTCAAAAAAGTCGGTCAAGCCTATA
TTGTTGAAGGAAAAGCACGTTCTCAAGAGGAAAGTGAAGAAGTGTATCAAATTGTTGGCGAGGCAATTGG
TGCGAATAAAAAAACGATTGAAAAAAGTTTAAAACATGAACATGGTGAAGAGCATATTCCTTTTCTTGAT
AAAAACCAGTATGACGGTGTGTTAAATCATGCCAATTTAACTGAAGCGACACAGGTGAATGTGAAGTTAT
CTGTTGTGGAAGTAAATAAAAAACTTTCTGAAGAAATTGGCATTAATTGGAGCCGCATTGCTGGTGAAAA
TCAGGGCACATTATTAGGGGGGAGTTGGAATAAATCTGGTGGATTTAATGGAATCCAAGGGATTCTTAAA
TTAGATGCAAGAGGCATCTCTGGCTTTATTAATGCTTTAGATAATCAAAGTAATGGTCAAGTGCTTGCAG
AACCGAATATTTCCATGTTATCTGGTGAAACTGCTGACATTCTTGTGGGTGGAGAGCTACCATTTGCTCA
GAAAGATAAAGATGGAAATGCGACGATAACTTATAAGGAATTTGGTATCAAATTAGTAGTTGGTGCTAAA
GTTCAGAAAAGTAATCGTATTCGTTTAGTGTTAAGTCAAAGTGTGAGTACATTAGCAGGCAATTATACTT
ATGAAGGAGTTGGGGCAATCCCGTTCTTTAACACTCGTCGTTCGAAGTCCATTTTTGAAGTGGCAGATGG
TGAGAGTTTCATTATTGGAGGCTTGTTTGACTCTCAGGATATTGAAGGTCTTAATAAAGTGCCTTTATTA
GGTGATGTACCTATCTTAGGCGCTTTTTTCCGCAGTGCTTCGACGAAGAAAGAACACCGAGAATTAGTGA
TCGTTGCGACAGTCAATGTTGTTAAACCAGTGGATCAAAGAGATATTGTTTATCCTACTTTTGAACAGAC
AGGCACAATGGAACGTTTCTTTAATTTGACGCCATTTAAAAATGTATACCATAAAACCTTAACCTCTAAC
TTCTTGAAAAATGGAGGGTTCATTCAATGA


>4	 1687176-1715669
AAAAAGTGCGGTAAAAATTCACTTTATTTTCACCGCACTTTTATTTTGTCTTATTATTGCTGTTTTGTGC
TCAAATAACGCTCTACTGTATCCACAATCGCTTGCGTTTGTGGATCAATCTCAATATTCACTTTATCCCC
CACTTCACGCGTACCAATCAAGGTACGATTCAACGTTTCAGGAATCAAATTAACGCAAAATGTTTGTCCT
TTCACTTCACCAATGGTTAAACTAATTCCATCAATCGCAATAAAGCCTTTAGGTAAAATATATTTCATGG
TTGCCATATCCGGTAATTCGAACCAAATCTGGCGATTATTTTCCGAACTGAAAATCTGCTTCACACTCGC
CGTACAATACACATGCCCCGATAAAATATGCCCACCAATTTCACTGCCCATTTGCATCGCACGTTCAATA
TTCACCAAATCACCCGGCTGTAACTCGCCTAAATTTGTAATACGTAATGTTTCTGCCATTAAATCAAAAC
TAACACAATCTTGATTAATCTCTGTTACCGTCAAACATACGCCATTATTCGCAACTGAAGCACCAATTTC
TAATCCTTTCAGCATTTCTTGTGGCATTTTCACGATCTGTGTTCTAAAATTAGCTTTGTCTTGAATAGAA
ACAATTTTTGCAGTTCCTTGAACAATACCTGTAAACATAGTCATCTCTCTTTAAAACTCAATATTCTATT
ATTATAACAAACTCGGAATTTTTATGAAATTTATAGATTTTAGTGCTTATAAAGTGGAAGCAAAAAAATT
ATTGCTTATTGCCCTCCCAATCTTACTGGCACAAATTGCCCAAAACTCAATGGGGTTAGTTGATACCATC
ATGTCTGGACGCGTCAGTTCGGCAGATATGGCAGCGATTTCAGTGGGCGCATCCATTTGGTTCCCCTTAG
TGCTGTTTGGTCACGGACTTCTACTAGCGCTCCCACCGACGATCTCCTATCTCAATGGCTCAGGCAAACG
CGATCAGATTGCCCATCAAGTACGACAAGGTATTTGGATTATTTTATTTAGTTGCCTACCTTTAGGTATT
CTCATTTATTATAGCAACCTCGTTTTTGACTATATGCAAGTGGAAGATCATCTCAAAGAGATCACTATTG
GTTATTTACATGCAATGATTTGGGGCTTGCCCGCTTATTTACTGATGATTAATTTTCGTTGCTTAAATGA
TGGTATTGCGAAAACCAAACCAGCTATGGTGATCACGTTTTTAGGCTTAGGTTTAAATATTCCACTCAAT
TATATTTTTATTTATGGAAAACTTGGTATCCCCGCCTTTGGTGCGGTTGGATGTGGTATTGCGACCGCCA
TTGTGAACTGGTTTATGTGTATTTTGATGATCGCCTATTGTAAAAATGCACGTAATCAGCGTGACCTTAA
AGTCTTTGCCAAAATCCTAGAAAAACCTAATTTTACTACCTTAAAAAAACTGCTCAACTTAGGTTTCCCG
ATTGCTGTCGCCTTATTCTGCGAAGTGGCACTGTTCGCCCTTACCGCCTTGCTATTATCCCCATTAGGTA
CAGATATCGTTGCAAGCCATCAAATTGCATTGAATACCAGCTCCTTCTTGTTTATGCTTCCTATGTCATT
AGGTATGGCTGCAACCATTCTAGTAGGACAGCGTTTAGGTGAAGGCGCTGCGGATAAGGCGAAACAGGTA
TCCTACTCCGCCTTAATTGTCGGCTTACTGATTGCGGTCATCACGGCGACATTAACGGTCATCTTCCGTG
TTGAGATTGCTGAAATTTTTGTCAAAGATCGAGATGTGATTGCGATGGCTGGCACACTCCTTTTAATTGC
AGCCCTTTATCAATTCTCTGATACCGTTCAAGTCGTAGCCGGCGGTGCATTACGTGGCTATAAAGATACA
AAAGCTATCTTATACATTACACTCTTTTGTTATTGGGTAGTGGGTATGCCAATGGGCTATACCTTAGCTC
GTACAGATCTGTTGATGCCTGCTCTAGGGGCGGAAGGTTTTTGGATTGGCTTTGTTGTCAGCCTAACTAT
TGCCGCTACGCTGTTGATGATCAGAATGCGCAAAATCCAAGCTCAACCAGATGCCATTTTATTTGCTAAA
CTTGAGAAATTAAAATAATGTCGAAGATCATTCATGTTGGTATTGCAGGTTTTGGTATGTCAGCCAAAAC
CTTCCATACTCCTTTTTTACATCAAGATCCCCGTTTCTGTATCCATAAAGTCTTTGAGCGACAAAGCGAC
AAAGCCAAATCAATTTATCCATATATCACTACTGTTCGCGATTTTACACAGTTATTAGAGGAGGATATTG
ATTTAGTTCTTATCACTACACCTAACCAAACCCACTATGACTTCGCTAAAAAAGCCATATTAGCAGGGAA
ACACGTTATTGTTGAAAAGCCACTTGCTATCACCGCGCAACAAGCTGAGGAATTAGACGTTTTAGCACAA
AAACATCACGTCATGTTATCGGTGTATCAAAATCGTCGTTGGGATAGCGGTGCCTTAACGGTGAAAAAAC
TCATCGCAGAAAACACGCTGGGTGAAATTGTCGAATATGAAATTCGCTATGAACGCTATAGTCCAAGCAA
AAACAAAAAAGTATGGAAGGAAACAGGCGAATTAGGAACAGGATTGGTTTATGATTTAGGCGTACATTTG
ATTGATGAAGTTCTTGACCTCTTTGGTATGCCCAAGGCACTTTTCGCAGATGTCACTAAACAAAATCCAG
AAAGTGGTAGCGATGACAGTTTTCGTATTACTTTTTATTATGCTGATCATAAAAAAGTGACGTTGTCATC
AACGAAATATGCCAGAGAACCAGCACCTCATATTATTTTACAAGGTAAACTGGGCTCATACATCAAACCT
AAATTAGATAATCAAGAAGCACTACTCATGGCAGGTGTACAGCCAAAAGGAGATTGGAATAAAGAATCAG
AACAAGATTGGGGCATTTTACATACTGAAATAGACGGTCTTATTGTACGTCAAAAACTTGAGCCTATCTC
TGGTAACTATCAAGCGTACTATGACAATATTTATGCGGTTCTCACTAAAAATGCCCCACTTCTAGTGACC
GCGAAACAAGCCACAACAGTACTCAAACTTATCGAAAAAGTATATGAAAGTGCCGCACTTGGGCAAAAAA
TTTACTTAGTAAATCAATAAAAAATATCTGCTGAATAGGTTGTTTTATTAACATTAAAATAGCCTATTTT
CTTATCGTTACACTTTATTTAAAAAATAAAAAACGGTGATAAACATTAGCTTATCACCGTTTTGTTTTAA
AAATACTGTTTATTCTACAACTAGTGTACGGCAAGTATTTGTACCACTTGCTAACAATTCATCACCTTGA
GTTAAAAGAACTAAATCACCCGATACTAAGAAACCTTTCTCTTTTAACAAACGAATCGCTGCAGCTGCAC
CTTTTGAATTACGGCTGACTTCATCAAAATGAACAGGTGTAACACCACGGTATAATGCACAAAGATTTAA
TGCATCTTGGTTACGAGATAAGGCAAAAATCGGTAAACCAGAACTAATACGTGACATTAATAACGCGGTA
CGTCCAGTATGTGTCATTGCAATAATCGCAGCAACACCTTTCATGTGGTTTGCAGCATACATTGCAGACA
TTGCAACGGATTCTTCGATAGAATCAAAAGTGATATCCATACGGTGACGAGAAACATTGATGCTTGGCAT
TTTTTCAGCACCTAAACACACTTTTGCCATGGTAGCCACTGTTTCTGCTGGATATTGCCCTGCCGCTGTT
TCTGCAGAAAGCATCACGGCGTCTGTACCATCTAATACGGCATTCGCTACGTCCATCACTTCCGCACGAG
TCGGCATTGGATTGCTAATCATAGATTCCATCATTTGTGTTGCTGTAATAACAACACGGTTTAATTGACG
TGCGCGACGGATTAATTTTTTCTGTACACCCACTAATTCAGGGTCACCAATTTCAACCCCTAAGTCACCA
CGTGCTACCATGATGACATCTGATGCTAAAATAATGTCATCCATTGCTTCAGTGGTTGCAACAGTTTCTG
CACGTTCTACTTTTGCCACGATTTTTGCTTTTAAGCCTGCGGCTTCAGCTAACTCACGCGCATAGTTTAA
ATCTGCACTTGAACGAGGGAAAGAAACCGCTAAATAATCTACACCGATTTTTGCTGCCAATAAAATATCA
TTTTTATCTTTTTCAGTTAATGCATCAGCAGATAAACCTCCGCCTAACTTGTTAATACCTTTATTGTTCG
ATAATGGACCACCAACAGTGACTTCAGTAAAAACTTTATTACCTTCTGTAGATAAGACTTTTAATTGAAC
ACGACCATCATCTAACAATAAAATATCGCCTGGCACAACGTCTTGTGGTAATGTTTTGTAGTCTAAACCA
ACACCTTCTTGCGTACCTTCACCTTTTGGTAAATCGGCATCAAGCACAAATTTATCACCAATATTTAAGA
AAATTTTACCATCTTTGAAAGTTGAGACACGGATTTTAGGGCCTTGTAAATCACCTAAAATAGCAACGGT
TTTTCCAAGTTTTTTTGCCACTTCACGTACTTTCTCCGCGCGACCGATATGATCTTCTGGTGTGCCATGA
GAAAAGTTCATACGAACAACATTCGCGCCAGCCATGATAATTTTTTCAAGATTATTCCCACGCTCTGTTG
ACGGTCCCATTGTACATACAATCTTCGTTCTTCTTAGTCTTCTAGACATTACCTACTCCGTAAATGATAT
AAGTTATAAAATAGTGATCTTAGCTTTCTTACATAATTCAAGCTTGAAAGAAAAAACTGTGCCTTATTAT
ACGCCTAAAATAAAATTAGATCGAGATCACAATTTCGAAAATTCCCTATTTTAGTTAAGGAAAAATGGTT
ACTTTTTTGGCAGTTAAAAAAGGAAAGAGAAAAAGTGCTTGTGTTATGTTTTGAAAGCTTATATGATAGC
CCCGCATTTCAGGATGCGACTATAGCTCAGTTGGTTAGAGCACCACCTTGACATGGTGGGGGTCACTGGT
TCGAGTCCAGCTAGTCGCACCATCTCTCCACTTCATACCTCCTCATAACTCATCAAAAAGCCTTATAAAC
ACTAGATAAAACAGCATTTTTCTTATATTCTACCCCTCACAACTAAACGCCTTAAAACGTATTTAATCAG
CTATTTTAGTAACTATCTTAGTAACTACGGCAAAAATACTATCTTTTCATAGTTACTATAAAAGGGAGAA
TTTATGGCTAGAACAACTAAACCACTTACCAATACAGAAGTTGATAAAGCTAAAGCAAGAGATAAACCTT
ATACCTTAACTGATGGTAACGGCTTATTCTTATTGATTATGCCTAGTGGAGTTAAAACTTGGCAATTTAA
CTACTATAGACCCATAACCAAAAAGAGAGCTAAATTTAGCTTAGGTGCTTATCCTAATTTAACCATCGCC
CAAGCTCGTGCTAAACGTGAAGAATATAGAGCGCTACTCGCACAAGGCATTGATCCACAACTTCACAAGC
AAGAACAAGAATTAAAACAACAAGCAGAAAACACAAATACGCTTTTAAACATTGCTCACCGCTGGAAAGA
AAAAAGATCCAAAGAGGTTGAGCCTTTGACCATGGAAAAAAACTGGAAACGACTAGAAAACCATTTATTC
CCAATTCTAGGGCATTATCCTATTGATCAAATTACTTCACCTATTTTGATTGATGCCGTAAAACCACTTA
ATGAACAAGGGTTCAACGATACACTTCATAGAATAATCAACCTTACTAATCAGATTTTAAATTACGCTGT
CACTATTGGGCTTTTACCCTTCAATAGCTGTGTAAAAGCCTCTGATGCTTATCACAAAGAAGAACAAACA
AATCATCCAGCTATCTCCTACAAAGAGTTTGGATAAATACAAACTTAATCAGTTACTTTATATTCGTTAT
TAGCTTTATATTTCGATTCGTACTTACAACAAAATATAATTTTTCTTAATTTACTTTCATGTTTACATCT
TTCCCAGTCATCTTTAAGAAGTAAGGATATTTTATTTATAAATTCTTCAACTTCATGTTCTTCTGGTTGT
TCATTGAAAATTTTCTTACATAACTCTAAGATATTTTTATCAGCTTTATCTGCTGGATTTAATCTATTTG
CTAGCTTACAATATAATTCTAATTTTTCTGACTCAGACTTACTATAAGATATAATAATCTCTTGAGATAA
TTCTCTTATTTTTTCTCTCCACTTAATTCTCTCTTCTGATATGTTTTTATTAAAAAAACCAGCAGATAAT
GTCTTTAAAGATATAAATAGCCCTATGGCTGTTAATAAATGTGGTATATATTCTAATATTTTTATTGTAC
ATTCTAACTTTTCCATGACTATCCTCCCCCACTTTAAATTAAGTCATTCTAACATTGATAAGCTACAACC
ATTTAAAATCAAGATTAGCCCCCTATTGTATAATAATAGTTGCTTTCATTATAGGCGTATGATTAAAAGG
TTTCTAAAGGTTCAAAATTTAGTTATAGTTCTTTTAAACTTTCAGTTCTAACTACCATTATTATTTATTC
AAGTAACAAAAAGACAATAAAGCACTAATGTATAGAGAATGTTAAGTAACTCTACATTCATAGCTCTATT
CCGTTAAAATGCTCTAGTGTTTGTTTATGCTCTTCGGATAGCTCAAAAATTAAATCACCATATTCAAGCT
GATAAGTGCCAAAGGACATTAAAAAAGCGATTGCGGGATCAATCTTATTGGCTGCCTTTTTCTTGTTTGG
CTTAATGTTAGCGTTGGCATCGGTTTCCATTACCACGTTGGATAATGCCCACGCTAAAACAGGGTCGCCA
TTGTGTTCTATCACTTGGCGATTAATTAGCACCTCTGCGGATTTTGCTACAGGGCTAAAGCGTTGATAGG
TTTGTGGAAATGGTTCGACTTCTAAGCCCGCACTTTGTAACTGTGTTCTAAGGTGAGTGGCATTCCAAAC
ATCAAAGCCAATCATTTTGATATTAAAGCGTTCGGCATCTTTTAAAATATCATCTCTGATTTTGTCATAA
TCAATGCAATCGCCCTCAGTAATACGTAACCAACCTTGTCGCATCCATTGGCGGTAGATAGCTCTGTTTT
TGTTGGCCACATTATTAAGCTGATACTCAGGCAAATAATGACGAGTAATTAACCGCACTTTTTGACCTTG
CGGGAAAGTGTAACAAATACTAGTAAGGTCATTGGTTGAGGATAAATCTAAGCCCATATAACAATCCTGA
TGTAATAGGCTGCTTTCCTCATAATCCCGTTTACATAACGCCCAACTGCCTTCACTTAGCCAAGGGGTTG
TGCCTTGGCACCAAACATTAAAGCGTTTCGTTAACATTTCCACCCATTCGGACGGTATGCCGCGGGCTTT
TTTAATCGTGTTCTCAAAATCAATTAGGGGAATAGATTGATTAATATTCGGGTTAGCCTTGATCCAAGTT
TCAGGTCTGTCTATTTCGCTTTCATCGTCTAGCTCAAAAATCAAAATAAAAATGCTGTCGTTTTTCTCGT
TACCTTCGAGAATTTGCGCGCAATAATCATAATGCTGTTTACAAGCTGAAATGGTATTGCTCCCCGCTGT
AGTAATCGCAAATAAAAGCCCTTCAGGTCTTGCCCCTTGTCCTAATTCTAATGCACTGTAAACGCTGTTA
TCTGCGTGTAAATGGTATTCATCCACTATCGCAAGACTTGGGTTTGTGCCTTCAATCGTAGAGGATTTGG
CGGCTAACGGTCGCATAAGGCTATTATTTTGCGGGTAAATGAGTTTATGTTGTTGGATTTGTACTCGTTT
TCTTAAAGGTGGTGAAAGCAAACACATTTGACGGGCATCATCAAACACAATACGAGCTTGATCACGGCTT
ACCGCTGCGGTGTAAATATCTTGCTGACCTTTTTCCATTACTAAAAACCAGCAACAACATAAAATGCTTC
TTCATCGAGTAAAATTCCACGTGATTTTGGCGATGTATCTGTAATGAGCTCACCTTCTAAAACGATCTTA
TGAATATACTCAACCACCATTGGAATTTGTTCTGCTGTCAGTTCATCAATATGTTGCACATTAAAGCGTT
GATGAATGAGTGAGTAAGCATCTGAATAGATTAAACCCTTCTTACTAACTAATTGACTCACTGCTTGTCT
TAGTCCCGTTCTTTCGTCTGTGGTTGTTTTTCTTTCTGCTTTGCCTTTCATCCAGTAATCTGATAAGGCT
TTGTAACACTCTTTTTTGTATGTAATCAGTAAATCTCGGATTTCAGGTTTAACACGTTTTACATCAATGC
CGAATAACCATCCATTTAAGTAATCAATTGGAAGCATGCCATTTCGCGATTTTTACCGTCTTCTGCAACT
ATTCTTATCATAAGAATGATTGAACTTAACACATCATCTCTGTTAATTCTTGAATACTGTGCCGCCCAAT
CTAAACCGATATTTTCGCAGATCGGACGCATTGCAACATATTGCACATTGTCTTGTTCAAAGGTGATTAA
GGTTTGGTTGTGGAATTGAACGGTTGAAAGTTGGGTTTGATTTGTCATTTCTGACTCCTTGTGTTTATTT
TCGAAGTTTAGGATTTTCCAACTGTTGTTATCATAACAACGGTTGGTGTCGAGAGGTTCGAAAACCGCCA
CAAGTACGGTCGGGATTATTCCCCTTTAGGGTCTTGTATTCTCCGCCCTCTCGACATTGAGTTTTCCAAA
TCCTTTTTTAATGACGGAAAAAGGACCTGCAAAATTTAGACATAAAAAAAAACCGCTTATCTGACGGGTG
CGGATTTCCGCTTGTGGTTTAAGGTTTCGACGCCTTGAGAGTGATAGTACTCTCAAATTTTGGTTATGTC
AAAAAAAATCATAGTTTTAACTATTGACCACTCATTGTAGTTAATATAATAATATTTTTGTATTCAATAC
ATATTGAAAATACATACCATAAAAAGGAGCATAAATATGCCACTTACAAAAAAGAAATTCAAGATAAAAG
CGATAAAAAACGAAGTGTTAGAACGGCCGGATTTAAACTCCATGAAGATATTATTAAACGGCTTGAACAA
CTAAGCAAAATACATTCTAAATCTAAAACAGAAATAGTCTCACAAGGAATAAAACAGAATATGATAATTA
CCATTCATATCAGTAATCAATGTAAAGAAAGTCATTTCTATGATATAGAATATGCTGGCGCTCTATATGA
AGAGCTTAGCTCCTCATATCCTCTCGCTCAAATCAATTTTATTTTCACACAAACAAATTACGAACTCGAA
GCTCCTTATATCGTCGCATTTTCAACTGTAAATATTGATACTAAAGAAATTGAAGTTATTTGTACCGAAG
TATGTAAGTCACTTATGCAAGATAATAAATCTAGAATACTAAATCCTCCAAACGGTGATGTTCTAGCATT
AAATTTTAAGAACTTTAAAACAGAAAAAGAAATCGAAGACTATTTAAAAAAGAAGGGCGTAGAATTATCC
ACTTATGGGTATTAAATAATAAAGGCATGGGGTGTTTTTCCCCCATATTTTTAAAACTCCAGCAACAACT
GTTCCATTCTATCTAAACGACTCATTCCTATATCATAAATATGTTTTTCAATTTTTCGTTTTTGCAATGC
TCGCCCTGCTTCACTACTACGCTTTTTTGATTCGCTTTCATTTTCTTCTAGCATCTTACGTTGCTGGTGA
ATATCGTCCCATTTAGCAATACCTGTTGTCCAATAATCCCAAAGGACTTCGTAACACTCTTTTTGGTAGC
TAATGAGTTTCTCTTTTAATTCAGGTTTGACTTTGGAAACTTTAATACCCCAAAGCCAACCGTTAAGATA
GTGCAATGGTAAGCAGACCATTTCACGATTTTTACCATCTTCCGCAACTGTGGTCATAATGACCATAGTT
GAATTGAGCACTTCATTGTCTGATAAACGACGGTATTGAGCTTTCCAGTCTAACCCTATATTCTCTGCCA
CTTGCTTCATTGGCACATAGGGCTTATCGTTATGGTTGATGACTAAAATTTCTGAACCGAAAAATTTAGC
TTTTAGTGCTTTCATATATGCTCCTGTTAAATTTTAAGTAATAAAAAACCCCGACCATTTCTGATCGAGG
TTGTTTTTTTCCCACAACGTTCCTACCTTTCGGCTTGGTATCTACCAATTTAAAGATGTTTGAGGAATTT
TAGATATAAAAAAAGCCAAAAAGTAAAATACATTACAATTTGGCTATTGTAGGAAAACTTACTGCAAAAA
TACTAAGAAGTCAATTTTTAATACTCTCCCCAAATATTAACTTTTATTTTGGGGATGATGATTCTTTTTA
TCGACTCACAAAAATTTTAATGAATCTATCATCAACTTTGATTTTTAATTGTAAGTAAGCATAATGTTTA
CCCCAATAAAAAACCGCACAAAAGTGCAGTTTATTTATTTAAAAGTGACCCCAGTCTAAGCCTTCGACAT
TAAAGTTAAACTGAAAACGGCCAAAATCATAAAAAGAAAATTCTAATATAAGTTTTTTCGATTTTTTCAA
TTTCTCAGAAAATTTCTTAACATCCTTATCGTTGTAAATGAATCTAACATCAGAAGAACCACTGCTTGCT
TCGTCCAGTTTGATAGTTTCTACTTTCCCGTCATCAAACTTCATTTTTTGACATTTCTGCGAGGTAAGCC
ATACCACCAATTTGCTCTATAACGCCAATAGCTCTTAAACGTGAATCAACAGTCATTAAATCGATTGGTT
GATTATTTCTCGCCAAGAAAAGCATTTCTTCATAGATTTTTTTGTGCGCAGGCATATGAAAGCTTTCAGG
TTTTAACATCGCAAAAACTGCCGCACTTCTCTCACCGTTAACATCCATCATGATGGCACCAAGTACGGAT
TGTTCTGCCTGCAAGTTGTAAGGGATTGTTTGAATTTGAGTAGCCATTACAATTCCCCTCTACGTGTTTT
GAATAGCGTTTCTGGTTTCATCAAGTAGCTAAAACCATATTTATTTTCAGGTCTAAAGTAATATTCTCTG
ACGTTATCTGAGAACGCTTGGAAATACGATTTAAATCCATCAATATTTTGTCTTGCTAAGCGTGGAAGTA
ACGCGTTGATTTGAGATTCCGCAAGCTGATCGACTTCATCCATCGGAACTAGACGATCACCTAAAATTTC
GTTGTAGGCATCAACCACGTCTTTACAGAGAGAACGTCTTTCATTCCAAGTGATCGCATCAGATAAATAC
CCATCAAATCGACTTTTAACGCAGATATTTTTAGGCTTAGCGGGTTTACCATTTCTACGATTCCAACAGG
TTAATATCCAGTTAATCACTAATTTAATTTCATCAACCGTATAGCGATTTTTTTCAAGCAAAGGCAAGAA
TGGGCTTGAATCTTTGCAATGTGATTTAGCAATTTCGTTGTAATACGCTAAAAGCTCTTGAGCTTGTGAA
AGATTTTTATTTTCAGAACAAACTAATTCACTTTTTGGGGGTAAGGGGGTTATATTTATTTTTTCTTTTG
TAATAGTTTCTTTTGTGGTTGTATTTTCATTGGATTTTGTTTGTATATTTTTCGGATTTTTATTGTGTTT
TTTTACAATATTGTATTTTTTGGATTTTGCTTTCCCACTCAGAAACAGCAAGATTTAAACCGACTTTTCT
GCCATTTTTAATTAGTACGTTAATTCTAATTAATTCATTCTTTACTCTGCTTGCTTCTTTGTCATCACAT
AGTCTGCAAATTTCCGCTAACTGCTCATTACAAATCCAGTCTTGCTCTTTGTGCCAAGAAATTGTTTTTC
TGATTACGCCTAAAATGACTTTAATCTGAGATTTTGTTAAATCTGATTCTAGGATTGCATCTAACAACGC
GTTAGGAATGGCTGTAAACCCATCATCAATACTCACTTTCTTAACCTCTTTTATCGGCTTTTCTTGTGCT
ATTTTTTCTCTGTAATCATCTAGTCTTAATACGTTGCTCATATACCTAACTCCCTAATTGCGACCCTAAT
TCTTTGTTCATACTGTGTATGCGTTAAACCAATGTTTGCGATTGTTTGCTTGTATTCTTCAAAAATTAGC
CATCGCAGTCGTTTGCTTTTTGGTATTGATTTGAATATTGAACTTCTTTGATTTTTTTGAGATAATTTGT
TCATCAAAAATCTTCCTTTTCGGTATATTGCTTAAAGACCACCGCTGCAACGGTGGTTTTTTTATTGCCC
AAACTCAGCCAGACCTTTACTTGCAAAAAGCTTTAATGCCTCAAGTTCCGCATCACTTATTTGATTAAGC
CCTTTTTCTGTAACTGTTAATCCAAGCTCATCTAAATAAGCACAGAATTTATCTAAATGCTCTGCTTTAA
AACGGCATAATGTGCTTGGATCTATACCTATACACTCAGCAAGCTCTTTATCTGTTCTTTCTACTGCCTT
TCTTCTCACTAAGGCTGCAATTTCTATTGCAGATTTTGTTAATTCATTGCGTGCTATTGTACCCCCCTTT
TGATAAGTTAGTTTTGAACAAGGAAAACATCATCTAGAGAACAAGCAACACCATTTCTATTCAATGCCAT
AACAATTTTTCTCGCAGTTTTTAAATCTGGTGTTCTTCTTCCTGACTCGTAATGCCCTAACGCACCTTGT
GTAAGGTTTATTTGTTGAGCAAATTCTCCCTGAGTTAAATTTGTTGCTTTTCTATACTCAGAAATTTTGT
TCATAAAAAACTCCTTATAAATACCAATCCAAATAATACATTATGTATTTAGTATTCAACATAAAAAATA
CCATTAGTATTTTGAATAATTAATACAAAATGTAATAATTTGTTAAATTTATAAAGAGAGGTATTGGCTC
TATGAAAAAGCAGTGGAATGAGTTTGTTAGAGATCGAATGTCCGAGAAGAATCTCAAGCAAGAAGATATT
GCTGAGGCGATAGAAAGAACACAGGGTGCAGTTGGGCACTGGTTAACAGGACGCAGATCTCCTAACTTTA
TAGAAGTAGCTAAAATGCTTAATGCTACTGGGGCTGATCAGGTTATTCTCAATTCAGATGGAACGATAGA
AGACATAGAATTTATAGGAATGCCAAAAAAAGGATTAGTTAAGGTCATTGGAGAAGCAACGATGGGAACA
GACGGAAGCGTTGACATTGAAGAAGTTCACGTTGGCTATATAGATATTTTCACTACCGATCCAAAGGCAT
TTTGTTTACGCGTAAAAGGCTCAAGCATGGAGCCGAGAATACATAGTGGCGAATTTGTTCTAGTTGAACC
TCAATCCCCTTTTAGTAACGGTGATGATGTTTTCATTCGTACAAAAGATGGTAAAAATATGATTAAGATC
CTTGATTACCAGAGAGATGGTGAATATAGATTCTCGAGTATTAACAACGATCATAAACCATTTAATCTAG
CTATAGATGAGGTTGAGCTAGTGTATTATGTGGCAGGGATTTTAAAGAAATCTAGATTTGTTGATCTTGA
GCAATAACATCTTGATAGTTGATAGCAAGGTCTTCTGGTGGTCTGTGCTTTGTGATTAATAATGGGTGCT
GTTATCTTGTTTGACGCAGGATTTAAGTAAAACTTCATATAAGGAAACAAAATGAGTTATTTTAATAAGC
TTCTAGAGTCTGCAATGATGACAGATCTACAAAAAGAAATTTCAGAGGCTAGAAAATCTGTACATACAGA
TGGTTACCCAATGTCTATAGGTGAGTTAGTAAATTTATATGATGATGGAGAAATCGACATTCGTCCTGAA
TTTCAGCGATTATTTAGGTGGAAGTCAGACCAAAAAAGTAAATTTATTGAATCTATTTTATTGGGTATTC
CTATCCCATCTATTTTTGTTTCTCAAAGAGATGATGGAGTATGGGAGGTAGTTGACGGCTTACAAAGAAT
TTCCACTATTTTAGAGTTGATGGGCAAATTGCGCAATAAAGAGCCATTAAAACTCAATGCAACTAAATAT
CTTCCTAGCTTAGATGGCATGATGTGGATCAACAACGAAAATCCAGAAAAAGAAATTGATAAGCAGACGA
AATTAATGCTTAAACGTGAAAAAATAGACATCAAAATTATTAAAAGAGAAAGCCAAGCTGATGCAAAATT
AGAATTATTCCAACATTTAAATAGCAATGGTAGCCATCTATCTGCTCAAGAAATTCGTAATGTAATCCTA
CTAATGGAAAATGCTAAAGCACAGCACTGGCTAGAAAAGTTAGCTAACAATGAAAATTTTCAGGACACTA
CGCCACTTTCTGAAAAACAACAAGAAGAAGCGACAAATATAGAGTTGTTAATACGCTATTTCAGCTTGCG
AAAATTAAAAGAATATATTGATATCCATGCGAATAACAGAGATATTGATCCTTATTTAGATGCAATGGTA
ACTGGAATGTTTAATAAGGATTCTAATTTTGATTTTGAGAATGAAAGAAATATTTTTGAAAAAGTCTTTT
TAGTGCTAAATAATACATTTGGTAGTGATGCATTTAAAAAATATAATACTGAGAAAAAAAGATATCTTGG
TCCGTTTTCAACACCAATTTATGAATTATTAACTTACTCTCTATCTAAGAAAGTTGAGGAAAATCCTAAT
ATTATTGATGATAATAATTTTGTCAGTCAATTACGTGACATTTCTACCACGATGGAATCAAATGTCATTT
ATCAGAATATTATTTCACGCTCCCGTGGAATTGATAGAATAAAAGCCGTAGTTGATTATGGGGAAAGTCT
TCTTTAATTATGGATTTAGAACAATTTGATAAAAAATTAACACGGGATTTAAGCTGGAGAAAGCGAGAGT
TTTCTCATTTAGAGCTACTTATTCAAGAAAAAAGCATAGATATACATTTATCTGAAACATTGTATCGTGC
TGCAATATTATTACTTTACTCTCATTGGGAGGGACATATAAAACATTGTGCGAGACAATATATTAAATAT
ATTTGCTCACACGACTATAAATGTGCTGAACTCAAAGATAATTTCCATCAAATAATGCTAGGTAAACATC
TTTCAGAAAAAGAAATACCTCACCTTAATGGAGAAAGTATTCATCATCAGCAATTGCTATTTAATTTTTT
TAAAGAGCAAATGCAGCACACCTTCAAAGTTAATGAAGAACAGACTATTAGCACTCGTTCAAATTTAAAT
TTTGAACAGTTCTCTATTATCTTACTGCAATTAGGTTTTAAGGCAGGAGATTTAGAAACCAAGAAAGCCT
TTATTGATGAAAAATTACTAGATGGACGAAATTCAATTGCTCATGGTCAAAAGAAAGGTAAAGAAGAGCT
TAAAAGCCTTTATGAAGAAATTAAAAATGAGCTGTTAAATATGATTGAATACTTCCATGATTTAACAAAA
GATTCAATCATTAACCAAACCTACCTTAAAACTGCAGAGGAATAGTTTTTATTACCCCAACAGTCAAATG
CCTTGCTCTAATGCATTGATTAATGAATTGGTTAACTTCATCTTTTGCTAAAAGTTTTAAAAGCTTTTGG
CAGCTTTTTAGCGTTTTATCCTTAGGGGTTACCACAATTAAGTGATTTTCAACAGCAACAGGCTCCTTTA
AATTAATCAATGTTGCTGCAGCACGATATTTATCAGATGGGCTAGAAGTTCGTTTAATCACAACACAAGG
AGGGGATACCACTCTACCACTAAATTTGCGATATTCATCTGCAGTCGTAATCACTTGCCAATTTTTACAA
TTCTTAGGATGGAAATAAGGATAAGATTGCCCTACTTGCTCATCACGATAAGCTACTAATGGACCAATCA
TTACATCGTATTTATCACCAAGAGCTACATCACAGTGAGAGGTTTCAACCCATTGAATATGATTAGTTGT
TTTTTTAACCCTACCCGCAAGAATAAACACATCCACATCTGCTATGGCTGAAAATCGACCTTTTATTTGA
CATACTCCCTGCAGATTCTCATCAACAAAATTTCTAAACGATTGATACCGAGACCCTGAACGTAATACAT
CTGGCAAAATTGCCACTACATCACATTCTATTGGTAGTGCTCTTAAATAAAAATCGAAAAACACACCAGC
AGAGTTCACCTTGCCTTGCTTCCAATAGTCTCTCTTTGGCGAATCAATAGAAATAAAAGGCGGATTTATA
AATAAATGAGTGACAGACTCCAATTCCATTCGTGTGACTGATAAAGCATCCTTCACTTCAATATTAGACA
AGTAATTACACGCTTGCTCAATACTGCAGTCTAATTCAACACCACGAGCAAGAGCATCAATAATTAATCT
TAATTTGGTGATCTCAATAAAATTTGGCTCAATATCATACCCCCATAAAACACTTCCCCATTGCTGCAGT
GTACTAGAAAGAGAGGATGAGACTCCCAACTGACGAGAAGATTCAATTAATAAGTTACCGACACCACAGC
AAGGATCTAATACAACAGACTTCGTAGTAATAGCTGTTGAAAATTGAGATATTGCTGCTGTTGTTAATTC
TTGAGGGGTAAAAAATGCACCTAGGGATTTTAAATAATCAAGGTTAGATAAACGAATAATTGTCTGATTA
ATATTACTCAAACCATTTTCTTTCTGCAGCCGTTTGAATTTTGTTCTAGGTGATAAAATCTCATTTCTAA
GTGTGTCAATATAGTCTTTCATGGTTAATATTCTGCAGGATTTCTTATCAATTAATATATAATAATTTGA
CATTAAAGTCTGCAGAAAAAATTCAATCTCCACAAAATTTCCACATCAAGCGTTTTTTTACCGCCTCTCT
TTTCTGTGACATAGCTCACAAATACAGCAATTAATCAAAAAATTTCAAAAATATTTTTCTTTTGAAATCA
CACAAATAAATACATTTTGTATTTTTTGATAAGAAATAAAATACAATTTGTATTGACAATGGAAATACAT
ATTGTATTATATGCATCAAAACGAGATACACATCTCAACGCTCTTTAAAAATCTACACATCACAAGTTAA
TCAAATATAGCCTTATTGATTAAGTAGTCTGTGATTGCGACACAATGAAATCAATCAACAAGTGCCCACA
CAGATTGTCTGTTAGATTGTTAAAGAACAAAAAATGGTCGGCGAGATAGGATTTGAACCTACGACCCACT
GGTCCCAAACCAGTTGCGCTACCAAGCTGCGCTACTCGCCGACTGTAAAAAAATTTGGGGTGGCTAATGG
GACTTGAACCCACGACAACCGGAATCACAATCCGGGGCTCTACCAACTGAGCTATAGCCACCATTGATTT
ATTCAGTTTACATCACATTGACTCTCTGGCGCGCTCGACAGGATTTGAACCTGCGACCTTTGGCTCCGGA
GGCCAACGCTCTATCCAACTGAGCTACGAGCGCTCATCGCGTCGTTGCGGGGCGTATATTAATGACTTCA
CATAGACTTGTCTAGTACTTTTTTGAAAAAAAAAGTTATTAGATAGTTTTTTTGTTCAAATTGGACATAA
AGTAGTAAATATACGCCTGTTTTTTATTGATTTAAAGGGTATTAATTAATTTTTTACGGGAATTAAATAG
CGATAACATGAAAAAAGACAAGATAAAGCCAATCAATGCCCCCACGCTAGCCCAACATTTACGATTAGGA
GAATGTTGCATAATCGGTTGTGTTGGTTTTTTTAAATAACGATATGCACTGAATTGTTCATCTAAAGGTG
AAACCGAGCGCATCATTTGTAGTTTCCCGTTCCAATCTTCTAATACCAATGCTGATTGCGCATTCTTACC
TAAGTTAAATTCTGTCGCTTTCTTTACTTGTTCGAATAAAACTTTCCATTGGCTAATTAGATTGCTATAA
ACAATTTTACGAGTTTCAACGTTAACCTGATCAATAAAAGAAGAAAGTAATTCTGTGGCTAATTTCGGAT
TCTCGAGTGTTAGACTCACACTATCCGCCACATCAAGCGTTTGTGCTGATTTAAATTTAATAGCTTTGGT
TAACTTTTCTAATAATGCAAGATCAATGTGATCTTCCCCTGTTTGCTTTTGTTTATAATACTCTGTATTT
TCCCAAAAACGGCGAATCATTTCTTCTGACATCAGTTGTTTCAAAAATTCTTGATAAACTATTTCTGTCT
CTTGGCGTTGATTCTCTTTATTTTTGATAAATTGGTAAGTCGAAGATAATGCATAATAATTACCAAGTAA
CGCGATATCTGGCACGCTCACATGTGCTTCTGCAAGCCAAATTTTACTTTTTAAGTAACTGCCACCATAA
GCCACTATCGCGCCAAGCAACGTAGTCCCCAATATCACACTGATTGAGCTTAGAAAAGTGCGGTGTGTTT
TTTGTGTATTTTCTACTTGCGTCATGCTGTTTAACCCTTATTATGAATACGTTTTGCGCGTCTTCTCATT
CGTCTAATCCAACGTGTAATACGCCACGCACGTGTAATTGAATAAGAATACATAAAAAATAATAGAATAA
ATCCGGCAAACATCAGCCATTCATTAATATAAAAAATCTCTCCTAAAATACCAATCGTGGCACAAATTGC
CGCTGCGAAAGTAATTAATAAGAAAGCTTGACGAGATGTTAAACCAGCACGCATCATTAAATGATGTACA
TGTAAACGGTCTGGACGGAATGGGCTTTTGCCTTTACGTAAACGGCGATACATAATCGCAATCATATCAA
TAAGTGGGATCGCGATTATCCATAATGCTGTCACAGGATTCATTGGATGCCCTTTACCTTGCGTACTGAG
CAGTAAAATCCAAATAATCGTAAAGCCAATTAAAGTACTGCCCGCATCGCCCATAAATACTTTAAATTTC
TGCCCAAAAGGAATGCCTAAATTCATCATAAAATAAGGCAGAATAGCAATAATTAAGGCAAAGCTCCAAT
AAGCCAAGTCAAGCTGATTATCCTTAATTAATAAAATGCCAATAGACACAAAAGCCACACTCGATAATCC
ACCTAGTAAACCATCAATCCCATCAATCATATTAAAGGCATTAATTGCAGCTATAGTGGCTAGCACTGTA
ATAATTAAGCCAATGGATCCAAGTGTCAGCTGAAATGGACCGAGAATTTGCCCCAAATGATCTAAATAAA
GATTACCGAGATCAATCATTAATATAGCTAATATTGCTTGAATACCGGCACGCAAAAAAGGGCTGATGTC
AAAACGGTCATTAATCATACCGATCACAAGCAACACAAAAATACTAAATAAATAAAGTGTTGGTAAGCGC
ATTTGTTCCCACTCTAATAAATAGAAGCAGAGATTCCCAACAAACAACGACACACCACCAATTAGAGGAA
TCGCACCCTGATGGCGCTTACGAAAATTCGGTTTATCCACTAAACCTATTTTTTGGGCAATCGGGCGCAT
AAATAATAATGTCAGAAATGCCCCCAAAAATGTCACAATTAAACTCAATAGCATTGGAATTTCCCTTTGA
ATTTGAATGCTCGAAGAATACCACAAAGCATTTTTTGTTCCATAAATATTTTTATCTATTTCCGCTTTTT
TACAGTAGAATGGTACTCATTTCTATCACAAAATTAGGATACGATTATGACAACCTCTTTATCTCTTTTT
CAACGTGCACAACATCGAATTCCCGGTGGTGTAAATTCACCAGTACGAGCCTTTAAGGGAGTAGGTGGCA
CGCCGATTTTTATCGAAAAAGCCCAAGGTGCTTATCTTTATGATACTGAAGGCAATCAATATATTGATTA
TGTGGGATCTTGGGGACCGATGATTTTAGGGCATAACCACCCTACCATCTTAGATGCGGTCATCAGCACC
GCTCAAAATGGGTTAAGTTTTGGCGCACCAACTGCGTTAGAAATTGAATTAGCAGAATTAGTTTGTTCAT
TAATCCCCTCAATAGACATGGTACGTATGGTCAGTTCTGGGACAGAAGCGACTATGTCGGCTATTCGCTT
AGCTCGTGGATACACTAAACGAGATAAAATCATTAAATTTGAAGGCTGTTACCATGGTCATGCTGATTCT
TTGCTAGTAAAAGCTGGCTCGGGCGCGCTAACTTTAGGGCAACCAAGCTCACCCGGTGTACCTGCAGATT
TTGCCAAACATACTTTAACCTGTACATATAATGACCTAGATTCAGTCAAGCACGCTTTTGAACAATATCC
TAATGAGATTGCGTGTCTGATTGTCGAGCCTGTGGCCGGTAACATGAACTGTATTCCACCTCAAGAGGGC
TTTTTACAAGGCTTACGTGCACTCTGTGATCAATATGGTGCCGTCTTTATTATTGATGAAGTGATGACCG
GTTTCCGTGTCGCATTAGGTGGTGCACAGACTTATTATGGCGTCACGCCGGACTTAACTTGTTTAGGCAA
AGTGATTGGCGGCGGTATGCCTGTTGGTGCATTTGGCGGTAAAAAAGCCATTATGCAACACATTGCTCCG
CTAGGTCCGGTTTATCAAGCGGGAACATTATCAGGCAACCCGATTGCCATGGCAGCCGGTCTTGCTTGCC
TTACGGAGTTGAAAAAAGCGGGAAATGCACAACGTTTAGCCCAACAAACCGAGAAATTAGCACTTGGCTT
AAAAGCCTTAGCAGACAAACATCATGTCCCGTTTGTAGTGAATTATGTTGGTGGGATGTTTGGCATTTTC
TTTACTGGACAAAAAACTGTTTCTTCTTATCAAGCAGTGATGGCTTGTGATACAGAAAAATTCAACCGTT
TTTTCCATGCCATGTTAGCACAAGGTATTTATCTTGCCCCTTCGGCGTTTGAAGCAGGCTTTATGTCACT
CGCCCATTCTGATCAAGATATTGAGCGCACTTTGCAAGCTGCCGATCAAGTTTTCTCTCAGTTAGCTTAA
AGGCAGTGTATGGCGATAATTAAGGATAATTACAGCTTAGCATTGCTTAAGGTACACGGCACCGCAGTGT
TATTTGGTGCCTCTGGTGTTTTTGGCGCATTAGCCACCACAGGTGCAGAAATGATTGTCTTAGGGCGTGT
CTTAATTGCCTTTGCTGCGCTTTCACTTTTTTTCTTACTTCGTCGGCAAAAACTGATCCCCATGCAAGGG
CGTGAAATCGCCAGCCAGTGTCTTTCTGGGGTGTTATTAGGTGTACATTGGGTGAGTTTTTACCAAGGGA
TAAAAATAGGTGGTGTGGCGATTGGTACTTTAGGCTTTGCCAGTTTCCCCGCCTTCGTTGCTTTGTTTGA
AATGCTGTTCTTTAAAGAGCGGTTAAAAACAAAAGAATATTTTTTGCTGATCGCGATTTCGCTTGGGCTG
ATTTTGATTACCCCTGCCTTTGAGTTTGGTCATCAAGCTACACAAGGGTTACTGTGGGGCATTTTTTCCG
CCCTCAGTTATGGCATATTAGCGGTCATCAATCGCAAAAACGTCAGCAAAATATCAGGTTCACAATCCAG
TTGGTGTCAATATTTAGTGGTCGCCATTATGCTGTTGCCCTTTTCTGCACACCAGTTACCTGATGTGTCT
TGGCAAGATTGGTTTTGGATCGCTTGTATTGGCTTACTTTGCACAACCTTGGCTTATACCCTATTTGTTT
CTAGCTTAGATACGATCAATGCGCGCACTGCTGCGATGATCATTTCTCTTGAACCGGTATATGCCATTGC
GATCGCGTGGATTTGGCTAGACGAAGAACCGAGTCTGCGTATGTTACTCGGTGGAGTATTAATTATTGTC
TCCGTCGCGATTGTCAATTTAAAAAAATAGATAACCTTAAAAAAACAGACCGCACTTTTACATGGGATTT
ATACATCACTTGATAAACACCTCCCTCAACGTGCGGTCATTTTGGAAAACGTTTTCTATTTTGGTTCGAG
TACTTCATGTAAACGCTGCGTTAAGCATTGTCGCTGTTCAGCCGTTAAGGCGCGATCTTCACTGTTTGTC
AGAATAAAGAAATCCTCTGCCTTTTCGCCGATAGTCGTAATTTTGGCATTCAACAAATTCAGTTTTAACT
CACTAAACACCTGACTCACTTTGGCAAGTAAACCAGTCTGATCTAAAGCAAACAATTCCATTTCCGTTTG
ATCAGTTCGCTGTTCTTTTAAAAAGCGCACCTCTGTTTTGACATGGAAATGTTGTAATTTAGGGTTGTGA
GTCGCACGAAATGTTGGCAATTTGCTCGTATTCAGTGCCTGCATTAAGGCTTTTTCTAAGCTACGACGAC
GATCAAATTTCACTAACTTGCCATCTAATTCGGTAATAATAAAACTATCAAATACATAACCATCATGACT
GGTGATGATTTGTGCATCATGAATACTGAACTTCTTCGCGCCAATCGTCGTCACCACTTTATGAAACAAG
TTCGGTTGATCTTGGCAATACACAAAAATCTCGGTTCCCCCTTCTGAAAAACGATTACTGATTTTAACCA
ATAATTCTGTTTGGTTATCTGCCAGTAATTCTGTATGCCAAGCAATTTGTTTCGGGGTATTACGTAAAAA
GTACTCTTCAGGACAGCGCTGCCAAATTTCTTCAATTTGTACCGCACTTAACAGGCTATTTTGCGTTAAT
AATGTCAAGGCTTGCTGACGATGATTTTCAATTTTCTCCGCATGATCCAAGAGGCAATCCATACCTTGTG
CAAATTGTTGCGTAGTAAATTGATAGAGGGTAGCAATTAATGTACGTTTCCAACTGTTCCATAACGTTTC
ATTTGTCGCACAAATATCCGCTACCGTTAAACAGGTTAAATAATCTAAACGCACGTTATTCTGTACGGCT
TCCGCAAAATGTAATACTACTTCGGGATCATGAATATCGCGCCGTTGCGCAGTAACCGACATGAGTAGAT
GCTGCTCAACCAACCAAGTCAGTGTGTGAATTTCGCGTTGATCAAAACCATGTTGCTGCGCAAACTGAGC
AACATCAATAGCCCCTAATTCGGCATGATCACCGCCACGTCCTTTCGCAATATCATGGAATAAGGCTGCA
ATATAGAGCAATGTGCGGTCGGTTAAGCGCGAAAAAATCTGACTACAAATCGGATGGGGGACCACACTTT
CTGCCTCAAGAAAATATTCTAGTTTCAGCAAGGTTCGCACAATATGTTCATCTACGGTATAACAATGAAA
TAAATCAAATTGCATTAAGCCTTCAATATGGTGCCATTGGGGTAAATAGGCTTTTAATACACCGTATTTA
TGCATAGGAACCAGTGCTCTCGCGATTGCACCTGGTTGATTGAATAAACGTAAGAAGCGCTCTCTTGCTG
CCGGCAACTCAGACAAATAACCGCTGCGCTGTTCAAGGGCAAGATGTAACTGACGTAACGTAGAAGAATG
GATATCAAGCTGATGATCTTGCGTTAAATGAAAAAATAAGCTTAGGATTTGTTCGGGTTGTTCTACAAAC
AAGTTTGCTTGGCGTAAACAAATGGCATTATTTACACACTGGAACTCCTTATCTAATAATCTGACTTGTA
CGGGTTCGTTGGTTTGTAAAAAGTGCTCGCGATAATGTTTGACTAGCAAATCACTGAGTAAGGAGATCGT
TTGTAGCGCTTGGAAAAATGACTTCATCATTTTTTCCACACCTTGATTACCCGGTCCGACAAATTCAAGT
AACTCTGCGACACGAATTTGACGTTCAAATAACAAGCGGTTGTCATAACGTTTTAAAATTAAATGCAATG
CAAAGCGCACTTTAAACAAAAATTGCTGACTTTCCAGTAACTGCGCATATTCTTGAGGATATATAAAGCC
CGAATTCAAAATATCCGTTAGATTTTTCGCCCCAGTATGGCGTAAGGCGATCCAATATAACAAGTGAAGA
TCACGTAATCCGCCCGGGCTGTGTTTAATATCAGGCTCTAAGTTATAGCTAGTATTATGATAACGTTGAT
AACGTTCAACTCGCTCTTGATATTTGGCTTGGAAAAATGCCTCACGAGGCCAAAAATCGGCTTTTTGCAA
TACGTTGTCCAATTGCTGAAATTGTGAGAAATTTCCCTCTAAATAACGCGCTTCTAATAAGTTCGTTGCA
ACCGTAATATTGTCACGTCCAGCTTGTTCACACTCTGATAAGGTCCGCACCGCATGCCCAACATCAAAAC
CACAATCCCATAAAAATTGCACGAATTGACGAATTTTTTGTTCAGTTTGTGCCTCTACTTGCTCGCTTGT
TAAGATCAAGAAATCCAAATCGGACAAAGGAAACATTTCTTCACGACCATATCCCCCCACCGCGATCAAG
GTGAGTGTGTTATCCTTGACTAAGCCAAATCGTAGCCAAAGATCCCGCAAGAGATGATCACAAAATTGCG
TACGGTTAGTAATCAGATCATAGATTTCATAGTGTGCAAATTGCGTTAACTCGAATTGCTTTAAATTTTC
TTTCTGAGTTCGTACTGCACTGACATCAAGCTCACTTAAGGGAAAATAAGGAAAAAGCATTATGCCCTCT
CAATATCAATAAAAAAATGGCTGAAAAAATTCAGCCATATTTAATTTGTATTAGACATTCACCATGATTC
GTTGAATGCGTCCTGCGGCGACTTCTTCTTCTCGAATGGTCATCACTTCACAACCCGTTTCCGTGACGAC
TAATTGATGTTCATATTGCGCAGAATGGCTACGATCTTTAGTTTTAACAGTCCAGCCATCTCCCATTAAA
CGCACTTCTTTTTTCCCCGCATTAATCATCGGTTCAATCGTAAACACCATACCCGGTTGTAAAATGACAC
CGCCATCGTCTGCGTAGTAATGTAGCACTTGTGGCTCACAGTGGAATTCTGAGCCGATGCCATGTCCACA
ATATTCACGTACTACGCTAAACCCTTGATTTTCGGTGTATGTTTGTATTGCTCGACCAATCTCATTTAAA
CGGATCCCCGGTTTTACTGTGCGTAATCCGACATAGAGAGCTTCTTGTGCTGCTTCGCATAATTTTTGGC
TACGCACATTGGTTTCACCTACAATATACATCTTCGAATTATCGCCAAAATAACCGTCTTTAATCACCGT
CACATCAATATTGACAATATCGCCATGCTTTAATATTTTGTCGTCACTGGGAATGCCGTGACAAACGACT
TCATTAACAGAAATACAGGTCGCTTTTGGAAAGCCATGATAACCTAAACAAGCTGAAATGGTTTTTTGTT
CGTTCACCATATACTCATGGCAAATACGATCCAACTCACCTGTACTCACGCCCGCTTTAACATAAGGTTC
AATCATCACTAAGACATCTGAGGCTAACTTACATGCCTCACGTAACTTCACAATTTCGTCTTCCGTTCTT
AATGGAATTGCCATAAAAAAATTTCTCCAGAAAATGCATTCGTTCGCGAATTATAACATTATCCAACATA
AAAATCCTTGATAAATTCTTGAACGAATTAGTCGGTTATTAGATAATACGTCAATTCAGTTGAAATTATA
GCGAGATAAATTATGACAGAGATTTCCGTGCCACTGATCTTTACTGATGCGGCTGCCAACAAAGTAAAAG
CCTTAATCAGTGAAGAGGAAAACCCGAATTTGAAATTACGCGTCTATATTACCGGCGGTGGGTGTAGTGG
TTTCCAATATGGTTTTACTTTCGATGAAAAAGTAAACGACGGTGATTTAACTATTGAGAAATCTGGCGTG
CACTTAGTGATCGATCCCATGAGTTTACAATATTTAATTGGGGGAACCGTGGACTATACTGAGGGCTTAG
AAGGTTCTCGTTTCGTTGTGAATAATCCAAACGCCTCAACTACCTGTGGTTGTGGTTCATCTTTCAGTAT
TTGATATGGATTTCCAATTCACATCTCATTTAGGTTCGATAATGGTGAAATGTTCTATGGGACATGAAGC
CATTGCAAACTGGTTTAATAGCGAAGTGCGGTCAGATTCTGCCAAAATTCAAACAGTACTTCAGCAACTC
CAAACAGGCAAAACACAACAAGACATCACACTCATTGGGACAGAATACAGTGTATTTATCAATCAGGAAG
AAGTCATGGTTCGCGCTAATAATCTAATGCTTGAACATGACCAACCGCTTGAAGATGATTTCCACTATTA
CGATGAAGAAAGTATTGCCTTTTGTGGCACAGATGACTTTATCCATTTCTTACAATCTGCACTAGCTTTC
ATCCAATCCTAATGAAATTACGCGAGTTTGAGTAGGTCATATGCCAAAATCCAACAAAACCAATGTAAGC
CGAAAAAAATCTTCTTGGCTCCTCTTATGTGCCAAAGTGAGTTTTACATTAATCTGTATGTTGGCGTTTT
ATGGATTGTATTTAGATTGGCAAATACGCTCTAAAATGGATGGGCAGATCTGGCGACTCCCCGCAGAAGT
CTATAGCCGTATTGAACGTATCAGTCTTGAAGAACAACTGAGCTTTGAACAAGTCAAACAACGTTTATTA
GACAATGATTATCGTCAAACCACCCTAGTAGCAGCCCCTGGCGATTTTAAAGTGGAAGGTGACACCCTCG
TTTTGCTACGACGCGCGTTTCCCTTTCCTGTACAACCAGAAGCACAACGTGTCTTTCGCCTACGTTTTAA
ACACAATCAATTGGCAGTAATTGAAGATTTAATCAACCAACGTACTATTCCCGAGTTTCGTTTAGCGCCA
AAATTAATCGCTATGCTACAGTCAGAGAAAGAAGAGCGTTTAGCGATCCCACTCCATAACTATCCACGTT
TATTAATTGATGCATTATTACTTACCGAAGATCGTCGCTTTTACCAACATGAAGGGATCAGTTTACTCGG
CATTGCACGTGCGATGATCACCAATATTCAAGCAGGTCATACTGTACAAGGTGGCAGTACTTTAACGCAA
CAATTAGTCAAAAACCTGTTTTTAAGTAACAAACGAACCCTAAGCCGTAAAGTCAATGAAGCCTTGATGG
CCGTGATTTTAGATTGGCGTTACGATAAAAATCGTATTTTAGAAACCTATTTAAATGAAATTTATTTAGG
GCAAAATGGCGATACTCAAATTCATGGCTTTGAACTGGCTAGCCACTTTTATTTTGGGCGCTCAACCAAC
GAAATTAGTTTGGATCAAATCGCCTTATTAGTTGGCATGGTCAAAGGTCCTTCTCTTTATAATCCTTGGC
GGAATCCGAACACCGCATTAGAGCGCCGTAATGTGGTACTGCGTTTACTCCTCGATCATCAAGTAATTGG
GCATGAACTGTATCAAATGTTAGTCCAGCGTCCATTAGGCGTACAAGAACGTGGTCAAATTACGCGCAAG
TACCCTGCCTTCATTCAGACCTTACAAGCTGAATTACGTGAGCAATTAGGCGAAAACAAAGCCACGAATT
TATTAGGAGCACGGATTTTTTCAACCTTAGATCCTAAACAACAAACCCATGCAGAAAATGCAGTAGTCAG
TGCGACATCTACCTTACAAGCGAAACACAAAAACCCCCATTTACAATCTGCGATGGTAATTGCTGATTAT
CGTTTAGGCGAAGTGCGGGCCATTGTTGGTGGTTTACAAACACAATATGCGGGCTTTAATCGTGCCTTAA
GCGCCAAACGCCAAATTGGCTCTTTAGTAAAACCCGCCATTTATTTGACCGCACTTTCAGTACCTGACAA
GTTCCGTCTTAATACAGCGATTCAAAATCAACCGATTACCATTCAAATTAAAGGCAGCCCACCGTGGCAA
CCGCGTAACTATGATCGCAAATACAGCGGTTCCGTGATGTTAATGGATGCCTTAGCTCGTTCCTTAAACA
TCCCAACAGTAAATATTGGGATGCAAGTGGGATTAGAGAAAGTGATTGAAACACAAAAGAAAATGGGTTG
GGATAAAGTACAAATCCCCAAGGTACCCGCCACCTTATTGGGCGCTTATGCGATTTCCCCTTACGAAGTC
ACGCATTTATATCAAGTGATCGCCAATCAAGGACAAAAAATCCCGTTGGCGACCATTGACAGCATCACAG
ACCAACAAGGAAATCTCTTATATCAACGCCGCTTAGAACCTGAGCAAGTGGTACCGGCTGAAGCCAGTTA
TCAAACACTGTATGCCATGCAACAAACCGTAACGCGAGGCACTGCGCGTAGTTTACAAAACCAATTTAGT
CACTTACATCTTGCCGGAAAAACAGGCACTACCAATGATGCACGTGATACCTGGTTTGTGGGCATTGATG
GTGAAAACATCGTGACGGTTTGGTTAGGGCGTGATGATAATGGCGAAACCAAACTAACTGGCGCTTCTGG
TGCCTTGCAAATTTATCAAAATTATTTACAGCGTCATCCGGCAACTGTACTTCACTTACCTTCTCTTAAC
AGTATTCAATGGGTAGGTATTAATGATTATGGTAGTTGGGATTGTTCAAGCGCACGTCAAATTCCCGTTT
GGATAAATCATGCTCAGTCTTTTTGCCAAGCACCTGAAATCAGCAAACAAGAAAGCGTATGGGATGTGTT
ATCGCCGGGTGCTCCATCAAACCAACCGGCACCAGTAGAAGATGCTATTGCTAACTGAGCAAACAGCATA
AACA
