# Supplementary material for: Comparative analysis reveals the Genomic Islands in Pasteurella multocida population genetics: on Symbiosis and adaptability
Source: BMC Genomics. 2019 Jan 18;20:63. doi: 10.1186/s12864-018-5366-6 (PMC6339346; doi:10.1186/s12864-018-5366-6)
Supplement: Supplementary file 9 — File S2. Detailed information on predicted phage of each strain (ZIP 5010 kb). [file 12864_2018_5366_MOESM9_ESM.zip › File. S2. Detailed information on predicted phage of each strain/CIRMBP-0782/detail.txt]

gi|00000000|ref||  [asmbl_id: NC_000000].2270275, gc%: 40.22%

CDS_POSITION                       BLAST_HIT                                                                            EVALUE              prophage_PRO_SEQ
---------------------------------------------------------------------------------------------------------------------------------------------------------------------------------------

#### region 1 ####
985198..985210                     attL                                                                                 N/A                 AAAATCAATTTTC
complement(985276..986307)         PHAGE_Mannhe_vB_MhS_1152AP2_NC_028956: integrase; -; phage(gi971760514)              8.39e-165           MGRPRKKEYQGLPQGLVCRVRKKADGTKVMYYYYTMADKKEKPLGKDKRFAVLEAAKLNVQQHQVSNKILFIEVLSRYENEVVPTKKARNTRNSNIQAIRKLTQFFGDPPIPLEDIEPIHIREYLEWRKDVKPTANIEIGLFNHIWNTAREWGYTNLISPSTGVKKYKVQYRDIYVEDYILDKIYECASDDMKDIIDVAYLLGQRPIDVVKIHSTHIYDGLLHITQQKTGKKIRFEVIGRLSEIIKRRITEEKQWLFVNKWGRKLERRSLTDYFKETRKAAMEKYPELADEIAVVQMRDLRAKTATDISLKVDDELARKQLGHSSSKTTQIYIRKDKPMKPIK
complement(986309..986560)         PHAGE_Mannhe_vB_MhS_1152AP2_NC_028956: hypothetical protein; -; phage(gi971760515)     7.73e-06            MEVNIYDEFLSPLEILYITGYLQPKRQMQRLNQLGIAFIPPNGNTKHPIVRRDYSNKKAHKSSVASEQKARVVWRSNVLNQGG
complement(986596..986913)         PHAGE_Entero_vB_EcoM_VR5_NC_028881: hypothetical protein; -; phage(gi971751980)      1.12e-12            MENQKPELIVCAAIKFEIRVPLKERNNKKGFEWVLPMVRHYSPDAHETLGMIDDYYTEHEVQQGFITNKGRFVDRKEALEIAKQNNQIKFDIGYTPKELYSEMLY
complement(986917..987408)         PHAGE_Mannhe_vB_MhS_1152AP2_NC_028956: pyruvate kinase; -; phage(gi971760525)        3.79e-28            MRPFDLERSLAGEPVVLRNGNKAFVKFVMENPVREECAMIGYVIDDRSRDSLIGWYKNGLYASCGGDGLDIVGMYEEPRPTVTLTLPAPITYPEENKRCYTIVINDVDAYDGDGSFVSISDWVAEKENGDYDYQTKQRIMEGLLFATEEDAQAWLDAMKNARR
complement(987453..987806)         PHAGE_Rhodoc_E3_NC_021347: hypothetical protein; -; phage(gi509142242)               1.14e-05            MEKDWIKNLKVGDTVYFVETGRRSTFERETEVLKIGRKYLTIRVLSQDRKINLSDGYEESKYGALYGRIYRSKKDYLHELKLIELRFAVKKKIASSYFKLTSEDAEAINNLLDKYTE
complement(987815..988321)         PHAGE_Mannhe_vB_MhS_1152AP2_NC_028956: hypothetical protein; -; phage(gi971760524)     5.76e-28            MTETENKYFAVNVYDENSISFHKTEEEAEKACLNFAEEFHQQCADGQDMQCYEDRISHAIYGVVLGKAESKTRDLNEEEKQSGLYDGIDCMVELPEIVEFQKNNGWIACSERLPEKSGMYLIYINPLLSKGTGAHQIRSDIYDTSLKEYGFTYDSVTHWRPLPPPPTE
complement(988324..988809)         PHAGE_Mannhe_vB_MhS_535AP2_NC_028853: methyltransferase; -; phage(gi971749623)       3.05e-79            MLKNKPILDACCGSRMFHFNKNNPAVLFADIREIETTFKDRDKQRKLEIKPDIFHDFTSMPYPDKSFKLVIFDPPHLVQGGDNSWLVKKYGRLDKDWKTQLRKGFEECMRVLDDFGTLVFKWNETQITVKEILSILPVQPILGHKSGKAANTHWLLFMKGI
complement(988869..989312)         PHAGE_Strept_phiARI0468_4_NC_031915: hypothetical protein; -; phage(gi100041)        2.01e-18            MPNWCKGNLKIRGKIEDVKKFLDEQIYKKGEVILEKDEIKLSGVDGHLKDTYRCFISAGKDGFHDEFYARRDGNIIVIIPVQHAWGPYLPYFEELSEKYNVDFRFYGYERGLEFNCEFEIIKGNITIHRKIEFDNYEWECPEPRLGG
complement(989351..989632)         hypothetical protein; -                                                              N/A                 MINKLLRLFEKSVRIAIWLLFIVFILDVTGICDLDKVQKAFVITMLITLWLLRIEITLEKINSRLDRGIRISYSYTDKDGVKKTVSYLIQQAT
complement(989625..990530)         PHAGE_Vibrio_12A4_NC_021068: recombination-associated protein RdgC; -; phage(gi481019112)     5.45e-72            MFWFKNAIIYRLTKQLDWSTEKLQEKLQQCAYRPCDKSDVSKFGWTNPIHSSELLYHAAENKILLVAQKEEKILPVHVVNNALNKRIEEFEKIQGRKLEKIEKLALKDDVIAVLLQQAFSKYKQTALFIDLEKGLIYVDASSYKTAEDVLALLRKTLGSLPVVPLSFVKDPHLVMTSWLGDNPTWLVLLEEAEFTGTTESGLIKCKNQDLNSEEIDKMLESDKVITKLSLEWEDNLSFILNEDGTLKRLKFADNVLDKNDDIILKEDYTQRFDADFILMTSVLSELTENLLNEFGGEKEHD
complement(990533..990916)         hypothetical protein; -                                                              N/A                 MEFTGKKKFKVSTRTFESIEIYAVFEIDFDFPEVKKRIAEMSAFWADSPDASNPLREHLEYVLSVATSKIYHEQDRNWKLSDVESMDNYLWNYGDGFAYGEYVGIKLIDFHADEICSDIFEVKEMEE
complement(990995..991306)         PHAGE_Brucel_Pr_NC_019447: hypothetical protein; -; phage(gi418487882)               4.59e-13            MIKEVLDERETTHGDFHAGAMDFKELMNVINSGKSNMDSSQYYALTMIATKIVRIVNGNPHEVDHWRDIVGYATLGGRLDIEDEPLTQQPVVNILPVVDYPQN
complement(991303..991461)         PHAGE_Salmon_Jersey_NC_021777: hypothetical protein; -; phage(gi525972234)           3.02e-06            MIHPESEIAELNKRDLDAIDREITFHEKKIDILNEERREFINRNDLNKGKEE
complement(991527..992534)         PHAGE_Lactoc_TP901_1_NC_002747: ORF54; -; phage(gi13786585)                          5.86e-05            MTEQTHNDEPIKSIEEFLIRLNSKEIKEGHTRLYRGHSDENFSLTPSIYRNDGKHIKYEHQMIYDLIASNPEELKELDPFHLLVKLQHYGCPTRLLDLTSNPLVALYFSVSESKKNNKIQNGEVMFFDIPNENILHWNNPDVLVISSLSQLKKDLFKDGIGSIILNLVTVYMELKDIKTNPNIKYKITPFMEKAEQTFIDILGRETFNKALTESNILPIISKISKLREITRHYVSEVEMNYIDTIDKVLCVKPVANNNRLINQSGYFFLYGSQLSINTACKEPSNLEYTPHKIKISSDSKEIIKEQLATLNISEFSLFPELEKRAIATFNKYKET
complement(992635..993087)         PHAGE_Pseudo_YMC11/02/R656_NC_028657: single-stranded DNA-binding protein; -; phage(gi966197819)     4.87e-46            MAGVNRVIILGNLGNDPDVRTMPNGDAVAKISVATSESWIDKNTNERKTQTEWHSIVFYRRQAEICGQYLKKGSKVYVEGRLKTRKWQDQNGQDRYTTEIQGDVLQMLDSRQDSQPQQAQAPQNNAYANAKSGKPVQQQVGNFEEDNIPF
complement(993087..993626)         PHAGE_Phormi_MIS_PhV1A_NC_029032: hypothetical protein; -; phage(gi100010)           1.03e-10            MAGVNKVIIDEFELYLDGYSIPEVSERTGIPLSTLRNRFLKAGILRSRADGVRNAFEKGRMHREKGYKRKFTPEWCANISKGKKNSSKNTAVGVDVSKKYPRITLGEHKGKFVHRLVMEKRIGRKLQRDEHVHHIDGDVTNNSIDNLALVTVAGHARLHRYQDELSESLRQRLDNGRFK
complement(993637..994257)         PHAGE_Clostr_phiCT9441A_NC_029022: essential recombination function protein; -; phage(gi971821655)     1.65e-40            MNIYQKLAQARVKLQEKGLKKTGKNRSFNYFELKDFLPSVNEIFAQLNMCSVISYTSELATLTIYDGEKDEKIIFTSPMVEKALPSGTDIQNLGAIQTYQRRYLYLTALEIAENDMVDSLDTGGEQPAPPKSVSQSNSKPLIQQNMSSGQTKKPFNEMVNERLNQCKSKEELTSLYDQFIKWVEEKHPDKVDEFNIMYNDKVLSFM
complement(994453..995115)         PHAGE_Salmon_118970_sal3_NC_031940: endoribonuclease; -; phage(gi100126)             1.02e-21            MTNLAILNNSIRTLNNLYSLADLHRASGNDPKHRPTYFLRNDQTKALIAEIESENPTCEKSHSSVLIVKNGVGTYACKELVIAYAAWISPAFHLTVLRAFLNQVEQPQQLALPEPKPRGILLDEEAFYVVAKAIAKLNESTFEWEKMMDLFSELESHRNYKTAFNLGVASYNLAQSSEKIIMKNLAQMKNKVWKKEIEDFIFSNPHLQNHTENKLVHYLR
complement(995361..995738)         PHAGE_Salmon_SJ46_NC_031129: peptidase inhibitor; -; phage(gi100080)                 3.31e-15            MITVELVLAIHQTILENEPGLKGVADIGRLDSALARIDNWMLYENTDNIFDIAALYAVAIAKAHAFPDGNKRTAMVTMVTMLTYLDLQGIEIPPNHGLDDTMVDVASGKLNFLQLSQHLQQLIEK
complement(995735..995866)         hypothetical protein; -                                                              N/A                 MSSKDTKPVKIELKGDAGKRVALAAAKRVIKAHNKEIKALAYK
996033..996302                     PHAGE_Staphy_StB20_like_NC_028821: CRISPR-associated endoribonuclease Cas2; -; phage(gi971746517)     3.43e-16            MANFIVSYDLRNHRDYTKLIQAIRETYRLHSKVLESVWYIKSTQSAVQIRDYLRQYIDGDDGIAVFDMTNNSWATWNCNHEEMQRLWNF
complement(996299..996991)         PHAGE_Brucel_Pr_NC_019447: putative DNA-PolB associated Exonuclease; -; phage(gi418487886)     2.41e-30            MSQFVYIDIETIPTQNKDFQDYVCEKLKPPANYKNQKTIDKWLVENKDEAVNKTSLDGAFGEIVVIGVAIDDQEPVLFYRKDWQAEDREIDILQRFNDYLKEHASKSMTAPVFIGHNIVKFDYRFIFQRSVINGVKPYYMQTKLNTIDTMEEWAGYKGTVSLDKLCKVLGIEQKGDIDGSKVWDFVQAGKIDEVANYCAKDVERVRQVYKRMTFADHPKPYTDPRLGQFP
complement(996994..997581)         PHAGE_Clostr_phiCP26F_NC_019496: hypothetical protein; -; phage(gi422933952)         3.66e-42            MKYGRLTLLEPMRRTRDKHKCICDCGNILFVRLNSLKSGNTKSCGCLKKELTSQCFSKHGKKFTPEYTSWQLMKDRCLNKNNKIYKYYGGRGIKVCSEWIDSFERFFLDMGEKPSKHHTLDRINTNGDYSRENCRWASKKEQVRNRHNTKMIKYKNETRPLAEWCEILGLDYANTNKRLFRKWTIERAFTEPKRR
complement(997755..997916)         hypothetical protein; -                                                              N/A                 MRNRRFLPAWQCDSDQDYYAQFEQKEEQEVDPDDYDDEWFVEQDIKYHNGDRG
complement(997919..998116)         hypothetical protein; -                                                              N/A                 MPKKKNYTTRINKNIGWYHGAIYINGILKERTAGVRNKVIAIRLLNKRIKRLNLCLEEKIPEMEV
complement(998416..999099)         PHAGE_Haemop_Aaphi23_NC_004827: putative antirepressor protein Ant; -; phage(gi31544021)     2.42e-53            MSNQTQLSIHSFETHTIRTLVINNEPWFVAKDLCDALNILNARDALLKLDDDEKTTIALTDSFRNGTVGLTDSIGNQVQSINLVNDSGMYTLILRCRDAVKKGSTPHRFRKWVTAEVLPQIRKTGKYEVQPQQLTLPEPDYKLTAIQNSEETLALIIQLYSYCFQAHEMQEKLQNTNIAKLMENQIGGQYLYNFKHPLEQVMAKAKKYVHANTERLALVKAVNNLLN
complement(999381..999923)         hypothetical protein; -                                                              N/A                 MEEGVKTWDFLSKLDINTFIGLGTCLFTGYLAFFAWSQLKELRKQHKQKATIELLISNSNNAYYRRRRQAYMKMRDGGVNFTSLACSLQGNTPSSSETDRQNFIVLDILNSIEFICVGIKENLFDEAVYKRMSKSSVITDWNTLKPYVMELRRIKNNNNKLFCEFEWLAEKWIKEGKNSH
complement(1000293..1000368)       tRNA                                                                                 N/A                 GGCGGTGTAGCTCAAGTGGTAGAGCGGGAGATTTTTAATCTTTGCGTTACTGGTTCAAATCCAGTCACCGTGGCCA
complement(1000830..1001000)       hypothetical protein; -                                                              N/A                 MKVVIAVIETEENKNKLPKEVKEQIWETVLHHAKCDRGDVLNFAEELKKAFISINS
complement(1001013..1001243)       hypothetical protein; -                                                              N/A                 MKVSKMLKQAKRLRERQKQLCSKKQSNRINVALIDVPVNAKKLSDIANYNCNKGQSGVNTVRAVQKRRLGCRELIR
complement(1001485..1001694)       hypothetical protein; -                                                              N/A                 MKKYLFHYYYQGIQWACDVYANSPEEAKEKVKAMSQAVYDGECKMEIYIPENPLSKIAKLIKSLLRKFS
1001707..1001874                   PHAGE_Mycoba_Gumball_NC_011290: gp40; -; phage(gi206599745)                          8.13e-11            MKFETYLDARSEWRWRLRASNGKIIADSGEGYKNYSDCLHGIELVKSTSKSTPVE
1002316..1002522                   Haemophilus-specific protein, uncharacterized; -                                     N/A                 MAVPMFVRIGEILSQRVRLILFPVRKVKIRRWHNEKFMGYGELDLTSQEPMIDQLDRIDAELKSDFII
complement(1002515..1002907)       hypothetical protein; -                                                              N/A                 MDQILLSFLIEHIEWIVGGISTIISYFVGGLRERKKEIKNKIDSLLIEIEQIYTEIIGNYEKQPPNILSNRYKILLVENKIKALCKLRKIENTHLIKEHAILSVYATDDQHIDFKKVVRHIENIITILSK
complement(1002907..1003245)       hypothetical protein; -                                                              N/A                 MTNEIKIYVKDFSDDPFGRDDNDGPFNGDKFRREYLSDAFKKFDKIIVDFDGLQAFPGTSFIGSAFVGLMTIDKIPYQTILSKLEVLPKDSVYPETVKIILNTQKHLTIGRL
complement(1003235..1004161)       hypothetical protein; -                                                              N/A                 MKIKAPSVLCIYDEKSIVDTLNFISQLYTLAIDESNTSIKIDFTNTKQITAAAAVMLFAHINHLQILKGNAGFFTFDTKKSPIHKSIFIRSQLLKTLMAGSMKKIDDLEKDMNLFQYGEVPVAKRKINRKLLSILYEELYVKYKNTTVLKDFLEKLEVALAEASLNVFHHAYDGLDEKVKWWQGLWYSPKNSQITFILYDLGVGIVESFSKNKTSSNILFPETDLKIEILKEALRPGNSRFSSIGRGFGSIDILKVSHISPAATMIHSRDVRYTKNNSEERYELSYDIKGTLLEWDLDLPDEEKTNDQ
complement(1004294..1004971)       PHAGE_Acinet_vB_AbaS_TRS1_NC_031098: hypothetical protein; -; phage(gi100048)        8.78e-28            MDNRDKLVVERLQQILDESGVSKAELARVSNKTPQAVNNWFKNGKIGIDSARLICEKYGYSVNWLLGSEDILDKNEVAVIEDKDYSDSHIEIDLYDVKLSAGTGKGCIVEWIPRKSDEPLLFRQAWFKQKNLTPESCKAMFVRGHSMYPVLKDWDTVIVNIHDTDIVDGEIYALTYKNNFYIKQVVRNGDKITLLSFNPEYKPIEVGEEQLGELKIIGRQVWRGG
1005095..1005292                   PHAGE_Entero_HK225_NC_019717: prophage antirepressor; -; phage(gi428782423)          4.24e-10            MTPIEKAIQAVGSQAKLAQAVGKTSQFIYRMKRAGGKISTQDVSADKWKEVTGLPKSELFPEFQD
1005342..1005794                   PHAGE_Burkho_phi1026b_NC_005284: gp65; -; phage(gi38707955)                          3.79e-08            MNSKEIQRLLHRDCKNSSGGITSLAYTLEKSPKILGNKLNVDCEQNQLSFIEAIELIATVQSKKTLSAIAAQIDHIVVPMPRCADCGQDVLARFLDIAESSGRIGKEIKSAVSSDSELGRNLSQREKQRILAEVEQLIEQAICLKMELGQ
1005846..1006529                   PHAGE_Aggreg_S1249_NC_013597: hypothetical protein; -; phage(gi100047)               5.71e-107           MNQLLNISEQKARLTMSSREIASLINKNHSDLCRSIERLMVKGVIRGYQPMAYTHPQNGQTYYEYHLEKRDCLIVVAQNCPEFTAAIVDRWQELENQQKSTALSRKELALMVLQAEEENERLQLENAELKPKAAFVDHYVEVGTSKSLREVAKILKMPERAMIDRLIQDRLLYRQSGALLPYQTAHSRDLFTVKTGTAERGHNYTQTRVTSKGIEYIASRYASELML
1006526..1007317                   PHAGE_Pseudo_JBD44_NC_030929: hypothetical protein; -; phage(gi100001)               3.38e-89            MSNKKQKSTRTALSKKVRFEVFKRDSFKCQYCGKSAPDVVLHVDHINPVSNDGTNDIMNLITSCSECNLGKGAKTLDDNSVIEKQRKQLQELNQKREQLEMMLKWREGLESLDQNIVDVITQKINELIAPSEVNSNGEKTIKTWIKKFSVEEILNAIDAAFESTFCRGSNKSHDEKSNDFFNLIPRICSVNRMPELDRELCYIRGILKNRMYVNFGYVMQLMKKATSLGFDVEDLKELAKTAKNWTSFKNTLEEFIQEGENEF
1007307..1008113                   PHAGE_Haemop_Aaphi23_NC_004827: putative DNA replication protein O; -; phage(gi31544014)     1.89e-29            MSSKLLGHVWDLDLPDHATKLVLLRLADSANDETGECWPSLKHIQDKCNIKSKNTIRRALEVLEQLGLLVVIKRKLSAKQNTSNLYRLNIKKILEPSSVSIKLGGGSNSELGGSNSELGGGSNSEPRTNNSFEPINELNTPLPPKGESANADGEGNAKKDLSAKNKKNRSAEKIDYQGVIEAFNEANTENGSRLPFVRELSDKRKTSIKKFLLSLKEPTAECAGNYFNALFSMLRPFHFGEEKNSTWKANFDWAIRAETVIKVREENL
1008113..1009552                   PHAGE_Haemop_Aaphi23_NC_004827: putative DNA replication protein P; -; phage(gi31544016)     0.0                 MSTQIQTVPYNLQAEQSVLGAIMMDANGERSATVFAMLKPESFHVPAHKKIYEEMLFLARNNQPIDLMTIDSRLRAIGVIEQIGGMAYLAEMSKNTVSIANISTYAQIVRDEAIKRFTFAKLQDCQEMVLSSNGLNAQERLDAVSRLMSEIADYGRTGATKGLRAAREVGNEWLDSYQERLENPSATRGLTTGLTALDDLLGAKGLVKQSLVVVGARPKCGKTAFYGMVAENCIVNEKKPALLFSLEMSGQLIFERLIGQNGNLNTTAFYEHDPDVIFHKYHTTQESLINRASNAVGELIKDDLLYIDDTPGVSMAHIRNECRRIKRERGEIGLIAVDYLTLMKAEDAERNDLAYGKITKELKNLAREMNCVVLVLTQLNRKLEDRGDKRPLPSDSRDTGQIEQECDYWIGLYKESAYSESADKSLTEVILRLNRHGGGSGTVYADQRFGSMFNCDQDEAKLRAEQCKPEPKKVKKGDF
1009556..1009981                   PHAGE_Aggreg_S1249_NC_013597: hypothetical protein; -; phage(gi100043)               3.75e-59            MEIKNQFFLRSEQVRSNCQDFIAQLPIDDDKPLVVDIKPRTRNLEQNAKFHAMCQDVANQLEFMGRKLTMEQWKVLFISGHAMATNEKADVVPGLEGEFVNIRESSARMSVKRMASLIEYVTAYGVSHGVRFNDRCGFWGK
1010055..1010636                   PHAGE_Mannhe_vB_MhS_1152AP2_NC_028956: NinG protein; -; phage(gi971760552)           1.10e-79            MTTKKPKEHKCKVCGSYFVKSKSTQKVCSVDCAVKLSKEEARKKREKIQKAERVETAKRMRARKEALKTRRDWLNDLQKIFNKFIRLRDRDEPCISCCRYHQGQWHAGHYKTVGSSPELRFDEKNVHKQCSACNNHKSGNVTEYRINLIRKIGVEEVEKLERKDHPPLKLTNDEIKVKIALYKNKIKELEGRE
1010633..1011136                   PHAGE_Escher_HK639_NC_016158: Q antitermination protein; -; phage(gi356870666)       3.57e-25            MKFSELKLTQEQEYFVDKWMDMWGNWIRTERFDKTQFNIIGRLMQSVTPSEPSEPICDDDVGMMISQIVDQFFMKHDPAMRFIVFSYYVNKCTINKIAVTLRKNSEPIPMKASPGKSKIRVPSILTMRKNVEKELKLAKAIIHELLVTGFVILQSGSERAVNVKIKY
1011247..1011322                   tRNA                                                                                 N/A                 AAGGGTGTAGCTCAACTGGTAGAGCAACGGTCTCCAAAATCGTATGTCATTGGTTCAAGTCCAGTCACCCTTGCCA
1011395..1011649                   PHAGE_Mannhe_vB_MhS_1152AP2_NC_028956: holin; -; phage(gi971760557)                  1.84e-14            MKDAGTQSYIWSGFGAFFALLSLQEWLAVISLTVGVITMLVNSYYKKKENERKNAEKVRLEELHKLRVERMRIKLEKEKAGLVK
1011646..1012176                   PHAGE_Mannhe_vB_MhS_1152AP2_NC_028956: endolysin; -; phage(gi971760558)              2.91e-52            MKHVKKITACSVAMIIAVVMSDHSTEIRTGERGLEIIGNAEGCAREPYRCPADVLTVGIGSTELSGLPIDRKRYSDEEIAKRWINDIKVAEKCVNNWANGNNLPQGAFEATVSITFNVGCSKLKYSTLFKHAKNGDIQAMCDQFPRWKYANGKVLRGLEIRRQKERELCLADLHKS
1012149..1012472                   PHAGE_Mannhe_vB_MhS_1152AP2_NC_028956: lytic protein Rz; -; phage(gi971760559)       5.36e-11            MFSRLTQILIVVILGLCVALWFQFQSISNLKAKNTIQAQTISLQSESIKNLKQQEEINRQLTLEISRLESESRSKSDDAINSISHDEKSADAYNASAPRSIVEFLRK
complement(1012694..1013128)       PHAGE_Pseudo_phi3_NC_030940: hypothetical protein; -; phage(gi100035)                1.29e-18            MLFTIGVETPKNENEAFGLCVPALFNETYSCFSGADTVEEIVPMVTDAIHTILEMMVEGDFDISQIKDLGFLHYKEQEDFQYCDSWLLIDVDITAYFGKRQRVNIVLPQYLIDRIDQRVANNPIYKDRSHFLAVASQRELSSSL
1013422..1013958                   PHAGE_Mannhe_vB_MhS_1152AP2_NC_028956: terminase, small subunit; -; phage(gi971760484)     7.90e-67            MPKKDEVKSTSKGRGKTKLTDKQKRFVEEYLIDLNATQAAIRAGYAEKAANREGSRLLSNVDIQEAIQKAQNTRAERVQISQDDVLRDLMELRDMCMGRKSFIVTDTVKNNQEGTVNTVDNHVYAFEPAGANKALELLGKHLGMFKERVDLTNSDSSLNRPTIIELVSPSVNSNESTD
1013942..1015174                   PHAGE_Mannhe_vB_MhS_1152AP2_NC_028956: terminase large subunit; -; phage(gi971760485)     0.0                 MKVQIEIPPKLIPVFSGNYRYRGSYGGRGSAKTRTFAKMTAVVAYKRAMAGDSGVVLCGREFMNSLEDSSLEEVKQAIRAESFLNDFFEIGEKYIRTKCGRVSYIFSGLRHNLDSIKSKARILLAWVDEAESVSEMAWSKLIPTVREHNSEIWLTWNPEKRDSATDKRFRQFPPENSAIVEMNYTDNPWFPGVLEQERLNDKKRLDDATYRWIWEGAYLEASEAQIFKGKYEELEFSPNQDFNGPYFGLDFGFAKDPTAVVKCWVFNNDLYIEYEAGKTGLELDHTAGFVKERVPDIEKYILRADSARPESISYLKRNGIPRIEGVKKWAGSVEDGIEHIKSYRKVYIHPRCKETLREFRLYSYKTDRLTGDVLPTVRDEHNHYIDAIRYALNPLMQPVGISVQSPLKVR
1015184..1016587                   PHAGE_Mannhe_vB_MhS_1152AP2_NC_028956: portal protein; -; phage(gi971760486)         0.0                 MFKVSDTSSEMAKLHSRIRIIDDLLGGTERMREVSKTYLPKFPLEDEDTYKNRLERTTLYPALEETLSQMNGRVFFTPINITKINNKLASEILPDVDMEGNNLDVFASSWFHAGLAYGVSYVLVDYPVTNDAKTLAEEKAMGARPYLVHIHPSSVLGFKTARINGKRVFTQFRYREFIDEENGEFGLKQIEQINVYERGRVRKFRRIKNAKDGESDYYLHAEVELKHLGKTLEFIPIVPFITKQDNHFGIGRPPLLELAHLNIKHWQSQSDQDNIVSVARVPLLARTGAIEGEQFQIGGSVIDLPREGSLFYVEHSGNAIGAGKESIKELESQMLVAGAKLLIKNIIAMTESQARDEQGKEISQLRLYANKFEDALDLALEYVGFWLGIENVGNVEISGNIDSEIDPNASLDMVIKLNSAGVISTQTTFEEAKRRGLLSDHASWEDEQARLEVESMSGNFHGENNEY
1016577..1018178                   PHAGE_Mannhe_vB_MhS_1152AP2_NC_028956: head morphogenesis protein; -; phage(gi971760487)     0.0                 MSIDEQIEHLLTDHKILLFRYDASLRREIVKRLNKLQKQMLSRISAVGLENASKRDVAKLLGEIKELIKGYYVEMYSFTDGELQSLLPIEALAIMEIYNQSVKFDLFNKVPDYKLKANKTAQIVAGSPLSDWFDKQGSDLSFKFSGLIRQGILDGKATSRIITEVNELMVHSRRSAETLVRTAVMKVNDEAHKLLRDENMDIIKGEQHISTLDTRTSEVCRARDGLVWDLNQKPIGDHKVPYQRPPLHPNCRSTLRLIMKSWRELGFDVDEIPESTRASMDGQVKANITYEDWLKNKTKAQQDEILGKGKADLWRNGVITFRDMIDQSGRPLTLKELREQFKLGGVESAVNAVYKRASELEPILTNDMLSIVKQSNGYLDGLDFRLKNIDSITRKVQTDIVRTGITEGESLSKITDIVRYTTIFESKNFTRNYFRMQEILTEKGYNITRVKNTWRKGAVYKGINTIIEKDGVKFEMQYHTKQSFELKNGKLHELYEKARILNVSSEELKKLNEKMKDLSNQLETPANIGKIRN
1018181..1018399                   PHAGE_Mannhe_vB_MhS_1152AP2_NC_028956: hypothetical protein; -; phage(gi971760488)     8.19e-09            MEYYLVFPKSNNQLLVRGEAYDYLTFAKFDLKKNAWDNSDAFYWGDKILASDFVDFEQISEEMANAWINKHK
1018374..1018808                   PHAGE_Mannhe_vB_MhS_1152AP2_NC_028956: hypothetical protein; -; phage(gi971760489)     2.18e-52            MHGLISISDKAKLFAEQIHANQFDKAGSPYICHLSFVAEMLTGEHDDVIAVAWLHDSVEDTETSLGDISALFGEVVAAAVNAITKRQGECYQSYLLRVRSNEIARKVKIADLTHNMDLSRLPKITEKDLSRQRKYQQAKQFLQT
1018849..1019016                   PHAGE_Mycoba_Florinda_NC_028889: hypothetical protein; -; phage(gi971752827)         9.06e-05            MNRELIHVYPVNDLREHEHSENCWCKPIVLESADICIHHAIDQRDRYENSELKMH
1019144..1019929                   PHAGE_Xantho_Xp15_NC_007024: putative phage structural protein; -; phage(gi66392059)     1.95e-12            MYTFMNLGKFSQKFNDNPDGLGGGAGGNGASEAKYTQADLDKAISEAVAKEVAGLKTKNSELLGAQKDLKEKLAKFDGLDPETIKNLMTQFENDEEMKKIAEGKYKEVIENRVNKVNEAKQREIEALSNKHQEEMNKLQASLDHYSGLVLENAIRSEATKAGVTFGVDDAVLRAKLTFKLDEGLVVPIDENTFGGDGKPLTLKEWFESMKEKAPHWFPASQGGGSSNGSQNGAKTMSRAQFEKLSPAEQMKTMQDGITLTN
1019947..1021104                   PHAGE_Rhizob_vB_RglS_P106B_NC_023566: putative coat protein; -; phage(gi589890404)     4.96e-87            MAEKNTLTAIAPSLFAALNTVSREMVGFIPAVNRNSTAERAALGDEVTVPIASAGELEDISPGQQPKNTGGTTPESVKIKMEHSKAAPIVWTGEDEKRVNNAGVYNGVLADQFADGMRKLVNTIERDVASKALIGASRAYGTYGKTPFGTAGNLSDFAGVARILDDNGCPIVDRQLVVNSGAMANLRGVQSVLFKVNEAGSADMLRDGYTDRVQGFALRNSAGISMHKQGNAASKTLNGGAATGLRELALQAGTGDFKAGDLIYLNNDKSNIYTVAEDLGNGAGKLKINAPGIVTSMSGSETITSFGDFTPNFAFDRNAIVLATRAPAQPTGGDSAEDVMFLTDPVTGLVFEVRVYRQYRQIKFEIGMTWGAKVINSRHLAILAG
1021161..1021397                   PHAGE_Mannhe_vB_MhS_1152AP2_NC_028956: hypothetical protein; -; phage(gi971760492)     2.84e-05            MFFRIEKQNEQLVVHQSTLSEHESLGWVVLGPEETKKDDKGLSALKVEELKTMLTEKGIDFDPRAKKDDLIALLSEET
1021414..1021881                   PHAGE_Mannhe_vB_MhS_1152AP2_NC_028956: hypothetical protein; -; phage(gi971760493)     5.71e-46            MDLIIPNDSYVTLEEANEYHGNRNSAFVWQELDDETKARRLVSASDFLDFNYRFLGRKADPTQPRAFPRTNTGGTDSKGIPTSVKYAVFELALYENLNENPDSEMSSVRVGPLSVNFEKNLASGNASNRFEYVKGILDTYLDKSQGSGKARMLRG
1021883..1022269                   PHAGE_Mannhe_vB_MhS_1152AP2_NC_028956: hypothetical protein; -; phage(gi971760494)     3.14e-34            MYGRLKNISSSLIKKFGSPCVVRIEKKGEYDPETGSVNTVQTVENKAFCIFDNLAYDFPSFKSNGISRGDSVMVKQGDVVLLLTAEANPELNSHVVVNGETWLIVNFQPVKPSSTVIIYQCQARRLGD
1022271..1022672                   PHAGE_Mannhe_vB_MhS_1152AP2_NC_028956: hypothetical protein; -; phage(gi971760495)     5.08e-52            MGSFVIDIAKFREKFSNKADLVLRKVGIETYERVRQKTPVDTGQLRASWTVSINGMPQTYNGDLSALSSVKFGDGIIIATDKPYAPALEYGLYPKSGGRKTKNGFSIQAPHGMVRITVQEMQAWLKSNLGKFY
1022672..1023064                   PHAGE_Mannhe_vB_MhS_1152AP2_NC_028956: hypothetical protein; -; phage(gi971760496)     9.27e-40            MKAKIRAILQGHLAKISDIETAWEGVENVLNLPYQSVFLNISSTLTGAICDKPKAQEVGFLQVTLYYPSGKGTAEIEEKAVEIRHHFYGKSFTRKGVQVVIHSPPQIGGTYLKDNILALPVTINFTAYEL
1023077..1024093                   PHAGE_Mannhe_vB_MhS_1152AP2_NC_028956: hypothetical protein; -; phage(gi971760497)     0.0                 MATNAQGTKRTIVFAKETQFGTKATRTGAKILPRIESSLDTSFESFQSQEIRDDMQRAASITGFEKVEGELKGELSAGQWSAFLAAVLRGNFTTQAKAPIIKKTTNGSGEKQGKILVVPQNNHTTDSFTIEDLFSDINVSRTYLGCRVSKISIDVQPNGIASISVGFLGQRSEEGTAAYFTSPTNINQSGKLAGVTGKLLFNKQALGLVTGFKLDIDLNASSEPVLGARYAPDVFIGTVAVSGSFSIYMQDKKMFDAIRRGETLSLELRMDAEDAANSDYVSIILPGIKLTSIDTDDGAKNIIQTLNFDAFPEVYDGESQIDDILKIATTMIVQDTLA
1024219..1024623                   PHAGE_Mannhe_vB_MhS_1152AP2_NC_028956: hypothetical protein; -; phage(gi971760498)     1.67e-47            MNLQNLSQGNLSESHRFELLHPVTGEGLGAYVSVVSAKSDQAQKFVAKQMRLAQKQEFENARSRKPKIKELDEIREESVELAISRIVDWENIEWGDKKDLPFTPENARMVLEQCDWIIEQVLEQSNDLGKFLVS
1024830..1024961                   PHAGE_Mannhe_vB_MhS_1152AP2_NC_028956: hypothetical protein; -; phage(gi971760499)     4.76e-11            MVLNPITYSEIVAWSQLYQTRLSMWEIDVLKRIDLVFLNIQNE
1024969..1025295                   PHAGE_Mannhe_vB_MhS_1152AP2_NC_028956: minor tail protein M; -; phage(gi971760500)     2.02e-39            METFTFAPNWGMKLSKEPKVKTITFGDGYEQRLKQGLNHNLRSYSLTFSGDINQMQQIEAFLDRHEGYKAFLWSPYHSTQGKFKCSKWDIEQKESHWTISCEFKEVVA
1025313..1028576                   PHAGE_Mannhe_vB_MhS_1152AP2_NC_028956: tail length tape measure protein; -; phage(gi971760502)     8.42e-103           MTDIATLAIEIRTNGISRANRDLRSVEQVSQKTEKAVNSLSLAVNTLKRLMALGIGIQGLSGFLQMADTMQSLRAQVKFVTGSLAELNKAQNELFNISQRTRSSLESTTQLYVRTSRALKDYGVSQQQALQFTETINKAMAVGGVGAQEQASALMQLSQALGSGRLQGDEFRTIAETAPIILDVVAEYMGKSRAEVKKLASEGLITSELLFKAISGSTEKINKQFEEMPLTFGQAMQQMQNAALKFVGDLNQSTNATNLLAQGVSFLAENFNTLGAIIGGVMLGHLAKYGQSMAMAAVNRYKQSLANLQVAKTEQVKAAAELNTARANMAVLASELKLAQTEQTRSVLRMRMAQQATLITSLTNAEAVATNNLATAQAKASIAGRALNGVMGLLGGPAGVITIAASALFYFHQKAEEAREKALDLAGANDRLKQSYEDLSEASLLGSIREQVKELNNSREQVKNVEAEIKNTQRVMNQFLGVAVPDELKSDLDALRDKLAQLREGEGINFQTLEKQLGVLAPMFARSGKNIDDFRKKLLLVGVSSQDAEIFIKSLEKSFTDSTKATEKAKNGYSRIESELAKLKEKTEEARQKFEILTLKQQGNEKASYVLSQLYDVLGEKGADYAKVLREIAVGNYIAAQSELSHIKDAKFSLEELIGMKKEAEAAFWFVSQTDKFSASGQDSLSEWKSFYNELQKASADSLTQISLNEEQALRDMLEKAKKAKIGHEEMERAKTLITEKYAKERMEVAENYVPSLRYERELTEHLKLIDQLQKTNRITAEQAGDAKLALSAKYNPLLAAQQTYINNLKEIELLEVKGGLTKPQADIARKQQATDLKNTEWQEWLKNADQSDPFNGLKVGIKEFGDQANDVMGNVGQITGRALNGMTDALTDFVMTGKANFADLARSIIADLARMIIKMMIFNALKSAFGGTSIGSFLGFESKAEGGIVGEHYNGGLVGFSRGGFTGFGGKYTPAGIVHRGEYVITKEATSRIGLDYLNYLNYGKRGFANGGGVDVPRLASPTSNSNRNISIKIINNGEPVQANVESKENNGQLEVTIALMKKIADEQIKKHHTTFLRNRRLNGNA
1028673..1029227                   hypothetical protein; -                                                              N/A                 MKKMLLILGLASVLSACSVTLPVSSYVPQNYTRFEGSANIGEFTYQPYLQGKVKSNQMQSTAAGQIYVSSNVADLVQRGTALELEKTGVKLGSSNIRLDGVVKEFKMDDLGYSVDWTYIINYTLVNTKTSSTLLNKDYVADPKKTGKFGLPIDYANVANDMILSGYNKFITDPDVRRILEKNKK
1029338..1029511                   PHAGE_Aggreg_S1249_NC_013597: hypothetical protein; -; phage(gi100010)               6.25e-17            MRNYSKTKLKIHLKEGLEMEANRSPVMRVAIAFAIAVIALGIALAFSTPFINAIRWW
1029708..1030226                   hypothetical protein; -                                                              N/A                 MRKLFFSFFMIPVLALANPNIKFENDDVKGEYTVSIGDPESTNWIKVLLLTPKTNVLAFSKENQERKYINCYESFSILLDEKTLIPESIRLRSNGSRVYAEDVLSKDDEDLNRIMNTPKKYEESFYVDLTNKNLKNIIDSSEISLKVCEETENFSPEEMTALKQTILKKLEK
1030228..1030722                   PHAGE_Brucel_BiPBO1_NC_031264: hypothetical protein; -; phage(gi100067)              1.01e-05            MKKLILISSLFPVICIADINLSHDIWNISFERSEMNDSISVYMTTKSLEAFNVYGRSVRASMMIRCKDNKTEMFIHYPGIYLDNDYVRVEYRLDKDKSIKATWNTSTDYEATFVKKPLSVIKSMFDKDRMLVKVSPYSKSPITLPFNISGLKESIEPLRKVCNW
complement(1030815..1031825)       PHAGE_Entero_BP_4795_NC_004813: hypothetical protein; -; phage(gi157166018)          1.64e-118           MLIKVINLVKETSMTKQTLTPEQRKERAKKAAQLRWEKKKQLSEIPLAIHEGILKIGETSLDVAVLENDVRIISSASVFQALNRPNRGARGASIVENEEVINLPAFMDAKNLKPFINQDVIDVIKRIKFKTKDGQIKEGYDATILPIVCDVYLRAREEKVLIKAQFDTAQKAEILVRSLAKVGIVALVDEVTGYQDSRAKDALAKIFEAFVAKELQPWIKTFPVDYYKELCRLYGVKYPPLKNNQFPQFFGHITNNAVYSRLAPELLPELKRMASKESKKARLHQFLTEDIGHPKLREHLSSIITILKLSKDRDAFYENLDRIHPKINETLSFDFE
1032185..1032382                   hypothetical protein; -                                                              N/A                 MPKFLKYHHNNLLHLLNIDDIIYIAPIYNPPPNLPIKSIITLKNAVQLYSDESVDTLFNEIKNLK
1032638..1033456                   PHAGE_Salmon_118970_sal4_NC_030919: hypothetical protein; -; phage(gi100063)         2.52e-67            MTNQISTQTISFYGSQLITLKVDDVIYTAVKPIVKALGIDWTRQSRKLSQQEKFNCRLMSIVAEDGKLREMLCMPLKKLNGWLFSINPEKVRSDLKEKVIQYQEECFEALYNYWYHGKAERKTTTDERTGLRQAVSKLVSQKGLIYSDAYSFIHQRFNVQHIDELTPEQIPMAVEYIHKIVLEGELITDTSPKVKEDEIVVPYNLLYALYRQGQRGRQLGYEVNILLNSLLRLLGAEDERPKIKGLAYDCQAQCIHWLNLAEKIIDKRNLIS
1033654..1034178                   PHAGE_Acinet_vB_AbaS_TRS1_NC_031098: hypothetical protein; -; phage(gi100014)        2.50e-33            MQLANPENFKQFVQIKDRKTVTTSETVAKVFGKRHKHVLRDIREILENGDDEFNRTNFGLVEYIDKKGEKQPMFEMTKDGFMLLVMGYKTKKAMAIKISYIKAFNYMAEQIAKGGETLLEQYYQAIGEHKAEKQFASLCGKGLNEWKGKKPVLEATIRIIENKMQIELPILTVQ
1034206..1034856                   PHAGE_Salmon_SSU5_NC_018843: putative minor tail protein L; -; phage(gi410491427)     3.46e-46            MSIYGQLQQYATHGWIELFELDLTKFGDIVYRFHDGQSPLGQAIVWQGQEYTPYPVKVDGFAVDGLNPVRPSITFSNLGGAITLVLAKLKGIEGAKLTRKRTKIIYLDAVNFENGNLTADPHAHLPDDIFYISQKTAENHLTVSFELLPATDLEGVKLPRRQIVAHYCTHKYKGQFCGYTGDKPTCSKTLAACKAHFGENAELPFGGFPSAAYMRI
1034858..1035565                   PHAGE_Burkho_phiE125_NC_003309: putative tail component protein; -; phage(gi17975180)     2.92e-61            MKHIDNAIAHAKQSYPHESCGFFVLKKGKLQYVACTNLAQDTEDEFLISVEDYARAEKIGEIRTVVHSHPNESCLPSIADQDAHKVSGLEWCIIGLEGDEVSMHFMPAVTVIPDLYGRKFIHGMTDCYGFVRDWYQQELGIELPNYNRTDGWWNEGANLYVDNFEHAGFYQVDDLQVGDMIVMQINANVPNHAGVYLGDGLIGHHLYGRLSSKDVYGQFYRDRTTHIMRHKKNTA
1035519..1036229                   PHAGE_Escher_HK639_NC_016158: tail assembly protein; -; phage(gi356870622)           2.54e-42            MTERHTSCDIRKIRLKGELGKRFGKVHKLAVKTPAEAIRALCVLKKGFKEFLLNSEKHGIVYRFLVQREDIDGTPEEFQMQYGAKTEFHLIPVIRGSKRGGLFGLIAGAALIGLSIWNPAFLGLSTFGGTGILANVATVPFMIGASLALGGISQLLTPIPKIDGPQERPENQPSYLFNGAVNTTQQGQPIPLLYGELIVGSAVVSAGLTDKEIPVRTGSQSNSSNLGKGNSLKLAG
1036233..1039880                   PHAGE_Salmon_SSU5_NC_018843: putative phage tail protein; -; phage(gi410491430)      1.67e-149           MQIVGQKGGKGGGGGRTPVEAPDSLRSRSYAKFIDVISCGEIDGPVNGLQSVYFGDVPLQDENGKFNFNNVAIEWRPGSVRQAPSEICETNEVTTDVNTEIKKNNPITRSIIAPEADIVRVTINVPGLSYQNKSNGDINGTTVELRVEYQANGSQWIDAGKIVISGKTTTSYNREHSFRLTGEAPWNIRVTRLTEDSNSQTLQNRTIFSKLTTVFEEKLIYPGVAYVGVQIDAEQFSSIPARGYHCRGIKLKVPSNYDPITRLYTGDWDGTFVVKYSNNPVWIYFDLLINEEYGAGEHIKEDMLDKWSMYQIAKYCDQLVPDGFGGYEPRFTCNAYIQTRQEAGKLLRDLTSVFRAMSYWASGTQMLVQDSPKEPMYQFNNTNVIDGQFSRSGSNVKTRHNVALVTWNDPKKYFKQSVEYIEDAESIVKMGYISQTEVVAFGCTSRGQARRLGKWLLYTEQHESEVVTFSCGQDGAIPIPGEVIQVSDVHRSGERRGGRVKTGSTVNQIILDAAVEITKASTISIVNGEGKLEQRNITQRGSLTEINVNPTFTSVTEDSTWIIANSDIEPELYRVVAVVEGENGTYTISAVNYNPSKFAYIENGENLAEYDTTNNTLETGVKNVVITDEIYRGRGGSIQTKIVVSYQPATSLTSRYQIEYRAGNENWQQLEPTTLTSVDIPNVKDGVQYQIRIRTSNVLGLWSNNNDIETYEPIGKLRPPHNVTNLRHKAIAQEGAFLTWDISPDIDLEYYEIRKGDTYENSRLVAKIKANEFNLGFIQAGSHKYWLSAVDSSEVRSDEPTPISFTVTSGQVENLAAEIVGDEVLLTWNETQNNSFSTELYEVKKDDEVLALVKSTSFKFKADFSGNKTFMVTAIDLGGNRSASAQAQLIIHQPTQVSISQQVIDNYVMLRWQSAKATLPIIYYELKKGDTFDNAEFITNIDGLAFPQFETVGGLYKYWIVGVDSAGNRGEPQFTLSNVAQPPDYILKYDYNTEYDGVKNGSDKIDGKLYLPIKTETWSQHYQSNNFTTPQSQVNAGFPLYLQPTATSGYYEEEMDYGTVLASSKITLTPKVVSSGNYDISYYIAVKQNESDSWREHNQASVYETNFRYIKFRITVTNAQKPVVIEQLNLKLDQKQKTDGGTVQANASDVNGTWVAFSTEFVDASVPVLTPQSTQPLFATSDFKDEPRPKGFYVFLFDKNGNRVNGKVGWVVKGV
1039894..1040973                   PHAGE_Escher_slur16_NC_028248: putative tail fiber protein; -; phage(gi947835067)     7.30e-07            MADFNKPTVDSHYTQFPNEIRAAVNAALSFLEGGTHTNIPMKAKRWNPTSKIFEEYNGSQWLPMATEYKLPVDYNVLRNKPVPSSATNSDSETTFASSKAVKDAYDLADGKQSPATTLAGYGITDFVVKDLTTEDLNNVTVAGFYSQRLTSRATIEKNYPVNEAGSLVVKPSAYVLMQEYTTNLSKRIYIRNRTDYVGTWGEWKQVDASVLATEVQTINGKTQQIEAYFNQYKSQTNLKIQEIESGISALSVLPESRIVWSGNVTQHSTNVLQLSESILGKTLIFYLQASSVNSLQQDHDVSTVTIFVDKLLTNVTGAKYLHAALYAGGWRNCQMRLVSENQIIVRDISGMYLKQITAI
1040984..1041574                   PHAGE_Mannhe_vB_MhM_587AP1_NC_028898: tail fiber assembly protein; -; phage(gi971753885)     1.79e-37            MKVYFLKDDLNQYQIFPAPQNLQDFIEFEIGDGVDLESKQLILCQGQYILVDRQPSELHVWNCDKWVLDEEKQAQLLAIQQTEMWEKIKKKRYENGLGGVYITRVGKWFQTGEEEKTKYLGLDKVIDSLGEIDWKCYDNSFIKMNRTLLNEIFLQMVIDENADHINAEKHRAEMMKSAEPLNYDFSTGWSANYEEE
1041561..1041821                   PHAGE_Mannhe_vB_MhM_587AP1_NC_028898: hypothetical protein; -; phage(gi971753886)     4.51e-29            MKKSKYWLNVAIALDQLFNALTWGSPDETLSSRAYRGAVLAGKPKKKWKFFHAAINKLFFWQNNHCKQAYLSEVERRQLPREFSKV
1042624..1042636                   attR                                                                                 N/A                 AAAATCAATTTTC
