# Supplementary material for: Comparative analysis reveals the Genomic Islands in Pasteurella multocida population genetics: on Symbiosis and adaptability
Source: BMC Genomics. 2019 Jan 18;20:63. doi: 10.1186/s12864-018-5366-6 (PMC6339346; doi:10.1186/s12864-018-5366-6)
Supplement: Supplementary file 9 — File S2. Detailed information on predicted phage of each strain (ZIP 5010 kb). [file 12864_2018_5366_MOESM9_ESM.zip › File. S2. Detailed information on predicted phage of each strain/CIRMBP-0782/phage_regions.fna]

>1	 985198-1042624
AAAATCAATTTTCTATAAAATAGTTTCGGAAATGATTTGTGACACAAATGCTCATCTTTTTAGTTAAGAT
GAGCATTTTTATTTTATGGGTTTCATGGGCTTGTCTTTTCTGATATATATTTGTGTTGTTTTTGAAGAAG
AGTGGCCAAGTTGTTTTCTTGCTAACTCATCATCAACTTTTAATGAAATATCTGTGGCTGTTTTAGCTCT
TAAATCTCTCATTTGAACAACGGCAATCTCATCAGCTAATTCAGGATATTTTTCCATTGCAGCTTTACGT
GTTTCTTTGAAGTAGTCTGTAAGCGATCTCCTTTCTAATTTACGACCCCATTTATTTACAAATAACCATT
GTTTTTCTTCGGTAATTCTTCGCTTAATAATCTCACTTAACCTCCCTATAACTTCAAATCTGATTTTTTT
CCCTGTTTTTTGTTGCGTGATGTGTAATAACCCATCATAAATATGAGTGCTATGGATCTTCACAACATCA
ATGGGGCGTTGTCCAAGTAAATATGCAACATCAATAATATCCTTCATATCATCAGAAGCACACTCATATA
TTTTATCGAGAATGTAATCTTCAACATAAATATCTCTATATTGAACTTTATACTTTTTAACTCCCGTAGA
TGGACTGATTAAATTTGTATACCCCCATTCTCTAGCTGTATTCCAGATATGATTAAACAACCCGATTTCT
ATATTTGCTGTCGGTTTTACATCCTTTCTCCATTCAAGATATTCTCTTATATGGATTGGCTCTATATCTT
CAAGTGGAATAGGGGGGTCGCCAAAAAATTGGGTTAACTTACGTATTGCTTGGATATTTGAATTGCGGGT
ATTTCTGGCCTTTTTGGTCGGTACAACTTCATTTTCATAGCGTGAGAGAACTTCGATAAATAAAATCTTA
TTACTTACTTGATGTTGCTGTACGTTTAGTTTTGCTGCTTCTAATACAGCGAACCTTTTATCCTTACCAA
GAGGCTTTTCTTTTTTATCAGCCATTGTGTAATAGTAATACATTACTTTCGTTCCATCGGCTTTCTTTCT
CACTCTACAAACTAGCCCCTGAGGTAATCCTTGATATTCTTTTTTTCTAGGTCGCCCCATATCAACCTCC
TTGATTTAATACATTAGATCTCCATACTACTCTTGCTTTTTGTTCGCTAGCAACACTCGATTTGTGTGCT
TTCTTGTTTGAATAGTCACGTCTAACAATAGGGTGCTTGGTGTTTCCATTAGGTGGAATAAATGCGATCC
CAAGTTGATTAAGTCTTTGCATTTGCCTTTTAGGTTGTAGGTAACCTGTAATATATAAAATTTCTAAAGG
GCTAAGGAATTCATCATAAATATTAACTTCCATAAATCCTCCTATAAATAAAAGCCGTCATGGACGGCTT
AATAAAGCATTTCGCTATACAGTTCTTTCGGGGTGTACCCAATATCGAACTTAATTTGATTGTTTTGTTT
TGCGATTTCCAGCGCTTCTTTTCTGTCAACAAAGCGACCTTTATTTGTGATAAAGCCTTGTTGAACTTCA
TGCTCGGTGTAATAGTCATCAATCATGCCCAAAGTTTCATGAGCATCTGGACTATAATGACGAACCATTG
GCAATACCCATTCGAAACCTTTCTTGTTATTACGTTCTTTGAGTGGCACTCTTATTTCAAATTTAATCGC
AGCACAAACAATCAATTCTGGCTTTTGATTTTCCATAACTTATCTCCGTGCATTTTTCATGGCATCAAGC
CAAGCTTGGGCATCTTCTTCGGTAGCAAATAACAAACCTTCCATAATTCTTTGCTTCGTCTGATAATCAT
AATCGCCATTTTCTTTTTCAGCCACCCAATCAGAAATCGAAACGAAACTACCATCACCATCATAAGCATC
AACATCGTTAATGACGATCGTGTAGCATCTTTTATTTTCTTCTGGATATGTAATTGGAGCGGGTAAAGTC
AGCGTTACTGTTGGGCGTGGTTCTTCGTACATTCCGACTATGTCTAATCCGTCACCTCCGCATGACGCAT
ACAGTCCATTTTTATACCACCCTATAAGACTATCTCTACTGCGATCATCAATAACATATCCGATCATTGC
ACATTCTTCACGAACTGGATTTTCCATCACAAACTTCACAAACGCTTTATTTCCATTTCTAAGCACCACT
GGTTCGCCAGCAAGCGATCGTTCTAAGTCAAATGGTCTCATTTTCTAATCCTTTCTTTTGGGAATAAAAA
ACCGCATTTCTGCGGTTATTCTGTGTATTTATCTAAAAGATTATTTATCGCCTCAGCATCTTCTGATGTT
AATTTAAAGTAGCTTGATGCTATTTTCTTTTTAACTGCGAACCTTAATTCTATTAACTTTAGTTCATGCA
AGTAGTCTTTTTTACTTCTATAAATCCTACCGTATAATGCTCCATATTTACTTTCTTCATACCCATCAGA
TAAATTGATCTTTCTATCTTGACTAAGCACTCTAATTGTTAAATATTTTCTTCCGATTTTTAGAACTTCG
GTTTCACGCTCAAATGTTGATCGTCTACCTGTTTCTACAAAATACACAGTGTCGCCAACTTTAAGATTTT
TAATCCAATCTTTTTCCATAAATATTCTCACTCTGTCGGTGGTGGTGGAAGTGGGCGCCAGTGTGTTACA
CTATCGTAAGTAAAGCCGTATTCTTTTAAAGAGGTGTCATAAATATCACTTCTAATTTGATGTGCGCCAG
TTCCTTTAGATAAAAGTGGATTTATGTATATTAAATACATTCCTGATTTTTCAGGTAATCTCTCTGAACA
CGCAATCCAGCCGTTGTTTTTTTGAAATTCCACAATCTCTGGCAGTTCAACCATGCAATCAATTCCGTCA
TACAGACCAGACTGTTTTTCCTCTTCGTTTAAATCTCTAGTTTTAGACTCAGCTTTACCGAGAACTACAC
CATATATCGCATGACTTATGCGATCTTCATAACATTGCATATCTTGACCATCAGCACATTGTTGATGAAA
TTCTTCAGCGAAGTTCAAGCACGCTTTTTCAGCTTCTTCTTCAGTTTTGTGAAATGAAATGCTGTTTTCA
TCATAAACATTTACTGCGAAGTATTTATTTTCTGTTTCTGTCATAGTTAAATTCCTTTCATAAATAATAA
CCAATGCGTATTTGCCGCCTTTCCTGACTTATGTCCAAGAATGGGTTGTACTGGAAGAATGCTTAAAATC
TCTTTCACTGTGATTTGTGTTTCATTCCACTTAAAAACTAGTGTGCCAAAATCATCGAGAACTCGCATAC
ATTCCTCAAAGCCTTTTCTAAGCTGTGTTTTCCAGTCTTTATCAAGCCTCCCATACTTCTTTACTAGCCA
AGAATTATCACCACCCTGTACCAAATGCGGCGGGTCAAAAATGACTAGTTTGAATGATTTATCGGGATAC
GGCATTGATGTGAAGTCGTGGAAAATGTCAGGTTTGATTTCTAACTTTCTCTGTTTATCTCTGTCTTTAA
ATGTTGTTTCGATTTCTCGAATATCCGCAAATAAAACTGCTGGATTATTCTTATTGAAGTGAAACATACG
AGAACCGCAACATGCATCTAGAATCGGTTTGTTTTTCAACATAATTGCCTTTCTAAAAATAAAAAGCCAC
AATTAAGCGGCTTATTCTGTTTCTGTCATAATTAACCACCAAGTCTTGGCTCAGGACATTCCCATTCGTA
GTTATCAAATTCAATCTTTCGGTGAATTGTGATATTACCCTTTATGATTTCAAACTCACAATTGAACTCA
AGTCCTCTCTCATAACCATAAAATCTAAAATCGACATTATATTTCTCACTTAACTCTTCAAAATATGGTA
AATACGGTCCCCATGCGTGCTGAACTGGAATTATTACAATGATATTTCCATCTCTACGAGCATAAAACTC
ATCATGAAATCCGTCCTTGCCTGCACTTATGAAACATCTATAAGTGTCTTTTAAGTGGCCATCTACACCA
CTTAGTTTTATTTCATCTTTTTCTAAGATGACTTCACCTTTTTTATAAATTTGTTCATCGAGGAATTTCT
TTACATCTTCAATTTTTCCTCTTATTTTTAAATTTCCTTTACACCAATTCGGCATACTCTTTCTCCAATT
TCTAAAAATAAAAAAAGCCACAATCAAGTGGCTTGTTGGATTAAATAGGATACTGTCTTTTTCACACCAT
CTTTGTCAGTGTATGAGTAAGAAATTCTTATTCCACGGTCCAATCTGCTGTTGATTTTCTCAAGCGTTAT
TTCAATACGTAGTAACCATAATGTGATCAACATTGTTATAACAAAAGCTTTCTGGACTTTATCAAGATCG
CAAATTCCCGTGACATCTAAGATAAAAACGATGAACAGTAACCAAATTGCAATTCTCACTGACTTTTCAA
AAAGTCGGAGTAGTTTATTAATCATGTTCTTTCTCACCGCCAAATTCGTTCAGCAGATTTTCTGTTAGCT
CGGATAAAACACTTGTCATTAAGATAAAGTCAGCATCAAAACGCTGCGTATAATCTTCTTTCAAAATAAT
GTCGTCGTTTTTATCGAGTACGTTGTCCGCAAATTTCAAGCGTTTAAGCGTGCCATCTTCATTGAGAATG
AATGACAAATTATCTTCCCATTCTAGCGATAACTTGGTGATAACCTTGTCGGACTCTAGCATTTTATCAA
TTTCTTCGCTGTTTAAGTCCTGATTTTTACACTTGATCAAACCGCTTTCTGTTGTGCCTGTAAATTCCGC
CTCTTCTAGCAATACCAGCCACGTCGGATTGTCGCCAAGCCAGCTTGTCATAACTAAATGTGGATCTTTA
ACGAAAGATAACGGCACGACTGGCAATGATCCAAGTGTTTTTCTCAACAATGCCAAGACATCTTCTGCCG
TCTTGTAAGAGCTTGCGTCGACATAAATCAAGCCTTTTTCTAAATCAATGAAAAGTGCGGTCTGTTTATA
CTTGCTGAACGCTTGCTGGAGTAGAACTGCAATAACATCATCTTTTAACGCTAGCTTTTCAATTTTCTCT
AACTTGCGACCTTGTATTTTCTCAAACTCTTCAATGCGCTTGTTTAGTGCGTTATTAACAACGTGCACTG
GAAGAATTTTTTCTTCTTTCTGCGCAACAAGCAAAATCTTGTTTTCTGCCGCATGATAGAGCAATTCACT
GCTGTGAATTGGATTAGTCCAACCAAATTTACTCACATCAGATTTATCACACGGGCGATAAGCACATTGC
TGTAATTTTTCTTGTAATTTTTCTGTTGACCAGTCTAACTGTTTTGTTAGACGGTAAATAATTGCATTTT
TAAACCAAAACATAGTTATTCCTCCATTTCTTTAACTTCGAAAATATCCGAGCATATTTCATCAGCGTGA
AAGTCAATTAATTTAATTCCGACATATTCGCCATAAGCAAAACCATCCCCATAGTTCCACAAATAGTTAT
CCATACTTTCAACATCTGATAACTTCCAATTTCTATCTTGTTCGTGATAAATCTTACTTGTTGCAACCGA
TAACACGTATTCCAAATGTTCTCTAAGTGGGTTGCTTGCATCAGGTGAATCAGCCCAGAAAGCGGACATT
TCGGCAATTCGTTTTTTAACTTCTGGAAAGTCAAAATCTATCTCAAAGACTGCGTAAATCTCGATAGATT
CAAATGTTCTTGTGCTAACTTTAAATTTTTTCTTGCCTGTAAATTCCATGTTTATTTACCTTTTTTAGAT
ACAAAAAAACACGCTATTGCGTGCTGTTCAGTATTTAAGTATTACTTAATAACTGAATTAATTCTGCGGA
TAGTCAACGACAGGTAAGATGTTGACTACTGGTTGTTGTGTTAATGGCTCATCTTCAATATCCAAACGCC
CGCCTAACGTCGCATAACCTACAATATCTCGCCAGTGGTCAACCTCGTGCGGATTTCCATTCACAATCCG
CACAATCTTTGTCGCTATCATTGTGAGCGCGTAATATTGAGATGAATCCATATTGCTCTTACCGCTATTA
ATAACATTCATTAACTCTTTAAAATCCATTGCGCCCGCGTGAAAATCACCGTGCGTTGTTTCTCTTTCGT
CTAACACTTCTTTAATCATTCTTCTTTCCCTTTGTTTAAATCATTCCGATTAATAAACTCTCTACGTTCT
TCATTGAGAATGTCGATTTTCTTTTCGTGAAATGTGATCTCTCTATCAATCGCATCTAAATCACGCTTGT
TTAATTCTGCTATTTCGCTTTCGGGGTGAATCATAAAATTAATATTCTCCTTAAATAAAAAACCGCACGA
TGAAGTGCGGTTTGGTTTCTTGTTCAGTCTTATGTTTCTTTATATTTATTAAAAGTTGCTATTGCACGTT
TCTCCAATTCAGGAAAGAGAGAAAATTCAGAAATATTTAATGTTGCTAATTGTTCTTTTATTATTTCTTT
GCTATCACTTGATATTTTTATCTTATGTGGTGTATATTCCAGATTTGAAGGTTCTTTGCAAGCAGTGTTG
ATACTGAGTTGTGATCCATAAAGGAAAAAATAGCCACTTTGGTTTATTAATCTATTATTATTTGCCACAG
GTTTAACACAAAGGACTTTATCTATAGTATCTATATAATTCATCTCAACTTCACTAACATAATGTCGAGT
TATCTCTCTTAATTTAGAGATTTTTGAAATAATTGGAAGTATATTTGATTCTGTTAAAGCTTTATTAAAT
GTTTCTCGCCCTAATATGTCTATGAAGGTTTGCTCAGCTTTTTCCATAAAAGGGGTAATTTTATATTTTA
TATTTGGATTTGTCTTTATATCTTTAAGCTCCATATAAACTGTAACTAGATTCAATATTATACTTCCTAT
CCCATCTTTGAATAAATCTTTTTTTAGTTGACTAAGACTTGATATCACTAATACGTCTGGGTTATTCCAG
TGTAATATATTTTCATTTGGAATATCAAAAAACATTACCTCTCCGTTTTGGATTTTATTATTTTTTTTAG
ATTCTGACACACTAAAATATAGCGCAACTAAAGGGTTAGAAGTTAAATCTAATAATCTCGTTGGACATCC
GTAATGCTGAAGTTTTACTAGTAAATGGAAAGGATCTAGTTCTTTCAGTTCTTCAGGATTACTAGCAATC
AAATCATAAATCATTTGATGCTCATATTTTATATGTTTTCCATCATTCCTATAAATACTTGGGGTTAATG
AAAAGTTCTCATCAGAATGCCCCCTATACAATCTTGTATGCCCTTCTTTAATCTCTTTACTATTTAATCT
TATTAGAAATTCTTCAATACTTTTAATTGGCTCATCATTATGTGTTTGTTCAGTCATTTTTTATTACCTA
AGAAATTTTGATATTGCAGATAGTATAAATTAGAGTAAATAATGTTACCTTGATTTTAATCTGTCAGAAA
GACTATTAATAAAAAATTCAGAACGGGATATTATCCTCTTCAAAGTTACCTACCTGTTGTTGTACAGGCT
TTCCACTTTTCGCATTCGCATAAGCATTGTTTTGTGGTGCCTGTGCTTGCTGTGGTTGCGAATCTTGGCG
ACTATCTAACATCTGCAATACGTCGCCTTGGATTTCGGTGGTGTAGCGGTCTTGCCCATTTTGGTCTTGC
CATTTACGAGTTTTTAAACGTCCTTCTACATACACTTTTGAGCCTTTCTTGAGATACTGCCCGCAAATTT
CTGCTTGGCGGCGATAAAACACGATAGAGTGCCATTCTGTCTGCGTTTTTCGCTCGTTCGTGTTTTTGTC
GATCCAACTTTCGCTCGTGGCCACACTAATTTTTGCCACTGCGTCGCCATTTGGCATTGTGCGGACATCA
GGATCGTTACCTAAATTTCCTAAAATAATTACACGATTAACCCCAGCCATTATTTAAATCTCCCATTGTC
TAATCTTTGTCTTAGCGATTCTGATAACTCATCTTGATATCTATGCAATCTTGCGTGGCCAGCAACTGTA
ACCAAGGCTAAATTATCAATTGAGTTGTTTGTCACATCACCATCAATATGATGGACGTGTTCATCACGTT
GAAGTTTTCTTCCTATTCGCTTTTCCATTACCAACCTATGTACAAACTTTCCCTTATGCTCACCAAGCGT
TATCCTTGGATATTTTTTTGATACATCAACTCCAACAGCGGTATTTTTGCTTGAGTTCTTTTTACCCTTT
GAGATATTTGCACACCATTCAGGTGTGAATTTTCTTTTATATCCTTTCTCTCTATGCATTCTACCTTTTT
CAAAGGCATTACGAACACCATCAGCACGACTTCTTAATATTCCTGCTTTTAAAAAACGATTTCGTAGAGT
AGATAATGGAATCCCTGTCCTTTCACTCACTTCTGGGATGGAATAACCATCTAGATAAAGTTCAAATTCA
TCAATAATTACTTTATTGACTCCAGCCATTATTTACCCCTTACATAAAACTCAATACTTTGTCGTTGTAC
ATAATATTAAACTCATCCACTTTATCTGGATGTTTCTCTTCAACCCATTTGATGAACTGATCATAAAGAC
TGGTCAATTCTTCTTTTGATTTGCATTGGTTTAATCTCTCATTAACCATTTCATTAAAAGGCTTTTTAGT
TTGACCAGAACTCATATTCTGCTGGATTAGTGGCTTTGAGTTGCTTTGCGACACGCTCTTTGGAGGGGCA
GGTTGTTCTCCTCCTGTGTCCAGTGAATCAACCATGTCGTTTTCAGCTATTTCAAGAGCTGTTAAATAGA
GATAACGTCTTTGATAAGTCTGAATTGCACCAAGATTTTGAATATCAGTTCCACTTGGTAGTGCTTTTTC
AACCATTGGTGACGTGAAGATTATCTTTTCATCTTTTTCTCCATCATAAATAGTCAATGTAGCTAACTCA
CTCGTATAAGATATAACTGAACACATATTTAATTGTGCAAAGATCTCATTAACAGAAGGGAGGAAGTCTT
TTAATTCAAAGTAATTAAAAGAGCGATTTTTTCCAGTTTTCTTTAATCCTTTTTCCTGTAATTTTACTCG
TGCTTGTGCTAGTTTCTGATAAATATTCATATTATTTTCCTTTCATTATTAAGATTGAAGTCTGGTGACA
TTGATATCCATCGCAATCGTTGTATAACTCTAATTCAAAGCCTGCCCACAAAAGCACGCCAATAAGTAGG
ATTTTGTACATAATCTGTCCTTTTTGCTGAATTTTGGGTAAGACAAACCGCCACACGATAAAGTGCGGTC
GGTTTCTGGGGAGTTTTAACGTAAGTAGTGAACTAGTTTATTTTCTGTATGATTTTGTAGGTGTGGGTTG
GAAAAAATAAAATCTTCAATCTCTTTTTTCCATACCTTATTTTTCATCTGCGCTAAATTCTTCATGATGA
TTTTCTCTGAACTTTGTGCAAGGTTGTAACTAGCAACACCGAGATTAAATGCTGTTTTATAGTTTCTGTG
GCTTTCAAGTTCTGAAAACAAATCCATCATTTTTTCCCACTCAAATGTAGATTCATTTAATTTAGCTATT
GCTTTTGCAACAACATAAAATGCTTCTTCATCGAGTAAAATTCCACGTGGTTTTGGTTCAGGTAAAGCAA
GTTGTTGTGGTTGCTCAACTTGATTTAAAAATGCTCGCAACACGGTTAGATGAAAAGCAGGGCTTATCCA
AGCTGCGTAGGCGATAACAAGTTCTTTGCAAGCGTAAGTACCAACACCATTTTTGACAATTAAAACTGAG
CTGTGAGATTTCTCACAGGTTGGATTTTCGCTTTCAATCTCTGCAATTAGAGCTTTTGTTTGATCATTTC
GCAAAAAATAAGTAGGACGATGTTTTGGATCGTTTCCACTTGCCCTATGAAGATCTGCTAATGAATAAAG
ATTATTTAAAGTACGAATTGAGTTATTAAGAATTGCTAAATTAGTCATTTTGACTGCTCCTATTGGTTTT
CTGAAATTGACCAGTTCTGACACTGGTGCCGAGAGGTTCAGAACCCTCCAATAGGTTAGGGTGGACGTAT
TCCCCGAAGGTATTGTATTAGTCGCCCTCTCGACGTTGCGAGATATCGGCATAAAAAAAGATCGCTTTTG
GCGATCTGCTTACTACCGCCTATTGGAAAAAGGTTCTGACACCTTGAGGCAGATAGTAAAATAAAAGGGT
AGGGGTTGTAAAGTTATTTTTCGATGAGTTGTTGTAGATGTTGAGATAACTGCAGAAAATTCAGTTTTCC
ACTTGCTACATCAACCATAGTGTCATCTAAGCCATGATTAGGTGGGATTTCAATGCCTTGTAAATCTAAA
TAAGTAAGCATCGTAACCATCGTAACCATCGCAGTACGTTTATTGCCATCAGGAAAAGCATGAGCTTTAG
CAATTGCTACTGCATAAAGTGCAGCTATATCAAAGATATTGTCTGTATTTTCGTATAACATCCAATTATC
AATGCGTGCTAAAGCACTATCTAGCCTACCAATATCTGCAACACCTTTTAGACCTGGTTCATTTTCTAAG
ATTGTTTGATGAATAGCTAGGACTAATTCAACGGTGATCATTTATATGCTAACGCCTTAATTTCTTTGTT
ATGCGCTTTAATCACACGCTTTGCAGCAGCTAATGCTACTCGCTTTCCTGCATCGCCTTTTAGCTCTATT
TTTACAGGTTTTGTATCTTTTGATGACATTGTTTTCTCCTATAAAAAAAGCCGTTATTAAACGGCTTATA
GTGCGGTTATCTTAATCCGAAAGGGCGGCAGTGTCAAATATTCAATTCGTCATTTTGAAATCCCCTGAAG
TTAAACTAGAATAGAAACGCTTAAATTTTATTCACTAACAACAGGAGACTTCAAAATGGCTAATTTTATT
GTGAGTTATGATTTGAGAAATCATCGTGATTATACCAAGCTAATTCAGGCGATACGGGAGACATATCGCC
TACATAGCAAGGTACTTGAGTCGGTTTGGTATATCAAATCGACTCAAAGTGCGGTGCAAATCCGTGATTA
TCTTCGCCAATATATTGATGGTGATGATGGGATTGCGGTATTTGATATGACTAATAACTCTTGGGCAACG
TGGAATTGCAATCACGAAGAAATGCAACGGTTGTGGAATTTTTAAGGGAATTGCCCTAGTCGTGGATCGG
TGTAAGGCTTAGGGTGATCAGCAAAGGTCATCCGCTTGTACACTTGGCGAACTCGCTCAACATCTTTCGC
ACAGTAGTTTGCCACTTCGTCAATCTTGCCTGCTTGCACAAAATCCCAAACTTTCGAGCCGTCAATATCG
CCTTTTTGTTCAATACCAAGTACTTTACATAGCTTGTCCAGCGAGACAGTACCTTTATATCCAGCCCATT
CCTCCATTGTGTCAATAGTATTTAATTTAGTTTGCATATAATAAGGCTTCACGCCATTGATTACTGAACG
CTGAAAGATGAAGCGGTAATCGAATTTCACGATATTGTGACCAATGAAAACGGGGGCTGTCATAGATTTA
CTTGCGTGTTCTTTTAAGTAGTCATTAAAACGCTGCAAGATATCAATTTCTCGGTCCTCTGCTTGCCAAT
CTTTGCGATAGAAAAGCACTGGTTCTTGATCGTCAATTGCCACACCAATAACCACGATTTCACCAAAAGC
ACCATCTAGTGATGTTTTGTTTACTGCCTCGTCTTTATTTTCAACTAGCCATTTATCAATAGTTTTTTGA
TTTTTATAATTGGCTGGTGGCTTTAGTTTCTCGCAAACATAATCTTGAAAATCTTTGTTTTGTGTCGGGA
TGGTTTCAATATCAATATAAACAAATTGTGACATATTTATCTCCTTTTAGGTTCTGTGAATGCTCTTTCG
ATAGTCCATTTTCTAAATAATCGCTTATTTGTATTGGCGTAATCTAATCCTAGAATTTCACACCACTCCG
CAAGCGGTCTTGTCTCATTTTTATATTTAATCATTTTTGTATTATGTCGATTTCTAACTTGCTCCTTTTT
ACTTGCCCAGCGACAATTTTCTCGTGAGTAATCGCCATTTGTATTTATCCTATCGAGTGTATGATGCTTG
CTTGGCTTTTCCCCCATATCTAAGAAAAAACGCTCGAAGCTATCAATCCACTCACTACAAACTTTTATTC
CTCTACCACCATAGTATTTATAGATTTTGTTATTTTTATTTAAACAACGATCTTTCATTAATTGCCAAGA
TGTATATTCAGGTGTGAATTTTTTTCCATGCTTAGAAAAACATTGAGATGTAAGCTCTTTTTTTAAACAT
CCACAAGATTTTGTATTGCCAGACTTTAGCGAATTAAGGCGCACAAATAGAATGTTTCCACAATCACAAA
TGCATTTATGTTTATCCCTAGTTCTTCGCATAGGCTCTAATAATGTTAACCTTCCATATTTCATCGTCTT
TACCTCTTAGAATGGAAATGTTGTGTTGTATTTTTGTAAGATTCGATAAATTGAGTTAGTGTCAATTTCA
CCGTTAAAGATCCACTTTTTAAGCTGTCTCAACTTTTTCTTTCTCTTCATTTCATAAATGCGATCTGTTT
TCTTTCTGTTCACTTGCTCGGTCATAATTAACCTCTGTCGCCGTTGTGATATTTAATATCCTGTTCTACA
AACCACTCATCATCGTAATCATCAGGATCTACTTCTTGCTCTTCTTTTTGCTCAAACTGTGCATAGTAAT
CTTGATCGCTGTCGCACTGCCAAGCAGGTAAAAATCGTCTGTTTCTCATAATTACACCTCCATTTCTGGA
ATTTTTTCTTCTAAGCAGAGATTTAACCGTTTAATTCTTTTATTTAACAAACGAATTGCTATAACCTTAT
TTCTTACGCCTGCGGTTCGTTCTTTTAATATCCCATTGATATAAATAGCACCGTGATACCATCCTATGTT
TTTATTAATTCTCGTTGTGTAATTTTTCTTTTTGGGCATCATAAAACTCCTGAATAATCATTGTTTGCTT
CATTAAATAACGCTCGGCTTCTTCTGTGAGTGTGACTTGATTGTCGCCGTGTTCGATAATCCATTCTGCT
TTCGCTTGTGCTTCCCAGTCGATTTCTGATGTGTAGGCTGGATGACAACTCACACCAAGGATAAGCGCAA
TCAGAAATGCCGCTGTCATATTCCAGATGTTGATGTGTTTCATAATCGTTTCCTTTTTGTTCAATTTGCT
GAATTTTGGGTGCAGAAAACCGCCACACGATAAAAGTGCGGTCGGTTTTCAATGAGTTTTAATTGAGTAG
GTTATTTACGGCTTTAACGAGTGCTAGGCGTTCGGTGTTGGCGTGAACGTATTTCTTCGCTTTTGCCATA
ACCTGTTCTAATGGATGTTTGAAGTTGTAGAGATACTGACCGCCGATTTGGTTTTCCATTAATTTGGCAA
TGTTTGTATTCTGTAACTTCTCTTGCATTTCGTGAGCTTGGAAACAGTAGCTATACAACTGGATAATTAA
AGCGAGAGTTTCTTCGCTGTTTTGAATGGCTGTTAATTTGTAATCAGGTTCAGGTAAAGTCAGTTGTTGT
GGTTGAACTTCATATTTACCCGTTTTTCTGATTTGGGGTAGGACTTCGGCAGTTACCCATTTTCTGAAAC
GGTGTGGCGTTGATCCTTTTTTCACTGCATCACGGCAGCGTAGGATTAAGGTGTACATACCGCTATCATT
GACTAAATTAATAGATTGTACTTGATTTCCTATACTGTCGGTTAAACCGACGGTACCATTTCTAAAGCTA
TCGGTTAAAGCGATAGTCGTTTTTTCATCATCATCTAGTTTTAAAAGTGCATCACGAGCATTTAAAATAT
TTAAAGCATCACAAAGATCTTTAGCAACAAACCAAGGTTCATTGTTGATTACCAAGGTACGGATTGTGTG
AGTTTCGAAAGAGTGAATTGAGAGTTGAGTTTGATTTGACATAATGTAATCCTTTGAGTATTTGTTTTTA
CACAAGCCATTTTCGACAATGGCGTCGGGAGGTTCGAAAACCCTACTCAAAGGCAAAGGGCTGGACGTAT
TCCCCGAAGGTATTGTATTAGTCGCCCTCCCGACATAGTCAGGATTACGGATATAAAAAAATCGCCTTGT
GGCGATTAGTAAACTATCCGCCTCTGAGTTTTAGGTTTCGACACCTTGAGGCAGATAGTAAGATAAAAAA
GGGGGAGTGTCAATAAAATTAAACCCCGTTGATTGCAACAGGGTTAATGACTATTTTTTCCTTCTTTTAT
CCATTTTTCAGCAAGCCATTCAAACTCACAAAATAGTTTATTGTTGTTGTTTTTTATTCGCCTAAGCTCC
ATTACATATGGTTTTAATGTATTCCAGTCGGTAATGACACTGCTTTTACTCATTCGCTTGTAAACTGCTT
CGTCAAATAAGTTTTCTTTAATGCCAACACAAATAAATTCAATTGAATTTAGAATATCAAGTACAATAAA
GTTTTGGCGATCTGTTTCACTACTTGATGGTGTATTTCCCTGCAATGAACAGGCTAAGCTGGTAAAATTA
ACTCCGCCATCTCGCATTTTCATGTAAGCTTGACGGCGCCTACGGTAATAAGCATTATTGCTATTACTAA
TTAGTAATTCGATAGTTGCTTTTTGTTTATGTTGTTTACGCAACTCTTTAAGTTGAGACCACGCAAAAAA
GGCTAGGTAACCAGTAAAAAGACAAGTTCCTAGCCCTATGAATGTGTTAATATCGAGTTTGCTTAGGAAA
TCCCAGGTTTTAACACCTTCTTCCATTAAACTTCCCAACCTTCATTAAATTGTTTCATCATATTTCCTCC
CTCCGTATTTACTTAGACTAAAAAAGCCTGCTCAAGTTCACCTGGCAAGCTGTTTATCCGTCTAAATTGT
TATAAAGAACAAAACAATTACTGTTATTAACTGTAATTAATCTTAAATATTAACAGCTAAAGGATACTTT
ACCACATAAAAACATGCAATCTTTTTTATATCTTTTTTATATCTTTTCTTTTTCTCTTGAATAAAAAAGC
CCTCTTTCGAGGGCGGAGTGGTAATTAACAAGTGCTTTTGTTTATAAAGGGTGGTGCTAACGTTCTGTTA
AGAGGAACCAATCAAACAAGGAGATTTTGAACGCTAGCACCAATTTGGCCACGGTGACTGGATTTGAACC
AGTAACGCAAAGATTAAAAATCTCCCGCTCTACCACTTGAGCTACACCGCCAAATAGGGCGACCCTGTAT
TGTTCGGGATTGGTCAAATTATCCGTACATTAAGTGAAAGTTAATGTTTACAGGGTCATAATTCTTTTAA
TAAAGCGCACTTGTCTAACATTCGTCCCGGTTGTACTTCCCAAGATTTCTCTGTAAATGCGCTTTATTTA
AAGTTGCTTGGATTTTTTACCTTGCCCAAGCTACAAGGCTTATGGTCACCACAACACATAAGGAATTGAT
TTTATTTTGTACTAACTGTATATTTTTAATACCACAACACGAAATAAGGATTAAGTTATGAAGAAATCAA
CAGCTGACTTTTTAGCCTATGAATTTGCAAAGGCTCATTATGATAAAGCTGGGTTAAACTTTCATAAAAG
TAACGCAAAAGCCATCGGTGAGTTTATTGCCGCACTGTCATCTGAATTTCAAGAAAAGCTCGATGATTTT
GATAGTGATACCGTAGAACGATTTAAGAATTTATCGAAATAAACGCTTTCTTAAGTTCTTCAGCAAAATT
TAAAACATCACCTCTATCACATTTTGCGTGATGTAAGACAGTTTCCCAAATTTGCTCTTTAACTTCTTTG
GGTAGTTTGTTTTTATTTTCTTCAGTTTCAATAACAGCAATTACTACTTTCATATTTATATCCTTTTATC
TGATTAATTCTCTACAACCCAATCTACGTTTCTGTACAGCTCTCACTGTATTAACGCCTGACTGACCTTT
ATTGCAATTGTAATTAGCAATATCGCTTAATTTCTTAGCATTAACTGGAACATCTATTAAAGCCACATTA
ATGCGATTAGATTGCTTTTTACTGCATAACTGCTTTTGTCTTTCTCTAAGACGTTTTGCTTGTTTTAGCA
TTTTTGATACTTTCATATCGTTTGCTCCTTTCTCTCTCATTTGAAAGCACACTTACTTGTTTGAATGCGC
TTTTAAATAAGTCTTGATTTATGTCGCTAGCACGTGGGAGTCATAATCAAGTAACTCAATTCCACTTAAC
CAAATTGTGTCGCAATCACAGACTACTTAATCAATAAGGCTATATTTGATTAACTTGTGATGTGTAGATT
TTTAAAGAACATTAGATGCTTTTTAATATCTAGATGAAATAATGGAATTAGCTAAATTTTCGGAGTAAAC
TTTTAATTAACTTTGCGATTTTTGATAGCGGGTTTTCAGGGATGTAAATCTCCATCTTACACTCACCATC
ATAAACAGCTTGGGACATTGCTTTTACTTTTTCCTTGGCTTCTTCTGGACTGTTTGCGTAAACATCGCAT
GCCCATTGAATGCCTTGGTAGTAATAGTGGAATAAATATTTTTTCATTGGGAGTTCCTTATGAAATTTGA
AACTTACTTAGACGCTCGCAGCGAATGGCGGTGGCGTTTAAGAGCGAGTAACGGTAAAATCATTGCAGAT
AGCGGGGAAGGCTATAAAAACTACAGTGATTGTTTACACGGTATTGAACTCGTAAAATCCACAAGTAAAT
CAACACCAGTTGAATAACTTATCCAAAAGCTCCGAAAGGGGCTTTTTTCATCTAGATTTTTAAAGAGCAG
CGAGATGAGTATCTCGTTTTGTTGTGGTTATTAAATCAAATATTTATACAAATGTAAATATATAGTTTAA
TAAATAAATATTAAATTTATTTCATTTATAAATATATAGTTGATTTTAAAAGAAAAATATTTTTGAAATT
TTTTGATTAATTACTGAATTTGTGAGCTATGTCACATAAAGGAGAAGAAAATGATGTGTATTTTGTAGGA
AAAGAACATTGATTAGAGATAAATATAAAAATATTAAAGGTGTTTATCACAAAAACAACTTCTCATATAA
TAACTAAGGTTTTAGAACATTTAGTCAGTAAAGATCATAAATTGACAGATAATAAAGATGAATAATTCTG
ATATTTTAACTTATGTAATTCTTATTATAGGGTTAGTAATGGCTGTCCCTATGTTTGTTCGCATTGGTGA
AATTTTAAGTCAGAGAGTTCGTTTAATACTATTCCCTGTAAGAAAGGTCAAAATTCGTCGCTGGCATAAT
GAAAAATTTATGGGATATGGAGAGTTGGATTTGACTTCACAAGAGCCTATGATTGATCAATTAGATCGCA
TTGACGCGGAACTCAAGAGTGATTTTATCATTTAGATAAAATGGTAATGATATTTTCTATATGTCGTACA
ACTTTCTTAAAATCAATGTGTTGGTCATCTGTAGCATACACAGAAAGTATTGCATGCTCTTTGATTAAGT
GAGTATTTTCTATTTTTCTTAATTTGCACAGCGCTTTTATTTTATTTTCAACTAATAAGATTTTGTATCT
GTTAGATAAAATATTAGGTGGCTGCTTTTCATAATTTCCTATTATTTCGGTATATATTTGCTCTATTTCA
ATAAGTAAGCTATCTATTTTATTTTTTATTTCCTTTTTTCGTTCTCGAAGACCACCCACAAAGTAAGAAA
TAATAGTACTGATACCACCAACTATCCATTCAATATGTTCTATAAGAAAACTAAGTAAAATCTGATCCAT
TACAATCGTCCAATTGTTAAATGTTTCTGGGTGTTAAGTATTATTTTTACTGTTTCAGGGTAAACACTGT
CCTTTGGTAATACCTCTAATTTAGAAAGTATAGTTTGATATGGTATTTTGTCGATTGTCATTAATCCTAC
GAAAGCAGAACCAATGAATGAGGTACCAGGGAATGCCTGTAACCCATCAAAATCAACAATAATTTTATCA
AATTTTTTAAAAGCATCAGATAAATACTCACGACGAAACTTATCACCATTAAATGGTCCGTCATTATCAT
CTCTGCCGAAAGGGTCATCAGAGAAGTCTTTTACATAAATTTTTATTTCATTGGTCATTTGTTTTCTCTT
CATCGGGCAAGTCCAAATCCCACTCTAGTAAAGTTCCTTTGATATCATAACTTAATTCATAACGTTCTTC
ACTATTATTTTTAGTGTATCTTACATCTCTTGAGTGAATCATTGTTGCTGCAGGGCTAATATGTGATACT
TTGAGTATATCAATACTCCCAAACCCCCTTCCTATACTGCTAAATCTTGAGTTACCAGGACGTAATGCTT
CTTTTAATATCTCAATTTTTAGGTCTGTTTCAGGGAAAAGAATATTGCTTGACGTCTTATTTTTGGAAAA
TGACTCAACAATCCCAACACCCAAATCATACAAAATAAACGTAATTTGACTGTTTTTAGGCGAGTACCAC
AATCCTTGCCACCATTTTACTTTTTCATCTAGCCCGTCATAAGCATGATGAAAAACATTTAACGATGCCT
CCGCAAGTGCAACTTCAAGTTTTTCCAGAAAATCTTTTAAGACAGTAGTGTTTTTATACTTGACATATAA
TTCTTCATAAAGTATCGACAGAAGTTTTCTATTGATCTTTCTTTTTGCTACTGGTACTTCACCATATTGA
AAAAGATTCATGTCTTTTTCTAAATCATCTATCTTCTTCATTGATCCAGCCATTAGTGTCTTTAATAGTT
GACTTCGAATAAATATGCTTTTATGTATTGGTGATTTTTTTGTATCAAATGTGAAAAAGCCTGCATTACC
TTTTAATATTTGTAAATGATTTATATGTGCAAAAAGCATTACAGCTGCTGCTGCAGTTATTTGTTTTGTA
TTTGTGAAATCGATTTTTATTGAAGTATTACTCTCATCTATAGCTAATGTATAAAGTTGAGAGATAAAAT
TTAATGTATCCACTATGGATTTTTCATCATAAATACACAGTACTGAAGGAGCTTTAATTTTCATTTTTAA
TATTTTAAATAGGTTATATTTAATGTTGGGTTAGTAATGCTCCACTATTATAAAATCAACTCTCTCAGTG
ACACCCAATCATTACATCTTTAATCACAAAGCACAGACCGCCAGAAGACCTTGCTATCAACCGCCGCGCC
AGACTTGACGACCAATAATTTTTAACTCACCCAATTGCTCTTCACCTACTTCAATAGGCTTATATTCAGG
ATTAAAACTAAGCAGTGTGATTTTGTCGCCATTGCGTACAACTTGTTTGATATAGAAATTGTTTTTATAC
GTTAAAGCGTAGATCTCACCATCAACAATATCTGTATCGTGAATATTCACAATCACAGTGTCCCAATCTT
TTAAAACTGGATACATACTATGCCCACGAACAAACATCGCTTTACAGCTTTCTGGTGTTAAATTTTTTTG
TTTAAACCAAGCTTGTCTAAATAATAAAGGCTCATCAGATTTTCTTGGTATCCATTCCACAATGCATCCC
TTTCCAGTGCCAGCGGATAGTTTTACATCATATAAATCAATCTCAATATGCGAATCGCTGTAATCTTTAT
CTTCTATTACTGCAACCTCATTTTTATCAAGAATGTCTTCGCTACCTAATAACCAATTCACTGAATAGCC
GTATTTTTCGCAAATCAATCTAGCTGAATCAATACCTATCTTCCCATTTTTAAACCAATTATTTACAGCT
TGGGGAGTTTTGTTTGATACTCTGGCTAACTCCGCCTTACTTACTCCAGACTCATCTAATATTTGCTGTA
ATCGCTCAACGACAAGTTTATCTCTGTTATCCATATAATCCTCCATTATTGAAGTGTAAATAAAATATTT
ACTTTTGCAATAAACTCAATATTTACATATATAAATTTATGATTTATTATTAATGCCAGATTCAATCAAC
TAAATATTGAGGTATTTATGACACCTATTGAAAAGGCAATTCAGGCTGTTGGCTCTCAAGCCAAATTAGC
TCAGGCAGTAGGAAAGACATCTCAATTTATTTATCGAATGAAAAGAGCTGGGGGAAAAATTTCTACTCAA
GACGTTTCAGCCGACAAATGGAAAGAGGTCACTGGTCTCCCTAAAAGCGAGTTATTCCCTGAATTTCAGG
ATTAACTTACCAACTAACTAAAAAACAATCTTCAAGAAAAAAGGAAAAATTTTCATGAACAGCAAAGAAA
TACAGAGATTGTTACACCGAGATTGTAAGAACAGCTCAGGCGGTATTACCTCTCTTGCTTATACGTTAGA
GAAGTCGCCAAAAATTCTTGGCAACAAGCTCAACGTGGATTGCGAGCAGAACCAATTGAGCTTTATCGAA
GCGATCGAACTTATCGCCACCGTTCAAAGCAAGAAAACACTCTCAGCTATTGCAGCACAAATCGATCACA
TCGTTGTGCCTATGCCTAGATGTGCTGATTGCGGTCAAGACGTACTAGCAAGATTTCTAGATATTGCGGA
ATCAAGCGGAAGAATCGGAAAAGAGATTAAAAGTGCGGTGAGTTCTGATTCAGAGCTTGGACGTAATTTA
TCTCAACGTGAGAAACAAAGAATCTTAGCAGAAGTGGAACAGTTAATTGAGCAAGCTATCTGTTTGAAGA
TGGAATTGGGGCAATAAAAAACCACTGTTGGAGCAGTGGTATTTAGGAAATATAAACCAAGGTGATTTAT
GAATCAATTATTAAACATTTCAGAGCAAAAAGCAAGACTTACGATGAGTAGTCGTGAGATTGCGTCATTA
ATTAATAAAAATCATAGCGACCTATGTCGTTCAATCGAAAGATTAATGGTAAAGGGCGTAATTAGGGGGT
ATCAGCCAATGGCTTACACCCATCCACAGAACGGACAGACTTACTACGAATACCATCTCGAGAAAAGAGA
TTGCCTTATCGTCGTCGCTCAAAACTGCCCTGAATTTACCGCCGCAATAGTTGACCGCTGGCAAGAGTTG
GAAAATCAACAAAAATCAACCGCACTTTCTCGAAAAGAATTAGCGTTAATGGTTCTTCAAGCTGAGGAAG
AAAACGAGCGTTTACAATTAGAGAACGCTGAATTAAAACCAAAAGCTGCTTTTGTCGATCACTACGTGGA
AGTTGGCACTAGTAAATCACTTCGTGAAGTCGCCAAGATTCTAAAAATGCCAGAAAGAGCAATGATAGAC
CGCCTTATTCAAGATCGCCTTTTATATCGCCAATCAGGTGCGTTACTGCCATATCAAACCGCTCACTCAC
GTGATTTATTTACCGTGAAAACAGGCACAGCAGAACGCGGTCACAATTACACGCAAACAAGAGTAACAAG
CAAGGGGATTGAATATATCGCGTCACGTTACGCTTCGGAGTTGATGTTATGAGTAATAAAAAACAAAAAA
GCACCAGAACTGCGTTATCAAAAAAAGTCCGCTTTGAAGTTTTTAAACGTGACAGCTTTAAATGCCAGTA
TTGCGGAAAGTCAGCTCCTGATGTTGTTCTTCATGTCGATCATATTAATCCTGTAAGCAATGACGGAACC
AATGACATTATGAACCTGATCACCTCTTGTTCTGAATGTAATTTAGGTAAAGGCGCAAAAACACTAGACG
ATAACTCTGTTATTGAAAAGCAAAGAAAGCAATTGCAAGAGTTAAATCAAAAGCGTGAACAACTTGAGAT
GATGCTCAAGTGGAGAGAAGGGTTAGAAAGCTTAGATCAAAATATTGTTGATGTTATTACTCAAAAAATA
AATGAATTAATTGCGCCAAGTGAAGTTAACTCTAATGGTGAGAAAACAATTAAGACATGGATTAAAAAGT
TTTCTGTAGAAGAAATATTAAATGCTATTGATGCAGCTTTTGAGAGCACTTTTTGTCGTGGCAGCAATAA
ATCTCATGACGAAAAGAGTAATGATTTTTTCAACTTAATTCCTCGTATTTGTAGTGTAAACAGAATGCCT
GAACTAGATAGAGAGCTTTGCTATATCAGAGGAATTTTAAAAAACAGAATGTATGTGAATTTTGGTTATG
TAATGCAGTTAATGAAAAAAGCTACTTCATTAGGCTTTGATGTAGAAGATTTAAAAGAACTAGCAAAAAC
AGCGAAAAACTGGACTTCCTTTAAGAACACTTTAGAGGAGTTTATTCAGGAGGGTGAAAATGAGTTCTAA
ATTATTGGGACATGTTTGGGATTTAGATCTTCCAGATCACGCAACAAAACTAGTATTACTCCGTCTTGCT
GATAGCGCAAATGATGAGACTGGAGAATGCTGGCCGTCACTTAAGCATATTCAAGATAAATGTAACATTA
AGTCAAAAAATACTATTAGAAGAGCTTTAGAAGTTCTTGAGCAATTAGGGTTATTGGTCGTTATTAAGAG
AAAATTATCAGCAAAGCAAAACACCTCAAATTTATACAGATTGAACATTAAAAAAATCCTCGAACCAAGC
TCTGTAAGTATTAAATTAGGGGGTGGTTCAAATTCTGAACTAGGGGGTTCAAATTCTGAACTAGGGGGTG
GTTCAAATTCTGAACCCAGAACCAATAACTCTTTTGAACCAATTAATGAATTAAATACCCCCTTACCCCC
TAAGGGTGAATCAGCTAACGCTGATGGCGAAGGAAATGCCAAAAAAGATTTATCTGCTAAAAATAAAAAA
AATCGTTCTGCTGAAAAAATCGATTATCAAGGCGTTATTGAAGCATTCAACGAAGCTAATACTGAAAACG
GCTCTAGGTTGCCATTTGTTAGAGAATTATCAGATAAGCGAAAAACAAGCATTAAAAAATTCCTCTTGTC
ACTGAAAGAGCCTACTGCGGAATGTGCAGGTAATTACTTCAACGCCTTGTTCTCAATGCTAAGACCTTTC
CATTTCGGTGAAGAAAAAAATTCAACTTGGAAAGCAAATTTTGATTGGGCAATTCGTGCTGAAACAGTGA
TTAAAGTGCGTGAGGAGAACCTGTAATGAGTACACAAATTCAAACAGTCCCTTACAACTTGCAGGCAGAA
CAATCTGTACTTGGTGCAATCATGATGGATGCTAACGGTGAGAGAAGTGCGACAGTTTTTGCGATGTTAA
AACCTGAAAGTTTCCATGTGCCAGCACACAAAAAAATCTATGAAGAAATGCTTTTCTTGGCGAGAAATAA
TCAACCGATCGATTTAATGACTATTGATTCACGTTTAAGAGCAATTGGCGTTATCGAGCAAATTGGCGGT
ATGGCGTATCTCGCAGAAATGTCAAAAAACACTGTCAGCATCGCTAATATTTCAACGTATGCGCAGATTG
TGCGAGATGAAGCAATTAAACGTTTTACCTTTGCTAAGTTACAAGACTGCCAAGAAATGGTGCTTTCTAG
TAATGGTTTGAACGCACAAGAAAGACTTGATGCAGTTAGTCGCTTAATGTCTGAGATTGCGGATTATGGA
CGTACAGGAGCAACAAAAGGCTTGCGTGCTGCAAGAGAAGTTGGAAATGAATGGTTAGATAGCTACCAAG
AACGACTAGAAAATCCAAGTGCTACAAGAGGACTTACAACTGGGCTTACTGCACTTGATGATCTACTTGG
TGCAAAAGGTTTAGTTAAACAATCACTCGTTGTTGTAGGTGCTAGACCTAAATGTGGAAAAACTGCTTTC
TATGGCATGGTTGCAGAAAACTGCATTGTGAATGAGAAAAAACCAGCACTTTTATTTAGCCTAGAAATGT
CTGGTCAGCTCATTTTTGAAAGGTTGATTGGACAGAATGGAAATCTCAATACCACTGCATTTTATGAACA
TGATCCAGATGTCATTTTCCATAAATATCACACTACGCAAGAATCGCTTATTAACCGCGCAAGTAATGCT
GTAGGGGAGTTAATCAAAGACGATCTCTTGTATATCGACGACACACCGGGTGTTTCAATGGCCCACATCA
GAAATGAATGCAGACGTATTAAGCGTGAGCGTGGTGAGATTGGATTGATTGCGGTCGACTATCTCACATT
GATGAAAGCTGAAGATGCAGAACGTAACGATCTCGCTTACGGAAAAATCACGAAAGAACTAAAAAATCTA
GCACGTGAAATGAATTGTGTGGTTTTGGTTCTTACGCAGCTAAACCGAAAACTTGAGGATCGTGGCGATA
AACGCCCACTTCCCAGTGATAGTCGTGACACAGGTCAAATAGAACAAGAATGTGATTACTGGATCGGGTT
GTACAAAGAGAGTGCTTATAGCGAATCGGCAGACAAATCACTCACTGAAGTGATTTTAAGACTAAATCGT
CACGGTGGTGGAAGTGGCACAGTTTATGCCGATCAGCGTTTTGGTTCAATGTTCAATTGTGACCAAGACG
AAGCAAAACTAAGAGCAGAACAATGCAAACCAGAGCCGAAGAAAGTTAAGAAAGGGGATTTTTAAGATAT
GGAAATTAAAAACCAATTCTTCTTACGCTCAGAACAAGTGCGGTCAAATTGTCAGGATTTTATCGCACAA
CTCCCTATCGATGATGATAAGCCACTGGTTGTCGATATTAAGCCAAGAACACGCAACCTAGAGCAAAACG
CTAAATTCCATGCCATGTGCCAAGATGTGGCTAATCAGCTTGAATTCATGGGACGTAAGCTAACGATGGA
ACAATGGAAAGTGCTGTTTATTTCAGGTCATGCGATGGCTACCAATGAAAAAGCAGACGTTGTACCAGGT
CTAGAGGGTGAGTTTGTCAATATCCGCGAAAGCTCAGCAAGAATGAGTGTTAAGCGCATGGCAAGCTTAA
TTGAGTATGTGACGGCTTACGGTGTAAGTCATGGTGTTAGATTTAACGATAGATGCGGATTTTGGGGGAA
ATAATGGAAGATTTTTTAATTGTAATTGTGTCACTAGGAATGTTGTTTTTTGGCTGTATGTTGATGGGTG
ATTTTTTATGACAACAAAGAAACCGAAGGAGCACAAATGCAAGGTATGCGGTAGCTACTTTGTAAAAAGT
AAATCAACACAGAAAGTCTGTTCAGTTGATTGTGCTGTCAAGCTAAGCAAAGAAGAAGCGCGCAAGAAAA
GAGAGAAAATTCAAAAGGCTGAACGTGTAGAAACAGCAAAGCGAATGAGAGCAAGAAAAGAAGCGTTAAA
AACAAGAAGGGATTGGTTAAACGATTTACAAAAGATTTTTAATAAATTCATTAGATTACGAGATAGAGAT
GAGCCTTGTATTAGTTGCTGTCGTTATCATCAAGGGCAATGGCATGCTGGACATTATAAAACAGTCGGTT
CATCACCAGAGCTAAGATTTGATGAAAAAAACGTCCATAAACAATGCTCTGCCTGTAATAACCATAAAAG
TGGAAATGTTACAGAATACAGAATCAACCTCATTAGAAAGATTGGTGTTGAAGAAGTAGAAAAGTTAGAG
AGAAAAGACCATCCACCACTAAAACTCACAAACGACGAAATCAAAGTAAAGATTGCGCTGTACAAAAACA
AAATTAAAGAATTAGAGGGCAGGGAATGAAATTTAGTGAATTAAAATTAACACAAGAACAAGAATATTTT
GTCGACAAGTGGATGGATATGTGGGGCAACTGGATTAGAACTGAACGGTTTGATAAAACACAATTTAATA
TCATTGGTAGATTAATGCAAAGTGTTACACCAAGCGAACCTAGCGAGCCAATTTGTGATGATGATGTTGG
AATGATGATCAGTCAAATTGTTGACCAGTTCTTTATGAAGCATGATCCAGCGATGCGGTTCATTGTCTTT
TCTTACTACGTGAACAAATGCACTATTAACAAAATAGCTGTAACGTTGAGAAAGAATAGCGAACCAATTC
CAATGAAAGCCAGTCCGGGTAAATCAAAAATCAGAGTTCCAAGTATTCTCACCATGAGAAAAAACGTAGA
GAAAGAGCTAAAACTAGCGAAAGCGATAATTCACGAACTTCTTGTAACTGGCTTTGTAATTCTTCAATCT
GGTAGCGAACGTGCCGTCAACGTGAAAATCAAGTATTGACAAAAAGTATAAACCTATATATCATTTCAAT
ACATAGTGGGCTTTGTTTAAATGAGGTTCACTAAATGAGATTTTATAACCCTGACTAGAAGCAGTCGGGG
TTTTTATTTAAGGGTGTAGCTCAACTGGTAGAGCAACGGTCTCCAAAATCGTATGTCATTGGTTCAAGTC
CAGTCACCCTTGCCAAATTCACAAGCTCAGTCTTAACGGACTGGGCTTTTTTATTGCCCCAAAAGCAAGG
GGGTGGAGATTATGAAAATGAAAGATGCTGGGACGCAATCATATATCTGGTCAGGGTTTGGCGCTTTCTT
TGCACTTCTCTCACTTCAAGAATGGCTGGCAGTTATCAGTTTGACTGTTGGTGTAATTACTATGCTTGTT
AACTCTTATTACAAGAAGAAAGAAAATGAGAGAAAAAACGCAGAAAAAGTGCGACTTGAAGAGCTTCATA
AGTTAAGAGTTGAACGCATGAGAATAAAACTCGAAAAAGAAAAAGCGGGGCTTGTTAAATGAAACACGTT
AAGAAGATAACGGCTTGTTCTGTTGCAATGATTATCGCTGTTGTCATGTCCGATCACTCAACTGAGATTC
GCACCGGTGAGCGTGGACTAGAAATCATTGGTAATGCCGAGGGATGCGCACGTGAACCTTATAGATGTCC
TGCTGACGTTCTAACAGTTGGTATTGGTTCAACGGAATTAAGCGGATTGCCAATTGACCGTAAAAGATAT
TCAGACGAAGAGATAGCGAAGCGCTGGATAAATGACATTAAAGTAGCTGAAAAATGCGTTAATAACTGGG
CAAACGGGAATAATTTGCCGCAGGGTGCATTTGAGGCAACGGTATCAATCACATTTAATGTCGGATGTTC
TAAGCTTAAATATTCTACGTTGTTTAAGCATGCCAAAAATGGTGATATTCAAGCAATGTGCGATCAATTT
CCACGCTGGAAATACGCTAACGGTAAAGTATTACGTGGACTTGAAATCCGCAGACAAAAGGAACGTGAGC
TATGTTTAGCCGACTTACACAAATCTTGATCGTCGTAATTTTGGGCTTGTGTGTCGCGTTGTGGTTCCAG
TTCCAGTCTATTTCTAACTTAAAAGCCAAAAACACCATTCAAGCCCAAACCATTTCACTACAAAGCGAAA
GTATCAAAAATCTCAAACAGCAAGAAGAAATAAACAGACAACTCACACTCGAAATAAGCAGACTTGAGAG
TGAGTCTAGGAGCAAATCAGATGATGCAATCAATTCTATTTCACATGATGAAAAGAGTGCTGACGCTTAC
AATGCCAGTGCTCCTCGTTCTATTGTTGAGTTCTTGCGCAAGTAAGCCAGTAGTTCAAGTATACCCACAA
ATTCCAGCAGCACTTCTTGCGCACTTAGATAAAACAGGGTTTAACGGCAATACTTACGGTGACGTTTCAA
AGTACGCAGTGATACTCAAACGTGAAAGAGATGTTTGCTTAAATCGAGTTGATAAGATTCGAGAGTGGCA
AACAGAAAACGCACAGAATTAAAAGAGGCATAGATATTTCACTATGCCTCTTTTAATTATAAAGATGATG
ATAACTCTCGTTGTGAAGCTACTGCTAAGAAATGGCTACGGTCTTTATAGATTGGATTATTAGCTACACG
TTGGTCTATTCTATCAATTAGATATTGCGGTAATACAATATTAACACGCTGGCGTTTACCAAAGTAAGCA
GTGATATCTACATCGATTAGTAACCAACTATCGCAATATTGAAAATCTTCTTGCTCTTTATAGTGAAGAA
AGCCCAAATCTTTAATTTGGGAAATATCAAAATCACCCTCAACCATCATTTCTAAGATGGTATGGATTGC
ATCAGTTACCATTGGAACAATTTCTTCGACAGTATCTGCACCACTAAAACAAGAGTAAGTTTCATTAAAA
AGCGCAGGCACACATAAGCCAAACGCTTCATTTTCATTTTTTGGCGTTTCAACGCCAATGGTAAATAACA
TATAGCCTCCTAGATAGGACTCGGCAGAGCTATAAAAGCCCTGCCGATTTCTTTATGGATCTGACAGTAC
CTATTGGTAAATCTTTCTTGGGATGCGGAACAGGAAACGTCTTTCCTGTTTTGGGTGAATACCATATATG
GTGCGACCCTTTACATCTCAATTCAGTACATCCAATTGCTGTCAGTTCCTTGATTAAGTCGTGTGAGTTC
ACGTGATACCTCCTTTGCCTTAATCAAATACTATTATACACACGTATACACACAAGTCAAGTATTTAAAA
AAGGATTAACCATTATGCCAAAAAAAGACGAGGTTAAATCCACGTCTAAAGGGCGTGGTAAAACTAAATT
AACAGACAAGCAAAAACGGTTTGTTGAAGAATATCTAATTGACTTAAATGCCACTCAAGCAGCAATCAGA
GCGGGGTATGCTGAGAAAGCAGCTAATCGTGAAGGCAGTCGTTTGTTGTCAAATGTAGACATTCAAGAAG
CTATTCAAAAAGCCCAAAACACTCGGGCGGAACGAGTTCAAATTTCACAAGATGATGTACTGCGTGACTT
AATGGAGTTACGTGATATGTGTATGGGACGTAAATCATTCATTGTCACTGATACGGTTAAAAACAATCAA
GAGGGAACTGTTAATACGGTTGATAATCATGTTTATGCTTTTGAGCCTGCAGGAGCAAATAAAGCACTTG
AGTTATTGGGTAAGCATTTGGGAATGTTTAAAGAACGAGTAGATCTCACTAATTCAGACAGTTCACTTAA
TCGTCCAACAATTATTGAATTAGTTTCACCATCGGTAAATAGCAATGAAAGTACAGATTGAAATACCACC
TAAACTCATCCCAGTTTTTAGTGGTAATTATCGTTATCGTGGATCTTATGGTGGTCGTGGTTCTGCAAAA
ACAAGAACGTTTGCGAAAATGACTGCTGTGGTTGCATATAAGAGAGCAATGGCAGGTGACAGTGGTGTTG
TACTATGTGGTCGTGAATTTATGAACTCGCTTGAGGATTCCTCACTTGAAGAAGTTAAACAGGCAATTAG
AGCAGAGTCATTTTTAAATGATTTTTTTGAAATAGGTGAAAAGTACATCAGAACAAAGTGTGGCAGAGTG
TCGTATATATTTTCTGGTCTACGTCATAACTTAGATAGTATCAAATCGAAAGCAAGAATATTACTTGCTT
GGGTTGATGAAGCTGAATCAGTCAGTGAAATGGCTTGGAGTAAATTAATTCCTACGGTTCGTGAACATAA
TTCAGAAATCTGGCTGACGTGGAATCCAGAAAAAAGAGATTCCGCAACGGATAAGCGTTTTAGACAATTC
CCACCTGAAAATTCTGCTATTGTTGAAATGAATTACACAGATAACCCTTGGTTTCCTGGTGTATTAGAGC
AAGAAAGGCTGAATGATAAAAAACGCCTTGATGATGCAACATACCGTTGGATTTGGGAAGGTGCTTACTT
AGAGGCAAGCGAGGCTCAAATATTTAAAGGTAAATATGAAGAGCTAGAGTTTTCACCAAATCAAGATTTT
AACGGTCCATATTTTGGACTTGATTTTGGCTTTGCTAAAGATCCAACTGCTGTAGTTAAGTGTTGGGTAT
TTAATAATGATCTGTATATTGAGTATGAGGCAGGCAAAACAGGCTTAGAGTTAGATCACACCGCAGGTTT
TGTGAAAGAAAGAGTGCCAGATATAGAAAAATATATATTACGTGCAGACTCAGCAAGACCTGAATCAATC
AGCTATCTTAAACGCAACGGTATCCCTCGAATTGAGGGCGTTAAAAAATGGGCTGGTTCTGTTGAGGACG
GGATAGAACACATCAAATCTTATAGAAAAGTCTATATCCATCCTCGCTGCAAAGAAACATTACGTGAGTT
CAGGCTGTATAGTTACAAAACGGATAGATTAACAGGCGATGTGCTACCTACTGTGCGTGATGAACACAAT
CATTATATCGACGCAATTCGCTACGCGTTAAATCCACTAATGCAACCCGTTGGAATATCGGTGCAATCTC
CATTAAAAGTACGCTAAGGATTTTATATGTTTAAAGTATCTGATACTTCGTCAGAAATGGCGAAATTGCA
TTCGCGCATCCGCATTATAGATGACTTGTTAGGTGGAACAGAGCGAATGAGAGAAGTTAGCAAAACCTAT
TTACCAAAGTTCCCATTAGAAGACGAGGATACTTACAAAAATAGGCTAGAACGAACAACACTTTATCCAG
CTTTAGAAGAAACACTCTCCCAAATGAACGGGAGAGTTTTTTTTACCCCGATTAATATCACAAAGATCAA
CAATAAGCTTGCTAGTGAAATACTCCCGGACGTTGACATGGAAGGGAATAACCTTGACGTGTTTGCATCC
AGTTGGTTTCATGCAGGATTAGCCTATGGTGTTAGTTATGTTCTGGTCGATTACCCAGTTACAAACGATG
CCAAAACACTAGCAGAAGAAAAGGCTATGGGGGCTAGACCTTATTTAGTTCACATTCATCCATCCTCAGT
TTTGGGTTTTAAAACAGCCAGAATTAACGGTAAACGTGTATTTACTCAATTTAGATACCGTGAGTTCATT
GATGAAGAGAATGGAGAATTTGGGTTAAAACAAATTGAGCAGATCAATGTTTATGAACGTGGAAGAGTTA
GAAAATTCAGGAGAATTAAAAATGCCAAAGATGGAGAGAGTGATTACTACCTACATGCTGAGGTGGAGCT
TAAGCATTTAGGCAAAACTCTTGAGTTTATTCCTATCGTACCTTTTATCACAAAACAAGATAATCACTTT
GGCATTGGAAGACCTCCATTGCTGGAGCTGGCCCACTTAAATATTAAGCATTGGCAATCCCAATCAGATC
AAGACAACATTGTTAGTGTTGCAAGAGTTCCGCTCCTTGCTAGAACTGGAGCAATTGAGGGGGAACAGTT
TCAAATTGGGGGTTCTGTAATTGATCTGCCAAGAGAAGGTAGTCTTTTCTATGTTGAACATTCAGGTAAT
GCGATAGGTGCTGGGAAAGAATCAATTAAAGAGCTTGAATCTCAGATGTTGGTGGCCGGAGCAAAACTTC
TTATCAAAAACATTATCGCTATGACTGAAAGTCAAGCAAGAGATGAGCAAGGAAAAGAAATCAGTCAATT
AAGACTTTATGCCAACAAATTCGAAGACGCACTTGATTTAGCGCTTGAATATGTAGGTTTCTGGCTTGGT
ATTGAGAACGTAGGTAATGTTGAGATAAGCGGCAATATTGATAGCGAAATCGATCCTAACGCCTCATTGG
ATATGGTTATTAAACTGAACTCGGCTGGAGTCATTTCCACCCAAACAACATTTGAAGAGGCAAAACGCAG
AGGTTTGCTATCTGATCATGCTAGTTGGGAAGATGAGCAAGCTAGACTAGAAGTCGAAAGTATGAGTGGA
AATTTCCATGGAGAAAACAATGAGTATTGATGAGCAAATAGAACATCTGCTCACAGATCATAAAATCTTA
CTCTTTCGTTATGACGCCTCATTAAGACGAGAAATCGTAAAACGGCTCAATAAACTACAAAAACAGATGT
TGAGCCGTATTTCTGCTGTTGGGTTGGAAAATGCAAGTAAAAGAGATGTAGCAAAGTTACTTGGTGAGAT
AAAAGAACTTATCAAGGGTTACTATGTTGAAATGTATAGTTTTACAGATGGTGAGTTGCAAAGCCTTTTA
CCAATTGAAGCTTTGGCAATAATGGAAATATATAATCAGTCCGTAAAATTCGATTTATTCAACAAGGTGC
CGGACTATAAGTTAAAAGCCAATAAAACCGCTCAAATCGTCGCTGGTTCACCTTTGTCTGATTGGTTCGA
TAAACAGGGAAGCGATTTAAGTTTTAAGTTCTCTGGGCTAATTAGACAGGGGATTTTGGACGGTAAAGCA
ACAAGCAGAATCATCACGGAAGTGAATGAGCTTATGGTGCATTCACGTCGTTCTGCTGAAACATTAGTTA
GAACGGCAGTAATGAAGGTTAACGACGAAGCTCACAAGCTTTTGCGTGATGAAAACATGGATATCATTAA
AGGCGAGCAACACATTAGTACTCTTGATACGAGAACGTCAGAAGTTTGTCGCGCTAGAGATGGTCTAGTG
TGGGACCTAAACCAAAAGCCAATTGGTGATCACAAGGTGCCGTACCAAAGACCACCATTACACCCAAACT
GTAGATCAACCTTGCGTCTAATTATGAAATCTTGGCGTGAGTTAGGCTTTGATGTTGATGAAATTCCAGA
AAGCACCAGAGCAAGTATGGACGGTCAAGTAAAAGCTAACATAACCTATGAAGATTGGCTTAAAAACAAA
ACCAAGGCTCAACAAGATGAAATACTAGGTAAAGGTAAGGCAGATTTATGGCGCAACGGAGTTATCACTT
TTCGGGATATGATTGATCAGTCTGGGCGCCCCTTGACACTTAAAGAGCTTAGGGAGCAGTTTAAGTTAGG
TGGTGTTGAAAGTGCAGTAAACGCCGTTTATAAACGCGCAAGTGAATTAGAGCCTATACTTACAAATGAT
ATGCTATCTATTGTTAAACAATCTAATGGCTATTTAGATGGATTAGATTTTCGCTTGAAAAACATTGACT
CCATCACGCGTAAAGTTCAAACGGATATTGTTAGAACCGGAATAACAGAAGGAGAATCGCTAAGTAAAAT
AACTGATATTGTGCGTTATACCACAATTTTTGAGAGTAAGAATTTCACGCGAAATTATTTTCGAATGCAG
GAAATTCTTACTGAAAAAGGTTATAATATAACCAGAGTTAAAAATACTTGGCGAAAAGGTGCTGTATATA
AAGGCATTAATACGATCATTGAAAAAGATGGCGTTAAATTTGAAATGCAATATCACACTAAGCAAAGCTT
TGAGTTGAAGAATGGAAAATTGCATGAGTTATATGAAAAAGCAAGGATTCTTAATGTTTCATCTGAGGAG
CTTAAAAAACTTAATGAGAAGATGAAGGATTTAAGTAATCAACTTGAAACCCCTGCCAATATAGGAAAGA
TCAGGAATTAGCGATGGAATATTATCTTGTTTTCCCAAAGTCAAATAATCAATTGCTTGTGAGAGGTGAA
GCATACGACTATTTAACGTTTGCCAAGTTTGATTTAAAAAAAAATGCTTGGGATAATTCTGATGCGTTTT
ATTGGGGCGACAAAATTTTAGCAAGTGATTTTGTTGATTTCGAGCAAATATCGGAGGAAATGGCAAATGC
ATGGATTAATAAGCATAAGTGATAAAGCAAAATTATTTGCAGAGCAGATACATGCTAATCAATTTGATAA
AGCTGGAAGTCCTTATATTTGTCATTTATCTTTTGTTGCTGAAATGCTTACAGGTGAGCATGATGATGTT
ATTGCTGTGGCTTGGTTGCATGACAGCGTGGAAGATACCGAAACTTCATTAGGTGATATTTCAGCTTTAT
TTGGAGAGGTTGTTGCCGCTGCTGTCAATGCAATAACCAAGCGACAGGGTGAATGTTACCAGAGTTACTT
GTTACGAGTGAGGTCAAATGAAATTGCGAGAAAAGTCAAAATAGCTGATCTCACTCATAATATGGATTTA
AGTCGTTTACCAAAAATAACAGAAAAGGATTTATCTCGACAGAGAAAATATCAACAAGCTAAACAATTTT
TACAAACCTAGCCTAGCGCTAGGTTTTTTTATTACCGAATAAAAGGAAAATATGAACCGTGAATTAATCC
ATGTTTATCCAGTAAACGACTTAAGAGAGCATGAACATAGCGAAAATTGTTGGTGTAAGCCAATTGTTCT
TGAAAGTGCTGATATTTGCATCCACCACGCAATAGATCAGCGTGACCGCTATGAAAATAGTGAATTAAAA
ATGCACTAACAAATTTAAAACAGAAAACAACGACCGCCTTAGTGGAAACACGAGGCGGTTTTTTATACCC
GTCATTCAAGGAATGGCGATTCCAACGTGCTAGGCACATCAACAACATATCACGAGGTGATCTTTTATGT
ACACATTTATGAATTTAGGCAAATTCTCGCAAAAATTTAATGACAATCCTGATGGACTTGGCGGTGGTGC
TGGTGGTAACGGTGCTAGTGAGGCGAAATATACACAAGCCGATCTTGATAAAGCCATTAGCGAAGCAGTC
GCAAAAGAAGTCGCTGGACTTAAAACAAAGAATTCTGAATTGCTAGGCGCTCAGAAAGATTTGAAAGAGA
AGTTAGCTAAATTCGACGGCTTAGACCCAGAAACCATTAAAAATCTCATGACTCAATTCGAGAATGATGA
GGAAATGAAAAAAATTGCTGAGGGCAAATATAAAGAAGTCATTGAAAATCGAGTAAACAAAGTCAATGAG
GCAAAACAACGTGAGATTGAAGCGTTGAGCAACAAACATCAAGAAGAAATGAACAAACTGCAAGCAAGCT
TAGATCACTATTCAGGATTGGTTCTTGAAAACGCTATCCGTAGTGAAGCAACCAAAGCTGGCGTTACTTT
CGGTGTAGATGATGCAGTGTTAAGAGCCAAGCTCACATTCAAGCTTGATGAAGGGCTTGTTGTTCCAATT
GATGAAAATACTTTTGGTGGTGATGGTAAGCCATTAACACTGAAAGAATGGTTCGAAAGCATGAAAGAAA
AGGCACCTCACTGGTTCCCAGCATCGCAAGGCGGTGGATCTTCTAATGGTAGCCAAAATGGAGCGAAAAC
GATGTCTCGCGCTCAATTCGAAAAACTCTCTCCTGCTGAGCAAATGAAGACTATGCAGGATGGAATTACA
TTAACTAACTAAATTAAAAGAGGTCAGAAATGGCAGAAAAAAATACTTTAACAGCAATTGCACCATCTCT
TTTCGCTGCATTAAACACAGTTTCTCGTGAGATGGTTGGGTTTATTCCTGCGGTTAACCGTAACTCAACA
GCGGAGCGTGCGGCTTTAGGTGATGAAGTGACTGTGCCAATCGCAAGTGCAGGTGAACTTGAAGATATTT
CACCGGGTCAACAGCCTAAAAACACAGGCGGCACAACTCCTGAATCAGTCAAAATTAAGATGGAGCACTC
AAAAGCCGCTCCTATCGTTTGGACTGGTGAAGATGAGAAACGTGTAAATAACGCTGGCGTTTATAATGGC
GTGTTAGCTGATCAGTTTGCTGATGGCATGCGCAAACTTGTTAATACGATTGAGCGCGATGTCGCAAGTA
AAGCGTTGATTGGTGCCTCTCGTGCCTACGGTACATATGGCAAGACACCATTTGGTACAGCAGGTAATTT
ATCTGACTTTGCTGGTGTTGCCCGTATTCTTGATGATAACGGCTGTCCTATCGTGGATCGTCAATTAGTC
GTCAACTCTGGTGCGATGGCTAACTTGCGTGGTGTGCAGTCTGTTTTATTCAAAGTGAATGAGGCAGGTA
GCGCAGATATGTTACGCGACGGCTACACAGATCGAGTGCAAGGTTTTGCCCTTCGCAACTCTGCTGGTAT
CTCAATGCATAAACAAGGTAATGCTGCGTCAAAAACTTTAAATGGTGGTGCGGCAACGGGATTGCGTGAA
CTTGCATTACAGGCTGGAACAGGTGATTTCAAAGCGGGTGATTTGATTTATCTAAACAATGATAAAAGCA
ACATCTACACCGTGGCGGAAGATTTAGGCAACGGTGCGGGCAAATTAAAAATCAACGCACCGGGGATTGT
CACCTCGATGTCTGGTAGTGAAACTATTACATCATTTGGCGACTTTACACCTAACTTTGCCTTTGACCGC
AACGCTATTGTGCTTGCAACACGTGCGCCAGCACAGCCAACAGGTGGAGATAGCGCGGAAGACGTTATGT
TCTTAACTGATCCAGTTACTGGATTAGTGTTTGAAGTTCGCGTTTATCGTCAATACCGCCAAATTAAGTT
TGAAATTGGTATGACTTGGGGCGCGAAAGTTATTAATTCTCGCCACTTGGCAATTTTAGCGGGTTAACCT
GAAACAACATAAAGAGCGTTCCGAAAGGAGCGCTTTTTTTATGGAGAAAGATTATGTTTTTTAGAATTGA
GAAACAAAATGAGCAGCTAGTAGTACATCAAAGCACGCTTTCTGAGCATGAATCTCTAGGGTGGGTCGTT
TTAGGACCAGAAGAAACCAAAAAAGATGATAAAGGCTTGTCTGCTTTGAAAGTAGAAGAGTTAAAAACAA
TGCTAACTGAAAAAGGGATTGATTTTGATCCTAGAGCCAAGAAAGATGACTTGATTGCCTTGCTTAGCGA
AGAAACTTAAAAGTAAAGGGGGAAATATGGATTTAATAATCCCTAATGACTCCTACGTCACTTTGGAAGA
AGCTAATGAATATCATGGCAACAGAAACAGTGCATTTGTATGGCAAGAGCTTGACGACGAAACGAAAGCA
AGACGTTTAGTGAGCGCATCGGATTTCTTAGACTTCAATTATCGTTTTCTTGGTAGAAAAGCAGATCCAA
CACAACCTAGAGCATTTCCTCGCACTAATACTGGTGGGACTGATAGTAAAGGCATTCCAACTTCGGTCAA
ATACGCCGTATTTGAGTTAGCTCTTTACGAGAATCTGAATGAAAATCCAGATAGTGAAATGTCTAGCGTT
CGTGTTGGTCCTCTTTCGGTGAATTTCGAGAAAAACCTAGCATCTGGTAACGCAAGTAACCGCTTTGAAT
ATGTAAAGGGAATTCTTGATACCTATTTGGATAAAAGCCAAGGGAGCGGTAAGGCTAGAATGTTAAGAGG
GTGATATGTACGGTAGGCTAAAAAACATTTCATCATCACTCATCAAAAAATTTGGTTCTCCGTGCGTAGT
GAGAATTGAAAAAAAAGGTGAGTACGATCCAGAAACAGGAAGTGTTAATACTGTTCAGACAGTGGAAAAC
AAAGCTTTCTGTATTTTCGATAATCTTGCTTATGATTTTCCTAGCTTTAAAAGTAATGGAATTAGCAGAG
GTGATTCAGTCATGGTGAAACAAGGTGATGTGGTACTTCTACTCACAGCAGAAGCCAATCCGGAATTAAA
CTCACACGTTGTAGTGAACGGTGAAACATGGCTTATTGTTAATTTTCAGCCAGTTAAGCCATCTAGCACC
GTCATCATTTATCAATGCCAAGCAAGACGATTGGGTGATTAATATGGGAAGTTTTGTCATTGATATAGCA
AAATTCAGAGAAAAGTTTAGCAATAAAGCTGATCTTGTTCTGAGAAAAGTTGGGATTGAAACATATGAAA
GAGTAAGACAGAAAACGCCAGTAGATACTGGACAATTAAGGGCGAGCTGGACTGTGAGTATCAATGGTAT
GCCACAAACCTATAATGGCGATCTATCCGCACTTAGTTCTGTTAAGTTTGGAGATGGCATTATTATTGCG
ACCGATAAGCCTTATGCTCCAGCGCTTGAGTATGGTTTATACCCAAAGTCTGGTGGACGTAAGACAAAAA
ACGGCTTTTCCATTCAGGCACCACATGGCATGGTGAGAATCACTGTTCAAGAGATGCAAGCTTGGCTAAA
AAGCAACCTAGGGAAATTCTATTAATGAAAGCAAAAATCAGGGCGATACTCCAAGGGCATTTAGCAAAAA
TAAGTGATATAGAAACTGCATGGGAAGGTGTAGAAAATGTATTAAACCTACCTTATCAAAGTGTGTTTCT
AAATATCTCTAGTACGCTAACAGGAGCAATTTGTGATAAGCCAAAAGCACAAGAAGTCGGTTTTTTACAA
GTGACTTTATATTACCCATCAGGGAAAGGAACAGCTGAGATCGAAGAGAAAGCTGTAGAAATCAGGCATC
ATTTTTATGGTAAATCATTTACTAGAAAAGGTGTTCAGGTGGTGATCCACTCCCCACCACAAATAGGTGG
CACTTATCTCAAGGATAATATTCTTGCGCTACCAGTAACAATTAATTTTACTGCCTATGAACTCTAAGGG
AGGAATAACATGGCAACAAACGCACAAGGCACGAAACGCACGATCGTTTTCGCCAAAGAAACCCAATTTG
GTACTAAAGCTACACGCACAGGAGCAAAAATCCTTCCTCGCATAGAAAGCTCATTAGATACCAGTTTTGA
GTCTTTTCAATCTCAAGAAATACGTGATGATATGCAACGTGCAGCATCAATTACAGGTTTTGAGAAGGTA
GAAGGAGAATTGAAAGGGGAACTTTCCGCTGGTCAATGGTCAGCCTTTTTAGCCGCAGTATTACGCGGAA
ATTTCACCACTCAAGCGAAAGCTCCTATTATCAAGAAAACAACGAATGGTAGTGGTGAAAAACAAGGGAA
AATCTTAGTTGTACCACAAAACAATCACACCACAGACTCATTCACTATTGAAGATTTATTCTCGGATATT
AATGTCAGTCGTACATATTTAGGTTGCAGAGTATCTAAGATTAGTATTGATGTACAACCTAATGGTATTG
CTTCAATTAGTGTCGGATTTTTAGGCCAACGAAGTGAAGAAGGAACCGCGGCTTATTTTACTTCTCCAAC
CAACATCAACCAATCAGGCAAGCTCGCTGGTGTAACGGGTAAGTTATTGTTTAATAAACAAGCTTTAGGG
CTTGTAACCGGCTTTAAGCTGGATATTGACTTAAATGCGTCTAGTGAACCCGTACTGGGTGCAAGATACG
CCCCTGATGTATTTATCGGCACCGTTGCGGTGAGTGGCTCATTTTCTATCTATATGCAAGATAAGAAAAT
GTTTGATGCTATTCGTCGTGGAGAAACACTTTCCCTTGAATTGCGGATGGACGCAGAAGATGCCGCTAAC
AGCGATTATGTATCAATCATTTTACCGGGTATCAAACTCACATCTATTGATACGGATGATGGGGCAAAAA
ATATCATCCAAACATTGAATTTTGATGCTTTCCCAGAGGTGTACGATGGGGAAAGCCAAATTGATGACAT
ATTAAAAATAGCAACCACAATGATTGTACAAGATACATTGGCTTAATCTAAGCCAAATAAATCAAACCTC
GACCAGCAATAGTTGATTTTTTATTACCCAAAATACAGCAAACAAATCGCTTAATCCTCGTGATTGAGTG
GTTTTTTATTTTCAACAATAAGGAAATCTAAATGAACTTACAAAATCTTTCACAAGGTAACTTGTCAGAA
TCACACCGTTTTGAATTACTACACCCTGTCACAGGCGAAGGATTGGGAGCTTATGTTAGCGTGGTAAGTG
CGAAAAGCGATCAAGCGCAAAAATTTGTCGCTAAACAGATGCGACTGGCTCAAAAGCAAGAGTTTGAAAA
CGCTCGTAGTCGTAAACCGAAAATCAAAGAGTTGGACGAAATTCGTGAAGAATCAGTTGAACTTGCAATA
AGTCGTATTGTTGACTGGGAAAATATCGAATGGGGCGATAAAAAAGATTTACCGTTTACGCCTGAAAATG
CCCGAATGGTGCTAGAACAATGTGATTGGATTATTGAGCAAGTGCTTGAGCAATCTAACGATTTGGGAAA
GTTCTTGGTGAGCTAATCGATGACCTGCTTCGTTATGCGGGGCAGGAATTTAAACTAGATAAGAAACCAA
AAGAATCGGACAGCACACTGAGAGAGCATTTACAAGCAATTGCTGAGCAAACAGGCACTACACCTGAAGA
GCTGGATAATCCGGAGCCTAATTTGGCAGTACAGCATTTGCTTGTGATCTTTCAGCAGCTATCTCTTTCT
CGTCAGGCTGGAATGGTATTAAATCCAATTACATACAGCGAAATTGTAGCGTGGTCGCAGTTATATCAAA
CTCGCCTTTCGATGTGGGAGATTGATGTATTGAAACGGATCGATTTGGTTTTTCTTAATATTCAAAATGA
ATAGGTGGCGAATGGAAACCTTTACCTTTGCTCCAAACTGGGGAATGAAATTAAGCAAAGAGCCAAAAGT
CAAAACCATTACTTTCGGCGATGGCTACGAACAACGTCTAAAACAAGGGTTAAACCACAATCTACGAAGC
TACTCTCTTACATTTAGTGGAGATATAAATCAAATGCAACAAATTGAAGCCTTTTTAGACCGTCACGAAG
GGTATAAGGCTTTTTTGTGGTCCCCTTACCACTCCACGCAAGGTAAATTCAAATGTTCAAAATGGGACAT
TGAGCAAAAAGAGAGCCACTGGACAATCTCTTGTGAATTTAAAGAGGTGGTAGCCTAATGAAACAAGGAT
AATTTATGACAGATATAGCCACTCTTGCCATTGAGATTAGAACTAATGGTATATCTCGCGCAAATCGCGA
CTTACGTAGTGTTGAGCAAGTATCACAAAAAACGGAAAAAGCCGTTAATTCCCTAAGCCTTGCTGTGAAC
ACATTGAAACGATTAATGGCGTTAGGGATTGGCATTCAAGGCCTCTCAGGATTCTTACAAATGGCTGACA
CAATGCAATCCCTGCGCGCTCAAGTGAAATTTGTGACAGGTTCATTGGCAGAGTTAAATAAGGCGCAAAA
CGAGTTATTTAATATTTCTCAACGTACGCGTTCCAGTCTTGAATCAACAACACAGCTCTATGTTCGAACA
TCACGAGCCTTGAAGGATTACGGCGTATCGCAACAGCAAGCATTGCAGTTTACCGAAACCATTAACAAAG
CAATGGCAGTGGGTGGGGTTGGTGCTCAAGAGCAAGCTAGTGCTTTAATGCAATTATCACAAGCGCTTGG
CTCAGGGCGTTTACAAGGTGATGAATTTAGAACAATTGCGGAAACCGCGCCGATTATTCTTGATGTAGTA
GCGGAATATATGGGGAAAAGTCGAGCTGAAGTGAAAAAACTGGCGTCTGAAGGCTTAATTACCTCGGAAT
TACTTTTTAAAGCAATCAGTGGCTCAACTGAGAAAATCAACAAGCAATTTGAAGAAATGCCTCTTACATT
CGGGCAAGCAATGCAGCAGATGCAAAATGCGGCCTTAAAGTTTGTTGGGGATTTGAATCAATCTACCAAC
GCAACCAACTTATTAGCTCAAGGTGTGAGTTTTTTGGCTGAAAACTTCAATACACTTGGTGCTATCATTG
GTGGTGTTATGTTGGGTCATTTGGCTAAATATGGGCAATCAATGGCCATGGCCGCGGTAAATAGGTACAA
GCAAAGCCTTGCTAATTTACAAGTCGCCAAAACAGAGCAAGTAAAAGCTGCGGCAGAGCTTAATACCGCT
CGTGCTAATATGGCGGTGTTAGCATCTGAATTAAAGTTGGCGCAAACGGAGCAAACTCGTTCAGTTCTTC
GAATGAGAATGGCTCAACAAGCGACACTTATTACCAGTCTAACCAATGCGGAGGCGGTAGCAACAAATAA
TTTAGCGACTGCTCAAGCTAAAGCATCTATCGCTGGTCGAGCGTTGAATGGTGTAATGGGCTTGTTGGGT
GGCCCTGCTGGAGTGATTACCATAGCAGCTAGTGCATTGTTTTATTTCCACCAGAAAGCGGAAGAAGCTA
GAGAAAAGGCATTAGATTTAGCTGGGGCAAATGATAGATTAAAGCAATCGTACGAAGATTTAAGTGAAGC
CTCGTTACTTGGTTCTATTCGTGAACAAGTTAAAGAGTTAAATAACTCTAGAGAGCAAGTCAAAAATGTA
GAGGCGGAGATTAAAAATACTCAACGAGTGATGAATCAATTTTTAGGAGTAGCGGTTCCTGATGAATTAA
AATCCGACCTAGATGCGTTGCGAGATAAGCTTGCTCAATTAAGAGAAGGTGAAGGAATTAATTTTCAGAC
ACTAGAAAAACAGCTTGGGGTTCTAGCACCAATGTTTGCGCGTAGCGGTAAAAACATTGACGATTTTAGA
AAAAAACTTTTGCTAGTAGGGGTAAGCTCACAAGATGCTGAGATTTTTATTAAATCTCTTGAAAAATCTT
TCACAGATTCCACGAAGGCCACAGAGAAAGCGAAAAATGGATATAGTCGCATAGAGTCCGAGTTGGCAAA
ACTCAAAGAGAAAACTGAAGAAGCAAGACAGAAGTTTGAAATTTTAACTTTAAAACAGCAAGGAAATGAA
AAGGCATCTTATGTACTTTCTCAACTTTATGATGTTTTAGGGGAAAAAGGCGCTGACTATGCTAAGGTTC
TTAGAGAAATCGCCGTTGGTAACTATATTGCTGCACAATCAGAGCTTTCTCACATTAAGGACGCTAAATT
CTCTTTAGAAGAATTGATCGGAATGAAGAAAGAGGCGGAAGCTGCATTTTGGTTCGTATCACAAACTGAT
AAATTTAGTGCTTCAGGTCAAGATAGTCTAAGTGAATGGAAAAGTTTTTATAATGAACTTCAAAAAGCGA
GCGCTGATAGCTTAACTCAAATATCTCTTAATGAGGAGCAAGCGTTGAGAGATATGTTAGAGAAGGCGAA
AAAAGCAAAAATTGGTCATGAGGAGATGGAACGTGCTAAAACTTTAATCACTGAAAAATACGCCAAAGAG
AGAATGGAAGTCGCGGAAAATTATGTGCCATCATTGAGATATGAGCGCGAATTGACTGAACATCTCAAGC
TAATCGATCAGCTACAAAAAACTAATCGGATTACAGCAGAACAAGCCGGAGATGCCAAATTAGCGTTAAG
TGCTAAATACAATCCTTTATTAGCTGCTCAGCAAACGTATATCAATAACCTGAAAGAGATTGAACTACTA
GAAGTGAAAGGTGGTTTAACTAAACCACAAGCAGATATTGCACGTAAGCAACAGGCGACAGATCTAAAAA
ATACTGAATGGCAAGAGTGGCTGAAAAATGCGGATCAATCAGACCCTTTTAATGGTTTAAAAGTTGGCAT
TAAAGAATTTGGCGACCAAGCTAATGATGTGATGGGGAATGTTGGGCAAATTACAGGTAGAGCATTAAAT
GGAATGACAGATGCTTTAACGGATTTTGTGATGACAGGTAAGGCTAATTTTGCTGATTTAGCCAGATCTA
TCATTGCGGATCTAGCTAGAATGATCATTAAAATGATGATTTTCAATGCGCTAAAATCCGCTTTTGGTGG
CACATCTATAGGTAGCTTTCTTGGTTTTGAAAGTAAAGCTGAAGGTGGCATTGTGGGTGAGCATTACAAT
GGCGGTCTTGTTGGTTTCTCTAGAGGGGGATTTACTGGATTTGGTGGTAAATACACACCAGCTGGTATTG
TTCATCGCGGTGAGTATGTCATCACGAAAGAAGCGACAAGTAGAATTGGCTTGGATTATCTCAATTATCT
GAATTACGGGAAACGAGGTTTTGCGAATGGTGGCGGTGTAGATGTTCCGCGTTTAGCCTCTCCAACCTCT
AATTCTAATAGGAATATCTCAATAAAAATCATTAACAACGGTGAGCCTGTACAAGCCAATGTTGAGTCAA
AAGAAAACAATGGACAACTAGAGGTGACTATAGCATTAATGAAGAAAATTGCAGATGAACAAATTAAAAA
GCATCATACGACATTTTTGAGAAATAGGAGATTGAATGGAAATGCTTAAATCCGTTGATAAATTAAATTC
CTAGACATAGATCACAGAAATAGTTTCTAAAATGAGTAGAATATAGCCTCTTTTTTTATATGGGAGATTA
AGAAAATGAAAAAAATGCTCTTGATTTTAGGATTAGCAAGCGTTCTAAGTGCTTGTTCGGTAACTTTACC
TGTATCTTCGTATGTTCCACAAAATTATACGAGATTCGAAGGTTCTGCTAATATCGGTGAATTTACATAT
CAACCGTATTTACAAGGTAAAGTAAAAAGTAACCAGATGCAGAGTACAGCAGCAGGACAAATCTATGTTT
CATCTAATGTTGCTGATTTAGTTCAAAGAGGAACTGCGTTAGAGTTAGAGAAAACAGGTGTAAAATTAGG
GTCTTCCAATATTAGGTTAGATGGAGTGGTTAAAGAATTTAAAATGGATGATTTAGGTTATAGTGTGGAT
TGGACTTATATTATTAATTACACATTAGTAAACACAAAAACATCTTCTACACTGCTAAATAAAGATTATG
TTGCTGACCCTAAAAAAACCGGTAAATTTGGACTACCTATAGATTATGCAAACGTTGCTAATGATATGAT
CTTATCTGGGTATAATAAATTTATTACCGATCCTGATGTTCGGAGAATTTTAGAAAAAAATAAAAAATAA
CTTTTTAATATTAATAACTTTTTATTACGCAAAAAAAAAACAAACCCCAAACATTCGCAGTGTTTGGGGT
TTTTTCATTCCAGTTAAGCACGATTTAAAAGGAATAAATTTTGAGAAATTATAGCAAAACTAAATTAAAA
ATCCACTTAAAAGAGGGGTTAGAAATGGAAGCGAATAGAAGTCCAGTAATGAGAGTTGCCATTGCTTTTG
CGATCGCTGTTATCGCATTAGGTATAGCTCTCGCATTTTCAACACCATTTATCAATGCAATTCGCTGGTG
GTAAGAATAATGAGTACAGAAAGTGCAAATACAGTCGGGAAAATGCTAGCAACAGCAGCAATCATTGCTG
CACTTGGTTTTTTACTATTGGTGCGGAGAGCTTTGGGATTAGTTTTTTATTTAATTTTTAGATACAAATC
ACAGAAAAACATTTTCCAGTTTTGTATAATTTACATATTTTTACAAACTGGAGAATAATAATGAGAAAAC
TATTCTTTTCTTTTTTTATGATACCTGTATTAGCTTTAGCTAATCCTAATATTAAATTTGAAAACGATGA
TGTTAAGGGAGAATATACAGTAAGCATTGGAGATCCTGAGTCTACTAACTGGATTAAAGTTTTGCTTCTT
ACGCCTAAAACTAATGTGTTAGCATTCTCAAAAGAAAATCAGGAAAGAAAATATATAAATTGTTATGAGT
CTTTCTCTATACTTTTAGATGAAAAAACTTTAATTCCCGAATCAATTAGACTAAGAAGTAATGGTAGCCG
AGTGTATGCAGAAGATGTCTTATCGAAAGATGATGAAGACTTAAATAGAATTATGAATACACCCAAAAAA
TATGAAGAGTCTTTTTATGTGGATTTAACTAATAAGAATCTCAAGAATATTATTGATTCATCAGAAATTT
CTTTAAAAGTCTGTGAAGAAACCGAAAATTTCTCTCCAGAAGAAATGACGGCATTGAAGCAAACAATACT
AAAAAAGCTGGAGAAATAGTATGAAAAAATTAATATTAATATCATCTTTATTTCCTGTTATTTGTATAGC
GGATATTAATCTTAGTCATGATATTTGGAATATTTCATTTGAAAGATCTGAAATGAATGATTCCATTTCG
GTCTATATGACTACTAAATCTTTAGAAGCTTTTAATGTGTATGGTAGAAGTGTGAGAGCTAGTATGATGA
TTCGTTGTAAAGATAACAAAACAGAGATGTTTATTCATTATCCTGGAATTTATTTAGACAATGATTATGT
AAGAGTTGAGTATCGCTTGGATAAAGATAAATCGATTAAAGCAACTTGGAATACTTCAACAGATTATGAA
GCTACTTTTGTGAAAAAACCTCTTTCAGTGATTAAATCCATGTTTGATAAAGACAGAATGTTGGTGAAAG
TATCACCTTATAGTAAATCACCAATCACCTTGCCATTTAATATTTCAGGCTTGAAGGAATCTATTGAGCC
TTTAAGGAAAGTATGTAATTGGTAAGTTTGTAAAGCCCCTTGACCTAGAGGGGCTTTTTTATTACATCAA
AAAAAATAAACCCCAAACACTGCGAATGTTTGGGGTTTTATACCTCACTACTCAAAATCAAAGCTCAATG
TCTCATTGATTTTTGGATGAATGCGGTCTAAGTTTTCATAGAAAGCATCTCTATCTTTGGATAACTTAAG
TATCGTAATAATAGATGACAGATGTTCCCTTAATTTAGGGTGACCAATATCTTCAGTTAAAAATTGATGA
AGTCTAGCTTTTTTGGACTCTTTAGATGCCATTCTTTTGAGTTCGGGTAACAATTCAGGAGCAAGTCTTG
AATAAACCGCATTATTAGTGATATGCCCAAAGAATTGTGGAAATTGATTGTTTTTAAGTGGCGGGTATTT
TACACCATATAAACGGCATAATTCTTTGTAGTAGTCTACTGGAAAGGTTTTAATCCACGGTTGAAGCTCT
TTAGCCACAAAAGCTTCAAAGATTTTAGCCAACGCATCTTTTGCTCGGCTATCTTGGTAACCAGTTACTT
CATCTACAAGTGCAACAATACCGACTTTAGCCAGTGAACGTACTAAAATTTCTGCCTTCTGAGCAGTGTC
AAATTGTGCTTTTATTAGTACTTTTTCTTCCCTTGCTCTTAAATAAACATCACATACAATAGGGAGGATT
GTTGCATCGTAACCCTCTTTAATTTGACCATCTTTAGTTTTAAATTTGATGCGCTTGATCACATCAATAA
CATCTTGATTTATAAATGGTTTTAGGTTCTTTGCGTCCATAAATGCAGGCAAGTTGATCACCTCTTCATT
TTCAACAATTGAAGCACCTCTTGCTCCACGATTTGGACGATTTAGAGCTTGGAAAACTGATGCACTTGAT
ATAATTCGAACATCATTTTCAAGTACAGCAACATCAAGCGAAGTTTCACCAATTTTTAAAATTCCCTCGT
GAATAGCGAGTGGGATTTCACTAAGTTGTTTTTTCTTTTCCCAGCGGAGTTGAGCGGCTTTTTTCGCACG
TTCTTTACGTTGTTCAGGTGTTAAAGTCTGTTTTGTCATAGATGTTTCTTTTACTAAATTAATCACTTTT
ATTAGCATAATGCTAAATTAAAATTAATTCAAGCATAATTTAGCAATTGACATTGTATAATTTGAGTAGT
AATATTCCCCCATAGGTGTCGAAACCTTAACAACAAGCGGTAATCCGCACCCGATAGCATAGCGGTTTTT
TTATGCGTAAAATTTATTATCAACTGCTTTTTTCTCTAAAGAATTTTGATTACGCATACCCCAAATTTAT
CTATGCCGAGAGGGTGAGGAATACAAGACCCGAAAGGGAAATAACTCCAGCCTACTTGTTGAGGCTTTCG
AACCTCTTGGCACCCTAATATAGGGTATTCTAATATCGAAAATTACATAGGTATCAAAATGACAAATCAA
ATCTTAATGGAGTATTTATGCCCAAGTTCTTAAAATATCACCATAATAATCTTCTACATTTATTAAATAT
AGATGACATTATCTATATTGCTCCAATATATAATCCACCACCAAATTTACCAATAAAATCTATTATTACA
CTTAAAAATGCAGTTCAACTTTATTCAGATGAAAGTGTTGATACTCTCTTCAATGAAATTAAGAATTTAA
AATAAAATCAATATAGCCTGTTTACAACACAGGCTTTTTTATTTATTATTTGCCTAAGGTCTCAAAAGCC
TAATAACGAACGGTAATTCACCCCGTCAGCGTGATTTTTTTATGCCTACAATTTAATCAATGGTCGAGAG
TGCGACTAATACAATACCGCAAGGGAATACGTCCGCTCGATTCGTTACGAGTTTTGAGCTCTCGACCACC
AGTTGAGTTCATATGAACCCAACTGAATTTCCATCAAAAGGAATAACGAAATGACAAATCAAATTTCAAC
TCAAACCATCTCTTTCTATGGCTCTCAATTAATTACTTTAAAAGTCGATGATGTAATCTATACGGCAGTT
AAACCTATTGTTAAAGCATTAGGAATTGATTGGACTAGACAATCTAGAAAACTATCACAGCAAGAAAAAT
TCAACTGTAGACTTATGTCTATAGTTGCCGAAGACGGTAAATTACGTGAAATGCTCTGTATGCCACTTAA
AAAACTCAATGGCTGGTTATTCAGCATTAATCCTGAAAAAGTGCGGTCAGATTTAAAAGAAAAAGTAATC
CAATATCAAGAAGAGTGTTTCGAGGCACTTTATAACTATTGGTATCACGGCAAAGCAGAAAGAAAAACAA
CCACAGACGAAAGAACAGGACTAAGACAAGCAGTGAGTAAATTAGTCAGTCAGAAAGGTTTAATCTATTC
AGATGCCTACTCATTTATTCACCAACGCTTTAATGTGCAACATATTGATGAACTGACACCAGAACAAATT
CCAATGGCGGTTGAGTATATTCACAAGATCGTTTTAGAAGGTGAGCTCATTACAGACACATCGCCAAAAG
TGAAAGAAGATGAAATTGTCGTGCCTTACAATTTGCTTTATGCTCTATATAGACAAGGACAACGTGGGCG
ACAATTAGGATATGAAGTGAATATCTTGTTAAATTCTTTGTTGAGATTATTGGGTGCAGAAGATGAAAGA
CCTAAAATCAAAGGATTAGCCTATGATTGCCAAGCCCAATGTATCCACTGGTTAAATTTAGCTGAAAAGA
TTATTGATAAGAGAAATTTGATTTCCTAGTATTTTTGCAGTAAGATTTCCCACAATAGCCAAATTGTAAT
GTATTTTACTTTTTGGCTTTTTTTATGCCTAAAATTCCTTAAACATCTTTAAATTGGTAGATACCAAGCC
GAAAGGTAGGAACGTTGTGGGCAACAAACCCCGATCAGAAATGGTCGGGGTTTTTTATTACCTAAAATTT
GTAAAAGGAAATAAAGATGCAATTAGCAAATCCAGAAAACTTTAAACAATTTGTACAAATTAAAGATCGT
AAAACAGTTACAACATCAGAAACAGTAGCTAAAGTTTTTGGTAAACGACATAAACACGTTTTAAGAGATA
TTCGTGAAATTTTAGAAAATGGTGACGATGAATTTAACCGGACCAATTTTGGTCTCGTTGAATATATTGA
TAAGAAAGGCGAGAAACAGCCAATGTTTGAGATGACCAAAGACGGATTTATGTTGTTAGTAATGGGTTAT
AAAACCAAGAAGGCTATGGCAATTAAAATCTCATATATCAAAGCCTTTAACTATATGGCGGAACAAATTG
CTAAAGGTGGCGAAACCTTGCTGGAACAGTATTACCAAGCTATTGGCGAACATAAAGCGGAAAAACAGTT
CGCCAGTTTATGTGGCAAAGGGTTGAATGAATGGAAGGGTAAAAAGCCAGTATTAGAAGCGACAATCCGC
ATTATTGAAAACAAAATGCAAATTGAGTTACCAATATTGACGGTGCAGTAAAAGGATTGACTTTTTATTG
GAGCAAATATGAGCATTTACGGACAACTTCAACAATATGCGACACATGGCTGGATCGAATTGTTTGAGTT
AGATCTCACTAAGTTTGGCGATATTGTCTATCGTTTTCACGACGGACAGAGTCCACTCGGTCAAGCGATT
GTGTGGCAAGGGCAAGAATATACGCCTTATCCAGTAAAAGTGGATGGGTTTGCTGTCGATGGATTAAATC
CAGTTAGACCTAGTATCACATTTTCCAATCTTGGCGGTGCGATTACGCTTGTTTTAGCAAAACTTAAAGG
AATCGAAGGAGCAAAACTCACACGTAAACGAACGAAGATTATCTATCTTGATGCGGTGAATTTTGAAAAT
GGCAATCTCACAGCAGATCCGCACGCACACTTACCTGATGATATTTTCTATATTTCGCAAAAGACAGCGG
AGAATCATTTAACAGTCAGCTTTGAGTTGTTGCCTGCTACCGACTTAGAGGGTGTTAAGTTACCGCGCAG
ACAGATTGTGGCGCATTACTGCACACACAAATACAAGGGGCAGTTTTGTGGATATACAGGTGATAAGCCG
ACTTGTTCAAAAACGCTTGCAGCCTGCAAGGCACATTTTGGCGAGAACGCAGAATTACCATTCGGTGGAT
TTCCGAGTGCCGCATATATGAGGATTTAATATGAAACACATTGACAACGCAATAGCGCACGCAAAGCAAA
GTTACCCGCACGAGAGTTGCGGTTTTTTTGTGCTTAAAAAAGGGAAATTGCAGTACGTCGCTTGTACTAA
TCTCGCACAAGACACCGAAGATGAGTTTTTAATTAGCGTTGAAGATTACGCTCGCGCGGAAAAAATCGGT
GAAATTCGAACGGTGGTTCATTCACATCCTAACGAAAGTTGTTTGCCGAGTATCGCAGACCAAGATGCGC
ACAAGGTCAGCGGTTTGGAGTGGTGCATTATCGGTTTAGAGGGTGACGAAGTATCAATGCACTTTATGCC
AGCAGTGACTGTAATTCCTGATTTGTACGGACGGAAATTCATTCATGGCATGACCGACTGTTACGGCTTT
GTGCGTGACTGGTATCAACAAGAACTAGGCATTGAACTACCTAACTACAACCGCACAGACGGCTGGTGGA
ATGAGGGCGCAAATCTCTATGTTGATAACTTCGAACACGCTGGGTTCTATCAAGTCGATGATTTACAAGT
CGGTGACATGATTGTGATGCAAATCAATGCGAATGTACCAAATCATGCGGGTGTTTATCTCGGTGATGGT
TTAATCGGTCACCACCTCTACGGGCGACTATCAAGTAAGGATGTATATGGACAATTCTATCGTGACAGAA
CGACACACATCATGCGACATAAGAAAAATACGGCTTAAAGGCGAGCTGGGCAAACGCTTTGGCAAAGTTC
ACAAGCTGGCAGTAAAAACACCGGCAGAAGCAATTCGCGCATTGTGTGTATTAAAAAAAGGCTTTAAAGA
GTTTCTCTTAAATTCAGAAAAGCATGGCATTGTGTACCGCTTTTTAGTGCAGAGAGAAGATATAGACGGA
ACGCCAGAAGAATTTCAAATGCAGTACGGTGCAAAGACAGAGTTTCATCTTATCCCTGTTATTCGTGGCT
CAAAACGAGGTGGATTATTCGGTCTGATCGCAGGTGCCGCACTGATTGGTTTGTCAATCTGGAACCCTGC
TTTTCTTGGTCTATCGACATTTGGCGGAACAGGTATACTTGCGAATGTTGCGACTGTGCCGTTTATGATT
GGTGCATCTCTCGCACTTGGCGGAATTTCGCAGTTACTTACGCCAATTCCAAAAATAGACGGGCCACAGG
AACGCCCAGAAAATCAGCCATCATACCTGTTCAATGGCGCTGTGAATACCACACAACAAGGACAACCAAT
CCCCTTGCTTTACGGTGAATTGATTGTTGGTTCTGCAGTAGTATCAGCCGGACTGACTGATAAAGAAATC
CCAGTTAGAACGGGTTCACAGAGTAATAGTAGCAACTTAGGAAAAGGCAATAGCCTTAAACTTGCGGGGT
AATAAATGCAAATAGTCGGTCAAAAAGGTGGCAAAGGTGGTGGTGGTGGCAGAACGCCAGTAGAAGCACC
CGATTCACTTCGTTCTCGCTCTTATGCGAAGTTTATTGATGTCATCTCGTGCGGTGAAATTGACGGTCCT
GTAAACGGATTGCAGTCAGTCTATTTCGGTGATGTACCACTGCAAGACGAAAATGGGAAATTCAATTTCA
ACAATGTTGCTATTGAGTGGCGACCAGGTAGCGTAAGACAAGCACCGTCTGAGATTTGTGAAACTAACGA
AGTCACAACAGATGTTAATACAGAAATTAAGAAAAATAATCCGATAACACGTTCTATTATTGCACCAGAA
GCGGATATTGTTAGAGTCACAATTAATGTTCCAGGATTGAGTTATCAAAACAAAAGTAACGGTGATATTA
ACGGTACAACAGTTGAATTAAGAGTTGAATATCAAGCAAATGGTAGCCAATGGATTGATGCCGGAAAGAT
TGTTATTAGCGGTAAGACAACAACCTCATATAACCGTGAACATAGCTTCCGTTTAACAGGCGAAGCACCT
TGGAACATTCGCGTTACACGTTTAACTGAAGATTCAAACAGTCAGACACTACAAAATAGAACGATTTTTT
CTAAATTAACGACTGTTTTTGAAGAAAAGTTAATTTATCCGGGAGTGGCTTATGTTGGCGTACAGATTGA
CGCTGAACAGTTCAGCTCAATACCCGCTCGCGGTTATCACTGTCGTGGAATTAAGTTAAAAGTGCCGTCA
AATTACGATCCAATTACTCGATTATATACTGGCGACTGGGATGGCACCTTTGTTGTTAAATACTCAAACA
ATCCCGTTTGGATCTATTTTGATTTACTCATTAACGAAGAATACGGAGCTGGTGAGCATATAAAAGAAGA
TATGCTCGATAAATGGTCTATGTACCAAATTGCCAAGTATTGTGATCAATTGGTGCCGGACGGTTTCGGG
GGGTATGAGCCAAGATTTACGTGTAACGCTTATATTCAGACACGACAAGAAGCCGGCAAGCTATTGCGCG
ACTTAACATCCGTCTTTCGTGCGATGAGCTACTGGGCAAGCGGTACGCAAATGCTTGTCCAAGACTCACC
GAAAGAGCCGATGTATCAGTTCAATAATACAAACGTTATTGACGGTCAATTCAGCCGTTCAGGCTCAAAT
GTTAAGACACGACATAACGTTGCGTTAGTGACGTGGAACGATCCAAAAAAATACTTTAAACAATCTGTTG
AATATATCGAAGATGCCGAATCTATCGTGAAGATGGGGTACATCTCACAAACGGAAGTTGTAGCGTTTGG
CTGTACGTCGAGAGGACAAGCGAGACGACTTGGCAAATGGCTACTCTACACAGAGCAACACGAAAGCGAA
GTAGTAACGTTCTCGTGCGGTCAAGATGGTGCAATTCCAATTCCGGGTGAAGTCATTCAAGTTTCAGATG
TTCACCGCTCCGGTGAGCGACGTGGCGGACGCGTTAAAACTGGTTCAACAGTTAATCAAATCATTCTTGA
TGCCGCGGTTGAAATTACCAAAGCCTCAACAATCAGTATTGTGAATGGAGAGGGAAAACTCGAACAACGT
AACATTACACAACGCGGAAGTTTAACGGAAATTAACGTCAATCCTACATTCACTTCTGTGACAGAAGATA
GTACGTGGATCATCGCAAATAGTGACATTGAGCCTGAATTGTATCGCGTTGTCGCGGTGGTGGAAGGTGA
AAACGGCACCTATACCATTAGTGCGGTGAATTACAATCCGTCAAAATTTGCGTACATCGAAAATGGCGAA
AATCTTGCTGAGTACGACACAACGAATAATACGCTAGAAACTGGCGTGAAAAACGTTGTCATCACGGATG
AAATTTACCGTGGCCGTGGTGGCAGTATTCAAACAAAAATCGTCGTGAGTTATCAACCGGCAACCTCGCT
GACTTCACGTTATCAAATTGAATATCGTGCGGGTAACGAAAACTGGCAACAGTTAGAACCGACTACGCTA
ACGTCTGTTGATATTCCGAATGTAAAAGACGGTGTGCAGTATCAAATCAGAATCCGCACAAGTAACGTAT
TGGGACTGTGGTCAAATAATAACGACATAGAGACCTATGAGCCTATCGGTAAGTTACGACCACCGCATAA
TGTGACGAATTTACGACATAAGGCAATCGCGCAAGAAGGTGCATTTCTAACATGGGATATTTCGCCTGAT
ATCGATCTTGAGTATTACGAAATCAGAAAGGGCGATACTTACGAAAATTCACGGCTTGTTGCAAAGATTA
AAGCGAATGAGTTCAATCTTGGCTTTATTCAAGCCGGCAGTCATAAATACTGGCTAAGTGCGGTTGATTC
TTCCGAAGTTCGATCTGACGAACCTACACCAATCTCATTCACAGTTACAAGTGGCCAAGTTGAAAACTTA
GCCGCAGAAATTGTTGGTGATGAAGTATTGCTGACATGGAATGAAACACAAAACAATTCATTTTCGACAG
AACTTTACGAAGTGAAAAAAGATGATGAAGTGCTAGCATTGGTAAAAAGTACGTCATTTAAGTTCAAAGC
GGATTTTAGCGGCAACAAGACGTTCATGGTGACAGCAATCGATCTCGGTGGAAATCGTAGTGCATCAGCA
CAAGCACAGTTGATCATTCATCAACCGACACAAGTTAGCATTTCTCAACAAGTCATTGATAACTATGTCA
TGTTGCGCTGGCAAAGTGCGAAAGCGACACTGCCAATCATCTATTACGAGTTGAAAAAAGGCGACACGTT
CGACAATGCGGAGTTCATCACTAACATTGACGGATTAGCGTTTCCTCAGTTCGAAACTGTTGGTGGATTG
TACAAATACTGGATTGTCGGTGTAGATAGTGCCGGCAATCGAGGTGAACCGCAGTTCACGCTTTCAAACG
TTGCACAGCCACCAGATTATATTCTGAAATACGACTACAACACAGAGTATGACGGAGTAAAAAACGGTTC
GGATAAGATCGACGGTAAATTGTATCTTCCGATCAAGACTGAGACATGGTCGCAACACTATCAATCTAAT
AATTTTACGACACCGCAATCGCAAGTTAATGCTGGATTTCCGCTTTATCTTCAACCGACCGCGACAAGCG
GTTATTACGAAGAAGAGATGGATTACGGCACAGTATTAGCATCGTCAAAAATCACACTAACGCCAAAAGT
GGTGAGTAGTGGAAATTATGATATTAGCTACTACATCGCAGTGAAACAGAATGAGAGTGATAGCTGGCGT
GAACACAATCAAGCATCTGTGTATGAAACGAATTTCAGATATATCAAGTTCAGAATAACAGTAACTAACG
CTCAGAAACCTGTTGTTATTGAGCAATTGAATTTGAAACTCGATCAGAAACAGAAAACTGATGGTGGAAC
GGTGCAAGCTAACGCAAGCGATGTAAATGGAACGTGGGTGGCATTCTCAACAGAGTTTGTTGATGCATCC
GTTCCAGTTCTTACACCGCAATCAACACAACCGCTTTTTGCCACATCTGATTTTAAAGATGAGCCACGAC
CAAAAGGATTCTATGTGTTTTTGTTCGACAAAAATGGAAATCGCGTAAACGGTAAAGTGGGTTGGGTTGT
AAAAGGGGTATAAAAAGGAGTAAACAATGGCAGATTTTAATAAGCCGACAGTCGATAGTCATTACACGCA
ATTCCCAAATGAAATTAGAGCCGCAGTCAATGCGGCTTTATCATTTCTAGAGGGTGGCACACATACAAAT
ATTCCGATGAAAGCGAAACGTTGGAATCCAACAAGCAAGATTTTTGAAGAGTACAACGGTTCGCAATGGT
TGCCGATGGCGACTGAGTACAAGTTACCCGTCGATTACAACGTGTTACGTAATAAGCCTGTGCCGTCGTC
TGCAACAAATAGTGACAGTGAAACGACATTCGCAAGCTCAAAAGCAGTGAAAGACGCGTATGACTTGGCA
GATGGAAAGCAAAGTCCGGCAACAACACTTGCTGGTTACGGGATTACTGATTTTGTCGTGAAAGATCTCA
CAACAGAAGATTTGAACAACGTAACAGTTGCTGGGTTTTACTCACAAAGACTGACGTCTAGAGCGACGAT
AGAGAAAAATTATCCGGTTAACGAAGCTGGATCGTTAGTTGTTAAACCGTCAGCTTATGTGTTGATGCAA
GAATATACCACCAACTTAAGTAAGCGTATTTATATAAGAAACAGAACGGATTATGTTGGCACGTGGGGCG
AATGGAAGCAGGTTGATGCAAGCGTTCTAGCAACGGAAGTGCAAACAATTAATGGCAAAACTCAACAGAT
AGAAGCGTATTTTAATCAGTATAAGTCGCAAACAAATCTAAAAATTCAAGAAATAGAAAGCGGAATAAGC
GCATTAAGTGTTCTTCCTGAAAGTCGAATTGTGTGGTCTGGAAACGTTACGCAACATTCAACAAATGTGC
TTCAGCTATCCGAGTCTATTCTCGGGAAAACGCTTATTTTCTATTTGCAAGCATCATCCGTTAATTCGTT
ACAACAAGATCACGATGTTAGTACCGTTACTATTTTCGTAGATAAATTACTTACTAACGTTACAGGGGCT
AAATATTTACACGCTGCTTTATATGCAGGGGGCTGGAGAAACTGTCAGATGAGACTTGTGAGTGAAAACC
AGATTATTGTCAGAGATATTTCTGGTATGTATTTAAAACAGATAACCGCAATTTAGAGGGATTCTCATGA
AAGTATATTTCTTAAAAGACGACTTAAATCAGTATCAGATTTTCCCGGCTCCACAAAATTTACAAGATTT
TATTGAGTTTGAAATCGGAGATGGCGTGGATCTTGAAAGTAAACAACTTATTCTTTGTCAAGGACAGTAT
ATTTTAGTTGATAGACAACCGTCTGAATTACACGTTTGGAACTGCGATAAGTGGGTTTTAGATGAAGAAA
AACAAGCGCAACTTCTTGCAATTCAACAAACTGAAATGTGGGAAAAAATCAAGAAAAAACGCTATGAAAA
CGGCTTGGGCGGTGTATATATCACTCGAGTCGGCAAGTGGTTTCAAACTGGCGAGGAAGAGAAGACTAAG
TATCTTGGCTTAGATAAAGTGATTGATTCACTTGGTGAAATTGACTGGAAGTGCTACGACAATTCATTTA
TCAAAATGAACCGCACTTTACTCAATGAAATTTTTCTACAAATGGTCATTGATGAAAACGCAGATCACAT
CAATGCAGAAAAACATCGCGCGGAAATGATGAAATCAGCAGAACCGCTTAATTATGATTTCTCAACTGGC
TGGAGTGCTAACTATGAAGAAGAGTAAATATTGGCTAAACGTTGCGATCGCCTTAGATCAGCTATTTAAC
GCGTTAACTTGGGGAAGTCCAGACGAAACACTCTCAAGTCGAGCATATCGAGGGGCGGTACTTGCTGGAA
AACCGAAGAAGAAATGGAAATTCTTCCACGCTGCAATTAATAAGTTGTTTTTCTGGCAAAACAACCATTG
CAAGCAAGCGTATCTTTCGGAAGTTGAGAGACGACAATTGCCGAGAGAGTTTAGCAAAGTTTGATAATAA
AAAAGGGCGTTTAGCCCTTTATATTAATCTTTGACATTGTCTTGTTTTCGGTTCTTACTCTTAATAAAGC
TTTACAGTGTCACATTAAGTTTTTCGGAAAAATCATTGTAGTATCGGAAATAAAATAGGTATTTGCATTA
TATTTTATTGATTTTAAAGATAAATTAGTTAATTTATTTAAAATGGATACTTCGATTTCAAACGTGTTTA
ATTAATCGCATGATGCAAAAGCCCAATAAGTTCGCTTATTGGGCTTTTCTTTTTTTATGTTTTTTCCATC
TTAACGGCTTAAAAATGCCTTAAGTGCCGCCATTTCACGTTTAGCATCGGTAATCCCCAGATCATACATC
GCTTGCACTTTCTCAACATCTTTTTCAATACGGCTGATAGGTAAGTGATGAGAAGGACGAATAACAAAAA
TGTCTTTGTTGTTATTAAGCCGAATAATTTCCTCTACGGTATCATTGTAATTTTGGTAACGTGTTTTCAG
TTTTTCCACTAAGTGAGGATAGTCACGATAAAAGAGGTTAAAGATCCAAGAAGGTGTGGGTTTTTTACGG
TATTCTAATGGGCGAGTTAACACCACAATAATTTTGTCATAGCCTAATGCTTGACATTTTTTGAGTGGGA
TACTATCGGCAATGCCACCATCAAGATAGTATTGTCCATTGATCTCCACCATTTTGGAAACAAAAGGCAT
CGCTGATGTAGCACGCAGTACTTCCATTTCATTAAACACATCGTCTAATTTGACATATTCTGCTTCGCCT
GTTTGCACATTGGTCAAAGTGGCATAA
