# Supplementary material for: Comparative analysis reveals the Genomic Islands in Pasteurella multocida population genetics: on Symbiosis and adaptability
Source: BMC Genomics. 2019 Jan 18;20:63. doi: 10.1186/s12864-018-5366-6 (PMC6339346; doi:10.1186/s12864-018-5366-6)
Supplement: Supplementary file 9 — File S2. Detailed information on predicted phage of each strain (ZIP 5010 kb). [file 12864_2018_5366_MOESM9_ESM.zip › File. S2. Detailed information on predicted phage of each strain/CIRMBP-0783/phage_regions.fna]

>1	 1178078-1212779
TCATTGGATGAACCCTCCATTTCTTAAGAAATTAGTGCTTAATGTTTTATGGTATACATTTTTAATCGGT
GTCAGATTAAAAAAGCGTTCCATAGTCCCTGTTTGTTCAAAGGTAGGATACACAATATCACTTTCATGTA
CTGGTTTCACCACATTCACCGTCGCAACAATCACGAGTTCTTTGTCTTCTCGATCTGTTCTTGCATTACG
GAAAAATGAGCCTAATATTGGGATATCACCTAGCAGTGGTACTTTATTTATTCCTTCTGCATCCTGAGAA
CTAAATAGTCCTCCAATAATAAAACTTTCCCCATCTGCGACTTCAAAAATAGATTTCGCACGACGTGTAT
TGAAATAAGGCACAGTACCTACATTATCATAAGCATAGCTTCCTGCAATCGTACTTACACTTTGATCTAG
TGCTAAGCGAATACGTTTATTTTTTTGTACCTTTGCCCCCACAATCAACTTGACTCCAAATTCTTTATAA
ATGATTGTTGCACTACCCTCTTTATCTTTTTGAGCAAAAGGTAATTCCCCCCCAACCAAAATATCTGCTG
TTTCTCCTGATAAGAGAGAAATACTTGGTTCAGCCAAAATTTTGCCGTTATCCTGATTATTTAAAGCATT
AATAAAAGCTGAAACACCGGTTGCATTTATATTAAGCGTTGAACCACTGCTTCCACCGAAACCACCGCTT
AAAGAAACACTTCCACCAAGTAACGGTCCACTATGGACACCAACCACTCTTCCCCAGTTAATACCTAAAG
CTTCAGTGAGTTTCTTATTAACTTCGACAACAGAGAGTTTCACATTAATTTGTGTTGAATCCGCCACACT
TGCATTATTAATTACACCATCAAATTGATATTTATCCAAAAATGGAATATATTCTTTAACGCCTTCAGAA
CGATTAAAACTTGTTTCTGTTACTTTCTTACTATTCCCTAAGGCTTCACCCACAATACGATGTGCTTCTT
CACTTTCCTCTTGCGTCCGCGCTTTCCCTTCTATCACATATGCCTTACCGACTTTTTTAACTGAGAGGTT
TGAATTAGGAAAGCGTGCTTTAATTTGACGATTTGTATCAGATATATCGTTGATATTACTAATTAATGGA
TTCACATTGATAAAGTCCGTTGTCAAGGGCTTACCATCTTGACCGAATGCCGTAACTTCCGCTCTTCCTT
CTTCTTTGGCATAAATAATAAAACTATTATCATCCAAAATTTCATAATCGGCTACGGAAGGCGAAGAAAC
AAAGATCGTATCAATTTTCTCGTCAGTACGAACAAGTTTTGTTCCACCTTGCTCTAAATTAAAGGTTTTA
GAATACACTAAAGATGACCAAATCAATCCGCTTCCAATTAATAACACAGAAAGCCATTTTTTTGTTATAC
ATTTATTATTCATGATTTGTTACCTCTTAATTTTCTAATAAACACACCACGGTTATTTGAACTTTCTGCC
TCATCAACTGAAGGTAATACAATTAACTTAGAGTCTTTCTCAAGTTCATAAAACATTTTAGCTTGCTTCG
CATTGACTTTAAGACTGATATAGCCAATATATTCGCCTGCTAATTCATCTTGTTTTTTCACAGAATCATT
ATTTTCATCTAGTACCTGAAACACATTGACTTGCAATACTAAAAGCTTATTAATGATTTTTATTAAGCTA
TTTTTATCAATACTTTCTTCTCTTGCTCGATAGGCAATTTTTTGGTTATACACAGACACATAATCACCAC
TACGTAAAGTATCCAAAATATAACGTTCTGTTGGTTTTAGATAAACTCTAAACGCGATCTCTTGTTTTGT
ATCTAAACTAGACAACAAAAAACGAGAATCATTAGGTGAAATAACAGTGGAAGGAGAAAGTAAAGAACCT
GACTTCAAATTTTCGGCAACTAAATGACCTTGAAGAGTTTTAAATTTGGAAAGTGCTAACACATCAGTTA
AGTCATTATTCGTAAGTGGATTATCTTCCGTCACTTTAATTTCAGTTAACGAATAATCTTCAACTTGTAA
TAAGCTACCAGCTTTGATATCTCGCTTAAGCTCGGCAAGAGTAATTAATTTTTCTGGTTTTTTTTCAGTC
TCAGATAAAGCAACACCACCTTCCCCAGCACTTGAGCTATCCCCAGTTGGCATAAATAAGATCCCCCCGA
CACCAACGACCAGCGTAAGAAGAGAAATGATAAATAGCATTCTATAATTCATTATAGCCCCTTAAATTTT
TATATAGTTTATCTTGTAAATAATTTAGCTAAATAAGAATAAATTGGTTATAAAACCACAACTAATTGCG
ACACCATAGGGCAAACCATGTTGCCTAATGGAATGTCTAAAAAAAAGAAATCCAATGATAATTAAAAATA
AACCCGAAAATGCTGTAAAAAGAAAAAAGTATATTATTTGAGAATGGGGTATAGTTAACATTAACACCGA
CATCAGCTTGATATCACCGGCCCCCATAACCCCAAATGTAAATAACAAAAAACCAATAACTAATGTTAAT
AATGCAGGCAGAAAAAAAATCTGTTTATGTTGAATCCATGCCAGTGGCACCATGACTAAAAGTAATAAAA
ACACAATTTTATTACTAATAATTCTTGACTTTATATCCGTCCAAGAAAGAATTATTAATAATATCATTGT
TATACAATGAAGAGAAAAGATAACTATATCACTCACAGCATCCAAACCTAAAAATAGTCACTTATTTCAG
TGCATTCACTACCGTAGACTTTAGCAAGTCAAATTTCGCTTGGAGAGCCAAAATAAGCCCATTATCATTA
TACAGCATTGATACAATAAAAACGGCAATCACCGCGGAAATAAGCCCATATTCAATTGACGTAATTCCTT
TTTGAGACTTAAAGAAACAAAAAAAAAGTATCATATTCACTCACTAGGTTGAACAATAGCTGACTCACTC
AAAATAAACACTCTGTAAGTCAGCTACTATATAAAATAAAAAATTAACTATTAGCTACTAATTACTAACC
AACGTTTGCACCAGTTACAGCTGCCGTTAATTTTTCAAACTTACCTTTAAGTGAAGCCACTAGACCATCA
TTGCCATAGAATGCAGCAACGATCAATACTGCCACAGCCACAGCGATTAGACCATATTCGATTGCAGTTA
CACCACGCTCGTCTTTCTTAAAGTTACGAATCGATTCAGTTACAGCGATATAAGCTTGAGTTGTTAATTT
ACTAAACATTTTTATGCTCCTAATTTTTAATAAAAAAATAATGATATTCTCATCAGAGATGTGACTGTTA
TCTAGTGATTAGTGATAATTGCATAAGAAAACATTTTTAATCACCAAATAATCTGAGGAAATTTTAATCA
TATTTTTTGACGAACTGAAATAAAAAAATATACAAAATCAACTGGTCCGAGGAGTAAGCAAATAAAATAA
TACATTACTGTAACACTTTTACATCAGTTGTTGCTCGTTCAAATGAATTTACCTTGGTTAAATAATAGCA
CATTTATTGCTCTTGGAATAAGTCAGCCTTTAATCAGGCATACTCCAAATCATTGACTCACTTATCTTAC
AAACGCATCTTACATGTTATTTAGACGCGTAATGGGCAACAGTTATTACAATCCTCATTATTTAATATCT
CTTGTACTATCGGATGCGGAATATCCAACATATCATACCTGCTTTCTGATTGTGTCAGCTAAGGAGAAAT
CACCACTCATGTAATAAGACTTCATCATAACAAAACCACTCAAAAGGAGTGAAACGGAAAGATAAATCGA
AATAAAGTATACATATTTATGTTTATCTCTCTACTTCATTTATCAGTAAAGTCATAAAATCTTATTAGGG
TAAGTTGATTTATTTCTGTACTATACATTTTCTCTTTTATATTCACAAAATAAAAAAACTTACATAACAT
TTTTTTAATATAATATGTTTAATATATTTTATAAAATAAATAACATAAGCTGCAATGTTTAAATATTAAA
CAAATAAAAATCATTCGTAAATAAACCGGAATGATCAAGCAGACAAAAAGGTAATCTTAAAAAAGAAAAT
AATCATCAAAAATAAGAAAATCAGAGAAGGAGAAAATAAAAGTGGGAAATTTTAGATACAAAAAAAGCCG
CGTTAAGCGACTAGATAGCTGATTTTATTGCTATTTTAAATGGTGCCCGAGGCCAGACTTGAACTGGCAC
GCTTCGAAAAGCGAGGGATTTTAAATCCTTTCTAATATTCTTTGAAATCAAATACTTGTGAAAAATTAAT
CATTTAACAATAACGTATATTAACAAATAATGATGAATATTAGCGATAACAGCCACCGGAAAAGCCACAA
AAATGTAATGTTATTTTAAGAAAAGAACAAGGGATTTTTTTAATAAATCCCTTTTAGCGTTTTTTTGAAG
GATTAGTGAGCGGATTTAGAGAAACGGCGCTTTCTAAATGCGATGGCGCGAAATGTGCATACTTCATTGT
CATTTCAATTGTTGAGTGTCCGAGAATCTCTTTTAATACTAAAATGTTTCCCCCGTTCATCATAAAATGA
CTGGCGAAAGTATGGCGTAAAACGTGCGTAAGCTGTCCTTTCGGCAAATCAATACCCGCCCGATCTACTG
CGTTTTCGAAAGCTTCATAAGCGTCACCGAACAATCGCCCACGACGTTGCGGCAGCATGTTATATAATTC
AGGACTAATCGGAATTGTTCTATTTTTCCCGCTTTTCGTGTTGATGTAAGTGATTTTATACGGGATCACT
TGCGCTTGTTTTAATTGCTCCGCCTCACTCCACCGCGCCCCCGTTGCTAAACAAATGCGCGTGATTAAAC
CTAGATCTTTATTTCTTGAATTATCACATTCGTCAATTAAGCGACGAATTTCATCACCGAATAAAAAAGC
GAGTTCCGTTTCATTTTCTTTGAAAAGTGAGATCTCACTTAAAGGATTATCCCCCGACCACTTGCCCAAT
GATTTTAATTCATTGAACACCGCCCGCAGGTAAGCATGCTCACGGTTGACTGTGGACTGTTTCGGCGGTC
GCTTTGGGTCTGCTGAAAACTTGCCCGCAAGCCGTTTTTTTCGATATTCCGCAAAGTCTTGCGTAGTGAA
TTTATTTGCCGGCGGGTCGCCAAGGTGTGAGCAAAGATTTAATAATTTATTTAACCGCGCTTGACCGTCG
TTCAGCGTTTGCCCATACAGTTCATACCATTCATGAGCATAGTGACTTAATGGCGCGAGATCATTAGATA
GCACTACACGAACGTTTTCACTTTGCGTTGCGTTCTTTGCTTGTTCTTGATTAAAAAAGCGGGTTGCTTC
TCCTCTGGTTACAAACCATTTTCGCACGCGCTTGCCGTCGTGATAAAACTCCGCAAGCCACTTCCCGCCT
TTTGTACTGTCTTTTCGTACGCCCATAATTATTTAACTGAACAATGTTTTTTCACTTCACCCCACTGCGA
TTTTGACAAAGCAACATCATGCGGTCCTATCTCAATAAGTTTTTGTTTTTCAACATCAAGCACTGTTCCG
CCGATGTTGAAAATAACTTGCTTTTTCTCTTTATTTACAGAAAGTTTTAAATTAGTATGCGTGCCAAATT
TTGACGAGTTGGGAAAATATGTCCCGTTTTTATGATGAGTTAAGTTAATAGCCGGTGCACCGTCATCGTA
GATAGTAAAGTCGGGGGCGTCTGGGCTATCGAATAAGTTACAATGCATAGTAAATTCAAAATAATCACGT
TCTGAATTGTCGCCAAAATATAGCGAAATGGCGGGCTTGTTATTCATCGAACCGCTACTAATTAAAAGCG
GCATATATTCTTTAGCAACAATAGAAAACGGCAACAAAGCAAGAATTAGCACGCGTTTCATTAGCACTTC
TCCATTTTTAAGATAACTTTTCCCTTGATCTCAATATCCACAAGATCACATTCAAACGAGAATTTCCCGC
CATCAACGCGCACTTTTCCGCCGGGCAATACTGTTAAATAGCGGATTAAATGTGAGTTTTCAACTAAAAC
GAAATAATCCCCGTCGGTCAAAGTGTCGTAATTCGGATTGATAAAGAAAGTGCGCTTGTTTTCGCTTACA
CAAAAAATGTGGTTGTAGCTTGCGCGGCTATCAAGATTGGGTAAAAGAGGCAGCAAAAAAGCCTTATTTT
CATTTATGAATAATTTTCCGCTTTCTAAATTGAATGATTGAAAATATTTCATATTCATCGAATCATCAAA
GATAGGCTCAATTCCGTATGCTACATATTCGAGCCTTGCGCCTGTTTCAAGCGCGCAATGTATAACAAGT
TCAGCGGGGAAATAATCACGCTTAGCCCAAGTACCAAAGGTGCTATGAGGTATTCCTAAATGTTCTGAAA
GTAGCTTTCTATTTGCGAATCCGTAGCAATTCAATATACGCGAAATAACTTCTTTACCACCAATAAACGC
TTTCATAGTTAATTTTACCCTAAATTTACATATTGACAGGTCAATTGACCTATATTATAGTTTATGGGGT
CAAATGACCCATTAATTAATATTCATTAATATTCAGCAAAAGGTTATACAGTATGACAGAGCAAAATGCA
ATTTGTATAAACATACAGTTAGACACACCATTCGTCACAAAAGACGAATACAAAAGAAGAACAGGATTGC
CAATGGGGACAATCAACGACCAGTTGAAAACAGGGAAATTACCAATCTTGCCGAGAAAATCGCCGAAAGA
GAAAGTATTAATCAACTTAATCGCACTAGCGCAACAGGCAGCGAATCAACAATAAAAAACCGCACAAAAG
TGCGGGTCAGTTTTCAAAAAGTTTTAGGGGTAAGACTTATGAGCAAATTAATTATTATCAATTCTTCAAC
AGATCAACAAGATAACTTTCAATCGCCTGGGCGATTTGCGGATCTGTTTCAGCAATTACGTTCACTTTCT
CAAGAAGTTCCAACTCAAGCAAATCCACAAAACGCGGGTCAGTGCGGGCAAGAGAACGAATTAGAGAACG
ATTTAACGTTTCTAAAAATGCCACTTTTAAAGACAACACCCGCAAATGTTCTTTTTGCGATTCAGGAGTT
TCTACTTTCGAATCAAACATATCAAGACTACCTTAATTTTCGTAATGCAATTTGGGAAATATGCAACGAA
GAATACCGCAAAAATAGAGGTATGCGCAATGCAATTCGTAATGTCAATCAAAATACAAAGTGAAGATGAC
CCCGTTCAATCACGCTTAAAACCGAAATTAGACAAAAAGCAAACTAGGATTACCCAAATTAAAAAGACAG
CGCTTTATAGCAAAACGGGTAAACAAAGCAGATTGGAGGGCGCAACTATTTGGGGGATTTCTTATGAATG
AGGAAATCATAAAAGCACGGGATCAAGCGTTGGCGCAAGCGCGTAAACAACTAAATATTAGCAATTATCG
CGTGGAGCGTTTTTTTGACAGAATGCCGCAAGATGAGAAAGAAATCATTTTTGCGCTTGCGCAAGTCAAT
CAAATGGATCAAGTAAATCCAGGAAAAAAACCGAAGTATTTAAGAGATTTCACGCGAGAAGGAATAAGAA
AGATCGCAAAAGCATACCAGAAAATCAGAAAAATATCGAACAGACTGCCGCAATGCATAAGCATTAACGA
ATTTTATCTAATTGACGAAGAGGTGAACTATGCAAACCGCAACTATTAAAGTGAACTTAAAAAAAGCAAA
CGAATTGATGTTCTATTTCAAAGATACACACGACTTATATTTAATGCTTGCGAAACGAGCGACAACAATC
ACAGAGCGCATACAGCAAGCAAAGAAAGCTAGTGAGTGCCGCCAATACTATAAAAAAGTATCAGATTTTA
CGCGCGCCTCAACAAAGAAAATTCATTAACAAAGGAGGGGGATATGTTTCCTTTAATTTTTAAAAAAGCG
GTCACGCCGGAAGTGATAACAGTGCAGAAAAGTAAAGGCGATGACCGGAAAACATACCCAGAGGGGAAAT
TCGTTTTATTAAGAAAAAGCAGCGCGTTCGGTTGGGAATCAGAAGTAGAAACACGCGAGGGCATGGACGC
GGAAACAATTGAGCGTGTTTATTTTTATAAAGTAGAAATAGAAAGACGCGATCCGAGAAATTTAATCATT
GTGAAAGTGGAGTAAGAAAAATGGAAAACCATATCATCGAACTATCAGAACGTTATCAATTAAAAGCAAC
AGATGATTGCTTAGTACTTTATCAATTGAAATTACAAGATAACGGGACTTGGGAGCGCGTGAAAGCACTC
GCGACAAAATCGCCGGATTATCTGCTTGATACACTGATCCGCTTGGAACTTCAAAGCGAAGACGTGACAA
CGCTTGAAGACGTGGCGAAGACTATCACAGCAATGCGCGCCGAATTAAAAGAAGCAATCAATATCGGGCG
CACTCAATAATAGGAAAATTCATATAAATGGGCGTAATTATGAATAGTTTTAATAATCCACAATCAGCGG
GGGCGAGCAATCGCGCGCCCGCTTGTGCGTTTGTGTGGAATTATGAAGAAAACGCCCGTCAAGTCGAAGA
ACAACGCCACGCCCGCTTTTTAGAGCAAAAGGCGCATTATGATCTAGTCAATAAAGAAAAGGTAATTACA
CCGCCGGAAAGCGCGCGCACAGACCTACAATTAGAATTATTCAACACAACGCCAGAAGGCTATGAGCTTG
TCGAGCGTTTAATCGAAAAACTACCGCGACAGCGTCAGCGCGAGTATTTCCGCAAACTGTATTTAAAAAC
ATATCGAGCAGTTAAAGACGACGGATCGATCGCGTATCGCTTAGGCAATCTTCAACGCCGCACGGCTAAC
TTATTTATTCGCGAAGTTCTAGAAGAACGCTTGCAGAAAGTGTTTGATAGTTATCATATCAACGTTTCTT
TTTTGCTTGCATTTAGCAAAAACTTGCCAAAATGGCGCGCAGATTTAGAAAGCGAGATCGCACAATCACT
GATTAAAACAGAACAAAAAAGCCCAATTTCTCAAGATGTCATAGATCGCATTAATGAAGATTATTACAAG
CAAGACGATCTTATTGCGCCCGACAGAAACACAAGCGCGGCACAAATCGACGCGAATTTTGAGCAATACA
CAAAAAATCAAATTAAAAAAGCAAAATTGCCGTTTTACCTAATAAACGCCGACAAGCTGAAAGAGATCGC
GAGCACACTGGCGACAGCATTTGAACAAGAGCTAATGAACTTTATTAATGATTTAGCCCCGCGCGCGGAA
AAAATCGGCGCGCAAGGCGTGAAAGATGAATTTTTAAAACTGTATCAAAAATTCGGTCAAATTTGCGAAA
ACATCGGATTCCCCGCGCCATCATGGGAAATGAAAAAGAGCCGTTTAACTGGCGAGAAAATTGATATTGC
GTTGCAGAAAATCGCTTGTGAAAAATACTGGTTTAGAACAATGAATCGCGTTCAAAAGCGCATGACTGAA
CACGTTGCGATTGCGTGTGGCGAAGTACGCAAGCAAGCAAGTTGTTATATCTCTTACGGCAGTTTTAATA
ATTGGAAAACACAAATCAAAACAAATCTTGATTATTTAAAATCAATGATTTTAACAAATATTGATGATCC
GGAAGAGCAAATAGAACTTTTCGGAATGTTCTTAAAATCATCGTCAAACCCCGACAATCGACGTAATGAA
ATGATGTGCCGTTTGCGCGGTTTAGAAGAATGGGCGGAGCGAGAAGAGCACGAGGCATTGTTTTTAACAC
TTACTGCCCCTTCATCGTTTCACGCAACCCACAGTAGTGGAGATCTTAATAAAAAATGGTCGGGCGTCAA
TCCGCGCGATACGCAAAAATATCTTAATAAAGTCTGGGCGCAATACCGCGCTTTATTAGCAAAACGCGGG
ATTAAATTTTATGGAATGCGAGTAACAGAGCCACACCACGACGGCACGCCGCACTGGCACTTGCTTGTTT
ATGTGAAAGCAGAAGATAAAGCAGAAGTGATCCGCTTATTCAAGAAAAAAGCACTTGAGCAAGACGGCAA
CGAGCGAGGCGCGCTAAAACACCGTTGCAGAATTGAAGAATGCGACAAAGAAAAAGGAAGTGCGACAGCA
TACATTGCTAAATATATTTCAAAAAATATCAACGGTTTCGCATTAGACTGCGAAACGTCAGACGAAAACC
CGAATTTATCGCTAAAAGAAAACGCGCACCGCGTGCGCGCATGGGCAAGCATTTGGGGAATCCGTCAATT
CCAATTCTACGGGGGCGCGTCAATCAGCGTTTGGCGCGAATTGCGCCGTTTAGTAACGGGTCAAGTGGAA
GATGAAATCATTGAAAAAGCCCGCGCGGTTGCTGATGTATCGTGCTTTGCGTCTTATTTAGAAATTCAAG
GCGGCGCAATGGCTATGCGTAAAGACCAGCCGATCAAGTTGAGCTATATCGAAACAGAGCCGAATAACTA
CGGCGAAACACGGCAGAAGATCGAGGGAGTAGAAAACAAAATCTCTTTCAGAAAAGTGCTTACACGTCTT
AAAAAATGGGCGATCACTAAAGCCCCTGTTTCGCGTAGCGAAACACAAGAAAGCGCGGCACGCGCGCCTT
GGACTTGTGTCAGTAACTGTAACCGCTCAATTGTTGAGCAAAAGATAAAAAACGCAGTCGCGCCGATCTG
TTTACCACTTCACGAGCGACAAGTTGAACATTTATTGAGCGGAAAACAGCTTTTATTAAACGAGCGCAAC
AAAATTCAAGTGATAAATAATGAAATAGTGATCACTGATCCGATTAAAGAACGTGTGGAACGTGAAAGCG
CGGGAAAATCGCACCTTGATCGTTTGCGCGAAATACCAATTTTTTTAAACTAACAAGGGGTAAATTATGG
AAAAAGTAGAAATTACAAAAGAGTTTTTTGATTCTTTAATGAAAGATAGAGAAAGATTGAATTTTATTGA
GTGTTACAGAGTGACGATTATTGAAGATAAACCGGGGGAAAATGGCGGATTCGAATTATCACATTGTAAC
GGAGGAGAAGATCCAATTCTATGTGATTTAGTTTATTCAGAAAGCGTAAGAGAAGGCATAGATAGAATGA
TGGAATATCAAAAATGTATTGAGCAAAAGGAAGTTTAAAAATGATTGATGAAAATAAAAAAGTAGAAGTT
TCTTTGAGAGAGTTTGAAGAAATGGTGCGAGATCGCGCAAGGCTAGATTTTATTGAAAGCAGAATAATAG
AGGGTTTGAATAAAGAATTTTATAACACAGATTTTTCAAATCAGATTAGTTTTATTATTCACGAGAAAAT
AAATGCTTTCAGAGAAAAAAGAATAATTTTGAATAGAAAAACAATAGATAAATTAATTCAGGAAAAGACA
AATGAAACATTCAAGAATAGATGTAAAAAATAACAAGGGGTAACGTATGGGAAATATAACAATCTCACTA
GAGAAATGGCAAGAAATGGCGAGAGATCGCACACGATTAGATTTTATCGAAAGCGGAATTATAGTGGGAC
TAAGCCCCGCTTATTTTGAAATGGACGTATCAGATAAAGTTAGTTTTACCATGAATAAGAAAACAACTGA
TCAAAAGCAAATGAAAATTACGCGTGAAAATATCGACAAATTAATTGAGGATCTAGTTTATGAATGTTTC
GAAGACGCAGAAAAACGATAAAGACTTATGGGCGACGCCCTGGTGGCTTTTCTTCTTTGCTGAAAATTAT
TTCGATGTCAAATTCGATCTTGATGTGTGCGCAATGGCGCACAATACGAAAGTGAAAAAATACATTACAC
CAGAACAAGATACATTAAAAACTATGTGGGAGGGGCGTAACTGCTGGTTCAATCCGCCTTACTCAAACCC
ATTGCCATTCGTTATGCGTGCGGTAGAAATGGCAACGCTACACCGCAAAACGGTGGTGATGTTGCTCAAC
GTCGATAATTCGACGAAGTGGTTCAATTTATGCGTGCGCAACGCAAAAGAGATCGTTTATATAACTGATA
GACGCGTGCCGTTCGTTCACAACGGTACAGGCGAGGAAGTGGATCAAAATAATAAGGGGCAAATGCTAGT
GCTATTTGCTCCCGATAACCCGCTAGATACGCTGAAATCTAGCTATATTTCAATGCAGAAAATGAAAGAA
ATTGGCGATAAAGTCGCGGACAGAAAAAGGAATTAATATGATTCCCCAACCATTCAAACATATTCCGATC
TATAAAAAAGGCGGGTACGATTTACCACCCCCGCCGCCGAAAAAAGAATAATAAAAAAGGGCTTAAACGC
CCTTTTCTTCTTGATTTAACATTTCTCTTATTTTTTGTTTATCTTTATCAGATAATTGATTAATCATTAG
ACTTAATAGTCCGTCTTTTGTTAAAAGACTTGTTTTTGTTGTATGACTAAACTCAACATTTAACACAAAT
TTATGACCACACGCCGGATTTTTACAAGTGCAATAAGATTTTGAGTATTCACTGTGAATCCGTTCAGTGC
GCGTAACAGTTGCTTTCGAATTACAAACTTTACAATAAATATCAAGCGTTCTAGCCATTTGTAACAATCC
TGTAACCGTTGAAAAATTGAGACTATTCTATCAAAAGGCTGTGATTTTATACAGTTAAAAAAGCTGATTT
TTATCCCTTTTTTCCGGTTGTTTAAAATTGACTTTTAATGCACTTTTAATTTCATAATCTGAATTAATAG
ATTCAGCAATAATCTCTTGTAGCGGTAAAACTTCGTCTGCTTGATACGCCTCACGGATTTTGAGCGGGTC
GCCAAGCCCCGCCGTGTTAACGGGAATAATCCCACTTAGACCGGGTGGGAATCGGTGCGACGTCAACACA
TCTTGCGCGGAAATGTTTTTAATTTTTGCAAATTCGTCTTTTTGCCCCGTGTCGCCAATCGGGATCACTT
TTAAGCCGTCAGGGTGACCGCCGGCGATGTTAACGAACATTGAGCGGAAATTCCCCACACCCTTCGAATC
GCGGATTCTTTCCGCGATTTCGTCTTCCATTTCTTCGGTCATATCAGGGTCGGTGGAATACAAAATAAAG
CCCATATGCGCGCCGTTTGAGTAGTAACGGCGGCGGAATATCGTTGCGTCAGAGTTTAACAACGCAGAAG
TAATCCCGCCCACGTAGTCAGGTGAGCCGTACACCTGTTGCATGGGGTCGTATAATTTAATAAAAATAAC
GTCGTTTTTGTTGTATTCGTAAATTTCGGATTTTGTATCATAAAGCGACTTTTTCATTAAATATTTATAG
TTCCCGTCTTTACAGACGCGCATATAAAGCGACGATAAAACGTGCAAGCGAACAACTTGTCCGAACGCAT
TACGAATTTTCAACAGCGCGACGTCGCCGAATTGAATTAAATTCAAACAGAGCGCGCGCATATCAATTTT
TGACAGTAAAGCCCCGCCAATATAGCCAGCGCTAACCATATTTGCGCGGCTATGTAAGATTCCGCCGTGT
TGCGCGTTTTGGTGCGGCAATTTTGCGAGCGCGTGGCGATTGATTGGTGGCATAAAGCAGTTGTAAATAT
CATCGTGCATAAGCCCCACGTAATCCAACGCGGGCGCGGCAGAATAAGAATAATCAGAACCATTTATTGA
AATAATCGACGTGCTTTTTACGTCTTTTTGTTTATTTTTAGCCATTTTTTTACATTCTCCAGCCACGCGA
CTTGCGACGCGGCTTATCTGTTAGTGATTTATTGTTGATCGCGTTCGCAATCGCAAAGAATACATCCGCG
TGTTGTGTTTTTACTGTTCTTTCTGCGACAAACGTCATCGTATTGCCACTTTTCGTTGAAGTGTGCTTAA
TCATTAAGAACGAAGGCACTATATCGCATTCGTTTTCATCCCACTCAATTTGTTCATGTTCGACTAAATC
GTGGACTTTTAGGACCATTTCCGTCTTGCTTTCAGGATTGTAAACAAGCGGCACAGCTTTGCGTCCCGCA
AACTCTTTTACTTGTTCATAAACGCCGTAGCCCACACCGGTCGCGTCGATCCCGATATACGTCATATTAT
ATTTTTCAAATAACTGCTTAATTTGCGCCGCTTGATACTTATAAGAAAGCCCGGTCCACTGGTAGCGCGC
CAATACTCTGTATTTTTCTTTCAGTAGTGCAGGCGGTGCAACAATCACAAAACTAGCCCCATCGCCGCTA
TGCGCGGGATCATACCCGCCCCAAACTTCACGCGCCCCAAACGGTCGTGCGTCGTTCGGGTTGTGATCTT
TCCATTTATTAATATCTATGCCGCACTTCAATAGCTTTTTAATATTGAAAATAGAATCCGCGTCATCGAT
CCAAACACACATGAACAACTGGGCAAACGCGTATTTACTATATTTCTGTTTAAGCGCGTCGATGTCGAAA
AGCACGCCTGCGCCGCCCTTGATCGCGTCTTCAATAGTGATGACGTAGCGCCACGTGCCGTCGGGGCATA
CGCGCCCACCGTCGCGCAATTCTTCAAAGCTTGGGAAAACTACATTTTTGCGTTTTGGATCGCCCTCTTT
CCACATATCGCCCGACCAAAACGCATAGGCGGGGTGAAATTTAGATGACGGTGTTGAAAAGTAGGTTTCA
CGCCAGTGCTTATGCGTCGCCATTGCCGACGATACTGTATTGAATCTTTCAAAGTCACGGATCCATGCGT
ATTCGTCGCCGTAAACATGCCCACTGTTACCTTGCGATGTGTTGGCGTTGGTTGCTAAAAAGTGTAATTC
TGCGCCATTGCTTAAAATAATCGGGCTACCTTTCAATTCGACGTCGAAATATGCACGCGCCATTTTGATA
ATATACGTTTTAAAAATTTCGGCTTGTCGTTTAGACGCAGATAAGAATATTTGATTGTCGCCAGTAAAAA
TCGCGTCTTCTAATGCTTCAAAGGCGAAATAATACGTCGCGCCAATTTGTCGCGATTTAAGAATATTCCG
CACGCTATAATGTTTATTCGCGCGACAGTGCTTTTGATAGTCAAACAGGCTATCAATAAACGGTTGCACC
ATTTCCGGTGTAACATGCGAGATGTCATTTTTAGCCCGCTTTTTGCTTTTCTTTTGCTTGCTTTCGTTGC
CGTCACCAGAATCCGCAAAATCGCCAAAACTTTCTGATAAAGTAACCGCACTTTTTTGCGCGCTTTGCGC
TTTTTTCGCGCGTTGTTTTTTGTATTCAATATCTTTATCGATCAATGCCTCAAGTTCTTTGATTTCTTGA
TCTGTTTTGTTTTCGCGTTCAGTGAGCGTGATAATGCGCAGCGCGATCAATTCTTCAATACCGTTCTCAT
TGATCAGATTGCGCCAATTGTATTTTTCCGCCCAATAGTAGATCGGGCGTGCTGAATTTAAGCCCAATTC
TTTCGCGATTTCATTCGGCGTCCATTTCTTTAAATAAAGAAACTTTGCGGAGTAAATCACTTCATCGTCA
TAGCGTTTTGTTTTTCTTATTCTTAGCTTTGCCGTCATTTTTACCCTTTTTATAGTGTTTTTGCGGCTAT
TGTGGCAGTAAAAACAAGGCTTTTAATCATAAGAAAATCAGCTATATAGCAACAATTCAACGATAACCGC
CGATAGCCGAGCATATCCGATTTTGTCTTGCTGATTTATTTAAAAAAATTCGTAAGACTAAGCGCAAATA
CATTTGTTTTATGCAAATTTTAGGTAAGGAAGATGGGAAATAAAACCGAATTAATTACAGATTTTGTGTG
CGTGGCGACGTCGGGAAATACGATCGACGGTCGTCATATTGACGCGCAAGATCTGAAAGATATGGCGGAA
ACCTACGACCCCGCAAAATATACGGCGGTAATTTGGTGGGAGCACTGGCGCTGGCGCAATTTTGGTCGTG
TTGTTGAAGTGAAAGCGGAAGACGGCGAAGAAGGAAAAACCCGCTTATATGCACGTATTGCCCCATCGCT
TGAGATGATCGAGCTAAACAAAGAAGGGCAAGGGCTTTTTACAAGCATTGAAATCACGCCGAATTTTGCG
AATACAGGCAAAGCGTATTTGAGCGGTTTAGCATTTACCGATCAACCAGCAAGCCTTGGCACAACACAAC
TCAATTTTTCAAAGCGAATTAAAGATGAAAACGTAAAAGTAGGCAATTGCGAGCAATTAGACTTTTCAAA
AGTCACGTTTTCAGAAGATGAAACGCGCGAAAATCTTTTAAATAAATTTTTTAATCTTGGGAAAAAGCTG
TTTAGCACTGAAGAAGTCGCAACAGCAGAAAATCCCGCAATCAATCCCGAAAATAACAATAAAAAAGAGG
AAAAAGAAATGACCGAAGAACAGTTCAACAAGCTGATCGGCGCGGTGCAAGGTTTGGGCGAGAAAATCGA
CCAGCATTTTAATGCACAGCAACCACCAAAACCGGCTGAAGAGCCAAAAGCGGAAGAAAAAACCGCAGAA
AACGGCGTAACGGCGGAGCAATTCAACGCGCTCATTAAACAAGTGGAAGACTTGGGCAATAAGTTTAATC
AAGCGTTAAATCAAGAAGTAACGCAAGTGCCGAACGGTGCACCGGCGGCAGAGCAAAAATTCAATATGGC
GATTTAAAAAAATGAATAAAACAGCACAAGAATTATTTTACAGCTTAATCGGCGACGCAGCCGAATACTA
CGGCGCAAACCCAGCTTTAGCGCTAGCGGGCAAGCAGTTTAGCATTGAAGCACCGAAAGAAAGTGTTTTA
TTGGGCGCAATTCAACAGCGTTCTAATTTCTTAGAAAAAATCAATTGCGTTTTAGTGAAAGATATCAAAG
GGCAATTGATCTACGGAGCAACAGAAAAAGGCATTACGGGGCGCAAGACAGACGGACGCTATACAGCAAC
GCTGGACGCGTCAGGTTATGTCTATGAATGTCAGCCGACAGATTCAGGCGTGCTAATCCCGTGGGCGAAG
TTAGACCAATGGGGGCATTTAAAAGACAAATTCGCGTCATTGTATGCAGAGTTTGTACAAAATCAAATCG
CGCTAGATATGATCAAAATCGGCTTTTATGGCACGTCCGTCGGTACAGATACAAGCGATCCGAATTTGGC
TGATGTGAATAAAGGCTGGATTCAATTTGTGCGCGAAAACAAGGCGACGCAGATTTTAACGCAAGGCGCA
ACAAGCGGCGAAATTCGCTTGTTTGGCGAAGGTGCAGACTATGTAAATCTTGACGAGTTAGCTTATGACT
TGAAACAAGGTTTAGACGCACGCCACCGCGATGCGGGCGATCTTGTGTTCTTGGTTGGTGCGGACTTGGT
GGCGAAAGAGGCAAGCCTTGTTTACAAAGGTAACGGCTTAATTGCGACCGAAAAAGCGGCATTGAATACG
CACGACTTGATGAAGTCGTTTGGCGGTATGCCGGCGATGATTGTGCCGAATATGCCACCGCGTGCGGCGA
TTGTCACTAGCTTGAGCAATCTTTCAATCTACACGCAAGAAGGTTCAATGCGTCGCGGAATGAAAGACGA
CGACGACAAAAAAGCAGTGCGAGATTCTTACTATCGTAACGAGGCTTACGCGGTAGAAGATTGCGGCAAA
TTTATGGCGGTTGACTTCACGAAAGTGAAGTTATCAAGCGGAAAAGGTACTTGGAAGTAGTTAAATATGG
GCGTGCGCGAATTTCAAGAGAAAATCAGAGCTTTAGAACAGATTCAAAAAGCGACAAATGACGGCACTTT
ACAAAGTGAAGTCGTTGCACAACATAGCAACGATTACACAGTGCTTGAAATCGCGCTTGCGAATGATGTT
AACGCAATTCGCGCGATCCCAACGCTTGAGCTTAGAGCAGAACACAAGCGCAATCGCTTTTTGCCGAAGT
GGTTGCCGTTTGTTGACGAATATTTAGAGAAAAAGGCGGTCTATCAGAATGATTATTTTGCTTATTGCAT
TATCTATTTGTTTGATGTGGGCGATTTCGACAAAGCTTTGGCATTGTCTGAAATTGCAATCGAACAAAAA
CAAAGTTTGCCAGCGCGCTTTAATTCAACTTTACCGAATTTTGTCGCTGATCAAATCTTTAACTGGGCGA
ATAAAACAGCAAGTGCGGGTGGTTCGGTTGAGCCATATTTTACACAAGTGTTTGAAAACGTGGCGACGAA
GTGGCAGCTACACGAAATAGTGAAATCAAAATGGCTAAAAATGGCTGCGGCACTGCTTTTAAGAAATGAA
AACGGCGAAGTTAAGGCATCGGGAATTGATGATCAAGAAAGCCTGATCTTAGCAATTAAATTGTGTATTA
GAGCGTTTCAGCTTAATCACAAAAGCGGCGTGAAAAGTATGATCGAGCGCTGCTATATGCGCCTTAGCGC
ATTGGAAAAGGAAGGGAAATTTACCCCGAACGAGCTTACCCCACTGCCCGCCCTTGGCTTAGAAACGGTC
GAAATTAATTTTTCAGAAGTCGTGAAAAAACTTAGACGCGGGCAACTTAACGACAAAGAAGAAGTAAAAG
AATGTTCAACGGCAGAAATCAACAGCTAGAAAGCACTGTAATTTTAAACAGTGGATTCTGGGCGCATATT
AATATTGCGGAATTTCAAAAAGAAAGAAATATCCCGCTACAAATGCCGGTTGAAACTGTTAAATCAGCGC
TAATTACAGCTATGCAAGAATTAGAGCTGGATTTAAAAGATGTCGAACAGCGCTACAAAGCGCGCGGCAT
TAACAACGTGCAAGAAATCGCAAAAAGCACAGTGAACAACGAAAACCCCGCGCAGACACTGTATAAAAAA
GCAGTATTTGCGCGGGCAAAAGCGGATCTATTACCCGAATTTTTCGCGCTATCCGCGCGCGAAATTCATC
AGAACCGCGACTATGTGGAAGAACAGAAAAGTTTATTAGCCGAGGCAACGCGCGCAATTCGCACGCTAAA
AGGCAAAAAGCGGGGATCGGTGCATTTACTATGAAAAAAATGCTTTATCAACAATTAACCGAATTTTTGC
TTACGAAGTTGCCGGCACGCTATCACGCGCACTTTCACGCGTGGATCGAGAACGGAAAATTACTCAATCA
AGGCAAGCGCGTCACAGACGCCGGAATTGAGATCGCGCATGTTCAATATGACGCCGTTTTGTTCTTTGAT
GAGTTCCCATTTAGGGAAATTTCAGCACAAAAAATAATGGCGGATATTCAAATTTGGCTGAATGAAAACG
ACTATTTGCGCGACGTGCTAGATGAATATGAAACGCCGTTTGAACTTGAGATTATCAACGACGACGTGAC
GGATCTCACGTTCACAATCTCTTTCCAAGAGCCTTTGACCGCGGTCGAAGACGACGCGGGCGATCTTGAA
ATTGACGGCAAAAAATATCGACTTGATGAAATCGAAATTAATATCGTGAACAGCATTGATATTGTCTATC
CAGCGCCGAAAAAGCCACAAGAAGACAACACAGCGCAGCACGATGACGCATTGAAAGAAACGATCACGTT
ATGAATCCGGCAATCAAAATGGGCGTAAATCCCGACGATTTACGCGATTTTTTAAAAGATTTAGAGCTTT
TGAAAATCCCGCCGAAGAAGAAAAAAGAAATTTTAATCCGAACACTTCAAGAAATGAAAAAGCGTTCAGT
GAAAAGTGCAAGCAATCAAAGAACCCCGACGGGTTCAGGCTGGAAACCGAGAAAAAATGGCAATACGAAG
ATGTTGCGACGCATTGCGAAACTCTTAAATTCAAAAGCGCAGACAGCGAACAAGGCGCGTTTGCACTATA
AGCAGAAACGCACAGCGCAGATCGCAGAAGAACACCAACGCGGGCTAGATCACGAATTTGAAAAGCGTGA
TTTTAAGAAAGAGCCCGCCGGAACTGCGAAAGATCCGGCAACAATGCGACAAGCGAAGAAGTTGCGCGAT
CTTGGCTACACAGTGCCAAACGGCACAACGAAAAGCGGGAAAAAACGCTACCGCAGACCGAGCGCACGCG
AGATTGTCGCGACGCTATCACGCGCAAAAGCGAGCTTGCTTATCCGCTACTTTCAAGAGAAAGAAGGAAA
AGGCAAGGGAAAAGGTTTAACAAAATGGATTATTCCGACAGAGAAACGCCCGTTTTTAGATGAACGGGAC
AAAGAAAACGCCGAGATTTTGAAAGAGTTTATTTTGAAGTTTTCGGGTATTGAAAAATAACAATAAGAGG
ATCAAGAAATGTTCCCGAGTGTACAGATTAATACGCTTAATCTATTGAGCGGTGAAGTGAAAGAAATTGA
GCGACACGCGCTATTTGTCGGGGTCACAACGCAGCGAGAAACGAAACTCACGAGTGTGACCCCCGACAGT
GATTTTGAAAAAGTTTTTGGCGTCGGTGCTGATGAAATTAAAAAGCAAGTGCGCGCGGCAATGCTAAACG
CGGGTCAAAACTGGATCGCGCACGTTATGTTAGTGCCGCAAGACAGCTACGACTTTAGCGCAGCAGTGAA
AAAAGCGAATGAGGTAGCGTCGTTTGAATATGCAGTAAACACGCACGCGACGGGCGTTGATAAAGCTGCG
ATCAATAAATTGCAAGAATTATACATCGAACTGCTAACGAAACTTGGGCGCAGAACGTTTTTCATTCAAG
CTATCGCGGGAGTAAATCCGGACAGCGGCGACGGTGAAACGTGGGCGCAGTATGTGCAGAAGTTGACGAC
GTTGCAGCAAACCGTTGTTGCGGATCACGTAATGCTTGTTCCGTTGCTTTTCGGCAACGAAGTCGGTGTT
ATTGCGGGGCGTTTAGCTAATCGCACAGTGACAGTCGCAGACAGTCCAGCGCGTGTATTAACCGGCGCAC
TGATTGATTTAGGCAGCGCAGAAAAGCCGAAGGATAAAGAAGGTACTTTACTTGACTTGTCACACTTGAA
AACGCTTGAAAAAGCCCGCTATTCAGTGGCGATGTGGTATCCGGACTATGACGGGTATTACTGGGCGGAC
GGTCGCACGCTTGATGTAGAAGGTGGCGACTATCAAGTGATTGAGAATGTGCGAGTTGTTGACAAAGTGG
CGCGTCGCGTTCGCTTGTTAGCGATTCAAAAAATCGCGGATCGTTCGTTTAATTCGACAGCGTCAAGCAC
TGAATTTCATAAAAACTATTTCGCAAAACCTATGCGCGATATGAGCAAGTCGGCAACGGTGAACGGCAAA
GAATTCCCGGGCGAATGTATGCCGCCGAAAGATGACGCGGTGACTATCGTTTGGCACAGCAAAACTAAAG
TCACGATCTATATTAAAGTGCGTCCGTATGACTGCCCGAAAGAGATCACGGTAAATATTTTCTTAGATTT
AGAAACATTGGGAGATTAAGAGAATGGAAAGAATCAGCGGAATGAGCTTTGATTTCTACGTGCTGGGCTT
TCCAGTTCACGCAGAATCTATTTCATTGAGTATCACGGATAATTCAGCAGTGGCGCAGACGCGCGGAATC
CCTGACGGTTGGGTTTCTGGCGATGTCAGCGCAGAAGGTGAAATCGAACTGGATTCAAAAAACTTTCAGA
AACTAACAGCCGCTGCCGCGTCGGCGGGAAGTTATCGATCAATCCCTGAAAGTGACTTCACTTTCTTTGC
GCAACGCGGCGGAGTGCGTGACAAGGTTGAGGCGTTCGGGTGCAAGATGTTGCTCACTGATTTGCTAAAT
ATCGATACAAAGGGCGGATCAAAATCAACGAAAAAAATCAAATATTTTGTGACAAGTCCGGATTTCGTGC
GCATTAACGGCGTGCCGTATCTATCAGATGATGACACGCGCGATCTAATCGGCTAACAGCAGTTTTTAGC
GAACGACCGACAATAACAATAATAATAAAGTGCGGTCGTTTTGCTAAAAGTTTGAGGGATCGGTAATGTT
TAAAAATACAGAACACAACGCATATTTTGGATCAGCCGTCGCCGGCTTTTTTGCGCAGTTAAGCTGGGGC
GATATTGGGGCGATTTTCGGGATCTTGTTCGGCTTGTTGACAGTGCTAACAAACTGGTATTTCAAGCGAA
AAGAAGACAAGCGCGCAGAGAAAGCGCTAGAACTAATGCGGGACAAATACAACAATGAAAAAAGCTAAAG
GCGCAATCATCGCGTGCGCAATCGCGCTGATTATTGCAAACGTAAAAAGCACAGATCCGGAAATTCGCAC
AAGTGCTGAAGGGTTGGCACTTATTGCGAAATTCGAGGGGTGCAGCTTGCGGGCGTATAAATGCCCGAAT
GACGTTTTAACCGTCGGAATTGGCAGTACAGCGGCGGGCGGTGAGAAGATTATCGCCGGCAAAATCTACA
CAAACGAAGAAATTGCAGCGCGTTATAAAAAAGATATTAAAGCAGTAGAAAAATGCTTGAATCAATATTT
TAACGGCGCGCTGATGACGCAAAAGCAGTTCGACGCAATGGTATCGCTTGGGCTAAATGTCGGTTGCGGA
AACTTAAAAACGTATTATAGCCAGCGCTTAGGCAAGCGATTACAAACAACAATTCACAAGCGCGCACAGG
CAAAACAATTTGCGGAAATGTGCGAAAGAATTACCGATTTTGACAGATCGGGCGGGCGCAAAGTGCGTGG
CTTGACTATTCGCAGACAAGAAGAAAAGGCACTGTGTTTAAAATGAATTTAAAAGATTATTTAATTTTTG
TTTTACTGTTCTTTTGTACAGTGTTTTTTATTGGAGCGAGCTACTACAAAAGCGAATATAAAGCGACGGC
GGAAACGCTAAAAACGCAAGTCGAAAAGAACAAAGAACAAGAAAAAAGTATTAAAAACTATGAGAAGAAT
CTCAAAGTTTTAACGCAGAAACTAACGAACGCAACAGCGCAAGCAGAAAAGCGCGCGAAAGAATTAAACG
AGGTGCTAACAAGTGAAGATGTTAAAAATTGGAGCGCTGGCAATGTGCCTGATGATGTGCGTCGCTTGTT
CAACGAGCGACAAAGCGACGTCGGTCAAAGTCATTTGCCCCCAAACGACGGAATGCCGCGCGGAAAGCGT
GCAGATTAAGACAAACGGCGATTTAGCGCACGCGTTAGAAAACGCGCTCAATCGCGTAGAGATTTGCGTG
ATAGCTTATGAAAACACGCACGAATGTATAAACGATTTTAATAACAAAGCAGAAACAAAAAGGTAAATCA
AAATGGAAAAAACACAAGCACAGACACTTTTAGAAAAGTTAAACGCGGGCGTGAAAGATAGCGTGATCGT
AAACGTAGCGGGCGTTGATTTTAAATTTAATCGCGACAATACAGCATACGACACAATGATCAATGAGGTA
GATTCAGGCAATAAAGTGACGCCGATCAAAGATTACTTGCTAGCAATCATCGATCCGGCGCAAAAAGACG
AATTTTTACAAGTGATCAATGTCGCGGGATTAGCTATTCAAGTGGCTGCCGCAGTAAATAAAGTTTTAGT
GCCAAAAATTGAGGTCACAGTAAAAAACTAGAATCGCGGGTTAGTGCAATCGAACGCAACGGCTTATCGC
AAGCCGTTGCGTTACGTATGCACTACTTACCGCACGAAGACAACACAGAGCAGAATTTAGCGCGGGCGCT
TTGGCTGAATAAGCAGTTTTTTGAAAACTTAGCAAACGCAGTCGCAAGCGGTATCGCGAAATGTTTTTAG
GAAAGTTCAAAAGATGGCAGTTGAGGGCTTGGAGTATGTAATTAGCCTTGTTGATCAAGTGAGTGCGCCC
CTCAAGGGCGTGATGAAGTCGATCGACGATATAGGCAACCGCGGCAAAGACGCGATGATCAAGATCGGCG
CTGGCGTCGGTGGTATCGTGGCGGCGGGTGTTGCATTACAAGGCGCAATTGCCCCCGCAATCGAAATGAA
CCGCGCGATCGGTGAAGTGCGGTCGTTGTCAGTTGCGGAAGAATCACTTAGAAAACTCACAGACACGGCG
CTGGAGTTTTCTTCACAATACGGCGAATCCGCGACGGATTTCGTTCGTTCTTCTTATGATATTCAATCCT
CGATCGCCGGCTTACAGGGCGATGAATTAGCCGAATTTACGAAAGCGTCTAACTTATTAGCGAAAGGCAC
AAAAGCCAACGCAAGTACAATAACAAACTATATGGGGACGATGTACGGTATTTTTGAAGAAGACGCGAAA
GCGATCGGCAATGCAAATTGGGTGCAGGAAATTGCAGGGAAAACCGCGCTTGCGGTGAAAATGTTTAAAA
CGTCGGGCGACGGTATGAGCGCGGCGTTTACATCCGTTGGCGCGTCGGCAAAATCCGCAAAAATCGGTAT
TTCGGAGCAATTCGCGGTGCTGGGAACGTTGCAAGCAACAATGAGCGGCAGCGAGGCGGGAACAAAATAT
AAAGCGTTTTTGGCGGGTGTTGGTAACGCGCAGAAAGCGTTAAATCTACAATTCACAGACAGCAACGGCA
ATATGTTGGATATGGTCAGCATATTGAACAAGATTAAAGGAAAATTTGGCGATACGTTAGAGCTTGCAGA
ATCCGACGCATTGAAAAAAGCGTTCGGCAGTAATCAGGCTGTGGCGTTGATTGAGTTGCTTTTGCCGAAG
GTCAATAATCTAAAGGGGTCTATTCAAGACTTAGCGAAAGTTAAAGGAATGGACGACTTGGAAAAAATGG
CGCAAGCGATGACCGATCCATGGGCACGCTTTTCGCAAACGTTGAATAATATCAAAACAGCAATCGGCAC
AGAAGTGTTGCGTGTGATTGAGCCGATCGCAAATAAAATCGCCGATCTTGGCACTAATTTTGTGAAATGG
CTTTCGACTTATAAAAACATTGCACGATGGATCGGCTATATCGTTGGCGCATTAATCGGATTTACTGGAT
TTACTGCCGCGCTCACGTTGATGAGTGGCGTTGTTGCCGCGATTGGCGTCGCATTTAGCTTTTTATTCAG
TCCGATTGCAGCGGTGATTGCACTGATTGGTGCAATTGTGGTAGTGGTTTATAAATTCCGCGCGGAGTTG
TTCGGATTTATTAAAGGCGTGGTGAAAGGCTTTAAATCCGTCGGCGTATCATTTGAGCCGGTGGCGAAAG
CGTTCGGCAAATTATGGGACAGCTTGAAACGCATTAGGCAGACTATCGCTTGGGCGTTCGGCTTGTTCGG
CGGCGCAACGGATTCAGTAGATACGTTCACAAGCGCGGGCGAAAAAGTCGGAATTTTTGTCGGTAAATCG
CTTGAAATCGTGGTAAGCGTGATTGAATTAATCGTGACGAATATCGCGAAAATGGCAGATATTTTCGCAA
ACGTTGCAGATTTTATCATTGAGATGTGGGACGGCGTAATTAAAGGCTGGCAAGAAAGCGATCCAAAACA
AATTTTCGGCGCTTTGGCGACTGGCGTTGGAAATATTTTTAGCAGTATTTTTAACGGAATTGAAAAGATG
TTTATCAATACGTTGAACTGGCTAATTACACAAGCAAATAAAGTGAGCGGGGTGATCGGAATTGAAATAC
CGCTTATTCCCGTCGTTGAAGATAGCAAGCCACAATCAAGTTTTTTACAAAATGCAATTTTGACGACTAG
AAACGCAACGAACAATATCAGCGCAACAGGTAACCCACAAAAAACGGGCGGGCAAGTGTTCGCGCTTGGT
TCAAATACACAACCGGAGAGAACACAGATCGCCGGCGGTTCAGTAAGTAGCAAGCTAACAACAAATCAAA
ATATTGATCGGTCGGTGAATATCCACGGCGGCGTTGTTGTGAAAGCAGATGATCCGAGCAAGTTTGAGCA
ATGGATGCGCGACCGCGAACAATTGAATGCGGGGTGATAAATGACGAAAAAATTGTATTTTGATTTATTG
ATTAAGGGCGAGGATATAACGCTAGATAGCGGCAATCAGCCCGTTATTTGTGATAATCGCGTTTCTATCG
CGCAAGATATTAAACACGCGCTAATTGAAAGCGGGCTTGCAACACTTTTAATCGCAGAGCGCAGCCGGAT
TTTAAGACGCGATATTATTTTGCAAATGATTTTAATTGTTGAAGAAGATCGCAGACTAGTGCCGGGAACG
ATTTTTATCGATGAAGAAGATCAAGGGCGTTTGCGCTTGACAGCGGAAACGTACGAATTTGGGAAAATTG
AGAATTTAGGGATCGTATTAAATGACTGATTTTAAGCAGATGTTAGAAGAAAACGGCTTGCCGACAGAAG
AAACGCAAATCCGACAAGAATTTGAGAGCTTAACAGATGAGGCGGGATTAATTACGAACACGTCGCGGAT
GTCGCCGTTTTGGCGCTTAATCACCGCAATCGCGGTTAAGCCGGTGAAGTGGCTTACGGATCACTTAATT
GTTGAGATTTTGCCTAATTTATTCGTTAAAACCGCGCGTGATAAATGGTTGCAGATTCAGGCTTGGCAAG
TGGGGCTTGATTTTAAAGACGCAACAAAGGCACAAGGCGTAGTGCATTTCACAAAAGAAAGCGACTTGAC
AGATTTAACAATCAAAGCGGGAATAGTTGTTCAAACAGAGCGTATTAACGACGTGATTTTTAAATTGATT
GTGACTGAAAACACGGTGATCCCGCGCGGTACGTTAATAGCGCCAGTGCCGGTTATAGCAGAACACGCGG
GGACGGCGTATAACTTGGCGACGGGCTACTATCGAATTTTAGCGGAAAATATCCCGGGCGTGGTGAAAGT
CGAGAATTTAGACGATTGGTTGACGAAACCGGGCGCCGATCGTGAAACGAACGACGAATTGCGCGAACGT
TATCGCACGCAATTCGCAAGCGTGGGACAACATCATATTGATAGCGTTTATCGCGGAATGATCGCAAAAG
TAGCGGGTTTATCCGTTGACCGCATTTATTTTAAACATGACGCGCCACGTGGTCCGGGTACAGCTAATGC
GTATTTATTATTGGATACCGGCGTAACAAGTCAGCCATTTATTGACGTTGTCAACAATTACGTACAAACA
CAAGGAAATCACGGACACGGTGACGATTTGATTTGCTATGCAATGCCAGAAACACAGCACAATATTACAT
GCGCGATTTATTTTGATCCGCGCATTGCGATCGGCGAAGTGAGAAAAGGCGAAATCAAGCAAGACGTTGA
GAATATGATCCGTTGCGCATTTCGTGAAAATCGCAATTATCAAGTTACGAAGACTTACCCGTTTTCACGC
TTTAGTTGGTCGAAACTCGGTGAAGAAATTCACGCGAAACACAGTGAAATTGATTCTTTAGTTTGGGGTC
AGCAAGATATTAAAAGCGAGCTAACGATCCCGCGGATTCAGTCTTTATCGGTCACGGTGGCGAAATGATA
AAAATAAAATTACCGTTTTGGATGGATAAAGGGGAACTTCAGAAAATCGCGCTACTTTTCGAAAAATGGT
GGGCGTATGTGTTAAGCGCGGTGAAATTCCCCTTTAATATCTTAGATGAAGAAACGTGCGGCGAGAAAAT
ACTAAATTTAATCGCGTATCAGCGCGACGTCGAGCGATTCGACGGTGAGCCAATCGAACTATTTAGAAAG
CGCGTGAAATATGCGTTTTTAAATGCGAAAGACGCAGGGAGTAAAGCGGGCTTTATTCGTATTTTTGAGC
GATTGGGGATCGGTAAAATCGGCGTGGGCGAAAGAATAGACGGGATCGATTGGGATATTATAAAAATCTA
TATCACTGATCAGCAGGTGGCGAATAATAACGCGTTATTAAATTTTGTTATTAGAAAATACGGGCGCACT
TGTCGGCGCTATGACTATGAAATAGTAACGTTCACTCCGACGGTGATCCATTACGGCGAATTTGATCATA
ATCAGCAAGTTTTTTATGGAAAATTAATATTCAAAAATAATCGCGTCTTTACTGGTAACCATTCGCAGAC
GGGCGAAGTTTATATTGCGAAACTCAATTAAATAAAAAAATAATAGAATAATTAAAAAGTGAGAATATAT
GAAAAACTACAACACAATTTTAACAGAACACCTTTCAAAATATATCGCGAGTAAAACAATTTTAGGCGAG
CGGGTCGAATTGACCGAGTTTATTTTTGCACAGTTACCGCTTGAGCAATTAAACGCTTTAAGTAAATATT
CTACACTTCCAGACGATCATTTTATCGTACACCGTCAAGCAGTGAGTAAAACGGGGCTAATTAATGAGGA
TTCCGTCGCCTATTCGGTGACAATGGGGACGGATGTTGGTGATTTTACGTTTAATTTTATCGGGCTTTTA
ACAAAAGAAGGCTTGCTTGCCGTTGCAGTGCGAGCGGCAGAAACGCAAAAGCTTGCGACTAAAAACGGCT
TGCAAGGGAATAGTTTAACACGTTCGATTTTGTTGGAGTTTTCAGGCGCCGCAGAAGCGACGCAAATCAA
CGTGCCAGCGCAGACATGGCAAATTGATTTTACAGCTAGACTTAACGGGATTGATGAAGATATTCGCAAC
CTTGCGCGCGATATTTACGGAGAAATCCGATTTTTTAATGACGGCTTTTTAGCCGTTAAGCAGTCAAAAA
ATATTGTCACAATTAAATCGGGCGTGGCGTATTTAAAAGGTTATAGAGTTGAATTAGCGCACGATGAAAT
AATCGGGATTAATCGATCCGATTGCGCTATTTATATAGATCTAGTTAGTCAGGGCGACGTTGTCAGCAAG
ACAGTAAAGAAAATTTCTTTTTTAACAGACAGAAAAGACGATTACACAGATAAAGCGGGAAATAAACATT
ACATTATAAAAATCGCAGACGTTGAAAACTGGAATATTATTGATCGTCGCATTCGCGGGGAATTAATTTT
AAAAACAGACCTGGGCGCAAGTGACGGCTATAGATATATTGGAAAATGTAAATCTATTGCGGAATTAAGA
CTTATCGAACCGAAATCACACGGGCAATCTATTTTGCTTTCGTCATACTATTTAAACGGGAACACCGGCG
GCGGCGAGTTCGTCGCTGATTTTCAAGATTCAATTACAGCAGATGATGGCGGCGTCACTATTGTGACAGC
AAAAGGCAAGCGTTGGAAACGTGTATTAAAAAATAACAAGGTTAACGTGTTAGATTTTGGTGCGAAAGCG
AATCAAGACTCAACCGTGGCATTTGAGGGCGCGTTTAAGTATGCAGGTAAAAATGAAAAAATAATCACGT
CTGATGCGTCCACTTATTTAATTAATAAGCCGTTATTCCTTTCCGGCGTGGGTGGTATTGAGTTGCCGTG
CTTAATTTACGGTACATTTGCAACAACACAGGGCGCAATCATTACATGGTTTGAGAATTCGCAAGAAATC
ACGCGCGCGCATAAGAATTATATTAATTTTATAATGTGGCAGGATCAAAGTCAGGATAGCGTCGCAATTC
GTTTGATCGGTTTGAAATCGACAAGTTTAAAAATAGGCGAAACAGGCTGTGTTCAGCTTTATGCAACAAC
GGATAAAGCCGAGCAACAAAGAAAATTTAACGGACTTGATACGAGTTCTTTGGCTTACAATAGATTCGAT
ATCGATGTTTTATCTACTTTACATATTACAGGCAAAGCAGATGGTTGGGTGAATGAAAATACAATTAATA
CACAACGTTTTCGCGCAGTAAAAACAGGCTTAAGAGCGGGGATTTTAATTGACGGGGACTATGCGCACAA
TCATAACTTGATCCGCCGCGGTTGCTTGGAGGGGGAGCAAATTATTCATATTGATCATGGTTCCTCAAAT
ACGATCGAAGATGTGCGATTTGAGAGAAATCCACAAAATAGAAATGAAGTGCTTAACATTCGTTTTTCTG
AAAAAACGTGGTCAAACAGAATTACAGCGAGTTGGGTTTCGTCGCCGGGTTTTACGAATGGCCCGTATGG
GATTTATTATAAATTAGTTAACGTTGTTGATAATGGCTTGGATAATGTTGTATCACACAATCAAGAAAAT
TATTCTGATGAAGCGTGCTTGTTTGAACTGTCGCAGACTACACCTTTCGTATCAAGTATTAACAAATTAA
AAACCGGCATATTGAACAACAATACCGATATTCACAACGTAAGAAATATTAAACACTTGATCAACGGTGA
TTTTAAAATTTTAAAAGATTACGCGGTTATCTATGAACAGGAAAATTTTATTCATGTAACTAAAGGGACA
ATGTTTGACTTAAGTTCAGATAAAAAACTTTTTAGAATTAGCGTCCGCTTATTTGATAAAGATAAAACGC
TAATCACGGATCAGCTTGACGAATTGATTTTGTCGGGTGAGTTAAAAAACGATCAGAGCGTGCCGACGCA
GTTGACCATGCTTGGAAATGATGATCATATTAATTTTATGATTAAATCAGATAAAGTGGCTTATGTGAAA
ATTTTAATTAGTTCGGGAAATAATAGCGAGAATAAAACATTTAATTATTTACGTTTTATTGTTCGATATC
CGAAACACTTTATAGAAAAATCGCGCGGCTTTCATAACATCGTAAAACCGGAACGAAAAAATTCACTTAT
GTATTATTCTAACGATGATATTGATATGGGGGAAATTGGCGAGGGGATCCCTTGTTATAAGCATGACTTA
AGTGAGATGAAAATTAATATTACACGATCGGCGATCACGGTGAAAAACATAGATCAGAAAGAGATTGATA
TTGACGGGACTTTGATTCAGTTTGCGCCAGAAGGTAGTTGCTTTTTAATCTATGAGGATCAGTCAAAACA
AGAAAAGAAATTAGCGATTGAAACAGCAAATAATAAAAAAATCACTTTAAAAGAAAACGCCCCGGTTGAT
CTCACGGTTGGGCAAAATGTCGTCTTTTTAGTCACTAAAACAAAGTCATTGTAAAGGGGGCGCTATGTGG
AAAAAGCAAAAATTAAAACTAGCCCCGCAGGCAAAGCGCACACTTGAACAAGCACAGAGGGGGAATATTT
CCCCCTTTTCGCTATCAGCGCAAGGGGTCAAAATCGGGGTGCATAACTGGTCACATGGAATTAAAGAAAA
ATCAAATATGTATCTATCGCCTGAAAATGCAGTGAAAGCACTTTCTGCGAAGTTAGTTGATTATGCTGAT
CCAAATCGCCCTCGAGGGCAGCAGGATGTGATTGCGGTGATGATAACTAGCAATGATATTCAAGACTTTA
TCAGCAGACTTGAACAAGTGCGCGTTTTAATGCCTGAACCGACTTTTAAGCAAGCGCTTGATTATGCGAA
AGCAAGTAAGTCATTGCAAGAAACGAAGATGATTAAGACGCCGACGATTCAAAGCCCTGCTTTCGCTAAA
TCAGCAGATATTACGCCGGGGGCGAATCGTGAAATGCAGTCAATTTTACGCAACGCAATGAGTGCAGCAA
AAGCGACAAGCTCGGGCGACCCGCAAGCAAAATTGACGGCACTTTTAGCTGTGAAACGTGAGAAAGAACA
ACAGAATGCGCGCCGCGTTGCGGAAATGTTAGATACAAGTGTTTTAGTTGACGCGTTCAGTGTGTCGGAC
TTTTTAGAATCAGCCGACGCGCAAATAAAATTAAATATCCCGCCCGCAAGCAATGTGTTTACGGCTTGCG
TGATGTTTATCGGCGCGGATTTATCAACGATTAAAGGAATGTTAAATGACAACGATTAAGCGCAATCCGA
GCGTGCAGTTAGCGTTAGACGGCAAGCCGATTCATTTGCACGATATAAACATAAACGCGAGCGTAAAGCG
CGACGATAAAGATATGAGCGGGCAGAAATCGAGCACGAAAAAAACAGATAAAGGCGTGAAAGCGAAAGAA
TTAAACGTTATCGGCGTGATTCCGTATGAGCGCAAAGAATGGCTCACTAACCTGTTTAACTTAGCAGAGG
CAGAGAATGAGAAAGGCGAGCAAGTCAAATACCGAGTTTCGTGCTTAATCGCCGAGGCAATTAATATGCG
AGAAGTGCAATTCACGGGACAAGTGAGCGCGACAGAAATGGGCGGGCGTTTAGCGTGGCAAGTATCTTTT
ACGTTGCGCGAAGTGAATTCAATTGCAGAGAAAAAAGAACAGCGCAAGCCAAAACCGACAGTAAAAACGC
AGAGTGAGAAAGCTCCAGTAGCAGAACAGCAGAAAAAAAATGATGGAGCGAAATCAGCAGAAAAACAGCA
AGAAGATGATAATTCAATATCTAAAAAAATTGATGATATTTTGGGTGGTTTGGGATGAAAATAATTAAAA
CAGTGAGGATAAATGGTGAAGAATTAGAATTAGCGCAAGAAGACTTGATTTTAGAGTTGAATAATACAGG
GCGCGGGTTCGTCACTGTTCGTACAGATAAGCAGTGCGAAGGGAAAAGTGCGGTGATTTTTGTTGGTGAA
TACGACAATTTTTATAAATGGTTTGACGGGTTTGTTGAGCGTGAACAGTTAGCCGAAAACGGCTATAAAA
AGCTATTCGTGCGTGAGAAAGTGGCGATTTTTGAAAGACCGCTTAATTGTTCGCACCGTCATGTCACGTT
AAGGGATCTTTGCGCGTGGATTACAAGCGCGACGGGGATCACTGTTAAAGTGCCGGCGGCGAGTTACGCA
GACACGCCGATCCCGCTTTTCACACATACCGGAAGCGGTTATCAGCTTTTAAATAATATCGGGCGACAAT
ATCAAATCAAAAACTATATGTGGCAACAGGCGGCGGACGGTTCGCTGTTCATCGGTTCGCACGATGATTC
ACGTTGGTTCGGTCGCGACGTGCGTATAGATGAAAGCGTGACGTTATCAAGCGGCAGCAATGATATGACG
ATCCCGATCGCCGCCGCTATTCGACCGGGCGCGATGATTAACGGAAATAAAATCAAAACGGTGCAGTTAA
AAGGTGATGATTATGTGTTGACGTGGGAAAGTTTAGACAAAGACGGAAAGCCAGCGCAGAAAAGCCCCGA
GCGTCGTCAGATAGAAAAAACATTCCCTGAATTAGCGGGCGGTTATCATTTGCCCCGCTATGCGAAAGTG
GTCGGTGTGGCTGATCCGTCGGGTGCGGGTGATATTTCAGACCCGTTCCGCCCGAAGTATGCCGTAGAAT
TGCAGTTGTTGGACGAACACGGCGAAGTTGATCAAGCCGTGCCGGTCTATCCCGCAGTGCCGTTGCCCGT
GACGAGTACAGGCTCACAGGGCGGGGATTTTGCTTTTCCAGAAGTTGGAACGGTGGTAGAGGTTGGGTTT
GCTTACGGGCGTTCTGATAAGCCGTTTGTGCGCACGATGTTGGCACAAGACAAGACAATCCCGAACGTAG
AGCCGGGTGAACAATTAAAACAACAACGCCCAGAGGTTTATGAACGCACAGACGCTGCAGGTAACAAAAC
GCGAGAAACCGATCAGACGATCAAGGATAAATCATTCACACGCGTGATTGAGTGCGATCAAGAAACAAAG
ACGATCGGCACGTCAGAAAAGACAATTGACGCAGACGCGGACGAGATGATCGGCGGAAACAAAAGCGTAA
GCGTTGTCGGGAACTATGAAGAAACCATAGCGACTAATAAAAGCGTGGGCGTAGGTGGAACATTGCAAGA
ACGGATCGCGGGCGCCGCGTCGCGCGTATCAGATACTAAAAATAAATTTACTGCCCCGCTTAGTTATATG
GGGACGGATGGACAAAATATTTTTAAAATCTTAGAAGAGTTAATACAGATCGTGGCGGATATTGCAGAAA
CCGCAAGCAGTCACACGCACAATGGTGGCCCACAGCCGGATCAAAAGGACGCATTCAAAGATCAGAACAG
TAAAGCGAAAGCAGAGAAAGCGAAGTTAAGCCCAATAATTGAATAGACCATTTTACTGGTTACAGTAAAA
AGCCCCGTTAACGCGGGGCTTTTCTTTTGCGCGCGATATTTTTCGCGTTTAATAACAAAGAGTTAGACAC
GCGCGAACTAATGCGCGAAAACTCACGGAAAATTTTCACGGCAACGGCGAAGTCACGAAAAATCCACTTC
CTCCCCCGCTGAATTTTTGACGCGTTTTTGTGTTTTTTCAGTTAATTTGCAGTTAAAAAAACAAGCTCAA
GCCTTACGGCAAAAGGATCTATAAAAAAGATCTTAACTGAAAAATTTCACTTAATTACAGCTAATTACAG
TTAAAAAAGATCGTAAAAATCAAAATGGAATTTATAACACTTTGAAAATAAAAGTAATAATTAGATTTTA
CGTGGAGATTTCGCTATTTTGTTAACTGAAAAAAAAGTACAGAAACATTTTTAGTATTTACAAAAAGAGC
AAGAAAAGATTAAATAAAGCTTGATTATTGAAAAGAGAAAAGGGGTAAGCGTGAGTAAATATGATATTTT
TTCAAAGATAAACGGAAAGAGGTTTAAGATAAAAACTTTTGAGAAACACCGTCATGCTAAAAAATTTATA
AAAAAAATAGCGGGCGTAGAAAGTGGGATTAATGGTTTTTTAATGAATAAATTTGGAATAAAGCCGAGTT
TCAAGATGACTATTTACATAGAAATAGCAAAATTGAGACATAGATCACAAAATAAAACAAAATAATTAAA
AAAAATGTTGACCGGTCGCAATTGCGACCATGTTATCTGTACACAAAATAACGATATCACACACGGAAAA
TCAAAGAAAACACCGACGAAAAGCAACGGTTTAATAATTGAAAATGACGTGGTTACCACCTTTCGCCGTT
GGACTGAAAGACGGTGCTGAAATCCCCGCGGTTGTACATAAAATTAAAAAATAAATTTAAAGCGATCTTA
AGGTCGCTTTTTTCATATCTAAAAAGTGGCGATACAGCCACCACACCTAATTTTAACAACAAGAAACGCA
GCCACCGAGGTAGATCTAAACAGCCACCAAACAGCCACTAAGTAAAAGTGCGGAAATTAAAGCAGTGAAT
TTTAAACATAAAAAAAGTCGCATAATGCGACTAGATTACTGATTTCATTGAT


>2	 1404500-1452499
CATGGCATGCAAGAGGTCGTCGGTTCGATCCCGATTATCTCCACCACTTTAACACATTGAATATATTAGT
TTTTTTAATAAAAAAGCAAGTCTAACAATTTCCATTTAATATCAGCTTGGGCGAGTTTTGGGCGGGAACC
TTAAATTCAATCAAGCTGTTTTTCTCCGCAAAATGGTCAAAGTTCGACGTTGTGCGCCGTCTGTTTCATT
AACTTTATTGGAAAACTCAATGAGCTTCTCAACATCTGGCGCAGAATAGTGTGTTGTAATGCTTTTGGAT
TTATGACCAAGTAATGTTTTCCGATCTTCTTCGGTAACTCCCGCAGACCTCAACCTATAACCGAAAGTGT
GTTTCAAGTCGTGAACCCTTAAATTGATCATCCCATCATTGGCTTTTGTCTCCGTTTCCTTCTCAAAACG
TACGGACGCCCTTATTCTGGCTTTTTTCCATGCTGAATTGTACATTCTTGTAACAGGCTTACCTCGATAT
GTAAAAACATAAATAGGATGCTTGCCACGCTGTTTTTGTACAACCTCTCTTGCTACATCATTAAGAACAA
CGAGACGGTCCTCTCTATTCTTAACTCCGCTATTTTTATCACGTCCTCCAAAGTCTTCTGGAATAAGAAA
TACACTCTTTTTAATTTCTGGAATGTAGATTTCCCAATCCCAACGCAAATTACATACTTCTTGTTCACGT
GTGCCTGTATTGACTTTGAAAAGCGCCATACTGCGAAGATGCTCTGGGAGTTCTCCCATCAATATTCTTT
GCTCAAACCAAGAAATAGGGTAGGGTTTTCTTCTATCTTCTTTCTCGTTTAGCTTTGAAATGGATGGTGG
AATATCAAGCCATGTCATACCGTTTTCATCCCTCCATTTCCTTGCGGAAAGGTTTAAGATTCTAATCACG
ATCTCAAGCGCAATATTGACGGTCCTATTTTTCACACCGTCTTTTGTCTGCGCCGTGTCTCCGTGTTTTT
TTCGGTGTTCAATATATTTCTTTAATGTGCCGTCATGGATATTTCTTAACGTCAATTTACCAATGAACGG
CATTAATGATTCAAGCATTATAATAGTCATATCAATACTTGGCTTATTTTCATTTTCAGAAATGTATCTC
ATGGCTGCTTCAGCAAAAGTGCGGTCCTTTCTGATGCCAAAATTTACTGCTTTGTCGATTTCGGACATCT
TTTGTATTAAGATTGCTTCCGCTTCCTTTCTTTCATCCGTGTAACAAGAGCATCGAATTGTTTTACCTCG
ATATTGCTTGTGGATATACCAGACTCCGTTTCTATTTTTGAGCCCTGTGAGTTTGCGACCCATTTTTTAC
CTCCATAAGGTCGCTTGTCGCAACCATTATTCTTATCTTTTTCTTTGAATAGATCAATTGAGCCATTCTT
TATTTTTTCTATTAATTCATCTAGGTCATTTCTATCAAATGCCCAAATTGGAATGTTTCCACGCTTCTCA
TAGAAATTATCATAAGCTCGAAGATGTGGCTTATATCTTGTTTTGAATGTGTTTACACTACAACCAAGAT
ACAATGCTGCCTGTTCTTGTTTCATCATTCTTGGAATTATCATCGATACCTCCATTAAAAAAGCCCACAC
TAAGCGGACTTTGTTTTTTCATATTGCGTGTATGCCACGATAGCTAGAATTTCAACTATCGCAATAATGG
ATAATGTGATGATCATGTTTATCTCCGAGCATTTTTCATGGCATCAAACCAAGCTTGGGCGTCTTCTTCA
GTTGAGAAAATCCCGCCGTTTTTTAATAAATTGAAATGATAAGTTGAATCTTTTTGAAATAAAAAAGCAC
AAATCCGCTCACACTGTTTGTTTAAGTCTAAGTAGAAAACTCTTTGACCCACCGTCACAGATTTCAGCGG
ACAAGGCAAAGTAAGCGTTACTGTTGGTCGTGGCTCTTCCCACATTCCAATAATGTCGTAAATACTATTT
GTATTCGGTATATGCACTCCATTATTACCCCAACTAGTAACTTCTTCTTTACCTTCGCTATCAATATGAA
AACCCACAACTTGATCATCTTCAAAAAGCGGATTTTCTAATACAAATTTAACAAACGCTTTATCACCATT
TCTAAGCACTACTGGCTCACCAGCTAACGCTTTTTCTAAATCAAACTCTTTCATTTTCTAATCCTTTCTT
TTGGGAATAAAAAACCGCATTTCTGCGGTTATTCTGTGTATTTATCTAAAAGATTATTTATCGCCTCAGC
ATCTTCTGATGTTAATTTAAAGTAGCTTGATGCTATTTTCTTTTTAACTGCGAACCTTAATTCTATTAAC
TTTAGTTCATGCAAGTAGTCTTTTTTATCTCTATAAATTCTACTGCGAAACGCCCCATATTTACTTTCTT
CATACCCATCAGATAAATTGATCTTTCTATCTTGACTAAGCACTTTGATTGTTAAATATTTTCTTCCGAT
TTTTAGAACTTCGGTTTCACGCTCGAATGTTGATCGTCCTCCTGTTTCTACAAAATACACAGTGTCGCCA
ACTTTAAGATTTTTAAGCCAATCTTTATTCATAAATACCCTCATACTTTCGGTGGCTGTGGAAGTGGTCT
CCAAAAATCACATTTAGTTGTTACCTCATCAATACCGTAATATCCGTAATTTGGTTCGACAAATGCCATC
TCTCCGTCATATTTTTTGTATGTAGCGAAACTAATCCCGTAATTGCCACCAGTCCAAAACGCAACTAAGA
CATCTTGATATTCTTCTGGCAATCTCTCATCAACACTAATCCAGCCATCACATTTCGGATATTCAACAAT
CTTTGGATGCTCAATAAGATAATCATACTCAGAATACCAAGAAGATTGCTTCTCTTCTTCGCTTAGCTCT
CTAGTTTTAGATTCAGCTTTACCAAGAACAACACCGTAAACTGCATTATGTTCCTGTTCAGTATAGAGGG
AAATATCGTCATTATATGTTGCATGATCGTACAATTCTTCCGCACCGTTCAAGCATGCTTTTTTAGCTTC
TTCTTCAGTTTTGTGAAATGAAATACTGTTTTCATCATAAATATTTACTGCGAAGTATTTATTTTCTGTT
TCTGTCATAGTTCCACCTATTATCTATTGCAAATAGCGACTAAAAGGACTAAACCGATAATAGTCAGAAG
AATACCATCCGCTATTATCTCCATTTCTATTGCACCCATTTTTAACTCCTGAACCAAAAATAAAAGCCAC
AATTAAGTGGCTTATTCTGTTTCTTTCTCACCGCCAAACTCATTAAGTAGCATTTCTGTTAGCTCGGAAA
GAACGCTTGTCATTAAGATAAAATCCGCATCAAAACGCTGGGCAATATCTTCTTTGAGAATGTCGTCGTT
TTTCTCTAGCACATCATCAGCGAATTTTAAACGCTTGAGAGTGCCATCTTCGCATAGAATGAACGACAAA
TTATCTTCCCATTCTAACGATAGTTTGGTGATAACTTTGTCGGACTCAAGCATCGTCTCAATTTCTGCGC
TGTTTAAATCCTGGTTCTTGCATTTAATTAATCCACTTTCTGTTGTGCCTAAAAGTTCAACTTCTTCTAA
CAATGTGAGCCATGTTGGATTTTCATTAATCCATGACGTCATCACAATGCTTGGTGCTTTAGCGAAAGTC
AGCGGAACAACCGGCAACGATCCAAGCGTTTTACGCAACAATGCCAACACATCTTCTGCCCGTTTAGATG
AGGCAGCATCCACATAAATGAGCTGATTTTCAGTATCAATCCATAATGCTGTTTGTTGATTTTTGCTAAA
AGCACGAGGTAACAACATCGATACTACATCATCTTTTAATGCTTGCTTTTCGACTTTCTTTAACTTGCGA
TTTTCTTTTTACTCAAGCAGTTCAATACGTTGCTCCAATTCTGCTTTTACGACGTGGGCAGGCAAGATCT
TTTCTTCTTTATGTGCCAATAATAAAATCTGTTTTCCCACCGAAAAATGTAACATCTCAGTGCCACGCAG
GGGATTTGTCCACCCAAATTTACTCATGTCTGATTGTTGACAAGGATGATACTCACATTGTTGTAATGCA
GTTTGTAGGCTATCTGCCGTCCAATCCAATGCTTTTGTGAGACGATAAATCATGAGGTTTTTAAACCAAA
ACATAGTTATTCCTCCATTTCTTCAACTTCGAAAATATCTGCACTCACTTCGTCAGCATGGAAGTCTATT
AATTTAATTCCGATATATTCACAATAAGCAAAACCTTCTTTTTTATTCCATAAATTCTTATCTATATCGT
TAACGCTTGGTAACCAAAAAATTCGTCTTGCGATGTCATATACTGAGTCTGTTGCAATTGGTAAAACAAA
TTGAATATGCTCAATAAGTGGGTCACTTGGTTCAGGTGAGCCAGACCAAAATGTTGACATCTCAATAATT
CTTTCTTTAACTTTCGGAAAGTCAAAATCTATCTCAAATACTGCGTAAATCTCGATAGATTCAAATGTTT
TTGTGCTAACTTTAAATTTTTTCTTGCCTGTAAATTCCATGTTTATTTCCCTTTTTCTGGCACAAAAAAA
CACGCTATTGCGTGCTGTTGAGTATTTAAGTTTTACTTAATAACTGAATTAATTCTGTGGATAGTCAATA
ACAAGTAAAATGTTGACAGCAGGCTGTGCAGTTAACGGTTCATCTTCAATATTCAAACGCCCACCTAATG
TTGCATAACCCACAATATCTCGCCAATGGTCAACTTCATGTGCATTTCCATTTACAATCCGCACAATCTT
TGTAGCTATCATTGTGAGCGCATAGTATTGCGATGAGTCCATATTATTTCTACCGCTATTAATAACGTTC
ATCAGCTCTTTAAAATCCATTGCGCCCGCGTGAAAATCACCGTGCGTTGTTTCTCTTTCGTTTAATACTT
CTTTAATCATTATAAATCTTCCTCTTTGACAAAAACTCCATCAATCATTTTGCCTTTACGGTCTTTGATT
TGATCATAGGCGTGTTGAATACAATCAATGAAATCTATTTCCTTAGCTCTGCAATAACGCATTAAGTTGT
AGAAAATCATATTAACGGAGTTAGGATAAGTTCTCTCCGTTTCTGGAACACCATAATCAGAAAGGAATCC
GATGAATCTTAATATCCAGAACAGATGTTCATCTGCGTCAAATACATTATCTTCTTCGAAGATGTAATCA
GAATCTAGATATGTATTTAAAAGAGTTTCCTCGATATTTAGCATTTTACGGAGATTAATGAGCACAACTA
CGCAACCTCCTACGCCATCTTTAATTAAATCAAGGTTATTTTTGTTATCTCCACTGAATAACTCGCCAAT
TTCTTTGGCAAGTTTTTTGATCTGTTTTTTTACAGTTGAACCATTGAAGATGTCGCGATCCTCAACCCAT
TGTTCGATTTTATCGATTAATTCTTTGATTTCTTTATTCATATTTTCACCCAATAAAAAGCCACTTGTTA
AAGTGGCTGTTGTTCTGTGTTTTAAATTATATGGAATTCAGAATGGGATATTATCCTCTTCAAAGTTATA
TGCTTGTTGCTGTACAGGCTTTCCAGCTTTCGCATTCGCATAAGCATTATTTTGTGGTGCCTGTGCTTGC
TGTTGCTGTGAATCTTGGCGACTGTCTAGCATTTGTAATACGTCGCCTTGAATCTCTGTGGTGTAGCGGT
CTTGACCATTTTGATCTTGCCATTTGCGTGTTCTGAGCTTACCTTCCACATAAACTTTCGAGCCTTTCTT
CAAATACTGCCCGCAAATTTCTGCTTGGCGACGATAGAACACGATAGAATGCCATTCAGTTTGTGTTTTT
CGTTCGTTTGTGTTTTTATCAATCCAGCTTTCACTTGTGGCCACACTGATTTTTGCCACAGGGTCGCCAT
TTGGCATTGTGCGGATTTCAGGATCGCTTCCTAAATTTCCTAAAATAATTACACGATTAACCCCAGCCAT
TACATAGCCTCCTGAATAAGTTGTTGATAATAAGCTTGAGCTTTTGGAATGCGTTCTTTTATTCTTTCAA
TAACCTTTTCATCACGCTTTACCACAACCGTTGTAATGCGTTTCTGCTGCGGTATTTGTTCAACTAAATC
AACAAATTTTTCTGCATTCTCATAGCTCTTAATTAGGTCTAATGGAGTGGGAAGTAGAATGAAGTCTATT
TGTGCTTCTTCACAGTCCCACAGCCACATATAACCTTGCATTTGAATGTCGTAGCCGGCTTTTTTGGCTT
TGTCTTCGGCTTCATCAATGAAAAAAGGGTGTGAGCCAATATCCCAAGAACATTTTGTATCAATGATTAA
ACGACGAGAGGGAATGTAAACATCACATTCCCCCGTAATTAAGTCATTCTCTCTTCGTTCGGTGTTCTTT
TTAAGCGGTAAACCTCGTCTTAGTCCACTTAGCTTGATTGCCTGATCTTCAAGGTTGTTCCCTTTTTGAG
TGTATTTATTACCCTCAAAGGATTCATAACCAAACAGATCGAACTTCACAATCTCACGCACCGCACTTTT
TGCTGTTTCTGTGATTTTACCAGCTTCTTTATCAGCCTTTGTTTTAGGCTCGCCAATCAAGCGGTGGAGC
ATTGAACATCTAACTTTAAGATTGTACATTTCCGTTTCGTTCATTTTCTATTTGCTCCAATTCGTCATAC
TGTGCGGATGAGAAATCAAACCCTGCATCGCACAATTCTTGTAATGTTGTTTCACCGTTAATGATGTTTT
GCTTACATTGCTCAAACTGTTCATTGCTGACTTTTAAATCTGTGAATTCTGCATCTTGGATATTGGCATT
ATCTACATAGTTAAATTCGCCTTTTTCGACATCTTTAACAACGGCTTGATCTGCCAATACTGCCTTTTGA
ATTTCGACAGATAAAGGGGCTTGTTTTGATAGCAATAACTTCATAACTGTTTTTAGTGCCATGGCTTCAA
AGTTATCCGCCCAAACGCTTGTCGCCCATTGCCCTTGCTCTTTCTTCTGCAAGTATGTTCGGTAAGTTTG
ACTATACCGCTTAGCATGTTCATTGACTTCTTCAGTCGTCATATAAATTTCGGCAGTAAACTCATTCAAC
AGCTTGAAATAAGCATAATAACCAATTGGAACTTCACCATTTGCTGGCTTTTTGCTCCAGTCAAACTCAT
AACCATTAATTGGATCTTCTGCAATAAGCTGTTCTTTATAGATAGGTACTGCAACAAATCGTTTAAATTG
TCCTGAACGCTGTGCAAGTTGAATCAAACCTTTATAGCCAATCTGAAATTGTGCTTCGTATTTCTTCGTT
TTATTGTTTTTGTATGGAACGATATAGGCAAACCCTAGACCATTTTGAAGTGGTAAATTTAGCGTTGCCG
CCATGCAAGCGGCGTTAAAAATCGTCATTGGGTCGGCATCTTTTAATAAAGAATTGCTATTCACAATCTG
AAGAACGCTAGTCGAAAATGCCGCGGCGTTTTTATTAAGTAATTCTTGGATTTTTTGCTTAACTGCTGGC
TTTTCGAAAAAATCTTTTACGCTAGGTAATTTATTTTGTTGTGTTGCAACTTGTGCCATTTTAATAATCC
TCTTTCTGATAGTATTTATCTTCAACAACAATACGCTTAATATATTCATCTCTAATCTTGAGATAATCAG
AACCACTTCCGATTGCTAACCAAAAATTATCATCACTGGACAATTGCTCGGTTAAGCAATAAAATTCGCA
AGTGTTACCAAGTTTTACTTGATCTTCAAAGTGCGCTATTTGCTGTTCTTCTAATGTTTCGCGATCGCAT
ATTTCATCAAGTATTGCAACATCTCGCATATCGACCGCTCTTGCTAATTGTGAATCTGTTATTTTCATCT
GCTCAATCCGTCAAATGTAAAATTGTCTTGCTGGCTTGCATGAGGCGTTTAAAAACTCCTCTCTGCTTTT
CTGCCGTTGTTTTATTGCTGTTTCGCATAAATCCTTGCTAGCAAAATTGCGCTGCCAGCCTGTTTTGTTT
TCTTGGTTTTTGCCAATACGCTCAATAACAACAAGCCCCAGTCCTTTTGGATGGGGTTCGATAGAGTAGG
AGAGCGTTTTATCGCCTTTCTTTCTGACGCGTGCCATTTCTTCGCTCCTGTTCTTTAAGTGCGTAAACCT
TGAGATAAATCAGTTGTTCGCTCGCTAAGTTTGGTGGAATATCACCGTATTCCTGTTCCCATTCTTCGCT
TGCTTCGCGTTCCATTTCAGCTAATTGTTCTTTGCTGATTTCAGAACTCAGATAGTGATTGTAATAATCT
GTTTCTTGTTCGTTTGCTGATACTGGATGACAACCAATACCAAGAATAAGCGCAAGAATGAATGCGCCCG
TTAGATCCCATATATTGATGTGTTTCATAATCGTTTCCTTTTACTGGCTTAACAAAACAATGTAAAAAGT
GCAATCAACAGAAAGGTTAAAATAATGATTGGCTCTTTCTTTTTAAAAGTAACTAATATAGATTTAATTT
GTTTTTTCATTGTCTTAATCCTCATTGGTGAATATATGAAATATTGTTCTGCAATCATTAACTATGTGCT
TATTGCGGTGGTAATTTCCCTTAATTTTTTAATTTTGGGTGAACAACAACTCTTTATTTTCTTTGGCATA
ACACTCACTGCTGCACAATTGGGCTATATTGCGAAAATTTGTTCAATTATTCTTTTCGTTCGTTGTTGCT
TGTATTTCTTTCCTGTAATTAAACAATGGATTGAAAAGAATAAATTACTTGGATAATGCTGAATTTTGGG
TGCAGAAAACCGCCACACGATAAAAGTGCGGTCGGTTTTCAATGAGTTTTAATTGAGTAGGTTATTTACG
GCTTTAACGAGTGCTAGGCGTTCGGTGTTGGCGTGAACGTATTTCTTCGCTTTTGCCATAACCTGTTCTA
ATGGATGTTTGAAGTTGTAGAGATACTGACCGCCGATTTGGTTTTCCATTAATTTGGCAATGTTTGTATT
CTGTAACTTCTCTTGCATTTCGTGAGCTTGGAAACAGTAGCTATACAACTGGATAATTAAAGCGAGAGTT
TCTTCGCTGTTTTGAATGGCTGTTAATTTGTAATCAGGTTCAGGTAAAGTCAGTTGTTGTGGTTGAACTT
CATATTTACCCGTTTTTCTGATTTGGGGTAGGACTTCGGCAGTTACCCATTTTCTGAAACGGTGTGGAAC
AGATCCTTTTTTCACTGCATCACGGCAGCGTAAAATTAAGGTGTACATTCCACTTTCGGAAACTAAATTT
ACTTTATCATTACCTTTACTTATGCCCTGAATTGAATTCAGGGCTACTTCATCTTCATCTAAATTCAAAA
TCGCCTTAGTTGGGCTTGATAGCTCAAGTGCCTTGCAAAGATCAGCTACAACAAACCAAGGTTCGTTGTT
AATAGATAAAGTGCGGATGATATGAGTTTCAAAAAGGAATGTTGAGAGTTGAGTTAACATAATCTAATCC
TCGTACTATTTGTTTTTACACAAGCCATTTTCGACAATGGCGTCGGGAGGTTCGAAAACCCCGTACAAGG
TAAGGGCTGGACTTATTTCCCGAAGGTATTGTATTCGTCGCCCTCCCGACATAGTCAGGATTACGGATAT
AAAAAAAGTCGCTCTTGGCGACCAGTTACACTATCCGCCTTGTACATTAAAGGTTTCGACACCTTGAGGC
AGATAGTAAGATAAAAAAGGGGGAGTGTCAATAAAATTAAACCCCGTTGATTGCAACAGGGTTAATGACT
ATTTTTTCCTTCTTTTATCCATTTTTCAGCAAGCCATTCAAACTCACAAAATAGTTTATTGTTGTTGTTT
TTTATTCGCCTAAGCTCCATTACATATGGTTTTAATGTATTCCAGTCGGTAATGACACTGCTTTTACTCA
TTCGCTTGTAAACTGCTTCGTCAAATAAGTTTTCTTTAATGCCAACACAAATAAATTCAATTGAATTTAG
AATATCAAGTACAATAAAGTTTTGGCGATCTGTTTCACTACTTGATGGTGTATTTCCCTGCAATGAACAG
GCTAAGCTGGTAAAATTAACTCCGCCATCTCGCATTTTCATGTAAGCTTGACGGCGCCTACGGTAATAAG
CATTATTGCTATTACTAATTAGTAATTCGATAGTTGCTTTTTGTTTATGTTGTTTACGCAACTCTTTAAG
TTGAGACCACGCAAAAAAGGCTAGGTAACCAGTAAAAAGACAAGTTCCTAGCCCTATGAATGTGTTAATA
TCGAGTTTGCTTAGGAAATCCCAGGTTTTAACACCTTCTTCCATTAAACTTCCCAACCTTCATTAAATTG
TTTCATCATATTTCCTCCCTCCGTATTTACTTAGACTAAAAAAGCCTGCTCAAGTTCACCTGGCAAGCTG
TTTATCCGTCTAAATTGTTATAAAGAACAAAACAATCACGGTTATTAACCGTAATTAATCTTAAACATTC
GCAACTCAAAGGATACTTTACCCCATAAAAACATGCAATCTTTTTTATATCTTTTTTATATCTTTTTTAT
ATCTTTTTCTTTTCCTCTTGAGTAAAAAAAGCCCTCAAAAGAGGGCAAATATTTACGTTTTAGGAAAAGG
TTAGTGCTAACGTTCGGTAAAATTAATTAAGGAGACAGATAGGTTTTTGAACGCTAGCACTAATTTGGCG
ACTTCACAAAATGATGATTGATTCAAAAGAAATGAATGATTGATCAAAAGTGAAGTCATTATTCTTTCAA
TAAAGCGCACTTGTCTAACATTCGTCTCAGTTGTACTTCCTGAGATTTCTCTGTAAATGCGCTTTATTTA
AAGTTGCTTGGATTTTTTACCTTGCCCAAGCTACAAGGCTTATGGTCACCACAACACATAAGGAATTGAT
TTTATTTTGTACTAACTGTATATTTTTAATACCACAACACGAAATAAGGATTAAGTTATGAAGAAATCAA
CAGCTGACTTTTTAGCCTATGAATTTGCAAAGGCTCATTATGATAAAGCTGGGTTAAACTTTCATAAAAG
TAACGCAAAAGCCATCGGTGAGTTTATTGCCGCACTGTCATCTGAATTTCAAGAAAAGCTCGATGATTTT
GATAGTGATACCGTAGAACGATTTAAGAATTTATCGAAATAAACGCTTTCTTAAGTTCTTCAGCAAAATT
TAAAACATCACCTCTATCACATTTTGCGTGATGTAAGACAGTTTCCCAAATTTGCTCTTTAACTTCTTTG
GGTAGTTTGTTTTTATTTTCTTCAGTTTCAATAACAGCAATTACTACTTTCATATTTATATCCTTTTATC
TGATTAATTCTCTACAACCCAATCTACGTTTCTGTACAGCTCTCACTGTATTAACGCCTGACTGACCTTT
ATTGCAATTGTAATTAGCAATATCGCTTAATTTCTTAGCATTAACTGGAACATCTATTAAAGCCACATTA
ATGCGATTAGATTGCTTTTTACTGCATAACTGCTTTTGTCTTTCTCTAAGACGTTTTGCTTGTTTTAGCA
TTTTTGATACTTTCATATCGTTTGCTCCTTTCTCTCTCATTTGAAAGCACACTTACTTGTTTGAATGCGC
TTTTAAATAAGTCTTGATTTATGTCGCTAGCACGTGGGAGTCATAATCAAGTAACTCAATTCCACTTAAC
CAAATTGTGTCGCAATCACAGACTACTTAATCAATAAGGCTATATTTGATTAACTTGTGATGTGTAGATT
TTTAAAGAACATTAGATGCTTTTTAATATCTAGATGAAATAATGGAATTAGCTAAATTTTCGGAGTAAAC
TTTTAATTAACTTTGCGATTTTTGATAGCGGGTTTTCAGGGATGTAAATCTCCATCTTACACTCACCATC
ATAAACAGCTTGGGACATTGCTTTTACTTTTTCCTTGGCTTCTTCTGGACTGTTTGCGTAAACATCGCAT
GCCCATTGAATGCCTTGGTAGTAATAGTGGAATAAATATTTTTTCATTGGGAGTTCCTTATGAAATTTGA
AACTTACTTAGACGCTCGCAGCGAATGGCGGTGGCGTTTAAGAGCGAGTAACGGTAAAATCATTGCAGAT
AGCGGGGAAGGCTATAAAAACTACAGTGATTGTTTACACGGTATTGAACTCGTAAAATCCACAAGTAAAT
CAACACCAGTTGAATAACTTATCCAAAAGCTCCGAAAGGGGCTTTTTTCATCTAGATTTTTAAAGAGCAG
TGAGATGTGTATCTCGTTTTGATGTGTTTATTAAACACTATTTGTGTTTATTTGTAAACACGTTAAACAC
ATTTATTTTAAATAAATTGTGTTTATTTGTGTTAAGCGCGTGATTCTAAAAGAAAAATATTTTTTAAATT
TTTTGATTAATTGCTGAATTTGTGAGGTATGTCACAGAAAAAGAGGGGGGGTAGTGCTTCAAAAACAAAG
CACAAAAGGGTTAGTGAATCAAAAATTGGGCAATTTGATTAGCTAATGAATTTAGGGTAAAGAAAAACCG
CCAATGTGGCGGTTTTAATGAATTAAAATGTTTTAATATTAGTAGCAAAGTGAAGAATATTTTTTTCATC
TTGCCAGCCTGTATGCTGAATGTTAAATCTATCAAATGTCTTTTTGATCGTAGTGAGAATATTAGCTTTA
GATTTTGTATCTGCCGTGTCAAGCATAAACAAAATGTCTTGTTTAGCAAGCAACCCCTCTTCTGCGGCAC
GGTTGATTTTAGCCACCCAAGCATCGCAATGCTCTATCATACTGGATGTTTCAACCTGATCAAATGCTAA
TGGTTTAATGCCTTTAAGAATGCGTTCGCTGTTTGTGCTTTTTAATGCAAGAGGGAGAGCGAATTTTGCC
ATTTTCCCTTGTACCAGATGTTGTTTATAATTAGAAAGAATTTTATTTTGATGCTCTTTAAAAATGATTC
GATAGTATTTAATCATTTCATTTTCTTGATTTTCTGTTTTCACTCCAGCGTTTTGAATAAACTGATCATA
TAAATTGTCAAAGTAATCCTGTGGGTTTTCTACCATTCCAACTGCTGCGTTACTATACTGAATAATACCT
TCTTTTACATCTACATAATGATGGAAAAAGGTTGCCATTTCTTGTGTGCTACCATTAAAAGATTGGTTAA
CAATGTACTCTAACTCTTCGTTGATTGTTTCACGGATTGTTTCAAATATTTTGCTTTTATAGAAAAAATC
ATTAACACGTTTGCTGTTTTTTGCAACAAGACGATAAGTTAATTTTCTTTTTTCCGGTTCGCACATCAAT
AAGCCAACATTGACGAATTCGCCTGTTTCAAAGTACGGGCGAAACCGCACAAAGCTGTATAAAATAGGTT
GTTTCATTCTATGTTGTCCCAGTAGTTTGGTTGAGTAATTTGGTTTAAAAGCATTTTTATTCTATCGATT
TCGTTTTCCATCTCAAGAAATTTATCATCTGTTGAGAACCAATCATCAGGGATGGATTGGTAAATATGAT
CAAAATTTTTGAGTATGTCAATAGCCTTATCAGTAAAATTTTGTTTATCTATCCAATCTAGTTGCCAATC
TCTATTCTTTGGTGCAAATATATGTTCTGCAAAATCAGCCTGTTCATCAAAGGCGAGATTATGATCTATC
ACAAGAATTTTTTGTTGCTGTTCATCAAAAAGTAAATTGATGTTTCCTGTTCCGACTTGTGAAGCCGTTC
TATCAGAATTTAAAATCCAATGATCAAACATGTAAAGCAATTTCTGCATTTGCTCTGGCAAGTATTCTGG
ATTTTTAGCTTGTGCTGTTTTTGCCACTTTTGAACACTTTATATAAGTAGAAGCAAAGGCAGTACCAGTT
GGTAAATCAGCTTTCCAATCAGGGGATGCAAATAAGACTGCATTTGACGGAATATTGATAAAGTCACACT
TTGGGCAAGGTAATCCCATTTCAGCAGCAAGTATTGAGCCAATCACTTCTGCCAATAATTGTGATAGTGG
CATCATGGCAGTTGTTTTTGTAACAAACCATTGCCCTTGTTCTGTTAAACAAATAAAAGGACGAGTGATC
CCCATGTTCATTCTGTCTCTAATAAGTTCTACTTTATCCATTCCACTATCCAATAACATTCAATTGCTGG
CTACAAGTACCATCTATTAATCACAAAGCACAGACCACCAGAAGACCTACAACAAAACCGAATACCAAAA
TACTTTCCCAATCACTACAATTTCATCTAGGTTTACTATTTCATCTGGGTATGATGTTGAGTTAAAACTT
CTGATCAATACTTGCTCATTTGGCATTTTGTTTAAAATTTTAATGCGCAATAATCCGCCATGATTGATTG
CATAGATATTGTTATCACGAATAACTTTATTCCCCATATCTACACCAACAGTTGCTCCATCTGGGATTGC
AGGTTCCATTGAGTCACCTTCTGCCACAACACAGACTGCATTTTCATATTGCACACCTTGTCTACGCAAT
GTTGCTTTAGAAAAGCGCAATTTAAAATTGTTATAGTCCATGATGTCATCTGCAAATCCATTACCAGCAG
CAAGCCTAATATCTTGTAAAAATGGTACTTCGATATCTTCGTCATGTAGTGGGGTATTGCGATCCCATAA
ATCAAATGAGCCAATATCTTTTACGTTGGATTCTACTTTTCCTTGATCACCATATTTCAGCCAATCAAGA
GTTACGCCAAGTCCCTCAGCTATTTTTCCTAGAATGTAATCATCCATCTCACGAGTGCCTGCCTCGTAAT
TACCAATTCTAGATTGGTTCCACCCTATACGTTCACCTAGTTTTGCTTGGCTAAGTCTTAATTCGAGTCT
CTTTGACTTAATTCTGTCGATAATTTTGCTCATAAAAACACCTCTTTTGAATTATATAACACATAGCGTG
TTTATATAAGTGTTAAAACAAGTTGCTAGTTGTGTTTTAGTGTGTTTATAATAAACACGAAATTTGTGTT
TGATGTGTTAAGGAAATCGTATGAATAACTTACAAAAATACAGAAAGGAGACAGGCTTGTCTCAAGCTAA
ATTCGCAAAAGAGATGGGCTGGAAACAGTCAAGAATTGGCAATTATGAAGCTCGTGTGAGAACACCAACT
CTTTTTAATGCAAAGGCAATCGTTAGAAAGCTGAATGAGTTAGGCGTTAATTGCTCATTAGATGACATTT
TCCCTTCTGTTCAAAACTAACTTACCAACTAACTAAAAAACAATCTTCAAGAAAAAGGAATCTTTTTAAT
GAACAGTAAGGAAATTCAAAGACTACTACACAGAGACTGTAAAAACAGCTCTGGTGGTATCACATCACTG
GCTTACACGCTAGAGAAGTCGCCAAACATTCTTGGCAACAAACTCAACGTGGATTGCGAACAGAACCAAT
TGAGCTTTATCGAGGCAATTGAATTAATCGCCACCGTTCAAAGCAAGAAGACGATCTCAGCAATAGCAGC
ACAAATCGATCACATCGTTGTGCCTATGCCTAGATGTGCTGATTGCGGTCAAGACGTTCTAGCAAGATTT
CTAGATATTGCGGAATCAAGCGGAAGAATTGGCAAGGAGATTAAAAGTGCGGTGAGTTCTGATTCAGAGC
TTGGACGTAATTTATCTCAACGTGAGAAACAAAGAATCTTAGCAGAAGTGGAGCAGTTAATTGAGCAAGC
TATCTGTTTGAAGATGGAATTAGGGCAATAAAAATGCCACTGCGGCAACAGTGGCTTCTTAAATCAATCA
AAAAATACAGGAGTATTTAATGAGTAAATTACTAGTTATAGAGAATACAAAAATTAAGCAAGATAGTCAA
GGTAGATACTGCTTAAATGATTTACATCGTGCGAGTGGTGGAAATCCCACACAGGCACCTGCTCAATTTT
TTAGAAATAAATCAGTTAATGATTTTGTTCAAACCTTGACCGATATGCAAATTTGCACATCGCCTGTAAA
CACCATTAGAGGTGGTGTTGAGCAAGGTACTTATGTTTGTCGTGAACTTGTTTTCAAGTATGCAGCTTGG
ATTAATCCAGAATTTGAGGTGAAAGTGTATCAAGTATTTAACGCTTATACACAAGGTGAACTTCAAGCAG
TAAATCAAATCCCCAAAAGCTTTTCTGAAGCGTTGCTTTTAGCGGCTGAATTACAAGCTGAGAAAGAACG
CAATGCTCCAAAAGTTGCCTTTGTCGATCACTACGTGGAAGTTGGCACTAGTAAATCACTTCGTGAAGTC
GCCAAGATTCTAAAAATGCCAGAAAGAGCAATGATAGACCGCCTTATTCAAGATCGCCTTTTATATCGCC
AATCAGGCGCGTTACTGCCATATCAAACCGCTCACTCACGTGATTTATTTACCGTAAAAACAGGCACAGC
AGAACACGGTCACAATTACACACAAACCCGTGTAACAAGCAAAGGGATTGAATATATCGCGTCACGTTAC
GCTTCGGAGTTGATGTTATGAGTACAACTTTCAGCAAATCTAAGAGATTAAAAATTGCAGAAAAATGTAA
TTGGCATTGCGCCTATTGTGGATTGAAGCTTTCTCATTCAACTCTCGTTATAGATCACGTCATACCTAAA
TATGATGGTGGTTCAAATGATATATCCAATCTACTGCCTAGCTGTATTTCTTGTAATAGCACAAAAGGCA
AGAAAACACTTGAGCAATTTCGGTTTTTTATTGAGTTCCGTAATGCTGTTCCAGAAATGACATTTAATCA
ATCACAAATGGAGTTTTTACGTCAAAAAGGAGTTCTAGAGCAAATTGGGGATTTTAAGAAGGTTAAATTC
TTCTTTGAGGTGGGGTTTTAGTATGAGTGTAGGAAAGTTACTTATTGATGATCAGCCATTACAAGTATTG
CCAGAGCTAGCAAAAGCTATTGGTTTGAACGAAGCTATTTTTGTCCAACAACTCCATTACTTCTTAAATA
TCAGCAAGCACAAATACGAAGATCGTATTTGGATATATAACACTATTGATGAGTGGTGCGAAATATTTCC
TTTTTGGTCGAAAAAAACAATACAGAGAACAATTAAAAGGCTTGAGGAAATGGGTTTGATTTTATCTACA
AACAAATTGAACAAAATGAAAATGGATAAAACAAAATGGTACTCAATTGCTTATGAAAAAATTGAAGAAT
TGACTAGTCAAAATGACCAGATGCGATGTGACCAAAACGGTTCATCCATGAGGTCAAAATGGGATGATCG
ATATAGTCAAAATGACCAGATGCGATGTGACCAAAACGGTTCATCCATGAGGTCAAAATGGGATGATCGA
TATAGTCAAAATGACCAGATGCGATGTGACCAAAACGGTTCATCCATGAGGTCAAAATGGGATGATCGAT
ATAGTCAAAATGACCAGATGCGATGTGACCAAAACGGTTCATCCATGAGGTCAAAATGGGATGATCGATA
TAGTCAAAATGACCAGATGTCATGTGGTCAAAATGACCATACCAATAACCAAAGAAAAGACTTCTATACA
GAAGAAAATACCCCCTTACCCCCTAAAGTGGAAAACTCAAACGATCTTGAAAATGCGTTTGATGTGTTCT
GGAAAGTTTACAAAGCCAAGTTGAATAAATCTGGTGCGTTGAAAAGCTTCAAGTCTGCTTACAAGAAATA
TTCTCAAAAAACGCAAAAATCCGCTCCTCAAGAGTTTGCAGAAATGCTTGTTTGTGATGTTCAAAAACGC
TTATCACTTGGTCAATTCGGATTCGATAAATTACATCCGACAACATACCTGAACAACGCACGCTGGGAGG
ATGAATACACGCAACCAGCACAATTCAAAGGCGGTCAGTCAGTAAGTGACGGCTATCAAGATGACGGTTC
ATGGGCAGTAAATTCTGTAATTATTCAAGATAGTGACGGCAAGGTTCGAGTAGTCGATCGCGATTGTGAG
GTGGTTCTGTGATGAAGTCAGCAAACCAAATCGCAATGGGCTTAATTGGCTCAGATAAAAACTACAGAGC
CCCACAAGTCGCAAAAGCAGAAGTGACGGCAGAAATGAACAAAACGATCGATTTCTTATTCACTCGGCTT
AAAACTATTTTCCCTGCTTGGAAGTCGGCATTCTCAAGCGATAGAGAGTATCAAGAAGCCAAAAAGTACT
GGCTTGAAACACTGATTAATGAGCGCATTACAAGCGTTGCTCAAATCAGAGTCGGCGTCGAACGTGCGAG
AAAGTCTGAAAGCCCGTTTTTCCCGAGTGTTGGGCAGTTCGTTGCGTGGTGCAACGACGGAGCGCTTGAA
GCACAGGGAATGCCATCGCTTGAAGAATTACTTGAGAGAATCAAAGCGTATTCACGCTTTCACGGCTTTG
ATAATCAGCATGAATTTCAATTCAAGAATAACGTTGAACAATATCTCATCTTTGACTTGTATTGTCGAAA
TAAAGAATTTGGTTGGAGTGCGGAAGAATTGAGAAAGCATGCAAAATCATTCTTGAAAGCAACAGCAGAC
AAACTAGCACGCGGTGAAGAATTGCCAGAGTTAGCGTTAGCGATGCCAGAGAAGCCAAGTTTTATTGATC
CCAAAAAACAACAAGAAATCAACTCTCAAGGCGTGGCAATGGCCCGCGCCATTTTACAAGGAAAGGCGAA
TGTTTAATACGGATAAGAAATATCAAATTATTTACGCTGATCCACCGTGGAGATATAGCGATAAAGGCTG
TAACGGCAGTGCTGAAAATCATTATCAAACAATGAATATTAAAGATATTTGCGAAATGCCAGTAAACGAA
ATAGCTGATAAAAACTGCGTTTTATTTCTCTGGGTGACATACCCAATGTTAGCAGAAGGGTTAAGACTTA
TTGAGGCTTGGGGATTTAAATATAAAACGATTGGTTTTCAGTGGTTAAAAACAAACAAGAAAAACAAAGA
TACGTTCTTTTTTGGTCTTGGTCGATGGACCCGTGGAAATACGGAGTGCTGCCTGATCGCAACAAAAGGA
AAACCTAGCCGAATTAGTAATAAAGTTAGTCAATTAGTCGTTGAGCCAATCCAACATCACAGTAAAAAGC
CAGATGTTGTGCGTGAAAAAATCGTTGAATTGATGGGTGATTTGCCGCGCATTGAATTATTCGCACGTAA
CACAACTGATGGCTGGGACGTATGGGGGAATGAAGTTTGATCTTTAATATGGTTAAAGGCGCGGGTGGTA
CATTCGTGCCGTGTGATGAAATGTACTTACCAGATCTTCAGTCATTCAAAAACGGTGAGATTTACGAAGT
CGAAATAAAAAGACCGAGAAATCCCGCCTTTCATCGCAAGGTTTTCCTTTTCTTCAAGTTTTGTTTTGAA
CACTGGTCCGCAGATAAGACAGATTGGAAATACTTTGATGAGCGTAAACAGTTTGACACTTTCCGCAAAA
ATCTAACTGTACTTGCTGGCTTTCGTGATGTGACTTACACGATTGACGGCAGAATGAGAGTAGAAGCTCA
AAGTTTAAGTTATGGGAACATGGATCAGAGTGAGTTTGAACAATGTTACAAGGCGTTGATTAACGCCGCA
TTGAAAGAGATTTTTAACAATACAACGGACGAAAATACGATCAATAGACTTTACTCATTTTTCTGATTTT
AACTTATTGATTTTATTATTATTTGTAATTTGGGGGTAGGTCAAAATAGCAAAATATGATCACCCACTTT
GGAGGTAAATAATGGAAGATTTTTTAATTGTAATTGGGTCACTCGGAATGTTGTTTTTGGGCTGTATGTT
GATGGGTGATTTTTTATGAAAACAGAATACAAATGCCCTAAGTGCGGTGGTGAGCTTTCTGATTGTTGGG
ATGGTGAGCCAGTAAGTGCTTTTATCGGTGAGTGGAGTGATGACCGTTTTCGTTGTGAGGGTAGAGTTGT
CGCAGTGGGGATTATGGGGCCGCAACGCAAGAAATCTTGTGGGTATTTTGGGTTAGAAGATTTAGGCGTG
GAGTATCGGGAAGATGACTAAAAAAACAAAACCTCTAAATCGCAAATGTAAAATCTGTGGCGAAAAATTC
CAAACCAACTTCTTTAATGTGCAATGGTGCAGTCCAGAATGTGGCGTTAAGTTAGCAAGACAGCGATTAG
AAAAAGAGAAAGAAAAAGCAGCCAAAAAACGTGAAAAGGAAGAGAAAAAGCGCATCGAAGAAACCAAAGA
GAGAATGAAAACCACAACAACATTGCTCTCTGAAACACAAAGTGCAGTTAATAAGTACATCCGACTAAGA
GATAGAAATAAGTGTTGCATTTCATGCGGGAAACCGCTTGTAGCGGAGCAATTAGGCGGTGGATTCGACG
CAGGGCATTATCGCAGTAGAGGCAGCGCACCACATTTAAGATTCTACACATTAAACATTCATGGGCAGTG
TAAAAAGTGCAATCGTTATCACGGAGGAAATTATCATCAATTCAGAATTGGCTTAATTGAACGTCTAGGT
ATTGAAAAAGTCGAGCAAATAGAAGCAGACCAAAGACCAAGACATTACTCAAAAGATGACTTGAGACGGA
TTAAAAAAATCTTCAATAAAAAAGCAAGAATGTTGGAAAAGCGTAAGGGGTTTTAAAGTGAGCGATAAAT
TATTAGAAAAACCAAGAAAAGAATGGATTCAAAACCACTTGGACGCTTGGGGAGCTTGGGCTTTTAATGG
TTTAGATTTTGACGGGCAGACAAACATTATTGCGAAACTAATGCTGGAGGCAAATGGGAATAAAAATTCA
AAGCAAGATAGAAAGATGTGTGATGACGAACTAGGGTTAGTGATTAGTTCTGTTATAGGGCATTGTATCA
AAACGCCATCTCTAGAAGACTATAAGTATATCGAGGCTAAATATATATTTAATTTATCCAATTACTCAAT
AGCTCAATTTCAACACGCAAAAGATAAGTCTATTTCATTTAATGCTTGGTATAAAAGAATTAATCAAAGC
ATAGACTCATCAGAATGGATAATTGCTAAGTTTCTTGATTATGCTCTTAAAAATCACAAAAATGCAGACA
AATTGCAAAAGTTTGCTTTTAACGTGTAAAAAGTATTGACTCTGGTGTAGTTTTCATATATCGTATGAGT
TAATGGTGGTCGTAGTGTAAGTATGATTCACCGCAGGGGTAAGAGCTGGCGCTCAGGTGTGGCTTACACA
CTCCCAAAAAACGTTCGATTCGTTTACTTATCCCATTCAACAAAACCTAGCCTCAACGCTAGGTGTTTTT
TTTGGACAGTTAACTCAGTTGGTAGAGTGGCTGGCTGTTAACCAGTATGTCGCAGGTTCAAATCCCGCAC
TGTCCGCCAAATTCACAAGCTCAGTCTTAACGGACTGGGCTTTTTTATTGCCCCAAAAGCAAGGGGGTGG
AGATTATGAAAATGAAAGATGCTGGGACGCAATCATATATCTGGTCAGGGTTTGGCGCTTTCTTTGCACT
TCTCTCACTTCAAGAATGGCTGGCAGTTATCAGTTTGACTGTTGGTGTAATTACTATGCTTGTTAACTCT
TATTACAAGAAGAAAGAAAATGAGAGAAAAAACGCAGAAAAAGTGCGACTTGAAGAGCTTCATAAGTTAA
GAGTTGAACGCATGAGAATAAAACTCGAAAAAGAAAAAGCGGGGCTTGTTAAATGAAACACGTTAAGAAG
ATAACGGCTTGTTCTGTTGCAATGATTATCGCTGTTGTCATGTCCGATCACTCAACTGAGATTCGCACCG
GTGAGCGTGGACTAGAAATCATTGGTAATGCCGAGGGATGCGCACGTGAACCTTATAGATGTCCTGCTGA
CGTTCTAACAGTTGGTATTGGTTCAACGGAATTAAGCGGATTGCCAATTGACCGTAAAAGATATTCAGAC
GAAGAGATAGCGAAGCGCTGGATAAATGACATTAAAGTAGCTGAAAAATGCGTTAATAACTGGGCAAACG
GGAATAATTTGCCGCAGGGTGCATTTGAGGCAACGGTATCAATCACATTTAATGTCGGATGTTCTAAGCT
TAAATATTCTACGTTGTTTAAGCATGCCAAAAATGGTGATATTCAAGCAATGTGCGATCAATTTCCACGC
TGGAAATACGCTAACGGTAAAGTATTACGTGGACTTGAAATCCGCAGACAAAAGGAACGTGAGCTATGTT
TAGCCGACTTACACAAATCTTGATCGTCGTAATTTTGGGCTTGTGTGTCGCGTTGTGGTTCCAGTTCCAG
TCTATTTCTAACTTAAAAGCCAAAAACACCATTCAAGCCCAAACCATTTCACTACAAAGCGAAAGTATCA
AAAAGCTCAAACAGCAAGAAGAAATAAATAGACAACTCACACTTGAAATCAGCAGATTGGAAAGTGAATC
GCGGAGTAAATCAGATGATGCAATCAATTCTATTTCACATGATGAAAAGAGTGCTGACGCTTACAATGCC
AGTGCTCCTCGTTCTATTGTTGAGTTCTTGCGCAAGTAAGCCAGTAGTTCAAGTATACCCACAAATTCCA
GCAGCACTTCTTGCGCACTTAGATAAAACAGGGTTTAACGGCAATACTTACGGTGACGTTTCAAAGTACG
CAGTGATACTCAAACGTGAAAGAGATGTTTGCTTAAATCGAGTTGATAAGATTCGAGAGTGGCAAACAGA
AAACGCACAGAATTAAAAGAGGCATAGATATTTCACTATGCCTCTTTTAATTATAAAGATGATGATAACT
CTCGTTGTGAAGCTACTGCTAAGAAATGGCTACGGTCTTTATAGATTGGATTATTAGCTACACGTTGGTC
TATTCTATCAATTAGATATTGCGGTAATACAATATTTACACGCTGGCGTTTACCAAAGTAAGCAGTGATA
TCTACATCGATTAGTAACCAACTATCGCAATATTGAAAATCTTCTTGCTCTTTATAGTGAAGAAAGCCCA
AATCTTTAATTTGGGAAATATCAAAATCACTCTCAACCATCATTTCTAAGATGGTATGGATTGCATCAGT
TACCATTGGAACAATTTCTTCGACAGTATCTGCACCACTAAAACAAGAGTAAGTTTCATTAAAAAGCGCA
GGCACACATAAGCCAAACGCTTCATTTTCATTTTTTGGCGTTTCAACGCCAATGGTAAATAACATATAAC
CTCCTAGATAGGACTCGGCAGAGCTATAAAAGCCCTGCCGATTTCTTTATGGATCTAACAGTACCTATTG
GTAAATCTTTCTTGGGATGTGGAACAGGAAACGTCTTTCCTGTTTTGGGTGAATACCATATATGGTGTGA
CCCTTTACATCTCAATTCAGTACATCCAATTGCTGTCAGTTCCTTGATTAAGTCGTGTGAGTTCACGTGA
TGCCTCCTTTGTCTTAATCAAGTATTATTATACACACATATACACACAAAGCAAGTATTTAAAAAAGGAT
TAACCATTATGCCAAAAAAAGACGAGGTTAAATCCACGTCTAAATGGCGTGGCCAACCAACGAAATATAA
ATCTGAGTATGTAGCACAAGTAAAGAAATTGTGTCTACTTGGAGCAACAGATAAGGATATTGCTAATTTT
TTTGAGGTATCTGAGTCCACTTTAAATAACTGGAAGAATGAATATCCTGAATTCTTGGAGTCCATAAAAA
AGGGAAAAATGCTAGCGGATGCAAATGTGGCCGAGAGACTTTACAAAAGAGCTTTGGGTTATGAGGCACC
TGACGTTGATATTCGGGTAATAGAAAATAAAATAGTTGAAACGCCTTTGATAAAGCATTATCCACCTGAT
CCAACATCAGCTATTTTTTGGCTCAAAAATAGACAGCCAGAAAAATGGCGAGATAAGCAAGTTATCGACC
ATACAAACTCAGACAGCTCTCTCAATCGTCCAACAGTCATAGAGTTAGTCGCACCGATGGTAAATGCCGA
TGAAAACCCAGATTGAAATACCGCCTAAGCTTATTCCCGTTTTTTCTAAACCGAATATGCGTTATCGTGG
CAGTTTTGGTGGTCGTGGTTCTGCAAAAACAAGAACATTTGCGAAAATGACTGCTGTTGTGGCGTATCAG
CGTGCAATGAATAACGAAAGCGGTGTGATCCTGTGTGGTCGTGAGTTTATGAACTCATTAGAAGATTCAT
CACTGGAAGAAATCAAACAAGCGATTCGTTCTGAGCCCTTTTTAGAAGCTTTTTTCGAAATCGGTGAAAA
ATTTGTTCGTACCAAGTGCGGTCGGATTTCTTACGTTTTTACTGGCTTACGTCACAATTTAGATAGCATC
AAATCTAAAGCCCGCATTTTGTTAGCTTGGGTAGACGAAGCGGAAAGCGTGAGCGAAATAGCGTGGCGAA
AACTATTGCCAACGGTACGGGAAAGTAATTCTGAAGTCTGGGTGACATGGAACCCCGAAAAGAAAGGCTC
AGCCACAGATTTACGCTTTCGTCAATCTATTCCAGAAAATGCAATGATTGTTGAAATGAATTATACAGAT
AATCCATGGTTTCCTGATGTATTAGAGCAAGAAAGGCTTAATGATAAAAAACGCCTTGATGATGCAACAT
ACCGTTGGATTTGGGAAGGTGCTTACTTAGAGGCAAGCGAGGCTCAAATATTTAAAGGTAAATATGAAGA
ATTAGAATTTAAACCAAATCAAGATTTCAACGGTCCATATTTTGGGCTTGATTTCGGCTTTGCTAAAGAT
CCAACTGCTGTAGTTAAGTGTTGGGTGTTTGATAATAACTTGTATATTGAATATGAGGCAGGCAAAACAG
GCTTGGAGTTAGACCATACAGCTGATTTTGTAAAAGAAAGGGTTCCTGATATTGAGCGTCATATTTTGCG
TGCAGACTCAGCGAGACCAGAATCAATTAGCTACCTTAAACGCAACGGTATCCCTCGGATTGAGGAAGTT
AAAAAATGGAGTGGATCGGTTGAGGACGGTATAGAGCACATCAAATCTTATAGGAAAGTCTATATACATC
CTCGCTGCAAAGAAACATTGCGCGAGTTCAGGCTGTACAGTTACAAAACAGACAGATTAACAGGCGATGT
ACTACCTACAGTGCTTGATGAGCACAATCATTATATTGATGCTATTCGTTATGCGTTAAATCCGCTAATT
CAATCTAAAAATGCAGCAGGTATTTTCTTTAGTTAACATGAGCGCATATTATGAACCAAGAATTTGAAAT
CAATCAGCTTGCTGAGCTTATTGTTAACAATGCTCTACAAGCGAACAGAGTGAGAAATTTAACCAATGTG
GGCGTGATAGGTAATACTAAACGCCCTCGTTTGTATTCTGAGTTTGGCTACCCTAAAAAACTCTCATTCA
GTCACTTTTTCGAAGCATATCAAAGAATGTCGGCTGGTGGAGCGGCAATAGATCGCTTACTTGATAAGTG
CTGGTCTGATATGCCAATTGTTATAGATGGCGAGAAAAGCGATGAGGATAAAGAGAGTTCCGAATGGGAA
CTTTCTGCAACGAAGCTAATCAAGCGTTATTTTAAACAATTAAAAGAAGCTGACAGACGAAATCTTGTCG
GTCATTATAGTGCCTTAATTCTTCAAGTTAGAGATGGAAAAGCATGGGATGAACCTGTCGACGACTTGTC
TTTAAAATCACTAAAAGATAAAGGCATTGTGAAATTGATACCCGTTTGGGAAATTCAATTAAAAGTCATC
GAATGGGACACTGACGAAAAAAGCGAGAACTACGGCGATCCTTTATATTTCCAATTTGACGAAGCAGGTA
CCTCTTTCGGTAAAAATCAGAATAGAAGCATTAAGATACATCATAGTAGAGTTATTGTTTTAAATGAGGG
TTCTGATGATTCAGACCCAAGTTCTGGTGTGCCATTATTGCGATTAGGGTACAACAATCTCTTAGATATT
GAGAAAGTCGCTGGTGGTAGTGCTGAGGGATTTCTAAAAAATGCAAGTCGTCAACTTGGTGTTAAATTAA
CTAAAGAAACAGATTTAGCGACTTTAATAAGTGAAGCTAAAAGTCGAGGCTATGACGGTTTAGCTGATGC
GATGAATGCGCAAATTAGCAAATTAAACTCAGGCACTGATTCTGCGTTAGTCATGCAGGAAGGTGATGTT
AGCGTCTTATCTGTTGCACCAGCAGATCCAATGCCAACATGGACAGTCTCAGCGAATTTATTCGCTTCAT
CTGTTCGCATGCCATTTACTATTCTGTTCGGTCAACAAACTGGTCGTTTAGCTTCTGATGAAGATAAAAA
CGACTGGGCTAGTCGCTGTAACGAGAGACGGAACACATTCTTAACAGATTTAATTCTTAAATTTATAAAC
CGATTAATTAAATTTGGTGTTTTAGACTCGCCTAAAAACGAAGAAGTAACGGTCACATGGTCTGATCTGT
TGGCTCCAAGTGAGAAAGAGAAGATTTTAAATGCTAAGGAATTATCAAGCGTTGCTGAAAGCTCTGTGAG
AGCGTTTGGTATCTCTGCGATCAACCCTAACGAAATAAGAGCAATCATGGAGCTTGAGCCATTAGACGAG
AATGATTTAGAGCTACCTGAAATTGATAAAAAAGGAGATCCGTTAGTCGATGAGAAAGAAAAAGACAAAC
AGAAATCCGATTTTGCCGAGAAGTAAATCAGACCCAATCGGGATGGGGCGTAATGTTCGTAAGATGTTCT
CTGATATTGAGGGGCGGTATTACAAAATAAAGCTAGATATCAAAAATTTGCTTGATAGAAACGTAATACC
GCGATCGATTACAGGGGTTAATGAAAAGTCGGCGATCGTCTGTAGTCAGTTTACAGAGGTACCGACGATC
TATTTTGTAAATAGCAATGAACATGATTACAACTTCACATCAGAAGAATTTGCTAAATTCAGCGATGATA
TACAAAAAATCTTAGAAGATTGGTTGTTAGAAGAAAGTAGAACGGGTGAGCTGTGGTTTGAGCTGTATTT
AGAAGAATCACAGAAGGCTGCGACACTATCAACTCATTCATCATTGTCCCAACAATCTGATTTATATCTC
GCGCAACGACCGCTTTATCAAATACTTTTCAGTGAACCATATTTAGAAAGGTTAGCTATTGCTCAACAAT
TATTCTATGAACAATGGCGTGGTCTTACTTATCAAACAAAATCAGATCTAATCTACACAATTAGTGAGGC
TGTAGTACGTGGTGTTAATGTTAAAAAAACAGCTGAACTAATAAGTAAGAGATTAGACATATCTATGTCT
AGAGCTAAAAAAATGGCTCAAACAGAACAATTGTATGTTTATAGACGAGCTGAATGGGAAGAAGCAAAAG
CAGCTAGGGACGAACTTGGTCTTGATGCTGGGATATTACATATTTCAGCATTAAAAAGCACAACTCGGGT
TACTCATGCTAAAAGGCATGGAAGAGTGTTTACGCCGGAGGAGCAAGAAGCGTGGTATCAAAAAGATGGA
AATAGATTTAACTGCTATTGTAAATCACAGGTCATTATCAAAGAAGATACGCCATTATCGACACTAAAAA
GGTATGAGAATGAACGTAAAGCTTGGTTAAAAACCCATTAAGAGGGATCAAAACAATGAAACGAAGTGTT
GTTAACGTACTGTCGGTTGTTAACTCTAAAAATATCACAAATGAAATAATTGAGGGTGATGAGCATATTG
TTGTATCTGATATTGTCCCTGTTATTGACGACATTGTGATGAATAAGGGGTTATATCCAGCAGACGAGAT
AGATAAGGGATATAGCACGCTAGATGGTAAGTTAATGCCACTAGGTCATCCTAAGTCAGATGGGCGATAC
ATATCAGCAAATGAAGCAATTGCACTTAATAAATTCTACGTCGGCGCATGGTGCGTTAACGCGAGAAAAG
AGGGTGAGAAAGTACTTGTTGATATGAAAGTCAATAAACGTATTGCAAATAGCAGTGATAGCGGCAAACG
GTTAATTGAGGCATTAGAGGATTTAACTTCTAACGAAGCTGCAAAGCCAATACACATCTCAACTGGCTTA
AATTTACAAAAGGAATATCGCAAAGGTAACTCAAAAGGTAAAAAATATGATTGGGTTGCAACAAATATGC
AGTTTGATCATGTTGCGATTTTGCTTGATGAGCAAGGTGCTGCCACACCAGAACAAGGGGTAGGCATCTT
TGTAAATTCTGAGGGGGAAGAAAGTGAGGTTGAGTTTGTAAATCTTGCTGACTCAGCAGATTACACAAAA
GAAACATTGCTAGATAAAGTTAAATATTTCTTTTCTGCAAATTCCTCTTTGTCTTTTGAGGAAATTCATG
GGCTTCTATTGCAATTAATAAATAACGATCATAACTCTAAAAAATGGTTATGGATTGAATCTGTTTATCC
ATCGCATTTTATTTATAACGATGATTGGAAAAAATATAAGCAGAAATACCTAATCGATGACAATTCGCAA
GTCAGCTTTGTTGGTGAGCGCATTGAAGTTGTTAAAAAAGTCGATTATGACGAAATTAAAACTAATGGAG
AAAACATAATGAAAGAAAAAATCTTATCAGCACTCAATGCCGCTGGCGTGAAAACTGAGGGTTTAGACGA
CGATCAGCTTTTATCGGCTTATAACGAGCTTCAAGCCAAGCCAAAAGATGAAGGCGTTAAAACTATTAAT
AGTGAAATTAACGAGGCAATTAAAACAGCAGTAGCAACCGCCATTGCTCCGCTACAAGAAAAGCTGCAAG
CAAATGAAGATGCGAAAGTTGCAGAAATGCGAGAAGCAGTTAAGTCAAAATTTAGCTTGTCTGATGTCGC
GGTCAATTCTCTAAGTAGTGAAGCGCTATCAGAAATGTTTGCAAAAACAAAAAACTCAAACGGGTTAAAT
AATTCACTAAACGCAAACAGTGAGGAAAACCAGTGGGGTGATTATAAATTAAATCAAGAGGAGTCTAAGT
AATGGCTAATGTTATCTATCGCGGTCCAGTAGAGCGCGAACCAAAAACAATTAATCTTGTGATTAATGAC
ACATCTTCTCCTGGTGTCGTAGTGAAGTTGAACGCTGGGAAGTTAGAAGCGGCGACTGATGCAAAAGGTC
GCCGTTTTTTATTGGCGAATCGTCGCTTTGCAGGGCAAACAATTGATCAGGCATATACAAAAGGTGATAC
AGCAATTGCTTTTCGCTTAGAGCCTGAGCATGAGTATTACGCTCAATTAGCTGATGACACTTATCAGCCT
GGTGATGCTTTAACTGCAAAAGCAGGTGGAAAATTAGCGAAAGCTGTTGCAGGTGATGTTGTTTTATTCT
TCTTCGATGAACAAAAACAACGCCAGATCACTGGTGGAAAAGGTTGGGGCGATGTTGTCGTCGCTAACGC
GTATGTAAAAGCATAAGGAATTAAACAATGTTGAAATTCACAAAAGAACAAGAGCAGTTTATCATCAATG
AGCGTATTAATTACGACAAGAAACATGCAGCTATGGCGGCGAATTTCGAACAAGGTGGATTAATTGAGGG
TAATGCCTCAACACTTCCGCGCGATGTTTGGGCTGAATGGGACCGTGAGGCTGTGCAATTGCAACGTGAC
GAGCTTGTTATTTTTAATGATTTGTCGCCTATCAATAAAAGTATGCCGCTAGGTAAGCTTGTACATCACT
TCATGACTGTTGGCGATAGCGGAACAGTTAATATCTCTTTAGATGGTCGTTCTTCTGCTAAAACTGATGC
GCCAGTGTTCGAATATCATGGGACACCATTGCCAATTATTGATTCAACATTTGGTTATGGCTGGCGAGAT
ATGCTGGCTTCGCAGACTGAGGGGTATTCTATTGATTCTGCACCACGCGCGAACAGTTTACGTAAAGTTG
CTGAGAAAATCGAAGATCTAATGTTAAATGGTGATGCTTCAATTTCTGTCGGCGATTCTAAACTTTATGG
TTTACGTACAGCACCTCGTCGAATGACTGGTACGCACAGCTTAACATTGCGCACAGCAACAGCTAAACAA
GTTTATGAGCTGTTTCGCGACATCATTAGCAAGTTCCACGCTAAAAAATTTATGTCGCCTGTCACGTTCT
ATGTTAACTATTCTGATTGGTTCCGTTGGTCAACAACTGATTATTCTGAACAAAAATCAGAGGGTAGTAT
TTTAACAAAAATTCTGACAATTCCTGGTGTTAGTAAAATTGTCCCATCTATGCGCGTGCTTGATGATGAA
GTGTTAGGGATCGTTAAACGTTCTGATGTTTATCAGATCTTAAATGGTATGCCTATTGTAACTCGTCCAA
TTTCTCGTCATAACGAAACAGACGATTACAACTTTAAAATTATGGCAGCGTTGTCTATTGAATTGAAGTT
TGATCATGATGGTAACGCAGGATATATCCAATATACTAAATCGTAAGGGGTATTAAATGGCAAAGTGGCT
ATTAAAATACGATAGCCACGAGCTTAAAAAAGGTGATGTGTTTGAGGGTGACACATTACCTTTATGGCTC
GTTGGTAAGGTCGTTGAAATTGAAGATGCTTTCGAAGTTGCAACGCCAAATGAGAATAGCAATACTCTTG
GCGAAACTAGCGAAACTAGCGAAACTAGCGAAACTAGCGAAACTAGCGAAACTAGTAATAAAGGGAAGGA
AACCCCGAGAAAAGAGGGTAAACAACATGGCGGAGCTAAAAACTAAAGATATTCACGAATTTATTGGTGA
ACTAGGTTATAGCGTTCCTAATGCTGTTCTGTCCTTAATTATTGAGCGCGTTGAGAAGAAAGATAGTGAG
TTAAACAATGCTGGGTATGATGACACAACCCTGTCCTTGATAAAACTTTACTCTATTGCTTTGCTTGTTA
TCAGTCAAGGTGGTAGAAAATTGTCATCTCAAGGCGCACCAAGTGGCGCAAGCCGTTCTTTCACTTATGA
TCAAGATAGCTTTAAAAGACTTAAAAGCCTTTTAGCTAACTTGGACAAAAGTGGGGTAATGAATGATTTA
CCAATTGCGTCAAGCTCTGTCGGGTTTTTCGAAGTTGTGGGGTAATTATGTCAAATTCTGCTAATTGGGC
ATACACAGCACAAGCTACGATATGGCACAAAATTGGTGATAATTATGAGACAGGCAAGGCAGAATTCTCC
GAGCCTGTTCTTATTTATTGTGATTATGGCCATAACAGCAAATTAACTACTAGTAGTTTAGGTAGGGAAG
CTGTAGCTAAAAATACAATCTGGACTGAGTATGATAAGGCTAAAAAAGGCGACTATATTTTAATTGGTCA
GTCTAATGAAGCAGATCCTTTCACTGCTAATGCTGATGAAATTATCAATATCATTCGTTACGCCGACACG
TTTGATCGTAAACGTGATGACTTTGCGTTGATAACAGGGTAGGTGTATGGCTGTCAAATCTAGAGGTTTT
TCACAAGTCAGAAAGAAGTTATATGTTCATTTTGGTGAAGTCTTTTCTAAGAAAATGACAAGGGCAGCAG
CAAGGATTGTGACGATTATAGGTATTCGTTCAGCACTTTACACACCAATTGACACATCAACATTAATTAA
TAGCCAATTTAAAGAAATTTCAGTTAAAGATTCCGTTATCTCAGGGCGAGTTGGGTATTCCGCTGAATAT
GCTGTTTTTGTTCACGATCCAAAAGTTAAACAAAAGTTCAGAAGGGCGACAGCTAGAAAGGAATTCTTAA
AACAAGCTATTGAAGATGATGATATTAAGGTTGAGATAAGACGAATTATAGAAGAGGAGTTGGCATGAAC
TTATTAAATGTATTTAAAAGCCATGTTATTTCTAGCAATTTGTTTAGCTTATTTCAAGTTCAACTTCATC
AATGGAAAGATAATGGTGATAAAAAGTCTGAGTACATTGTTTTCCAGAATAATGGCGGAACACCAATAAG
AGATGGGCTATCAAGCGAAAGCTATATCATTATCTCAATCATTGGCTCTGCTCAGTCAGGGTACAGTGTA
GCTACGAAAGCAAATGAGCTAATTGAGTTTGTTAAGAAAAACGCTATAACAGAGTTTGGCTATATAGAGA
ATATGGGGGGAGTACCAAGTCCTATATTCACATCTGATAACAGAATGACTATGCAACTACAGTTTCGCAT
AGTGCATGATAATTAAAGGAGAGAGAAATGAGTAATCCAAAAGATTTTGCGAAATTTGTCGGGCGTTCGG
CAGTTTTAGAATATGCAACGACAGTAACAGGGTCTGGTCCCGCACCTCAAGAAAGTGATTGGAAACCAGG
TGGCGCAATTCGTTCTAAATCGTTCGATTTAAGCCCAAATACTGTCACATCTGAAGCTGATGATGCAGGC
GGTTTTCCTGAGTCACTAGTAACAAACTCAGACTTAAGCATTAGTGTCGAGGGCGAGTTTCGTAAAAAAG
ATAAAGAAGATGAGATCGGCATCAATGCACTCATTAAGCTTTATGTGAATGCTGTGAAAGCTCGTACTCA
ACCCACTGTGTGGGTAAGACTACAATTCGGTTCAGTAAAACTCGTCGGGAATATGGTTATCACCGCTTTA
AGTAGTGAAGCACCTACGAATGATTTAGTTACATTTTCAGCAGAATTTAAGGTTGCAGACGCTTCTAGCG
TTACGATTACAACATCTTAATTACAAAAGGCATTCTCACGAGTGCCTTTGATAATTAAATTTAAGGATTG
CTTATGGAAGCAAATAAAAGTACAGGCGAGTTTTCTTTATCGTTCAACAATAAAGAATATATTTTCAAAC
CGTCATTTAAAAATATCGCTAAAATAGGTACACCGACGGATATTGTAAATGTGTATTCTGTCTTATTTGG
TAAAGAGGTTACGTTTTTATTAAATGAGAGCTTAAAAGCCAATAAAGATGTACAGGCTTATGCTTTGAAT
ATTGCTTTTAGTCCAGTTCTCGGACGTAAGATCTTATCTTGCGCACTTACTATACTGAATGCTTGTAATG
ATAGTGACTTGTCAGGTATTTTTGGATATTACAAGCCTAGCAACAAGGGTATAGTTTATAGAATAGGAGC
AGTTAACACTAAAGATGTTATTGCCCTTGCTAAACATTTAGCACTTCACGGGATAATCGGTAATATTGAT
CTGAGAACAAAAGAAAATAAAAGAAGTGAATATACATCAGAGTTTGACGTTGAGGAGTATATCTGTGCCG
CACGTTGTCATTTTGGTTTAAGTCGTGCCGATGCTGAAAATCTAACAATGACTGAGTTTCAGATGTTAAT
AAAATCTAAATACCCAGAACAACAGAAAAAATCAACATTATTCACAGAAGAAGAATACGATCAGATTATG
GAAGATTACTATAAAAATAGAGAGCAGACTTTGAAAAACAATTAATGTGATCTTCTTCACTGAATTAAAA
TATTGTTATGTGTAAAATATTCTACATTTCAAAATGAAAGGTGAAAAATATATGGATCAAAAACAATTTG
CAGAATCATATCTATTAGTCAACAGCAATAATTTTCCAAATGATAAGATTTTTGCCTTAAAGGAAAAACT
ATCGACCATAACAGAAGATCAAAAACTATTAGTTCAACTAGTAGGGTTAAAAAGTCCAACTACAGTATTG
ATTCTATCTTTAATCTTAGGAACTCTCGCTATAGATCGTTTCTATCTTGGTGATATTTTTTTAGGCATAT
TAAAAATAGTATCAATTCTCTTTTATGGAATAGGACTTATTTGGGTATTACTTGATATATATCTCTGTTA
TCAGCATGCTAAGTACTATAACTTTGAGAAAGTAATGTCAATTTTACAAGACAGTTAAATAAAAAACCAA
ACCCCAAACATTCGCAGTGTTTGGGGGTTTTAGTTACCCCTTATCCAAGTTTAGCTGATTACTTTAGTTG
TGGATTTTGTTGTTACTATGGTAGTGCCAATACTCCTCATCTCTTGGTATTCTTATTATATTTTTAGGGA
TTTTTGTAGTTAACTGAAAAGCTCTTAGTGCTGTTAGTGTTTTTTTACCAATATTAGGAACACTTAAAAT
CTCCTTATCCGTTCTTTTCTCTAAATCTTCTAGAGTATAAACACCGAACTGCTGCAAAGAGTCAACTTGA
TTACGTTTAATACCTAATGCGAAGGATAATACTGATGGGTAATAATAATCTGCTATCTCTTGATTGCTAC
TATTAAAAATAATGAATTGAGAATTTCTATTCTCATTACATATTCTCTTTATTTCATTATACGATAGTTC
GTAGTTTGAAGACTTTTCATACTGGCTTCTTATTTCTTTAAGAATTTTTACTGATAATAACTGAGATTTT
ACGTTGCTCATTAAGAAATTGCTAGTATATTCATGTATTTCAGACCAATGCCCATAATGAGTAAAACCAC
TGGTTTCTTGGTCTTGTTTTTCTGTTGAGATTTCAATTATTTGTCCATGTTGTTCTAAGAATTTAAGTGG
CGTATCCAAAAATGTATTTGCAATAAATATTTTTTTGAATGGGTATTTTTTGTATGAAATATCATCGATA
TTTTCATATTGCTCATAGTTTTTGTTATTTGAATAGTTTGACTCAGTCGTTATAGAAATTTTTATTTCTG
GATATATTTCATTCTCATTCAATATGTTATCTTTCTGTAAAGACTTTTTCTTTTGAGAAAAATGCCACGC
AATGCCGACAACTATAAAAAATATAATGAGTGCAGTAACCATGAAAATATCCTCTATGCTTTTTATTTAG
GATTTTATCTACCAAAAATAACTTTACAAGTGATCTAGATCTCATTATTATAAATCCAAGGTCTCAAAAG
CCTTTCTCAAAACGGTATCCATAAGGATAGTAAACACCCCGTCAGTGTGATTTTTTATGCTTTAAATTTG
CTTCTTTTTCTCATCAACAAATTTAGGCATAGATAATAATTTAGTATCAATGATCGAGAGTGCGACGAAT
ACAATACCTTCGGGGAATAAGTCCGCTAGATTTTGAGCTAGTTTTGAGCTCTCGATCACCCTAATTCGAT
TAGGGTACTTCTCTCAAAAGGAAACTCAAAATGACGGCTCAAATTCAAACTATCAACTTCCACAATCAAC
CACTTTCCACTTTTGAACACAACAGTATTTACTATGTTGCAATGAAACCAATCTGCGAGAATATTGGCTT
AAATTGGGATGGGCAACGTCAACGTATTCAACGTGATGAGGTGTTAAGTCAAGGTACGGTTATCATAACC
GCACCCACGAATAGTGGTGATCAACAAATGCTTTGTCTTCCAATTGATTACTTAAATGGATGGTTATTCG
GCATTGATGTAAAACGTGTTAAACCTGAAATCCGAGATTTACTGATTACCTACAAAAAAGAGTGTTACAA
AGCCTTATCAGATTACTGGATGAAGGGCAAAGCAGAAAGAAAAACCACCACAGACGAAAGAACAGGACTA
AGACAAGCTGTTAGCCAGTTGGTCAGTAAAAAAGGCTTAATCTATTCAGATGCTTACTCATTTATTCACC
AACGCTTTAATGTGCAACATATTGATGAACTGACACCAGAACAAATTCCAATGGCGGTTGAGTATGTTCA
CAAGATCGTTTTAGAGGGTGAGCTCATTACAGATACATCGCCAAAAGTGAAAGAGGATGAAATTGTCGTG
CCTTACAATGTGTTTTACTCTCTGTATAAACACGGACAGCGTGGACAACGTTTGGGATATGAAGTGAGTA
TTTTATTAGATTCTTTATTGAAATTACTAGGTGCAGAGTGTGGAAGACCTAGAATCTCAGGATTAGTCCA
TGACTGCCAGGTAGAAGGGGCTAATTGGTTAGATTTAGCTGAAAAGATTATTGATAAGAGAAACTTAGCC
AAACTACCAGCATAAAATTAATTAAAAACAGACCGCACTTTTGTGCGGTTTTTTATTGGAGCAAATATGA
GTGAAAAAATATCTGGAATTTATATCGATATTGATATCGAGACAGCAAAATTACTTAATGCAGCAACAAG
TTCTGATATTGCTTTAGGTAAATTGGAAAAAGCAACAAACGATGTTACGCAAGCAATGCAAAAAGCGGAT
AATGCATCAAATCAACTTGGTGGTGGCATAAATAAGGTTGCAAAATCTGTTAATGCCGCGACATCATCAA
TGAAACAAGGTAGAGCAATTGTCCAACAATTAGGCTATCAATTCCAAGATATTGCTATTCAAGCTCAAAC
AGGAACTAGAGCTCTTGTAATCCTTGGGCAACAAGGTTCTCAAATTCTCTCTCTCTTTGGTCCTATGGGG
GCTATTGCAGGTATGATCCTTGCTATTAGTTCAGCAATGGGATCTGCATTATTCCCAAACTTATTCGCTT
CCACAAATGCTACAGAAGATTTAGAGAAAGCACAAAAAGCTCTGAGCGAGGTATTAACTGAAAATAGTGA
TGGTGTTTATTTACTTTCTGAAAAATTAGCTAAGTTAGCAAAAGAAAATGAGCAAGCAGCAAGAACAAAA
ATAGCATCTAGCATGATGGAAGCTAGACTTGCTATTAAATCAGCGGCGAATGCAACTCAAGATGCTTTTA
AGCAATTTGATAGTTTTTTTAGCTTTCTTGGTACTAATGCAACAGCAAGCGTTCAGAATGCAATCAAAGA
ATTAGATGATTATTCAAAAACAGGAAAAGATGTCACAAAAGCTGTTTTAGAGATGGGTGATTCTTATGGT
GGGGCAATAGCTCAAATTGCAAACTTAAGCACTGTTTCTGAAAAAATGGCTGAACAATTAGGAATTAGTC
AATCAGAAGCTGTAGGATTGTTAAAAATTCTTAATGAGTTATCAAAAGATCCATCACCTAAAAATATGGA
TTTATTAAGACAATCACTTTATTTACTAAGTGAAAAAAGCAATTGGTCTAATGATTCTCTAACTAAATTA
ACTCAAACGGTCGATAAGAATGCTTCATCAGCACTAAATGGAGAGGCCGCTTTAAGAATGTTAGAGCAGG
CATTTAAAGATCTAAATAACGCCATTCTAAAATCAGACCCCGCTTTAAAAAGCAATGAGGCTAAATTAAA
AAGCCTTGTCGATGCTTCAAAACGATATGCTGACACAGTAGGGAAAACAGCAAGAGAAAAAGCCATTTAT
GATGCACAAAACACTAAAGCATCAAAAGAATCAATTGATAGTGCAATCAAGCAGATCAATGCAAACTATG
ATGTGGTTGAATCAGAAGAAGAAAGAATTAAAAAAAGGAAAGAAGCAGAAGCGGCCGCAAAAAGGGCAGC
AAAACAAAGCGAACAAGCACAAAGGCAAATTGAAAACCAATTAACGCAGCTTGGTAATCAATATGAGATT
GTTGTTTTAAAACAACAAGGCATGAACCTTGAAGCTGTAAAAATGGAAGCTGTAATGCGACTTGGGGCAA
GTGCAACAGAAGAACAAAAAAGAGCAGCAGAGAAGCTAGCATTAGGCATCTATGCTGCTACAACCGCAAT
GAATAATTTTAATTCCTTGCAAGCTCAAGTGTCGCCAGTTTTTGCATTAGAACAACAGCACCAGAAACAG
TTACAAATAATAGAAGAGTATAAAACGTTATACCCTCAGTCTATTGCAGAAGCAGAAGCTGTTCGTGCAA
CAATCGAAGAACAATACAGACAGAAAAGGATTGAGGCACAGTGGGATGAGTGGAAGCAATCAAGTGAAGC
TGCGAATATGTTTGGTTCAGCTATTGAAGCTTTAGAGCAAAGTGCGGTATCGACGCTAACTGGAATATTA
AACGGCACAATGTCTTTACGTGATGCGTTATCTTCTATTGCCAATACTGTTTTGAATAGCGTGGTGCAGA
GCCTTGTTGAAATGGGAATGGCGCACGTTAAATCAATGATTATGGGTCAAATGGCTGCCAAGGCTGCGAC
TGCAGCACAAGTTGCTCAAGCTGCGGTTATTGCTTCAGCTTATGCTCCAGCAGCATCTATGGTTTCTCTT
GCAACACAAGGGGCTAATGCCGCACCTGCACAGGCTGGTATAACAACAACATCTGCATTAGCTAAAACGC
TCGCTGTTACTGGTCGTAAGCAAGGTGGTCCTGTATCTGCAAATCAAATGTATAGGGTTGGTGAGAACAA
TCAACCTGAGATTTTTAAAGCCAATAACGGAACTCAATATATGATACCAGGTAATGCTGGTCGAGTTTTC
AGCAATAAACAGTCAAGTGGTGGTGGAGCACAAGAAAGAAACGTAACTGTTGTCATCAATCAAACAAATC
ACTTTAACTCTAGCAAAGATGATACAGGAAGCCTATCTGAGTTTGCTAAAGGATTAACAAAACAGATAAA
AGCAACAGTTAGAGAGGAGCTTACATTACAAATGAGAGTGGGTGGTATTCTGGCGAGGTAAAAATGGAAA
GATTTAATTTTAACGTAGAAATGAATTATGACGTTCAGCATGAGCCTTTAGTTAATCAAGTACAGTTTGG
TGACAATTATAGTCAGAGAACATCAAAAGGTATTAATTCTGATTTATGTAAATACTCAAATTTAAGGATA
ATTTGTGATGCCGATGTGAAACACCAGATTGATACATTCTTGAAATCACATGGTGGCCACAAAAGTTTTT
TATGGAGAAGCAAAACTGAAAACAGAGATGTTAAGGTGTTTTGCCCATCTTGGTCATATAGAGAGAATGG
AGCAGTATTTGAGTTTACATTGAATTTTATTGAAACATTATAAATAACATAAGGCAGGCATATGAGCATT
TACGGACAACTTGAAGTTACCGTTGAGCTTATTAGACAGATATCTAGACAAGTGGTTAATGAAACAATTG
AAGATAACTTTAGGCAAGGAGGTGTGTTCGCATGATCAGCGCAGAAATGAAACTTGAGCTTTCAAAGCTT
GAGCAAAACGCCATGATCGACTTGTTTGAAGTGGATTTACGCGGTCTGAAAGATAAAGACGGCATGAATG
GTGAGTTATACCGCTTTTATGCCGGTACAAACGAAATGCTTAATCCAATTGTGTGGCAAGGTAACACTTA
TCAACCGTTTGGGGCAAGCGCGACGGGATTTTCTTTGTCTGGAAAAGGACCGTCAAACCGTCCACAATTA
ACGCTCGCGAACTTCAATGGGTTTGTGACGGGAATTGCCAATCGCTTTGATCAATGTCTTGGTGCGATTG
TGCGCAGACGACAGGTCTATGTACAACATCTTGATGCAGTAAATTTCAAAGATGGAAATTCACAAGCAGA
TCCAATGCAAGAAGTACTTAGTTTTTTTATCATTGAGCAGTTATCTGTATTAAAGCGTGACGTTGCCGTG
TTTGTGCTTGCGTTACCAACGGAAACGGACAATGCATTGATTTCTTCTCGAACAATTAGCATCCATTGTG
GATGGTTGTATCGTTCTGCGGAATGTGGCTATACCGGTCCACCCGTCGCAGACGAGAAAGATCAACCCAC
AAAAAATCCGAAAAAAGACAAATGCAGTTGTTTAATTAGCGGTTGCAAGTTAAGGAACAATACGCGCAAT
TACGGCGGATTCGTTTCTGTTAATAAGTTGAGTTAAAAAAATGAATGAAAAGCTAAAACAAATATTAATC
GACTACGCAAAACAATGTGAGCCGTACGAAATGTGCGGTTTTGTTGTTTTTAACGGTCAAGAAAAAATTT
TCATCGCTTGTGAAAACATCGCTGAAGATAAAGAGAATCACTTTGAAATCTCAGCAGATGATTTCTTAAA
AGCAAATCAATACGACGGCATTGTCGCTCTTGTTCATTCACACCCTGACGGCAAGCCGTTTCTATCCGCA
ATGGATCGTCAAACACAGTTGTTCTCAAATCTTGATTTTTGGCTTGTCTGTCATGATGAGGTCCACGAGT
TCCCCGTTATTCCACCACTTATCGGGCGCGATTTCATTCATGGAAAAACAGATTGCTACACGCTATTCCG
CGATTTTTATCGCTTGGCTGGCATTGATTTCCCAGATTTCGAACGTGACGACTTCTGGTGGGAAGATGGT
CAGAATCTGTATCTAGATAACATGGAAAAGCACGGTTTTGAGCGTGTTTTTGATGAAAAAAGGGTGCAGG
TAGGTGATGTTATTTTGATGCAAGTCGGTGCCGACGTGCCAAATCACGCTGCGATCTATATCGGTAATCA
GCAAGTATTACATCACAGCCCAAAACGGCTTTCTAAGCGCGATCTATATGACGGGTATTGGCTCAAGCAC
ACGCACAGCATTTGGAGATTTAAAGAATGGTCAACGTTAAATTTTACGGCAGTCTTAGACAGTTTGGAAC
TTCATTCAAAATAGATGCAGAAAACACGGCGGAAATCATTCGCGCGCTCACTTCTCAAATCCCAAAACTG
CGGGAATTTATTCAAAAAGGCTACTTCACAGTACGAATCGCAAAAGAATACATAGATAACCGCTATCTAG
AAAAAGGGCTTTTTTACAAGCTAAAAGAAGGCATGACGGTTCATTTTACGCCTGTTTTAAAAGGATCTAA
ACGGGGAGGCGTGTTTAGTGTGATTCTCGGGGCTGCTTTGATGGTTGCATCAATATTTGTGCCGGGGGCG
GGATTATTCGGAGGGCTTATTACAAAAGGCGCAGTATTCGGTATGGGAGCTACACTTGCTCTTGGTGGTG
TTGCGCAGTTACTTACACCGCAGCCGAAAATGCCAGCAATCAATGAAAAAGAAAAGAAACAATCCACTTC
GTTTTCGAATTTATCAAACATGGCCGCGCAAGGTCGGATGGTGCCGTTAGCTTACGGTCGGATTCGTTGT
GGCAGTCTTGTTATTTCGCAAGGTGTTCAAACGCTCGATGTAAATATCGTTGAGAAAAATCAAAATACCG
GGTTTTCAAAGGGATAAGTTATGGGTGGAAGAAAAGGTGGGGGCGGTCATACACCGTACGAGGCACCGGA
AAGCGGACAATCTAAGCAGTTTGTTTCAATTGTTGAAATTGTGTCAGAAGGTCAGATCAAAGGCTTGGTT
GACGGTGTTAAATCTGTTTATTTAAACAACACACCTCTACAAGCCAGCGACGACAGTTATAATTTTAAAA
ATGTTGAAGCGCAAGGGCGCATTGGTACGCAAGATCAAGAAGTGATGGAAGGGTTTAACACTTCTGAAAA
AGAGATTGCGGTCAGTACACAAGTAAAAAAGCTTACACCGATTACACGCACGATCACGGATAGAAAAGTC
AGCCGTTTACGGTTGACGCTCGGAGTTCAGTCGCTTTTTCATCAAAACGACAAAGGTGATGTTTACGGCT
CAAAAGTTGATTTTACAGTAACAATCGGTGAAAGAAGTCATCTTGTATCAATAAGCGGAAAGTACAGCTC
TCAATACTTGAAACAAGTTGAATTTGGCGACCTGCCACCGGTTCCATTTCAAGTTAAAGTTGAACGTGTG
AATGCGGACAGTAAATCACAGCGTTTGCAGAATAACACGATCTGGGCGAGCTACACTGAAATCATCGAAA
CGCAATTTGCGTATCCGAACACCGCAATTCTTGGCATTCGTTTTGATTCGGAATATTTCAGTTCAATCCC
GAACCGAACCTATGAAATTTACGGTATCGAAATGAAAGTGCCGAGCAATTACGATCCATTTGAGCGCACT
TATACGGGATTTTGGGACGGTACATTTAAGATCGCATGGACCAATAACCCGGCTTGGATTTTATACGACT
TGATGACAAATAAACGCTATGGTCTTGGCTGGCGTTTAGGTGAATTCAACGTTGATAAGTGGGCGTTATA
TCAAGCTGCGCAATACTGCGATCAAATAGTGCCAGATGGTTTTGGTGGACAAGAGCCAAGATTTACTTGC
AATGCGTGGTTAACAGATCAGCGCAAAGCATACGATGTGATTAATGATATCTGTTCAATCTTCCGCGCGA
TGCCTGTTTGGAATGGTCGTGAGTTCACTGTCGTGATGGACAGACCGGCAGATCCTGTGTGGACGTACAC
AAATGCTAATGTAATTAGCGGGGAGTTCTCTTATCAATATTCAGCACAGAAAGCGCGACATAATGAAATT
CACATCGAGTATATCGACGCGGATGATAGCTATGAACGAAAGATCGAGGTTGTTTCTGATGATGATTTAA
TTCGTCGTCACGGCTTAAACGTTAAAAAAGTGACGGCATTTGCTTGCACGTCGCGTGGACAAGCGTTTAG
AACGGGGAAATGGATACTTGAAACAGAGCGGTTAGAAACAAAAACAGTAACGTTTGCGGTTGGTGCCGAG
GGGCTGATGCACATCCCGGGCGATATTATTCGTGTTGCAGACTGTGATTATGCTGATACTAACATCGGTG
GTCGTGTTCTTGATATTAATGGTAATAAAGTCACACTTGATCGTGAAATCGAAATATCTGAAAACAGCTA
TTTTACTTATATCAATAGTGAAGCGAAACACAAAGATATTCGTATTGTCAGTAAAAACGGCAAAGAGGTT
ATGCTTGAATCTGAGCCAGTAGGACTAGCTGAGCTTGGTGTGTGGTCTTTGACTACGCAAGAAATCAACG
TGCAGTTATTTAGAGCGTTGACGATCAATGAAGAAGAACAGGGTCAATACACAATTGTCGCACTTCAACA
TGAGCCACAAAAAGAGGCTATCGTGGATAACGGTGCTGTGTTTGAACCGCGTGAAACCACGCTTTCTACT
GCCGGACTTGATAAAGTTAGTCACGTTAACGTGCAGGCTAATGGTGACGGTGTTGCACTAAGTTTTGACT
ATGTCGTCAAGCACAGCGCAATGGTCAAATATCAGATTAAATTATCTAAAGATGGTAATTTTTATAAGAT
TTATGACGATTTAACAACACCTAATCACAAGTTCATCGGTTTACCTGATGGCGAATATGTTGCGGAGATC
CGTGCGAAGAATGAGCAAGGACAGCTATCAGAGGCCGTTACAAAGTCATTCAATATCAGCTTTGCTGTGA
GTGAATTAACGACAGTATCGAAAGTGTTTGGCATATTGTTGCAGTGGAAAAATCCTGTTTTTGCTAATCC
TAACTCAGCGATTGAAATATGGACGAGTACTGACAATCAATTCGAGAACGCGAGAAAGCTTGTGTCTCTT
TCTTACCCTACGAGCGAGTATTTGTTCAGCGGTCTAGGCGTCAATGAAAAACACTATTTTTGGGTGCGAA
TGATTGACACAGCAAATGGCAATGCTGGGGAATTTACAAAATCAGTCGTCGGCACGTCTGAGAAATCAGG
CAAAAAGCTTGTTGAGTACATTCAAGGACAAGTAACAAAAAGCACTCTTGCGAAAGATTTAGCACAAGAA
ATCACGCAGATCCAAGCAACAGCAAGTGAAGCTACCGATTCAGCAAAAATGGCACTCTCACGCATTGATA
GTGAAGCAACAACACGCGCTGAACAAATCAAGCAAGAAGGCGAAAGCATTAAAGCTAGCGTTAGAAAAGA
GTATGAGAAAAACGCAAGTGCAATCTCTAATCTAGAGAAAACAACGCAAGATCATGCACTACAAATCTCA
ACCGTTCATTCTAAGTTTAATCAGCTAGAAATCGGTGGTAGAAACTTACTGAAACATAGTGAAAAGCTCA
ATAAAAACTGGGGAAAAAATGGCGGTGTAACGCTTGATACGGATCACGGCATTGCGACACTGACTGCCAA
CGGTCGATTGGTCGCACTAAGTCAAGTGCTCATTGAAGATCAGGTGGAAGTCAAGGACGGTAAAGTCGTG
CTTTCGTTTGACGCTTTATCGAACAAAAGTGGCAAGCTTAATCTTAGATTAAGACGATATACCGGCAGTA
CTCATTCTGACATATCGGCTTATGTAACAGTCGATTCGCGCGACTACAAGCGTTACTCAGTAGTCTTTGA
CTATCAAAAATCGGAAGGTCAAACGCGATTAAGTGTTGAGATTGTAACGTATGAAAAAGATGGTACAGTT
TTCAATATTAAGAAACCTAAACTCGAGCTCGGCAACATCGCAACGGACTGGACGCCAGCCCCCGAAGATG
TTGACGTGGCTATCTCGGAAGTAAGCGCAGATATTATTCAACACAAGCAATCACAAGCGACTGTGAATAA
ATCTACTGCTGACAAGCTAGACAGTCTAACTGCTAGAGTTGGATTGAGCGAAAGTGAAATACAGCTAATT
CAAAAAACGGCTAGCGAAAAAGACAAATCTTTCTCTACAAAACTAGAAACGCTCGATTCTAAAGTGGCGC
AAAATACTAGTGGCATTTCTGACTTAAAAGAAACGAAAGCTAGCAAAGATGAAGTGGCGTCACTTGCGAG
AAAAGAGTTAAAGTCAGAATGGACTGATGAAGTCAATGCAACTAAGTTAGATTTAACATCCAAAATCACA
GCACTTGAGCAAACGGTTAGCAATGAAAACAAGTCGCTTGCAGTCAAGAGTGAAACGCTTGAAGCTAAGT
TTAATCAGTTGCAGATTGGTGGCAGAAATCTACTGAAACAGACTAGAACGCTGAACAGTTGGAATAAAAA
TAGCGGTGTAACGCTTGATACGGATCACGGCATTGCGATACTGACTGCCAACGGTCGATTGGTCGCACTA
AGTCAAGTGCTCATTGAAGATCAGGTGGAAGTCAAGGACGGTAAAGTCGTGCTTTCGTTTGACGCTTTAT
CGAACAAAAGTGGCAAGCTTAATCTTAGATTAAGACGATATACCGGCAGTACTCATTCTGACATATCGGC
TTATGTAACAGTCGATTCGCGCGACTACAAGCGTTACTCAGTAGTCTTTGACTATCAAAAATCGGAAGGT
CAAACGCGATTAAGTGTTGAGATTGTAACGTATGAAAAAGATGGTACAGTTTTCAATATTAAGAAACCTA
AACTTGAACTCGGCAACATCGCAACGGACTGGACGCCAGCCCCCGAAGATGTTGACAGCACTCTTTCAGA
AGTAAATGCGAGTATCTCTTCGCTTAAAAATACGACGGCTGAGAAAGAGAAAGCATTCTCTCAAGAAGTT
AGCACAGTCAAAGCGGAAATCGTTGGCGCAAAAGCATTGATAACATCGTCAAGTCAAGCAATCTCTAGTC
TTGACGGCAAAGTGCAATCAATGTACACGTTGAAAACTGAAACTGTCGCTGGCGGTCGTAAAGCGATTGC
CGGCATCGTACTTGGTGCGGACGGTCAAACTGCTGAATCACAAGTTATCATTTTTGCTAATAAGTTCGCT
ATCGCAGATCCGAACAGTAACGCATTAAAAACTCCATTTGTCATTTCAACACACAACGGACGTTCACAAG
TTGCTTTGGCTGGCGATTTAATCGTTGATGATTCAATCACTGGTAACAAGATTCAAGCGAATAGCACAAT
CACAGCTCCAAATATTAATGGCGGTGTAGTGAATGGCGGTTCGTTTACTGGCGGAAGTATCGACATCGGA
AATGGAAACTTTACTGTTGATAGCGCCGGGAATTTAACAGCCAAAAATGGCGTATTCAGTGGCAGATTAG
ACGGTGCGACTGGTCGATTTAAAGGTGAGCTGGAAGTAACGAAACTGATTGGCGGTGGTGTTATTGAGCA
AATCGTTGCAACAATGACTAAGACAGGGACACGTAGTGTTAGATACGCATATAGCGTTTACCACCGTGAT
GGTGACAGAACTCGATATGGTACTGTTTACGTTCCAATTTATGCAACAACGATCAGCATTGATCCATATC
CCGTCGATCGATATGTAAAAATAGGCGACGAACTATCTTTTGTATTAAAAGCAAATCAAGCTTTTACTAA
AAAATATGAAAGAGTCGGTACGTACTTACAGAACAATGAGCGTGCCACACCAGTCGATCCGGACAAAAAC
TTACTCATTATAAGCTACGCCCTATCAGATACTGGCACAATTTCTTTCTCATAATTTAAGCCCTATTTCT
AGGGCTTTATTTTTACTAAAAGGAAAACACAATGAAATACATCGAAAAAACAATTGAAGATTCACAAACT
GGCGCAAACGCAAGCTATCACGAGCTAGTGTCATTTACCGTTGACTACAACAACAGCTCCGTGACTTCGA
CTACAGCGAGCTATGTATCTAAAAAAGCGAAAGATGGAAATAAAAAAGCACTTTCTTTTAATTCGTTTTA
CTTGAACTCAGTTCCAGAACGTGGCGAAAGTGCGCATGACTGGGTGTTAAATCAGTTAGTGCAGTCACAA
CCAGAAGATTACCAGCATGACGGACAGTCTGTGAATCCGTATATGTTTGCTGGTGGACAAGTAAAAAACG
ACTAACAAAAAAGGGCTAAATGCCCTTTTTCTCAAGAATGTTAGTGAGGACAGCTTAATATAAGCTGGTT
GTCTTTTTCAAAGACAGTATTTTCGTTAAATGTAATCGTTGGAGAAAATTCAATTTCATTTGCTGATAAT
TTATATATTTTTGTTTTATTTTGTGAGATAGATCACAATTAACATTTTCTAAGATATGTTTTGCACTTTT
TCTAAAATAAAAAAAAGCGACCCTAAGATCGCTTTTCCTTTCCGCTTATACAGCGGTTAACTTTCTAAGT
AAACTATAATGTAGAATTTACTTTTTATACAGATTTTAAAGTCCGTATTATTTTTTTCTAAGCCGCTTTC
ATTCAGCGGTGATTTCATGTTACATCTATTTCTGATGTTTGCAAGTTATTTTTCACAAAGCTTTATTGCG
GCATAATAGCGCACAAGATTATCATATTGGTCGTGCGGTAGATTTTCGTAGTCATCAACGCTAATTTCCA
CTGCTTTATAACCACTTACTTTTTTACCCTTATTTTCAACGCGTAAGATGTAGTTTTCATCATCTTTTCT
ATAAACAGCCACGGACACATTGTTAAGTGCTACGCGGCCAGCAGAAAATAAATACTCTAATCCGTCGGTT
TCGTCTTTATCAAATCCCTCTTTTTCTACGAACTCGTCAGCCCATTTTCTCAATTCACGCATAATCATTT
CAAATTGCTCGTCTTTGAGTTCGCCAACAACATTTTCTAGCTCTTCTCTCAGCTCGTTAGTGCAATCATT
TCCACCGTATTCGAAAGTCCATTCATCGTCATCATCTTTTTGATAAGCCATTGTAGTTGCCGGTTCGCCA
TTAATTTCAATTGTAAAATATACGTCATATTGACCGTCATCAAATACTTGATAATCGAAAGAAAGAATAT
TTGTTGATAAACAAACTTCTTTTCCGTTTAATTCGATATTTAGCACTTTATTCATTTTCAAGATCTCCGT
TTCTGCTAGCTTTAAAAACCATTTACTCATTGTTAAGCCGTTCACTTCTGCTGTTTTTCTAAAGAGTTCT
TTTTGACTATCTTGAACTCTTATTTGAATTTGAGAAGATGCCGTGATTTCTTTCACCGCATTTTTATTCC
CAATTTTTCCTGTTTGTTTCATTATTCACCCGCTACTTCATAGTATCTTTTGATTGCTGCTTCGTATGCT
GCACACTCTGCAGTGTCTTTGTTCATAAAACCTCTTTCATCTGCTGTTGCTTCGTATGCTCTGCGTGCTT
TATTTACTTCTTTAATTGCTTTTCTGATTTCGCATACGCGATTGAAAATCTGTTCTGCGCTTTCGTTTCT
GAAGTTAATCCAGAAAGTTGATTTTTGTGTTAAAGCTAATGCGCAAATTGCTGTTGCTTGTTCGTCATCG
CATTTAACTAAGATTTCATAACGAATTTTTTCAGCCCATTCTTTTTGTTTCGTTGAGCCAGTTAACGCTA
CACCACCGAATTGTTTAGCATAAGCGCGAAAACCTTTAGCATCTGATGATACTGACTTGCGAACTACCTT
TTTAACGACTGGCTGATACGGTAAACCAGTTTCTGCATCGTACCATTTACCATCTTCAGCACGTGTTGGC
ATATCTGCCTCGTTGTACCATTCTTGAAAAGTTGTATAAGCCATTTTAGTATCTCCTTGTGTTCTTGTTG
AGATAATAATATGCCTTCTATTTTGTTTTGTCAATACAAAACGAAATAGAAAATAAAAGAATATTTAGAA
TATGTGAATCAGATCACAAAATTGATTTTAAGAGTGTTGATTTGGGAGTTTTAATATTGGAGTAAAGGGA
AATGCATTTTACATTTTTTTATGAAGTTTTATTTTTTTGTGGTAGGCATGCTACATGAAGAAGTGGTTAG
CTTGAGGGGCGTGTTTTGGGCGGGATGTATTTAACCATCATTAAGTATAAATAGTCTGTGTGCGACAAGT
GACCTAGTTTAAGTTATTGATAATAAACAATGTTTATTTAAAGTGCATAC


>3	 2005390-2046004
TTACAAGTACGGTTTGCTCCACGCCAAGAAGGTGTTTTCATCAATCACTTTGACACCAAGCTCATTGGCT
TTTGTCAGTTTTGAACCTGCGCTGTCACCTGCCACCACCAGATCCGTTTTGGCAGAAACACTGCCACTGA
CTTTTGCTCCTAACTGCTGGAGTAAGGCTTTCGCTTCAGTCCGCCCCATTTGCGTTAAGGTGCCAGTTAA
CACCACTGTTTTCTCTTTAAATGGGTTATCTCCAACATCTTTGACTTCTACGGTTTCCCAATGGATGCCT
TGCGCAATCAGATCCTCGACTACTGCCACATTATGCGGTTCACGCCAGAACACAAAAATCCGATTAGCGA
CCACTTCGCCCACATCTTGCACTTCTTGTAGTTGCTCCAGCGTCGCTTCTTTTAATGCCTCTAAGGTCTT
AAAATGATTGGCTAAGTTGAGTGCGGTGGCCTCGCCCACTTCACGAATACCTAGCGCAAAAATAAAACGC
GCTAAAGTCGTTTTTTTCGCTTTCTGTAAACTGTCGAGGGCATTTTGCGCAGATTTAAGCCCCATGCGCT
CTAAACGAGCCAACGTGTTGAGATCCAATTTAAATAAATCCGCTGGGGTATGAATTTGTTCTCTGTCCAC
CAACTGTTCAATAAGTTTTGCCCCAACACCATCAATATCCATGGCTTTACGTGAGACGAAATGTTTCAAT
GCTTCTTTACGTTGTGCCGCACAGAATAAACCGCCCGTACAACGGGCAACGGCCTCACCTTCAATACGTA
CAATCACCGAACCGCAAACTGGACATTCTGTCGGAAAAACGATCTTCTCTGCATTGGCTGGGCGTTTTTC
ATGTAGCACACCAATAATTTGTGGAATCACATCTCCCGCGCGGCGAATAATCACCGTATCACCAATTGCC
ACATCCAAACGTGCAATTTCATCGCCATTATGCAGTGTCGCATTACTGACCGTCACGCCTGCGACGAACA
CAGGTTGTAACTTCGCGACGGGTGTAATTGCACCGGTTCTCCCCACTTGAAACTCCACCGCATTTAATAC
TGTCAATTCTTCTTGTGCTGGGAATTTATAGGCAATTGCCCAACGTGGCGCTTTCGAAATAAAACCTAAT
TCCTCTTGTAAAGCAATATCGTTGACTTTAATCACTGTCCCATCAATGTCATAGCCCAAAGTGCTCCGTT
TTTGCATAATCGCGCGGTAGAAATTGAGCACATTTTCCGTCCCTTCACATAACTGAATCTCATTATTCAC
CGGAATACCAATGGATTTTAACCATTGTAAGCGTTCAAAATGGGTATCAGGTAAATCAATCCCCTCTGCG
ACACCAATGCTATATGCGTTTAATAGCAACGGACGTTGGCTAGTAATTCGCGGATCTAACTGACGCAACG
ATCCCGCTGCCGCATTACGTGGATTGGCAAAGGTCTTCTCCCCTCTGGCTAACGCTTTTTCATTTAATAC
CTCAAAGCCCGCTTGCGACATAAAGACTTCTCCACGCACTTCCAAACGCGTCGGTGGATTTTCCATTAAC
AATTGCAAAGGGATATTACGTACTGTGCGAATATTTAACGTAATGTCTTCTCCTGTACTCCCATCACCAC
GGGTCGCTGCTTGTGTCAATTTTCCATCTACATACAAAATACTGACCGCCAACCCATCTAATTTCGGTTC
GCAGCAAAATTCAAGTAATTTAGGGGAAAAAACCAGACGGTCTTGAATACGTTTGACAAAAGCATGCAAC
TCTTCATCTGAAAATGCATTATCCAAAGACAGCATAGGCATTTCATGTTGCACTTGCGCAAACGCAGAAA
GGGGTTTCGCGCCCACTCGTTGTGTAGGAGAGTCCGGGCTAAACCATTGTGGATATTGTTGTTCCAGCGT
TTTTAAACGATGAAATAAACGATCGTATTCCGCATCAGGAATTTGTGGATTATCTAAGACATGATATTGA
TATTCATGATAACGTAGCGTTTGGCGTAATTGTTCTATTTCTAATTTAATACTGTCTGTCATATAAAATC
CTGATAAAAATCACCGCACTTTTGCAGATTCGACGCGTAATTTTACAATACTTTGAGCCTATTGATTAAA
GAAATTTAACACCTATTATTTTTACGTAATTTTAGCTCAATTATTGAACTAAAAATCTATTTTGTATAAA
ATTCATACATAACAAAAAACAAAATGACGTTAATACAGGACGTTTAACATGACTCATCTAAAAAAGTCTT
CTTTACCACTAATTCTCACCTCCCTTTGTCTATCGTCAAATGTTTGGTCATCCGTTAATACAACATCTTG
TGGTGAGGGATGCACAGTTACAGAAGAAATAGACACGGCAACTGACACACATATCATTACCATAGATGGC
GATAAAACCCGATCTTATTCCCACCACCTAGCCGTTTTAGAAGATAATAAAAGATACCGCCTGACAAATC
ATCTACATTTAGAGAATGGAGATTATAAAGTCAATGCGCCTGAAAGAAATAATGCGCGCAGTGCGGAAAT
TATTAACCATGGCAAACTGATTAGCTCAGCCCCTGCTGGTGCCACCAGTGCAATTGATGCACAATGGGGC
AATATTACTGAGAAATTGCATGTTACAAATTATGGCGAAATTCGAACAGATGGCTTAGGTAGCAATGAGT
GTGCGATATGCTCTCGTTATTTTAAACGAAGCCCTAATGGCAATACTATATCAACACCGACAGAAGTGGT
TTACGAAGTACATAATCTCGGTAAGGAGGCACAACTCTTAGCGAATGGCGGACCGAGTATTTGGTTAGAC
AATGGTAAATTCACTCATATCAATAATGAAGGCACTATTCTTTCTAAAAGTACAAGGATTCCCGCCATCT
TGATTCGACACAGTGCTCAAGTAGAACTCCAAAATCGTGGCAATATCAAATCGCTTGGTCACAGTGCTGT
TTTTATCCAAAATGCGAACAAGATAGACTTCATGAATAGTGGTAACCTCGAAAACAGTGATCCCACTAAA
ACCGTCGTATCATTGGGCGGAGAATCTGTCTCTCTCGTCAATGCAGGCAAGATCAGTTTTAGCCAGAACG
ACCCAACCAAACAAAGCCGTGCTATTGGGTTAACGGGCAGTGAAAAAGTAGAACTGATTCTCAAAACCGG
GTCAGAAATTGACGGGTTCGTGGCTACGAGCGCTAACGGTAAAAACAATCAATTAATTTTGACAGAAACA
TGTGGGCTAGTGACAATATTTGCATAGTTAAAAGAAAAAATTTGGCGCGAAAAAATTCGGCACAAATCCA
ATAATGGCGGGCTTTCGTGGTGTTTTGGTGGTTTAAGTTATGTAAAAAAAGAGTGGTTTTTAAAAATAGT
AAAAAATGGGTGAAAATTGCGTTTTTATTTGCAGATAATGAGCGTAGTTTAGATCCTTTTTAAACGGTTT
TTAAAACTTTTTAAACGAGTTTTTAAAAACCGTTTTTTATTTTATATTTGCACTACTTGTGCGTTAGCTT
GTGCATTAGCTTATGCGTTAGAAATTGCGATGGCTTCTTACTACTTGTCCAATAATCAACAAACTGTTGG
CTTCTTCTGTTGTTAGGTTAATTGGGTTGTAGATGCTGTTATCGCTAATTAAATCAATGCCGTTGAAATT
AAAGCGGACTTTCTTAACCCACATGGCGCCTTGATGGTTAATAACAAATATCTTCCCTTCATCAAGCTCT
CGTTTTGAGCGGTCAACAATAATTTCCTCACCATCTTTTAGTGTTGGATACATACTATCGCCATTAACAA
GGAACATTGCACAATCTTTAGGTTTTAAGTGCCTAGCGTGAAACCAAGCCTTTTCTATTGATATCTTCTT
AGGCGTTTGATTATCGCCATTAAATGCGCCAAATCCAGCAGAAACTCGTACATTTCTGAAATCATCAATC
AATTCAAAATTATCGTTTTGTTGAGATTCAGTTATTTCTACTGGGAACTCTTTTTGGTCGCCAATTCCTA
ACGCTAGCCATTCTAGGCTTACGTTTGTGGTTTGTGCGATTTTAATTAAATTGCTACGCGTTGGATCTGC
TTCGCCCTTTATCCATCTCGCTATTGTTGGAGGTGAAACTTCTAATTTTTGGGCAAGAGAAGCAATGCTT
CCACCATATTTTTCAACTAGTACTTCCATTCTCTTGGCAAAACCAAGATCGTAAATGTTTGGCTTACTCA
TCTTTTACCTTTTGCAACAAAAAGATTTACTCGTAAATCTTTCATATATGTTGTTGATTTAATTTAAAAA
TATTACATCTACGAAAATATTTTAAATAAATGCAACTTTTACTATTGACTAAGTGTAACTTTTACGTTTT
AATACACTCATATGATAGACAAAAAAGGGTGTATAAAATGAGTGTATTAGAGGAGCCAAAAAAAACCGCA
GTTGATTGGCATCGCGCGGATATTCTTGCAGCTCTCCGTAAAAAAGGCTGGTCATTACGTTCTTTAGCAG
CAGAAGGAAACGTGAGTTACAACACATTAAAGTCTGCGCTAGATAAATCCTATCCAAAAATGGAGCGCCT
AATTGCAAATGCAATAGGTGTGCCACCAGAAATTATCTGGGCAGGACGTACTACTGAGCGTAATAGACGA
CCAGTTTTAACTAATAAGTTTTAATCATAAATGAAAAAAAACGTAAAAGATACAAAAAAGGATCATTTAT
GAGTGAATTAACATTAAAAAGTCATTATTCAATAGCTGAGTTACTTAGTTTTAACTTAAACAGAATACCA
CAAGCACATAAAAATGTAATTGAGAAAGCCAATCGTGAGAATTGGGAAAGTCAAAAGCGTTCTGGTCGCG
GTGGTGGACTTGAATATGCACTTTCCTCTTTCCCAAAAGAGCTTCAAGACGAGATTTATAGCAAATTTAC
TGAATCAATGGTTCAACGCAAACCAACCTTACCTGCAGTTAAACAAATCGATCTTGATGATGTTACAAGT
AAGCAACGAGATATAGCAGACGCTCGAATGGCATTAGTTGCTTATGTTCAGAATCTAGAACAAGTCAAAA
CTAGAGATGCAGCGATTAAGTTTATTTGCAATTCCGCTAAATTTGGTCAATTGCCCGATGAAGTAATGGC
GTTAGTTGAGCGTGCGAATTGTAAAAACGGCAAAAACTGCGGTCGCGTTCTATCACACAGAACGCTGTAC
AGCTGGGTGCTTGATTACAACAAAGCAAAAACGCCAGAAGAACGCTTAAAAGCGTTAGTGCCGAGCCAGC
GCAAAGCAGATCGTGTAGAAGATATTGCATGGTTGCCTAATTTCTTGGCGATTTATCGCAACACTAATGG
TGTCTCTGTCGCAGAAGCTTATGCGGAGTTTGCTCATAACTGGTCACTTGAATTTGCAGACCAACCATTG
CGCCTTGCAATGCTACCAAGCATTGACCGCGTGCGTAGAGCCCTAAGCAAATTACCACGCCACATCAAAG
AAATCGGACGTAAAACAGGCGCAGAAATGCGCGCATTGCAGACGTACGTTAAGCGTGACTGGTCTTGCTT
GTTAGCTAATGACGTCTGGGTCGGCGACGGTCATTCAATGAAGATGAAAGTGCAACACCCAGACCATGGT
CGACCGTTTATTCCAGAACTCACAATGGTAATGGATGCGCCAAGTCGTTTCATCGTCGGTTGGTCTGTCA
GTCTTTCAGAAAACGCTTTAGCAGTCGCTGATGCAATTCGTCACGGCGTGGAAAACCACGGCATTCCCGC
TATCTACTACTCTGATAACGGGGGCGGTGAGAAAAACTGGATGCTTGATGGTGACATTACGGGGATGTTG
CCACGCTTGGGGATAAATCATCAAACAGGTATTCCAGGCAACCCGCAAGGACGAGGCATTATTGAACGTG
TGAATAAAACAATCGCACTACGCATCGCTCGTCAGTTTGACACATACCACGGAACGGGCGCAGACCGCGA
TACAGTCCGTAAAACCTCTACTGCAGTCATTTCGTTAGACAAAGCTATCAGAAAAGGCGCGACGGAATTA
ACCGAAAAACAAAAATGGGCAAAAGGCAAGTTACCAACATGGCAGCAGTTTATCGACGCAGTGCAAGTCG
AGATTGACCGCTATAACAATCATCACATTCATAGAGAGATTGGCACAACACCAGCTAGAAAGCGGCGCGA
ACTGCTCGCAAAAGCAGAGATTATTCATATCACTGCTGTTGAAGCAAGAGACTTGTTTAGACCAAGTGTT
TTACGCGTTGCGCAAAGAGGCTGGATTAACTTGTTTAACAATGTCTACTTCAGCCAGAAGCTATTAGATG
TTGATGGTCAACAAGTCCAAGTATCGATTGATATTCACGATCCAAGTTCAGTGATTATCAGACTCAAAGA
TGGCACATACGTTTGTGAAGCAATGTTAGATGGCAATAAGCGTGATGCATTCCCAATGAGCTTAGTTGAA
AAAGCACGTAAAGACAGAGCGCAAGGCAGATTAAAACGCAAGCAAGAGAAAGTTGATGAGATTAACGCAG
AGCTTAACCCCGTTATTACGATTGAACAAAATAAAGGTGCAGAGCTGTTACACGGTTTGCGTATGAACGG
GCTTAAAAAGAAAGAAGAAGTGGAAGAAATTGCAGTATTTCCAAGTGATTTAAAAAGAATGAAACGTGCG
TAAGGAATAAAAAATATGAAAGTGAACAAAATAACAAGGTGTAACGAGCAGTTCAACTTAACAAAGTTGA
GACATAAGAATGTAAGTAAATTTGGGTATCAATATAAATTTAACCATTAAAAGAGGTAAGAAAATGAGAC
AGCAACTAGCAGACTATATGACAAAAAACGGCATGACGCAACAACAGGTAGCAAATGCCATCGGTAAATC
TGTCGGTACAGTCAGCCTGTATTTGCGCGGCGCATACAACGGTAAAGTTGAAGAAGTGGACCAAGCCGTT
TCGCGCTTAATCGGTCGTCACAACGACAAAGTGGTTGAGCGTCGCTTTAACAGTGAATTTGTATCAACCC
ATGCGGCAGAACGCTGTTTAGACGCCATCGCGATTGCACATATTGAAGGTGAAATCAGCGTGGTTGTAGG
TGCCGCAGGTTTGGGCAAAACAAAAGCATTAAAACAGTATGTTGAGATGAACCCAGAAACAATTTTTATC
GAAGTTGAGCCGAGTTGTTCACCGAAAGTCTTACTGAAAACACTTTGCCAGCAATTAGGCATTAATGATG
TCGGCTTAAATCACGATTTATTCACGCGTATCACAAACAAACTCGGTGAAGGTCGCTTGATTATCGTCGA
TGAAGCCGAGCTTTTAAGCACTAAAAGTCTTGAGTATATCCGTCGCATTCATGATTTAACAAAATGCGGT
GTTGTGCTTGCGGGTATGCCACGCTTGATTGTGAATTTAAAAGGAAAATATGGCGAACTTGCACAGCTAT
ATAGTCGTGTTGGTGTCTGTTGTGACCTGGGTAATGCACTTGTTGCAGAAGATGTTGCGTTACTTGCAGA
AAAAGGATTGGGCACAGACGAATTTAACGAGCTTCTATTCAAAGTAAGCAAAGGTAACGCAAGACGTTTA
AATAAGTTAATGCGCGGTGCGGTGCGTTTAGCAGAACTTAATAAACGCACGCTGGACGAGGCGTTAATCA
GTCGTTATGCAGAGATGTTAATTAATTAAAGGAGATAAAAAGATGGAAAGATGGTTTTTTATAAAAAGAG
AAAAAGCTTACTACCGCAAATGGACTAATAGAGCCCGTGGGTATGTAAAAGAAGTAATTGAATTAAAACA
AAATATAAAAATGGTTCAAGTAGGGAGAGTAAGTTACAGCTTTTGTGTGAGTTTAACACAATCTAATAAT
ACCAATGAACAAGATTATATTGACGGATTGAGAGTAGTTGGAAATTGGCATGATAAAGCGTCATGGAAGA
ATGCATACAGTAAGTTACGAAGTTTACTGCGTTATGAGCCAAGTCGATTAATACACTCACCGGAATTTAA
ATTAGCTGAATAACTAAAGGACAGTAAATATGGGCGAATTATTGCAACGTGTGGCGTATGCGTTACGACG
CGAAGGGGTTCAAGTATTACGTATTAAAAATGGGCGTTTCCCGACGATGATTATCTTAAATCCGAGTGAA
CGGATCATTAAAAAGTCGGTAGAAGTCCGAGTTAATAACAACGGGCAACGTATGACGAAATACGTCGCCA
ATGAACAAGGCGTAAGCCTGTATTGGTAGGAGGTTGAATGAAACGCCGTCAGATCTACGCCGTCTACCGG
GGAGAGAAGAATTTGGGTGACGGCACAGCGGAAGAATTAGAAAAAAAGTTAGCAATATCAAAAAAGAAAA
TTTATGCGCTTTGTTCACCGTATGTGCATAAACGAGATAAAGGGCAACAGTTAGTTGTGATCAAACTAGG
TAAAGAAGAGGTTTAAATATGAGTAAAGTCGAAATGAACGGGCAAGTTTACTGGAAAAACATCAAAGGAA
ACTTAGTGCCAGATGAGATGGTGAAAGAGATTGATAAAGAGCGTGACTGTTTAGTGCGTAATTTTGTTGA
GCAAGCGATTGAAAAGCAAAAAGAAGTCCGCGCTTTCAAAACACAAGTCTTTGATGATATTGGCGCATTT
ATTCAGCTTTCAGCTGAAAAATACGATGTCCAGCTTGGCGGTCGGAAAGGCAATGTCACGCTGGTGAGCT
ATGACGGTGAATACAAGCTGATGATTGCAGTGCAAGACCGCTTAACGTTCGATGAGCGTATTCAAGCCGC
TAAACAGCTGATTGATGAATGTTTGCACGAATGGTCAGCAGATGCGCGTCCAGAGCTTCGCTCAGTCATT
AATGATGCTTTCCAAGTGGATAAGGAAGGTAATTTGAACACCGCGCGCATTCTTTCACTTCGTCGTGTAG
AAATTCAAGACGAACGCTGGACTAAAGCAATGCAAGCAATTAGCGACAGTATTCAAATCGTTGATAGTAA
AGACTACGTGCGATTTTATAAACGCGATGAAAACGGCAACTATCAGCAAATCAGCTTAGATATGGCGAGG
GTTTAATTATGTGTAATCACTATATCCCGACTATCGCTTTATTGATTCTCTACAGCTGGATTGCGTGGCT
TATTTATCGCAAATAAAACGCTTTTCAAAGCTCTTTTAACTTGTATTAAAGGGGCTTTTATAAAGTGTTT
TAACAACAATAAGGAGCAAAAAAATGGCAAAAAAAGCAAATAAATTAAGTTTTAAAGAGATCTCGCAACT
CGCGAGTGAAGTTGAGCGAGCAGGCGACTATAGCTACGCAGCTGAACTGTGGAGAAATGCAGCAGAGCTA
GCAAAAAAGGCTGTTAATAAAGAGTGGTGTGCGCGTCGTCACGCTTTTTTAACAAAGTGGGCATTGCGTT
GGAAGGAGGCCGAAAATGGCTAAATATGTAGTGCGCTTATATTGCTTAGTTTAAGCAACAGTCGAAGCAG
ACAATATTGATGATGTAACTGAGCGAGTGTGTGACTTGAATCAATTCGATATTAATCAAGTGCCACATCA
AATAACCGAAATTGACGATGTGATGGAGGTCGAGGAACTATGACAAAACACGATATCGCACAACAGATTG
TTGAAATACAAGAAATACTCGAAATCGCGAGAGATAACGTGATTGAAGAACGTCGCGCGGACGCAAAAGT
GATTTTGCAACGTGCAATTGCAGAAATTAAAAAAATCAACTGGCAAATAACACCAATAAATCAAATTTGA
GGTAAACAATGGCTATTTATCTTACGCACTCAAACAGAGTGATCAATTTCCAAGAACCGGAAAAAAGCGA
TATTCATATGGACGATATCGTTCACCATCTCTCAATGATACCGCGCTTTGGGGGTAAATTAGACAGACAT
TACTCGGTGTTAGATCACAGTGTTTATGTTGGAATGATTGCTAAAACATTTTTAAAAGCGGATGACGAAA
CTGCGTTTGCTGCGCTCATGCACGATGCGCAAGAAGCTTTTCTTGGTGACATCCCGAGTCGGTTAAAAAG
TCTGCTTCCTGATTACAAGGCAATTGAAAAATCTTTTGAGAAAGTCATACAAGAAAAATTCAATATTAGC
ATGAGTGAAACGATTAAAACTTTCGTGAAATGTGCAGATTTGCTCGCTTTAAAAGCAGAAAAAGAAGCGT
TTATCAATACGCCGATTGAGCAAGAGTGCCATTGGCAATATTTGCATGAATTACCGCTTGTGCCGATATC
ACCGATTGATTTTTGTGTAAATAGTAAAGAGTTGTTTTTTCAAGCCTTTGATTATTATAGAAAATAAGGT
GAGATATGGAAAAAATAACTCTATCTTACATTGCTTTGGCATTAAAAAAACAATATGTCCCCGGTAAGGT
GATTTTGAAGTGGATAAGAGATTACAGAATTAATCTTGCAATAAGCGGTAGATACACAATCTAGCAGGTT
TTGATGTTGAGAGACTTAGAAGGGCAAGCGTTACGTTTAAAAGAAAAGCAAAGCGTTAAGGAAATGATGA
AGATTATGAGAAAAGATATGGAGTGGAGATGAGTCAATCGAACGAAAAACTACTAAAAAAAATCAAGAAA
TTGTTAGCGTTATCTAAATCTAACAATCCGCATGAAGCAGCTAAAGCGTTAGAGATGGCACAAAAACTAA
TGGCTGAACATAATGTGAATAGCATTGATGTGGAAATTTCAGAAAGCGATAGCAAACAGAAATTTTCTCG
CAAAACTGGGCAATATGTTCATGCGCTCGCCTCTTTAATCAAAAGAGTGTTTGGTGTTGAAGCATACTTT
TCAAACCGAACTAACAATATTCCTGAACAAAAATTACATGCTGTTTTTTCGGTCAAGAAGAAAGACCTGT
TATTGCTTCTTACTGCTTTGATGTGTTGTATCGTCAATTACAACAGGCTAGAAAAGCATTTATAGCAACG
CAAAGTAAGCGTTTGAAGCGTAGTACATTGATTGCAAGAGCAGATAATTATTGCCTCGGCTGGGTTCATG
GTGTTTATAAAACAGTTCAAGACTTTGTTTTAACACAGGAAGAAAAAGAGAAAATGGAGCGATTTAAAAA
TCAATTACATAAAAAAATGAATTTAAGGGAAGCTAAAACTCGTAAAGTTGGTGATACCAGAGAACGAAAT
GGAGATGAGTCTGGTTTAAGGGGGTATCTAGACGGTAAACAAGTGAAACTGAATCGCGGTGTAAACGGAC
AAGAAACACTAAAAATAGCGCATCAATAAGACTAATCAAAGCAGGAGTAAAAAATGGATAAACACACAAG
AGCAGCACTTGCATTTGCTAGAAATGTAAAAGCAGAAAGAGGCGAAAAAACGGTAGAAATTGGCGAGTTT
GAGTTAACTACATTAAGACATGACAAGAAACGGCTAGATTTCATTGAAAAAAATGCAATAGATATTGTTG
TTAATGGATATGGACTTAATGAATGTGAAATGTGGACACCAAAAGGTTTAATCACTTTTCCTGCGGCAGA
TACTGTGCGAGAAGCGATTGATAATGCAATGGCATTAGCAGATAAATAAAACCCATTTTTCAGAAATTAA
ATATAAACAGGAGATAAAAAAAATGAGTAATGAAAAATATTTCTCAGTAGATGTATCTAATGACATTCAT
ATTGTTAACTTACACGAAACATTAGAACAAGCTAAACAAAGTTGTTTAGATGGTGCAATCGAGGCTCATG
ATTTTGCAGATGACATGTGTGATCATGAAGATTTTGCGTCGAATGATTTGCCAAACGCTGTTTACGGCAT
TGTACTTGGAAAAGCTGTATGTAAAGAAAAACAGTTAAGCGAAGAAGAAAAAGAAGACTACGGCTCTGAT
TTAGTGCTTGAAAAGCCAGAGCTTGTTGAATTACCACAAGACAATAACTGGATTAGCGTGAAAGAGAAAC
TTCCAGAGGCATATACTCATGTTTTGGTTTATACGATTGCCGCTGAGACAATTTCTTTATTTTATGACGG
AGAGAAATTTTTATTTTATCCGTACACATATGGTCTAGAAAAAATTACACATTGGCAACCACTTCCAACT
AAACCAATTCAATAAAACCCATTTACAGCCCATTTCCCACAAAAGTGGGCTGAATAATGTGTTTTAAACG
ATGTTAAAAGGAGTTTAAAAATGAAGTGTAAATGCCCCGCTTGCGGTGCGGTATTATCGCTTGATGTGTT
ATTACAGCATGAACAAGCAAGCCTTGCAGTAATGTCTGCACTCTCGCTAAACGGTGATTTCGGCAGACTT
GCTGTGCAGTATTTAGGGCTTTTTAGACCAGAAAAAACGGCACTAACAATGGATCGTGTGGCAAAGCTAA
TCAATCAATTGTTAGATGATGTTAAAAATCAACGCATTCAACGCAACGGCGACGTTTATGACGCCCCGAT
TGAGTGTTGGATTGACAGTCTTGCTGTGGTTTTAAACAGTCGCCACAACTTAAAACTACCACTTAATAGC
CACGGCTATCTTTATGAAGTGATGACAAAGTGGCAGCCGAGAAATTTGGTTAAAAATAGTCCCGTTCATC
AAAATAATAATCAAGTGACAGCAAATAAAACAAGCAAAGCCTTGCAAAATTTAGCGGAGTTTGCCAATGG
ATGAGGTGTGGTTACGAGCAACAGTCGCAAAAGGGTTGGCGGGGTTGGTAGTGCTAAGGCTACCGGGACA
ACCGCCAGAAGATATGATCACAAAAACGGCGGAGATTTGGATTAAAGCAATACTTCATCAAAAGATCTTT
AATGGGTGGAATGAGCAAGAGGACAAATGGCGAATCGAAGAAGCGTTTTTAACGCTTTATGCAGAATGCG
ACCGGTTTCCAAACCCCAAAATGCTGTTAGAACGTCTGCCAAAACGCAAGGTTTTAGCCTTACCTGAGCC
AAAAATCACAGTTTTAACGGCAGAAGAACGAGAAAGAAACCTCACTTTTTGTCAACATTTTAGAAAAATA
TTAGGAGCGGCACGTGTACGAAAATAGAAAAAGTATTATTGCCAAAATTCACATCGGTAAAAACACATTA
AAAATGGATGATGACGTGTACAGAGCGTTTTTACAAAGCACTGTCGGCAAAACAAGCTGTAAAGAGATGA
ATATTGCAGAGCTTTTAAATGTCCTCCGAGCGATGAAAGACAAGGGATTTGAGCCAACGGCGACCAAGTT
TAAACATCAACGCAGACCGAAGCCCGCTGAGTATAAAGAGATGTATTTAAGAAAAATTACCGCACTTTTA
ACTGAACATCAGCTACCACAATCATACGCAGACAGCATGGCAAAGCGATCTTTTAAAGTTGACTTTGTTC
ACTGGCTAGACGTCTGGCAATTAAAGAAAGTTATTCAAATGCTAGAAGTTTATAATAGAAGACAACAACG
TGATGAAGAACAAAAAAACACAATAGAATTACTAGACATCAGTGCTAAAAAGCAATAAATTAAGCCCCAA
CAACTCAACATCGGGGCTTTTTTTATGAAAAAATTATTTATCTTAATCACTCTCAGCTTGTTCTCATTAG
CTTCGTTTTCTATGACAGATAAAGCACAAAAAGAACTTGAAAAGGCACTCAAAGGGGACTATCAAACACT
TAGAAATGTTGCGTTTGCAATGGAGCAAGGCTCATTCGGACACGATAAAAATCTAGTATCAGCTTGCGCA
CTTCGTCGAGTTATTCTTTTTGTTAATTCTGATAAAGCGGATGATACAGATTATGCAAATGAATTGATTA
CTTGTAAAAATATTCACGCAACAGAGAACCGACAAGCGTGGGAAATTGCATTAACAATAACTAAGTCATT
ATCTAACTAATAACTAATAACTAATAGATTTATTAAAAGCCTCGCCAAATGCGAGGTTTTTTAATTTTTT
TCAAAAAACACTCACTTTTTAAAAATCTCGTGATAGATTGCCGAAAAAATCGCAAGAAAGGGGGCGTTAT
GAGTACAGATATTGAAAATGTTGCAGAATATTTACCCAACGTTGTACATGAAATGGTGAATATCGCAGGT
TTTTCTGATGTTGAAAAAATTATTAAACGATTCGGTGGTTCAAGATTTCGATTTTCAGACGGTATACATT
ATTTTCCGAAATTAAAAGAGTTAATCGGGAAAGAAAGTGCAATCAAATTACGTACACATTTTCAAAGCGA
AGAGATCTATATTCCGCGCTGCGATGTTGCTTTGCGCGTATTGCGCAATCAGCGTTTAAAAGCCGATTTT
GACTATTTAACGCAGCGAGAGGGAAAATCTGGGCGAATGTCAATGCTTGAGATTTGCCATAAATATAAGA
TATCAGACAGACAAGCGTGGGATATTGTGTACAGTCTTCAGCGTGAACCGAAAGCACAACAGACTACTCT
CTTTTAAGAGCGGTGTTGAAGTCGTTCACCGCTTTTTAAAATCTATTTTAAATCAAAATACTCTCAATAA
ATCACTTAATTTATTGGGAGTTTTTTTATGGCTATTGAAAAAATCATCATCCATTGCGCCGCGACGCAAA
ACGGCGTGCGACTTGCAAAGCGCGGTAAAACTGCGGCACAAATCATTGATGACTGGCATTTTGACGCGCA
TTTTCGGCGCGAAATCAATAACAAAATTGCGTTTAATCGTCATTTACACGCCATTGGCTATCACTTTGTC
ATTGATACAAACGGGATGGTTGAATCTGGTCGCAAAATAGGCGAAATCGGTGCACATTGTCGCGGTCAAA
ATCGCAATTCAATTGGCATTTGTCTAGTCGGTACTGACCGCTTCACTGTCGCGCAGTGGCAAGCATTAGC
AAATTTGGTGCGAGATTTATCACGTAAATACCCCAATGCCACACTGCACGGGCACCGTGAGTTTGCACGT
AAAATCTGCCCGGGGTTTGATGTCGCAGAATGGGTTGATAACGATTGTCAGCCTTTAGTTGAACACGTCA
TTATGGAGCTTGAACATGAATAAATTACATCGTTTATTTGGCTGGTTACATACATATTTTCGTAAACCAA
TAAATACATGTCGCCCCAAATGCTACAGCAAAAAAGCGTGGTCCTATCGTGTAAAAGGCAAGCCTACACT
CGCACAACAACTCTATTTAAAAATCGGGGTGGTAAATGGCTAAACTCTCTGAACTTATCACAAATAGTGA
CGGACGCTTGTCAACCACGGGCTTTATTCAGTTTTTCGGCGCACTTCTAATGGCTGCAATTCTCATTTTC
TGCGTCTGGCTTGACCGCGCTTACGTGCCTGAGCTTTTTATGACGTTTGCTATTTTCTGCGGTGGCGGTG
CGGCAACAAAAGGCTTCGCGGTTGCCGTCGAGCGTCGAAAAAATCGCGCAGGTGCGGAATGACTTTACAG
CTAATTTTAGTCGCAATAGCGTTTTTTTTAGGGCTATGCGGCTATGTCATTTTCAAATTAAAGCGTGCAA
ATAACACAATTGACGCATTATTGAAAGAAAACGCACAGCTTGAACAAGACAAAGCGATTGTGACAACACA
ACGAAATAATCAACGGGAGCGTAAGCGAAATGAAGAAACGGCTAATCATGCTACTCGTGACAAGCTTATT
GATAGCTTGCACAAATCGCACGACTTACGTGATTAACACCAGCTGCGACGGCTTTACATTAATTAAAGCT
AGTCGCAATGATACAACAGAAACATTGCGACAGGTTAAAGCGCATAACGACACATATCGCGCAATCTGCG
AGGTGAAAGATGGAACTGCAAATTAGCGGCGCAATGATTTTTAACTTTGTTGTTTCAATTGCTGTGTTTT
TTGGTGGCGTTTGGTTTAAACGACTTGATGCTGATTTTAAAGAGCTCAAAGCGGAAATTAACAAAATCAA
AGAGAGCTATCAAACAAAGGAAATGGCTAATCACGTCAACAGTGGGTTTAGCAGTCAGCTAGACCGAATC
TTTGACAAATTAGATAGTATTGAAGGGAAATTAGACAAAAAGGTTGATAAATAATGCGACAAAAAAATAA
ATCAACAGGTGAAAAGCTTGATGCAATCTTAGATAAATTAGACGGAATTGCAGATAAAGTCGACAAACAA
AACAAAGAAATTGCGGATTTACAAAAACAAGTGCAAGCACTGCAAGCAGATTTAAGCGAAATGGCAAAGA
AAAACCGCAATCAAGCGTTGATTGCAGGTGGTATTGGCGGTGGCATTGTTGCAGTCGGTATTGAGCTCAT
TCGCTTGCAATTTGGGGGCTAACTCATGGCATTTGATGAAAAAACACGTGCGCTGGTTCGTCGCTACTAT
GTGTTTGAGTTTTTATCGCTTGAGCAATCTGCAAGCAAAGCTGGCGTGTCATTTAATACCGCGCGACGCT
GGAAGAAAGAAGCAGAGAAAAAAGGCGATGACTGGGATAAAGTGCGTGATGTGCAAGTGATGGCGGGCAA
TGAGCTGACTGATATCACAAAAGGGTTGCTGTCAGGCTTTATTATTCAATATCGTGCAACGATGGATGAG
ATTCAAAACTCAAATTTAAACGCACAAGATAAAGTCGACCGCTTGTCATCGCTTGCGGATAGTTTTGCGA
AGATGACGGCAGCAAGTAAACGTATTCTGCCCGAGATTAGTGCTATTGCAACAGCGATGAAAACTATAGA
ACTGTTCGCTAATTTGATAAAAACCAAGAAACCGCACTTATTACCTGATTTTATTGAGTTGCTAGATGAA
ATCAAGCCTTTGATTGATAAAGAATTTAAATAATTTCAGTAAGTTATCTTGTATTTGCATTTTGTTAGTA
GGTAAATAACAAATGAAAATTAAAGAATTTGAAAAAAAACTCGAAGAATTACGTCGTGAGCTACAACGCA
ACATTGAGGCAAGCTTTGAGGGGTGGACGGATGACCCTAAAAGTATTGCTACCCGTCGGCAGCAAGTGTT
TGACCCTGTGGGTGGATTTGAGTTTTTTGTGCAGCAGTATTTTCCACACTATGTGCGCTCCGAGCATAAA
TCCCAACTGCACGAGTATTTGTTTGAGCAACTGCCGCAATCGGTGGTAGAGCTAGAACGCTCTATTCGCC
AAGCGATTGCCGCCCCACGTGGTGAGGCAAAATCGACCATTTGTACTCAGCTTTTCCCACTGTGGTGTAT
GGTGCGTGGGCTGAAAAAGTACATCATCATCGCAATGGATACTGAGACTCAAGCTTATGAGATGCTTGAG
GCGATTAAGATGGAGATTGAGGCAAATCCGCGCTTGCACATTGATTTTCCCGAGCTTGGTATGGGTAAGG
TGTGGCGCGCGGGGGCGATTATCACTAGCCTAAATCAAAAGGTTGAGGCGGTGGGAGCGGGGCAAAAGCT
GCGTGGTCGCCGCTACGGGGCATATCGTCCCGATCTTGTGGTGCTGGACGACATCGAAAATGACAAAAGC
GTAGAAAAACCAGAGCAACGTAATAAATTACACAACTGGGTCTTAAAGGCAGTTTTAAAATTGGGTGCAG
CGGGCGAAAAGTTTGACGTAATCTATGTGGGGACAATCTTACATTACGATAGTGTGTTAAGCCGTATCCT
CAATACTAAAGGCTGGAGGCGGGTACGCTTTAAAGCTATTTTGCGCATGCCCGACAATATGCACCTGTGG
GATCAATGGGAAAATATCTACCTGAGCGAAGAGGGGGACGATGATACCCTCTCTGACCTGTTTTATAAGC
AACACAAAGCGGAAATGGACGCAGGCGCGGTGGTCTCTTGGCTGAGGCGCCCGATTCTGCAACTAATGAA
AATCCGTGCCAGTGACGGGCACTCTGCTTTTGACTCCGAGTATCAAAACGACCCCGTTAGCGGTGATGAT
GCGATTTTTGAGAACAGCATTCAATATTGGACGGAATTGCCGGCTAACCTGATTTACTTTGGCGCACTTG
ACCCAAGTCTTGGAAAAGCGGGCGCAAGCCGTGACCCTTCTGCGATTTTAGTCGGTGGGTATCATCGTGA
AACAGGTAAACTCTATGTCATTGAAGCGCAAGTAAAAAAACGCTTGCCTGATTTAATCATTGAAGATGTG
ATTCGACTGCATAAACAGTACGAGTGTCAGCGCTGGTTCGTTGAAACCGTGCAATTTCAAGAGTTTTTGA
AAGATGAGCTGGTTAAACGTTCCGCACAGCGCGGTTTGCCTGTCCCTGCCACGGCAATTAAACCTAATAC
AGACAAAATGCTACGCATTGAAAGCCTGCAACCGCACATTGCAAATGGTTTGATTTTATTGCATAGATCA
CAAGCAACTCTAATTTCACAATTGCGACATTTCCCAAAAGCAGACCACGACGACGGACCTGATGCGCTAG
AGATGTTGTGGAAAAACGCAGTAAGCAGCTCTGCCCCGATTGAATTTATGACAATTGACGGCGATTTAGG
GCGTGATGAATTTGATGACAGTGATTTATACAGTATTTGGCGGAGATAAAAAATGGCGAAGAAAAAGAAA
AAATTACAACAAGTGAAAAAAGTACAAGTTGGCTTAGATACACAAACAAATGAGGCGCGTGTCACGGAGA
CAGGAAGAATTATTTCTGATCACCCTAGTAATAAAATTACCCCAGCAAAGTTAAAAGGGATTTTAGAAGA
CGCTGAAAGTGGCGATATTACTGCGCAACATGAGCTCTTTATGGATATTGAAGAACGCGACAGTTGTATT
GGGGCAAATATTCAAACCCGCAAGCGTGCGATTTTAACGCTTGATTGGCGCATTGCAGAGCCACGTAATG
CCACACCGCAAGAAGAAAAACTGCAAGTCGAAATTGACGAGCTTTTCTATCAATTCCCAATGCTAGAAGA
TTTGATGGTGGATATGATGGATGCGGTAGGACATGGTTTTTCGGCGTTAGAAATTGAATGGAAGCAAGCT
GAAGGTAAATGGATTCCAGTTAATTTTATCGCATGTCCGCAGTCGTGGTTTAAGCTAGACAAGGACGATA
ATTTACTGCTCAAAACGCCAGATAATCAAGACGGTGAGCCCTTACGACAATACGGCTGGGTAGTACATAC
CCACAAATCAAGAACGGTACAGCTTGCTCGCATGGGCTTATTTAGAACGCTCGCATGGCTTTATATGTTT
AAACACTACTCGGTGCATGATTTTGCCGAGTTCTTAGAACTTTACGGTATGCCGATTCGTATTGGTAAAT
ATCCGTTTGGCGCAACAAATGACGAAAAACGCACATTATTGCGTGCGCTTGCTCAAATCGGACATAACGC
AGCAGGGATTATGCCAGAAGGAATGAATGTTGAGTTGCATAATGTGACAAACACTACTGGCTCGGCTGGA
AGCAACCCGTTTTTGCAAATGGTGGACTGGTGTGAAAAGTCCGCCGCACGTTTGATTCTAGGGCAAACAT
TAACAAGCGGTGCAGATGGTAAAACTTCAACTAATGCCCTTGGACAAGTGCATAATGAAGTCAGACGTGA
CTTGCTTGTGTCTGATGCTAAACAGATTGCACAAACTATTACACAACAGATTATTCTGCCATATCTTCAA
ATTAACATTGATCCGAATATTTTGCCTTCTCGTGTGCCGTATTTCGAGTTTGACACGAAAGAATACGCTG
ATTTAAGTGTCCTAGCGGATGCCATTCCTAAGCTTGTGAGCGTAGGAGTGCGCATTCCTGAAAATTGGGT
GCGTGATAAAGCGGGCATTCCAGAACCGCAAGAAAATGAAACGATTTTAAGTGCGGTTCAACATGATTTT
AAAACAGACTTAAACGATGTTGAAAATCCGAAAAAACAGACTGCTCTCTCTGTACAAAATCACGTGACAG
GTTGTCAGTGTGATGGGTGTCGTGGTGTTGCTTTGTCGGCAAACACTGACAGTTCTACTGCACAGGGCGT
GCTAGATGGTGGACTTGCGCAAGCATTTAATGAGCCTGATTTTAATAAACAATTAAATCCAATGGTAAAG
AAAGCTGTTTCGGTACTTATGGCATGTGACTCTTACGATGAGGCAGCAGAAAAACTCGCTGAAGCATACC
CAGAAATTTCAAGTCACGAACACGAACAGTATCTCGCTAATGCGCTGTTTTTAGCTGATTTACTTGGAGG
AACTAATGTCTAAACCGCTTAGTTTTCTATTCGGACTTGAACCAACACAAGCCATTGAGTTTTTACATAA
TAAAAAATTACTTGCAACGAAAGTGTTTAAAAAATCACTGCATGATAGTGCCATCGCAAGAGCTACAACA
ATCGCGAGATTATCTAGTCTTGAGATGACGAATGATATTTATAAATCAATGGAAGTTGCCAAGAAAGAGG
GTAAGAGCTTTGCACAATGGAAAAAAGACTTGGTAAGTGAGTTTGAGAAAAAAGGCTGGGTATTCGGGCA
TGATAAATCTATCAGTCGCGGTATCGACGGAAAACTGTTGGCTGATCCGAAAACAGGTGAATACTTTGGT
ACACCTCGTCGACTGAATACAATTTATCGTACAAACGTGCAAGCCGCATATTCTGCGGCGCGCTATCAGC
GCATGATGGATAATATTGATCATCGCCCCTACTGGCAATATTCCGCTGTCGGCGATGAGCGTACACGACC
GTCTCATCTTGCACTAAACGGTCGAATTTATCGCTATGATGACCCGTTTTGGTCAACATTCTACCCACCT
AATGGGTTTAATTGTCGCTGTGCGGTGATTGCACTTGGTGAACGTGATTTAAAGCGTAAAGGGCTAAATA
AACCCGACGATAGCAGTGAGTTTCTTGTGAAAGTTAAGCGACCTGCAGATAAAAATGGTAATCAAGAAAC
AACTGTCGGTTTTAAATTGCCGGATGGGTCGATTCGTGTGACAGATAAAGGGTTTGATTACAATATTGGG
CGCTTAAATTATCGCCCTAATCTTGATTTATATCCTGAAAAGCTTGCTCATCAGTTTGCGAAAACGGAAA
TGCAAGGAGCGGAATTTAAGCAAGATTTTTTAATATTTCAACGTCAATTTGTGAAAATTAAAAAACAATT
GGGTGTCGATGATAAGCTCACGGCTGAACAGATGTTCAATGTGCGAGATAAGTTAAGTATGAATTTTAAA
TTTACTGCCGGTGTCTTATCAACGAGTTCTAAACGCATGTTAGAATCAGATGTGGCAACGGTTTGGTTTT
CCGATGACTCGTTGATTAAGCAGTTAAATAGTCGGGATGGTCAGGACTTTGATTTAGACGATTATGCAAA
TATTCCTGATTTGATTTATACGCCCGATAAAATCATCAAAGAGGCAACAGCATATCAATTCTATAAAGAG
ATTAAAGGCAAAAAATTACTTGTTGTCTTGAAAGTTTTGCATGATAAAAATGAGATTTTTATTCAATCTG
CAAGGAGAGTCAGTGAGAAACAATGGAAAAAAGCATTTAAGAAATAAGCCGCTAGGCGGGGCTCGAACCC
ACCGCACACAGTCCCGAGTTTACACTCTTCGCTTGCGATATCGAGATTCATCGCTTTTCTAGCGGCAGAG
TCAATATAACGCTATTTGATGATTAAATCAACAACACAAGGGTAATTATGATTGATGTCGATATTAATGA
TGTAGAAAAAATTGAAGCTGTGTTATCTGACATTGCGCATAAAACGCAAAACAGAACAAGTTTAATGCGT
AGTATTGCGGGCACCATGGAATCGGCAGTGTTGCAAAACTTTGACGAGGGTGGTCGTCCGAAATGGCTTG
GCTTGAAATACAGAAAAGGCACGCCGCTGGTCGATACTGAAAATTTAATGGGAAGCATCACCAGTCGTTA
CAATAATGATTCTGCCGAAGTTGGTACAAATGAACCGTATGCGGCTATTCATCAGTTCGGCGGTATGGCA
GGTCGTGGTCGTAAAGTGAAGATTGAAGCCCGTCCGTTTCTCATTTTAACGCAACAAGACAAAGACGACA
TCTTAGAAGATGCGCAGAACTATTTTAGAAGTATTATTGAATAGCTAAAAATACCCGCCTAAATCGCGCA
TAGCGCGATTTTTTGTTTTATTTGTACAATTTATCATTTAAATGTTTTTAAAAAGAATTAAAGGCGTTTT
AAAAAGTTTTAAAAATGGTCTTGTCTTTTATTTCATTCCCAAAAATCACTTCATCACAAAATAAGCCATG
TTGAAGTCGCTCACCTCTTTTTAAATTACGCCATCCTTTATTCTGTAATCCTAGGATTTTTAAAGAGGAT
GACGAAATGAAACTCACTCTCGCAGCTTGTAGCTTTGAAATCAATAAAGCCAAATACGGTCGTATTCAGC
TTTTGCCGTACGGCGAGTTTAGAGCAACAGACGGCAGACCAACAGATGTGGAGGCTTGGTATGTAACAGA
TACAAACGGTGCAGATGTGGTTGCGCTCGCAAATTCAAAACGCAACCCCCTTCCAATCGACTACGAACAT
CAAATTATTCATTCACAGAAAAACGGCAAAGAAGCACCGAGCGCGGGTTGGATGGAATATCTCTATTTCA
CCCCACAAGGGATTTTTGCTGATGTCCGCTGGACTGATAAGGCAGCGGAATATATCAAAAATGGCGAATA
TCGTTATATCTCCGCAGTGTTTGCTTATGACACTGAGGGCTATGTTCGCAAAATCTTTCACGCAGCACTC
ACGAATACTCCTGCACTTGACGGCATGGATGAAGCAATGGTGGCTGCAAGTGTTCAATTATTAAATGAGG
AAGCACAAGAAATGGACAAAGAATTACTTGCAATGCTTTGTTCTTTATTCGGTGTTGCATCTGCGACTGA
AACCGAAATTAAAGAAAAAGTAACAGCACTATCACAAGCGAAAGGTGAGTCAAAAGTGGTGTTATCTGAC
GTGTATAGTGCACTTAAAGAAAAAGAGCAATCCGTTGCAGCATTGAGTGAGAAAGTCAATGCGTTTGATC
CGTCAAAATATGTGCCAGTTGAACAAGTTGTTGCACTTCAAAACGATTTTAACGCATTCAAAGATGGTGT
TGAAAAAGATAAAAAAAGCGCACTTATTCAAACTGCATTATCAGAAGGTAAGCTTGCACCTGCTCTCAAA
GAATGGGCTGAGGGTTTATCTGTTGAAGCGTTAACTGGTTATTTAGAAAAAGCAACACCAGTTGCTGCAT
TAAGTGGTGAACCTCAATCAAAAGGTGATCCAAATAACAACGTTGTTGCGCTTTCCGAAAGTGAGAAAGC
TGCTGCAAAAGCTCTCGGGATGAGCGAATCAGAATTTAGAAAAGCACATAAGGAGATCAACTAATGGCAT
TTAAAAAATCAGATGTGTTAAATCACATTAATGAACAATTTAAAAAAGACTTCGCGGCCGGTCTAGGCAA
AATTGCCCCGCAATGGCCTGAAGTTGCAATGGAAATCGGATCTAATACCGACACCAACACCTACGGCTTT
TTAGGCGATTTCCCAAAAATGAAAGAATGGGTCAGCAAGCGCCAGATTAAAAATATGCAAGCCCAAGGTA
CTAGCATTAAAAATAAAACTTTTGAAGCTACTGTTCAAGTTCCACGTACTAATGTGGAAGATGACCAAGT
GGGCTTATTCCGACCAATGGTGCAGCAAGCGGGACAATCGGCAGCAGAGTTGCCAGATGATGAGGTGTTT
GCACTGTTGAAAAAAGGTGAAAGCACGCTTTGCTATGATGGTCAAAATTTCTTTGACACCGATCACCCTT
GCTATGCAGAAGTGGACGGTACGGGCGTTAATACCCAACAAAGTAACTTGACCACTGGTTCTAGCGGTGG
CAAGCCAACATTCTATTTGTTGGATACCACTAATGTGATTAAGCCATTTATTTGGCAAAAACGCACAGCA
CCTGAAATTGAGACCAAGTTTGACGCATCAAGATCCGACACTGTTTTTATGGAAGATGTGTACATTTGGG
GTGTGCGTGCTCGTGGTGCTGCTGGCTTTGGTTTCTGGCAGTTAGCACACTGTGTTAAAGACACTGAATT
GACTGCAGAAAACATTATGGAAGTTGTGGCAAAAATGCAGACACTAAAAGGCGACGGCGGTAAGTTATTA
AATATCCGACCGAGCGTTATTTTGGTTCCACCTGCATTGGAATTTAAAGCCCGCCAAATCTGCGAAGCAG
AAGTGATCAATGGCACAACTAACGTGTTAAAAGGTCGCTTGAAAGTGATGGTGTCGTCTCAAATCCTTTG
ACTTTTAATAGCCCCGCTTGTGCGGGGGTGGAGGAATATATGTCAAAGAACAAATCTAAAAAAGAAACTG
CAGACGTGAAACCGGAAGACGTGAAACCGGAAGACGTGAAACCGGAAGACGTGAAGCAGGAAGATGTCAA
GCTGGAAGATGTCAAGCTGGAAGATGTCAAGCCGGAAGATGTGAAGCCGGAAGATATGAAACCGGAAGAT
ATGAAACCGGAAGATATGAAACCGGAAGATATGAAACCGGAAGACGTGAAGCAGGAAGATGTCAAGCTGG
AAGATGTCAAGCTGGAAGATGTCAAGCCGGAAGATGTGAAGCCGGAAGATATGAAACCGGAAGATATGAA
ACCGGAAGATATGAAACCGGAAGATATGAAACCGGAAGATATGAAACCGGAAGATATGAAACCGGAAGAC
GTGAAGCAGGAAGATGTCAAGCTGGAAGATGTCAAGCTGGAAGATGTCAAGCCGGAAGATGTGAAGCCGG
AAGATATGAAACCGGAAGATATGAAACCGGAAGATATGAAACCGGAAGATATGAAACCGGAAGATATGAA
ACCGGAAGACGTGAAGCAGGAAGATGTCAAGCTGGAAGATGTCAAGCTGGAAGATGTCAAGCCGGAAGAT
GTGAAGCCGGAAGATATGAAACCGGAAGATATGAAACCGGAAGATATGAAACCGGAAGATATGAAACCGG
AAGACGTGAAGCAGGAAGATGTCAAGCTGGAAGATGTCAAGCTGGAAGATGTCAAGCCGGAAGATGTGAA
GCCGGAAGATATGAAACCGGAAGATATGAAACCGGAAGATATGAAACCGGAAGATATGAAACCGGAAGAT
ATGAAACCGGAAGATATGAAACCGGAAGATATGAAACCGGAAGATATGAAACCGGAAGACGTGAAGCTGG
AAGGCAAAGGCTACTTAGAAGCAATCCATCCGGTTGCGTTTGATATTCGCTTAATGTCGCATCATCCGCA
TGAAAGCTACGGTCGCTGTGGCTATCGTTTTAACAAAGAAAATGCGGTGCGCATTCCGGCTGAAGAATTA
ACCGGTGAGCAAGTATCTCGTTTATTAGATGACCCGTATTTAGAAGTCGCCCCAGTGACCGAAGAGGAAT
AGTAATGTACGCAACAATTAACGATTTTATTTCGCGTGTCGGCGAATTCCAAGTTATGGAGCTCACTGAC
CGGGAAAATATTGGCGAAGTCAATCAGGCAGTTTTAACTATCGCTTTATTAGATAGTTCAAGTCAAATTG
ATGGCTATCTAGTGGGTCGTTATAAGTTGCCGTTAAAAACTATTCCGCAAAACCTCACTCGTATTTGTTG
TGACTTAACACGCTATCGTTTGGCGTCAATGTCTGATGTATCAATCACTGAAGAGATTATCGAACGCTAT
AAGTTAAGCCTGCGCGAATTAGAAGGCATTGCGAGCGGCAAAGTATCCCTTGGTATTGCAGAAGATGAGC
AAGCAAGCACGGGAGAAAATACGGTGATTTTTACTAACGTAGCAAATCGGGTATTTAGTCGTGATAACGA
AAATTGAGAACGCGCTTGTTGAGCGATTAAAAAAAGGCTTGGGTAAGCTTGCTAATACGGTCAAAAGCTA
TGGCGGTGAGCTCGATGATGAAAGTATCGGTACTGCAAGATTGCCAGCAGTGTTAGTGACTTATGGCGGT
TCACGTATTGAGTGTAAAGACTTGCGACGTCGTCGTCATAAATCAACTGATACTTTTGTGATTATTTTAG
CTGTCCGTTCATTAAAAAGTAATCAAGTGGCGCGCCAAGGTGGTGTAGATAGGCGTGAAATTGGTGTGCA
TCAACTGATTTCAGCAGTGCGTCGGTTGCTTGATGCGCAAACACTTGGAAATCTGGTCTATCCGCTTAAT
CCAAAGCGAATACGCACGATTTTCAATAATGCGCAATTTCGTAGCGATAAAATCACGGTGTACGCAGTGG
AATATGAAGTCAGTTATGACGACCTACCGCCACTTGAAGACGGGTTATTTCCAGAGGCGACTTCTGATAA
AACTTCACCGGATTATGTCTTTAACGCGTATGAAGGCATGTTATCTGAACAACAGCCTATGCTTGAGCAA
GTTGTCGGAAAAATTGTTGACCCAACGACCAAGGATTTTGTTGAATTTAACGTAGAAACTCAAAAAGGAT
AAAACATGAAACGATTTTTTGCACTGATTATGATTGCTTTCTTGCCAGTTCATGTGATGTCGGCAGCAAA
TATGGCTCCCATTATTGCGGCGGCAGCAACGACAGGTACACGCAGCAATCAAGAAAACGATAGAGATAAA
GCAGATTCTCAAGCACAAATTATTGCTATCACACAAGGTGGTTTGACCGTAGATGCAGACTCGGGGCACG
TGATTATTCGCTGTCTTTGGCAAAAAGGTGGGCTTTGTAAAATTCGAGGTGGAAAAGAGGGTGAAGGGTT
TATCAGTCGAAGAACCGATCTCATTTTAACACCACAGGAATTTGCAGAACGGGAGGGGTATAAAAAAGTG
CATCGAATCACATTATTACCGCTTTATCTGGATGTCAGTAAGGAGTAAATATGAAAGTCAAAGCGGCTGT
GGGAGTTAAAGTCCCACTTGAGAATCAACCGCTCGCATATATTGAGCAAGAGCCGGTTGAAGTTGAAAAC
ACAATTTACTATCAACGTCGCATTGCAGACGGTGATTTAATCGAAGTAAAGGGTAATAAAAAGGCGGATA
AATCATGACAAATATTGAATTTGACAAAATCCCAACATCAATTCGTAAACCCGGTGTTTACACTGAATAC
AACCGCAGAAATGCGGTGAGCACTTTACCGACAAATGAACAGGAAGTGTTAATTATCGCTCCGATGGTAA
GTGACAGTGCAGAATTTACTGCACCAGTGCGTATTTATTCTGATTATGACGCAGAACTGGCATTTGGCGC
AGGTACTTGGGCACATCTAATGGCACGCGTTGCGATTCAAAATAACCCACTTTTACGCTTGTCTATCATC
GGTTTGAAAGATAATGAGGCAGGTGTGGCGGCAACAGGGACATTAACGCTTTCTGGTACGGCTTCAGCTA
TCGGTTATCTTTCAACAACAATTGCAGGCGTGGAATATAAAGTTTCTGTAGCGAAAGCAGAAACCGCAAA
TGCGGTGGCGGCACGTTTAGCAGCAGTGATCAATATCTCGAATACCTGTCCTGTTAATGCGCAAGTTTCA
GACGGCACAATTACACTCACAGCAAAATGTAAAGGTGAAATCGGCAATGAAATCACATTAAGTGCAGCAA
GTTATACATCAAGTATGACACTCACTGCACAAGCTTTGGCAAGTGGTGCTAACAATGCTGATATTGCAAA
AGCACTAGCCAGTGTTGCAGGGACGCATTATCACGTCGTTATCTCCCCGTTTTCTGATGAGAAAAACGCA
AAAGCATTAGTCAATCACTTAGAAACGGTGTCATCTCCACTTGAGAAAAAACCGGCAATCGGTGTGATTG
GTTGGCGCGGTACAATGGCAAGCGGTACGACATACACCAGTAAAATTAACTCGGAACGTGTCACTTGCGC
TTGGTATAAAGGGGCAATTGAGTCTAATGCGTTAATTGCGGCTGGCTACGGTGCGGTGATTGCAGGTGAA
GAAGACCCAGCAAAACCGCTTAATACACTTGAAATTAAAGGTCTGACGACAGTTGATGCCACGCAAACCC
CAATTTTAACTGAAGTAAACCAAGCTTTATTTCACGGTTTAACACCGGTTACGGTTGTTAATCATCGTGT
GCGTATTATGCGTGCGATTACGACGTACACGAAATCAGCAACAAATACGGATGACCCAAGTTATTTAGAT
TTAACCACAATTCGCACGCTTGACTATACGCGCAAAGCACTAGAACAGCGTATTGAGTTGCGTTTTCCAC
GCTCAAAACTATCTAACCGCACGCCACCGAAGGTACGCTCAGAAATCTTAGATGTGCTTTATCGCTTGGA
AAATCTTGAAATTCTGGAAAACGTTGATTTGCACAAAGCAAAACTGTTGGTGCAACGTAATCAACAAGAC
CCAAATCGTTTAGATACGGTCATTCCAGCAGATGTGGTTAATGGCTTGCACGTTGTTGCAAACCGCATTG
ATTTAATTTTATAGGGGGCATAAATGGCTAAAGAATTTGCCAGTCTTGGCATTATTGAAGTCGATGGGTT
AGAAATCGACTTGACGAAGTGTGACGTGCGTGTGATTACCGGTCGCAAGCCAGTTAAAACAATCAATCGT
AAGGCTCGCGTGAAAGGCTTTGCGAAAGGCATTACTGAATATACCCTTTCTTTAACTGTTGCCGTGCCAC
TAAATAGCCCAGAACCAGACTGGGATAATGTCGATGACGCTAAAGTCACAATCGAAGAAGAAAACGGTCA
GCGTATTTCGTATCGCAATTGTTTTACGACGGAAGTTGGGACAAGCTATACCGTCGATAATGAAGAAGTG
CGTGATATTCAAGTGGTAGCATTAGACAAGGTGATTGAATAATGCAGGGACGTTTATTGTTAGGCGTGCT
GTTTAACGGCACGCGATATTTCGATTTTAATGTGAAAATTCTCACCCTTGGGCTTGAGTGCCAAGCGTTA
GAATGGATTGAAGAAAAGGGACTTGCGAAAGATGAACTAAATAAAGCCGAACAAACGCTCGTTGACTTGG
CTTATTTATGTCAGCAGTTAGAGATTTCAGGCATTGATAAAGTATCTTTAACGCCTGAATTTTTACTCGA
TAATCTCTCAACAGATGATTATGTCTTAATCACAGATTTAATCGGTCAATTAAGAAAAAAGTGCATCGAC
GCTGGGGAAAACCAAGTTTTAGCAACAGCGTAATAAAAAAACTCACTCTACCGCAGGTATATGAGAATTA
CCGAAGTGCGGTGGTTTTATTGAGTAAAATTGGCTTTAACGCACAGCAAGTCTGGGATATGTCACATGCA
GAAATTAACGCGTGGATTGAAAGTTATTTAATACAACATGGTGTTAAGAAAAAATCACTAAGAAGTGATG
AGACGGTGACAAGTTATGTCTTCCGCCGTCGTAAAAGTCAAGAAAAAAAGGGGGCGTAATGCCCCTTTTA
TTTTGCATTTAAACAAAGTTTAAAAGAGGTTTAAAGATGTCAAGTTTAAATCTGTCGTTGATGTTAAAAG
CGCAAGATTTCGCCAGTCGCACAGTGAAATCTATGCGTGATAATGTCAATAAATCAACGAAAGACATTGA
GAATCAAGCCAAACGTTCAAGTAGCGCGCAGCAAAATGAAGTGAGAAAAACGGCGCGACTAACAGAGCAA
GCTTATCGACAAATTCAACAACAAGCTCGAACGACTGCGACAGCACGCGAACAACTTGGCATGCGTAGTG
AACGGTCAATTCAAAATGAGATTTTACGCACAGAACAAGCATATCGTCGTTTGAAAAATAGCGGTACAGC
GTCGACAAGAGAGCTTGCGCGCGCAACAGAACAGCACAAGCGACGAATTGCAGAGCTGAATGCAGAAATG
GGCAAAATCGCCACAGGTCAACGCTTGGGGAATATCGGGCGCGGTGTGGCGGGTGCTATTGCGGGTGTGA
CAGCAGGCGCAATGGTATTAGCTCAACCGATGAATAAACAGATGACTTACGACAGACAACTTGCGATGGT
GTCCAATACGGCATTTTCAGAGCGTGATGTGGACGGGAGAATTGCAGGGAAAAAAGAATTACACAGTGCG
GTCAAAAACGCGGTAGAGACGGGCGGTGGCACAAAAGAAGATGCATTAAGTGCGCTTGATACACTACTCG
CCTCTGGCGCAGTATCTGCTGATATTGCAATGAAGTTATTACCGACACTACAAAAAGGCGCGGTGGCAAC
TGGGGCAAGCACGCAAGACTTATCAAAAATTGCGATCTCCGCAATGCAACAATTTGGTATGAGTGAAAAT
CAAATCGGTGAAGTATTAGACAAAGCAGTTGCAGCAGGTCAAGCGGGGAACTTTGAGCTTGCCGATATGG
CACGCTGGTTGCCTCAACAAATGGCAGCAGCTAAATCAGCAGGCTTAAGCGGTATGAGTGGCTTTGAGGC
GTTGCTTGTGGCAAACCAACAAGCTCGAGTAACTGCGGGTACAAGTGACCAAGCTGGTAATAACTTGGCT
AATTTGTTGGCTAAAATCACATCTAGAGAAACAAATGATCGTTTTGCAAATTTAGAAATCAAGGACAAGG
ACGGTAAAACGCACGGTGTTGACTTCATTAAGTCGATGGAAGCACAGAAAGTTAAAGGGAAAAACTCAAT
TGAAGCGTTCATGGCGATTATGGATCAAGTGATTGGCGAAGACAAAAACTATAAAGAATTGCAAGAAAAA
CTGAAAACAGCCAAAAAAGAAGATCAGAAAGCCTTGCTTGAGCAAATGACAAACTTAGTTGAAGGTACGG
CAATTGGTCAGATTATTTCAGATAAAGAGGCTCTGCTTGCGCTAATCGGTATGCGTAACAATGTGCAACT
CGGGCAAGAAGTGAAAAATAGCGTGATGAATAGTGCGGGCGCGGTTGAAAGCTCGCACGCTGTGATTGCT
GATACAAATGACTTTAAAACCGAACAGCTTAAAAATAGCGCAGAGTTTGCGCAAATGGAAAGCTTAAAAG
GGTTTAACAATATGATTGGCGATGTCAGTGCTAAGTTGACAGATTATGCCTCACAATACCCGGGACTAAC
GACGGCGATTGCGGGGGCAACAACGGGTATTGCCGCATTAAGTGCGGGCGCACTTGTGGCGGCTGGCTCA
TTGCGTTTGCTGGGCGGTAGTACAGGCTTAGGTTTAGGGGGAGCATTAGGTGGATTATCTAAAGGTGGCG
CGGTTAAAGGTGGGTTGTTTAAAGGCGGCAAAGTGGGCAGTTTATTAAATGTTGGCTCTCTGGCAGTCGC
GGGGCTTGCGATAGCATCAGATAATCACGATGACTATTTTGCACAACAAGAAGCAATCAAAGAAAAACGT
GAGAAAGCGCAAGAAAAAGCGAATATCGCGATGAGCGGGCATTCTGTCAATAAATTTCAATACACGCCGA
CAACGTCATTTAAAACATCAAATGTGAACTATCACGGGGCTTATGCAATTGCTGATATTCAACGCAATCA
AGCGATTGCAAAGGCTAGACTTAATCAAGGTACACTAACACAAGCACAATATGATGCGCGAGTAGAAAGT
GGTAATGCACGCATTGCAGAGCTGACACAAACAGACTTACAGCAATTCGGCAATCAGATTCAAAGCGGAT
TAAAGCAAGCAGTAGAGAATCAACAGCATACGATTCAAACGCACATCACAGTAGAGCTAGATGGGCGTGC
CGTGGCTGAAACCGTATCAGAAAATCAATATAGACAATTTAATCGGGAGTAACTATGAAAGGTTGGACTA
TGCCAGTACAGCGTGCGTCATATCGCGGTGTGCGCTTTGATGTGTTTAATATTGAAGACAGTGTTGAGCG
TGCCGTGGTTGAACACGCTTACCCGTTTGTGAATGGCGCAGATATTGAAGATTTAGGCTTAAATCCGCTT
GAAGTGAGACTTAGTGCAGTATTTTATGGTGAAGGGTATTATTCAGATTTTAAAAAGTTTTTAGAAGTAC
TCAAAAAACAAGGGGCGGATGTATTAACACACCCAATTCGGGGGCGTTTGCAAAATATGATTTGTACGTC
TGCTAATTTCTACCACGACGCAGAATATACCGATTATGTCACATTGAATTTAATTTTCCGTGAAGCAACA
CCTGCTAAGCCGATTTTCTTGTTTAATAACGCCCTATTTGGCTTAATTGATGACTTTTTATCAGCAATTG
AGGATTTTATCGATGATTGTTTGGCATTTTTTGCTGAAGTGATGGAGGGGATTAGTTTAGCGGCGAATTT
TAAAGCAAGACTACTCGGTACATTCGGTGCGATTTTCGGATGTTATGAGCATTTACGTGACTTATTTACG
CTTGATAAAGCGAAGTTTAACACGCCCGCAAGTACGACTGCAGATAAGTTTAAAACGCAATCATCGCAAG
CTTGTAAAGATATTTTCGAGATGATTGAAATTGGTCTAACACAGATTGCACAGCGTCAAGATTTAACTCA
ACGTGCGAAGTTTGACGAAGTGTTACGCACAATTGATCAAATTGACGAAATACCGACTATTTTAGTAACG
GGCAAGAACGCCAGTGCAAATAGAAAAGTGAATCTTAAATCGCTGACTAGCGCATTAAGTGAACGAGATA
CGAGAGAGATTAACGCCGCAATGCAGCTTGCTTGTACAGCTGCACTGATGAAAATTGCAACAGACTTTAT
TGAAGATGACACGATGTTGCCAAGTGATATCGAGTATATCGCAACAAAAGTGCGCTTACAGATTTTAAAA
AATCTCAATACTGTTCGCGCATTTGCACAAGAAGTTACTCCGAGCTTTACGGTGACAATGCCGAATACCG
GTATCTATACCAAGTTGCATTTAGTGAGTGAGAGATTGCGTAATCAAGGAAAAAAAATAACGAAGCTTGC
ATTAAGTGCGATTAATCGTAAGCCACCCTTGGTGATTCGTACAGTTGAAATCAACGGCACGCTTCAGCAA
GTCGCGCACGAGTTTTACGGTGATTATCGACGCGCAAATGAGTTGTTGCGGCTTAATCCACAAATTCGCT
ATCCAAATTTTATTACGAAAGGCGAGGTATTAAATAGTTATGCAAAATGAAGTGAATTATAACTACCCAT
TTGAAAATGAAATTGTGGTTGAAATTGATGGAAAACAGCATAAAAGTTGGAAGTCTTATGATATTGATAG
TGATTTTTTAATTGCGGCAGACGCTTTTCGATTCGATATCGGCACGCCGTCAACGGATACGGTGATCCCC
AATTTTACGGGTAAAGAAGTGAAAGTCATGATTAATGAGCAATTAGTCATAACAGGTATTGTAGATACGA
CACAGCATTCCATTAATAAAACAAATCGTACATTTCATTTAACTGGACGTGATAAAGCGGCGATTTTAGT
CGATTGCTCGGCACCTATTACTAATGTTAAAGGGTTAACTGTGCTTGATGCTGTGAAAAAAATCGTCGCG
CCACTTGGGATTAAAAATGTGGAATTAAAAGCAGAAAATAACCCAACACTTGATAAAGTGGATATTGATA
TTGGTGAAACGGCTTGGAATGCAGTGAAGCGTTGTGCAAACTCTGCAGGCTTACATACATGGTTTGATCC
AAAAGGTGTACTGATCGTAGGTGGCGCAGATTATTCTACCCCGCCAGTTGCTACACTTTGTTGTATGAAA
AACGGTGAGCGAAATAACTTCTCAAGTGCAAATTTGGTCTTTGATGTGTCACAGCGTTTCAGTGAGATTA
CATTTCTAGCACAACGCCACGGGCGTTCAGGTGACGATAATAAAAACGATTTAAAATGGGTTTATAAAGA
TGAATCAATGAAGACCTATAAACCGAAAACCGTTGTCGTGCCTGATGTTGAGGACTTAACCTCTCTTAAA
AAATGGGCGAAAAAATACATCGCAGACAGCATTTTAGAAGGCTTTACTCTGACGGTTACAATACCGGACC
ATAAAACACAAGATGGCACGCTGTGGCAACCGGGGCAACGTGTACATATTATCTGTGAGGAGTACGATAT
TGATGCTATTTTCTTTTTAATGGGGCGTCGATTTATGCTTTCTCGCGCAAACGGCACACAGACAGAGTTA
CGTTTTAAACAAGACGGAATTTGGACACCGGATGCATACAAAGCAAAAGCAGATAAAGCGCGTAAGCGTA
AGGGGAAGAAAAATCAAGGTGATCTCATTGTATTGGATAAATAATTATGCGTAATTTGACAAAGAAAATT
CAAGAAAAAACAGGTGCAATGCTTGCGGATGTGCGACAAGTGTTCCGTGGCGTGCTCAATCTTGTGAAAA
GTGGTGATAATATCCAGAAAGCACAGGTGTCTGGACTGGCGGGCGAAACGTTGCAAGATGTGGAGCTGAT
GCAACAATTCGGTTTTACGTCTGTGCCACCTGCCGGCACGCAAGTGGTGGTTGTGCCCGTGGGCGGTAAA
ACAACGCACAGTATTATCATTGCAACGGAGAATGGTGCTTTCCGGGTTAAAAATCTGGAAAATGGCGAGA
CTGCACTCTACGACCAAAGCGGCAGTACAATTATTTTAAAACAGGGGCGCTTGGTTGAAGTGGATTGTGA
CACGTTTAAACTGAATTGCAAGACATATCAAGTCAACGCAAGCGCATCAGCTGATTTTACTACGCCCAAG
CTTGAGACGTCTGCTGTTCTCACAGCCCAAGGGAAAATTAATGGTAATGGCGGTATGGCGGTCCAAGGTG
GAAGTGGTGCGTCATTTAGCGGAGATGTTGAGCAATCTGGCGGTGACTTTACAACGAGCGGTGATGTTGT
CGCAAATGGTAAATCACTTGTAAGTCACACTCATCCGGGTGACAGTGGTGGCAATACCGGTGCACCGAAT
TAATAATATTTAAATAACGCAAGCGGTGTTGAAGTCCCTCACCGCTTTTTTTTTACTTTTTTTTCATATG
CTAGCAACATGGACAGAGAAATCAGCCCGCTTACAGGCGACTACACAAGTAAGCAAATCAGTACACTGCA
AAATGCCGTGTATATCAGACTAACAACACCACTAGGCGCGTATTGGGCAGATGGGCGTGTAGGTTCTCTG
CTCCACCTAATTCAAAGAGAGAAAGATGTAGAGCGCGTGGGCTTGCTTGCACAGCAATACGCTGAAGAAG
CGTTAAAACCGTTACTCGATGACGGACGTGCAAGTGAAGTTACAGTCAGTTACAAGCAACCCAAAAACGG
CATTCTACTTCTTTTGATTTCAGTTAAAGATAATCGGGGTAATGCTTTTGAATTTAAACACCCCGTAAAA
CTCATTTAAAAGGTGTTTAAAGTATGCTTTTAGTCCCGACGCTTGAAGACATCCGCAACGCTATTTTACG
CGATTATCAATCGTTAGAACCCAATGCTGATATAAGCGAAGACAGCGATAATTTCGCACGCGCAAGTGCA
TTAAGTGCAGTTGCTGAAGGGTTATATGCGCATCAGAAATGGATTATTAAACAATTTTTCCCAGACACCG
CAGATACTGCTTTTTTAGAAAAGCACGCAAGCTTACGTGGCATTCGCAGACGTAATGCAACTTATGCAAG
CGGGCGCAGTGCAGTGATTGCGGGAAACGAGCATTCACAAATTAGAATCGGTCTTCTAATTAAAACCGAA
GACAATCGCTTTTATGAAACGACAGAAAGTGCGGTGATTGATTCAAGCGGGACAGTCACTGTTGCTGTAC
GTTCGCTTGAAACAGGGTCTAGTCAAAATATCACGCAAGCTACAAAAGCAAGCTTTATGTCTGCGCCAGT
TGGCGTGCAAACTGATGTCACACTTTCAAATGTGGTTGGCGGGACGGATGCAGAAAGTGATACGTCATTA
TTAGAGCGATTATTAGAACTTATTCGACGACCACCGGCAGGTGGAAATCGTTATGACTACCGCAACTGGG
CGTTATCCGTTGACGGTGTGGACGCGGCTTATGTTTACCCACTACGACGTGGACTTGGCACTGTTGATAT
CGCTATTACATCGAATAACGACTTGCCAAGCAGTGAAACAATTGAACGTTGCCAAGCGTTTATTGATGAA
GTGAGACCCGTCACCGCAAAAGAATCAAAAGTTGTTAAGCCGGATGTGACAAAAGTGAACTTCGATATTC
AAGTGAAAATTTCTGGCATTACGTTAGCCGAGATTAAAGTTGCTATTCAAAAAGCTCTCTCAGACTACTT
CAATACGCTTATTCCCGGTGACGATCTTATTGTGTCGCAATGCGAAGCTGTTGTGAATAACTTAATTGGT
GTTGTTGATAGACGTTTTACAACACCAACGGCAAATAAAAAAGCGGATGTGGTGAGCAAAATTGAGTGGT
TTAGACTTGGCACGGTGACCGTCACGGAGATGAGTTGATGATGTCACATAAACACGCACTTAGCACACTC
TACCCACCCATTTCGTATAACGTAAACGGCAAGCAATTTCTTATTCAATGTGAAGTGGACGGTAACGTAT
TTGATAGAGTACAACAAAGTGCAGTTGATATGTTAAATGCGATTGAACCTGCCACATCTGGGCAAATGCT
TGCCGATTGGGAGCGGGTTTGTGGTATTAAAACAGATTTATCGAAGAATTATCAAGAGCGTGTTAAGCGG
GTGATTATCCAATTAAACGCCATTGGCGGGCTTTCCATCCCGTATTTTAAGAAACTGGCTGAAAGTATTG
GTTATCAAATTGAAATTAAAGAGTTCTCGCCGCTTCAAAACGACTTACCTAACCTTGGTGACGTGGATAT
TTTTCAAAATGAACCCCGCGAGAGTTTAATTTTTATGTGGCGTGTCACGGTGATCGATGGTGATGACAAT
ATTGTTTATTTTCGTGCAGGTACTTCGGTTGCCGGCGACCACTTAGTGACATTTGGAGACCCCATCATTG
AAGAGTTTTTTAAAGACTTAAAACCGGCTCACACTTACTGCTATTTTGCATATCAAGAGAGATAAAACAT
GAGAGATTTGTTACAGAAAATTCAATCAAATGATGGGCAATTTCACAATGGAAACCCCGCCACAGGCGAA
CAGGGCACGCGAGTCACTGATACGTGGCTCAATGATGTGCAAGAACATATTCGCGATTTCGGCGATGAAT
TTAAGTATTTATTACAGCAAGTGGAACTTGAGCCGGACCCAGCGAAAAAAACACAAATTTATGATGCTAT
TGTGCAAATTATTGAGAACAAGCGCAGAGCGGCAAGTTTAACACAAAGTGGCGAGGTCCAACTTGACTCT
AGCACGGATTCAACTGCTGAAGATAAAGCAGCAACACCGAAAGCAGTAAATGTTGTTAAAGCGTTAGTGA
TTGCTGTGAGAAATGCGCTAAATAACTATATTCCAAACAGCAAGAAATCAAATGCTGATAACAGCTCAAG
TTCAGACACTATTGCAACGAGTTATGCTGTTAAAAAGGTACGTGATATTGTAGAAAATCGATTTTCATCC
CTCGCTAATGCGGATGGATACAAACATGTTGGTCGTTGTAAATCAGTAGAGATGTTACGCAAAGTCGTTC
CCAGTAAACACGGACAGCGTATTTTGGTGGATGCGTACTATGAAGGCGGCACAACAGGCGGTGGTGAGTT
TGTGGCGGATTTGCAAGATTTAACGACAGCAGATGATGGAGGAAGTTGTTTTGTTGTGTTGAACAATACA
GCGCGTTGGAAACGGATATTTGATGATCGTGTGGATGTGGTCGATTTTGGCGCAAAATCAGATGAAGACG
CGACAATCGCGTTTGAAAATGCGTTTAAATATGCGGGTGAGCACAAGAAGATAATTACGTCTGAAGCGTC
CACTTATTTCATCAATAAGCCATTATTTCTTTCAGGTGTTGGGGGGATTGAATTAAACGGTAAGCTTTAT
GCGAAAATGACCCCAGAGAACAAAAGTAAACCCATTATTACTTGGGCAGAAAATGCGATAACACTCACGC
AATCGCACAACAATTTTATTAATTTGGTCATGTGGTTAGAGCCGACAGAGGATGCTCCCGCGATATGCTT
AGCGGGTTTAAAATCGACCAATTTAAAGATTGGAGAAACGGGCTGTGTTCAGATTTACGCAACAACAGAG
CAAAATGAGCAACAAGTTGATTTTAAAGGCGTGGAGGTTTCTTCAACGGGTTATAATCGATTTGATATTG
ATGTGTTATCTACTTTACACATTACAGGCAAAGGGCGGGGTTGGGTAAATGAAAATGTCATTAATGCACA
ACGCTTTAGAGCATTAAAAGAGGGCTTCCGGGCAGGTATACTCATTGATGGTGAGTATCGCCATAATCAT
AATTTAATTAGACGAGGTTGTTTGGAGGGAGGGCAAACGATAAATATTGAAAATGGCTCAAGCAACACAA
TTGAGGATGCGCGTTTTGAGCGTAATCCGAAAAATCCGGATGAGTTATTAACGATTTCGTTTTCGGAAAA
CGCCTTTTCAAACAGAATCATTGCGAGCTGGGTATCAAGTCCAGAATTCACAAATACCCCCTACGGTGTG
CATTACGACATGGTGAAGGTGACGGATAAGGGAGTAGACAATGTTGTGAGTCATATACAAGAAACTTATT
CAGATGAAGCGTGTTTATTTGCTTTGTCACAAACGACATCTTTTGTCTCAACGCTCAATAAAGCGACCTT
TCCCATGAAATACACAACCGATATTGAAGGGGTGAATGGTATTAAGCAGCTTATTAGTGGTAGTTTTAAA
CTGTTGCAAAATTTTGCTGAAGTCTATAAACAAAGCCAATTCATACACGTAAGAATCGGAACGATGTTTG
ATTTAAGTTCAGATGCATCGCACTTCCGTTTGGGAGTGGAATTGTTTGATGAAAACAAAGCACCGATTAC
TACAGCGTTAGATAGTCATATAAAATCAGGACAACTCAAAGTCGATGGAAACAAATACAAGATGGACCGC
AATGTGAGTCATGCTAATTTTACGATTATCTCTGAGCAGGTGCGCTATGTAAGGGTGTTAATCACTTCAG
GAAATGATACGGAAAACCAAGTTTTTGATTATTTACGTTTTGTGGTGCGCTATCCGAAGCACTTTATTGA
AAAATCGAGAGGATATCATAATATTCAACAGCCGATTAGAAAGCGAAGCTTGTTTTATAGAGGCGTTGAA
GGTGATATTGATATGGCGGAAGTGGGAGAAGGTGTAGCATGCTATAAACAAGATTTAAGTGAAATGAAAA
TTAACTTAGTCCGTGTTGCTTTAGTGATTAACAAGATAGTCGGGAATGTGTTAATCATTGAGGGTCTTCC
TGTTTCAGGTATAAAAGAGCACACACAAGATAGCGAGCAAGGTTGGAGCTTGATTTATCCGCACAATGAC
CAAGAGCATAAGCTTGCGGTGGAGAGAGTGGCGTTTTTGCAGAGTGAAAAACAAACCAAAATTCACATAC
AAGGTACTATACCGTCGGAGCTTAGGACGGGGGAGAGTATCGTGTTGATTTTAACAAAGACAAAGAAGTT
AGCATGACGATGGAACGCATGTATTCAGCCCAAATGCATTATCAGCAATATTTAAAAAGGGGTAAAAATG
GAAAAAGGACAAAAAGTTAAACTACGAAATGGAAATGATGCAGAAATCGTGTTTATTAGCGATTTCGGCA
AATTACTCGTTGTTGAGTATATTGATGACGAGTTACCTGCTGTTCACTGGCACAATAGTAATGGTTCATT
CTATGCTGATTGCGAGAGTGCGCTAGATATTGTTTGATGTCAGCTAGAAGTGGCGATACAGCGAGCATTC
GCACTGCTCACTGTATCAGCTACGCAGAGACATCCTGCATATAGCCATGTGCCACAACGTCTAGCTAGAC
CGTGGCATTTTAGCAAAACAATAAAAAAATGTGGTAACTAATATGCAGAAAGTAAAAGAATTTCGTTGCG
AGTGCTGTAAAAAGCTACTCGCGCGAGCAAAAGATGTACAATCATTACAAATTAAATGCGTACGTTGTAA
AAAAATTAATCAATTCAATTAATCAAATCAGAGTGTCAGAGCATCACTTGAATGCCAGAACGCCATAATT
TAAAGGAGCTAAATTATGGCAAAACAATTCAAACAAGCCCCATTGCCGTTCGTAGGTCAGAAACGAATGT
TTCTCAAGCATTTTGAACAAGTCTTGGATGAAAATATTCAAGGGGATGGCGAAGGTTGGACAATTATTGA
TGTGTTCGGCGGAAGTGGCTTATTAAGTCACACTGCAAAGCGTTTAAAACCGAAAGCAAGAGTGATTTAC
AATGATTTTGACAGATACACAGAAAGATTAAATCACATAGCTGAAACTAATCAATTACGTGAAATACTCT
ATCAAACTGTTAATGGAATTATACCAAAAAATAAACTCATTAACAAGCGATTAAAAGAGGAAATTATTAA
TAAAATCAATAGATTTAATGGTTATAAAGATGTAAATTGCCTGTCTTCTTGGCTACTTTTTAGCGGTCAG
CAAGTCGGCTCTTTACACGAATTATTTAAGCAGCGTTTTTATAATTGCGTTCGAAAAACTGACTATGTAC
TCACAGAAGGTTATCTAGAGGGCTTGGAAGTTGTTAGTGAGTCTTTTCATCAACTGTTGCCGAAATTTCA
GAATAAAGAAAAGGTTTTAATAGTGCTCGCCCCACCTTACCTTTGCACAAGGCAAGAAAGCTACAGGCAG
GCAACTTATTTTGATCTTATCGACTTTTTGAGGTTGATCCATTTAACTAAGCCACCTTTTATTTTCTTCA
GTTCAACTAAATCGGAGTTCATTCGTTTTTTAGATTATACACAAGAAGATAAAACAGATAACTGGCAGAC
ATTTGAAGGCTACAAGAGGATTATTGTTAATACTTCAGCAAGTTACAGCGGGAAATATGAAGATAATCTC
ATTTATAAGTTCTAA
