# Supplementary material for: Comparative analysis reveals the Genomic Islands in Pasteurella multocida population genetics: on Symbiosis and adaptability
Source: BMC Genomics. 2019 Jan 18;20:63. doi: 10.1186/s12864-018-5366-6 (PMC6339346; doi:10.1186/s12864-018-5366-6)
Supplement: Supplementary file 9 — File S2. Detailed information on predicted phage of each strain (ZIP 5010 kb). [file 12864_2018_5366_MOESM9_ESM.zip › File. S2. Detailed information on predicted phage of each strain/CIRMBP-0812/detail.txt]

gi|00000000|ref||  [asmbl_id: NC_000000].2335382, gc%: 40.27%

CDS_POSITION                       BLAST_HIT                                                                            EVALUE              prophage_PRO_SEQ
---------------------------------------------------------------------------------------------------------------------------------------------------------------------------------------

#### region 1 ####
complement(244325..244933)         PHAGE_Mannhe_vB_MhM_3927AP2_NC_028766: transcriptional regulatory protein; -; phage(gi971741502)     2.79e-15            MAEKLSLSLSALQNWETNQTEPQASMIITLAKELGVSPNYLLTGEDISERILHVKSESPDEMDGEFEWIDDCRDVMVTAGYGGINGDYPNIKKTKIEKSWLLARGFKAKDCGMYKVFGNSMDSTLKDEEDIIVHHPSKTLIDGQIFILNNKGAVLVKRVQLTFNGIVLISDNKREYQPIQLTMEEANDLIVIGRVVRGYRDF
245216..245479                     PHAGE_Mannhe_vB_MhM_3927AP2_NC_028766: transcriptional regulatory protein; -; phage(gi971741503)     4.10e-16            MRTLNETKKTAVDWHREDIKAALAKKGWSLRQLSLKHGYSNGSTLKNALDRPWLKGERIIAEAIGVPAEIIWASRYEQRNNKKFADR
245498..247462                     PHAGE_Mannhe_vB_MhM_3927AP2_NC_028766: transposase; -; phage(gi971741504)            0.0                 MSTNSLKTHYSAKELLELSLSCLPNSVQGIIYQAKKQGWESQKRVARGGGSEFALASLPKEIQSEVYSKFTESIVQRKPTLPAVKQIDLNNITSKQREIADARMALVAYVQNLEQVQSRDAAIKFICNSAKSGQLPDEVMALVERANCKNGNNCGRVLSHRTLYGWVLAYEKAKTPEERLKALVPSQRKADRVEDIAWLPNFLAIYRNTNGVSVAEAYVEFAHKWQMEFADQPLRLALLPSIDRVRRALSKLPRHIKEIGRKTGAEMRALQTYVKRDWSCLLANDVWVGDGHSMKMKVQHPDHGRPFIPELTMVMDAPSRFIVGWSVSLSENALAVADAIRHGVENHGIPAIYYSDNGGGEKNWMLDGDITGMLPRLGINHQTGIPGNPQGRGIIERVNKTIALRIARQFDTYHGTGADRDTVRKTSTAVISLDKAIRKGATELTEKQKWAKGKLPTWQQFIDAVQVEIDRYNNHHIHREIGTTPARKRRELLAKAEIIHITAVEARDLFRPSVLRVAQRGWINLFNNVYFSQKLLDVDGQQVQVSIDIHDPSSVIIRLKDGTYVCEAMLDGNKRDAFPMSLVEKARKDRAQGRLKRKQEKVDEINAELNPVITIEQNKGAELLHGLRMNGLKKKEEVEEIAVFPSDLKRMKRA
247593..248468                     PHAGE_Mannhe_vB_MhM_3927AP2_NC_028766: DNA transposition protein B; bacteriophage; phage DNA transposition B protein; -(gi971741505)     1.02e-112           MRQQLADYMTKNGMTQQQVANAIGKSVGTVSLYLRGAYNGKVEEVDQAVSRLIGRHNDKVVERRFNSEFVSTHAAERCLDAIAIAHIEGEISVVVGAAGLGKTKALKQYVEMNPETIFIEVEPSCSPKVLLKTLCQQLGINDVGLNHDLFTRITNKLGEGRLIIVDEAELLSTKSLEYIRRIHDLTKCGVVLAGMPRLIVNLKGKYGELAQLYSRVGVCCDLGNALVAEDVALLAEKGLGTDEFNELLFKVSKGNARRLNKLMRGAVRLAELNKRTLDEALISRYAEMLIN
248482..248802                     hypothetical protein; -                                                              N/A                 MERWFFIKREKAYYRKWTNRARGYVKEVIELKQNIKMVQVGRVSYSFCVSLTQSNNTNEQDYIDGLRVVGNWHDKASWKNAYSKLRSLLRYEPSRLIHSPEFKLAE
248819..249028                     hypothetical protein; -                                                              N/A                 MGELLQRVAYALRREGVQVLRIKNGRFPTMIILNPSERIIKKSVEVRVNNNGQRMTKYVANEQGVSLYW
249037..249225                     PHAGE_Mannhe_vB_MhM_3927AP2_NC_028766: hypothetical protein; -; phage(gi971741507)     1.54e-10            MKRRQIYAVYRGEKNLGDGTAEELEKKLAISKKKIYALCSPYVHKRDKGQQLVVIKLGKEEV
249228..249845                     PHAGE_Mannhe_vB_MhM_3927AP2_NC_028766: hypothetical protein; -; phage(gi971741508)     3.41e-96            MSKVEMNGQVYWKNIKGNLVPDEMVKEIDKERDCLVRNFVEQAIEKQKEVRAFKTQVFDDIGAFIQLSAEKYDVQLGGRKGNVTLVSYDGEYKLMIAVQDRLTLDERIQAAKQLIDECLHEWSADARPELRSVINDAFQVDKEGNLNTARILSLRRVEIQDERWTKAMQAISDSIQIVDSKDYVRFYKRDENGNYQQISLDMARV
250003..250212                     PHAGE_Haemop_SuMu_NC_019455: hypothetical protein; -; phage(gi418489044)             7.37e-08            MAKKANKLSFKEISQLASEVERAGDYSYAAELWRNAAELAKKAVNKEWCARRHAFLTKWALRWKEAENG
250369..250539                     hypothetical protein; -                                                              N/A                 MTKHDIAQQIVEIQEILEIARDNVIEERRADAKVILQRAIAEIKKINWQITPINQI
250548..251096                     PHAGE_Entero_SfV_NC_003444: hypothetical protein; -; phage(gi19549017)               1.88e-22            MAIYLTHSNRVINFQEPEKSDIHMDDIVHHLSMIPRFGGKLDRHYSVLDHSVYVGMIAKTFLKADDETAFAALMHDAQEAFLGDIPSRLKSLLPDYKAIEKSFEKVIQEKFNISMSETIKTFVKCADLLALKAEKEAFINTPIEQECHWQYLHELPLVPISPIDFCVNSKELFFQAFDYYRK
251110..251121                     attL                                                                                 N/A                 AAAAATAACTCT
251243..251341                     hypothetical protein; -                                                              N/A                 MLRDLEGQALRLKEKQSVKEMMKIMRKDMEWR
251338..251724                     PHAGE_Pseudo_PaMx74_NC_028809: hypothetical protein; -; phage(gi971745269)           6.29e-09            MSQSNEKLLKKIKKLLALSKSNNPHEAAKALEMAQKLMAEHNVNSIDVEISESDSKQKFSRKTGQYVHALASLIKRVFGVEAYFSNRTNNIPEQKLHAVFSVKKKDLLLLLTALMCCIVNYNRLEKHL
251757..252038                     hypothetical protein; -                                                              N/A                 MIARADNYCLGWVHGVYKTVQDFVLTQEEKEKMERFKNQLHKKMNLREAKTRKVGDTRERNGDESGLRGYLDGKQVKLNRGVNGQETLKIAHQ
252063..252338                     hypothetical protein; -                                                              N/A                 MDKHTRAALAFARNVKAERGEKTVEIGEFELTTLRHDKKRLDFIEKNAIDIVVNGYGLNECEMWTPKGLITFPAADTVREAIDNAMALADK
252382..252864                     PHAGE_Mannhe_vB_MhS_587AP2_NC_028743: hypothetical protein; -; phage(gi970580048)     1.42e-46            MSNEKYFSVDVSNDIHIVNLHETLEQAKQSCLDGAIEAHDFADDMCDHEDFASNDLPNAVYGIVLGKAVCKEKQLSEEEKEDYGSDLVLEKPELVELPQDNNWISVKEKLPEAYTHVLVYTIAAETISLFYDGEKFLFYPYTYGLEKITHWQPLPTKPIQ
252940..253413                     PHAGE_Mannhe_vB_MhM_3927AP2_NC_028766: hypothetical protein; -; phage(gi971741514)     1.57e-10            MKCKCPACGAVLSLDVLLQHEQASLAVMSALSLNGDFGRLAVQYLGLFRPEKTALTMDRVAKLINQLLDDVKNQRIQRNGDVYDAPIECWIDSLAVVLNSRHNLKLPLNSHGYLYEVMTKWQPRNLVKNSPVHQNNNQVTANKTSKALQNLAEFANG
253406..253786                     hypothetical protein; -                                                              N/A                 MDEVWLRATVAKGLAGLVVLRLPGQPPEDMITKTAEIWIKAILHQKIFNGWNEQEDKWRIEEAFLTLYAECDRFPNPKMLLERLPKRKVLALPEPKITVLTAEERERNLTFCQHFRKILGAARVRK
253773..254237                     PHAGE_Mannhe_vB_MhM_3927AP2_NC_028766: hypothetical protein; -; phage(gi971741515)     1.36e-29            MYENRKSIIAKIHIGKNTLKMDDDVYRAFLQSTVGKTSCKEMNIAELLNVLRAMKDKGFEPTATKFKHQRRPKPAEYKEMYLRKITALLTEHQLPQSYADSMAKRSFKVDFVHWLDVWQLKKVIQMLEVYNRRQQRDEEQKNTIELLDISAKKQ
254274..254609                     PHAGE_Mannhe_vB_MhM_3927AP2_NC_028766: hypothetical protein; -; phage(gi971741516)     1.74e-37            MKKLFILITLSLFSLASFSMTDKAQKELEKALKGDYQTLRNVAFAMEQGSFGHDKNLVSACALRRVILFVNSDKADDTDYANELITCKNIHATENRQAWEIALTITKSLSN
254738..255166                     PHAGE_Mannhe_vB_MhM_3927AP2_NC_028766: mor transcription activator family protein; -; phage(gi971741519)     4.60e-44            MSTDIENVAEYLPNVVHEMVNIAGFSDVEKIIKRFGGSRFRFSDGIHYFPKLKELIGKESAIKLRTHFQSEEIYIPRCDVALRVLRNQRLKADFDYLTQREGKSGRMSMLEICHKYKISDRQAWDIVYSLQREPKAQQTTLF
255257..255742                     PHAGE_Haemop_SuMu_NC_019455: putative N-acetylmuramoyl-L-alanine amidase; -; phage(gi418489052)     2.39e-45            MAIEKIIIHCAATQNGVRLAKRGKTAAQIIDDWHFDAHFRREINNKIAFNRHLHAIGYHFVIDTNGMVESGRKIGEIGAHCRGQNRNSIGICLVGTDRFTVAQWQALANLVRDLSRKYPNATLHGHREFARKICPGFDVAEWVDNDCQPLVEHVIMELEHE
255735..255902                     hypothetical protein; -                                                              N/A                 MNKLHRLFGWLHTYFRKPINTCRPKCYSKKAWSYRVKGKPTLAQQLYLKIGVVNG
255895..256131                     PHAGE_Mannhe_vB_MhM_3927AP2_NC_028766: hypothetical protein; -; phage(gi971741521)     2.94e-11            MAKLSELITNSDGRLSTTGFIQFFGALLMAAILIFCVWLDRAYVPELFMTFAIFCGGGAATKGFAVAVERRKNRAGAE
256128..256385                     hypothetical protein; -                                                              N/A                 MTLQLILVAIAFFLGLCGYVIFKLKRANNTIDALLKENAQLEQDKAIVTTQRNNQRERKRNEETANHATRDKLIDSLHKSHDLRD
256499..256753                     PHAGE_Mannhe_vB_MhM_3927AP2_NC_028766: hypothetical protein; -; phage(gi971741524)     1.09e-11            MELQISGAMIFNFVVSIAVFFGGVWFKRLDADFKELKAEINKIKESYQTKEMANHVNSGFSSQLDRIFDKLDSIEGKLDKKVDK
256753..257001                     PHAGE_Mannhe_vB_MhM_3927AP2_NC_028766: hypothetical protein; -; phage(gi971741525)     1.51e-11            MRQKNKSTGEKLDAILDKLDGIADKVDKQNKEIADLQKQVQALQADLSEMAKKNRNQALIAGGIGGGIVAVGIELIRLQFGG
257005..257502                     PHAGE_Mannhe_vB_MhM_3927AP2_NC_028766: DNA-binding protein; -; phage(gi971741526)     7.19e-66            MAFDEKTRALVRRYYVFEFLSLEQSASKAGVSFNTARRWKKEAEKKGDDWDKVRDVQVMAGNELTDITKGLLSGFIIQYRATMDEIQNSNLNAQDKVDRLSSLADSFAKMTAASKRILPEISAIATAMKTIELFANLIKTKKPHLLPDFIELLDEIKPLIDKEFK
257552..259198                     PHAGE_Mannhe_vB_MhM_3927AP2_NC_028766: terminase large subunit; -; phage(gi971741528)     0.0                 MKIKEFEKKLEELRRELQRNIEASFEGWTDDPKSIATRRQQVFDPVGGFEFFVQQYFPHYVRSEHKSQLHEYLFEQLPQSVVELERSIRQAIAAPRGEAKSTICTQLFPLWCMVRGLKKYIIIAMDTETQAYEMLEAIKMEIEANPRLHIDFPELGMGKVWRAGAIITSLNQKVEAVGAGQKLRGRRYGAYRPDLVVLDDIENDKSVEKPEQRNKLHNWVLKAVLKLGAAGEKFDVIYVGTILHYDSVLSRILNTKGWRRVRFKAILRMPDNMHLWDQWENIYLSEEGDDDTLSDLFYKQHKAEMDAGAVVSWLRRPILQLMKIRASDGHSAFDSEYQNDPVSGDDAIFENSIQYWTELPANLIYFGALDPSLGKAGASRDPSAILVGGYHRETGKLYVIEAQVKKRLPDLIIEDVIRLHKQYECQRWFVETVQFQEFLKDELVKRSAQRGLPVPATAIKPNTDKMLRIESLQPHIANGLILLHRSQATLISQLRHFPKADHDDGPDALEMLWKNAVSSSAPIEFMTIDGDLGRDEFDDSDLYSIWRR
259202..260842                     PHAGE_Mannhe_vB_MhM_3927AP2_NC_028766: portal protein; -; phage(gi971741529)         0.0                 MAKKKKKLQQVKKVQVGLDTQTNEARVTETGRIISDHPSNKITPAKLKGILEDAESGDITAQHELFMDIEERDSCIGANIQTRKRAILTLDWRIAEPRNATPQEEKLQVEIDELFYQFPMLEDLMVDMMDAVGHGFSALEIEWKQAEGKWIPVNFIACPQSWFKLDKDDNLLLKTPDNQDGEPLRQYGWVVHTHKSRTVQLARMGLFRTLAWLYMFKHYSVHDFAEFLELYGMPIRIGKYPFGATNDEKRTLLRALAQIGHNAAGIMPEGMNVELHNVTNTTGSAGSNPFLQMVDWCEKSAARLILGQTLTSGADGKTSTNALGQVHNEVRRDLLVSDAKQIAQTITQQIILPYLQINIDPNILPSRVPYFEFDTKEYADLSVLADAIPKLVSVGVRIPENWVRDKAGIPEPQENETILSAVQHDFKTDLNDVENPKKQTALSVQNHVTGCQCDGCRGVALSANTDSSTAQGVLDGGLAQAFNEPDFNKQLNPMVKKAVSVLMACDSYDEAAEKLAEAYPEISSHEHEQYLANALFLADLLGGTNV
260835..262136                     PHAGE_Mannhe_vB_MhM_3927AP2_NC_028766: head morphogenesis protein; -; phage(gi971741530)     0.0                 MSKPLSFLFGLEPTQAIEFLHNKKLLATKVFKKSLHDSAIARATTIARLSSLEMTNDIYKSMEVAKKEGKSFAQWKKDLVSEFEKKGWVFGHDKSISRGIDGKLLADPKTGEYFGTPRRLNTIYRTNVQAAYSAARYQRMMDNIDHRPYWQYSAVGDERTRPSHLALNGRIYRYDDPFWSTFYPPNGFNCRCAVIALGERDLKRKGLNKPDDSSEFLVKVKRPADKNGNQETTVGFKLPDGSIRVTDKGFDYNIGRLNYRPNLDLYPEKLAHQFAKTEMQGAEFKQDFLIFQRQFVKIKKQLGVDDKLTAEQMFNVRDKLSMNFKFTAGVLSTSSKRMLESDVATVWFSDDSLIKQLNSRDGQDFDLDDYANIPDLIYTPDKIIKEATAYQFYKEIKGKKLLVVLKVLHDKNEIFIQSARRVSEKQWKKAFKK
262277..262693                     PHAGE_Mannhe_vB_MhM_3927AP2_NC_028766: G protein 2; -; phage(gi971741531)            2.05e-70            MIDVDINDVEKIEAVLSDIAHKTQNRTSLMRSIAGTMESAVLQNFDEGGRPKWLGLKYRKGTPLVDTENLMGSITSRYNNDSAEVGTNEPYAAIHQFGGMAGRGRKVKIEARPFLILTQQDKDDILEDAQNYFRSIIE
262936..263973                     PHAGE_Mannhe_vB_MhM_3927AP2_NC_028766: hypothetical protein; -; phage(gi971741532)     8.89e-78            MKLTLAACSFEINKAKYGRIQLLPYGEFRATDGRPTDVEAWYVTDTNGADVVALANSKRNPLPIDYEHQIIHSQKNGKEAPSAGWMEYLYFTPQGIFADVRWTDKAAEYIKNGEYRYISAVFAYDTEGYVRKIFHAALTNTPALDGMDEAMVAASVQLLNEEAQEMDKELLAMLCSLFGVASATETEIKEKVTALSQAKGESKVVLSDVYSALKEKEQSVAALSEKVNAFDPSKYVPVEQVVALQNDFNAFKDGVEKDKKSALIQTALSEGKLAPALKEWAEGLSVEALTGYLEKATPVAALSGEPQSKGDPNNNVVALSESEKAAAKALGMSESEFRKAHKEIN
263973..264890                     PHAGE_Mannhe_vB_MhM_3927AP2_NC_028766: major head subunit T; -; phage(gi971741533)     4.19e-152           MAFKKSDVLNHINEQFKKDFAAGLGKIAPQWPEVAMEIGSNTDTNTYGFLGDFPKMKEWVSKRQIKNMQAQGTSIKNKTFEATVQVPRTNVEDDQVGLFRPMVQQAGQSAAELPDDEVFALLKKGESTLCYDGQNFFDTDHPCYAEVDGTGVNTQQSNLTTGSSGGKPTFYLLDTTNVIKPFIWQKRTAPEIETKFDASRSDTVFMEDVYIWGVRARGAAGFGFWQLAHCVKDTELTAENIMEVVAKMQTLKGDGGKLLNIRPSVILVPPALEFKARQICEAEVINGTTNVLKGRLKVMVSSQIL
264929..265741                     PHAGE_Mannhe_vB_MhM_3927AP2_NC_028766: hypothetical protein; -; phage(gi971741534)     5.85e-20            MSKNKSKKETADVKPEDVKPEDVKPEDVKQEDVKLEDVKLEDVKPEDVKPEDMKPEDMKPEDMKPEDMKPEDVKQEDVKLEDVKLEDVKPEDVKPEDMKPEDMKPEDMKPEDMKPEDMKPEDMKPEDMKPEDVKQEDVKLEDVKLEDVKPEDVKPEDMKPEDMKPEDMKPEDMKPEDMKPEDMKPEDMKPEDMKPEDVKLEGKGYLEAIHPVAFDIRLMSHHPHESYGRCGYRFNKENAVRIPAEELTGEQVSRLLDDPYLEVAPVTEEE
265744..266166                     PHAGE_Mannhe_vB_MhM_3927AP2_NC_028766: hypothetical protein; -; phage(gi971741535)     2.05e-55            MYATINDFISRVGEFQVMELTDRENIGEVNQAVLTIALLDSSSQIDGYLVGRYKLPLKTIPQNLTRICCDLTRYRLASMSDVSITEEIIERYKLSLRELEGIASGKVSLGIAEDEQASTGENTVIFTNVANRVFSRDNEN
266150..266791                     PHAGE_Mannhe_vB_MhM_3927AP2_NC_028766: hypothetical protein; -; phage(gi971741536)     4.14e-60            MITKIENALVERLKKGLGKLANTVKSYGGELDDESIGTARLPAVLVTYGGSRIECKDLRRRRHKSTDTFVIILAVRSLKSNQVARQGGVDRREIGVHQLISAVRRLLDAQTLGNLVYPLNPKRIRTIFNNAQFRSDKITVYAVEYEVSYDDLPPLEDGLFPEATSDKTSPDYVFNAYEGMLSEQQPMLEQVVGKIVDPTTKDFVEFNVETQKG
266795..267187                     hypothetical protein; -                                                              N/A                 MKRFFALIMIAFLPVHVMSAANMAPIIAAAATTGTRSNQENDRDKADSQAQIIAITQGGLTVDADSGHVIIRCLWQKGGLCKIRGGKEGEGFISRRTDLILTPQEFAEREGYKKVHRITLLPLYLDVSKE
267190..267357                     PHAGE_Mannhe_vB_MhM_3927AP2_NC_028766: hypothetical protein; -; phage(gi971741537)     1.91e-20            MKVKAAVGVKVPLENQPLAYIEQEPVEVENTIYYQRRIADGDLIEVKGNKKADKS
267354..268763                     PHAGE_Mannhe_vB_MhM_3927AP2_NC_028766: tail sheath protein; -; phage(gi971741538)     0.0                 MTNIEFDKIPTSIRKPGVYTEYNRRNAVSTLPTNEQEVLIIAPMVSDSAEFTAPVRIYSDYDAELAFGAGTWAHLMARVAIQNNPLLRLSIIGLKDNEAGVAATGTLTLSGTASAIGYLSTTIAGVEYKVSVAKAETANAVAARLAAVINISNTCPVNAQVSDGTITLTAKCKGEIGNEITLSAASYTSSMTLTAQALASGANNADIAKALASVAGTHYHVVISPFSDEKNAKALVNHLETVSSPLEKKPAIGVIGWRGTMASGTTYTSKINSERVTCAWYKGAIESNALIAAGYGAVIAGEEDPAKPLNTLEIKGLTTVDATQTPILTEVNQALFHGLTPVTVVNHRVRIMRAITTYTKSATNTDDPSYLDLTTIRTLDYTRKALEQRIELRFPRSKLSNRTPPKVRSEILDVLYRLENLEILENVDLHKAKLLVQRNQQDPNRLDTVIPADVVNGLHVVANRIDLIL
268773..269141                     PHAGE_Mannhe_vB_MhM_3927AP2_NC_028766: tail tube protein; -; phage(gi971741539)      3.45e-34            MAKEFASLGIIEVDGLEIDLTKCDVRVITGRKPVKTINRKARVKGFAKGITEYTLSLTVAVPLNSPEPDWDNVDDAKVTIEEENGQRISYRNCFTTEVGTSYTVDNEEVRDIQVVALDKVIE
269141..269482                     PHAGE_Mannhe_vB_MhM_3927AP2_NC_028766: hypothetical protein; -; phage(gi971741540)     9.49e-19            MQGRLLLGVLFNGTRYFDFNVKILTLGLECQALEWIEEKGLAKDELNKAEQTLVDLAYLCQQLEISGIDKVSLTPEFLLDNLSTDDYVLITDLIGQLRKKCIDAGENQVLATA
269766..272021                     PHAGE_Mannhe_vB_MhM_3927AP2_NC_028766: tail length tape measure protein; -; phage(gi971741542)     0.0                 MSSLNLSLMLKAQDFASRTVKSMRDNVNKSTKDIENQAKRSSSAQQNEVRKTARLTEQAYRQIQQQARTTATAREQLGMRSERSIQNEILRTEQAYRRLKNSGTASTRELARATEQHKRRIAELNAEMGKIATGQRLGNIGRGVAGAIAGVTAGAMVLAQPMNKQMTYDRQLAMVSNTAFSERDVDGRIAGKKELHSAVKNAVETGGGTKEDALSALDTLLASGAVSADIAMKLLPTLQKGAVATGASTQDLSKIAISAMQQFGMSENQIGEVLDKAVAAGQAGNFELADMARWLPQQMAAAKSAGLSGMSGFEALLVANQQARVTAGTSDQAGNNLANLLAKITSRETNDRFANLEIKDKDGKTHGVDFIKSMEAQKVKGKNSIEAFMAIMDQVIGEDKNYKELQEKLKTAKKEDQKALLEQMTNLVEGTAIGQIISDKEALLALIGMRNNVQLGQEVKNSVMNSAGAVESSHAVIADTNDFKTEQLKNSAEFAQMESLKGFNNMIGDVSAKLTDYASQYPGLTTAIAGATTGIAALSAGALVAAGSLRLLGGSTGLGLGGALGGLSKGGAVKGGLFKGGKVGSLLNVGSLAVAGLAIASDNHDDYFAQQEAIKEKREKAQEKANIAMSGHSVNKFQYTPTTSFKTSNVNYHGAYAIADIQRNQAIAKARLNQGTLTQAQYDARVESGNARIAELTQTDLQQFGNQIQSGLKQAVENQQHTIQTHITVELDGRAVAETVSENQYRQFNRE
272024..273349                     PHAGE_Mannhe_vB_MhM_3927AP2_NC_028766: DNA circularization protein; -; phage(gi971741543)     3.94e-114           MKGWTMPVQRASYRGVRFDVFNIEDSVERAVVEHAYPFVNGADIEDLGLNPLEVRLSAVFYGEGYYSDFKKFLEVLKKQGADVLTHPIRGRLQNMICTSANFYHDAEYTDYVTLNLIFREATPAKPIFLFNNALFGLIDDFLSAIEDFIDDCLAFFAEVMEGISLAANFKARLLGTFGAIFGCYEHLRDLFTLDKAKFNTPASTTADKFKTQSSQACKDIFEMIEIGLTQIAQRQDLTQRAKFDEVLRTIDQIDEIPTILVTGKNASANRKVNLKSLTSALSERDTREINAAMQLACTAALMKIATDFIEDDTMLPSDIEYIATKVRLQILKNLNTVRAFAQEVTPSFTVTMPNTGIYTKLHLVSERLRNQGKKITKLALSAINRKPPLVIRTVEINGTLQQVAHEFYGDYRRANELLRLNPQIRYPNFITKGEVLNSYAK
273339..274463                     PHAGE_Mannhe_vB_MhM_3927AP2_NC_028766: tail protein P; -; phage(gi971741544)         1.31e-180           MQNEVNYNYPFENEIVVEIDGKQHKSWKSYDIDSDFLIAADAFRFDIGTPSTDTVIPNFTGKEVKVMINEQLVITGIVDTTQHSINKTNRTFHLTGRDKAAILVDCSAPITNVKGLTVLDAVKKIVAPLGIKNVELKAENNPTLDKVDIDIGETAWNAVKRCANSAGLHTWFDPKGVLIVGGADYSTPPVATLCCMKNGERNNFSSANLVFDVSQRFSEITFLAQRHGRSGDDNKNDLKWVYKDESMKTYKPKTVVVPDVEDLTSLKKWAKKYIADSILEGFTLTVTIPDHKTQDGTLWQPGQRVHIICEEYDIDAIFFLMGRRFMLSRANGTQTELRFKQDGIWTPDAYKAKADKARKRKGKKNQGDLIVLDK
274466..275122                     PHAGE_Mannhe_vB_MhM_3927AP2_NC_028766: baseplate assembly protein; -; phage(gi971741545)     1.51e-96            MRNLTKKIQEKTGAMLADVRQVFRGVLNLVKSGDNIQKAQVSGLAGETLQDVELMQQFGFTSVPPAGTQVVVVPVGGKTTHSIIIATENGAFRVKNLENGETALYDQSGSTIILKQGRLVEVDCDTFKLNCKTYQVNASASADFTTPKLETSAVLTAQGKINGNGGMAVQGGSGASFSGDVEQSGGDFTTSGDVVANGKSLVSHTHPGDSGGNTGAPN
275198..275548                     PHAGE_Mannhe_vB_MhM_3927AP2_NC_028766: hypothetical protein; -; phage(gi971741546)     3.18e-63            MDREISPLTGDYTSKQISTLQNAVYIRLTTPLGAYWADGRVGSLLHLIQREKDVERVGLLAQQYAEEALKPLLDDGRASEVTVSYKQPKNGILLLLISVKDNRGNAFEFKHPVKLI
275563..276627                     PHAGE_Mannhe_vB_MhM_3927AP2_NC_028766: baseplate J protein; -; phage(gi971741547)     4.48e-128           MLLVPTLEDIRNAILRDYQSLEPNADISEDSDNFARASALSAVAEGLYAHQKWIIKQFFPDTADTAFLEKHASLRGIRRRNATYASGRSAVIAGNEHSQIRIGLLIKTEDNRFYETTESAVIDSSGTVTVAVRSLETGSSQNITQATKASFMSAPVGVQTDVTLSNVVGGTDAESDTSLLERLLELIRRPPAGGNRYDYRNWALSVDGVDAAYVYPLRRGLGTVDIAITSNNDLPSSETIERCQAFIDEVRPVTAKESKVVKPDVTKVNFDIQVKISGITLAEIKVAIQKALSDYFNTLIPGDDLIVSQCEAVVNNLIGVVDRRFTTPTANKKADVVSKIEWFRLGTVTVTEMS
276627..277214                     PHAGE_Mannhe_vB_MhM_3927AP2_NC_028766: tail protein; -; phage(gi971741548)           3.45e-35            MMSHKHALSTLYPPISYNVNGKQFLIQCEVDGNVFDRVQQSAVDMLNAIEPATSGQMLADWERVCGIKTDLSKNYQERVKRVIIQLNAIGGLSIPYFKKLAESIGYQIEIKEFSPLQNDLPNLGDVDIFQNEPRESLIFMWRVTVIDGDDNIVYFRAGTSVAGDHLVTFGDPIIEEFFKDLKPAHTYCYFAYQER
277218..279746                     PHAGE_Mannhe_vB_MhM_3927AP2_NC_028766: defective tail fiber protein; -; phage(gi971741549)     7.37e-36            MRDLLQKIQSNDGQFHNGNPATGEQGTRVTDTWLNDVQEHIRDFGDEFKYLLQQVELEPDPAKKTQIYDAIVQIIENKRRAASLTQSGEVQLDSSTDSTAEDKAATPKAVNVVKALVIAVRNALNNYIPNSKKSNADNSSSSDTIATSYAVKKVRDIVENRFSSLANADGYKHVGRCKSVEMLRKVVPSKHGQRILVDAYYEGGTTGGGEFVADLQDLTTADDGGSCFVVLNNTARWKRIFDDRVDVVDFGAKSDEDATIAFENAFKYAGEHKKIITSEASTYFINKPLFLSGVGGIELNGKLYAKMTPENKSKPIITWAENAITLTQSHNNFINLVMWLEPTEDAPAICLAGLKSTNLKIGETGCVQIYATTEQNEQQVDFKGVEVSSTGYNRFDIDVLSTLHITGKGRGWVNENVINAQRFRALKEGFRAGILIDGEYRHNHNLIRRGCLEGGQTINIENGSSNTIEDARFERNPKNPDELLTISFSENAFSNRIIASWVSSPEFTNTPYGVHYDMVKVTDKGVDNVVSHIQETYSDEACLFALSQTTSFVSTLNKATFPMKYTTDIEGVNGIKQLISGSFKLLQNFAEVYKQSQFIHVRIGTMFDLSSDASHFRLGVELFDENKAPITTALDSHIKSGQLKVDGNKYKMDRNVSHANFTIISEQVRYVRVLITSGNDTENQVFDYLRFVVRYPKHFIEKSRGYHNIQQPIRKRSLFYRGVEGDIDMAEVGEGVACYKQDLSEMKINLVRVALVINKIVGNVLIIEGLPVSGIKEHTQDSEQGWSLIYPHNDQEHKLAVERVAFLQSEKQTKIHIQGTIPSELRTGESIVLILTKTKKLA
279807..279986                     hypothetical protein; -                                                              N/A                 MEKGQKVKLRNGNDAEIVFISDFGKLLVVEYIDDELPAVHWHNSNGSFYADCESALDIV
280132..280251                     PHAGE_Haemop_SuMu_NC_019455: Mu-like prophage protein Com; -; phage(gi418489076)     8.81e-09            MQKVKEFRCECCKKLLARAKDVQSLQIKCVRCKKINQFN
280315..281154                     PHAGE_Mannhe_vB_MhM_3927AP2_NC_028766: hypothetical protein; -; phage(gi971741551)     1.42e-05            MAKQFKQAPLPFVGQKRMFLKHFEQVLDENIQGDGEGWTIIDVFGGSGLLSHTAKRLKPKARVIYNDFDRYTERLNHIAETNQLREILYQTVNGIIPKNKLINKRLKEEIINKINRFNGYKDVNCLSSWLLFSGQQVGSLHELFKQRFYNCVRKTDYVLTEGYLEGLEVVSESFHQLLPKFQNKEKVLIVLAPPYLCTRQESYRQATYFDLIDFLRLIHLTKPPFIFFSSTKSEFIRFLDYTQEDKTDNWQTFEGYKRIIVNTSASYSGKYEDNLIYKF
281291..282370                     Putative oxidoreductase; -                                                           N/A                 MSNIKIALIGCGFFGQQLALGFTKAGADLLGVTDLSMEFAERLAAKFNTKAYSDMETLFHEVTPDLVLIATPNYAHKVPALTALKHGCHIFIETPFSIHQTDCSEILTLAKQKKKSVFIGHLLRTLPGLLKAKELMMQNVLGKITVARASRQRWIDAFQDKNWWKNDVNLTGGKLFNEIHELDLLCWLLGDVSSVYAQATNRAHTDTPDNHDIIQLLLQFESGVFASLEMGTAYRLHEWGITIHGELGALMVNFFTSTMTLSFADGTRQQFNLYDEFEADLSLRESGKATQKYNLPTALSPLWLTRAVEIEADMVVKHLLGVTEHCILSQATTKAIAVACAAKKSIETQQRVELDTASM
complement(282400..284274)         Selenocysteine-specific translation elongation factor; -                             N/A                 MIIVTSGHVDHGKTALLQALTGTHTAHLPEEKKRGMTIDLGYAYLPLEKNGKIDRTLGFIDVPGHEKFLVNMLAGLGGIHYAMLIVAADEGVQAQTLEHLAILRLLQLEHILIVITKADRATLPQIEQLSQQLKANHPILANSPVFITSAKTEQGIDELRNYLAKLPNLADSNKPFRYAIDRVFSVKGVGTVVTGTAFSGRVQIDDELLLSNGQTVRIKNIHSQNQQTNVGNAGERLALNLNVDLDRITIERGDWLLSQQPLPPTSRITVLLNAETTLQESQPIHLYHASARTTGKLNLLQHKTLLPAQQGLAEIILEKPLFLAYADKLILRSGDAKHLVAGAKVIEINSPKRHKRTEQRLNFVYALQQAKTTTERTALYLQNKAVDAQTLMWTEQLNAEQLAEIVAVNQQVRFQDWIFNADYQQQQTEKLLTALAQYHQNHNDQLGISKARLYRIATLNQPEKLMYHFLEACLAKGQLQQTRGWLHLPEHKIQFSEDEQALWQAVLAQFEQQHGHPLWVRDLANVLGQDESAMRNFLYKAGKLGYLTPIVKDRFFLTETLYAYSRLVKQFIAEHGAISVNQLRDELQFGRKLVVQLIEYFDRCGFLRRKGNIHVLRDSDVFDL
284502..285434                     Pyrimidine-specific ribonucleoside hydrolase RihB (EC 3.2.2.8); -                    N/A                 MKKIILDCDPGHDDAIAILLAHGNPEIDLLAITTVVGNQTLEKVSRNALAVAEIANILNVPIAKGCVRPLVREVEVAPSIHGESGMDGPVLPEPTLSLDSRHAVDLIIELVMTHPPKTITLVPTGGLTNIAMAVRKEPRIVERVKEIVLMGGGYHTGNWSAVAEFNIKIDPEAAHIVFNEKWSLTMVGLDLTHQALATEDVIKNIEKIQTKPAKFVLELLAFFRKMYKQAQNFDYPPVHDPCAVAYVIDPTVCTTKVVPINIELTGTHTLGMTVADFRYPIPENCHTQVAMQLDKAKFWGLIYDALQRIG
complement(285470..286852)         L-seryl-tRNA(Sec) selenium transferase (EC 2.9.1.1); -                               N/A                 MSLYSSLPSIDKLLKTPEGARLSHEFGHTAVVNICRQLIEQGREYIKNENKLLPVFQDISDTLREIELQLHAQSQVKIQSVHNLTGTILHTNLGRALWSDAAQHAALTSMSHNVALEYDLEEGKRSHRDHYISDLLCQLTGAEAACIVNNNAAAVLLMLATFAQGKEVIISRGELIEIGGAFRIPDIMQQAGCKLVEVGTTNRTHLSDYRHAINENTAFLMKVHSSNYQICGFTKSVTEAELVTLAREFNLPVMTDLGSGALVDLAQYGLPKEPTVQEKWAQGVELISFSGDKLLGGPQAGIIVGKKAWIDRLQTHPLKRALRCDKVILAGLEATLRLYLQPEKLSQHLTTLRLLTQPVEALHEQAEQLQSVLLTKLTTDYSVAITNSVAQIGSGSQPMATIPSVAVTISTEKAGKLTALLQRFKALPQPIICRVEKEKIWLDLRGLADIDSLLKTIMQL
286868..286999                     hypothetical protein; -                                                              N/A                 MRTKLINHTRFSLKIQYAIKKKAQFCEAVKKVRSISPEFYLPT
287043..287133                     tRNA                                                                                 N/A                 GGAGGAGCGTCGTTTCCGGTGAAGCGGCAGGACTTCAAATCCTGTTGAGGTTGCCAGCAATCTCGGGTGGGTTCGACTCCCATTCTCCTCC
287449..287460                     attR                                                                                 N/A                 AAAAATAACTCT
287480..288733                     PROPHAGE_Escher_MG1655: CP4-57 prophage; integrase; -; phage(gi16130540)             4.12e-81            MARLVKKLTDSEIKNAKATSKPLYDGDGLFLEVSSKGAKLWRFRYAQPYTKKRTTISLGTYPDLSLSQARAKRDEFNALLANNIDPQTYRKQQEQAQADRLSRTFDKMAKAWFEDRKIKANFSERTAKDTWALFERHLLPHFANYPITEITPLIAINALKPLEKEGKLETVKKIIGNLNNVMRFALHRGLIAHNPLAEIGKEFDKPVSKGMNTITPEELSEFLHGFYRARDENRFNPFSFYAVMLVVLTGGRPSEIAKAKWADIHYKEKTWIYRVQKGNKNLPEGREHVVTLSRQAIGIFNKMQHLHTALGIESEFVFASLTAKSGHLSIEAMRKAIIKGIGENRLTTHGIRHLFSTSLNEKDYKADWIERALSHKQNKDKNQIRRTYDKSLYLSQRAVMLQEWADYVESQAPEPFV

#### region 2 ####
complement(1198224..1199636)       PHAGE_Pseudo_Pf3_NC_001418: phage assembly protein; -; phage(gi9626321)              2.69e-17            MNNKCITKKWLSVLLIGSGLIWSSLVYSKTFNLEQGGTKLVRTDEKIDTIFVSSPSVADYEILDDNSFIIYAKEEGRAEVTAFGQDGKPLTTDFINVNPLISNINDISDTNRQIKARFPNSNLSVKKVGKAYVIEGKARTQEESEEAHRIVGEALGNSKKVTETSFNRSEGVKEYIPFLDKYQFDGVINNASVADSTQINVKLSVVEVNKKLTEALGINWGRVVGVHSGPLLGGSVSLSGGFGGSSGSTLNINATGVSAFINALNNQDNGKILAEPSISLLSGETADILVGGELPFAQKDKEGSATIIYKEFGVKLIVGAKVQKNKRIRLALDQSVSTIAGSYAYDNVGTVPYFNTRRAKSIFEVADGESFIIGGLFSSQDAEGINKVPLLGDIPILGSFFRNARTDREDKELVIVATVNVVKPVHESDIVYPTFEQTGTMERFFNLTPIKNVYHKTLSTNFLRNGGFIQ
complement(1199633..1200445)       Flp pilus assembly protein RcpC/CpaB; -                                              N/A                 MNYRMLFIISLLTLVVGVGGILFMPTGDSSSAGEGGVALSETEKKPEKLITLAELKRDIKAGSLLQVEDYSLTEIKVTEDNPLTNNDLTDVLALSKFKTLQGHLVAENLKSGSLLSPSTVISPNDSRFLLSSLDTKQEIAFRVYLKPTERYILDTLRSGDYVSVYNQKIAYRAREESIDKNSLIKIINKLLVLQVNVFQVLDENNDSVKKQDELAGEYIGYISLKVNAKQAKMFYELEKDSKLIVLPSVDEAESSNNRGVFIRKLRGNKS
complement(1200488..1200919)       Type IV prepilin peptidase TadV/CpaA; -                                              N/A                 MSDIVIFSLHCITMILLIILSWTDIKSRIISNKIVFLLLLVMVPLAWIQHKQIFFLPALLTLVIGFLLFTFGVMGAGDIKLMSVLMLTIPHSQIIYFFLFTAFSGLFLIIIGFLFFRHSIRQHGLPYGVAISCGFITNLFLFS
complement(1200945..1201127)       hypothetical protein; -                                                              N/A                 MILFFCFFKSQKGITSIEYGLISAVIAVFIVSMLYNDNGLILALQAKFDLLKSTVVNALK
complement(1201228..1201452)       Flp pilus assembly protein, pilin Flp; -                                             N/A                 MFSKLTTQAYIAVTESIRNFKKDERGVTAIEYGLIAVAVAVLIVAAFYGNDGLVASLKGKFEKLTAAVTGANVG
1202435..1202451                   attL                                                                                 N/A                 CGAGGGATTTTAAATCC
complement(1202618..1203640)       PHAGE_Pasteu_F108_NC_008193: integrase; -; phage(gi109302897)                        0.0                 MGVRKDSTKGGKWLAEFYHDGKRVRKWFATKGEATRFFNQEQAKNATQSENVRVVLSNDLAPLSHYAHEWYELYGQTLNDGQARLNKLLNLCSHLGDPPANKFTTQDFAEYRKKRLAGKFSADPKRPPKQSTVNREHAYLRAVFNELKSLGKWSGDNPLSEISLFKENETELAFLFGDEIRRLIDECDNSRNKDLGLITRICLATGARWSEAEQLKQAQVIPYKITYINTKSGKNRTIPISPELYNMLPQRRGRLFGDAYESFENAVDRAGIDLPKGQLTHVLRHTFASHFMMNGGNILVLKEILGHSTIEMTMKYAHFAPSHLESAVSLNPLTNPSKKR
complement(1203643..1204095)       PHAGE_Pasteu_F108_NC_008193: hypothetical protein; -; phage(gi109302898)             5.80e-100           MKPALILALLPFSVVAKEYMPLLISSGSMNNKPAISLYFGDNSERDYFEFTMHCNLFDSPDAPDFTIYDDGAPAMKLTHYKNGTYFPNSSKLGTHTDLKLSVNKEKKQVIFNISGTVLDVERQKLIEISPHDVALSRSQWGDVKKHCSVK
complement(1204095..1204670)       PHAGE_Pasteu_F108_NC_008193: CI; -; phage(gi109302899)                               2.52e-115           MSNFSGGKEVIERIKKAYGFTKQIDLAKHLSIPQSTFATWGSRGIFPAELVIRCVIETGARLEYVARGIEPIFDDSMNMKYFQSFNLESGKLFINENKPFLLPLLPNLDSRESYDHLFCVSENNRTFFINPNYDTLTDGEYFVLVENSHLIRYLTVLPGGKVRVDGGKFSFECDLVDIEIKGKVILKMEKC
1204795..1205007                   PHAGE_Pasteu_F108_NC_008193: Cox; -; phage(gi109302900)                              1.70e-29            MTTQNAICINIQLDTPFVTKDEYKKRTGLPMGTINDQLKAGKLPILPRKSPKEKVLINLIALAQQAANQQ
complement(1205079..1205321)       hypothetical protein; -                                                              N/A                 MFDSKVETPESQKEHLRVLSLKVAFLETLNRSLIRSLARTDPRFVDLLELELLEKVNVIAETDPQIAQAIESYLVDLLKN
1205400..1205582                   PHAGE_Pasteu_F108_NC_008193: hypothetical protein; -; phage(gi109302903)             1.18e-36            MQFVMSIKIQNEDDSIQSSLKPKLDKQKTRIAQIKKTALYSKTGKQSRLEGATIWGISYE
1205575..1205910                   PHAGE_Haemop_HP1_NC_001697: hypothetical protein; -; phage(gi9628609)                5.70e-07            MNEEIIKARDQALAQARKQLNVSNYRVERFFDRMPQDEKEIIFALAQVDQMDQVNPGKQPKYLRDFTREGMRKIAKAYQKIRKISNRLPQCISINEFYLIDEEVNYANRQY
1205891..1206100                   PHAGE_Pasteu_F108_NC_008193: hypothetical protein; -; phage(gi109302905)             6.42e-38            MQTANIKVNVKKANQFMFYFKDSHDAYLTLAKRAPTIAQRVKHAEKARLCRTYYKNASEFARIATSKIH
1206114..1206365                   PHAGE_Pasteu_F108_NC_008193: hypothetical protein; -; phage(gi109302906)             1.82e-54            MFPSIFRKVATPEVITMQKREDRTQKTYPEGKFVLLRKSSAFGWESEVETREGMDAQTIERVYFYKVEIERRDPRNLIIVKVE
1206371..1206646                   PHAGE_Pasteu_F108_NC_008193: hypothetical protein; -; phage(gi109302907)             3.31e-60            MAEQHIIELSNRYQLKATDDFLILYQLKLQDNGTWERVKALATKSPDYLLDTLIRLELQSEDVTTLEDVAKTITAMRAELKEAINIGRTQQ
1206673..1209066                   PHAGE_Pasteu_F108_NC_008193: Rep; -; phage(gi109302908)                              0.0                 MNNFNNTKSVGASNRAPACAFVWNYEENARAVDERRHNRFLEQKAHYDLVNKEKVITPPDSARTDLQLELFNTTPEGYELVERLIANLPRQRQREYFRKLYLKTYRSVKDDGSIAYRLGNIQRRTANLFIREVLEERLKKAFNSYHINVSFLLAFSKNLPKWRADLESEIAQSLTKIEQQITISQEIIDRINEDYYTQDDLIAPDRNTSAAQIDANFEQYTKAQIKKAKLPFYLINAEKLKEIARTLATAFEQELMSFINDLAPRAEEIGAQGVKDEFLRLYQKCGQICENIGFPAPSWEMKKSRLTGEKIDIALQKIACEKYWFRTMNRVQKRMTEHVAIACGEVRKQASCYISYGSFNNWKTQIKTNLDYLKSMILTNIDDPEEQIELFGMFLKSSSNPDNRRNEMMCRLRGLEEWAEREEHEALFLTLTAPSSFHATHSSGDLNKKWSGVNPRDTQKYLNKVWAQYRALLAKREIKFYGMRVTEPHHDGTPHWHLLVYVKAEDKAEVIRLFKKKALEQDGNERGALKHRCRIEECDKEKGSATAYIAKYISKNINGFALDGETSDENPNLSLKENAHRVRAWASLWGIRQFQFYGGASISVWRELRRLVTGQAEDEIIEKARAVADVSCFASYIEIQGGAMAMRKDQPIKLSYIETEQNKYGETRQKIKGVENKISFRKVLTRLKKWAITKAQVSRSETQESAVRAPWTCVSNCNRSIVEQKIKNAVAPICLPLHARQIEHLLSGKPLLLNERNKIQVINNEIVITDPIKERVERESAGKSHLDRLREIPIFLN
1209080..1209331                   PHAGE_Pasteu_F108_NC_008193: hypothetical protein; -; phage(gi109302909)             9.26e-55            MEKVEITKEFFDSLMKDKERLNFIECYRVTIIEDKPGENGGFELSHCNGGEDPILCDLVYSESVREGIDRMMEYQKCIEQKEV
1209334..1209606                   PHAGE_Pasteu_F108_NC_008193: hypothetical protein; -; phage(gi109302910)             2.82e-56            MIDENKKVEVSLREFEEMVRDRVRLDFIESRIIESLNKEFYNTDFSNQISFIIHEKINAFREKRIILNRKTIDKLIQEKTNETFKNRCKK
1209620..1209874                   PHAGE_Pasteu_F108_NC_008193: hypothetical protein; -; phage(gi109302911)             2.61e-56            MGNITISLEKWQEMARDRTRLDFIESGIIVGLSPAYFEMDVSDKVSFTMNKKTTDQKQMKITRENIDKLIEDLVYECFEDAEKR
1209847..1210383                   PHAGE_Pasteu_F108_NC_008193: Dam; -; phage(gi109302912)                              9.03e-127           MFRRRRKTIKTYGRPWWLFFFAEHYFDVKFDLDVCAMAHNTKVKKYITPEQNTLKTMWEGRNCWFNPPYSNPLPFVMRAVEMATLHRKTVVMLLNVDNSTKWFNLCVRNAKEIVYITDRRVPFVHNGTGEEVDQNNKGQMLVLFAPDNPLDTLKSSYISMQKMRQIGVKIGVKKNELI
complement(1210426..1210701)       PHAGE_Pasteu_F108_NC_008193: hypothetical protein; -; phage(gi109302913)             1.79e-62            MARTLDIYCKVCNSKATVTRTERIHSEYSKSYCTCKNPACGHKFVLNVEFSHTTKTSLLTKDGLLSLMINQLSDKDKQKIREMLNQEEKGV
complement(1210777..1211808)       PHAGE_Pasteu_F108_NC_008193: portal vertex protein; -; phage(gi109302914)            4.19e-160           MAKNKQKDVKSTSIISINGSDYSYSAAPALDYVGLMHDDIYNCFMPPINRHALAKLPHQNAQHGGILHSRANMVSAGYIGGALLSKIDMRALCLNLIQFGDVALLKIRNAFGQVVRLHVLSSLYMRVCKDGNYKYLMKKSLYDTKSEIYEYNKNDVIFIKLYDPMQQVYGSPDYVGGITSALLNSDATIFRRRYYSNGAHMGFILYSTDPDMTEEMEDEIAERIRDSKGVGNFRSMFVNIAGGHPDGLKVIPIGDTGQKDEFANIKNISAQDVLTSHRFPPGLSGIIPVNTAGLGDPLKIREAYQADEVLPLQEIIAESINSDYEIKSALKVNFKQPEKRDKN
complement(1211813..1213621)       PHAGE_Pasteu_F108_NC_008193: terminase ATPase subunit; -; phage(gi109302915)         0.0                 MTAQLRIRKTKRYDDEVIYSAKFLYLKKWTPNEIAKELGLNSARPIYYWAEKYNWRNLINENGIEELIALRIITLTERENKTDQEIKELEALIDKDIEYKKQRAKKAASAQKSAVTLSESFGDFADSGDGNESKQKKSKKRAKNDISHVTPEMVQPFVDSLFDYQKHCRANKHHSVRNILKSRQIGATYYFAFEALEDAIFNGDNQIFLSASKRQAEIFKTYIIKMAREYFDVELKGSPIILSNGAELHFLATNANTSQGNSGHVYGDEYAWIRDFERFNTVSSAMATHKHWRETYFSTPSSKFHPSYAFWSGDMWKEGDPKRANVVFPSFEELRDGGRVCPDGTWRYVITIEDALKGGAGVLFDIDALKQKYSKYAFAQLFMCVWVDDADSIFNIKKLLKCGVDIAKWKDHNPNDARPFGAREVWGGYDPAHSGDGASFVIVAPPALLKEKYRVLARYQWNGLSYKYQAAQIKQLFEKYNMTYIGIDATGVGYGVYEQVKEFAGRKAVPLVYNPESKTEMVLKVHDLVEHEQIEWDENERDIVPSFLMIKHTSTKSGNTMTFVAERTVKTQHADVFFAIANAINNKSLTDKPRRKSRGWRM
1213827..1214714                   PHAGE_Pasteu_F108_NC_008193: capsid-scaffolding protein; -; phage(gi109302916)       4.08e-160           MGNKTELITDFVRVATSGNTIDGRHIDAQDLKDMAETYDPEKYTAVIWWEHWRWRNFGRVVEVKAEDGEEGKTCLYARIAPSLEMIKLNKDGQGLFTSIEITPNFANTGKAYLSGLAFTDQPASLGTTKLNFSKRIKDENVKVGNCEQLDFSKVTFSEDETRENLLNKFFNLGKKLFSTEEVATAENPAINPDNNNKKEEKEMTEEQFNKLIGAVQGLGAKIDQHFSVPQPTEPAEKPKTEEKPAETGVTAEQFNKLMQQVEDLGNKFNQALTQEVTQVPNGAPVSQEFTLKKGI
1214718..1215725                   PHAGE_Pasteu_F108_NC_008193: capsid protein; -; phage(gi109302917)                   2.59e-100           MDKSKFYSFVKAVAAYYNVPVESVLRGESFSLEAPQAALLGENIQQRSDFLSKINMFFVEDIKGKKLLGATEKGITGRKKDGRYIAKLNHDQFGYDLAETDSGIIVPWQMFDSFARNYEKLEELYAEFVQTQIALDICQIGWHGTSVAENTTKSDLSDVNKGWLTLLKEQKSENFMTEGAQSGKIRIFGAGADYDSLDDLASDLKLGLHQRHRDRNDLVFLVGADLVSKETKIINKKHGLTPSEKAALGSHNLLGSFGGMNAITPPNFPARGACVTTLRNLSVYTQTKSVRRSLRNDEDKKGIINSYYRQEGYVVEDLGLMTAIDHSKVKFEGEN
1215746..1216612                   PHAGE_Pasteu_F108_NC_008193: terminase endonuclease subunit; -; phage(gi109302918)     7.22e-152           MGIREFQARMRALQQIEQAKNDGTLQSEVVAQHSNDYTVLEIALTNDVNAIRAIPTLELRAEHKRNRFLPKWLPFVDEYLEKKAVYQNDYLAYCIVYLFDVGDFDKALELAEIAIEQKQSLPARFNSTLPNFVADQIFNWANKTASAGGSVEPYFTQTLENVATKWQLHEIVKSKWLKMAAALLLRNDNGEVKASGIDDPESLILAIKLCIRAFQLNHKSGVKSMIERCYMRLSALEKEGKFTPNELTPLPALGLETVEINFSEVVKKLRRGQLNEEVKECSTAEINS
1216585..1217037                   PHAGE_Pasteu_F108_NC_008193: hypothetical protein; -; phage(gi109302919)             1.78e-100           MFNGRNQQLENTVILNSGFWEDIHIAEFQKERNIPLQMPVETVKSALITAMQELALDLKDVEQRYKARGINNVREIAQSTVNNENPAQTLYKKAVFARAKADLLPEFFALSAREIHQNRDYVEEQKSLLAEATRAIRTLKGKKRGSVHLL
1217034..1217567                   PHAGE_Pasteu_F108_NC_008193: hypothetical protein; -; phage(gi109302920)             9.14e-111           MKKMLYQQLTEFLLTKLPERYHAHFHAWIENGKLLNQGKRVTDAGIEIAHIQYDAVLFFDEFPFREISAQKIMAEIQIWLNENDYLRDVLDEYETPFELEIINDDVADLTFTISFQEPLTAVEDDAGDLEIDGKKYRLDEIEINIVNSIDLVYPTTKKPQEQSQAQNDDALKETITL
1217564..1218253                   PHAGE_Pasteu_F108_NC_008193: hypothetical protein; -; phage(gi109302921)             2.74e-111           MNPAIKMGVNPDDLRDFLKDLELLKIPPKKKKEILIRTLQEMKKRSVKSASNQRTPTGSGWKPRKNGNAKMLRRIAKLLNSQAQTANKARLHYKQKRTAQIAEEHQRGLDHEFEKRDFKKEPAGTAKDPATMRQAKKLRDLGYTVPNGTTKSGKKRYRRPSAREIVATLSRAKASLLIRYFQEKEGKGKGKGLTKWIIPTEKRPFLDERDKENAEILKEFILKFSGIEK
1218272..1219402                   PHAGE_Pasteu_F108_NC_008193: hypothetical protein; -; phage(gi109302922)             2.77e-132           MFPSVQINTLNLLSGEVKEIERHALFVGVTTQRETKLTSVTPDSDFDKVFGVGADEIKKQVRAAMLNAGQNWIAHVMLVPQDSYDFSAAVKKANEVASFEYAVNTHATGVDKDAINKLQELYIELLTKLGRRTFFIQAIAGVNPDSGDGETWAQYVQKLTTLQQTVVADHVMLVPLLFGNEVGVIAGRLANRTVTVADSPARVLTGALIDLGNAEKPKDKEGTLLDLSHLKTLEKARYSVPMWYPDYDGYYWADGRTLDVEGGDYQVIENVRVVDKVARRVRLLAIQKIADRSFNSTASSTEFHKNYFAKPMRDMSKSATVNGKEFPGECMPPKDDAVTIVWHSKTKVTIYIKVRPYDCPKEITVNIFLDLETLGD
1219407..1219859                   PHAGE_Pasteu_F108_NC_008193: hypothetical protein; -; phage(gi109302923)             3.54e-91            MERISGMSFDFYVLGFPVHAESITLSITDNSAVAQTRGIPDGWVSGDVGAEGEIEFDSKNFQKLTAAAAAAGSYRAIPETDFTFFAQRGGVRDKVEAFGCKMLITDVLNIDPKGGSKSTKKVKYFVTSPDFVRINGVPYLSDDDTRDLIG
1219940..1220149                   PHAGE_Pasteu_F108_NC_008193: Hol; -; phage(gi109302924)                              3.40e-37            MFKNTEHNAFFGSAVAGVFAQLSWGDIGAIFGILFGLLTVLTNWHFKRKEDKRAEETLKLMREKYNEKK
1220136..1220693                   PHAGE_Pasteu_F108_NC_008193: Lys; Phage; phage lysin; -(gi109302925)                 2.25e-75            MKKSRSLILACAIALIIANVKTDKEIRTSTRGLELIANAEGCVRKGYKCPRDVLTVGIGSTQAGGEKIEVGKIYSNEEIAQRFAHDVKIAEMCVKQHFNGAYMNMNQFDAMTSLAFNVGCENIKAYYSPRLGKRVQTTIYKHAQDKNFIAMCERIPDFKRSGGRVLKGLQIRREKEKAHCLKEVE
1220690..1221076                   PHAGE_Pasteu_F108_NC_008193: hypothetical protein; -; phage(gi109302926)             5.12e-26            MNLKDYLIFILLFFCTVFFIGASYYKSEYKATSETLKTQVEKNKEQEKSIKNYEKNLKVLTHKLTNATAQAEQRAKALNEVLTSEDVKNWSAGNVPDDVRRLFNERQSDVGQSHLPPNDGMPRGKRAD
1221210..1221518                   PHAGE_Pasteu_F108_NC_008193: hypothetical protein; -; phage(gi109302927)             4.46e-65            MEKTQAQTLLEKLNAGVKDSVIVNVAGVDFKFNRDNTAYDTMINEIDSGNKVTPIKDYLLAIIDPAQKDEFLQVINVTGLAIQVAGAVNKVLVPKIEVTVKN
1221575..1221697                   PHAGE_Pasteu_F108_NC_008193: hypothetical protein; -; phage(gi109302928)             1.01e-23            MHYLPHEDNTEQNLARALWLNKQFFENLANAVASGIAKCF
1221711..1223831                   PHAGE_Pasteu_F108_NC_008193: hypothetical protein; -; phage(gi109302929)             0.0                 MAVEGLEYVISLVDQVSAPLKGVMKSIDDIGNRGKDAMIKIGAGVGGIVAAGVALQGAIAPAIEMNRAIGEVRSLSVAEESLRKLTDTALEFSSQYGESATDFVRSSYDIQSSIAGLQGDELAEFTKASNLLAKGTKANASTITNYMGTMYGIFEEDAKAIGNANWVQEIAGKTALAVKMFKTSGDGMSAAFTSVGASAKSAKIGIAEQFAVLGTLQATMGGSEAGTKYKAFLAGVGNAQKALNLQFTDSNGNMLDMVSILNKIKGKFGDTLELAESDALKKAFGSDEAVALIKLLLPKVNNLKGSIQDLAKVKGMDDLEKMAQAMTDPWARFSQTLRNIKTAIGTEVLRVIEPIANKIADLGTNFVKWLSTYKNIARWIGYIVGALIGFTGFTAALTLMSGVVAAIGVAFSFLFSPIAAVITLISAIVVVVYKFRAELFGFIKGVVKGFKSVGVSFEPVAKAFGKLWDSLRIGQTIAWAFGLFGGATDSVDTFTSAGEKVGIFVGKSLEIVVSVIELIVTNIAEMADIFANVADFIIEMWDGVIKGWQESDPKQIFDALANGVGNIFSSIFNGIEKMFINTLNWLITQANKVSGVIGIEIPLIPVVEDSKPQSSFLQNAILTTRNATNNISATGNPQKTSGQVFALGSNTQPERTQIAGGSVSSKLTTNQNIDRSVNIHGGVVVKADDPSKFEQWMRDREQLNAG
1223835..1224173                   PHAGE_Pasteu_F108_NC_008193: hypothetical protein; -; phage(gi109302930)             1.56e-74            MTKKLYFDLLIKGEDITLDSGNQPVICDNRVSIAQDIKHALIESGLATLLIAERSRILRRDIILQMILIVEEDRRLVPGTIFIDEEDQGRLRLTAETYEFGKIENLGIVLND
1224166..1225332                   PHAGE_Pasteu_F108_NC_008193: hypothetical protein; -; phage(gi109302931)             0.0                 MTDFKQMLEENGLPTEETQIRQEFERLTDEAGLITNTSRMSPFWRLITAIAVKPVKWLTDHLIVEILPNLFVKTARDKWLQIQAWQVGLDFKDATKAQGVVHFTKESDLTDLTIKAGIVVQTERINDVIFKLIVTENTVIPRGTLIAPVPVIAEHAGTAYNLATGYYRILAENIPGVVKVENLDDWLTKPGADRETNDELRERYRTQFASVGQHHIDSVYRGMIAKVAGLSVDRIYFKHDAPRGPGTANAYLLLDTGVTSQPFIDVVNNYVQTQGNHGHGDDLICYAMPETQHNITCAIYFDPRIEIGEVRKGEIKQDVENMIRCAFRENRNYQVTKTYPFSRFSWSKLGEEIHAKHSEIDSLVWGQQDIKSELTIPRIQSLSVTVAK
1225329..1225925                   PHAGE_Pasteu_F108_NC_008193: hypothetical protein; -; phage(gi109302932)             2.38e-143           MIKIKLPFWMDKGELQKIALLFEKWWAYVLSAVKFPFNILDEETCGEKILNLIAYQRDVERFDGEPIELFRKRVKYAFLNAKDAGSKAGFIRIFERLGIGKIGVGERIDGIDWDIIKIYITDQQVVNNNALLNFIIRKYGRTCRRYDYEIVTFTPTVIHYGEFDHNQQVFYGKLIFKNNRVFTGNHSQTGEVYIAKLN
1225963..1228818                   PHAGE_Pasteu_F108_NC_008193: hypothetical protein; -; phage(gi109302934)             0.0                 MKNYNTILTEHLSKYIASKTILGERVELTEFIFAQLPLEQLNALSKYSTLPDDHFIVHRQAVSKTGLINEDSVAYSVTMGTDVGDFTFNFIGLLTKEGLLAVAVRAAETQKLATKNGLQGNSLTRSILLEFSGAAEATQINVPAQTWQIDFTARLNGIDEDIRNLARDIYGEIRFFNDGFLAVKQSKNIVTIKSGVAYLKGYRVELAHDEIIGINRSDCAIYIDLVSQGDVVSKTVKKISFLTDRKDDYTDKAGNEHYIIKIADVENWNIIDRRIRGELILKTDLGASDGYRYIGKCKSIAELRLIEPKSHGQSILLSSYYLNGNTGGGEFVADFQDSITADDGGVTIVTAKGKRWKRVLKNNKVNVLDFGAKANQDSTVAFEGAFKYAGKNEKIITSDASTYLINKPLFLSGVGGIELPCLIYGTFATTQGAIITWFENSQEITHAHKNYINFVMWQDQSQDSVAIRLIGLKSTSLKIGETGCVQLYATKDKAEQQRKFNGLDTSSLAYNRFDIDVLSTLHITGKADGWVNENTINTQRFRAVKTGLRAGILIDGDYAHNHNLIRRGCLEGAQIIHIDHGYSNTIEDVRFERNPQNRNEVLNIRFSEKTWSNRITASWVSSPGFTNGPYGIYYKLVNVVDNGLDNVVSHNQENYSDEACLFELSQTTPFVSSINKLKTGILNNNTDIHNVRNIKHLINGDFKILKDYAVIYEQENFIHVTKGTMFDLSSDKKLFRISVRLFDKDKTLITDQLDELILSGELENDQRVPTQLTMLGNDDHINFMIKSDKVAYVKILISSGNNSENKTFNYLRFIVRYPKHFIEKSRGFHNIVKPERKNSLMYYSNDDIDMGEIGEGIPCYKHDLSEMKINITRSAITVKNIDQKEIDIDGTLIQFAPKGSCFLIYEDQSKQEKKLAIETANNKKITLKENAPVDLTVGQNVVFLVTKTKSL
1228829..1229593                   PHAGE_Pasteu_F108_NC_008193: hypothetical protein; -; phage(gi109302938)             0.0                 MWKKQKLKLAPQAKRTLEQAQRGNISPFSLSAQGVKIGVHNWSHGIKEKSNMYLSPENAVKALSAKLVDYADPNRPRGQQDVIAVMITSNDIQDFISRLEQVRVLMPEPTFKQALDYAKASKSLQETKMIKTPTIQSPAFAKSADITPGANREMQSILRNAMSAAKATSSGDPQAKLTALLAVKREKEQQNARRVAEMLDTSVLVDAFSASDFLESADAQIKLNIPPASNVFTACVMFIGADLSTIKGMLNDND
1229580..1230152                   PHAGE_Pasteu_F108_NC_008193: hypothetical protein; -; phage(gi109302939)             1.38e-135           MTTIKRNPSVQLALDGKPIHLHDININASVKRDDKDMSGQKSSTKKTDKGVKAKELNVIGVIPYERKEWLTNLFNLAEAENEKGEQVKYRVSCLIAEAINMREVQFTGQVSATEMGGRLAWQVSFTLREVNSIAEKKEQRKPKPTVKTQSEKAPVAEQQKKNDGAKSAEKQQEDDNSISKKIDDILGGLG
1230149..1231750                   PHAGE_Pasteu_F108_NC_008193: hypothetical protein; -; phage(gi109302940)             0.0                 MKIIKTVRINGEELELAQEDLILELNNTGRGFVTVRTDKQCEGKSAVIFVGEYDNFYKWFDGFVEREQLAENGYKKLFVREKVAIFERPLNCSHRHVTLRDLCAWITSATGITVKVPAASYADTPIPLFTHTGSGYQLLNNIGRQYQIKNYMWQQAADGSLFVGSHDDSRWFGRDVHIDESVTLSSGSNDMTIPIAAAIRPGALINGNKIKTVQLKGDDYVLTWESLDKDGKPVQKSPERRQIEKTFPELAGGYHLPRYAKVVGVADPSGAGDISDPFRPKYAVELQLLDEHGEVDQAVPVYPAVPLPVTSTGSQGGDFAFPEVGTVVEVGFAYGRSDKPFVRTMLAQDKTIPNVEPGEQLKQQRPEVYERTDAAGNKTRETDQQIKDKSFKRVIECDQETKTIGTSEKTIDADADEMIGGNKSVGVVGNYEETTASNKGVGVGGTLQERIAGVASRVSDTKNKFTAPLSYMGTDEQNIFKILEELIQIVADIAETASSHTHRGSPPPDQRDQFSQQKQKADTEKSKLSPIIE
1232591..1232827                   hypothetical protein; -                                                              N/A                 MKKQFKFYSSNISFNNVSVAVYENKAGNYVLQVEKDGRKVRGTNAVEMTKEQYEDLPFDDYNSLVRFQAAAQVCGYNI
1232881..1233270                   PHAGE_Pectob_ZF40_NC_019522: hypothetical protein; -; phage(gi422936670)             3.17e-18            MTNEQLQQLRKALFLDVAEAAEFIGNVSPRAWQRWESGDRAIPKDVENKIIELNKIQENAIGIALENEGYSYSFYDYESFREEFSDSTLKWRLYQSVLARAYQTLGDSEKIVPAPADCNLYAFFEGLEI
1233273..1234199                   PHAGE_Lactob_JCL1032_NC_019456: hypothetical protein; -; phage(gi418489139)          4.07e-18            MAQEKMHLALRELKKVKRMYKTFEELEKHHNENYRNAPFFISLDDYLSIADMKSDEFAYHPPIIAWNYSKLIYRFDVDAEQEIKRTKITDSIPSDIFTRMPAWSIFIETNNLRYEESKVKGFFVSFDFMEELGGNILLFLFYYKNEVLPFLFPLIENGSIIDSFDKTEQIIFQTVKLNDDIKNLLSEAISLLLFICTQNNDITHGKSKKTPTKSNGLIIENDAIFNYAAVAIGNAIRLNRKEVKEKDSKNGSHKTRRPHIRRAHWHGYWTGKRDEPENRKFDLKWLPPFAVGLKDGAEIPAVVHKIKK
1234456..1234472                   attR                                                                                 N/A                 CGAGGGATTTTAAATCC

#### region 3 ####
1359315..1359360                   attL                                                                                 N/A                 CATGGCATGCAAGAGGTCGTCGGTTCGATCCCGATTATCTCCACCA
complement(1359465..1360637)       PHAGE_Pseudo_phiPSA1_NC_024365: integrase; -; phage(gi658307718)                     1.94e-141           MGRKLTGLKNRNGVWYIHKQYRGKTIRCSCYTDERKEAEAILIQKMSEIDKAVNFGIRKDRTFAEAAMRYISENENKPSIDMTIIMLESLMPFIGKLTLRNIHDGTLKKYIEHRKKHGDTAQTKDGVKNRTVNIALEIVIRILNLSARKWRDENGMTWLDIPPSISKLNEKEDRRKPYPISWFEQRILMGELPEHLRSMALFKVNTGTREQEVCNLRWDWEIYIPEIKKSVFLIPEDFGGRDKNSGVKNREDRLVVLNDVAREVVQKQRGKHPIYVFTYRGKPVTRMYNSAWKKARIRASVRFEKETETKANDGMINLRVHDLKHTFGYRLRSAGVTEEDRKTLLGHKSKSITTHYSAPDVEKLIEFSNKVNETDGAQRRTLTILRRKTA
complement(1361013..1361468)       PHAGE_Mannhe_vB_MhS_535AP2_NC_028853: pyruvate kinase; -; phage(gi971749627)         2.84e-35            MKEFDLEKALAGEPVVLRNGDKAFVKFVLENPLFEDDQVVGFHIDSEGKEEVTSWGNNGVHIPNTNSIYDIIGMWEEPRPTVTLTLPCPLKSVTVGQRVFYLDLNKQCERICAFLFQKDSTYHFNLLKNGGIFSTEEDAQAWFDAMKNARR
complement(1361513..1361866)       hypothetical protein; -                                                              N/A                 MNKDWLKNLKVGDTVYFVETGGRSTFERETEVLKIGRKYLTIKVLSQDRKINLSDGYEESKYGAFRSRIYRDKKDYLHELKLIELRFAVKKKIASSYFKLTSEDAEAINNLLDKYTE
complement(1361875..1362402)       PHAGE_Mannhe_vB_MhS_535AP2_NC_028853: hypothetical protein; -; phage(gi971749626)     3.09e-30            MTETENKYFAVNIYDENSISFHKTEEEAKKACLNGAEELYDHATYNDDISLYTEQEHNAVYGVVLGKAESKTRELSEEEKQSSWYSEYDYLIEHPKIVEYPKCDGWISVDERLPEEYQDVLVAFWTGGNYGISFATYKKYDGEMAFVEPNYGYYGIDEVTTKCDFWRPLPQPPKV
complement(1362414..1362503)       hypothetical protein; -                                                              N/A                 MGAIEMEIIADGILLTIIGLVLLVAICNR
complement(1362546..1363112)       PHAGE_Entero_P1_NC_005856: HrdC; -; phage(gi46401690)                                2.48e-45            MLLPRAFSKNQQTALWIDTENQLIYVDAASSKRAEDVLALLRKTLGSLPVVPLTFAKAPSIVMTSWINENPTWLTLLEEVELLGTTESGLIKCKNQDLNSAEIETMLESDKVITKLSLEWEDNLSFILCEDGTLKRLKFADDVLEKNDDILKEDIAQRFDADFILMTSVLSELTEMLLNEFGGEKETE
complement(1363173..1363448)       PHAGE_Vibrio_12A4_NC_021068: recombination-associated protein RdgC; -; phage(gi481019112)     3.96e-13            MFWFKNLMIYRLTKALDWTADSLQTALQQCEYHPCQQSDMSKFGWTNPLRGTEMLHFSVGKQILLLAHKEEKILPAHVVKAELEQRIELLE
complement(1363451..1363834)       hypothetical protein; -                                                              N/A                 MEFTGKKKFKVSTKTFESIEIYAVFEIDFDFPKVKERIIEMSTFWSGSPEPSDPLIEHIQFVLPIATDSVYDIARRIFWLPSVNDIDKNLWNKKEGFAYCEYIGIKLIDFHADEVSADIFEVEEMEE
complement(1363913..1364224)       PHAGE_Brucel_Pr_NC_019447: hypothetical protein; -; phage(gi418487882)               3.35e-12            MIKEVLNERETTHGDFHAGAMDFKELMNVINSGRNNMDSSQYYALTMIATKIVRIVNGNAHEVDHWRDIVGYATLGGRLNIEDEPLTAQPAVNILLVIDYPQN
complement(1364224..1364745)       PHAGE_Mannhe_vB_MhS_535AP2_NC_028853: hypothetical protein; -; phage(gi971749624)     2.61e-22            MNKEIKELIDKIEQWVEDRDIFNGSTVKKQIKKLAKEIGELFSGDNKNNLDLIKDGVGGCVVVLINLRKMLNIEETLLNTYLDSDYIFEEDNVFDADEHLFWILRFIGFLSDYGVPETERTYPNSVNMIFYNLMRYCRAKEIDFIDCIQHAYDQIKDRKGKMIDGVFVKEEDL
complement(1364812..1365264)       PHAGE_Vibrio_VvAW1_NC_020488: single-stranded DNA-binding protein; -; phage(gi460042909)     9.37e-48            MAGVNRVIILGNLGSDPEIRTMPNGDPVAKISVATSESWIDKNTNERKTQTEWHSIVFYRRQAEICGQYLKKGSKVYVEGKLRTRKWQDQNGQDRYTTEIQGDVLQMLDSRQDSQQQQAQAPQNNAYANAKAGKPVQQQAYNFEEDNIPF
complement(1365264..1365896)       PHAGE_Mannhe_vB_MhS_587AP2_NC_028743: exonuclease; -; phage(gi970580051)             4.91e-122           MLHRLIGEPKTKADKEAGKITETAKSAVREIVKFDLFGYESFEGNKYTQKGNNLEDQAIKLSGLRRGLPLKKNTERRENDLITGECDVYIPSRRLIIDTKCSWDIGSHPFFIDEAEDKAKKAGYDIQMQGYMWLWDCEEAQIDFILLPTPLDLIKSYENAEKFVDLVEQIPQQKRITTVVVKRDEKVIERIKERIPKAQAYYQQLIQEAM
complement(1365910..1366863)       PHAGE_Mannhe_vB_MhS_587AP2_NC_028743: recombinase; -; phage(gi970580052)             2.35e-164           MAQVATQQNKLPSVKDFFEKPAVKQKIQELLNKNAAAFSTSVLQIVNSNSLLKDADPMTIFNAACMAATLNLPLQNGLGFAYIVPYKNNKTKKYEAQFQIGYKGLIQLAQRSGQFKRFVAVPIYKEQLIAEDPINGYEFDWSKKPANGEVPIGYYAYFKLLNEFTAEIYMTTEEVNEHAKRYSQTYRTYLQKKEQGQWATSVWADNFEAMALKTVMKLLLSKQAPLSVEIQKAVLADQAVVKDVEKGEFNYVDNANIQDAEFTDLKVSNEQFEQCKQNIINGETTLQELCDAGFDFSSAQYDELEQIENERNGNVQS
complement(1366865..1367152)       hypothetical protein; -                                                              N/A                 MKITDSQLARAVDMRDVAILDEICDRETLEEQQIAHFEDQVKLGNTCEFYCLTEQLSSDDNFWLAIGSGSDYLKIRDEYIKRIVVEDKYYQKEDY
complement(1367373..1367672)       PHAGE_Haemop_Aaphi23_NC_004827: hypothetical protein; -; phage(gi45862224)           5.54e-08            MKHINIWDLTGAFILALILGIGCHPVSANEQETDYYNHYLSSEISKEQLAEMEREASEEWEQEYGDIPPNLASEQLIYLKVYALKEQERRNGTRQKERR
1367739..1368050                   hypothetical protein; -                                                              N/A                 MIGSFFLKVTNIDLICFFIVLILIGEYMKYCSAIINYVLIAVVISLNFLILGEQQLFIFFGITLTAAQLGYIAKICSIILFVRCCLYFFPVIKQWIEKNKLLG
complement(1368113..1368754)       PHAGE_Haemop_Aaphi23_NC_004827: putative antirepressor protein Ant; -; phage(gi31544021)     6.74e-48            MLTQLSTFLFETHIIRTLSINNEPWFVVADLCKALELSSPTKAILNLDEDEVALNSIQGISKGNDKVNLVSESGMYTLILRCRDAVKKGSVPHRFRKWVTAEVLPQIRKTGKYEVQPQQLTLPEPDYKLTAIQNSEETLALIIQLYSYCFQAHEMQEKLQNTNIAKLMENQIGGQYLYNFKHPLEQVMAKAKKYVHANTERLALVKAVNNLLN
complement(1369036..1369578)       hypothetical protein; -                                                              N/A                 MEEGVKTWDFLSKLDINTFIGLGTCLFTGYLAFFAWSQLKELRKQHKQKATIELLISNSNNAYYRRRRQAYMKMRDGGVNFTSLACSLQGNTPSSSETDRQNFIVLDILNSIEFICVGIKENLFDEAVYKRMSKSSVITDWNTLKPYVMELRRIKNNNNKLFCEFEWLAEKWIKEGKNSH
complement(1370397..1370567)       hypothetical protein; -                                                              N/A                 MKVVIAVIETEENKNKLPKEVKEQIWETVLHHAKCDRGDVLNFAEELKKAFISINS
complement(1370580..1370810)       hypothetical protein; -                                                              N/A                 MKVSKMLKQAKRLRERQKQLCSKKQSNRINVALIDVPVNAKKLSDIANYNCNKGQSGVNTVRAVQKRRLGCRELIR
complement(1371052..1371261)       hypothetical protein; -                                                              N/A                 MKKYLFHYYYQGIQWACDVYANSPEEAKEKVKAMSQAVYDGECKMEIYIPENPLSKIAKLIKSLLRKFS
1371274..1371441                   PHAGE_Mycoba_Gumball_NC_011290: gp40; -; phage(gi206599745)                          8.13e-11            MKFETYLDARSEWRWRLRASNGKIIADSGEGYKNYSDCLHGIELVKSTSKSTPVE
1371494..1371607                   hypothetical protein; -                                                              N/A                 MRCVSRFDVFIKHYLCLFVNTLNTFILNKLCLFVLSA
complement(1371797..1372621)       FIG00698163: hypothetical protein; -                                                 N/A                 MKQPILYSFVRFRPYFETGEFVNVGLLMCEPEKRKLTYRLVAKNSKRVNDFFYKSKIFETIRETINEELEYIVNQSFNGSTQEMATFFHHYVDVKEGIIQYSNAAVGMVENPQDYFDNLYDQFIQNAGVKTENQENEMIKYYRIIFKEHQNKILSNYKQHLVQGKMAKFALPLALKSTNSERILKGIKPLAFDQVETSSMIEHCDAWVAKINRAAEEGLLAKQDILFMLDTADTKSKANILTTIKKTFDRFNIQHTGWQDEKNILHFATNIKTF
complement(1372618..1373355)       hypothetical protein; -                                                              N/A                 MDKVELIRDRMNMGITRPFICLTEQGQWFVTKTTAMMPLSQLLAEVIGSILAAEMGLPCPKCDFINIPSNAVLFASPDWKADLPTGTAFASTYIKCSKVAKTAQAKNPEYLPEQMQKLLYMFDHWILNSDRTASQVGTGNINLLFDEQQQKILVIDHNLAFDEQADFAEHIFAPKNRDWQLDWIDKQNFTDKAIDILKNFDHIYQSIPDDWFSTDDKFLEMENEIDRIKMLLNQITQPNYWDNIE
complement(1373431..1374117)       PHAGE_Haemop_Aaphi23_NC_004827: putative CI protein; -; phage(gi31544010)            1.26e-92            MSKIIDRIKSKRLELRLSQAKLGERIGWNQSRIGNYEAGTREMDDYILGKIAEGLGVTLDWLKYGDQGKVESNVKDIGSFDLWDRNTPLHDEDIEVPFLQDIRLAAGNGFADDIMDYNNFKLRFSKATLRRQGVQYENAVCVVAEGDSMEPAIPDGATVGVDMGNKVIRDNNIYAINHGGLLRIKILNKMPNEQVLIRSFNSTSYPDEIVNLDEIVVIGKVFWYSVLL
1374245..1374454                   PHAGE_Mannhe_vB_MhS_535AP2_NC_028853: Cro repressor; -; phage(gi971749643)           2.19e-18            MNNLQKYRKETGLSQAKFAKEMGWKQSRIGNYEARVRTPTLFNAKAIVRKLNELGVNCSLDDIFPSVQN
1374503..1374955                   PHAGE_Burkho_phi1026b_NC_005284: gp65; -; phage(gi38707955)                          1.18e-07            MNSKEIQRLLHRDCKNSSGGITSLAYTLEKSPNILGNKLNVDCEQNQLSFIEAIELIATVQSKKTISAIAAQIDHIVVPMPRCADCGQDVLARFLDIAESSGRIGKEIKSAVSSDSELGRNLSQREKQRILAEVEQLIEQAICLKMELGQ
1375014..1375715                   PHAGE_Aggreg_S1249_NC_013597: hypothetical protein; -; phage(gi100047)               2.75e-41            MSKLLVIENTKIKQDSQGRYCLNDLHRASGGNPTQAPAQFFRNKSVNDFVQTLTDMQICTSPVNTIRGGVEQGTYVCRELVFKYAAWINPEFEVKVYQVFNAYTQGELQAVNQIPKSFSEALLLAAELQAEKERNAPKVAFVDHYVEVGTSKSLREVAKILKMPERAMIDRLIQDRLLYRQSGALLPYQTAHSRDLFTVKTGTAEHGHNYTQTRVTSKGIEYIASRYASELML
1375712..1376065                   PHAGE_Pseudo_AF_NC_019923: putative HNH endonuclease; -; phage(gi431810340)          2.61e-16            MSTTFSKSKRLKIAEKCNWHCAYCGLKLSHSTLVIDHVIPKYDGGSNDISNLLPSCISCNSTKGKKTLEQFRFFIEFRNAVPEMTFNQSQMEFLRQKGVLEQIGDFKKVKFFFEVGF
1376067..1377176                   PHAGE_Staphy_Ipla88_NC_011614: hypothetical protein; -; phage(gi215401187)           8.18e-40            MSVGKLLIDDQPLQVLPELAKAIGLNEAIFVQQLHYFLNISKHKYEDRIWIYNTIDEWCEIFPFWSKKTIQRTIKRLEEMGLILSTNKLNKMKMDKTKWYSIAYEKIEELTSQNDQMRCDQNGSSMRSKWDDRYSQNDQMRCDQNGSSMRSKWDDRYSQNDQMRCDQNGSSMRSKWDDRYSQNDQMRCDQNGSSMRSKWDDRYSQNDQMSCGQNDHTNNQRKDFYTEENTPLPPKVENSNDLENAFDVFWKVYKAKLNKSGALKSFKSAYKKYSQKTQKSAPQEFAEMLVCDVQKRLSLGQFGFDKLHPTTYLNNARWEDEYTQPAQFKGGQSVSDGYQDDGSWAVNSVIIQDSDGKVRVVDRDCEVVL
1377176..1377871                   PHAGE_Aggreg_S1249_NC_013597: hypothetical protein; -; phage(gi100045)               2.60e-42            MKSANQIAMGLIGSDKNYRAPQVAKAEVTAEMNKTIDFLFTRLKTIFPAWKSAFSSDREYQEAKKYWLETLINERITSVAQIRVGVERARKSESPFFPSVGQFVAWCNDGALEAQGMPSLEELLERIKAYSRFHGFDNQHEFQFKNNVEQYLIFDLYCRNKEFGWSAEELRKHAKSFLKATADKLARGEELPELALAMPEKPSFIDPKKQQEINSQGVAMARAILQGKANV
1377864..1378394                   PHAGE_Mannhe_vB_MhS_535AP2_NC_028853: methyltransferase; -; phage(gi971749648)       2.85e-111           MFNTDKKYQIIYADPPWRYSDKGCNGSAENHYQTMNIKDICEMPVNEIADKNCVLFLWVTYPMLAEGLRLIEAWGFKYKTIGFQWLKTNKKNKDTFFFGLGRWTRGNTECCLIATKGKPSRISNKVSQLVVEPIQHHSKKPDVVREKIVELMGDLPRIELFARNTTDGWDVWGNEV
1378403..1378840                   PHAGE_Mannhe_vB_MhS_535AP2_NC_028853: hypothetical protein; -; phage(gi971749650)     2.67e-77            MVKGAGGTFVPCDEMYLPDLQSFKNGEIYEVEIKRPRNPAFHRKVFLFFKFCFEHWSADKTDWKYFDERKQFDTFRKNLTVLAGFRDVTYTIDGRMRVEAQSLSYGNMDQSEFEQCYKALINAALKEIFNNTTDENTINRLYSFF
1379000..1379215                   hypothetical protein; -                                                              N/A                 MKTEYKCPKCGGELSDCWDGEPVSAFIGEWSDDRFRCEGRVVAVGIMGPQRKKSCGYFGLEDLGVEYREDD
1379208..1379810                   PHAGE_Salmon_SPN3UB_NC_019545: NinG; -; phage(gi423262439)                           3.23e-54            MTKKTKPLNRKCKICGEKFQTNFFNVQWCSPECGVKLARQRLEKEKEKAAKKREKEEKKRIEETKERMKTTTTLLSETQSAVNKYIRLRDRNKCCISCGKPLVAEQLGGGFDAGHYRSRGSAPHLRFYTLNIHGQCKKCNRYHGGNYHQFRIGLIERLGIEKVEQIEADQRPRHYSKDDLRRIKKIFNKKARMLEKRKGF
1379812..1380273                   PHAGE_Mannhe_vB_MhS_535AP2_NC_028853: antitermination protein Q; -; phage(gi971749655)     2.19e-17            MSDKLLEKPRKEWIQNHLDAWGAWAFNGLDFDGQTNIIAKLMLEANGNKNSKQDRKMCDDELGLVISSVIGHCIKTPSLEDYKYIEAKYIFNLSNYSIAQFQHAKDKSISFNAWYKRINQSIDSSEWIIAKFLDYALKNHKNADKLQKFAFNV
1380458..1380533                   tRNA                                                                                 N/A                 GGACAGTTAACTCAGTTGGTAGAGTGGCTGGCTGTTAACCAGTATGTCGCAGGTTCAAATCCCGCACTGTCCGCCA
1380606..1380860                   PHAGE_Mannhe_vB_MhS_535AP2_NC_028853: holin; -; phage(gi971749660)                   1.84e-14            MKDAGTQSYIWSGFGAFFALLSLQEWLAVISLTVGVITMLVNSYYKKKENERKNAEKVRLEELHKLRVERMRIKLEKEKAGLVK
1380857..1381387                   PHAGE_Mannhe_vB_MhS_535AP2_NC_028853: endolysin; -; phage(gi971749661)               2.91e-52            MKHVKKITACSVAMIIAVVMSDHSTEIRTGERGLEIIGNAEGCAREPYRCPADVLTVGIGSTELSGLPIDRKRYSDEEIAKRWINDIKVAEKCVNNWANGNNLPQGAFEATVSITFNVGCSKLKYSTLFKHAKNGDIQAMCDQFPRWKYANGKVLRGLEIRRQKERELCLADLHKS
1381640..1381870                   PHAGE_Mannhe_vB_MhS_535AP2_NC_028853: lytic protein Rz1; -; phage(gi971749663)       1.38e-12            MPVLLVLLLSSCASKPVVQVYPQIPAALLAHLDKTGFNGNTYGDVSKYAVILKRERDVCLNRVDKIREWQTENAQN
complement(1381905..1382339)       PHAGE_Pseudo_phi3_NC_030940: hypothetical protein; -; phage(gi100035)                6.43e-19            MLFTIGVETPKNENEAFGLCVPALFNETYSCFSGADTVEEIVPMVTDAIHTILEMMVESDFDISQIKDLGFLHYKEQEDFQYCDSWLLIDVDITAYFGKRQRVNIVLPQYLIDRIDQRVANNPIYKDRSHFLAVASQRELSSSL
1382633..1383130                   PHAGE_Acinet_LZ35_NC_031117: glutaredoxin; -; phage(gi100075)                        7.93e-60            MPKKDEVKSTSKWRGQPTKYKSEYVAQVKKLCLLGATDKDIANFFEVSESTLNNWKNEYPEFLESIKKGKMLADANVAERLYKRALGYEAPDVDIRVIENKIVETPLIKHYPPDPTSAIFWLKNRQPEKWRDKQVIDHTNSDSSLNRPTVIELVAPMVNADENPD
1383108..1384340                   PHAGE_Mannhe_vB_MhS_535AP2_NC_028853: terminase large subunit; -; phage(gi971749588)     0.0                 MPMKTQIEIPPKLIPVFSKPNMRYRGSFGGRGSAKTRTFAKMTAVVAYQRAMNNESGVILCGREFMNSLEDSSLEEIKQAIRSEPFLEAFFEIGEKFVRTKCGRISYVFTGLRHNLDSIKSKARILLAWVDEAESVSEIAWRKLLPTVRESNSEVWVTWNPEKKGSATDLRFRQSIPENAMIVEMNYTDNPWFPDVLEQERLNDKKRLDDATYRWIWEGAYLEASEAQIFKGKYEELEFKPNQDFNGPYFGLDFGFAKDPTAVVKCWVFDNNLYIEYEAGKTGLELDHTADFVKERVPDIERHILRADSARPESISYLKRNGIPRIEEVKKWSGSVEDGIEHIKSYRKVYIHPRCKETLREFRLYSYKTDRLTGDVLPTVLDEHNHYIDAIRYALNPLIQSKNAAGIFFS
1384355..1385800                   PHAGE_Mannhe_vB_MhS_535AP2_NC_028853: portal protein; -; phage(gi971749589)          0.0                 MNQEFEINQLAELIVNNALQANRVRNLTNVGVIGNTKRPRLYSEFGYPKKLSFSHFFEAYQRMSAGGAAIDRLLDKCWSDMPIVIDGEKSDEDKESSEWELSATKLIKRYFKQLKEADRRNLVGHYSALILQVRDGKAWDEPVDDLSLKSLKDKGIVKLIPVWEIQLKVIEWDTDEKSENYGDPLYFQFDEAGTSFGKNQNRSIKIHHSRVIVLNEGSDDSDPSSGVPLLRLGYNNLLDIEKVAGGSAEGFLKNASRQLGVKLTKETDLATLISEAKSRGYDGLADAMNAQISKLNSGTDSALVMQEGDVSVLSVAPADPMPTWTVSANLFASSVRMPFTILFGQQTGRLASDEDKNDWASRCNERRNTFLTDLILKFINRLIKFGVLDSPKNEEVTVTWSDLLAPSEKEKILNAKELSSVAESSVRAFGISAINPNEIRAIMELEPLDENDLELPEIDKKGDPLVDEKEKDKQKSDFAEK
1385754..1386725                   PHAGE_Mannhe_vB_MhS_535AP2_NC_028853: head morphogenesis protein; -; phage(gi971749590)     1.00e-69            MRKKKTNRNPILPRSKSDPIGMGRNVRKMFSDIEGRYYKIKLDIKNLLDRNVIPRSITGVNEKSAIVCSQFTEVPTIYFVNSNEHDYNFTSEEFAKFSDDIQKILEDWLLEESRTGELWFELYLEESQKAATLSTHSSLSQQSDLYLAQRPLYQILFSEPYLERLAIAQQLFYEQWRGLTYQTKSDLIYTISEAVVRGVNVKKTAELISKRLDISMSRAKKMAQTEQLYVYRRAEWEEAKAARDELGLDAGILHISALKSTTRVTHAKRHGRVFTPEEQEAWYQKDGNRFNCYCKSQVIIKEDTPLSTLKRYENERKAWLKTH
1386740..1388086                   PHAGE_Mannhe_vB_MhS_535AP2_NC_028853: hypothetical protein; -; phage(gi971749591)     9.11e-169           MKRSVVNVLSVVNSKNITNEIIEGDEHIVVSDIVPVIDDIVMNKGLYPADEIDKGYSTLDGKLMPLGHPKSDGRYISANEAIALNKFYVGAWCVNARKEGEKVLVDMKVNKRIANSSDSGKRLIEALEDLTSNEAAKPIHISTGLNLQKEYRKGNSKGKKYDWVATNMQFDHVAILLDEQGAATPEQGVGIFVNSEGEESEVEFVNLADSADYTKETLLDKVKYFFSANSSLSFEEIHGLLLQLINNDHNSKKWLWIESVYPSHFIYNDDWKKYKQKYLIDDNSQVSFVGERIEVVKKVDYDEIKTNGENIMKEKILSALNAAGVKTEGLDDDQLLSAYNELQAKPKDEGVKTINSEINEAIKTAVATAIAPLQEKLQANEDAKVAEMREAVKSKFSLSDVAVNSLSSEALSEMFAKTKNSNGLNNSLNANSEENQWGDYKLNQEESK
1388086..1388520                   PHAGE_Mannhe_vB_MhS_535AP2_NC_028853: hypothetical protein; -; phage(gi971749592)     8.47e-73            MANVIYRGPVEREPKTINLVINDTSSPGVVVKLNAGKLEAATDAKGRRFLLANRRFAGQTIDQAYTKGDTAIAFRLEPEHEYYAQLADDTYQPGDALTAKAGGKLAKAVAGDVVLFFFDEQKQRQITGGKGWGDVVVANAYVKA
1388532..1389530                   PHAGE_Mannhe_vB_MhS_535AP2_NC_028853: hypothetical protein; -; phage(gi971749593)     0.0                 MLKFTKEQEQFIINERINYDKKHAAMAANFEQGGLIEGNASTLPRDVWAEWDREAVQLQRDELVIFNDLSPINKSMPLGKLVHHFMTVGDSGTVNISLDGRSSAKTDAPVFEYHGTPLPIIDSTFGYGWRDMLASQTEGYSIDSAPRANSLRKVAEKIEDLMLNGDASISVGDSKLYGLRTAPRRMTGTHSLTLRTATAKQVYELFRDIISKFHAKKFMSPVTFYVNYSDWFRWSTTDYSEQKSEGSILTKILTIPGVSKIVPSMRVLDDEVLGIVKRSDVYQILNGMPIVTRPISRHNETDDYNFKIMAALSIELKFDHDGNAGYIQYTKS
1389541..1389810                   PHAGE_Mannhe_vB_MhS_535AP2_NC_028853: hypothetical protein; -; phage(gi971749594)     1.11e-15            MAKWLLKYDSHELKKGDVFEGDTLPLWLVGKVVEIEDAFEVATPNENSNTLGETSETSETSETSETSETSNKGKETPRKEGKQHGGAKN
1389791..1390159                   PHAGE_Mannhe_vB_MhS_535AP2_NC_028853: hypothetical protein; -; phage(gi971749595)     6.81e-29            MAELKTKDIHEFIGELGYSVPNAVLSLIIERVEKKDSELNNAGYDDTTLSLIKLYSIALLVISQGGRKLSSQGAPSGASRSFTYDQDSFKRLKSLLANLDKSGVMNDLPIASSSVGFFEVVG
1390162..1390506                   PHAGE_Mannhe_vB_MhS_535AP2_NC_028853: hypothetical protein; -; phage(gi971749596)     3.24e-41            MSNSANWAYTAQATIWHKIGDNYETGKAEFSEPVLIYCDYGHNSKLTTSSLGREAVAKNTIWTEYDKAKKGDYILIGQSNEADPFTANADEIINIIRYADTFDRKRDDFALITG
1390511..1390882                   PHAGE_Mannhe_vB_MhS_535AP2_NC_028853: hypothetical protein; -; phage(gi971749597)     1.15e-36            MAVKSRGFSQVRKKLYVHFGEVFSKKMTRAAARIVTIIGIRSALYTPIDTSTLINSQFKEISVKDSVISGRVGYSAEYAVFVHDPKVKQKFRRATARKEFLKQAIEDDDIKVEIRRIIEEELA
1390879..1391250                   PHAGE_Mannhe_vB_MhS_535AP2_NC_028853: hypothetical protein; -; phage(gi971749598)     1.59e-26            MNLLNVFKSHVISSNLFSLFQVQLHQWKDNGDKKSEYIVFQNNGGTPIRDGLSSESYIIISIIGSAQSGYSVATKANELIEFVKKNAITEFGYIENMGGVPSPIFTSDNRMTMQLQFRIVHDN
1391262..1391744                   PHAGE_Mannhe_vB_MhS_535AP2_NC_028853: major tail protein; -; phage(gi971749599)      2.71e-61            MSNPKDFAKFVGRSAVLEYATTVTGSGPAPQESDWKPGGAIRSKSFDLSPNTVTSEADDAGGFPESLVTNSDLSISVEGEFRKKDKEDEIGINALIKLYVNAVKARTQPTVWVRLQFGSVKLVGNMVITALSSEAPTNDLVTFSAEFKVADASSVTITTS
1391798..1392469                   PHAGE_Mannhe_vB_MhS_535AP2_NC_028853: hypothetical protein; -; phage(gi971749602)     8.64e-59            MEANKSTGEFSLSFNNKEYIFKPSFKNIAKIGTPTDIVNVYSVLFGKEVTFLLNESLKANKDVQAYALNIAFSPVLGRKILSCALTILNACNDSDLSGIFGYYKPSNKGIVYRIGAVNTKDVIALAKHLALHGIIGNIDLRTKENKRSEYTSEFDVEEYICAARCHFGLSRADAENLTMTEFQMLIKSKYPEQQKKSTLFTEEEYDQIMEDYYKNREQTLKNN
1392546..1392902                   hypothetical protein; -                                                              N/A                 MDQKQFAESYLLVNSNNFPNDKIFALKEKLSTITEDQKLLVQLVGLKSPTTVLILSLILGTLAIDRFYLGDIFLGILKIVSILFYGIGLIWVLLDIYLCYQHAKYYNFEKVMSILQDS
complement(1392978..1393796)       hypothetical protein; -                                                              N/A                 MVTALIIFFIVVGIAWHFSQKKKSLQKDNILNENEIYPEIKISITTESNYSNNKNYEQYENIDDISYKKYPFKKIFIANTFLDTPLKFLEQHGQIIEISTEKQDQETSGFTHYGHWSEIHEYTSNFLMSNVKSQLLSVKILKEIRSQYEKSSNYELSYNEIKRICNENRNSQFIIFNSSNQEIADYYYPSVLSFALGIKRNQVDSLQQFGVYTLEDLEKRTDKEILSVPNIGKKTLTALRAFQLTTKIPKNIIRIPRDEEYWHYHSNNKIHN
complement(1393956..1394093)       hypothetical protein; -                                                              N/A                 MIESSKLAQNLADLFPEGIVFVALSIIDTKLLSMPKFVDEKKKQI
1394135..1394959                   PHAGE_Mannhe_vB_MhS_1152AP2_NC_028956: antirepressor protein Ant; -; phage(gi971760518)     6.07e-58            MTAQIQTINFHNQPLSTFEHNSIYYVAMKPICENIGLNWDGQRQRIQRDEVLSQGTVIITAPTNSGDQQMLCLPIDYLNGWLFGIDVKRVKPEIRDLLITYKKECYKALSDYWMKGKAERKTTTDERTGLRQAVSQLVSKKGLIYSDAYSFIHQRFNVQHIDELTPEQIPMAVEYVHKIVLEGELITDTSPKVKEDEIVVPYNVFYSLYKHGQRGQRLGYEVSILLDSLLKLLGAECGRPRISGLVHDCQVEGANWLDLAEKIIDKRNLAKLPA
1395011..1397455                   PHAGE_Mannhe_vB_MhS_535AP2_NC_028853: tail length tape measure protein; -; phage(gi971749606)     0.0                 MSEKISGIYIDIDIETAKLLNAATSSDIALGKLEKATNDVTQAMQKADNASNQLGGGINKVAKSVNAATSSMKQGRAIVQQLGYQFQDIAIQAQTGTRALVILGQQGSQILSLFGPMGAIAGMILAISSAMGSALFPNLFASTNATEDLEKAQKALSEVLTENSDGVYLLSEKLAKLAKENEQAARTKIASSMMEARLAIKSAANATQDAFKQFDSFFSFLGTNATASVQNAIKELDDYSKTGKDVTKAVLEMGDSYGGAIAQIANLSTVSEKMAEQLGISQSEAVGLLKILNELSKDPSPKNMDLLRQSLYLLSEKSNWSNDSLTKLTQTVDKNASSALNGEAALRMLEQAFKDLNNAILKSDPALKSNEAKLKSLVDASKRYADTVGKTAREKAIYDAQNTKASKESIDSAIKQINANYDVVESEEERIKKRKEAEAAAKRAAKQSEQAQRQIENQLTQLGNQYEIVVLKQQGMNLEAVKMEAVMRLGASATEEQKRAAEKLALGIYAATTAMNNFNSLQAQVSPVFALEQQHQKQLQIIEEYKTLYPQSIAEAEAVRATIEEQYRQKRIEAQWDEWKQSSEAANMFGSAIEALEQSAVSTLTGILNGTMSLRDALSSIANTVLNSVVQSLVEMGMAHVKSMIMGQMAAKAATAAQVAQAAVIASAYAPAASMVSLATQGANAAPAQAGITTTSALAKTLAVTGRKQGGPVSANQMYRVGENNQPEIFKANNGTQYMIPGNAGRVFSNKQSSGGGAQERNVTVVINQTNHFNSSKDDTGSLSEFAKGLTKQIKATVREELTLQMRVGGILAR
1397458..1397787                   PHAGE_Mannhe_vB_MhS_535AP2_NC_028853: minor tail protein M; -; phage(gi971749607)     2.34e-27            MERFNFNVEMNYDVQHEPLVNQVQFGDNYSQRTSKGINSDLCKYSNLRIICDADVKHQIDTFLKSHGGHKSFLWRSKTENRDVKVFCPSWSYRENGAVFEFTLNFIETL
1397806..1397919                   Phage tail length tape-measure protein 1; -                                          N/A                 MSIYGQLEVTVELIRQISRQVVNETIEDNFRQGGVFA
1397916..1398620                   PHAGE_Mannhe_vB_MhS_535AP2_NC_028853: minor tail protein L; -; phage(gi971749609)     6.73e-108           MISAEMKLELSKLEQNAMIDLFEVDLRGLKDKDGMNGELYRFYAGTNEMLNPIVWQGNTYQPFGASATGFSLSGKGPSNRPQLTLANFNGFVTGIANRFDQCLGAIVRRRQVYVQHLDAVNFKDGNSQADPMQEVLSFFIIEQLSVLKRDVAVFVLALPTETDNALISSRTISIHCGWLYRSAECGYTGPPVADEKDQPTKNPKKDKCSCLISGCKLRNNTRNYGGFVSVNKLS
1398625..1399368                   PHAGE_Mannhe_vB_MhS_535AP2_NC_028853: minor tail protein K; -; phage(gi971749610)     1.19e-102           MNEKLKQILIDYAKQCEPYEMCGFVVFNGQEKIFIACENIAEDKENHFEISADDFLKANQYDGIVALVHSHPDGKPFLSAMDRQTQLFSNLDFWLVCHDEVHEFPVIPPLIGRDFIHGKTDCYTLFRDFYRLAGIDFPDFERDDFWWEDGQNLYLDNMEKHGFERVFDEKRVQVGDVILMQVGADVPNHAAIYIGNQQVLHHSPKRLSKRDLYDGYWLKHTHSIWRFKEWSTLNFTAVLDSLELHSK
1399527..1399931                   PHAGE_Mannhe_vB_MhS_535AP2_NC_028853: tail assembly protein I; -; phage(gi971749612)     2.74e-36            MTVHFTPVLKGSKRGGVFSVILGAALMVASIFVPGAGLFGGLITKGAVFGMGATLALGGVAQLLTPQPKMPAINEKEKKQSTSFSNLSNMAAQGRMVPLAYGRIRCGSLVISQGVQTLDVNIVEKNQNTGFSKG
1399935..1404938                   PHAGE_Mannhe_vB_MhS_535AP2_NC_028853: host specificity protein J; -; phage(gi971749613)     0.0                 MGGRKGGGGHTPYEAPESGQSKQFVSIVEIVSEGQIKGLVDGVKSVYLNNTPLQASDDSYNFKNVEAQGRIGTQDQEVMEGFNTSEKEIAVSTQVKKLTPITRTITDRKVSRLRLTLGVQSLFHQNDKGDVYGSKVDFTVTIGERSHLVSISGKYSSQYLKQVEFGDLPPVPFQVKVERVNADSKSQRLQNNTIWASYTEIIETQFAYPNTAILGIRFDSEYFSSIPNRTYEIYGIEMKVPSNYDPFERTYTGFWDGTFKIAWTNNPAWILYDLMTNKRYGLGWRLGEFNVDKWALYQAAQYCDQIVPDGFGGQEPRFTCNAWLTDQRKAYDVINDICSIFRAMPVWNGREFTVVMDRPADPVWTYTNANVISGEFSYQYSAQKARHNEIHIEYIDADDSYERKIEVVSDDDLIRRHGLNVKKVTAFACTSRGQAFRTGKWILETERLETKTVTFAVGAEGLMHIPGDIIRVADCDYADTNIGGRVLDINGNKVTLDREIEISENSYFTYINSEAKHKDIRIVSKNGKEVMLESEPVGLAELGVWSLTTQEINVQLFRALTINEEEQGQYTIVALQHEPQKEAIVDNGAVFEPRETTLSTAGLDKVSHVNVQANGDGVALSFDYVVKHSAMVKYQIKLSKDGNFYKIYDDLTTPNHKFIGLPDGEYVAEIRAKNEQGQLSEAVTKSFNISFAVSELTTVSKVFGILLQWKNPVFANPNSAIEIWTSTDNQFENARKLVSLSYPTSEYLFSGLGVNEKHYFWVRMIDTANGNAGEFTKSVVGTSEKSGKKLVEYIQGQVTKSTLAKDLAQEITQIQATASEATDSAKMALSRIDSEATTRAEQIKQEGESIKASVRKEYEKNASAISNLEKTTQDHALQISTVHSKFNQLEIGGRNLLKHSEKLNKNWGKNGGVTLDTDHGIATLTANGRLVALSQVLIEDQVEVKDGKVVLSFDALSNKSGKLNLRLRRYTGSTHSDISAYVTVDSRDYKRYSVVFDYQKSEGQTRLSVEIVTYEKDGTVFNIKKPKLELGNIATDWTPAPEDVDVAISEVSADIIQHKQSQATVNKSTADKLDSLTARVGLSESEIQLIQKTASEKDKSFSTKLETLDSKVAQNTSGISDLKETKASKDEVASLARKELKSEWTDEVNATKLDLTSKITALEQTVSNENKSLAVKSETLEAKFNQLQIGGRNLLKQTRTLNSWNKNSGVTLDTDHGIAILTANGRLVALSQVLIEDQVEVKDGKVVLSFDALSNKSGKLNLRLRRYTGSTHSDISAYVTVDSRDYKRYSVVFDYQKSEGQTRLSVEIVTYEKDGTVFNIKKPKLELGNIATDWTPAPEDVDSTLSEVNASISSLKNTTAEKEKAFSQEVSTVKAEIVGAKALITSSSQAISSLDGKVQSMYTLKTETVAGGRKAIAGIVLGADGQTAESQVIIFANKFAIADPNSNALKTPFVISTHNGRSQVALAGDLIVDDSITGNKIQANSTITAPNINGGVVNGGSFTGGSIDIGNGNFTVDSAGNLTAKNGVFSGRLDGATGRFKGELEVTKLIGGGVIEQIVATMTKTGTRSVRYAYSVYHRDGDRTRYGTVYVPIYATTISIDPYPVDRYVKIGDELSFVLKANQAFTKKYERVGTYLQNNERATPVDPDKNLLIISYALSDTGTISFS
1404986..1405309                   PHAGE_Burkho_ST79_NC_021343: hypothetical protein; -; phage(gi509141645)             1.40e-07            MKYIEKTIEDSQTGANASYHELVSFTVDYNNSSVTSTTASYVSKKAKDGNKKALSFNSFYLNSVPERGESAHDWVLNQLVQSQPEDYQHDGQSVNPYMFAGGQVKND
1407314..1407359                   attR                                                                                 N/A                 CATGGCATGCAAGAGGTCGTCGGTTCGATCCCGATTATCTCCACCA
