# Supplementary material for: Comparative analysis reveals the Genomic Islands in Pasteurella multocida population genetics: on Symbiosis and adaptability
Source: BMC Genomics. 2019 Jan 18;20:63. doi: 10.1186/s12864-018-5366-6 (PMC6339346; doi:10.1186/s12864-018-5366-6)
Supplement: Supplementary file 9 — File S2. Detailed information on predicted phage of each strain (ZIP 5010 kb). [file 12864_2018_5366_MOESM9_ESM.zip › File. S2. Detailed information on predicted phage of each strain/CIRMBP-0812/phage_regions.fna]

>1	 244325-288733
TTAGAAGTCACGATAGCCACGAACAACACGACCAATCACAATCAAATCATTTGCTTCCTCCATGGTGAGT
TGGATCGGTTGGTATTCTCTCTTGTTATCGCTAATTAAAACAATTCCATTGAATGTGAGCTGTACCCTTT
TAACTAATACTGCACCTTTATTATTTAAGATAAATATTTGTCCATCAATCAATGTTTTGCTTGGGTGGTG
AACGATGATATCTTCTTCATCTTTCAATGTACTATCCATGCTATTGCCAAAGACTTTATACATACCACAA
TCTTTCGCTTTAAAACCTCTAGCGAGTAACCATGACTTTTCTATCTTGGTTTTCTTTATATTTGGGTAAT
CGCCATTTATACCACCATAGCCCGCCGTTACCATCACATCACGACAATCATCGATCCATTCAAATTCTCC
ATCCATCTCATCAGGTGACTCTGATTTTACATGCAAAATCCTTTCTGAAATGTCTTCCCCTGTTAATAAA
TAGTTAGGAGATACACCTAGCTCTTTAGCCAAAGTAATAATCATTGACGCTTGTGGCTCTGTTTGGTTTG
TTTCCCAATTTTGCAATGCAGATAAAGAAAGACTTAACTTTTCCGCCATAGCATTTCTTGAGATTTTTTT
TTGTTCCCTCAACTCTCTAATTCGATTTCCAATCGACGAGTTGTTTTTAAACTTAATTCGCATAACTTTA
AAAAATACCTTTTGATTTTTTAATGTTTTTAAAGTTTAAATAAACCTAATAATTTCAATTATATAGGGAT
AAAAACCTTTAAAACAATAAACAAACATTAATCAAACAACTTTAAAAAAAGTGTTTTTAAGGTTGAATTG
ATTGTTTTTATGGTTTATTATCCTCATTAGATTAATTAAGAGGGTTATCTAATGAGGACATTAAACGAAA
CTAAAAAAACAGCTGTTGATTGGCACCGTGAAGACATCAAAGCTGCATTAGCAAAAAAAGGTTGGTCATT
ACGCCAACTTTCTTTAAAGCATGGTTATAGCAATGGTAGTACGTTAAAAAACGCACTAGACCGCCCGTGG
TTAAAAGGAGAACGCATTATAGCTGAAGCTATTGGCGTCCCCGCTGAAATTATATGGGCATCGCGTTATG
AGCAACGTAACAATAAAAAATTTGCCGATAGATAAGTCTAAAAGAGGTTGTTTATGAGTACCAACAGCTT
AAAAACGCACTATTCAGCAAAAGAACTACTTGAATTAAGTTTATCCTGTTTACCTAATTCAGTGCAAGGA
ATTATTTATCAAGCTAAAAAACAAGGTTGGGAAAGTCAAAAAAGAGTTGCGCGAGGTGGTGGAAGTGAAT
TTGCACTTGCATCTTTACCAAAAGAAATTCAAAGCGAAGTTTATAGCAAATTTACTGAATCAATTGTTCA
ACGCAAACCAACCTTACCTGCAGTTAAACAAATCGATCTTAATAACATCACTTCTAAACAGCGTGAAATC
GCAGATGCACGCATGGCTTTGGTCGCTTATGTCCAAAATTTGGAACAAGTACAAAGTCGTGATGCTGCGA
TTAAGTTTATCTGCAACTCTGCTAAATCTGGGCAATTGCCCGATGAGGTGATGGCACTTGTTGAGCGTGC
TAACTGTAAGAACGGTAATAACTGTGGTCGTGTGCTTTCACATAGAACGCTCTACGGCTGGGTGCTGGCT
TACGAAAAAGCCAAAACACCAGAAGAACGCTTAAAAGCGTTAGTACCGAGCCAGCGCAAGGCAGATCGCG
TGGAAGATATTGCATGGTTACCTAATTTCTTGGCGATTTATCGCAACACTAATGGCGTCTCTGTTGCAGA
AGCTTATGTTGAGTTTGCCCATAAATGGCAAATGGAATTTGCAGATCAGCCACTCCGCCTTGCCTTGCTC
CCGAGCATTGACCGCGTACGTAGAGCTTTAAGCAAATTACCACGCCACATCAAAGAAATCGGACGTAAAA
CAGGCGCAGAAATGCGCGCATTGCAGACGTACGTTAAGCGTGACTGGTCTTGCTTGTTAGCTAATGACGT
CTGGGTCGGCGACGGTCATTCAATGAAGATGAAAGTGCAACACCCAGACCATGGTCGACCGTTTATTCCA
GAACTCACAATGGTAATGGATGCGCCAAGTCGTTTCATCGTCGGTTGGTCTGTCAGTCTTTCAGAAAACG
CTTTAGCAGTCGCTGATGCAATTCGTCACGGCGTGGAAAACCACGGCATTCCCGCTATCTACTACTCTGA
TAACGGGGGCGGTGAGAAAAACTGGATGCTTGATGGTGACATTACGGGGATGTTGCCACGCTTGGGGATA
AATCATCAAACAGGTATTCCAGGCAACCCGCAAGGACGAGGCATTATTGAACGTGTGAATAAAACAATCG
CACTACGCATCGCTCGTCAGTTTGACACATACCACGGAACGGGCGCAGACCGCGATACAGTCCGTAAAAC
CTCTACTGCAGTCATTTCGTTAGACAAAGCTATCAGAAAAGGCGCGACGGAATTAACCGAAAAACAAAAA
TGGGCAAAAGGCAAGTTACCAACATGGCAGCAGTTTATCGACGCAGTGCAAGTCGAGATTGACCGCTATA
ACAATCATCACATTCATAGAGAGATTGGCACAACACCAGCTAGAAAGCGGCGCGAACTGCTCGCAAAAGC
AGAGATTATTCATATCACTGCTGTTGAAGCAAGAGACTTGTTTAGACCAAGTGTTTTACGCGTTGCGCAA
AGAGGCTGGATTAACTTGTTTAACAATGTCTACTTCAGCCAGAAGCTATTAGATGTTGATGGTCAACAAG
TCCAAGTATCGATTGATATTCACGATCCAAGTTCAGTGATTATCAGACTCAAAGATGGCACATACGTTTG
TGAAGCAATGTTAGATGGCAATAAGCGTGATGCATTCCCAATGAGCTTAGTTGAAAAAGCACGTAAAGAC
AGAGCGCAAGGCAGATTAAAACGCAAGCAAGAGAAAGTTGATGAGATTAACGCAGAGCTTAACCCCGTTA
TTACGATTGAACAAAATAAAGGTGCAGAGCTGTTACACGGTTTGCGTATGAACGGGCTTAAAAAGAAAGA
AGAAGTGGAAGAAATTGCAGTATTTCCAAGTGATTTAAAAAGAATGAAACGTGCGTAAGGAATAAAAAAT
ATGAAAGTGAACAAAATAACAAAGTGTAACGAGCAGTTCAACTTAACAAAGTTGAGACATAAGAATGTAA
GTAAATTTGGGTATCAATATAAATTTAACCATTAAAAGAGGTAAGAAAATGAGACAGCAACTAGCAGACT
ATATGACAAAAAACGGCATGACGCAACAACAGGTAGCAAATGCCATCGGTAAATCTGTCGGTACAGTCAG
CCTGTATTTGCGCGGCGCATACAACGGTAAAGTTGAAGAAGTGGACCAAGCCGTTTCGCGCTTAATCGGT
CGTCACAACGACAAAGTGGTTGAGCGTCGCTTTAACAGTGAATTTGTATCAACCCATGCGGCAGAACGCT
GTTTAGACGCCATCGCGATTGCACATATTGAAGGTGAAATCAGCGTGGTTGTAGGTGCCGCAGGTTTGGG
CAAAACAAAAGCATTAAAACAGTATGTTGAGATGAACCCAGAAACAATTTTTATCGAAGTTGAGCCGAGT
TGTTCACCGAAAGTCTTACTGAAAACACTTTGCCAGCAATTAGGCATTAATGATGTCGGCTTAAATCACG
ATTTATTCACGCGTATCACAAACAAACTCGGTGAAGGTCGCTTGATTATCGTCGATGAAGCCGAGCTTTT
AAGCACTAAAAGTCTTGAGTATATCCGTCGCATTCATGATTTAACAAAATGCGGTGTTGTGCTTGCGGGT
ATGCCACGCTTGATTGTGAATTTAAAAGGAAAATATGGCGAACTTGCACAGCTATATAGTCGTGTTGGTG
TCTGTTGTGACCTGGGTAATGCACTTGTTGCAGAAGATGTTGCGTTACTTGCAGAAAAAGGATTGGGCAC
AGACGAATTTAACGAGCTTCTATTCAAAGTAAGCAAAGGTAACGCAAGACGTTTAAATAAGTTAATGCGC
GGTGCGGTGCGTTTAGCAGAACTTAATAAACGCACGCTGGACGAGGCGTTAATCAGTCGTTATGCAGAGA
TGTTAATTAATTAAAGGAGATAAAAAGATGGAAAGATGGTTTTTTATAAAAAGAGAAAAAGCTTACTACC
GCAAATGGACTAATAGAGCCCGTGGGTATGTAAAAGAAGTAATTGAATTAAAACAAAATATAAAAATGGT
TCAAGTAGGGAGAGTAAGTTACAGCTTTTGTGTGAGTTTAACACAATCTAATAATACCAATGAACAAGAT
TATATTGACGGATTGAGAGTAGTTGGAAATTGGCATGATAAAGCGTCATGGAAGAATGCATACAGTAAGT
TACGAAGTTTACTGCGTTATGAGCCAAGTCGATTAATACACTCACCGGAATTTAAATTAGCTGAATAACT
AAAGGACAGTAAATATGGGCGAATTATTGCAACGTGTGGCGTATGCGTTACGACGCGAAGGGGTTCAAGT
ATTACGTATTAAAAATGGGCGTTTCCCGACGATGATTATCTTAAATCCGAGTGAACGGATCATTAAAAAG
TCGGTAGAAGTCCGAGTTAATAACAACGGGCAACGTATGACGAAATACGTCGCCAATGAACAAGGCGTAA
GCCTGTATTGGTAGGAGGTTGAATGAAACGCCGTCAGATCTACGCCGTCTACCGGGGAGAGAAGAATTTG
GGTGACGGCACAGCGGAAGAATTAGAAAAAAAGTTAGCAATATCAAAAAAGAAAATTTATGCGCTTTGTT
CACCGTATGTGCATAAACGAGATAAAGGGCAACAGTTAGTTGTGATCAAACTAGGTAAAGAAGAGGTTTA
AATATGAGTAAAGTCGAAATGAACGGGCAAGTTTACTGGAAAAACATCAAAGGAAACTTAGTGCCAGATG
AGATGGTGAAAGAGATTGATAAAGAGCGTGACTGTTTAGTGCGTAATTTTGTTGAGCAAGCGATTGAAAA
GCAAAAAGAAGTCCGCGCTTTCAAAACACAAGTCTTTGATGATATTGGCGCATTTATTCAGCTTTCAGCT
GAAAAATACGATGTCCAGCTTGGCGGTCGGAAAGGCAATGTCACGCTGGTGAGCTATGACGGTGAATACA
AGCTGATGATTGCAGTGCAAGACCGCTTAACGTTAGATGAGCGTATTCAAGCCGCTAAACAGCTGATTGA
TGAATGTTTGCACGAATGGTCAGCAGATGCGCGTCCAGAGCTTCGCTCAGTCATTAATGATGCTTTCCAA
GTGGATAAGGAAGGTAATTTGAACACCGCGCGCATTCTTTCACTTCGTCGTGTAGAAATTCAAGACGAAC
GCTGGACTAAAGCAATGCAAGCAATTAGCGACAGTATTCAAATCGTTGATAGTAAAGACTACGTGCGATT
TTATAAACGCGATGAAAACGGCAACTATCAGCAAATCAGCTTAGATATGGCGAGGGTTTAATTATGTGTA
ATCACTATATCCCGACTATCGCTTTATTGATTCTCTACAGCTGGATTGCGTGGCTTATTTATCGCAAATA
AAACGCTTTTCAAAGCTCTTTTAACTTGTATTAAAGGGGCTTTTATAAAGTGTTTTAACAACAATAAGGA
GCAAAAAAATGGCAAAAAAAGCAAATAAATTAAGTTTTAAAGAGATCTCGCAACTCGCGAGTGAAGTTGA
GCGAGCAGGCGACTATAGCTACGCAGCTGAACTGTGGAGAAATGCAGCAGAGCTAGCAAAAAAGGCTGTT
AATAAAGAGTGGTGTGCGCGTCGTCACGCTTTTTTAACAAAGTGGGCATTGCGTTGGAAGGAGGCCGAAA
ATGGCTAAATATGTAGTGCGCTTATATTGCTTAGTTTAAGCAACAGTCGAAGCAGACAATATTGATGATG
TAACTGAGCGAGTGTGTGACTTGAATCAATTCGATATTAATCAAGTGCCACATCAAATAACCGAAATTGA
CGATGTGATGGAGGTCGAGGAACTATGACAAAACACGATATCGCACAACAGATTGTTGAAATACAAGAAA
TACTCGAAATCGCGAGAGATAACGTGATTGAAGAACGTCGCGCGGACGCAAAAGTGATTTTGCAACGTGC
AATTGCAGAAATTAAAAAAATCAACTGGCAAATAACACCAATAAATCAAATTTGAGGTAAACAATGGCTA
TTTATCTTACGCACTCAAACAGAGTGATCAATTTCCAAGAACCGGAAAAAAGCGATATTCATATGGACGA
TATCGTTCACCATCTCTCAATGATACCGCGCTTTGGGGGTAAATTAGACAGACATTACTCGGTGTTAGAT
CACAGTGTTTATGTTGGAATGATTGCTAAAACATTTTTAAAAGCGGATGACGAAACTGCGTTTGCTGCGC
TCATGCACGATGCGCAAGAAGCTTTTCTTGGTGACATCCCGAGTCGGTTAAAAAGTCTGCTTCCTGATTA
CAAGGCAATTGAAAAATCTTTTGAGAAAGTCATACAAGAAAAATTCAATATTAGCATGAGTGAAACGATT
AAAACTTTCGTGAAATGTGCAGATTTGCTCGCTTTAAAAGCAGAAAAAGAAGCGTTTATCAATACGCCGA
TTGAGCAAGAGTGCCATTGGCAATATTTGCATGAATTACCGCTTGTGCCGATATCACCGATTGATTTTTG
TGTAAATAGTAAAGAGTTGTTTTTTCAAGCCTTTGATTATTATAGAAAATAAGGTGAGATATGGAAAAAA
TAACTCTATCTTACATTGCTTTGGCATTAAAAAAACAATATGTCCCCGGTAAGGTGATTTTGAAGTGGAT
AAGAGATTACAGAATTAATCTTGCAATAAGCGGTAGATACACAATCTAGCAGGTTTTGATGTTGAGAGAC
TTAGAAGGGCAAGCGTTACGTTTAAAAGAAAAGCAAAGCGTTAAGGAAATGATGAAGATTATGAGAAAAG
ATATGGAGTGGAGATGAGTCAATCGAACGAAAAACTACTAAAAAAAATCAAGAAATTGTTAGCGTTATCT
AAATCTAACAATCCGCATGAAGCAGCTAAAGCGTTAGAGATGGCACAAAAACTAATGGCTGAACATAATG
TGAATAGCATTGATGTGGAAATTTCAGAAAGCGATAGCAAACAGAAATTTTCTCGCAAAACTGGGCAATA
TGTTCATGCGCTCGCCTCTTTAATCAAAAGAGTGTTTGGTGTTGAAGCATACTTTTCAAACCGAACTAAC
AATATTCCTGAACAAAAATTACATGCTGTTTTTTCGGTCAAGAAGAAAGACCTGTTATTGCTTCTTACTG
CTTTGATGTGTTGTATCGTCAATTACAACAGGCTAGAAAAGCATTTATAGCAACGCAAAGTAAGCGTTTG
AAGCGTAGTACATTGATTGCAAGAGCAGATAATTATTGCCTCGGCTGGGTTCATGGTGTTTATAAAACAG
TTCAAGACTTTGTTTTAACACAGGAAGAAAAAGAGAAAATGGAGCGATTTAAAAATCAATTACATAAAAA
AATGAATTTAAGGGAAGCTAAAACTCGTAAAGTTGGTGATACCAGAGAACGAAATGGAGATGAGTCTGGT
TTAAGGGGGTATCTAGACGGTAAACAAGTGAAACTGAATCGCGGTGTAAACGGACAAGAAACACTAAAAA
TAGCGCATCAATAAGACTAATCAAAGCAGGAGTAAAAAATGGATAAACACACAAGAGCAGCACTTGCATT
TGCTAGAAATGTAAAAGCAGAAAGAGGCGAAAAAACGGTAGAAATTGGCGAGTTTGAGTTAACTACATTA
AGACATGACAAGAAACGGCTAGATTTCATTGAAAAAAATGCAATAGATATTGTTGTTAATGGATATGGAC
TTAATGAATGTGAAATGTGGACACCAAAAGGTTTAATCACTTTTCCTGCGGCAGATACTGTGCGAGAAGC
GATTGATAATGCAATGGCATTAGCAGATAAATAAAACCCATTTTTCAGAAATTAAATATAAACAGGAGAT
AAAAAAAATGAGTAATGAAAAATATTTCTCAGTAGATGTATCTAATGACATTCATATTGTTAACTTACAC
GAAACATTAGAACAAGCTAAACAAAGTTGTTTAGATGGTGCAATCGAGGCTCATGATTTTGCAGATGACA
TGTGTGATCATGAAGATTTTGCGTCGAATGATTTGCCAAACGCTGTTTACGGCATTGTACTTGGAAAAGC
TGTATGTAAAGAAAAACAGTTAAGCGAAGAAGAAAAAGAAGACTACGGCTCTGATTTAGTGCTTGAAAAG
CCAGAGCTTGTTGAATTACCACAAGACAATAACTGGATTAGCGTGAAAGAGAAACTTCCAGAGGCATATA
CTCATGTTTTGGTTTATACGATTGCCGCTGAGACAATTTCTTTATTTTATGACGGAGAGAAATTTTTATT
TTATCCGTACACATATGGTCTAGAAAAAATTACACATTGGCAACCACTTCCAACTAAACCAATTCAATAA
AACCCATTTACAGCCCATTTCCCACAAAAGTGGGCTGAATAATGTGTTTTAAACGATGTTAAAAGGAGTT
TAAAAATGAAGTGTAAATGCCCCGCTTGCGGTGCGGTATTATCGCTTGATGTGTTATTACAGCATGAACA
AGCAAGCCTTGCAGTAATGTCTGCACTCTCGCTAAACGGTGATTTCGGCAGACTTGCTGTGCAGTATTTA
GGGCTTTTTAGACCAGAAAAAACGGCACTAACAATGGATCGTGTGGCAAAGCTAATCAATCAATTGTTAG
ATGATGTTAAAAATCAACGCATTCAACGCAACGGCGACGTTTATGACGCCCCGATTGAGTGTTGGATTGA
CAGTCTTGCTGTGGTTTTAAACAGTCGCCACAACTTAAAACTACCACTTAATAGCCACGGCTATCTTTAT
GAAGTGATGACAAAGTGGCAGCCGAGAAATTTGGTTAAAAATAGTCCCGTTCATCAAAATAATAATCAAG
TGACAGCAAATAAAACAAGCAAAGCCTTGCAAAATTTAGCGGAGTTTGCCAATGGATGAGGTGTGGTTAC
GAGCAACAGTCGCAAAAGGGTTGGCGGGGTTGGTAGTGCTAAGGCTACCGGGACAACCGCCAGAAGATAT
GATCACAAAAACGGCGGAGATTTGGATTAAAGCAATACTTCATCAAAAGATCTTTAATGGGTGGAATGAG
CAAGAGGACAAATGGCGAATCGAAGAAGCGTTTTTAACGCTTTATGCAGAATGCGACCGGTTTCCAAACC
CCAAAATGCTGTTAGAACGTCTGCCAAAACGCAAGGTTTTAGCCTTACCTGAGCCAAAAATCACAGTTTT
AACGGCAGAAGAACGAGAAAGAAACCTCACTTTTTGTCAACATTTTAGAAAAATATTAGGAGCGGCACGT
GTACGAAAATAGAAAAAGTATTATTGCCAAAATTCACATCGGTAAAAACACATTAAAAATGGATGATGAC
GTGTACAGAGCGTTTTTACAAAGCACTGTCGGCAAAACAAGCTGTAAAGAGATGAATATTGCAGAGCTTT
TAAATGTCCTCCGAGCGATGAAAGACAAGGGATTTGAGCCAACGGCGACCAAGTTTAAACATCAACGCAG
ACCGAAGCCCGCTGAGTATAAAGAGATGTATTTAAGAAAAATTACCGCACTTTTAACTGAACATCAGCTA
CCACAATCATACGCAGACAGCATGGCAAAGCGATCTTTTAAAGTTGACTTTGTTCACTGGCTAGACGTCT
GGCAATTAAAGAAAGTTATTCAAATGCTAGAAGTTTATAATAGAAGACAACAACGTGATGAAGAACAAAA
AAACACAATAGAATTACTAGACATCAGTGCTAAAAAGCAATAAATTAAGCCCCAACAACTCAACATCGGG
GCTTTTTTTATGAAAAAATTATTTATCTTAATCACTCTCAGCTTGTTCTCATTAGCTTCGTTTTCTATGA
CAGATAAAGCACAAAAAGAACTTGAAAAGGCACTCAAAGGGGACTATCAAACACTTAGAAATGTTGCGTT
TGCAATGGAGCAAGGCTCATTCGGACACGATAAAAATCTAGTATCAGCTTGCGCACTTCGTCGAGTTATT
CTTTTTGTTAATTCTGATAAAGCGGATGATACAGATTATGCAAATGAATTGATTACTTGTAAAAATATTC
ACGCAACAGAGAACCGACAAGCGTGGGAAATTGCATTAACAATAACTAAGTCATTATCTAACTAATAACT
AATAACTAATAGATTTATTAAAAGCCTCGCCAAATGCGAGGTTTTTTAATTTTTTTCAAAAAACACTCAC
TTTTTAAAAATCTCGTGATAGATTGCCGAAAAAATCGCAAGAAAGGGGGCGTTATGAGTACAGATATTGA
AAATGTTGCAGAATATTTACCCAACGTTGTACATGAAATGGTGAATATCGCAGGTTTTTCTGATGTTGAA
AAAATTATTAAACGATTCGGTGGTTCAAGATTTCGATTTTCAGACGGTATACATTATTTTCCGAAATTAA
AAGAGTTAATCGGGAAAGAAAGTGCAATCAAATTACGTACACATTTTCAAAGCGAAGAGATCTATATTCC
GCGCTGCGATGTTGCTTTGCGCGTATTGCGCAATCAGCGTTTAAAAGCCGATTTTGACTATTTAACGCAG
CGAGAGGGAAAATCTGGGCGAATGTCAATGCTTGAGATTTGCCATAAATATAAGATATCAGACAGACAAG
CGTGGGATATTGTGTACAGTCTTCAGCGTGAACCGAAAGCACAACAGACTACTCTCTTTTAAGAGCGGTG
TTGAAGTCGTTCACCGCTTTTTAAAATCTATTTTAAATCAAAATACTCTCAATAAATCACTTAATTTATT
GGGAGTTTTTTTATGGCTATTGAAAAAATCATCATCCATTGCGCCGCGACGCAAAACGGCGTGCGACTTG
CAAAGCGCGGTAAAACTGCGGCACAAATCATTGATGACTGGCATTTTGACGCGCATTTTCGGCGCGAAAT
CAATAACAAAATTGCGTTTAATCGTCATTTACACGCCATTGGCTATCACTTTGTCATTGATACAAACGGG
ATGGTTGAATCTGGTCGCAAAATAGGCGAAATCGGTGCACATTGTCGCGGTCAAAATCGCAATTCAATTG
GCATTTGTCTAGTCGGTACTGACCGCTTCACTGTCGCGCAGTGGCAAGCATTAGCAAATTTGGTGCGAGA
TTTATCACGTAAATACCCCAATGCCACACTGCACGGGCACCGTGAGTTTGCACGTAAAATCTGCCCGGGG
TTTGATGTCGCAGAATGGGTTGATAACGATTGTCAGCCTTTAGTTGAACACGTCATTATGGAGCTTGAAC
ATGAATAAATTACATCGTTTATTTGGCTGGTTACATACATATTTTCGTAAACCAATAAATACATGTCGCC
CCAAATGCTACAGCAAAAAAGCGTGGTCCTATCGTGTAAAAGGCAAGCCTACACTCGCACAACAACTCTA
TTTAAAAATCGGGGTGGTAAATGGCTAAACTCTCTGAACTTATCACAAATAGTGACGGACGCTTGTCAAC
CACGGGCTTTATTCAGTTTTTCGGCGCACTTCTAATGGCTGCAATTCTCATTTTCTGCGTCTGGCTTGAC
CGCGCTTACGTGCCTGAGCTTTTTATGACGTTTGCTATTTTCTGCGGTGGCGGTGCGGCAACAAAAGGCT
TCGCGGTTGCCGTCGAGCGTCGAAAAAATCGCGCAGGTGCGGAATGACTTTACAGCTAATTTTAGTCGCA
ATAGCGTTTTTTTTAGGGCTATGCGGCTATGTCATTTTCAAATTAAAGCGTGCAAATAACACAATTGACG
CATTATTGAAAGAAAACGCACAGCTTGAACAAGACAAAGCGATTGTGACAACACAACGAAATAATCAACG
GGAGCGTAAGCGAAATGAAGAAACGGCTAATCATGCTACTCGTGACAAGCTTATTGATAGCTTGCACAAA
TCGCACGACTTACGTGATTAACACCAGCTGCGACGGCTTTACATTAATTAAAGCTAGTCGCAATGATACA
ACAGAAACATTGCGACAGGTTAAAGCGCATAACGACACATATCGCGCAATCTGCGAGGTGAAAGATGGAA
CTGCAAATTAGCGGCGCAATGATTTTTAACTTTGTTGTTTCAATTGCTGTGTTTTTTGGTGGCGTTTGGT
TTAAACGACTTGATGCTGATTTTAAAGAGCTCAAAGCGGAAATTAACAAAATCAAAGAGAGCTATCAAAC
AAAGGAAATGGCTAATCACGTCAACAGTGGGTTTAGCAGTCAGCTAGACCGAATCTTTGACAAATTAGAT
AGTATTGAAGGGAAATTAGACAAAAAGGTTGATAAATAATGCGACAAAAAAATAAATCAACAGGTGAAAA
GCTTGATGCAATCTTAGATAAATTAGACGGAATTGCAGATAAAGTCGACAAACAAAACAAAGAAATTGCG
GATTTACAAAAACAAGTGCAAGCACTGCAAGCAGATTTAAGCGAAATGGCAAAGAAAAACCGCAATCAAG
CGTTGATTGCAGGTGGTATTGGCGGTGGCATTGTTGCAGTCGGTATTGAGCTCATTCGCTTGCAATTTGG
GGGCTAACTCATGGCATTTGATGAAAAAACACGTGCGCTGGTTCGTCGCTACTATGTGTTTGAGTTTTTA
TCGCTTGAGCAATCTGCAAGCAAAGCTGGCGTGTCATTTAATACCGCGCGACGCTGGAAGAAAGAAGCAG
AGAAAAAAGGCGATGACTGGGATAAAGTGCGTGATGTGCAAGTGATGGCGGGCAATGAGCTGACTGATAT
CACAAAAGGGTTGCTGTCAGGCTTTATTATTCAATATCGTGCAACGATGGATGAGATTCAAAACTCAAAT
TTAAACGCACAAGATAAAGTCGACCGCTTGTCATCGCTTGCGGATAGTTTTGCGAAGATGACGGCAGCAA
GTAAACGTATTCTGCCCGAGATTAGTGCTATTGCAACAGCGATGAAAACTATAGAACTGTTCGCTAATTT
GATAAAAACCAAGAAACCGCACTTATTACCTGATTTTATTGAGTTGCTAGATGAAATCAAGCCTTTGATT
GATAAAGAATTTAAATAATTTCAGTAAGTTATCTTGTATTTGCATTTTGTTAGTAGGTAAATAACAAATG
AAAATTAAAGAATTTGAAAAAAAACTCGAAGAATTACGTCGTGAGCTACAACGCAACATTGAGGCAAGCT
TTGAGGGGTGGACGGATGACCCTAAAAGTATTGCTACCCGTCGGCAGCAAGTGTTTGACCCTGTGGGTGG
ATTTGAGTTTTTTGTGCAGCAGTATTTTCCACACTATGTGCGCTCCGAGCATAAATCCCAACTGCACGAG
TATTTGTTTGAGCAACTGCCGCAATCGGTGGTAGAGCTAGAACGCTCTATTCGCCAAGCGATTGCCGCCC
CACGTGGTGAGGCAAAATCGACCATTTGTACTCAGCTTTTCCCACTGTGGTGTATGGTGCGTGGGCTGAA
AAAGTACATCATCATCGCAATGGATACTGAGACTCAAGCTTATGAGATGCTTGAGGCGATTAAGATGGAG
ATTGAGGCAAATCCGCGCTTGCACATTGATTTTCCCGAGCTTGGTATGGGTAAGGTGTGGCGCGCGGGGG
CGATTATCACTAGCCTAAATCAAAAGGTTGAGGCGGTGGGAGCGGGGCAAAAGCTGCGTGGTCGCCGCTA
CGGGGCATATCGTCCCGATCTTGTGGTGCTGGACGACATCGAAAATGACAAAAGCGTAGAAAAACCAGAG
CAACGTAATAAATTACACAACTGGGTCTTAAAGGCAGTTTTAAAATTGGGTGCAGCGGGCGAAAAGTTTG
ACGTAATCTATGTGGGGACAATCTTACATTACGATAGTGTGTTAAGCCGTATCCTCAATACTAAAGGCTG
GAGGCGGGTACGCTTTAAAGCTATTTTGCGCATGCCCGACAATATGCACCTGTGGGATCAATGGGAAAAT
ATCTACCTGAGCGAAGAGGGGGACGATGATACCCTCTCTGACCTGTTTTATAAGCAACACAAAGCGGAAA
TGGACGCAGGCGCGGTGGTCTCTTGGCTGAGGCGCCCGATTCTGCAACTAATGAAAATCCGTGCCAGTGA
CGGGCACTCTGCTTTTGACTCCGAGTATCAAAACGACCCCGTTAGCGGTGATGATGCGATTTTTGAGAAC
AGCATTCAATATTGGACGGAATTGCCGGCTAACCTGATTTACTTTGGCGCACTTGACCCAAGTCTTGGAA
AAGCGGGCGCAAGCCGTGACCCTTCTGCGATTTTAGTCGGTGGGTATCATCGTGAAACAGGTAAACTCTA
TGTCATTGAAGCGCAAGTAAAAAAACGCTTGCCTGATTTAATCATTGAAGATGTGATTCGACTGCATAAA
CAGTACGAGTGTCAGCGCTGGTTCGTTGAAACCGTGCAATTTCAAGAGTTTTTGAAAGATGAGCTGGTTA
AACGTTCCGCACAGCGCGGTTTGCCTGTCCCTGCCACGGCAATTAAACCTAATACAGACAAAATGCTACG
CATTGAAAGCCTGCAACCGCACATTGCAAATGGTTTGATTTTATTGCATAGATCACAAGCAACTCTAATT
TCACAATTGCGACATTTCCCAAAAGCAGACCACGACGACGGACCTGATGCGCTAGAGATGTTGTGGAAAA
ACGCAGTAAGCAGCTCTGCCCCGATTGAATTTATGACAATTGACGGCGATTTAGGGCGTGATGAATTTGA
TGACAGTGATTTATACAGTATTTGGCGGAGATAAAAAATGGCGAAGAAAAAGAAAAAATTACAACAAGTG
AAAAAAGTACAAGTTGGCTTAGATACACAAACAAATGAGGCGCGTGTCACGGAGACAGGAAGAATTATTT
CTGATCACCCTAGTAATAAAATTACCCCAGCAAAGTTAAAAGGGATTTTAGAAGACGCTGAAAGTGGCGA
TATTACTGCGCAACATGAGCTCTTTATGGATATTGAAGAACGCGACAGTTGTATTGGGGCAAATATTCAA
ACCCGCAAGCGTGCGATTTTAACGCTTGATTGGCGCATTGCAGAGCCACGTAATGCCACACCGCAAGAAG
AAAAACTGCAAGTCGAAATTGACGAGCTTTTCTATCAATTCCCAATGCTAGAAGATTTGATGGTGGATAT
GATGGATGCGGTAGGACATGGTTTTTCGGCGTTAGAAATTGAATGGAAGCAAGCTGAAGGTAAATGGATT
CCAGTTAATTTTATCGCATGTCCGCAGTCGTGGTTTAAGCTAGACAAGGACGATAATTTACTGCTCAAAA
CGCCAGATAATCAAGACGGTGAGCCCTTACGACAATACGGCTGGGTAGTACATACCCACAAATCAAGAAC
GGTACAGCTTGCTCGCATGGGCTTATTTAGAACGCTCGCATGGCTTTATATGTTTAAACACTACTCGGTG
CATGATTTTGCCGAGTTCTTAGAACTTTACGGTATGCCGATTCGTATTGGTAAATATCCGTTTGGCGCAA
CAAATGACGAAAAACGCACATTATTGCGTGCGCTTGCTCAAATCGGACATAACGCAGCAGGGATTATGCC
AGAAGGAATGAATGTTGAGTTGCATAATGTGACAAACACTACTGGCTCGGCTGGAAGCAACCCGTTTTTG
CAAATGGTGGACTGGTGTGAAAAGTCCGCCGCACGTTTGATTCTAGGGCAAACATTAACAAGCGGTGCAG
ATGGTAAAACTTCAACTAATGCCCTTGGACAAGTGCATAATGAAGTCAGACGTGACTTGCTTGTGTCTGA
TGCTAAACAGATTGCACAAACTATTACACAACAGATTATTCTGCCATATCTTCAAATTAACATTGATCCG
AATATTTTGCCTTCTCGTGTGCCGTATTTCGAGTTTGACACGAAAGAATACGCTGATTTAAGTGTCCTAG
CGGATGCCATTCCTAAGCTTGTGAGCGTAGGAGTGCGCATTCCTGAAAATTGGGTGCGTGATAAAGCGGG
CATTCCAGAACCGCAAGAAAATGAAACGATTTTAAGTGCGGTTCAACATGATTTTAAAACAGACTTAAAC
GATGTTGAAAATCCGAAAAAACAGACTGCTCTCTCTGTACAAAATCACGTGACAGGTTGTCAGTGTGATG
GGTGTCGTGGTGTTGCTTTGTCGGCAAACACTGACAGTTCTACTGCACAGGGCGTGCTAGATGGTGGACT
TGCGCAAGCATTTAATGAGCCTGATTTTAATAAACAATTAAATCCAATGGTAAAGAAAGCTGTTTCGGTA
CTTATGGCATGTGACTCTTACGATGAGGCAGCAGAAAAACTCGCTGAAGCATACCCAGAAATTTCAAGTC
ACGAACACGAACAGTATCTCGCTAATGCGCTGTTTTTAGCTGATTTACTTGGAGGAACTAATGTCTAAAC
CGCTTAGTTTTCTATTCGGACTTGAACCAACACAAGCCATTGAGTTTTTACATAATAAAAAATTACTTGC
AACGAAAGTGTTTAAAAAATCACTGCATGATAGTGCCATCGCAAGAGCTACAACAATCGCGAGATTATCT
AGTCTTGAGATGACGAATGATATTTATAAATCAATGGAAGTTGCCAAGAAAGAGGGTAAGAGCTTTGCAC
AATGGAAAAAAGACTTGGTAAGTGAGTTTGAGAAAAAAGGCTGGGTATTCGGGCATGATAAATCTATCAG
TCGCGGTATCGACGGAAAACTGTTGGCTGATCCGAAAACAGGTGAATACTTTGGTACACCTCGTCGACTG
AATACAATTTATCGTACAAACGTGCAAGCCGCATATTCTGCGGCGCGCTATCAGCGCATGATGGATAATA
TTGATCATCGCCCCTACTGGCAATATTCCGCTGTCGGCGATGAGCGTACACGACCGTCTCATCTTGCACT
AAACGGTCGAATTTATCGCTATGATGACCCGTTTTGGTCAACATTCTACCCACCTAATGGGTTTAATTGT
CGCTGTGCGGTGATTGCACTTGGTGAACGTGATTTAAAGCGTAAAGGGCTAAATAAACCCGACGATAGCA
GTGAGTTTCTTGTGAAAGTTAAGCGACCTGCAGATAAAAATGGTAATCAAGAAACAACTGTCGGTTTTAA
ATTGCCGGATGGGTCGATTCGTGTGACAGATAAAGGGTTTGATTACAATATTGGGCGCTTAAATTATCGC
CCTAATCTTGATTTATATCCTGAAAAGCTTGCTCATCAGTTTGCGAAAACGGAAATGCAAGGAGCGGAAT
TTAAGCAAGATTTTTTAATATTTCAACGTCAATTTGTGAAAATTAAAAAACAATTGGGTGTCGATGATAA
GCTCACGGCTGAACAGATGTTCAATGTGCGAGATAAGTTAAGTATGAATTTTAAATTTACTGCCGGTGTC
TTATCAACGAGTTCTAAACGCATGTTAGAATCAGATGTGGCAACGGTTTGGTTTTCCGATGACTCGTTGA
TTAAGCAGTTAAATAGTCGGGATGGTCAGGACTTTGATTTAGACGATTATGCAAATATTCCTGATTTGAT
TTATACGCCCGATAAAATCATCAAAGAGGCAACAGCATATCAATTCTATAAAGAGATTAAAGGCAAAAAA
TTACTTGTTGTCTTGAAAGTTTTGCATGATAAAAATGAGATTTTTATTCAATCTGCAAGGAGAGTCAGTG
AGAAACAATGGAAAAAAGCATTTAAGAAATAAGCCGCTAGGCGGGGCTCGAACCCACCGCACACAGTCCC
GAGTTTACACTCTTCGCTTGCGATATCGAGATTCATCGCTTTTCTAGCGGCAGAGTCAATATAACGCTAT
TTGATGATTAAATCAACAACACAAGGGTAATTATGATTGATGTCGATATTAATGATGTAGAAAAAATTGA
AGCTGTGTTATCTGACATTGCGCATAAAACGCAAAACAGAACAAGTTTAATGCGTAGTATTGCGGGCACC
ATGGAATCGGCAGTGTTGCAAAACTTTGACGAGGGTGGTCGTCCGAAATGGCTTGGCTTGAAATACAGAA
AAGGCACGCCGCTGGTCGATACTGAAAATTTAATGGGAAGCATCACCAGTCGTTACAATAATGATTCTGC
CGAAGTTGGTACAAATGAACCGTATGCGGCTATTCATCAGTTCGGCGGTATGGCAGGTCGTGGTCGTAAA
GTGAAGATTGAAGCCCGTCCGTTTCTCATTTTAACGCAACAAGACAAAGACGACATCTTAGAAGATGCGC
AGAACTATTTTAGAAGTATTATTGAATAGCTAAAAATACCCGCCTAAATCGCGCATAGCGCGATTTTTTG
TTTTATTTGTACAATTTATCATTTAAATGTTTTTAAAAAGAATTAAAGGCGTTTTAAAAAGTTTTAAAAA
TGGTCTTGTCTTTTATTTCATTCCCAAAAATCACTTCATCACAAAATAAGCCATGTTGAAGTCGCTCACC
TCTTTTTAAATTACGCCATCCTTTATTCTGTAATCCTAGGATTTTTAAAGAGGATGACGAAATGAAACTC
ACTCTCGCAGCTTGTAGCTTTGAAATCAATAAAGCCAAATACGGTCGTATTCAGCTTTTGCCGTACGGCG
AGTTTAGAGCAACAGACGGCAGACCAACAGATGTGGAGGCTTGGTATGTAACAGATACAAACGGTGCAGA
TGTGGTTGCGCTCGCAAATTCAAAACGCAACCCCCTTCCAATCGACTACGAACATCAAATTATTCATTCA
CAGAAAAACGGCAAAGAAGCACCGAGCGCGGGTTGGATGGAATATCTCTATTTCACCCCACAAGGGATTT
TTGCTGATGTCCGCTGGACTGATAAGGCAGCGGAATATATCAAAAATGGCGAATATCGTTATATCTCCGC
AGTGTTTGCTTATGACACTGAGGGCTATGTTCGCAAAATCTTTCACGCAGCACTCACGAATACTCCTGCA
CTTGACGGCATGGATGAAGCAATGGTGGCTGCAAGTGTTCAATTATTAAATGAGGAAGCACAAGAAATGG
ACAAAGAATTACTTGCAATGCTTTGTTCTTTATTCGGTGTTGCATCTGCGACTGAAACCGAAATTAAAGA
AAAAGTAACAGCACTATCACAAGCGAAAGGTGAGTCAAAAGTGGTGTTATCTGACGTGTATAGTGCACTT
AAAGAAAAAGAGCAATCCGTTGCAGCATTGAGTGAGAAAGTCAATGCGTTTGATCCGTCAAAATATGTGC
CAGTTGAACAAGTTGTTGCACTTCAAAACGATTTTAACGCATTCAAAGATGGTGTTGAAAAAGATAAAAA
AAGCGCACTTATTCAAACTGCATTATCAGAAGGTAAGCTTGCACCTGCTCTCAAAGAATGGGCTGAGGGT
TTATCTGTTGAAGCGTTAACTGGTTATTTAGAAAAAGCAACACCAGTTGCTGCATTAAGTGGTGAACCTC
AATCAAAAGGTGATCCAAATAACAACGTTGTTGCGCTTTCCGAAAGTGAGAAAGCTGCTGCAAAAGCTCT
CGGGATGAGCGAATCAGAATTTAGAAAAGCACATAAGGAGATCAACTAATGGCATTTAAAAAATCAGATG
TGTTAAATCACATTAATGAACAATTTAAAAAAGACTTCGCGGCCGGTCTAGGCAAAATTGCCCCGCAATG
GCCTGAAGTTGCAATGGAAATCGGATCTAATACCGACACCAACACCTACGGCTTTTTAGGCGATTTCCCA
AAAATGAAAGAATGGGTCAGCAAGCGCCAGATTAAAAATATGCAAGCCCAAGGTACTAGCATTAAAAATA
AAACTTTTGAAGCTACTGTTCAAGTTCCACGTACTAATGTGGAAGATGACCAAGTGGGCTTATTCCGACC
AATGGTGCAGCAAGCGGGACAATCGGCAGCAGAGTTGCCAGATGATGAGGTGTTTGCACTGTTGAAAAAA
GGTGAAAGCACGCTTTGCTATGATGGTCAAAATTTCTTTGACACCGATCACCCTTGCTATGCAGAAGTGG
ACGGTACGGGCGTTAATACCCAACAAAGTAACTTGACCACTGGTTCTAGCGGTGGCAAGCCAACATTCTA
TTTGTTGGATACCACTAATGTGATTAAGCCATTTATTTGGCAAAAACGCACAGCACCTGAAATTGAGACC
AAGTTTGACGCATCAAGATCCGACACTGTTTTTATGGAAGATGTGTACATTTGGGGTGTGCGTGCTCGTG
GTGCTGCTGGCTTTGGTTTCTGGCAGTTAGCACACTGTGTTAAAGACACTGAATTGACTGCAGAAAACAT
TATGGAAGTTGTGGCAAAAATGCAGACACTAAAAGGCGACGGCGGTAAGTTATTAAATATCCGACCGAGC
GTTATTTTGGTTCCACCTGCATTGGAATTTAAAGCCCGCCAAATCTGCGAAGCAGAAGTGATCAATGGCA
CAACTAACGTGTTAAAAGGTCGCTTGAAAGTGATGGTGTCGTCTCAAATCCTTTGACTTTTAATAGCCCC
GCTTGTGCGGGGGTGGAGGAATATATGTCAAAGAACAAATCTAAAAAAGAAACTGCAGACGTGAAACCGG
AAGACGTGAAACCGGAAGACGTGAAACCGGAAGACGTGAAGCAGGAAGATGTCAAGCTGGAAGATGTCAA
GCTGGAAGATGTCAAGCCGGAAGATGTGAAGCCGGAAGATATGAAACCGGAAGATATGAAACCGGAAGAT
ATGAAACCGGAAGATATGAAACCGGAAGACGTGAAGCAGGAAGATGTCAAGCTGGAAGATGTCAAGCTGG
AAGATGTCAAGCCGGAAGATGTGAAGCCGGAAGATATGAAACCGGAAGATATGAAACCGGAAGATATGAA
ACCGGAAGATATGAAACCGGAAGATATGAAACCGGAAGATATGAAACCGGAAGATATGAAACCGGAAGAC
GTGAAGCAGGAAGATGTCAAGCTGGAAGATGTCAAGCTGGAAGATGTCAAGCCGGAAGATGTGAAGCCGG
AAGATATGAAACCGGAAGATATGAAACCGGAAGATATGAAACCGGAAGATATGAAACCGGAAGATATGAA
ACCGGAAGATATGAAACCGGAAGATATGAAACCGGAAGATATGAAACCGGAAGACGTGAAGCTGGAAGGC
AAAGGCTACTTAGAAGCAATCCATCCGGTTGCGTTTGATATTCGCTTAATGTCGCATCATCCGCATGAAA
GCTACGGTCGCTGTGGCTATCGTTTTAACAAAGAAAATGCGGTGCGCATTCCGGCTGAAGAATTAACCGG
TGAGCAAGTATCTCGTTTATTAGATGACCCGTATTTAGAAGTCGCCCCAGTGACCGAAGAGGAATAGTAA
TGTACGCAACAATTAACGATTTTATTTCGCGTGTCGGCGAATTCCAAGTTATGGAGCTCACTGACCGGGA
AAATATTGGCGAAGTCAATCAGGCAGTTTTAACTATCGCTTTATTAGATAGTTCAAGTCAAATTGATGGC
TATCTAGTGGGTCGTTATAAGTTGCCGTTAAAAACTATTCCGCAAAACCTCACTCGTATTTGTTGTGACT
TAACACGCTATCGTTTGGCGTCAATGTCTGATGTATCAATCACTGAAGAGATTATCGAACGCTATAAGTT
AAGCCTGCGCGAATTAGAAGGCATTGCGAGCGGCAAAGTATCCCTTGGTATTGCAGAAGATGAGCAAGCA
AGCACGGGAGAAAATACGGTGATTTTTACTAACGTAGCAAATCGGGTATTTAGTCGTGATAACGAAAATT
GAGAACGCGCTTGTTGAGCGATTAAAAAAAGGCTTGGGTAAGCTTGCTAATACGGTCAAAAGCTATGGCG
GTGAGCTCGATGATGAAAGTATCGGTACTGCAAGATTGCCAGCAGTGTTAGTGACTTATGGCGGTTCACG
TATTGAGTGTAAAGACTTGCGACGTCGTCGTCATAAATCAACTGATACTTTTGTGATTATTTTAGCTGTC
CGTTCATTAAAAAGTAATCAAGTGGCGCGCCAAGGTGGTGTAGATAGGCGTGAAATTGGTGTGCATCAAC
TGATTTCAGCAGTGCGTCGGTTGCTTGATGCGCAAACACTTGGAAATCTGGTCTATCCGCTTAATCCAAA
GCGAATACGCACGATTTTCAATAATGCGCAATTTCGTAGCGATAAAATCACGGTGTACGCAGTGGAATAT
GAAGTCAGTTATGACGACCTACCGCCACTTGAAGACGGGTTATTTCCAGAGGCGACTTCTGATAAAACTT
CACCGGATTATGTCTTTAACGCGTATGAAGGCATGTTATCTGAACAACAGCCTATGCTTGAGCAAGTTGT
CGGAAAAATTGTTGACCCAACGACCAAGGATTTTGTTGAATTTAACGTAGAAACTCAAAAAGGATAAAAC
ATGAAACGATTTTTTGCACTGATTATGATTGCTTTCTTGCCAGTTCATGTGATGTCGGCAGCAAATATGG
CTCCCATTATTGCGGCGGCAGCAACGACAGGTACACGCAGCAATCAAGAAAACGATAGAGATAAAGCAGA
TTCTCAAGCACAAATTATTGCTATCACACAAGGTGGTTTGACCGTAGATGCAGACTCGGGGCACGTGATT
ATTCGCTGTCTTTGGCAAAAAGGTGGGCTTTGTAAAATTCGAGGTGGAAAAGAGGGTGAAGGGTTTATCA
GTCGAAGAACCGATCTCATTTTAACACCACAGGAATTTGCAGAACGGGAGGGGTATAAAAAAGTGCATCG
AATCACATTATTACCGCTTTATCTGGATGTCAGTAAGGAGTAAATATGAAAGTCAAAGCGGCTGTGGGAG
TTAAAGTCCCACTTGAGAATCAACCGCTCGCATATATTGAGCAAGAGCCGGTTGAAGTTGAAAACACAAT
TTACTATCAACGTCGCATTGCAGACGGTGATTTAATCGAAGTAAAGGGTAATAAAAAGGCGGATAAATCA
TGACAAATATTGAATTTGACAAAATCCCAACATCAATTCGTAAACCCGGTGTTTACACTGAATACAACCG
CAGAAATGCGGTGAGCACTTTACCGACAAATGAACAGGAAGTGTTAATTATCGCTCCGATGGTAAGTGAC
AGTGCAGAATTTACTGCACCAGTGCGTATTTATTCTGATTATGACGCAGAACTGGCATTTGGCGCAGGTA
CTTGGGCACATCTAATGGCACGCGTTGCGATTCAAAATAACCCACTTTTACGCTTGTCTATCATCGGTTT
GAAAGATAATGAGGCAGGTGTGGCGGCAACAGGGACATTAACGCTTTCTGGTACGGCTTCAGCTATCGGT
TATCTTTCAACAACAATTGCAGGCGTGGAATATAAAGTTTCTGTAGCGAAAGCAGAAACCGCAAATGCGG
TGGCGGCACGTTTAGCAGCAGTGATCAATATCTCGAATACCTGTCCTGTTAATGCGCAAGTTTCAGACGG
CACAATTACACTCACAGCAAAATGTAAAGGTGAAATCGGCAATGAAATCACATTAAGTGCAGCAAGTTAT
ACATCAAGTATGACACTCACTGCACAAGCTTTGGCAAGTGGTGCTAACAATGCTGATATTGCAAAAGCAC
TAGCCAGTGTTGCAGGGACGCATTATCACGTCGTTATCTCCCCGTTTTCTGATGAGAAAAACGCAAAAGC
ATTAGTCAATCACTTAGAAACGGTGTCATCTCCACTTGAGAAAAAACCGGCAATCGGTGTGATTGGTTGG
CGCGGTACAATGGCAAGCGGTACGACATACACCAGTAAAATTAACTCGGAACGTGTCACTTGCGCTTGGT
ATAAAGGGGCAATTGAGTCTAATGCGTTAATTGCGGCTGGCTACGGTGCGGTGATTGCAGGTGAAGAAGA
CCCAGCAAAACCGCTTAATACACTTGAAATTAAAGGTCTGACGACAGTTGATGCCACGCAAACCCCAATT
TTAACTGAAGTAAACCAAGCTTTATTTCACGGTTTAACACCGGTTACGGTTGTTAATCATCGTGTGCGTA
TTATGCGTGCGATTACGACGTACACGAAATCAGCAACAAATACGGATGACCCAAGTTATTTAGATTTAAC
CACAATTCGCACGCTTGACTATACGCGCAAAGCACTAGAACAGCGTATTGAGTTGCGTTTTCCACGCTCA
AAACTATCTAACCGCACGCCACCGAAGGTACGCTCAGAAATCTTAGATGTGCTTTATCGCTTGGAAAATC
TTGAAATTCTGGAAAACGTTGATTTGCACAAAGCAAAACTGTTGGTGCAACGTAATCAACAAGACCCAAA
TCGTTTAGATACGGTCATTCCAGCAGATGTGGTTAATGGCTTGCACGTTGTTGCAAACCGCATTGATTTA
ATTTTATAGGGGGCATAAATGGCTAAAGAATTTGCCAGTCTTGGCATTATTGAAGTCGATGGGTTAGAAA
TCGACTTGACGAAGTGTGACGTGCGTGTGATTACCGGTCGCAAGCCAGTTAAAACAATCAATCGTAAGGC
TCGCGTGAAAGGCTTTGCGAAAGGCATTACTGAATATACCCTTTCTTTAACTGTTGCCGTGCCACTAAAT
AGCCCAGAACCAGACTGGGATAATGTCGATGACGCTAAAGTCACAATCGAAGAAGAAAACGGTCAGCGTA
TTTCGTATCGCAATTGTTTTACGACGGAAGTTGGGACAAGCTATACCGTCGATAATGAAGAAGTGCGTGA
TATTCAAGTGGTAGCATTAGACAAGGTGATTGAATAATGCAGGGACGTTTATTGTTAGGCGTGCTGTTTA
ACGGCACGCGATATTTCGATTTTAATGTGAAAATTCTCACCCTTGGGCTTGAGTGCCAAGCGTTAGAATG
GATTGAAGAAAAGGGACTTGCGAAAGATGAACTAAATAAAGCCGAACAAACGCTCGTTGACTTGGCTTAT
TTATGTCAGCAGTTAGAGATTTCAGGCATTGATAAAGTATCTTTAACGCCTGAATTTTTACTCGATAATC
TCTCAACAGATGATTATGTCTTAATCACAGATTTAATCGGTCAATTAAGAAAAAAGTGCATCGACGCTGG
GGAAAACCAAGTTTTAGCAACAGCGTAATAAAAAAACTCACTCTACCGCAGGTATATGAGAATTACCGAA
GTGCGGTGGTTTTATTGAGTAAAATTGGCTTTAACGCACAGCAAGTCTGGGATATGTCACATGCAGAAAT
TAACGCGTGGATTGAAAGTTATTTAATACAACATGGTGTTAAGAAAAAATCACTAAGAAGTGATGAGACG
GTGACAAGTTATGTCTTCCGCCGTCGTAAAAGTCAAGAAAAAAAGGGGGCGTAATGCCCCTTTTATTTTG
CATTTAAACAAAGTTTAAAAGAGGTTTAAAGATGTCAAGTTTAAATCTGTCGTTGATGTTAAAAGCGCAA
GATTTCGCCAGTCGCACAGTGAAATCTATGCGTGATAATGTCAATAAATCAACGAAAGACATTGAGAATC
AAGCCAAACGTTCAAGTAGCGCGCAGCAAAATGAAGTGAGAAAAACGGCGCGACTAACAGAGCAAGCTTA
TCGACAAATTCAACAACAAGCTCGAACGACTGCGACAGCACGCGAACAACTTGGCATGCGTAGTGAACGG
TCAATTCAAAATGAGATTTTACGCACAGAACAAGCATATCGTCGTTTGAAAAATAGCGGTACAGCGTCGA
CAAGAGAGCTTGCGCGCGCAACAGAACAGCACAAGCGACGAATTGCAGAGCTGAATGCAGAAATGGGCAA
AATCGCCACAGGTCAACGCTTGGGGAATATCGGGCGCGGTGTGGCGGGTGCTATTGCGGGTGTGACAGCA
GGCGCAATGGTATTAGCTCAACCGATGAATAAACAGATGACTTACGACAGACAACTTGCGATGGTGTCCA
ATACGGCATTTTCAGAGCGTGATGTGGACGGGAGAATTGCAGGGAAAAAAGAATTACACAGTGCGGTCAA
AAACGCGGTAGAGACGGGCGGTGGCACAAAAGAAGATGCATTAAGTGCGCTTGATACACTACTCGCCTCT
GGCGCAGTATCTGCTGATATTGCAATGAAGTTATTACCGACACTACAAAAAGGCGCGGTGGCAACTGGGG
CAAGCACGCAAGACTTATCAAAAATTGCGATCTCCGCAATGCAACAATTTGGTATGAGTGAAAATCAAAT
CGGTGAAGTATTAGACAAAGCAGTTGCAGCAGGTCAAGCGGGGAACTTTGAGCTTGCCGATATGGCACGC
TGGTTGCCTCAACAAATGGCAGCAGCTAAATCAGCAGGCTTAAGCGGTATGAGTGGCTTTGAGGCGTTGC
TTGTGGCAAACCAACAAGCTCGAGTAACTGCGGGTACAAGTGACCAAGCTGGTAATAACTTGGCTAATTT
GTTGGCTAAAATCACATCTAGAGAAACAAATGATCGTTTTGCAAATTTAGAAATCAAGGACAAGGACGGT
AAAACGCACGGTGTTGACTTCATTAAGTCGATGGAAGCACAGAAAGTTAAAGGGAAAAACTCAATTGAAG
CGTTCATGGCGATTATGGATCAAGTGATTGGCGAAGACAAAAACTATAAAGAATTGCAAGAAAAACTGAA
AACAGCCAAAAAAGAAGATCAGAAAGCCTTGCTTGAGCAAATGACAAACTTAGTTGAAGGTACGGCAATT
GGTCAGATTATTTCAGATAAAGAGGCTCTGCTTGCGCTAATCGGTATGCGTAACAATGTGCAACTCGGGC
AAGAAGTGAAAAATAGCGTGATGAATAGTGCGGGCGCGGTTGAAAGCTCGCACGCTGTGATTGCTGATAC
AAATGACTTTAAAACCGAACAGCTTAAAAATAGCGCAGAGTTTGCGCAAATGGAAAGCTTAAAAGGGTTT
AACAATATGATTGGCGATGTCAGTGCTAAGTTGACAGATTATGCCTCACAATACCCGGGACTAACGACGG
CGATTGCGGGGGCAACAACGGGTATTGCCGCATTAAGTGCGGGCGCACTTGTGGCGGCTGGCTCATTGCG
TTTGCTGGGCGGTAGTACAGGCTTAGGTTTAGGGGGAGCATTAGGTGGATTATCTAAAGGTGGCGCGGTT
AAAGGTGGGTTGTTTAAAGGCGGCAAAGTGGGCAGTTTATTAAATGTTGGCTCTCTGGCAGTCGCGGGGC
TTGCGATAGCATCAGATAATCACGATGACTATTTTGCACAACAAGAAGCAATCAAAGAAAAACGTGAGAA
AGCGCAAGAAAAAGCGAATATCGCGATGAGCGGGCATTCTGTCAATAAATTTCAATACACGCCGACAACG
TCATTTAAAACATCAAATGTGAACTATCACGGGGCTTATGCAATTGCTGATATTCAACGCAATCAAGCGA
TTGCAAAGGCTAGACTTAATCAAGGTACACTAACACAAGCACAATATGATGCGCGAGTAGAAAGTGGTAA
TGCACGCATTGCAGAGCTGACACAAACAGACTTACAGCAATTCGGCAATCAGATTCAAAGCGGATTAAAG
CAAGCAGTAGAGAATCAACAGCATACGATTCAAACGCACATCACAGTAGAGCTAGATGGGCGTGCCGTGG
CTGAAACCGTATCAGAAAATCAATATAGACAATTTAATCGGGAGTAACTATGAAAGGTTGGACTATGCCA
GTACAGCGTGCGTCATATCGCGGTGTGCGCTTTGATGTGTTTAATATTGAAGACAGTGTTGAGCGTGCCG
TGGTTGAACACGCTTACCCGTTTGTGAATGGCGCAGATATTGAAGATTTAGGCTTAAATCCGCTTGAAGT
GAGACTTAGTGCAGTATTTTATGGTGAAGGGTATTATTCAGATTTTAAAAAGTTTTTAGAAGTACTCAAA
AAACAAGGGGCGGATGTATTAACACACCCAATTCGGGGGCGTTTGCAAAATATGATTTGTACGTCTGCTA
ATTTCTACCACGACGCAGAATATACCGATTATGTCACATTGAATTTAATTTTCCGTGAAGCAACACCTGC
TAAGCCGATTTTCTTGTTTAATAACGCCCTATTTGGCTTAATTGATGACTTTTTATCAGCAATTGAGGAT
TTTATCGATGATTGTTTGGCATTTTTTGCTGAAGTGATGGAGGGGATTAGTTTAGCGGCGAATTTTAAAG
CAAGACTACTCGGTACATTCGGTGCGATTTTCGGATGTTATGAGCATTTACGTGACTTATTTACGCTTGA
TAAAGCGAAGTTTAACACGCCCGCAAGTACGACTGCAGATAAGTTTAAAACGCAATCATCGCAAGCTTGT
AAAGATATTTTCGAGATGATTGAAATTGGTCTAACACAGATTGCACAGCGTCAAGATTTAACTCAACGTG
CGAAGTTTGACGAAGTGTTACGCACAATTGATCAAATTGACGAAATACCGACTATTTTAGTAACGGGCAA
GAACGCCAGTGCAAATAGAAAAGTGAATCTTAAATCGCTGACTAGCGCATTAAGTGAACGAGATACGAGA
GAGATTAACGCCGCAATGCAGCTTGCTTGTACAGCTGCACTGATGAAAATTGCAACAGACTTTATTGAAG
ATGACACGATGTTGCCAAGTGATATCGAGTATATCGCAACAAAAGTGCGCTTACAGATTTTAAAAAATCT
CAATACTGTTCGCGCATTTGCACAAGAAGTTACTCCGAGCTTTACGGTGACAATGCCGAATACCGGTATC
TATACCAAGTTGCATTTAGTGAGTGAGAGATTGCGTAATCAAGGAAAAAAAATAACGAAGCTTGCATTAA
GTGCGATTAATCGTAAGCCACCCTTGGTGATTCGTACAGTTGAAATCAACGGCACGCTTCAGCAAGTCGC
GCACGAGTTTTACGGTGATTATCGACGCGCAAATGAGTTGTTGCGGCTTAATCCACAAATTCGCTATCCA
AATTTTATTACGAAAGGCGAGGTATTAAATAGTTATGCAAAATGAAGTGAATTATAACTACCCATTTGAA
AATGAAATTGTGGTTGAAATTGATGGAAAACAGCATAAAAGTTGGAAGTCTTATGATATTGATAGTGATT
TTTTAATTGCGGCAGACGCTTTTCGATTCGATATCGGCACGCCGTCAACGGATACGGTGATCCCCAATTT
TACGGGTAAAGAAGTGAAAGTCATGATTAATGAGCAATTAGTCATAACAGGTATTGTAGATACGACACAG
CATTCCATTAATAAAACAAATCGTACATTTCATTTAACTGGACGTGATAAAGCGGCGATTTTAGTCGATT
GCTCGGCACCTATTACTAATGTTAAAGGGTTAACTGTGCTTGATGCTGTGAAAAAAATCGTCGCGCCACT
TGGGATTAAAAATGTGGAATTAAAAGCAGAAAATAACCCAACACTTGATAAAGTGGATATTGATATTGGT
GAAACGGCTTGGAATGCAGTGAAGCGTTGTGCAAACTCTGCAGGCTTACATACATGGTTTGATCCAAAAG
GTGTACTGATCGTAGGTGGCGCAGATTATTCTACCCCGCCAGTTGCTACACTTTGTTGTATGAAAAACGG
TGAGCGAAATAACTTCTCAAGTGCAAATTTGGTCTTTGATGTGTCACAGCGTTTCAGTGAGATTACATTT
CTAGCACAACGCCACGGGCGTTCAGGTGACGATAATAAAAACGATTTAAAATGGGTTTATAAAGATGAAT
CAATGAAGACCTATAAACCGAAAACCGTTGTCGTGCCTGATGTTGAGGACTTAACCTCTCTTAAAAAATG
GGCGAAAAAATACATCGCAGACAGCATTTTAGAAGGCTTTACTCTGACGGTTACAATACCGGACCATAAA
ACACAAGATGGCACGCTGTGGCAACCGGGGCAACGTGTACATATTATCTGTGAGGAGTACGATATTGATG
CTATTTTCTTTTTAATGGGGCGTCGATTTATGCTTTCTCGCGCAAACGGCACACAGACAGAGTTACGTTT
TAAACAAGACGGAATTTGGACACCGGATGCATACAAAGCAAAAGCAGATAAAGCGCGTAAGCGTAAGGGG
AAGAAAAATCAAGGTGATCTCATTGTATTGGATAAATAATTATGCGTAATTTGACAAAGAAAATTCAAGA
AAAAACAGGTGCAATGCTTGCGGATGTGCGACAAGTGTTCCGTGGCGTGCTCAATCTTGTGAAAAGTGGT
GATAATATCCAGAAAGCACAGGTGTCTGGACTGGCGGGCGAAACGTTGCAAGATGTGGAGCTGATGCAAC
AATTCGGTTTTACGTCTGTGCCACCTGCCGGCACGCAAGTGGTGGTTGTGCCCGTGGGCGGTAAAACAAC
GCACAGTATTATCATTGCAACGGAGAATGGTGCTTTCCGGGTTAAAAATCTGGAAAATGGCGAGACTGCA
CTCTACGACCAAAGCGGCAGTACAATTATTTTAAAACAGGGGCGCTTGGTTGAAGTGGATTGTGACACGT
TTAAACTGAATTGCAAGACATATCAAGTCAACGCAAGCGCATCAGCTGATTTTACTACGCCCAAGCTTGA
GACGTCTGCTGTTCTCACAGCCCAAGGGAAAATTAATGGTAATGGCGGTATGGCGGTCCAAGGTGGAAGT
GGTGCGTCATTTAGCGGAGATGTTGAGCAATCTGGCGGTGACTTTACAACGAGCGGTGATGTTGTCGCAA
ATGGTAAATCACTTGTAAGTCACACTCATCCGGGTGACAGTGGTGGCAATACCGGTGCACCGAATTAATA
ATATTTAAATAACGCAAGCGGTGTTGAAGTCCCTCACCGCTTTTTTTTTACTTTTTTTTCATATGCTAGC
AACATGGACAGAGAAATCAGCCCGCTTACAGGCGACTACACAAGTAAGCAAATCAGTACACTGCAAAATG
CCGTGTATATCAGACTAACAACACCACTAGGCGCGTATTGGGCAGATGGGCGTGTAGGTTCTCTGCTCCA
CCTAATTCAAAGAGAGAAAGATGTAGAGCGCGTGGGCTTGCTTGCACAGCAATACGCTGAAGAAGCGTTA
AAACCGTTACTCGATGACGGACGTGCAAGTGAAGTTACAGTCAGTTACAAGCAACCCAAAAACGGCATTC
TACTTCTTTTGATTTCAGTTAAAGATAATCGGGGTAATGCTTTTGAATTTAAACACCCCGTAAAACTCAT
TTAAAAGGTGTTTAAAGTATGCTTTTAGTCCCGACGCTTGAAGACATCCGCAACGCTATTTTACGCGATT
ATCAATCGTTAGAACCCAATGCTGATATAAGCGAAGACAGCGATAATTTCGCACGCGCAAGTGCATTAAG
TGCAGTTGCTGAAGGGTTATATGCGCATCAGAAATGGATTATTAAACAATTTTTCCCAGACACCGCAGAT
ACTGCTTTTTTAGAAAAGCACGCAAGCTTACGTGGCATTCGCAGACGTAATGCAACTTATGCAAGCGGGC
GCAGTGCAGTGATTGCGGGAAACGAGCATTCACAAATTAGAATCGGTCTTCTAATTAAAACCGAAGACAA
TCGCTTTTATGAAACGACAGAAAGTGCGGTGATTGATTCAAGCGGGACAGTCACTGTTGCTGTACGTTCG
CTTGAAACAGGGTCTAGTCAAAATATCACGCAAGCTACAAAAGCAAGCTTTATGTCTGCGCCAGTTGGCG
TGCAAACTGATGTCACACTTTCAAATGTGGTTGGCGGGACGGATGCAGAAAGTGATACGTCATTATTAGA
GCGATTATTAGAACTTATTCGACGACCACCGGCAGGTGGAAATCGTTATGACTACCGCAACTGGGCGTTA
TCCGTTGACGGTGTGGACGCGGCTTATGTTTACCCACTACGACGTGGACTTGGCACTGTTGATATCGCTA
TTACATCGAATAACGACTTGCCAAGCAGTGAAACAATTGAACGTTGCCAAGCGTTTATTGATGAAGTGAG
ACCCGTCACCGCAAAAGAATCAAAAGTTGTTAAGCCGGATGTGACAAAAGTGAACTTCGATATTCAAGTG
AAAATTTCTGGCATTACGTTAGCCGAGATTAAAGTTGCTATTCAAAAAGCTCTCTCAGACTACTTCAATA
CGCTTATTCCCGGTGACGATCTTATTGTGTCGCAATGCGAAGCTGTTGTGAATAACTTAATTGGTGTTGT
TGATAGACGTTTTACAACACCAACGGCAAATAAAAAAGCGGATGTGGTGAGCAAAATTGAGTGGTTTAGA
CTTGGCACGGTGACCGTCACGGAGATGAGTTGATGATGTCACATAAACACGCACTTAGCACACTCTACCC
ACCCATTTCGTATAACGTAAACGGCAAGCAATTTCTTATTCAATGTGAAGTGGACGGTAACGTATTTGAT
AGAGTACAACAAAGTGCAGTTGATATGTTAAATGCGATTGAACCTGCCACATCTGGGCAAATGCTTGCCG
ATTGGGAGCGGGTTTGTGGTATTAAAACAGATTTATCGAAGAATTATCAAGAGCGTGTTAAGCGGGTGAT
TATCCAATTAAACGCCATTGGCGGGCTTTCCATCCCGTATTTTAAGAAACTGGCTGAAAGTATTGGTTAT
CAAATTGAAATTAAAGAGTTCTCGCCGCTTCAAAACGACTTACCTAACCTTGGTGACGTGGATATTTTTC
AAAATGAACCCCGCGAGAGTTTAATTTTTATGTGGCGTGTCACGGTGATCGATGGTGATGACAATATTGT
TTATTTTCGTGCAGGTACTTCGGTTGCCGGCGACCACTTAGTGACATTTGGAGACCCCATCATTGAAGAG
TTTTTTAAAGACTTAAAACCGGCTCACACTTACTGCTATTTTGCATATCAAGAGAGATAAAACATGAGAG
ATTTGTTACAGAAAATTCAATCAAATGATGGGCAATTTCACAATGGAAACCCCGCCACAGGCGAACAGGG
CACGCGAGTCACTGATACGTGGCTCAATGATGTGCAAGAACATATTCGCGATTTCGGCGATGAATTTAAG
TATTTATTACAGCAAGTGGAACTTGAGCCGGACCCAGCGAAAAAAACACAAATTTATGATGCTATTGTGC
AAATTATTGAGAACAAGCGCAGAGCGGCAAGTTTAACACAAAGTGGCGAGGTCCAACTTGACTCTAGCAC
GGATTCAACTGCTGAAGATAAAGCAGCAACACCGAAAGCAGTAAATGTTGTTAAAGCGTTAGTGATTGCT
GTGAGAAATGCGCTAAATAACTATATTCCAAACAGCAAGAAATCAAATGCTGATAACAGCTCAAGTTCAG
ACACTATTGCAACGAGTTATGCTGTTAAAAAGGTACGTGATATTGTAGAAAATCGATTTTCATCCCTCGC
TAATGCGGATGGATACAAACATGTTGGTCGTTGTAAATCAGTAGAGATGTTACGCAAAGTCGTTCCCAGT
AAACACGGACAGCGTATTTTGGTGGATGCGTACTATGAAGGCGGCACAACAGGCGGTGGTGAGTTTGTGG
CGGATTTGCAAGATTTAACGACAGCAGATGATGGAGGAAGTTGTTTTGTTGTGTTGAACAATACAGCGCG
TTGGAAACGGATATTTGATGATCGTGTGGATGTGGTCGATTTTGGCGCAAAATCAGATGAAGACGCGACA
ATCGCGTTTGAAAATGCGTTTAAATATGCGGGTGAGCACAAGAAGATAATTACGTCTGAAGCGTCCACTT
ATTTCATCAATAAGCCATTATTTCTTTCAGGTGTTGGGGGGATTGAATTAAACGGTAAGCTTTATGCGAA
AATGACCCCAGAGAACAAAAGTAAACCCATTATTACTTGGGCAGAAAATGCGATAACACTCACGCAATCG
CACAACAATTTTATTAATTTGGTCATGTGGTTAGAGCCGACAGAGGATGCTCCCGCGATATGCTTAGCGG
GTTTAAAATCGACCAATTTAAAGATTGGAGAAACGGGCTGTGTTCAGATTTACGCAACAACAGAGCAAAA
TGAGCAACAAGTTGATTTTAAAGGCGTGGAGGTTTCTTCAACGGGTTATAATCGATTTGATATTGATGTG
TTATCTACTTTACACATTACAGGCAAAGGGCGGGGTTGGGTAAATGAAAATGTCATTAATGCACAACGCT
TTAGAGCATTAAAAGAGGGCTTCCGGGCAGGTATACTCATTGATGGTGAGTATCGCCATAATCATAATTT
AATTAGACGAGGTTGTTTGGAGGGAGGGCAAACGATAAATATTGAAAATGGCTCAAGCAACACAATTGAG
GATGCGCGTTTTGAGCGTAATCCGAAAAATCCGGATGAGTTATTAACGATTTCGTTTTCGGAAAACGCCT
TTTCAAACAGAATCATTGCGAGCTGGGTATCAAGTCCAGAATTCACAAATACCCCCTACGGTGTGCATTA
CGACATGGTGAAGGTGACGGATAAGGGAGTAGACAATGTTGTGAGTCATATACAAGAAACTTATTCAGAT
GAAGCGTGTTTATTTGCTTTGTCACAAACGACATCTTTTGTCTCAACGCTCAATAAAGCGACCTTTCCCA
TGAAATACACAACCGATATTGAAGGGGTGAATGGTATTAAGCAGCTTATTAGTGGTAGTTTTAAACTGTT
GCAAAATTTTGCTGAAGTCTATAAACAAAGCCAATTCATACACGTAAGAATCGGAACGATGTTTGATTTA
AGTTCAGATGCATCGCACTTCCGTTTGGGAGTGGAATTGTTTGATGAAAACAAAGCACCGATTACTACAG
CGTTAGATAGTCATATAAAATCAGGACAACTCAAAGTCGATGGAAACAAATACAAGATGGACCGCAATGT
GAGTCATGCTAATTTTACGATTATCTCTGAGCAGGTGCGCTATGTAAGGGTGTTAATCACTTCAGGAAAT
GATACGGAAAACCAAGTTTTTGATTATTTACGTTTTGTGGTGCGCTATCCGAAGCACTTTATTGAAAAAT
CGAGAGGATATCATAATATTCAACAGCCGATTAGAAAGCGAAGCTTGTTTTATAGAGGCGTTGAAGGTGA
TATTGATATGGCGGAAGTGGGAGAAGGTGTAGCATGCTATAAACAAGATTTAAGTGAAATGAAAATTAAC
TTAGTCCGTGTTGCTTTAGTGATTAACAAGATAGTCGGGAATGTGTTAATCATTGAGGGTCTTCCTGTTT
CAGGTATAAAAGAGCACACACAAGATAGCGAGCAAGGTTGGAGCTTGATTTATCCGCACAATGACCAAGA
GCATAAGCTTGCGGTGGAGAGAGTGGCGTTTTTGCAGAGTGAAAAACAAACCAAAATTCACATACAAGGT
ACTATACCGTCGGAGCTTAGGACGGGGGAGAGTATCGTGTTGATTTTAACAAAGACAAAGAAGTTAGCAT
GACGATGGAACGCATGTATTCAGCCCAAATGCATTATCAGCAATATTTAAAAAGGGGTAAAAATGGAAAA
AGGACAAAAAGTTAAACTACGAAATGGAAATGATGCAGAAATCGTGTTTATTAGCGATTTCGGCAAATTA
CTCGTTGTTGAGTATATTGATGACGAGTTACCTGCTGTTCACTGGCACAATAGTAATGGTTCATTCTATG
CTGATTGCGAGAGTGCGCTAGATATTGTTTGATGTCAGCTAGAAGTGGCGATACAGCGAGCATTCGCACT
GCTCACTGTATCAGCTACGCAGAGACATCCTGCATATAGCCATGTGCCACAACGTCTAGCTAGACCGTGG
CATTTTAGCAAAACAATAAAAAAATGTGGTAACTAATATGCAGAAAGTAAAAGAATTTCGTTGCGAGTGC
TGTAAAAAGCTACTCGCGCGAGCAAAAGATGTACAATCATTACAAATTAAATGCGTACGTTGTAAAAAAA
TTAATCAATTCAATTAATCAAATCAGAGTGTCAGAGCATCACTTGAATGCCAGAACGCCATAATTTAAAG
GAGCTAAATTATGGCAAAACAATTCAAACAAGCCCCATTGCCGTTCGTAGGTCAGAAACGAATGTTTCTC
AAGCATTTTGAACAAGTCTTGGATGAAAATATTCAAGGGGATGGCGAAGGTTGGACAATTATTGATGTGT
TCGGCGGAAGTGGCTTATTAAGTCACACTGCAAAGCGTTTAAAACCGAAAGCAAGAGTGATTTACAATGA
TTTTGACAGATACACAGAAAGATTAAATCACATAGCTGAAACTAATCAATTACGTGAAATACTCTATCAA
ACTGTTAATGGAATTATACCAAAAAATAAACTCATTAACAAGCGATTAAAAGAGGAAATTATTAATAAAA
TCAATAGATTTAATGGTTATAAAGATGTAAATTGCCTGTCTTCTTGGCTACTTTTTAGCGGTCAGCAAGT
CGGCTCTTTACACGAATTATTTAAGCAGCGTTTTTATAATTGCGTTCGAAAAACTGACTATGTACTCACA
GAAGGTTATCTAGAGGGCTTGGAAGTTGTTAGTGAGTCTTTTCATCAACTGTTGCCGAAATTTCAGAATA
AAGAAAAGGTTTTAATAGTGCTCGCCCCACCTTACCTTTGCACAAGGCAAGAAAGCTACAGGCAGGCAAC
TTATTTTGATCTTATCGACTTTTTGAGGTTGATCCATTTAACTAAGCCACCTTTTATTTTCTTCAGTTCA
ACTAAATCGGAGTTCATTCGTTTTTTAGATTATACACAAGAAGATAAAACAGATAACTGGCAGACATTTG
AAGGCTACAAGAGGATTATTGTTAATACTTCAGCAAGTTACAGCGGGAAATATGAAGATAATCTCATTTA
TAAGTTCTAAGTGATAAAAAAGCCCTTTAAAACTATTTTAAAGGGGCTTTTAATTTTTTTAAATTGTGTT
TTTATTTGCATAGTCTGGTATCATTGTGTTATGCAAATAATTTCACGCGCTTACAGTTTAACACAAGGAA
AAGCACATGAGTAACATTAAAATCGCTTTGATTGGCTGTGGTTTTTTCGGACAGCAATTAGCATTAGGTT
TCACAAAAGCTGGCGCAGACTTACTTGGTGTGACTGATCTTTCTATGGAGTTTGCAGAACGCTTGGCGGC
TAAATTCAACACCAAAGCATACAGTGATATGGAAACCCTATTTCATGAAGTGACGCCTGATCTTGTGTTA
ATTGCTACACCAAATTATGCCCATAAAGTCCCCGCATTAACTGCATTAAAACATGGTTGCCACATTTTTA
TCGAAACACCGTTCAGTATTCATCAAACTGATTGTTCAGAAATTCTTACCCTGGCGAAACAGAAGAAGAA
AAGTGTATTTATCGGTCATTTGTTGCGTACTTTGCCGGGGTTACTCAAGGCAAAAGAATTGATGATGCAA
AATGTGCTAGGCAAAATTACCGTTGCTCGTGCTAGTCGACAACGTTGGATTGATGCTTTTCAAGATAAAA
ACTGGTGGAAGAATGATGTTAATTTAACTGGTGGAAAACTGTTTAATGAAATTCACGAACTGGATTTACT
CTGTTGGTTATTGGGAGATGTAAGCTCTGTTTATGCGCAAGCAACGAATCGAGCACACACTGATACGCCA
GATAACCATGATATTATTCAGTTATTACTGCAGTTTGAAAGTGGGGTTTTTGCGTCATTAGAAATGGGGA
CGGCTTATCGACTGCACGAATGGGGGATCACGATCCATGGTGAGTTAGGGGCATTAATGGTGAATTTCTT
TACCTCTACAATGACGTTAAGTTTTGCGGATGGTACTCGACAGCAATTTAATTTATATGATGAGTTTGAG
GCCGATTTATCTTTACGCGAGAGTGGTAAAGCAACACAAAAATATAATTTACCTACAGCGTTATCTCCGC
TTTGGTTAACTCGAGCCGTGGAAATTGAAGCAGATATGGTCGTGAAACATTTATTAGGGGTAACTGAGCA
TTGCATTTTGAGTCAAGCGACAACAAAAGCGATTGCTGTGGCTTGTGCTGCCAAAAAATCAATTGAAACG
CAACAACGGGTGGAGCTTGATACAGCATCTATGTAGTAAACGGTGAGTGTTTCACTCACCGTTTGTTACA
AATCAAATACGTCACTATCACGTAATACGTGAATATTTCCTTTGCGGCGCAAAAAACCGCAACGATCGAA
ATATTCAATCAGCTGTACAACCAATTTACGTCCGAATTGAAGCTCATCACGGAGTTGATTGACTGAAATC
GCGCCGTGCTCTGCAATGAATTGTTTTACTAAACGTGAATAAGCGTAGAGCGTTTCTGTGAGGAAAAAAC
GATCTTTGACAATCGGTGTCAGATAACCCAATTTCCCTGCTTTATAGAGAAAATTTCGCATTGCGCTTTC
GTCTTGCCCTAACACATTGGCGAGATCACGCACCCAAAGGGGGTGCCCATGCTGTTGTTCGAATTGTGCC
AGTACCGCTTGCCATAGTGCTTGTTCGTCCTCTGAAAATTGGATTTTGTGTTCAGGTAAATGTAGCCAGC
CGCGTGTCTGTTGTAATTGCCCCTTAGCCAAACATGCTTCTAGGAAGTGATACATCAATTTTTCGGGTTG
GTTCAGGGTTGCAATCCGATATAAACGAGCCTTACTGATACCCAGTTGGTCATTATGATTTTGGTGATAT
TGCGCAAGTGCGGTCAATAATTTCTCGGTTTGTTGTTGTTGATAATCTGCGTTAAAGATCCAATCCTGAA
AACGCACTTGCTGATTGACCGCGACGATCTCAGCGAGCTGCTCTGCATTTAATTGCTCCGTCCACATCAA
CGTTTGAGCATCAACAGCTTTATTTTGTAGATAAAGTGCGGTGCGTTCAGTGGTAGTTTTGGCTTGCTGT
AAAGCATATACGAAATTTAACCGTTGTTCAGTTCGCTTGTGGCGCTTGGGCGAATTAATCTCAATGACTT
TCGCACCTGCGACCAGATGTTTGGCATCGCCACTACGTAAAATGAGTTTATCAGCATAAGCTAAGAACAA
TGGCTTTTCTAAAATGATTTCTGCTAAACCTTGTTGTGCAGGCAAAAGGGTTTTGTGTTGCAGTAAATTT
AGCTTACCCGTTGTTCGCGCACTGGCATGATAGAGATGGATAGGTTGACTTTCTTGTAAGGTAGTTTCCG
CATTGAGCAGCACGGTGATACGTGATGTTGGTGGCAAGGGTTGTTGAGAAAGTAACCAATCTCCGCGCTC
AATGGTGATACGATCTAAATCCACATTCAGATTTAATGCTAAGCGTTCCCCTGCGTTACCCACATTGGTT
TGTTGATTTTGGCTATGAATATTTTTAATACGTACGGTCTGACCATTGGATAACAACAGTTCATCATCGA
TTTGTACACGTCCACTAAACGCAGTGCCGGTTACGACGGTACCTACCCCTTTTACGCTAAATACGCGATC
GATAGCATAACGAAAGGGTTTATTGGAATCCGCTAAATTAGGTAACTTAGCAAGATAGTTACGTAATTCA
TCAATACCTTGTTCGGTTTTAGCCGAAGTGATAAAAACAGGTGAATTGGCTAAAATGGGATGATTCGCTT
TTAATTGTTGTGAAAGCTGTTCAATTTGCGGTAATGTTGCGCGATCTGCTTTGGTGATAACGATAAGAAT
GTGCTCTAATTGCAATAAACGTAAAATTGCTAAGTGTTCTAGAGTTTGTGCTTGCACACCTTCATCTGCT
GCCACAATGAGCATCGCATAATGAATACCACCTAAGCCAGCGAGCATATTAACGAGAAACTTTTCATGCC
CTGGTACATCAATAAAGCCTAAAGTGCGGTCGATTTTTCCGTTTTTTTCTAAAGGCAAGTAAGCATAACC
CAAGTCAATGGTCATACCGCGCTTTTTTTCTTCGGGTAAATGTGCGGTATGTGTGCCAGTGAGAGCTTGT
AATAAAGCCGTTTTACCATGATCAACATGGCCTGATGTCACAATAATCATCTCTTATCCTCAATGCTTTT
GTTTTCATTTTAGCATTTAGCATTTAGCGTTTAAATGAATAACTTTTTTCTGTTGCGCTCTTATGCCACC
TCATGAGGCGGCACTTATGTTGTGATCTCATTCACAGTTTTGAGCTTAAAGGATTGTCCTCAAACCCAAT
TAGCTCTACGCTGAAGGAAAATTATTAAGATAAACAAGATGTTATTCTAAGTAGGAGAGGAATGGACATG
AAAAAAATTATTCTAGATTGTGATCCAGGGCATGATGATGCCATTGCGATTCTGTTAGCGCATGGCAATC
CAGAAATTGATCTGTTAGCAATCACGACTGTGGTAGGTAATCAAACGCTAGAAAAAGTCAGTCGTAATGC
TTTAGCAGTAGCTGAAATAGCCAATATCCTTAACGTACCTATTGCCAAAGGTTGTGTGCGACCTTTAGTG
CGAGAAGTAGAAGTTGCACCAAGTATCCATGGTGAATCGGGGATGGATGGACCTGTTTTGCCCGAACCCA
CACTGAGTTTAGATTCACGTCATGCCGTCGATTTAATTATTGAGTTAGTGATGACCCACCCGCCAAAAAC
AATTACGTTGGTGCCTACCGGTGGTTTAACGAATATTGCCATGGCGGTGAGAAAAGAACCTCGTATTGTG
GAACGCGTGAAGGAAATTGTCTTAATGGGAGGAGGCTATCACACAGGCAATTGGAGTGCTGTTGCCGAAT
TTAATATTAAGATTGATCCTGAAGCTGCACATATTGTGTTCAATGAAAAATGGTCATTAACTATGGTGGG
ATTGGATCTGACGCATCAAGCTTTAGCCACAGAAGATGTGATTAAAAACATTGAAAAAATTCAAACAAAA
CCAGCTAAGTTTGTTCTCGAATTGTTGGCGTTTTTTCGCAAAATGTATAAGCAAGCACAAAATTTTGATT
ATCCGCCAGTACATGATCCTTGCGCTGTGGCTTATGTGATTGATCCGACGGTTTGTACGACGAAAGTGGT
GCCCATTAATATTGAGTTAACAGGCACTCACACATTGGGGATGACAGTGGCAGATTTTCGTTATCCGATT
CCTGAAAATTGTCACACACAGGTGGCAATGCAACTGGATAAAGCGAAATTTTGGGGCTTGATTTACGATG
CTTTGCAACGTATTGGTTAACGCATCAAGCAAGGGGCATATGCCCCTTTTGCTTTTTATAGCTGCATGAT
TGTCTTGAGGAGACTATCTATATCCGCTAAACCACGTAAATCTAACCAAATTTTTTCTTTCTCTACTCGG
CAAATGATCGGCTGTGGAAGAGCTTTAAAACGTTGTAAAAGTGCGGTCAGTTTTCCTGCTTTTTCAGTGG
AAATGGTGACTGCGACAGAAGGAATGGTTGCCATGGGCTGTGAGCCACTGCCAATTTGTGCTACACTATT
GGTGATAGCTACACTGTAATCTGTGGTTAATTTTGTCAGTAATACGGATTGGAGCTGTTCGGCTTGTTCA
TGTAATGCTTCTACTGGTTGTGTTAACAGGCGCAGTGTGGTTAAGTGTTGGCTTAATTTCTCTGGTTGCA
AATATAAACGCAACGTGGCTTCTAATCCTGCCAGAATGACTTTATCGCAACGCAGTGCACGCTTAAGAGG
ATGCGTTTGTAAGCGATCAATCCAGGCTTTTTTGCCCACAATAATACCTGCTTGTGGCCCGCCCAGTAGT
TTATCGCCAGAAAATGAAATCAACTCTACACCTTGTGCCCATTTTTCTTGCACGGTCGGTTCCTTCGGCA
ATCCATATTGTGCTAAATCGACTAATGCGCCACTGCCTAAATCAGTCATCACTGGCAGATTAAATTCTCT
GGCTAACGTTACCAGTTCTGCTTCTGTCACTGACTTTGTGAAGCCACAGATTTGATAATTACTGCTGTGC
ACTTTCATTAAAAAGGCAGTATTTTCGTTAATTGCGTGACGATAATCGCTTAAATGTGTACGATTGGTTG
TGCCGACTTCCACCAATTTGCAACCGGCTTGTTGCATAATATCTGGAATGCGAAAAGCACCGCCAATTTC
AATTAATTCACCACGAGAAATAATCACTTCTTTGCCTTGTGCAAAGGTCGCTAGCATAAGTAACACCGCT
GCTGCATTGTTATTGACGATACAGGCGGCTTCCGCCCCCGTTAATTGGCACAAGAGATCGCTAATATAAT
GATCACGATGACTCCGTTTGCCTTCCTCCAAATCGTATTCTAATGCCACATTGTGCGACATTGAGGTCAA
GGCGGCGTGTTGGGCCGCATCTGACCATAAGGCACGCCCAAGATTGGTGTGTAGAATAGTACCGGTCAGA
TTATGGACGGATTGTATTTTTACTTGGCTTTGTGCGTGTAACTGTAGTTCAATTTCACGTAAAGTGTCGC
TTATATCTTGAAAAACGGGGAGCAGTTTATTTTCATTCTTGATGTATTCACGCCCTTGTTCAATCAATTG
ACGACAAATATTCACTACCGCAGTATGCCCAAATTCATGACTTAATCTAGCGCCTTCAGGCGTTTTTAAC
AATTTATCAATGGAAGGAAGAGAAGAGTAGAGCGACATTCGGATTCCTTTTTATTGCGCACAAAATTGAT
TAATCATACTCGTTTTTCGCTGAAAATTCAGTATGCAATCAAAAAGAAAGCCCAATTTTGTGAGGCGGTT
AAAAAAGTGCGGTCAATTTCTCCCGAGTTTTACTTACCCACTTGAATCCCTCGTGTATTTGCGTTAAAGT
GCTCACCACTTCTAGCACGGAGGAGCGTCGTTTCCGGTGAAGCGGCAGGACTTCAAATCCTGTTGAGGTT
GCCAGCAATCTCGGGTGGGTTCGACTCCCATTCTCCTCCGCCAATCCATAAATCAATATTCATCAAACCT
CACCAAAATAATCAATAAAACCCAATAAAATCAAGGTTTATCCCATTTTACATAGTGCAAAATTAATCAA
AGTTATTCATTCTAACCCGAGTTTTTAGTACTATAAATAGTACTATAATTTTAGAAAGACGGCATTTTAG
TACTATTTACTCCCAAAATTAGAAAATGAAACTTTTAAATTATAGTACTAAAAATCTAATAAAGCCTTAT
GTGATAAGGTTTAGATGGATTTAGTACTATAATTTGATCATTCAAAAAATAGTACTATCCTGAGTAGGCT
TTCTAAAAATAACTCTTTCTATATGGAGTTTTGTTATGGCTAGATTAGTGAAGAAACTAACAGACAGCGA
GATTAAAAACGCAAAAGCGACAAGCAAGCCACTATATGATGGTGACGGGCTATTTTTAGAAGTATCAAGT
AAAGGGGCGAAATTATGGCGTTTTAGATACGCCCAACCCTACACTAAGAAACGCACTACAATTAGCTTGG
GTACTTACCCTGATTTATCACTATCACAAGCTAGAGCCAAGCGCGATGAATTTAATGCCTTGCTGGCGAA
TAATATCGATCCGCAAACTTACCGTAAGCAACAAGAGCAAGCGCAAGCGGACAGGCTAAGTCGTACCTTT
GATAAAATGGCTAAGGCGTGGTTTGAAGATAGAAAAATCAAAGCGAACTTTTCAGAGCGCACCGCCAAAG
ATACGTGGGCTTTATTTGAACGTCATTTACTCCCACACTTTGCTAATTATCCAATCACAGAAATCACACC
ACTTATCGCCATTAATGCGCTTAAACCACTAGAGAAAGAGGGTAAGTTAGAGACCGTTAAAAAGATTATT
GGCAATCTTAACAATGTAATGCGGTTCGCGCTTCATAGGGGATTGATTGCGCATAATCCGCTGGCAGAAA
TAGGTAAGGAATTTGATAAGCCAGTATCTAAGGGAATGAATACCATTACCCCTGAAGAATTAAGCGAGTT
CTTACACGGCTTTTACCGGGCAAGAGATGAAAACCGCTTTAATCCGTTTTCATTTTATGCGGTTATGCTA
GTGGTATTGACTGGTGGGAGACCGTCTGAAATCGCCAAAGCGAAATGGGCGGATATTCATTACAAAGAGA
AAACGTGGATCTACCGAGTCCAAAAGGGCAATAAAAATCTACCTGAGGGGCGAGAACACGTAGTAACACT
ATCACGCCAAGCAATTGGGATATTTAACAAAATGCAACATTTACACACCGCACTTGGCATTGAGAGTGAA
TTTGTGTTTGCCAGTTTAACAGCGAAAAGCGGGCATTTAAGCATTGAGGCAATGCGAAAAGCCATTATCA
AGGGGATAGGGGAAAATCGCCTCACTACGCACGGCATACGCCATTTATTCAGCACGTCATTAAATGAGAA
AGACTACAAAGCCGACTGGATAGAAAGAGCCTTATCACACAAGCAAAATAAAGATAAAAACCAAATCCGC
AGAACCTATGATAAATCCCTATATCTCTCACAAAGGGCGGTGATGTTACAAGAATGGGCGGACTATGTAG
AAAGCCAAGCACCAGAGCCATTTGTATAA


>2	 1198224-1234456
TCATTGGATGAACCCTCCATTTCTTAAGAAATTAGTGCTTAATGTTTTATGGTATACATTTTTAATCGGT
GTCAGATTAAAAAAGCGTTCCATAGTCCCTGTTTGTTCAAAGGTAGGATACACAATATCACTTTCATGTA
CTGGTTTCACCACATTCACCGTCGCAACAATCACGAGTTCTTTGTCTTCTCGATCTGTTCTTGCATTACG
GAAAAATGAGCCTAATATTGGGATATCACCTAGCAGTGGTACTTTATTTATTCCTTCTGCATCCTGAGAA
CTAAATAGTCCTCCAATAATAAAACTTTCCCCATCTGCGACTTCAAAAATAGATTTCGCACGACGTGTAT
TGAAATAAGGCACAGTACCTACATTATCATAAGCATAGCTTCCTGCAATCGTACTTACACTTTGATCTAG
TGCTAAGCGAATACGTTTATTTTTTTGTACCTTTGCCCCCACAATCAACTTGACTCCAAATTCTTTATAA
ATGATTGTTGCACTACCCTCTTTATCTTTTTGAGCAAAAGGTAATTCCCCCCCAACCAAAATATCTGCTG
TTTCTCCTGATAAGAGAGAAATACTTGGTTCAGCCAAAATTTTGCCGTTATCCTGATTATTTAAAGCATT
AATAAAAGCTGAAACACCGGTTGCATTTATATTAAGCGTTGAACCACTGCTTCCACCGAAACCACCGCTT
AAAGAAACACTTCCACCAAGTAACGGTCCACTATGGACACCAACCACTCTTCCCCAGTTAATACCTAAAG
CTTCAGTGAGTTTCTTATTAACTTCGACAACAGAGAGTTTCACATTAATTTGTGTTGAATCCGCCACACT
TGCATTATTAATTACACCATCAAATTGATATTTATCCAAAAATGGAATATATTCTTTAACGCCTTCAGAA
CGATTAAAACTTGTTTCTGTTACTTTCTTACTATTCCCTAAGGCTTCACCCACAATACGATGTGCTTCTT
CACTTTCCTCTTGCGTCCGCGCTTTCCCTTCTATCACATATGCCTTACCGACTTTTTTAACTGAGAGGTT
TGAATTAGGAAAGCGTGCTTTAATTTGACGATTTGTATCAGATATATCGTTGATATTACTAATTAATGGA
TTCACATTGATAAAGTCCGTTGTCAAGGGCTTACCATCTTGACCGAATGCCGTAACTTCCGCTCTTCCTT
CTTCTTTGGCATAAATAATAAAACTATTATCATCCAAAATTTCATAATCGGCTACGGAAGGCGAAGAAAC
AAAGATCGTATCAATTTTCTCGTCAGTACGAACAAGTTTTGTTCCACCTTGCTCTAAATTAAAGGTTTTA
GAATACACTAAAGATGACCAAATCAATCCGCTTCCAATTAATAACACAGAAAGCCATTTTTTTGTTATAC
ATTTATTATTCATGATTTGTTACCTCTTAATTTTCTAATAAACACACCACGGTTATTTGAACTTTCTGCC
TCATCAACTGAAGGTAATACAATTAACTTAGAGTCTTTCTCAAGTTCATAAAACATTTTAGCTTGCTTCG
CATTGACTTTAAGACTGATATAGCCAATATATTCGCCTGCTAATTCATCTTGTTTTTTCACAGAATCATT
ATTTTCATCTAGTACCTGAAACACATTGACTTGCAATACTAAAAGCTTATTAATGATTTTTATTAAGCTA
TTTTTATCAATACTTTCTTCTCTTGCTCGATAGGCAATTTTTTGGTTATACACAGACACATAATCACCAC
TACGTAAAGTATCCAAAATATAACGTTCTGTTGGTTTTAGATAAACTCTAAACGCGATCTCTTGTTTTGT
ATCTAAACTAGACAACAAAAAACGAGAATCATTAGGTGAAATAACAGTGGAAGGAGAAAGTAAAGAACCT
GACTTCAAATTTTCGGCAACTAAATGACCTTGAAGAGTTTTAAATTTGGAAAGTGCTAACACATCAGTTA
AGTCATTATTCGTAAGTGGATTATCTTCCGTCACTTTAATTTCAGTTAACGAATAATCTTCAACTTGTAA
TAAGCTACCAGCTTTGATATCTCGCTTAAGCTCGGCAAGAGTAATTAATTTTTCTGGTTTTTTTTCAGTC
TCAGATAAAGCAACACCACCTTCCCCAGCACTTGAGCTATCCCCAGTTGGCATAAATAAGATCCCCCCGA
CACCAACGACCAGCGTAAGAAGAGAAATGATAAATAGCATTCTATAATTCATTATAGCCCCTTAAATTTT
TATATAGTTTATCTTGTAAATAATTTAGCTAAATAAGAATAAATTGGTTATAAAACCACAACTAATTGCG
ACACCATAGGGCAAACCATGTTGCCTAATGGAATGTCTAAAAAAAAGAAATCCAATGATAATTAAAAATA
AACCCGAAAATGCTGTAAAAAGAAAAAAGTATATTATTTGAGAATGGGGTATAGTTAACATTAACACCGA
CATCAGCTTGATATCACCGGCCCCCATAACCCCAAATGTAAATAACAAAAAACCAATAACTAATGTTAAT
AATGCAGGCAGAAAAAAAATCTGTTTATGTTGAATCCATGCCAGTGGCACCATGACTAAAAGTAATAAAA
ACACAATTTTATTACTAATAATTCTTGACTTTATATCCGTCCAAGAAAGAATTATTAATAATATCATTGT
TATACAATGAAGAGAAAAGATAACTATATCACTCACAGCATCCAAACCTAAAAATAGTCACTTATTTCAG
TGCATTCACTACCGTAGACTTTAGCAAGTCAAATTTCGCTTGGAGAGCCAAAATAAGCCCATTATCATTA
TACAGCATTGATACAATAAAAACGGCAATCACCGCGGAAATAAGCCCATATTCAATTGACGTAATTCCTT
TTTGAGACTTAAAGAAACAAAAAAAAAGTATCATATTCACTCACTAGGTTGAACAATAGCTGACTCACTC
AAAATAAACACTCTGTAAGTCAGCTACTATATAAAATAAAAAATTAACTATTAGCTACTAATTACTAACC
AACGTTTGCACCAGTTACAGCTGCCGTTAATTTTTCAAACTTACCTTTAAGTGAAGCCACTAGACCATCA
TTGCCATAGAATGCAGCAACGATCAATACTGCCACAGCCACAGCGATTAGACCATATTCGATTGCAGTTA
CACCACGCTCGTCTTTCTTAAAGTTACGAATCGATTCAGTTACAGCGATATAAGCTTGAGTTGTTAATTT
ACTAAACATTTTTATGCTCCTAATTTTTAATAAAAAAATAATGATATTCTCATCAGAGATGTGACTGTTA
TCTAGTGATTAGTGATAATTGCATAAGAAAACATTTTTAATCACCAAATAATCTGAGGAAATTTTAATCA
TATTTTTTGACGAACTGAAATAAAAAAATATACAAAATCAACTGGTCCGAGGAGTAAGCAAATAAAATAA
TACATTACTGTAACACTTTTACATCAGTTGTTGCTCGTTCAAATGAATTTACCTTGGTTAAATAATAGCA
CATTTATTGCTCTTGGAATAAGTCAGCCTTTAATCAGGCATACTCCAAATCATTGACTCACTTATCTTAC
AAACGCATCTTACATGTTATTTAGACGCGTAATGGGCAACAGTTATTACAATCCTCATTATTTAATATCT
CTTGTACTATCGGATGCGGAATATCCAACATATCATACCTGCTTTCTGATTGTGTCAGCTAAGGAGAAAT
CACCACTCATGTAATAAGACTTCATCATAACAAAACCACTCAAAAGGAGTGAAACGGAAAGATAAATCGA
AATAAAGTATACATATTTATGTTTATCTCTCTACTTCATTTATCAGTAAAGTCATAAAATCTTATTAGGG
TAAGTTGATTTATTTCTGTACTATACATTTTCTCTTTTATATTCACAAAATAAAAAAACTTACATAACAT
TTTTTTAATATAATATGTTTAATATATTTTATAAAATAAATAACATAAGCTGCAATGTTTAAATATTAAA
CAAATAAAAATCATTCGTAAATAAACCGGAATGATCAAGCAGACAAAAAGGTAATCTTAAAAAAGAAAAT
AATCATCAAAAATAAGAAAATCAGAGAAGGAGAAAATAAAAGTGGGAAATTTTAGATACAAAAAAAGCCG
CGTTAAGCGACTAGATAGCTGATTTTATTGCTATTTTAAATGGTGCCCGAGGCCAGACTTGAACTGGCAC
GCTTCGAAAAGCGAGGGATTTTAAATCCTTTCTAATATTCTTTGAAATCAAATACTTGTGAAAAATTAAT
CATTTAACAATAACGTATATTAACAAATAATGATGAATATTAGCGATAACAGCCACCAAGAAAGCCACAA
AAATGTAATTTTATTTTAAGAAAAGAACAAGGGATTTTTAAAATAAATCCCTTTTTAGCGTTTTTTTGAA
GGGTTAGTGAGCGGATTTAGAGAAACGGCGCTTTCTAAATGCGATGGCGCGAAATGTGCATACTTCATTG
TCATTTCAATTGTTGAGTGTCCGAGAATCTCTTTTAATACTAAAATATTTCCCCCGTTCATCATAAAGTG
ACTGGCGAAAGTATGGCGTAAAACGTGCGTCAATTGACCTTTTGGTAAGTCAATGCCCGCCCGATCTACT
GCGTTCTCGAAAGATTCATAGGCGTCACCGAACAATCGCCCTCGACGTTGTGGCAGCATATTATATAATT
CAGGACTAATTGGAATTGTTCTATTTTTCCCGCTTTTCGTGTTGATGTAAGTGATTTTATACGGGATCAC
TTGCGCTTGTTTTAATTGCTCCGCCTCACTCCACCGCGCCCCAGTTGCTAAACAAATGCGCGTGATTAAA
CCTAGATCTTTATTTCTTGAATTATCACATTCGTCAATTAAGCGCCGAATTTCATCGCCAAATAAAAACG
CGAGTTCAGTTTCATTTTCTTTGAAAAGTGAGATCTCACTTAGCGGATTATCGCCAGACCACTTACCAAG
TGATTTTAGCTCATTGAAAACCGCACGTAAGTACGCGTGTTCGCGATTAACAGTAGATTGTTTCGGTGGT
CGCTTAGGGTCTGCTGAAAACTTACCCGCAAGCCGTTTTTTTCGATATTCCGCAAAGTCTTGCGTAGTGA
ATTTATTTGCTGGCGGGTCGCCAAGGTGTGAGCAAAGATTTAATAATTTATTTAAGCGGGCTTGCCCGTC
GTTCAGCGTTTGCCCGTACAGTTCATACCACTCATGAGCGTAGTGACTCAATGGAGCAAGATCATTAGAT
AGCACTACACGAACGTTTTCACTTTGCGTTGCGTTCTTTGCTTGTTCTTGATTAAAAAAACGGGTCGCCT
CGCCTTTTGTCGCAAACCACTTGCGCACACGCTTGCCGTCGTGATAAAACTCCGCAAGCCATTTCCCGCC
TTTTGTACTGTCTTTTCTTACGCCCATTTCTATTTAACTGAACAATGTTTTTTAACATCACCCCACTGCG
ATCTTGACAAAGCAACATCGTGTGGGCTTATCTCAATGAGTTTTTGTCTTTCAACATCAAGCACTGTTCC
GCTAATGTTGAAAATAACTTGCTTTTTCTCTTTATTTACAGAAAGTTTTAAATCAGTATGCGTGCCAAGT
TTTGACGAGTTGGGAAAATATGTCCCGTTTTTATAATGAGTTAATTTCATAGCCGGTGCACCGTCATCGT
AGATAGTAAAGTCGGGGGCGTCTGGGCTATCGAATAAGTTACAGTGCATAGTAAATTCAAAATAATCACG
TTCTGAATTGTCGCCGAAATATAGCGAAATAGCGGGCTTGTTATTCATCGAACCGCTACTAATTAAAAGC
GGCATATATTCTTTAGCAACAACAGAAAACGGCAACAAAGCAAGAATTAGCGCGGGTTTCATTAGCACTT
CTCCATTTTTAAGATAACTTTTCCCTTAATCTCAATATCCACAAGATCACATTCAAACGAGAATTTCCCG
CCGTCAACGCGCACTTTTCCGCCTGGCAATACCGTTAAATAGCGGATTAAATGCGAGTTTTCAACAAGTA
CGAAATACTCTCCGTCGGTCAGCGTGTCGTAGTTTGGATTAATAAAAAAAGTGCGGTTGTTTTCACTTAC
ACAAAAGAGGTGATCGTAGCTTTCACGGCTATCAAGATTGGGTAAAAGTGGAAGTAAAAACGGCTTATTT
TCATTTATGAATAATTTTCCACTTTCTAAATTGAATGATTGAAAATATTTCATATTCATTGAATCATCAA
AAATAGGCTCAATTCCGCGTGCTACATATTCTAGTCTTGCGCCCGTTTCGATAACACAACGTATAACAAG
TTCGGCAGGGAAAATACCACGAGAACCCCACGTCGCAAAGGTACTTTGAGGGATAGATAAGTGTTTAGCA
AGATCTATTTGTTTTGTAAATCCATACGCTTTTTTGATCCGTTCTATAACTTCCTTACCTCCGCTGAAAT
TACTCATAAATAATCCTTAAACTCAAATGCAATAAAATTACTCTTGAATATCGCAAATGAAATATAGTAT
TATTATATTGCAAATGCGATATCCGCTAATATTCATTAATATTCAATAGAGGTTATACAGTATGACAACA
CAAAATGCAATTTGTATAAACATACAGTTAGATACGCCATTCGTGACAAAAGACGAATATAAGAAAAGAA
CGGGCTTGCCCATGGGGACAATCAACGACCAGTTAAAGGCAGGGAAATTGCCCATTTTGCCGAGAAAGTC
GCCGAAAGAGAAAGTATTAATCAATTTAATCGCACTAGCGCAACAGGCAGCGAATCAACAATAAAAAACC
GCACAAAAGTGCGGTCAGTTTTCAAAAAGTTTTAGGGGTAAGACTTATGAGCAAATTAATTATTATCAAT
TCTTCAACAGATCAACAAGATAACTTTCAATCGCCTGGGCGATTTGCGGATCTGTTTCAGCAATTACGTT
CACTTTCTCAAGAAGTTCCAACTCAAGCAAATCGACAAAACGAGGGTCAGTGCGAGCAAGAGAACGAATT
AGAGAACGATTTAACGTTTCTAAAAATGCCACTTTTAAAGACAACACCCGCAAATGTTCTTTTTGCGATT
CAGGAGTTTCTACTTTCGAATCAAACATATCAAGACTACCTTAATTTTCGTAATGCAATTTGGGAAATAT
GCAACGAAGAATACCGCAAAAATAGAGGTATGCGCAATGCAATTCGTAATGTCAATCAAAATACAAAATG
AAGATGATTCCATTCAATCAAGCTTAAAACCGAAATTAGACAAACAGAAAACTAGAATTGCCCAAATTAA
AAAGACAGCACTTTATAGCAAAACGGGTAAACAAAGCAGATTGGAGGGCGCAACTATTTGGGGGATTTCT
TATGAATGAGGAAATCATAAAGGCACGGGATCAAGCGTTGGCGCAAGCGCGTAAACAACTAAATGTTAGC
AATTATCGCGTGGAGCGTTTTTTTGACAGAATGCCACAAGATGAGAAAGAAATCATTTTTGCGCTTGCGC
AAGTCGATCAAATGGATCAAGTAAATCCAGGAAAACAACCGAAGTATTTAAGAGATTTTACACGAGAGGG
AATGAGAAAGATCGCAAAAGCATATCAGAAAATCAGAAAAATATCGAACCGATTGCCGCAATGCATAAGC
ATTAACGAATTTTATCTAATTGACGAAGAGGTGAACTATGCAAACCGCCAATATTAAAGTGAATGTAAAA
AAAGCAAATCAATTCATGTTTTATTTCAAAGATTCCCACGACGCCTATTTAACGCTTGCCAAGCGTGCGC
CAACAATCGCGCAACGCGTAAAGCACGCAGAGAAAGCAAGATTATGCCGTACATACTACAAAAACGCGTC
AGAGTTTGCGCGCATAGCGACAAGCAAAATTCATTAATAAGGTGGTCAATATGTTTCCTTCAATTTTTAG
AAAAGTAGCCACGCCAGAAGTGATAACAATGCAGAAACGAGAAGATAGAACGCAGAAAACATACCCAGAA
GGGAAATTCGTTTTATTAAGAAAAAGCAGCGCGTTTGGTTGGGAATCAGAAGTAGAAACACGCGAGGGCA
TGGACGCGCAAACAATTGAGCGTGTTTATTTTTATAAAGTAGAAATCGAAAGACGCGATCCGAGAAATTT
AATCATTGTGAAAGTGGAGTAAGAAAAATGGCAGAGCAACACATCATAGAACTATCAAATCGCTATCAAT
TAAAAGCAACAGATGATTTTTTAATTCTTTATCAATTGAAATTGCAAGATAACGGCACATGGGAACGCGT
GAAAGCACTCGCGACAAAATCGCCGGATTATCTGCTTGATACACTGATCCGCTTGGAACTTCAAAGCGAA
GACGTGACAACGCTTGAAGATGTGGCGAAGACTATCACAGCAATGCGCGCCGAATTAAAAGAGGCAATCA
ATATCGGGCGCACTCAACAATAGGAAAATTCATATAAGTGGGCGTAATTATGAATAATTTTAATAACACA
AAATCAGTGGGGGCGAGCAATCGCGCACCCGCTTGTGCGTTTGTGTGGAATTATGAAGAAAACGCCCGTG
CAGTTGATGAGCGCCGTCACAACAGATTTTTAGAGCAAAAAGCGCATTATGATCTAGTCAATAAAGAAAA
GGTAATTACACCGCCGGATAGTGCGCGCACAGACCTACAATTAGAGCTATTCAATACAACGCCAGAAGGC
TATGAGCTTGTCGAGCGCTTGATCGCAAACCTACCGCGTCAACGTCAGCGCGAGTATTTCCGCAAACTGT
ATTTAAAAACATATCGATCGGTCAAAGATGACGGATCAATTGCATATCGTTTGGGAAATATTCAACGCCG
GACGGCTAATTTATTTATTCGCGAAGTGTTGGAAGAACGCTTAAAGAAAGCGTTTAACAGCTATCATATC
AACGTTTCTTTTTTACTTGCATTTAGCAAAAACTTGCCAAAATGGCGAGCGGATTTAGAAAGCGAGATCG
CACAATCTCTTACTAAAATAGAACAACAGATCACAATTTCACAAGAGATCATCGATCGTATTAATGAAGA
TTATTACACGCAAGACGATCTCATTGCGCCGGATAGAAACACAAGTGCAGCACAAATCGACGCGAATTTT
GAGCAATACACCAAAGCGCAAATCAAAAAAGCAAAATTACCTTTTTACTTAATCAACGCAGAAAAGCTCA
AAGAGATCGCGCGAACACTAGCAACAGCATTTGAACAAGAGCTAATGAGCTTTATTAATGATTTAGCCCC
GCGCGCGGAAGAAATTGGCGCGCAAGGCGTGAAAGATGAATTTTTAAGATTGTATCAAAAGTGCGGTCAA
ATTTGCGAAAACATCGGATTCCCCGCGCCGTCATGGGAAATGAAAAAGAGCCGTTTAACTGGCGAGAAAA
TAGATATTGCGTTGCAGAAAATCGCTTGCGAAAAATACTGGTTTAGAACAATGAATCGCGTTCAAAAGCG
CATGACTGAACACGTCGCGATTGCGTGTGGCGAAGTACGCAAGCAAGCAAGTTGCTATATTTCTTACGGA
AGTTTTAATAATTGGAAAACACAAATCAAAACAAATCTTGATTATTTAAAATCAATGATTTTAACAAATA
TTGATGATCCAGAAGAACAAATAGAACTTTTCGGAATGTTCTTGAAATCATCGTCAAATCCCGACAATCG
ACGCAATGAAATGATGTGCCGTTTGCGTGGTTTGGAAGAATGGGCGGAGCGAGAAGAGCACGAGGCATTG
TTTTTAACACTTACTGCCCCGTCATCGTTTCACGCAACCCACAGTAGCGGAGATCTTAATAAAAAGTGGT
CGGGCGTCAATCCGCGCGATACGCAAAAATATCTTAATAAAGTCTGGGCGCAATACCGCGCTTTATTAGC
AAAACGCGAGATTAAATTTTATGGAATGCGCGTCACAGAGCCACACCACGACGGCACGCCGCACTGGCAC
TTGCTTGTTTATGTGAAAGCAGAAGATAAAGCAGAAGTGATCCGCTTATTCAAGAAAAAAGCACTTGAGC
AAGACGGCAACGAGCGAGGCGCGCTAAAACACCGTTGCAGAATTGAAGAATGCGACAAAGAAAAAGGAAG
TGCGACAGCATACATTGCTAAATACATTTCAAAAAATATCAACGGTTTCGCATTAGACGGCGAAACGTCA
GACGAAAACCCGAATTTATCGCTAAAAGAAAACGCGCACCGCGTGCGCGCATGGGCAAGCCTTTGGGGAA
TCCGTCAATTCCAATTCTACGGCGGCGCGTCAATCAGCGTTTGGCGAGAATTGCGCCGTTTAGTAACGGG
TCAAGCGGAAGATGAAATCATTGAAAAAGCCCGCGCGGTTGCTGATGTATCGTGCTTTGCGTCTTATATC
GAGATTCAAGGCGGCGCAATGGCTATGCGTAAAGACCAGCCGATCAAGTTGAGCTATATCGAAACGGAGC
AGAATAAATACGGCGAGACACGTCAGAAGATCAAAGGGGTAGAAAACAAAATATCTTTCAGAAAAGTGCT
TACACGTCTTAAAAAATGGGCGATCACTAAAGCCCAAGTTTCGCGTAGCGAAACACAAGAAAGCGCGGTA
CGCGCACCTTGGACTTGTGTCAGTAACTGTAACCGCTCAATTGTTGAGCAAAAGATAAAAAACGCAGTCG
CGCCGATCTGTTTACCACTTCACGCGCGACAAATTGAACATTTATTGAGCGGAAAACCGCTTTTATTAAA
CGAACGCAACAAAATTCAAGTGATAAATAATGAAATCGTGATCACTGATCCGATTAAAGAACGTGTGGAA
CGTGAAAGCGCGGGAAAATCGCACCTTGATCGTTTGCGCGAAATACCAATTTTTTTAAACTAACAAGGGG
TAAATTATGGAAAAAGTAGAAATTACAAAAGAGTTTTTTGATTCTTTAATGAAAGATAAAGAAAGATTGA
ATTTTATTGAGTGTTACAGAGTGACGATTATTGAAGATAAACCGGGGGAAAATGGCGGATTCGAATTATC
ACATTGTAACGGAGGAGAAGATCCAATTCTATGTGATTTAGTTTATTCAGAAAGCGTAAGAGAAGGCATA
GATAGAATGATGGAATATCAAAAGTGTATTGAACAAAAGGAAGTTTAAAAATGATTGATGAAAATAAAAA
AGTAGAAGTTTCTTTGAGAGAGTTTGAAGAAATGGTGCGAGATCGCGTAAGGCTAGATTTTATTGAAAGT
AGAATAATAGAGAGTTTGAATAAAGAATTTTATAACACAGATTTTTCAAATCAGATTAGTTTTATTATTC
ACGAGAAAATAAATGCTTTCAGAGAAAAAAGAATAATTTTGAATAGAAAAACAATAGATAAATTAATTCA
GGAAAAGACAAATGAAACATTCAAGAATAGATGTAAAAAATAACAAGGGGTAACGTATGGGAAATATAAC
AATCTCACTAGAGAAATGGCAAGAAATGGCGAGAGATCGCACACGATTAGATTTTATCGAAAGCGGAATT
ATAGTGGGACTAAGCCCCGCTTATTTTGAAATGGACGTATCAGATAAAGTTAGTTTTACGATGAATAAGA
AAACAACTGATCAAAAGCAAATGAAAATTACGCGTGAAAATATCGACAAATTAATTGAGGATCTAGTTTA
TGAATGTTTCGAAGACGCAGAAAAACGATAAAGACTTATGGGCGGCCTTGGTGGCTTTTCTTCTTTGCTG
AACATTATTTCGATGTCAAATTCGATCTTGATGTGTGCGCAATGGCGCACAATACGAAAGTTAAAAAATA
CATTACACCCGAACAAAATACATTAAAAACTATGTGGGAGGGGCGTAACTGCTGGTTCAATCCGCCTTAC
TCAAACCCATTGCCATTCGTTATGCGGGCGGTAGAAATGGCAACGTTACACAGAAAAACGGTTGTGATGT
TGCTCAACGTCGATAATTCTACAAAGTGGTTCAATTTATGCGTGCGAAACGCAAAAGAGATCGTTTATAT
AACTGATAGACGCGTGCCGTTCGTTCACAACGGCACAGGAGAAGAAGTGGATCAGAATAACAAGGGGCAA
ATGCTAGTGTTATTTGCGCCGGACAACCCGCTTGATACGCTGAAATCTAGCTACATTTCAATGCAGAAAA
TGAGACAAATCGGCGTGAAAATTGGGGTGAAGAAAAATGAATTAATATGATTTACCACCCCCGCCGCCGA
AAAAAGAACAATAAAAAAGGGCTTAAACGCCCTTTTCTTCTTGATTTAACATTTCTCTTATTTTTTGTTT
ATCTTTATCAGATAATTGATTAATCATTAGACTTAATAGTCCGTCTTTTGTTAAAAGACTTGTTTTTGTT
GTATGACTAAACTCAACATTTAACACAAATTTATGACCACACGCCGGATTTTTACAAGTGCAATAAGATT
TTGAGTATTCACTGTGAATCCGTTCAGTGCGCGTAACAGTTGCTTTCGAATTACAAACTTTACAATAAAT
ATCAAGCGTTCTAGCCATTTGTAACAATCCTTTAACCGTTGAAAAATTGAGACTATTCTATCAAAAGGCT
GTGATTTTATACAGTTAAAAAAGCTAATTTTTATCCCTTTTTTCCGGTTGTTTAAAATTGACTTTTAATG
CACTTTTAATTTCATAATCTGAATTAATAGATTCAGCAATAATCTCTTGTAGCGGTAAAACTTCGTCTGC
TTGATACGCCTCACGGATTTTGAGCGGGTCGCCAAGCCCCGCCGTGTTAACGGGAATAATCCCACTTAGA
CCGGGTGGGAATCGGTGCGACGTCAACACATCTTGCGCGGAAATGTTTTTAATATTTGCAAATTCGTCTT
TTTGCCCCGTGTCGCCAATCGGGATCACTTTTAAGCCGTCCGGATGACCGCCGGCGATGTTAACGAACAT
TGAGCGGAAATTCCCCACACCCTTCGAATCGCGGATTCTTTCCGCGATTTCGTCTTCCATTTCTTCGGTC
ATATCAGGGTCGGTGGAATACAAAATAAAGCCCATATGCGCGCCGTTTGAGTAGTAACGGCGGCGGAATA
TCGTTGCGTCAGAGTTTAACAACGCAGAAGTAATCCCGCCCACGTAGTCAGGTGAGCCGTATACCTGTTG
CATGGGGTCGTATAATTTAATAAAAATAACGTCGTTTTTGTTGTATTCGTAAATTTCGGATTTTGTATCA
TAAAGCGACTTTTTCATTAAATATTTATAGTTCCCGTCTTTACAGACGCGCATATAAAGCGACGATAAAA
CGTGCAAGCGAACAACTTGCCCGAACGCATTACGAATTTTCAACAGCGCGACGTCGCCGAATTGAATTAA
ATTCAAACAGAGAGCGCGCATATCAATTTTTGACAGTAAAGCCCCGCCAATATAGCCAGCGCTAACCATA
TTTGCGCGGCTGTGTAAGATTCCGCCGTGTTGCGCGTTTTGGTGCGGCAATTTTGCGAGCGCATGGCGAT
TGATTGGTGGCATAAAGCAGTTGTAAATATCATCGTGCATAAGCCCTACATAATCCAGCGCGGGCGCGGC
AGAATAAGAATAATCAGAGCCATTTATTGAAATAATCGACGTGCTTTTTACGTCTTTTTGTTTATTTTTA
GCCATTTTTTTACATTCTCCAGCCACGCGACTTGCGACGCGGCTTATCTGTTAGTGATTTATTATTAATA
GCGTTCGCAATTGCAAAGAATACGTCCGCGTGTTGTGTTTTTACTGTTCTTTCTGCGACAAACGTCATAG
TGTTGCCGCTTTTCGTCGATGTATGCTTAATCATTAAAAAAGACGGCACAATGTCGCGTTCGTTTTCGTC
CCATTCTATTTGCTCGTGTTCCACCAGGTCGTGGACTTTTAGCACCATTTCCGTCTTGCTTTCCGGATTG
TAAACAAGCGGCACAGCTTTGCGCCCCGCAAATTCTTTCACTTGTTCATAAACGCCGTAGCCGACGCCCG
TCGCGTCAATGCCGATATAAGTCATATTATATTTTTCAAATAACTGCTTAATTTGCGCGGCTTGATACTT
ATATGAAAGCCCGTTCCATTGATAGCGCGCTAATACCCTGTATTTTTCTTTCAGTAACGCCGGCGGTGCA
ACAATCACAAAACTAGCCCCGTCGCCGCTATGCGCGGGATCATATCCGCCCCACACTTCACGCGCCCCAA
ACGGTCGTGCGTCGTTCGGGTTGTGATCTTTCCATTTCGCAATATCCACGCCGCACTTCAATAGCTTTTT
AATGTTAAAAATAGAATCCGCGTCATCGACCCAGACGCACATAAAAAGCTGGGCGAACGCGTATTTGCTA
TATTTTTGTTTTAGCGCGTCAATATCAAAAAGTACGCCCGCGCCGCCTTTGAGCGCGTCTTCAATTGTGA
TTACATAGCGCCAAGTGCCGTCAGGACAAACGCGCCCGCCGTCGCGTAATTCTTCAAAACTTGGAAAGAC
CACGTTTGCACGTTTCGGATCGCCCTCTTTCCACATATCGCCAGACCAAAACGCGTAAGACGGGTGAAAT
TTAGATGACGGCGTTGAAAAGTACGTTTCACGCCAGTGCTTATGTGTTGCCATTGCTGAAGATACGGTAT
TGAATCGCTCAAAATCTCTAATCCAAGCGTATTCGTCGCCGTAAACATGCCCGCTATTCCCTTGCGATGT
GTTGGCGTTGGTTGCTAAAAAGTGTAATTCCGCGCCATTGCTTAAAATAATCGGGCTACCTTTCAATTCG
ACGTCGAAATATTCGCGTGCCATTTTGATAATATACGTTTTAAAAATTTCGGCTTGTCGTTTAGACGCAG
ATAAGAATATTTGATTGTCGCCATTGAAAATCGCGTCCTCTAGTGCTTCAAACGCGAAATAATACGTCGC
ACCAATTTGGCGAGATTTAAGAATATTCCGTACACTATGATGTTTATTCGCGCGACAGTGTTTCTGATAG
TCAAATAGCGAATCAACAAAAGGTTGCACCATTTCCGGTGTAACGTGTGAGATGTCATTTTTAGCCCGCT
TTTTGCTTTTCTTTTGCTTGCTTTCGTTGCCGTCACCAGAATCCGCAAAATCGCCAAAACTTTCTGATAA
AGTAACCGCACTTTTTTGCGCGCTGGCTGCTTTCTTTGCGCGTTGTTTTTTGTATTCAATATCTTTATCA
ATCAATGCCTCAAGTTCTTTGATTTCTTGATCTGTTTTGTTTTCGCGTTCGGTGAGCGTGATAATACGCA
GAGCGATCAATTCTTCAATGCCGTTTTCATTAATCAGATTGCGCCAGTTGTATTTTTCCGCCCAGTAGTA
GATCGGGCGGGCGGAATTTAAGCCCAGTTCCTTTGCGATTTCGTTCGGCGTCCACTTCTTTAAATAAAGA
AATTTCGCAGAGTAAATCACTTCATCGTCATAGCGTTTTGTTTTTCTTATTCTTAGCTGTGCCGTCATTT
TTACCCTTTTTATAGTGTTTTTGAGGCTATTGTGGCAGTAAAAACAAGGATTTTAATCATAAGAAAATCA
GCTATATAGCAACAATTCAACGATAACCGCCGATAACCGAACATATCCAATTTTAATTTGCTGATTTATT
CAAAAAAATTCGTAAGAATAAGCGCAAATACATTTGTTTTATGCAAATTTCAGGTAAACAAAAATGGGAA
ATAAAACCGAATTAATTACAGATTTTGTACGCGTGGCGACGTCGGGAAATACGATCGACGGTCGTCATAT
TGACGCGCAAGATCTTAAAGATATGGCGGAAACCTACGACCCCGAAAAATATACGGCGGTCATTTGGTGG
GAGCACTGGCGCTGGCGCAATTTTGGTCGTGTTGTTGAAGTGAAAGCGGAAGACGGCGAAGAAGGAAAAA
CCTGCTTATATGCACGTATTGCCCCGTCGCTTGAGATGATCAAATTAAACAAAGATGGGCAAGGGCTTTT
TACAAGTATTGAAATCACGCCAAATTTTGCAAATACAGGCAAAGCGTATTTGAGCGGTTTAGCATTTACC
GATCAACCCGCAAGCCTTGGCACAACAAAACTCAATTTTTCAAAGCGAATTAAAGATGAAAACGTAAAAG
TAGGCAATTGTGAGCAATTGGACTTTTCAAAAGTCACGTTTTCAGAAGATGAAACGCGCGAAAATCTTTT
AAATAAATTTTTTAATCTTGGGAAAAAACTGTTTAGCACTGAAGAAGTCGCAACAGCAGAAAATCCCGCA
ATCAATCCCGACAATAATAATAAAAAAGAGGAAAAAGAAATGACCGAAGAACAGTTCAACAAGCTGATCG
GCGCGGTGCAAGGCTTGGGCGCGAAAATCGACCAGCATTTTAGTGTACCGCAACCAACAGAACCGGCGGA
AAAGCCAAAAACAGAAGAAAAGCCGGCAGAAACTGGCGTAACAGCAGAACAATTTAACAAGCTTATGCAA
CAGGTGGAAGACTTGGGCAATAAGTTTAATCAAGCGTTAACGCAAGAAGTGACACAAGTGCCTAATGGCG
CACCAGTGTCACAAGAGTTCACTTTAAAGAAAGGAATTTAAAAAATGGATAAAAGCAAATTTTATTCTTT
TGTTAAAGCCGTCGCAGCATATTACAACGTGCCAGTTGAAAGTGTTTTGCGCGGTGAATCATTCAGTTTG
GAAGCGCCGCAAGCTGCATTGTTGGGCGAAAACATTCAACAGAGATCTGATTTTTTAAGCAAAATCAATA
TGTTTTTTGTTGAAGATATTAAAGGTAAAAAATTACTTGGTGCGACTGAAAAAGGCATTACGGGGCGTAA
AAAAGACGGTCGTTATATTGCGAAACTAAATCACGATCAATTTGGTTATGACCTTGCCGAAACTGATTCG
GGGATCATTGTGCCGTGGCAGATGTTCGATTCTTTTGCACGTAATTACGAAAAGTTAGAAGAATTATATG
CAGAATTTGTTCAAACGCAAATCGCACTTGATATTTGTCAAATCGGTTGGCACGGTACAAGCGTTGCAGA
AAATACAACAAAATCCGATCTATCGGATGTGAATAAAGGTTGGTTGACGCTATTAAAAGAGCAGAAATCA
GAAAACTTTATGACAGAAGGTGCGCAAAGTGGAAAAATTCGCATTTTTGGCGCAGGTGCAGACTATGACA
GTCTTGACGATCTGGCGTCAGATTTAAAACTTGGTTTACATCAACGACACCGTGATAGAAACGATTTAGT
TTTTCTTGTTGGTGCGGATCTGGTGAGTAAAGAAACAAAAATCATTAATAAAAAACACGGCTTAACACCG
AGCGAAAAAGCTGCACTTGGATCACATAACTTGTTGGGTAGTTTTGGCGGTATGAATGCGATTACCCCGC
CGAACTTCCCCGCACGCGGCGCTTGTGTGACTACGCTTAGAAACTTAAGTGTCTATACACAAACAAAATC
GGTGCGTCGTTCTTTACGTAATGACGAAGATAAGAAAGGGATTATTAACTCTTATTATCGTCAAGAGGGC
TATGTTGTTGAAGATCTTGGCTTAATGACTGCGATCGATCACAGCAAAGTGAAGTTTGAAGGTGAAAACT
AAAAAAGTTTGAGTGTTAAAAAATGGGGATTCGTGAATTTCAAGCGCGTATGCGCGCTTTACAGCAGATA
GAGCAAGCGAAAAATGACGGCACTTTACAAAGTGAAGTCGTTGCACAGCATAGCAATGATTACACAGTGC
TGGAAATTGCGCTTACAAATGATGTCAACGCAATTCGCGCGATCCCAACACTTGAGCTTAGAGCAGAACA
CAAACGCAACCGCTTTTTGCCGAAGTGGTTGCCGTTTGTTGACGAATATTTAGAGAAAAAGGCAGTTTAT
CAAAATGATTATCTTGCTTATTGCATTGTGTATTTGTTCGATGTGGGCGATTTCGACAAAGCTTTGGAAC
TGGCTGAAATTGCAATCGAGCAAAAACAAAGTTTGCCAGCGCGTTTTAATTCAACTTTACCGAATTTTGT
CGCTGATCAAATCTTTAATTGGGCGAATAAAACAGCGAGTGCAGGCGGTTCGGTTGAGCCATATTTTACA
CAGACTTTAGAAAACGTGGCGACGAAGTGGCAACTACACGAGATTGTAAAATCAAAATGGCTAAAAATGG
CTGCCGCACTGCTATTAAGAAATGACAACGGCGAAGTAAAGGCGTCGGGAATTGATGACCCCGAAAGCCT
GATTTTAGCAATTAAATTGTGTATTAGAGCGTTTCAGCTTAATCACAAAAGCGGCGTAAAAAGTATGATC
GAGCGCTGCTATATGCGTCTTAGCGCATTGGAAAAGGAAGGGAAATTTACCCCGAACGAGCTTACCCCAC
TGCCCGCCCTTGGCTTAGAAACGGTCGAAATTAATTTTTCAGAAGTCGTTAAAAAGTTAAGACGCGGGCA
ACTTAACGAAGAAGTAAAAGAATGTTCAACGGCAGAAATCAACAGTTAGAAAACACTGTAATTTTGAACA
GTGGATTTTGGGAAGATATTCATATTGCGGAATTTCAAAAAGAAAGAAATATTCCGCTACAAATGCCGGT
TGAAACTGTTAAATCAGCACTAATCACAGCTATGCAAGAATTAGCGCTTGATTTAAAAGATGTCGAACAG
CGCTACAAAGCGCGCGGCATTAACAACGTGCGAGAAATCGCACAAAGCACAGTGAACAACGAAAATCCCG
CGCAAACACTGTACAAAAAAGCAGTATTTGCGCGGGCAAAAGCGGATCTATTACCCGAATTTTTCGCGCT
ATCCGCGCGCGAAATTCATCAGAACCGCGACTATGTGGAAGAACAGAAAAGCCTGTTAGCAGAAGCAACG
CGCGCAATTCGCACGTTAAAGGGCAAAAAGCGGGGATCGGTGCATTTACTATGAAAAAAATGCTTTATCA
ACAGTTAACCGAATTTTTACTCACGAAGTTGCCAGAGCGTTATCACGCGCACTTTCACGCGTGGATAGAG
AACGGAAAATTACTCAATCAAGGCAAGCGCGTAACAGACGCGGGAATTGAGATCGCGCATATTCAATATG
ACGCCGTTTTATTCTTTGACGAGTTCCCATTTCGCGAAATTTCAGCGCAAAAAATAATGGCGGAAATTCA
AATTTGGCTGAATGAAAACGACTATTTGCGCGACGTGCTAGATGAATATGAAACGCCGTTCGAACTAGAG
ATTATCAATGACGATGTAGCGGATCTCACGTTCACAATCTCTTTCCAAGAGCCTTTGACCGCCGTCGAAG
ACGACGCGGGCGATCTAGAGATTGACGGTAAAAAATATCGACTTGATGAAATCGAAATTAATATCGTGAA
CAGCATTGATCTTGTCTATCCCACAACGAAAAAGCCACAAGAACAAAGTCAGGCGCAGAACGATGACGCA
TTGAAAGAAACGATCACGTTATGAATCCGGCAATAAAAATGGGCGTGAATCCCGACGATTTACGTGATTT
TCTAAAAGATTTAGAGCTTTTGAAAATCCCGCCGAAGAAGAAAAAAGAAATTTTAATCCGAACACTTCAA
GAAATGAAAAAGCGTTCGGTGAAAAGTGCAAGCAATCAAAGAACTCCGACGGGTTCAGGCTGGAAACCAA
GAAAAAACGGCAATGCGAAGATGTTGCGACGCATTGCGAAACTCTTAAATTCACAAGCGCAGACAGCAAA
TAAAGCGCGTTTGCACTATAAGCAGAAACGCACAGCACAGATCGCAGAAGAACACCAACGCGGGCTAGAT
CACGAATTTGAAAAGCGTGATTTTAAGAAAGAGCCGGCAGGCACAGCGAAAGATCCGGCAACAATGCGAC
AAGCGAAGAAGTTGCGCGATCTTGGCTACACAGTGCCGAACGGTACGACGAAAAGCGGGAAAAAACGCTA
CCGCAGACCGAGCGCACGCGAGATTGTCGCGACGCTATCACGCGCAAAAGCGAGCTTGCTTATCCGCTAC
TTTCAAGAGAAAGAAGGAAAAGGCAAGGGAAAAGGTTTAACAAAATGGATTATTCCGACAGAGAAACGCC
CGTTTTTAGATGAACGGGACAAAGAAAACGCCGAGATTTTGAAAGAGTTTATTTTGAAGTTTTCGGGTAT
TGAAAAATAACAATAAGAGGATCAAGAAATGTTCCCGAGTGTACAGATTAATACGCTTAATCTATTGAGC
GGTGAAGTGAAAGAAATTGAGCGACACGCGCTATTTGTCGGGGTCACAACGCAGCGAGAAACAAAGCTCA
CGAGCGTGACCCCCGACAGCGATTTTGACAAAGTTTTTGGCGTCGGTGCTGATGAAATTAAAAAGCAAGT
ACGCGCGGCAATGCTAAATGCCGGTCAAAACTGGATCGCGCACGTGATGTTAGTGCCACAGGATAGCTAC
GACTTTAGCGCAGCAGTGAAAAAAGCGAACGAAGTCGCGTCATTTGAATATGCAGTAAACACGCACGCGA
CGGGCGTCGATAAAGACGCAATTAATAAATTGCAAGAATTATATATCGAATTATTAACGAAACTAGGACG
CAGAACGTTTTTCATTCAAGCCATTGCGGGTGTAAATCCAGATAGTGGCGACGGTGAAACGTGGGCGCAG
TATGTGCAGAAATTGACGACACTACAACAAACAGTTGTAGCGGATCATGTAATGCTTGTGCCGTTGCTTT
TTGGCAATGAAGTTGGCGTGATCGCGGGTCGTTTGGCTAATCGCACGGTGACAGTCGCAGACAGTCCGGC
GCGCGTTTTAACTGGCGCACTGATTGATTTAGGCAACGCAGAAAAACCAAAAGACAAGGAAGGCACTTTG
CTTGACTTGTCACACTTAAAAACGCTTGAAAAAGCGCGCTATTCTGTGCCGATGTGGTATCCAGATTACG
ACGGGTATTACTGGGCGGACGGTCGCACGCTTGATGTAGAGGGCGGCGATTATCAAGTGATCGAAAACGT
TCGCGTAGTTGACAAAGTGGCGCGCCGCGTTCGCTTGTTAGCGATTCAAAAAATCGCGGATCGTTCGTTC
AATTCGACAGCGTCTAGCACTGAATTTCATAAAAACTATTTCGCAAAACCTATGCGAGATATGAGCAAAT
CAGCAACAGTGAACGGCAAAGAATTTCCGGGTGAGTGTATGCCGCCAAAAGATGACGCAGTAACTATCGT
TTGGCATAGCAAAACTAAAGTCACGATCTACATTAAAGTGCGCCCGTACGATTGCCCGAAAGAAATCACG
GTAAATATTTTCTTAGATTTAGAAACGTTAGGAGATTAAGAGAATGGAAAGAATCAGCGGAATGAGCTTT
GATTTCTACGTGCTGGGCTTTCCAGTGCACGCAGAATCTATCACATTGAGTATTACAGACAATTCAGCGG
TGGCGCAAACGCGCGGAATCCCTGACGGTTGGGTTTCTGGTGATGTGGGCGCAGAAGGTGAGATTGAATT
TGACTCAAAAAACTTTCAGAAATTAACAGCAGCCGCAGCAGCGGCGGGAAGTTATCGCGCAATCCCTGAA
ACTGATTTTACTTTCTTTGCACAACGCGGCGGTGTGCGCGATAAAGTCGAGGCATTTGGGTGCAAGATGT
TGATCACTGATGTGTTAAATATTGATCCAAAGGGCGGCTCAAAATCAACGAAAAAAGTTAAGTATTTTGT
GACAAGTCCCGATTTCGTGCGCATTAACGGCGTGCCGTATTTGTCAGATGATGACACGCGCGATCTAATC
GGTTAACAGCAGTTTTTAGCGAACGACCGACAATAACAATAATAATAAAGTGCGGTCGTTTTGCTAAAAG
TTTTGAGGGATCAGCAATGTTTAAAAATACAGAACACAACGCTTTTTTTGGTTCCGCAGTCGCGGGAGTT
TTTGCGCAATTGAGCTGGGGCGATATTGGCGCGATTTTTGGGATTTTATTCGGTTTATTAACTGTTTTAA
CGAATTGGCATTTCAAGCGCAAAGAAGATAAACGCGCAGAAGAAACGTTAAAACTCATGCGGGAAAAATA
TAATGAAAAAAAGTAGAAGTTTAATCTTGGCGTGTGCGATTGCGTTGATTATTGCGAATGTGAAAACAGA
TAAAGAGATTCGTACAAGTACACGCGGGCTTGAATTAATTGCAAACGCTGAAGGGTGTGTAAGAAAGGGT
TATAAATGCCCGCGCGACGTGTTAACCGTGGGCATTGGTAGCACGCAGGCAGGCGGTGAAAAAATCGAAG
TCGGGAAAATCTATTCAAACGAAGAAATTGCGCAACGCTTTGCACATGACGTAAAAATTGCCGAAATGTG
CGTAAAGCAACATTTCAACGGCGCTTACATGAACATGAATCAATTCGACGCGATGACGTCGCTCGCGTTT
AATGTCGGGTGTGAAAACATTAAAGCATATTACAGTCCACGCCTAGGCAAGCGAGTGCAAACAACGATTT
ACAAGCACGCACAAGATAAAAATTTTATCGCTATGTGTGAACGCATTCCAGACTTTAAGCGGTCGGGCGG
GCGTGTATTGAAAGGTTTGCAGATTCGCCGCGAAAAAGAAAAAGCACATTGTTTAAAGGAAGTTGAATGA
ATTTAAAAGATTATTTGATTTTTATTTTGCTGTTCTTTTGTACAGTATTTTTTATCGGTGCGAGCTATTA
CAAAAGCGAGTACAAAGCGACGTCGGAAACGCTAAAAACGCAAGTCGAAAAGAACAAAGAACAAGAAAAA
AGTATTAAAAACTATGAGAAGAATCTCAAAGTTTTAACGCATAAATTAACGAACGCAACAGCGCAAGCAG
AACAGCGCGCGAAAGCGTTAAACGAGGTGCTAACAAGTGAAGATGTTAAAAATTGGAGCGCTGGCAATGT
GCCTGATGATGTGCGTCGCTTGTTCAACGAGCGACAAAGCGACGTCGGTCAAAGTCATTTGCCCCCAAAC
GACGGAATGCCGCGCGGAAAGCGTGCAGATTAAGACAAACGGCGATTTAGCGCACGCGTTAGAAAACGCG
CTCAATCGCGTAGAGATTTGCGTGATAGCTTATGAAAACACGCACGAATGTATAAACGATTTTAATAACA
AAGCAGAAACAAAAAGGTAAATCAAAATGGAAAAAACACAAGCACAGACACTTTTAGAAAAGTTAAACGC
GGGCGTGAAAGATAGCGTGATTGTAAACGTTGCGGGCGTTGATTTTAAATTTAATCGTGATAACACGGCA
TACGACACAATGATCAATGAGATCGATTCGGGCAACAAAGTAACGCCGATCAAAGATTACTTACTAGCAA
TCATCGATCCGGCGCAAAAAGATGAGTTTTTACAAGTGATCAACGTTACTGGATTGGCGATTCAAGTCGC
CGGCGCAGTCAATAAAGTTTTAGTGCCTAAAATTGAGGTCACAGTAAAAAACTAAATGCGCGGGTTAGTG
CAATTGAGCGCAACGGATTTTCACAAGCCGTTGCGTTACGTATGCACTACTTACCGCACGAAGACAACAC
AGAACAAAATTTAGCGCGGGCGCTTTGGCTGAATAAGCAGTTTTTTGAAAACTTAGCAAACGCAGTCGCA
AGCGGTATCGCGAAATGTTTTTAGGAAAGTTCAAAAGATGGCAGTTGAGGGCTTGGAGTATGTAATTAGC
CTTGTTGATCAAGTGAGTGCGCCCCTCAAGGGCGTGATGAAGTCGATCGACGATATAGGCAACCGCGGCA
AAGACGCGATGATCAAGATCGGCGCTGGCGTCGGTGGTATCGTGGCGGCGGGTGTTGCATTACAAGGCGC
AATTGCCCCCGCAATCGAAATGAACCGCGCGATCGGTGAAGTGCGGTCGTTGTCAGTTGCGGAAGAATCA
CTTAGAAAACTCACAGACACGGCGTTGGAGTTTTCTTCACAATACGGCGAATCCGCGACGGATTTCGTTC
GTTCTTCTTATGATATTCAATCCTCGATCGCCGGCTTACAGGGCGATGAATTAGCCGAATTTACGAAAGC
GTCTAACTTATTAGCAAAAGGTACAAAAGCCAATGCAAGTACAATTACAAACTACATGGGGACAATGTAC
GGCATTTTTGAAGAAGACGCGAAAGCGATCGGAAATGCAAATTGGGTGCAGGAAATTGCGGGAAAAACCG
CGCTTGCGGTGAAAATGTTTAAAACGTCGGGCGACGGTATGAGCGCTGCGTTTACATCCGTTGGGGCGTC
GGCAAAATCAGCAAAAATTGGTATTGCCGAGCAATTCGCGGTGCTGGGAACATTGCAAGCAACAATGGGC
GGCAGCGAGGCAGGGACAAAATATAAAGCGTTTTTGGCGGGCGTTGGGAACGCGCAGAAAGCGTTAAATC
TACAATTCACAGACAGTAACGGCAATATGCTAGATATGGTCAGCATATTGAACAAGATTAAAGGAAAATT
CGGTGACACGCTAGAGCTTGCAGAATCCGACGCGCTCAAAAAAGCATTTGGAAGTGACGAGGCGGTGGCG
TTGATTAAGTTGCTTTTGCCGAAGGTCAATAATCTAAAAGGGTCTATTCAAGACTTAGCGAAAGTTAAAG
GAATGGACGACTTGGAAAAAATGGCGCAAGCGATGACCGATCCATGGGCGCGTTTTTCACAAACATTGAG
AAATATCAAAACAGCAATCGGCACAGAAGTGTTGCGTGTGATTGAGCCGATCGCAAATAAAATCGCTGAT
CTTGGTACTAATTTTGTGAAATGGCTTTCAACTTACAAAAATATTGCACGCTGGATCGGCTATATCGTCG
GCGCATTAATTGGATTTACTGGATTTACTGCCGCGCTCACGTTGATGAGCGGCGTTGTTGCCGCGATTGG
CGTCGCATTTAGCTTTTTATTCAGTCCAATTGCAGCGGTGATTACACTGATTAGCGCAATTGTAGTCGTG
GTTTATAAATTCCGCGCGGAGTTGTTCGGATTTATTAAAGGCGTGGTGAAAGGCTTTAAATCCGTCGGTG
TATCATTTGAGCCGGTGGCGAAAGCATTCGGCAAATTATGGGACAGCTTGCGCATTGGGCAGACAATCGC
CTGGGCGTTCGGCTTGTTCGGCGGTGCAACGGATTCAGTAGATACGTTCACAAGCGCCGGCGAAAAAGTC
GGAATTTTTGTCGGTAAATCGCTTGAAATCGTGGTAAGCGTGATTGAATTAATCGTGACAAATATCGCGG
AAATGGCAGATATTTTCGCAAACGTTGCAGATTTTATCATTGAGATGTGGGACGGTGTAATTAAAGGGTG
GCAAGAAAGCGATCCAAAACAAATTTTCGACGCTTTGGCAAATGGCGTTGGAAATATTTTTAGCAGTATT
TTTAACGGAATTGAAAAGATGTTTATCAATACGTTGAACTGGCTAATTACACAAGCAAATAAAGTGAGCG
GGGTGATCGGAATTGAAATACCGCTTATTCCCGTCGTTGAAGATAGCAAGCCACAATCAAGTTTTTTACA
AAATGCAATTTTGACGACTAGAAACGCGACGAACAATATCAGCGCAACAGGTAACCCACAAAAAACGAGC
GGGCAAGTGTTCGCGCTTGGTTCAAATACACAACCGGAGAGAACACAGATCGCCGGCGGTTCAGTAAGTA
GCAAGCTAACAACAAATCAAAATATTGATCGGTCGGTGAATATCCACGGCGGCGTTGTTGTGAAAGCAGA
TGATCCAAGCAAATTTGAACAATGGATGCGCGACCGCGAACAGCTAAATGCGGGGTGATAAATGACGAAG
AAATTGTATTTTGATTTATTAATTAAAGGGGAAGATATAACGCTAGATAGCGGTAATCAGCCTGTTATTT
GCGATAACCGAGTATCTATCGCGCAAGATATTAAACACGCGCTAATTGAAAGCGGACTTGCCACCCTTTT
AATCGCAGAACGCAGCCGCATTTTGCGCCGCGATATTATTCTGCAGATGATTTTAATTGTTGAAGAAGAC
CGCAGACTAGTGCCGGGAACGATTTTTATCGATGAAGAAGATCAAGGGCGTTTGCGCTTGACGGCGGAAA
CTTACGAATTTGGGAAAATTGAGAATTTGGGGATCGTATTAAATGACTGATTTTAAGCAAATGTTAGAAG
AAAACGGCTTGCCGACAGAAGAAACGCAGATCCGACAAGAATTTGAGCGCTTAACAGATGAGGCGGGATT
AATTACGAACACGTCGCGGATGTCGCCGTTTTGGCGCTTAATCACCGCAATCGCGGTTAAGCCGGTGAAG
TGGCTTACGGATCACTTAATTGTTGAGATTTTGCCTAATTTATTCGTTAAAACCGCGCGTGATAAATGGT
TGCAGATTCAGGCTTGGCAAGTGGGGCTTGATTTTAAAGACGCAACAAAGGCACAAGGCGTAGTGCATTT
CACAAAAGAAAGCGACTTGACAGATTTAACAATCAAAGCGGGAATAGTTGTTCAAACAGAGCGTATTAAC
GACGTGATTTTTAAATTGATTGTGACTGAAAACACGGTGATCCCGCGCGGTACGTTAATAGCGCCAGTGC
CGGTTATAGCAGAACACGCGGGGACGGCGTATAACTTGGCGACGGGCTACTATCGAATTTTAGCGGAAAA
TATCCCGGGCGTGGTGAAAGTCGAGAATTTAGACGATTGGTTGACGAAACCGGGCGCCGATCGTGAAACG
AACGACGAATTGCGCGAACGTTATCGCACGCAATTCGCAAGCGTGGGACAACATCATATTGATAGCGTTT
ATCGCGGAATGATCGCAAAAGTAGCGGGTTTATCCGTTGACCGCATTTATTTTAAACATGACGCGCCACG
TGGTCCGGGTACAGCTAATGCGTATTTATTATTGGATACCGGCGTAACAAGTCAGCCATTTATTGACGTT
GTCAACAATTACGTACAAACACAAGGAAATCACGGACACGGTGACGATTTGATTTGCTATGCAATGCCAG
AAACACAGCACAATATTACATGCGCGATTTATTTTGATCCGCGCATTGAGATCGGCGAAGTGAGAAAAGG
CGAAATCAAGCAAGACGTTGAGAATATGATCCGTTGCGCATTTCGTGAAAATCGCAATTATCAAGTTACA
AAGACTTACCCGTTTTCACGCTTTAGTTGGTCGAAACTCGGTGAAGAAATTCACGCGAAACACAGTGAAA
TTGATTCTTTAGTTTGGGGTCAGCAAGATATTAAAAGCGAGCTAACGATCCCGCGGATTCAGTCTTTATC
GGTCACGGTGGCGAAATGATAAAAATAAAATTACCGTTTTGGATGGATAAAGGGGAACTTCAGAAAATCG
CGCTACTTTTCGAAAAATGGTGGGCGTATGTGTTAAGCGCGGTGAAATTCCCCTTTAATATCTTAGATGA
AGAAACGTGCGGCGAGAAAATACTAAATTTAATCGCGTATCAGCGCGACGTCGAGCGATTCGACGGTGAG
CCAATCGAACTATTTAGAAAGCGCGTGAAATATGCGTTTTTAAATGCGAAAGACGCAGGGAGTAAAGCGG
GCTTTATTCGTATTTTTGAGCGATTGGGGATCGGTAAAATCGGCGTGGGCGAAAGAATAGACGGGATCGA
TTGGGATATTATAAAAATCTATATCACTGATCAGCAGGTGGTGAATAATAACGCGTTATTAAATTTTATT
ATTAGAAAATACGGGCGCACTTGTCGGCGCTATGACTATGAAATAGTAACGTTCACTCCGACGGTGATCC
ATTACGGCGAATTTGATCATAATCAGCAAGTTTTTTATGGAAAATTAATATTCAAAAATAATCGCGTCTT
TACTGGTAACCATTCGCAGACGGGCGAAGTTTATATTGCGAAACTCAATTAAATAAAAAAATAATAGAAT
AATTAAAAAGTGAGAATATATGAAAAACTACAACACAATTTTAACAGAACACCTTTCAAAATATATCGCG
AGTAAAACAATTTTAGGCGAGCGGGTCGAATTGACCGAGTTTATTTTTGCACAGTTACCGCTTGAGCAAT
TAAACGCTTTAAGTAAATATTCTACACTTCCAGACGATCATTTTATCGTACACCGTCAAGCAGTGAGTAA
AACGGGGCTAATTAATGAGGATTCCGTCGCCTATTCGGTGACAATGGGGACGGATGTTGGTGATTTTACG
TTTAATTTTATCGGGCTTTTAACAAAAGAAGGCTTGCTTGCCGTTGCAGTGCGAGCTGCAGAAACGCAAA
AGCTTGCGACTAAAAACGGCTTGCAAGGGAATAGTTTAACACGTTCGATTTTGTTGGAATTTTCAGGCGC
CGCAGAAGCGACGCAAATCAACGTGCCGGCGCAGACATGGCAAATTGATTTTACAGCTAGACTTAACGGG
ATTGATGAAGATATTCGCAACCTTGCGCGCGATATTTACGGAGAAATCCGATTTTTTAATGACGGCTTTT
TAGCCGTTAAGCAGTCAAAAAATATTGTCACAATTAAATCGGGCGTGGCGTATTTAAAAGGTTATAGAGT
TGAATTAGCGCACGATGAAATAATCGGGATTAATCGATCCGATTGCGCTATTTATATAGATCTAGTTAGT
CAGGGCGACGTTGTCAGCAAGACAGTAAAGAAAATTTCTTTTTTAACAGACAGAAAAGACGATTACACAG
ATAAAGCGGGAAATGAACACTACATTATAAAAATCGCAGACGTTGAAAACTGGAATATTATTGATCGTCG
CATTCGCGGGGAATTAATTTTAAAAACAGACCTGGGCGCAAGTGACGGCTATAGATATATTGGAAAATGT
AAATCTATTGCGGAATTAAGACTTATCGAACCGAAATCACACGGGCAATCTATTTTGCTTTCGTCATACT
ATTTAAACGGGAACACCGGCGGCGGCGAGTTCGTCGCTGATTTTCAAGATTCAATTACAGCAGATGATGG
CGGCGTCACTATTGTGACAGCAAAAGGCAAGCGTTGGAAACGTGTATTAAAAAATAACAAGGTTAACGTG
TTAGATTTTGGTGCGAAAGCGAATCAAGACTCAACCGTGGCATTTGAGGGCGCGTTTAAGTATGCAGGTA
AAAATGAAAAAATAATCACGTCTGATGCGTCCACTTATTTAATTAATAAGCCGTTATTCCTTTCCGGCGT
GGGTGGTATTGAGTTGCCGTGCTTAATTTACGGTACATTTGCAACAACACAGGGCGCAATCATTACATGG
TTTGAGAATTCGCAAGAAATCACGCACGCGCATAAGAATTATATTAATTTTGTAATGTGGCAGGATCAAA
GTCAGGATAGCGTCGCAATTCGTTTGATCGGTTTGAAATCGACAAGTTTAAAAATAGGCGAAACAGGCTG
TGTTCAGCTTTATGCAACAAAGGATAAAGCCGAGCAACAAAGAAAATTTAACGGACTTGATACGAGTTCT
TTGGCTTACAATAGATTCGATATCGATGTTTTATCTACTTTACATATTACAGGCAAAGCAGATGGTTGGG
TGAATGAAAATACAATTAATACACAACGTTTTCGCGCAGTAAAAACAGGCTTAAGAGCGGGGATTTTAAT
TGACGGGGACTATGCGCACAATCATAACTTGATCCGCCGCGGTTGCTTGGAGGGGGCGCAAATTATTCAT
ATTGATCATGGTTACTCAAATACGATCGAAGATGTGCGATTTGAGAGAAATCCACAAAATAGAAATGAAG
TGCTTAACATTCGTTTTTCTGAAAAAACGTGGTCAAACAGAATTACAGCGAGTTGGGTTTCGTCGCCGGG
TTTCACGAATGGCCCGTATGGGATTTATTATAAATTAGTTAACGTTGTTGATAATGGCTTGGATAATGTT
GTATCACACAATCAAGAAAATTATTCTGATGAAGCGTGCTTGTTTGAACTGTCGCAGACTACACCTTTCG
TATCAAGTATTAATAAATTAAAAACCGGCATATTGAACAACAATACCGATATTCACAACGTAAGAAATAT
TAAACACTTGATCAACGGTGATTTTAAAATTTTAAAAGATTACGCGGTTATCTATGAACAGGAAAATTTC
ATTCATGTAACTAAAGGGACAATGTTTGACTTAAGTTCAGATAAAAAACTTTTTAGAATTAGCGTCCGCT
TATTTGATAAAGATAAAACGCTAATCACGGATCAGCTTGACGAGTTGATTTTGTCGGGTGAGTTAGAAAA
CGATCAGAGAGTGCCGACGCAGTTGACCATGCTTGGAAATGATGATCATATTAATTTTATGATTAAATCA
GATAAAGTGGCTTATGTGAAAATTTTAATTAGTTCGGGAAATAATAGCGAGAATAAAACATTTAATTATT
TACGTTTTATTGTTCGATATCCGAAACACTTTATAGAAAAATCGCGCGGCTTTCATAACATCGTAAAACC
GGAACGAAAAAATTCACTTATGTATTATTCTAACGATGATATTGATATGGGGGAAATTGGCGAGGGGATC
CCTTGTTATAAGCATGACTTAAGTGAGATGAAAATTAATATTACACGATCGGCGATCACGGTGAAAAACA
TAGATCAGAAAGAGATTGATATTGACGGGACTTTGATTCAGTTTGCGCCAAAAGGTAGTTGCTTTTTAAT
CTATGAGGATCAGTCAAAACAAGAAAAGAAATTAGCGATTGAAACAGCAAATAATAAAAAAATCACTTTA
AAAGAAAACGCCCCGGTTGATCTGACGGTTGGGCAAAATGTCGTCTTTTTAGTCACTAAAACAAAGTCAT
TGTAAAGGGGGTCCTATGTGGAAAAAGCAAAAATTAAAACTAGCCCCGCAGGCAAAGCGCACACTTGAAC
AAGCACAGAGGGGGAATATTTCCCCCTTTTCGCTATCAGCGCAAGGGGTCAAAATCGGGGTGCATAACTG
GTCACATGGAATTAAAGAAAAATCAAATATGTATCTATCGCCTGAAAATGCAGTGAAAGCACTTTCTGCG
AAGTTAGTTGATTATGCTGATCCAAATCGCCCTCGAGGGCAGCAGGATGTGATTGCGGTGATGATAACTA
GCAATGATATTCAAGACTTTATCAGCAGACTTGAACAAGTGCGCGTTTTAATGCCTGAACCGACTTTTAA
GCAAGCGCTTGATTATGCGAAAGCAAGTAAGTCATTGCAAGAAACGAAGATGATTAAGACGCCGACGATT
CAAAGCCCTGCTTTCGCTAAATCAGCAGATATTACGCCGGGGGCGAATCGTGAAATGCAGTCAATTTTAC
GCAACGCAATGAGTGCAGCAAAAGCGACAAGCTCGGGCGACCCGCAAGCAAAATTGACGGCACTTTTAGC
TGTGAAACGTGAGAAAGAACAACAGAATGCGCGCCGCGTTGCGGAAATGTTAGATACAAGTGTTTTAGTT
GACGCGTTCAGTGCGTCGGACTTTTTAGAATCAGCCGACGCGCAAATAAAATTAAATATCCCGCCCGCAA
GCAATGTGTTTACGGCTTGCGTGATGTTTATCGGCGCGGATTTATCAACGATTAAAGGAATGTTAAATGA
CAACGATTAAGCGCAATCCGAGCGTGCAGTTAGCGTTAGACGGCAAGCCGATTCATTTGCACGATATAAA
CATAAACGCGAGCGTAAAGCGCGACGATAAAGATATGAGCGGGCAGAAATCGAGCACGAAAAAAACAGAT
AAAGGCGTGAAAGCGAAAGAATTAAACGTTATCGGCGTGATTCCGTATGAGCGCAAAGAATGGCTCACTA
ACCTGTTTAACTTAGCAGAGGCAGAGAATGAGAAAGGCGAGCAAGTCAAATACCGAGTTTCGTGCTTAAT
CGCCGAGGCAATTAATATGCGAGAAGTGCAATTCACGGGACAAGTGAGCGCGACAGAAATGGGCGGGCGT
TTAGCGTGGCAAGTATCTTTTACGTTGCGCGAAGTGAATTCAATTGCAGAGAAAAAAGAACAGCGCAAGC
CAAAACCGACAGTAAAAACGCAGAGTGAGAAAGCTCCAGTAGCAGAACAGCAGAAAAAAAATGATGGAGC
GAAATCAGCAGAAAAACAGCAAGAAGATGATAATTCAATATCTAAAAAAATTGATGATATTTTGGGTGGT
TTGGGATGAAAATAATTAAAACAGTGAGGATAAATGGTGAAGAATTAGAATTAGCGCAAGAAGACTTGAT
TTTAGAGTTGAATAATACAGGGCGCGGGTTCGTCACTGTTCGTACAGATAAGCAGTGCGAAGGGAAAAGT
GCGGTGATTTTTGTTGGTGAATACGACAATTTTTATAAATGGTTTGACGGGTTTGTTGAGCGTGAACAGT
TAGCCGAAAACGGCTATAAAAAGCTATTCGTGCGTGAGAAAGTGGCGATTTTTGAAAGACCGCTTAATTG
TTCGCACCGTCATGTCACGTTAAGGGATCTTTGCGCGTGGATTACAAGCGCGACGGGGATCACTGTTAAA
GTGCCGGCGGCGAGTTACGCAGACACGCCGATCCCGCTTTTCACACATACCGGAAGCGGTTATCAGCTTT
TAAATAATATCGGGCGACAATATCAAATCAAAAACTATATGTGGCAACAGGCGGCGGACGGTTCACTATT
TGTGGGATCGCACGATGATTCACGCTGGTTCGGGCGTGACGTGCACATAGATGAAAGCGTGACGTTATCA
AGCGGCAGCAATGATATGACGATCCCGATCGCTGCTGCTATTCGACCGGGTGCGCTGATTAACGGCAACA
AAATCAAAACGGTGCAGTTAAAGGGTGATGATTATGTGTTAACGTGGGAAAGTTTAGACAAAGACGGCAA
GCCGGTGCAGAAAAGCCCCGAGCGTCGTCAGATAGAAAAAACATTCCCTGAATTAGCGGGCGGTTATCAT
TTGCCCCGCTATGCGAAAGTGGTCGGTGTGGCTGATCCGTCGGGTGCGGGTGATATTTCAGACCCGTTCC
GCCCGAAGTATGCCGTAGAATTGCAGTTGTTGGACGAACACGGCGAAGTTGATCAAGCCGTGCCGGTCTA
TCCCGCAGTGCCGTTGCCCGTGACGAGTACAGGCTCACAGGGCGGGGATTTTGCTTTTCCAGAGGTTGGA
ACGGTGGTAGAGGTTGGGTTTGCTTACGGGCGTTCTGATAAGCCGTTTGTACGCACGATGTTGGCGCAAG
ATAAGACAATCCCGAACGTAGAGCCGGGCGAACAATTAAAACAACAACGCCCAGAAGTTTACGAACGCAC
GGACGCGGCAGGAAATAAAACGCGGGAAACCGATCAGCAAATCAAAGATAAATCTTTCAAAAGGGTGATT
GAGTGCGATCAAGAAACAAAGACAATCGGCACGTCTGAAAAGACAATCGACGCAGACGCGGACGAGATGA
TCGGCGGCAATAAAAGCGTGGGCGTTGTGGGAAACTATGAAGAGACAACAGCAAGCAATAAAGGTGTGGG
CGTGGGCGGAACGTTGCAAGAGCGGATCGCGGGCGTCGCGTCGCGCGTATCAGATACTAAAAATAAATTT
ACTGCCCCGCTTAGTTATATGGGGACTGACGAACAAAATATTTTTAAAATCTTAGAAGAGTTAATACAGA
TCGTAGCGGATATTGCAGAAACCGCAAGCAGTCATACTCACAGAGGGTCACCCCCACCCGACCAACGCGA
TCAGTTCTCACAACAGAAACAGAAAGCAGACACAGAAAAATCTAAGTTAAGTCCAATTATTGAATGAAAT
TATTTTACGAACAGTCGAAACAAGCCACGCTACACGCGTGGCTTTCTTTTTACTTTCTCCCCACTCTTTC
CCTTGCATTCAACGTAAAAACGTCACCACACGCGCCACAGGGCACAATAGTGCACGAACCGGCGCGGGAA
CTCACGGAAAATTTTCACGGCAACAACCACGTCACGGAAAATCCACTTCCTCCCCCGCCGAATTTTTGAC
GCGTTTTTGTGTTTTTTCAGTTAATTTGCAGTTAAAAAACAAGCTCAAGCCTTGCAATAAAAGGATCTGT
AAAAAAGATCTTAACTGAAAAATTTCACTTAATTACAGCTAATTACAGTTAAAAAAGATCGTAAAATCAA
AATGGAATTTGTAACACTTTGAAAATAAAAGGAATAATTAGATTTTACGTGGAGATTTCGTTATTTTGTT
AACTGAAAAAAAAGTACAGAAACATTTTTAGTGTTTACAAAAAGAGCAAGAAAAGATTAAATAAAACTTG
ATTATTGAAAATAGAAAAGGGGTAAGCATGAGTAAATATGATCTTTTTTCAAAGATAAACGGAAACAGAT
TTAAGATAAAAACTTTTGAGAAACGCCGCCATGCTAAAAAATTTATAAAAAAATAGCGGGCGTGGAAAGT
GGGATTAATGGTTTTTTAATGAAAAAATTTGGAATAAAGCCGAGTTTCAAGATGACTATTTACGTAGAAA
TAGCAAAATTGAGACATAGATCACAAAATAAAACAAAATAATTAAAAAAGGTGTTGACTGGTCGCGATTG
CGACCATATAATAGAACACAAGAAACGGCAAGGGGTCGTTTCAATCACAACATAAAAGGTGACTATCATG
AAAAAACAATTCAAATTCTACTCTTCAAACATCTCTTTTAACAACGTTTCTGTTGCAGTATATGAAAACA
AAGCCGGTAACTACGTTTTACAAGTAGAAAAAGACGGTCGCAAAGTTAGAGGTACTAATGCAGTAGAAAT
GACAAAAGAACAATACGAAGATTTACCATTCGATGACTACAATTCATTAGTTAGATTCCAAGCAGCCGCT
CAAGTTTGTGGCTATAACATCTAATCAATCAGCCCGCAAAAATGCGGGCTTTTATCAAAAATAATAAGGT
GAAAAAAATGACAAACGAACAATTACAACAATTACGAAAAGCATTATTTTTAGATGTGGCAGAAGCAGCA
GAGTTTATTGGAAATGTTTCTCCTAGAGCGTGGCAACGTTGGGAAAGCGGTGATCGCGCAATTCCGAAAG
ATGTAGAGAATAAAATAATTGAATTAAACAAGATACAAGAAAATGCGATTGGTATTGCATTAGAAAATGA
GGGTTATTCATATTCATTTTATGATTATGAGAGTTTTAGAGAAGAATTCAGTGACAGTACATTGAAATGG
CGATTATATCAGTCAGTTTTAGCGCGAGCTTATCAAACGCTAGGAGATTCTGAAAAAATAGTGCCCGCCC
CAGCTGATTGCAATTTATATGCATTTTTTGAAGGACTAGAGATTTGAAAATGGCACAAGAAAAAATGCAC
TTAGCTTTAAGAGAGCTAAAAAAAGTAAAACGAATGTATAAAACATTCGAAGAGCTAGAGAAACATCACA
ACGAAAATTATAGAAATGCTCCATTTTTTATTTCACTTGATGATTATCTTTCAATAGCAGATATGAAAAG
TGATGAATTTGCTTATCATCCGCCGATAATTGCTTGGAATTATAGTAAACTGATATATCGTTTTGATGTA
GATGCAGAACAGGAAATAAAAAGAACAAAAATAACAGATTCAATCCCGTCAGATATTTTTACAAGAATGC
CTGCTTGGAGCATATTTATTGAAACAAATAACTTGCGTTATGAAGAAAGTAAAGTAAAAGGATTCTTTGT
AAGTTTTGATTTTATGGAAGAGTTGGGCGGGAATATACTATTGTTTTTATTTTATTATAAAAATGAAGTA
TTGCCATTTTTATTCCCGCTCATTGAAAACGGGTCTATAATAGATTCTTTTGATAAAACAGAGCAGATTA
TTTTTCAAACAGTAAAACTTAACGATGATATAAAAAATCTATTATCGGAGGCTATCTCATTGTTACTTTT
TATCTGTACACAAAATAACGATATCACACACGGAAAATCAAAGAAAACACCGACGAAAAGCAACGGTTTA
ATAATTGAAAATGACGCGATTTTTAATTATGCTGCAGTAGCAATCGGGAATGCGATAAGATTAAATAGAA
AAGAGGTAAAAGAGAAAGATTCAAAAAATGGCTCACATAAAACAAGACGCCCACACATCCGCCGTGCACA
CTGGCATGGATATTGGACTGGAAAAAGGGATGAGCCAGAAAATAGAAAGTTCGACTTAAAATGGTTACCA
CCTTTCGCTGTTGGACTGAAAGACGGTGCTGAAATCCCCGCGGTTGTACATAAAATTAAAAAATAAATTT
AAAGCGATCTTAAGATCGCTTTTTTCATATCTAAAAAGTGGCGATACAGCCACCACACCTAATTTTAACA
ACAAAAAACGCAGCCACCAAGCCAGATCTAAAAAGCCACCAAACAGCCACTAAGTAAAAGTGAGAAAATT
AAAGCAGTGAATTTTAAGTATAAAAAAAGTCGCATTATGCGACTAGATTACTGTTTTTATTGATATTTAA
ATGGTGCCCGAGGGCGGACTTGAACCGCCACGACTCGAAAGTC


>3	 1359315-1407314
CATGGCATGCAAGAGGTCGTCGGTTCGATCCCGATTATCTCCACCACTTTAACACATTGAATATATTAGT
TTTTTTAATAAAAAAGCAAGTCTAACAATTTCCATTTAATATCAGCTTGGGCGAGTTTTGGGCGGGAACC
TTAAATTCAATCAAGCTGTTTTTCTCCGCAAAATGGTCAAAGTTCGACGTTGTGCGCCGTCTGTTTCATT
AACTTTATTGGAAAACTCAATGAGCTTCTCAACATCTGGCGCAGAATAGTGTGTTGTAATGCTTTTGGAT
TTATGACCAAGTAATGTTTTCCGATCTTCTTCGGTAACTCCCGCAGACCTCAACCTATAACCGAAAGTGT
GTTTCAAGTCGTGAACCCTTAAATTGATCATCCCATCATTGGCTTTTGTCTCCGTTTCCTTCTCAAAACG
TACGGACGCCCTTATTCTGGCTTTTTTCCATGCTGAATTGTACATTCTTGTAACAGGCTTACCTCGATAT
GTAAAAACATAAATAGGATGCTTGCCACGCTGTTTTTGTACAACCTCTCTTGCTACATCATTAAGAACAA
CGAGACGGTCCTCTCTATTCTTAACTCCGCTATTTTTATCACGTCCTCCAAAGTCTTCTGGAATAAGAAA
TACACTCTTTTTAATTTCTGGAATGTAGATTTCCCAATCCCAACGCAAATTACATACTTCTTGTTCACGT
GTGCCTGTATTGACTTTGAAAAGCGCCATACTGCGAAGATGCTCTGGGAGTTCTCCCATCAATATTCTTT
GCTCAAACCAAGAAATAGGGTAGGGTTTTCTTCTATCTTCTTTCTCGTTTAGCTTTGAAATGGATGGTGG
AATATCAAGCCATGTCATACCGTTTTCATCCCTCCATTTCCTTGCGGAAAGGTTTAAGATTCTAATCACG
ATCTCAAGCGCAATATTGACGGTCCTATTTTTCACACCGTCTTTTGTCTGCGCCGTGTCTCCGTGTTTTT
TTCGGTGTTCAATATATTTCTTTAATGTGCCGTCATGGATATTTCTTAACGTCAATTTACCAATGAACGG
CATTAATGATTCAAGCATTATAATAGTCATATCAATACTTGGCTTATTTTCATTTTCAGAAATGTATCTC
ATGGCTGCTTCAGCAAAAGTGCGGTCCTTTCTGATGCCAAAATTTACTGCTTTGTCGATTTCGGACATCT
TTTGTATTAAGATTGCTTCCGCTTCCTTTCTTTCATCCGTGTAACAAGAGCATCGAATTGTTTTACCTCG
ATATTGCTTGTGGATATACCAGACTCCGTTTCTATTTTTGAGCCCTGTGAGTTTGCGACCCATTTTTTAC
CTCCATAAGGTCGCTTGTCGCAACCATTATTCTTATCTTTTTCTTTGAATAGATCAATTGAGCCATTCTT
TATTTTTTCTATTAATTCATCTAGGTCATTTCTATCAAATGCCCAAATTGGAATGTTTCCACGCTTCTCA
TAGAAATTATCATAAGCTCGAAGATGTGGCTTATATCTTGTTTTGAATGTGTTTACACTACAACCAAGAT
ACAATGCTGCCTGTTCTTGTTTCATCATTCTTGGAATTATCATCGATACCTCCATTAAAAAAGCCCACAC
TAAGCGGACTTTGTTTTTTCATATTGCGTGTATGCCACGATAGCTAGAATTTCAACTATCGCAATAATGG
ATAATGTGATGATCATGTTTATCTCCGAGCATTTTTCATGGCATCAAACCAAGCTTGGGCGTCTTCTTCA
GTTGAGAAAATCCCGCCGTTTTTTAATAAATTGAAATGATAAGTTGAATCTTTTTGAAATAAAAAAGCAC
AAATCCGCTCACACTGTTTGTTTAAGTCTAAGTAGAAAACTCTTTGACCCACCGTCACAGATTTCAGCGG
ACAAGGCAAAGTAAGCGTTACTGTTGGTCGTGGCTCTTCCCACATTCCAATAATGTCGTAAATACTATTT
GTATTCGGTATATGCACTCCATTATTACCCCAACTAGTAACTTCTTCTTTACCTTCGCTATCAATATGAA
AACCCACAACTTGATCATCTTCAAAAAGCGGATTTTCTAATACAAATTTAACAAACGCTTTATCACCATT
TCTAAGCACTACTGGCTCACCAGCTAACGCTTTTTCTAAATCAAACTCTTTCATTTTCTAATCCTTTCTT
TTGGGAATAAAAAACCGCATTTCTGCGGTTATTCTGTGTATTTATCTAAAAGATTATTTATCGCCTCAGC
ATCTTCTGATGTTAATTTAAAGTAGCTTGATGCTATTTTCTTTTTAACTGCGAACCTTAATTCTATTAAC
TTTAGTTCATGCAAGTAGTCTTTTTTATCTCTATAAATTCTACTGCGAAACGCCCCATATTTACTTTCTT
CATACCCATCAGATAAATTGATCTTTCTATCTTGACTAAGCACTTTGATTGTTAAATATTTTCTTCCGAT
TTTTAGAACTTCGGTTTCACGCTCGAATGTTGATCGTCCTCCTGTTTCTACAAAATACACAGTGTCGCCA
ACTTTAAGATTTTTAAGCCAATCTTTATTCATAAATACCCTCATACTTTCGGTGGCTGTGGAAGTGGTCT
CCAAAAATCACATTTAGTTGTTACCTCATCAATACCGTAATATCCGTAATTTGGTTCGACAAATGCCATC
TCTCCGTCATATTTTTTGTATGTAGCGAAACTAATCCCGTAATTGCCACCAGTCCAAAACGCAACTAAGA
CATCTTGATATTCTTCTGGCAATCTCTCATCAACACTAATCCAGCCATCACATTTCGGATATTCAACAAT
CTTTGGATGCTCAATAAGATAATCATACTCAGAATACCAAGAAGATTGCTTCTCTTCTTCGCTTAGCTCT
CTAGTTTTAGATTCAGCTTTACCAAGAACAACACCGTAAACTGCATTATGTTCCTGTTCAGTATAGAGGG
AAATATCGTCATTATATGTTGCATGATCGTACAATTCTTCCGCACCGTTCAAGCATGCTTTTTTAGCTTC
TTCTTCAGTTTTGTGAAATGAAATACTGTTTTCATCATAAATATTTACTGCGAAGTATTTATTTTCTGTT
TCTGTCATAGTTCCACCTATTATCTATTGCAAATAGCGACTAAAAGGACTAAACCGATAATAGTCAGAAG
AATACCATCCGCTATTATCTCCATTTCTATTGCACCCATTTTTAACTCCTGAACCAAAAATAAAAGCCAC
AATTAAGTGGCTTATTCTGTTTCTTTCTCACCGCCAAACTCATTAAGTAGCATTTCTGTTAGCTCGGAAA
GAACGCTTGTCATTAAGATAAAATCCGCATCAAAACGCTGGGCAATATCTTCTTTGAGAATGTCGTCGTT
TTTCTCTAGCACATCATCAGCGAATTTTAAACGCTTGAGAGTGCCATCTTCGCATAGAATGAACGACAAA
TTATCTTCCCATTCTAACGATAGTTTGGTGATAACTTTGTCGGACTCAAGCATCGTCTCAATTTCTGCGC
TGTTTAAATCCTGGTTCTTGCATTTAATTAATCCACTTTCTGTTGTGCCTAAAAGTTCAACTTCTTCTAA
CAATGTGAGCCATGTTGGATTTTCATTAATCCATGACGTCATCACAATGCTTGGTGCTTTAGCGAAAGTC
AGCGGAACAACCGGCAACGATCCAAGCGTTTTACGCAACAATGCCAACACATCTTCTGCCCGTTTAGATG
AGGCAGCATCCACATAAATGAGCTGATTTTCAGTATCAATCCATAATGCTGTTTGTTGATTTTTGCTAAA
AGCACGAGGTAACAACATCGATACTACATCATCTTTTAATGCTTGCTTTTCGACTTTCTTTAACTTGCGA
TTTTCTTTTTACTCAAGCAGTTCAATACGTTGCTCCAATTCTGCTTTTACGACGTGGGCAGGCAAGATCT
TTTCTTCTTTATGTGCCAATAATAAAATCTGTTTTCCCACCGAAAAATGTAACATCTCAGTGCCACGCAG
GGGATTTGTCCACCCAAATTTACTCATGTCTGATTGTTGACAAGGATGATACTCACATTGTTGTAATGCA
GTTTGTAGGCTATCTGCCGTCCAATCCAATGCTTTTGTGAGACGATAAATCATGAGGTTTTTAAACCAAA
ACATAGTTATTCCTCCATTTCTTCAACTTCGAAAATATCTGCACTCACTTCGTCAGCATGGAAGTCTATT
AATTTAATTCCGATATATTCACAATAAGCAAAACCTTCTTTTTTATTCCATAAATTCTTATCTATATCGT
TAACGCTTGGTAACCAAAAAATTCGTCTTGCGATGTCATATACTGAGTCTGTTGCAATTGGTAAAACAAA
TTGAATATGCTCAATAAGTGGGTCACTTGGTTCAGGTGAGCCAGACCAAAATGTTGACATCTCAATAATT
CTTTCTTTAACTTTCGGAAAGTCAAAATCTATCTCAAATACTGCGTAAATCTCGATAGATTCAAATGTTT
TTGTGCTAACTTTAAATTTTTTCTTGCCTGTAAATTCCATGTTTATTTCCCTTTTTCTGGCACAAAAAAA
CACGCTATTGCGTGCTGTTGAGTATTTAAGTTTTACTTAATAACTGAATTAATTCTGTGGATAGTCAATA
ACAAGTAAAATGTTGACAGCAGGCTGTGCAGTTAACGGTTCATCTTCAATATTCAAACGCCCACCTAATG
TTGCATAACCCACAATATCTCGCCAATGGTCAACTTCATGTGCATTTCCATTTACAATCCGCACAATCTT
TGTAGCTATCATTGTGAGCGCATAGTATTGCGATGAGTCCATATTATTTCTACCGCTATTAATAACGTTC
ATCAGCTCTTTAAAATCCATTGCGCCCGCGTGAAAATCACCGTGCGTTGTTTCTCTTTCGTTTAATACTT
CTTTAATCATTATAAATCTTCCTCTTTGACAAAAACTCCATCAATCATTTTGCCTTTACGGTCTTTGATT
TGATCATAGGCGTGTTGAATACAATCAATGAAATCTATTTCCTTAGCTCTGCAATAACGCATTAAGTTGT
AGAAAATCATATTAACGGAGTTAGGATAAGTTCTCTCCGTTTCTGGAACACCATAATCAGAAAGGAATCC
GATGAATCTTAATATCCAGAACAGATGTTCATCTGCGTCAAATACATTATCTTCTTCGAAGATGTAATCA
GAATCTAGATATGTATTTAAAAGAGTTTCCTCGATATTTAGCATTTTACGGAGATTAATGAGCACAACTA
CGCAACCTCCTACGCCATCTTTAATTAAATCAAGGTTATTTTTGTTATCTCCACTGAATAACTCGCCAAT
TTCTTTGGCAAGTTTTTTGATCTGTTTTTTTACAGTTGAACCATTGAAGATGTCGCGATCCTCAACCCAT
TGTTCGATTTTATCGATTAATTCTTTGATTTCTTTATTCATATTTTCACCCAATAAAAAGCCACTTGTTA
AAGTGGCTGTTGTTCTGTGTTTTAAATTATATGGAATTCAGAATGGGATATTATCCTCTTCAAAGTTATA
TGCTTGTTGCTGTACAGGCTTTCCAGCTTTCGCATTCGCATAAGCATTATTTTGTGGTGCCTGTGCTTGC
TGTTGCTGTGAATCTTGGCGACTGTCTAGCATTTGTAATACGTCGCCTTGAATCTCTGTGGTGTAGCGGT
CTTGACCATTTTGATCTTGCCATTTGCGTGTTCTGAGCTTACCTTCCACATAAACTTTCGAGCCTTTCTT
CAAATACTGCCCGCAAATTTCTGCTTGGCGACGATAGAACACGATAGAATGCCATTCAGTTTGTGTTTTT
CGTTCGTTTGTGTTTTTATCAATCCAGCTTTCACTTGTGGCCACACTGATTTTTGCCACAGGGTCGCCAT
TTGGCATTGTGCGGATTTCAGGATCGCTTCCTAAATTTCCTAAAATAATTACACGATTAACCCCAGCCAT
TACATAGCCTCCTGAATAAGTTGTTGATAATAAGCTTGAGCTTTTGGAATGCGTTCTTTTATTCTTTCAA
TAACCTTTTCATCACGCTTTACCACAACCGTTGTAATGCGTTTCTGCTGCGGTATTTGTTCAACTAAATC
AACAAATTTTTCTGCATTCTCATAGCTCTTAATTAGGTCTAATGGAGTGGGAAGTAGAATGAAGTCTATT
TGTGCTTCTTCACAGTCCCACAGCCACATATAACCTTGCATTTGAATGTCGTAGCCGGCTTTTTTGGCTT
TGTCTTCGGCTTCATCAATGAAAAAAGGGTGTGAGCCAATATCCCAAGAACATTTTGTATCAATGATTAA
ACGACGAGAGGGAATGTAAACATCACATTCCCCCGTAATTAAGTCATTCTCTCTTCGTTCGGTGTTCTTT
TTAAGCGGTAAACCTCGTCTTAGTCCACTTAGCTTGATTGCCTGATCTTCAAGGTTGTTCCCTTTTTGAG
TGTATTTATTACCCTCAAAGGATTCATAACCAAACAGATCGAACTTCACAATCTCACGCACCGCACTTTT
TGCTGTTTCTGTGATTTTACCAGCTTCTTTATCAGCCTTTGTTTTAGGCTCGCCAATCAAGCGGTGGAGC
ATTGAACATCTAACTTTAAGATTGTACATTTCCGTTTCGTTCATTTTCTATTTGCTCCAATTCGTCATAC
TGTGCGGATGAGAAATCAAACCCTGCATCGCACAATTCTTGTAATGTTGTTTCACCGTTAATGATGTTTT
GCTTACATTGCTCAAACTGTTCATTGCTGACTTTTAAATCTGTGAATTCTGCATCTTGGATATTGGCATT
ATCTACATAGTTAAATTCGCCTTTTTCGACATCTTTAACAACGGCTTGATCTGCCAATACTGCCTTTTGA
ATTTCGACAGATAAAGGGGCTTGTTTTGATAGCAATAACTTCATAACTGTTTTTAGTGCCATGGCTTCAA
AGTTATCCGCCCAAACGCTTGTCGCCCATTGCCCTTGCTCTTTCTTCTGCAAGTATGTTCGGTAAGTTTG
ACTATACCGCTTAGCATGTTCATTGACTTCTTCAGTCGTCATATAAATTTCGGCAGTAAACTCATTCAAC
AGCTTGAAATAAGCATAATAACCAATTGGAACTTCACCATTTGCTGGCTTTTTGCTCCAGTCAAACTCAT
AACCATTAATTGGATCTTCTGCAATAAGCTGTTCTTTATAGATAGGTACTGCAACAAATCGTTTAAATTG
TCCTGAACGCTGTGCAAGTTGAATCAAACCTTTATAGCCAATCTGAAATTGTGCTTCGTATTTCTTCGTT
TTATTGTTTTTGTATGGAACGATATAGGCAAACCCTAGACCATTTTGAAGTGGTAAATTTAGCGTTGCCG
CCATGCAAGCGGCGTTAAAAATCGTCATTGGGTCGGCATCTTTTAATAAAGAATTGCTATTCACAATCTG
AAGAACGCTAGTCGAAAATGCCGCGGCGTTTTTATTAAGTAATTCTTGGATTTTTTGCTTAACTGCTGGC
TTTTCGAAAAAATCTTTTACGCTAGGTAATTTATTTTGTTGTGTTGCAACTTGTGCCATTTTAATAATCC
TCTTTCTGATAGTATTTATCTTCAACAACAATACGCTTAATATATTCATCTCTAATCTTGAGATAATCAG
AACCACTTCCGATTGCTAACCAAAAATTATCATCACTGGACAATTGCTCGGTTAAGCAATAAAATTCGCA
AGTGTTACCAAGTTTTACTTGATCTTCAAAGTGCGCTATTTGCTGTTCTTCTAATGTTTCGCGATCGCAT
ATTTCATCAAGTATTGCAACATCTCGCATATCGACCGCTCTTGCTAATTGTGAATCTGTTATTTTCATCT
GCTCAATCCGTCAAATGTAAAATTGTCTTGCTGGCTTGCATGAGGCGTTTAAAAACTCCTCTCTGCTTTT
CTGCCGTTGTTTTATTGCTGTTTCGCATAAATCCTTGCTAGCAAAATTGCGCTGCCAGCCTGTTTTGTTT
TCTTGGTTTTTGCCAATACGCTCAATAACAACAAGCCCCAGTCCTTTTGGATGGGGTTCGATAGAGTAGG
AGAGCGTTTTATCGCCTTTCTTTCTGACGCGTGCCATTTCTTCGCTCCTGTTCTTTAAGTGCGTAAACCT
TGAGATAAATCAGTTGTTCGCTCGCTAAGTTTGGTGGAATATCACCGTATTCCTGTTCCCATTCTTCGCT
TGCTTCGCGTTCCATTTCAGCTAATTGTTCTTTGCTGATTTCAGAACTCAGATAGTGATTGTAATAATCT
GTTTCTTGTTCGTTTGCTGATACTGGATGACAACCAATACCAAGAATAAGCGCAAGAATGAATGCGCCCG
TTAGATCCCATATATTGATGTGTTTCATAATCGTTTCCTTTTACTGGCTTAACAAAACAATGTAAAAAGT
GCAATCAACAGAAAGGTTAAAATAATGATTGGCTCTTTCTTTTTAAAAGTAACTAATATAGATTTAATTT
GTTTTTTCATTGTCTTAATCCTCATTGGTGAATATATGAAATATTGTTCTGCAATCATTAACTATGTGCT
TATTGCGGTGGTAATTTCCCTTAATTTTTTAATTTTGGGTGAACAACAACTCTTTATTTTCTTTGGCATA
ACACTCACTGCTGCACAATTGGGCTATATTGCGAAAATTTGTTCAATTATTCTTTTCGTTCGTTGTTGCT
TGTATTTCTTTCCTGTAATTAAACAATGGATTGAAAAGAATAAATTACTTGGATAATGCTGAATTTTGGG
TGCAGAAAACCGCCACACGATAAAAGTGCGGTCGGTTTTCAATGAGTTTTAATTGAGTAGGTTATTTACG
GCTTTAACGAGTGCTAGGCGTTCGGTGTTGGCGTGAACGTATTTCTTCGCTTTTGCCATAACCTGTTCTA
ATGGATGTTTGAAGTTGTAGAGATACTGACCGCCGATTTGGTTTTCCATTAATTTGGCAATGTTTGTATT
CTGTAACTTCTCTTGCATTTCGTGAGCTTGGAAACAGTAGCTATACAACTGGATAATTAAAGCGAGAGTT
TCTTCGCTGTTTTGAATGGCTGTTAATTTGTAATCAGGTTCAGGTAAAGTCAGTTGTTGTGGTTGAACTT
CATATTTACCCGTTTTTCTGATTTGGGGTAGGACTTCGGCAGTTACCCATTTTCTGAAACGGTGTGGAAC
AGATCCTTTTTTCACTGCATCACGGCAGCGTAAAATTAAGGTGTACATTCCACTTTCGGAAACTAAATTT
ACTTTATCATTACCTTTACTTATGCCCTGAATTGAATTCAGGGCTACTTCATCTTCATCTAAATTCAAAA
TCGCCTTAGTTGGGCTTGATAGCTCAAGTGCCTTGCAAAGATCAGCTACAACAAACCAAGGTTCGTTGTT
AATAGATAAAGTGCGGATGATATGAGTTTCAAAAAGGAATGTTGAGAGTTGAGTTAACATAATCTAATCC
TCGTACTATTTGTTTTTACACAAGCCATTTTCGACAATGGCGTCGGGAGGTTCGAAAACCCCGTACAAGG
TAAGGGCTGGACTTATTTCCCGAAGGTATTGTATTCGTCGCCCTCCCGACATAGTCAGGATTACGGATAT
AAAAAAAGTCGCTCTTGGCGACCAGTTACACTATCCGCCTTGTACATTAAAGGTTTCGACACCTTGAGGC
AGATAGTAAGATAAAAAAGGGGGAGTGTCAATAAAATTAAACCCCGTTGATTGCAACAGGGTTAATGACT
ATTTTTTCCTTCTTTTATCCATTTTTCAGCAAGCCATTCAAACTCACAAAATAGTTTATTGTTGTTGTTT
TTTATTCGCCTAAGCTCCATTACATATGGTTTTAATGTATTCCAGTCGGTAATGACACTGCTTTTACTCA
TTCGCTTGTAAACTGCTTCGTCAAATAAGTTTTCTTTAATGCCAACACAAATAAATTCAATTGAATTTAG
AATATCAAGTACAATAAAGTTTTGGCGATCTGTTTCACTACTTGATGGTGTATTTCCCTGCAATGAACAG
GCTAAGCTGGTAAAATTAACTCCGCCATCTCGCATTTTCATGTAAGCTTGACGGCGCCTACGGTAATAAG
CATTATTGCTATTACTAATTAGTAATTCGATAGTTGCTTTTTGTTTATGTTGTTTACGCAACTCTTTAAG
TTGAGACCACGCAAAAAAGGCTAGGTAACCAGTAAAAAGACAAGTTCCTAGCCCTATGAATGTGTTAATA
TCGAGTTTGCTTAGGAAATCCCAGGTTTTAACACCTTCTTCCATTAAACTTCCCAACCTTCATTAAATTG
TTTCATCATATTTCCTCCCTCCGTATTTACTTAGACTAAAAAAGCCTGCTCAAGTTCACCTGGCAAGCTG
TTTATCCGTCTAAATTGTTATAAAGAACAAAACAATCACGGTTATTAACCGTAATTAATCTTAAACATTC
GCAACTCAAAGGATACTTTACCCCATAAAAACATGCAATCTTTTTTATATCTTTTTTATATCTTTTTTAT
ATCTTTTTCTTTTCCTCTTGAGTAAAAAAAGCCCTCAAAAGAGGGCAAATATTTACGTTTTAGGAAAAGG
TTAGTGCTAACGTTCGGTAAAATTAATTAAGGAGACAGATAGGTTTTTGAACGCTAGCACTAATTTGGCG
ACTTCACAAAATGATGATTGATTCAAAAGAAATGAATGATTGATCAAAAGTGAAGTCATTATTCTTTCAA
TAAAGCGCACTTGTCTAACATTCGTCTCAGTTGTACTTCCTGAGATTTCTCTGTAAATGCGCTTTATTTA
AAGTTGCTTGGATTTTTTACCTTGCCCAAGCTACAAGGCTTATGGTCACCACAACACATAAGGAATTGAT
TTTATTTTGTACTAACTGTATATTTTTAATACCACAACACGAAATAAGGATTAAGTTATGAAGAAATCAA
CAGCTGACTTTTTAGCCTATGAATTTGCAAAGGCTCATTATGATAAAGCTGGGTTAAACTTTCATAAAAG
TAACGCAAAAGCCATCGGTGAGTTTATTGCCGCACTGTCATCTGAATTTCAAGAAAAGCTCGATGATTTT
GATAGTGATACCGTAGAACGATTTAAGAATTTATCGAAATAAACGCTTTCTTAAGTTCTTCAGCAAAATT
TAAAACATCACCTCTATCACATTTTGCGTGATGTAAGACAGTTTCCCAAATTTGCTCTTTAACTTCTTTG
GGTAGTTTGTTTTTATTTTCTTCAGTTTCAATAACAGCAATTACTACTTTCATATTTATATCCTTTTATC
TGATTAATTCTCTACAACCCAATCTACGTTTCTGTACAGCTCTCACTGTATTAACGCCTGACTGACCTTT
ATTGCAATTGTAATTAGCAATATCGCTTAATTTCTTAGCATTAACTGGAACATCTATTAAAGCCACATTA
ATGCGATTAGATTGCTTTTTACTGCATAACTGCTTTTGTCTTTCTCTAAGACGTTTTGCTTGTTTTAGCA
TTTTTGATACTTTCATATCGTTTGCTCCTTTCTCTCTCATTTGAAAGCACACTTACTTGTTTGAATGCGC
TTTTAAATAAGTCTTGATTTATGTCGCTAGCACGTGGGAGTCATAATCAAGTAACTCAATTCCACTTAAC
CAAATTGTGTCGCAATCACAGACTACTTAATCAATAAGGCTATATTTGATTAACTTGTGATGTGTAGATT
TTTAAAGAACATTAGATGCTTTTTAATATCTAGATGAAATAATGGAATTAGCTAAATTTTCGGAGTAAAC
TTTTAATTAACTTTGCGATTTTTGATAGCGGGTTTTCAGGGATGTAAATCTCCATCTTACACTCACCATC
ATAAACAGCTTGGGACATTGCTTTTACTTTTTCCTTGGCTTCTTCTGGACTGTTTGCGTAAACATCGCAT
GCCCATTGAATGCCTTGGTAGTAATAGTGGAATAAATATTTTTTCATTGGGAGTTCCTTATGAAATTTGA
AACTTACTTAGACGCTCGCAGCGAATGGCGGTGGCGTTTAAGAGCGAGTAACGGTAAAATCATTGCAGAT
AGCGGGGAAGGCTATAAAAACTACAGTGATTGTTTACACGGTATTGAACTCGTAAAATCCACAAGTAAAT
CAACACCAGTTGAATAACTTATCCAAAAGCTCCGAAAGGGGCTTTTTTCATCTAGATTTTTAAAGAGCAG
TGAGATGTGTATCTCGTTTTGATGTGTTTATTAAACACTATTTGTGTTTATTTGTAAACACGTTAAACAC
ATTTATTTTAAATAAATTGTGTTTATTTGTGTTAAGCGCGTGATTCTAAAAGAAAAATATTTTTTAAATT
TTTTGATTAATTGCTGAATTTGTGAGGTATGTCACAGAAAAAGAGGGGGGGTAGTGCTTCAAAAACAAAG
CACAAAAGGGTTAGTGAATCAAAAATTGGGCAATTTGATTAGCTAATGAATTTAGGGTAAAGAAAAACCG
CCAATGTGGCGGTTTTAATGAATTAAAATGTTTTAATATTAGTAGCAAAGTGAAGAATATTTTTTTCATC
TTGCCAGCCTGTATGCTGAATGTTAAATCTATCAAATGTCTTTTTGATCGTAGTGAGAATATTAGCTTTA
GATTTTGTATCTGCCGTGTCAAGCATAAACAAAATGTCTTGTTTAGCAAGCAACCCCTCTTCTGCGGCAC
GGTTGATTTTAGCCACCCAAGCATCGCAATGCTCTATCATACTGGATGTTTCAACCTGATCAAATGCTAA
TGGTTTAATGCCTTTAAGAATGCGTTCGCTGTTTGTGCTTTTTAATGCAAGAGGGAGAGCGAATTTTGCC
ATTTTCCCTTGTACCAGATGTTGTTTATAATTAGAAAGAATTTTATTTTGATGCTCTTTAAAAATGATTC
GATAGTATTTAATCATTTCATTTTCTTGATTTTCTGTTTTCACTCCAGCGTTTTGAATAAACTGATCATA
TAAATTGTCAAAGTAATCCTGTGGGTTTTCTACCATTCCAACTGCTGCGTTACTATACTGAATAATACCT
TCTTTTACATCTACATAATGATGGAAAAAGGTTGCCATTTCTTGTGTGCTACCATTAAAAGATTGGTTAA
CAATGTACTCTAACTCTTCGTTGATTGTTTCACGGATTGTTTCAAATATTTTGCTTTTATAGAAAAAATC
ATTAACACGTTTGCTGTTTTTTGCAACAAGACGATAAGTTAATTTTCTTTTTTCCGGTTCGCACATCAAT
AAGCCAACATTGACGAATTCGCCTGTTTCAAAGTACGGGCGAAACCGCACAAAGCTGTATAAAATAGGTT
GTTTCATTCTATGTTGTCCCAGTAGTTTGGTTGAGTAATTTGGTTTAAAAGCATTTTTATTCTATCGATT
TCGTTTTCCATCTCAAGAAATTTATCATCTGTTGAGAACCAATCATCAGGGATGGATTGGTAAATATGAT
CAAAATTTTTGAGTATGTCAATAGCCTTATCAGTAAAATTTTGTTTATCTATCCAATCTAGTTGCCAATC
TCTATTCTTTGGTGCAAATATATGTTCTGCAAAATCAGCCTGTTCATCAAAGGCGAGATTATGATCTATC
ACAAGAATTTTTTGTTGCTGTTCATCAAAAAGTAAATTGATGTTTCCTGTTCCGACTTGTGAAGCCGTTC
TATCAGAATTTAAAATCCAATGATCAAACATGTAAAGCAATTTCTGCATTTGCTCTGGCAAGTATTCTGG
ATTTTTAGCTTGTGCTGTTTTTGCCACTTTTGAACACTTTATATAAGTAGAAGCAAAGGCAGTACCAGTT
GGTAAATCAGCTTTCCAATCAGGGGATGCAAATAAGACTGCATTTGACGGAATATTGATAAAGTCACACT
TTGGGCAAGGTAATCCCATTTCAGCAGCAAGTATTGAGCCAATCACTTCTGCCAATAATTGTGATAGTGG
CATCATGGCAGTTGTTTTTGTAACAAACCATTGCCCTTGTTCTGTTAAACAAATAAAAGGACGAGTGATC
CCCATGTTCATTCTGTCTCTAATAAGTTCTACTTTATCCATTCCACTATCCAATAACATTCAATTGCTGG
CTACAAGTACCATCTATTAATCACAAAGCACAGACCACCAGAAGACCTACAACAAAACCGAATACCAAAA
TACTTTCCCAATCACTACAATTTCATCTAGGTTTACTATTTCATCTGGGTATGATGTTGAGTTAAAACTT
CTGATCAATACTTGCTCATTTGGCATTTTGTTTAAAATTTTAATGCGCAATAATCCGCCATGATTGATTG
CATAGATATTGTTATCACGAATAACTTTATTCCCCATATCTACACCAACAGTTGCTCCATCTGGGATTGC
AGGTTCCATTGAGTCACCTTCTGCCACAACACAGACTGCATTTTCATATTGCACACCTTGTCTACGCAAT
GTTGCTTTAGAAAAGCGCAATTTAAAATTGTTATAGTCCATGATGTCATCTGCAAATCCATTACCAGCAG
CAAGCCTAATATCTTGTAAAAATGGTACTTCGATATCTTCGTCATGTAGTGGGGTATTGCGATCCCATAA
ATCAAATGAGCCAATATCTTTTACGTTGGATTCTACTTTTCCTTGATCACCATATTTCAGCCAATCAAGA
GTTACGCCAAGTCCCTCAGCTATTTTTCCTAGAATGTAATCATCCATCTCACGAGTGCCTGCCTCGTAAT
TACCAATTCTAGATTGGTTCCACCCTATACGTTCACCTAGTTTTGCTTGGCTAAGTCTTAATTCGAGTCT
CTTTGACTTAATTCTGTCGATAATTTTGCTCATAAAAACACCTCTTTTGAATTATATAACACATAGCGTG
TTTATATAAGTGTTAAAACAAGTTGCTAGTTGTGTTTTAGTGTGTTTATAATAAACACGAAATTTGTGTT
TGATGTGTTAAGGAAATCGTATGAATAACTTACAAAAATACAGAAAGGAGACAGGCTTGTCTCAAGCTAA
ATTCGCAAAAGAGATGGGCTGGAAACAGTCAAGAATTGGCAATTATGAAGCTCGTGTGAGAACACCAACT
CTTTTTAATGCAAAGGCAATCGTTAGAAAGCTGAATGAGTTAGGCGTTAATTGCTCATTAGATGACATTT
TCCCTTCTGTTCAAAACTAACTTACCAACTAACTAAAAAACAATCTTCAAGAAAAAGGAATCTTTTTAAT
GAACAGTAAGGAAATTCAAAGACTACTACACAGAGACTGTAAAAACAGCTCTGGTGGTATCACATCACTG
GCTTACACGCTAGAGAAGTCGCCAAACATTCTTGGCAACAAACTCAACGTGGATTGCGAACAGAACCAAT
TGAGCTTTATCGAGGCAATTGAATTAATCGCCACCGTTCAAAGCAAGAAGACGATCTCAGCAATAGCAGC
ACAAATCGATCACATCGTTGTGCCTATGCCTAGATGTGCTGATTGCGGTCAAGACGTTCTAGCAAGATTT
CTAGATATTGCGGAATCAAGCGGAAGAATTGGCAAGGAGATTAAAAGTGCGGTGAGTTCTGATTCAGAGC
TTGGACGTAATTTATCTCAACGTGAGAAACAAAGAATCTTAGCAGAAGTGGAGCAGTTAATTGAGCAAGC
TATCTGTTTGAAGATGGAATTAGGGCAATAAAAATGCCACTGCGGCAACAGTGGCTTCTTAAATCAATCA
AAAAATACAGGAGTATTTAATGAGTAAATTACTAGTTATAGAGAATACAAAAATTAAGCAAGATAGTCAA
GGTAGATACTGCTTAAATGATTTACATCGTGCGAGTGGTGGAAATCCCACACAGGCACCTGCTCAATTTT
TTAGAAATAAATCAGTTAATGATTTTGTTCAAACCTTGACCGATATGCAAATTTGCACATCGCCTGTAAA
CACCATTAGAGGTGGTGTTGAGCAAGGTACTTATGTTTGTCGTGAACTTGTTTTCAAGTATGCAGCTTGG
ATTAATCCAGAATTTGAGGTGAAAGTGTATCAAGTATTTAACGCTTATACACAAGGTGAACTTCAAGCAG
TAAATCAAATCCCCAAAAGCTTTTCTGAAGCGTTGCTTTTAGCGGCTGAATTACAAGCTGAGAAAGAACG
CAATGCTCCAAAAGTTGCCTTTGTCGATCACTACGTGGAAGTTGGCACTAGTAAATCACTTCGTGAAGTC
GCCAAGATTCTAAAAATGCCAGAAAGAGCAATGATAGACCGCCTTATTCAAGATCGCCTTTTATATCGCC
AATCAGGCGCGTTACTGCCATATCAAACCGCTCACTCACGTGATTTATTTACCGTAAAAACAGGCACAGC
AGAACACGGTCACAATTACACACAAACCCGTGTAACAAGCAAAGGGATTGAATATATCGCGTCACGTTAC
GCTTCGGAGTTGATGTTATGAGTACAACTTTCAGCAAATCTAAGAGATTAAAAATTGCAGAAAAATGTAA
TTGGCATTGCGCCTATTGTGGATTGAAGCTTTCTCATTCAACTCTCGTTATAGATCACGTCATACCTAAA
TATGATGGTGGTTCAAATGATATATCCAATCTACTGCCTAGCTGTATTTCTTGTAATAGCACAAAAGGCA
AGAAAACACTTGAGCAATTTCGGTTTTTTATTGAGTTCCGTAATGCTGTTCCAGAAATGACATTTAATCA
ATCACAAATGGAGTTTTTACGTCAAAAAGGAGTTCTAGAGCAAATTGGGGATTTTAAGAAGGTTAAATTC
TTCTTTGAGGTGGGGTTTTAGTATGAGTGTAGGAAAGTTACTTATTGATGATCAGCCATTACAAGTATTG
CCAGAGCTAGCAAAAGCTATTGGTTTGAACGAAGCTATTTTTGTCCAACAACTCCATTACTTCTTAAATA
TCAGCAAGCACAAATACGAAGATCGTATTTGGATATATAACACTATTGATGAGTGGTGCGAAATATTTCC
TTTTTGGTCGAAAAAAACAATACAGAGAACAATTAAAAGGCTTGAGGAAATGGGTTTGATTTTATCTACA
AACAAATTGAACAAAATGAAAATGGATAAAACAAAATGGTACTCAATTGCTTATGAAAAAATTGAAGAAT
TGACTAGTCAAAATGACCAGATGCGATGTGACCAAAACGGTTCATCCATGAGGTCAAAATGGGATGATCG
ATATAGTCAAAATGACCAGATGCGATGTGACCAAAACGGTTCATCCATGAGGTCAAAATGGGATGATCGA
TATAGTCAAAATGACCAGATGCGATGTGACCAAAACGGTTCATCCATGAGGTCAAAATGGGATGATCGAT
ATAGTCAAAATGACCAGATGCGATGTGACCAAAACGGTTCATCCATGAGGTCAAAATGGGATGATCGATA
TAGTCAAAATGACCAGATGTCATGTGGTCAAAATGACCATACCAATAACCAAAGAAAAGACTTCTATACA
GAAGAAAATACCCCCTTACCCCCTAAAGTGGAAAACTCAAACGATCTTGAAAATGCGTTTGATGTGTTCT
GGAAAGTTTACAAAGCCAAGTTGAATAAATCTGGTGCGTTGAAAAGCTTCAAGTCTGCTTACAAGAAATA
TTCTCAAAAAACGCAAAAATCCGCTCCTCAAGAGTTTGCAGAAATGCTTGTTTGTGATGTTCAAAAACGC
TTATCACTTGGTCAATTCGGATTCGATAAATTACATCCGACAACATACCTGAACAACGCACGCTGGGAGG
ATGAATACACGCAACCAGCACAATTCAAAGGCGGTCAGTCAGTAAGTGACGGCTATCAAGATGACGGTTC
ATGGGCAGTAAATTCTGTAATTATTCAAGATAGTGACGGCAAGGTTCGAGTAGTCGATCGCGATTGTGAG
GTGGTTCTGTGATGAAGTCAGCAAACCAAATCGCAATGGGCTTAATTGGCTCAGATAAAAACTACAGAGC
CCCACAAGTCGCAAAAGCAGAAGTGACGGCAGAAATGAACAAAACGATCGATTTCTTATTCACTCGGCTT
AAAACTATTTTCCCTGCTTGGAAGTCGGCATTCTCAAGCGATAGAGAGTATCAAGAAGCCAAAAAGTACT
GGCTTGAAACACTGATTAATGAGCGCATTACAAGCGTTGCTCAAATCAGAGTCGGCGTCGAACGTGCGAG
AAAGTCTGAAAGCCCGTTTTTCCCGAGTGTTGGGCAGTTCGTTGCGTGGTGCAACGACGGAGCGCTTGAA
GCACAGGGAATGCCATCGCTTGAAGAATTACTTGAGAGAATCAAAGCGTATTCACGCTTTCACGGCTTTG
ATAATCAGCATGAATTTCAATTCAAGAATAACGTTGAACAATATCTCATCTTTGACTTGTATTGTCGAAA
TAAAGAATTTGGTTGGAGTGCGGAAGAATTGAGAAAGCATGCAAAATCATTCTTGAAAGCAACAGCAGAC
AAACTAGCACGCGGTGAAGAATTGCCAGAGTTAGCGTTAGCGATGCCAGAGAAGCCAAGTTTTATTGATC
CCAAAAAACAACAAGAAATCAACTCTCAAGGCGTGGCAATGGCCCGCGCCATTTTACAAGGAAAGGCGAA
TGTTTAATACGGATAAGAAATATCAAATTATTTACGCTGATCCACCGTGGAGATATAGCGATAAAGGCTG
TAACGGCAGTGCTGAAAATCATTATCAAACAATGAATATTAAAGATATTTGCGAAATGCCAGTAAACGAA
ATAGCTGATAAAAACTGCGTTTTATTTCTCTGGGTGACATACCCAATGTTAGCAGAAGGGTTAAGACTTA
TTGAGGCTTGGGGATTTAAATATAAAACGATTGGTTTTCAGTGGTTAAAAACAAACAAGAAAAACAAAGA
TACGTTCTTTTTTGGTCTTGGTCGATGGACCCGTGGAAATACGGAGTGCTGCCTGATCGCAACAAAAGGA
AAACCTAGCCGAATTAGTAATAAAGTTAGTCAATTAGTCGTTGAGCCAATCCAACATCACAGTAAAAAGC
CAGATGTTGTGCGTGAAAAAATCGTTGAATTGATGGGTGATTTGCCGCGCATTGAATTATTCGCACGTAA
CACAACTGATGGCTGGGACGTATGGGGGAATGAAGTTTGATCTTTAATATGGTTAAAGGCGCGGGTGGTA
CATTCGTGCCGTGTGATGAAATGTACTTACCAGATCTTCAGTCATTCAAAAACGGTGAGATTTACGAAGT
CGAAATAAAAAGACCGAGAAATCCCGCCTTTCATCGCAAGGTTTTCCTTTTCTTCAAGTTTTGTTTTGAA
CACTGGTCCGCAGATAAGACAGATTGGAAATACTTTGATGAGCGTAAACAGTTTGACACTTTCCGCAAAA
ATCTAACTGTACTTGCTGGCTTTCGTGATGTGACTTACACGATTGACGGCAGAATGAGAGTAGAAGCTCA
AAGTTTAAGTTATGGGAACATGGATCAGAGTGAGTTTGAACAATGTTACAAGGCGTTGATTAACGCCGCA
TTGAAAGAGATTTTTAACAATACAACGGACGAAAATACGATCAATAGACTTTACTCATTTTTCTGATTTT
AACTTATTGATTTTATTATTATTTGTAATTTGGGGGTAGGTCAAAATAGCAAAATATGATCACCCACTTT
GGAGGTAAATAATGGAAGATTTTTTAATTGTAATTGGGTCACTCGGAATGTTGTTTTTGGGCTGTATGTT
GATGGGTGATTTTTTATGAAAACAGAATACAAATGCCCTAAGTGCGGTGGTGAGCTTTCTGATTGTTGGG
ATGGTGAGCCAGTAAGTGCTTTTATCGGTGAGTGGAGTGATGACCGTTTTCGTTGTGAGGGTAGAGTTGT
CGCAGTGGGGATTATGGGGCCGCAACGCAAGAAATCTTGTGGGTATTTTGGGTTAGAAGATTTAGGCGTG
GAGTATCGGGAAGATGACTAAAAAAACAAAACCTCTAAATCGCAAATGTAAAATCTGTGGCGAAAAATTC
CAAACCAACTTCTTTAATGTGCAATGGTGCAGTCCAGAATGTGGCGTTAAGTTAGCAAGACAGCGATTAG
AAAAAGAGAAAGAAAAAGCAGCCAAAAAACGTGAAAAGGAAGAGAAAAAGCGCATCGAAGAAACCAAAGA
GAGAATGAAAACCACAACAACATTGCTCTCTGAAACACAAAGTGCAGTTAATAAGTACATCCGACTAAGA
GATAGAAATAAGTGTTGCATTTCATGCGGGAAACCGCTTGTAGCGGAGCAATTAGGCGGTGGATTCGACG
CAGGGCATTATCGCAGTAGAGGCAGCGCACCACATTTAAGATTCTACACATTAAACATTCATGGGCAGTG
TAAAAAGTGCAATCGTTATCACGGAGGAAATTATCATCAATTCAGAATTGGCTTAATTGAACGTCTAGGT
ATTGAAAAAGTCGAGCAAATAGAAGCAGACCAAAGACCAAGACATTACTCAAAAGATGACTTGAGACGGA
TTAAAAAAATCTTCAATAAAAAAGCAAGAATGTTGGAAAAGCGTAAGGGGTTTTAAAGTGAGCGATAAAT
TATTAGAAAAACCAAGAAAAGAATGGATTCAAAACCACTTGGACGCTTGGGGAGCTTGGGCTTTTAATGG
TTTAGATTTTGACGGGCAGACAAACATTATTGCGAAACTAATGCTGGAGGCAAATGGGAATAAAAATTCA
AAGCAAGATAGAAAGATGTGTGATGACGAACTAGGGTTAGTGATTAGTTCTGTTATAGGGCATTGTATCA
AAACGCCATCTCTAGAAGACTATAAGTATATCGAGGCTAAATATATATTTAATTTATCCAATTACTCAAT
AGCTCAATTTCAACACGCAAAAGATAAGTCTATTTCATTTAATGCTTGGTATAAAAGAATTAATCAAAGC
ATAGACTCATCAGAATGGATAATTGCTAAGTTTCTTGATTATGCTCTTAAAAATCACAAAAATGCAGACA
AATTGCAAAAGTTTGCTTTTAACGTGTAAAAAGTATTGACTCTGGTGTAGTTTTCATATATCGTATGAGT
TAATGGTGGTCGTAGTGTAAGTATGATTCACCGCAGGGGTAAGAGCTGGCGCTCAGGTGTGGCTTACACA
CTCCCAAAAAACGTTCGATTCGTTTACTTATCCCATTCAACAAAACCTAGCCTCAACGCTAGGTGTTTTT
TTTGGACAGTTAACTCAGTTGGTAGAGTGGCTGGCTGTTAACCAGTATGTCGCAGGTTCAAATCCCGCAC
TGTCCGCCAAATTCACAAGCTCAGTCTTAACGGACTGGGCTTTTTTATTGCCCCAAAAGCAAGGGGGTGG
AGATTATGAAAATGAAAGATGCTGGGACGCAATCATATATCTGGTCAGGGTTTGGCGCTTTCTTTGCACT
TCTCTCACTTCAAGAATGGCTGGCAGTTATCAGTTTGACTGTTGGTGTAATTACTATGCTTGTTAACTCT
TATTACAAGAAGAAAGAAAATGAGAGAAAAAACGCAGAAAAAGTGCGACTTGAAGAGCTTCATAAGTTAA
GAGTTGAACGCATGAGAATAAAACTCGAAAAAGAAAAAGCGGGGCTTGTTAAATGAAACACGTTAAGAAG
ATAACGGCTTGTTCTGTTGCAATGATTATCGCTGTTGTCATGTCCGATCACTCAACTGAGATTCGCACCG
GTGAGCGTGGACTAGAAATCATTGGTAATGCCGAGGGATGCGCACGTGAACCTTATAGATGTCCTGCTGA
CGTTCTAACAGTTGGTATTGGTTCAACGGAATTAAGCGGATTGCCAATTGACCGTAAAAGATATTCAGAC
GAAGAGATAGCGAAGCGCTGGATAAATGACATTAAAGTAGCTGAAAAATGCGTTAATAACTGGGCAAACG
GGAATAATTTGCCGCAGGGTGCATTTGAGGCAACGGTATCAATCACATTTAATGTCGGATGTTCTAAGCT
TAAATATTCTACGTTGTTTAAGCATGCCAAAAATGGTGATATTCAAGCAATGTGCGATCAATTTCCACGC
TGGAAATACGCTAACGGTAAAGTATTACGTGGACTTGAAATCCGCAGACAAAAGGAACGTGAGCTATGTT
TAGCCGACTTACACAAATCTTGATCGTCGTAATTTTGGGCTTGTGTGTCGCGTTGTGGTTCCAGTTCCAG
TCTATTTCTAACTTAAAAGCCAAAAACACCATTCAAGCCCAAACCATTTCACTACAAAGCGAAAGTATCA
AAAAGCTCAAACAGCAAGAAGAAATAAATAGACAACTCACACTTGAAATCAGCAGATTGGAAAGTGAATC
GCGGAGTAAATCAGATGATGCAATCAATTCTATTTCACATGATGAAAAGAGTGCTGACGCTTACAATGCC
AGTGCTCCTCGTTCTATTGTTGAGTTCTTGCGCAAGTAAGCCAGTAGTTCAAGTATACCCACAAATTCCA
GCAGCACTTCTTGCGCACTTAGATAAAACAGGGTTTAACGGCAATACTTACGGTGACGTTTCAAAGTACG
CAGTGATACTCAAACGTGAAAGAGATGTTTGCTTAAATCGAGTTGATAAGATTCGAGAGTGGCAAACAGA
AAACGCACAGAATTAAAAGAGGCATAGATATTTCACTATGCCTCTTTTAATTATAAAGATGATGATAACT
CTCGTTGTGAAGCTACTGCTAAGAAATGGCTACGGTCTTTATAGATTGGATTATTAGCTACACGTTGGTC
TATTCTATCAATTAGATATTGCGGTAATACAATATTTACACGCTGGCGTTTACCAAAGTAAGCAGTGATA
TCTACATCGATTAGTAACCAACTATCGCAATATTGAAAATCTTCTTGCTCTTTATAGTGAAGAAAGCCCA
AATCTTTAATTTGGGAAATATCAAAATCACTCTCAACCATCATTTCTAAGATGGTATGGATTGCATCAGT
TACCATTGGAACAATTTCTTCGACAGTATCTGCACCACTAAAACAAGAGTAAGTTTCATTAAAAAGCGCA
GGCACACATAAGCCAAACGCTTCATTTTCATTTTTTGGCGTTTCAACGCCAATGGTAAATAACATATAAC
CTCCTAGATAGGACTCGGCAGAGCTATAAAAGCCCTGCCGATTTCTTTATGGATCTAACAGTACCTATTG
GTAAATCTTTCTTGGGATGTGGAACAGGAAACGTCTTTCCTGTTTTGGGTGAATACCATATATGGTGTGA
CCCTTTACATCTCAATTCAGTACATCCAATTGCTGTCAGTTCCTTGATTAAGTCGTGTGAGTTCACGTGA
TGCCTCCTTTGTCTTAATCAAGTATTATTATACACACATATACACACAAAGCAAGTATTTAAAAAAGGAT
TAACCATTATGCCAAAAAAAGACGAGGTTAAATCCACGTCTAAATGGCGTGGCCAACCAACGAAATATAA
ATCTGAGTATGTAGCACAAGTAAAGAAATTGTGTCTACTTGGAGCAACAGATAAGGATATTGCTAATTTT
TTTGAGGTATCTGAGTCCACTTTAAATAACTGGAAGAATGAATATCCTGAATTCTTGGAGTCCATAAAAA
AGGGAAAAATGCTAGCGGATGCAAATGTGGCCGAGAGACTTTACAAAAGAGCTTTGGGTTATGAGGCACC
TGACGTTGATATTCGGGTAATAGAAAATAAAATAGTTGAAACGCCTTTGATAAAGCATTATCCACCTGAT
CCAACATCAGCTATTTTTTGGCTCAAAAATAGACAGCCAGAAAAATGGCGAGATAAGCAAGTTATCGACC
ATACAAACTCAGACAGCTCTCTCAATCGTCCAACAGTCATAGAGTTAGTCGCACCGATGGTAAATGCCGA
TGAAAACCCAGATTGAAATACCGCCTAAGCTTATTCCCGTTTTTTCTAAACCGAATATGCGTTATCGTGG
CAGTTTTGGTGGTCGTGGTTCTGCAAAAACAAGAACATTTGCGAAAATGACTGCTGTTGTGGCGTATCAG
CGTGCAATGAATAACGAAAGCGGTGTGATCCTGTGTGGTCGTGAGTTTATGAACTCATTAGAAGATTCAT
CACTGGAAGAAATCAAACAAGCGATTCGTTCTGAGCCCTTTTTAGAAGCTTTTTTCGAAATCGGTGAAAA
ATTTGTTCGTACCAAGTGCGGTCGGATTTCTTACGTTTTTACTGGCTTACGTCACAATTTAGATAGCATC
AAATCTAAAGCCCGCATTTTGTTAGCTTGGGTAGACGAAGCGGAAAGCGTGAGCGAAATAGCGTGGCGAA
AACTATTGCCAACGGTACGGGAAAGTAATTCTGAAGTCTGGGTGACATGGAACCCCGAAAAGAAAGGCTC
AGCCACAGATTTACGCTTTCGTCAATCTATTCCAGAAAATGCAATGATTGTTGAAATGAATTATACAGAT
AATCCATGGTTTCCTGATGTATTAGAGCAAGAAAGGCTTAATGATAAAAAACGCCTTGATGATGCAACAT
ACCGTTGGATTTGGGAAGGTGCTTACTTAGAGGCAAGCGAGGCTCAAATATTTAAAGGTAAATATGAAGA
ATTAGAATTTAAACCAAATCAAGATTTCAACGGTCCATATTTTGGGCTTGATTTCGGCTTTGCTAAAGAT
CCAACTGCTGTAGTTAAGTGTTGGGTGTTTGATAATAACTTGTATATTGAATATGAGGCAGGCAAAACAG
GCTTGGAGTTAGACCATACAGCTGATTTTGTAAAAGAAAGGGTTCCTGATATTGAGCGTCATATTTTGCG
TGCAGACTCAGCGAGACCAGAATCAATTAGCTACCTTAAACGCAACGGTATCCCTCGGATTGAGGAAGTT
AAAAAATGGAGTGGATCGGTTGAGGACGGTATAGAGCACATCAAATCTTATAGGAAAGTCTATATACATC
CTCGCTGCAAAGAAACATTGCGCGAGTTCAGGCTGTACAGTTACAAAACAGACAGATTAACAGGCGATGT
ACTACCTACAGTGCTTGATGAGCACAATCATTATATTGATGCTATTCGTTATGCGTTAAATCCGCTAATT
CAATCTAAAAATGCAGCAGGTATTTTCTTTAGTTAACATGAGCGCATATTATGAACCAAGAATTTGAAAT
CAATCAGCTTGCTGAGCTTATTGTTAACAATGCTCTACAAGCGAACAGAGTGAGAAATTTAACCAATGTG
GGCGTGATAGGTAATACTAAACGCCCTCGTTTGTATTCTGAGTTTGGCTACCCTAAAAAACTCTCATTCA
GTCACTTTTTCGAAGCATATCAAAGAATGTCGGCTGGTGGAGCGGCAATAGATCGCTTACTTGATAAGTG
CTGGTCTGATATGCCAATTGTTATAGATGGCGAGAAAAGCGATGAGGATAAAGAGAGTTCCGAATGGGAA
CTTTCTGCAACGAAGCTAATCAAGCGTTATTTTAAACAATTAAAAGAAGCTGACAGACGAAATCTTGTCG
GTCATTATAGTGCCTTAATTCTTCAAGTTAGAGATGGAAAAGCATGGGATGAACCTGTCGACGACTTGTC
TTTAAAATCACTAAAAGATAAAGGCATTGTGAAATTGATACCCGTTTGGGAAATTCAATTAAAAGTCATC
GAATGGGACACTGACGAAAAAAGCGAGAACTACGGCGATCCTTTATATTTCCAATTTGACGAAGCAGGTA
CCTCTTTCGGTAAAAATCAGAATAGAAGCATTAAGATACATCATAGTAGAGTTATTGTTTTAAATGAGGG
TTCTGATGATTCAGACCCAAGTTCTGGTGTGCCATTATTGCGATTAGGGTACAACAATCTCTTAGATATT
GAGAAAGTCGCTGGTGGTAGTGCTGAGGGATTTCTAAAAAATGCAAGTCGTCAACTTGGTGTTAAATTAA
CTAAAGAAACAGATTTAGCGACTTTAATAAGTGAAGCTAAAAGTCGAGGCTATGACGGTTTAGCTGATGC
GATGAATGCGCAAATTAGCAAATTAAACTCAGGCACTGATTCTGCGTTAGTCATGCAGGAAGGTGATGTT
AGCGTCTTATCTGTTGCACCAGCAGATCCAATGCCAACATGGACAGTCTCAGCGAATTTATTCGCTTCAT
CTGTTCGCATGCCATTTACTATTCTGTTCGGTCAACAAACTGGTCGTTTAGCTTCTGATGAAGATAAAAA
CGACTGGGCTAGTCGCTGTAACGAGAGACGGAACACATTCTTAACAGATTTAATTCTTAAATTTATAAAC
CGATTAATTAAATTTGGTGTTTTAGACTCGCCTAAAAACGAAGAAGTAACGGTCACATGGTCTGATCTGT
TGGCTCCAAGTGAGAAAGAGAAGATTTTAAATGCTAAGGAATTATCAAGCGTTGCTGAAAGCTCTGTGAG
AGCGTTTGGTATCTCTGCGATCAACCCTAACGAAATAAGAGCAATCATGGAGCTTGAGCCATTAGACGAG
AATGATTTAGAGCTACCTGAAATTGATAAAAAAGGAGATCCGTTAGTCGATGAGAAAGAAAAAGACAAAC
AGAAATCCGATTTTGCCGAGAAGTAAATCAGACCCAATCGGGATGGGGCGTAATGTTCGTAAGATGTTCT
CTGATATTGAGGGGCGGTATTACAAAATAAAGCTAGATATCAAAAATTTGCTTGATAGAAACGTAATACC
GCGATCGATTACAGGGGTTAATGAAAAGTCGGCGATCGTCTGTAGTCAGTTTACAGAGGTACCGACGATC
TATTTTGTAAATAGCAATGAACATGATTACAACTTCACATCAGAAGAATTTGCTAAATTCAGCGATGATA
TACAAAAAATCTTAGAAGATTGGTTGTTAGAAGAAAGTAGAACGGGTGAGCTGTGGTTTGAGCTGTATTT
AGAAGAATCACAGAAGGCTGCGACACTATCAACTCATTCATCATTGTCCCAACAATCTGATTTATATCTC
GCGCAACGACCGCTTTATCAAATACTTTTCAGTGAACCATATTTAGAAAGGTTAGCTATTGCTCAACAAT
TATTCTATGAACAATGGCGTGGTCTTACTTATCAAACAAAATCAGATCTAATCTACACAATTAGTGAGGC
TGTAGTACGTGGTGTTAATGTTAAAAAAACAGCTGAACTAATAAGTAAGAGATTAGACATATCTATGTCT
AGAGCTAAAAAAATGGCTCAAACAGAACAATTGTATGTTTATAGACGAGCTGAATGGGAAGAAGCAAAAG
CAGCTAGGGACGAACTTGGTCTTGATGCTGGGATATTACATATTTCAGCATTAAAAAGCACAACTCGGGT
TACTCATGCTAAAAGGCATGGAAGAGTGTTTACGCCGGAGGAGCAAGAAGCGTGGTATCAAAAAGATGGA
AATAGATTTAACTGCTATTGTAAATCACAGGTCATTATCAAAGAAGATACGCCATTATCGACACTAAAAA
GGTATGAGAATGAACGTAAAGCTTGGTTAAAAACCCATTAAGAGGGATCAAAACAATGAAACGAAGTGTT
GTTAACGTACTGTCGGTTGTTAACTCTAAAAATATCACAAATGAAATAATTGAGGGTGATGAGCATATTG
TTGTATCTGATATTGTCCCTGTTATTGACGACATTGTGATGAATAAGGGGTTATATCCAGCAGACGAGAT
AGATAAGGGATATAGCACGCTAGATGGTAAGTTAATGCCACTAGGTCATCCTAAGTCAGATGGGCGATAC
ATATCAGCAAATGAAGCAATTGCACTTAATAAATTCTACGTCGGCGCATGGTGCGTTAACGCGAGAAAAG
AGGGTGAGAAAGTACTTGTTGATATGAAAGTCAATAAACGTATTGCAAATAGCAGTGATAGCGGCAAACG
GTTAATTGAGGCATTAGAGGATTTAACTTCTAACGAAGCTGCAAAGCCAATACACATCTCAACTGGCTTA
AATTTACAAAAGGAATATCGCAAAGGTAACTCAAAAGGTAAAAAATATGATTGGGTTGCAACAAATATGC
AGTTTGATCATGTTGCGATTTTGCTTGATGAGCAAGGTGCTGCCACACCAGAACAAGGGGTAGGCATCTT
TGTAAATTCTGAGGGGGAAGAAAGTGAGGTTGAGTTTGTAAATCTTGCTGACTCAGCAGATTACACAAAA
GAAACATTGCTAGATAAAGTTAAATATTTCTTTTCTGCAAATTCCTCTTTGTCTTTTGAGGAAATTCATG
GGCTTCTATTGCAATTAATAAATAACGATCATAACTCTAAAAAATGGTTATGGATTGAATCTGTTTATCC
ATCGCATTTTATTTATAACGATGATTGGAAAAAATATAAGCAGAAATACCTAATCGATGACAATTCGCAA
GTCAGCTTTGTTGGTGAGCGCATTGAAGTTGTTAAAAAAGTCGATTATGACGAAATTAAAACTAATGGAG
AAAACATAATGAAAGAAAAAATCTTATCAGCACTCAATGCCGCTGGCGTGAAAACTGAGGGTTTAGACGA
CGATCAGCTTTTATCGGCTTATAACGAGCTTCAAGCCAAGCCAAAAGATGAAGGCGTTAAAACTATTAAT
AGTGAAATTAACGAGGCAATTAAAACAGCAGTAGCAACCGCCATTGCTCCGCTACAAGAAAAGCTGCAAG
CAAATGAAGATGCGAAAGTTGCAGAAATGCGAGAAGCAGTTAAGTCAAAATTTAGCTTGTCTGATGTCGC
GGTCAATTCTCTAAGTAGTGAAGCGCTATCAGAAATGTTTGCAAAAACAAAAAACTCAAACGGGTTAAAT
AATTCACTAAACGCAAACAGTGAGGAAAACCAGTGGGGTGATTATAAATTAAATCAAGAGGAGTCTAAGT
AATGGCTAATGTTATCTATCGCGGTCCAGTAGAGCGCGAACCAAAAACAATTAATCTTGTGATTAATGAC
ACATCTTCTCCTGGTGTCGTAGTGAAGTTGAACGCTGGGAAGTTAGAAGCGGCGACTGATGCAAAAGGTC
GCCGTTTTTTATTGGCGAATCGTCGCTTTGCAGGGCAAACAATTGATCAGGCATATACAAAAGGTGATAC
AGCAATTGCTTTTCGCTTAGAGCCTGAGCATGAGTATTACGCTCAATTAGCTGATGACACTTATCAGCCT
GGTGATGCTTTAACTGCAAAAGCAGGTGGAAAATTAGCGAAAGCTGTTGCAGGTGATGTTGTTTTATTCT
TCTTCGATGAACAAAAACAACGCCAGATCACTGGTGGAAAAGGTTGGGGCGATGTTGTCGTCGCTAACGC
GTATGTAAAAGCATAAGGAATTAAACAATGTTGAAATTCACAAAAGAACAAGAGCAGTTTATCATCAATG
AGCGTATTAATTACGACAAGAAACATGCAGCTATGGCGGCGAATTTCGAACAAGGTGGATTAATTGAGGG
TAATGCCTCAACACTTCCGCGCGATGTTTGGGCTGAATGGGACCGTGAGGCTGTGCAATTGCAACGTGAC
GAGCTTGTTATTTTTAATGATTTGTCGCCTATCAATAAAAGTATGCCGCTAGGTAAGCTTGTACATCACT
TCATGACTGTTGGCGATAGCGGAACAGTTAATATCTCTTTAGATGGTCGTTCTTCTGCTAAAACTGATGC
GCCAGTGTTCGAATATCATGGGACACCATTGCCAATTATTGATTCAACATTTGGTTATGGCTGGCGAGAT
ATGCTGGCTTCGCAGACTGAGGGGTATTCTATTGATTCTGCACCACGCGCGAACAGTTTACGTAAAGTTG
CTGAGAAAATCGAAGATCTAATGTTAAATGGTGATGCTTCAATTTCTGTCGGCGATTCTAAACTTTATGG
TTTACGTACAGCACCTCGTCGAATGACTGGTACGCACAGCTTAACATTGCGCACAGCAACAGCTAAACAA
GTTTATGAGCTGTTTCGCGACATCATTAGCAAGTTCCACGCTAAAAAATTTATGTCGCCTGTCACGTTCT
ATGTTAACTATTCTGATTGGTTCCGTTGGTCAACAACTGATTATTCTGAACAAAAATCAGAGGGTAGTAT
TTTAACAAAAATTCTGACAATTCCTGGTGTTAGTAAAATTGTCCCATCTATGCGCGTGCTTGATGATGAA
GTGTTAGGGATCGTTAAACGTTCTGATGTTTATCAGATCTTAAATGGTATGCCTATTGTAACTCGTCCAA
TTTCTCGTCATAACGAAACAGACGATTACAACTTTAAAATTATGGCAGCGTTGTCTATTGAATTGAAGTT
TGATCATGATGGTAACGCAGGATATATCCAATATACTAAATCGTAAGGGGTATTAAATGGCAAAGTGGCT
ATTAAAATACGATAGCCACGAGCTTAAAAAAGGTGATGTGTTTGAGGGTGACACATTACCTTTATGGCTC
GTTGGTAAGGTCGTTGAAATTGAAGATGCTTTCGAAGTTGCAACGCCAAATGAGAATAGCAATACTCTTG
GCGAAACTAGCGAAACTAGCGAAACTAGCGAAACTAGCGAAACTAGCGAAACTAGTAATAAAGGGAAGGA
AACCCCGAGAAAAGAGGGTAAACAACATGGCGGAGCTAAAAACTAAAGATATTCACGAATTTATTGGTGA
ACTAGGTTATAGCGTTCCTAATGCTGTTCTGTCCTTAATTATTGAGCGCGTTGAGAAGAAAGATAGTGAG
TTAAACAATGCTGGGTATGATGACACAACCCTGTCCTTGATAAAACTTTACTCTATTGCTTTGCTTGTTA
TCAGTCAAGGTGGTAGAAAATTGTCATCTCAAGGCGCACCAAGTGGCGCAAGCCGTTCTTTCACTTATGA
TCAAGATAGCTTTAAAAGACTTAAAAGCCTTTTAGCTAACTTGGACAAAAGTGGGGTAATGAATGATTTA
CCAATTGCGTCAAGCTCTGTCGGGTTTTTCGAAGTTGTGGGGTAATTATGTCAAATTCTGCTAATTGGGC
ATACACAGCACAAGCTACGATATGGCACAAAATTGGTGATAATTATGAGACAGGCAAGGCAGAATTCTCC
GAGCCTGTTCTTATTTATTGTGATTATGGCCATAACAGCAAATTAACTACTAGTAGTTTAGGTAGGGAAG
CTGTAGCTAAAAATACAATCTGGACTGAGTATGATAAGGCTAAAAAAGGCGACTATATTTTAATTGGTCA
GTCTAATGAAGCAGATCCTTTCACTGCTAATGCTGATGAAATTATCAATATCATTCGTTACGCCGACACG
TTTGATCGTAAACGTGATGACTTTGCGTTGATAACAGGGTAGGTGTATGGCTGTCAAATCTAGAGGTTTT
TCACAAGTCAGAAAGAAGTTATATGTTCATTTTGGTGAAGTCTTTTCTAAGAAAATGACAAGGGCAGCAG
CAAGGATTGTGACGATTATAGGTATTCGTTCAGCACTTTACACACCAATTGACACATCAACATTAATTAA
TAGCCAATTTAAAGAAATTTCAGTTAAAGATTCCGTTATCTCAGGGCGAGTTGGGTATTCCGCTGAATAT
GCTGTTTTTGTTCACGATCCAAAAGTTAAACAAAAGTTCAGAAGGGCGACAGCTAGAAAGGAATTCTTAA
AACAAGCTATTGAAGATGATGATATTAAGGTTGAGATAAGACGAATTATAGAAGAGGAGTTGGCATGAAC
TTATTAAATGTATTTAAAAGCCATGTTATTTCTAGCAATTTGTTTAGCTTATTTCAAGTTCAACTTCATC
AATGGAAAGATAATGGTGATAAAAAGTCTGAGTACATTGTTTTCCAGAATAATGGCGGAACACCAATAAG
AGATGGGCTATCAAGCGAAAGCTATATCATTATCTCAATCATTGGCTCTGCTCAGTCAGGGTACAGTGTA
GCTACGAAAGCAAATGAGCTAATTGAGTTTGTTAAGAAAAACGCTATAACAGAGTTTGGCTATATAGAGA
ATATGGGGGGAGTACCAAGTCCTATATTCACATCTGATAACAGAATGACTATGCAACTACAGTTTCGCAT
AGTGCATGATAATTAAAGGAGAGAGAAATGAGTAATCCAAAAGATTTTGCGAAATTTGTCGGGCGTTCGG
CAGTTTTAGAATATGCAACGACAGTAACAGGGTCTGGTCCCGCACCTCAAGAAAGTGATTGGAAACCAGG
TGGCGCAATTCGTTCTAAATCGTTCGATTTAAGCCCAAATACTGTCACATCTGAAGCTGATGATGCAGGC
GGTTTTCCTGAGTCACTAGTAACAAACTCAGACTTAAGCATTAGTGTCGAGGGCGAGTTTCGTAAAAAAG
ATAAAGAAGATGAGATCGGCATCAATGCACTCATTAAGCTTTATGTGAATGCTGTGAAAGCTCGTACTCA
ACCCACTGTGTGGGTAAGACTACAATTCGGTTCAGTAAAACTCGTCGGGAATATGGTTATCACCGCTTTA
AGTAGTGAAGCACCTACGAATGATTTAGTTACATTTTCAGCAGAATTTAAGGTTGCAGACGCTTCTAGCG
TTACGATTACAACATCTTAATTACAAAAGGCATTCTCACGAGTGCCTTTGATAATTAAATTTAAGGATTG
CTTATGGAAGCAAATAAAAGTACAGGCGAGTTTTCTTTATCGTTCAACAATAAAGAATATATTTTCAAAC
CGTCATTTAAAAATATCGCTAAAATAGGTACACCGACGGATATTGTAAATGTGTATTCTGTCTTATTTGG
TAAAGAGGTTACGTTTTTATTAAATGAGAGCTTAAAAGCCAATAAAGATGTACAGGCTTATGCTTTGAAT
ATTGCTTTTAGTCCAGTTCTCGGACGTAAGATCTTATCTTGCGCACTTACTATACTGAATGCTTGTAATG
ATAGTGACTTGTCAGGTATTTTTGGATATTACAAGCCTAGCAACAAGGGTATAGTTTATAGAATAGGAGC
AGTTAACACTAAAGATGTTATTGCCCTTGCTAAACATTTAGCACTTCACGGGATAATCGGTAATATTGAT
CTGAGAACAAAAGAAAATAAAAGAAGTGAATATACATCAGAGTTTGACGTTGAGGAGTATATCTGTGCCG
CACGTTGTCATTTTGGTTTAAGTCGTGCCGATGCTGAAAATCTAACAATGACTGAGTTTCAGATGTTAAT
AAAATCTAAATACCCAGAACAACAGAAAAAATCAACATTATTCACAGAAGAAGAATACGATCAGATTATG
GAAGATTACTATAAAAATAGAGAGCAGACTTTGAAAAACAATTAATGTGATCTTCTTCACTGAATTAAAA
TATTGTTATGTGTAAAATATTCTACATTTCAAAATGAAAGGTGAAAAATATATGGATCAAAAACAATTTG
CAGAATCATATCTATTAGTCAACAGCAATAATTTTCCAAATGATAAGATTTTTGCCTTAAAGGAAAAACT
ATCGACCATAACAGAAGATCAAAAACTATTAGTTCAACTAGTAGGGTTAAAAAGTCCAACTACAGTATTG
ATTCTATCTTTAATCTTAGGAACTCTCGCTATAGATCGTTTCTATCTTGGTGATATTTTTTTAGGCATAT
TAAAAATAGTATCAATTCTCTTTTATGGAATAGGACTTATTTGGGTATTACTTGATATATATCTCTGTTA
TCAGCATGCTAAGTACTATAACTTTGAGAAAGTAATGTCAATTTTACAAGACAGTTAAATAAAAAACCAA
ACCCCAAACATTCGCAGTGTTTGGGGGTTTTAGTTACCCCTTATCCAAGTTTAGCTGATTACTTTAGTTG
TGGATTTTGTTGTTACTATGGTAGTGCCAATACTCCTCATCTCTTGGTATTCTTATTATATTTTTAGGGA
TTTTTGTAGTTAACTGAAAAGCTCTTAGTGCTGTTAGTGTTTTTTTACCAATATTAGGAACACTTAAAAT
CTCCTTATCCGTTCTTTTCTCTAAATCTTCTAGAGTATAAACACCGAACTGCTGCAAAGAGTCAACTTGA
TTACGTTTAATACCTAATGCGAAGGATAATACTGATGGGTAATAATAATCTGCTATCTCTTGATTGCTAC
TATTAAAAATAATGAATTGAGAATTTCTATTCTCATTACATATTCTCTTTATTTCATTATACGATAGTTC
GTAGTTTGAAGACTTTTCATACTGGCTTCTTATTTCTTTAAGAATTTTTACTGATAATAACTGAGATTTT
ACGTTGCTCATTAAGAAATTGCTAGTATATTCATGTATTTCAGACCAATGCCCATAATGAGTAAAACCAC
TGGTTTCTTGGTCTTGTTTTTCTGTTGAGATTTCAATTATTTGTCCATGTTGTTCTAAGAATTTAAGTGG
CGTATCCAAAAATGTATTTGCAATAAATATTTTTTTGAATGGGTATTTTTTGTATGAAATATCATCGATA
TTTTCATATTGCTCATAGTTTTTGTTATTTGAATAGTTTGACTCAGTCGTTATAGAAATTTTTATTTCTG
GATATATTTCATTCTCATTCAATATGTTATCTTTCTGTAAAGACTTTTTCTTTTGAGAAAAATGCCACGC
AATGCCGACAACTATAAAAAATATAATGAGTGCAGTAACCATGAAAATATCCTCTATGCTTTTTATTTAG
GATTTTATCTACCAAAAATAACTTTACAAGTGATCTAGATCTCATTATTATAAATCCAAGGTCTCAAAAG
CCTTTCTCAAAACGGTATCCATAAGGATAGTAAACACCCCGTCAGTGTGATTTTTTATGCTTTAAATTTG
CTTCTTTTTCTCATCAACAAATTTAGGCATAGATAATAATTTAGTATCAATGATCGAGAGTGCGACGAAT
ACAATACCTTCGGGGAATAAGTCCGCTAGATTTTGAGCTAGTTTTGAGCTCTCGATCACCCTAATTCGAT
TAGGGTACTTCTCTCAAAAGGAAACTCAAAATGACGGCTCAAATTCAAACTATCAACTTCCACAATCAAC
CACTTTCCACTTTTGAACACAACAGTATTTACTATGTTGCAATGAAACCAATCTGCGAGAATATTGGCTT
AAATTGGGATGGGCAACGTCAACGTATTCAACGTGATGAGGTGTTAAGTCAAGGTACGGTTATCATAACC
GCACCCACGAATAGTGGTGATCAACAAATGCTTTGTCTTCCAATTGATTACTTAAATGGATGGTTATTCG
GCATTGATGTAAAACGTGTTAAACCTGAAATCCGAGATTTACTGATTACCTACAAAAAAGAGTGTTACAA
AGCCTTATCAGATTACTGGATGAAGGGCAAAGCAGAAAGAAAAACCACCACAGACGAAAGAACAGGACTA
AGACAAGCTGTTAGCCAGTTGGTCAGTAAAAAAGGCTTAATCTATTCAGATGCTTACTCATTTATTCACC
AACGCTTTAATGTGCAACATATTGATGAACTGACACCAGAACAAATTCCAATGGCGGTTGAGTATGTTCA
CAAGATCGTTTTAGAGGGTGAGCTCATTACAGATACATCGCCAAAAGTGAAAGAGGATGAAATTGTCGTG
CCTTACAATGTGTTTTACTCTCTGTATAAACACGGACAGCGTGGACAACGTTTGGGATATGAAGTGAGTA
TTTTATTAGATTCTTTATTGAAATTACTAGGTGCAGAGTGTGGAAGACCTAGAATCTCAGGATTAGTCCA
TGACTGCCAGGTAGAAGGGGCTAATTGGTTAGATTTAGCTGAAAAGATTATTGATAAGAGAAACTTAGCC
AAACTACCAGCATAAAATTAATTAAAAACAGACCGCACTTTTGTGCGGTTTTTTATTGGAGCAAATATGA
GTGAAAAAATATCTGGAATTTATATCGATATTGATATCGAGACAGCAAAATTACTTAATGCAGCAACAAG
TTCTGATATTGCTTTAGGTAAATTGGAAAAAGCAACAAACGATGTTACGCAAGCAATGCAAAAAGCGGAT
AATGCATCAAATCAACTTGGTGGTGGCATAAATAAGGTTGCAAAATCTGTTAATGCCGCGACATCATCAA
TGAAACAAGGTAGAGCAATTGTCCAACAATTAGGCTATCAATTCCAAGATATTGCTATTCAAGCTCAAAC
AGGAACTAGAGCTCTTGTAATCCTTGGGCAACAAGGTTCTCAAATTCTCTCTCTCTTTGGTCCTATGGGG
GCTATTGCAGGTATGATCCTTGCTATTAGTTCAGCAATGGGATCTGCATTATTCCCAAACTTATTCGCTT
CCACAAATGCTACAGAAGATTTAGAGAAAGCACAAAAAGCTCTGAGCGAGGTATTAACTGAAAATAGTGA
TGGTGTTTATTTACTTTCTGAAAAATTAGCTAAGTTAGCAAAAGAAAATGAGCAAGCAGCAAGAACAAAA
ATAGCATCTAGCATGATGGAAGCTAGACTTGCTATTAAATCAGCGGCGAATGCAACTCAAGATGCTTTTA
AGCAATTTGATAGTTTTTTTAGCTTTCTTGGTACTAATGCAACAGCAAGCGTTCAGAATGCAATCAAAGA
ATTAGATGATTATTCAAAAACAGGAAAAGATGTCACAAAAGCTGTTTTAGAGATGGGTGATTCTTATGGT
GGGGCAATAGCTCAAATTGCAAACTTAAGCACTGTTTCTGAAAAAATGGCTGAACAATTAGGAATTAGTC
AATCAGAAGCTGTAGGATTGTTAAAAATTCTTAATGAGTTATCAAAAGATCCATCACCTAAAAATATGGA
TTTATTAAGACAATCACTTTATTTACTAAGTGAAAAAAGCAATTGGTCTAATGATTCTCTAACTAAATTA
ACTCAAACGGTCGATAAGAATGCTTCATCAGCACTAAATGGAGAGGCCGCTTTAAGAATGTTAGAGCAGG
CATTTAAAGATCTAAATAACGCCATTCTAAAATCAGACCCCGCTTTAAAAAGCAATGAGGCTAAATTAAA
AAGCCTTGTCGATGCTTCAAAACGATATGCTGACACAGTAGGGAAAACAGCAAGAGAAAAAGCCATTTAT
GATGCACAAAACACTAAAGCATCAAAAGAATCAATTGATAGTGCAATCAAGCAGATCAATGCAAACTATG
ATGTGGTTGAATCAGAAGAAGAAAGAATTAAAAAAAGGAAAGAAGCAGAAGCGGCCGCAAAAAGGGCAGC
AAAACAAAGCGAACAAGCACAAAGGCAAATTGAAAACCAATTAACGCAGCTTGGTAATCAATATGAGATT
GTTGTTTTAAAACAACAAGGCATGAACCTTGAAGCTGTAAAAATGGAAGCTGTAATGCGACTTGGGGCAA
GTGCAACAGAAGAACAAAAAAGAGCAGCAGAGAAGCTAGCATTAGGCATCTATGCTGCTACAACCGCAAT
GAATAATTTTAATTCCTTGCAAGCTCAAGTGTCGCCAGTTTTTGCATTAGAACAACAGCACCAGAAACAG
TTACAAATAATAGAAGAGTATAAAACGTTATACCCTCAGTCTATTGCAGAAGCAGAAGCTGTTCGTGCAA
CAATCGAAGAACAATACAGACAGAAAAGGATTGAGGCACAGTGGGATGAGTGGAAGCAATCAAGTGAAGC
TGCGAATATGTTTGGTTCAGCTATTGAAGCTTTAGAGCAAAGTGCGGTATCGACGCTAACTGGAATATTA
AACGGCACAATGTCTTTACGTGATGCGTTATCTTCTATTGCCAATACTGTTTTGAATAGCGTGGTGCAGA
GCCTTGTTGAAATGGGAATGGCGCACGTTAAATCAATGATTATGGGTCAAATGGCTGCCAAGGCTGCGAC
TGCAGCACAAGTTGCTCAAGCTGCGGTTATTGCTTCAGCTTATGCTCCAGCAGCATCTATGGTTTCTCTT
GCAACACAAGGGGCTAATGCCGCACCTGCACAGGCTGGTATAACAACAACATCTGCATTAGCTAAAACGC
TCGCTGTTACTGGTCGTAAGCAAGGTGGTCCTGTATCTGCAAATCAAATGTATAGGGTTGGTGAGAACAA
TCAACCTGAGATTTTTAAAGCCAATAACGGAACTCAATATATGATACCAGGTAATGCTGGTCGAGTTTTC
AGCAATAAACAGTCAAGTGGTGGTGGAGCACAAGAAAGAAACGTAACTGTTGTCATCAATCAAACAAATC
ACTTTAACTCTAGCAAAGATGATACAGGAAGCCTATCTGAGTTTGCTAAAGGATTAACAAAACAGATAAA
AGCAACAGTTAGAGAGGAGCTTACATTACAAATGAGAGTGGGTGGTATTCTGGCGAGGTAAAAATGGAAA
GATTTAATTTTAACGTAGAAATGAATTATGACGTTCAGCATGAGCCTTTAGTTAATCAAGTACAGTTTGG
TGACAATTATAGTCAGAGAACATCAAAAGGTATTAATTCTGATTTATGTAAATACTCAAATTTAAGGATA
ATTTGTGATGCCGATGTGAAACACCAGATTGATACATTCTTGAAATCACATGGTGGCCACAAAAGTTTTT
TATGGAGAAGCAAAACTGAAAACAGAGATGTTAAGGTGTTTTGCCCATCTTGGTCATATAGAGAGAATGG
AGCAGTATTTGAGTTTACATTGAATTTTATTGAAACATTATAAATAACATAAGGCAGGCATATGAGCATT
TACGGACAACTTGAAGTTACCGTTGAGCTTATTAGACAGATATCTAGACAAGTGGTTAATGAAACAATTG
AAGATAACTTTAGGCAAGGAGGTGTGTTCGCATGATCAGCGCAGAAATGAAACTTGAGCTTTCAAAGCTT
GAGCAAAACGCCATGATCGACTTGTTTGAAGTGGATTTACGCGGTCTGAAAGATAAAGACGGCATGAATG
GTGAGTTATACCGCTTTTATGCCGGTACAAACGAAATGCTTAATCCAATTGTGTGGCAAGGTAACACTTA
TCAACCGTTTGGGGCAAGCGCGACGGGATTTTCTTTGTCTGGAAAAGGACCGTCAAACCGTCCACAATTA
ACGCTCGCGAACTTCAATGGGTTTGTGACGGGAATTGCCAATCGCTTTGATCAATGTCTTGGTGCGATTG
TGCGCAGACGACAGGTCTATGTACAACATCTTGATGCAGTAAATTTCAAAGATGGAAATTCACAAGCAGA
TCCAATGCAAGAAGTACTTAGTTTTTTTATCATTGAGCAGTTATCTGTATTAAAGCGTGACGTTGCCGTG
TTTGTGCTTGCGTTACCAACGGAAACGGACAATGCATTGATTTCTTCTCGAACAATTAGCATCCATTGTG
GATGGTTGTATCGTTCTGCGGAATGTGGCTATACCGGTCCACCCGTCGCAGACGAGAAAGATCAACCCAC
AAAAAATCCGAAAAAAGACAAATGCAGTTGTTTAATTAGCGGTTGCAAGTTAAGGAACAATACGCGCAAT
TACGGCGGATTCGTTTCTGTTAATAAGTTGAGTTAAAAAAATGAATGAAAAGCTAAAACAAATATTAATC
GACTACGCAAAACAATGTGAGCCGTACGAAATGTGCGGTTTTGTTGTTTTTAACGGTCAAGAAAAAATTT
TCATCGCTTGTGAAAACATCGCTGAAGATAAAGAGAATCACTTTGAAATCTCAGCAGATGATTTCTTAAA
AGCAAATCAATACGACGGCATTGTCGCTCTTGTTCATTCACACCCTGACGGCAAGCCGTTTCTATCCGCA
ATGGATCGTCAAACACAGTTGTTCTCAAATCTTGATTTTTGGCTTGTCTGTCATGATGAGGTCCACGAGT
TCCCCGTTATTCCACCACTTATCGGGCGCGATTTCATTCATGGAAAAACAGATTGCTACACGCTATTCCG
CGATTTTTATCGCTTGGCTGGCATTGATTTCCCAGATTTCGAACGTGACGACTTCTGGTGGGAAGATGGT
CAGAATCTGTATCTAGATAACATGGAAAAGCACGGTTTTGAGCGTGTTTTTGATGAAAAAAGGGTGCAGG
TAGGTGATGTTATTTTGATGCAAGTCGGTGCCGACGTGCCAAATCACGCTGCGATCTATATCGGTAATCA
GCAAGTATTACATCACAGCCCAAAACGGCTTTCTAAGCGCGATCTATATGACGGGTATTGGCTCAAGCAC
ACGCACAGCATTTGGAGATTTAAAGAATGGTCAACGTTAAATTTTACGGCAGTCTTAGACAGTTTGGAAC
TTCATTCAAAATAGATGCAGAAAACACGGCGGAAATCATTCGCGCGCTCACTTCTCAAATCCCAAAACTG
CGGGAATTTATTCAAAAAGGCTACTTCACAGTACGAATCGCAAAAGAATACATAGATAACCGCTATCTAG
AAAAAGGGCTTTTTTACAAGCTAAAAGAAGGCATGACGGTTCATTTTACGCCTGTTTTAAAAGGATCTAA
ACGGGGAGGCGTGTTTAGTGTGATTCTCGGGGCTGCTTTGATGGTTGCATCAATATTTGTGCCGGGGGCG
GGATTATTCGGAGGGCTTATTACAAAAGGCGCAGTATTCGGTATGGGAGCTACACTTGCTCTTGGTGGTG
TTGCGCAGTTACTTACACCGCAGCCGAAAATGCCAGCAATCAATGAAAAAGAAAAGAAACAATCCACTTC
GTTTTCGAATTTATCAAACATGGCCGCGCAAGGTCGGATGGTGCCGTTAGCTTACGGTCGGATTCGTTGT
GGCAGTCTTGTTATTTCGCAAGGTGTTCAAACGCTCGATGTAAATATCGTTGAGAAAAATCAAAATACCG
GGTTTTCAAAGGGATAAGTTATGGGTGGAAGAAAAGGTGGGGGCGGTCATACACCGTACGAGGCACCGGA
AAGCGGACAATCTAAGCAGTTTGTTTCAATTGTTGAAATTGTGTCAGAAGGTCAGATCAAAGGCTTGGTT
GACGGTGTTAAATCTGTTTATTTAAACAACACACCTCTACAAGCCAGCGACGACAGTTATAATTTTAAAA
ATGTTGAAGCGCAAGGGCGCATTGGTACGCAAGATCAAGAAGTGATGGAAGGGTTTAACACTTCTGAAAA
AGAGATTGCGGTCAGTACACAAGTAAAAAAGCTTACACCGATTACACGCACGATCACGGATAGAAAAGTC
AGCCGTTTACGGTTGACGCTCGGAGTTCAGTCGCTTTTTCATCAAAACGACAAAGGTGATGTTTACGGCT
CAAAAGTTGATTTTACAGTAACAATCGGTGAAAGAAGTCATCTTGTATCAATAAGCGGAAAGTACAGCTC
TCAATACTTGAAACAAGTTGAATTTGGCGACCTGCCACCGGTTCCATTTCAAGTTAAAGTTGAACGTGTG
AATGCGGACAGTAAATCACAGCGTTTGCAGAATAACACGATCTGGGCGAGCTACACTGAAATCATCGAAA
CGCAATTTGCGTATCCGAACACCGCAATTCTTGGCATTCGTTTTGATTCGGAATATTTCAGTTCAATCCC
GAACCGAACCTATGAAATTTACGGTATCGAAATGAAAGTGCCGAGCAATTACGATCCATTTGAGCGCACT
TATACGGGATTTTGGGACGGTACATTTAAGATCGCATGGACCAATAACCCGGCTTGGATTTTATACGACT
TGATGACAAATAAACGCTATGGTCTTGGCTGGCGTTTAGGTGAATTCAACGTTGATAAGTGGGCGTTATA
TCAAGCTGCGCAATACTGCGATCAAATAGTGCCAGATGGTTTTGGTGGACAAGAGCCAAGATTTACTTGC
AATGCGTGGTTAACAGATCAGCGCAAAGCATACGATGTGATTAATGATATCTGTTCAATCTTCCGCGCGA
TGCCTGTTTGGAATGGTCGTGAGTTCACTGTCGTGATGGACAGACCGGCAGATCCTGTGTGGACGTACAC
AAATGCTAATGTAATTAGCGGGGAGTTCTCTTATCAATATTCAGCACAGAAAGCGCGACATAATGAAATT
CACATCGAGTATATCGACGCGGATGATAGCTATGAACGAAAGATCGAGGTTGTTTCTGATGATGATTTAA
TTCGTCGTCACGGCTTAAACGTTAAAAAAGTGACGGCATTTGCTTGCACGTCGCGTGGACAAGCGTTTAG
AACGGGGAAATGGATACTTGAAACAGAGCGGTTAGAAACAAAAACAGTAACGTTTGCGGTTGGTGCCGAG
GGGCTGATGCACATCCCGGGCGATATTATTCGTGTTGCAGACTGTGATTATGCTGATACTAACATCGGTG
GTCGTGTTCTTGATATTAATGGTAATAAAGTCACACTTGATCGTGAAATCGAAATATCTGAAAACAGCTA
TTTTACTTATATCAATAGTGAAGCGAAACACAAAGATATTCGTATTGTCAGTAAAAACGGCAAAGAGGTT
ATGCTTGAATCTGAGCCAGTAGGACTAGCTGAGCTTGGTGTGTGGTCTTTGACTACGCAAGAAATCAACG
TGCAGTTATTTAGAGCGTTGACGATCAATGAAGAAGAACAGGGTCAATACACAATTGTCGCACTTCAACA
TGAGCCACAAAAAGAGGCTATCGTGGATAACGGTGCTGTGTTTGAACCGCGTGAAACCACGCTTTCTACT
GCCGGACTTGATAAAGTTAGTCACGTTAACGTGCAGGCTAATGGTGACGGTGTTGCACTAAGTTTTGACT
ATGTCGTCAAGCACAGCGCAATGGTCAAATATCAGATTAAATTATCTAAAGATGGTAATTTTTATAAGAT
TTATGACGATTTAACAACACCTAATCACAAGTTCATCGGTTTACCTGATGGCGAATATGTTGCGGAGATC
CGTGCGAAGAATGAGCAAGGACAGCTATCAGAGGCCGTTACAAAGTCATTCAATATCAGCTTTGCTGTGA
GTGAATTAACGACAGTATCGAAAGTGTTTGGCATATTGTTGCAGTGGAAAAATCCTGTTTTTGCTAATCC
TAACTCAGCGATTGAAATATGGACGAGTACTGACAATCAATTCGAGAACGCGAGAAAGCTTGTGTCTCTT
TCTTACCCTACGAGCGAGTATTTGTTCAGCGGTCTAGGCGTCAATGAAAAACACTATTTTTGGGTGCGAA
TGATTGACACAGCAAATGGCAATGCTGGGGAATTTACAAAATCAGTCGTCGGCACGTCTGAGAAATCAGG
CAAAAAGCTTGTTGAGTACATTCAAGGACAAGTAACAAAAAGCACTCTTGCGAAAGATTTAGCACAAGAA
ATCACGCAGATCCAAGCAACAGCAAGTGAAGCTACCGATTCAGCAAAAATGGCACTCTCACGCATTGATA
GTGAAGCAACAACACGCGCTGAACAAATCAAGCAAGAAGGCGAAAGCATTAAAGCTAGCGTTAGAAAAGA
GTATGAGAAAAACGCAAGTGCAATCTCTAATCTAGAGAAAACAACGCAAGATCATGCACTACAAATCTCA
ACCGTTCATTCTAAGTTTAATCAGCTAGAAATCGGTGGTAGAAACTTACTGAAACATAGTGAAAAGCTCA
ATAAAAACTGGGGAAAAAATGGCGGTGTAACGCTTGATACGGATCACGGCATTGCGACACTGACTGCCAA
CGGTCGATTGGTCGCACTAAGTCAAGTGCTCATTGAAGATCAGGTGGAAGTCAAGGACGGTAAAGTCGTG
CTTTCGTTTGACGCTTTATCGAACAAAAGTGGCAAGCTTAATCTTAGATTAAGACGATATACCGGCAGTA
CTCATTCTGACATATCGGCTTATGTAACAGTCGATTCGCGCGACTACAAGCGTTACTCAGTAGTCTTTGA
CTATCAAAAATCGGAAGGTCAAACGCGATTAAGTGTTGAGATTGTAACGTATGAAAAAGATGGTACAGTT
TTCAATATTAAGAAACCTAAACTCGAGCTCGGCAACATCGCAACGGACTGGACGCCAGCCCCCGAAGATG
TTGACGTGGCTATCTCGGAAGTAAGCGCAGATATTATTCAACACAAGCAATCACAAGCGACTGTGAATAA
ATCTACTGCTGACAAGCTAGACAGTCTAACTGCTAGAGTTGGATTGAGCGAAAGTGAAATACAGCTAATT
CAAAAAACGGCTAGCGAAAAAGACAAATCTTTCTCTACAAAACTAGAAACGCTCGATTCTAAAGTGGCGC
AAAATACTAGTGGCATTTCTGACTTAAAAGAAACGAAAGCTAGCAAAGATGAAGTGGCGTCACTTGCGAG
AAAAGAGTTAAAGTCAGAATGGACTGATGAAGTCAATGCAACTAAGTTAGATTTAACATCCAAAATCACA
GCACTTGAGCAAACGGTTAGCAATGAAAACAAGTCGCTTGCAGTCAAGAGTGAAACGCTTGAAGCTAAGT
TTAATCAGTTGCAGATTGGTGGCAGAAATCTACTGAAACAGACTAGAACGCTGAACAGTTGGAATAAAAA
TAGCGGTGTAACGCTTGATACGGATCACGGCATTGCGATACTGACTGCCAACGGTCGATTGGTCGCACTA
AGTCAAGTGCTCATTGAAGATCAGGTGGAAGTCAAGGACGGTAAAGTCGTGCTTTCGTTTGACGCTTTAT
CGAACAAAAGTGGCAAGCTTAATCTTAGATTAAGACGATATACCGGCAGTACTCATTCTGACATATCGGC
TTATGTAACAGTCGATTCGCGCGACTACAAGCGTTACTCAGTAGTCTTTGACTATCAAAAATCGGAAGGT
CAAACGCGATTAAGTGTTGAGATTGTAACGTATGAAAAAGATGGTACAGTTTTCAATATTAAGAAACCTA
AACTTGAACTCGGCAACATCGCAACGGACTGGACGCCAGCCCCCGAAGATGTTGACAGCACTCTTTCAGA
AGTAAATGCGAGTATCTCTTCGCTTAAAAATACGACGGCTGAGAAAGAGAAAGCATTCTCTCAAGAAGTT
AGCACAGTCAAAGCGGAAATCGTTGGCGCAAAAGCATTGATAACATCGTCAAGTCAAGCAATCTCTAGTC
TTGACGGCAAAGTGCAATCAATGTACACGTTGAAAACTGAAACTGTCGCTGGCGGTCGTAAAGCGATTGC
CGGCATCGTACTTGGTGCGGACGGTCAAACTGCTGAATCACAAGTTATCATTTTTGCTAATAAGTTCGCT
ATCGCAGATCCGAACAGTAACGCATTAAAAACTCCATTTGTCATTTCAACACACAACGGACGTTCACAAG
TTGCTTTGGCTGGCGATTTAATCGTTGATGATTCAATCACTGGTAACAAGATTCAAGCGAATAGCACAAT
CACAGCTCCAAATATTAATGGCGGTGTAGTGAATGGCGGTTCGTTTACTGGCGGAAGTATCGACATCGGA
AATGGAAACTTTACTGTTGATAGCGCCGGGAATTTAACAGCCAAAAATGGCGTATTCAGTGGCAGATTAG
ACGGTGCGACTGGTCGATTTAAAGGTGAGCTGGAAGTAACGAAACTGATTGGCGGTGGTGTTATTGAGCA
AATCGTTGCAACAATGACTAAGACAGGGACACGTAGTGTTAGATACGCATATAGCGTTTACCACCGTGAT
GGTGACAGAACTCGATATGGTACTGTTTACGTTCCAATTTATGCAACAACGATCAGCATTGATCCATATC
CCGTCGATCGATATGTAAAAATAGGCGACGAACTATCTTTTGTATTAAAAGCAAATCAAGCTTTTACTAA
AAAATATGAAAGAGTCGGTACGTACTTACAGAACAATGAGCGTGCCACACCAGTCGATCCGGACAAAAAC
TTACTCATTATAAGCTACGCCCTATCAGATACTGGCACAATTTCTTTCTCATAATTTAAGCCCTATTTCT
AGGGCTTTATTTTTACTAAAAGGAAAACACAATGAAATACATCGAAAAAACAATTGAAGATTCACAAACT
GGCGCAAACGCAAGCTATCACGAGCTAGTGTCATTTACCGTTGACTACAACAACAGCTCCGTGACTTCGA
CTACAGCGAGCTATGTATCTAAAAAAGCGAAAGATGGAAATAAAAAAGCACTTTCTTTTAATTCGTTTTA
CTTGAACTCAGTTCCAGAACGTGGCGAAAGTGCGCATGACTGGGTGTTAAATCAGTTAGTGCAGTCACAA
CCAGAAGATTACCAGCATGACGGACAGTCTGTGAATCCGTATATGTTTGCTGGTGGACAAGTAAAAAACG
ACTAACAAAAAAGGGCTAAATGCCCTTTTTCTCAAGAATGTTAGTGAGGACAGCTTAATATAAGCTGGTT
GTCTTTTTCAAAGACAGTATTTTCGTTAAATGTAATCGTTGGAGAAAATTCAATTTCATTTGCTGATAAT
TTATATATTTTTGTTTTATTTTGTGAGATAGATCACAATTAACATTTTCTAAGATATGTTTTGCACTTTT
TCTAAAATAAAAAAAAGCGACCCTAAGATCGCTTTTCCTTTCCGCTTATACAGCGGTTAACTTTCTAAGT
AAACTATAATGTAGAATTTACTTTTTATACAGATTTTAAAGTCCGTATTATTTTTTTCTAAGCCGCTTTC
ATTCAGCGGTGATTTCATGTTACATCTATTTCTGATGTTTGCAAGTTATTTTTCACAAAGCTTTATTGCG
GCATAATAGCGCACAAGATTATCATATTGGTCGTGCGGTAGATTTTCGTAGTCATCAACGCTAATTTCCA
CTGCTTTATAACCACTTACTTTTTTACCCTTATTTTCAACGCGTAAGATGTAGTTTTCATCATCTTTTCT
ATAAACAGCCACGGACACATTGTTAAGTGCTACGCGGCCAGCAGAAAATAAATACTCTAATCCGTCGGTT
TCGTCTTTATCAAATCCCTCTTTTTCTACGAACTCGTCAGCCCATTTTCTCAATTCACGCATAATCATTT
CAAATTGCTCGTCTTTGAGTTCGCCAACAACATTTTCTAGCTCTTCTCTCAGCTCGTTAGTGCAATCATT
TCCACCGTATTCGAAAGTCCATTCATCGTCATCATCTTTTTGATAAGCCATTGTAGTTGCCGGTTCGCCA
TTAATTTCAATTGTAAAATATACGTCATATTGACCGTCATCAAATACTTGATAATCGAAAGAAAGAATAT
TTGTTGATAAACAAACTTCTTTTCCGTTTAATTCGATATTTAGCACTTTATTCATTTTCAAGATCTCCGT
TTCTGCTAGCTTTAAAAACCATTTACTCATTGTTAAGCCGTTCACTTCTGCTGTTTTTCTAAAGAGTTCT
TTTTGACTATCTTGAACTCTTATTTGAATTTGAGAAGATGCCGTGATTTCTTTCACCGCATTTTTATTCC
CAATTTTTCCTGTTTGTTTCATTATTCACCCGCTACTTCATAGTATCTTTTGATTGCTGCTTCGTATGCT
GCACACTCTGCAGTGTCTTTGTTCATAAAACCTCTTTCATCTGCTGTTGCTTCGTATGCTCTGCGTGCTT
TATTTACTTCTTTAATTGCTTTTCTGATTTCGCATACGCGATTGAAAATCTGTTCTGCGCTTTCGTTTCT
GAAGTTAATCCAGAAAGTTGATTTTTGTGTTAAAGCTAATGCGCAAATTGCTGTTGCTTGTTCGTCATCG
CATTTAACTAAGATTTCATAACGAATTTTTTCAGCCCATTCTTTTTGTTTCGTTGAGCCAGTTAACGCTA
CACCACCGAATTGTTTAGCATAAGCGCGAAAACCTTTAGCATCTGATGATACTGACTTGCGAACTACCTT
TTTAACGACTGGCTGATACGGTAAACCAGTTTCTGCATCGTACCATTTACCATCTTCAGCACGTGTTGGC
ATATCTGCCTCGTTGTACCATTCTTGAAAAGTTGTATAAGCCATTTTAGTATCTCCTTGTGTTCTTGTTG
AGATAATAATATGCCTTCTATTTTGTTTTGTCAATACAAAACGAAATAGAAAATAAAAGAATATTTAGAA
TATGTGAATCAGATCACAAAATTGATTTTAAGAGTGTTGATTTGGGAGTTTTAATATTGGAGTAAAGGGA
AATGCATTTTACATTTTTTTATGAAGTTTTATTTTTTTGTGGTAGGCATGCTACATGAAGAAGTGGTTAG
CTTGAGGGGCGTGTTTTGGGCGGGATGTATTTAACCATCATTAAGTATAAATAGTCTGTGTGCGACAAGT
GACCTAGTTTAAGTTATTGATAATAAACAATGTTTATTTAAAGTGCATAC
