# Supplementary material for: Comparative analysis reveals the Genomic Islands in Pasteurella multocida population genetics: on Symbiosis and adaptability
Source: BMC Genomics. 2019 Jan 18;20:63. doi: 10.1186/s12864-018-5366-6 (PMC6339346; doi:10.1186/s12864-018-5366-6)
Supplement: Supplementary file 9 — File S2. Detailed information on predicted phage of each strain (ZIP 5010 kb). [file 12864_2018_5366_MOESM9_ESM.zip › File. S2. Detailed information on predicted phage of each strain/CIRMBP-0817/detail.txt]

gi|00000000|ref||  [asmbl_id: NC_000000].2431039, gc%: 40.16%

CDS_POSITION                       BLAST_HIT                                                                            EVALUE              prophage_PRO_SEQ
---------------------------------------------------------------------------------------------------------------------------------------------------------------------------------------

#### region 1 ####
255958..255969                     attL                                                                                 N/A                 TAAAACGTATTT
256049..256711                     PROPHAGE_Escher_MG1655: CP4-57 prophage; integrase; -; phage(gi16130540)             2.19e-51            MARTTKPLTNTEVDKAKARDKPYTLTDGNGLFLLIMPSGVKTWQFNYYRPITKKRAKFSLGAYPNLTIAQARAKREEYRALLAQGIDPQLHKQEQELKQQAENTNTLLNIAHRWKEKRSKEVEPLTMEKNWKRLENHLFPILGHYPVDQITSPILIDAVKPLNKQGFNDTLHRIINLTNQILNYAVTIGILPFNSCIKASDAYHKEEQTNHPAISYKEFG
complement(256720..257181)         hypothetical protein; -                                                              N/A                 MEKLECTIKILEYIPHLLTAIGLFISLKTLSAGFFNKNISEERIKWREKIRELSQEIIISYSKSESEKLELYCKLANRLNPADKADKNILELCKKILNEQPEEHEVEEFINKISLLLKDDWERCKHESKLRKIIFCCKYESKYKANNEYKVTD
complement(257443..258753)         PHAGE_Brucel_BiPBO1_NC_031264: hypothetical protein; -; phage(gi100002)              2.48e-67            MEKGQQDIYTAAVSRDQARIVFDDARQMCLLSLPLRKRVQIQQHKLIYPQNNSLMRPLAAKSSTIEGTNPSLAIVDEYHLHADNSVYSALELGQGARPEGLLFAITTAGSNTISACKQHYDYCSQILEGNEKNDSIFILIFELDDESEIDRPETWIKANPNINQSIPLIDFENTIKKARGIPSEWVEMLTKRFNVWCQGTTPWLSEGSWALCKRDYEESSLLYQDCYMGLDLSSTNDLTSICYTFPQGQEVRLITRHYLPEYQLNNVANKNRAIYRQWMRQGWLHITEGDCIDYDKIRDDILKDAERFNIKMIGFDVWNATHLRTQLQSAGLEVELFPQTYQRFSPVAKSAEVLINRQVIEHNGDPVLAWALSNMVMETDANANIKPNKKKAANKIDPAIAFLMSFGTYQLEYGDLIFELSEEHKQTLEHFNGIEL
complement(258756..259172)         PHAGE_Salmon_118970_sal4_NC_030919: hypothetical protein; -; phage(gi100063)         4.16e-45            MLPIDYLNGWLFGIDVKRVKPEIRDLLITYKKECYKALSDYWMKGKAERKTTTDERTGLRQAVSQLVSKKGLIYSDAYSLIHQRFNVQHIDELTAEQIPMAVEYIHKIVLEGELITDTSPKSRGILLDEEAFYVVAGF
complement(259151..259393)         PHAGE_Mannhe_vB_MhS_1152AP2_NC_028956: antirepressor protein Ant; -; phage(gi971760518)     8.29e-23            MTNQTQLSTVQFHNQTLITFEQDNVQYVAMRPICENIGLDWAAQYSRINRDDVLSSIILMIRIVAEDGKNREMACFQLIT
259965..260339                     hypothetical protein; -                                                              N/A                 MIITIHISNQCKESHFYDIEYAGALYEELSSSYPLAQINFIFTQTNYELEAPYIVAFSTVNIDTKEIEVICTEVCKSLMQDNKSRILNPPNGDVLALNFKNFKTEKEIEDYLKKKGVELSTYGY
complement(260375..260899)         PHAGE_Entero_VT2_Sakai_NC_000902: similar to antirepressor of bacteriophage P22; -; phage(gi9633442)     2.06e-30            MKALKAKFFGSEILVINHNDKPYVPMKQVAENIRLDWKAQYRRLSDNEVLNSTMVIMTTVAEDGKNREMVCLPLHYLNGWLWGIKVSKVKPELKEKLISYQKECYEVLWDYWTTGIAKWDDIHQQRKMLEENESESKKRSSEAGRALQKRKIEKHIYDIGISRLDRMEQLLLEF
complement(261478..261771)         PHAGE_Entero_VT2_Sakai_NC_000902: similar to P protein of bacteriophage HK022; -; phage(gi9633423)     1.95e-16            MATQIQTIPYNLQAEQSVLGAIMMDANGQRSAAVFAMLKPESFHMPAHKKIYEEMLFLARNNQPIDLMTVDSRLRAICVIEQIGGMAYLAEMSKNEV
complement(261771..262211)         PHAGE_Salmon_vB_SemP_Emek_NC_018275: DNA replication protein; -; phage(gi399498840)     7.62e-12            MPLLEKNRYTVDEIKLVINWILTCWNRRNGKPAKPKNICVKSRFDGYLSDAITWNERRSLCKDVVDAYNEILGDRLVPMDEVDQLAESQINALLPRLARQDIDGFKSYFQAFSDNVREYYFRPENKYGFSYLMKPETLFKTRRGEL
complement(262414..262815)         PHAGE_Entero_UAB_Phi20_NC_031019: hypothetical protein; -; phage(gi100002)           1.38e-23            MSNVLRLDDYREKIAQEKPIKEVKKVSIDDGFTAIPNALLDAILESDLTKSQIKVILGVIRKTISWHKEQDWICNEQLAEICRLCDDKEASRVKNELIRINVLIKNGRKVGLNLAVSEWESKIQKIQYCKKTQ
complement(263046..263273)         hypothetical protein; -                                                              N/A                 MRRKAVERTDKELAECIGIDPSTLCRFKAEHLDKFCAYLDELGLTVTEKGLNQISDAELEALKLFASKGLAEFGQ
complement(263342..263548)         PHAGE_Entero_VT2_Sakai_NC_000902: similar to C2 of bacteriophage L; -; phage(gi9633420)     4.04e-19            MNKISEYRKATNLTQGEFAQQINLTQGALGHYESGRRTPDLKTARKIVMALNRNGVACSLDDVFLVQN
263685..264320                     PHAGE_Entero_933W_NC_000924: repressor protein CI; -; phage(gi9632491)               4.12e-51            MKKQWNEFVRDRMSEKNLKQEDIAEAIERTQGAVGHWLTGRRSPNFIEVAKMLNATGADQVILNSDGTIEDIEFIGMPKKGLVKVIGEATMGTDGSVDIEEVHVGYIDIFTTDPKAFCLRVKGSSMEPRIHSGEFVLVEPQSPFSNGDDVFIRTKDGKNMIKILDYQRDGEYRFSSINNDHKPFNLAIDEVELVYYVAGILKKSRFVDLEQ
264435..265580                     PHAGE_Klebsi_Matisse_NC_028750: baseplate wedge subunit; -; phage(gi100179)          4.56e-09            MSYFNKLLESAMMTDLQKEISEARKSVHTDGYPMSIGELVNLYDDGEIDIRPEFQRLFRWKSDQKSKFIESILLGIPIPSIFVSQRDDGVWEVVDGLQRISTILELMGKLRNKEPLKLNATKYLPSLDGMMWINNENPEKEIDKQTKLMLKREKIDIKIIKRESQADAKLELFQRLNSNGSHLSAQEIRNVILLMENAKAQHWLEKLANNENFQDTTPLSEKQQEEATNIELLIRYFSLRKLKEYIDIHANNRDIDPYLDAMVTGMFNKDSNFDFENERNIFEKVFLVLNNTFGSDAFKKYNTEKKRYLGPFSTPIYELLTYSLSKKVEENPNIIDDNNFVSQLRDISTTMESNVIYQNIISRSRGIDRIKAVVDYGESLL
270199..270210                     attR                                                                                 N/A                 TAAAACGTATTT

#### region 2 ####
289481..290626                     PHAGE_Strept_20617_NC_023503: glycerate kinase; -; phage(gi588295078)                7.22e-49            MRIVIAPDSFKESLTALEVAQAIKIGFQKILPHAEYVLVPMADGGEGTVQSLVDATQGEIINTEVIAPLGNPIQAFFGLSGDKQTAIIEMAAASGLHLVPVEQRNPLKTTSFGTGQLIKAALDLGVKKIILGIGGSATNDAGVGMLQALGALFLDQHQQPIGFGCEQLQDIMHVDLSQLDPRLSSVELEVACDVNNPLCGPRGASAIFGPQKGASVEMVEKLDNALLHFSHVVEQQYQRNIRDHAGAGAAGGMGGGLLLLPNVSLKAGVEIVIKAVKLDTLVANADLVITGEGRMDSQTAQGKTPSGVAKTAKHFQKPVLAIVGSLKEDYEVVYQAGIDAVFPIIRQVESLEATLKCGRENLISAAQNIARFYLLAKHIPD
complement(290693..291382)         LSU ribosomal protein L1p (L10Ae); -                                                 N/A                 MAKLTKKMKSIKAAVDSTKAYEINEAIAVLKQFATAKFVESVDVAVNLGIDPRKSDQNVRGATVLPHGTGRSVRVAVFTQGANAEAAKEAGADLVGMEDLAELVKKGEMNFDVVIASPDAMRVVGQLGQILGPRGLMPNPKVGTVTPNVADAVKNAKSGQVRYRNDKNGIIHTTIGKVNFSEEQLKENLQALLAALAKAKPTTSKGVFIKKVSLSTTMGAGVEIDQASL
complement(291387..291815)         LSU ribosomal protein L11p (L12e); -                                                 N/A                 MAKKVQAYVKLQVAAGMANPSPPVGPALGQQGVNIMEFCKAFNARTESLEKGLPIPVVITVYADRSFTFITKTPPAAVLLKKAAGIKSGSGKPNKDKVGKVTLEQVRQIAETKAADMTGSSIETKMKSIAGTARSMGLVVEE
complement(291981..292532)         PHAGE_Bacill_G_NC_023719: gp582; -; phage(gi593778024)                               4.94e-12            MTETTTKKRWYVLQAFSGFEGRVATTLREYIKLHQMEDQFGEVLVPTEEVVENVAGKRRKSERKFFPGYVLVQMEMNDETWHLVRSVPRVMGFIGGTADKPAPISQREADRILNRLQESSEKPRHRKEFQPGEEVRVTEGPFADFNGTVEEVDYEKGRLKVSVSIFGRATPVELEFSQVEKTN
complement(292534..292944)         Protein translocase subunit SecE; -                                                  N/A                 MALEIEKKKNAHEVENQKSKGLNRFLWLLVIVVIATAALGNIYFVEQFSTPIRVVGVVVLLLIALGLAALTNQGVKARHFFSESRIELRKIVWPTRPEAMQTTLIVAGVTIVVSLILWGLDSVIVALITFLTDLRF
complement(293207..293290)         hypothetical protein; -                                                              N/A                 MLIKSKYPEQQKKSTLFTEEEYDQIMED
complement(293394..296120)         PHAGE_Mannhe_vB_MhS_1152AP2_NC_028956: tail length tape measure protein; -; phage(gi971760502)     0.0                 MTDFAKLHLNVTSSGIDKADRDLAKLQGSAGRTEKHIESLVKTIGRLKSLLAVGLGIQGISTIIQMTDKMTALNTQIKFVTSSTQEYKKVKSELFDIAQRTRGSLEATTTLYVRSSRALKDYGYSQKQVLGFTETLNKAMAVGGVGAQEQATALFQLSQALGSGRLQGDEFKSISESAPIILDVVAEYMGKSRAEVKKLASEGKLTSKILFESINSASGKISESFKKMPLTFGQSMTLLQNSVLKWVSEINTSTGIVGGLATLVSTLALNFDSFAKAAIYATSAYAAFNVISLASNFKSANAGVGLLTFGFRSLTGAVRGATVAMLANPIGMLTVAIIGAAYAFDQFISGIEVGASTMNATWGDVALGVWDDFKTVVGDVADWFVLTWNDATDTLGDIFGGVVNTVISFGGTVLDYFKSLINGILGAWNFGFDAIKIIWGNFPAVLTGYGKSAINGLLKIVEIGINKIIDFLKTPVEMLNYISDKFGNGNLVDTSGWKVDLSDFRLEITQTENDIKDRLGNALTEAFNQDYIKTAIDGTFSYLVGAGDRYLSKLKEQGDKSTESHRQNENLRTQISEKAAQERIKLLEKYMPEIKIRNELQKQLREINQLHRSGLIGTQDAKYISGKARWDSAYELADVAKEKAVSFEDRLKGTYDPAQDEMNKLQERLAFYKSFNEQKLLSDQELSERQKALWDEYNLNKKNQELDMYADSFSAMSSALMDTTELIGQAAGKQSGIYKAMFAASKAFAIAESIVKIQQGIANASALPWPQNLSAIASVISATSGIISTISSTTMNLSGQAHSGIDNIPREGTWLLDKGERVVDSRTNQDLKTFLANQHKGNNKNSLSVNVKIINNGAAVDAKVDSERNGDNVEITIQLLKKMEQIADSSYIKNRNRDMRSGGVFSRA
complement(296242..296937)         PHAGE_Burkho_phi6442_NC_009235: gp46, lipoprotein, putative; -; phage(gi134288618)     1.59e-08            MKKLLKWIFIILFVFPAIFGFLVSLSKNTKEEKEVVNNTENKQKIEQSKDDFKSKIIENAYFAMTKKDNPKTYKAWGSEWIKKINDLGPLAGELVAKSRSCDKVVDIALSDTKSKPKKTIVFYVDCKNKERFYISEDDIKSQNKVFSVNESFKNIDSEKYYKACLSGIKSRANHPSTVETSIFGRTIGSTPTGGILVRMDFTAKNSFGLEEKFTAACSWNDDKSEINIYNR
complement(297009..297338)         PHAGE_Mannhe_vB_MhS_1152AP2_NC_028956: minor tail protein M; -; phage(gi971760500)     1.18e-34            MRVFEYAPQWGMEMKKKPSVNTISFGDGYEQRTPQGINNKLRTYSVSFVGREELINEIDQFLDDHGAVKAFLWTPYNSIIQGKFKCEEWSISHRTGFFTLSAEFKEVIA
complement(297377..297628)         PHAGE_Mannhe_vB_MhS_1152AP2_NC_028956: hypothetical protein; -; phage(gi971760499)     9.34e-23            MVWEQTGVKPDELNTPEPPEELIYLVEYFNELTLSRQYGNVANPISYSDIYAWSYLTKVSLTAWEVHVIKQIDMVYLNAQSET
complement(297706..298122)         PHAGE_Mannhe_vB_MhS_1152AP2_NC_028956: hypothetical protein; -; phage(gi971760498)     1.20e-34            MDLSTLDIRKASEETYRFEVLHPVTNEGTGAFIDVYSSSSNAVRQYASNLYRRMQKEELENQRLRRPKIKELDDIEKESIKSAIVRVAGWENIEWEGKKLDCTEENIEKLLNKCPWLCSQIVEHSDDLGNFLKSGSKN
complement(298195..299211)         PHAGE_Mannhe_vB_MhS_1152AP2_NC_028956: hypothetical protein; -; phage(gi971760497)     6.13e-172           MATNAQGVKRKVVFSKEKTFGTKPTATTGKILTRTEISLNTNFESFSSEEIRTDLQRAPTVVGFEKVEGDIKGELACGQWSAFLAAALRGTWTGEAKSPIIKKTSNGSGEKNGKILFIPETGHTTDSFCIEDFFQDINVGRVYLGCRVSKISIDVQPNGIASITTTFLGQRGEESATAYYTNPTPQIQSEKLAGVNGRLMLNKEVAALITGFKLDIDLNASSEPVLGATYAPDVFIGTVKVDGSLTMYFQNKKMIDAVRANKDLSLALRLDASSAANADYMSIILPGIKATSIDIDDGEKMLMQTCNFSAFPAIYDKSSQIDDSLKKPTTIIIQDTLA
complement(299224..299616)         PHAGE_Mannhe_vB_MhS_1152AP2_NC_028956: hypothetical protein; -; phage(gi971760496)     1.54e-39            MKAKIRAILQSHLAKISDIETAWEGVENVLNLPYQSVFLNISSTLTGAISDKPKAQETGFLQVTLYYSSGKGTAEIEEKASQIRQHFYGKSFAKKGVQVVIHSPPQIGGTYLNDNILALPVTINFTAYEL
complement(299616..300017)         PHAGE_Mannhe_vB_MhS_1152AP2_NC_028956: hypothetical protein; -; phage(gi971760495)     7.53e-53            MGSFVIDIAKFREKLGNKADLVLRKVGIETYEKVKQKTPVDTGQLRASWTVSVNGMPQNYNGDTSALNTAKFGDTIIIATDKPYAPVIEYGLYPKPGGIKTENGFSTQAPQGMVRITVQEMQAWLRSNLGKFY
complement(300019..300393)         PHAGE_Mannhe_vB_MhS_1152AP2_NC_028956: hypothetical protein; -; phage(gi971760494)     8.69e-36            MYGRLKNISSSLIKKFGSPCVVRIEKKGEYDPETGSVNTVQAVENKAFCIFDNLAYDFPSYRGDSGASMVKQGDVLIYLTAEAKPELNSHVVVNGETWLIVKFQPIKPSNTVIIYQCQARRLGG
complement(300395..300862)         PHAGE_Mannhe_vB_MhS_1152AP2_NC_028956: hypothetical protein; -; phage(gi971760493)     2.67e-45            MDLIIPNDSYVTLEEANKYHAHRNSAFAWQELDDETKARRLVSASDFLDFNYRFLGRKVAPTQPRAFPRTNTGGTDSKGIPTSVKYAVFELALYENLNENPDSEMSSVRVGPLSVNFEKNLASGNASNRFEYVKGILDTYLDKSQGGGKARMLRG
complement(300879..301115)         PHAGE_Mannhe_vB_MhS_1152AP2_NC_028956: hypothetical protein; -; phage(gi971760492)     5.93e-05            MFFRIEKQNEQLVVHQSTLSEHESLGWVFLGPVETKKEDKDLSALKVDELKAMLTEKGIDFDPKAKKDDLIALLSEES
complement(301173..302330)         PHAGE_Rhizob_vB_RglS_P106B_NC_023566: putative coat protein; -; phage(gi589890404)     1.53e-86            MADKNTLTAIAPSLYAALNTVSREMVGFIPAVNRNSTAERAALGDEVTVPIASAGELEDISPGQQPKNSGGTTPESVKIKMEHSKAAPIVWTGEDEKRVNNAGVYNGVLADQFADGMRKLVNTIERDVAIKALIGASRAYGEYGKTPFGTAGNLSDFAGVARILDDNGCPIVDRQLVVNSGAMANLRGVQSVLFKVNEAGSADMLRDGYTDRVQGFALRNSAGISMHKQGNAASKTLNGGAATGLRELALQSGTGDFKAGDLIYLNNDKNNIYTVAEDLGNGAGKLKINAPGIVTSMSGSETITSFGDFTPNFAFDRNAIVLATRAPAQPTGGDSAEDVMFLTDPVTGLVFEVRVYRQYRQVKFEIGMTWGAKVINSRHLAILAG
complement(302348..303133)         PHAGE_Xantho_Xp15_NC_007024: putative phage structural protein; -; phage(gi66392059)     8.22e-11            MYTFMNLGKFSQKLNGNPDEAGGGAGGSGASEAKYTQADLDKAISEAVAKEVAGLKTKNSELLGAQKDLKEKLAKFDGLDPETIKNLMTQFENDEEMKKIAEGKYKEVIEARVSKVNEAKQREIDALNAKHQEEMNKLQASLDRYSGLVLENAIRSEATKAGVTFGADDAVLRAKLTFKLDDGLVVPVDENTFGGDGKPLTLKEWFESMKEKAPHWFPASQGGGSSNGSQNGAKTMSRAQFEKLSPAEQMKTMQDGITLTN
303191..303448                     hypothetical protein; -                                                              N/A                 MNDGYKKPPRVSTKAVVVFCFKSVSAFLIHYFHSDRADPLRGGCKYQHFQEQLAYTNNFRYVHALLSRLLDKHGLIHCSYFPFIW
complement(303468..303902)         PHAGE_Mannhe_vB_MhS_1152AP2_NC_028956: hypothetical protein; -; phage(gi971760489)     1.35e-52            MHGLISISDKAKLFAEQIHANQFDKAGSPYICHLSFVAEMLTGEHDDVIAAAWLHDSVEDTETTITDVKHLFGEHISEAIDAITKRDGEDYHGYLQRVKSNDIARKVKIADLTHNMDLSRLPKITEKDLSRQRKYQQAKQFLQT
complement(304098..305699)         PHAGE_Mannhe_vB_MhS_1152AP2_NC_028956: head morphogenesis protein; -; phage(gi971760487)     0.0                 MSIDEQIEHLLTDHKILLFRYDASLRREIVKRLNKLQKQMLSRISAVGLENASKRDVAKLLGEIKELIKSYYVEMYSFTDGELQSLLPIEALAIMEIYNQSVKFDLFNKVPDYKLKASKTAQIVAGSPLSDWFDKQGGDLSFKFSGLIRQGILDGKATSRIITEVNELMVHSRRSAETLVRTAVMKVNDEAHKLLRDENMDIIKGEQHISTLDTRTSEVCRARDGLVWDLNQKPVGDHKVPYQRPPLHPNCRSTLRLIMKSWRELGFDVDEIPESTRASMDGQVKANITYEDWLKNKTKAQQDEILGKGKADLWRNGVITFRDMLDQSGRPLTLKELREQFKLGGVEGAVNAVYKRASELEPAFTNDMLSIVKQSNGYLDGLDYRLKSIDSITRKVQTDIIRTGITEGESLSKITDIVRYTTIFESKNFTQNYFRMQEILTEKGYNVTRVKNTWRKGAVYKGINTIVEKDGVKFEMQYHTKQSFELKNGKLHELYEKARILNISSEELKRLNEKMKDLSNQLETPVNIGKIRN
complement(305689..307092)         PHAGE_Mannhe_vB_MhS_1152AP2_NC_028956: portal protein; -; phage(gi971760486)         0.0                 MFKVSDTSPEMAKLHSRVRIIDDLLGGTERMREVSKTYLPKFPLEDEDTYKNRLERTTLYPALEETLSQMNGRVFFTPINITKINNKLASEILPDVDMEGNNLDVFASSWFHAGLAYGVSYVLVDYPVTNDAKTLAEEKAMGARPYLVHIHPASVLGFKTARINGKRVFTQFRYREFVDEENGEFGLKQIEQINVYERGIVRKFRKIENAKDGDNDYYLHAEVELKHLGKALDFIPIVPFITKQSDHFGIGRPPLLELAHLNIKHWQSQSDQDNIVSVARVPILARTGAVEGEQFQIGGSVIDLPREGSLFYVEHSGNAIGAGKESIKELESQMLVAGAKLLIKNIIAMTESQARDEQGKEISQLRLYANKFEDALDLALEYVGFWLGIENVGNVEISGNIDSEIDPNASLDMVIKLNSAGVISTQTTFEEAKRRGLLSDHASWEDEQARLEVESMSGNFHGENNEY
complement(307102..308334)         PHAGE_Mannhe_vB_MhS_1152AP2_NC_028956: terminase large subunit; -; phage(gi971760485)     0.0                 MKVQIEIPPKLIPVFSGNYRYRGSYGGRGSAKTRTFAKMTAVIAYKRAMAGDSGVILCGREFMNSLEDSSLEEVKQAIRAESFLNDFFEIGEKYIRTKCGRVSYIFSGLRHNLDSIKSKARILLAWVDEAESVSEMAWSKLIPTVREHNSEIWLTWNPEKRDSATDKRFRQFPPDSSVIVEMNYTDNPWFPDVLEQERLNDKKRLDDATYRWIWEGAYLEASEAQIFNGKYEELEFKPNQDFNGPYFGLDFGFAKDPTAAVKCWVFDNNLYIEYEAGKTGLELDHTAGFMKERVPDIEKYILRADSARPESISYLKRNGIPRIEGVKKWSGSVEDGIEHIKSYKKVYIHPRCKETLREFRLYSYKTDRLTGDVLPTVLDEHNHYIDAIRYALNPLMQPIGISVQSPLKIR
complement(308318..308854)         PHAGE_Mannhe_vB_MhS_1152AP2_NC_028956: terminase, small subunit; -; phage(gi971760484)     4.74e-66            MPKKDEVKSTSKGRGKTKLTEKQKRFVEEYLIDLNATQAAIRAGYAEKAANREGSRLLSNVDIQEAIQKAQNTRAERVQISQDDVLRDLMELRDMCMGRKSFIVTDTVKNNQEGTVNTVDNHVYAFEPAGANKALELLGKHLGMFKERVDLTNSDSSLNRPTIIELVSPSVNSNESTD
complement(308988..309620)         PHAGE_Mannhe_vB_MhS_535AP2_NC_028853: hypothetical protein; -; phage(gi971749602)     1.06e-56            MEANKSTGEFSLSFNNKEYIFKPSFKNIAKIGTPTDIVNVYSVLFGKEVTFLLNESLKANKDVQAYALNIAFSPVLGRKILSCALTILNACNDSDLSGIFGYYKPSNKGIVYRIGAVNTKDVIALAKHLALHGIIGNIDLRTKENKRSEYTSEFDVEEYICAARCHFGLSRADAENLTMTEFQMLIKSKYPEQQKKSTLFTEEEYDQIMED
complement(309674..310156)         PHAGE_Mannhe_vB_MhS_535AP2_NC_028853: major tail protein; -; phage(gi971749599)      2.71e-61            MSNPKDFAKFVGRSAVLEYATTVTGSGPAPQESDWKPGGAIRSKSFDLSPNTVTSEADDAGGFPESLVTNSDLSISVEGEFRKKDKEDEIGINALIKLYVNAVKARTQPTVWVRLQFGSVKLVGNMVITALSSEAPTNDLVTFSAEFKVADASSVTITTS
complement(310168..310539)         PHAGE_Mannhe_vB_MhS_535AP2_NC_028853: hypothetical protein; -; phage(gi971749598)     5.10e-26            MNLLNVFKSHVISSNLFSLFQVQLHQWKDNGDKKSQYIVFQNNGGTPIRDGLSSESYITISIIGSAQSGYSVATKANELIEFVKKNAITEFGYIENMGGVPTPIFTSDNRMTMQLQFRIVHDN
complement(310536..310907)         PHAGE_Cronob_ENT47670_NC_019927: hypothetical protein; -; phage(gi431810532)         9.48e-38            MAVKSRGFSQVRKKLYVHFGEVFSKKMTRAAARIVTIIGIRSALYTPIDTSTLINSQFKEISVKDSVISGRVGYSAEYAVFVHDPKVKQKFRRATARKEFLKQAIEDDDIKVEIRRIIEEELA
complement(310912..311256)         PHAGE_Mannhe_vB_MhS_535AP2_NC_028853: hypothetical protein; -; phage(gi971749596)     3.24e-41            MSNSANWAYTAQATIWHKIGDNYETGKAEFSEPVLIYCDYGHNSKLTTSSLGREAVAKNTIWTEYDKAKKGDYILIGQSNEADPFTANADEIINIIRYADTFDRKRDDFALITG
complement(311259..311627)         PHAGE_Mannhe_vB_MhS_535AP2_NC_028853: hypothetical protein; -; phage(gi971749595)     4.94e-29            MAELKTKDIHEFIGELGYSVPNAILSLIIERVEKKDSELNNAGYDDTTLSLIKLYSIALLVISQGGRKLSSQGAPSGASRSFTYDQDSFKRLKSLLTNLDKSGVMNDLPIASSSVGFFEVVG
complement(311608..311877)         PHAGE_Mannhe_vB_MhS_587AP2_NC_028743: hypothetical protein; -; phage(gi970580015)     3.39e-18            MAKWLLKYDSHELKKGDVFEGDTLPLWLVGKVVEIEDAFEVATPNENSNTLGETSETSETSETSETSETSNKGKETPRKEGKQHGGAKN
complement(311888..312886)         PHAGE_Pseudo_phi297_NC_016762: putative coat protein; -; phage(gi374531291)          3.17e-26            MLKFTKEQEQFIINERINYDKKHAAMAANFEQGGLIEGNASTLPRDVWAEWDREAVQLQRDELVIFNDLSPINKSMPLGKLVHHFMTVGDSGTVNISLDGRSSAKTDAPVFEYHGTPLPIIDSTFGYGWRDMLASQTEGYSIDSAPRANSLRKVAEKIEDLMLNGDASISVGDSKLYGLRTAPRRMTGTHNLTLRTATAKQVYELFRDIISKFHAKKFMSPVTFYVNYSDWFRWSTTDYSEQKSEGSILTKILTIPGVSKIVPSMRVLDDEVLGIVKRSDVYQILNGMPIVTRPISRHNETDDYNFKIMAALSIELKFDHDGNAGYIQYTKS
complement(312898..313332)         PHAGE_Mannhe_vB_MhS_535AP2_NC_028853: hypothetical protein; -; phage(gi971749592)     8.47e-73            MANVIYRGPVEREPKTINLVINDTSSPGVVVKLNAGKLEAATDAKGRRFLLANRRFAGQTIDQAYTKGDTAIAFRLEPEHEYYAQLADDTYQPGDALTAKAGGKLAKAVAGDVVLFFFDEQKQRQITGGKGWGDVVVANAYVKA
complement(313332..314678)         PHAGE_Mannhe_vB_MhS_535AP2_NC_028853: hypothetical protein; -; phage(gi971749591)     4.89e-170           MKRSVVNVLSVVNSKNITNEIIEGDEHIVVSDIVPVIDDIVMNKGLYPADEIDKGYSTLDGKLMPLGHPKSDGRYISANEAIALNKFYVGAWCVNARKEGEKVLVDMKVNKRIANSSDSGKRLIEALEDLTSNEAAKPIHISTGLNLQKEYRKGNSKGKKYDWVATNMQFDHVAILLDEQGAATPEQGVGIFVNSEGEESEVEFVNLADSADYTKETLLDKVKYFFSANSSLSFEEIHGLLLQLINNDHNSKKWLWIESVYPSHFIYNDDGKKYKQKYLIDDNSQVSFVGERIEVVKKVDYDEIKTNGENIMKEKILSALNAAGVKTEGLDDDQLLSAYNELQAKPKDEGVKTINSEINEAIKTAVATAIAPLQEKLQANEDAKVAEMREAVKSKFSLSDVAVNSLSSEALSEMFAKTKNSNGLNNSLNANSEENQWGDYKLNQEESK
complement(314693..315664)         PHAGE_Mannhe_vB_MhS_535AP2_NC_028853: head morphogenesis protein; -; phage(gi971749590)     1.00e-69            MRKKKTNRNPILPRSKSDPIGMGRNVRKMFSDIEGRYYKIKLDIKNLLDRNVIPRSITGVNEKSAIVCSQFTEVPTIYFVNSNEHDYNFTSEEFAKFSDDIQKILEDWLLEESRTGELWFELYLEESQKAATLSTHSSLSQQSDLYLAQRPLYQILFSEPYLERLAIAQQLFYEQWRGLTYQTKSDLIYTISEAVVRGVNVKKTAELISKRLDISMSRAKKMAQTEQLYVYRRAEWEEAKAARDELGLDAGILHISALKSTTRVTHAKRHGRVFTPEEQEAWYQKDGNRFNCYCKSQVIIKEDTPLSTLKRYENERKAWLKTH
complement(315618..317063)         PHAGE_Mannhe_vB_MhS_535AP2_NC_028853: portal protein; -; phage(gi971749589)          0.0                 MNQEFEINQLAELIVNNALQANRVRNLTNVGVIGNTKRPRLYSEFGYPKKLSFSHFFEAYQRMSAGGAAIDRLLDKCWSDMPIVIDGEKSDEDKESSEWELSATKLIKRYFKQLKEADRRNLVGHYSALILQVRDGKAWDEPVDDLSLKSLKDKGIVKLIPVWEIQLKVIEWDTDEKSENYGDPLYFQFDEAGTSFGKNQNRSIKIHHSRVIVLNEGSNDSDPSSGVPLLRLGYNNLLDIEKVAGGSAEGFLKNASRQLGVKLTKETDLATLISEAKSRGYDGLADAMNAQISKLNSGTDSALVMQEGDVSVLSVAPADPMPTWTVSANLFASSVRMPFTILFGQQTGRLASDEDKNDWASRCNERRNTFLTDLILKFINRLIKFGVLDSPKNEEVTVTWSDLLAPSEKEKILNAKELSSVAESSVRAFGISAINPNEIRAIMELEPLDENDLEPPEIDKKGDPLVDEKEKDKQKSDFAEK
complement(317078..318310)         PHAGE_Mannhe_vB_MhS_1152AP2_NC_028956: terminase large subunit; -; phage(gi971760485)     0.0                 MPMKTQIEIPPKLIPVFSKPNMRYRGSFGGRGSAKTRTFAKMTAVVAYQRAMNNESGVILCGREFMNSLEDSSLEEIKQAIRSEPFLEAFFEIGEKFVRTKCGRISYVFTGLRHNLDSIKSKARILLAWVDEAESVSEIAWRKLLPTVRESNSEVWVTWNPEKKGSATDLRFRQSIPENAMIVEMNYTDNPWFPDVLEQERLNDKKRLDDATYRWIWEGAYLEASEAQIFKGKYEELEFKPNQDFNGPYFGLDFGFAKDPTAVVKCWVFDNNLYIEHEAGKTGLELDHTAGFMKERVPDIEKYILRADSARPESISYLKRNGIPRIEGVKKWSGSVEDGIEHIKSYRKVYIHPRCKETLREFRLYSYKTDRLTGDVLPTVLDEHNHYIDAIRYALNPLIQSKNAAGIFFS
complement(318288..318785)         PHAGE_Acinet_LZ35_NC_031117: glutaredoxin; -; phage(gi100075)                        7.93e-60            MPKKDEVKSTSKWRGQPTKYKSEYVAQVKKLCLLGATDKDIANFFEVSESTLNNWKNEYPEFLESIKKGKMLADANVAERLYKRALGYEAPDVDIRVIENKIVETPLIKHYPPDPTSAIFWLKNRQPEKWRDKQVIDHTNSDSSLNRPTVIELVAPMVNADENPD
complement(318918..319406)         PHAGE_Entero_cdtI_NC_009514: hypothetical protein; -; phage(gi148609428)             1.44e-21            MSSKLLGHVWDLDLPDHATKLVLLRLADSANDETGECWPSLKHIQDKCNIKSKNTIRRALEVLEQLGLLVVIKRKLSAKQNTSNLYRLNIKKILEPSSVSIKLGGGSNSELGGSNSELGGSNSELGGGSNSEPRTNNSFEPINELNTPLPPKVENSNDLENAF
complement(319396..320187)         PHAGE_Pseudo_JBD44_NC_030929: hypothetical protein; -; phage(gi100001)               3.38e-89            MSNKKQKSTRTALSKKVRFEVFKRDSFKCQYCGKSAPDVVLHVDHINPVSNDGTNDIMNLITSCSECNLGKGAKTLDDNSVIEKQRKQLQELNQKREQLEMMLKWREGLESLDQNIVDVITQKINELIAPSEVNSNGEKTIKTWIKKFSVEEILNAIDAAFESTFCRGSNKSHDEKSNDFFNLIPRICSVNRMPELDRELCYIRGILKNRMYVNFGYVMQLMKKATSLGFDVEDLKELAKTAKNWTSFKNTLEEFIQEGENEF
complement(320184..320885)         PHAGE_Aggreg_S1249_NC_013597: hypothetical protein; -; phage(gi100047)               2.75e-41            MSKLLVIENTKIKQDSQGRYCLNDLHRASGGNPTQAPAQFFRNKSVNDFVQTLTDMQICTSPVNTIRGGVEQGTYVCRELVFKYAAWINPEFEVKVYQVFNAYTQGELQAVNQIPKSFSEALLLAAELQAEKERNAPKVAFVDHYVEVGTSKSLREVAKILKMPERAMIDRLIQDRLLYRQSGALLPYQTAHSRDLFTVKTGTAEHGHNYTQTRVTSKGIEYIASRYASELML
complement(320944..321396)         PHAGE_Burkho_phi1026b_NC_005284: gp65; -; phage(gi38707955)                          1.18e-07            MNSKEIQRLLHRDCKNSSGGITSLAYTLEKSPNILGNKLNVDCEQNQLSFIEAIELIATVQSKKTISAIAAQIDHIVVPMPRCADCGQDVLARFLDIAESSGRIGKEIKSAVSSDSELGRNLSQREKQRILAEVEQLIEQAICLKMELGQ
complement(321445..321654)         PHAGE_Mannhe_vB_MhS_1152AP2_NC_028956: Cro repressor; -; phage(gi971760541)          5.83e-19            MNNLQKYRKETGLSQAKFAKEMGWKQSRIGNYEARVRTPTLFNAKAIVRKLNELGVNCSLDDIFPSVQN
321782..322468                     PHAGE_Haemop_Aaphi23_NC_004827: putative CI protein; -; phage(gi31544010)            1.26e-92            MSKIIDRIKSKRLELRLSQAKLGERIGWNQSRIGNYEAGTREMDDYILGKIAEGLGVTLDWLKYGDQGKVESNVKDIGSFDLWDRNTPLHDEDIEVPFLQDIRLAAGNGFADDIMDYNNFKLRFSKATLRRQGVQYENAVCVVAEGDSMEPAIPDGATVGVDMGNKVIRDNNIYAINHGGLLRIKILNKMPNEQVLIRSFNSTSYPDEIVNLDEIVVIGKVFWYSVLL

#### region 3 ####
complement(577640..578479)         PHAGE_Mannhe_vB_MhM_3927AP2_NC_028766: hypothetical protein; -; phage(gi971741551)     1.42e-05            MAKQFKQAPLPFVGQKRMFLKHFEQVLDENIQGDGEGWTIIDVFGGSGLLSHTAKRLKPKARVIYNDFDRYTERLNHIAETNQLREILYQTVNGIIPKNKLINKRLKEEIINKINRFNGYKDVNCLSSWLLFSGQQVGSLHELFKQRFYNCVRKTDYVLTEGYLEGLEVVSESFHQLLPKFQNKEKVLIVLAPPYLCTRQESYRQATYFDLIDFLRLIHLTKPPFIFFSSTKSEFIRFLDYTQEDKTDNWQTFEGYKRIIVNTSASYSGKYEDNLIYKF
complement(578543..578662)         PHAGE_Haemop_SuMu_NC_019455: Mu-like prophage protein Com; -; phage(gi418489076)     8.81e-09            MQKVKEFRCECCKKLLARAKDVQSLQIKCVRCKKINQFN
complement(578808..578987)         hypothetical protein; -                                                              N/A                 MEKGQKVKLRNGNDAEIVFISDFGKLLVVEYIDDELPAVHWHNSNGSFYADCESALDIV
complement(579048..581576)         PHAGE_Mannhe_vB_MhM_3927AP2_NC_028766: defective tail fiber protein; -; phage(gi971741549)     7.17e-36            MRDLLQKIQSNDGQFHNGNPATGEQGTRVTDTWLNDVQEHIRDFGDEFKYLLQQVELEPDPAKKTQIYDAIVQIIENKRRAASLTQSGEVQLDSSTDSTAEDKAATPKAVNVVKALVIAVRNALNNYIPNSKKSNADNSSSSDTIATSYAVKKVRDIVENRFSSLANADGYKHVGRCKSVEMLRKVVPSKHGQRILVDAYYEGGTTGGGEFVADLQDLTTADDGGSCFVVLNNTARWKRIFDDRVDVVDFGAKSDEDATIAFENAFKYAGEHKKIITSEASTYFINKPLFLSGVGGIELNGKLYAKMTPENKSKPIITWAENAITLTQSHNNFINLVMWLEPTEDAPAICLAGLKSTNLKIGETGCVQIYATTEQNEQQVDFKGVEVSSTGYNRFDIDVLSTLHITGKGRGWVNENVINAQRFRALKEGFRAGILIDGEYRHNHNLIRRGCLEGGQTINIENGSSNTIEDARFERNPKNPDELLTISFSENAFSNRIIASWVSSPEFTNTPYGVHYDMVKVTDKGVDNVVSHIQETYSDEACLFALSQTTSFVSTLNKATFPMKYTTDIEGVNGIKQLISGSFKLLQNFAEVYKQSQFIHVRIGTMFDLSSDASHFRLGVELFDENKAPITTALDSHIKSGQLKVDGNKYKMDRNVSHANFTIISEQVRYVRVLITSGNDTENQVFDYLRFVVRYPKHFIEKSRGYHNIQQPIRKRSLFYRGVEGDIDMAEVGEGVACYKQDLSEMKINLVRVALVINKIVGNVLIIGGLPVSGIKEHTQDSEQGWSLIYPHNDQEHKLAVERVAFLQSEKQTKIHIQGTIPSELRTGESIVLILTKTKKLA
complement(581580..582167)         PHAGE_Mannhe_vB_MhM_3927AP2_NC_028766: tail protein; -; phage(gi971741548)           3.45e-35            MMSHKHALSTLYPPISYNVNGKQFLIQCEVDGNVFDRVQQSAVDMLNAIEPATSGQMLADWERVCGIKTDLSKNYQERVKRVIIQLNAIGGLSIPYFKKLAESIGYQIEIKEFSPLQNDLPNLGDVDIFQNEPRESLIFMWRVTVIDGDDNIVYFRAGTSVAGDHLVTFGDPIIEEFFKDLKPAHTYCYFAYQER
complement(582167..583231)         PHAGE_Mannhe_vB_MhM_3927AP2_NC_028766: baseplate J protein; -; phage(gi971741547)     4.48e-128           MLLVPTLEDIRNAILRDYQSLEPNADISEDSDNFARASALSAVAEGLYAHQKWIIKQFFPDTADTAFLEKHASLRGIRRRNATYASGRSAVIAGNEHSQIRIGLLIKTEDNRFYETTESAVIDSSGTVTVAVRSLETGSSQNITQATKASFMSAPVGVQTDVTLSNVVGGTDAESDTSLLERLLELIRRPPAGGNRYDYRNWALSVDGVDAAYVYPLRRGLGTVDIAITSNNDLPSSETIERCQAFIDEVRPVTAKESKVVKPDVTKVNFDIQVKISGITLAEIKVAIQKALSDYFNTLIPGDDLIVSQCEAVVNNLIGVVDRRFTTPTANKKADVVSKIEWFRLGTVTVTEMS
complement(583246..583596)         PHAGE_Mannhe_vB_MhM_3927AP2_NC_028766: hypothetical protein; -; phage(gi971741546)     3.18e-63            MDREISPLTGDYTSKQISTLQNAVYIRLTTPLGAYWADGRVGSLLHLIQREKDVERVGLLAQQYAEEALKPLLDDGRASEVTVSYKQPKNGILLLLISVKDNRGNAFEFKHPVKLI
complement(583672..584328)         PHAGE_Mannhe_vB_MhM_3927AP2_NC_028766: baseplate assembly protein; -; phage(gi971741545)     1.51e-96            MRNLTKKIQEKTGAMLADVRQVFRGVLNLVKSGDNIQKAQVSGLAGETLQDVELMQQFGFTSVPPAGTQVVVVPVGGKTTHSIIIATENGAFRVKNLENGETALYDQSGSTIILKQGRLVEVDCDTFKLNCKTYQVNASASADFTTPKLETSAVLTAQGKINGNGGMAVQGGSGASFSGDVEQSGGDFTTSGDVVANGKSLVSHTHPGDSGGNTGAPN
complement(584331..585455)         PHAGE_Mannhe_vB_MhM_3927AP2_NC_028766: tail protein P; -; phage(gi971741544)         1.31e-180           MQNEVNYNYPFENEIVVEIDGKQHKSWKSYDIDSDFLIAADAFRFDIGTPSTDTVIPNFTGKEVKVMINEQLVITGIVDTTQHSINKTNRTFHLTGRDKAAILVDCSAPITNVKGLTVLDAVKKIVAPLGIKNVELKAENNPTLDKVDIDIGETAWNAVKRCANSAGLHTWFDPKGVLIVGGADYSTPPVATLCCMKNGERNNFSSANLVFDVSQRFSEITFLAQRHGRSGDDNKNDLKWVYKDESMKTYKPKTVVVPDVEDLTSLKKWAKKYIADSILEGFTLTVTIPDHKTQDGTLWQPGQRVHIICEEYDIDAIFFLMGRRFMLSRANGTQTELRFKQDGIWTPDAYKAKADKARKRKGKKNQGDLIVLDK
complement(585445..586770)         PHAGE_Mannhe_vB_MhM_3927AP2_NC_028766: DNA circularization protein; -; phage(gi971741543)     3.94e-114           MKGWTMPVQRASYRGVRFDVFNIEDSVERAVVEHAYPFVNGADIEDLGLNPLEVRLSAVFYGEGYYSDFKKFLEVLKKQGADVLTHPIRGRLQNMICTSANFYHDAEYTDYVTLNLIFREATPAKPIFLFNNALFGLIDDFLSAIEDFIDDCLAFFAEVMEGISLAANFKARLLGTFGAIFGCYEHLRDLFTLDKAKFNTPASTTADKFKTQSSQACKDIFEMIEIGLTQIAQRQDLTQRAKFDEVLRTIDQIDEIPTILVTGKNASANRKVNLKSLTSALSERDTREINAAMQLACTAALMKIATDFIEDDTMLPSDIEYIATKVRLQILKNLNTVRAFAQEVTPSFTVTMPNTGIYTKLHLVSERLRNQGKKITKLALSAINRKPPLVIRTVEINGTLQQVAHEFYGDYRRANELLRLNPQIRYPNFITKGEVLNSYAK
complement(586773..589028)         PHAGE_Mannhe_vB_MhM_3927AP2_NC_028766: tail length tape measure protein; -; phage(gi971741542)     0.0                 MSSLNLSLMLKAQDFASRTVKSMRDNVNKSTKDIENQAKRSSSAQQNEVRKTARLTEQAYRQIQQQARTTATAREQLGMRSERSIQNEILRTEQAYRRLKNSGTASTRELARATEQHKRRIAELNAEMGKIATGQRLGNIGRGVAGAIAGVTAGAMVLAQPMNKQMTYDRQLAMVSNTAFSERDVDGRIAGKKELHSAVKNAVETGGGTKEDALSALDTLLASGAVSADIAMKLLPTLQKGAVATGASTQDLSKIAISAMQQFGMSENQIGEVLDKAVAAGQAGNFELADMARWLPQQMAAAKSAGLSGMSGFEALLVANQQARVTAGTSDQAGNNLANLLAKITSRETNDRFANLEIKDKDGKTHGVDFIKSMEAQKVKGKNSIEAFMAIMDQVIGEDKNYKELQEKLKTAKKEDQKALLEQMTNLVEGTAIGQIISDKEALLALIGMRNNVQLGQEVKNSVMNSAGAVESSHAVIADTNDFKTEQLKNSAEFAQMESLKGFNNMIGDVSAKLTDYASQYPGLTTAIAGATTGIAALSAGALVAAGSLRLLGGSTGLGLGGALGGLSKGGAVKGGLFKGGKVGSLLNVGSLAVAGLAIASDNHDDYFAQQEAIKEKREKAQEKANIAMSGHSVNKFQYTPTTSFKTSNVNYHGAYAIADIQRNQAIAKARLNQGTLTQAQYDARVESGNARIAELTQTDLQQFGNQIQSGLKQAVENQQHTIQTHITVELDGRAVAETVSENQYRQFNRE
complement(589312..589653)         PHAGE_Mannhe_vB_MhM_3927AP2_NC_028766: hypothetical protein; -; phage(gi971741540)     9.49e-19            MQGRLLLGVLFNGTRYFDFNVKILTLGLECQALEWIEEKGLAKDELNKAEQTLVDLAYLCQQLEISGIDKVSLTPEFLLDNLSTDDYVLITDLIGQLRKKCIDAGENQVLATA
complement(589653..590021)         PHAGE_Mannhe_vB_MhM_3927AP2_NC_028766: tail tube protein; -; phage(gi971741539)      3.45e-34            MAKEFASLGIIEVDGLEIDLTKCDVRVITGRKPVKTINRKARVKGFAKGITEYTLSLTVAVPLNSPEPDWDNVDDAKVTIEEENGQRISYRNCFTTEVGTSYTVDNEEVRDIQVVALDKVIE
complement(590031..591440)         PHAGE_Mannhe_vB_MhM_3927AP2_NC_028766: tail sheath protein; -; phage(gi971741538)     0.0                 MTNIEFDKIPTSIRKPGVYTEYNRRNAVSTLPTNEQEVLIIAPMVSDSAEFTAPVRIYSDYDAELAFGAGTWAHLMARVAIQNNPLLRLSIIGLKDNEAGVAATGTLTLSGTASAIGYLSTTIAGVEYKVSVAKAETANAVAARLAAVINISNTCPVNAQVSDGTITLTAKCKGEIGNEITLSAASYTSSMTLTAQALASGANNADIAKALASVAGTHYHVVISPFSDEKNAKALVNHLETVSSPLEKKPAIGVIGWRGTMASGTTYTSKINSERVTCAWYKGAIESNALIAAGYGAVIAGEEDPAKPLNTLEIKGLTTVDATQTPILTEVNQALFHGLTPVTVVNHRVRIMRAITTYTKSATNTDDPSYLDLTTIRTLDYTRKALEQRIELRFPRSKLSNRTPPKVRSEILDVLYRLENLEILENVDLHKAKLLVQRNQQDPNRLDTVIPADVVNGLHVVANRIDLIL
complement(591437..591604)         PHAGE_Mannhe_vB_MhM_3927AP2_NC_028766: hypothetical protein; -; phage(gi971741537)     1.91e-20            MKVKAAVGVKVPLENQPLAYIEQEPVEVENTIYYQRRIADGDLIEVKGNKKADKS
complement(591607..591999)         hypothetical protein; -                                                              N/A                 MKRFFALIMIAFLPVHVMSAANMAPIIAAAATTGTRSNQENDRDKADSQAQIIAITQGGLTVDADSGHVIIRCLWQKGGLCKIRGGKEGEGFISRRTDLILTPQEFAEREGYKKVHRITLLPLYLDVSKE
complement(592003..592644)         PHAGE_Mannhe_vB_MhM_3927AP2_NC_028766: hypothetical protein; -; phage(gi971741536)     4.14e-60            MITKIENALVERLKKGLGKLANTVKSYGGELDDESIGTARLPAVLVTYGGSRIECKDLRRRRHKSTDTFVIILAVRSLKSNQVARQGGVDRREIGVHQLISAVRRLLDAQTLGNLVYPLNPKRIRTIFNNAQFRSDKITVYAVEYEVSYDDLPPLEDGLFPEATSDKTSPDYVFNAYEGMLSEQQPMLEQVVGKIVDPTTKDFVEFNVETQKG
complement(592628..593050)         PHAGE_Mannhe_vB_MhM_3927AP2_NC_028766: hypothetical protein; -; phage(gi971741535)     2.05e-55            MYATINDFISRVGEFQVMELTDRENIGEVNQAVLTIALLDSSSQIDGYLVGRYKLPLKTIPQNLTRICCDLTRYRLASMSDVSITEEIIERYKLSLRELEGIASGKVSLGIAEDEQASTGENTVIFTNVANRVFSRDNEN
complement(593053..593940)         PHAGE_Mannhe_vB_MhM_3927AP2_NC_028766: hypothetical protein; -; phage(gi971741534)     1.33e-19            MSKNKSKKETADVKPEDVKPEDVKPEDVKQEDVKLEDVKLEDVKPEDVKPEDMKPEDMKPEDMKPEDMKPEDVKQEDVKLEDVKLEDVKPEDVKPEDMKPEDMKPEDMKPEDMKPEDMKPEDMKPEDMKPEDVKQEDVKLEDVKLEDVKPEDVKPEDMKPEDMKPEDMKPEDMKPEDVKQEDVKLEDVKLXXXXXXXXXXXXXXXXDMKPEDMKPEDMKPEDVKLEGKGYLEAIHPVAFDIRLMSHHPHESYGRCGYRFNKENAVRIPAEELTGEQVSRLLDDPYLEVAPVTEEE
complement(593979..594896)         PHAGE_Mannhe_vB_MhM_3927AP2_NC_028766: major head subunit T; -; phage(gi971741533)     4.19e-152           MAFKKSDVLNHINEQFKKDFAAGLGKIAPQWPEVAMEIGSNTDTNTYGFLGDFPKMKEWVSKRQIKNMQAQGTSIKNKTFEATVQVPRTNVEDDQVGLFRPMVQQAGQSAAELPDDEVFALLKKGESTLCYDGQNFFDTDHPCYAEVDGTGVNTQQSNLTTGSSGGKPTFYLLDTTNVIKPFIWQKRTAPEIETKFDASRSDTVFMEDVYIWGVRARGAAGFGFWQLAHCVKDTELTAENIMEVVAKMQTLKGDGGKLLNIRPSVILVPPALEFKARQICEAEVINGTTNVLKGRLKVMVSSQIL
complement(594896..595933)         PHAGE_Mannhe_vB_MhM_3927AP2_NC_028766: hypothetical protein; -; phage(gi971741532)     8.89e-78            MKLTLAACSFEINKAKYGRIQLLPYGEFRATDGRPTDVEAWYVTDTNGADVVALANSKRNPLPIDYEHQIIHSQKNGKEAPSAGWMEYLYFTPQGIFADVRWTDKAAEYIKNGEYRYISAVFAYDTEGYVRKIFHAALTNTPALDGMDEAMVAASVQLLNEEAQEMDKELLAMLCSLFGVASATETEIKEKVTALSQAKGESKVVLSDVYSALKEKEQSVAALSEKVNAFDPSKYVPVEQVVALQNDFNAFKDGVEKDKKSALIQTALSEGKLAPALKEWAEGLSVEALTGYLEKATPVAALSGEPQSKGDPNNNVVALSESEKAAAKALGMSESEFRKAHKEIN
complement(596176..596592)         PHAGE_Mannhe_vB_MhM_3927AP2_NC_028766: G protein 2; -; phage(gi971741531)            2.05e-70            MIDVDINDVEKIEAVLSDIAHKTQNRTSLMRSIAGTMESAVLQNFDEGGRPKWLGLKYRKGTPLVDTENLMGSITSRYNNDSAEVGTNEPYAAIHQFGGMAGRGRKVKIEARPFLILTQQDKDDILEDAQNYFRSIIE
complement(596733..597455)         PHAGE_Mannhe_vB_MhM_3927AP2_NC_028766: head morphogenesis protein; -; phage(gi971741530)     5.20e-80            MIALGERDLKRKGLNKPDDSSEFLVKVKRPADKNGNQETTVGFKLPDGSIRVTDKGFDYNIGRLNYRPNLDLYPEKLAHQFAKTEMQGAEFKQDFLIFQRQFVKIKKQLGVDDKLTAEQMFNVRDKLSMNFKFTAGVLSTSSKRMLESDVATVWFSDDSLIKQLNSRDGQDFDLDDYANIPDLIYTPDKIIKEATAYQFYKEIKGKKLLVVLKVLHDKNEIFIQSARRVSEKQWKKAFKK
complement(597452..598030)         PHAGE_Mannhe_vB_MhM_3927AP2_NC_028766: head morphogenesis protein; -; phage(gi971741530)     8.84e-91            MSKPLSFLFGLEPTQAIEFLHNKKLLATKVFKKSLHDSAIARATTIARLSSLEMTNDIYKSMEVAKKEGKSFAQWKKDLVSEFEKKGWVFGHDKSISRGIDGKLLADPKTGEYFGTPRRLNTIYRTNVQAAYSAARYQRMMDNIDHRPYWQYSAVGDERTRPSHLALNGRIAMMTRFGQHSTHLMGLIVAVR
complement(598023..599663)         PHAGE_Mannhe_vB_MhM_3927AP2_NC_028766: portal protein; -; phage(gi971741529)         0.0                 MAKKKKKLQQVKKVQVGLDTQTNEARVTETGRIISDHPSNKITPAKLKGILEDAESGDITAQHELFMDIEERDSCIGANIQTRKRAILTLDWRIAEPRNATPQEEKLQVEIDELFYQFPMLEDLMVDMMDAVGHGFSALEIEWKQAEGKWIPVNFIACPQSWFKLDKDDNLLLKTPDNQDGEPLRQYGWVVHTHKSRTVQLARMGLFRTLAWLYMFKHYSVHDFAEFLELYGMPIRIGKYPFGATNDEKRTLLRALAQIGHNAAGIMPEGMNVELHNVTNTTGSAGSNPFLQMVDWCEKSAARLILGQTLTSGADGKTSTNALGQVHNEVRRDLLVSDAKQIAQTITQQIILPYLQINIDPNILPSRVPYFEFDTKEYADLSVLADAIPKLVSVGVRIPENWVRDKAGIPEPQENETILSAVQHDFKTDLNDVENPKKQTALSVQNHVTGCQCDGCRGVALSANTDSSTAQGVLDGGLAQAFNEPDFNKQLNPMVKKAVSVLMACDSYDEAAEKLAEAYPEISSHEHEQYLANALFLADLLGGTNV
complement(599667..601313)         PHAGE_Mannhe_vB_MhM_3927AP2_NC_028766: terminase large subunit; -; phage(gi971741528)     0.0                 MKIKEFEKKLEELRRELQRNIEASFEGWTDDPKSIATRRQQVFDPVGGFEFFVQQYFPHYVRSEHKSQLHEYLFEQLPQSVVELERSIRQAIAAPRGEAKSTICTQLFPLWCMVRGLKKYIIIAMDTETQAYEMLEAIKMEIEANPRLHIDFPELGMGKVWRAGAIITSLNQKVEAVGAGQKLRGRRYGAYRPDLVVLDDIENDKSVEKPEQRNKLHNWVLKAVLKLGAAGEKFDVIYVGTILHYDSVLSRILNTKGWRRVRFKAILRMPDNMHLWDQWENIYLSEEGDDDTLSDLFYKQHKAEMDAGAVVSWLRRPILQLMKIRASDGHSAFDSEYQNDPVSGDDAIFENSIQYWTELPANLIYFGALDPSLGKAGASRDPSAILVGGYHRETGKLYVIEAQVKKRLPDLIIEDVIRLHKQYECQRWFVETVQFQEFLKDELVKRSAQRGLPVPATAIKPNTDKMLRIESLQPHIANGLILLHRSQATLISQLRHFPKADHDDGPDALEMLWKNAVSSSAPIEFMTIDGDLGRDEFDDSDLYSIWRR
complement(601363..601860)         PHAGE_Mannhe_vB_MhM_3927AP2_NC_028766: DNA-binding protein; -; phage(gi971741526)     7.19e-66            MAFDEKTRALVRRYYVFEFLSLEQSASKAGVSFNTARRWKKEAEKKGDDWDKVRDVQVMAGNELTDITKGLLSGFIIQYRATMDEIQNSNLNAQDKVDRLSSLADSFAKMTAASKRILPEISAIATAMKTIELFANLIKTKKPHLLPDFIELLDEIKPLIDKEFK
complement(601864..602112)         PHAGE_Mannhe_vB_MhM_3927AP2_NC_028766: hypothetical protein; -; phage(gi971741525)     1.51e-11            MRQKNKSTGEKLDAILDKLDGIADKVDKQNKEIADLQKQVQALQADLSEMAKKNRNQALIAGGIGGGIVAVGIELIRLQFGG
complement(602112..602366)         PHAGE_Mannhe_vB_MhM_3927AP2_NC_028766: hypothetical protein; -; phage(gi971741524)     1.09e-11            MELQISGAMIFNFVVSIAVFFGGVWFKRLDADFKELKAEINKIKESYQTKEMANHVNSGFSSQLDRIFDKLDSIEGKLDKKVDK
complement(602480..602737)         hypothetical protein; -                                                              N/A                 MTLQLILVAIAFFLGLCGYVIFKLKRANNTIDALLKENAQLEQDKAIVTTQRNNQRERKRNEETANHATRDKLIDSLHKSHDLRD
complement(602734..602970)         PHAGE_Mannhe_vB_MhM_3927AP2_NC_028766: hypothetical protein; -; phage(gi971741521)     4.26e-11            MAKLSELITNSDGRLSTTGFIQFFGALLMAAILIFCVWLDRAYVPELFMTFAIFCGGGAATKGFAVAVERRKNRGGAE
complement(602963..603130)         hypothetical protein; -                                                              N/A                 MNKLHRLFGWLHTYFRKPINTCRPKCYSKKAWSYRVKGKPTLAQQLYLKIGVVNG
complement(603123..603608)         PHAGE_Haemop_SuMu_NC_019455: putative N-acetylmuramoyl-L-alanine amidase; -; phage(gi418489052)     2.39e-45            MAIEKIIIHCAATQNGVRLAKRGKTAAQIIDDWHFDAHFRREINNKIAFNRHLHAIGYHFVIDTNGMVESGRKIGEIGAHCRGQNRNSIGICLVGTDRFTVAQWQALANLVRDLSRKYPNATLHGHREFARKICPGFDVAEWVDNDCQPLVEHVIMELEHE
complement(603699..604127)         PHAGE_Mannhe_vB_MhM_3927AP2_NC_028766: mor transcription activator family protein; -; phage(gi971741519)     4.60e-44            MSTDIENVAEYLPNVVHEMVNIAGFSDVEKIIKRFGGSRFRFSDGIHYFPKLKELIGKESAIKLRTHFQSEEIYIPRCDVALRVLRNQRLKADFDYLTQREGKSGRMSMLEICHKYKISDRQAWDIVYSLQREPKAQQTTLF
complement(604256..604591)         PHAGE_Mannhe_vB_MhM_3927AP2_NC_028766: hypothetical protein; -; phage(gi971741516)     1.74e-37            MKKLFILITLSLFSLASFSMTDKAQKELEKALKGDYQTLRNVAFAMEQGSFGHDKNLVSACALRRVILFVNSDKADDTDYANELITCKNIHATENRQAWEIALTITKSLSN
complement(604628..605092)         PHAGE_Mannhe_vB_MhM_3927AP2_NC_028766: hypothetical protein; -; phage(gi971741515)     1.36e-29            MYENRKSIIAKIHIGKNTLKMDDDVYRAFLQSTVGKTSCKEMNIAELLNVLRAMKDKGFEPTATKFKHQRRPKPAEYKEMYLRKITALLTEHQLPQSYADSMAKRSFKVDFVHWLDVWQLKKVIQMLEVYNRRQQRDEEQKNTIELLDISAKKQ
complement(605079..605459)         hypothetical protein; -                                                              N/A                 MDEVWLRATVAKGLAGLVVLRLPGQPPEDMITKTAEIWIKAILHQKIFNGWNEQEDKWRIEEAFLTLYAECDRFPNPKMLLERLPKRKVLALPEPKITVLTAEERERNLTFCQHFRKILGAARVRK
complement(605452..605925)         PHAGE_Mannhe_vB_MhM_3927AP2_NC_028766: hypothetical protein; -; phage(gi971741514)     1.57e-10            MKCKCPACGAVLSLDVLLQHEQASLAVMSALSLNGDFGRLAVQYLGLFRPEKTALTMDRVAKLINQLLDDVKNQRIQRNGDVYDAPIECWIDSLAVVLNSRHNLKLPLNSHGYLYEVMTKWQPRNLVKNSPVHQNNNQVTANKTSKALQNLAEFANG
complement(606001..606483)         PHAGE_Mannhe_vB_MhS_587AP2_NC_028743: hypothetical protein; -; phage(gi970580048)     1.42e-46            MSNEKYFSVDVSNDIHIVNLHETLEQAKQSCLDGAIEAHDFADDMCDHEDFASNDLPNAVYGIVLGKAVCKEKQLSEEEKEDYGSDLVLEKPELVELPQDNNWISVKEKLPEAYTHVLVYTIAAETISLFYDGEKFLFYPYTYGLEKITHWQPLPTKPIQ
complement(606527..606802)         hypothetical protein; -                                                              N/A                 MDKHTRAALAFARNVKAERGEKTVEIGEFELTTLRHDKKRLDFIEKNAIDIVVNGYGLNECEMWTPKGLITFPAADTVREAIDNAMALADK
complement(606827..607108)         hypothetical protein; -                                                              N/A                 MIARADNYCLGWVHGVYKTVQDFVLTQEEKEKMERFKNQLHKKMNLREAKTRKVGDTRERNGDESGLRGYLDGKQVKLNRGVNGQETLKIAHQ
complement(607141..607527)         PHAGE_Pseudo_PaMx74_NC_028809: hypothetical protein; -; phage(gi971745269)           6.29e-09            MSQSNEKLLKKIKKLLALSKSNNPHEAAKALEMAQKLMAEHNVNSIDVEISESDSKQKFSRKTGQYVHALASLIKRVFGVEAYFSNRTNNIPEQKLHAVFSVKKKDLLLLLTALMCCIVNYNRLEKHL
complement(607524..607622)         hypothetical protein; -                                                              N/A                 MLRDLEGQALRLKEKQSVKEMMKIMRKDMEWR
complement(607769..608317)         PHAGE_Shigel_SfIV_NC_022749: hypothetical protein; -; phage(gi557307558)             3.79e-24            MAIYLTHSNRVINFQEPEKSDIHIDDIVHHLSMIPRFGGKLDRHYSVLDHSVYVGMIAKTFLKADDETAFAALMHDAQEAFLGDIPSPLKSLLPDYKAIEKSFEKVIQEKFNISMSETIKTFVKCADLLALKAEKEAFINTPIEQECHWQYLHELPLVPISPIDFCVNSKELFFQAFDYYRK
complement(608326..608496)         hypothetical protein; -                                                              N/A                 MTKHDIAQQIVEIQEILEIARDNVIEERRADAKVILQRAIAEIKKINWQITPINQI
complement(608653..608862)         PHAGE_Haemop_SuMu_NC_019455: hypothetical protein; -; phage(gi418489044)             7.37e-08            MAKKANKLSFKEISQLASEVERAGDYSYAAELWRNAAELAKKAVNKEWCARRHAFLTKWALRWKEAENG
complement(609020..609637)         PHAGE_Mannhe_vB_MhM_3927AP2_NC_028766: hypothetical protein; -; phage(gi971741508)     5.34e-97            MSKVEMNGQVYWKNIKGNLVPDEMVKEIDKERDCLVRNFVEQAIEKQKEVRAFKTQVFDDIGAFIQLSAEKYDVQLGGRKGNVTLVSYDGEYKLMIAVQDRLTFDERIQAAKQLIDECLHEWSADARPELRSVINDAFQVDKEGNLNTARILSLRRVEIQDERWTKAMQAISDSIQIVDSKDYVRFYKRDENGNYQQISLDMARV
complement(609640..609828)         PHAGE_Mannhe_vB_MhM_3927AP2_NC_028766: hypothetical protein; -; phage(gi971741507)     1.54e-10            MKRRQIYAVYRGEKNLGDGTAEELEKKLAISKKKIYALCSPYVHKRDKGQQLVVIKLGKEEV
complement(609837..610046)         hypothetical protein; -                                                              N/A                 MGELLQRVAYALRREGVQVLRIKNGRFPTMIILNPSERIIKKSVEVRVNNNGQRMTKYVANEQGVSLYW
complement(610063..610383)         hypothetical protein; -                                                              N/A                 MERWFFIKREKAYYRKWTNRARGYVKEVIELKQNIKMVQVGRVSYSFCVSLTQSNNTNEQDYIDGLRVVGNWHDKASWKNAYSKLRSLLRYEPSRLIHSPEFKLAE
complement(610397..611272)         PHAGE_Mannhe_vB_MhM_3927AP2_NC_028766: DNA transposition protein B; bacteriophage; phage DNA transposition B protein; -(gi971741505)     1.02e-112           MRQQLADYMTKNGMTQQQVANAIGKSVGTVSLYLRGAYNGKVEEVDQAVSRLIGRHNDKVVERRFNSEFVSTHAAERCLDAIAIAHIEGEISVVVGAAGLGKTKALKQYVEMNPETIFIEVEPSCSPKVLLKTLCQQLGINDVGLNHDLFTRITNKLGEGRLIIVDEAELLSTKSLEYIRRIHDLTKCGVVLAGMPRLIVNLKGKYGELAQLYSRVGVCCDLGNALVAEDVALLAEKGLGTDEFNELLFKVSKGNARRLNKLMRGAVRLAELNKRTLDEALISRYAEMLIN
complement(611403..613367)         PHAGE_Mannhe_vB_MhM_3927AP2_NC_028766: transposase; -; phage(gi971741504)            0.0                 MSTNSLKTHYSAKELLELSLSCLPNSVQGIIYQAKKQGWESQKRVARGGGSEFALASLPKEIQSEVYSKFTESIVQRKPTLPAVKQIDLNNITSKQREIADARMALVAYVQNLEQVQSRDAAIKFICNSAKSGQLPDEVMALVERANCKNGNNCGRVLSHRTLYGWVLAYEKAKTPEERLKALVPSQRKADRVEDIAWLPNFLAIYRNTNGVSVAEAYVEFAHKWQMEFADQPLRLALLPSIDRVRRALSKLPRHIKEIGRKTGAEMRALQTYVKRDWSCLLANDVWVGDGHSMKMKVQHPDHGRPFIPELTMVMDAPSRFIVGWSVSLSENALAVADAIRHGVENHGIPAIYYSDNGGGEKNWMLDGDITGMLPRLGINHQTGIPGNPQGRGIIERVNKTIALRIARQFDTYHGTGADRDTVRKTSTAVISLDKAIRKGATELTEKQKWAKGKLPTWQQFIDAVQVEIDRYNNHHIHREIGTTPARKRRELLAKAEIIHITAVEARDLFRPSVLRVAQRGWINLFNNVYFSQKLLDVDGQQVQVSIDIHDPSSVIIRLKDGTYVCEAMLDGNKRDAFPMSLVEKARKDRAQGRLKRKQEKVDEINAELNPVITIEQNKGAELLHGLRMNGLKKKEEVEEIAVFPSDLKRMKRA
complement(613386..613649)         PHAGE_Mannhe_vB_MhM_3927AP2_NC_028766: transcriptional regulatory protein; -; phage(gi971741503)     4.10e-16            MRTLNETKKTAVDWHREDIKAALAKKGWSLRQLSLKHGYSNGSTLKNALDRPWLKGERIIAEAIGVPAEIIWASRYEQRNNKKFADR
613932..614540                     PHAGE_Mannhe_vB_MhM_3927AP2_NC_028766: transcriptional regulatory protein; -; phage(gi971741502)     2.79e-15            MAEKLSLSLSALQNWETNQTEPQASMIITLAKELGVSPNYLLTGEDISERILHVKSESPDEMDGEFEWIDDCRDVMVTAGYGGINGDYPNIKKTKIEKSWLLARGFKAKDCGMYKVFGNSMDSTLKDEEDIIVHHPSKTLIDGQIFILNNKGAVLVKRVQLTFNGIVLISDNKREYQPIQLTMEEANDLIVIGRVVRGYRDF

#### region 4 ####
complement(632805..633650)         PHAGE_Haemop_SuMu_NC_019455: hypothetical protein; -; phage(gi418489077)             4.19e-130           MKNNQSFYKQAPLPFVGQKRLFLNHYINIINEHIPDDGEGWTIIDAFGGSGLLSHVTKHIKPKARVIYNDFDGYSERLKHIRDLNKLRRILLELLKNEPRSKQLSCDMKYKVIQAIEAFTGYKDPHVLSTWLLFSGQQVRTLSELYRLSFYNRIRLSDYSEAQDYFNGFEVANESFHSLLPRFVDKQKTLFVLDPPYLCTHQAAYSMDTYFDLIDFLRLINLTRPPFIFFSSTKSEFIRFVDFMLETKTHNWESFTDYKKISINTSTNYSGKYEDNLVYKF
complement(633802..634062)         PHAGE_Haemop_SuMu_NC_019455: hypothetical protein; -; phage(gi418489062)             1.18e-27            MKNKLTLEDIKSVIVKAEYHRLTDKLTTCVLTLKNGYTVTGESACVDSSNYVKEIGEKIAYDNAVSKVWTLEGYLLQQKLFENQNS
complement(634128..636917)         PHAGE_Pseudo_JBD18_NC_027986: hypothetical protein; -; phage(gi100049)               1.37e-145           MGGKRRGGGPVTVGYRYYWDIQSGIGRGPVDEIVEIRVDDKTAYVGTPGELTQSKAIYIDKPNLFGGEATGGEGGIQGRMEILMGDPDQKPTQMLINLLKNVHNPPLNSALSGKGRKKRTRQQQVEQSTFFSNGDISAGNVSPEDVIPGFRGTVTTVFSGLISCYNAYPKKHSYRVRRTHKWGAVAPWYPEKARILLRNDNLKISGLTPEQEENVRQIHAMNPAHILVECATNKSWGGKKDITELDIESYKKAADTLFKEGFGLCIRYNRQGSVKEFVQQIIDHIGAVQYEDVKTGKYAVKLIRNDYKVDELHTFNYDNGILRVQDDDNAATDNAANQVVVKYLDPVTNREDKAIANNIASVRMHGVITKTVEYKGIPTFDLAARVAQRDLEIVASSLTRLKIVFDMRASELTHGDVFKVSLPDRGIESAVFRVSHIENGNEGEFIVTCMQDVFGLPAANYSTQKADSLYTPPDYSAKPITHSHVFEIPYHVFPLVFSDAELAFIKPTDCFIAAMADAPTPLSIGFEILTDAGAGFNDTGEGDFTPSVLLSDDINKYQTHFKFNESTHSYALKNAVALMIDDEIVKIESVDLKTRTINVGRGCADTVPQAHSAGARAWCYLLASGEDNTKYTVNEQLNVKLLTKTAQETLAEDDAEVLTITTQQRQARPYPPGNVKVDGAFINNIADSSAFIISWAHRDRDVQADNLISHTEDSTILGDGVSYEIALLNDDTVLRTISTTDSQFSYPDPQKVVGEEFNKMTLCSVKNGLKSLFNYTFSVAGAMQLLYGWNYAEEFTQGESLIYHYNDSDMPGGKYIMLSSNADQHSAIYKSFAVDSSVYKRFALSYKVGTYDKRNGLCVVSVQLYRGDEFVSAFVSEQLGEFDTTEWRVKQVEGELPEGVTEIRFKINVIGTIRNNAIAFKDIVVKGGE
complement(636917..637117)         PHAGE_Vibrio_VpKK5_NC_026610: tail assembly protein; -; phage(gi764162228)           2.26e-12            MEKLIITMQDMRRVGFCASGVETFFKRENLDFNDFLQNGIEAQTLLNTGSVFARKCVAEAEKARGE
complement(637121..637372)         PHAGE_Salmon_118970_sal1_NC_031930: hypothetical protein; -; phage(gi100028)         3.80e-16            MFAAIGWAIVRAVAVMAISYLVNTALAPRPRTGQSIEAVSSEEWNFPQVDEGIPQCVFFGDCWTEDWQVLAYGNYRSSPIKKG
complement(637389..638198)         PHAGE_Salmon_BP12C_NC_031228: hypothetical protein; -; phage(gi100049)               8.48e-59            MSFLDKEHSIADGQPVTLYQFIRGDNEKIWRFCDADKDIVVNNEKWTAIAISDTGRRTGENINITLPSNNPVALLYRGMPPSQTVKVMVMRLHYEQQEMRVVWVGTIIEAKRPDVHKTQLISAGLSATMDSAGLRLTWGRNCPYTLYDQDCQLNPKNFAVAGLTISAMDGVMIVVNVPDDLPEGWFNAGFIEWIDSDGVREVRAVKTHKNNQLTLLGGTQKLSVGTVIKAYPGCDGRPVTCLKKFNNMLNFGGVPHMPNKSPYDGSRVF
complement(638212..639891)         PHAGE_Pseudo_H70_NC_027384: virion structural protein; -; phage(gi849255424)         4.67e-112           MATIKGYKVTHQGTGYGSFLVGLTTYRAATQRIIKSKAVQYGTKGATVKQNLTKSTKAYIVPNYYKTLYSRVYVIPHIVNLGSISIEQIFNVQVWNANRHAVNLTSLQTRDAEGIEFNGAAAPLKFHSLALKKWTVKVSMNGPAVIDARASWHFVNHSPVTLNITGSRSTEWSFFPDWSENIIENLHFLTTVHQSITGAEQRIAKRLSPRRTFEFKVTKEGVNRQIFENMLYAYGSRIWSMPIFTDCATLLQHVEPGDLEINIKTQGYDFSPGGRVLLMNGKTKEMLEIVGLETEKLILKRPTVNHFDIYTAVYPLRAAVLTDMPTLTRLSDGVSSAQVRLQVHEHNAYSDDITHLPTYRNHPVLEPTSEWSEDVTAQYLRLIQTLDNETGLPFYLDTARKAFQITSHRFVLANREEQRKLRQLFYYLRGRQRAIWVATSATDITLKSDISTKTFDIYFIHYTAILKNQVGRQDIRIECTDGSVHYRRIVTSSVVDEQTERLSFDGEELRIKQEEIAKISFLTLSRLESDQVTWTHHTDADGVATVTVSFRGLRDELEV
complement(639899..640861)         PHAGE_Pseudo_JBD25_NC_027992: hypothetical protein; -; phage(gi100048)               6.44e-34            MAYQTGTATSVVILLEKLKDFAQSQNWTIHKHTATQLFLKNNEGYWALEFKDKLLFTIACTGFDDSRDVFNQPGSSANPQSAFQQVKTATSHLENGNFVTYDFFGTSQYLHVVVQIGAERFRHFGIGTLDKEGVYTGGQYAFGTYMQKGYERYNSYDHNFGFSAGAKSFLPVLRADGLAGETKSPWYFCPFDAWVKDIAEKDFGKALLTLGRAAMYTTDRTSHPDLKLVDWSQSKFGQMLIPCPHSLIAHCKDGVLRRLGILPDRYECTMNGIAPRQILTMLGERWMIVPSAQYDHRIKYDLESGLDNSGVQGVAYRIVE
complement(640863..641855)         PHAGE_Pseudo_JBD18_NC_027986: hypothetical protein; -; phage(gi100044)               8.35e-36            MAYETGTAQNERDLLDKINTFLTTNEELVRDGQAWTMLFERTLDATPVRKPIRQIAWKSTGTGVEQDIYLCASTDNLIAEDTFNINFWGGTFFNSQFVTATEIERGMINASPGVVLFADDRPVEYHIVASGRCCKIITRISQVCSSAYLGFILPTVPPTEYPYPLCVAGSAPLVDINKNRSLTRYSQNNHFVSSIVDPRYGNCWLMTPDQAWRDFFGSRYENITSDSAKQRLFPTCNYRRDWHEVPYSQDRLGAAPGEIYPLIPVEFISMPDSSQGLNRWGTMDGVYWVPGLQRAAGDVIESETENFRGIVFNGTFRVSVRDFFVIETGA
complement(641865..645212)         PHAGE_Entero_HK542_NC_019769: tail length tape measure protein; -; phage(gi428783358)     4.16e-38            MSNLTLALKIKADLNNALHNFKALEAELQRTGKSAGALGAKSGIGAKGLDALGKQADNVTNKLGKTRAGIESISRQLSRLQQLSTAFIGINLGTSGIQSLLNTADAYNNYEARIRLVSRSNKDAQGTFRELMQVANDTGQLFEATAELYTRVYRSMGSNANSAEILQFTKTIQQALVVSGAGAQEAKAALIQLSQGLASGTLRGEEFNSVAEQAPVILEILQKSLGKTRGELRKMAEDGELTPQLILAATKEAQEQIQAQYDQMPKTISRAVNELSNAWLQFIGQADNATSASSLIASSISALADSLDELGAIAIVAGAVFGVRLLASLRKVAIAYVQEQAAATKSTLATRAKAQIDVMAARSAHIAAVKELELARAKDAGYASSKRLTLAMQTEEAASKRLALAKGMLAKAEASAKGVGLASRIGSGALAFVGGGFGAAVLATFGLIAAYQYLKAKEEELEAQYNQTLSSIQSHIDKTEELIESRQRLGEIGGFSDRMAQLESNKKALDDAKKELELLKAKRAEIQEINQISGFGFADTSKLEEYNKKIQELENQANKLTTNTKNLSEITESQLNAAFDAAIEHGGALAEKLREIGDANAKEAIELLTPVIKDAEEQMKSASSELDEINVKLGKELVNVTQTAKEQLLSLGEKFMAMARDAGLSGQVLDTFNKKLAENLKLIDEIDNAKIAKDNEKFFGDLSKRARQAKMTTEERLVDDINHREGATPEQIAQALKDAKAIAEGEKYRKSKNKKTKYDADAKNLELNIQYLRLTGQEVKANLTDIEGRYNKLLAEFQKAGNVEGINLIKKVLPLEQAKVQIDGVQAEINRLFQNQSAQEQRIQSQVNTGLISHLEGQRQLKEVYAQTVTEIEKQLPLLEKLSKMPGAQGEQARNMLEQMKLKIVELKSAGNDLEKAFKDGLTQGIQSSLMGLAQGTMTLRDAIKNLALTIVNSMAQIAAQQLAMQATSAIGGLFGAVGGVVTAATGGYITGPGTGTSDSIPARLSNGEYVIRAASVSRYGVDFLHAINRGQLRKYSTGGLVSMPKVSTGKEPGLTQAMQNNTGVHAVASPVHIQQTLAVDSAELFTAGINTYDGEQAVLTVIRANKQTIKEELK
645225..645440                     hypothetical protein; -                                                              N/A                 MNKKYDAYIELIVTVIMTLPLSISFLLALFGVLTAFQALLLSLFLIAVMGIIAFIIREPLVALLAILFAAI
complement(645650..646075)         PHAGE_Pseudo_vB_PaeS_PAO1_Ab30_NC_026601: hypothetical protein; -; phage(gi764161176)     1.87e-23            MTKTVKDELNILFPNAKINIAGVEVEVKEYTLLQQLQHHEKLMPFIHVLRNAMADKKSFNLDKLMDCISAHYQAVLELVALSTDQSVEFIQNLKGEDAESLLMLWWTVNSDFFTRKVLQPTLEKMAMKQVETLTSASSSST
complement(646136..646882)         PHAGE_Pseudo_MP38_NC_011611: hypothetical protein; -; phage(gi215479963)             7.93e-46            MSRAETYSYGQGKVYLAERLPSGEIGAQRWVGDVSELSISLNVEDLTHKESYSGNRQEVRKIITAKTGEVSAKFHELSAENLSLALLGQSTKIEASSVSGEKLPEEIKKGDRIALAHQNVSSVTIGSLVENTDFIVDATFGAVEFLKEISSNSDTVSYSYGEVLNVALLTENPKDLFLRFEGVNLAEDNEWTLVELYKVNFNPTDALSLINSGNELDALNAKAKILADTTKTGDKTLGRFGRVVKITK
complement(646875..647135)         hypothetical protein; -                                                              N/A                 MKKVKLIKSHIHAGVSHSAGDVLYVTDADAQFITSRGIGEFVKKKKDDSKEKDKKSTSESDQKQAEGDNKSLDTDNNLNDGENNDE
complement(647132..647578)         PHAGE_Pseudo_JBD18_NC_027986: hypothetical protein; -; phage(gi100038)               6.45e-20            MQYGPFDLKHVLEQLKPLQPEHIHTLGSTAEYRSLSELSMAGLATPAVFVVPNGEVGHQNDIAVRQMVTVSFSVIVIVQSYQYSNETPHFNVSNPVIGKIRERLMGWVPPVKGAKETFFVRGDIVDYTNSYLVWMETYQTKIIMGRNR
complement(647578..648084)         PHAGE_Pseudo_JBD18_NC_027986: hypothetical protein; -; phage(gi100037)               1.26e-35            MYITLQQLSEKPGVVELAQVTAQVGQPPADWRIISKIIDGEDVASEQPAAVEKAQQSIARIDEVIVDSSALIDGYLRQRGYKLPFKQVPRILTTWARAIVRYSLHQHLPSEEKNSPIVRDYRDALKLLQLVAEGKFSLGLEDTLAESSGEPKFIKRERVFTAETLRDY
complement(648094..649017)         PHAGE_Pseudo_JBD18_NC_027986: hypothetical protein; -; phage(gi100035)               1.28e-131           MKADFPTNPVLTAIAIAYRNRRMIADQVLPRVAVGKQEFKYKEHNLGDQFTLPKTHVGRTSRPNQVEFGSKEKASATEDYALDAPIPNVDVKNAPQGTNPKGKATEYTTNLIELDREVRTAGLVFKKGSYASGLSKTLSGAEQWSHDDSKPIIQLTEALDIPVMRPNIMILGQKAATALRMNKSIVKAYNGTLGDEGLVPLEFIRELLELEQILVGQALVNTVNANKKPVLARAWGNHCSLIYRDSLADATNGITFGFTAQFGTREVREIEDKDMGYRGGVRVRVGESVKELITAPDLGYFFENVIA
complement(649078..649443)         PHAGE_Pseudo_JBD18_NC_027986: hypothetical protein; -; phage(gi100034)               4.03e-24            MTQIQGLIVAYVTEGSVNRFTIVCHGEAKDSAKQATAHTDKLLGVSTRLPKEPGEHIDVVRSGITPVVYGDTVKRGDFVTADSQGRAVKATSGQAYIGIAEEDGVEDDLGSILVTNGVFTG
complement(649440..650441)         PHAGE_Pseudo_JBD18_NC_027986: hypothetical protein; -; phage(gi100033)               5.74e-50            MKLTKMAIMKLGTHKAMDGREISFTADMLNDIAASYDPQLSEAPIVIGHPKLTAPSYGWVKQASIEGDTLYAHVGQVEAAFADAVNEGRYKKRSASIFLPDSPGNPKPGHYYLNHIGFLGAAPPAVKGLGDVNFAASDAENAFAEFSFDIESINHQPQEKPMDKTPEEIAAEKAAADKQREDELKAREAALKAREDKVEQAEKEQKQAAKAALEQDAASFASEMVSKGKVLPAQKQALIEVLVANANQPISFSDGSQTVSKSSVDVIKEIISQKPMDFSAKSDHEGEEQGAVDFADGASIANAASEYAAEQAQKGIVISMTEAVNHIMKGKKS
complement(650659..651159)         PHAGE_Pseudo_JBD25_NC_027992: hypothetical protein; -; phage(gi100035)               2.49e-42            MSGVKIEINTVQLSKILNQAMKTLANPKSMFAEMGEELLSIHRIRFLQQQSPDGTPWQPLSEEYKQSKRKNRDKILTLDGHLSETLRYQASNDGVEFGSDRVYAAIHHFGGSIQPKTAHALHVGGRFFKNVTIPARPWLGISEKDQAEMLNIARHHIKNAIKPSNA
complement(651257..652495)         PHAGE_Pseudo_JBD25_NC_027992: hypothetical protein; -; phage(gi100034)               1.51e-125           MNTVYSRLPFREQVEFYKRKIPTPTATWTDIYAAEHDYAAVVAGAHRREIIEDFAAAIQDFIENGKTLEDFRQAFDEIVKKHQWQYKGGRNWRSRVIYETNLRSSYQAGRYAQLDEMRESMPYWEYVHSDAVIHPRPEHMAWDGLILRHDDPWWKTHFPINAWGCQCSVIARSQRYMDKMGLQIDTAPPLQLEPKIVGARSANPRLVNVPKGIDPGFEYAPGASRLESHVPFNRDSDNTKRVSVFPARAQTDIEMPLPRKLSSEKILPSDQSDEFYIQHFLSEFNATSGKPVVFFDVMQEPLVISKSLFTSRSGHSKLKKRGREKYMLLLAEALKFPDEIWVQTEYFHDIKHLVVRRRYISRIEIEENGEIIPTLAVFEVGKDGWIGITDFVAEKADYIKQVRSGILLYRRE
complement(652479..654002)         PHAGE_Pseudo_JBD18_NC_027986: hypothetical protein; -; phage(gi100030)               0.0                 MAITDWFKSKNKKPEVNREIATTGDGQDITKGYVNALAEPEDGVLRLRGGGDLSIYEQVLSDEEVKRTFTQRQDALIAKEWIVEPASEEPQDIAAADFIRDWVNSIGFDRVTKLMHFGVFYGYAVAELIYRINEEGKYIADIKVRNRRRFRFTPKGELRLLTRDNQTEGIECPAPYFWTFCTGSDHDDEPYGIGLAHWLYWSSLFKRNGVKFWLIFLEKFGMPTALGRYGKNASPTDQDKLLEAIYSIQSDSGIIVPADMPIELLSAGCSGTADYKALFDTMNESIQRIVLGQTSSSGGTPGRLGNDELQEKVLESIIKADSDVICESFNQGPVTWLTQMNFATAKPPRVYRIFEEMEDLTDKAKRDQIVFETTGYRPTLAQIEANYGGEWEKAEVESDNHPAPEKKNKAKKTADFAEHQHHHSDIPAQMTDLLGENLQPVVSDWIKQVRELVNNATSLEQVRDELLTLMPEMSLEQYTNALAIALGAAHLAGQNAVIDEVKDEHRV
complement(654005..655621)         PHAGE_Vibrio_12B12_NC_021070: portal protein; -; phage(gi481019169)                  2.88e-136           MTKPNQGAIGILPFKQSVVSLQVQHNYKTPMLLLGYQQRWCADLTPVKVCEKSRRIGLSWGEAADSALLAASQKGMDTWYIGYNKDMAQEFIRDCADWAKVYGLAAGEIEETEEIFKDGDEEKAILAYIIRFASGWRITALSSRPSNLRGKQGRVIIDEAAFHDDLAELMKAAMALLMWGGQVHIISTHNGVDNPFNELVEDVKAGKKPYSLHTIPFDDAIEDGVYQRICLRLGREWTKESEQAWVAQIRASYGDAASEELDCIPKNSGGAWLTRALIESRMSKETPLIRLTKNDEFSLIDEPVRYAEVEEWCEENLLPVLQALPQGQRSYLGEDFARTGDLSVICVGQEQSDLTLKEVLVVEMSKIPFKQQEQVYYYIGDRLPRFSKAANDGRGNGQFLSEAAFDRYGQIIESVMLSQSWYAEHAPPFKAALEDGTFHGIPHHADMLDDLRAFQVIKGTPRIPDKRTQGNNGTQRHGDAGIAKLLLYYAYRTDSGFEIDFKSIGKRETSSLFNNSYAVKKTRRGFGTIRGGNDFRGY
complement(655621..656160)         PHAGE_Pseudo_JBD18_NC_027986: hypothetical protein; -; phage(gi100028)               4.43e-29            MPKRSTVKALPQSIRDWLDSALVENNFSGYRELEDELKKRGYDISKSAVHRYGQKLEQRLASIKASAEAAKVISENISNEKGVQSDAILEMIQSEVFQALMSLEEIKEEDDPMKRLAALSFVGKNISPLIGASINLKKYQAEIKARAEAAAKEVDKVVKKNGLTEETAEQIRKQILGIV
complement(656172..656477)         PHAGE_Pseudo_JBD18_NC_027986: hypothetical protein; -; phage(gi100027)               5.48e-28            MIEFDKNKREHIRWLILLTLDHARPIGAAESLILSTIQCVPMQLTALELRRELDYLAGKELICITGRETMRWHAKLTSKGIDVVEYTAPVGAGIARPEKYW
complement(656479..656829)         PHAGE_Pseudo_JBD18_NC_027986: hypothetical protein; -; phage(gi100026)               1.28e-08            MIEVGGWQVITFFVSLVITIIGMLIGFGKLLLSQFEAKLNEKFKFSEERYRQLHDDIKAAKDLSEAANKTVTELKTSLPLDYQRREDAVRSETVNSARYDTINEKLDKVILMYGRS
complement(656826..656939)         PHAGE_Pseudo_JBD5_NC_020202: hypothetical protein; -; phage(gi448245012)             1.39e-05            MNQSDAVFIALKQMYDLYGECAGRHIELINYIIREEK
complement(656926..657372)         PHAGE_Pseudo_JD024_NC_024330: hypothetical protein; -; phage(gi658307198)            1.02e-08            MFARLIKGLFSSSLGKHLINGILIAVVSIWGYYQAYKSGYQASRLEFEIIKNQVVQAQLLALDKQIKQANQANLALSENLGRYQQLGDKTTDELQKILAKTNELRRHCQFNADSMHALNLARTRAAQAVTRGIGNTMSSTSAITNESK
complement(657357..657956)         PHAGE_Pseudo_JBD25_NC_027992: hypothetical protein; -; phage(gi100026)               7.98e-73            MRRLYALFIVLVALVISPVFATSTQYKRVLTQESHANWGLNAPIAVFAAQVHQESNWNVKAISPVGAQGLTQFMPSTAKWIAQRYPSLAINQPFNPNWALRALVVYNKYHYDKIAAKTECDRIAFTLSAYNGGLGWVQRDKKKAQAQGLDPLLYWNNVEQVNAGRSRANFAENRGYPKRIIYYWQPRYITWGNTVCLHD
complement(657958..658329)         PHAGE_Pseudo_JBD25_NC_027992: hypothetical protein; -; phage(gi100024)               7.52e-09            MFFSGFIKAIKAGRLLSWLVSALALLTLITLISPHQLPIVVYKLALVSIAAIVGYHLDRALFPYSSPGGYLKRNWKNKYRLTPRVDNEPEYAVCDGYLIVFALVVLRRAVIVGAVMLGVTLGI
complement(658571..658810)         hypothetical protein; -                                                              N/A                 MNTDFLERLEYAVNMEEKNLMLDSNIFTEFPSIEQLNAFIQKEKPTLSLNITVIKPLEHFSEGTSQGMSKIDVIHIEWE
complement(658868..659458)         hypothetical protein; -                                                              N/A                 MKKIVILITLLFPFMVLSAPVDGYKDLKFGMTLEQVRNTKLCDSGWRTPKLNEWQKVIRSHWMCDQFLFNNGHTFAVVRFIGGELSEIEIEIPEYPKYTIDELSNALTEKYGKPIIEKIDLIEKDIKEGRTKKRKKDESKLLERRRFADDTVSLRFFTYNGKVELPTLFYSVPNIKKYSDTEESNKAEKKALIDSL
complement(659471..659998)         hypothetical protein; -                                                              N/A                 MSMKIKGNNNVQVHFNEFNINTIFSDQQCHGNQQIDLTLFTDKQLKDVKRKLRNERIKILFSALSQKDIKRVFFGYFIFIFILNCIPRFSNEYDVELSSFVLNIGIAVGIFGAFILWASWLCKKMSFSNKAIDVLFKVNQRKQDIIEKELQRRFNEYWARKCGIKKDILEYFDND
complement(660029..660439)         PHAGE_Burkho_KS5_NC_015265: gp11; -; phage(gi327198009)                              1.23e-17            MTTVGERLKNEREKLKLTQEQLGAIGGVKRLAQANYESGKRIPDARYLAEIAKVGMDIMYVLFGERANTAINDEELLLLHKFRNADPAVRKFMLGEGVAKSTMRIKGDRNKQNKRTNEQCSMEIEGNNNIQIANKK
complement(660616..660843)         hypothetical protein; -                                                              N/A                 MENQLAELKKEIEELKIQNQHQNLLLTLLPMVLGEDQRAKFAVLIKDFIQKSQKQLPEQLVRFLGSYLQVLEKAE
660908..661144                     PHAGE_Pseudo_JBD18_NC_027986: hypothetical protein; -; phage(gi100019)               1.98e-06            MPKTSFKPLPYPQTPESVRAYFLLHGINRSEWARHFGVSQQAISDLLRGQLKGTWGESHKTAVLLGLKPDPESPQVAA
661224..661409                     hypothetical protein; -                                                              N/A                 MKRLLIKFCIWYLAREYRRRERKDIKNQAILNKFRKQNTQQIVDKHNIPLNQVKSLQGKVN
661422..661736                     PHAGE_Pseudo_B3_NC_006548: hypothetical protein; -; phage(gi56692582)                6.39e-19            MTELKGTNSKPARRALNIIRALKGFSLTGLSNSQLAERLNESQVNISRALAVLLDEGFVIRLAEDRFALSIQVLQIATAHANECNLAIEKVEQLNQRIAAGALS
661747..662691                     PHAGE_Pseudo_JBD25_NC_027992: hypothetical protein; -; phage(gi100015)               3.52e-45            MTNLTIEQSQNAVALAAKAMTRAKTQAHEVLGMVKAFDFAQKLLTVSTLKLLSQVKETKQFKELDFYDDNGNCRRVGTWEEFCLMCGLTRQKVDEDLQNLNSLGEDFLETSQRLGLGYRDLRKLRKLPEDARSEIVDADYSEATDKEDLIEKIEELTVKHAKEKESLEAQLKTAKDNYTAQERVLDNKNKRIDQLDAELEKKKQYINTLTPDEKGGVLRKETSQLVYGSEAILRGQVWKAFETLDAHTQESGIDHKQFMTGVLAEIELVINELRTTFNLPQFADGDNTPAWARGNETPDYSDAFNAIINGEEQE
662703..664472                     PHAGE_Pseudo_JBD18_NC_027986: hypothetical protein; -; phage(gi100013)               9.84e-176           MAILPEKLLEISQLAQAAGHGKKGEIYAQACEQLNISYATLMRELKQFSQPKRKQRADKGNVNLSLDEAKIISAYWLACRRGVNNKVMSSLASVLDVLRANNEIKAEYIDESTGEIRLLSESAVSRALRTYNLHPEQLSRPAPVNSMKSLHPNHCWQIDPSLCVLYYLKEQTDGGNGLNIMEEKEFYKNKPANVKKVENQRVWRYVITDHTSGVIYVEYVYGGESAENLCNCFINAMQKRGNNNPFCGVPKMVMLDPGSANTSAMFRHLCDQLGIHLQVNAPGKPRAKGQVEKSNDIVERQFESGLRFMRVTGLDNLNQLAGKWMTYFNSTAVHSRTRKTRYMSWLSITKEQLVLAPSIEICRELMITKLVTRKVTAELTVNFGGAVFDVRNIKEAMVGNTLTIGKNPYRPECIQVQRVDEEGHHYWTVVEPVIFNEHGFKEQAAVIGEEYKPHHKSEFEYNKEEAERIAYGAKTDDEVKAAQKAKTPLFGGRINPYKSIEEHNYVDFMPKQGQQHELTENAKRVELIPLSTIEVAKRLKAKFGSEYSADTLQWLNQRHPNGMTEPELEELLAQPHLPTTAKPLRIVNG
664484..665662                     PHAGE_Pseudo_JBD25_NC_027992: hypothetical protein; -; phage(gi100013)               7.33e-118           MLKLKAILEQKGVAQRKLARKLNVSPAVITNLVNHGQLIKTDTELFKQKLTVELQKLGISIALEELLTEVSATAPTVAEVSTINNGNQPTTEDDTMLLAKQSLFPATKKHFSLFSNPFTDEVRSSAEVFSSPDVRYVREALFQTAKFGGFVAVVGESGAGKSTLRRDLIDRINSENLPVVVIEPYIIAMEDNDLKGKTLKAAHIAESIINTLAPLENVKRSPEARFRQLHRVLKDSARAGNQHVLIIEEAHSLPVPTLKHLKRFFELEDGFKKLLSIVLVGQPELKLKLSERNLEVREVVQRCEIVTLEPLDSCLEQYVDFRAQAIGKKASDFFDKDALDAVRQRLIMTNSRNKTQTSLLYPLAVGNLLTSAMNLAAELGSPLVTADIVKGV
665665..665988                     hypothetical protein; -                                                              N/A                 MTKQQSQKKKVQLNIANMHVLSQLTAAHKATMACARLGLTVLHVRLDGSVPTLEVQHNALTQKWLDTDKAFVYSHMHDATEQLISTAQRMLASCRIIFSFPRSETIH
665998..666219                     hypothetical protein; -                                                              N/A                 MGKETIKQINRNNKDLFYRYCLMFVLQAKDPATIANALINGIDYFEVIKNSNNNDTFKAILKEHQNAGKNAEK
666272..666448                     hypothetical protein; -                                                              N/A                 MLRKIELTPENMAVMIASEITYIELRQETMEIRFYFKKDPSIFHAKLEKLAKDSDTIH
666468..667088                     PHAGE_Mannhe_vB_MhM_3927AP2_NC_028766: hypothetical protein; -; phage(gi971741508)     4.71e-87            MAKQIINGKTYWADAKGNLTPEELIKEIDRERDSLVNEWVEKAIALHGEMKAFKEHIFGDIQAFIDLSAEKYDAKIGGNKGNITLFSYDGKYKIQRAINDNLQFDERIQAAKVLIDECLNEWSEGSRPELRALIERAFNVDKEGNLNTSRILGLRRVDIKDKRWLNAMQAISESVQVVSSKAYVRIYERVGDTDTWKPISLDIAGV
667090..667257                     hypothetical protein; -                                                              N/A                 MKKFIVRVECLLEVLVVAENIDDVSKLTDDFSLEKLDELPKQISEVRNVTEIGEM
667258..667485                     hypothetical protein; -                                                              N/A                 MTLTEKQDCAAEIADIINAFQASLDFMNNGDERSSAIMFNSALREAKNIKRKIAFLRNIAPEISEEKQLRERGEL
667482..668027                     hypothetical protein; -                                                              N/A                 MKVTFNPPRPSINDDGFAEETVHAFIKQHYPDSYHEDALVAEEYRDGIYKSLIAEFHCYQDPQVLMTLLIQDYGWEFTYEDLCKIEKFELFVNRQIYEKENQWIQHNDIKPPFPIGAKVRLPSFYEEKIGTIVAINKYRAARYNVMTKSQIDWNNEQIATGSPARQCGHIIKFEDLELIED
668037..668597                     PHAGE_Mannhe_vB_MhM_3927AP2_NC_028766: hypothetical protein; -; phage(gi971741512)     7.48e-22            MRPEFRYFKCSLDKEPIKSLDKQWRDDREKRDKELETIFQTIPFYECWYGDENSIFGIACTINNPEFEKIKDDNSYKIEKINNERVKITGDGRTKVGKALNAKIQDIRELLKKYPSFNNFMLRKLKLRCWVLGNRMGYITVCGVADNHFLVSIPVKTKAFGGDNFPNIPDFLTEIKQSEFLALQGE
668601..668924                     hypothetical protein; -                                                              N/A                 MGTEKEPKVLLTLEIEIDEVTADNLAFSKDTEILGGKVKRINWEGSLFEELEWHQSLLDHEAMTFLLARENTDERIRNAISKALQELVSEIEEEEKLKLDDDDMLPY
668974..669456                     PHAGE_Burkho_BcepMu_NC_005882: gp02; -; phage(gi48696912)                            3.04e-28            MCFMVIKMENQIRRKQLIKLIHIAQSKLGMDKETYRAFLVNTVKKSSCSNMTVSELEKVLDGMKSRGFSVKTNTTKRRIGTSQQYTLSNITKKIRAKWLEMYSQGIIRNSSEDALNAYVAKIAKNKDGQPIRFVSWLDNEQATKVLERLKKWQQRELGGM
669456..669803                     PHAGE_Pseudo_JBD25_NC_027992: hypothetical protein; -; phage(gi100001)               3.05e-19            MSTQMEVTRHELLRDIEDNVSALCKNYNLDQDICEQISIHVADFLAEHYGGMVISFPKDFHYKIAQRDLDIYNDFNGNNWVFLVKKYNMTESGIRKVINRVRKQVIKHNQMDMFT

#### region 5 ####
992860..992871                     attL                                                                                 N/A                 TCTTTTTTATAT
995033..995332                     PHAGE_Brucel_BiPBO1_NC_031264: hypothetical protein; -; phage(gi100020)              3.83e-30            MTIRIKTTERFDSWLRKLKNPRAKMKINARIKRLQFGNFGDLKTVNDGIFEMRIDEGQGYRIYLKNNNSVVVILLCGGDKSTQNKDIKLAKQIAEELGV
995334..995630                     PHAGE_Burkho_phiE12_2_NC_009236: gp6, putative addiction module antidote protein; -; phage(gi134288715)     4.75e-22            MEQLKDFDIAEHLTTEEEIRLYLNEILQEDNIELILSALGDIARARNISQISRETGISREGLYKALSGKGNPTFATVLKVMKALNLQFEVKVNNVIHA
complement(995724..996380)         PHAGE_Mannhe_vB_MhS_535AP2_NC_028853: CI repressor; -; phage(gi971749642)            7.70e-88            MTTLGERIKAYREMAKISQKDLAELCNMIDPRGKNAKWGQPRIANYEKDNRTPDLEDISIIARALNISPEILAFDTNVINISNKTYSYPLISAVQAGLWTGISSLNDIDGYEMIPSMILASENSFYLRIEGDSMIPRFNSGDLVLIDPSIYPTPGKFVAAINGNNEATFKQYKELGVLSESGMPHFELVPLNPVYPTLSSLNQDIRVIGVARERIESL
996511..996717                     PHAGE_Mannhe_vB_MhS_535AP2_NC_028853: Cro repressor; -; phage(gi971749643)           1.21e-26            MNKIAQIRNELGITQSQLAERIGWKQPRIANYEAGIRMPSLIVAQEIVKALNSFGAGKSIDDVFPVQN
996785..996859                     PHAGE_Mannhe_vB_MhS_535AP2_NC_028853: methyltransferase; -; phage(gi971749648)       1.28e-08            GDLPRIELFARNTTDGWDVWGNEV
996869..997219                     hypothetical protein; -                                                              N/A                 MRIKPVSVAFVVYQIVFNTTFYLAVFHGNDGVKELMNYIFSILTAICLASAIFIKRRECVESGVLISRNRFYVNVISSLITSIVIASAGLSFIAVLYFISKFIGDAKLADIEEKYS
997241..997747                     PHAGE_Mannhe_vB_MhS_535AP2_NC_028853: hypothetical protein; -; phage(gi971749650)     1.16e-105           MAHSVDDIVKAHGKRYKARLRIQVIKMAGGLLAPLDEREAEALQSLKNGEQYEIEIIRTRNPSFHRKVFAFFNFCFEHWSADKTDWKYFDERKQFDTFRKNLTVLAGFREVTYTIDGRVRVEAQSLSYGNMDQSEFEQCYKALINAALKEIFNNTTDENTINRLYSFF
997832..998482                     PHAGE_Entero_lambda_NC_001416: NinI protein; -; phage(gi9626305)                     5.76e-79            MTEIYKKIDGSKYKKIFIVGDLHGMYDLLVSELEEAGFDFVDDLLISVGDLIDRGPENIKCLELIDFDWFEAVRGNHEQLAINGLEGNRQSLYAWLYNGGNWYFELDPIQKQKAEKLIKRCRDSPLIIELSIGEKKIVIAHADYPYNEYEYGKEVSNKEVIWNRDRVENDSHVSIDGADMFVFGHTPMKEPEQMGNRFYIDTGAVFNGKLTLMRVK
998556..998771                     hypothetical protein; -                                                              N/A                 MKTEYKCPKCGGELSDLWDGEPVSAFIGEWSDDRFRCEGRVVAVGIMGPQRKKSCGYFGLEDLGVEYREDD
998764..999366                     PHAGE_Salmon_SPN3UB_NC_019545: NinG; -; phage(gi423262439)                           4.70e-54            MTKKTKPLNRKCKICGEKFQTNFFNVQWCSPECGVKLARQRLEKEKEKAAKKRKKEEKKRIEETKERMKTTTTLLSETQSAVNKYIRLRDRNKCCISCGKPLIAEKLGGGFDAGHYRSRGSAPHLRFYTLNIHGQCKKCNRYHGGNYNQFRIGLIERLGIEKVEQIEADQRPRHYSKDDLRRIKKIFNKKARMLEKRKGF
999368..999829                     PHAGE_Mannhe_vB_MhS_535AP2_NC_028853: antitermination protein Q; -; phage(gi971749655)     7.82e-17            MSDKLLEKPRKEWIQNHLDAWGAWAFNGLDFDGQTNIIAKLMLEANGNKNSKQDRKMCDDELGLVISSVIGHCIKTPSPEDYKYIEAKYIFNLSNYSIAQFQHAKDKSISFNAWYKRINQSIDSSEWIIAKFLDYALKNHKNADKLQKFAFNV
1000014..1000089                   tRNA                                                                                 N/A                 GGACAGTTAACTCAGTTGGTAGAGTGGCTGGCTGTTAACCAGTATGTCGCAGGTTCAAATCCCGCACTGTCCGCCA
1000162..1000239                   Haemophilus-specific protein, uncharacterized; -                                     N/A                 MKDAGTQSYIWSGFGAFFALLSLQEW
complement(1000308..1000619)       PHAGE_Brucel_Pr_NC_019447: hypothetical protein; -; phage(gi418487882)               3.35e-12            MIKEVLNERETTHGDFHAGAMDFKELMNVINSGRNNMDSSQYYALTMIATKIVRIVNGNAHEVDHWRDIVGYATLGGRLNIEDEPLTAQPAVNILLVIDYPQN
complement(1000619..1001140)       PHAGE_Mannhe_vB_MhS_535AP2_NC_028853: hypothetical protein; -; phage(gi971749624)     2.61e-22            MNKEIKELIDKIEQWVEDRDIFNGSTVKKQIKKLAKEIGELFSGDNKNNLDLIKDGVGGCVVVLINLRKMLNIEETLLNTYLDSDYIFEEDNVFDADEHLFWILRFIGFLSDYGVPETERTYPNSVNMIFYNLMRYCRAKEIDFIDCIQHAYDQIKDRKGKMIDGVFVKEEDL
complement(1001207..1001659)       PHAGE_Vibrio_VvAW1_NC_020488: single-stranded DNA-binding protein; -; phage(gi460042909)     2.00e-48            MAGVNRVIILGNLGSDPEIRTMPNGDPVAKISVATSESWIDKNTGERKTQTEWHSIVFYRRQAEICGQYLKKGSKVYVEGKLRTRKWQDQNGQDRYTTEIQGDVLQMLDSRQDSQQQQAQAPQNNAYANAKAGKPVQQQAYNFEEDNIPF
complement(1001659..1002291)       PHAGE_Mannhe_vB_MhS_587AP2_NC_028743: exonuclease; -; phage(gi970580051)             4.91e-122           MLHRLIGEPKTKADKEAGKITETAKSAVREIVKFDLFGYESFEGNKYTQKGNNLEDQAIKLSGLRRGLPLKKNTERRENDLITGECDVYIPSRRLIIDTKCSWDIGSHPFFIDEAEDKAKKAGYDIQMQGYMWLWDCEEAQIDFILLPTPLDLIKSYENAEKFVDLVEQIPQQKRITTVVVKRDEKVIERIKERIPKAQAYYQQLIQEAM
complement(1002305..1003258)       PHAGE_Mannhe_vB_MhS_587AP2_NC_028743: recombinase; -; phage(gi970580052)             2.35e-164           MAQVATQQNKLPSVKDFFEKPAVKQKIQELLNKNAAAFSTSVLQIVNSNSLLKDADPMTIFNAACMAATLNLPLQNGLGFAYIVPYKNNKTKKYEAQFQIGYKGLIQLAQRSGQFKRFVAVPIYKEQLIAEDPINGYEFDWSKKPANGEVPIGYYAYFKLLNEFTAEIYMTTEEVNEHAKRYSQTYRTYLQKKEQGQWATSVWADNFEAMALKTVMKLLLSKQAPLSVEIQKAVLADQAVVKDVEKGEFNYVDNANIQDAEFTDLKVSNEQFEQCKQNIINGETTLQELCDAGFDFSSAQYDELEQIENERNGNVQS
complement(1003260..1003547)       hypothetical protein; -                                                              N/A                 MKITDSQLARAVDMRDVAILDEICDRETLEEQQIAHFEDQVKLGNTCEFYCLTEQLSSDDNFWLAIGSGSDYLKIRDEYIKRIVVEDKYYQKEDY
complement(1003626..1005014)       PHAGE_Mannhe_vB_MhS_535AP2_NC_028853: tail length tape measure protein; -; phage(gi971749606)     1.48e-104           MSEKISGIYIDIDIETAKLLDAATSSDIALGKLEKATNDVTQAMQKADNASNQLGGGMNKVASSVNAATSSMKRGRAAIQQLGYQFQDIAIQAQAGTNALVIMGQQGSQILSIFGPMGAIAGMILAIASAMGTALLPNLFDSTNATEDLEKAQKALGEVLTENSDGVYVLSEKLAKLAKENEQAARTKIASSMIEARLAIKSAGVAAKEAFGQIYNLVSFLGNNGTASVQNAIKELDDYSKTGKDVTKAVLEMGDSYAGAIAQVANLSTVTSEMSEQLGISQSEAIGLLKQLSQLSKNPSPENVVLLSKSLYLLSENSKWSNDNLTKLTGTVSSSASAALDAESALRILEAALKDLDSATRQSDIALKGGEERLKGIIATTKKYADTIGKTAREKAIYEAQNSGASKESIDNAIKQINANYDVVESEEERIKKRKEAEAAAKRAAKQSEQAQKQIENQLTQLG
complement(1005073..1005468)       PHAGE_Mannhe_vB_MhS_535AP2_NC_028853: hypothetical protein; -; phage(gi971749605)     2.38e-56            MDAKIMNVLLIVLFSVVVICLLLFQESRLKDPNNHSVIYSEQIQELCCLDKIGSYKIDFIRQSGNEYKESVLVDDFELAIKTVLSTLRRAKIDSVSVISNTSDLLFIYRAFYNARGSQEGKKLGAIRITKI
complement(1005536..1006000)       PHAGE_Mannhe_vB_MhS_535AP2_NC_028853: hypothetical protein; -; phage(gi971749604)     5.60e-58            MKKLLICYLCCFFTPVYVLAKDQIIIESAQQAVKAELLKRASINERMCISVAQASLLIKEKISKDNLSMCGEFSSDIKFGDAKVYSMAVCGKVFGKDIINNPIESDYIYQRAQKDFYFNYKGKKSFYYDHKSTKTSIQYSDDSMFNAMQNKYCK
1006062..1006649                   PROPHAGE_Neisse_MC58: IS1016C2 transposase; -; phage(gi15677271)                     1.40e-78            MKITRCKLSKKVQLKLLEFFVAQVTARTASDLLGIQHNSSALFYHKIRLVIEYNLNLEAKELFDGEIELDESYFGGIRKGKRGRGAGGKTAVFGLLKRNGKVYTVVVKDTKTDTLMPIITSKIKPDSIVYTDSYKSYNALDVSDFKHFRINHSKEFAQDHNHINGIENFWSQAKRVLRKYNGIDKKHFHLFIKDV
complement(1006754..1006846)       hypothetical protein; -                                                              N/A                 QKKSTLFTEEEYDQIMEDYYKNREQTLKSN
complement(1006878..1007093)       PHAGE_Mannhe_vB_MhS_535AP2_NC_028853: hypothetical protein; -; phage(gi971749649)     2.26e-05            MKTEYKCPKCGGELSDLWDGEPVSAFIGEWSDDRFRCEGRGVAVGIMGPQRTKSCGYFGLEDLGVEYREDD
complement(1007167..1007592)       PHAGE_Aggreg_S1249_NC_013597: hypothetical protein; -; phage(gi100043)               3.78e-58            MEIKNQFFLRSEQVRSNCQNFIAQLPLDDDKPLVVDIKPRTRNLEQNAKFHAMCQDVADQLEFMGRKLTMEQWKVLFISGHAMAINEKAEIVPGLEGEFVNIRESSAKMSVKRMASLIEYVTAYGISHGVRFNDRYGFWGK
complement(1007595..1008950)       PHAGE_Mannhe_vB_MhS_535AP2_NC_028853: helicase; -; phage(gi971749647)                1.56e-164           MKNTTYDLEYSLIGSFLAGGLTAQAREVMTWLEPEMFATYQLGSIYNNIRKQARKDNVIDIILLHQDFGEDFANLAEIMKNTITSANLTGYAHKVRSFWVNRTAQKTMLEMASELSKARDEQAEKITEKALSEMQKLLSSKVEVKPIVMGELVDEYIDVLEKRSKQDFNSRLLHTGIEAVDNILGGINPTDIVVIAGRPGMGKTEFALTLTRNIAEQKGAVLFFSLEMANQQLMDRILSANANVPVRKLRNPNSMDQTEFGRVGDGLGKIKDHRIYFVDRGGLSANEIVSITESHLSNTGPLSAICIDYLGLMNHGSLKSANKSQLIEDSLSTLKTFAKNFNVPIILLSQLNREVDSRSDKRPQNSDLRDSGSIEQDASQIIMLYREKAYKKDSDNDYSEAIITKNRFGELGTAYMKFDKGHFVDCDQAMAYQFVNEKPANTEIKNYGRRN
complement(1008947..1009726)       PHAGE_Aggreg_S1249_NC_013597: hypothetical protein; -; phage(gi100046)               9.92e-80            MSMRLMAQAMSIKVGNPLRKLVLIKLADNANDDGVCFPSYQYIADVCEISKASARNHIDALIEMGLVSKKARKNKDGSSSNLYFLHLDKGMPADSTGMPADSTGMPADSTGGMLRDSTITSHSLEPVNESNTPLPPKGESANADGVPVVENKKQRSLNIDYVGIGKAYNECVMESGKNLPMLADPENLSQERKRKIKKLADVMKKRFGSCDAETFRNYFLDFMRSARQFYFGENDRGWRADFEYILREKVMDKTIEGSL
complement(1009723..1009938)       hypothetical protein; -                                                              N/A                 MSRFIPNSFQVPNAIIDEMMAELSGSEFKSLLLYFRYAELGTEPPREVIFKHGLQDRYHRTIQALKARGWL
1009989..1010065                   tRNA                                                                                 N/A                 GGAGCGGTAGTTCAGCTGGTTAGAATACCTGCCTGTCACGCAGGGGGTCGCGGGTTCGAGTCCCGTCCGTTCCGCCA
1010100..1010175                   tRNA                                                                                 N/A                 AGGGGCGTAGTTCAATTGGTAGAGCACCGGTCTCCAAAACCGGGTGTTGGGAGTTCGAGCCTCTCCGCCCCTGCCA
complement(1010219..1011307)       PHAGE_Escher_HK639_NC_016158: integrase; -; phage(gi356870629)                       1.84e-76            MSIRKAKNGVWQIDFTTPSGERIRCSSRTTEKKQAQELHDKMKFEGWAVDKLNKKPERTVEQALIRFLEDAEYQKDLKTKIRHAEYWRNAIGYKSLSSLTSDDIYNNLPVYVLRTGKRVSSSTQNRYRTSIMRALNLAKQAGWVDSIPYVEKNTEPKKRVRWITKDEARRLLNCISLEWLREVCIFALLTGARMTEILSMTWDKIDYSRRIAIVTSDIAKSGRARALPLCDDAIKQLHRLESSHVSQFIFHRGKGKRIKVIDRHAFYRALKKAGIKDFRFHDLRHTWASWHVQNGTPLLVLKELGGWETIEMVQKYAHLNAGHLLNYANHVKFTSNSTFGIANLDADNDSIGGFIENKKAVS
1011524..1011537                   attL                                                                                 N/A                 TCTAAAATAAAAAA
complement(1011641..1012111)       PHAGE_Mannhe_vB_MhS_535AP2_NC_028853: pyruvate kinase; -; phage(gi971749627)         3.73e-30            MKAFDLEKALAGEPVVLRNGSKGYVTADYSKFFPFNTFLYQGVFQIGKSKAQFERNSWTIDGSSFFEHNKYPHLENPFDIVGMWEEPRPTVTLTLPAPIKTAHHNQEVFKRGNSTIIRFYFDANRDKHRKMLESGSLFYSEEDAQAWLDAMRDTRR
complement(1012115..1012411)       hypothetical protein; -                                                              N/A                 MEYPKKYTISILVENKQQEEVLFNSFIQDKSIEGVGKVCAISKDDLFEEKRLFYKCFSKTAVSKLKEADYFNENNSLENFQSEIREWIDELIDEQAGE
complement(1012467..1012562)       Putative DNA-binding protein Roi of bacteriophage BP-933W; -                         N/A                 DDGTEKVCERVLITAKGLTKLAKIFELQQAA
complement(1012714..1013886)       PHAGE_Pseudo_phiPSA1_NC_024365: integrase; -; phage(gi658307718)                     1.94e-141           MGRKLTGLKNRNGVWYIHKQYRGKTIRCSCYTDERKEAEAILIQKMSEIDKAVNFGIRKDRTFAEAAMRYISENENKPSIDMTIIMLESLMPFIGKLTLRNIHDGTLKKYIEHRKKHGDTAQTKDGVKNRTVNIALEIVIRILNLSARKWRDENGMTWLDIPPSISKLNEKEDRRKPYPISWFEQRILMGELPEHLRSMALFKVNTGTREQEVCNLRWDWEIYIPEIKKSVFLIPEDFGGRDKNSGVKNREDRLVVLNDVAREVVQKQRGKHPIYVFTYRGKPVTRMYNSAWKKARIRASVRFEKETETKANDGMINLRVHDLKHTFGYRLRSAGVTEEDRKTLLGHKSKSITTHYSAPDVEKLIEFSNKVNETDGAQRRTLTILRRKTA
complement(1014262..1014720)       PHAGE_Mannhe_vB_MhS_535AP2_NC_028853: pyruvate kinase; -; phage(gi971749627)         2.50e-35            KMKEFDLEKALAGEPVVLRNGDKAFVKFVLENPLFEDDQVVGFHIDSEGKEEVTSWGNNGVHIPNTNSIYDIIGMWEEPRPTVTLTLPCPLKSVTVGQRVFYLDLNKQCERICAFLFQKDSTYHFNLLKNGGIFSTEEDAQAWFDAMKNARR
complement(1014802..1015710)       PHAGE_Salmon_SEN34_NC_028699: hypothetical protein; -; phage(gi966201470)            1.03e-49            MAKREILYEGVLDLAGVDIPCYVLDDGTRVLSGRKMQEALKIVDVEEGKQSAGTRLQRYLTQKTLEPFIYKDRELDHFSPIICYRGTQKINGYEATLLADLCDAFLEARKHISLSPRQTIIAEQCEILIRAFAKVGITALVDEATGYQYEREKDELQQILRKYISEELLPWQKRFPDIFYKELFRLNGWDYTVKGIQKRPGVVGTWTNKLIYEQLPKGVLEELRNNIPKSESGNSTARYHQLLTDDIGSPHLTAQINQIVTLFQLSDNMKEMWNNFQKLKLRQSGQLDLPFSFDSKGHTKEN
complement(1015814..1016170)       hypothetical protein; -                                                              N/A                 MNKDWIKNLKVGDTVYFLETLMRSNIEHEAEVLKIGRKYLTIRVRGRDRKINLSNGYEEGKLSGMVYGRIYKDKKDYLYSLKLEELRIAVKGKMTSSYSKLTLEDAETISNILNKYTE
complement(1016179..1016667)       PHAGE_Mannhe_vB_MhS_535AP2_NC_028853: hypothetical protein; -; phage(gi971749626)     6.88e-30            MTETENKYFTVNIYDENSISFHKTEEEAQKACLNGAEDLYDHATYNDDISIYTEQEHNAVYGKVLGKAKSKERELTEEEKQSGWYDEIDYIIEHPKIVEYQKCDGWISVKDRLPSEREDILICTNRGEIKIAWRDDVFFMSLLTYHLSSVTHWQPLPLPPKV
1016975..1017409                   PHAGE_Pseudo_phi3_NC_030940: hypothetical protein; -; phage(gi100035)                6.43e-19            MLFTIGVETPKNENEAFGLCVPALFNETYSCFSGADTVEEIVPMVTDAIHTILEMMVESDFDISQIKDLGFLHYKEQEDFQYCDSWLLIDVDITAYFGKRQRVNIVLPQYLIDRIDQRVANNPIYKDRSHFLAVASQRELSSSL
complement(1017631..1017954)       PHAGE_Mannhe_vB_MhS_535AP2_NC_028853: lytic protein Rz; -; phage(gi971749662)        1.76e-11            MFSRLTQILIVVILGLCVALWFQFQSISNLKAKNTTQAQIISQQSESIKSLKQQEEINRQLTLEISRLESESRSKSDEAINSISHDEKSADAYNASAPRSIVEFLRK
complement(1017927..1018457)       PHAGE_Mannhe_vB_MhS_535AP2_NC_028853: endolysin; -; phage(gi971749661)               1.37e-52            MKHVKKITACSVAMIIAVVMSDHSTEIRTSERGLEIIGNAEGCAREPYRCPADVLTVGIGSTELSGLPIERKRYSDEEIAKRWVNDIKVAEKCVNNWASGKNLPQSTFEAAVSITFNVGCSKLKYSTLFKHAKNGDIQAMCDQFPRWKYANGKVLRGLEIRRQKERELCLADLHKS
complement(1018454..1018684)       PHAGE_Mannhe_vB_MhS_535AP2_NC_028853: holin; -; phage(gi971749660)                   2.62e-09            YIWSGFGAFFALLSLQEWLAVISLTVGVITMLVNSYYKKKENERKNAEKVRLEELHKLRVERMRIKLEKEKAGLVK
1018766..1019131                   PHAGE_Mannhe_vB_MhS_587AP2_NC_028743: holin; -; phage(gi970580079)                   1.04e-07            MPEKNPDIWAMIWMWLQINANTLTTAGSAIIAVILRAFFVRKKPMIRYTVLDSMICALIAVTAEPLAQPFLQFFFHVESERASYFLGVMIGFIGTERLREFLFKFINKRIDKNDTYNRNDF
1019103..1019687                   PHAGE_Haemop_Aaphi23_NC_004827: putative Lys protein; -; phage(gi31544025)           2.99e-76            MIHITETTFNSVFPRARRGVYQAIAENIEKACCFTKEQQAMFIAQCGHESAGFSVFTENLNYSEQALLRVFPHYFNEKTAEQYARKPEMIANRVYAARMGNGSEASGDGWRYRGVGAIQLTGKNNHTAFKKWLGRDIEPRDIATNLDLAVKAAVWFWLANDLSSLNSVSKVTLRINGGSNGLAERVSLYRRLMV
1019690..1020013                   hypothetical protein; -                                                              N/A                 MFSFINKAYIIVIALLSAVIAFQYHSIVNLEDKTKQQAQMINNQSESIKQLKEQEQINQKLTFEISRLESEARIKSDEAINSISHDEKSADAYNANAPRSIVEFLRK
complement(1020223..1020591)       putative regulator; -                                                                N/A                 MKLQYINDTNGKPQFVVLPIEEFKRLTALDDDLIFQDVPYQSDHTDNETVPNEVINIMFDQDLSLLAAWRVYRGLSQYDVAVKTGLTQSSISQAEKKGSKPQQKTCERLAAIYNCKPEQLIL
complement(1020627..1020887)       PHAGE_Burkho_phiE125_NC_003309: hypothetical protein; -; phage(gi17975231)           1.28e-09            MNQISWTKKAIKQLLSIDQRYVKSIREKVNALNTFPDVKLDLKKMSGKDNQYRLRVGDYRVLFEVIDGEPRIINIQTVKRRTSTTY
1021351..1021650                   PHAGE_Entero_c_1_NC_019706: terminase small subunit; -; phage(gi428781736)           1.18e-33            MSIDVDSLVPVDRKAFWQAENERLKYERETGQLIPAFEVAQEMSAFAKATVQTLETLPDILERDAGLTPKALVLVQQIIDDVRDQMALRIQQNESNDQG
1021654..1023762                   PHAGE_Phage_Gifsy_2_NC_010393: bacteriophage DNA packaging protein; terminase, large subunit; -; phage(gi169257299)     0.0                 MYASARDIRRDIANSVKAPRRMKISEAVATYMRVPVGGGNSVKWDKNTAAYMLEPMDCLNSREYDAVIFVGPARTGKTIGLIDGWIAYSIVCDPSDFLLVQLTQDKASEHSRKRLDRTFRCSPEIAKRLSPRKNDNNVYDKYFRAGNLLKIGWPSINVLSSSDYKYVALTDYDRWPEDVDGEGDGFSLASKRTTTFMSSGMTLVESSPGKDIKDVKHRVGSTHEAPPTTGILSLYNRGDRRRFYWPCPHCKEYFEPSMSNMVGYRDDPDFVKASENARLQCPHCQNLIEPSLKRELNIKGVWLKEGQTIDKKGQIKGAGRNSRIASFWLEGPAAAYQTWAQLTYKLLNAEQEFERTGSEETLKAVINTDWGLPYLPRSALEQRRSDELMERREEVEEKTVPANCRFLIAAVDVQGGKKRRFVVQIVGYGESGERWLIDRYNISFTRPDEHGETKEIDPRIPEDWDILISDVLEKKYPLSYNKNHLMPILAMAVDSGGEEGVTDNAYKFWRRCRRNGKSKQVYLVKGDSTKRQKLITKSYPDNTTRSDRRASARGDVPLYLLQTDLLKDRINNALARETAGANYIHFPEWIGEWFFNELTYEERGPDGKWRKPGKGNNEAFDLFCYAHAIAILRGYERIKWGDEKDVPTWARLPEINSEVIRNDPVSRNAQSNIVEEVLPKQSKPRAKKKSSFLGGGKSGGWL
1023753..1023980                   hypothetical protein; -                                                              N/A                 MVVIYTAEELKQKIKALDEKIENAQSQVSFNGRSVSFQISELSKQRDRYQAMLEQLLAETGQRSKKHRIKFARFV
1023977..1025515                   PHAGE_Phage_Gifsy_2_NC_010393: bacteriophage portal protein; -; phage(gi169257301)     0.0                 MKLIEKIIAEISPGWAAQRARSRLVFNAYEAAMPNRTHKAKREKSAANTSVKQSAVSLREQARALDQDHDIVIGILDKLEERVIGSKGIHIEPQPLNLDGEVNEELAEQIRTKWAEWSVSPDVTGMYTRPMLERMLLRTWLRDGEVFLQLVRGKVYGLEYNTKTQFALEALEPDFIPMNSDQSSRLVQGVHLNAWRKPIAYQVFLDNPQESVKTYGKVKTVQAENMLHLAFRKRLHQLRGISMLHGVMIRLADLKNYEESERVAARIAAAFTMYIKKGDAQVYGSEEFDNRNSDSEQRDFEIAPGAIIDDLKPGEDIGLINSNRPNVNLENFRNGQLRATAAGTRSSYSSIARDYNGTYSSQRQELVESFEGYAVLQDHFVAHISRPIYREWLKMAILCGEIKVPLEVDQSMLFNAVYSGPVMPWIDPMKEAQAWATRIRGGLATESQAVRASGHNPAEVKRRRVVEVQENREKGLKFDTDLTNTQSQGNKHEEKNSDGTDSGDGGGKRSDE
1025469..1027460                   PHAGE_Phage_Gifsy_2_NC_010393: bacteriophage Clp protease involved in capsid processing; -; phage(gi169257302)     0.0                 MALTVAMAAASVQMNNDTQSWFSIKAGANDTAEISIYDEIGGWGISAKAFAKQLKDLGNVKKINLHIHSPGGSVFDGMAIFNLLNNHTAKKIVYIDGLAASMASVIAMVGDVVIMPENAMMMIHKPWGIQGGDAEDMRKYADLLDKIEETLISAYTKKTGKSAEELAEMLAEETWLNGKECVEHGFADQFVEPVKAMATLNSKRLEEFSNMPKAVKEMLFSPKAQAATQTQKAEVNTQPEKVVVDNSAEIKAQAEKRIADIKSVFAPFSDQQDLLIECLSDVNITAEQAKDKLLAKLGANTTPSANGGYVDNGNIVGDSVKNSLLARAGKAEIEKDNAYNGMTLRELARASIADRGVSISGMNAMSIVGLAFTHSSSDFGSILLDVAHKSVLEGWAVATDNFDKFTTKGSVSDFRKHNRVGLTEFGPLPVVSEGEEYTYGTIGDKQVAVAIATYGKLFSITRQAIINDDMSMLTRIPFLMGKSARATVAKLVYNLITSNGKWQDGKVLFSADRKNLLTGSGTKMDVTTIDKAIQLMNGHLDGDKQPLLIEPEFLLAPTSLATKAKQVVGSTSVEGADTNSGIINPINNFAEVIKSQHLQVADAVSWYLINSQAIEVNYLDGADQPYLEQQDGFTVDGVVSKVRIDAGVDVIDPRGIVKVTNQG
1027533..1027859                   PHAGE_Entero_cdtI_NC_009514: hypothetical protein; -; phage(gi148609388)             8.65e-18            MAKNYIQDGDTLRFTAKKAVKSGDVVVVGEMVGVAITDVENKAQGVLRVTGVFTVKAKQADNIEKGAVLYWDESAGEATTTKGSHKVLGKAWSDSGTSSTEVDVKLNV
1027852..1028145                   hypothetical protein; -                                                              N/A                 MSSPFDQALASADQAIEKTMMSTYLINNEEYQAVYDETPKEFEPMNGVVRTLTLYKKQGYEPRKNDVVQIGDVEYLVTSFTINDGLIILQLEENAKY
1028145..1028696                   PHAGE_Entero_mEp237_NC_019704: minor tail protein Z; -; phage(gi435439275)           1.46e-47            MAFEDDIKQAQKKLENLNKKAVPKATSRAINKVGSKVLVRSIATAAKEADVPKKLIKGRAKLEKAKPSRLSAYIKVNRGNLPAIRIVAGKGSPFLTRGKRRGQLKVGKRFYERAFIQKLANGRVHVLQRKGKARYPIDVVKIPLVKPLTEAFESEVKKALESEMPKEMKAALEHQIKLVVKNK
1028693..1029100                   PHAGE_Entero_mEp460_NC_019716: minor tail protein; -; phage(gi428782325)             8.88e-15            MKIHTEIRKKLVADISKRFKRVKEVINGKPSFVDIENNSPVVAVFISNVTPTGYLDETNSGILHIYLMMKSAAREDSLDKLAQEILDSNIVESSLSSLTESVVFSSFDYDQDEESGTWIAADIQFTITYTFGDQE
1029097..1029603                   PHAGE_Entero_c_1_NC_019706: tail component; -; phage(gi428781745)                    2.38e-50            MSTNKKITPMKGAGTLFYRLKSEKEATVVAGGVLKVNEVKKDANWDRIAKIKELQPGEITAESYEDNYLDDANAEWKGTSQGAKSAGETSITLAWLPGDTAQQAIVGDFDSGKKTYYMVKYPNGTRDVYYAWVSSLGKTVPQNETMTRTIKLTNVGKPSLAENNNAGD
1029609..1029998                   hypothetical protein; -                                                              N/A                 MLKKIEFTLNGAAIQLSAISALDYLNYVEYMNELDKPENIAESDTEKELHRKLNQANKLNLLVNTRLIAISMSYAEKEKTVDEIQDHLLNNFTHTDILTLLDKVQDVCEFPKVEKSEDDEVESGEQKNV
1030127..1030321                   hypothetical protein; -                                                              N/A                 MLEMIDYAQSSIVSSAYNVAAGKAISSAQDFSVLNHVVRNSEMTDEQIEDASGATAGVLRIESD
1030308..1032680                   PHAGE_Idioma_Phi1M2_2_NC_025471: putative tail tape measure protein; -; phage(gi722142267)     2.57e-32            MNQISNLKIKLTAETAKFTEEINKARNSLGGLSRTKSGIDLTKVALRGLAVTAGVVATAFAAVSAAAMQGISIYAETERYMARTEAQLKATGAAVGFTTSELDKFARSVAMNTLASTDGIRNAMSVLMTFKSVTGDIFKQTISLAQDLAEVFKTDVASEARNLGRALETPTEAVSILKRKGIELSESQQELIKKFVESGEKAKAQELILHELQKRVGGAGQAAANDTVTGALDTLGQVTQELKEEFAKATGITDIFKKSVNGLAKAFLWLTETMRGPSLEDHITTLEKELDVLEKSKKSLEEKLSKTDDSESKDILKARDESIESTRKKLAEARAELQKQKEKAKIEQDEAEKLKQQKEDKEKQDASLASINALNNRLKTRREKLDAQYNKDIKMIESLTLSKEQIEEQGFQNIEALRKAHIEKVTKQYNAEKAELDKLESKKVATAKSSYQDQLSALDLRYATETQKIELNHQLQIKKIQQMSISEKDARAKGFSSALELRKHYLALENQAFDKAMTDQKEKIRREEQERSDKVRSFFNEIRGSGNDPYVQNDIIRDEQLAKAEEMHKQQLLSVEEFQKAKADIEDAYRKRKEDLDRESAIAQLGAAASLFDGLAGLMEATAGRNSSAYRTMFAISKSFQIAQSLLNLNAAVMKAMNDDDSLTTTERLAKMATVASAGANVLNQLTSVTLSGARAMGGPVGGGRAYLVGEKGPEIFVPGASGQITSNENLNKALGGGSNKTVVINQTNNFDSSNSDNLDLAKSIAKQTKAVVYEVLKNESRSGGMLGGR
1032680..1033027                   PHAGE_Salmon_vB_SosS_Oslo_NC_018279: minor tail protein; -; phage(gi399528780)       5.08e-22            MTIETFKWKSQWGMTSEMTRNVDVVKFGDGYEQRSSKGLNDLIQTSNVIVRLNKRVQENDINELKVFLAKHLSLYAFYWTPPGNSVNILVVCDKYSTTDNGVYIDFELTFRQVFN
1033099..1033665                   hypothetical protein; -                                                              N/A                 MKKIYTLGVLSALLIGCSTANNLTKINSNVEGLIYNSVASDYLPGLTSALLLDFDEGYQAVTYTTETYKTNQFGQREKVNITIPSYAVDDHLIMLNKFLSWDQKAKERGDQFSKEIGRVKTVNGYSIYTFHSGNKHSNLLNVCFTNPESMPCNIDSITFDVKNVKLIIQDLNKFKSGGFKQLDTSIYN
1033709..1033822                   Phage tail length tape-measure protein 1; -                                          N/A                 MSIYGQLEVTVELIGQIAKQVVNETIEDNFRQGGVFA
1033819..1034523                   PHAGE_Mannhe_vB_MhS_535AP2_NC_028853: minor tail protein L; -; phage(gi971749609)     1.16e-106           MISSEMKLELSKLEQNAMIDLFEVDLRGLKDKDGMNGELYRFYAGTNEMLNPIVWQGNTYQPFGANATGFSLSGKGPSNRPQLTLANFNGFVTGIANRFDQCLGAIVRRRQVYVQHLDAVNFKDGNTQADPTQEVPTFFIIEQLSVLKRDVAVFVLALPTETDNAFISSRTIGIHCGWLYRSAECGYTGPPVADEKDQPTKNPKKDKCSCLISGCKLRNNTRNYGGFVSVNKLS
1034528..1035271                   PHAGE_Mannhe_vB_MhS_535AP2_NC_028853: minor tail protein K; -; phage(gi971749610)     1.19e-102           MNEKLKQILIDYAKQCEPYEMCGFVVFNGQEKIFIACENIAEDKENHFEISADDFLKANQYDGIVALVHSHPDGKPFLSAMDRQTQLFSNLDFWLVCHDEVHEFPVIPPLIGRDFIHGKTDCYTLFRDFYRLAGIDFPDFERDDFWWEDGQNLYLDNMEKHGFERVFDEKRVQVGDVILMQVGADVPNHAAIYIGNQQVLHHSPKRLSKRDLYDGYWLKHTHSIWRFKEWSTLNFTAVLDSLELHSK
1035430..1035834                   PHAGE_Mannhe_vB_MhS_535AP2_NC_028853: tail assembly protein I; -; phage(gi971749612)     2.74e-36            MTVHFTPVLKGSKRGGVFSVILGAALMVASIFVPGAGLFGGLITKGAVFGMGATLALGGVAQLLTPQPKMPAINEKEKKQSTSFSNLSNMAAQGRMVPLAYGRIRCGSLVISQGVQTLDVNIVEKNQNTGFSKG
1035838..1039950                   PHAGE_Mannhe_vB_MhS_535AP2_NC_028853: host specificity protein J; -; phage(gi971749613)     0.0                 MGGRKGGGGHTPYEAPESGQSKQFVSIVEIVSEGQIKGLVDGVKSVYLNNTPLQASDDSYNFKNVEAQGRIGTQDQEVMEGFNTSEKEIAVSTQVKKLTPITRTITDRKVSRLRLTLGVQSLFHQNDKGDVYGSKVDFTVTIGERSHLVSISGKYSSQYLKQVEFGDLPPVPFQVKVERVNADSKSQRLQNNTIWASYTEIIETQFAYPNTAILGIRFDSEYFSSIPNRTYEIYGIEMKVPSNYDPFERTYTGFWDGTFKIAWTNNPAWILYDLMTNKRYGLGWRLGEFNVDKWALYQAAQYCDQMVPDGFGGQEPRFTCNAWLTDQRKAYDVINDICSIFRAMPVWNGREFTVVMDRPADPVWTYTNANVISGEFSYQCSAQKARHNEIHIEYIDADDSYERKIEVVSDDDLIRRHGLNVKKVTAFACTSRGQAFRTGKWILETERLETKTVTFAVGAEGLMHIPGDIIRVADCDYADTNIGGRVLDINGNKVTLDREIEINGNSHLTYIDGEAKHKDIRIVSKNGKEVMLESEPVGLAELGVWSLTTQEINVQLFRALTINEEEQGQYTIVALQHEPQKEAIVDNGAVFEPRETTLSTAGLDKVSHVNVQANGDGVALSFDYVVKHSAMVKYQIKLYKAGTFYKIYDDLTSPNYKFTGLPDGEYTAEIRAKNEQGQLSEAVTKSFNISFAVSELTTVSKVFGILLQWKNPVFANPNSAIEIWTSTDNQFENARKLVSLSYPTSEYLFSGLGVNEKHYFWVRMIDTANGNAGEFTKSVVGTSEKSGKKLVEYIQGQVTKSTLAKDLAQEITQIQATASEATDSAKMALSRIDSEATTRAEQIKQEGESIKASVRKEYEKNASAISNLEKTTQDHALQISTVHSKFNQLEIGGRNLLKHSEKLNKNWGKNGGVTLDTDHGIATLTANGRLVALSQVLIEDQVEVKDGKVVLSFDALSNKSGKLNLRLRRYTGSTXSDISAYVTVDSRDYKRYSVVFDYQKSEGQTRLSVEIVTYEKDGTVFNIKKPKLELGNIATDWTPAPEDVDSTLSEVNASISSLKNTTAEKEKAFSQEVSTVKAEIVGAKALITSSSQAISSLDGKVQSMYTLKTETVAGGRKAIAGIVLGADGQTAESQVIIFANKFAIADPNSNALKTPFVISTHNGRSQVALAGDLIVDDSITGNKIQANSTITAPNINGGVVNGGSFTGGSIDIGNGNFTVDSAGNLTAKNGVFSGRLDGATGRFKGELEVTKLIGGGVIEQIVATMTKTGTRSVRYAYSVYHRDGDRTRYGTVYVPIYATTISIDPYPVDRYVKIGDELSFVLKANQAFTKKYERVGTYLQNNERATPVDPDKNLLIISYALSDTGTISFS
1039998..1040321                   PHAGE_Burkho_ST79_NC_021343: hypothetical protein; -; phage(gi509141645)             1.40e-07            MKYIEKTIEDSQTGANASYHELVSFTVDYNNSSVTSTTASYVSKKAKDGNKKALSFNSFYLNSVPERGESAHDWVLNQLVQSQPEDYQHDGQSVNPYMFAGGQVKND
1040527..1040540                   attR                                                                                 N/A                 TCTAAAATAAAAAA
1045863..1045874                   attR                                                                                 N/A                 TCTTTTTTATAT
