# Supplementary material for: Comparative analysis reveals the Genomic Islands in Pasteurella multocida population genetics: on Symbiosis and adaptability
Source: BMC Genomics. 2019 Jan 18;20:63. doi: 10.1186/s12864-018-5366-6 (PMC6339346; doi:10.1186/s12864-018-5366-6)
Supplement: Supplementary file 9 — File S2. Detailed information on predicted phage of each strain (ZIP 5010 kb). [file 12864_2018_5366_MOESM9_ESM.zip › File. S2. Detailed information on predicted phage of each strain/CIRMBP-0817/phage_regions.fna]

>1	 255958-270199
TAAAACGTATTTAATCAGCTATTTTAGTAACTATCTTAGTAACTACGGCAAAAATACTATCTTTTCATAG
TTACTATAAAAGGGAGAATTTATGGCTAGAACAACTAAACCACTTACCAATACAGAAGTTGATAAAGCTA
AAGCAAGAGATAAACCTTATACCTTAACTGATGGTAACGGCTTATTCTTATTGATTATGCCTAGTGGAGT
TAAAACTTGGCAATTTAACTACTATAGACCCATAACAAAAAAGAGAGCTAAATTTAGCTTAGGTGCTTAT
CCTAATTTAACCATCGCCCAAGCTCGTGCTAAACGTGAAGAATATAGAGCGCTACTCGCACAAGGCATTG
ATCCACAACTTCACAAGCAAGAACAAGAATTAAAACAACAAGCAGAAAACACAAATACGCTTTTAAACAT
TGCTCACCGCTGGAAAGAAAAAAGATCCAAAGAGGTTGAGCCTTTGACCATGGAAAAAAACTGGAAACGA
CTAGAAAACCATTTATTCCCAATACTAGGGCATTATCCTGTTGATCAAATTACCTCACCTATTTTAATTG
ATGCAGTAAAACCACTTAATAAACAAGGGTTCAACGATACACTTCATAGAATAATCAACCTTACCAATCA
AATTTTAAATTACGCTGTCACTATTGGGATTTTGCCCTTTAATAGCTGTATAAAAGCCTCTGATGCTTAT
CACAAAGAAGAACAAACAAATCATCCAGCTATCTCCTACAAAGAGTTTGGATAAATACAAACTTAATCAG
TTACTTTATATTCGTTATTAGCTTTATATTTCGATTCGTACTTACAACAAAATATAATTTTTCTTAATTT
ACTTTCATGTTTACATCTTTCCCAGTCATCTTTAAGAAGTAAGGATATTTTATTTATAAATTCTTCAACT
TCATGTTCTTCTGGTTGTTCATTGAGAATTTTCTTACATAACTCTAAGATATTTTTATCAGCTTTATCTG
CTGGATTTAATCTATTTGCTAGCTTACAATATAATTCTAATTTTTCTGACTCAGACTTACTATAAGATAT
AATAATCTCTTGAGATAATTCTCTTATTTTTTCTCTCCACTTAATTCTCTCTTCTGATATGTTTTTATTA
AAAAAACCAGCAGATAATGTCTTTAAAGATATAAATAGCCCTATGGCTGTTAATAAATGTGGTATATATT
CTAATATTTTTATTGTACATTCTAACTTTTCCATGACTATCCTCCCCCACTTTAAATTAAGTCATTCTAA
CATTGATAAGCTACAATAAGCTACAACCATTTAAAATCAAGATTAGCCCCCTATTGTATAATAATAGTTG
CTTTCATTATAGGCGTATGATTAAAAGGTTTCTAAAGGTTCAAAATTTAGTTATAGTTCTTTTAAACTTT
CAGTTCTAACTACCATTATTATTTATTCAAGTAACAAAAAGACAATAAAGCACTAATGTATAGAGAATGT
TAAGTAACTCTACATTCATAGCTCTATTCCGTTAAAATGCTCTAGTGTTTGTTTATGCTCTTCGGATAGC
TCAAAAATTAAATCGCCATATTCAAGCTGATAAGTACCAAATGACATTAAAAAGGCGATTGCGGGGTCAA
TCTTATTGGCTGCCTTTTTCTTGTTTGGCTTAATGTTGGCATTGGCATCGGTTTCCATTACCATGTTGGA
TAATGCCCACGCTAAAACAGGGTCGCCATTGTGTTCTATCACTTGGCGATTAATTAGCACCTCTGCGGAT
TTTGCTACAGGGCTAAAGCGTTGATAGGTTTGTGGGAATAGTTCGACTTCTAAGCCCGCACTTTGTAACT
GTGTTCTTAGGTGTGTAGCATTCCATACGTCAAAACCAATCATTTTGATATTAAAGCGTTCGGCATCTTT
TAAAATATCATCTCTGATTTTGTCATAATCAATACAATCACCCTCGGTAATATGTAACCAACCTTGGCGC
ATCCATTGGCGGTAGATAGCTCTGTTTTTGTTGGCCACATTATTAAGTTGATATTCAGGCAAGTAATGAC
GAGTAATTAACCGCACTTCTTGCCCTTGTGGGAAAGTGTAACAAATACTGGTGAGGTCATTGGTTGAGGA
TAAATCTAAGCCCATATAACAATCCTGATATAATAGGCTACTTTCCTCATAATCCCGTTTACATAACGCC
CAACTGCCTTCACTTAGCCAAGGGGTTGTGCCTTGGCACCAAACATTAAAGCGTTTCGTTAACATTTCCA
CCCATTCGGACGGTATGCCGCGGGCTTTTTTAATCGTGTTCTCAAAATCAATTAGGGGAATAGATTGATT
AATATTCGGGTTAGCCTTGATCCAAGTTTCAGGTCTGTCTATTTCGCTTTCATCGTCTAGCTCAAAAATC
AAAATAAAAATGCTGTCGTTTTTCTCGTTACCTTCGAGAATTTGTGAGCAATAGTCATAATGCTGTTTAC
ACGCTGAAATGGTATTGCTCCCCGCTGTAGTAATCGCAAATAAAAGCCCTTCAGGTCTTGCCCCTTGCCC
TAATTCTAATGCACTGTAAACGCTGTTATCTGCGTGTAAATGATATTCGTCCACTATCGCAAGACTTGGG
TTTGTGCCCTCAATCGTAGAGGATTTGGCGGCTAACGGTCGCATAAGGCTATTATTTTGCGGGTAAATGA
GTTTATGTTGTTGGATTTGTACTCGTTTTCTTAAAGGTAGTGAAAGCAAACACATTTGACGGGCATCATC
AAACACAATACGAGCTTGATCACGGCTTACCGCTGCGGTGTAAATATCTTGCTGACCTTTTTCCATTACT
AAAAACCAGCAACAACATAAAATGCTTCTTCATCGAGTAAAATTCCACGTGATTTTGGCGATGTATCTGT
AATGAGCTCACCTTCTAAAACGATCTTATGAATATACTCAACCGCCATTGGAATTTGTTCTGCTGTCAGT
TCATCAATATGTTGCACATTAAAGCGTTGATGAATGAGTGAGTAAGCATCTGAATAGATTAAACCCTTCT
TACTAACTAATTGACTCACTGCTTGTCTTAGTCCCGTTCTTTCGTCTGTGGTTGTTTTTCTTTCTGCTTT
GCCTTTCATCCAGTAATCTGATAAGGCTTTGTAACACTCTTTTTTGTATGTAATCAGTAAATCTCGGATT
TCAGGTTTAACACGTTTTACATCAATGCCGAATAACCATCCATTTAAGTAATCAATTGGAAGCATGCCAT
TTCGCGATTTTTACCGTCTTCTGCAACTATTCTTATCATAAGAATGATTGAACTTAACACATCATCTCTG
TTAATTCTTGAATACTGTGCCGCCCAATCTAAACCGATATTTTCGCAGATCGGACGCATTGCAACATATT
GCACATTGTCTTGTTCAAAGGTGATTAAGGTTTGGTTGTGGAATTGAACGGTTGAAAGTTGGGTTTGATT
TGTCATTTCTGACTCCTTGTGTTTATTTTCGAAGTTTAGGATTTTCCAACTGTTGTTATCATAACAACGG
TTGGTGTCGAGAGGTTCGAAAACCGCCACAAGTACGGTCGGGATTATTCCCCTTTAGGGTCTTGTATTCT
CCGCCCTCTCGACATTGAGTTTTCCAAATCCTTTTTTAATGACGGAAAAAGGACCTGCAAAATTTAGACA
TAAAAAAAACCGCTTATCTGACGGGTGCGGATTTCCGCTTGTGGTTTAAGGTTTCGACGCCTTGAGAGTG
ATAGTACTCTCAAATTTTGGTTATGTCAAAAAAAATCATAGTTTTAACTATTGACCACTCATTGTAGTTA
ATATAATAATATTTTTGTATTCAATACATATTGAAAATACATACCATAAAAAGGAGCATAAATATGCCAC
TTACAAAAAAGAAATTCAAGATAAAAGCGATAAAAAACGAAGCGTTAGAACGGCCGGATTTAAACTCCAT
GAAGATATTATTAAACGGCTTGAACAACTAAGCAAAATACATTCTAAATCTAAAACAGAAATAGTCTCAC
AAGGAATAAAACAGAATATGATAATTACCATTCATATCAGTAATCAATGTAAAGAAAGTCATTTCTATGA
TATAGAATATGCTGGCGCTCTATATGAAGAGCTTAGCTCCTCATATCCTCTCGCTCAAATCAATTTTATT
TTCACACAAACAAATTACGAACTCGAAGCTCCTTATATCGTCGCATTTTCAACTGTAAATATTGATACTA
AAGAAATTGAAGTTATTTGTACCGAAGTATGTAAGTCACTTATGCAAGATAATAAATCTAGAATACTAAA
TCCTCCAAACGGTGATGTTCTAGCATTAAATTTTAAGAACTTTAAAACAGAAAAAGAAATCGAAGACTAT
TTAAAAAAGAAGGGCGTAGAATTATCCACTTATGGGTATTAAATAATAAAGGTATGGGGTGTTTTTCCCC
CATATTTTTAAAACTCCAGCAACAACTGTTCCATTCTATCTAAACGACTTATTCCTATATCATAAATATG
TTTTTCAATTTTTCGTTTTTGCAATGCTCGCCCTGCTTCACTACTACGCTTTTTTGATTCGCTTTCATTT
TCTTCTAGCATCTTACGTTGCTGGTGAATATCGTCCCATTTAGCAATACCTGTTGTCCAATAATCCCAAA
GGACTTCGTAACACTCTTTTTGGTAGCTAATGAGTTTCTCTTTTAATTCAGGTTTGACTTTGGAAACTTT
AATACCCCAAAGCCAACCGTTAAGATAGTGCAATGGTAAGCAGACCATTTCACGATTTTTACCATCTTCC
GCAACTGTGGTCATAATGACCATAGTTGAATTGAGCACTTCATTGTCTGATAAACGACGGTATTGAGCTT
TCCAGTCTAACCTTATATTCTCTGCCACTTGCTTCATTGGCACATAGGGCTTATCGTTATGGTTGATGAC
TAAAATTTCTGAACCGAAAAATTTAGCTTTTAGTGCTTTCATATATGCTCCTGTTAAATTTTAAGTAATA
AAAAACCCCGACCATTTCTGATCGAGGTTGTTTTTTTCCCACAACGTTCCTACCTTTCGGCTTGGTATCT
ACCAATTTAAAGATGTTTGAGGAATTTTAGATATAAAAAAAGCCAAAAAGTAAAATACATTACAATTTGG
CTATTGTGGGAAAACTTACTGCAAAAATACTAAGAAGTCAATTTTTAATACTCTCCCCAAATATTAACTT
TTATTTTGGGGATGATGATTCTTTTTATCGACTCACAAAAATTTTAATGAATCTATCATCAACTTTGATT
TTTAATTGTAAGTAAGCATAATGTTTACCCCAATAAAAAACCGCACAAAAGTGCAGTTTATTTATTTAAA
AGTGACCCCAGTCTAAGCCTTCGACATTAAAGTTAAACTGAAAACGGCCAAAATCATAAAAAGAAAATTC
TAATATAAGTTTTTTCGATTTTTTCAATTTCTCAGAAAATTTCTTAACATCCTTATCGTTGTAAATGAAT
CTAACATCAGAAGAACCACTGCTTGCTTCGTCCAGTTTGATAGTTTCTACTTTCCCGTCATCAAACTTCA
TTTTTTGACATTTCTGCGAGGTAAGCCATACCACCAATTTGCTCGATAACACAAATAGCTCTTAAACGTG
AATCAACGGTCATTAAATCGATTGGTTGATTATTTCTCGCCAAGAAAAGCATTTCTTCATAGATTTTTTT
GTGCGCAGGCATATGAAAGCTTTCAGGTTTTAACATCGCAAATACAGCAGCACTTCTCTGACCATTAGCA
TCCATCATGATTGCACCAAGTACGGATTGCTCTGCCTGTAAGTTGTAAGGGATTGTCTGAATTTGAGTAG
CCATTACAATTCCCCTCTACGTGTTTTGAATAGCGTTTCTGGTTTCATCAAGTAGCTAAAACCATATTTA
TTTTCAGGTCTAAAGTAATATTCTCTGACGTTATCTGAGAACGCTTGGAAATACGATTTAAATCCATCAA
TATCTTGTCTTGCTAAGCGTGGAAGTAACGCGTTGATTTGAGATTCCGCAAGCTGATCGACTTCATCCAT
CGGAACTAGACGATCACCTAAAATTTCGTTGTAGGCATCAACCACGTCTTTACAGAGAGAACGTCTTTCA
TTCCAAGTGATCGCATCAGATAAATACCCATCAAATCGACTTTTAACGCAGATATTTTTAGGCTTAGCGG
GTTTACCATTTCTACGATTCCAACAGGTTAATATCCAGTTAATCACTAATTTAATTTCATCAACCGTATA
GCGATTTTTTTCAAGCAAAGGCAAGAATGGGCTTGAATCTTTGCAATGTGATTTAGCAATTTCGTTGTAA
TACGCTAAAAGCTCTTGAGCTTGTGAAAGATTTTTATTTTCAGAACAAACTAATTCACTTTTTGGGGGTA
AGGGGGTTATATTTATTTTTTCTTTTGTAATAGTTTCTTTTGTGGTTGTATTTTCATTGGATTTTGTTTG
TATATTTTTCGGATTTTTATTGTGTTTTTTTACAATATTGTATTTTTTGGATTTTGCTTTCCCACTCAGA
AACAGCAAGATTTAAACCGACTTTTCTGCCATTTTTAATTAGTACGTTAATTCTAATTAATTCGTTTTTT
ACTCTGCTTGCTTCTTTGTCATCACATAGTCTGCAAATTTCCGCTAACTGCTCATTACAAATCCAGTCTT
GCTCTTTGTGCCAAGAAATTGTTTTTCTGATTACGCCTAAAATGACTTTAATCTGAGATTTTGTTAAATC
TGATTCTAGGATTGCATCTAACAACGCGTTAGGAATAGCGGTAAACCCATCATCAATACTCACTTTCTTA
ACCTCTTTTATTGGTTTTTCTTGTGCGATTTTCTCTCTGTAATCATCTAGTCTTAATACGTTGCTCATAT
ACCTAACTCCCTAATTACAACCCTAATTCTTTGTTCATACTGTGTATGCGTTAAACCAATATTTGAGATT
GTTTGCTTGTATTCTTCAAAGATTAGCCATCGCAGTCGTTTGCTTTTTGGTATTGATTTGAATATTGAAC
TTCTTTGATTTTTTTGAGATAATTTGTTCATCAAAAATCTTCCTTTTCGGTATATTGCTTAAAGACCACC
GCTGCAACGGTGGTTTTTTTATTGCCCAAACTCAGCCAGACCTTTACTTGCAAAAAGCTTTAATGCCTCA
AGTTCCGCATCACTTATTTGATTAAGCCCTTTTTCTGTAACTGTTAATCCAAGCTCATCTAAATAAGCAC
AGAATTTATCTAAATGCTCTGCTTTAAAACGGCATAATGTGCTTGGATCTATACCTATACACTCAGCAAG
CTCTTTATCTGTTCTTTCTACTGCCTTTCTTCTCACTAAGGCTGCAATTTCTATTACAGATTTTGTTAAT
TCATTGCGTGCTATTGTACCCCCCTTTTGATAAGTTAGTTTTGAACAAGGAAAACATCATCTAGAGAACA
AGCAACACCATTTCTATTCAATGCCATAACAATTTTTCTCGCAGTTTTTAAATCTGGTGTTCTTCTTCCT
GACTCGTAATGCCCTAACGCACCTTGTGTAAGGTTTATTTGTTGAGCAAATTCTCCCTGAGTTAAATTTG
TTGCTTTTCTATACTCAGAAATTTTGTTCATAAAAAACTCCTTATAAATACCAATCCAAATAATACATTA
CGTATTTAATATTCAACATAAAAATACCATTAGTATTTTGAATAATTAATACAAAATGTAATAATTTGTT
AAATTTATAAAGAGAGGTATTGGCTCTATGAAAAAGCAGTGGAATGAGTTTGTTAGAGATCGAATGTCCG
AGAAGAATCTCAAGCAAGAAGATATTGCTGAGGCGATAGAAAGAACACAGGGTGCAGTTGGGCACTGGTT
AACAGGACGCAGATCTCCTAACTTTATAGAAGTAGCTAAAATGCTTAATGCTACTGGGGCTGATCAGGTT
ATTCTCAATTCAGATGGAACGATAGAAGACATAGAATTTATAGGAATGCCAAAAAAAGGATTAGTTAAGG
TCATTGGAGAAGCAACGATGGGAACAGACGGAAGCGTTGACATTGAAGAAGTTCACGTTGGCTATATAGA
TATTTTCACTACCGATCCAAAGGCATTTTGTTTACGCGTAAAAGGCTCAAGCATGGAGCCGAGAATACAT
AGTGGCGAATTTGTTCTAGTTGAACCTCAATCCCCTTTTAGTAACGGTGATGATGTTTTCATTCGTACAA
AAGATGGTAAAAATATGATTAAGATCCTTGATTACCAGAGAGATGGTGAATATAGATTCTCGAGTATTAA
CAACGATCATAAACCATTTAATCTAGCTATAGATGAGGTTGAGCTAGTGTATTATGTGGCAGGGATTTTA
AAGAAATCTAGATTTGTTGATCTTGAGCAATAACATCTTGATAGTTGATAGCAAGGTCTTCTGGTGGTCT
GTGCTTTGTGATTAATAATGGGTGCTGTTATCTTGTTTGACGCAGGATTTAAGTAAAACTTCATATAAGG
AAACAAAATGAGTTATTTTAATAAGCTTCTAGAGTCTGCAATGATGACAGATCTACAAAAAGAAATTTCA
GAGGCTAGAAAATCTGTACATACAGATGGTTACCCAATGTCTATAGGTGAGTTAGTAAATTTATATGATG
ATGGAGAAATCGACATTCGTCCTGAATTTCAGCGATTATTTAGGTGGAAGTCAGACCAAAAAAGTAAATT
TATTGAATCTATTTTATTGGGTATTCCTATCCCATCTATTTTTGTTTCTCAAAGAGATGATGGAGTATGG
GAGGTAGTTGACGGCTTACAAAGAATTTCCACTATTTTAGAGTTGATGGGCAAATTGCGCAATAAAGAGC
CATTAAAACTCAATGCAACTAAATATCTTCCTAGCTTAGATGGCATGATGTGGATCAACAACGAAAATCC
AGAAAAAGAAATTGATAAGCAGACGAAATTAATGCTTAAACGTGAAAAAATAGACATCAAAATTATTAAA
AGAGAAAGCCAAGCTGATGCAAAATTAGAATTATTCCAACGTTTAAATAGCAATGGTAGCCATCTATCTG
CTCAAGAAATTCGTAATGTAATCCTACTAATGGAAAATGCTAAAGCACAGCACTGGCTAGAAAAGTTAGC
TAACAATGAAAATTTTCAGGACACTACGCCACTTTCTGAAAAACAACAAGAAGAAGCGACAAATATAGAG
TTGTTAATACGCTATTTCAGCTTGCGAAAATTAAAAGAATATATTGATATCCATGCGAATAACAGAGATA
TTGATCCTTATTTAGATGCAATGGTAACTGGAATGTTTAATAAGGATTCTAATTTTGATTTTGAGAATGA
AAGAAATATTTTTGAAAAAGTCTTTTTAGTGCTAAATAATACATTTGGTAGTGATGCATTTAAAAAATAT
AATACTGAGAAAAAAAGATATCTTGGTCCGTTTTCAACACCAATTTATGAATTATTAACTTACTCTCTAT
CTAAGAAAGTTGAGGAAAATCCTAATATTATTGATGATAATAATTTTGTCAGTCAATTACGTGACATTTC
TACCACGATGGAATCAAATGTCATTTATCAGAATATTATTTCACGCTCCCGTGGAATTGATAGAATAAAA
GCCGTAGTTGATTATGGGGAAAGTCTTCTTTAATTATGGATTTAGAACAATTTGATAAAAAATTAACACG
GGATTTAAGCTGGAGAAAGCGAGAGTTTTCTCATTTAGAGCTACTTATTCAAGAAAAAAGCATAGATATA
CATTTATCTGAAACATTGTATCGTGCTGCAATATTATTACTTTACTCTCATTGGGAGGGACATATAAAAC
ATTGTGCGAGACAATATATTAAATATATTTGCTCACACGACTATAAATGTGCTGAACTCAAAGATAATTT
CCATCAAATAATGCTAGGTAAACATCTTTCAGAAAAAGAAATACCTCACCTTAATGGAGAAAGTATTCAT
CATCAGCAATTGCTATTTAATTTTTTTAAAGAGCAAATGCAGCACACCTTCAAAGTTAATGAAGAACAGA
CTATTAGCACTCGTTCAAATTTAAATTTTGAACAGTTCTCTATTATCTTACTGCAATTAGGTTTTAAGGC
AGGAGATTTAGAAACCAAGAAAGCCTTTATTGATGAAAAATTACTAGATGGACGAAATTCAATTGCTCAT
GGTCAAAAGAAAGGTAAAGAAGAGCTTAAAAGCCTTTATGAAGAAATTAAAAATGAGCTGTTAAATATGA
TTGAATACTTCCATGATTTAACAAAAGATTCAATCATTAACCAAACCTACCTTAAAACTGCAGAGGAATA
GTTTTTATTACCCCAACAGTCAAATGCCTTGCTCTAATGCATTGATTAATGAATTGGTTAACTTCATCTT
TTGCTAAAAGTTTTAAAAGCTTTTGGCAGCTTTTTAGCGTTTTATCCTTAGGGGTTACCACAATTAAGTG
ATTTTCAACAGCAACAGGCTCCTTTAAATTAATCAATGTTGCTGCAGCACGATATTTATCAGATGGGCTA
GAAGTTCGTTTAATCACAACACAAGGAGGGGATACCACTCTACCACTAAATTTGCGATATTCATCTGCAG
TCGTAATCACTTGCCAATTTTTACAATTCTTAGGATGGAAATAAGGATAAGATTGCCCTACTTGCTCATC
ACGATAAGCTACTAATGGACCAATCATTACATCGTATTTATCACCAAGAGCTACATCACAGTGAGAGGTT
TCAACCCATTGAATATGATTAGTTGTTTTTTTAACCCTACCCGCAAGAATAAACACATCCACATCTGCTA
TGGCTGAAAATCGACCTTTTATTTGACATACTCCCTGCAGATTCTCATCAACAAAATTTCTAAACGATTG
ATACCGAGACCCTGAACGTAATACATCTGGCAAAATTGCCACTACATCACATTCTATTGGTAGTGCTCTT
AAATAAAAATCGAAAAACACACCAGCAGAGTTCACCTTGCCTTGCTTCCAATAGTCTCTCTTTGGCGAAT
CAATAGAAATAAAAGGCGGATTTATAAATAAATGAGTGACAGACTCCAATTCCATTCGTGTGACTGATAA
AGCATCCTTCACTTCAATATTAGACAAGTAATTACACGCTTGCTCAATACTGCAGTCTAATTCAACACCA
CGAGCAAGAGCATCAATAATTAATCTTAATTTGGTGATCTCAATAAAATTTGGCTCAATATCATACCCCC
ATAAAACACTTCCCCATTGCTGCAGTGTACTAGAAAGAGAGGATGAGACTCCCAACTGACGAGAAGATTC
AATTAATAAGTTACCGACACCACAGCAAGGATCTAATACAACAGACTTCGTAGTAATAGCTGTTGAAAAT
TGAGATATTGCTGCTGTTGTTAATTCTTGAGGGGTAAAAAATGCACCTAGGGATTTTAAATAATCAAGGT
TAGATAAACGAATAATTGTCTGATTAATATTACTCAAACCATTTTCTTTCTGCAGCCGTTTGAATTTTGT
TCTAGGTGATAAAATCTCATTTCTAAGTGTGTCAATATAGTCTTTCATGGTTAATATTCTGCAGGATTTC
TTATCAATTAATATATAATAATTTGACATTAAAGTCTGCAGAAAAAATTCAATCTCCACAAAATTTCCAC
ATCAAGCGTTTTTTTACCGCCTCTCTTTTCTGTGACATAGCTCACAAATACAGCAATTAATCAAAAAATT
TCAAAAATATTTTTCTTTTGAAATCACACAAATAAATACATTTTATATTTTTTGATAAGAAATAAAATAC
AATTTGTATTAACAATGGAAATACATATTGTATTATATGCATCAAAACGAGATACACATCTCAACGCTCT
TTAAAAATCTACACATCACAAGTTAATCAAATATAGCCTTATTGATTAAGTAGTCTGTGATTGCGACACA
ATTTGGTTAAGTGGATTAAGGTTACTTGATTAAGACCTCCACGCTTGGCGAAGTAAATCAAGACTTATTT
AAAAGCGCATTCAAACAAGTAAGTGTGCTTTCAAATGAGAGAGAAAGGAGCAAACGATATGAAAGTATCA
AAAATGCTAAAACAAGCAAAACGTCTTAGAGAAAGACAAAAGCAGTTATGCAGTAAAAAGCAATCTAATC
GCGTTAATGCAGCTTTAATAGATGTCCCAGTTAAAGCTAAGAAATTAAGCGATATTGCTAATTACAATTG
CAATAAAGGGCAATCAGGAGTTAATACAGTGAGAGCTGTACAGAAACGTAGATTGGGTTGTAGAGAGCTG
GTTTAATCGCTCCCCTTGTAGCTTGGGCAAGGTAAAAAAAGCCAAGCAACTATCAATAAAGCGCACTCAA
AGAGTGTTTTTTATTGATATTACAAAAGCAGTTGTTAATTACCACTCCGCCCTCGAAAGAGGGCTTCTTT
ATTCAAGAGAAAAAGAAAAAGATATAAAAAAGATATAAAAAAGATTGCATGTTTTTATGTGGTAAAGTAT
CCTTTAGCTGTGAATATTTAAGATTAATTACAGTTAATAACAGTAATTGTTTTGTTCTTTATAACAATTT
AGACGGATAAACAGCTTGCCAGGTGAACTTGAGCAGGCTTTTTTAGTCTAAGTAAACGCATAGGGATAAA
ACTAGCTTTTATCACAGTAAGTATTAAATAACTCTTAAGGATTTATATTATGGTCGCTTTACTTAAACGC
TTAACAAACTTATATGTTGTAGCTGCGGTTATGCAAAGCCCAGCACAATATCCATCAACGCGCAATGGTT
TTAAAACTGATCGCCAAAAATTAAAAGGTGGGGCGTATTATAGGCATTTTAAAACCCTTTGCAACCCCTT
TTTACAAAAAAAGTTAAATTTTTTATTAAAAGATTATTTTTTAAACTTAATGCATAAATCTTGTTAGATT
TTTGTTAACTTTTTAATCCTTTTATCAGTTTTGGTAGATCCGCAATGGACGCTAACAAATAATCTGCTTG
TTTTACACCTTCTGCTGTAATCGGTTTTCCTGTTTTCACTAAAACAGTATTTTTGATATTTGCTGCTTTT
CCTGCTAACACATCCTCAACTTTGTCACCCACCATAAAAGAAGCACTAGGATCAATCTTAAGTTCTTTGA
TCGCTTGTAATAGCATACCCGCTTTTGGCTTACGGCAATCGCAGTCTTGGCAATACTCACTTTTTCCTTC
TGTGTGGTGTGGGCAATAATAGATGCCATCTAAATCCACTCCACGATCTGCAAGAGACCAATCCATCCAT
TCTGTCAGCTGTAAAAATTGATCTTCGCTAAAATATCCACGCGCAATACCTGACTGATTTGTTACAAGTA
CCAATAAATAGCCCATCGCTTTCAGTTGTTGTAACGCTTCAATGCTACCGTCAATAAATTGAAACTGATC
AATTTCATGAACATAGCCATGATCAATATTTAATGTGCCATCTCGATCTAAAAAAATTGCTTTTTTCATA
TGAGAGCCTTCCTTTTATTTAAATGTGCTTTAAATTATCCCTTTTCTTGACTCACTTCGCAAATAAAGTC
GCGATTATTTCTATCTCATAACAAATTGTACTAAAAATATTAAAATTACATATTGACACGGAAATCTAGA
CGTCTAAAATACACAGCCAATGTAACAAAAAATGATAAACAAAGGGCTTATATGATTAAGCTAGAAAAGA
TTAGTAAAATTTTTGATGTGTCAGGTAAAAAATTGACCGCACTTGATAATGTTTCACTGCATGTACCTAA
AGGGCAAATCTGCGGTGTGATTGGTGCATCTGGCGCGGGGAAAAGTACTTTAATTCGTTGTGTCAACTTA
CTTGAAACCCCTTCTTCTGGTGCTGTCATTGTTGATGGTAAAGATTTAACACAGTTAAAAAATGCGGATT
TAGTGCACGAGCGTCGTCATATCGGCATGATTTTCCAACACTTTAATTTATTAACATCACGCACAGTATT
TGGCAATATCGCGTTGCCATTGGAGTTGGAAAATACACCAAAAGAGAAAATTCATCAAAAAGTGAATGAA
TTACTTGCATTAGTGGGTTTAACTGACAAAAAAGATGCCTATCCCTCAAATTTATCAGGGGGACAAAAAC
AGCGAGTCGCTATTGCTCGTGCACTGGCAAGTGAACCAAAGGTTTTATTATGTGATGAAGCCACCAGTGC
TTTAGATCCTGCAACAACGCAGTCTATTTTGACATTATTGAAAGAAATTAACCGCACATTAGGGATCACG
ATTCTTTTGATCACCCATGAAATGGAAGTCGT


>2	 289481-322468
ATGCGAATTGTGATTGCACCAGATTCTTTTAAAGAAAGTCTTACGGCGCTTGAAGTCGCGCAAGCCATTA
AAATAGGCTTTCAAAAGATATTACCTCACGCGGAATATGTGCTTGTTCCAATGGCAGATGGCGGAGAAGG
CACGGTACAATCTTTGGTGGATGCCACACAAGGTGAGATCATTAATACAGAGGTCATTGCCCCCTTAGGA
AATCCAATCCAAGCATTTTTTGGATTATCTGGAGACAAACAGACCGCCATTATCGAAATGGCGGCAGCAT
CGGGCTTGCATTTAGTGCCTGTCGAACAGCGTAATCCGCTAAAAACCACTAGCTTTGGGACGGGACAATT
GATAAAAGCCGCGTTGGATTTGGGGGTAAAAAAAATCATACTGGGCATTGGTGGTAGTGCCACTAATGAT
GCAGGTGTGGGCATGTTACAAGCACTTGGCGCATTATTTCTCGATCAACATCAGCAACCAATTGGGTTTG
GCTGTGAACAGTTGCAAGATATTATGCATGTCGATTTATCTCAATTAGATCCCCGTTTATCTTCTGTAGA
ATTAGAAGTGGCTTGTGATGTCAATAATCCGTTGTGTGGACCTCGAGGGGCTTCTGCCATCTTTGGTCCA
CAAAAAGGAGCAAGCGTAGAAATGGTTGAGAAATTAGATAATGCATTACTTCACTTCTCACATGTGGTAG
AGCAACAATATCAACGCAATATTCGTGATCATGCTGGTGCCGGCGCAGCTGGGGGAATGGGAGGTGGCTT
ATTATTGTTACCTAATGTTTCTCTAAAAGCTGGTGTCGAGATTGTTATCAAGGCTGTCAAACTCGATACC
CTTGTTGCTAATGCAGACTTAGTGATCACAGGGGAAGGGAGAATGGATAGTCAAACAGCACAAGGGAAAA
CCCCAAGTGGTGTGGCAAAAACTGCCAAACATTTTCAGAAACCCGTGCTTGCTATTGTGGGGAGTCTAAA
AGAGGATTATGAAGTGGTTTATCAAGCAGGCATTGATGCCGTTTTCCCGATTATACGTCAGGTAGAGAGT
TTGGAAGCGACTTTAAAGTGCGGTCGAGAAAATTTAATTTCTGCAGCACAGAATATTGCTCGCTTCTATT
TGCTTGCTAAACATATACCAGATTAACCTAGAAAACAGATATAAAAAAAGTGCAATGAAAACATTGCACT
TTTTCTTTTTTAAAGCAATGAATTATAGTGAAGCTTGATCAATCTCTACACCCGCACCCATTGTTGTAGA
AAGACTTACTTTCTTGATGAATACACCTTTAGACGTTGTTGGTTTCGCTTTCGCTAATGCCGCTAATAAG
GCTTGTAAGTTTTCTTTTAATTGTTCTTCGCTAAAGTTAACTTTACCGATTGTGGTGTGGATGATACCGT
TTTTATCATTGCGGTAACGAACCTGACCAGATTTCGCATTTTTCACTGCATCAGCAACGTTTGGTGTAAC
AGTACCTACTTTAGGGTTTGGCATTAAACCACGTGGACCTAAAATTTGACCTAATTGACCTACAACACGC
ATCGCATCTGGAGAAGCGATAACAACATCGAAGTTCATTTCACCTTTTTTCACTAATTCAGCTAAATCTT
CCATACCGACTAAATCCGCACCCGCTTCTTTAGCTGCTTCTGCGTTTGCACCTTGAGTGAACACAGCAAC
ACGTACAGAACGACCTGTACCGTGTGGTAATACAGTTGCACCACGTACGTTTTGGTCAGATTTACGCGGA
TCGATACCTAAGTTCACTGCAACATCCACGCTTTCAACAAATTTAGCTGTCGCAAATTGTTTTAATACTG
CGATTGCTTCATTGATTTCATAGGCTTTTGTAGAGTCGACTGCCGCCTTGATTGATTTCATTTTTTTAGT
CAATTTAGCCATCGTATTATTCCTCCACCACTAAGCCCATTGAGCGAGCTGTACCAGCGATTGATTTCAT
TTTCGTTTCGATAGAAGAACCTGTCATATCTGCTGCTTTGGTTTCAGCGATTTGACGAACTTGTTCTAAT
GTTACTTTACCCACTTTATCTTTGTTTGGTTTACCTGAACCAGACTTGATACCTGCAGCTTTTTTCAATA
ATACTGCTGCTGGTGGTGTTTTCGTAATGAACGTGAATGAACGGTCTGCATACACAGTAATAACAACTGG
AATTGGTAAACCTTTTTCTAAACTCTCAGTACGAGCGTTGAATGCTTTACAGAATTCCATGATGTTCACA
CCTTGTTGACCTAACGCAGGACCAACTGGTGGTGAAGGGTTAGCCATACCAGCTGCAACTTGCAACTTAA
CATAGGCTTGTACTTTTTTTGCCATTTTTAGCTTCCTCTAGAATGGGTAATAGCGCTATTGCTAGCTCCC
CTGTTTACGAAAAGGCTGTATTGTAATTAAACACAACCCAAACTTCAAGTAAAAATTACTCAATAACCTC
ACCACACTTATCGATTAAGATTAAGTAGAATAGCTAAGTGCGGTTAAAAATTAATTTGTTTTCTCAACTT
GGCTGAATTCAAGTTCAACAGGTGTTGCACGACCAAAGATAGAAACAGACACTTTTAAGCGACCTTTTTC
ATAATCCACTTCTTCCACTGTACCATTAAAGTCAGCGAATGGTCCTTCAGTGACACGAACTTCTTCACCT
GGCTGAAATTCTTTTCTGTGGCGAGGTTTTTCTGAACTTTCTTGTAAACGATTTAAAATACGATCCGCTT
CACGCTGTGAAATTGGCGCTGGTTTATCTGCTGTACCACCAATAAAACCCATAACACGTGGTACACTGCG
TACTAAATGCCAAGTTTCGTCATTCATTTCCATTTGCACTAATACATAACCTGGAAAAAATTTACGCTCA
CTTTTACGTCTTTTTCCGGCTACGTTTTCTACGACTTCTTCTGTCGGCACAAGCACTTCACCAAATTGAT
CTTCCATTTGGTGTAACTTAATATATTCACGCAATGTTGTTGCAACACGACCTTCAAAACCAGAAAAAGC
CTGTAACACATACCAACGTTTTTTGGTTGTTGTTTCTGTCATCTTAGAACCTCAAATCTGTTAAGAAAGT
AATTAACGCAACAATCACTGAATCTAATCCCCACAGGATTAAAGACACAACAATCGTTACACCTGCCACA
ATTAATGTCGTTTGCATCGCTTCTGGACGCGTTGGCCAGACAATTTTTCTTAATTCAATTCTTGATTCAC
TAAAGAAATGACGTGCTTTCACACCTTGGTTTGTTAATGCAGCAAGACCTAACGCAATCAACAATAAAAC
CACGACTCCAACCACACGAATCGGAGTAGAAAATTGTTCTACAAAATAAATATTACCTAATGCTGCAGTT
GCAATAACAACAATAACGAGCAACCATAAAAAGCGATTCAAGCCTTTTGACTTTTGGTTCTCGACTTCAT
GCGCATTTTTCTTTTTCTCAATTTCTAACGCCATAATTTAATCCATTACTTAACTTAAATAGGGGATTCG
TTTCTGAACGCGTGATTGTAGCACTTTATTTAAAAAATGCATATTAAAATTACAGCAGAAGCCTAAATTT
TTCATTGGCATTCCTGCTCAATTTTGCTAGCGAAGAACAAAGGCATACTCTCAGTTAAATTGTGTTAAGA
TCCATTTGATGCTCATTTCAAATCTCATAAAAACACAAAAGGCGTATCTTTCGATACGCCTTCTTTCGCA
TGTTAAGCCAAATTAAATCTTCCATAATCTGATCGTATTCTTCTTCTGTGAATAATGTTGATTTTTTCTG
CTGTTCTGGGTATTTAGATTTTATTAACATCTGAAACTATGTCATTGTTAATTTAGGTAAATCTCTTAGC
ATATTAAAACCCCAACTAAAAACCGCACTTGATTACTCAGAGTGCGGTCGTTAAGGTTGATTATTAAGCT
CTGGAAAATACACCACCAGAACGCATATCTCTATTTCTATTTTTAATATAAGAGGAATCTGCTATTTGCT
CCATTTTTTTTAATAATTGAATGGTTATCTCAACGTTATCACCATTTCTTTCACTATCGACTTTAGCATC
AACTGCCGCACCATTGTTAATGATTTTTACATTAACACTCAGTGAGTTTTTATTATTTCCTTTGTGCTGA
TTAGCTAAAAATGTTTTCAAATCTTGGTTAGTTCGACTGTCAACAACACGCTCACCTTTATCAAGTAACC
AAGTCCCTTCTCTTGGAATATTATCTATACCAGAGTGGGCTTGCCCTGAAAGGTTCATCGTTGTACTGGA
AATAGTAGAAATAATGCCTGAAGTAGCAGAAATGACGCTTGCGATTGCACTTAGGTTTTGTGGCCATGGC
AAAGCAGAAGCGTTAGCAATACCTTGTTGAATCTTGACAATAGACTCAGCAATAGCAAATGCTTTTGACG
CAGCAAACATAGCTTTATAAATGCCTGATTGTTTACCTGCTGCTTGACCGATTAACTCTGTCGTGTCCAT
TAAAGCTGAACTCATTGCAGAGAAACTATCAGCGTACATATCAAGCTCTTGGTTCTTTTTATTGAGATTA
TACTCATCCCAAAGTGCTTTCTGCCTTTCAGACAACTCTTGATCTGATAAAAGCTTCTGCTCATTGAAAG
ATTTATAAAACGCTAATCTTTCTTGGAGTTTATTCATTTCATCTTGAGCTGGATCATAAGTTCCTTTGAG
TCTGTCTTCAAAACTCACTGCCTTTTCTTTGGCAACATCAGCTAACTCATAAGCAGAATCCCACCTTGCT
TTACCGGATATATACTTAGCATCTTGGGTACCAATTAAACCGCTTCTGTGTAGCTGATTAATCTCTCTTA
ATTGCTTTTGTAGCTCGTTTCGGATTTTGATTTCTGGCATGTACTTCTCAAGCAGTTTAATCCGCTCTTG
AGCTGCTTTCTCACTAATTTGAGTTCTGAGATTCTCATTTTGCCTGTGTGACTCAGTAGATTTATCACCT
TGCTCTTTCAGTTTGGATAAGTATCTATCACCAGCTCCAACAAGATAGCTAAATGTTCCATCAATAGCAG
TTTTGATATAATCTTGATTAAAAGCTTCTGTTAAAGCATTGCCTAATCTATCCTTAATATCATTTTCGGT
TTGCGTAATTTCTAGTCTAAAATCACTTAAATCAACTTTCCAGCCAGATGTATCAACTAAATTTCCATTT
CCAAATTTATCAGAAATATAGTTAAGCATCTCAACTGGTGTCTTGAGAAAGTCAATAATTTTATTAATGC
CAATTTCAACTATTTTTAGTAATCCATTAATTGCTGATTTACCATAACCAGTCAAAACAGCAGGAAAATT
ACCCCAAATAATCTTAATGGCATCAAACCCAAAGTTCCACGCCCCAAGAATGCCATTTATTAGTGATTTG
AAATAATCAAGTACAGTTCCACCAAATGAGATCACAGTATTGACGACACCACCAAATATATCTCCCAGCG
TGTCTGTAGCGTCATTCCAAGTGAGGACGAACCAATCTGCTACATCACCTACAACAGTTTTAAAATCATC
CCACACACCAAGCGCAACATCACCCCATGTTGCGTTCATCGTGGAGGCACCTACTTCTATTCCACTAATA
AATTGATCAAACGCATAAGCGGCACCAATAATAGCCACAGTAAGCATTCCAATTGGGTTTGCTAACATTG
CTACAGTAGCACCTCTTACCGCTCCAGTTAGACTTCTAAAACCAAACGTAAGCAATCCAACGCCTGCATT
AGCAGATTTGAAATTAGAAGCTAGAGAAATAACATTAAATGCTGCATAAGCCGATGTTGCGTAAATAGCT
GCCTTGGCAAAGCTGTCGAAATTTAAAGCTAAAGTTGAAACTAACGTTGCTAAACCACCAACAATACCAG
TGGAGGTATTAATTTCAGAAACCCATTTTAATACAGAGTTTTGTAGCAAGGTCATTGATTGACCAAAGGT
TAGGGGCATTTTCTTAAATGACTCGGAAATCTTTCCAGAAGCACTATTGATTGATTCAAAAAGAATTTTA
GAGGTAAGTTTTCCTTCAGAAGCTAACTTTTTAACTTCCGCTCTAGATTTCCCCATATACTCAGCAACTA
CATCTAAAATAATTGGTGCTGATTCGGAAATTGACTTAAATTCATCACCTTGTAACCGCCCAGAACCTAA
TGCTTGAGATAACTGAAATAGAGCCGTCGCTTGTTCTTGCGCACCAACACCACCAACAGCCATTGCTTTG
TTAAGTGTTTCGGTAAATCCAAGCACTTGCTTTTGACTATATCCATAATCTTTTAATGCCCTTGAAGAAC
GAACATAAAGCGTAGTTGTTGCCTCTAAACTTCCTCGTGTTCTCTGCGCGATATCGAATAATTCTGACTT
TACTTTTTTGTATTCTTGCGTTGAGCTAGTCACAAATTTAATTTGTGTATTTAACGCAGTCATCTTGTCA
GTCATTTGAATAATTGTGCTGATCCCTTGAATACCCAAACCAACAGCAAGAAGTGATTTTAATCTCCCAA
TTGTTTTAACAAGGCTCTCAATGTGCTTTTCTGTTCTTCCTGCACTGCCTTGTAGCTTTGCGAGGTCTCT
ATCAGCTTTATCAATACCAGACGATGTTACATTTAGGTGAAGTTTGGCAAAATCTGTCATATCAACCTCA
TGATTTTTATGATAAAAAAATCCCTAAAAGCATTAACTCTTAGGGAGTACTATAGTTTATGGGATAAAAA
AGACCGCATAAAAATGCGGTCTGATTATCATTTTTTACTAGTTACCTGTTATAAATATTTATCTCGGATT
TGTCATCATTCCAAGAACATGCTGCCGTGAACTTCTCCTCTAATCCAAATGAGTTCTTGGCAGTAAAATC
CATTCTGACAAGAATACCACCAGTTGGAGTTGATCCAATAGTACGCCCAAAAATGCTCGTTTCAACTGTT
GAAGGATGATTAGCTCTAGATTTAATTCCACTGAGGCAAGCTTTGTAATATTTTTCTGAGTCAATATTTT
TAAAGGACTCATTAACAGAAAAAACTTTATTTTGACTCTTTATATCGTCTTCGCTGATATAAAATCTCTC
TTTATTCTTGCAATCAACATAGAAAACAATCGTCTTCTTTGGTTTGCTTTTGGTGTCTGATAAAGCAATA
TCCACAACTTTATCGCATGACCTTGATTTTGCCACAAGTTCACCAGCTAACGGACCAAGATCGTTTATTT
TTTTTATCCATTCACTCCCCCAGGCTTTGTATGTCTTAGGATTGTCTTTTTTAGTCATCGCAAAATAAGC
ATTCTCTATAATTTTGCTTTTAAAATCATCTTTGCTTTGCTCAATTTTTTGCTTATTTTCAGTGTTATTA
ACAACTTCTTTCTCTTCTTTAGTATTCTTGCTTAGTGAAACTAAAAAACCAAAAATAGCAGGAAATACAA
ATAAAATGATAAATATCCACTTCAATAGTTTTTTCATATCCACTCCTTTTCTTTAATTCTATTCATTTTA
TAAAAAAGAAGGAGTTTTTTCTATGAAAAACCACCAATTTAAGCAATAACTTCTTTAAACTCCGCAGACA
GTGTAAAAAAACCCGTTCTGTGAGATATACTCCATTCTTCACACTTAAACTTTCCTTGAATAATTGAATT
ATAGGGTGTCCAAAGGAAAGCTTTTACTGCTCCATGATCGTCAAGAAATTGATCGATCTCGTTAATCAAC
TCTTCTCTTCCTACAAAGGAAACAGAGTAAGTTCGAAGTTTGTTATTTATACCCTGCGGGGTACGCTGTT
CATAGCCGTCGCCAAAGCTAATCGTATTTACGCTTGGCTTTTTTTTCATTTCCATGCCCCATTGAGGCGC
ATATTCAAATACTCTCATTTGTTCACCATCAAAAAGCCAAGACTAATTATCTTGGCTTATGTTTCACTTT
GTGCATTCAAATAAACCATATCAATCTGCTTAATAACATGAACCTCCCAAGCGGTTAAACTAACCTTAGT
GAGGTAAGACCAAGCATATATATCTGAGTATGAAATAGGATTTGCCACATTTCCATACTGCCTAGACAAT
GTAAGCTCGTTAAAGTATTCAACCAGATAAATCAGCTCTTCTGGTGGCTCTGGGGTATTTAATTCATCAG
GTTTAACACCAGTTTGCTCCCAGACCACGTGCAGGTGTTCTCTTACAGTAGATTGGCTATTTTTGATAAT
TTTATTTAACTTGAACTCTTCTCGAACGTGATCGATTAATTTTTCGATCCGCTCTTTAGAAAGTTTCCCA
AGTCATCTGAATGTTCAACGATTTGGGAACATAACCAAGGACACTTGTTTAGAAGTTTTTCAATGTTTTC
TTCTGTGCAATCTAATTTTTTACCTTCCCATTCGATATTTTCCCAGCCAGCAACACGAACAATTGCACTT
TTAATGCTTTCTTTCTCAATATCATCAAGCTCTTTAATTTTTGGGCGGCGTAAACGTTGATTTTCCAACT
CTTCTTTCTGCATTCTTCGATAAAGATTAGAAGCATACTGACGAACAGCGTTACTGGATGATGAATACAC
ATCAATAAATGCGCCAGTTCCCTCGTTTGTGACAGGGTGTAACACTTCAAAACGGTAGGTTTCTTCTGAA
GCTTTGCGAATGTCTAATGTGGATAAATCCATATTTCATGTCCTCTATTTCTGTGGAAATAAAAAAGCCA
CTTTCATGGAGTGGCTTGTGTTGACTTGTGTTAATTAGGCTAAGGTATCTTGAATGATGATCGTTGTAGG
TTTCTTCAATGAATCATCAATTTGACTGCTTTTATCATAAATGGCTGGGAATGCGCTAAAGTTACATGTT
TGCATTAACATTTTTTCCCCATCATCAATATCTATTGAAGTGGCTTTAATACCAGGCAATATAATACTCA
TATAATCAGCATTAGCAGCAGAACTAGCATCTAAACGCAATGCTAGCGATAAATCTTTATTCGCACGAAC
AGCATCAATCATTTTCTTATTCTGGAAGTACATTGTAAGTGAGCCATCTACTTTAACTGTTCCAATGAAA
ACATCAGGTGCATATGTAGCCCCTAAAACAGGCTCGCTTGAGGCATTTAAGTCAATATCTAACTTAAACC
CCGTTATTAGTGCTGCAACCTCTTTATTAAGCATTAAGCGCCCATTTACACCCGCTAATTTTTCAGACTG
AATTTGTGGTGTCGGATTTGTGTAATAGGCTGTTGCGGACTCTTCACCGCGCTGTCCAAGAAATGTTGTG
GTAATTGATGCAATTCCGTTAGGTTGAACATCAATGCTGATTTTTGATACCCGACAACCTAAATAGACAC
GACCAACGTTAATATCTTGGAAGAAATCTTCAATGCAGAAAGAGTCTGTTGTATGCCCTGTTTCGGGAAT
AAATAAAATCTTACCGTTCTTTTCTCCAGAGCCATTTGAGGTTTTCTTAATAATTGGCGACTTAGCCTCT
CCCGTCCAAGTGCCACGGAGAGCTGCGGCCAAAAAAGCTGACCATTGACCGCAAGCAAGCTCACCTTTGA
TGTCGCCCTCTACTTTCTCAAAACCAACAACTGTAGGTGCGCGCTGTAAATCTGTGCGGATTTCTTCACT
TGAGAAACTCTCAAAGTTAGTATTCAGGGAGATTTCTGTTCGAGTAAGAATCTTTCCTGTTGTTGCGGTG
GGTTTTGTGCCAAATGTTTTCTCCTTGGAGAAAACAACCTTGCGTTTAACCCCTTGTGCGTTTGTTGCCA
TGTTGTTCCTCCTTTAGAGTTCATAGGCAGTAAAATTAATAGTTACTGGTAGCGCAAGAATGTTGTCATT
CAGATAAGTGCCACCTATTTGTGGTGGCGAGTGGATAACCACTTGAACACCTTTTTTAGCAAAAGATTTA
CCATAAAAATGCTGTCTTATTTGCGATGCTTTTTCTTCAATCTCAGCCGTTCCTTTTCCTGAAGAGTAAT
ACAATGTGACTTGTAAGAACCCTGTTTCTTGCGCCTTAGGCTTATCGCTAATTGCACCTGTTAGCGTACT
TGAGATATTTAGAAACACACTTTGATAAGGTAGGTTTAATACATTTTCTACACCTTCCCATGCAGTTTCT
ATATCACTTATTTTTGCTAAATGACTTTGAAGTATTGCCCTGATTTTCGCTTTCATTAGTAGAATTTCCC
TAGATTGCTTCTAAGCCAAGCTTGCATTTCTTGAACAGTAATTCTCACCATTCCTTGGGGGGCTTGTGTG
GAGAAACCATTCTCAGTTTTTATTCCTCCGGGTTTAGGATATAAACCATATTCAATAACAGGCGCGTATG
GTTTATCTGTGGCAATGATAATAGTGTCACCAAACTTGGCAGTATTAAGCGCAGAAGTATCGCCATTATA
ATTCTGCGGCATTCCATTAACACTTACAGTCCAGCTCGCCCTTAACTGCCCCGTATCTACTGGTGTTTTC
TGTTTTACTTTTTCATACGTTTCAATCCCAACTTTTCTCAGAACAAGATCTGCTTTATTGCCGAGCTTTT
CTCTGAATTTTGCTATATCAATAACAAAACTTCCCATATTAACCACCCAATCGCCTTGCTTGACATTGGT
AAATGATGACGGTGTTAGATGGCTTAATTGGCTGAAATTTAACAATAAGCCACGTTTCACCATTCACTAC
AACATGTGAATTTAATTCTGGCTTAGCTTCCGCCGTAAGGTAAATCAAAACATCGCCTTGTTTAACCATG
CTGGCGCCACTATCGCCACGGTATGATGGAAAATCGTAAGCAAGATTATCGAAAATACAGAAAGCTTTGT
TTTCCACTGCCTGAACAGTATTAACACTTCCTGTTTCTGGATCGTACTCACCTTTTTTTTCAATTCTCAC
TACACACGGAGAACCAAATTTTTTGATGAGTGATGATGAAATGTTTTTTAGCCTACCGTACATATCACCC
TCTTAACATTCTAGCCTTGCCGCCACCTTGGCTTTTATCCAAATAGGTATCAAGAATGCCCTTTACATAT
TCAAAGCGGTTACTTGCGTTACCAGATGCTAGGTTTTTCTCGAAATTCACCGAAAGAGGACCAACACGAA
CGCTAGACATTTCACTATCTGGATTTTCATTCAGATTCTCGTAAAGAGCTAACTCAAATACGGCGTATTT
GACCGAAGTTGGAATACCTTTACTATCAGTCCCACCAGTATTAGTGCGAGGAAATGCTCGAGGTTGTGTT
GGAGCTACTTTTCTACCAAGAAAGCGATAATTGAAGTCTAAGAAATCCGATGCACTCACTAAACGCCTTG
CTTTCGTTTCGTCATCAAGCTCTTGCCATGCAAATGCACTGTTTCTGTGGGCGTGATATTTATTAGCTTC
TTCCAAAGTGACGTAGGAGTCATTAGGGATTATTAAATCCATATTTCCCCCTTTACTTTTAACTTTCTTC
GCTAAGTAAGGCAATCAAGTCATCTTTCTTGGCTTTAGGATCGAAATCAATCCCTTTTTCAGTTAGCATT
GCTTTTAACTCATCTACTTTCAAAGCAGATAAGTCTTTGTCTTCTTTTTTGGTTTCTACTGGTCCTAAAA
AGACCCACCCTAGAGATTCATGCTCAGAAAGCGTGCTTTGATGTACTACTAGCTGCTCATTTTGTTTCTC
AATTCTAAAAAACATAATCTTTCTCCATGAAAAAAAGCGCTCCTTTCGGAACGCTCTTTATGTTGTTTCA
GGTTAACCCGCTAAAATTGCCAAGTGGCGAGAATTAATAACTTTCGCGCCCCAAGTCATACCAATTTCAA
ACTTAACTTGGCGGTATTGACGGTAAACGCGAACTTCAAACACTAATCCAGTAACTGGATCGGTTAAGAA
CATAACGTCTTCCGCGCTATCACCACCAGTTGGTTGCGCTGGCGCACGTGTTGCAAGCACAATAGCGTTA
CGGTCAAAGGCAAAGTTAGGTGTAAAGTCGCCAAATGATGTAATGGTTTCACTACCAGACATCGAAGTGA
CAATACCCGGTGCGTTGATTTTCAATTTGCCCGCACCGTTACCTAAATCTTCTGCCACGGTGTAGATGTT
GTTTTTATCATTGTTTAGATAAATCAAATCACCCGCTTTGAAATCACCTGTTCCAGACTGTAATGCAAGT
TCACGCAATCCCGTTGCCGCACCACCATTTAAAGTTTTGGAGGCAGCATTACCTTGTTTATGCATTGAGA
TACCAGCAGAGTTGCGAAGGGCAAAACCTTGCACTCGATCTGTGTAGCCGTCGCGTAACATATCTGCGCT
ACCTGCCTCATTCACTTTGAATAAAACAGACTGCACACCACGCAAGTTAGCCATCGCACCAGAGTTGACG
ACTAATTGACGATCCACAATAGGACAGCCGTTATCATCAAGAATACGGGCAACACCAGCAAAGTCAGATA
AATTACCTGCTGTACCAAATGGTGTTTTGCCATACTCACCATAGGCACGAGAGGCACCAATCAACGCTTT
AATTGCGACATCGCGCTCAATCGTATTAACAAGTTTGCGCATACCATCAGCAAACTGATCAGCTAATACG
CCATTATAAACGCCAGCGTTATTTACACGTTTCTCATCTTCACCAGTCCAAACGATAGGGGCAGCTTTTG
AGTGCTCCATCTTGATTTTGACTGATTCAGGAGTTGTGCCGCCTGAATTTTTAGGCTGTTGACCCGGTGA
AATATCTTCAAGTTCACCTGCACTTGCGATTGGCACAGTCACTTCATCACCTAAAGCCGCGCGCTCTGCT
GTTGAGTTACGGTTAACCGCTGGGATGAATCCAACCATCTCACGAGAAACGGTATTTAACGCAGCATAAA
GAGATGGTGCGATTGCTGTTAAAGTATTTTTGTCTGCCATTTCTGACCTCTTTTAATTTAGTTAGTTAAT
GTAATTCCATCCTGCATAGTCTTCATTTGTTCAGCAGGAGAGAGTTTTTCGAATTGAGCGCGAGACATTG
TTTTCGCTCCATTTTGGCTGCCATTAGAAGATCCACCGCCTTGCGATGCTGGGAACCAGTGAGGTGCCTT
TTCTTTCATGCTTTCGAACCATTCTTTCAGTGTCAATGGTTTACCATCACCACCAAAAGTATTTTCGTCA
ACTGGAACAACGAGTCCGTCATCAAGCTTAAACGTGAGCTTAGCTCTTAATACAGCATCGTCAGCACCAA
AGGTAACACCTGCTTTGGTTGCCTCACTACGGATAGCGTTTTCAAGAACCAATCCAGAATAGCGATCTAA
GCTTGCTTGCAGCTTATTCATTTCTTCTTGATGTTTCGCATTGAGTGCGTCGATTTCACGCTGTTTTGCT
TCGTTTACCTTGCTTACTCGAGCTTCAATGACTTCTTTATACTTGCCCTCAGCAATTTTTTTCATTTCCT
CATCATTCTCGAATTGAGTCATGAGATTTTTAATGGTTTCCGGGTCTAAGCCGTCGAATTTAGCTAACTT
CTCTTTCAAATCTTTCTGAGCGCCTAGCAATTCAGAATTCTTTGTTTTAAGTCCAGCGACTTCTTTTGCG
ACTGCTTCGCTAATGGCTTTATCAAGATCGGCTTGTGTATATTTCGCCTCACTAGCACCGCTACCACCAG
CACCGCCGCCAGCTTCATCAGGATTGCCATTAAGCTTTTGTGAGAATTTGCCTAAATTCATAAATGTGTA
CATAAAAGATCACCTCGTGATATGTTGTTGATGTGCCTAGCACGTTAAAATCGCCATTCCTTGAATGACG
GGTATAAAAAACCACCTCGTGTTTCCACTAAGGCGGTCGTTGTTTTCTGTTTTAAATCTGTTAGTGCATT
TTTAATTCACTATTTTCATAGCGATCGCGCTGATCCATTGCGTGGTGGATGCAAATATCAGCACTTTCAA
GAACAATTGGCTTACACCAACAATTTTCGCTATGTTCATGCTCTCTTAAGTCGTTTATTGGATAAACATG
GATTAATTCACTGTTCATATTTTCCTTTTATTTGGTAATAAAAAACCTAGCGCTAGGCTAGGTTTGTAAA
AATTGTTTAGCTTGTTGATATTTTCTCTGTCGAGATAAATCCTTTTCTGTTATTTTTGGTAAACGACTTA
AATCCATATTATGAGTGAGATCAGCTATTTTAACTTTTCTTGCTATATCATTCGATTTTACTCGTTGCAA
ATAGCCATGATAATCCTCACCATCTCGTTTCGTTATCGCATCTATAGCTTCGGAAATGTGTTCACCAAAC
AGGTGTTTAACGTCAGTTATTGTAGTTTCGGTATCTTCCACGCTGTCATGCAACCAAGCCGCAGCAATAA
CATCATCGTGCTCACCTGTAAGCATTTCAGCAACAAAAGATAAGTGACAAATATAAGGACTTCCAGCCTT
ATCAAATTGATTAGCATGTATCTGCTCTGCAAATAATTTTGCTTTATCACTTATGCTTATCAATCCATGC
ATTTGCCATTTCCTCCGATATTTGCTCGAAATCAACAAAATCACTTGCTAAAATTTTGTCACCCCAATAA
AAAGCGTCAGAATTATCCCAAGCCTTTTTTTTAACATCAAACTTGGCAAACGTTAAATAGTCGTATGCTT
CACCTCTCACAAGCAATTGATTATTTGACTTTGGGAAAACAAGATAATATTCCATCGCTAATTCCTGATT
TTTCCTATATTGACAGGGGTTTCAAGTTGATTACTTAAATCCTTCATCTTCTCGTTAAGTCTTTTAAGCT
CTTCGGATGAAATATTAAGAATCCTTGCTTTTTCATATAACTCATGCAATTTTCCATTTTTCAACTCAAA
GCTTTGTTTGGTGTGGTACTGCATTTCAAACTTAACGCCATCTTTTTCAACGATCGTATTAATACCTTTA
TATACAGCACCTTTTCGCCAAGTATTTTTAACTCTGGTTACATTATAACCTTTTTCAGTAAGAATTTCCT
GCATTCGAAAATAATTTTGCGTGAAATTCTTACTCTCAAAAATTGTGGTATAACGCACAATATCAGTTAT
TTTACTTAGCGACTCTCCTTCTGTTATTCCGGTTCTAATAATATCCGTTTGAACTTTACGCGTAATGGAA
TCAATGCTTTTCAAGCGATAATCTAACCCATCTAAATAGCCATTAGATTGCTTAACAATGGATAACATGT
CATTTGTAAATGCTGGCTCTAATTCACTTGCGCGTTTATAAACAGCATTTACGGCACCTTCAACACCACC
TAATTTAAACTGCTCTCTAAGTTCTTTGAGTGTCAAGGGGCGCCCAGACTGATCTAGCATATCCCGAAAA
GTGATAACACCATTTCGCCATAAATCAGCCTTACCCTTGCCTAAGATTTCATCTTGTTGCGCCTTAGTTT
TGTTTTTAAGCCAATCTTCATAAGTGATGTTAGCTTTTACCTGTCCATCCATGCTGGCTCTAGTGCTTTC
TGGAATTTCATCGACATCAAAGCCTAACTCTCGCCAAGATTTCATAATTAGACGCAAGGTTGATCTGCAA
TTTGGATGTAATGGAGGTCTTTGGTATGGCACCTTGTGATCACCAACTGGCTTTTGGTTTAAATCCCACA
CTAAACCATCTCTAGCACGACAAACTTCTGACGTTCTCGTGTCAAGAGTGCTTATGTGTTGCTCGCCTTT
GATGATATCCATGTTTTCATCACGCAAAAGCTTGTGAGCTTCGTCGTTAACCTTCATCACAGCCGTTCTA
ACTAATGTTTCAGCAGAACGACGTGAATGCACCATAAGCTCATTTACTTCTGTGATGATTCTGCTTGTTG
CTTTACCGTCCAAAATACCCTGTCTAATTAGCCCAGAGAACTTAAAACTTAAATCGCCTCCCTGTTTATC
GAACCAATCAGACAAAGGTGAACCAGCGACGATTTGAGCGGTTTTACTGGCTTTTAACTTATAGTCCGGT
ACCTTGTTGAATAAATCGAATTTTACGGACTGGTTGTATATTTCCATTATTGCCAAAGCTTCAATTGGTA
AAAGGCTTTGCAACTCACCATCTGTAAAACTATACATTTCAACATAGTAACTCTTGATAAGTTCTTTTAT
CTCACCAAGTAACTTTGCTACATCTCTTTTACTTGCATTTTCCAACCCAACAGCAGAAATGCGGCTCAAC
ATCTGTTTTTGCAGTTTATTGAGCCGTTTTACGATTTCTCGTCTTAGTGAGGCGTCATAACGAAAGAGTA
AGATTTTATGATCTGTGAGCAGATGTTCTATTTGCTCATCAATACTCATTGTTTTCTCCATGGAAATTTC
CACTCATACTTTCGACTTCTAGTCTAGCTTGCTCATCTTCCCAACTAGCATGATCAGATAGCAAACCTCT
GCGTTTTGCCTCCTCAAATGTTGTTTGGGTGGAAATGACTCCAGCCGAATTCAGTTTAATAACCATATCC
AATGAGGCGTTAGGATCGATTTCGCTATCAATGTTTCCGCTTATCTCAACATTGCCTACGTTCTCAATAC
CAAGCCAGAAACCTACATATTCAAGCGCTAAATCAAGTGCGTCTTCGAATTTGTTGGCATAAAGTCTTAA
TTGACTAATTTCTTTTCCTTGCTCATCTCTTGCTTGACTTTCAGTCATGGCGATAATGTTTTTGATAAGA
AGTTTTGCCCCAGCCACCAACATCTGAGATTCAAGCTCTTTAATTGATTCTTTCCCGGCACCTATTGCAT
TACCTGAATGTTCAACATAGAAAAGACTACCTTCTCTTGGCAGATCAATTACGGAACCCCCAATTTGAAA
CTGCTCCCCCTCAACCGCTCCAGTTCTAGCAAGGATTGGAACTCTTGCAACACTAACAATGTTGTCTTGG
TCTGATTGGGATTGCCAGTGTTTAATATTTAAATGGGCTAACTCCAACAATGGAGGTCTTCCAATGCCAA
AGTGATCACTCTGTTTTGTAATAAAAGGTACGATAGGAATAAAATCAAGAGCTTTGCCTAAATGCTTAAG
CTCAACCTCAGCGTGCAAGTAATAATCGTTATCTCCATCTTTCGCATTTTCAATTTTTCTGAATTTTCGA
ACTATTCCTCGCTCATACACATTGATCTGCTCAATCTGTTTTAACCCAAATTCTCCATTCTCTTCATCAA
CGAACTCACGGTATCTAAATTGAGTAAATACACGTTTACCGTTAATTCTGGCTGTTTTAAAACCCAAAAC
TGAGGCTGGATGAATGTGAACTAAATAAGGTCTAGCCCCCATGGCTTTTTCTTCTGCTAGCGTTTTGGCA
TCGTTTGTGACTGGGTAATCGACCAGAACATAACTAACACCATAGGCTAATCCTGCGTGAAACCAACTGG
ATGCAAACACATCAAGGTTATTCCCTTCCATATCCACGTCCGGGAGTATTTCACTAGCAAGCTTATTGTT
GATCTTTGTGATATTAATTGGGGTAAAAAAAACTCTCCCGTTCATTTGGGAGAGTGTTTCTTCTAAAGCT
GGATAAAGCGTTGTTCGTTCTAGCCTATTTTTGTAAGTATCCTCGTCTTCTAATGGGAACTTTGGTAAAT
AGGTTTTGCTAACTTCTCTCATTCGCTCTGTTCCACCTAACAAGTCATCTATAATGCGGACGCGCGAATG
CAATTTCGCCATTTCTGGCGAAGTATCAGATACTTTAAACATATAAAATCCTTAGCGTATTTTTAATGGA
GATTGCACCGATATTCCAATAGGTTGCATTAGCGGATTTAACGCATAACGAATAGCATCAATATAATGAT
TGTGCTCATCAAGCACTGTAGGTAGTACATCGCCTGTTAATCTGTCTGTCTTGTAGCTATACAACCTGAA
CTCGCGCAATGTTTCTTTGCAGCGAGGGTGAATGTAAACTTTTTTGTAAGATTTGATGTGCTCTATACCG
TCCTCAACCGATCCACTCCATTTTTTAACCCCCTCAATTCGAGGAATACCGTTGCGTTTCAGGTAGCTTA
TAGATTCAGGTCTTGCTGAGTCTGCACGTAATATATATTTTTCTATATCTGGCACTCTTTCTTTCATAAA
ACCCGCTGTGTGATCTAACTCCAAGCCTGTTTTGCCTGCCTCATATTCAATATACAAGTTATTATCAAAC
ACCCAACATTTAACTGCAGCAGTTGGATCTTTAGCGAAGCCAAAATCAAGCCCAAAATATGGACCGTTGA
AATCTTGATTTGGTTTAAATTCTAATTCTTCATACTTACCATTAAAGATCTGAGCTTCACTCGCTTCTAA
GTAAGCACCTTCCCAAATCCAGCGATAAGTTGCATCGTCTAGGCGTTTTTTATCATTCAGTCTTTCTTGC
TCTAATACATCAGGAAACCAAGGGTTGTCGGTATAGTTCATTTCAACAATCACCGAGCTATCAGGTGGGA
ATTGTCTAAAACGCTTATCCGTTGCGGAATCTCTTTTTTCGGGATTCCACGTCAGCCAGATTTCTGAATT
ATGTTCACGAACCGTAGGAATTAATTTACTCCAAGCCATTTCACTGACTGATTCTGCCTCATCAACCCAA
GCAAGTAATATTCTCGCTTTTGATTTGATACTATCTAAGTTATGACGTAATCCAGAAAATATATAAGATA
CTCTGCCACACTTTGTTCTGATGTACTTTTCACCTATTTCAAAAAAATCATTTAAAAATGACTCTGCTCT
AATTGCCTGTTTAACTTCTTCAAGTGAGGAATCTTCAAGAGAATTCATAAATTCACGACCACATAAGATA
ACTCCACTGTCACCTGCCATTGCTCTTTTGTACGCAATTACTGCTGTCATTTTCGCGAACGTTCTTGTCT
TCGCTGAACCGCGTCCACCATAAGATCCACGATAACGATAATTACCACTAAAAACAGGGATGAGTTTAGG
TGGTATTTCAATCTGTACTTTCATTGCTATTTACCGATGGTGAAACTAATTCAATAATTGTTGGACGATT
AAGTGAACTGTCTGAATTAGTGAGATCTACTCGTTCTTTAAACATTCCCAAATGTTTACCCAACAACTCA
AGTGCTTTATTTGCACCCGCAGGCTCAAAAGCATAAACATGATTATCAACCGTATTAACAGTTCCCTCTT
GATTGTTTTTAACCGTATCAGTGACAATGAATGATTTACGTCCCATACACATATCACGTAACTCCATTAA
GTCACGCAGTACATCATCTTGTGAGATTTGAACTCGTTCCGCCCGAGTGTTTTGGGCTTTTTGAATAGCT
TCTTGAATGTCTACATTTGACAACAAACGACTGCCTTCACGATTAGCTGCTTTCTCAGCATACCCTGCTC
TGATTGCTGCTTGAGTGGCATTTAAGTCAATTAGATATTCTTCAACAAACCGTTTTTGCTTTTCTGTTAA
TTTAGTTTTACCACGCCCTTTAGACGTGGATTTAACCTCGTCTTTTTTTGGCATAGTGGTTAATCCTTTT
TTAAACACTTGACTTGTGTGTATGTGTGTGTATAATAGTATTTGATTAAGGCAAAGGAGGTATCACGTGA
ACTCACACGACTTAATCAAGGAACTGACAGCAATTGGATGTACTGAAATCTTCCATAATCTGATCGTATT
CTTCTTCTGTGAATAATGTTGATTTTTTCTGTTGTTCTGGGTATTTAGATTTTATTAACATCTGAAACTC
AGTCATTGTTAGATTTTCAGCATCGGCACGACTTAAACCAAAATGACAACGTGCGGCACAGATATACTCC
TCAACGTCAAACTCTGATGTATATTCACTTCTTTTATTTTCTTTTGTTCTCAGATCAATATTACCGATTA
TCCCGTGAAGTGCTAAATGTTTAGCAAGGGCAATAACATCTTTAGTGTTAACTGCTCCTATTCTATAAAC
TATACCCTTGTTGCTAGGCTTGTAATATCCAAAAATACCTGACAAGTCACTATCATTACAAGCATTCAGT
ATAGTAAGTGCGCAAGATAAGATCTTACGTCCGAGAACTGGACTAAAAGCAATATTCAAAGCATAAGCCT
GTACATCTTTATTGGCTTTTAAGCTCTCATTTAATAAAAACGTAACCTCTTTACCAAATAAGACAGAATA
CACATTTACAATATCCGTCGGTGTACCTATTTTAGCGATATTTTTAAATGACGGTTTGAAAATATATTCT
TTATTGTTGAACGATAAAGAAAACTCGCCTGTACTTTTATTTGCTTCCATAAGCAATCCTTAAATTTAAT
TATCAAAGGCACTCGTGAGAATGCCTTTTGTAATTAAGATGTTGTAATCGTAACGCTAGAAGCGTCTGCA
ACCTTAAATTCTGCTGAAAATGTAACTAAATCATTCGTAGGTGCTTCACTACTTAAAGCGGTGATAACCA
TATTCCCGACGAGTTTTACTGAACCGAATTGTAGTCTTACCCACACAGTGGGTTGAGTACGAGCTTTCAC
AGCATTCACATAAAGCTTAATGAGTGCATTGATGCCGATCTCATCTTCTTTATCTTTTTTACGAAACTCG
CCCTCGACACTAATGCTTAAGTCTGAGTTTGTTACTAGTGACTCAGGAAAACCGCCTGCATCATCAGCTT
CAGATGTGACAGTATTTGGGCTTAAATCGAACGATTTAGAACGAATTGCGCCACCTGGTTTCCAATCACT
TTCTTGAGGTGCGGGACCAGACCCTGTTACTGTCGTTGCATATTCTAAAACTGCCGAACGCCCGACAAAT
TTCGCAAAATCTTTTGGATTACTCATTTCTCTCTCCTTTAATTATCATGCACTATGCGAAACTGTAGTTG
CATAGTCATTCTGTTATCAGATGTGAATATTGGTGTTGGTACTCCACCCATATTCTCTATATAGCCGAAC
TCTGTTATAGCGTTTTTCTTAACGAACTCAATTAGCTCATTTGCTTTCGTAGCTACACTGTACCCCGACT
GAGCAGAGCCAATGATTGAGATAGTGATATAGCTTTCGCTTGATAGCCCATCTCTTATTGGAGTCCCACC
ATTATTTTGGAAAACAATGTATTGAGATTTTTTATCACCATTATCTTTCCATTGATGAAGTTGAACTTGA
AATAAGCTAAACAAATTGCTAGAAATAACATGGCTTTTAAATACATTTAATAAGTTCATGCCAACTCCTC
TTCTATAATTCGTCTTATCTCAACCTTAATATCATCATCTTCAATAGCTTGTTTTAAGAATTCCTTTCTA
GCTGTCGCCCTTCTGAACTTTTGTTTAACTTTTGGATCGTGAACAAAAACAGCATATTCAGCGGAATACC
CAACTCGCCCTGAGATAACGGAATCTTTAACTGAAATTTCTTTAAATTGGCTATTAATTAATGTTGATGT
GTCAATTGGTGTGTAAAGTGCTGAACGAATACCTATAATCGTCACAATCCTTGCTGCTGCCCTTGTCATT
TTCTTAGAAAAGACTTCACCAAAATGAACATATAACTTCTTTCTGACTTGTGAAAAACCTCTAGATTTGA
CAGCCATACACCTACCCTGTTATCAACGCAAAGTCATCACGTTTACGATCAAACGTGTCGGCGTAACGAA
TGATATTGATAATTTCATCAGCATTAGCAGTGAAAGGATCTGCTTCATTAGACTGACCAATTAAAATATA
GTCGCCTTTTTTAGCCTTATCATACTCAGTCCAGATTGTATTTTTAGCTACAGCTTCCCTACCTAAACTA
CTAGTAGTTAATTTGCTGTTATGGCCATAATCACAATAAATAAGAACAGGCTCGGAGAATTCTGCCTTGC
CTGTCTCATAATTATCACCAATTTTGTGCCATATCGTAGCTTGTGCTGTGTATGCCCAATTAGCAGAATT
TGACATAATTACCCCACAACTTCGAAAAACCCGACAGAGCTTGACGCAATTGGTAAATCATTCATTACCC
CACTTTTGTCCAAGTTGGTTAAAAGGCTTTTAAGTCTTTTAAAGCTATCTTGATCATAAGTGAAAGAACG
GCTTGCGCCACTTGGTGCGCCTTGAGATGACAATTTTCTACCACCTTGACTGATAACAAGCAAAGCAATA
GAGTAAAGTTTTATCAAGGACAGGGTTGTGTCATCATACCCAGCATTGTTTAACTCACTATCTTTCTTCT
CAACGCGCTCAATAATTAAGGACAGAATAGCATTAGGAACGCTATAACCTAGTTCACCAATAAATTCGTG
AATATCTTTAGTTTTTAGCTCCGCCATGTTGTTTACCCTCTTTTCTCGGGGTTTCCTTCCCTTTATTACT
AGTTTCGCTAGTTTCGCTAGTTTCGCTAGTTTCGCTAGTTTCGCTAGTTTCGCCAAGAGTATTGCTATTC
TCATTTGGCGTTGCAACTTCGAAAGCATCTTCAATTTCAACGACCTTACCAACGAGCCATAAAGGTAATG
TGTCACCCTCAAACACATCACCTTTTTTAAGCTCGTGGCTATCGTATTTTAATAGCCACTTTGCCATTTA
ATACCCCTTACGATTTAGTATATTGGATATATCCTGCGTTACCATCATGATCAAACTTCAATTCAATAGA
CAACGCTGCCATAATTTTAAAGTTGTAATCGTCTGTTTCGTTATGACGAGAAATTGGACGAGTTACAATA
GGCATACCATTTAAGATCTGATAAACATCAGAACGTTTAACGATCCCTAACACTTCATCATCAAGCACGC
GCATAGATGGGACAATTTTACTAACACCAGGAATTGTCAGAATTTTTGTTAAAATACTACCCTCTGATTT
TTGTTCAGAATAATCAGTTGTTGACCAACGGAACCAATCAGAATAGTTAACATAGAACGTGACAGGCGAC
ATAAATTTTTTAGCGTGGAACTTGCTAATGATGTCGCGAAACAGCTCATAAACTTGTTTAGCTGTTGCTG
TGCGCAATGTTAAGTTGTGCGTACCAGTCATTCGACGAGGTGCTGTACGTAAACCATAAAGTTTAGAATC
GCCGACAGAAATTGAAGCATCACCATTTAACATTAGATCTTCGATTTTCTCAGCAACTTTACGTAAACTG
TTCGCGCGTGGTGCAGAATCAATAGAATACCCCTCAGTCTGCGAAGCCAGCATATCTCGCCAGCCATAAC
CAAATGTTGAATCAATAATTGGCAATGGTGTCCCATGATATTCGAACACTGGCGCATCAGTTTTAGCAGA
AGAACGACCATCTAAAGAGATATTAACTGTTCCGCTATCGCCAACAGTCATGAAGTGATGTACAAGCTTA
CCTAGCGGCATACTTTTATTGATAGGCGACAAATCATTAAAAATAACAAGCTCGTCACGTTGCAATTGCA
CAGCCTCACGGTCCCATTCAGCCCAAACATCGCGCGGAAGTGTTGAGGCATTACCCTCAATTAATCCACC
TTGTTCGAAATTCGCCGCCATAGCTGCATGTTTCTTGTCGTAATTAATACGCTCATTGATGATAAACTGC
TCTTGTTCTTTTGTGAATTTCAACATTGTTTAATTCCTTATGCTTTTACATACGCGTTAGCGACGACAAC
ATCGCCCCAACCTTTTCCACCAGTGATCTGGCGTTGTTTTTGTTCATCGAAGAAGAATAAAACAACATCA
CCTGCAACAGCTTTCGCTAATTTTCCACCTGCTTTTGCAGTTAAAGCATCACCAGGCTGATAAGTGTCAT
CAGCTAATTGAGCGTAATACTCATGCTCAGGCTCTAAGCGAAAAGCAATTGCTGTATCACCTTTTGTATA
TGCCTGATCAATTGTTTGCCCTGCAAAGCGACGATTCGCCAATAAAAAACGGCGACCTTTTGCATCAGTC
GCCGCTTCTAACTTCCCAGCGTTCAACTTCACTACGACACCAGGAGAAGATGTGTCATTAATCACAAGAT
TAATTGTTTTTGGTTCGCGCTCTACTGGACCGCGATAGATAACATTAGCCATTACTTAGACTCCTCTTGA
TTTAATTTATAATCACCCCACTGGTTTTCCTCACTGTTTGCGTTTAGTGAATTATTTAACCCGTTTGAGT
TTTTTGTTTTTGCAAACATTTCTGATAGTGCTTCACTACTTAGAGAATTGACCGCGACATCAGACAAGCT
AAATTTTGACTTAACTGCTTCTCGCATTTCTGCAACTTTCGCATCTTCATTTGCTTGCAGCTTTTCTTGC
AACGGAGCAATGGCGGTTGCTACTGCTGTTTTAATTGCCTCGTTAATTTCACTATTAATAGTTTTAACGC
CTTCATCTTTTGGCTTGGCTTGAAGCTCGTTATAAGCCGATAAAAGCTGATCGTCGTCTAAACCCTCAGT
TTTCACGCCAGCGGCATTAAGTGCTGATAAGATTTTTTCTTTCATTATGTTTTCTCCATTAGTTTTAATT
TCGTCATAATCGACTTTTTTAACAACTTCAATGCGCTCACCAACAAAGCTGACTTGCGAATTGTCATCGA
TTAGGTATTTCTGCTTATATTTTTTCCCATCATCGTTATAAATAAAATGCGATGGATAAACAGATTCAAT
CCATAACCATTTTTTAGAGTTATGATCGTTATTTATTAATTGCAATAGAAGCCCATGAATTTCCTCAAAA
GACAAAGAGGAATTTGCAGAAAAGAAATATTTAACTTTATCTAGCAATGTTTCTTTTGTGTAATCTGCTG
AGTCAGCAAGATTTACAAACTCAACCTCACTTTCTTCCCCCTCAGAATTTACAAAGATGCCTACCCCTTG
TTCTGGTGTGGCAGCACCTTGCTCATCAAGCAAAATCGCAACATGATCAAACTGCATATTTGTTGCAACC
CAATCATATTTTTTACCTTTTGAGTTACCTTTGCGATATTCCTTTTGTAAATTTAAGCCAGTTGAGATGT
GTATTGGCTTTGCAGCTTCGTTAGAAGTTAAATCCTCTAATGCCTCAATTAACCGTTTGCCGCTATCACT
GCTATTTGCAATACGTTTATTGACTTTCATATCAACAAGTACTTTCTCACCCTCTTTTCTCGCGTTAACG
CACCATGCGCCGACGTAGAATTTATTAAGTGCAATTGCTTCATTTGCTGATATGTATCGCCCATCTGACT
TAGGATGACCTAGTGGCATTAACTTACCATCTAGCGTGCTATATCCCTTATCTATCTCGTCTGCTGGATA
TAACCCCTTATTCATCACAATGTCGTCAATAACAGGGACAATATCAGATACAACAATATGCTCATCACCC
TCAATTATTTCATTTGTGATATTTTTAGAGTTAACAACCGACAGTACGTTAACAACACTTCGTTTCATTG
TTTTGATCCCTCTTAATGGGTTTTTAACCAAGCTTTACGTTCATTCTCATACCTTTTTAGTGTCGATAAT
GGCGTATCTTCTTTGATAATGACCTGTGATTTACAATAGCAGTTAAATCTATTTCCATCTTTTTGATACC
ACGCTTCTTGCTCCTCCGGCGTAAACACTCTTCCATGCCTTTTAGCATGAGTAACCCGAGTTGTGCTTTT
TAATGCTGAAATATGTAATATCCCAGCATCAAGACCAAGTTCGTCCCTAGCTGCTTTTGCTTCTTCCCAT
TCAGCTCGTCTATAAACATACAATTGTTCTGTTTGAGCCATTTTTTTAGCTCTAGACATAGATATGTCTA
ATCTCTTACTTATTAGTTCAGCTGTTTTTTTAACATTAACACCACGTACTACAGCCTCACTAATTGTGTA
GATTAGATCTGATTTTGTTTGATAAGTAAGACCACGCCATTGTTCATAGAATAATTGTTGAGCAATAGCT
AACCTTTCTAAATATGGTTCACTGAAAAGTATTTGATAAAGCGGTCGTTGCGCGAGATATAAATCAGATT
GTTGGGACAATGATGAATGAGTTGATAGTGTCGCAGCCTTCTGTGATTCTTCTAAATACAGCTCAAACCA
CAGCTCACCCGTTCTACTTTCTTCTAACAACCAATCTTCTAAGATTTTTTGTATATCATCGCTGAATTTA
GCAAATTCTTCTGATGTGAAGTTGTAATCATGTTCATTGCTATTTACAAAATAGATCGTCGGTACCTCTG
TAAACTGACTACAGACGATCGCCGACTTTTCATTAACCCCTGTAATCGATCGCGGTATTACGTTTCTATC
AAGCAAATTTTTGATATCTAGCTTTATTTTGTAATACCGCCCCTCAATATCAGAGAACATCTTACGAACA
TTACGCCCCATCCCGATTGGGTCTGATTTACTTCTCGGCAAAATCGGATTTCTGTTTGTCTTTTTCTTTC
TCATCGACTAACGGATCTCCTTTTTTATCAATTTCAGGTGGCTCTAAATCATTCTCGTCTAATGGCTCAA
GCTCCATGATTGCTCTTATTTCGTTAGGATTGATCGCAGAGATACCAAACGCTCTCACAGAGCTTTCAGC
AACGCTTGATAATTCCTTAGCATTTAAAATCTTCTCTTTCTCACTTGGAGCCAACAGATCAGACCATGTG
ACCGTTACTTCTTCGTTTTTAGGCGAGTCTAAAACACCAAATTTAATTAATCGGTTTATAAATTTAAGAA
TTAAATCTGTTAAGAATGTGTTCCGTCTCTCGTTACAGCGACTAGCCCAGTCGTTTTTATCTTCATCAGA
AGCTAAACGACCAGTTTGTTGACCGAACAGAATAGTAAATGGCATGCGAACAGATGAAGCGAATAAATTC
GCTGAGACTGTCCATGTTGGCATTGGATCTGCTGGAGCAACAGACAAAACGCTAACATCACCTTCCTGCA
TGACTAACGCAGAATCAGTACCTGAGTTTAATTTGCTAATTTGCGCATTCATCGCATCAGCTAAACCGTC
ATATCCTCGACTTTTAGCCTCACTTATTAAAGTCGCTAAATCTGTTTCTTTAGTTAATTTAACACCAAGT
TGACGACTCGCATTTTTTAGAAATCCCTCAGCACTACCACCAGCGACTTTCTCAATATCTAAGAGATTGT
TGTACCCTAATCGCAATAATGGCACACCAGAACTTGGGTCTGAATCATTAGAACCCTCATTTAAAACAAT
AACTCTACTATGATGTATCTTAATGCTTCTATTCTGATTTTTACCGAAAGAGGTACCTGCTTCGTCAAAT
TGGAAATATAAAGGATCGCCGTAGTTCTCGCTTTTTTCGTCAGTGTCCCATTCGATGACTTTTAATTGAA
TTTCCCAAACGGGTATCAATTTCACAATGCCTTTATCTTTTAGTGATTTTAAAGACAAGTCGTCGACAGG
TTCATCCCATGCTTTTCCATCTCTAACTTGAAGAATTAAGGCACTATAATGACCGACAAGATTTCGTCTG
TCAGCTTCTTTTAATTGTTTAAAATAACGCTTGATTAGCTTCGTTGCAGAAAGTTCCCATTCGGAACTCT
CTTTATCCTCATCGCTTTTCTCGCCATCTATAACAATTGGCATATCAGACCAGCACTTATCAAGTAAGCG
ATCTATTGCCGCTCCACCAGCCGACATTCTTTGATATGCTTCGAAAAAGTGACTGAATGAGAGTTTTTTA
GGGTAGCCAAACTCAGAATACAAACGAGGGCGTTTAGTATTACCTATCACGCCCACATTGGTTAAATTTC
TCACTCTGTTCGCTTGTAGAGCATTGTTAACAATAAGCTCAGCAAGCTGATTGATTTCAAATTCTTGGTT
CATAATATGCGCTCATGTTAACTAAAGAAAATACCTGCTGCATTTTTAGATTGAATTAGCGGATTTAACG
CATAACGAATCGCGTCGATATAATGATTGTGCTCATCAAGCACTGTAGGTAGTACATCGCCTGTTAATCT
GTCTGTTTTGTAACTATACAGCCTGAACTCGCGTAATGTTTCTTTGCAGCGAGGATGTATATAGACTTTC
CTATAAGATTTGATGTGCTCTATACCGTCCTCAACCGATCCACTCCATTTTTTAACTCCCTCAATCCGAG
GGATACCGTTGCGTTTAAGGTAGCTAATTGATTCTGGTCTCGCTGAGTCTGCACGCAATATATATTTTTC
TATATCTGGCACCCTTTCTTTCATAAAACCCGCTGTGTGATCTAACTCCAAGCCAGTTTTGCCTGCCTCA
TGCTCAATATACAAGTTATTATCAAACACCCAACACTTAACTACAGCAGTTGGATCTTTAGCAAAGCCGA
AATCAAGCCCAAAATATGGACCGTTGAAATCTTGATTTGGTTTAAATTCTAATTCTTCATATTTACCTTT
AAATATTTGAGCCTCGCTTGCCTCTAAGTAAGCACCTTCCCAAATCCAACGGTATGTTGCATCATCAAGG
CGTTTTTTATCATTAAGCCTTTCTTGCTCTAATACATCAGGAAACCATGGATTATCTGTATAATTCATTT
CAACAATCATTGCATTTTCTGGAATAGATTGACGAAAGCGTAAATCTGTGGCTGAGCCTTTCTTTTCGGG
GTTCCATGTCACCCAGACTTCAGAATTACTTTCCCGTACCGTTGGCAATAGTTTTCGCCACGCTATTTCG
CTCACGCTTTCCGCTTCGTCTACCCAAGCTAACAAAATGCGGGCTTTAGATTTGATGCTATCTAAATTGT
GACGTAAGCCAGTAAAAACGTAAGAAATCCGACCGCACTTGGTACGAACAAATTTTTCACCGATTTCGAA
AAAAGCTTCTAAAAAGGGCTCAGAACGAATCGCTTGTTTGATTTCTTCCAGTGATGAATCTTCTAATGAG
TTCATAAACTCACGACCACACAGGATCACACCGCTTTCGTTATTCATTGCACGCTGATACGCCACAACAG
CAGTCATTTTCGCAAATGTTCTTGTTTTTGCAGAACCACGACCACCAAAACTGCCACGATAACGCATATT
CGGTTTAGAAAAAACGGGAATAAGCTTAGGCGGTATTTCAATCTGGGTTTTCATCGGCATTTACCATCGG
TGCGACTAACTCTATGACTGTTGGACGATTGAGAGAGCTGTCTGAGTTTGTATGGTCGATAACTTGCTTA
TCTCGCCATTTTTCTGGCTGTCTATTTTTGAGCCAAAAAATAGCTGATGTTGGATCAGGTGGATAATGCT
TTATCAAAGGCGTTTCAACTATTTTATTTTCTATTACCCGAATATCAACGTCAGGTGCCTCATAACCCAA
AGCTCTTTTGTAAAGTCTCTCGGCCACATTTGCATCCGCTAGCATTTTTCCCTTTTTTATGGACTCCAAG
AATTCAGGATATTCATTCTTCCAGTTATTTAAAGTGGACTCAGATACCTCAAAAAAATTAGCAATATCCT
TATCTGTTGCTCCAAGTAGACACAATTTCTTTACTTGTGCTACATACTCAGATTTATATTTCGTTGGTTG
GCCACGCCATTTAGACGTGGATTTAACCTCGTCTTTTTTTGGCATAATGGTTAATCCTTTTTTAAATACT
TGCTTTGTGTGTATATGTGTGTATAATAATACTTGATTAAGACAAAGGAGGCATCACGTGAACTCACACG
ACTTAATCAAGGAACTGACAGCAATTGGATGTACTGAAAACGCATTTTCAAGATCGTTTGAGTTTTCCAC
TTTAGGGGGTAAGGGGGTATTTAATTCATTAATTGGTTCAAAAGAGTTATTGGTTCTGGGTTCAGAATTT
GAACCACCCCCTAGTTCAGAATTTGAACCACCTAGTTCAGAATTTGAACCACCTAGTTCAGAATTTGAAC
CACCCCCTAATTTAATACTTACAGAGCTTGGTTCGAGGATTTTTTTAATGTTCAATCTGTATAAATTTGA
GGTGTTTTGCTTTGCTGATAATTTTCTCTTAATAACGACCAATAACCCTAATTGCTCAAGAACTTCTAAA
GCTCTTCTAATAGTATTTTTTGACTTAATGTTACATTTATCTTGAATATGCTTAAGTGACGGCCAGCATT
CTCCAGTCTCATCATTTGCGCTATCAGCAAGACGGAGTAATACTAGTTTTGTTGCGTGATCTGGAAGATC
TAAATCCCAAACATGTCCCAATAATTTAGAACTCATTTTCACCCTCCTGAATAAACTCCTCTAAAGTGTT
CTTAAAGGAAGTCCAGTTTTTCGCTGTTTTTGCCAGTTCTTTTAAATCTTCTACATCAAAGCCTAATGAA
GTCGCTTTTTTCATTAACTGCATTACATAACCAAAATTCACATACATTCTGTTTTTTAAAATTCCTCTGA
TATAGCAAAGCTCTCTATCTAGTTCAGGCATTCTGTTTACACTACAAATACGAGGAATTAAGTTGAAAAA
ATCATTACTTTTTTCATCATGAGATTTATTGCTGCCACGACAAAAAGTGCTCTCAAAAGCTGCATCAATA
GCATTTAATATTTCTTCTACAGAAAACTTTTTAATCCATGTCTTAATTGTTTTCTCACCATTAGAGTTAA
CTTCACTTGGCGCAATTAATTCATTTATTTTTTGAGTAATAACATCAACAATATTTTGATCTAAGCTTTC
TAACCCTTCTCTCCACTTGAGCATCATCTCAAGTTGCTCACGCTTTTGATTTAACTCTTGCAATTGCTTT
CTTTGCTTTTCAATAACAGAGTTATCGTCTAGTGTTTTTGCGCCTTTACCTAAATTACATTCAGAACAAG
AGGTGATCAGGTTCATAATGTCATTGGTTCCGTCATTGCTTACAGGATTGATATGATCGACATGAAGAAC
AACATCAGGAGCTGACTTTCCGCAATACTGGCATTTAAAGCTGTCACGTTTAAAAACTTCAAAGCGGACT
TTTTTTGATAACGCAGTTCTGGTGCTTTTTTGTTTTTTATTACTCATAACATCAACTCCGAAGCGTAACG
TGACGCGATATATTCAATCCCTTTGCTTGTTACACGGGTTTGTGTGTAATTGTGACCGTGTTCTGCTGTG
CCTGTTTTTACGGTAAATAAATCACGTGAGTGAGCGGTTTGATATGGCAGTAACGCGCCTGATTGGCGAT
ATAAAAGGCGATCTTGAATAAGGCGGTCTATCATTGCTCTTTCTGGCATTTTTAGAATCTTGGCGACTTC
ACGAAGTGATTTACTAGTGCCAACTTCCACGTAGTGATCGACAAAGGCAACTTTTGGAGCATTGCGTTCT
TTCTCAGCTTGTAATTCAGCCGCTAAAAGCAACGCTTCAGAAAAGCTTTTGGGGATTTGATTTACTGCTT
GAAGTTCACCTTGTGTATAAGCGTTAAATACTTGATACACTTTCACCTCAAATTCTGGATTAATCCAAGC
TGCATACTTGAAAACAAGTTCACGACAAACATAAGTACCTTGCTCAACACCACCTCTAATGGTGTTTACA
GGCGATGTGCAAATTTGCATATCGGTCAAGGTTTGAACAAAATCATTAACTGATTTATTTCTAAAAAATT
GAGCAGGTGCCTGTGTGGGATTTCCACCACTCGCACGATGTAAATCATTTAAGCAGTATCTACCTTGACT
ATCTTGCTTAATTTTTGTATTCTCTATAACTAGTAATTTACTCATTAAATACTCCTGTATTTTTTGATTG
ATTTAAGAAGCCACTGTTGCCGCAGTGGCATTTTTATTGCCCTAATTCCATCTTCAAACAGATAGCTTGC
TCAATTAACTGCTCCACTTCTGCTAAGATTCTTTGTTTCTCACGTTGAGATAAATTACGTCCAAGCTCTG
AATCAGAACTCACCGCACTTTTAATCTCCTTGCCAATTCTTCCGCTTGATTCCGCAATATCTAGAAATCT
TGCTAGAACGTCTTGACCGCAATCAGCACATCTAGGCATAGGCACAACGATGTGATCGATTTGTGCTGCT
ATTGCTGAGATCGTCTTCTTGCTTTGAACGGTGGCGATTAATTCAATTGCCTCGATAAAGCTCAATTGGT
TCTGTTCGCAATCCACGTTGAGTTTGTTGCCAAGAATGTTTGGCGACTTCTCTAGCGTGTAAGCCAGTGA
TGTGATACCACCAGAGCTGTTTTTACAGTCTCTGTGTAGTAGTCTTTGAATTTCCTTACTGTTCATTAAA
AAGATTCCTTTTTCTTGAAGATTGTTTTTTAGTTAGTTGGTAAGTTAGTTTTGAACAGAAGGGAAAATGT
CATCTAATGAGCAATTAACGCCTAACTCATTCAGCTTTCTAACGATTGCCTTTGCATTAAAAAGAGTTGG
TGTTCTCACACGAGCTTCATAATTGCCAATTCTTGACTGTTTCCAGCCCATCTCTTTTGCGAATTTAGCT
TGAGACAAGCCTGTCTCCTTTCTGTATTTTTGTAAGTTATTCATACGATTTCCTTAACACATCAAACACA
AATTTCGTGTTTATTATAAACACACTAAAACACAATTAGCAACTTGTTTTAACACTTATATAAACACGCT
ATGTGTTATATAATTCAAAAGAGGTGTTTTTATGAGCAAAATTATCGACAGAATTAAGTCAAAGAGACTC
GAATTAAGACTTAGCCAAGCAAAACTAGGTGAACGTATAGGGTGGAACCAATCTAGAATTGGTAATTACG
AGGCAGGCACTCGTGAGATGGATGATTACATTCTAGGAAAAATAGCTGAGGGACTTGGCGTAACTCTTGA
TTGGCTGAAATATGGTGATCAAGGAAAAGTAGAATCCAACGTAAAAGATATTGGCTCATTTGATTTATGG
GATCGCAATACCCCACTACATGACGAAGATATCGAAGTACCATTTTTACAAGATATTAGGCTTGCTGCTG
GTAATGGATTTGCAGATGACATCATGGACTATAACAATTTTAAATTGCGCTTTTCTAAAGCAACATTGCG
TAGACAAGGTGTGCAATATGAAAATGCAGTCTGTGTTGTGGCAGAAGGTGACTCAATGGAACCTGCAATC
CCAGATGGAGCAACTGTTGGTGTAGATATGGGGAATAAAGTTATTCGTGATAACAATATCTATGCAATCA
ATCATGGCGGATTATTGCGCATTAAAATTTTAAACAAAATGCCAAATGAGCAAGTATTGATCAGAAGTTT
TAACTCAACATCATACCCAGATGAAATAGTAAACCTAGATGAAATTGTAGTGATTGGGAAAGTATTTTGG
TATTCGGTTTTGTTGTAG


>3	 577640-614540
TTAGAACTTATAAATGAGATTATCTTCATATTTCCCGCTGTAACTTGCTGAAGTATTAACAATAATCCTC
TTGTAGCCTTCAAATGTCTGCCAGTTATCTGTTTTATCTTCTTGTGTATAATCTAAAAAACGAATGAACT
CCGATTTAGTTGAACTGAAGAAAATAAAAGGTGGCTTAGTTAAATGGATCAACCTCAAAAAGTCGATAAG
ATCAAAATAAGTTGCCTGCCTGTAGCTTTCTTGCCTTGTGCAAAGGTAAGGTGGGGCGAGCACTATTAAA
ACCTTTTCTTTATTCTGAAATTTCGGCAACAGTTGATGAAAAGACTCACTAACAACTTCCAAGCCCTCTA
GATAACCTTCTGTGAGTACATAGTCAGTTTTTCGAACGCAATTATAAAAACGCTGCTTAAATAATTCGTG
TAAAGAGCCGACTTGCTGACCGCTAAAAAGTAGCCAAGAAGACAGGCAATTTACATCTTTATAACCATTA
AATCTATTGATTTTATTAATAATTTCCTCTTTTAATCGCTTGTTAATGAGTTTATTTTTTGGTATAATTC
CATTAACAGTTTGATAGAGTATTTCACGTAATTGATTAGTTTCAGCTATGTGATTTAATCTTTCTGTGTA
TCTGTCAAAATCATTGTAAATCACTCTTGCTTTCGGTTTTAAACGCTTTGCAGTGTGACTTAATAAGCCA
CTTCCGCCGAACACATCAATAATTGTCCAACCTTCGCCATCCCCTTGAATATTTTCATCCAAGACTTGTT
CAAAATGCTTGAGAAACATTCGTTTCTGACCTACGAACGGCAATGGGGCTTGTTTGAATTGTTTTGCCAT
AATTTAGCTCCTTTAAATTATGGCGTTCTGGCATTCAAGTGATGCTCTGACACTCTGATTTGATTAATTG
AATTGATTAATTTTTTTACAACGTACGCATTTAATTTGTAATGATTGTACATCTTTTGCTCGCGCGAGTA
GCTTTTTACAGCACTCGCAACGAAATTCTTTTACTTTCTGCATATTAGTTACCACATTTTTTTATTGTTT
TGCTAAAATGCCACGGTCTAGCTAGACGTTGTGGCACATGGCTATATGCAGGATGTCTCTGCGTAGCTGA
TACAGTGAGCAGTGCGAATGCTCGCTGTATCGCCACTTCTAGCTGACATCAAACAATATCTAGCGCACTC
TCGCAATCAGCATAGAATGAACCATTACTATTGTGCCAGTGAACAGCAGGTAACTCGTCATCAATATACT
CAACAACGAGTAATTTGCCGAAATCGCTAATAAACACGATTTCTGCATCATTTCCATTTCGTAGTTTAAC
TTTTTGTCCTTTTTCCATTTTTACCCCTTTTTAAATATTGCTGATAATGCATTTGGGCTGAATACATGCG
TTCCATCGTCATGCTAACTTCTTTGTCTTTGTTAAAATCAACACGATACTCTCCCCCGTCCTAAGCTCCG
ACGGTATAGTACCTTGTATGTGAATTTTGGTTTGTTTTTCACTCTGCAAAAACGCCACTCTCTCCACCGC
AAGCTTATGCTCTTGGTCATTGTGCGGATAAATCAAGCTCCAACCTTGCTCGCTATCTTGTGTGTGCTCT
TTTATACCTGAAACAGGAAGACCCCCAATGATTAACACATTCCCGACTATCTTGTTAATCACTAAAGCAA
CACGGACTAAGTTAATTTTCATTTCACTTAAATCTTGTTTATAGCATGCTACACCTTCTCCCACTTCCGC
CATATCAATATCACCTTCAACGCCTCTATAAAACAAGCTTCGCTTTCTAATCGGCTGTTGAATATTATGA
TATCCTCTCGATTTTTCAATAAAGTGCTTCGGATAGCGCACCACAAAACGTAAATAATCAAAAACTTGGT
TTTCCGTATCATTTCCTGAAGTGATTAACACCCTTACATAGCGCACCTGCTCAGAGATAATCGTAAAATT
AGCATGACTCACATTGCGGTCCATCTTGTATTTGTTTCCATCGACTTTGAGTTGTCCTGATTTTATATGA
CTATCTAACGCTGTAGTAATCGGTGCTTTGTTTTCATCAAACAATTCCACTCCCAAACGGAAGTGCGATG
CATCTGAACTTAAATCAAACATCGTTCCGATTCTTACGTGTATGAATTGGCTTTGTTTATAGACTTCAGC
AAAATTTTGCAACAGTTTAAAACTACCACTAATAAGCTGCTTAATACCATTCACCCCTTCAATATCGGTT
GTGTATTTCATGGGAAAGGTCGCTTTATTGAGCGTTGAGACAAAAGATGTCGTTTGTGACAAAGCAAATA
AACACGCTTCATCTGAATAAGTTTCTTGTATATGACTCACAACATTGTCTACTCCCTTATCCGTCACCTT
CACCATGTCGTAATGCACACCGTAGGGGGTATTTGTGAATTCTGGACTTGATACCCAGCTCGCAATGATT
CTGTTTGAAAAGGCGTTTTCCGAAAACGAAATCGTTAATAACTCATCCGGATTTTTCGGATTACGCTCAA
AACGCGCATCCTCAATTGTGTTGCTTGAGCCATTTTCAATATTTATCGTTTGCCCTCCCTCCAAACAACC
TCGTCTAATTAAATTATGATTATGGCGATACTCACCATCAATGAGTATACCTGCCCGGAAGCCCTCTTTT
AATGCTCTAAAGCGTTGTGCATTAATGACATTTTCATTTACCCAACCCCGCCCTTTGCCTGTAATGTGTA
AAGTAGATAACACATCAATATCAAATCGATTATAACCCGTTGAAGAAACCTCCACGCCTTTAAAATCAAC
TTGTTGCTCATTTTGCTCTGTTGTTGCGTAAATCTGAACACAGCCCGTTTCTCCAATCTTTAAATTGGTC
GATTTTAAACCCGCTAAGCATATCGCGGGAGCATCCTCTGTCGGCTCTAACCACATGACCAAATTAATAA
AATTGTTGTGCGATTGCGTGAGTGTTATCGCATTTTCTGCCCAAGTAATAATGGGTTTACTTTTGTTCTC
TGGGGTCATTTTCGCATAAAGCTTACCGTTTAATTCAATCCCCCCAACACCTGAAAGAAATAATGGCTTA
TTGATGAAATAAGTGGACGCTTCAGACGTAATTATCTTCTTGTGCTCACCCGCATATTTAAACGCATTTT
CAAACGCGATTGTCGCGTCTTCATCTGATTTTGCGCCAAAATCGACCACATCCACACGATCATCAAATAT
CCGTTTCCAACGCGCTGTATTGTTCAACACAACAAAACAACTTCCTCCATCATCTGCTGTCGTTAAATCT
TGCAAATCCGCCACAAACTCACCACCGCCTGTTGTGCCGCCTTCATAGTACGCATCCACCAAAATACGCT
GTCCGTGTTTACTGGGAACGACTTTGCGTAACATCTCTACTGATTTACAACGACCAACATGTTTGTATCC
ATCCGCATTAGCGAGGGATGAAAATCGATTTTCTACAATATCACGTACCTTTTTAACAGCATAACTCGTT
GCAATAGTGTCTGAACTTGAGCTGTTATCAGCATTTGATTTCTTGCTGTTTGGAATATAGTTATTTAGCG
CATTTCTCACAGCAATCACTAACGCTTTAACAACATTTACTGCTTTCGGTGTTGCTGCTTTATCTTCAGC
AGTTGAATCCGTGCTAGAGTCAAGTTGGACCTCGCCACTTTGTGTTAAACTTGCCGCTCTGCGCTTGTTC
TCAATAATTTGCACAATAGCATCATAAATTTGTGTTTTTTTCGCTGGGTCCGGCTCAAGTTCCACTTGCT
GTAATAAATACTTAAATTCATCGCCGAAATCGCGAATATGTTCTTGCACATCATTGAGCCACGTATCAGT
GACTCGCGTGCCCTGTTCGCCTGTGGCGGGGTTTCCATTGTGAAATTGCCCATCATTTGATTGAATTTTC
TGTAACAAATCTCTCATGTTTTATCTCTCTTGATATGCAAAATAGCAGTAAGTGTGAGCCGGTTTTAAGT
CTTTAAAAAACTCTTCAATGATGGGGTCTCCAAATGTCACTAAGTGGTCGCCGGCAACCGAAGTACCTGC
ACGAAAATAAACAATATTGTCATCACCATCGATCACCGTGACACGCCACATAAAAATTAAACTCTCGCGG
GGTTCATTTTGAAAAATATCCACGTCACCAAGGTTAGGTAAGTCGTTTTGAAGCGGCGAGAACTCTTTAA
TTTCAATTTGATAACCAATACTTTCAGCCAGTTTCTTAAAATACGGGATGGAAAGCCCGCCAATGGCGTT
TAATTGGATAATCACCCGCTTAACACGCTCTTGATAATTCTTCGATAAATCTGTTTTAATACCACAAACC
CGCTCCCAATCGGCAAGCATTTGCCCAGATGTGGCAGGTTCAATCGCATTTAACATATCAACTGCACTTT
GTTGTACTCTATCAAATACGTTACCGTCCACTTCACATTGAATAAGAAATTGCTTGCCGTTTACGTTATA
CGAAATGGGTGGGTAGAGTGTGCTAAGTGCGTGTTTATGTGACATCATCAACTCATCTCCGTGACGGTCA
CCGTGCCAAGTCTAAACCACTCAATTTTGCTCACCACATCCGCTTTTTTATTTGCCGTTGGTGTTGTAAA
ACGTCTATCAACAACACCAATTAAGTTATTCACAACAGCTTCGCATTGCGACACAATAAGATCGTCACCG
GGAATAAGCGTATTGAAGTAGTCTGAGAGAGCTTTTTGAATAGCAACTTTAATCTCGGCTAACGTAATGC
CAGAAATTTTCACTTGAATATCGAAGTTCACTTTTGTCACATCCGGCTTAACAACTTTTGATTCTTTTGC
GGTGACGGGTCTCACTTCATCAATAAACGCTTGGCAACGTTCAATTGTTTCACTGCTTGGCAAGTCGTTA
TTCGATGTAATAGCGATATCAACAGTGCCAAGTCCACGTCGTAGTGGGTAAACATAAGCCGCGTCCACAC
CGTCAACGGATAACGCCCAGTTGCGGTAGTCATAACGATTTCCACCTGCCGGTGGTCGTCGAATAAGTTC
TAATAATCGCTCTAATAATGACGTATCACTTTCTGCATCCGTCCCGCCAACCACATTTGAAAGTGTGACA
TCAGTTTGCACGCCAACTGGCGCAGACATAAAGCTTGCTTTTGTAGCTTGCGTGATATTTTGACTAGACC
CTGTTTCAAGCGAACGTACAGCAACAGTGACTGTCCCGCTTGAATCAATCACCGCACTTTCTGTCGTTTC
ATAAAAGCGATTGTCTTCGGTTTTAATTAGAAGACCGATTCTAATTTGTGAATGCTCGTTTCCCGCAATC
ACTGCACTGCGCCCGCTTGCATAAGTTGCATTACGTCTGCGAATGCCACGTAAGCTTGCGTGCTTTTCTA
AAAAAGCAGTATCTGCGGTGTCTGGGAAAAATTGTTTAATAATCCATTTCTGATGCGCATATAACCCTTC
AGCAACTGCACTTAATGCACTTGCGCGTGCGAAATTATCGCTGTCTTCGCTTATATCAGCATTGGGTTCT
AACGATTGATAATCGCGTAAAATAGCGTTGCGGATGTCTTCAAGCGTCGGGACTAAAAGCATACTTTAAA
CACCTTTTAAATGAGTTTTACGGGGTGTTTAAATTCAAAAGCATTACCCCGATTATCTTTAACTGAAATC
AAAAGAAGTAGAATGCCGTTTTTGGGTTGCTTGTAACTGACTGTAACTTCACTTGCACGTCCGTCATCGA
GTAACGGTTTTAACGCTTCTTCAGCGTATTGCTGTGCAAGCAAGCCCACGCGCTCTACATCTTTCTCTCT
TTGAATTAGGTGGAGCAGAGAACCTACACGCCCATCTGCCCAATACGCGCCTAGTGGTGTTGTTAGTCTG
ATATACACGGCATTTTGCAGTGTACTGATTTGCTTACTTGTGTAGTCGCCTGTAAGCGGGCTGATTTCTC
TGTCCATGTTGCTAGCATATGAAAAAAAAGTAAAAAAAAAGCGGTGAGGGACTTCAACACCGCTTGCGTT
ATTTAAATATTATTAATTCGGTGCACCGGTATTGCCACCACTGTCACCCGGATGAGTGTGACTTACAAGT
GATTTACCATTTGCGACAACATCACCGCTCGTTGTAAAGTCACCGCCAGATTGCTCAACATCTCCGCTAA
ATGACGCACCACTTCCACCTTGGACCGCCATACCGCCATTACCATTAATTTTCCCTTGGGCTGTGAGAAC
AGCAGACGTCTCAAGCTTGGGCGTAGTAAAATCAGCTGATGCGCTTGCGTTGACTTGATATGTCTTGCAA
TTCAGTTTAAACGTGTCACAATCCACTTCAACCAAGCGCCCCTGTTTTAAAATAATTGTACTGCCGCTTT
GGTCGTAGAGTGCAGTCTCGCCATTTTCCAGATTTTTAACCCGGAAAGCACCATTCTCCGTTGCAATGAT
AATACTGTGCGTTGTTTTACCGCCCACGGGCACAACCACCACTTGCGTGCCGGCAGGTGGCACAGACGTA
AAACCGAATTGTTGCATCAGCTCCACATCTTGCAACGTTTCGCCCGCCAGTCCAGACACCTGTGCTTTCT
GGATATTATCACCACTTTTCACAAGATTGAGCACGCCACGGAACACTTGTCGCACATCCGCAAGCATTGC
ACCTGTTTTTTCTTGAATTTTCTTTGTCAAATTACGCATAATTATTTATCCAATACAATGAGATCACCTT
GATTTTTCTTCCCCTTACGCTTACGCGCTTTATCTGCTTTTGCTTTGTATGCATCCGGTGTCCAAATTCC
GTCTTGTTTAAAACGTAACTCTGTCTGTGTGCCGTTTGCGCGAGAAAGCATAAATCGACGCCCCATTAAA
AAGAAAATAGCATCAATATCGTACTCCTCACAGATAATATGTACACGTTGCCCCGGTTGCCACAGCGTGC
CATCTTGTGTTTTATGGTCCGGTATTGTAACCGTCAGAGTAAAGCCTTCTAAAATGCTGTCTGCGATGTA
TTTTTTCGCCCATTTTTTAAGAGAGGTTAAGTCCTCAACATCAGGCACGACAACGGTTTTCGGTTTATAG
GTCTTCATTGATTCATCTTTATAAACCCATTTTAAATCGTTTTTATTATCGTCACCTGAACGCCCGTGGC
GTTGTGCTAGAAATGTAATCTCACTGAAACGCTGTGACACATCAAAGACCAAATTTGCACTTGAGAAGTT
ATTTCGCTCACCGTTTTTCATACAACAAAGTGTAGCAACTGGCGGGGTAGAATAATCTGCGCCACCTACG
ATCAGTACACCTTTTGGATCAAACCATGTATGTAAGCCTGCAGAGTTTGCACAACGCTTCACTGCATTCC
AAGCCGTTTCACCAATATCAATATCCACTTTATCAAGTGTTGGGTTATTTTCTGCTTTTAATTCCACATT
TTTAATCCCAAGTGGCGCGACGATTTTTTTCACAGCATCAAGCACAGTTAACCCTTTAACATTAGTAATA
GGTGCCGAGCAATCGACTAAAATCGCCGCTTTATCACGTCCAGTTAAATGAAATGTACGATTTGTTTTAT
TAATGGAATGCTGTGTCGTATCTACAATACCTGTTATGACTAATTGCTCATTAATCATGACTTTCACTTC
TTTACCCGTAAAATTGGGGATCACCGTATCCGTTGACGGCGTGCCGATATCGAATCGAAAAGCGTCTGCC
GCAATTAAAAAATCACTATCAATATCATAAGACTTCCAACTTTTATGCTGTTTTCCATCAATTTCAACCA
CAATTTCATTTTCAAATGGGTAGTTATAATTCACTTCATTTTGCATAACTATTTAATACCTCGCCTTTCG
TAATAAAATTTGGATAGCGAATTTGTGGATTAAGCCGCAACAACTCATTTGCGCGTCGATAATCACCGTA
AAACTCGTGCGCGACTTGCTGAAGCGTGCCGTTGATTTCAACTGTACGAATCACCAAGGGTGGCTTACGA
TTAATCGCACTTAATGCAAGCTTCGTTATTTTTTTTCCTTGATTACGCAATCTCTCACTCACTAAATGCA
ACTTGGTATAGATACCGGTATTCGGCATTGTCACCGTAAAGCTCGGAGTAACTTCTTGTGCAAATGCGCG
AACAGTATTGAGATTTTTTAAAATCTGTAAGCGCACTTTTGTTGCGATATACTCGATATCACTTGGCAAC
ATCGTGTCATCTTCAATAAAGTCTGTTGCAATTTTCATCAGTGCAGCTGTACAAGCAAGCTGCATTGCGG
CGTTAATCTCTCTCGTATCTCGTTCACTTAATGCGCTAGTCAGCGATTTAAGATTCACTTTTCTATTTGC
ACTGGCGTTCTTGCCCGTTACTAAAATAGTCGGTATTTCGTCAATTTGATCAATTGTGCGTAACACTTCG
TCAAACTTCGCACGTTGAGTTAAATCTTGACGCTGTGCAATCTGTGTTAGACCAATTTCAATCATCTCGA
AAATATCTTTACAAGCTTGCGATGATTGCGTTTTAAACTTATCTGCAGTCGTACTTGCGGGCGTGTTAAA
CTTCGCTTTATCAAGCGTAAATAAGTCACGTAAATGCTCATAACATCCGAAAATCGCACCGAATGTACCG
AGTAGTCTTGCTTTAAAATTCGCCGCTAAACTAATCCCCTCCATCACTTCAGCAAAAAATGCCAAACAAT
CATCGATAAAATCCTCAATTGCTGATAAAAAGTCATCAATTAAGCCAAATAGGGCGTTATTAAACAAGAA
AATCGGCTTAGCAGGTGTTGCTTCACGGAAAATTAAATTCAATGTGACATAATCGGTATATTCTGCGTCG
TGGTAGAAATTAGCAGACGTACAAATCATATTTTGCAAACGCCCCCGAATTGGGTGTGTTAATACATCCG
CCCCTTGTTTTTTGAGTACTTCTAAAAACTTTTTAAAATCTGAATAATACCCTTCACCATAAAATACTGC
ACTAAGTCTCACTTCAAGCGGATTTAAGCCTAAATCTTCAATATCTGCGCCATTCACAAACGGGTAAGCG
TGTTCAACCACGGCACGCTCAACACTGTCTTCAATATTAAACACATCAAAGCGCACACCGCGATATGACG
CACGCTGTACTGGCATAGTCCAACCTTTCATAGTTACTCCCGATTAAATTGTCTATATTGATTTTCTGAT
ACGGTTTCAGCCACGGCACGCCCATCTAGCTCTACTGTGATGTGCGTTTGAATCGTATGCTGTTGATTCT
CTACTGCTTGCTTTAATCCGCTTTGAATCTGATTGCCGAATTGCTGTAAGTCTGTTTGTGTCAGCTCTGC
AATGCGTGCATTACCACTTTCTACTCGCGCATCATATTGTGCTTGTGTTAGTGTACCTTGATTAAGTCTA
GCCTTTGCAATCGCTTGATTGCGTTGAATATCAGCAATTGCATAAGCCCCGTGATAGTTCACATTTGATG
TTTTAAATGACGTTGTCGGCGTGTATTGAAATTTATTGACAGAATGCCCGCTCATCGCGATATTCGCTTT
TTCTTGCGCTTTCTCACGTTTTTCTTTGATTGCTTCTTGTTGTGCAAAATAGTCATCGTGATTATCTGAT
GCTATCGCAAGCCCCGCGACTGCCAGAGAGCCAACATTTAATAAACTGCCCACTTTGCCGCCTTTAAACA
ACCCACCTTTAACCGCGCCACCTTTAGATAATCCACCTAATGCTCCCCCTAAACCTAAGCCTGTACTACC
GCCCAGCAAACGCAATGAGCCAGCCGCCACAAGTGCGCCCGCACTTAATGCGGCAATACCCGTTGTTGCC
CCCGCAATCGCCGTCGTTAGTCCCGGGTATTGTGAGGCATAATCTGTCAACTTAGCACTGACATCGCCAA
TCATATTGTTAAACCCTTTTAAGCTTTCCATTTGCGCAAACTCTGCGCTATTTTTAAGCTGTTCGGTTTT
AAAGTCATTTGTATCAGCAATCACAGCGTGCGAGCTTTCAACCGCGCCCGCACTATTCATCACGCTATTT
TTCACTTCTTGCCCGAGTTGCACATTGTTACGCATACCGATTAGCGCAAGCAGAGCCTCTTTATCTGAAA
TAATCTGACCAATTGCCGTACCTTCAACTAAGTTTGTCATTTGCTCAAGCAAGGCTTTCTGATCTTCTTT
TTTGGCTGTTTTCAGTTTTTCTTGCAATTCTTTATAGTTTTTGTCTTCGCCAATCACTTGATCCATAATC
GCCATGAACGCTTCAATTGAGTTTTTCCCTTTAACTTTCTGTGCTTCCATCGACTTAATGAAGTCAACAC
CGTGCGTTTTACCGTCCTTGTCCTTGATTTCTAAATTTGCAAAACGATCATTTGTTTCTCTAGATGTGAT
TTTAGCCAACAAATTAGCCAAGTTATTACCAGCTTGGTCACTTGTACCCGCAGTTACTCGAGCTTGTTGG
TTTGCCACAAGCAACGCCTCAAAGCCACTCATACCGCTTAAGCCTGCTGATTTAGCTGCTGCCATTTGTT
GAGGCAACCAGCGTGCCATATCGGCAAGCTCAAAGTTCCCCGCTTGACCTGCTGCAACTGCTTTGTCTAA
TACTTCACCGATTTGATTTTCACTCATACCAAATTGTTGCATTGCGGAGATCGCAATTTTTGATAAGTCT
TGCGTGCTTGCCCCAGTTGCCACCGCGCCTTTTTGTAGTGTCGGTAATAACTTCATTGCAATATCAGCAG
ATACTGCGCCAGAGGCGAGTAGTGTATCAAGCGCACTTAATGCATCTTCTTTTGTGCCACCGCCCGTCTC
TACCGCGTTTTTGACCGCACTGTGTAATTCTTTTTTCCCTGCAATTCTCCCGTCCACATCACGCTCTGAA
AATGCCGTATTGGACACCATCGCAAGTTGTCTGTCGTAAGTCATCTGTTTATTCATCGGTTGAGCTAATA
CCATTGCGCCTGCTGTCACACCCGCAATAGCACCCGCCACACCGCGCCCGATATTCCCCAAGCGTTGACC
TGTGGCGATTTTGCCCATTTCTGCATTCAGCTCTGCAATTCGTCGCTTGTGCTGTTCTGTTGCGCGCGCA
AGCTCTCTTGTCGACGCTGTACCGCTATTTTTCAAACGACGATATGCTTGTTCTGTGCGTAAAATCTCAT
TTTGAATTGACCGTTCACTACGCATGCCAAGTTGTTCGCGTGCTGTCGCAGTCGTTCGAGCTTGTTGTTG
AATTTGTCGATAAGCTTGCTCTGTTAGTCGCGCCGTTTTTCTCACTTCATTTTGCTGCGCGCTACTTGAA
CGTTTGGCTTGATTCTCAATGTCTTTCGTTGATTTATTGACATTATCACGCATAGATTTCACTGTGCGAC
TGGCGAAATCTTGCGCTTTTAACATCAACGACAGATTTAAACTTGACATCTTTAAACCTCTTTTAAACTT
TGTTTAAATGCAAAATAAAAGGGGCATTACGCCCCCTTTTTTTCTTGACTTTTACGACGGCGGAAGACAT
AACTTGTCACCGTCTCATCACTTCTTAGTGATTTTTTCTTAACACCATGTTGTATTAAATAACTTTCAAT
CCACGCGTTAATTTCTGCATGTGACATATCCCAGACTTGCTGTGCGTTAAAGCCAATTTTACTCAATAAA
ACCACCGCACTTCGGTAATTCTCATATACCTGCGGTAGAGTGAGTTTTTTTATTACGCTGTTGCTAAAAC
TTGGTTTTCCCCAGCGTCGATGCACTTTTTTCTTAATTGACCGATTAAATCTGTGATTAAGACATAATCA
TCTGTTGAGAGATTATCGAGTAAAAATTCAGGCGTTAAAGATACTTTATCAATGCCTGAAATCTCTAACT
GCTGACATAAATAAGCCAAGTCAACGAGCGTTTGTTCGGCTTTATTTAGTTCATCTTTCGCAAGTCCCTT
TTCTTCAATCCATTCTAACGCTTGGCACTCAAGCCCAAGGGTGAGAATTTTCACATTAAAATCGAAATAT
CGCGTGCCGTTAAACAGCACGCCTAACAATAAACGTCCCTGCATTATTCAATCACCTTGTCTAATGCTAC
CACTTGAATATCACGCACTTCTTCATTATCGACGGTATAGCTTGTCCCAACTTCCGTCGTAAAACAATTG
CGATACGAAATACGCTGACCGTTTTCTTCTTCGATTGTGACTTTAGCGTCATCGACATTATCCCAGTCTG
GTTCTGGGCTATTTAGTGGCACGGCAACAGTTAAAGAAAGGGTATATTCAGTAATGCCTTTCGCAAAGCC
TTTCACGCGAGCCTTACGATTGATTGTTTTAACTGGCTTGCGACCGGTAATCACACGCACGTCACACTTC
GTCAAGTCGATTTCTAACCCATCGACTTCAATAATGCCAAGACTGGCAAATTCTTTAGCCATTTATGCCC
CCTATAAAATTAAATCAATGCGGTTTGCAACAACGTGCAAGCCATTAACCACATCTGCTGGAATGACCGT
ATCTAAACGATTTGGGTCTTGTTGATTACGTTGCACCAACAGTTTTGCTTTGTGCAAATCAACGTTTTCC
AGAATTTCAAGATTTTCCAAGCGATAAAGCACATCTAAGATTTCTGAGCGTACCTTCGGTGGCGTGCGGT
TAGATAGTTTTGAGCGTGGAAAACGCAACTCAATACGCTGTTCTAGTGCTTTGCGCGTATAGTCAAGCGT
GCGAATTGTGGTTAAATCTAAATAACTTGGGTCATCCGTATTTGTTGCTGATTTCGTGTACGTCGTAATC
GCACGCATAATACGCACACGATGATTAACAACCGTAACCGGTGTTAAACCGTGAAATAAAGCTTGGTTTA
CTTCAGTTAAAATTGGGGTTTGCGTGGCATCAACTGTCGTCAGACCTTTAATTTCAAGTGTATTAAGCGG
TTTTGCTGGGTCTTCTTCACCTGCAATCACCGCACCGTAGCCAGCCGCAATTAACGCATTAGACTCAATT
GCCCCTTTATACCAAGCGCAAGTGACACGTTCCGAGTTAATTTTACTGGTGTATGTCGTACCGCTTGCCA
TTGTACCGCGCCAACCAATCACACCGATTGCCGGTTTTTTCTCAAGTGGAGATGACACCGTTTCTAAGTG
ATTGACTAATGCTTTTGCGTTTTTCTCATCAGAAAACGGGGAGATAACGACGTGATAATGCGTCCCTGCA
ACACTGGCTAGTGCTTTTGCAATATCAGCATTGTTAGCACCACTTGCCAAAGCTTGTGCAGTGAGTGTCA
TACTTGATGTATAACTTGCTGCACTTAATGTGATTTCATTGCCGATTTCACCTTTACATTTTGCTGTGAG
TGTAATTGTGCCGTCTGAAACTTGCGCATTAACAGGACAGGTATTCGAGATATTGATCACTGCTGCTAAA
CGTGCCGCCACCGCATTTGCGGTTTCTGCTTTCGCTACAGAAACTTTATATTCCACGCCTGCAATTGTTG
TTGAAAGATAACCGATAGCTGAAGCCGTACCAGAAAGCGTTAATGTCCCTGTTGCCGCCACACCTGCCTC
ATTATCTTTCAAACCGATGATAGACAAGCGTAAAAGTGGGTTATTTTGAATCGCAACGCGTGCCATTAGA
TGTGCCCAAGTACCTGCGCCAAATGCCAGTTCTGCGTCATAATCAGAATAAATACGCACTGGTGCAGTAA
ATTCTGCACTGTCACTTACCATCGGAGCGATAATTAACACTTCCTGTTCATTTGTCGGTAAAGTGCTCAC
CGCATTTCTGCGGTTGTATTCAGTGTAAACACCGGGTTTACGAATTGATGTTGGGATTTTGTCAAATTCA
ATATTTGTCATGATTTATCCGCCTTTTTATTACCCTTTACTTCGATTAAATCACCGTCTGCAATGCGACG
TTGATAGTAAATTGTGTTTTCAACTTCAACCGGCTCTTGCTCAATATATGCGAGCGGTTGATTCTCAAGT
GGGACTTTAACTCCCACAGCCGCTTTGACTTTCATATTTACTCCTTACTGACATCCAGATAAAGCGGTAA
TAATGTGATTCGATGCACTTTTTTATACCCCTCCCGTTCTGCAAATTCCTGTGGTGTTAAAATGAGATCG
GTTCTTCGACTGATAAACCCTTCACCCTCTTTTCCACCTCGAATTTTACAAAGCCCACCTTTTTGCCAAA
GACAGCGAATAATCACGTGCCCCGAGTCTGCATCTACGGTCAAACCACCTTGTGTGATAGCAATAATTTG
TGCTTGAGAATCTGCTTTATCTCTATCGTTTTCTTGATTGCTGCGTGTACCTGTCGTTGCTGCCGCCGCA
ATAATGGGAGCCATATTTGCTGCCGACATCACATGAACTGGCAAGAAAGCAATCATAATCAGTGCAAAAA
ATCGTTTCATGTTTTATCCTTTTTGAGTTTCTACGTTAAATTCAACAAAATCCTTGGTCGTTGGGTCAAC
AATTTTTCCGACAACTTGCTCAAGCATAGGCTGTTGTTCAGATAACATGCCTTCATACGCGTTAAAGACA
TAATCCGGTGAAGTTTTATCAGAAGTCGCCTCTGGAAATAACCCGTCTTCAAGTGGCGGTAGGTCGTCAT
AACTGACTTCATATTCCACTGCGTACACCGTGATTTTATCGCTACGAAATTGCGCATTATTGAAAATCGT
GCGTATTCGCTTTGGATTAAGCGGATAGACCAGATTTCCAAGTGTTTGCGCATCAAGCAACCGACGCACT
GCTGAAATCAGTTGATGCACACCAATTTCACGCCTATCTACACCACCTTGGCGCGCCACTTGATTACTTT
TTAATGAACGGACAGCTAAAATAATCACAAAAGTATCAGTTGATTTATGACGACGACGTCGCAAGTCTTT
ACACTCAATACGTGAACCGCCATAAGTCACTAACACTGCTGGCAATCTTGCAGTACCGATACTTTCATCA
TCGAGCTCACCGCCATAGCTTTTGACCGTATTAGCAAGCTTACCCAAGCCTTTTTTTAATCGCTCAACAA
GCGCGTTCTCAATTTTCGTTATCACGACTAAATACCCGATTTGCTACGTTAGTAAAAATCACCGTATTTT
CTCCCGTGCTTGCTTGCTCATCTTCTGCAATACCAAGGGATACTTTGCCGCTCGCAATGCCTTCTAATTC
GCGCAGGCTTAACTTATAGCGTTCGATAATCTCTTCAGTGATTGATACATCAGACATTGACGCCAAACGA
TAGCGTGTTAAGTCACAACAAATACGAGTGAGGTTTTGCGGAATAGTTTTTAACGGCAACTTATAACGAC
CCACTAGATAGCCATCAATTTGACTTGAACTATCTAATAAAGCGATAGTTAAAACTGCCTGATTGACTTC
GCCAATATTTTCCCGGTCAGTGAGCTCCATAACTTGGAATTCGCCGACACGCGAAATAAAATCGTTAATT
GTTGCGTACATTACTATTCCTCTTCGGTCACTGGGGCGACTTCTAAATACGGGTCATCTAATAAACGAGA
TACTTGCTCACCGGTTAATTCTTCAGCCGGAATGCGCACCGCATTTTCTTTGTTAAAACGATAGCCACAG
CGACCGTAGCTTTCATGCGGATGATGCGACATTAAGCGAATATCAAACGCAACCGGATGGATTGCTTCTA
AGTAGCCTTTGCCTTCCAGCTTCACGTCTTCCGGTTTCATATCTTCCGGTTTCATATCTTCCGGTTTCAT
ATCNNNNNNNNNNNNNNNNNNNNNNNNNNNNNNNNNNNNNNNNNNNNNNTCCAGCTTGACATCTTCCAGC
TTGACATCTTCCTGCTTCACGTCTTCCGGTTTCATATCTTCCGGTTTCATATCTTCCGGTTTCATATCTT
CCGGTTTCATATCTTCCGGCTTCACATCTTCCGGCTTGACATCTTCCAGCTTGACATCTTCCAGCTTGAC
ATCTTCCTGCTTCACGTCTTCCGGTTTCATATCTTCCGGTTTCATATCTTCCGGTTTCATATCTTCCGGT
TTCATATCTTCCGGTTTCATATCTTCCGGTTTCATATCTTCCGGTTTCATATCTTCCGGCTTCACATCTT
CCGGCTTGACATCTTCCAGCTTGACATCTTCCAGCTTGACATCTTCCTGCTTCACGTCTTCCGGTTTCAT
ATCTTCCGGTTTCATATCTTCCGGTTTCATATCTTCCGGTTTCATATCTTCCGGCTTCACATCTTCCGGC
TTGACATCTTCCAGCTTGACATCTTCCAGCTTGACATCTTCCTGCTTCACGTCTTCCGGTTTCACGTCTT
CCGGTTTCACGTCTTCCGGTTTCACGTCTGCAGTTTCTTTTTTAGATTTGTTCTTTGACATATATTCCTC
CACCCCCGCACAAGCGGGGCTATTAAAAGTCAAAGGATTTGAGACGACACCATCACTTTCAAGCGACCTT
TTAACACGTTAGTTGTGCCATTGATCACTTCTGCTTCGCAGATTTGGCGGGCTTTAAATTCCAATGCAGG
TGGAACCAAAATAACGCTCGGTCGGATATTTAATAACTTACCGCCGTCGCCTTTTAGTGTCTGCATTTTT
GCCACAACTTCCATAATGTTTTCTGCAGTCAATTCAGTGTCTTTAACACAGTGTGCTAACTGCCAGAAAC
CAAAGCCAGCAGCACCACGAGCACGCACACCCCAAATGTACACATCTTCCATAAAAACAGTGTCGGATCT
TGATGCGTCAAACTTGGTCTCAATTTCAGGTGCTGTGCGTTTTTGCCAAATAAATGGCTTAATCACATTA
GTGGTATCCAACAAATAGAATGTTGGCTTGCCACCGCTAGAACCAGTGGTCAAGTTACTTTGTTGGGTAT
TAACGCCCGTACCGTCCACTTCTGCATAGCAAGGGTGATCGGTGTCAAAGAAATTTTGACCATCATAGCA
AAGCGTGCTTTCACCTTTTTTCAACAGTGCAAACACCTCATCATCTGGCAACTCTGCTGCCGATTGTCCC
GCTTGCTGCACCATTGGTCGGAATAAGCCCACTTGGTCATCTTCCACATTAGTACGTGGAACTTGAACAG
TAGCTTCAAAAGTTTTATTTTTAATGCTAGTACCTTGGGCTTGCATATTTTTAATCTGGCGCTTGCTGAC
CCATTCTTTCATTTTTGGGAAATCGCCTAAAAAGCCGTAGGTGTTGGTGTCGGTATTAGATCCGATTTCC
ATTGCAACTTCAGGCCATTGCGGGGCAATTTTGCCTAGACCGGCCGCGAAGTCTTTTTTAAATTGTTCAT
TAATGTGATTTAACACATCTGATTTTTTAAATGCCATTAGTTGATCTCCTTATGTGCTTTTCTAAATTCT
GATTCGCTCATCCCGAGAGCTTTTGCAGCAGCTTTCTCACTTTCGGAAAGCGCAACAACGTTGTTATTTG
GATCACCTTTTGATTGAGGTTCACCACTTAATGCAGCAACTGGTGTTGCTTTTTCTAAATAACCAGTTAA
CGCTTCAACAGATAAACCCTCAGCCCATTCTTTGAGAGCAGGTGCAAGCTTACCTTCTGATAATGCAGTT
TGAATAAGTGCGCTTTTTTTATCTTTTTCAACACCATCTTTGAATGCGTTAAAATCGTTTTGAAGTGCAA
CAACTTGTTCAACTGGCACATATTTTGACGGATCAAACGCATTGACTTTCTCACTCAATGCTGCAACGGA
TTGCTCTTTTTCTTTAAGTGCACTATACACGTCAGATAACACCACTTTTGACTCACCTTTCGCTTGTGAT
AGTGCTGTTACTTTTTCTTTAATTTCGGTTTCAGTCGCAGATGCAACACCGAATAAAGAACAAAGCATTG
CAAGTAATTCTTTGTCCATTTCTTGTGCTTCCTCATTTAATAATTGAACACTTGCAGCCACCATTGCTTC
ATCCATGCCGTCAAGTGCAGGAGTATTCGTGAGTGCTGCGTGAAAGATTTTGCGAACATAGCCCTCAGTG
TCATAAGCAAACACTGCGGAGATATAACGATATTCGCCATTTTTGATATATTCCGCTGCCTTATCAGTCC
AGCGGACATCAGCAAAAATCCCTTGTGGGGTGAAATAGAGATATTCCATCCAACCCGCGCTCGGTGCTTC
TTTGCCGTTTTTCTGTGAATGAATAATTTGATGTTCGTAGTCGATTGGAAGGGGGTTGCGTTTTGAATTT
GCGAGCGCAACCACATCTGCACCGTTTGTATCTGTTACATACCAAGCCTCCACATCTGTTGGTCTGCCGT
CTGTTGCTCTAAACTCGCCGTACGGCAAAAGCTGAATACGACCGTATTTGGCTTTATTGATTTCAAAGCT
ACAAGCTGCGAGAGTGAGTTTCATTTCGTCATCCTCTTTAAAAATCCTAGGATTACAGAATAAAGGATGG
CGTAATTTAAAAAGAGGTGAGCGACTTCAACATGGCTTATTTTGTGATGAAGTGATTTTTGGGAATGAAA
TAAAAGACAAGACCATTTTTAAAACTTTTTAAAACGCCTTTAATTCTTTTTAAAAACATTTAAATGATAA
ATTGTACAAATAAAACAAAAAATCGCGCTATGCGCGATTTAGGCGGGTATTTTTAGCTATTCAATAATAC
TTCTAAAATAGTTCTGCGCATCTTCTAAGATGTCGTCTTTGTCTTGTTGCGTTAAAATGAGAAACGGACG
GGCTTCAATCTTCACTTTACGACCACGACCTGCCATACCGCCGAACTGATGAATAGCCGCATACGGTTCA
TTTGTACCAACTTCGGCAGAATCATTATTGTAACGACTGGTGATGCTTCCCATTAAATTTTCAGTATCGA
CCAGCGGCGTGCCTTTTCTGTATTTCAAGCCAAGCCATTTCGGACGACCACCCTCGTCAAAGTTTTGCAA
CACTGCCGATTCCATGGTGCCCGCAATACTACGCATTAAACTTGTTCTGTTTTGCGTTTTATGCGCAATG
TCAGATAACACAGCTTCAATTTTTTCTACATCATTAATATCGACATCAATCATAATTACCCTTGTGTTGT
TGATTTAATCATCAAATAGCGTTATATTGACTCTGCCGCTAGAAAAGCGATGAATCTCGATATCGCAAGC
GAAGAGTGTAAACTCGGGACTGTGTGCGGTGGGTTCGAGCCCCGCCTAGCGGCTTATTTCTTAAATGCTT
TTTTCCATTGTTTCTCACTGACTCTCCTTGCAGATTGAATAAAAATCTCATTTTTATCATGCAAAACTTT
CAAGACAACAAGTAATTTTTTGCCTTTAATCTCTTTATAGAATTGATATGCTGTTGCCTCTTTGATGATT
TTATCGGGCGTATAAATCAAATCAGGAATATTTGCATAATCGTCTAAATCAAAGTCCTGACCATCCCGAC
TATTTAACTGCTTAATCAACGAGTCATCGGAAAACCAAACCGTTGCCACATCTGATTCTAACATGCGTTT
AGAACTCGTTGATAAGACACCGGCAGTAAATTTAAAATTCATACTTAACTTATCTCGCACATTGAACATC
TGTTCAGCCGTGAGCTTATCATCGACACCCAATTGTTTTTTAATTTTCACAAATTGACGTTGAAATATTA
AAAAATCTTGCTTAAATTCCGCTCCTTGCATTTCCGTTTTCGCAAACTGATGAGCAAGCTTTTCAGGATA
TAAATCAAGATTAGGGCGATAATTTAAGCGCCCAATATTGTAATCAAACCCTTTATCTGTCACACGAATC
GACCCATCCGGCAATTTAAAACCGACAGTTGTTTCTTGATTACCATTTTTATCTGCAGGTCGCTTAACTT
TCACAAGAAACTCACTGCTATCGTCGGGTTTATTTAGCCCTTTACGCTTTAAATCACGTTCACCAAGTGC
AATCACCGCACAGCGACAATTAAACCCATTAGGTGGGTAGAATGTTGACCAAAACGGGTCATCATAGCGA
TACGACCGTTTAGTGCAAGATGAGACGGTCGTGTACGCTCATCGCCGACAGCGGAATATTGCCAGTAGGG
GCGATGATCAATATTATCCATCATGCGCTGATAGCGCGCCGCAGAATATGCGGCTTGCACGTTTGTACGA
TAAATTGTATTCAGTCGACGAGGTGTACCAAAGTATTCACCTGTTTTCGGATCAGCCAACAGTTTTCCGT
CGATACCGCGACTGATAGATTTATCATGCCCGAATACCCAGCCTTTTTTCTCAAACTCACTTACCAAGTC
TTTTTTCCATTGTGCAAAGCTCTTACCCTCTTTCTTGGCAACTTCCATTGATTTATAAATATCATTCGTC
ATCTCAAGACTAGATAATCTCGCGATTGTTGTAGCTCTTGCGATGGCACTATCATGCAGTGATTTTTTAA
ACACTTTCGTTGCAAGTAATTTTTTATTATGTAAAAACTCAATGGCTTGTGTTGGTTCAAGTCCGAATAG
AAAACTAAGCGGTTTAGACATTAGTTCCTCCAAGTAAATCAGCTAAAAACAGCGCATTAGCGAGATACTG
TTCGTGTTCGTGACTTGAAATTTCTGGGTATGCTTCAGCGAGTTTTTCTGCTGCCTCATCGTAAGAGTCA
CATGCCATAAGTACCGAAACAGCTTTCTTTACCATTGGATTTAATTGTTTATTAAAATCAGGCTCATTAA
ATGCTTGCGCAAGTCCACCATCTAGCACGCCCTGTGCAGTAGAACTGTCAGTGTTTGCCGACAAAGCAAC
ACCACGACACCCATCACACTGACAACCTGTCACGTGATTTTGTACAGAGAGAGCAGTCTGTTTTTTCGGA
TTTTCAACATCGTTTAAGTCTGTTTTAAAATCATGTTGAACCGCACTTAAAATCGTTTCATTTTCTTGCG
GTTCTGGAATGCCCGCTTTATCACGCACCCAATTTTCAGGAATGCGCACTCCTACGCTCACAAGCTTAGG
AATGGCATCCGCTAGGACACTTAAATCAGCGTATTCTTTCGTGTCAAACTCGAAATACGGCACACGAGAA
GGCAAAATATTCGGATCAATGTTAATTTGAAGATATGGCAGAATAATCTGTTGTGTAATAGTTTGTGCAA
TCTGTTTAGCATCAGACACAAGCAAGTCACGTCTGACTTCATTATGCACTTGTCCAAGGGCATTAGTTGA
AGTTTTACCATCTGCACCGCTTGTTAATGTTTGCCCTAGAATCAAACGTGCGGCGGACTTTTCACACCAG
TCCACCATTTGCAAAAACGGGTTGCTTCCAGCCGAGCCAGTAGTGTTTGTCACATTATGCAACTCAACAT
TCATTCCTTCTGGCATAATCCCTGCTGCGTTATGTCCGATTTGAGCAAGCGCACGCAATAATGTGCGTTT
TTCGTCATTTGTTGCGCCAAACGGATATTTACCAATACGAATCGGCATACCGTAAAGTTCTAAGAACTCG
GCAAAATCATGCACCGAGTAGTGTTTAAACATATAAAGCCATGCGAGCGTTCTAAATAAGCCCATGCGAG
CAAGCTGTACCGTTCTTGATTTGTGGGTATGTACTACCCAGCCGTATTGTCGTAAGGGCTCACCGTCTTG
ATTATCTGGCGTTTTGAGCAGTAAATTATCGTCCTTGTCTAGCTTAAACCACGACTGCGGACATGCGATA
AAATTAACTGGAATCCATTTACCTTCAGCTTGCTTCCATTCAATTTCTAACGCCGAAAAACCATGTCCTA
CCGCATCCATCATATCCACCATCAAATCTTCTAGCATTGGGAATTGATAGAAAAGCTCGTCAATTTCGAC
TTGCAGTTTTTCTTCTTGCGGTGTGGCATTACGTGGCTCTGCAATGCGCCAATCAAGCGTTAAAATCGCA
CGCTTGCGGGTTTGAATATTTGCCCCAATACAACTGTCGCGTTCTTCAATATCCATAAAGAGCTCATGTT
GCGCAGTAATATCGCCACTTTCAGCGTCTTCTAAAATCCCTTTTAACTTTGCTGGGGTAATTTTATTACT
AGGGTGATCAGAAATAATTCTTCCTGTCTCCGTGACACGCGCCTCATTTGTTTGTGTATCTAAGCCAACT
TGTACTTTTTTCACTTGTTGTAATTTTTTCTTTTTCTTCGCCATTTTTTATCTCCGCCAAATACTGTATA
AATCACTGTCATCAAATTCATCACGCCCTAAATCGCCGTCAATTGTCATAAATTCAATCGGGGCAGAGCT
GCTTACTGCGTTTTTCCACAACATCTCTAGCGCATCAGGTCCGTCGTCGTGGTCTGCTTTTGGGAAATGT
CGCAATTGTGAAATTAGAGTTGCTTGTGATCTATGCAATAAAATCAAACCATTTGCAATGTGCGGTTGCA
GGCTTTCAATGCGTAGCATTTTGTCTGTATTAGGTTTAATTGCCGTGGCAGGGACAGGCAAACCGCGCTG
TGCGGAACGTTTAACCAGCTCATCTTTCAAAAACTCTTGAAATTGCACGGTTTCAACGAACCAGCGCTGA
CACTCGTACTGTTTATGCAGTCGAATCACATCTTCAATGATTAAATCAGGCAAGCGTTTTTTTACTTGCG
CTTCAATGACATAGAGTTTACCTGTTTCACGATGATACCCACCGACTAAAATCGCAGAAGGGTCACGGCT
TGCGCCCGCTTTTCCAAGACTTGGGTCAAGTGCGCCAAAGTAAATCAGGTTAGCCGGCAATTCCGTCCAA
TATTGAATGCTGTTCTCAAAAATCGCATCATCACCGCTAACGGGGTCGTTTTGATACTCGGAGTCAAAAG
CAGAGTGCCCGTCACTGGCACGGATTTTCATTAGTTGCAGAATCGGGCGCCTCAGCCAAGAGACCACCGC
GCCTGCGTCCATTTCCGCTTTGTGTTGCTTATAAAACAGGTCAGAGAGGGTATCATCGTCCCCCTCTTCG
CTCAGGTAGATATTTTCCCATTGATCCCACAGGTGCATATTGTCGGGCATGCGCAAAATAGCTTTAAAGC
GTACCCGCCTCCAGCCTTTAGTATTGAGGATACGGCTTAACACACTATCGTAATGTAAGATTGTCCCCAC
ATAGATTACGTCAAACTTTTCGCCCGCTGCACCCAATTTTAAAACTGCCTTTAAGACCCAGTTGTGTAAT
TTATTACGTTGCTCTGGTTTTTCTACGCTTTTGTCATTTTCGATGTCGTCCAGCACCACAAGATCGGGAC
GATATGCCCCGTAGCGGCGACCACGCAGCTTTTGCCCCGCTCCCACCGCCTCAACCTTTTGATTTAGGCT
AGTGATAATCGCCCCCGCGCGCCACACCTTACCCATACCAAGCTCGGGAAAATCAATGTGCAAGCGCGGA
TTTGCCTCAATCTCCATCTTAATCGCCTCAAGCATCTCATAAGCTTGAGTCTCAGTATCCATTGCGATGA
TGATGTACTTTTTCAGCCCACGCACCATACACCACAGTGGGAAAAGCTGAGTACAAATGGTCGATTTTGC
CTCACCACGTGGGGCGGCAATCGCTTGGCGAATAGAGCGTTCTAGCTCTACCACCGATTGCGGCAGTTGC
TCAAACAAATACTCGTGCAGTTGGGATTTATGCTCGGAGCGCACATAGTGTGGAAAATACTGCTGCACAA
AAAACTCAAATCCACCCACAGGGTCAAACACTTGCTGCCGACGGGTAGCAATACTTTTAGGGTCATCCGT
CCACCCCTCAAAGCTTGCCTCAATGTTGCGTTGTAGCTCACGACGTAATTCTTCGAGTTTTTTTTCAAAT
TCTTTAATTTTCATTTGTTATTTACCTACTAACAAAATGCAAATACAAGATAACTTACTGAAATTATTTA
AATTCTTTATCAATCAAAGGCTTGATTTCATCTAGCAACTCAATAAAATCAGGTAATAAGTGCGGTTTCT
TGGTTTTTATCAAATTAGCGAACAGTTCTATAGTTTTCATCGCTGTTGCAATAGCACTAATCTCGGGCAG
AATACGTTTACTTGCTGCCGTCATCTTCGCAAAACTATCCGCAAGCGATGACAAGCGGTCGACTTTATCT
TGTGCGTTTAAATTTGAGTTTTGAATCTCATCCATCGTTGCACGATATTGAATAATAAAGCCTGACAGCA
ACCCTTTTGTGATATCAGTCAGCTCATTGCCCGCCATCACTTGCACATCACGCACTTTATCCCAGTCATC
GCCTTTTTTCTCTGCTTCTTTCTTCCAGCGTCGCGCGGTATTAAATGACACGCCAGCTTTGCTTGCAGAT
TGCTCAAGCGATAAAAACTCAAACACATAGTAGCGACGAACCAGCGCACGTGTTTTTTCATCAAATGCCA
TGAGTTAGCCCCCAAATTGCAAGCGAATGAGCTCAATACCGACTGCAACAATGCCACCGCCAATACCACC
TGCAATCAACGCTTGATTGCGGTTTTTCTTTGCCATTTCGCTTAAATCTGCTTGCAGTGCTTGCACTTGT
TTTTGTAAATCCGCAATTTCTTTGTTTTGTTTGTCGACTTTATCTGCAATTCCGTCTAATTTATCTAAGA
TTGCATCAAGCTTTTCACCTGTTGATTTATTTTTTTGTCGCATTATTTATCAACCTTTTTGTCTAATTTC
CCTTCAATACTATCTAATTTGTCAAAGATTCGGTCTAGCTGACTGCTAAACCCACTGTTGACGTGATTAG
CCATTTCCTTTGTTTGATAGCTCTCTTTGATTTTGTTAATTTCCGCTTTGAGCTCTTTAAAATCAGCATC
AAGTCGTTTAAACCAAACGCCACCAAAAAACACAGCAATTGAAACAACAAAGTTAAAAATCATTGCGCCG
CTAATTTGCAGTTCCATCTTTCACCTCGCAGATTGCGCGATATGTGTCGTTATGCGCTTTAACCTGTCGC
AATGTTTCTGTTGTATCATTGCGACTAGCTTTAATTAATGTAAAGCCGTCGCAGCTGGTGTTAATCACGT
AAGTCGTGCGATTTGTGCAAGCTATCAATAAGCTTGTCACGAGTAGCATGATTAGCCGTTTCTTCATTTC
GCTTACGCTCCCGTTGATTATTTCGTTGTGTTGTCACAATCGCTTTGTCTTGTTCAAGCTGTGCGTTTTC
TTTCAATAATGCGTCAATTGTGTTATTTGCACGCTTTAATTTGAAAATGACATAGCCGCATAGCCCTAAA
AAAAACGCTATTGCGACTAAAATTAGCTGTAAAGTCATTCCGCACCTCCGCGATTTTTTCGACGCTCGAC
GGCAACCGCGAAGCCTTTTGTTGCCGCACCGCCACCGCAGAAAATAGCAAACGTCATAAAAAGCTCAGGC
ACGTAAGCGCGGTCAAGCCAGACGCAGAAAATGAGAATTGCAGCCATTAGAAGTGCGCCGAAAAACTGAA
TAAAGCCCGTGGTTGACAAGCGTCCGTCACTATTTGTGATAAGTTCAGAGAGTTTAGCCATTTACCACCC
CGATTTTTAAATAGAGTTGTTGTGCGAGTGTAGGCTTGCCTTTTACACGATAGGACCACGCTTTTTTGCT
GTAGCATTTGGGGCGACATGTATTTATTGGTTTACGAAAATATGTATGTAACCAGCCAAATAAACGATGT
AATTTATTCATGTTCAAGCTCCATAATGACGTGTTCAACTAAAGGCTGACAATCGTTATCAACCCATTCT
GCGACATCAAACCCCGGGCAGATTTTACGTGCAAACTCACGGTGCCCGTGCAGTGTGGCATTGGGGTATT
TACGTGATAAATCTCGCACCAAATTTGCTAATGCTTGCCACTGCGCGACAGTGAAGCGGTCAGTACCGAC
TAGACAAATGCCAATTGAATTGCGATTTTGACCGCGACAATGTGCACCGATTTCGCCTATTTTGCGACCA
GATTCAACCATCCCGTTTGTATCAATGACAAAGTGATAGCCAATGGCGTGTAAATGACGATTAAACGCAA
TTTTGTTATTGATTTCGCGCCGAAAATGCGCGTCAAAATGCCAGTCATCAATGATTTGTGCCGCAGTTTT
ACCGCGCTTTGCAAGTCGCACGCCGTTTTGCGTCGCGGCGCAATGGATGATGATTTTTTCAATAGCCATA
AAAAAACTCCCAATAAATTAAGTGATTTATTGAGAGTATTTTGATTTAAAATAGATTTTAAAAAGCGGTG
AACGACTTCAACACCGCTCTTAAAAGAGAGTAGTCTGTTGTGCTTTCGGTTCACGCTGAAGACTGTACAC
AATATCCCACGCTTGTCTGTCTGATATCTTATATTTATGGCAAATCTCAAGCATTGACATTCGCCCAGAT
TTTCCCTCTCGCTGCGTTAAATAGTCAAAATCGGCTTTTAAACGCTGATTGCGCAATACGCGCAAAGCAA
CATCGCAGCGCGGAATATAGATCTCTTCGCTTTGAAAATGTGTACGTAATTTGATTGCACTTTCTTTCCC
GATTAACTCTTTTAATTTCGGAAAATAATGTATACCGTCTGAAAATCGAAATCTTGAACCACCGAATCGT
TTAATAATTTTTTCAACATCAGAAAAACCTGCGATATTCACCATTTCATGTACAACGTTGGGTAAATATT
CTGCAACATTTTCAATATCTGTACTCATAACGCCCCCTTTCTTGCGATTTTTTCGGCAATCTATCACGAG
ATTTTTAAAAAGTGAGTGTTTTTTGAAAAAAATTAAAAAACCTCGCATTTGGCGAGGCTTTTAATAAATC
TATTAGTTATTAGTTATTAGTTAGATAATGACTTAGTTATTGTTAATGCAATTTCCCACGCTTGTCGGTT
CTCTGTTGCGTGAATATTTTTACAAGTAATCAATTCATTTGCATAATCTGTATCATCCGCTTTATCAGAA
TTAACAAAAAGAATAACTCGACGAAGTGCGCAAGCTGATACTAGATTTTTATCGTGTCCGAATGAGCCTT
GCTCCATTGCAAACGCAACATTTCTAAGTGTTTGATAGTCCCCTTTGAGTGCCTTTTCAAGTTCTTTTTG
TGCTTTATCTGTCATAGAAAACGAAGCTAATGAGAACAAGCTGAGAGTGATTAAGATAAATAATTTTTTC
ATAAAAAAAGCCCCGATGTTGAGTTGTTGGGGCTTAATTTATTGCTTTTTAGCACTGATGTCTAGTAATT
CTATTGTGTTTTTTTGTTCTTCATCACGTTGTTGTCTTCTATTATAAACTTCTAGCATTTGAATAACTTT
CTTTAATTGCCAGACGTCTAGCCAGTGAACAAAGTCAACTTTAAAAGATCGCTTTGCCATGCTGTCTGCG
TATGATTGTGGTAGCTGATGTTCAGTTAAAAGTGCGGTAATTTTTCTTAAATACATCTCTTTATACTCAG
CGGGCTTCGGTCTGCGTTGATGTTTAAACTTGGTCGCCGTTGGCTCAAATCCCTTGTCTTTCATCGCTCG
GAGGACATTTAAAAGCTCTGCAATATTCATCTCTTTACAGCTTGTTTTGCCGACAGTGCTTTGTAAAAAC
GCTCTGTACACGTCATCATCCATTTTTAATGTGTTTTTACCGATGTGAATTTTGGCAATAATACTTTTTC
TATTTTCGTACACGTGCCGCTCCTAATATTTTTCTAAAATGTTGACAAAAAGTGAGGTTTCTTTCTCGTT
CTTCTGCCGTTAAAACTGTGATTTTTGGCTCAGGTAAGGCTAAAACCTTGCGTTTTGGCAGACGTTCTAA
CAGCATTTTGGGGTTTGGAAACCGGTCGCATTCTGCATAAAGCGTTAAAAACGCTTCTTCGATTCGCCAT
TTGTCCTCTTGCTCATTCCACCCATTAAAGATCTTTTGATGAAGTATTGCTTTAATCCAAATCTCCGCCG
TTTTTGTGATCATATCTTCTGGCGGTTGTCCCGGTAGCCTTAGCACTACCAACCCCGCCAACCCTTTTGC
GACTGTTGCTCGTAACCACACCTCATCCATTGGCAAACTCCGCTAAATTTTGCAAGGCTTTGCTTGTTTT
ATTTGCTGTCACTTGATTATTATTTTGATGAACGGGACTATTTTTAACCAAATTTCTCGGCTGCCACTTT
GTCATCACTTCATAAAGATAGCCGTGGCTATTAAGTGGTAGTTTTAAGTTGTGGCGACTGTTTAAAACCA
CAGCAAGACTGTCAATCCAACACTCAATCGGGGCGTCATAAACGTCGCCGTTGCGTTGAATGCGTTGATT
TTTAACATCATCTAACAATTGATTGATTAGCTTTGCCACACGATCCATTGTTAGTGCCGTTTTTTCTGGT
CTAAAAAGCCCTAAATACTGCACAGCAAGTCTGCCGAAATCACCGTTTAGCGAGAGTGCAGACATTACTG
CAAGGCTTGCTTGTTCATGCTGTAATAACACATCAAGCGATAATACCGCACCGCAAGCGGGGCATTTACA
CTTCATTTTTAAACTCCTTTTAACATCGTTTAAAACACATTATTCAGCCCACTTTTGTGGGAAATGGGCT
GTAAATGGGTTTTATTGAATTGGTTTAGTTGGAAGTGGTTGCCAATGTGTAATTTTTTCTAGACCATATG
TGTACGGATAAAATAAAAATTTCTCTCCGTCATAAAATAAAGAAATTGTCTCAGCGGCAATCGTATAAAC
CAAAACATGAGTATATGCCTCTGGAAGTTTCTCTTTCACGCTAATCCAGTTATTGTCTTGTGGTAATTCA
ACAAGCTCTGGCTTTTCAAGCACTAAATCAGAGCCGTAGTCTTCTTTTTCTTCTTCGCTTAACTGTTTTT
CTTTACATACAGCTTTTCCAAGTACAATGCCGTAAACAGCGTTTGGCAAATCATTCGACGCAAAATCTTC
ATGATCACACATGTCATCTGCAAAATCATGAGCCTCGATTGCACCATCTAAACAACTTTGTTTAGCTTGT
TCTAATGTTTCGTGTAAGTTAACAATATGAATGTCATTAGATACATCTACTGAGAAATATTTTTCATTAC
TCATTTTTTTTATCTCCTGTTTATATTTAATTTCTGAAAAATGGGTTTTATTTATCTGCTAATGCCATTG
CATTATCAATCGCTTCTCGCACAGTATCTGCCGCAGGAAAAGTGATTAAACCTTTTGGTGTCCACATTTC
ACATTCATTAAGTCCATATCCATTAACAACAATATCTATTGCATTTTTTTCAATGAAATCTAGCCGTTTC
TTGTCATGTCTTAATGTAGTTAACTCAAACTCGCCAATTTCTACCGTTTTTTCGCCTCTTTCTGCTTTTA
CATTTCTAGCAAATGCAAGTGCTGCTCTTGTGTGTTTATCCATTTTTTACTCCTGCTTTGATTAGTCTTA
TTGATGCGCTATTTTTAGTGTTTCTTGTCCGTTTACACCGCGATTCAGTTTCACTTGTTTACCGTCTAGA
TACCCCCTTAAACCAGACTCATCTCCATTTCGTTCTCTGGTATCACCAACTTTACGAGTTTTAGCTTCCC
TTAAATTCATTTTTTTATGTAATTGATTTTTAAATCGCTCCATTTTCTCTTTTTCTTCCTGTGTTAAAAC
AAAGTCTTGAACTGTTTTATAAACACCATGAACCCAGCCGAGGCAATAATTATCTGCTCTTGCAATCAAT
GTACTACGCTTCAAACGCTTACTTTGCGTTGCTATAAATGCTTTTCTAGCCTGTTGTAATTGACGATACA
ACACATCAAAGCAGTAAGAAGCAATAACAGGTCTTTCTTCTTGACCGAAAAAACAGCATGTAATTTTTGT
TCAGGAATATTGTTAGTTCGGTTTGAAAAGTATGCTTCAACACCAAACACTCTTTTGATTAAAGAGGCGA
GCGCATGAACATATTGCCCAGTTTTGCGAGAAAATTTCTGTTTGCTATCGCTTTCTGAAATTTCCACATC
AATGCTATTCACATTATGTTCAGCCATTAGTTTTTGTGCCATCTCTAACGCTTTAGCTGCTTCATGCGGA
TTGTTAGATTTAGATAACGCTAACAATTTCTTGATTTTTTTTAGTAGTTTTTCGTTCGATTGACTCATCT
CCACTCCATATCTTTTCTCATAATCTTCATCATTTCCTTAACGCTTTGCTTTTCTTTTAAACGTAACGCT
TGCCCTTCTAAGTCTCTCAACATCAAAACCTGCTAGATTGTGTATCTACCGCTTATTGCAAGATTAATTC
TGTAATCTCTTATCCACTTCAAAATCACCTTACCGGGGACATATTGTTTTTTTAATGCCAAAGCAATGTA
AGATAGAGTTATTTTTTCCATATCTCACCTTATTTTCTATAATAATCAAAGGCTTGAAAAAACAACTCTT
TACTATTTACACAAAAATCAATCGGTGATATCGGCACAAGCGGTAATTCATGCAAATATTGCCAATGGCA
CTCTTGCTCAATCGGCGTATTGATAAACGCTTCTTTTTCTGCTTTTAAAGCGAGCAAATCTGCACATTTC
ACGAAAGTTTTAATCGTTTCACTCATGCTAATATTGAATTTTTCTTGTATGACTTTCTCAAAAGATTTTT
CAATTGCCTTGTAATCAGGAAGCAGACTTTTTAACGGACTCGGGATGTCACCAAGAAAAGCTTCTTGCGC
ATCGTGCATGAGCGCAGCAAACGCAGTTTCGTCATCCGCTTTTAAAAATGTTTTAGCAATCATTCCAACA
TAAACACTGTGATCTAACACCGAGTAATGTCTGTCTAATTTACCCCCAAAGCGCGGTATCATTGAGAGAT
GGTGAACGATATCGTCGATATGAATATCGCTTTTTTCCGGTTCTTGGAAATTGATCACTCTGTTTGAGTG
CGTAAGATAAATAGCCATTGTTTACCTCAAATTTGATTTATTGGTGTTATTTGCCAGTTGATTTTTTTAA
TTTCTGCAATTGCACGTTGCAAAATCACTTTTGCGTCCGCGCGACGTTCTTCAATCACGTTATCTCTCGC
GATTTCGAGTATTTCTTGTATTTCAACAATCTGTTGTGCGATATCGTGTTTTGTCATAGTTCCTCGACCT
CCATCACATCGTCAATTTCGGTTATTTGATGTGGCACTTGATTAATATCGAATTGATTCAAGTCACACAC
TCGCTCAGTTACATCATCAATATTGTCTGCTTCGACTGTTGCTTAAACTAAGCAATATAAGCGCACTACA
TATTTAGCCATTTTCGGCCTCCTTCCAACGCAATGCCCACTTTGTTAAAAAAGCGTGACGACGCGCACAC
CACTCTTTATTAACAGCCTTTTTTGCTAGCTCTGCTGCATTTCTCCACAGTTCAGCTGCGTAGCTATAGT
CGCCTGCTCGCTCAACTTCACTCGCGAGTTGCGAGATCTCTTTAAAACTTAATTTATTTGCTTTTTTTGC
CATTTTTTTGCTCCTTATTGTTGTTAAAACACTTTATAAAAGCCCCTTTAATACAAGTTAAAAGAGCTTT
GAAAAGCGTTTTATTTGCGATAAATAAGCCACGCAATCCAGCTGTAGAGAATCAATAAAGCGATAGTCGG
GATATAGTGATTACACATAATTAAACCCTCGCCATATCTAAGCTGATTTGCTGATAGTTGCCGTTTTCAT
CGCGTTTATAAAATCGCACGTAGTCTTTACTATCAACGATTTGAATACTGTCGCTAATTGCTTGCATTGC
TTTAGTCCAGCGTTCGTCTTGAATTTCTACACGACGAAGTGAAAGAATGCGCGCGGTGTTCAAATTACCT
TCCTTATCCACTTGGAAAGCATCATTAATGACTGAGCGAAGCTCTGGACGCGCATCTGCTGACCATTCGT
GCAAACATTCATCAATCAGCTGTTTAGCGGCTTGAATACGCTCATCGAACGTTAAGCGGTCTTGCACTGC
AATCATCAGCTTGTATTCACCGTCATAGCTCACCAGCGTGACATTGCCTTTCCGACCGCCAAGCTGGACA
TCGTATTTTTCAGCTGAAAGCTGAATAAATGCGCCAATATCATCAAAGACTTGTGTTTTGAAAGCGCGGA
CTTCTTTTTGCTTTTCAATCGCTTGCTCAACAAAATTACGCACTAAACAGTCACGCTCTTTATCAATCTC
TTTCACCATCTCATCTGGCACTAAGTTTCCTTTGATGTTTTTCCAGTAAACTTGCCCGTTCATTTCGACT
TTACTCATATTTAAACCTCTTCTTTACCTAGTTTGATCACAACTAACTGTTGCCCTTTATCTCGTTTATG
CACATACGGTGAACAAAGCGCATAAATTTTCTTTTTTGATATTGCTAACTTTTTTTCTAATTCTTCCGCT
GTGCCGTCACCCAAATTCTTCTCTCCCCGGTAGACGGCGTAGATCTGACGGCGTTTCATTCAACCTCCTA
CCAATACAGGCTTACGCCTTGTTCATTGGCGACGTATTTCGTCATACGTTGCCCGTTGTTATTAACTCGG
ACTTCTACCGACTTTTTAATGATCCGTTCACTCGGATTTAAGATAATCATCGTCGGGAAACGCCCATTTT
TAATACGTAATACTTGAACCCCTTCGCGTCGTAACGCATACGCCACACGTTGCAATAATTCGCCCATATT
TACTGTCCTTTAGTTATTCAGCTAATTTAAATTCCGGTGAGTGTATTAATCGACTTGGCTCATAACGCAG
TAAACTTCGTAACTTACTGTATGCATTCTTCCATGACGCTTTATCATGCCAATTTCCAACTACTCTCAAT
CCGTCAATATAATCTTGTTCATTGGTATTATTAGATTGTGTTAAACTCACACAAAAGCTGTAACTTACTC
TCCCTACTTGAACCATTTTTATATTTTGTTTTAATTCAATTACTTCTTTTACATACCCACGGGCTCTATT
AGTCCATTTGCGGTAGTAAGCTTTTTCTCTTTTTATAAAAAACCATCTTTCCATCTTTTTATCTCCTTTA
ATTAATTAACATCTCTGCATAACGACTGATTAACGCCTCGTCCAGCGTGCGTTTATTAAGTTCTGCTAAA
CGCACCGCACCGCGCATTAACTTATTTAAACGTCTTGCGTTACCTTTGCTTACTTTGAATAGAAGCTCGT
TAAATTCGTCTGTGCCCAATCCTTTTTCTGCAAGTAACGCAACATCTTCTGCAACAAGTGCATTACCCAG
GTCACAACAGACACCAACACGACTATATAGCTGTGCAAGTTCGCCATATTTTCCTTTTAAATTCACAATC
AAGCGTGGCATACCCGCAAGCACAACACCGCATTTTGTTAAATCATGAATGCGACGGATATACTCAAGAC
TTTTAGTGCTTAAAAGCTCGGCTTCATCGACGATAATCAAGCGACCTTCACCGAGTTTGTTTGTGATACG
CGTGAATAAATCGTGATTTAAGCCGACATCATTAATGCCTAATTGCTGGCAAAGTGTTTTCAGTAAGACT
TTCGGTGAACAACTCGGCTCAACTTCGATAAAAATTGTTTCTGGGTTCATCTCAACATACTGTTTTAATG
CTTTTGTTTTGCCCAAACCTGCGGCACCTACAACCACGCTGATTTCACCTTCAATATGTGCAATCGCGAT
GGCGTCTAAACAGCGTTCTGCCGCATGGGTTGATACAAATTCACTGTTAAAGCGACGCTCAACCACTTTG
TCGTTGTGACGACCGATTAAGCGCGAAACGGCTTGGTCCACTTCTTCAACTTTACCGTTGTATGCGCCGC
GCAAATACAGGCTGACTGTACCGACAGATTTACCGATGGCATTTGCTACCTGTTGTTGCGTCATGCCGTT
TTTTGTCATATAGTCTGCTAGTTGCTGTCTCATTTTCTTACCTCTTTTAATGGTTAAATTTATATTGATA
CCCAAATTTACTTACATTCTTATGTCTCAACTTTGTTAAGTTGAACTGCTCGTTACACCTTGTTATTTTG
TTCACTTTCATATTTTTTATTCCTTACGCACGTTTCATTCTTTTTAAATCACTTGGAAATACTGCAATTT
CTTCCACTTCTTCTTTCTTTTTAAGCCCGTTCATACGCAAACCGTGTAACAGCTCTGCACCTTTATTTTG
TTCAATCGTAATAACGGGGTTAAGCTCTGCGTTAATCTCATCAACTTTCTCTTGCTTGCGTTTTAATCTG
CCTTGCGCTCTGTCTTTACGTGCTTTTTCAACTAAGCTCATTGGGAATGCATCACGCTTATTGCCATCTA
ACATTGCTTCACAAACGTATGTGCCATCTTTGAGTCTGATAATCACTGAACTTGGATCGTGAATATCAAT
CGATACTTGGACTTGTTGACCATCAACATCTAATAGCTTCTGGCTGAAGTAGACATTGTTAAACAAGTTA
ATCCAGCCTCTTTGCGCAACGCGTAAAACACTTGGTCTAAACAAGTCTCTTGCTTCAACAGCAGTGATAT
GAATAATCTCTGCTTTTGCGAGCAGTTCGCGCCGCTTTCTAGCTGGTGTTGTGCCAATCTCTCTATGAAT
GTGATGATTGTTATAGCGGTCAATCTCGACTTGCACTGCGTCGATAAACTGCTGCCATGTTGGTAACTTG
CCTTTTGCCCATTTTTGTTTTTCGGTTAATTCCGTCGCGCCTTTTCTGATAGCTTTGTCTAACGAAATGA
CTGCAGTAGAGGTTTTACGGACTGTATCGCGGTCTGCGCCCGTTCCGTGGTATGTGTCAAACTGACGAGC
GATGCGTAGTGCGATTGTTTTATTCACACGTTCAATAATGCCTCGTCCTTGCGGGTTGCCTGGAATACCT
GTTTGATGATTTATCCCCAAGCGTGGCAACATCCCCGTAATGTCACCATCAAGCATCCAGTTTTTCTCAC
CGCCCCCGTTATCAGAGTAGTAGATAGCGGGAATGCCGTGGTTTTCCACGCCGTGACGAATTGCATCAGC
GACTGCTAAAGCGTTTTCTGAAAGACTGACAGACCAACCGACGATGAAACGACTTGGCGCATCCATTACC
ATTGTGAGTTCTGGAATAAACGGTCGACCATGGTCTGGGTGTTGCACTTTCATCTTCATTGAATGACCGT
CGCCGACCCAGACGTCATTAGCTAACAAGCAAGACCAGTCACGCTTAACGTACGTCTGCAATGCGCGCAT
TTCTGCGCCTGTTTTACGTCCGATTTCTTTGATGTGGCGTGGTAATTTGCTTAAAGCTCTACGTACGCGG
TCAATGCTCGGGAGCAAGGCAAGGCGGAGTGGCTGATCTGCAAATTCCATTTGCCATTTATGGGCAAACT
CAACATAAGCTTCTGCAACAGAGACGCCATTAGTGTTGCGATAAATCGCCAAGAAATTAGGTAACCATGC
AATATCTTCCACGCGATCTGCCTTGCGCTGGCTCGGTACTAACGCTTTTAAGCGTTCTTCTGGTGTTTTG
GCTTTTTCGTAAGCCAGCACCCAGCCGTAGAGCGTTCTATGTGAAAGCACACGACCACAGTTATTACCGT
TCTTACAGTTAGCACGCTCAACAAGTGCCATCACCTCATCGGGCAATTGCCCAGATTTAGCAGAGTTGCA
GATAAACTTAATCGCAGCATCACGACTTTGTACTTGTTCCAAATTTTGGACATAAGCGACCAAAGCCATG
CGTGCATCTGCGATTTCACGCTGTTTAGAAGTGATGTTATTAAGATCGATTTGTTTAACTGCAGGTAAGG
TTGGTTTGCGTTGAACAATTGATTCAGTAAATTTGCTATAAACTTCGCTTTGAATTTCTTTTGGTAAAGA
TGCAAGTGCAAATTCACTTCCACCACCTCGCGCAACTCTTTTTTGACTTTCCCAACCTTGTTTTTTAGCT
TGATAAATAATTCCTTGCACTGAATTAGGTAAACAGGATAAACTTAATTCAAGTAGTTCTTTTGCTGAAT
AGTGCGTTTTTAAGCTGTTGGTACTCATAAACAACCTTTTTTAGACTTATCTATCGGCAAATTTTTTATT
GTTACGTTGCTCATAACGCGATGCCCATATAATTTCAGCGGGGACGCCAATAGCTTCAGCTATAATGCGT
TCTCCTTTTAACCACGGGCGGTCTAGTGCGTTTTTTAACGTACTACCATTGCTATAACCATGCTTTAAAG
AAAGTTGGCGTAATGACCAACCTTTTTTTGCTAATGCAGCTTTGATGTCTTCACGGTGCCAATCAACAGC
TGTTTTTTTAGTTTCGTTTAATGTCCTCATTAGATAACCCTCTTAATTAATCTAATGAGGATAATAAACC
ATAAAAACAATCAATTCAACCTTAAAAACACTTTTTTTAAAGTTGTTTGATTAATGTTTGTTTATTGTTT
TAAAGGTTTTTATCCCTATATAATTGAAATTATTAGGTTTATTTAAACTTTAAAAACATTAAAAAATCAA
AAGGTATTTTTTAAAGTTATGCGAATTAAGTTTAAAAACAACTCGTCGATTGGAAATCGAATTAGAGAGT
TGAGGGAACAAAAAAAAATCTCAAGAAATGCTATGGCGGAAAAGTTAAGTCTTTCTTTATCTGCATTGCA
AAATTGGGAAACAAACCAAACAGAGCCACAAGCGTCAATGATTATTACTTTGGCTAAAGAGCTAGGTGTA
TCTCCTAACTATTTATTAACAGGGGAAGACATTTCAGAAAGGATTTTGCATGTAAAATCAGAGTCACCTG
ATGAGATGGATGGAGAATTTGAATGGATCGATGATTGTCGTGATGTGATGGTAACGGCGGGCTATGGTGG
TATAAATGGCGATTACCCAAATATAAAGAAAACCAAGATAGAAAAGTCATGGTTACTCGCTAGAGGTTTT
AAAGCGAAAGATTGTGGTATGTATAAAGTCTTTGGCAATAGCATGGATAGTACATTGAAAGATGAAGAAG
ATATCATCGTTCACCACCCAAGCAAAACATTGATTGATGGACAAATATTTATCTTAAATAATAAAGGTGC
AGTATTAGTTAAAAGGGTACAGCTCACATTCAATGGAATTGTTTTAATTAGCGATAACAAGAGAGAATAC
CAACCGATCCAACTCACCATGGAGGAAGCAAATGATTTGATTGTGATTGGTCGTGTTGTTCGTGGCTATC
GTGACTTCTAA


>4	 632805-669803
TTAGAACTTATAAACTAAATTATCTTCATACTTGCCACTATAGTTTGTAGAAGTATTAATGCTTATCTTC
TTATAATCTGTAAATGACTCCCAGTTATGTGTTTTCGTTTCAAGCATGAAATCCACAAACCGTATAAATT
CAGATTTTGTTGAACTGAAAAAGATAAAAGGCGGTCTTGTCAGATTAATCAACCTTAAAAAATCAATCAA
ATCAAAGTACGTATCCATGCTATACGCAGCTTGATGTGTGCATAAGTAAGGTGGGTCTAACACAAATAAC
GTCTTTTGCTTGTCGACAAACCGAGGCAATAATGAATGAAATGACTCATTGGCAACTTCAAAACCATTAA
AATAATCTTGTGCCTCACTATAATCAGACAGACGAATGCGATTATAAAATGACAAGCGATATAGTTCACT
TAATGTCCTGACTTGCTGACCACTAAATAATAACCAAGTAGACAATACATGCGGATCTTTATAGCCAGTA
AATGCCTCTATAGCTTGAATCACTTTGTATTTCATATCACAGCTTAACTGTTTGCTACGTGGCTCATTTT
TAAGTAACTCAAGCAAGATACGACGCAGTTTATTCAGATCTCGAATGTGTTTCAATCGTTCACTATAGCC
ATCAAAATCATTATAAATAACGCGAGCTTTGGGCTTGATGTGTTTTGTGACATGACTTAGAAGTCCGCTA
CCGCCGAAAGCATCAATAATCGTCCATCCCTCACCGTCATCAGGAATGTGTTCGTTAATGATATTGATGT
AATGATTTAAGAAGAGTCGTTTTTGTCCAACGAATGGGAGCGGCGCTTGTTTATAAAATGATTGATTGTT
TTTCATATACTGTAAGCCTCTTTCACATACTGAAAAAATGCGCTAGACTTTACATGTCTTGGCTGAGACC
GCGGGTCTAGCAATAGTTATTGCCTACAGGTGCGTTCTGTGGGTGATAAGGCGAGCACGCTGCGCAAAGT
GTGCTCGCTACCCGTGTTTAACTGTTTTGATTTTCAAATAACTTTTGTTGCAATAAATAACCTTCTAAAG
TCCAAACCTTACTTACTGCATTGTCGTATGCGATTTTCTCACCGATTTCTTTGACATAATTTGAAGAGTC
AACACAAGCACTTTCTCCCGTCACTGTATAACCATTTTTTAGTGTTAACACGCAAGTGGTTAGCTTATCT
GTTAAACGATGATATTCGGCTTTAACAATGACAGATTTGATATCTTCTAGCGTTAATTTATTCTTCATAT
TTGCTCCTTATTTTTATTAAAGTTAATGTGTGCTTATTAGATGTTTGATTTCGTCTTCTTTTCCTATTCA
CCTCCCTTCACAACAATATCTTTAAATGCAATCGCATTATTTCTTATTGTGCCGATTACGTTGATTTTGA
ACCTGATTTCTGTGACACCTTCCGGTAATTCACCTTCAACTTGCTTGACTCGCCATTCTGTTGTGTCAAA
TTCGCCAAGCTGTTCTGACACAAACGCTGACACAAACTCATCACCGCGATAAAGTTGCACTGAAACAACA
CAAAGCCCATTTCGCTTATCATATGTGCCGACTTTATATGAGAGTGCAAAACGCTTGTACACGCTTGAAT
CAACAGCAAACGATTTATAAATCGCAGAATGCTGATCTGCATTTGATGAAAGCATGATGTATTTTCCGCC
GGGCATATCACTATCGTTATAGTGATAAATAAGCGACTCACCTTGCGTGAACTCCTCTGCGTAGTTCCAG
CCATATAATAGTTGCATGGCGCCCGCAACGCTGAAAGTATAGTTAAACAAGCTTTTTAAGCCGTTTTTTA
CCGAGCAAAGCGTCATTTTATTAAACTCTTCGCCCACCACTTTTTGCGGGTCCGGATAGCTAAACTGGCT
ATCTGTTGTCGAGATAGTGCGCAAAACGGTGTCATCATTCAATAATGCGATTTCATAACTGACGCCATCA
CCCAAAATCGTGCTGTCTTCTGTGTGTGAAATCAGATTATCCGCTTGTACATCGCGGTCACGATGCGCCC
AGCTGATGATAAATGCTGAACTATCTGCAATATTATTAATAAACGCACCATCTACTTTTACGTTGCCTGG
CGGGTAAGGACGCGCTTGACGTTGCTGTGTCGTAATTGTAAGCACCTCGGCGTCATCTTCTGCGAGTGTT
TCTTGTGCTGTTTTAGTTAAAAGTTTGACGTTTAACTGTTCATTGACCGTGTATTTCGTGTTGTCTTCGC
CACTTGCGAGCAAATAGCACCACGCTCTAGCACCTGCGCTGTGTGCTTGCGGGACCGTATCCGCACAACC
TCGTCCTACATTAATTGTCCGCGTTTTTAAATCCACTGATTCAATTTTCACGATTTCATCATCAATCATC
AGCGCAACCGCGTTTTTCAACGCATAGCTGTGCGTGCTTTCATTAAATTTAAAGTGCGTTTGATATTTAT
TAATATCGTCAGATAGCAACACCGATGGCGTAAAATCGCCTTCACCTGTGTCATTAAAACCTGCGCCTGC
ATCAGTTAAAATCTCAAAACCAATGGATAGTGGTGTCGGTGCATCTGCCATTGCCGCGATAAAGCAATCC
GTTGGTTTAATAAAGGCAAGCTCTGCATCACTAAACACAAGTGGAAAAACATGATAAGGGATTTCAAACA
CGTGGCTGTGAGTAATGGGTTTAGCACTATAATCTGGTGGCGTGTAAAGCGAGTCGGCTTTTTGAGTTGA
ATAGTTTGCCGCAGGCAAGCCAAAGACATCTTGCATGCAGGTGACAATAAACTCACCTTCGTTGCCGTTT
TCGATGTGACTCACACGAAATACCGCGCTTTCAATGCCGCGGTCGGGAAGACTCACTTTAAATACATCGC
CGTGTGTGAGTTCACTCGCACGCATGTCAAAGACGATTTTAAGCCGCGTCAAACTACTTGCCACAATCTC
TAAATCGCGCTGTGCAACACGTGCGGCTAAATCAAACGTGGGAATACCTTTGTATTCCACGGTTTTTGTA
ATCACACCATGCATACGCACTGACGCGATGTTATTAGCAATGGCTTTATCTTCACGATTCGTCACCGGGT
CGAGGTATTTCACCACCACTTGATTAGCCGCATTATCTGTTGCCGCATTGTCATCGTCTTGCACGCGTAA
AATGCCGTTGTCGTAGTTAAAGGTGTGCAACTCATCGACTTTATAGTCGTTACGAATGAGTTTAACGGCG
TATTTCCCCGTTTTAACATCTTCGTATTGCACCGCACCGATGTGGTCGATAATTTGTTGCACGAACTCTT
TAACTGAGCCCTGACGATTATAGCGAATACACAGCCCAAAGCCTTCCTTGAAGAGTGTATCTGCCGCTTT
CTTATAGCTTTCTATATCCAATTCCGTAATGTCTTTTTTCCCGCCCCAGCTCTTGTTTGTTGCACACTCA
ACCAAAATATGCGCAGGATTCATGGCGTGAATCTGACGCACGTTTTCTTCTTGCTCTGGTGTTAAGCCTG
AAATCTTCAAATTGTCATTACGCAGTAAAATCCGGGCTTTTTCCGGATACCATGGTGCAACCGCGCCCCA
CTTGTGCGTGCGACGAACGCGGTAACTGTGCTTTTTCGGATACGCGTTATAGCAACTGATAAGTCCGCTA
AATACGGTTGTGACGGTGCCACGAAAGCCTGGAATCACATCCTCGGGACTGACATTACCTGCGCTAATAT
CACCGTTTGAGAAAAAGGTGCTTTGCTCGACTTGTTGCTGCCTTGTTCTTTTTTTACGTCCTTTTCCACT
TAATGCCGAATTAAGCGGAGGATTGTGTACATTTTTCAGTAAATTGATCAGCATTTGTGTCGGCTTTTGG
TCCGGGTCACCCATTAAAATTTCCATTCTTCCCTGAATGCCGCCTTCACCGCCAGTCGCCTCGCCACCAA
AAAGGTTAGGCTTGTCTATATAGATAGCTTTCGATTGTGTCAGCTCACCAGGCGTGCCTACATACGCGGT
TTTATCATCTACACGGATTTCCACAATTTCATCCACCGGTCCGCGCCCAATGCCCGATTGAATATCCCAA
TAGTATCTGTAGCCAACTGTAACCGGACCGCCGCCACGTCTTTTACCACCCATTATTCACCTCTTGCTTT
TTCAGCTTCTGCCACACATTTACGGGCAAACACACTGCCTGTATTTAATAGTGTCTGTGCCTCAATGCCG
TTTTGTAAAAAGTCGTTAAAATCTAAGTTTTCGCGTTTAAAAAATGTTTCCACGCCCGATGCACAAAAAC
CGACGCGACGCATGTCTTGCATTGTAATGATCAACTTTTCCATTATTTACCCCTTCTTAATCGGGCTTGA
ACGGTAGTTACCGTAAGCTAATACTTGCCAGTCTTCTGTCCAGCAATCACCGAAAAACACGCATTGCGGA
ATACCTTCATCCACTTGCGGGAAGTTCCATTCCTCGCTTGATACTGCCTCGATGCTTTGCCCCGTGCGCG
GACGTGGAGCGAGTGCGGTGTTGACTAAATAACTGATTGCCATGACGGCTACCGCACGAACAATCGCCCA
ACCAATTGCTGCAAACATATCAACCTCCTCTTATTTAAAATACTCTTGAACCGTCGTACGGGGATTTATT
CGGCATGTGCGGGACGCCGCCAAAATTGAGCATATTGTTAAACTTTTTCAAACAAGTAACAGGTCTACCA
TCGCAACCGGGATACGCTTTAATCACTGTGCCGACAGAGAGTTTCTGTGTGCCACCAAGTAGTGTGAGCT
GGTTGTTTTTATGTGTTTTAACCGCGCGCACTTCACGCACCCCGTCACTGTCAATCCACTCAATAAAACC
GGCATTAAACCAGCCTTCCGGCAAATCATCGGGCACATTGACTACAATCATCACACCGTCCATCGCACTA
ATCGTAAGCCCTGCCACTGCGAAGTTTTTCGGATTTAACTGGCAGTCTTGGTCATACAATGTATATGGGC
AGTTGCGCCCCCAAGTAAGGCGCAGTCCTGCGCTGTCCATCGTGGCTGAAAGCCCAGCCGAGATAAGTTG
CGTTTTATGCACATCAGGACGTTTTGCTTCAATGATTGTGCCCACCCACACCACGCGCATTTCTTGTTGC
TCATAATGCAAACGCATAACCATGACTTTCACGGTTTGGCTTGGCGGCATACCGCGATAAAGCAGTGCCA
CAGGGTTATTACTCGGTAGTGTGATATTGATATTTTCACCCGTGCGACGCCCGGTGTCCGAGATGGCAAT
GGCGGTCCACTTTTCGTTATTAACCACGATGTCTTTATCTGCGTCACAAAACCGCCAGATTTTTTCGTTA
TCGCCGCGGATGAACTGATACAGCGTGACAGGCTGTCCGTCTGCGATAGAGTGCTCTTTGTCTAAAAAAC
TCATCTTTAAACCTCTTTTAAACCTCTAGTTCATCACGTAACCCACGGAAACTCACGGTCACTGTTGCGA
CACCGTCTGCATCGGTGTGATGTGTCCATGTCACCTGGTCGCTTTCAAGTCGAGAGAGCGTGAGAAAGGA
TATTTTTGCTATCTCTTCTTGCTTAATTCTTAACTCTTCACCATCAAATGAGAGTCGCTCTGTTTGCTCG
TCAACGACTGATGATGTGACGATTCTGCGATAGTGCACACTGCCGTCTGTGCACTCGATACGAATATCTT
GACGACCGACTTGATTTTTCAAAATCGCGGTGTAGTGTATGAAATAGATATCAAACGTCTTAGTAGAAAT
GTCTGATTTCAGCGTGATATCTGTTGCCGAGGTGGCAACCCAAATTGCGCGCTGTCTGCCACGTAGATAG
TAGAACAGCTGACGTAATTTGCGCTGTTCTTCACGATTCGCTAGCACAAAGCGATGACTTGTGATTTGAA
ACGCTTTGCGTGCCGTATCAAGATAAAACGGCAGTCCCGTTTCGTTATCAAGCGTCTGAATCAAGCGCAA
ATATTGTGCGGTGACATCTTCTGACCATTCGCTTGTCGGTTCTAAAACTGGGTGATTGCGGTATGTCGGC
AAGTGCGTGATATCATCAGAGTACGCGTTGTGTTCATGCACTTGTAAGCGTACTTGTGCGCTCGAGACAC
CATCACTTAATCGAGTGAGTGTCGGCATATCAGTCAATACTGCAGCACGTAGAGGATAAACCGCAGTATA
AATATCAAAATGATTCACTGTCGGGCGTTTTAAAATCAGTTTTTCTGTTTCAAGCCCAACAATCTCGAGC
ATCTCTTTAGTTTTCCCGTTCATCAATAATACGCGACCGCCAGGGCTAAAATCATAGCCTTGAGTCTTGA
TATTGATTTCAAGGTCGCCTGGCTCAACGTGTTGTAACAGCGTTGCACAATCGGTAAAAATCGGCATAGA
CCAGATGCGCGAGCCATACGCATAGAGCATGTTTTCAAATATTTGACGGTTAACACCTTCTTTCGTGACT
TTAAACTCAAATGTGCGGCGTGGAGATAACCGTTTTGCAATGCGTTGCTCGGCACCTGTAATTGACTGAT
GTACTGTCGTTAAAAAATGCAAGTTTTCGATGATATTTTCGCTCCAATCTGGGAAAAACGACCATTCAGT
TGAGCGAGAACCTGTAATATTAAGCGTGACGGGCGAGTGATTGACAAAGTGCCACGAAGCGCGCGCATCA
ATCACTGCGGGACCGTTCATTGACACTTTAACCGTCCATTTTTTCAACGCGAGCGAGTGAAATTTAAGCG
GTGCTGCAGCACCGTTAAACTCAATCCCTTCTGCGTCACGTGTCTGAAGAGATGTTAAGTTCACCGCGTG
GCGATTTGCATTCCAGACTTGCACATTAAAGATTTGTTCAATTGAAATAGAGCCAAGATTGACGATATGC
GGGATGACATAGACGCGGCTATAAAGTGTTTTATAGTAATTTGGCACAATGTATGCTTTTGTTGATTTTG
TTAAGTTTTGCTTAACTGTCGCACCTTTTGTACCATATTGAACAGCCTTTGACTTGATAATACGCTGTGT
TGCCGCGCGATATGTTGTCAGTCCGACTAGAAAACTGCCATAACCCGTGCCTTGATGTGTGACTTTATAC
CCTTTAATTGTTGCCATCTTCTACTCACTCAACAATACGATATGCGACGCCTTGCACGCCTGAATTATCT
AATCCACTTTCTAAGTCATATTTAATTCTATGATCATATTGTGCACTCGGCACTATCATCCAACGTTCAC
CAAGCATTGTTAAGATTTGACGCGGTGCGATACCGTTCATCGTGCATTCATATCTATCTGGTAATATACC
TAAACGACGTAACACGCCGTCTTTGCAATGCGCAATTAAGCTATGAGGGCAGGGAATGAGCATTTGTCCA
AATTTTGATTGACTCCAATCGACCAATTTTAAATCTGGATGTGATGTTCTATCTGTTGTGTACATCGCCG
CTCGACCGAGCGTCAACAATGCTTTGCCAAAATCTTTTTCGGCAATATCTTTTACCCAGGCATCAAATGG
ACAAAAATACCATGGGCTTTTCGTCTCACCCGCCAAGCCATCTGCACGCAAAACAGGTAAAAAACTCTTA
GCACCTGCGGAGAAACCAAAATTATGATCGTAGCTGTTATATCGCTCATAACCTTTTTGCATATAAGTGC
CAAAAGCATATTGACCGCCTGTGTACACACCCTCCTTATCTAGCGTACCGATACCAAAGTGTCGAAAACG
CTCAGCTCCAATCTGAACAACCACGTGTAAATACTGGCTTGTGCCGAAAAAATCATACGTCACAAAGTTG
CCATTTTCTAAATGCGATGTTGCTGTTTTGACTTGTTGAAATGCAGATTGTGGGTTTGCGGAACTACCTG
GCTGATTGAATACATCGCGACTATCGTCAAATCCAGTGCACGCAATCGTAAAAAGTAACTTATCTTTAAA
TTCTAACGCCCAGTAGCCTTCGTTATTTTTAAGAAATAATTGTGTTGCAGTATGTTTGTGAATTGTCCAA
TTTTGAGATTGTGCAAAGTCTTTTAATTTTTCAAGCAAGATTACAACTGAAGTTGCTGTACCTGTCTGAT
AAGCCATTTTATGCCCCCGTTTCAATTACAAAAAAATCACGCACAGACACACGAAATGTGCCGTTAAATA
CAATTCCTCTAAAGTTTTCGGTTTCACTTTCAATGACATCACCTGCCGCACGCTGTAACCCCGGCACCCA
GTACACGCCGTCCATTGTTCCCCAGCGATTTAGTCCCTGACTTGAATCTGGCATACTAATAAATTCAACG
GGAATTAATGGGTAAATCTCACCCGGTGCCGCACCAAGTCTGTCTTGTGAATAAGGGACTTCATGCCAAT
CACGGCGATAATTGCACGTCGGGAATAAACGCTGTTTTGCTGAATCCGATGTGATATTTTCATAGCGAGA
ACCGAAAAAATCGCGCCACGCCTGGTCAGGTGTCATTAGCCAGCAATTACCATAGCGTGGATCAACAATA
GAAGAGACAAAGTGGTTATTTTGTGAATAGCGCGTCAAACTTCTATTTTTATTTATGTCCACTAACGGGG
CAGAGCCTGCCACACAAAGCGGATACGGATATTCCGTTGGCGGCACTGTTGGCAAAATAAAGCCGAGGTA
AGCGCTTGAGCACACTTGCGAAATACGTGTAATAATCTTGCAACAGCGACCTGATGCGACGATGTGATAT
TCAACCGGACGGTCGTCAGCAAAGAGCACAACGCCGGGCGAGGCGTTTATCATGCCGCGCTCAATTTCCG
TTGCGGTGACAAATTGGCTATTAAAGAATGTACCGCCCCAAAAATTAATGTTAAACGTATCTTCTGCAAT
CAAATTGTCAGTCGATGCACACAGATAAATATCTTGCTCAACGCCGGTGCCGGTTGATTTCCATGCGATT
TGACGAATAGGTTTTCGCACAGGCGTGGCATCTAACGTTCGTTCAAACAACATTGTCCACGCCTGTCCGT
CACGTACTAGCTCTTCATTTGTGGTTAAAAACGTGTTGATTTTATCGAGTAAATCGCGCTCATTTTGCGC
GGTGCCTGTTTCGTATGCCATGTTTACCTCTTATTTCAATTCTTCTTTAATTGTTTGTTTGTTCGCGCGA
ATGACCGTCAATACCGCTTGTTCGCCGTCATACGTATTAATACCTGCAGTAAAAAGCTCAGCACTGTCAA
CTGCCAAGGTTTGTTGAATATGCACGGGTGACGCCACCGCGTGCACACCCGTGTTATTTTGCATCGCTTG
CGTCAAGCCCGGCTCTTTGCCTGTGGACACTTTCGGCATAGAGACAAGCCCGCCGGTACTGTATTTACGC
AGTTGTCCGCGGTTAATTGCATGCAAGAAATCCACCCCGTAGCGTGATACAGAAGCTGCACGAATCACGT
ATTCACCATTTGACAGTCGTGCGGGGATAGAGTCGGACGTGCCAGTGCCTGGTCCTGTGATATAACCCCC
AGTTGCCGCAGTCACCACGCCCCCGACCGCGCCAAATAAGCCACCGATTGCACTGGTTGCCTGCATTGCA
AGCTGTTGTGCGGCGATTTGCGCCATGGAATTCACAATCGTTAATGCGAGATTTTTAATGGCATCACGTA
ACGTCATGGTGCCCTGTGCAAGCCCCATCAGTGAACTTTGAATGCCTTGTGTCAGCCCGTCTTTGAACGC
TTTTTCCAAGTCATTGCCCGCACTTTTTAACTCAACAATTTTTAACTTCATTTGCTCAAGCATATTGCGC
GCTTGCTCACCTTGCGCGCCGGGCATTTTTGAGAGTTTCTCTAGTAGTGGCAATTGTTTTTCAATCTCGG
TCACCGTTTGTGCATAGACTTCTTTAAGCTGTCGTTGCCCCTCAAGATGTGAGATAAGCCCTGTGTTTAC
TTGGGATTGAATGCGCTGTTCTTGTGCGCTTTGATTTTGAAACAGACGATTGATTTCAGCCTGCACACCA
TCAATTTGCACTTTTGCTTGCTCAAGCGGCAGCACTTTTTTAATTAAATTAATCCCTTCCACGTTCCCTG
CCTTTTGAAACTCGGCAAGCAACTTGTTATAACGTCCCTCGATGTCAGTTAAATTGGCTTTGACTTCTTG
CCCTGTTAAGCGCAAGTATTGAATATTCAGTTCAAGGTTTTTGGCATCAGCGTCATACTTTGTCTTTTTG
TTTTTTGACTTACGGTATTTTTCACCTTCTGCAATCGCTTTTGCGTCTTTAAGAGCTTGTGCAATCTGTT
CTGGCGTCGCTCCCTCTCTGTGATTGATATCATCAACTAAACGCTCTTCTGTTGTCATTTTTGCTTGACG
TGCACGTTTACTTAGATCACCAAAAAACTTTTCGTTATCTTTTGCGATTTTTGCATTATCAATCTCATCA
ATGAGTTTTAAGTTTTCCGCAAGTTTTTTATTGAATGTATCAAGCACCTGTCCGCTTAAACCCGCATCAC
GTGCCATTGCCATGAATTTTTCACCGAGTGAAAGCAATTGCTCTTTCGCCGTTTGCGTGACATTCACCAG
CTCCTTACCGAGTTTGACATTGATTTCGTCAAGCTCTGAGCTTGCCGATTTCATTTGCTCTTCAGCATCT
TTAATGACGGGCGTTAATAATTCGATAGCTTCTTTTGCATTTGCGTCACCGATTTCTCTTAGCTTTTCAG
CCAATGCACCGCCGTGCTCTATGGCTGCATCAAATGCAGCGTTAAGCTGTGACTCAGTGATTTCACTGAG
ATTTTTTGTGTTAGTTGTGAGCTTGTTAGCTTGATTCTCAAGCTCTTGAATTTTCTTGTTGTATTCTTCA
AGCTTAGATGTGTCTGCAAATCCAAACCCGCTGATTTGATTGATTTCTTGTATTTCAGCACGTTTTGCTT
TGAGTAACTCAAGCTCTTTTTTGGCATCATCCAGTGCTTTTTTATTGCTCTCTAGTTGTGCCATTCTGTC
TGAAAAACCACCGATTTCACCGAGTCTTTGACGTGACTCAATGAGCTCTTCTGTCTTGTCAATGTGTGAT
TGAATAGACGAGAGTGTCTGATTGTATTGCGCCTCTAATTCCTCTTCTTTTGCTTTGAGATATTGATAAG
CCGCGATTAAGCCGAATGTTGCTAACACAGCCGCACCAAAACCACCGCCAACAAATGCCAGCGCACCTGA
GCCGATACGCGATGCCAATCCCACGCCTTTTGCTGATGCTTCGGCTTTTGCGAGCATGCCTTTAGCCAGT
GCAAGCCGTTTACTTGCGGCTTCTTCTGTTTGCATTGCCAGTGTTAAACGTTTTGATGAGGCGTAACCAG
CGTCTTTTGCTCGCGCCAGCTCAAGCTCTTTGACTGCCGCAATATGTGCAGATCTTGCTGCCATGACATC
AATTTGTGCTTTCGCCCTTGTTGCAAGCGTGCTTTTTGTTGCGGCAGCTTGTTCTTGAACATACGCAATA
GCCACTTTTCTTAATGATGCAAGAAGTCGTACACCAAATACTGCGCCCGCTACAATAGCGATTGCACCGA
GTTCATCTAAGCTATCTGCTAGTGCAGATATTGACGAGGCAATCAGTGATGAAGCAGATGTTGCGTTATC
CGCCTGACCGATAAATTGTAGCCATGCGTTAGAAAGCTCATTGACCGCACGGCTAATGGTTTTGGGCATC
TGATCGTATTGCGCTTGAATTTGCTCTTGCGCTTCTTTTGTCGCAGCTAAAATAAGTTGTGGAGTCAGCT
CACCGTCTTCTGCCATTTTTCTAAGTTCACCGCGCGTTTTACCCAGTGATTTCTGCAAGATTTCAAGAAT
GACAGGGGCTTGTTCGGCAACCGAGTTAAACTCTTCACCGCGCAATGTCCCTGAGGCTAAACCTTGCGAT
AGCTGGATTAATGCCGCTTTGGCTTCTTGTGCGCCCGCACCCGAGACGACGAGTGCTTGTTGAATAGTTT
TAGTGAATTGAAGAATTTCCGCACTATTGGCATTACTGCCCATGCTTCGATAAACGCGCGTATAAAGCTC
GGCGGTTGCTTCAAACAGTTGACCTGTATCATTTGCTACTTGCATGAGTTCACGAAACGTGCCCTGTGCA
TCTTTATTTGAACGCGAAACCAGACGAATACGCGCTTCATAGTTATTGTATGCATCTGCTGTGTTTAAAA
GCGACTGAATGCCACTTGTACCGAGATTAATACCGATAAAAGCAGTGGAAAGTTGTTGCAAACGGGATAA
TTGACGACTGATAGACTCAATGCCTGCACGGGTTTTACCCAGTTTATTTGTGACGTTATCGGCTTGTTTA
CCAAGCGCATCAAGCCCTTTTGCGCCAATTCCGCTTTTAGCACCCAGTGCGCCCGCTGATTTACCCGTGC
GTTGTAATTCGGCTTCAAGTGCTTTAAAATTGTGCAACGCATTGTTTAAATCTGCTTTAATTTTTAATGC
AAGTGTTAAATTTGACATAGGAGCTCTTATATGAATAAAAAATATGATGCTTATATTGAGCTAATAGTGA
CTGTTATTATGACACTGCCGTTATCTATCAGCTTTTTGCTTGCGCTATTCGGTGTCTTGACTGCATTTCA
AGCCCTTCTTTTAAGCTTGTTTCTCATCGCCGTGATGGGCATTATCGCGTTTATTATTAGAGAGCCTTTA
GTTGCCTTGCTCGCCATTTTATTTGCCGCAATATAGTCCATAGCCCACTTTAAAAATTGACCGCTCTCAA
GCGGTCAATTGGGTTATATAGTCCTGAATTTCTTTCCCACCGTTTACGCCATAGCAGGTATCCATTGTTC
TGCCCGCACGTGCTCTGCGTTCACGTTGCAATGACTTTTCATAGAAAAGGGCAATTTGACGTGTGGTATA
GTGTTTAACGTCTGAAAAACGATGACCGTTTGCGATTAAGTGCTCGATGAGCTCGCCGAAGTCAATGTCT
CGACTTGCTTCATCGCCATTTTTTCTAGTGTCGGCTGTAACACCTTGCGGGTAAAAAAATCGCTGTTTAC
TGTCCACCAAAGCATTAATAAAGATTCTGCATCTTCGCCTTTTAAATTTTGAATAAACTCAACGCTCTGA
TCCGTTGATAGTGCGACCAGCTCAAGTACAGCTTGATAATGCGCGCTGATACAATCCATGAGCTTGTCAA
GATTAAAGCTCTTTTTGTCTGCCATTGCATTGCGTAATACGTGAATAAATGGCATTAATTTTTCATGATG
TTGTAGCTGCTGCAGTAGCGTGTATTCTTTAACTTCAACTTCCACGCCAGCAATATTAATTTTGGCGTTT
GGAAACAAAATATTAAGCTCGTCTTTTACTGTTTTTGTCATTTTTAAAACTCATTTAAATGTGATTTAAA
ACAGCTCTCGGCACGTTGCCGAGAGTGTTAATTACTTGGTGATTTTAACGACACGACCAAAGCGACCGAG
CGTTTTATCGCCTGTTTTTGTTGTATCCGCTAAAATCTTCGCTTTAGCATTTAATGCATCAAGTTCATTT
CCGCTATTGATAAGCGAAAGCGCATCTGTCGGATTAAAGTTCACTTTATACAGCTCAACTAGCGTCCATT
CGTTATCTTCAGCTAAGTTCACACCCTCGAAACGCAAGAACAAGTCTTTCGGGTTTTCAGTGAGCAACGC
GACATTTAACACTTCACCATAGCTGTACGATACTGTGTCACTGTTGCTGCTAATTTCTTTTAAAAATTCG
ACCGCGCCGAATGTTGCATCAACAATGAAATCGGTGTTTTCAACTAAACTACCAATTGTCACTGAGCTGA
CGTTTTGATGCGCGAGTGCAATGCGATCACCTTTTTTGATTTCTTCCGGTAATTTTTCACCAGAGACTGA
ACTCGCTTCAATTTTTGTCGACTGACCAAGCAATGCTAATGAAAGATTTTCCGCACTTAACTCATGAAAC
TTCGCTGACACTTCACCCGTTTTCGCCGTGATGATTTTACGTACTTCTTGACGATTACCACTGTAAGATT
CTTTATGCGTTAAATCTTCGACGTTTAACGAGATGCTCAATTCAGACACATCACCTACCCAGCGTTGCGC
ACCAATTTCACCGCTTGGCAAACGCTCTGCAAGGTAGACTTTACCCTGACCATAGCTGTATGTTTCCGCT
CTACTCATCGTTATTTTCTCCATCATTTAAGTTGTTATCTGTATCAAGTGATTTGTTATCACCCTCGGCT
TGTTTTTGATCACTTTCAGATGTGGATTTTTTATCCTTCTCTTTACTGTCATCTTTTTTCTTCTTGACAA
ACTCACCAATACCACGAGATGTGATAAATTGTGCATCTGCATCAGTGACATAAAGCACATCCCCCGCAGA
GTGGCTCACACCTGCATGAATATGCGATTTAATTAACTTGACTTTTTTCATCTATTTCTCCCCATGATGA
TTTTAGTTTGGTATGTTTCCATCCAGACTAGATAAGAATTGGTGTAATCAACAATGTCACCGCGTACAAA
GAAAGTTTCTTTTGCACCTTTCACCGGTGGCACCCAGCCCATCAGCCGCTCGCGGATTTTGCCAATAACA
GGGTTGCTAACATTAAAATGTGGCGTTTCGTTGCTGTATTGATACGACTGCACAATAACAATGACAGAAA
AACTCACGGTGACCATTTGACGTACCGCAATGTCATTTTGATGACCGACCTCACCATTTGGTACAACAAA
GACAGCGGGGGTTGCCAACCCCGCCATACTTAACTCAGAAAGAGAACGATATTCCGCGGTAGAACCTAAA
GTGTGAATATGTTCTGGTTGTAATGGCTTGAGTTGCTCAAGCACATGCTTTAAGTCAAACGGTCCATATT
GCATTAGTAATCCCTCAGTGTTTCTGCCGTGAAAACACGTTCGCGTTTGATAAATTTGGGTTCACCAGAA
GACTCCGCTAGCGTATCTTCAAGCCCAAGCGAAAACTTACCTTCTGCAACTAGCTGCAACAATTTCAAGG
CATCACGATAGTCACGCACAATCGGGCTATTTTTCTCTTCAGAGGGCAAATGCTGATGAAGAGAGTAGCG
AACAATGGCGCGCGCCCACGTGGTTAAAATGCGTGGTACTTGCTTAAACGGTAGCTTATAGCCACGTTGA
CGCAAATAACCGTCAATTAACGCGCTGGAGTCTACAATCACTTCGTCGATACGGGCGATTGACTGCTGCG
CTTTTTCAACTGCCGCAGGTTGTTCACTCGCAACATCTTCGCCATCAATGATTTTGCTGATAATACGCCA
GTCGGCAGGGGGTTGCCCCACCTGCGCAGTGACTTGTGCTAACTCAACAACACCCGGTTTTTCGCTTAAT
TGTTGCAGTGTGATATACATGTGGCGACCTTATGCGATAACGTTTTCAAAGAAATATCCGAGATCTGGTG
CAGTGATAAGTTCTTTAACAGACTCACCAACACGCACACGGACACCACCACGATACCCCATGTCTTTATC
TTCAATTTCTCGCACTTCACGCGTACCAAATTGCGCTGTAAAACCAAAAGTAATGCCATTGGTTGCATCA
GCCAGCGAATCACGGTAAATCAATGAGCAGTGATTGCCCCACGCACGTGCAAGTACAGGTTTTTTGTTCG
CATTAACGGTATTAACTAATGCTTGACCAACAAGAATTTGTTCAAGTTCTAATAGCTCACGAATAAACTC
AAGTGGTACCAAACCTTCATCACCGAGCGTACCGTTATAAGCTTTCACGATGCTTTTATTCATACGCAAT
GCTGTTGCCGCTTTTTGCCCAAGAATCATGATGTTTGGACGCATCACTGGAATGTCGAGCGCTTCAGTTA
ATTGAATAATTGGCTTGGAATCATCATGCGACCATTGTTCTGCACCGCTTAATGTTTTACTTAAGCCAGA
GGCATACGACCCTTTTTTAAACACAAGACCTGCCGTGCGTACTTCACGATCTAACTCGATAAGATTCGTT
GTGTATTCCGTTGCTTTACCTTTTGGATTAGTGCCTTGAGGTGCATTTTTAACATCCACATTTGGGATTG
GGGCATCTAATGCATAATCCTCTGTCGCACTGGCTTTCTCTTTTGAGCCAAATTCAACTTGATTTGGACG
TGATGTGCGACCAACATGTGTTTTGGGTAATGTAAACTGATCGCCAAGATTATGTTCTTTATATTTAAAT
TCCTGTTTACCGACAGCAACACGCGGTAAAACTTGATCTGCAATCATGCGACGGTTGCGATATGCAATCG
CAATTGCCGTCAATACTGGATTTGTTGGAAAATCTGCTTTCATATGTTCTATCCTTTTTTCAAAGAGTGA
AATGTTGTTTCATTCAAACTAAGTCATTTCGAGTTAGCCAGTGAATACACCGTTTGTGACTAAAATACTG
CCTAAGTCATCCTCTACACCATCTTCTTCCGCGATACCGATATAAGCTTGACCACTGGTAGCTTTAACCG
CGCGTCCTTGGCTATCTGCTGTAACAAAATCACCACGTTTCACAGTATCGCCGTAGACAACTGGGGTGAT
ACCAGAACGCACAACATCAATATGCTCACCAGGTTCTTTTGGTAGTCGTGTGGACACCCCGAGTAACTTA
TCTGTGTGTGCCGTTGCTTGTTTAGCACTGTCTTTCGCTTCACCATGACAAACGATAGTAAAGCGATTAA
CACTGCCTTCAGTGACATATGCCACGATTAAACCTTGAATTTGTGTCATGATTTTTTCCCTTTCATAATG
TGATTAACAGCCTCGGTCATACTAATGACGATACCTTTTTGTGCTTGCTCTGCCGCATATTCACTGGCAG
CATTTGCAATAGACGCGCCATCCGCAAAATCAACTGCACCTTGTTCTTCGCCTTCATGATCAGATTTAGC
CGAGAAGTCCATAGGCTTTTGCGAGATAATTTCTTTAATGACATCAACAGATGATTTAGAAACAGTTTGA
GAGCCATCTGAGAATGAAATAGGCTGATTAGCATTTGCCACGAGTACTTCAATTAACGCTTGCTTTTGCG
CGGGTAACACTTTGCCTTTACTAACCATTTCTGAAGCAAAGCTTGCGGCATCTTGTTCAAGCGCGGCTTT
TGCGGCTTGCTTTTGCTCTTTTTCAGCTTGTTCGACTTTATCCTCACGCGCTTTAAGTGCCGCTTCACGC
GCTTTAAGCTCATCTTCACGCTGTTTATCTGCAGCCGCTTTTTCTGCTGCAATTTCTTCTGGGGTTTTAT
CCATGGGTTTCTCCTGTGGTTGATGGTTGATGGATTCAATATCAAATGAAAATTCGGCAAAGGCATTTTC
CGCATCACTTGCGGCAAAATTCACATCCCCCAATCCTTTTACAGCAGGTGGGGCGGCGCCTAAAAAACCG
ATATGATTTAAGTAATAATGACCAGGTTTAGGATTGCCAGGTGAGTCAGGCAAAAAGATTGAAGCACTGC
GTTTTTTATAACGCCCCTCATTAACAGCATCAGCGAAAGCCGCTTCTACTTGACCGACGTGTGCATAAAG
GGTATCGCCCTCAATACTTGCTTGTTTTACCCAGCCGTATGATGGTGCTGTTAATTTCGGATGCCCGATG
ACAATTGGGGCTTCTGAAAGTTGAGGATCATAACTTGCGGCAATATCATTGAGCATGTCAGCCGTAAATG
AGATTTCTCGACCATCCATTGCTTTATGTGTGCCGAGTTTCATAATCGCCATTTTGGTTAATTTCATTGC
ACTAAATACCTTGTTTTAACTATCACAAGGTCCAGTATGAAGAATGTAAAAAGATTTGTATTTTGGACGC
GTCTAGAAAAATAAAAGAGAGAATATTGAGAAAGGTATAGTAAGCTGGAGATAAAAGCGTGTTTTTAAGC
GTTTATAAACGTTTATAAACACGCCAAAGTCATTTTGAGCAATAACTTATCACATCTCAGCAAATAATGC
GAAATTACGCGTTTGAGGGCTTAATTGCGTTTTTAATGTGATGTCGGGCAATATTTAACATTTCAGCTTG
GTCTTTTTCTGAAATACCCAGCCATGGGCGGGCAGGAATTGTGACATTTTTGAAAAAGCGACCACCAACA
TGTAATGCATGTGCCGTTTTAGGCTGAATACTGCCGCCAAAATGGTGAATGGCAGCATACACTCTGTCTG
AGCCAAATTCTACACCATCATTGCTGGCTTGATAACGTAATGTTTCACTTAAATGTCCATCAAGCGTTAA
AATCTTATCTCGGTTTTTACGCTTAGATTGCTTATATTCTTCACTTAAAGGCTGCCAGGGCGTGCCATCA
GGCGACTGCTGTTGAAGAAAGCGAATGCGGTGAATTGATAATAATTCTTCCCCCATTTCTGCAAACATTG
ACTTAGGATTAGCCAATGTCTTCATTGCTTGATTAAGGATCTTACTAAGCTGTACTGTGTTTATTTCAAT
CTTGACGCCACTCATATTTCATCCTATAGTTAATTTGAAGCGAGGAAGTACGACTCTGCCAAGTCCTCCA
ATTCCTCGACACACCTCACTTGTGGCAGCCAGTGAGGTTTTTTTATTCTCGGCGATAAAGCAATATGCCA
GAGCGAACTTGTTTAATATAGTCTGCTTTTTCTGCCACAAAGTCAGTTATGCCAATCCAGCCATCTTTCC
CCACTTCAAATACAGCAAGTGTCGGAATAATTTCGCCATTTTCTTCAATTTCAATACGTGAAATATAACG
ACGTCGAACAACAAGGTGTTTAATATCGTGAAAATACTCAGTTTGGACCCAAATCTCATCTGGGAACTTT
AATGCCTCAGCAAGCAATAGCATATATTTTTCACGACCTCGCTTTTTCAATTTTGAATGACCACTGCGTG
AAGTAAAAAGTGACTTGCTGATCACCAAAGGTTCCTGCATAACATCAAAAAAGACAACAGGTTTACCGCT
AGTCGCATTAAATTCACTTAAAAAATGCTGAATATAAAATTCATCACTTTGATCTGAAGGGAGAATTTTC
TCACTGCTTAACTTACGAGGTAAGGGCATTTCAATATCTGTTTGAGCACGTGCTGGAAAAACACTTACAC
GCTTCGTATTGTCGCTATCACGATTAAAAGGGACATGGCTTTCTAGCCTAGATGCACCTGGCGCGTATTC
AAAACCAGGATCAATGCCTTTTGGTACATTAACTAATCGCGGATTTGCAGAGCGCGCGCCGACAATTTTA
GGCTCTAATTGTAACGGTGGGGCAGTATCAATTTGTAGCCCCATTTTATCCATGTACCGTTGACTACGGG
CGATCACTGAACATTGACAGCCCCAGGCATTAATTGGAAAGTGCGTTTTCCACCATGGGTCATCGTGGCG
TAAAATTAACCCATCCCATGCCATATGTTCAGGACGAGGATGGATCACCGCATCGGAATGTACATATTCC
CAGTACGGCATTGACTCTCGCATTTCATCAAGCTGTGCATACCGCCCAGCTTGATAACTAGAACGTAAAT
TTGTTTCATAAATCACGCGACTGCGCCAGTTGCGTCCACCTTTATATTGCCACTGATGTTTTTTAACGAT
TTCATCAAAAGCTTGGCGAAAATCCTCAAGGGTTTTGCCATTTTCAATAAAATCTTGAATGGCTGCTGCA
AAATCTTCAATGATTTCCCGACGATGAGCTCCTGCAACTACGGCAGCATAATCATGCTCTGCCGCATAAA
TATCAGTCCATGTGGCTGTCGGTGTTGGAATTTTGCGCTTGTAAAACTCGACTTGCTCACGGAAAGGTAA
ACGACTATACACGGTGTTCATCTTTAACCTCATCAATCACGGCATTTTGCCCCGCTAAATGCGCAGCACC
TAATGCGATTGCTAGTGCATTGGTATATTGCTCAAGCGACATTTCAGGCATGAGTGTCAATAATTCATCG
CGCACTTGTTCAAGTGAAGTGGCGTTATTCACTAATTCTCTTACTTGTTTAATCCAATCACTCACAACAG
GTTGTAAGTTCTCACCCAATAAATCGGTCATTTGCGCGGGAATATCGCTATGATGATGCTGGTGCTCTGC
AAAATCTGCTGTTTTTTTCGCCTTATTTTTCTTTTCTGGAGCAGGATGATTGTCACTCTCAACTTCTGCT
TTCTCCCATTCTCCGCCATAATTGGCTTCAATTTGTGCCAATGTTGGACGATAACCTGTGGTTTCAAAGA
CAATCTGATCACGTTTAGCTTTATCCGTTAAATCTTCCATTTCTTCAAATATACGATAAACCCTAGGTGG
TTTGGCAGTAGCAAAGTTCATTTGAGTTAACCATGTTACAGGTCCTTGATTAAATGACTCACAAATGACA
TCAGAATCCGCTTTAATAATCGATTCTAATACTTTTTCTTGTAACTCATCATTACCAAGTCTGCCAGGCG
TACCTCCTGATGAGGACGTTTGTCCAAGCACAATACGTTGGATGGACTCATTCATTGTGTCAAATAAGGC
TTTGTAATCTGCTGTACCACTACATCCTGCGCTTAATAATTCAATTGGCATATCTGCAGGGACTATAATG
CCACTATCAGATTGAATGGAATAGATTGCTTCAAGCAATTTATCTTGATCGGTTGGACTGGCATTTTTGC
CATAACGTCCGAGTGCGGTTGGCATACCGAACTTTTCTAAAAAAATGAGCCAAAATTTAACACCATTACG
CTTAAATAAGCTTGACCAGTAAAGCCAATGAGCCAAACCGATACCGTAAGGTTCATCATCATGATCAGAG
CCTGTGCAAAAAGTCCAAAAATACGGTGCAGGACATTCAATACCTTCTGTTTGATTATCTCTTGTTAATA
AGCGCAGTTCACCTTTAGGAGTAAAACGAAAGCGACGACGGTTACGCACTTTAATATCCGCGATATATTT
CCCTTCTTCATTGATACGATAGATTAATTCTGCCACGGCATAGCCGTAAAACACACCGAAGTGCATCAAT
TTAGTCACGCGGTCAAAACCAATACTATTCACCCAGTCACGAATGAAATCCGCTGCAGCAATGTCTTGTG
GTTCTTCTGATGCAGGTTCAACAATCCATTCTTTTGCAATGAGTGCATCTTGTCGTTGTGTAAATGTTCG
CTTTACTTCTTCGTCACTTAACACTTGCTCATATATGCTTAAATCCCCACCGCCACGAAGACGTAACACG
CCATCTTCAGGTTCTGCTAGTGCATTCACATAACCTTTTGTAATATCCTGTCCATCACCTGTTGTGGCGA
TTTCTCTATTTACTTCAGGTTTTTTATTTTTACTTTTAAACCAATCTGTTATAGCCATGCCTAATATCCT
CTAAAATCATTACCGCCGCGAATTGTGCCAAAGCCACGTCGTGTTTTTTTCACTGCATAACTGTTATTAA
AAAGTGAACTCGTTTCACGTTTACCAATAGATTTAAAATCAATTTCAAAACCACTGTCAGTACGATAAGC
GTAATACAATAACAATTTTGCAATGCCAGCATCACCGTGGCGTTGCGTGCCATTGTTACCTTGCGTTCGT
TTATCTGGAATACGAGGTGTGCCTTTGATGACTTGAAATGCCCGCAAATCGTCTAGCATATCTGCGTGAT
GTGGGATGCCGTGAAATGTACCGTCCTCGAGTGCCGCTTTAAATGGTGGTGCATGTTCTGCATACCACGA
CTGACTTAACATCACTGATTCGATGATTTGTCCGTAGCGGTCAAATGCGGCTTCAGATAAAAATTGTCCG
TTGCCGCGTCCATCGTTCGCTGCTTTAGAAAAGCGCGGCAATCGGTCGCCAATATAGTAATAAACTTGTT
CTTGTTGTTTGAAAGGGATTTTTGACATCTCAACGACAAGAACCTCTTTCAGTGTTAAATCTGATTGCTC
TTGCCCCACACAAATCACAGATAAGTCACCAGTGCGGGCAAAATCCTCACCGAGATAACTGCGCTGTCCT
TGTGGTAGTGCTTGCAATACAGGTAAGAGATTTTCTTCGCACCATTCTTCGACTTCGGCGTAACGGACTG
GCTCATCTATTAAGCTAAACTCATCATTCTTAGTTAAGCGGATAAGTGGTGTCTCTTTACTCATTCGGCT
TTCGATAAGTGCACGAGTAAGCCAGGCACCGCCTGAATTTTTCGGAATACAGTCTAACTCTTCTGATGCT
GCATCACCGTAAGATGCTCTAATTTGAGCAACCCATGCTTGTTCACTTTCTTTTGTCCATTCACGCCCTA
AGCGCAAACAAATGCGTTGATAAACCCCATCTTCAATCGCATCGTCAAATGGTATTGTGTGTAAACTGTA
TGGTTTTTTACCAGCTTTAACATCCTCTACTAATTCATTAAAAGGGTTATCGACCCCATTATGCGTGCTG
ATAATATGCACTTGACCACCCCACATTAGGAGCGCCATGGCTGCTTTCATCAACTCTGCTAAATCATCAT
GGAACGCTGCTTCGTCAATAATCACACGACCTTGCTTACCCCGTAAGTTAGACGGACGGGAGGACAGTGC
GGTAATGCGCCAGCCACTAGCAAAACGGATGATATAAGCAAGAATGGCTTTTTCTTCATCTCCATCCTTG
AATATTTCTTCTGTTTCTTCAATTTCGCCTGCAGCTAATCCATATACTTTAGCCCAATCAGCACAATCAC
GGATAAATTCCTGCGCCATATCTTTGTTATAACCGATGTACCAAGTATCCATACCCTTTTGAGAAGCAGC
AAGCAATGCACTGTCTGCCGCCTCACCCCAAGATAACCCGATACGGCGAGATTTCTCACAAACTTTGACT
GGTGTTAAATCCGCACACCATCGCTGTTGATAGCCAAGTAACAACATCGGAGTTTTATAATTATGCTGCA
CTTGCAATGACACAACAGACTGTTTAAATGGAAGTATGCCAATAGCACCTTGGTTTGGTTTAGTCATTAC
ACAATACCTAAAATTTGTTTTCGAATTTGCTCTGCTGTTTCTTCTGTTAAGCCGTTTTTCTTCACAACTT
TATCCACTTCTTTTGCAGCAGCCTCAGCACGAGCTTTAATTTCAGCTTGGTATTTTTTCAGATTGATACT
TGCTCCAATCAACGGGCTGATGTTTTTCCCGACAAAGGATAATGCCGCCAGGCGTTTCATTGGGTCGTCT
TCTTCTTTTATTTCCTCAAGACTCATTAACGCCTGAAACACTTCGCTTTGGATCATTTCTAAAATCGCAT
CACTTTGGACACCTTTTTCATTACTGATATTTTCAGAAATAACTTTAGCGGCTTCGGCACTTGCTTTTAT
TGACGCGAGACGTTGTTCAAGCTTTTGCCCGTAGCGATGGACTGCACTTTTTGAAATGTCATAACCACGC
TTTTTAAGTTCATCTTCAAGCTCACGATAACCACTAAAATTATTTTCAACTAGTGCAGAATCAAGCCAAT
CTCTAATTGATTGAGGTAATGCTTTTACCGTAGAACGTTTTGGCATAGATACCTCCATTACCAATATTTT
TCTGGACGAGCAATCCCAGCGCCAACAGGCGCGGTATATTCCACAACGTCAATACCTTTACTTGTGAGTT
TGGCATGCCAACGCATGGTTTCACGACCTGTGATGCAAATGAGTTCTTTACCTGCTAAGTAATCTAATTC
ACGTCTAAGTTCTAATGCCGTTAATTGCATTGGCACACATTGGATCGTGCTTAAAATAAGACTTTCTGCG
GCTCCGATAGGACGTGCGTGGTCAAGTGTTAATAAAATAAGCCACCGAATGTGCTCGCGTTTGTTTTTGT
CAAATTCAATCATGTTAGCTCCGTCCATACATTAAAATGACTTTATCCAGCTTTTCGTTAATTGTGTCAT
AACGTGCCGAATTGACTGTTTCACTACGCACTGCGTCTTCTCGACGCTGGTAATCAAGTGGTAATGATGT
TTTTAACTCTGTCACTGTTTTATTCGCTGCTTCAGATAAGTCTTTAGCTGCTTTAATATCATCATGCAGT
TGTCTGTATCGTTCTTCACTGAATTTAAATTTTTCATTCAGTTTTGCCTCAAATTGTGAGAGTAAAAGCT
TACCGAAACCAATCAACATGCCGATAATTGTAATGACAAGACTCACAAAGAAAGTGATCACTTGCCAGCC
CCCAACCTCAATCATTTTTCCTCCCTGATAATATAGTTTATTAATTCAATATGCCGTCCCGCGCATTCGC
CATATAAGTCATACATTTGCTTTAATGCGATGAATACCGCATCACTTTGATTCATTGGTAATGGCACTGG
TGCTTGACATGGTATTGCCAATACCGCGGGTAACTGCTTGGGCTGCACGGGTGCGGGCGAGATTGAGTGC
GTGCATGCTGTCAGCATTAAACTGGCAATGGCGACGTAGTTCATTTGTTTTTGCCAATATTTTTTGTAAT
TCATCTGTGGTCTTATCTCCCAGTTGCTGATAACGCCCTAAATTTTCACTTAGGGCTAAATTCGCTTGAT
TGGCTTGTTTAATTTGTTTATCCAGCGCAAGTAACTGCGCCTGTACCACTTGGTTTTTAATAATTTCAAA
TTCTAAACGAGACGCTTGATAACCACTTTTATAGGCTTGGTAGTAGCCCCAAATAGAGACTACAGCAATT
AATATGCCATTAATCAAATGCTTACCAAGGCTACTACTAAACAGTCCTTTAATTAATCGTGCAAACATAC
GGTATTTCCCCAGGTTATATAGCGTGGCTGCCAGTAGTAGATAATTCGTTTTGGATAGCCACGGTTTTCA
GCAAAATTAGCCCGACTTCGACCAGCATTTACTTGTTCGACGTTATTCCAGTACAACAAGGGATCCAACC
CTTGTGCTTGGGCTTTCTTCTTGTCACGCTGCACCCAACCTAAGCCACCGTTATACGCTGATAACGTAAA
TGCAATGCGGTCACATTCCGTTTTTGCGGCAATCTTGTCGTAGTGGTATTTGTTGTAAACGACTAAAGCT
CGAAGCGCCCAGTTAGGGTTAAATGGCTGATTTATGGCAAGTGAGGGATAGCGTTGAGCTATCCATTTTG
CCGTTGATGGCATGAATTGCGTTAAGCCTTGTGCGCCAACAGGCGAGATGGCTTTTACATTCCAGTTTGA
CTCTTGATGAACTTGTGCCGCAAAGACTGCAATTGGGGCATTTAAGCCCCAGTTTGCATGACTTTCTTGC
GTTAAGACACGCTTGTATTGCGTACTTGTTGCAAATACAGGACTAATAACAAGTGCAACCAAAACGATGA
ATAAGGCATAAAGTCTTCGCATATTAAATCCCTAGCGTGACACCTAACATCACCGCACCGACAATCACAG
CACGCCGTAAAACAACTAACGCAAATACTATTAAATAACCATCACAAACGGCATATTCTGGTTCATTGTC
AACACGTGGTGTGAGCCGATATTTATTCTTCCAGTTTCGCTTTAAATAGCCACCAGGGCTTGAATAAGGA
AAAAGGGCTCTGTCTAAGTGATAGCCTACAATAGCGGCAATAGAAACCAGTGCAAGCTTATAAACTACGA
TAGGTAATTGATGTGGAGAGATGAGTGTAATTAACGTGAGTAAGGCTAATGCTGAGACTAACCACGAAAG
TAAACGCCCAGCTTTGATTGCTTTGATAAAGCCACTAAAAAACATAAGAAACTCCTTGGTTTAGGGTTGA
TTTGAAAATCAATTAATAAGGAATTTCAGTATGACTTTTATTGCGTCAGATGTATTTTGGACACGTCTAG
AATAATTTTAGGAGAGATTTAGGCATAGTGTACAACAAAAACACAAGCGAGAATTGACTATGTTGATTTA
TGAACCTTTTTCACATATAAAACCAAGAGGCAAGCCTTATGACTTGCCTCCATTACCACAAGAAAAACAG
TAATTTTTACTCCCATTCAATATGAATAACATCAATTTTACTCATTCCTTGACTAGTTCCTTCAGAAAAA
TGTTCAAGAGGTTTAATAACTGTAATATTTAACGAAAGAGTTGGTTTCTCTTTTTGAATAAACGCATTTA
ATTGTTCAATACTGGGAAACTCAGTAAAAATATTACTATCAAGCATTAGGTTCTTCTCTTCCATATTTAC
GGCATATTCCAAACGTTCCAAGAAATCAGTATTCATAACATTACCTCAATTAAATCAGCCTGTTAAGTAT
GTACTTGTTGCTTATAACTTATTTCAAAGTGAATCTATGAGAGCTTTCTTTTCAGCTTTATTTGATTCTT
CAGTATCAGAGTATTTTTTTATATTCGGTACTGAGTAAAAGAGAGTTGGAAGCTCAACTTTACCGTTATA
AGTAAAAAAGCGTAGTGAAACGGTATCGTCAGCAAATCTACGCCGTTCAAGTAATTTACTTTCATCTTTT
TTACGTTTTTTGGTTCGACCTTCTTTTATATCCTTTTCTATCAAATCTATTTTTTCTATAATGGGCTTTC
CATATTTTTCTGTTAATGCATTGGATAGCTCATCTATCGTATATTTAGGATATTCTGGTATCTCAATTTC
AATTTCACTAAGTTCACCTCCAATAAAACGAACTACAGCAAAAGTATGCCCATTATTAAAAAGAAACTGA
TCGCACATCCAGTGACTTCTGATCACTTTCTGCCATTCATTGAGTTTAGGTGTTCGCCATCCACTATCAC
ATAGTTTAGTATTCCGTACTTGTTCTAATGTCATACCAAATTTTAAATCCTTATAGCCATCAACTGGTGC
AGACAAAACCATAAATGGAAACAGCAAAGTAATTAAGATTACTATTTTTTTCATATTTCACTCCCTTTAA
TCATTATCAAAATATTCCAGAATATCTTTCTTAATACCACATTTCCTTGCCCAGTATTCATTAAAACGTC
GCTGTAATTCTTTTTCTATAATGTCTTGTTTTCTTTGATTTACTTTAAATAAAACATCTATCGCTTTGTT
AGAAAAAGACATTTTTTTACAAAGCCAACTAGCCCAAAGGATAAATGCACCAAAAATACCCACAGCAATT
CCAATATTTAAGACAAAAGAAGATAATTCAACATCATATTCATTTGAAAATCTTGGAATGCAGTTCAAAA
TAAAAATAAAAATGAAATATCCAAAAAACACTCTCTTGATGTCTTTCTGTGATAGTGCACTAAATAAAAT
TTTAATTCTTTCATTACGTAATTTACGCTTTACATCCTTCAATTGTTTATCTGTAAACAAAGTTAAGTCT
ATTTGCTGATTACCATGACACTGTTGATCGCTAAAAATAGTGTTAATGTTAAATTCATTAAAATGTACTT
GAACATTATTGTTTCCTTTGATTTTCATCGACATAGCATCCTCCTAGACCAATTTCATAGAAAATTATTT
TTTATTAGCTATTTGAATATTGTTATTACCTTCAATTTCCATTGAACATTGCTCATTAGTACGTTTGTTC
TGCTTATTTCTATCTCCTTTAATTCTCATTGTTGACTTTGCAACACCTTCACCAAGCATAAATTTACGCA
CTGCTGGGTCGGCGTTGCGGAATTTATGGAGCAGGAGTAGTTCTTCATCGTTGATGGCGGTGTTGGCACG
CTCACCGAATAGGACATACATTATATCCATCCCTACTTTTGCTATTTCGGCTAGGTATCTGGCATCAGGT
ATTCTTTTTCCGCTCTCATAATTTGCTTGAGCTAGTCTTTTTACACCGCCAATTGCCCCTAATTGTTCTT
GTGTCAATTTTAATTTTTCTCGCTCATTTTTTAAGCGCTCACCAACTGTAGTCATAAAAACCTCAAAATG
ATCTCAAATAAATACTTGAAATGCATTCGATTGAATGCAATAATCTACCACATCAACAACAAGCCAACCA
TAAACCAACAGAAAAAAGGAGGTGTTTATGTTTAGTCGGTTATTGATTTATTTTTTAAAAAAGCCACAGG
TGGTGGCAGTTATTCGTGAGATTACTCAGCCTTCTCCAAAACTTGAAGGTATGACCCCAGAAACCTTACG
AGCTGTTCAGGCAATTGTTTTTGGGACTTCTGAATAAAGTCCTTTATCAGCACAGCAAATTTAGCACGCT
GATCTTCGCCAAGCACCATAGGTAAAAGCGTTAGCAGTAAGTTTTGGTGCTGATTTTGAATTTTTAATTC
TTCTATTTCTTTTTTTAGTTCGGCAAGTTGGTTTTCCATTTTCAGCTCCTCGGGTTGAATAAACTAACTG
CCATAATTTACCACAATTTACATAGGAGGCGAAATGCCAAAAACATCATTTAAGCCTTTGCCTTATCCCC
AAACGCCTGAAAGTGTAAGAGCTTATTTTTTACTTCATGGAATTAACCGTAGTGAATGGGCGAGACACTT
TGGGGTAAGTCAGCAAGCCATTTCCGACTTGCTTCGTGGGCAGTTGAAGGGTACTTGGGGAGAAAGCCAT
AAAACAGCAGTGCTACTAGGGTTAAAACCTGATCCTGAATCCCCACAAGTAGCGGCTTAATCACACATTC
TTCGTTACCAATTTGAATTGATAACAGTTTAAGCGGAACTGACCGCTTGTAGCGAAATAGGAGCTCAAAA
TGAAAAGATTACTGATTAAATTTTGTATCTGGTATTTAGCACGCGAATACAGACGACGCGAACGCAAAGA
CATTAAAAACCAAGCAATTTTGAATAAGTTCCGTAAACAAAACACACAACAAATCGTCGATAAACACAAT
ATTCCGCTTAATCAAGTTAAAAGCTTACAAGGCAAAGTTAATTAATGAGGTGTATCTATGACTGAATTAA
AAGGGACAAATAGCAAGCCAGCCCGTAGAGCATTAAACATCATTCGTGCATTAAAAGGATTCTCATTAAC
AGGGCTTAGTAACAGTCAACTTGCAGAGAGATTAAATGAAAGTCAGGTCAATATTTCACGCGCATTAGCC
GTATTACTTGACGAAGGCTTTGTCATAAGACTAGCCGAAGATCGCTTTGCATTAAGTATTCAAGTACTGC
AAATTGCAACAGCTCATGCAAACGAATGCAATCTTGCTATTGAAAAAGTCGAACAACTAAACCAACGCAT
TGCCGCTGGCGCCTTAAGTTAAGGAAAGTAATATGACAAATTTAACCATTGAACAATCACAAAATGCCGT
TGCTTTAGCTGCTAAAGCCATGACTCGAGCTAAAACACAAGCTCATGAAGTTTTAGGAATGGTAAAAGCC
TTTGATTTTGCACAAAAACTGCTGACCGTCAGCACTTTGAAATTACTATCTCAAGTCAAAGAAACCAAGC
AATTCAAAGAGTTAGATTTCTATGATGATAATGGAAACTGCCGACGTGTCGGCACTTGGGAAGAGTTTTG
CTTAATGTGCGGACTAACCCGTCAAAAAGTTGATGAGGATTTGCAAAATCTAAATTCTCTAGGTGAAGAT
TTTTTAGAAACCTCTCAACGCCTTGGTCTTGGTTATCGTGATTTACGCAAATTACGTAAACTCCCAGAAG
ATGCTCGTTCAGAAATCGTAGATGCCGACTACTCAGAGGCAACCGACAAAGAAGATTTGATTGAGAAAAT
CGAAGAGTTGACGGTTAAACACGCAAAAGAAAAAGAGAGCTTAGAAGCGCAATTAAAAACAGCAAAAGAC
AATTATACCGCACAGGAACGTGTTCTTGATAACAAGAATAAACGTATCGATCAGCTTGATGCAGAACTTG
AGAAGAAAAAGCAATACATCAACACATTAACGCCAGATGAAAAAGGTGGTGTGTTGCGTAAAGAAACATC
CCAGCTTGTTTATGGATCCGAAGCCATTCTACGCGGGCAAGTGTGGAAAGCATTTGAAACATTAGATGCA
CATACACAAGAAAGTGGCATTGATCACAAGCAGTTTATGACGGGTGTATTAGCCGAGATTGAGCTTGTTA
TTAATGAATTACGTACTACGTTTAACCTCCCTCAATTTGCGGATGGTGATAACACACCTGCCTGGGCGCG
TGGTAATGAAACGCCCGATTATAGTGATGCATTTAACGCCATCATTAACGGCGAAGAACAAGAATAAGGA
CAATCACCATGGCGATTTTACCTGAAAAACTGCTAGAGATTTCACAGCTTGCACAAGCAGCAGGACATGG
CAAAAAAGGTGAAATCTATGCGCAAGCTTGTGAACAGTTGAATATCAGTTATGCAACATTAATGCGTGAA
TTAAAACAATTTAGTCAGCCAAAACGCAAACAACGTGCAGATAAAGGCAATGTGAACTTGAGTTTGGACG
AGGCAAAAATTATTTCGGCTTACTGGTTAGCCTGCCGTCGTGGTGTGAATAACAAAGTCATGTCCAGTCT
TGCCAGCGTGCTTGATGTATTACGTGCAAACAATGAAATCAAAGCAGAATACATTGACGAAAGCACAGGT
GAAATACGCTTACTTTCAGAAAGTGCGGTCAGTCGGGCATTACGTACTTATAACCTACATCCTGAACAGC
TATCTCGCCCTGCGCCAGTTAACAGTATGAAAAGCTTACATCCAAACCACTGTTGGCAAATCGACCCCTC
TTTGTGTGTGTTGTATTACCTCAAAGAGCAAACAGACGGCGGAAATGGCTTAAACATTATGGAAGAAAAA
GAGTTCTATAAGAACAAACCCGCTAACGTGAAGAAAGTCGAAAATCAACGTGTTTGGCGCTATGTCATCA
CCGACCATACCTCTGGTGTGATTTATGTCGAATATGTGTATGGCGGTGAAAGTGCAGAAAACCTTTGTAA
TTGCTTCATCAACGCGATGCAAAAACGTGGTAACAACAATCCATTTTGTGGCGTACCAAAAATGGTGATG
TTAGACCCCGGCTCTGCGAATACATCAGCCATGTTTCGTCACTTATGCGACCAACTTGGCATTCATCTTC
AAGTTAATGCACCAGGTAAGCCGCGCGCGAAAGGACAAGTTGAGAAGAGCAACGATATTGTAGAACGCCA
ATTTGAGAGTGGGTTGCGTTTTATGCGAGTTACTGGGTTGGACAACTTAAATCAACTGGCTGGCAAATGG
ATGACCTATTTTAACAGTACTGCAGTTCATTCACGCACGAGAAAAACACGTTACATGAGCTGGCTTTCTA
TTACTAAAGAGCAACTTGTACTGGCACCAAGCATTGAAATCTGTCGCGAATTAATGATCACAAAATTAGT
AACGCGCAAAGTCACTGCAGAATTAACGGTTAATTTTGGTGGGGCGGTATTTGATGTACGTAACATTAAA
GAAGCGATGGTTGGTAACACACTCACGATTGGTAAAAATCCATATAGACCAGAGTGTATTCAAGTACAAC
GCGTGGATGAAGAAGGACATCATTACTGGACAGTTGTTGAGCCTGTTATCTTTAATGAACATGGTTTTAA
AGAACAAGCGGCAGTCATTGGCGAAGAGTATAAACCGCATCATAAAAGCGAGTTTGAATATAACAAGGAA
GAAGCCGAACGTATTGCTTATGGTGCTAAAACAGATGATGAAGTTAAAGCAGCTCAAAAAGCCAAAACAC
CGCTCTTTGGTGGTCGTATTAACCCATACAAAAGCATTGAAGAACATAACTATGTTGATTTTATGCCAAA
ACAAGGTCAGCAACATGAGCTTACTGAAAATGCAAAACGTGTTGAGCTTATTCCACTCAGCACAATTGAG
GTTGCAAAACGCTTAAAAGCGAAATTTGGAAGTGAATATAGCGCAGACACATTGCAATGGCTTAATCAAC
GCCACCCAAATGGCATGACTGAGCCTGAGTTAGAAGAATTACTTGCTCAACCACACTTACCAACCACGGC
AAAACCATTACGTATAGTGAATGGTTAAGGATAGTCACTATGTTAAAACTCAAAGCAATTTTAGAGCAAA
AAGGCGTAGCACAACGCAAACTTGCAAGAAAGCTCAATGTATCACCCGCCGTGATTACGAATTTAGTCAA
TCATGGTCAGTTAATTAAAACAGATACCGAGCTTTTTAAGCAAAAACTGACGGTTGAATTACAAAAACTC
GGTATTTCAATCGCACTTGAAGAACTTTTAACGGAGGTTTCTGCCACTGCGCCAACAGTGGCAGAAGTGT
CCACTATTAATAACGGCAACCAGCCAACAACAGAGGACGATACTATGTTACTCGCAAAACAGTCTCTATT
TCCAGCGACAAAGAAACATTTTTCACTTTTTTCTAATCCATTTACCGACGAAGTGCGCTCATCTGCTGAA
GTGTTTAGTTCACCAGACGTGCGTTACGTCCGTGAAGCACTCTTCCAAACGGCTAAATTTGGCGGCTTTG
TCGCTGTGGTCGGTGAATCTGGTGCAGGTAAGTCAACACTACGCCGTGATTTAATCGACCGCATTAACAG
TGAAAACCTGCCAGTTGTGGTGATTGAACCTTACATTATCGCCATGGAAGACAACGATTTAAAAGGCAAG
ACACTTAAAGCGGCACACATTGCTGAAAGCATTATCAATACTCTAGCACCACTTGAAAATGTTAAACGCT
CACCTGAAGCACGTTTTCGCCAACTTCACCGCGTCTTAAAAGACAGTGCGCGCGCAGGCAATCAACATGT
GCTAATTATTGAAGAAGCACACAGTTTACCTGTGCCAACACTGAAACATCTAAAACGTTTCTTTGAACTT
GAAGATGGCTTTAAAAAGCTACTGTCTATCGTACTTGTCGGTCAACCGGAGCTTAAATTAAAGCTTTCAG
AGCGTAACCTTGAAGTCCGCGAAGTCGTTCAACGTTGTGAAATTGTCACACTTGAGCCATTAGATAGTTG
CTTGGAGCAATATGTTGATTTTCGAGCACAAGCTATCGGTAAGAAAGCATCAGATTTCTTTGATAAAGAC
GCACTCGATGCCGTTCGTCAACGTTTAATTATGACCAACAGCAGAAATAAGACACAAACCAGCCTGTTAT
ATCCATTAGCGGTGGGTAATTTACTAACATCGGCAATGAATTTAGCGGCTGAACTGGGCTCGCCACTTGT
CACAGCTGATATTGTGAAAGGGGTGTAATCATGACTAAACAACAATCACAAAAGAAAAAAGTGCAACTCA
ATATTGCAAATATGCATGTGTTATCTCAATTAACTGCCGCACATAAAGCGACTATGGCATGCGCAAGATT
AGGGTTAACGGTTCTACATGTCAGACTTGATGGAAGTGTACCCACGCTTGAAGTACAGCACAACGCGCTT
ACGCAAAAGTGGTTAGACACTGACAAGGCGTTTGTTTATTCACATATGCACGATGCAACAGAACAACTTA
TTTCAACAGCACAACGCATGTTAGCGAGTTGTCGTATTATTTTTTCATTTCCACGTTCAGAAACAATTCA
TTAATGAGGGCTTATGGGTAAAGAAACAATAAAACAAATTAATAGAAACAACAAAGATCTGTTTTATCGC
TACTGTCTGATGTTTGTTCTACAAGCAAAAGATCCCGCAACAATTGCAAATGCTTTAATCAATGGCATTG
ATTATTTTGAAGTCATTAAAAACAGTAACAACAATGACACGTTTAAAGCAATTTTAAAGGAACATCAAAA
TGCCGGAAAAAACGCAGAAAAATAATTTCATCAGAATTGAAAAAACAGATGACCGATTCCTGGACTTATT
GGTTTTTATGCTGAGAAAAATTGAACTGACACCAGAAAATATGGCGGTAATGATTGCAAGTGAAATTACA
TATATCGAATTAAGACAGGAAACAATGGAAATCCGTTTTTACTTTAAAAAAGACCCAAGCATCTTTCATG
CGAAGCTTGAAAAGCTTGCAAAAGATTCAGATACGATTCATTAAAAATAACAAGGAGACAAATATGGCTA
AGCAAATCATTAATGGTAAAACCTACTGGGCTGATGCAAAAGGTAATCTCACGCCGGAAGAACTCATTAA
AGAAATTGATAGAGAACGTGATTCACTAGTCAATGAATGGGTGGAAAAAGCCATTGCACTGCACGGTGAG
ATGAAAGCATTTAAAGAGCATATTTTTGGTGATATTCAAGCATTTATTGACCTATCAGCTGAGAAATATG
ATGCCAAAATTGGCGGTAATAAGGGCAATATTACGCTATTTAGCTACGATGGTAAGTACAAAATTCAGCG
CGCTATTAACGACAACTTGCAGTTCGATGAGCGTATTCAAGCGGCAAAAGTCCTCATTGATGAGTGTTTA
AATGAATGGTCCGAAGGTTCTCGCCCAGAACTTAGAGCTTTAATTGAACGGGCGTTTAATGTGGATAAAG
AAGGGAATCTCAATACTTCACGTATTCTTGGTTTGCGTCGTGTCGACATTAAAGACAAGCGTTGGTTAAA
CGCGATGCAGGCTATTAGTGAAAGCGTGCAGGTTGTCAGCTCTAAAGCGTATGTGCGCATTTATGAGCGC
GTGGGTGATACTGATACATGGAAACCAATTTCACTTGATATTGCTGGGGTGTGAAATGAAAAAGTTTATT
GTACGTGTTGAATGCTTACTTGAGGTCTTGGTGGTTGCGGAAAATATCGATGATGTATCTAAGTTAACTG
ACGATTTTAGTTTAGAAAAGCTCGATGAATTACCAAAACAGATTTCGGAAGTGCGAAATGTAACTGAAAT
TGGAGAGATGTAAATGACATTAACAGAAAAGCAAGATTGTGCGGCAGAAATTGCAGATATTATCAATGCA
TTTCAAGCATCGCTTGACTTTATGAATAATGGCGATGAAAGAAGCAGTGCCATTATGTTTAACAGTGCAC
TGCGTGAAGCTAAAAATATTAAGCGCAAAATTGCTTTTCTTCGCAACATTGCACCAGAAATCAGCGAAGA
GAAGCAACTCAGAGAAAGAGGTGAATTATGAAAGTAACATTTAATCCCCCACGCCCATCCATTAATGATG
ATGGATTCGCAGAAGAAACAGTGCATGCATTCATTAAACAGCATTATCCAGATTCTTATCATGAGGATGC
TTTAGTTGCAGAAGAATATAGGGATGGTATTTATAAGTCGCTAATTGCAGAATTTCACTGTTATCAAGAC
CCACAAGTATTGATGACGTTATTAATTCAAGATTATGGCTGGGAGTTCACTTACGAAGATTTGTGTAAGA
TTGAAAAATTCGAGTTGTTTGTAAATCGGCAAATTTACGAAAAAGAGAACCAATGGATACAACATAATGA
TATTAAACCTCCTTTTCCTATTGGGGCTAAAGTACGCTTACCGAGTTTTTATGAAGAAAAAATTGGAACA
ATTGTTGCAATTAACAAATACAGAGCTGCGCGCTATAACGTTATGACAAAAAGTCAAATTGATTGGAACA
ATGAACAAATAGCTACAGGCTCACCTGCAAGACAATGTGGTCATATAATTAAATTTGAAGACCTCGAATT
AATTGAAGATTAAGGAGTAAATATGAGACCAGAATTCCGTTATTTCAAATGTTCTCTTGATAAAGAGCCT
ATTAAATCACTTGATAAACAATGGCGAGATGATCGCGAAAAAAGAGATAAAGAATTAGAAACTATTTTTC
AGACAATTCCTTTTTATGAATGTTGGTATGGTGACGAAAATAGCATCTTTGGTATTGCATGTACTATAAA
CAATCCAGAATTTGAAAAAATCAAAGATGACAATTCTTACAAAATTGAAAAAATAAATAATGAAAGAGTA
AAAATTACTGGCGATGGACGCACTAAAGTAGGAAAAGCGCTCAATGCAAAAATCCAAGACATTAGAGAGT
TATTAAAAAAATACCCAAGTTTCAATAATTTTATGTTACGTAAATTAAAACTACGTTGTTGGGTACTTGG
TAATCGCATGGGGTATATTACAGTGTGTGGTGTCGCAGACAATCATTTCCTTGTATCAATACCAGTTAAA
ACAAAAGCATTTGGTGGTGATAACTTCCCAAATATTCCAGATTTTCTCACTGAAATTAAGCAGAGTGAAT
TTTTGGCATTACAAGGAGAATAGATTATGGGCACGGAAAAAGAACCAAAAGTGTTACTTACACTTGAAAT
TGAAATTGATGAAGTAACCGCTGATAACTTAGCGTTCTCAAAAGATACGGAGATCTTGGGTGGAAAAGTA
AAACGTATTAACTGGGAAGGTAGTCTTTTTGAAGAATTGGAGTGGCATCAAAGCTTATTAGACCATGAGG
CTATGACTTTTTTATTAGCAAGAGAGAATACAGACGAAAGAATAAGAAACGCAATCTCAAAAGCATTACA
GGAATTAGTTTCAGAAATAGAAGAAGAGGAAAAATTAAAACTAGATGATGATGACATGTTACCTTACTAA
ATAAGGCATATTTACAGCCCATTTACCCCCAAAAAAAGTGGGCTGAATAATGTGTTTTATGGTGATAAAA
ATGGAAAATCAAATTAGACGAAAACAGTTAATTAAATTAATACATATAGCACAATCAAAGCTTGGTATGG
ATAAAGAAACATACCGAGCTTTCCTCGTTAATACAGTAAAAAAATCTAGTTGCTCTAACATGACCGTTTC
TGAGCTTGAAAAAGTACTAGATGGTATGAAATCTCGCGGTTTTAGTGTCAAAACAAACACTACAAAACGC
AGAATAGGTACAAGCCAACAATACACTTTAAGCAATATCACAAAGAAAATACGTGCTAAATGGCTTGAGA
TGTATTCACAAGGTATAATTAGAAATAGTAGTGAAGACGCATTAAACGCTTATGTTGCAAAGATTGCTAA
AAATAAAGATGGTCAGCCAATCCGATTCGTCAGCTGGCTTGATAACGAGCAAGCAACAAAAGTTTTAGAA
AGATTAAAGAAGTGGCAGCAACGTGAACTAGGAGGTATGTAATGAGCACACAAATGGAAGTAACGCGACA
CGAGCTTTTACGCGATATTGAAGATAATGTGAGCGCGCTATGTAAAAATTACAATCTCGATCAGGACATT
TGTGAACAGATTTCAATACACGTCGCTGATTTTTTGGCTGAACACTACGGCGGTATGGTAATTTCCTTTC
CTAAGGATTTTCATTATAAAATCGCACAACGTGACTTAGATATTTATAACGACTTCAACGGGAATAACTG
GGTTTTCTTAGTTAAGAAATACAATATGACTGAATCAGGTATTCGTAAAGTGATTAATCGAGTTCGTAAA
CAAGTAATAAAGCATAATCAAATGGACATGTTCACATAA


>5	 992860-1045863
TCTTTTTTATATCTTTTTCTTTTCCTCTTGAGTAAAAAAGCCCTCCGAAGAGGGCGAATATTTACGTTGT
AGGAAAAGGGATGGTGCTAACGTTCGATGAGGTACAAACATGTATTAATGAGAGGTATTTTAAACGCTAG
CACCAATCTGGCCACGGTGACTGGATTCGAACCAGTAACGCACAGATCAAAAAAAATCTGCCGCTCTACC
ATTTGAGCTACACTGTTAAATATGGTGACCGCCACGAGATTCGAACTCGCTATCTTCCGGTTATGAGCCG
GCTGCTTTTACCTGATAAGCCAAACGGTCAAATAGGGCGACCCTGTATTTTTTGGGATTGGTCAAATTAT
CCGTACATTAAGTGAAAGTTAATGTTTACAGGGTCATAATTCTTTTAATAAAGTGCACTTGTCTAACATT
CGTCCCAGTTGTACTTCCCAAGATTTCTCTGTAAATGCACTTTATTAAAAGTGCCAGTTAAAGTGCGGTA
ACTGGCAACCGCTGGTTTTCTCGCCACTCCCTTGTCATTCGGGAGTGTGTAAAACCAAGTCTCACGGAGT
ATTAGTTTCGTGCGTACTTGACTAGCCAAGCCGTTAGCACATCAGAAAAATTCGACGACCTGACTAAGCC
GTTATATCTGCCTTTTGCTAGTTGAGATGGCAGACCTCACCCCAAAACATCCTAAATAACACTCGCAAAT
GCTATTTGTGATATTTGCATCCAGTTTTTACCCCTTTTCAAAAACTTTAAAATTCAAGACCTCTCAATTA
GCCAAGTTACTGCAAACTCTACTGTTACTCACTATTTAAAACTCAAAGGCGCGTCATTCAGTTTGCTTTC
CTTATCAACCGTTCCAAGTGTTGACAAAGCTACTACTTTTCACTATGACTAATTACATAGACAGCTCACC
TATTACTAGACTTCTTTGTGCGACTATATCTGGATGCGTGATATAGCTGAATCGTCCCTATGCCGACTAT
CATTTACCGCTAATGCACTTTAGTTTTTCTCTCCTCAAAACTTTAAAATTAGACGCTTTCGACTGTTGCA
ACCTACGCCTATCAGTTGCTAGCCACCGCATTGCCGCTTGTGGGTTACGGTTTTTATGTATAGACAGCTC
ACTGTTTCGCAAAACAGCTTCTTTGTGCGACTGCGTATTAGTGCAAGATACGCATTGCTCCATCCCTATA
CCGACTTCACTCAACGCAGGGAAATAAAACAATCCCTTTATGTTGTCGCTAATTCATTATTCAAAGACAC
ACTTAACAAGTTAATGTAGCTTTGAATAATTATCGTCTCTCCGATATGTCAAGTGTCTGACCACTTTGTC
GCTCGCCCCTACGTTTTGCCATTTCGGTCGAGTGCCGCTTGTATCTTTAACGCCCTTAAAATTAAGGGCG
TCAGATTGCTTAGAACATTGAGTACCAGTGTTGCCTTTTCAGCTCTCTACACCTTGCGAGTGTAGTGCCT
AAACTCTTAATCCCTCTATGATTAAGTCGTTCAAGTTTACTTGTCGGGGTCTAACCAGCCTTTCCACAAT
TTCTCTCGAGACTGTTAATACTCGTTCGCACAAGCACCATATTTTTAAAGAGCGTTCCCACGTCTCTGCT
TTCTCTCGGCTTTCGCCTGCTCGGTGGGGAAGGGTTTAAGAACCTTTATTCAAGCCCTCCGCAAAAGGCT
TGGTAAAGATTCTGATTACAGCTTGAAACCTTGATTTCTAGCAATTTGAAGTGAAATTTCATAAACTTTA
TCCATCACTTCTTCTTTTACCCAATCTACGCTTTCAAATAATTTTCTTACCTCAGCCAATGTTTTACCTG
CTCTGTCTGCGTAAGCTTGAAATAATTCATTGATAATGAATTGCTTTAGCTCTTGTGTATTGTTAATTTC
CATTTTGTTCTCCTTGTTTGCCTCTCTCTTTGCTGAAATAATTATCACAAATTGAAATATATATGTCAAC
ACAAAATGTGATTTTATTTTTTAAAATATTTCATATTGTGATTATTATTTTGATTTTAAAAGAAAAATAT
TTTTTAAAATTTTGGTTTGATTGGCGAATTTGTGAGCTGTGTCACATTAAATAAATCTTTTATAAAAAAC
ATTTGTCAACTGTGGTTGACAATTTTTTGTAAAAGAGTATTATTTGTGTAGTTAAAGAAATAAGAGGCTG
TTTATGACAATTCGAATTAAAACAACTGAGCGCTTTGATTCTTGGCTGAGAAAGCTTAAAAATCCTCGCG
CAAAGATGAAAATTAATGCGCGTATTAAGCGGTTACAATTCGGAAATTTTGGTGACTTAAAAACTGTTAA
TGATGGCATTTTTGAAATGCGTATAGATGAAGGGCAGGGGTATAGAATTTATTTAAAAAATAACAATAGT
GTGGTGGTTATATTGTTGTGTGGTGGTGATAAATCAACACAAAACAAAGATATTAAATTAGCAAAACAAA
TTGCAGAAGAATTGGGGGTATGATATGGAACAATTAAAAGATTTTGATATAGCAGAACATTTAACAACAG
AAGAAGAAATCCGACTTTATCTTAATGAAATTTTACAAGAAGATAATATTGAATTGATTCTCTCCGCACT
TGGCGATATTGCAAGGGCTAGAAATATAAGCCAAATCTCTCGAGAAACTGGAATTAGTAGAGAAGGGCTT
TATAAGGCATTATCTGGAAAAGGAAATCCGACCTTTGCAACAGTCCTTAAAGTGATGAAGGCTTTGAATT
TACAGTTTGAAGTTAAAGTAAATAACGTTATTCATGCTTAATAATTAAAAAAGGTGCTTAATATATTAGG
CACCTTTTTTTATGAAGTTTTATATACTTTGATTTTATTATTTTGAAAACTATTACAGCAGGTTTTATAA
AGATTCAATTCTCTCCCTTGCCACACCAATAACTCTGATATCTTGATTCAATGAGCTTAATGTAGGGTAA
ACGGGGTTAAGAGGAACTAGCTCAAAGTGCGGCATTCCGCTTTCCGATAAAACACCTAACTCTTTGTATT
GTTTGAATGTTGCCTCATTATTTCCATTTATAGCGGCAACAAATTTTCCCGGCGTTGGATATATACTAGG
ATCAATCAAAACTAGATCTCCACTATTGAAACGGGGAATCATGGAATCTCCTTCGATACGTAAATAAAAG
GAATTTTCAGATGCAAGTATCATACTTGGAATCATCTCATAACCGTCTATATCATTTAGTGAACTAATGC
CAGTCCATAATCCTGCTTGAACAGCACTAATTAATGGATAACTATATGTCTTATTGGATATATTAATAAC
GTTAGTATCAAAAGCTAGGATCTCTGGGGATATGTTTAATGCACGAGCAATAATTGATATATCCTCTAGA
TCTGGAGTTCTATTATCTTTCTCATAATTAGCAATCCTAGGTTGTCCCCACTTTGCGTTTTTCCCTCTTG
GATCAATCATATTGCATAGTTCTGCCAAGTCCTTCTGACTAATTTTAGCCATTTCTCTGTACGCCTTAAT
TCTCTCGCCAAGTGTCGTCATTTTATACCTCCCATCTTCTATATGCATAATAACACGCAGTGTTATATTT
ATGTAATTTCAAAATGTGATTGATAGTTATTTCATAATGTGATTTAATTAGTTGTGTAAAAATCACAGAA
GGACATTTTTAATGAATAAAATTGCACAAATAAGAAATGAGTTGGGAATTACTCAATCTCAATTGGCTGA
GAGAATTGGCTGGAAACAACCAAGAATCGCTAATTACGAGGCAGGAATCCGTATGCCATCTCTAATTGTT
GCTCAGGAAATAGTTAAAGCACTTAATTCTTTTGGTGCTGGAAAATCTATTGATGACGTTTTCCCTGTTC
AAAACTAATTTACCAACAAACTAAAAAACAATCTTCAAGAAAAAAGGAAAAATTTTCATGAATAGCAAAG
AGATGGGTGACTTACCACGCATTGAATTGTTCGCACGCAACACAACTGATGGCTGGGATGTATGGGGAAA
TGAAGTTTAAGGAGTAAATATGAGAATAAAACCAGTTAGCGTAGCTTTTGTTGTGTATCAAATTGTATTT
AATACGACATTTTATCTTGCTGTGTTTCACGGCAATGACGGTGTAAAAGAGCTAATGAATTATATCTTTA
GCATTTTAACTGCAATCTGCCTTGCATCTGCCATCTTTATAAAAAGAAGGGAATGTGTAGAGAGTGGTGT
TTTAATCTCAAGAAATCGTTTTTATGTGAATGTCATTTCTTCACTTATCACATCTATTGTCATTGCTAGC
GCAGGGTTGAGTTTTATTGCTGTGCTGTATTTCATTTCTAAGTTTATAGGAGATGCAAAACTCGCAGATA
TAGAAGAAAAATACAGTTAATGCATTAAAAGGAATTTTAAAGTGGCTCATAGTGTAGATGACATCGTAAA
AGCTCACGGCAAGCGTTATAAAGCCAGACTTCGTATTCAGGTCATTAAGATGGCTGGTGGATTACTTGCA
CCGCTTGATGAGCGTGAAGCAGAAGCTTTGCAGTCATTAAAGAATGGTGAGCAGTACGAGATCGAAATCA
TCCGCACGCGTAATCCATCATTTCACAGAAAAGTCTTCGCATTTTTTAACTTCTGTTTTGAACACTGGTC
CGCAGATAAAACGGACTGGAAATACTTTGATGAGAGAAAGCAGTTTGACACTTTTCGTAAAAATCTCACT
GTGCTTGCGGGTTTCCGTGAGGTCACTTACACGATTGATGGCAGAGTGAGAGTAGAGGCTCAAAGTTTGA
GTTATGGAAACATGGATCAGAGTGAGTTTGAGCAATGTTACAAGGCGTTGATTAACGCCGCATTGAAAGA
GATTTTTAATAATACGACGGACGAAAATACGATCAATAGACTTTACTCATTTTTCTAGTTTTAAGCTATT
GATTATATGGGTTTTTAATTTTTGTGGTGAGTCAAGATAGTAAAAATAAGATCACCCCCTTGGAGGTAAA
TAATGACAGAAATTTATAAAAAAATTGATGGTAGCAAATACAAGAAAATCTTTATTGTTGGCGATCTGCA
TGGGATGTATGACTTACTTGTTAGTGAATTAGAGGAAGCAGGTTTTGATTTTGTGGATGACTTACTTATT
TCTGTTGGTGATTTGATTGATAGGGGACCTGAAAATATCAAATGCCTAGAATTAATTGATTTTGACTGGT
TCGAAGCAGTAAGAGGAAACCATGAGCAATTAGCTATTAATGGATTGGAGGGAAATAGGCAGTCACTTTA
CGCATGGCTGTATAACGGTGGTAATTGGTATTTTGAACTCGATCCAATTCAAAAACAAAAGGCTGAAAAA
CTAATTAAACGATGCAGAGATTCACCATTAATCATTGAGTTATCTATTGGTGAAAAGAAGATTGTTATTG
CTCATGCAGACTATCCATATAACGAATATGAATACGGGAAAGAAGTAAGCAATAAAGAGGTTATCTGGAA
TCGAGATCGTGTTGAAAACGATAGCCATGTTTCAATTGACGGTGCTGATATGTTTGTTTTCGGGCATACG
CCAATGAAAGAGCCAGAGCAGATGGGAAATCGTTTCTATATTGATACTGGAGCAGTTTTTAACGGAAAAC
TAACACTAATGAGAGTTAAATAATGGAAGATTTTTTGATTGTAATTGTGTCACTAGGAATGTTGTTTTTG
GGCTGTATGTTGATGGGTGATTTTCTATGAAAACAGAATACAAATGCCCTAAGTGCGGTGGCGAGCTTTC
TGACTTATGGGATGGCGAGCCTGTAAGTGCTTTTATCGGTGAGTGGAGTGATGACCGTTTTCGTTGTGAG
GGTAGAGTTGTCGCAGTGGGGATTATGGGGCCGCAACGCAAGAAATCTTGTGGGTATTTTGGGTTAGAAG
ATTTAGGCGTGGAGTATCGGGAAGATGACTAAAAAAACAAAACCTCTAAATCGCAAATGTAAAATCTGTG
GCGAAAAATTCCAAACCAACTTCTTTAATGTGCAATGGTGCAGTCCAGAATGTGGCGTTAAGTTAGCAAG
ACAGCGATTAGAAAAAGAGAAAGAAAAAGCAGCCAAAAAACGTAAAAAGGAAGAGAAAAAGCGCATTGAA
GAAACTAAAGAGAGAATGAAAACTACAACAACATTGCTCTCTGAAACACAAAGTGCAGTTAATAAGTACA
TCCGACTAAGAGATAGAAATAAGTGTTGCATTTCATGCGGAAAACCACTTATAGCAGAGAAATTAGGCGG
TGGGTTTGATGCTGGGCATTATCGCAGTCGAGGTAGTGCGCCACACTTACGGTTTTACACATTGAATATT
CACGGTCAATGTAAAAAGTGCAATCGCTATCACGGAGGAAATTATAATCAATTCAGAATTGGCTTAATTG
AACGTCTAGGTATTGAGAAAGTCGAGCAAATAGAAGCAGACCAAAGACCAAGACATTACTCAAAAGATGA
CTTGAGACGGATAAAAAAAATCTTCAATAAAAAAGCAAGAATGTTGGAAAAGCGCAAGGGGTTTTAAAGT
GAGCGATAAATTATTAGAAAAACCAAGAAAAGAATGGATTCAAAACCACTTGGACGCTTGGGGAGCTTGG
GCTTTTAATGGTTTAGATTTTGACGGGCAGACAAACATTATTGCGAAACTAATGCTGGAGGCAAATGGGA
ATAAAAATTCAAAGCAAGATAGAAAGATGTGTGATGACGAACTAGGGTTAGTGATTAGTTCTGTTATAGG
GCATTGTATCAAAACGCCATCTCCAGAAGACTATAAGTATATCGAGGCTAAATATATATTTAATTTATCC
AATTACTCAATAGCTCAATTTCAACACGCAAAAGATAAGTCTATTTCATTTAATGCTTGGTATAAAAGAA
TTAATCAAAGCATAGACTCATCAGAATGGATAATTGCTAAGTTTCTTGATTATGCTCTTAAAAATCACAA
AAATGCAGACAAATTGCAAAAGTTTGCTTTTAACGTGTAAAAAGTATTGACTCTGGTGTAGTTTTCATAT
ATCGTATGAGTTAATGGTGGTCGTAGTGTAAGTATGATTCACCGCAGGGGTAAGAGCTGGCGCTCAGGTG
TGGCTTACACACTCCCAAAAAACGTTCGATTCGTTTACTTATCCCATTCAACAAAACCTAGCCTCAACGC
TAGGTGTTTTTTTTGGACAGTTAACTCAGTTGGTAGAGTGGCTGGCTGTTAACCAGTATGTCGCAGGTTC
AAATCCCGCACTGTCCGCCAAATTCACAAGCTCAGTCTTAACGGACTGGGCTTTTTTATTGCCCCAAAAG
CAAGGGGGTGGAGATTATGAAAATGAAAGATGCTGGGACGCAATCATATATCTGGTCAGGGTTTGGCGCT
TTCTTTGCACTTCTCTCACTTCAAGAATGGCTTTTTCTGGCACAAAAAAACACGCTATTGCGTGCTGTTG
AGTATTTAAGTTTTACTTAATAACTGAATTAATTCTGTGGATAGTCAATAACAAGTAAAATGTTGACAGC
AGGCTGTGCAGTTAACGGTTCATCTTCAATATTCAAACGCCCACCTAATGTTGCATAACCCACAATATCT
CGCCAATGGTCAACTTCATGTGCATTTCCATTTACAATCCGCACAATCTTTGTAGCTATCATTGTGAGCG
CATAGTATTGCGATGAGTCCATATTATTTCTACCGCTATTAATAACGTTCATCAGCTCTTTAAAATCCAT
TGCGCCCGCGTGAAAATCACCGTGCGTTGTTTCTCTTTCGTTTAATACTTCTTTAATCATTATAAATCTT
CCTCTTTGACAAAAACTCCATCAATCATTTTGCCTTTACGGTCTTTGATTTGATCATAGGCGTGTTGAAT
ACAATCAATGAAATCTATTTCCTTAGCTCTGCAATAACGCATTAAGTTGTAGAAAATCATATTAACGGAG
TTAGGATAAGTTCTCTCCGTTTCTGGAACACCATAATCAGAAAGGAATCCGATGAATCTTAATATCCAGA
ACAGATGTTCATCTGCGTCAAATACATTATCTTCTTCGAAGATGTAATCAGAATCTAGATATGTATTTAA
AAGAGTTTCCTCGATATTTAGCATTTTACGGAGATTAATGAGCACAACTACGCAACCTCCTACGCCATCT
TTAATTAAATCAAGGTTATTTTTGTTATCTCCACTGAATAACTCGCCAATTTCTTTGGCAAGTTTTTTGA
TCTGTTTTTTTACAGTTGAACCATTGAAGATGTCGCGATCCTCAACCCATTGTTCGATTTTATCGATTAA
TTCTTTGATTTCTTTATTCATATTTTCACCCAATAAAAAGCCACTTGTTAAAGTGGCTGTTGTTCTGTGT
TTTAAATTATATGGAATTCAGAATGGGATATTATCCTCTTCAAAGTTATATGCTTGTTGCTGTACAGGCT
TTCCAGCTTTCGCATTCGCATAAGCATTATTTTGTGGTGCCTGTGCTTGCTGTTGCTGTGAATCTTGGCG
ACTGTCTAGCATTTGTAATACGTCGCCTTGAATCTCTGTGGTGTAGCGGTCTTGACCATTTTGATCTTGC
CATTTGCGTGTTCTGAGCTTACCTTCCACATAAACTTTCGAGCCTTTCTTCAAATACTGCCCGCAAATTT
CTGCTTGGCGACGATAGAACACGATAGAATGCCATTCAGTTTGTGTTTTTCGTTCGCCAGTATTTTTGTC
GATCCAGCTTTCACTGGTTGCGACGCTGATTTTTGCAACAGGGTCGCCATTTGGCATTGTGCGGATTTCA
GGATCGCTTCCTAAATTTCCTAAAATAATTACACGATTAACCCCAGCCATTACATAGCCTCCTGAATAAG
TTGTTGATAATAAGCTTGAGCTTTTGGAATGCGTTCTTTTATTCTTTCAATAACCTTTTCATCACGCTTT
ACCACAACCGTTGTAATGCGTTTCTGCTGCGGTATTTGTTCAACTAAATCAACAAATTTTTCTGCATTCT
CATAGCTCTTAATTAGGTCTAATGGAGTGGGAAGTAGAATGAAGTCTATTTGTGCTTCTTCACAGTCCCA
CAGCCACATATAACCTTGCATTTGAATGTCGTAGCCGGCTTTTTTGGCTTTGTCTTCGGCTTCATCAATG
AAAAAAGGGTGTGAGCCAATATCCCAAGAACATTTTGTATCAATGATTAAACGACGAGAGGGAATGTAAA
CATCACATTCCCCCGTAATTAAGTCATTCTCTCTTCGTTCGGTGTTCTTTTTAAGCGGTAAACCTCGTCT
TAGTCCACTTAGCTTGATTGCCTGATCTTCAAGGTTGTTCCCTTTTTGAGTGTATTTATTACCCTCAAAG
GATTCATAACCAAACAGATCGAACTTCACAATCTCACGCACCGCACTTTTTGCTGTTTCTGTGATTTTAC
CAGCTTCTTTATCAGCCTTTGTTTTAGGCTCGCCAATCAAGCGGTGGAGCATTGAACATCTAACTTTAAG
ATTGTACATTTCCGTTTCGTTCATTTTCTATTTGCTCCAATTCGTCATACTGTGCGGATGAGAAATCAAA
CCCTGCATCGCACAATTCTTGTAATGTTGTTTCACCGTTAATGATGTTTTGCTTACATTGCTCAAACTGT
TCATTGCTGACTTTTAAATCTGTGAATTCTGCATCTTGGATATTGGCATTATCTACATAGTTAAATTCGC
CTTTTTCGACATCTTTAACAACGGCTTGATCTGCCAATACTGCCTTTTGAATTTCGACAGATAAAGGGGC
TTGTTTTGATAGCAATAACTTCATAACTGTTTTTAGTGCCATGGCTTCAAAGTTATCCGCCCAAACGCTT
GTCGCCCATTGCCCTTGCTCTTTCTTCTGCAAGTATGTTCGGTAAGTTTGACTATACCGCTTAGCATGTT
CATTGACTTCTTCAGTCGTCATATAAATTTCGGCAGTAAACTCATTCAACAGCTTGAAATAAGCATAATA
ACCAATTGGAACTTCACCATTTGCTGGCTTTTTGCTCCAGTCAAACTCATAACCATTAATTGGATCTTCT
GCAATAAGCTGTTCTTTATAGATAGGTACTGCAACAAATCGTTTAAATTGTCCTGAACGCTGTGCAAGTT
GAATCAAACCTTTATAGCCAATCTGAAATTGTGCTTCGTATTTCTTCGTTTTATTGTTTTTGTATGGAAC
GATATAGGCAAACCCTAGACCATTTTGAAGTGGTAAATTTAGCGTTGCCGCCATGCAAGCGGCGTTAAAA
ATCGTCATTGGGTCGGCATCTTTTAATAAAGAATTGCTATTCACAATCTGAAGAACGCTAGTCGAAAATG
CCGCGGCGTTTTTATTAAGTAATTCTTGGATTTTTTGCTTAACTGCTGGCTTTTCGAAAAAATCTTTTAC
GCTAGGTAATTTATTTTGTTGTGTTGCAACTTGTGCCATTTTAATAATCCTCTTTCTGATAGTATTTATC
TTCAACAACAATACGCTTAATATATTCATCTCTAATCTTGAGATAATCAGAACCACTTCCGATTGCTAAC
CAAAAATTATCATCACTGGACAATTGCTCGGTTAAGCAATAAAATTCGCAAGTGTTACCAAGTTTTACTT
GATCTTCAAAGTGCGCTATTTGCTGTTCTTCTAATGTTTCGCGATCGCATATTTCATCAAGTATTGCAAC
ATCTCGCATATCGACCGCTCTTGCTAATTGTGAATCTGTTATTTTCATCTGCTCAATCCGTCAAATGTAA
AATTGTCTTGCTGGCTTGCATGAGGCGTTTAAAAACTCCTCTCTGCTTTTCTGCCGACCAAGCTGCGTTA
ATTGGTTTTCAATTTGCTTTTGTGCTTGTTCGCTTTGTTTTGCTGCCCTTTTTGCGGCCGCTTCTGCTTC
TTTCCTTTTTTTAATTCTTTCTTCTTCTGATTCAACCACATCATAGTTTGCATTGATCTGCTTGATTGCA
TTATCAATTGATTCTTTTGACGCACCAGAGTTTTGTGCTTCATAAATAGCTTTTTCTCTTGCTGTTTTGC
CAATCGTATCAGCATATTTTTTTGTAGTGGCAATAATCCCTTTTAGTCTTTCTTCCCCTCCCTTCAAAGC
GATATCAGATTGCCTTGTTGCACTATCAAGATCTTTAAGAGCAGCTTCTAAAATCCGCAGCGCACTTTCC
GCATCCAAAGCAGCTGAGGCACTACTGCTTACTGTTCCAGTGAGTTTTGTTAAATTATCGTTAGACCATT
TGCTATTCTCACTTAATAAATATAACGATTTGCTAAGAAGAACTACGTTTTCTGGTGATGGATTTTTAGA
TAATTGACTAAGTTGTTTTAATAAGCCTATAGCTTCTGATTGGCTAATGCCTAGCTGTTCTGACATTTCA
GAAGTAACAGTGCTTAAATTGGCGACTTGCGCTATTGCACCAGCATATGAATCTCCCATCTCTAAAACAG
CTTTTGTGACATCTTTTCCTGTTTTTGAATAATCATCTAATTCTTTGATTGCATTCTGAACACTTGCTGT
TCCATTATTACCAAGAAAGCTAACAAGATTATAGATTTGTCCAAATGCCTCTTTTGCGGCAACGCCAGCA
GACTTTATAGCAAGCCTAGCCTCTATCATACTAGAAGCTATTTTTGTTCTTGCAGCTTGCTCATTTTCTT
TTGCTAATTTAGCCAATTTTTCAGAAAGCACATAAACACCATCACTATTCTCAGTTAATACTTCACCTAG
TGCTTTTTGTGCTTTCTCTAAATCTTCTGTTGCGTTCGTGGAATCAAATAAATTTGGGAGTAAAGCTGTT
CCCATTGCTGAAGCAATAGCAAGGATCATACCTGCAATAGCTCCCATAGGACCAAATATAGAGAGGATTT
GAGATCCCTGTTGCCCCATTATTACGAGAGCATTAGTTCCAGCTTGAGCTTGAATAGCAATATCTTGGAA
TTGATAACCTAATTGTTGTATAGCCGCCCTACCACGCTTCATTGATGATGTTGCAGCATTTACAGAGCTG
GCAACTTTATTCATGCCGCCACCTAATTGGTTTGATGCATTATCCGCTTTTTGCATTGCTTGCGTAACAT
CGTTTGTTGCCTTTTCTAATTTACCTAAAGCAATATCAGAACTTGTTGCTGCATCAAGTAATTTTGCTGT
CTCAATATCAATATCGATATAAATCCCAGATATTTTTTCGCTCATATTTTCTCCAATAAAAAAGCCCATT
GAATGTCAATGGGCTTATCCTCATTTTGTTACATTAAATTTTTGTAATCCTTATCGCTCCTAATTTCTTT
CCTTCTTGACTACCTCTTGCGTTATAGAAAGCTCGGTATATAAAGAGTAAATCAGATGTGTTAGATATTA
CTGACACACTATCTATTTTTGCCCTTCTTAGTGTAGATAATACGGTTTTTATTGCTAACTCAAAATCATC
AACAAGAACACTCTCTTTGTACTCATTCCCACTTTGTCTTATAAAATCAATCTTGTATGATCCTATTTTA
TCTAAACAGCACAACTCTTGAATCTGCTCTGAATATATTACTGAATGGTTATTTGGATCTTTCAATCTTG
ACTCTTGAAAAAGCAATAAACATATTACAACTACTGAAAAAAGAACAATTAGTAAGACATTCATTATTTT
TGCATCCATAAATCACCCTATAAAACTAAAAGCATATAAGTTATTTGAGTTAAATATTTAAAAACTAATG
CAAGTATCACTTACAATATTTATTTTGCATAGCATTAAACATGGAATCATCACTATATTGAATAGACGTT
TTAGTTGATTTATGGTCATAATAAAAAGATTTTTTACCTTTATAATTAAAATAAAAATCTTTTTGAGCTC
TTTGGTAAATATAATCACTCTCAATAGGATTGTTGATTATATCTTTTCCAAAAACTTTTCCACAAACAGC
CATGCTATAAACTTTTGCATCACCAAACTTTATATCAGATGAAAACTCACCACACATAGATAGATTGTCT
TTTGAAATCTTTTCTTTTATTAATAAAGACGCTTGTGCAACACTAATACACATCCTCTCATTTATACTAG
CTCTTTTAAGTAATTCAGCTTTTACAGCTTGTTGCGCTGATTCTATAATAATTTGATCTTTAGCTAATAC
GTAAACAGGAGTAAAGAAACAACATAGATAGCAGATAAGTAATTTTTTCATAAAAACCATCCATATAGAA
TTTGGGACTGTAGTAGATTACACAATGTGATATACTACAAATATGAAGATAACTCGTTGTAAATTAAGCA
AAAAAGTACAGCTTAAACTACTTGAATTTTTTGTCGCACAAGTTACTGCTAGAACAGCAAGTGATTTACT
TGGTATTCAGCATAACTCATCAGCTCTATTCTATCACAAAATCAGACTTGTGATAGAATACAATCTTAAT
CTTGAAGCTAAAGAGTTGTTTGATGGCGAAATAGAGCTTGATGAAAGCTACTTCGGCGGTATCCGCAAGG
GTAAGCGTGGTCGTGGAGCAGGTGGCAAAACAGCTGTATTTGGTCTTTTAAAACGTAATGGTAAAGTTTA
TACTGTTGTCGTCAAAGATACCAAAACAGATACACTTATGCCTATCATCACAAGCAAAATCAAGCCTGAC
AGCATTGTTTACACAGACAGTTATAAAAGCTACAATGCTCTTGATGTGAGTGATTTTAAACATTTTAGGA
TTAATCACTCCAAAGAATTTGCACAAGACCACAACCACATCAATGGCATTGAAAACTTCTGGTCGCAAGC
CAAACGTGTTTTAAGAAAATACAATGGCATTGACAAGAAGCATTTTCACTTATTCATCAAAGATGTGTGA
GTTTCGTTTTAACTATGGTACACCATCTCATCAGCTTAAAGTATTGAGAAGATGGTGTGGAATTTAGGTT
TATCTACTACAGCACCTAGAATTTTTATAATATCTCAATTACTTTTCAAAGTCTGCTCTCTATTTTTATA
GTAATCTTCCATAATCTGATCGTATTCTTCTTCTGTGAATAATGTTGATTTTTTCTGTTTACATTTGCGA
TTTAGAGGTTTTGTTTTTTTAGTCATCTTCCCGATACTCCACACCTAAATCTTCTAACCCAAAATAACCA
CAAGATTTCGTGCGTTGTGGCCCCATAATTCCCACTGCGACACCCCTACCTTCACAGCGAAAACGATCGT
CACTCCACTCACCGATAAAAGCACTTACAGGCTCGCCATCCCATAAATCAGAAAGCTCGCCACCGCATTT
AGGGCATTTGTATTCTGTTTTCATAAAAAATCACCCATCAACATACAGCCCAAAAACAATATTCCGAGTG
ACCCAATTACAATTAAAAAATCTTCCATTATTTCCCCCAAAATCCGTATCTATCGTTAAATCTAACGCCA
TGACTAATGCCATAAGCTGTTACATACTCAATTAGACTCGCCATGCGTTTAACACTCATTTTTGCTGAGC
TTTCGCGGATATTGACAAACTCACCCTCTAGACCAGGTACAATTTCTGCTTTTTCATTTATTGCCATTGC
GTGACCTGAGATAAAGAGCACTTTCCATTGCTCCATCGTTAGCTTTCTGCCCATAAATTCCAATTGGTCT
GCAACGTCTTGACACATTGCGTGAAACTTCGCATTTTGCTCAAGGTTGCGTGTTCTCGGCTTAATATCAA
CGACTAGTGGCTTGTCATCATCGAGAGGGAGTTGAGCGATAAAATTCTGGCAATTTGACCGCACTTGTTC
TGAGCGTAAGAAGAACTGGTTTTTAATTTCCATACTTAATTTCTTCTCCCATAGTTCTTAATTTCGGTAT
TAGCTGGCTTTTCATTAACGAATTGATATGCCATAGCCTGATCGCAATCGACAAAATGCCCTTTATCAAA
CTTCATATAAGCTGTTCCAAGCTCGCCAAAACGGTTCTTAGTAATAATGGCTTCTGAATAATCGTTGTCG
CTATCTTTTTTGTATGCCTTTTCTCTGTAAAGCATAATGATTTGGCTGGCATCCTGTTCGATTGAACCAC
TATCTCTTAAATCAGAGTTTTGAGGACGTTTATCACTACGAGAATCAACCTCACGGTTTAACTGACTTAG
TAAGATGATTGGCACATTAAAGTTCTTAGCGAACGTTTTAAGCGTACTTAATGAATCCTCAATTAATTGG
CTTTTGTTCGCGCTTTTAAGTGAGCCGTGATTCATTAACCCTAGATAGTCAATGCAGATTGCTGAAAGTG
GTCCCGTATTGCTTAAATGACTTTCAGTAATAGATACAATTTCATTTGCTGATAAACCACCGCGATCGAC
AAAGTAAATGCGGTGATCTTTGATTTTCCCTAGCCCATCACCTACACGACCAAATTCAGTTTGATCCATG
CTATTTGGATTGCGGAGTTTTCTGACTGGAACATTTGCATTAGCGCTTAAAATACGGTCCATTAATTGTT
GATTGGCCATCTCTAAGCTAAAAAATAAAACTGCACCTTTTTGTTCTGCAATATTACGAGTGAGCGTTAA
AGCAAACTCGGTTTTACCCATTCCAGGACGACCAGCAATCACAACAATATCAGTCGGATTAATGCCACCT
AAAATGTTATCTACAGCCTCAATGCCTGTATGAAGAAGTCTTGAGTTGAAATCTTGTTTGCTGCGTTTTT
CTAAGACATCGATATATTCATCAACTAACTCCCCCATTACGATAGGCTTAACTTCAACTTTGCTGCTTAA
AAGCTTTTGCATTTCAGAAAGTGCTTTTTCTGTAATTTTTTCTGCTTGCTCATCTCTTGCTTTTGATAAT
TCTGATGCCATCTCAAGCATCGTTTTTTGTGCAGTACGATTGACCCAAAACGACCGCACTTTATGTGCGT
AACCCGTAAGATTTGCGGATGTGATTGTGTTTTTCATAATCTCCGCTAAATTGGCAAAGTCTTCGCCAAA
ATCTTGGTGTAATAAAATAATATCGATTACATTGTCTTTGCGTGCTTGTTTGCGAATGTTGTTATATATC
GAACCGAGTTGATAAGTGGCGAACATCTCAGGCTCTAACCATGTCATCACTTCACGAGCTTGAGCCGTTA
AACCACCAGCAAGAAATGAACCGATTAAACTGTATTCAAGGTCATACGTTGTGTTTTTCATAGCGATCCC
TCGATTGTTTTATCCATAACTTTTTCACGCAAGATATATTCAAAATCAGCACGCCAGCCACGATCGTTCT
CACCAAAGTAAAATTGTCTTGCGGACCTCATGAAATCGAGGAAATAATTTCTGAATGTTTCTGCATCACA
AGAACCAAAGCGTTTTTTCATGACATCAGCCAATTTTTTGATTTTGCGTTTTCTTTCCTGACTTAAATTT
TCAGGGTCTGCAAGCATTGGTAAGTTTTTCCCAGATTCCATAACGCACTCGTTATACGCTTTTCCAATTC
CCACATAGTCGATATTCAGTGAACGTTGTTTTTTATTTTCAACAACTGGCACACCATCAGCGTTAGCTGA
TTCACCCTTAGGGGGTAAGGGGGTATTTGATTCATTGACTGGTTCTAAAGAGTGACTGGTTATGGTGCTA
TCTCTTAGCATACCCCCTGTGCTATCTGCTGGCATACCTGTGCTATCTGCTGGCATACCTGTGCTATCTG
CTGGCATACCCTTATCAAGGTGTAGAAAGTACAAATTTGAGCTTGAACCATCTTTATTTTTTCTAGCCTT
CTTAGAAACTAATCCCATCTCAATCAAAGCATCAATATGGTTTCTTGCGCTGGCTTTTGAAATTTCACAT
ACGTCAGCAATATATTGATATGAGGGAAAACAAACACCATCATCATTTGCATTATCGGCAAGTTTGATTA
ACACCAATTTACGCAATGGATTTCCAACTTTTATGCTCATTGCTTGAGCCATTAATCGCATGCTCATAGC
CAACCCCTCGCTTTCAATGCTTGAATCGTTCTGTGATAGCGGTCTTGCAACCCATGTTTAAAAATCACCT
CTCTTGGTGGTTCTGTGCCAAGTTCAGCATAACGAAAATAAAGCAATAGACTTTTAAATTCTGAACCGCT
CAATTCCGCCATCATTTCATCAATAATAGCGTTGGGTACTTGAAAAGAATTGGGAATAAATCGACTCATA
ACATCAACTCCGAAGCGTAACGTGACGCGATATATTCAATCCCTTTGCCGGAGCGGTAGTTCAGCTGGTT
AGAATACCTGCCTGTCACGCAGGGGGTCGCGGGTTCGAGTCCCGTCCGTTCCGCCACTTATTTAAGCGAA
TTAGGTTTCGCTTTCTTTCTAGGGGCGTAGTTCAATTGGTAGAGCACCGGTCTCCAAAACCGGGTGTTGG
GAGTTCGAGCCTCTCCGCCCCTGCCATTATTTATCATATTAGGTTGTAAGTTATTTCCCTTTAAAATCAT
TAACTTACAGCCTTTTTATTTTCTATAAAACCTCCTATGCTATCGTTGTCAGCGTCTAAATTTGCTATTC
CAAATGTAGAATTTGACGTAAATTTGACGTGATTTGCGTAATTCAATAAATGTCCTGCATTTAAATGCGC
ATATTTCTGAACCATTTCGATTGTTTCCCATCCACCTAATTCTTTCAAAACAAGCAATGGTGTTCCATTC
TGAACATGCCAGCTCGCCCATGTGTGGCGCAAGTCGTGAAAACGAAAATCTTTGATTCCGGCTTTCTTCA
ACGCTCTGTAAAAAGCGTGCCTATCTATTACTTTGATTCGCTTTCCTTTCCCTCGATGAAATATGAATTG
TGATACGTGGCTTGATTCAAGCCTGTGAAGCTGCTTTATTGCATCATCACACAGCGGTAGCGCTCTAGCT
CGTCCTGATTTTGCTATATCGCTTGTAACAATCGCAATTCTTCTAGAATAATCTATCTTATCCCACGTCA
TTGATAAAATTTCTGTCATTCGCGCTCCAGTTAGTAGCGCAAAAATACAAACTTCACGCAACCACTCAAG
ACTTATACAATTAAGTAATCTTCTGGCTTCATCTTTAGTTATCCAACGAACCCGCTTTTTAGGCTCTGTA
TTTTTCTCAACATATGGAATTGAATCGACCCAACCAGCTTGTTTTGCTAAGTTGAGCGCGCGCATGATGG
AAGTGCGGTATCTATTTTGTGTAGAAGAGGAAACTCTTTTACCGGTTCTTAGAACATAAACTGGTAAATT
GTTGTATATATCATCACTTGTTAAAGAGCTGAGAGACTTGTACCCAATCGCATTTCGCCAGTATTCAGCG
TGCCTGATTTTTGTTTTCAAGTCTTTCTGATACTCGGCATCTTCAAGAAAACGAATTAGCGCTTGTTCTA
CTGTGCGCTCGGGCTTTTTATTTAGTTTATCGACTGCCCAGCCCTCAAACTTCATTTTATCGTGAAGTTC
TTGTGCTTGTTTCTTTTCAGTCGTGCGACTAGAACATCGAATTCGCTCGCCGCTCGGCGTTGTGAAATCG
ATTTGCCAGACGCCGTTTTTTGCTTTTCTGATCGACATTGCTGTTTCTCCTTGCCGATCTGAGCACACAG
ACGGCTACTATTATTTTCTTTTTGTCTATTGCGATCAAGATCTCTTTTATATATACGCCAGCCACGCACT
CCATCCATTTTAAAAAATCCCCAATCAAGCTTGCGTGCGTAAACTGTGTTATAACTCATCTTCAATAAAT
CTGCTGTTTCTTGTATCGTGAGTGTTTCTTCCATTCTTTATATCTCTAAAATAAAAAAGCCCGCATTAAG
CGGACTTTCTTTTCTCATATTGTGTGAATGCGTAGATTGCGACTATCTCTAGTACTGCAATAATGAATAG
TGTTATTGTCAATGTCATTCTCTATCTCCGAGTATCTCGCATAGCATCAAGCCAAGCTTGGGCATCTTCT
TCACTGTAAAATAATGAACCGCTTTCTAGCATTTTTCTGTGCTTATCTCTATTAGCATCAAAATAGAATC
TAATAATTGTTGAGTTACCTCTTTTAAAGACCTCTTGATTGTGGTGTGCTGTTTTGATTGGAGCGGGCAA
AGTAAGCGTTACTGTTGGGCGTGGTTCTTCCCACATTCCGACTATATCAAATGGATTTTCTAAATGCGGA
TATTTGTTATGTTCAAAAAAAGAAGATCCATCAATCGTCCAAGAATTTCTCTCAAATTGTGCCTTGCTCT
TGCCAATTTGAAATACACCTTGATATAAGAAAGTGTTGAACGGAAAGAACTTTGAATAATCAGCAGTTAC
ATATCCTTTACTTCCATTTCTAAGCACAACTGGCTCACCGGCTAATGCTTTTTCTAAGTCAAATGCTTTC
ATTTTTTACTCTCCAGCTTGCTCATCAATAAGCTCATCAATCCATTCTCGAATTTCAGATTGGAAATTTT
CTAACGAATTATTTTCATTAAAATAATCTGCTTCTTTTAACTTACTCACCGCTGTTTTACTAAAGCATTT
ATAAAAAAGACGCTTTTCTTCAAACAAATCATCTTTTGAGATTGCGCATACTTTTCCTACGCCCTCTATA
CTTTTGTCTTGAATAAAACTATTAAAAAGAACCTCTTCTTGCTGCTTGTTTTCTACTAAAATAGAAATCG
TATATTTTTTTGGATATTCCATTTTTAATCCTTTCTTTTAGATAACAAAAAACCGCACAAAAGTGCGGTC
GGTTTTCTTATGCTGCTTGCTGTAATTCAAATATTTTTGCGAGTTTTGTCAGCCCTTTTGCAGTTATTAA
TACACGCTCACAAACTTTTTCTGTGCCATCATCACATGGCATTCAAGAGGTCGTCGGTTCGATCCCGATT
ATCTCCACCACTTTAACACATTGAATATATTAGTTTTTTTAATAAAAAAGCAAGTCTAACAATTTCCATT
TAATATCAGCTTGGGCGAGTTTTGGGCGGGAACCTTAAATTCAATCAAGCTGTTTTTCTCCGCAAAATGG
TCAAAGTTCGACGTTGTGCGCCGTCTGTTTCATTAACTTTATTGGAAAACTCAATGAGCTTCTCAACATC
TGGCGCAGAATAGTGTGTTGTAATGCTTTTGGATTTATGACCAAGTAATGTTTTCCGATCTTCTTCGGTA
ACTCCCGCAGACCTCAACCTATAACCGAAAGTGTGTTTCAAGTCGTGAACCCTTAAATTGATCATCCCAT
CATTGGCTTTTGTCTCCGTTTCCTTCTCAAAACGTACGGACGCCCTTATTCTGGCTTTTTTCCATGCTGA
ATTGTACATTCTTGTAACAGGCTTACCTCGATATGTAAAAACATAAATAGGATGCTTGCCACGCTGTTTT
TGTACAACCTCTCTTGCTACATCATTAAGAACAACGAGACGGTCCTCTCTATTCTTAACTCCGCTATTTT
TATCACGTCCTCCAAAGTCTTCTGGAATAAGAAATACACTCTTTTTAATTTCTGGAATGTAGATTTCCCA
ATCCCAACGCAAATTACATACTTCTTGTTCACGTGTGCCTGTATTGACTTTGAAAAGCGCCATACTGCGA
AGATGCTCTGGGAGTTCTCCCATCAATATTCTTTGCTCAAACCAAGAAATAGGGTAGGGTTTTCTTCTAT
CTTCTTTCTCGTTTAGCTTTGAAATGGATGGTGGAATATCAAGCCATGTCATACCGTTTTCATCCCTCCA
TTTCCTTGCGGAAAGGTTTAAGATTCTAATCACGATCTCAAGCGCAATATTGACGGTCCTATTTTTCACA
CCGTCTTTTGTCTGCGCCGTGTCTCCGTGTTTTTTTCGGTGTTCAATATATTTCTTTAATGTGCCGTCAT
GGATATTTCTTAACGTCAATTTACCAATGAACGGCATTAATGATTCAAGCATTATAATAGTCATATCAAT
ACTTGGCTTATTTTCATTTTCAGAAATGTATCTCATGGCTGCTTCAGCAAAAGTGCGGTCCTTTCTGATG
CCAAAATTTACTGCTTTGTCGATTTCGGACATCTTTTGTATTAAGATTGCTTCCGCTTCCTTTCTTTCAT
CCGTGTAACAAGAGCATCGAATTGTTTTACCTCGATATTGCTTGTGGATATACCAGACTCCGTTTCTATT
TTTGAGCCCTGTGAGTTTGCGACCCATTTTTTACCTCCATAAGGTCGCTTGTCGCAACCATTATTCTTAT
CTTTTTCTTTGAATAGATCAATTGAGCCATTCTTTATTTTTTCTATTAATTCATCTAGGTCATTTCTATC
AAATGCCCAAATTGGAATGTTTCCACGCTTCTCATAGAAATTATCATAAGCTCGAAGATGTGGCTTATAT
CTTGTTTTGAATGTGTTTACACTACAACCAAGATACAATGCTGCCTGTTCTTGTTTCATCATTCTTGGAA
TTATCATCGATACCTCCATTAAAAAAGCCCACACTAAGCGGACTTTGTTTTTTCATATTGCGTGTATGCC
ACGATAGCTAGAATTTCAACTATCGCAATAATGGATAATGTGATGATCATGTTTATCTCCGAGCATTTTT
CATGGCATCAAACCAAGCTTGGGCGTCTTCTTCAGTTGAGAAAATCCCGCCGTTTTTTAATAAATTGAAA
TGATAAGTTGAATCTTTTTGAAATAAAAAAGCACAAATCCGCTCACACTGTTTGTTTAAGTCTAAGTAGA
AAACTCTTTGACCCACCGTCACAGATTTCAGCGGACAAGGCAAAGTAAGCGTTACTGTTGGTCGTGGCTC
TTCCCACATTCCAATAATGTCGTAAATACTATTTGTATTCGGTATATGCACTCCATTATTACCCCAACTA
GTAACTTCTTCTTTACCTTCGCTATCAATATGAAAACCCACAACTTGATCATCTTCAAAAAGCGGATTTT
CTAATACAAATTTAACAAACGCTTTATCACCATTTCTAAGCACTACTGGCTCACCAGCTAACGCTTTTTC
TAAATCAAACTCTTTCATTTTACCGCTAATTGTCGGGTGCGGATGACCGCTTGCGTTGTATAGTGCGGTT
ATCTTATCCGTTATTGGCGGTTTTTGTCAAATTTAATTTTCTTTTGTGTGCCCTTTGCTATCAAAGGAAA
AGGGTAAATCCAATTGTCCACTTTGACGTAATTTCAGCTTTTGGAAGTTATTCCACATTTCTTTCATATT
ATCGGAAAGCTGAAAGAGGGTGACAATTTGATTTATTTGTGCTGTTAAATGTGGACTACCAATATCATCT
GTTAAAAGTTGATGGTAACGTGCTGTACTGTTCCCACTTTCACTTTTTGGAATGTTGTTTCTTAACTCTT
CTAATACGCCTTTTGGTAATTGTTCATAAATCAGTTTATTTGTCCAAGTGCCTACAACACCAGGTCGTTT
TTGTATGCCTTTAACAGTATAATCCCAACCATTTAAGCGGAATAACTCTTTGTAAAAAATATCAGGGAAA
CGTTTTTGCCAAGGTAAAAGTTCTTCGCTAATATATTTCCGTAAGATTTGTTGAAGTTCGTCTTTCTCAC
GTTCATATTGATAACCTGTTGCCTCATCAACTAGAGCGGTGATACCAACTTTGGCAAAAGCTCGGATGAG
AATTTCACATTGTTCAGCAATAATAGTTTGGCGTGGAGAAAGTGAGATGTGTTTTCTAGCTTCTAGGAAA
GCGTCGCACAAATCGGCAAGAAGGGTTGCTTCATAGCCATTGATTTTTTGTGTACCGCGATAGCAGATAA
TCGGGCTGAAGTGGTCCAGCTCTCTATCCTTATAAATAAAGGGTTCAAGCGTTTTTTGAGTCAAATATCG
CTGTAATCTTGTCCCGGCACTTTGTTTACCTTCTTCAACATCAACAATCTTTAATGCTTCTTGCATTTTA
CGTCCTGAAAGAACCCGAGTGCCATCATCAAGGACGTAACAAGGAATATCCACTCCTGCTAAATCTAAAA
CCCCTTCATAAAGAATTTCTCGCTTTGCCATATAATCTCCTATTTGCAGATACAAAAAAAGCCGTTCAAA
ACGGCTTGTAGTGCGGTTATCTTAATCCGAAAGAGAGTGGTTTGTCAAATAAACATTGTTGCGGTTATTC
TGTGTATTTATTTAAAATATTACTTATAGTTTCAGCATCTTCTAATGTTAATTTAGAATAGCTTGAGGTC
ATTTTTCCTTTAACGGCAATCCTCAATTCTTCCAGCTTTAAGCTATACAAGTAGTCTTTTTTATCTTTAT
AAATACGACCGTACACCATTCCGGATAATTTACCTTCTTCATACCCATTAGATAAATTGATCTTTCTATC
TCGACCGCGCACTCTAATTGTTAAATATTTTCTTCCAATTTTTAAGACTTCAGCCTCATGTTCAATGTTT
GAGCGCATGAGTGTTTCTAAAAAATATACGGTATCGCCAACTTTAAGATTTTTAATCCAATCTTTATTCA
TAAATACCCTCATACTTTCGGTGGCAGTGGAAGTGGTTGCCAATGAGTTACTGAAGATAGATGGTAAGTA
AGAAGAGACATGAAGAAAACATCATCTCGCCACGCTATTTTTATTTCCCCTCTATTTGTGCAAATCAGAA
TGTCCTCTCTCTCACTGGGCAATCTATCTTTTACACTAATCCAGCCATCACATTTCTGATATTCAACAAT
CTTTGGGTGTTCAATAATATAATCAATTTCGTCATACCAACCTGACTGTTTCTCTTCTTCAGTTAATTCT
CTTTCTTTAGATTTAGCTTTTCCAAGAACTTTACCATAAACTGCATTATGCTCCTGTTCAGTATAGATAC
TGATATCATCATTATATGTTGCATGATCGTACAAATCTTCTGCACCATTTAAGCACGCTTTTTGAGCTTC
TTCTTCGGTTTTGTGAAATGAAATACTGTTTTCATCATAAATATTTACTGTGAAGTATTTATTTTCTGTT
TCTGTCATAGTTAAATTCCTCATAAATTCCATGTTTATTTACCTTTTTTCTGGCACAAAAAAACACGCTA
TTGCGTGCTGTTGAGTATTTAAGTTTTACATCACGTGAACTCACACGACTTAATCAAGGAACTGACAGCA
ATTGGATGTACTGAATTGAGATGTAAAGGGTCACACCATATATGGTATTCACCCAAAACAGGAAAGACGT
TTCCTGTTCCACATCCCAAGAAAGATTTACCAATAGGTACTGTTAGATCCATAAAGAAATCGGCAGGGCT
TTTATAGCTCTGCCGAGTCCTATCTAGGAGGTTATATGTTATTTACCATTGGCGTTGAAACGCCAAAAAA
TGAAAATGAAGCGTTTGGCTTATGTGTGCCTGCGCTTTTTAATGAAACTTACTCTTGTTTTAGTGGTGCA
GATACTGTCGAAGAAATTGTTCCAATGGTAACTGATGCAATCCATACCATCTTAGAAATGATGGTTGAGA
GTGATTTTGATATTTCCCAAATTAAAGATTTGGGCTTTCTTCACTATAAAGAGCAAGAAGATTTTCAATA
TTGCGATAGTTGGTTACTAATCGATGTAGATATCACTGCTTACTTTGGTAAACGCCAGCGTGTAAATATT
GTATTACCGCAATATCTAATTGATAGAATAGACCAACGTGTAGCTAATAATCCAATCTATAAAGACCGTA
GCCATTTCTTAGCAGTAGCTTCACAACGAGAGTTATCATCATCTTTATAATTAAAAGAGGCATAGTGAAA
TATCTATGCCTCTTTTAATTCTGTGCGTTTTCTGTTTGCCACTCTCGAATCTTATCAACTCGATTTAAGC
AAACATCTCTTTCACGTTTGAGTATCACTGCGTACTTTGAAACGTCACCGTAAGTATTACCGTTAAAACC
TGTTTTATCTAAGTGCGCAAGAAGTGCTGCTGGAATTTGTGGGTATACTTGAACTACTGGCTTACTTGCG
CAAGAACTCAACAATAGAACGAGGAGCACTGGCATTGTAAGCGTCAGCACTCTTTTCATCATGTGAAATA
GAATTAATTGCTTCATCTGATTTACTCCGTGATTCACTTTCTAATCTGCTAATCTCAAGCGTTAGCTGTC
TGTTGATTTCTTCTTGCTGTTTAAGTGATTTTATACTTTCACTTTGCTGTGAAATGATTTGGGCTTGAGT
AGTGTTTTTGGCTTTTAAGTTAGAAATAGATTGGAACTGAAACCACAACGCGACACACAAGCCCAAAATT
ACGACGATCAAGATTTGTGTAAGTCGGCTAAACATAGCTCACGTTCCTTTTGTCTGCGGATTTCAAGTCC
ACGTAATACTTTACCGTTGGCGTATTTCCAGCGTGGAAATTGATCGCACATTGCTTGAATATCGCCATTT
TTTGCGTGTTTAAATAACGTAGAATATTTCAGCTTAGAACATCCGACATTAAATGTGATTGATACCGCTG
CCTCAAATGTACTTTGCGGTAAGTTCTTTCCACTTGCCCAGTTATTAACGCATTTTTCAGCCACTTTGAT
GTCATTTACCCAACGTTTAGCTATTTCTTCATCTGAATATCTTTTACGTTCAATAGGTAGTCCGCTTAAT
TCCGTGGAGCCAATACCAACTGTTAGAACGTCAGCAGGACATCTATAAGGTTCACGTGCGCACCCCTCGG
CATTACCAATGATTTCTAGTCCACGCTCACTGGTGCGAATCTCAGTTGAGTGATCGGACATGACAACAGC
GATAATCATTGCAACAGAACAAGCCGTTATCTTCTTAACGTGTTTCATTTAACAAGCCCCGCTTTTTCTT
TTTCGAGTTTTATTCTCATGCGTTCAACTCTTAACTTATGAAGCTCTTCAAGTCGCACTTTTTCTGCGTT
TTTTCTCTCATTTTCTTTCTTCTTGTAATAAGAGTTAACAAGCATCGTAATTACACCAACAGTCAAACTG
ATAACTGCCAGCCATTCTTGAAGTGAGAGAAGTGCAAAGAAAGCGCCAAACCCTGACCAGATATATATTC
TAGCAGAAATTTTAACCAAGCCTAGTCTTAACGGACTGGGCTTTTTTATTGCCCAAACGGGCATAAGGAA
ATGTCTATGCCTGAAAAGAACCCAGATATCTGGGCAATGATTTGGATGTGGTTGCAAATTAACGCAAACA
CACTCACGACTGCTGGGTCTGCAATCATTGCGGTTATTCTTCGTGCTTTCTTCGTAAGAAAGAAACCAAT
GATACGTTACACCGTGCTGGATTCAATGATTTGTGCGCTCATTGCAGTGACTGCTGAACCTTTAGCACAG
CCATTTTTACAGTTTTTCTTTCATGTCGAATCAGAAAGAGCATCTTATTTTTTAGGTGTAATGATCGGAT
TTATCGGAACTGAACGACTAAGAGAATTTCTATTCAAGTTTATCAATAAAAGGATTGATAAAAATGATAC
ATATAACCGAAACGACTTTTAATAGTGTTTTCCCTCGTGCTAGACGTGGGGTTTATCAAGCTATTGCAGA
AAACATTGAGAAAGCCTGTTGTTTCACTAAAGAGCAACAAGCGATGTTTATTGCTCAATGTGGTCACGAG
AGTGCAGGTTTTTCTGTCTTTACTGAAAATCTAAACTACTCAGAACAAGCGTTATTGCGTGTATTTCCTC
ATTACTTCAATGAAAAAACTGCTGAACAATATGCACGCAAGCCAGAAATGATTGCTAATCGTGTTTATGC
TGCACGAATGGGAAATGGTAGCGAAGCAAGTGGCGATGGTTGGCGCTATCGTGGTGTTGGTGCTATTCAG
CTTACAGGCAAGAATAATCACACTGCTTTTAAGAAATGGCTTGGACGTGATATTGAACCAAGAGATATTG
CAACAAACCTAGATCTTGCTGTGAAAGCAGCGGTTTGGTTTTGGCTTGCTAACGATCTGTCTAGTCTTAA
TTCAGTTAGTAAAGTCACGCTCAGAATTAATGGTGGCTCTAATGGCTTAGCAGAACGCGTGAGCTTATAT
AGACGATTAATGGTGTAATTATGTTCTCGTTCATCAATAAAGCATACATTATTGTCATTGCGTTACTTAG
TGCTGTTATTGCGTTTCAATATCACTCAATTGTTAATCTTGAAGATAAGACAAAACAGCAAGCACAGATG
ATTAATAATCAAAGCGAATCAATCAAGCAATTGAAAGAGCAAGAACAAATCAATCAAAAGCTAACGTTTG
AGATTAGTCGATTGGAATCAGAAGCAAGGATTAAATCAGATGAAGCAATCAATTCTATTTCGCATGATGA
AAAGAGTGCTGACGCTTACAATGCTAACGCTCCTCGTTCTATTGTTGAGTTCTTGCGCAAGTAAGCCAGT
AGTTCAAGTATACCCACAAATTCCAGCAGCACTTCTTGCGCACTTAGATAAAACAGGTTTTAACGGTAAT
ACTTACGGTGACGTTTCAAAGTACGCAGTGATACTCAAACGTGAAAGAGATGTTTGCTTAAATCGAGTTG
ATAAGATTCGAGAGTGGCAGAAAGAAGATTTAAATAAGTGAAAAGGGGTGATCCCCTTTTCTTTTATAGA
ATAAGCTGTTCTGGTTTACAGTTATAAATTGCTGCTAAACGTTCACAAGTTTTTTGTTGTGGTTTAGATC
CTTTTTTCTCTGCTTGAGAAATTGATGATTGAGTTAACCCAGTTTTAACTGCTACATCATATTGTGATAA
TCCACGATATACGCGCCACGCAGCTAATAAACTTAAGTCTTGATCAAACATAATATTAATAACTTCGTTT
GGCACTGTTTCATTATCTGTATGATCTGATTGATAGGGTACATCTTGAAAAATTAAATCATCATCAAGTG
CAGTCAAGCGTTTAAACTCTTCGATTGGCAAGACTACAAATTGTGGTTTGCCATTTGTATCGTTTATATA
TTGTAGTTTCATGAGATCTCCTTTAGTGGGGATTTCTCCCCACTTTATTAATAGGTTGTTGATGTTCTGC
GTTTAACTGTTTGTATATTGATTATTCTAGGTTCACCGTCGATTACTTCAAACAAAACTCTGTAATCACC
TACCCTTAATCTGTACTGGTTATCTTTACCTGACATCTTTTTTAAATCTAACTTGACATCGGGAAAGGTG
TTTAACGCGTTCACTTTTTCTCTAATTGACTTCACATATCTTTGGTCTATTGAAAGCAGTTGCTTAATTG
CTTTCTTAGTCCAGCTAATCTGATTCATTTAATCTCCTTTTTAAAGAACAAGTATCTTTCGATGATTAGA
TAATAAGATATATATCTTATATTGTCAATATTTTTTTAGAAAAAAATCTAATTATTTTCAATTTTTCTAA
TCATTGTTTGATAAAAATAATTATCGAAAGGTACTCCTGACGGGAGTGGGCTTTCCGCGGGGTTGGGCGC
TCGCGGTTTTCGGCAGTTTTTCGAATTTTCAGTCATCATCATCATCCGGGTTTTTGTTGCATTTTTAATC
AGTTTTTCAGACTTTTAATCAGTGGGTTTTTTAGATTATGGATAATTTATTCGACATAAAATTAAACATA
AATCAGATAGCTGAACTGGTCGGAATGCACCGCCAGACGGTATCTCAACGGCTCGCTGGGCTAACGCCAG
CAAGCGGCAGCAATTCAAAATTAAAACTCTATTTACTTTCGGATCTTATTCGATCTGGATTATCACAAAA
GATGTCGATAGATGTCGATTCACTAGTACCAGTTGATCGCAAAGCATTTTGGCAAGCTGAAAATGAAAGG
CTTAAGTATGAGCGAGAGACTGGTCAATTAATTCCAGCTTTTGAAGTTGCACAAGAAATGAGTGCATTCG
CAAAAGCAACTGTTCAAACATTAGAAACATTGCCAGATATTTTAGAACGTGATGCAGGTCTTACACCAAA
AGCACTCGTGCTAGTACAACAGATCATCGATGATGTTCGAGATCAAATGGCACTGCGGATTCAGCAAAAC
GAAAGCAACGATCAAGGATAACAAATGTATGCATCAGCAAGAGATATTAGACGTGACATTGCGAACTCAG
TAAAAGCACCGCGTCGAATGAAAATATCAGAAGCCGTTGCTACATATATGCGTGTGCCGGTTGGCGGTGG
GAACTCTGTTAAATGGGACAAGAACACTGCGGCATATATGCTTGAGCCGATGGACTGTCTTAATTCTCGA
GAGTATGACGCTGTCATTTTTGTCGGGCCAGCACGAACAGGGAAAACTATCGGATTAATTGACGGTTGGA
TCGCTTATTCAATTGTTTGCGATCCGTCCGACTTCTTACTTGTTCAATTAACGCAAGATAAAGCGAGTGA
ACATAGTCGAAAAAGACTAGACCGCACTTTCCGTTGCTCGCCTGAAATTGCTAAGCGGTTAAGTCCGCGA
AAGAATGACAACAACGTATACGATAAATATTTCCGCGCTGGAAATCTGTTAAAAATTGGTTGGCCGTCTA
TCAACGTGCTTTCTTCTTCGGATTACAAATACGTTGCACTGACAGATTACGATCGCTGGCCAGAAGATGT
GGACGGTGAAGGTGACGGCTTTTCACTTGCGTCAAAACGTACAACGACTTTTATGTCATCGGGCATGACA
CTTGTCGAAAGTTCACCGGGTAAAGACATTAAAGATGTAAAACATCGTGTAGGTTCTACACATGAAGCAC
CTCCAACAACTGGTATTTTGAGTTTGTACAATCGAGGTGATAGACGTCGATTTTACTGGCCATGTCCACA
TTGCAAAGAATATTTCGAACCGAGCATGTCCAACATGGTTGGCTATCGCGATGATCCCGATTTTGTCAAA
GCAAGTGAAAACGCGAGGTTGCAGTGTCCGCATTGCCAGAACTTAATCGAACCATCGCTAAAACGTGAAT
TAAATATTAAAGGTGTTTGGCTAAAAGAAGGTCAAACAATAGATAAAAAAGGACAAATCAAGGGTGCAGG
TAGAAACTCGAGAATTGCATCTTTTTGGCTTGAAGGTCCAGCGGCTGCATACCAAACTTGGGCGCAGTTA
ACGTATAAACTTCTTAACGCAGAGCAAGAGTTCGAGCGCACGGGAAGTGAGGAAACATTAAAAGCCGTCA
TTAACACTGACTGGGGTTTGCCTTATCTCCCTCGTTCAGCACTTGAGCAACGACGATCTGATGAATTAAT
GGAACGTCGCGAAGAAGTCGAAGAAAAAACAGTGCCGGCAAATTGCCGGTTTTTAATTGCTGCAGTGGAC
GTACAAGGCGGCAAAAAACGTCGCTTTGTTGTTCAGATCGTGGGCTATGGTGAAAGTGGTGAACGTTGGC
TAATTGATCGTTACAACATCTCTTTTACTCGACCTGATGAACACGGTGAAACGAAAGAGATTGATCCGCG
GATTCCTGAAGACTGGGACATTCTTATTTCTGATGTGCTCGAAAAGAAATACCCGCTTTCTTATAACAAG
AATCACCTAATGCCGATCTTAGCAATGGCGGTGGATAGTGGTGGTGAAGAAGGTGTAACGGATAACGCGT
ATAAATTCTGGCGACGTTGCAGACGTAACGGCAAATCTAAACAGGTTTATCTTGTTAAAGGTGATTCAAC
GAAACGCCAGAAATTAATTACAAAAAGCTATCCGGATAATACTACGCGCTCAGATCGTCGCGCGTCCGCA
CGTGGAGATGTGCCACTTTATTTACTTCAAACTGACTTGTTAAAAGATCGAATTAATAACGCCCTCGCAC
GTGAAACTGCGGGGGCTAATTATATTCACTTTCCAGAATGGATTGGTGAGTGGTTTTTTAATGAATTGAC
GTATGAAGAAAGAGGACCTGACGGCAAGTGGCGAAAACCGGGTAAAGGCAATAACGAAGCCTTTGACTTG
TTTTGCTACGCCCACGCCATTGCTATTTTGCGAGGTTATGAGCGGATCAAATGGGGCGATGAAAAAGACG
TGCCGACTTGGGCGAGATTACCTGAAATTAATTCCGAAGTGATTCGCAATGATCCTGTTTCACGAAATGC
GCAAAGCAACATTGTAGAAGAAGTTTTACCGAAGCAATCAAAACCACGAGCAAAGAAAAAAAGTAGTTTT
CTTGGTGGTGGAAAATCTGGGGGGTGGTTGTGATCTACACAGCAGAAGAACTAAAACAAAAGATAAAAGC
ACTTGATGAAAAGATCGAAAACGCGCAAAGCCAAGTGAGTTTTAACGGAAGATCGGTCAGTTTTCAGATT
AGTGAATTATCGAAACAAAGAGATCGTTATCAAGCAATGCTTGAACAGCTACTAGCAGAAACAGGACAAC
GATCTAAAAAACACCGAATTAAATTTGCGAGATTTGTATGAAATTAATTGAAAAAATCATTGCAGAGATT
TCACCCGGTTGGGCGGCTCAACGTGCACGATCTCGCTTGGTGTTTAATGCTTATGAAGCTGCTATGCCGA
ACCGAACGCATAAAGCAAAACGTGAGAAAAGCGCAGCAAATACTAGCGTTAAACAAAGCGCTGTCAGTTT
ACGCGAACAAGCCAGAGCATTAGATCAAGATCACGATATTGTTATCGGGATTTTAGATAAGCTGGAAGAA
CGTGTAATTGGTTCAAAAGGCATTCATATTGAACCGCAACCGCTTAATTTAGATGGTGAAGTAAACGAAG
AATTAGCGGAACAGATTCGAACAAAGTGGGCTGAATGGTCCGTATCGCCTGATGTGACGGGAATGTACAC
GCGACCAATGCTAGAGCGGATGTTGTTGCGGACGTGGTTACGTGATGGTGAAGTGTTTTTACAGTTAGTG
CGCGGTAAAGTCTACGGATTGGAATACAACACGAAAACACAGTTTGCACTTGAAGCATTAGAACCTGATT
TCATTCCTATGAATAGTGATCAATCTAGCAGACTGGTGCAAGGTGTACATCTTAACGCTTGGAGAAAGCC
TATTGCTTATCAAGTCTTCCTTGATAATCCTCAAGAATCGGTCAAAACATACGGCAAAGTGAAAACTGTT
CAAGCTGAAAATATGTTGCATCTTGCATTTCGTAAGCGACTTCATCAGTTGCGTGGTATTTCAATGTTGC
ACGGCGTAATGATTCGACTTGCTGATTTAAAAAACTATGAAGAATCAGAACGTGTTGCAGCAAGAATTGC
CGCCGCTTTCACGATGTATATTAAGAAAGGTGATGCCCAAGTTTACGGTTCTGAAGAATTTGATAATAGA
AATAGTGATTCTGAGCAACGCGATTTTGAAATTGCCCCCGGTGCGATCATTGATGATTTAAAACCGGGCG
AAGATATCGGATTGATTAATTCTAATCGTCCAAATGTCAATCTTGAAAACTTCCGCAATGGTCAGTTAAG
AGCAACGGCAGCGGGTACACGCTCGAGTTATTCAAGTATTGCGCGAGATTATAACGGCACATACTCAAGT
CAACGCCAAGAGCTGGTGGAAAGCTTTGAAGGCTATGCCGTTTTACAAGATCATTTTGTCGCGCATATTT
CACGACCGATTTATCGCGAATGGTTAAAAATGGCGATCTTGTGCGGTGAAATCAAAGTGCCATTAGAAGT
CGATCAATCAATGCTATTCAATGCAGTTTATTCAGGTCCGGTTATGCCTTGGATTGATCCGATGAAAGAG
GCGCAAGCGTGGGCTACGCGAATTCGTGGCGGTCTAGCAACAGAAAGCCAAGCAGTAAGAGCGAGCGGAC
ATAATCCGGCAGAAGTGAAACGCAGACGTGTGGTGGAAGTTCAAGAAAACCGCGAGAAAGGTTTGAAATT
CGACACAGATTTAACTAATACACAATCACAAGGAAATAAACATGAAGAAAAAAACAGCGATGGCACTGAC
AGTGGCGATGGCGGCGGCAAGCGTTCAGATGAATAACGATACGCAGAGCTGGTTTTCAATCAAAGCGGGT
GCAAATGACACAGCCGAAATTTCAATTTATGACGAGATCGGTGGCTGGGGAATTAGTGCGAAAGCATTCG
CAAAACAATTAAAAGATCTTGGGAATGTGAAAAAAATTAATCTTCACATTCACTCTCCGGGCGGTTCAGT
ATTTGACGGCATGGCGATCTTCAATTTACTGAACAATCACACAGCAAAGAAAATTGTGTATATCGACGGA
TTAGCTGCTTCAATGGCAAGTGTTATCGCAATGGTGGGTGATGTTGTCATTATGCCAGAAAACGCCATGA
TGATGATTCACAAGCCTTGGGGGATTCAGGGTGGTGATGCCGAAGATATGCGCAAGTACGCAGATTTACT
CGATAAAATCGAGGAAACACTTATTTCCGCTTATACCAAGAAAACGGGTAAAAGTGCGGAAGAATTAGCA
GAAATGCTAGCAGAAGAAACGTGGCTCAATGGTAAAGAATGCGTTGAACACGGTTTCGCAGATCAATTTG
TCGAGCCTGTCAAGGCGATGGCAACACTTAATTCAAAACGTTTAGAGGAGTTCTCAAATATGCCAAAAGC
AGTAAAAGAAATGTTGTTCTCGCCAAAAGCTCAGGCAGCAACACAAACACAAAAAGCAGAAGTGAATACC
CAACCAGAAAAGGTTGTTGTTGATAATTCTGCTGAAATTAAAGCACAAGCCGAAAAACGCATTGCAGATA
TTAAATCAGTATTTGCACCGTTTTCTGATCAACAAGACTTACTTATCGAATGCTTATCAGATGTGAATAT
CACTGCAGAACAAGCAAAAGATAAATTACTTGCGAAACTCGGTGCGAATACAACACCAAGTGCCAATGGC
GGTTATGTTGATAACGGTAACATCGTTGGCGATAGCGTTAAAAACTCATTGTTAGCGCGTGCTGGTAAAG
CAGAAATTGAGAAAGACAACGCATACAACGGCATGACATTACGCGAATTAGCACGTGCGTCAATCGCAGA
TCGTGGCGTGAGTATCAGCGGTATGAATGCGATGAGCATTGTTGGGTTGGCATTTACTCATTCTTCTAGT
GACTTCGGTTCTATCTTGTTAGATGTGGCACATAAATCAGTGTTAGAGGGTTGGGCGGTTGCAACGGATA
ACTTTGACAAGTTCACAACGAAAGGATCTGTATCAGACTTCCGCAAACATAACCGTGTTGGCTTAACTGA
ATTCGGACCACTTCCAGTTGTGAGTGAAGGTGAAGAATACACATACGGCACAATTGGTGATAAACAAGTT
GCTGTTGCTATTGCAACATACGGTAAGCTGTTCTCTATCACTCGCCAAGCAATCATCAACGATGATATGA
GCATGTTAACTCGTATTCCGTTCTTGATGGGTAAATCTGCTCGTGCGACGGTTGCCAAACTTGTGTACAA
CTTGATTACGTCAAACGGCAAATGGCAAGACGGAAAAGTGTTGTTTAGTGCAGATCGTAAAAACTTATTG
ACTGGTTCCGGCACTAAAATGGATGTAACAACTATCGATAAGGCTATTCAATTAATGAATGGTCACTTGG
ATGGCGATAAACAGCCGTTGTTGATTGAGCCTGAATTCTTACTTGCGCCAACATCGCTTGCAACAAAAGC
AAAACAAGTTGTTGGCTCAACAAGTGTAGAAGGTGCAGACACTAACTCTGGAATTATCAATCCAATTAAC
AACTTCGCAGAAGTGATTAAATCGCAACATTTACAAGTTGCCGATGCTGTGTCTTGGTATTTAATCAATT
CTCAAGCAATTGAAGTGAACTACTTAGACGGTGCAGATCAACCGTATCTTGAACAGCAAGACGGTTTCAC
TGTTGATGGCGTAGTAAGTAAAGTTCGTATTGACGCGGGTGTGGATGTCATCGATCCGCGCGGTATCGTG
AAAGTGACTAACCAAGGCTAATCAAGCGTAATTTCAAGCCGCACTCTAAAAAAAGTGCGGTTTCTTTTTT
CTCAAAAATAGGATCTAAAAATCATGGCTAAAAATTACATTCAAGATGGCGATACGCTACGTTTTACAGC
TAAAAAAGCGGTGAAAAGTGGCGATGTAGTAGTTGTGGGCGAAATGGTCGGTGTGGCAATCACTGATGTT
GAAAACAAAGCACAAGGCGTTTTACGTGTTACTGGCGTTTTCACAGTGAAAGCGAAACAAGCCGACAACA
TCGAAAAAGGTGCGGTCCTGTACTGGGATGAAAGTGCCGGCGAAGCGACTACAACTAAAGGTTCGCATAA
AGTGCTAGGTAAAGCATGGAGCGATTCGGGTACATCATCTACTGAAGTTGATGTAAAACTCAATGTCTAG
TCCATTCGATCAAGCGTTGGCATCAGCGGATCAAGCGATTGAAAAAACGATGATGTCAACGTATCTAATT
AACAATGAAGAATATCAAGCTGTTTATGACGAAACGCCAAAAGAATTCGAACCGATGAATGGTGTTGTTC
GCACGCTCACTTTGTATAAAAAACAAGGGTATGAGCCTAGAAAGAATGATGTCGTACAAATTGGTGATGT
GGAATATCTTGTTACAAGTTTCACGATCAATGACGGCTTGATTATTCTTCAATTAGAAGAGAATGCGAAA
TACTAATGGCTTTTGAAGATGATATTAAACAAGCGCAAAAAAAGCTTGAAAATCTGAATAAAAAAGCAGT
GCCGAAAGCGACATCAAGGGCTATTAACAAAGTCGGCTCAAAAGTGCTGGTGCGCAGTATTGCTACTGCT
GCGAAAGAAGCAGATGTGCCGAAAAAGTTAATTAAAGGACGGGCAAAGCTTGAAAAAGCCAAGCCATCTC
GTTTGTCTGCGTACATTAAAGTTAACCGTGGCAACCTCCCCGCTATTCGAATTGTGGCGGGGAAAGGCAG
TCCGTTTTTAACACGCGGTAAGCGACGCGGACAATTAAAAGTCGGTAAACGCTTTTATGAGCGCGCTTTT
ATTCAGAAATTAGCGAATGGTCGCGTTCATGTTTTGCAACGTAAAGGAAAAGCGCGCTATCCGATCGATG
TTGTCAAAATTCCTTTAGTTAAGCCGCTCACTGAAGCTTTCGAGAGTGAAGTAAAAAAAGCACTCGAATC
AGAAATGCCGAAAGAGATGAAAGCGGCACTGGAACATCAAATTAAACTTGTGGTGAAGAATAAATGAAAA
TTCATACAGAGATCAGAAAGAAACTTGTTGCTGACATCTCAAAGCGTTTCAAGAGAGTGAAAGAAGTGAT
CAATGGTAAACCGTCGTTTGTTGACATTGAAAACAACTCACCGGTGGTGGCGGTATTTATCAGTAACGTA
ACACCAACGGGTTATCTTGATGAAACAAACAGTGGGATTTTACACATCTATTTGATGATGAAATCCGCTG
CGCGTGAAGACAGTCTTGATAAGTTAGCACAAGAAATTCTCGATTCAAATATTGTTGAATCTTCATTATC
TAGTCTAACTGAAAGCGTGGTTTTCTCGTCTTTTGACTACGATCAAGATGAAGAAAGCGGAACGTGGATC
GCGGCTGATATTCAATTCACTATCACTTACACATTCGGAGATCAAGAATGAGTACAAATAAAAAAATCAC
ACCAATGAAAGGTGCTGGCACACTATTCTATCGTTTGAAAAGCGAAAAAGAAGCAACTGTGGTTGCGGGC
GGTGTGTTGAAAGTTAACGAAGTTAAAAAAGACGCTAACTGGGATCGTATTGCGAAAATCAAAGAGTTGC
AACCGGGCGAAATCACAGCGGAAAGTTATGAAGATAACTACTTAGACGACGCCAACGCAGAATGGAAAGG
TACATCACAAGGTGCTAAGTCTGCCGGTGAGACATCAATCACGCTTGCGTGGTTGCCGGGTGATACTGCA
CAACAAGCGATTGTTGGCGACTTCGATTCAGGCAAGAAAACTTACTACATGGTGAAATATCCTAACGGTA
CACGCGATGTCTATTATGCATGGGTATCTTCACTTGGTAAGACAGTGCCGCAAAACGAAACAATGACACG
CACGATCAAGTTAACAAACGTCGGCAAACCGTCATTAGCAGAAAACAACAACGCTGGGGATTAATAATCA
TGTTGAAGAAAATTGAGTTCACACTAAACGGTGCGGCAATTCAGTTGTCCGCAATCTCTGCGCTAGACTA
TCTCAATTATGTTGAGTATATGAACGAGTTAGATAAGCCAGAAAATATTGCAGAATCGGACACAGAAAAA
GAATTACATCGTAAGCTAAATCAAGCGAACAAGTTAAATCTGTTGGTTAATACTCGCTTGATTGCGATTT
CTATGTCTTACGCAGAAAAAGAAAAGACAGTTGATGAAATCCAAGATCATCTACTGAATAACTTCACACA
CACAGACATTCTAACGTTACTTGATAAAGTACAAGATGTTTGTGAATTTCCGAAAGTCGAAAAATCGGAA
GATGACGAAGTGGAAAGTGGTGAACAAAAAAACGTTTAGAAGCTGAACTCAACTTTATTCTGAAGTTAGC
GCATGAGTTTAGACGGCCAGACTTTAAAAGAATGCTCCGAGATATGTCTGTTTCGGAGTATTTTTTTTGG
TGCAAATACTTCGGAAAAAGACCATTTATGTTAGAGATGATCGACTATGCGCAGTCGTCGATCGTGAGTT
CAGCTTATAACGTTGCTGCGGGTAAAGCTATTTCAAGTGCACAAGACTTTTCTGTGTTAAATCATGTTGT
TAGAAATAGTGAAATGACAGATGAACAAATTGAAGACGCAAGCGGCGCAACTGCAGGAGTATTGAGAATT
GAATCAGATTAGCAATTTAAAAATCAAGTTGACTGCTGAAACAGCGAAATTCACTGAAGAAATCAACAAA
GCGAGAAATTCTCTTGGTGGATTATCGAGAACAAAAAGCGGTATTGATTTAACGAAAGTCGCGTTACGTG
GTTTAGCTGTCACTGCAGGAGTTGTTGCTACTGCATTTGCCGCGGTTTCTGCTGCCGCAATGCAAGGAAT
TAGCATTTATGCGGAAACAGAACGCTATATGGCACGCACCGAAGCGCAACTAAAAGCGACTGGCGCGGCT
GTCGGTTTTACTACGAGCGAATTAGATAAGTTTGCTCGATCTGTCGCGATGAATACGCTTGCAAGTACAG
ACGGCATTCGCAATGCGATGTCTGTTTTGATGACGTTCAAAAGCGTAACCGGTGATATTTTTAAACAGAC
GATCAGTCTTGCGCAAGACTTAGCGGAAGTATTTAAAACAGATGTTGCGAGCGAAGCTAGAAACCTTGGG
CGTGCGTTAGAAACACCAACCGAAGCGGTATCAATTCTGAAAAGAAAAGGGATCGAACTCTCGGAATCAC
AGCAAGAATTAATTAAAAAATTCGTTGAATCTGGCGAAAAAGCCAAAGCCCAAGAATTAATCTTGCACGA
ATTACAAAAACGCGTTGGCGGTGCCGGTCAAGCGGCAGCTAACGACACAGTAACTGGCGCACTTGATACT
CTCGGTCAAGTTACTCAAGAACTAAAAGAAGAATTTGCGAAAGCGACTGGCATTACAGATATTTTTAAAA
AATCTGTAAATGGTTTAGCAAAAGCATTTTTATGGCTAACTGAAACTATGCGTGGTCCTAGTCTTGAAGA
TCACATTACGACACTTGAAAAAGAGCTTGATGTTCTAGAAAAGAGCAAAAAGTCATTAGAAGAAAAACTC
AGTAAAACAGATGATAGTGAAAGTAAGGATATTCTCAAGGCAAGAGATGAAAGCATAGAGTCAACAAGAA
AAAAACTTGCTGAAGCTCGAGCAGAATTACAAAAACAAAAGGAAAAAGCCAAAATTGAGCAAGATGAAGC
AGAAAAGCTTAAACAGCAAAAGGAAGATAAAGAAAAACAAGATGCAAGTCTTGCTTCAATTAATGCATTG
AACAATCGCTTAAAAACGCGCAGAGAAAAACTCGATGCTCAATATAATAAAGATATAAAAATGATTGAGT
CGCTCACGCTGAGCAAGGAGCAAATTGAGGAACAAGGCTTTCAAAACATTGAGGCATTGCGCAAGGCTCA
TATTGAGAAAGTGACTAAGCAGTATAATGCAGAAAAAGCAGAACTGGATAAGTTAGAAAGTAAAAAAGTC
GCTACTGCAAAATCATCATATCAAGATCAGCTTTCTGCATTAGATCTTCGCTATGCAACTGAAACACAAA
AGATTGAATTAAATCATCAGTTACAGATTAAAAAAATTCAGCAAATGTCTATCTCTGAAAAAGACGCGCG
CGCGAAAGGTTTTTCATCTGCACTTGAGTTACGTAAGCACTATCTCGCATTAGAGAATCAAGCTTTCGAT
AAAGCGATGACTGATCAAAAAGAGAAAATCAGACGTGAAGAACAAGAACGTTCTGATAAAGTGCGGTCGT
TTTTTAACGAAATTCGCGGAAGTGGGAATGATCCGTATGTTCAAAATGACATTATTCGTGATGAACAACT
TGCGAAAGCAGAAGAAATGCACAAGCAACAGTTGTTAAGTGTTGAAGAGTTTCAGAAAGCAAAAGCCGAT
ATTGAAGATGCATACAGAAAGCGCAAAGAAGATTTAGATAGAGAATCTGCGATAGCACAATTAGGTGCCG
CCGCTTCATTATTTGACGGATTAGCCGGCTTAATGGAAGCGACTGCAGGTAGAAATTCTTCTGCATACAG
AACGATGTTTGCGATTTCGAAAAGTTTTCAGATTGCACAATCACTTTTAAACTTAAACGCTGCAGTGATG
AAAGCAATGAATGATGATGATTCTCTGACGACCACCGAAAGACTTGCCAAAATGGCGACAGTGGCAAGTG
CGGGGGCAAATGTACTGAACCAATTAACAAGCGTTACCCTATCTGGTGCGCGTGCAATGGGTGGTCCAGT
AGGTGGTGGACGTGCATATCTTGTTGGTGAAAAAGGTCCTGAAATTTTCGTGCCGGGGGCAAGCGGTCAG
ATTACAAGTAATGAAAATCTGAATAAAGCACTCGGTGGTGGGTCTAATAAAACGGTTGTGATTAATCAAA
CGAATAACTTTGATTCTAGCAATTCGGATAATTTGGATCTCGCCAAGTCGATAGCAAAACAAACAAAAGC
GGTTGTGTATGAAGTGCTTAAAAATGAAAGTCGTTCTGGTGGAATGTTAGGTGGTAGATGATGACAATTG
AAACATTCAAATGGAAATCACAATGGGGTATGACATCTGAAATGACAAGAAATGTGGATGTTGTGAAGTT
TGGTGATGGTTACGAACAGCGATCATCAAAAGGACTAAATGATCTTATTCAAACATCCAATGTTATTGTC
AGATTAAATAAACGGGTTCAAGAAAACGATATTAACGAGTTAAAAGTGTTTTTAGCAAAACATCTATCGC
TATATGCGTTTTACTGGACCCCACCGGGTAACAGCGTAAATATCCTCGTTGTTTGTGATAAATATTCCAC
AACGGATAATGGCGTATATATTGATTTTGAACTCACATTTAGACAAGTTTTTAATTAATGTGAGTTTGAT
CACATAAAATAATATAAAAATATGTATAATCTTTTCATTTTTAAAATGGAGAATAAGAAATGAAAAAAAT
TTATACATTAGGTGTTTTAAGTGCTTTGCTTATTGGTTGCTCAACTGCTAATAATTTAACCAAGATAAAC
TCTAATGTCGAAGGTTTAATTTATAATTCGGTTGCTTCAGATTATTTACCAGGGTTAACTTCCGCGTTGC
TATTGGATTTTGATGAGGGTTATCAAGCTGTCACTTATACCACAGAAACATATAAAACAAATCAATTTGG
TCAAAGAGAAAAAGTCAATATAACAATTCCTAGCTATGCTGTTGATGATCATCTTATTATGCTGAATAAA
TTCTTGTCTTGGGATCAAAAGGCAAAAGAGCGTGGAGATCAGTTTAGTAAAGAAATTGGCAGAGTTAAAA
CAGTAAATGGATATTCTATTTACACATTCCATTCTGGCAATAAACATTCAAACTTATTAAATGTATGTTT
CACAAATCCAGAGAGTATGCCTTGTAATATTGACAGCATTACTTTTGATGTGAAGAACGTAAAACTCATA
ATTCAAGACTTAAACAAATTTAAGTCTGGAGGGTTTAAGCAATTAGACACATCAATTTATAACTAAGTAA
AATCCCTTGAATCATCAAGGGATTTTTATTGGAGCAAATATGAGCATTTACGGACAACTTGAAGTTACCG
TTGAGCTTATTGGACAGATAGCTAAACAAGTGGTTAATGAAACGATTGAAGACAACTTTAGACAAGGAGG
CGTGTTCGCATGATCAGCTCAGAAATGAAACTTGAGCTTTCAAAGCTTGAGCAAAACGCCATGATTGACT
TGTTTGAAGTGGATCTGCGCGGTCTGAAAGATAAAGACGGCATGAACGGTGAATTATACCGCTTTTATGC
CGGCACGAACGAAATGCTTAATCCAATTGTGTGGCAAGGTAACACTTATCAACCTTTTGGAGCAAACGCG
ACGGGATTTTCTTTGTCTGGAAAAGGACCGTCAAACCGCCCACAATTAACGCTCGCGAACTTCAATGGGT
TTGTGACGGGAATTGCCAATCGGTTTGATCAATGTCTTGGTGCGATCGTGCGCAGACGACAGGTCTATGT
ACAACATCTTGATGCAGTAAATTTTAAAGATGGAAATACACAAGCAGATCCAACGCAAGAAGTACCTACT
TTTTTTATTATTGAGCAGTTATCTGTATTAAAGCGTGACGTTGCCGTGTTTGTGCTTGCGTTACCAACGG
AAACGGACAACGCGTTTATTTCCTCTCGCACAATCGGGATCCACTGCGGTTGGCTGTATCGTTCTGCGGA
ATGTGGCTATACCGGTCCACCCGTCGCAGACGAGAAAGATCAACCCACAAAAAATCCGAAAAAAGACAAA
TGCAGTTGTTTAATTAGCGGTTGCAAGTTAAGGAACAATACGCGCAATTACGGCGGATTCGTTTCTGTTA
ATAAGTTGAGTTAAAAAAATGAATGAAAAGCTAAAACAAATATTAATCGACTACGCAAAACAATGTGAGC
CGTACGAAATGTGCGGTTTTGTTGTTTTTAACGGTCAAGAAAAAATTTTCATCGCTTGTGAAAACATCGC
TGAAGATAAAGAGAATCACTTTGAAATCTCAGCAGATGATTTCTTAAAAGCAAATCAATACGACGGCATT
GTCGCTCTTGTTCATTCACACCCTGACGGCAAGCCGTTTCTATCCGCAATGGATCGTCAAACACAGTTGT
TCTCAAATCTTGATTTTTGGCTTGTCTGTCATGATGAGGTCCACGAGTTCCCCGTTATTCCACCACTTAT
CGGGCGCGATTTCATTCATGGAAAAACAGATTGCTACACGCTATTCCGCGATTTTTATCGCTTGGCTGGC
ATTGATTTCCCAGATTTCGAACGTGACGACTTCTGGTGGGAAGATGGTCAGAATCTGTATCTAGATAACA
TGGAAAAGCACGGTTTTGAGCGTGTTTTTGATGAAAAAAGGGTGCAGGTAGGTGATGTTATTTTGATGCA
AGTCGGTGCCGACGTGCCAAATCACGCTGCGATCTATATCGGTAATCAGCAAGTATTACATCACAGCCCA
AAACGGCTTTCTAAGCGCGATCTATATGACGGGTATTGGCTCAAGCACACGCACAGCATTTGGAGATTTA
AAGAATGGTCAACGTTAAATTTTACGGCAGTCTTAGACAGTTTGGAACTTCATTCAAAATAGATGCAGAA
AACACGGCGGAAATCATTCGCGCGCTCACTTCTCAAATCCCAAAACTGCGGGAATTTATTCAAAAAGGCT
ACTTCACAGTACGAATCGCAAAAGAATACATAGATAACCGCTATCTAGAAAAAGGGCTTTTTTACAAGCT
AAGAGAAGGCATGACGGTTCATTTTACGCCTGTTTTAAAAGGATCTAAACGGGGAGGCGTGTTTAGTGTG
ATTCTCGGGGCTGCTTTGATGGTTGCATCAATATTTGTGCCGGGGGCGGGATTATTCGGAGGGCTTATTA
CAAAAGGCGCAGTATTCGGTATGGGAGCTACACTTGCTCTTGGTGGTGTTGCGCAGTTACTTACACCGCA
GCCGAAAATGCCAGCAATCAATGAAAAAGAAAAGAAACAATCCACTTCGTTTTCGAATTTATCAAACATG
GCCGCGCAAGGTCGGATGGTGCCGTTAGCTTACGGTCGGATTCGTTGTGGCAGTCTTGTTATTTCGCAAG
GTGTTCAAACGCTCGATGTAAATATCGTTGAGAAAAATCAAAATACCGGGTTTTCAAAGGGATAAGTTAT
GGGTGGAAGAAAAGGTGGGGGCGGTCATACACCGTACGAGGCACCGGAAAGCGGACAATCTAAGCAGTTT
GTTTCAATTGTTGAAATTGTGTCAGAAGGTCAGATCAAAGGCTTGGTTGACGGTGTTAAATCTGTTTATT
TAAACAACACACCTCTACAAGCCAGCGACGACAGTTATAATTTTAAAAATGTTGAAGCGCAAGGGCGCAT
TGGTACGCAAGATCAAGAAGTGATGGAAGGGTTTAACACTTCTGAAAAAGAGATTGCGGTCAGTACACAA
GTAAAAAAGCTTACACCGATTACACGCACGATCACGGATAGAAAAGTCAGCCGTTTACGGTTGACGCTCG
GAGTTCAGTCGCTTTTTCATCAAAACGACAAAGGTGATGTTTACGGCTCAAAAGTTGATTTTACAGTAAC
AATCGGTGAAAGAAGTCATCTTGTATCAATAAGCGGAAAGTACAGCTCTCAATACTTGAAACAAGTTGAA
TTTGGCGACCTGCCACCGGTTCCATTTCAAGTTAAAGTTGAACGTGTGAATGCGGACAGTAAATCACAGC
GTTTGCAGAATAACACGATCTGGGCGAGCTACACTGAAATCATCGAAACGCAATTTGCGTATCCGAACAC
CGCAATTCTTGGCATTCGTTTTGATTCGGAATATTTCAGTTCAATCCCGAACCGAACCTATGAAATTTAC
GGTATCGAAATGAAAGTGCCGAGCAATTACGATCCATTTGAGCGCACTTATACGGGATTTTGGGACGGTA
CATTTAAGATCGCATGGACCAATAACCCGGCTTGGATTTTATACGACTTGATGACAAATAAACGCTATGG
TCTTGGCTGGCGTTTAGGTGAATTCAACGTTGATAAGTGGGCGTTATATCAAGCTGCGCAATACTGCGAT
CAAATGGTGCCAGATGGTTTTGGTGGACAAGAGCCAAGATTTACTTGCAATGCGTGGTTAACAGATCAGC
GCAAAGCATACGATGTGATTAATGATATCTGTTCAATCTTCCGCGCGATGCCTGTTTGGAATGGTCGTGA
GTTCACTGTCGTGATGGACAGACCGGCAGATCCTGTGTGGACGTACACAAATGCTAATGTAATTAGCGGG
GAGTTCTCTTATCAATGTTCAGCACAGAAAGCGCGACATAATGAAATTCACATCGAGTATATCGACGCGG
ATGATAGCTATGAACGAAAGATCGAGGTTGTTTCTGATGATGATTTAATTCGTCGTCACGGCTTAAACGT
TAAAAAAGTGACAGCATTTGCTTGCACGTCGCGTGGACAAGCGTTTAGAACGGGGAAATGGATACTTGAA
ACAGAGCGGTTAGAAACAAAAACAGTAACGTTTGCGGTTGGTGCCGAGGGGCTGATGCACATCCCGGGCG
ATATTATTCGTGTTGCAGACTGTGATTATGCTGATACTAACATCGGTGGTCGTGTTCTTGATATTAATGG
TAATAAAGTCACACTTGATCGTGAAATTGAAATCAACGGAAACAGCCATCTTACGTACATTGACGGTGAA
GCGAAGCATAAAGATATTCGTATTGTCAGTAAAAACGGCAAAGAGGTTATGCTTGAATCTGAGCCAGTAG
GACTAGCTGAGCTTGGTGTGTGGTCTTTGACTACGCAAGAAATCAACGTGCAGTTATTTAGAGCGTTGAC
GATCAATGAAGAAGAACAGGGTCAATACACAATTGTCGCACTTCAACATGAGCCACAAAAAGAGGCTATC
GTGGATAACGGTGCTGTGTTTGAACCGCGTGAAACCACGCTTTCTACTGCCGGACTTGATAAAGTCAGTC
ACGTTAACGTGCAGGCTAATGGTGACGGTGTTGCACTAAGTTTTGACTATGTCGTCAAGCACAGCGCAAT
GGTTAAATACCAGATAAAATTATATAAAGCCGGAACGTTTTATAAAATTTACGACGATTTAACATCGCCT
AACTACAAATTCACAGGTTTGCCAGACGGTGAATATACCGCAGAAATCCGAGCTAAAAACGAGCAAGGAC
AGCTATCAGAGGCCGTTACAAAGTCATTCAATATCAGCTTTGCTGTGAGTGAATTAACGACAGTATCGAA
AGTGTTTGGCATATTGTTGCAGTGGAAAAATCCTGTTTTTGCCAATCCTAACTCAGCGATTGAAATATGG
ACGAGTACTGACAATCAATTCGAGAACGCGAGAAAGCTTGTGTCTCTTTCTTACCCTACGAGCGAGTATT
TATTCAGCGGTCTAGGCGTCAATGAAAAACACTATTTTTGGGTGCGAATGATTGACACAGCAAATGGCAA
TGCTGGGGAATTTACAAAATCAGTCGTCGGCACGTCTGAGAAATCAGGCAAAAAGCTTGTTGAGTACATT
CAAGGACAAGTAACAAAAAGCACTCTTGCGAAAGATTTAGCACAAGAAATCACGCAGATCCAAGCAACAG
CAAGTGAAGCTACCGATTCAGCAAAAATGGCACTCTCACGCATTGATAGTGAAGCAACAACACGCGCTGA
ACAAATCAAGCAAGAAGGCGAAAGCATTAAAGCTAGCGTTAGAAAAGAGTATGAGAAAAACGCAAGTGCA
ATCTCTAATCTAGAGAAAACAACGCAAGATCATGCACTACAAATCTCAACCGTTCATTCTAAGTTTAATC
AGCTAGAAATCGGTGGTAGAAACTTACTGAAACATAGTGAAAAGCTCAATAAAAACTGGGGAAAAAATGG
CGGTGTAACGCTTGATACGGATCACGGCATTGCGACACTGACTGCCAACGGTCGATTGGTCGCACTAAGT
CAAGTGCTCATTGAAGATCAGGTGGAAGTCAAGGACGGTAAAGTCGTGCTTTCGTTTGACGCTTTATCGA
ACAAAAGTGGCAAGCTTAATCTTAGATTAAGACGATATACCGGCAGTACTNATTCTGACATATCGGCTTA
TGTAACAGTCGATTCACGCGACTACAAGCGTTACTCAGTAGTCTTTGACTATCAAAAATCGGAAGGTCAA
ACGCGATTAAGTGTTGAAATTGTAACGTATGAAAAAGATGGTACAGTTTTCAATATTAAGAAACCTAAAC
TTGAACTCGGCAACATCGCAACGGACTGGACGCCAGCCCCCGAAGATGTTGACAGCACTCTTTCAGAAGT
AAATGCGAGTATCTCTTCGCTTAAAAATACGACGGCTGAGAAAGAGAAAGCATTCTCTCAAGAAGTTAGC
ACAGTCAAAGCGGAAATCGTTGGCGCAAAAGCATTGATAACATCGTCAAGTCAAGCAATCTCTAGTCTTG
ACGGCAAAGTGCAATCAATGTACACGTTGAAAACTGAAACTGTCGCTGGCGGTCGTAAAGCGATTGCCGG
CATCGTACTTGGTGCGGACGGTCAAACTGCTGAATCACAAGTTATCATTTTTGCTAATAAGTTCGCTATC
GCAGATCCGAACAGTAACGCATTAAAAACTCCATTTGTCATTTCAACACACAACGGACGTTCACAAGTTG
CTTTGGCTGGCGATTTAATCGTTGATGATTCAATCACTGGTAACAAGATTCAAGCGAATAGCACAATCAC
AGCTCCAAATATTAATGGCGGTGTAGTGAATGGCGGTTCGTTTACTGGCGGAAGTATCGACATCGGAAAT
GGAAACTTTACTGTTGATAGCGCCGGGAATTTAACAGCCAAAAATGGCGTATTCAGTGGCAGATTAGACG
GTGCGACTGGTCGATTTAAAGGTGAGCTGGAAGTAACGAAACTGATTGGCGGTGGTGTTATTGAGCAAAT
CGTTGCAACAATGACTAAGACAGGGACACGTAGTGTTAGATACGCATATAGCGTTTACCACCGTGATGGT
GACAGAACTCGATATGGTACTGTTTACGTTCCAATTTATGCAACAACGATCAGCATTGATCCATATCCCG
TCGATCGATATGTAAAAATAGGCGACGAACTATCTTTTGTATTAAAAGCAAATCAAGCTTTTACTAAAAA
ATATGAAAGAGTCGGTACGTACTTACAGAACAATGAGCGTGCCACACCAGTCGATCCGGACAAAAACTTA
CTCATTATAAGCTACGCCCTATCAGATACTGGCACAATTTCTTTCTCATAATTTAAGCCCTATTTCTAGG
GCTTTATTTTTACTAAAAGGAAAACACAATGAAATACATCGAAAAAACAATTGAAGATTCACAAACTGGC
GCAAACGCAAGCTATCACGAGCTAGTGTCATTTACCGTTGACTACAACAACAGCTCCGTGACTTCGACTA
CAGCGAGCTATGTATCTAAAAAAGCGAAAGATGGAAATAAAAAAGCACTTTCTTTTAATTCGTTTTACTT
GAACTCAGTTCCAGAACGTGGCGAAAGTGCGCATGACTGGGTGTTAAATCAGTTAGTGCAGTCACAACCA
GAAGATTACCAGCATGACGGACAGTCTGTGAATCCGTATATGTTTGCTGGTGGACAAGTAAAAAACGACT
AACAAAAAAGGGCTAAATGCCCTTTTTCTCAAGAATGTTAGTGAGGACAGCTTAATATAAGCTGGTTGTC
TTTTTCAAAGACAGTATTTTCGTTAAATGTAATCGTTGGAGAAAATTCAATTTCATTTGCTGATAATTTA
TATATTTTTGTTTTATTTTGTGAGATAGATCACAATTAACATTTTCTAAGATATGTTTTGCACTTTTTCT
AAAATAAAAAAAAGCGACCCTAAGATCGCTTTTCCTTTCCGCTTATACAGCGGTTAACTTTCTAAGTAAA
CTATAATGTAGAATTTACTTTTTATACAGATTTTAAAGTCCGTATTATTTTTTTCTAAGCCGCTTTCATT
CAGCGGTGATTTCATGTTACATCTATTTCTGATGTTTGCAAGTTATTTTTCACAAAGCTTTATTGCGGCA
TAATAGCGCACAAGATTATCATATTGGTCGTGCGGTAGATTTTCGTAGTCATCAACGCTAATTTCCACTG
CTTTATAACCACTTACTTTTTTACCCTTATTTTCAACGCGTAAGATGTAGTTTTCATCATCTTTTCTATA
AACAGCCACGGACACATTGTTAAGTGCTACGCGGCCAGCAGAAAATAAATACTCTAATCCGTCGGTTTCG
TCTTTATCAAATCCCTCTTTTTCTACGAACTCGTCAGCCCATTTTCTCAATTCACGCATAATCATTTCAA
ATTGCTCGTCTTTGAGTTCGCCAACAACATTTTCTAGCTCTTCTCTCAGCTCGTTAGTGCAATCATTTCC
ACCGTATTCGAAAGTCCATTCATCGTCATCATCTTTTTGATAAGCCATTGTAGTTGCCGGTTCGCCATTA
ATTTCAATTGTAAAATATACGTCATATTGACCGTCATCAAATACTTGATAATCGAAAGAAAGAATATTTG
TTGATAAACAAACTTCTTTTCCGTTTAATTCGATATTTAGCACTTTATTCATTTTCAAGATCTCCGTTTC
TGCTAGCTTTAAAAACCATTTACTCATTGTTAAGCCGTTCACTTCTGCTGTTTTTCTAAAGAGTTCTTTT
TGACTATCTTGAACTCTTATTTGAATTTGAGAAGATGCCGTGATTTCTTTCACCGCATTTTTATTCCCAA
TTTTTCCTGTTTGTTTCATTATTCACCCGCTACTTCATAGTATCTTTTGATTGCTGCTTCGTATGCTGCA
CACTCTGCAGTGTCTTTGTTCATAAAACCTCTTTCATCTGCTGTTGCTTCGTATGCTCTGCGTGCTTTAT
TTACTTCTTTAATTGCTTTTCTGATTTCGCATACGCGATTGAAAATCTGTTCTGCGCTTTCGTTTCTGAA
GTTAATCCAGAAAGTTGATTTTTGTGTTAAAGCTAATGCGCAAATTGCTGTTGCTTGTTCGTCATCGCAT
TTAACTAAGATTTCATAACGAATTTTTTCAGCCCATTCTTTTTGTTTCGTTGAGCCAGTTAACGCTACAC
CACCGAATTGTTTAGCATAAGCGCGAAAACCTTTAGCATCTGATGATACTGACTTGCGAACTACCTTTTT
AACGACTGGCTGATACGGTAAACCAGTTTCTGCATCGTACCATTTACCATCTTCAGCACGTGTTGGCATA
TCTGCCTCGTTGTACCATTCTTGAAAAGTTGTATAAGCCATTTTAGTATCTCCTTGTGTTCTTGTTGAGA
TAATAATATGCCTTCTATTTTGTTTTGTCAATACAAAACGAAATAGAAAATAAAAGAATATTTAGAATAT
GTGAATCAGATCACAAAATTGATTTTAAGAGTGTTGATTTGGGAGTTTTAATATTGGAGTAAAGGGAAAT
GCATTTTACATTTTTTTATGAAGTTTTATTTTTTTGTGGTAGGCATGCTACATGAAGAAGTGGTTAGCTT
GAGGGGCGTGTTTTGGGCGGGATGTATTTAACCATCATTAAGTATAAATAGTCTGTGTGCGACAAGTGAC
CTAGTTTAAGTTATTGATAATAAACAATGTTTATTTAAAGTGCATACATGGCATGCAAGAGGTCGTCGGT
TCGATCCCGATTATCTCCACCAAATCATCTGCTAAGTCTTTAATTCGTTTTTTAAAGCTTATTCTTTGTT
TAGTCTGAAAATAAATTACCAATCCTGCACTAAAGCCTGTATAATAGCCGAGCTTTATTTTCTGTATTAA
CGCGTGCGGCTATCAAAAGTGATTTTACGAACAGTACTGAAAAGCAAAAGTGCGGTTGGAAAGTGAGATT
ATTTTTGCTAGTCGCAATTGGAAAATAGAGCCATTTTTTATTCACAAGTTAATGAAATTGTTGATTTCAT
TAGCCATTTTAAAAGGAACATTCTCGTGAATCCAATTGTTAAACAATTTAAATATGGTCAACATACTGTT
ACGCTAGAAACGGGTGCAATTGCACGCCAAGCAACGGCAGCAGTGATGGCAAGTATGGATGATACTACTG
TGTTTGTCACAGTGGTTGCCAAAAAAGATGTGAAAGAAGGTCAAGACTTCTTCCCATTAACTGTTAACTA
TCAAGAGCGTACTTATGCTGCAGGCCGTATTCCTGGTGGCTTTTTCAAACGTGAAGGTCGTCCTTCTGAA
GGCGAAACTTTAATTGCTCGTTTAATTGACCGTCCAATTCGTCCTCTTTTCCCAGAAGGTTTTTATAACG
AAATTCAAATCGTGGCGACAGTGGTCTCAGTGAACCCACAAATTTGCCCAGATTTAGTCGCAATGATCGG
TGCATCTGCAGCACTTTCTTTATCAGGTGTGCCATTTAATGGCCCTATCGGTGCAGCACGTGTTGGTTTT
ATTGATGATCAATTTGTGTTAAACCCAACCATGAACGAGCAAAAACAAAGCCGTTTAGACTTGGTTGTCG
CGGGAACAGATAAAGCGGTGTTAATGGTGGAATCTGAAGCCGATGTGTTAACTGAAGAACAAATGTTAGC
TGCGGTGGTGTTTGGTCATCAGCAACAACAAGTGGTGATTGACGCGATCAAAGAATTTACCGCAGAAGCC
GGTAAACCGCGTTGGGATTGGGTGGCACCTGAACCAAATACCGCGTTAATTGAAAAAGTGAAAGCGATTG
CAGAAGCGCGTTTAGGCGAAGCATACCGTATCACTGAAAAACAAGCACGTTATGAACAAATTGATGCGAT
TAAAGCTGATGTGATTGCACAAATCACAGCTGAAGTGGCAGAAGGCGAAGACATCAGTGAAGGGAAAGTT
GTCGATATTTTCACCGCACTTGAAAGCCAAATCGTACGTAGCCGTATTATTGCTGGTGAACCACGTATTG
ATGGTCGTACAGTAGATACTGTTCGTGCATTAGATATTTGTACTGGTGTTTTACCACGTACACACGGTTC
TGCGATTTTCACCCGTGGTGAAACACAGGCGTTAGCTGTCGCGACATTAGGTACAGAACGTGATGCACAA
ATTATTGATGAATTAACAGGTGAGCGTTCAGATCACTTTTTATTCCACTACAACTTCCCGCCATATTCTG
TGGGTGAAACTGGTATGATTGGTTCACCAAAACGTCGTGAAATTGGTCATGGTCGTTTAGCGAAACGCGG
TGTAGCTGCGGTGATGCCAACACTTGCCGAGTTCCCGTATGTGGTACGTGTTGTCTCTGAAATCACAGAA
TCAAATGGTTCTTCTTCTATGGCATCGGTTTGTGGTGCGTCTTTAGCATTAATGGATGCTGGTGTACCAA
TTAAAGCGGCGGTTGCAGGTATTGCAATGGGCTTAGTCAAAGAAGACGAAAAATTTGTGGTGCTTTCAGA
CATCTTAGGTGATGAAGATCACTTAGGTGACATGGACTTCAAAGTCGCGGGAACGCGTACTGGTGTAACG
GCATTACAAATGGATATCAAAATCGAAGGTATCACAGCAGAAATCATGCAAATTGCGTTAAACCAAGCGA
AAAGTGCACGTTTACATATTTTAGGTGTGATGGAGCAAGCGATCCCTGCGCCACGTGCAGATATTTCTGA
TTTTGCACCGCGTATTTACACCATGAAAATTGATCCGAAGAAAATCAAAGATGTGATCGGTAAAGGTGGT
GCAACCATTCGTGCCTTAACAGAAGAAACAGGTACCTCAATTGATATCGATGATGATGGTACAGTGAAGA
TTGCTGCGGTTGATGGCAATTCAGCAAAAGAGGTGATGGCGCGTATTGAAGATATTACTGCAGAAGTTGA
AGCGGGTGCAGTGTATAAAGGTAAAGTTACTCGTTTAGCTGATTTTGGTGCCTTCGTTTCTATCGTAGGT
AACAAAGAAGGTTTAGTGCATATTTCTCAAATCGCGGAAGAGCGTGTTGAGAAAGTGAGTGATTATCTTG
CGGTGGGACAAGAAGTGACTGTTAAAGTGGTTGAGATTGATCGTCAAGGTCGTATTCGTTTAACCATGAA
AGAAGTTGCACCAAAGCAAGAACACGTTGATTCTGTTGTCGCAGACGTTGCCGCAGAAGAAAACGCATAA
GCAATAAACACCAACGCTCTTCGTGATAAAGGGCGTTGGTGTGCATGTTGATAAGTACAATTTGTGCTTT
AAGGCGAAGCGAAATGAAGCAATTTCATCCGTGGTTAAAGTGCCTGCTAATTTTCCCATTTTGGGTATGT
TGTTTAACAGCTTGTGTTAATCATGAACAAGTTTTTCTTTCAAAAGAGAAATTAATGTTAGCAGAGCAAC
ATCCGAATGATCATCTTGAGCATGAGGTGATGGTTGCGCAAATTAGCGAATTGTTACTTGTTAAAGGGTT
AAAAAAAGAAGAACGTGCGATTTTACATTTTGAGCGAGGCGTGCTGTACGATAGCTTAGGATTGTGGGCA
TTGGCGCGTTATGATTTTGACCAAACATTAGCGTTGTATCCAAAGTTGGCAGCAGCGTTTAATTATTTAG
GTTTATATTTATTGTTAGAGGAAGATTACAGCGCATCTCTAGATATCTTTAATGTGTTGTTTGAACTTGA
TCCTCAATATGAGTATGCATTCCTAAATAGAGGGCTAAATTTTTATTACGTCGGACGTTATGAATTAGCT
CAGCGGGATTTTCTTCAATTTTATCAAGCCGATAAATCAGATCCATACCGCACTTTATGGCTTTATTTAA
ATGAATTAAAGCATAATCCTCAGGATGCTTCTAAAAATCTTGCTCAACGAGCAATGGGGCTTTCTGATGA
ATATTGGGGTACGTATTTAGTCCAATATTATTTGGGAAAGTTATCAGTTAAGGCATTATTTGCTCAAGCA
CAGCAATTTGCACAAACGAATCGTGCAAAATATGCAGAAATTCTAACTGAAACCTACTTTTATTTAGCAA
AACTAAAACTCAATTCGGGTCAAATTAATGAGGCGGAAACGCTATTTAAACTGGCCATCGCAAACCAAGT
GTATAACTTCGTTGAGTATCGTTTTGCGCTGTTTGAACTCTTGAAATTGAAGCAAAGTTCAAAACCATAG
TGGCATGCTTTATGCCATAGGCTGTTGTAAAACGTGAAAACGCGCAACATTGATTACACTGGCTCACCAG
CATAGTGAGCATTT
