# Supplementary material for: Comparative analysis reveals the Genomic Islands in Pasteurella multocida population genetics: on Symbiosis and adaptability
Source: BMC Genomics. 2019 Jan 18;20:63. doi: 10.1186/s12864-018-5366-6 (PMC6339346; doi:10.1186/s12864-018-5366-6)
Supplement: Supplementary file 9 — File S2. Detailed information on predicted phage of each strain (ZIP 5010 kb). [file 12864_2018_5366_MOESM9_ESM.zip › File. S2. Detailed information on predicted phage of each strain/CIRMBP-0827/phage_regions.fna]

>1	 135869-210354
ATGCAAAAAATTATGATTTCCGATGCGGCTCAAGCGCATTTTCGCCGTTTGCTTGATCAGCAAGAAGAAG
GAACTCACATTCGCATTTTTGTGGTTAACCCAGGCACCCCCAATGCTGAATGTGGTGTGTCTTATTGCCC
GCCCAATGCAGTAGAAGCAACGGATACGGAAATGCAATATGCTTCATTTTCAGCCTTTGTGGATGAAATC
AGCTTACCTTTTTTAGATGAGGCAGAAATTGACTATGTCACTGAAGAATTAGGCGCACAGTTAACATTAA
AAGCTCCGAATGCCAAAATGCGTAAAGTGGCTGATGATGCCCCTTTGCTTGAACGAGTTGAATATGTGAT
TCAGACACAAATTAATCCACAACTTGCAGGACACGGCGGACGTATTACATTAATTGAAATCACTGAAGAT
GGTTATGCCATTTTACAATTTGGTGGTGGCTGTAATGGTTGTTCTATGGTGGATGTGACATTAAAAGATG
GCATTGAAAAGCAATTACTCAGTTTATTCCCGGGAGAGTTGCAAGGTGCGAAAGATGTTACAGAGCATCA
ACGTGGTGAACATTCTTACTACTGATCCTGAGTGATATTCTTTGAAGTAAGGCTGGTTTCTTATCAAACC
AGCCTTCTTTATTTAGATTTGTTTAATTTTGCGTAATCCTGCTTCATCTAAAGCAAGATTAAGATGCACT
AAAAGCTGTTGTTTTTCTGCCACAGTGATTAAATTGACATTTTTATTTTCTAGTGCAGCATGAAATGCCC
AGAAGATGCCAATATCGGCAGTAATCCCTTTCTTTTTTAAACGGATGTAAGCATTTTTTGCACCTAATGC
CTGGAAAGTGGCAACATCATAAATTTCCACTTTTTCTAATAATCGTTCATGTTTAATCGATAAGTTAGGC
AACTCTTTAATGCGATTTTTCTTTGCCAGTGCTTCGGCCCGTTTTTGATCTTTTATTTGCCGGAGAGATT
GCTCTAGGATTTGTTTGTAAAGGGATTTATCTGAGGTAATTTTACGAGGAAGGCGATAATAACTGGATAT
GTTTAATTTAGAAGGCGCTTGTTTTGCTAAATAACTTGCTGCCCCCTGTGATTCTAAAAATAAGGCTAGG
TCTCCTTCCGCCTTCAGGTAGAACACATTATTTTGATACAAACCGAACATTATTTTTTCATGAAATAATC
CGTAGCTTGCAAATAAACCTTTTGCTGTTACTTCTCCAATCAGTTCACTCAATATTTTTCGGATCTCTAA
TGTTTCTTTTTCTGTTTTCGTCATAGTAACTCATCCTATAGTTATATTGCTGACAATAATGTATCTCATG
CTCATAACCTTGAGCGATGAACGTTATAACATATCTTTGTTTTATTGAGAAAAAAATTATGATTAGGCAT
AAATAACATGATGTTTTTGTGGTCAATTGAGTAATGCCTGCACATAAAGAAATGAGATGATAATGTATTA
TTTGATAAAGCAAGGTGATGGAATAAATTGAGGCAAAGGATATTACTGCTTACTTTTTGACACATAACAT
GTATAAACAGTGAACAAGTCATAGCATATTTGCTTTTTTTGATTAAAAAAATAGCACTTGATCCGAGAAA
ATAGAAAAACATCAAAAAAGATCTTGATCCTAAATCTGAAATCCCTATAATGCACCTCCGCACCGCAAGG
GAGGCAAGCGAAAGGATGAAAATTCTGGAATTTATTTTTACCGTACAATAATCCCTGTTCTTCCCCTGTT
TGTAAGCGCGTGAAATTATTTGCATAAACTCGTAAAATTATTTGCATAACACAATGATACCAGACTATGC
AAATAAAAACACAATTTAAAAAAATTAAAAGCCCCTTTAAAATAGTTTTAAAGGGCTTTTTTATCACTTA
GAACTTATAAATGAGATTATCTTCATATTTCCCGCTGTAACTTGCTGAAGTATTAACAATAATCCTCTTG
TAGCCTTCAAATGTCTGCCAGTTATCTGTTTTATCTTCTTGTGTATAATCTAAAAAACGAATGAACTCCG
ATTTAGTTGAACTGAAGAAAATAAAAGGTGGCTTAGTTAAATGGATCAACCTCAAAAAGTCGATAAGATC
AAAATAAGTTGCCTGCCTGTAGCTTTCTTGCCTTGTGCAAAGGTAAGGTGGGGCGAGCACTATTAAAACC
TTTTCTTTATTCTGAAATTTCGGCAACAGTTGATGAAAAGACTCACTAACAACTTCCAAGCCCTCTAGAT
AACCTTCTGTGAGTACATAGTCAGTTTTTCGAACGCAATTATAAAAACGCTGCTTAAATAATTCGTGTAA
AGAGCCGACTTGCTGACCGCTAAAAAGTAGCCAAGAAGACAGGCAATTTACATCTTTATAACCATTAAAT
CTATTGATTTTATTAATAATTTCCTCTTTTAATCGCTTGTTAATGAGTTTATTTTTTGGTATAATTCCAT
TAACAGTTTGATAGAGTATTTCACGTAATTGATTAGTTTCAGCTATGTGATTTAATCTTTCTGTGTATCT
GTCAAAATCATTGTAAATCACTCTTGCTTTCGGTTTTAAACGCTTTGCAGTGTGACTTAATAAGCCACTT
CCGCCGAACACATCAATAATTGTCCAACCTTCGCCATCCCCTTGAATATTTTCATCCAAGACTTGTTCAA
AATGCTTGAGAAACATTCGTTTCTGACCTACGAACGGCAATGGGGCTTGTTTGAATTGTTTTGCCATAAT
TTAGCTCCTTTAAATTATGGCGTTCTGGCATTCAAGTGATGCTCTGACACTCTGATTTGATTAATTGAAT
TGATTAATTTTTTTACAACGTACGCATTTAATTTGTAATGATTGTACATCTTTTGCTCGCGCGAGTAGCT
TTTTACAGCACTCGCAACGAAATTCTTTTACTTTCTGCATATTAGTTACCACATTTTTTTATTGTTTTGC
TAAAATGCCACGGTCTAGCTAGACGTTGTGGCACATGGCTATATGCAGGATGTCTCTGCGTAGCTGATAC
AGTGAGCAGTGCGAATGCTCGCTGTATCGCCACTTCTAGCTGACATCAAACAATATCTAGCGCACTCTCG
CAATCAGCATAGAATGAACCATTACTATTGTGCCAGTGAACAGCAGGTAACTCGTCATCAATATACTCAA
CAACGAGTAATTTGCCGAAATCGCTAATAAACACGATTTCTGCATCATTTCCATTTCGTAGTTTAACTTT
TTGTCCTTTTTCCATTTTTACCCCTTTTTAAATATTGCTGATAATGCATTTGGGCTGAATACATGCGTTC
CATCGTCATGCTAACTTCTTTGTCTTTGTTAAAATCAACACGATACTCTCCCCCGTCCTAAGCTCCGACG
GTATAGTACCTTGTATGTGAATTTTGGTTTGTTTTTCACTCTGCAAAAACGCCACTCTCTCCACCGCAAG
CTTATGCTCTTGGTCATTGTGCGGATAAATCAAGCTCCAACCTTGCTCGCTATCTTGTGTGTGCTCTTTT
ATACCTGAAACAGGAAGACCCTCAATGATTAACACATTCCCGACTATCTTGTTAATCACTAAAGCAACAC
GGACTAAGTTAATTTTCATTTCACTTAAATCTTGTTTATAGCATGCTACACCTTCTCCCACTTCCGCCAT
ATCAATATCACCTTCAACGCCTCTATAAAACAAGCTTCGCTTTCTAATCGGCTGTTGAATATTATGATAT
CCTCTCGATTTTTCAATAAAGTGCTTCGGATAGCGCACCACAAAACGTAAATAATCAAAAACTTGGTTTT
CCGTATCATTTCCTGAAGTGATTAACACCCTTACATAGCGCACCTGCTCAGAGATAATCGTAAAATTAGC
ATGACTCACATTGCGGTCCATCTTGTATTTGTTTCCATCGACTTTGAGTTGTCCTGATTTTATATGACTA
TCTAACGCTGTAGTAATCGGTGCTTTGTTTTCATCAAACAATTCCACTCCCAAACGGAAGTGCGATGCAT
CTGAACTTAAATCAAACATCGTTCCGATTCTTACGTGTATGAATTGGCTTTGTTTATAGACTTCAGCAAA
ATTTTGCAACAGTTTAAAACTACCACTAATAAGCTGCTTAATACCATTCACCCCTTCAATATCGGTTGTG
TATTTCATGGGAAAGGTCGCTTTATTGAGCGTTGAGACAAAAGATGTCGTTTGTGACAAAGCAAATAAAC
ACGCTTCATCTGAATAAGTTTCTTGTATATGACTCACAACATTGTCTACTCCCTTATCCGTCACCTTCAC
CATGTCGTAATGCACACCGTAGGGGGTATTTGTGAATTCTGGACTTGATACCCAGCTCGCAATGATTCTG
TTTGAAAAGGCGTTTTCCGAAAACGAAATCGTTAATAACTCATCCGGATTTTTCGGATTACGCTCAAAAC
GCGCATCCTCAATTGTGTTGCTTGAGCCATTTTCAATATTTATCGTTTGCCCTCCCTCCAAACAACCTCG
TCTAATTAAATTATGATTATGGCGATACTCACCATCAATGAGTATACCTGCCCGGAAGCCCTCTTTTAAT
GCTCTAAAGCGTTGTGCATTAATGACATTTTCATTTACCCAACCCCGCCCTTTGCCTGTAATGTGTAAAG
TAGATAACACATCAATATCAAATCGATTATAACCCGTTGAAGAAACCTCCACGCCTTTAAAATCAACTTG
TTGCTCATTTTGCTCTGTTGTTGCGTAAATCTGAACACAGCCCGTTTCTCCAATCTTTAAATTGGTCGAT
TTTAAACCCGCTAAGCATATCGCGGGAGCATCCTCTGTCGGCTCTAACCACATGACCAAATTAATAAAAT
TGTTGTGCGATTGCGTGAGTGTTATCGCATTTTCTGCCCAAGTAATAATGGGTTTACTTTTGTTCTCTGG
GGTCATTTTCGCATAAAGCTTACCGTTTAATTCAATCCCCCCAACACCTGAAAGAAATAATGGCTTATTG
ATGAAATAAGTGGACGCTTCAGACGTAATTATCTTCTTGTGCTCACCCGCATATTTAAACGCATTTTCAA
ACGCGATTGTCGCGTCTTCATCTGATTTTGCGCCAAAATCGACCACATCCACACGATCATCAAATATCCG
TTTCCAACGCGCTGTATTGTTCAACACAACAAAACAACTTCCTCCATCATCTGCTGTCGTTAAATCTTGC
AAATCCGCCACAAACTCACCACCGCCTGTTGTGCCGCCTTCATAGTACGCATCCACCAAAATACGCTGTC
CGTGTTTACTGGGAACGACTTTGCGTAACATCTCTACTGATTTACAACGACCAACATGTTTGTATCCATC
CGCATTAGCGAGGGATGAAAATCGATTTTCTACAATATCACGTACCTTTTTAACAGCATAACTCGTTGCA
ATAGTGTCTGAACTTGAGCTGTTATCAGCATTTGATTTCTTGCTGTTTGGAATATAGTTATTTAGCGCAT
TTCTCACAGCAATCACTAACGCTTTAACAACATTTACTGCTTTCGGTGTTGCTGCTTTATCTTCAGCAGT
TGAATCCGTGCTAGAGTCAAGTTGGACCTCGCCACTTTGTGTTAAACTTGCCGCTCTGCGCTTGTTCTCA
ATAATTTGCACAATAGCATCATAAATTTGTGTTTTTTTCGCTGGGTCCGGCTCAAGTTCCACTTGCTGTA
ATAAATACTTAAATTCATCGCCGAAATCGCGAATATGTTCTTGCACATCATTGAGCCACGTATCAGTGAC
TCGCGTGCCCTGTTCGCCTGTGGCGGGGTTTCCATTGTGAAATTGCCCATCATTTGATTGAATTTTCTGT
AACAAATCTCTCATGTTTTATCTCTCTTGATATGCAAAATAGCAGTAAGTGTGAGCCGGTTTTAAGTCTT
TAAAAAACTCTTCAATGATGGGGTCTCCAAATGTCACTAAGTGGTCGCCGGCAACCGAAGTACCTGCACG
AAAATAAACAATATTGTCATCACCATCGATCACCGTGACACGCCACATAAAAATTAAACTCTCGCGGGGT
TCATTTTGAAAAATATCCACGTCACCAAGGTTAGGTAAGTCGTTTTGAAGCGGCGAGAACTCTTTAATTT
CAATTTGATAACCAATACTTTCAGCCAGTTTCTTAAAATACGGGATGGAAAGCCCGCCAATGGCGTTTAA
TTGGATAATCACCCGCTTAACACGCTCTTGATAATTCTTCGATAAATCTGTTTTAATACCACAAACCCGC
TCCCAATCGGCAAGCATTTGCCCAGATGTGGCAGGTTCAATCGCATTTAACATATCAACTGCACTTTGTT
GTACTCTATCAAATACGTTACCGTCCACTTCACATTGAATAAGAAATTGCTTGCCGTTTACGTTATACGA
AATGGGTGGGTAGAGTGTGCTAAGTGCGTGTTTATGTGACATCATCAACTCATCTCCGTGACGGTCACCG
TGCCAAGTCTAAACCACTCAATTTTGCTCACCACATCCGCTTTTTTATTTGCCGTTGGTGTTGTAAAACG
TCTATCAACAACACCAATTAAGTTATTCACAACAGCTTCGCATTGCGACACAATAAGATCGTCACCGGGA
ATAAGCGTATTGAAGTAGTCTGAGAGAGCTTTTTGAATAGCAACTTTAATCTCGGCTAACGTAATGCCAG
AAATTTTCACTTGAATATCGAAGTTCACTTTTGTCACATCCGGCTTAACAACTTTTGATTCTTTTGCGGT
GACGGGTCTCACTTCATCAATAAACGCTTGGCAACGTTCAATTGTTTCACTGCTTGGCAAGTCGTTATTC
GATGTAATAGCGATATCAACAGTGCCAAGTCCACGTCGTAGTGGGTAAACATAAGCCGCGTCCACACCGT
CAACGGATAACGCCCAGTTGCGGTAGTCATAACGATTTCCACCTGCCGGTGGTCGTCGAATAAGTTCTAA
TAATCGCTCTAATAATGACGTATCACTTTCTGCATCCGTCCCGCCAACCACATTTGAAAGTGTGACATCA
GTTTGCACGCCAACTGGCGCAGACATAAAGCTTGCTTTTGTAGCTTGCGTGATATTTTGACTAGACCCTG
TTTCAAGCGAACGTACAGCAACAGTGACTGTCCCGCTTGAATCAATCACCGCACTTTCTGTCGTTTCATA
AAAGCGATTGTCTTCGGTTTTAATTAGAAGACCGATTCTAATTTGTGAATGCTCGTTTCCCGCAATCACT
GCACTGCGCCCGCTTGCATAAGTTGCATTACGTCTGCGAATGCCACGTAAGCTTGCGTGCTTTTCTAAAA
AAGCAGTATCTGCGGTGTCTGGGAAAAATTGTTTAATAATCCATTTCTGATGCGCATATAACCCTTCAGC
AACTGCACTTAATGCACTTGCGCGTGCGAAATTATCGCTGTCTTCGCTTATATCAGCATTGGGTTCTAAC
GATTGATAATCGCGTAAAATAGCGTTGCGGATGTCTTCAAGCGTCGGGACTAAAAGCATACTTTAAACAC
CTTTTAAATGAGTTTTACGGGGTGTTTAAATTCAAAAGCATTACCCCGATTATCTTTAACTGAAATCAAA
AGAAGTAGAATGCCGTTTTTGGGTTGCTTGTAACTGACTGTAACTTCACTTGCACGTCCGTCATCGAGTA
ACGGTTTTAACGCTTCTTCAGCGTATTGCTGTGCAAGCAAGCCCACGCGCTCTACATCTTTCTCTCTTTG
AATTAGGTGGAGCAGAGAACCTACACGCCCATCTGCCCAATACGCGCCTAGTGGTGTTGTTAGTCTGATA
TACACGGCATTTTGCAGTGTACTGATTTGCTTACTTGTGTAGTCGCCTGTAAGCGGGCTGATTTCTCTGT
CCATGTTGCTAGCATATGAAAAAAAAGTAAAAAAAAAGCGGTGAGGGACTTCAACACCGCTTGCGTTATT
TAAATATTATTAATTCGGTGCACCGGTATTGCCACCACTGTCACCCGGATGAGTGTGACTTACAAGTGAT
TTACCATTTGCGACAACATCACCGCTCGTTGTAAAGTCACCGCCAGATTGCTCAACATCTCCGCTAAATG
ACGCACCACTTCCACCTTGGACCGCCATACCGCCATTACCATTAATTTTCCCTTGGGCTGTGAGAACAGC
AGACGTCTCAAGCTTGGGCGTAGTAAAATCAGCTGATGCGCTTGCGTTGACTTGATATGTCTTGCAATTC
AGTTTAAACGTGTCACAATCCACTTCAACCAAGCGCCCCTGTTTTAAAATAATTGTACTGCCGCTTTGGT
CGTAGAGTGCAGTCTCGCCATTTTCCAGATTTTTAACCCGGAAAGCACCATTCTCCGTTGCAATGATAAT
ACTGTGCGTTGTTTTACCGCCCACGGGCACAACCACCACTTGCGTGCCGGCAGGTGGCACAGACGTAAAA
CCGAATTGTTGCATCAGCTCCACATCTTGCAACGTTTCGCCCGCCAGTCCAGACACCTGTGCTTTCTGGA
TATTATCACCACTTTTCACAAGATTGAGCACGCCACGGAACACTTGTCGCACATCCGCAAGCATTGCACC
TGTTTTTTCTTGAATTTTCTTTGTCAAATTACGCATAATTATTTATCCAATACAATGAGATCACCTTGAT
TTTTCTTCCCCTTACGCTTACGCGCTTTATCTGCTTTTGCTTTGTATGCATCCGGTGTCCAAATTCCGTC
TTGTTTAAAACGTAACTCTGTCTGTGTGCCGTTTGCGCGAGAAAGCATAAATCGACGCCCCATTAAAAAG
AAAATAGCATCAATATCGTACTCCTCACAGATAATATGTACACGTTGCCCCGGTTGCCACAGCGTGCCAT
CTTGTGTTTTATGGTCCGGTATTGTAACCGTCAGAGTAAAGCCTTCTAAAATGCTGTCTGCGATGTATTT
TTTCGCCCATTTTTTAAGAGAGGTTAAGTCCTCAACATCAGGCACGACAACGGTTTTCGGTTTATAGGTC
TTCATTGATTCATCTTTATAAACCCATTTTAAATCGTTTTTATTATCGTCACCTGAACGCCCGTGGCGTT
GTGCTAGAAATGTAATCTCACTGAAACGCTGTGACACATCAAAGACCAAATTTGCACTTGAGAAGTTATT
TCGCTCACCGTTTTTCATACAACAAAGTGTAGCAACTGGCGGGGTAGAATAATCTGCGCCACCTACGATC
AGTACACCTTTTGGATCAAACCATGTATGTAAGCCTGCAGAGTTTGCACAACGCTTCACTGCATTCCAAG
CCGTTTCACCAATATCAATATCCACTTTATCAAGTGTTGGGTTATTTTCTGCTTTTAATTCCACATTTTT
AATCCCAAGTGGCGCGACGATTTTTTTCACAGCATCAAGCACAGTTAACCCTTTAACATTAGTAATAGGT
GCCGAGCAATCGACTAAAATCGCCGCTTTATCACGTCCAGTTAAATGAAATGTACGATTTGTTTTATTAA
TGGAATGCTGTGTCGTATCTACAATACCTGTTATGACTAATTGCTCATTAATCATGACTTTCACTTCTTT
ACCCGTAAAATTGGGGATCACCGTATCCGTTGACGGCGTGCCGATATCGAATCGAAAAGCGTCTGCCGCA
ATTAAAAAATCACTATCAATATCATAAGACTTCCAACTTTTATGCTGTTTTCCATCAATTTCAACCACAA
TTTCATTTTCAAATGGGTAGTTATAATTCACTTCATTTTGCATAACTATTTAATACCTCGCCTTTCGTAA
TAAAATTTGGATAGCGAATTTGTGGATTAAGCCGCAACAACTCATTTGCGCGTCGATAATCACCGTAAAA
CTCGTGCGCGACTTGCTGAAGCGTGCCGTTGATTTCAACTGTACGAATCACCAAGGGTGGCTTACGATTA
ATCGCACTTAATGCAAGCTTCGTTATTTTTTTTCCTTGATTACGCAATCTCTCACTCACTAAATGCAACT
TGGTATAGATACCGGTATTCGGCATTGTCACCGTAAAGCTCGGAGTAACTTCTTGTGCAAATGCGCGAAC
AGTATTGAGATTTTTTAAAATCTGTAAGCGCACTTTTGTTGCGATATACTCGATATCACTTGGCAACATC
GTGTCATCTTCAATAAAGTCTGTTGCAATTTTCATCAGTGCAGCTGTACAAGCAAGCTGCATTGCGGCGT
TAATCTCTCTCGTATCTCGTTCACTTAATGCGCTAGTCAGCGATTTAAGATTCACTTTTCTATTTGCACT
GGCGTTCTTGCCCGTTACTAAAATAGTCGGTATTTCGTCAATTTGATCAATTGTGCGTAACACTTCGTCA
AACTTCGCACGTTGAGTTAAATCTTGACGCTGTGCAATCTGTGTTAGACCAATTTCAATCATCTCGAAAA
TATCTTTACAAGCTTGCGATGATTGCGTTTTAAACTTATCTGCAGTCGTACTTGCGGGCGTGTTAAACTT
CGCTTTATCAAGCGTAAATAAGTCACGTAAATGCTCATAACATCCGAAAATCGCACCGAATGTACCGAGT
AGTCTTGCTTTAAAATTCGCCGCTAAACTAATCCCCTCCATCACTTCAGCAAAAAATGCCAAACAATCAT
CGATAAAATCCTCAATTGCTGATAAAAAGTCATCAATTAAGCCAAATAGGGCGTTATTAAACAAGAAAAT
CGGCTTAGCAGGTGTTGCTTCACGGAAAATTAAATTCAATGTGACATAATCGGTATATTCTGCGTCGTGG
TAGAAATTAGCAGACGTACAAATCATATTTTGCAAACGCCCCCGAATTGGGTGTGTTAATACATCCGCCC
CTTGTTTTTTGAGTACTTCTAAAAACTTTTTAAAATCTGAATAATACCCTTCACCATAAAATACTGCACT
AAGTCTCACTTCAAGCGGATTTAAGCCTAAATCTTCAATATCTGCGCCATTCACAAACGGGTAAGCGTGT
TCAACCACGGCACGCTCAACACTGTCTTCAATATTAAACACATCAAAGCGCACACCGCGATATGACGCAC
GCTGTACTGGCATAGTCCAACCTTTCATAGTTACTCCCGATTAAATTGTCTATATTGATTTTCTGATACG
GTTTCAGCCACGGCACGCCCATCTAGCTCTACTGTGATGTGCGTTTGAATCGTATGCTGTTGATTCTCTA
CTGCTTGCTTTAATCCGCTTTGAATCTGATTGCCGAATTGCTGTAAGTCTGTTTGTGTCAGCTCTGCAAT
GCGTGCATTACCACTTTCTACTCGCGCATCATATTGTGCTTGTGTTAGTGTACCTTGATTAAGTCTAGCC
TTTGCAATCGCTTGATTGCGTTGAATATCAGCAATTGCATAAGCCCCGTGATAGTTCACATTTGATGTTT
TAAATGACGTTGTCGGCGTGTATTGAAATTTATTGACAGAATGCCCGCTCATCGCGATATTCGCTTTTTC
TTGCGCTTTCTCACGTTTTTCTTTGATTGCTTCTTGTTGTGCAAAATAGTCATCGTGATTATCTGATGCT
ATCGCAAGCCCCGCGACTGCCAGAGAGCCAACATTTAATAAACTGCCCACTTTGCCGCCTTTAAACAACC
CACCTTTAACCGCGCCACCTTTAGATAATCCACCTAATGCTCCCCCTAAACCTAAGCCTGTACTACCGCC
CAGCAAACGCAATGAGCCAGCCGCCACAAGTGCGCCCGCACTTAATGCGGCAATACCCGTTGTTGCCCCC
GCAATCGCCGTCGTTAGTCCCGGGTATTGTGAGGCATAATCTGTCAACTTAGCACTGACATCGCCAATCA
TATTGTTAAACCCTTTTAAGCTTTCCATTTGCGCAAACTCTGCGCTATTTTTAAGCTGTTCGGTTTTAAA
GTCATTTGTATCAGCAATCACAGCGTGCGAGCTTTCAACCGCGCCCGCACTATTCATCACGCTATTTTTC
ACTTCTTGCCCGAGTTGCACATTGTTACGCATACCGATTAGCGCAAGCAGAGCCTCTTTATCTGAAATAA
TCTGACCAATTGCCGTACCTTCAACTAAGTTTGTCATTTGCTCAAGCAAGGCTTTCTGATCTTCTTTTTT
GGCTGTTTTCAGTTTTTCTTGCAATTCTTTATAGTTTTTGTCTTCGCCAATCACTTGATCCATAATCGCC
ATGAACGCTTCAATTGAGTTTTTCCCTTTAACTTTCTGTGCTTCCATCGACTTAATGAAGTCAACACCGT
GCGTTTTACCGTCCTTGTCCTTGATTTCTAAATTTGCAAAACGATCATTTGTTTCTCTAGATGTGATTTT
AGCCAACAAATTAGCCAAGTTATTACCAGCTTGGTCACTTGTACCCGCAGTTACTCGAGCTTGTTGGTTT
GCCACAAGCAACGCCTCAAAGCCACTCATACCGCTTAAGCCTGCTGATTTAGCTGCTGCCATTTGTTGAG
GCAACCAGCGTGCCATATCGGCAAGCTCAAAGTTCCCCGCTTGACCTGCTGCAACTGCTTTGTCTAATAC
TTCACCGATTTGATTTTCACTCATACCAAATTGTTGCATTGCGGAGATCGCAATTTTTGATAAGTCTTGC
GTGCTTGCCCCAGTTGCCACCGCGCCTTTTTGTAGTGTCGGTAATAACTTCATTGCAATATCAGCAGATA
CTGCGCCAGAGGCGAGTAGTGTATCAAGCGCACTTAATGCATCTTCTTTTGTGCCACCGCCCGTCTCTAC
CGCGTTTTTGACCGCACTGTGTAATTCTTTTTTCCCTGCAATTCTCCCGTCCACATCACGCTCTGAAAAT
GCCGTATTGGACACCATCGCAAGTTGTCTGTCGTAAGTCATCTGTTTATTCATCGGTTGAGCTAATACCA
TTGCGCCTGCTGTCACACCCGCAATAGCACCCGCCACACCGCGCCCGATATTCCCCAAGCGTTGACCTGT
GGCGATTTTGCCCATTTCTGCATTCAGCTCTGCAATTCGTCGCTTGTGCTGTTCTGTTGCGCGCGCAAGC
TCTCTTGTCGACGCTGTACCGCTATTTTTCAAACGACGATATGCTTGTTCTGTGCGTAAAATCTCATTTT
GAATTGACCGTTCACTACGCATGCCAAGTTGTTCGCGTGCTGTCGCAGTCGTTCGAGCTTGTTGTTGAAT
TTGTCGATAAGCTTGCTCTGTTAGTCGCGCCGTTTTTCTCACTTCATTTTGCTGCGCGCTACTTGAACGT
TTGGCTTGATTCTCAATGTCTTTCGTTGATTTATTGACATTATCACGCATAGATTTCACTGTGCGACTGG
CGAAATCTTGCGCTTTTAACATCAACGACAGATTTAAACTTGACATCTTTAAACCTCTTTTAAACTTTGT
TTAAATGCAAAATAAAAGGGGCATTACGCCCCCTTTTTTTCTTGACTTTTACGACGGCGGAAGACATAAC
TTGTCACCGTCTCATCACTTCTTAGTGATTTTTTCTTAACACCATGTTGTATTAAATAACTTTCAATCCA
CGCGTTAATTTCTGCATGTGACATATCCCAGACTTGCTGTGCGTTAAAGCCAATTTTACTCAATAAAACC
ACCGCACTTCGGTAATTCTCATATACCTGCGGTAGAGTGAGTTTTTTTATTACGCTGTTGCTAAAACTTG
GTTTTCCCCAGCGTCGATGCACTTTTTTCTTAATTGACCGATTAAATCTGTGATTAAGACATAATCATCT
GTTGAGAGATTATCGAGTAAAAATTCAGGCGTTAAAGATACTTTATCAATGCCTGAAATCTCTAACTGCT
GACATAAATAAGCCAAGTCAACGAGCGTTTGTTCGGCTTTATTTAGTTCATCTTTCGCAAGTCCCTTTTC
TTCAATCCATTCTAACGCTTGGCACTCAAGCCCAAGGGTGAGAATTTTCACATTAAAATCGAAATATCGC
GTGCCGTTAAACAGCACGCCTAACAATAAACGTCCCTGCATTATTCAATCACCTTGTCTAATGCTACCAC
TTGAATATCACGCACTTCTTCATTATCGACGGTATAGCTTGTCCCAACTTCCGTCGTAAAACAATTGCGA
TACGAAATACGCTGACCGTTTTCTTCTTCGATTGTGACTTTAGCGTCATCGACATTATCCCAGTCTGGTT
CTGGGCTATTTAGTGGCACGGCAACAGTTAAAGAAAGGGTATATTCAGTAATGCCTTTCGCAAAGCCTTT
CACGCGAGCCTTACGATTGATTGTTTTAACTGGCTTGCGACCGGTAATCACACGCACGTCACACTTCGTC
AAGTCGATTTCTAACCCATCGACTTCAATAATGCCAAGACTGGCAAATTCTTTAGCCATTTATGCCCCCT
ATAAAATTAAATCAATGCGGTTTGCAACAACGTGCAAGCCATTAACCACATCTGCTGGAATGACCGTATC
TAAACGATTTGGGTCTTGTTGATTACGTTGCACCAACAGTTTTGCTTTGTGCAAATCAACGTTTTCCAGA
ATTTCAAGATTTTCCAAGCGATAAAGCACATCTAAGATTTCTGAGCGTACCTTCGGTGGCGTGCGGTTAG
ATAGTTTTGAGCGTGGAAAACGCAACTCAATACGCTGTTCTAGTGCTTTGCGCGTATAGTCAAGCGTGCG
AATTGTGGTTAAATCTAAATAACTTGGGTCATCCGTATTTGTTGCTGATTTCGTGTACGTCGTAATCGCA
CGCATAATACGCACACGATGATTAACAACCGTAACCGGTGTTAAACCGTGAAATAAAGCTTGGTTTACTT
CAGTTAAAATTGGGGTTTGCGTGGCATCAACTGTCGTCAGACCTTTAATTTCAAGTGTATTAAGCGGTTT
TGCTGGGTCTTCTTCACCTGCAATCACCGCACCGTAGCCAGCCGCAATTAACGCATTAGACTCAATTGCC
CCTTTATACCAAGCGCAAGTGACACGTTCCGAGTTAATTTTACTGGTGTATGTCGTACCGCTTGCCATTG
TACCGCGCCAACCAATCACACCGATTGCCGGTTTTTTCTCAAGTGGAGATGACACCGTTTCTAAGTGATT
GACTAATGCTTTTGCGTTTTTCTCATCAGAAAACGGGGAGATAACGACGTGATAATGCGTCCCTGCAACA
CTGGCTAGTGCTTTTGCAATATCAGCATTGTTAGCACCACTTGCCAAAGCTTGTGCAGTGAGTGTCATAC
TTGATGTATAACTTGCTGCACTTAATGTGATTTCATTGCCGATTTCACCTTTACATTTTGCTGTGAGTGT
AATTGTGCCGTCTGAAACTTGCGCATTAACAGGACAGGTATTCGAGATATTGATCACTGCTGCTAAACGT
GCCGCCACCGCATTTGCGGTTTCTGCTTTCGCTACAGAAACTTTATATTCCACGCCTGCAATTGTTGTTG
AAAGATAACCGATAGCTGAAGCCGTACCAGAAAGCGTTAATGTCCCTGTTGCCGCCACACCTGCCTCATT
ATCTTTCAAACCGATGATAGACAAGCGTAAAAGTGGGTTATTTTGAATCGCAACGCGTGCCATTAGATGT
GCCCAAGTACCTGCGCCAAATGCCAGTTCTGCGTCATAATCAGAATAAATACGCACTGGTGCAGTAAATT
CTGCACTGTCACTTACCATCGGAGCGATAATTAACACTTCCTGTTCATTTGTCGGTAAAGTGCTCACCGC
ATTTCTGCGGTTGTATTCAGTGTAAACACCGGGTTTACGAATTGATGTTGGGATTTTGTCAAATTCAATA
TTTGTCATGATTTATCCGCCTTTTTATTACCCTTTACTTCGATTAAATCACCGTCTGCAATGCGACGTTG
ATAGTAAATTGTGTTTTCAACTTCAACCGGCTCTTGCTCAATATATGCGAGCGGTTGATTCTCAAGTGGG
ACTTTAACTCCCACAGCCGCTTTGACTTTCATATTTACTCCTTACTGACATCCAGATAAAGCGGTAATAA
TGTGATTCGATGCACTTTTTTATACCCCTCCCGTTCTGCAAATTCCTGTGGTGTTAAAATGAGATCGGTT
CTTCGACTGATAAACCCTTCACCCTCTTTTCCACCTCGAATTTTACAAAGCCCACCTTTTTGCCAAAGAC
AGCGAATAATCACGTGCCCCGAGTCTGCATCTACGGTCAAACCACCTTGTGTGATAGCAATAATTTGTGC
TTGAGAATCTGCTTTATCTCTATCGTTTTCTTGATTGCTGCGTGTACCTGTCGTTGCTGCCGCCGCAATA
ATGGGAGCCATATTTGCTGCCGACATCACATGAACTGGCAAGAAAGCAATCATAATCAGTGCAAAAAATC
GTTTCATGTTTTATCCTTTTTGAGTTTCTACGTTAAATTCAACAAAATCCTTGGTCGTTGGGTCAACAAT
TTTTCCGACAACTTGCTCAAGCATAGGCTGTTGTTCAGATAACATGCCTTCATACGCGTTAAAGACATAA
TCCGGTGAAGTTTTATCAGAAGTCGCCTCTGGAAATAACCCGTCTTCAAGTGGCGGTAGGTCGTCATAAC
TGACTTCATATTCCACTGCGTACACCGTGATTTTATCGCTACGAAATTGCGCATTATTGAAAATCGTGCG
TATTCGCTTTGGATTAAGCGGATAGACCAGATTTCCAAGTGTTTGCGCATCAAGCAACCGACGCACTGCT
GAAATCAGTTGATGCACACCAATTTCACGCCTATCTACACCACCTTGGCGCGCCACTTGATTACTTTTTA
ATGAACGGACAGCTAAAATAATCACAAAAGTATCAGTTGATTTATGACGACGACGTCGCAAGTCTTTACA
CTCAATACGTGAACCGCCATAAGTCACTAACACTGCTGGCAATCTTGCAGTACCGATACTTTCATCATCG
AGCTCACCGCCATAGCTTTTGACCGTATTAGCAAGCTTACCCAAGCCTTTTTTTAATCGCTCAACAAGCG
CGTTCTCAATTTTCGTTATCACGACTAAATACCCGATTTGCTACGTTAGTAAAAATCACCGTATTTTCTC
CCGTGCTTGCTTGCTCATCTTCTGCAATACCAAGGGATACTTTGCCGCTCGCAATGCCTTCTAATTCGCG
CAGGCTTAACTTATAGCGTTCGATAATCTCTTCAGTGATTGATACATCAGACATTGACGCCAAACGATAG
CGTGTTAAGTCACAACAAATACGAGTGAGGTTTTGCGGAATAGTTTTTAACGGCAACTTATAACGACCCA
CTAGATAGCCATCAATTTGACTTGAACTATCTAATAAAGCGATAGTTAAAACTGCCTGATTGACTTCGCC
AATATTTTCCCGGTCAGTGAGCTCCATAACTTGGAATTCGCCGACACGCGAAATAAAATCGTTAATTGTT
GCGTACATTACTATTCCTCTTCGGTCACTGGGGCGACTTCTAAATACGGGTCATCTAATAAACGAGATAC
TTGCTCACCGGTTAATTCTTCAGCCGGAATGCGCACCGCATTTTCTTTGTTAAAACGATAGCCACAGCGA
CCGTAGCTTTCATGCGGATGATGCGACATTAAGCGAATATCAAACGCAACCGGATGGATTGCTTCTAAGT
AGCCTTTGCCTTCCAGCTTCACGTCTTCCGGTTTCATATCTTCCGGTTTCATATCTTCCGGTTTCATATC
TTCCGGTTTCATATCTTCCGGCTTCACATCTTCCGGCTTGACATCTTCCAGCTTGACATCTTCCAGCTTG
ACATCTTCCTGCTTCACGTCTTCCGGTTTCACGTCTTCCGGTTTCACGTCTTCCGGTTTCACGTCTGCAG
TTTCTTTTTTAGATTTGTTCTTTGACATATATTCCTCCACCCCCGCACAAGCGGGGCTATTAAAAGTCAA
AGGATTTGAGACGACACCATCACTTTCAAGCGACCTTTTAACACGTTAGTTGTGCCATTGATCACTTCTG
CTTCGCAGATTTGGCGGGCTTTAAATTCCAATGCAGGTGGAACCAAAATAACGCTCGGTCGGATATTTAA
TAACTTACCGCCGTCGCCTTTTAGTGTCTGCATTTTTGCCACAACTTCCATAATGTTTTCTGCAGTCAAT
TCAGTGTCTTTAACACAGTGTGCTAACTGCCAGAAACCAAAGCCAGCAGCACCACGAGCACGCACACCCC
AAATGTACACATCTTCCATAAAAACAGTGTCGGATCTTGATGCGTCAAACTTGGTCTCAATTTCAGGTGC
TGTGCGTTTTTGCCAAATAAATGGCTTAATCACATTAGTGGTATCCAACAAATAGAATGTTGGCTTGCCA
CCGCTAGAACCAGTGGTCAAGTTACTTTGTTGGGTATTAACGCCCGTACCGTCCACTTCTGCATAGCAAG
GGTGATCGGTGTCAAAGAAATTTTGACCATCATAGCAAAGCGTGCTTTCACCTTTTTTCAACAGTGCAAA
CACCTCATCATCTGGCAACTCTGCTGCCGATTGTCCCGCTTGCTGCACCATTGGTCGGAATAAGCCCACT
TGGTCATCTTCCACATTAGTACGTGGAACTTGAACAGTAGCTTCAAAAGTTTTATTTTTAATGCTAGTAC
CTTGGGCTTGCATATTTTTAATCTGGCGCTTGCTGACCCATTCTTTCATTTTTGGGAAATCGCCTAAAAA
GCCGTAGGTGTTGGTGTCGGTATTAGATCCGATTTCCATTGCAACTTCAGGCCATTGCGGGGCAATTTTG
CCTAGACCGGCCGCGAAGTCTTTTTTAAATTGTTCATTAATGTGATTTAACACATCTGATTTTTTAAATG
CCATTAGTTGATCTCCTTATGTGCTTTTCTAAATTCTGATTCGCTCATCCCGAGAGCTTTTGCAGCAGCT
TTCTCACTTTCGGAAAGCGCAACAACGTTGTTATTTGGATCACCTTTTGATTGAGGTTCACCACTTAATG
CAGCAACTGGTGTTGCTTTTTCTAAATAACCAGTTAACGCTTCAACAGATAAACCCTCAGCCCATTCTTT
GAGAGCAGGTGCAAGCTTACCTTCTGATAATGCAGTTTGAATAAGTGCGCTTTTTTTATCTTTTTCAACA
CCATCTTTGAATGCGTTAAAATCGTTTTGAAGTGCAACAACTTGTTCAACTGGCACATATTTTGACGGAT
CAAACGCATTGACTTTCTCACTCAATGCTGCAACGGATTGCTCTTTTTCTTTAAGTGCACTATACACGTC
AGATAACACCACTTTTGACTCACCTTTCGCTTGTGATAGTGCTGTTACTTTTTCTTTAATTTCGGTTTCA
GTCGCAGATGCAACACCGAATAAAGAACAAAGCATTGCAAGTAATTCTTTGTCCATTTCTTGTGCTTCCT
CATTTAATAATTGAACACTTGCAGCCACCATTGCTTCATCCATGCCGTCAAGTGCAGGAGTATTCGTGAG
TGCTGCGTGAAAGATTTTGCGAACATAGCCCTCAGTGTCATAAGCAAACACTGCGGAGATATAACGATAT
TCGCCATTTTTGATATATTCCGCTGCCTTATCAGTCCAGCGGACATCAGCAAAAATCCCTTGTGGGGTGA
AATAGAGATATTCCATCCAACCCGCGCTCGGTGCTTCTTTGCCGTTTTTCTGTGAATGAATAATTTGATG
TTCGTAGTCGATTGGAAGGGGGTTGCGTTTTGAATTTGCGAGCGCAACCACATCTGCACCGTTTGTATCT
GTTACATACCAAGCCTCCACATCTGTTGGTCTGCCGTCTGTTGCTCTAAACTCGCCGTACGGCAAAAGCT
GAATACGACCGTATTTGGCTTTATTGATTTCAAAGCTACAAGCTGCGAGAGTGAGTTTCATTTCGTCATC
CTCTTTAAAAATCCTAGGATTACAGAATAAAGGATGGCGTAATTTAAAAAGAGGTGAGCGACTTCAACAT
GGCTTATTTTGTGATGAAGTGATTTTTGGGAATGAAATAAAAGACAAGACCATTTTTAAAACTTTTTAAA
ACGCCTTTAATTCTTTTTAAAAACATTTAAATGATAAATTGTACAAATAAAACAAAAAATCGCGCTATGC
GCGATTTAGGCGGGTATTTTTAGCTATTCAATAATACTTCTAAAATAGTTCTGCGCATCTTCTAAGATGT
CGTCTTTGTCTTGTTGCGTTAAAATGAGAAACGGACGGGCTTCAATCTTCACTTTACGACCACGACCTGC
CATACCGCCGAACTGATGAATAGCCGCATACGGTTCATTTGTACCAACTTCGGCAGAATCATTATTGTAA
CGACTGGTGATGCTTCCCATTAAATTTTCAGTATCGACCAGCGGCGTGCCTTTTCTGTATTTCAAGCCAA
GCCATTTCGGACGACCACCCTCGTCAAAGTTTTGCAACACTGCCGATTCCATGGTGCCCGCAATACTACG
CATTAAACTTGTTCTGTTTTGCGTTTTATGCGCAATGTCAGATAACACAGCTTCAATTTTTTCTACATCA
TTAATATCGACATCAATCATAATTACCCTTGTGTTGTTGATTTAATCATCAAATAGCGTTATATTGACTC
TGCCGCTAGAAAAGCGATGAATCTCGATATCGCAAGCGAAGAGTGTAAACTCGGGACTGTGTGCGGTGGG
TTCGAGCCCCGCCTAGCGGCTTATTTCTTAAATGCTTTTTTCCATTGTTTCTCACTGACTCTCCTTGCAG
ATTGAATAAAAATCTCATTTTTATCATGCAAAACTTTCAAGACAACAAGTAATTTTTTGCCTTTAATCTC
TTTATAGAATTGATATGCTGTTGCCTCTTTGATGATTTTATCGGGCGTATAAATCAAATCAGGAATATTT
GCATAATCGTCTAAATCAAAGTCCTGACCATCCCGACTATTTAACTGCTTAATCAACGAGTCATCGGAAA
ACCAAACCGTTGCCACATCTGATTCTAACATGCGTTTAGAACTCGTTGATAAGACACCGGCAGTAAATTT
AAAATTCATACTTAACTTATCTCGCACATTGAACATCTGTTCAGCCGTGAGCTTATCATCGACACCCAAT
TGTTTTTTAATTTTCACAAATTGACGTTGAAATATTAAAAAATCTTGCTTAAATTCCGCTCCTTGCATTT
CCGTTTTCGCAAACTGATGAGCAAGCTTTTCAGGATATAAATCAAGATTAGGGCGATAATTTAAGCGCCC
AATATTGTAATCAAACCCTTTATCTGTCACACGAATCGACCCATCCGGCAATTTAAAACCGACAGTTGTT
TCTTGATTACCATTTTTATCTGCAGGTCGCTTAACTTTCACAAGAAACTCACTGCTATCGTCGGGTTTAT
TTAGCCCTTTACGCTTTAAATCACGTTCACCAAGTGCAATCACCGCACAGCGACAATTAAACCCATTAGG
TGGGTAGAATGTTGACCAAAACGGGTCATCATAGCGATAAATTCGACCGTTTAGTGCAAGATGAGACGGT
CGTGTACGCTCATCGCCGACAGCGGAATATTGCCAGTAGGGGCGATGATCAATATTATCCATCATGCGCT
GATAGCGCGCCGCAGAATATGCGGCTTGCACGTTTGTACGATAAATTGTATTCAGTCGACGAGGTGTACC
AAAGTATTCACCTGTTTTCGGATCAGCCAACAGTTTTCCGTCGATACCGCGACTGATAGATTTATCATGC
CCGAATACCCAGCCTTTTTTCTCAAACTCACTTACCAAGTCTTTTTTCCATTGTGCAAAGCTCTTACCCT
CTTTCTTGGCAACTTCCATTGATTTATAAATATCATTCGTCATCTCAAGACTAGATAATCTCGCGATTGT
TGTAGCTCTTGCGATGGCACTATCATGCAGTGATTTTTTAAACACTTTCGTTGCAAGTAATTTTTTATTA
TGTAAAAACTCAATGGCTTGTGTTGGTTCAAGTCCGAATAGAAAACTAAGCGGTTTAGACATTAGTTCCT
CCAAGTAAATCAGCTAAAAACAGCGCATTAGCGAGATACTGTTCGTGTTCGTGACTTGAAATTTCTGGGT
ATGCTTCAGCGAGTTTTTCTGCTGCCTCATCGTAAGAGTCACATGCCATAAGTACCGAAACAGCTTTCTT
TACCATTGGATTTAATTGTTTATTAAAATCAGGCTCATTAAATGCTTGCGCAAGTCCACCATCTAGCACG
CCCTGTGCAGTAGAACTGTCAGTGTTTGCCGACAAAGCAACACCACGACACCCATCACACTGACAACCTG
TCACGTGATTTTGTACAGAGAGAGCAGTCTGTTTTTTCGGATTTTCAACATCGTTTAAGTCTGTTTTAAA
ATCATGTTGAACCGCACTTAAAATCGTTTCATTTTCTTGCGGTTCTGGAATGCCCGCTTTATCACGCACC
CAATTTTCAGGAATGCGCACTCCTACGCTCACAAGCTTAGGAATGGCATCCGCTAGGACACTTAAATCAG
CGTATTCTTTCGTGTCAAACTCGAAATACGGCACACGAGAAGGCAAAATATTCGGATCAATGTTAATTTG
AAGATATGGCAGAATAATCTGTTGTGTAATAGTTTGTGCAATCTGTTTAGCATCAGACACAAGCAAGTCA
CGTCTGACTTCATTATGCACTTGTCCAAGGGCATTAGTTGAAGTTTTACCATCTGCACCGCTTGTTAATG
TTTGCCCTAGAATCAAACGTGCGGCGGACTTTTCACACCAGTCCACCATTTGCAAAAACGGGTTGCTTCC
AGCCGAGCCAGTAGTGTTTGTCACATTATGCAACTCAACATTCATTCCTTCTGGCATAATCCCTGCTGCG
TTATGTCCGATTTGAGCAAGCGCACGCAATAATGTGCGTTTTTCGTCATTTGTTGCGCCAAACGGATATT
TACCAATACGAATCGGCATACCGTAAAGTTCTAAGAACTCGGCAAAATCATGCACCGAGTAGTGTTTAAA
CATATAAAGCCATGCGAGCGTTCTAAATAAGCCCATGCGAGCAAGCTGTACCGTTCTTGATTTGTGGGTA
TGTACTACCCAGCCGTATTGTCGTAAGGGCTCACCGTCTTGATTATCTGGCGTTTTGAGCAGTAAATTAT
CGTCCTTGTCTAGCTTAAACCACGACTGCGGACATGCGATAAAATTAACTGGAATCCATTTACCTTCAGC
TTGCTTCCATTCAATTTCTAACGCCGAAAAACCATGTCCTACCGCATCCATCATATCCACCATCAAATCT
TCTAGCATTGGGAATTGATAGAAAAGCTCGTCAATTTCGACTTGCAGTTTTTCTTCTTGCGGTGTGGCAT
TACGTGGCTCTGCAATGCGCCAATCAAGCGTTAAAATCGCACGCTTGCGGGTTTGAATATTTGCCCCAAT
ACAACTGTCGCGTTCTTCAATATCCATAAAGAGCTCATGTTGCGCAGTAATATCGCCACTTTCAGCGTCT
TCTAAAATCCCTTTTAACTTTGCTGGGGTAATTTTATTACTAGGGTGATCAGAAATAATTCTTCCTGTCT
CCGTGACACGCGCCTCATTTGTTTGTGTATCTAAGCCAACTTGTACTTTTTTCACTTGTTGTAATTTTTT
CTTTTTCTTCGCCATTTTTTATCTCCGCCAAATACTGTATAAATCACTGTCATCAAATTCATCACGCCCT
AAATCGCCGTCAATTGTCATAAATTCAATCGGGGCAGAGCTGCTTACTGCGTTTTTCCACAACATCTCTA
GCGCATCAGGTCCGTCGTCGTGGTCTGCTTTTGGGAAATGTCGCAATTGTGAAATTAGAGTTGCTTGTGA
TCTATGCAATAAAATCAAACCATTTGCAATGTGCGGTTGCAGGCTTTCAATGCGTAGCATTTTGTCTGTA
TTAGGTTTAATTGCCGTGGCAGGGACAGGCAAACCGCGCTGTGCGGAACGTTTAACCAGCTCATCTTTCA
AAAACTCTTGAAATTGCACGGTTTCAACGAACCAGCGCTGACACTCGTACTGTTTATGCAGTCGAATCAC
ATCTTCAATGATTAAATCAGGCAAGCGTTTTTTTACTTGCGCTTCAATGACATAGAGTTTACCTGTTTCA
CGATGATACCCACCGACTAAAATCGCAGAAGGGTCACGGCTTGCGCCCGCTTTTCCAAGACTTGGGTCAA
GTGCGCCAAAGTAAATCAGGTTAGCCGGCAATTCCGTCCAATATTGAATGCTGTTCTCAAAAATCGCATC
ATCACCGCTAACGGGGTCGTTTTGATACTCGGAGTCAAAAGCAGAGTGCCCGTCACTGGCACGGATTTTC
ATTAGTTGCAGAATCGGGCGCCTCAGCCAAGAGACCACCGCGCCTGCGTCCATTTCCGCTTTGTGTTGCT
TATAAAACAGGTCAGAGAGGGTATCATCGTCCCCCTCTTCGCTCAGGTAGATATTTTCCCATTGATCCCA
CAGGTGCATATTGTCGGGCATGCGCAAAATAGCTTTAAAGCGTACCCGCCTCCAGCCTTTAGTATTGAGG
ATACGGCTTAACACACTATCGTAATGTAAGATTGTCCCCACATAGATTACGTCAAACTTTTCGCCCGCTG
CACCCAATTTTAAAACTGCCTTTAAGACCCAGTTGTGTAATTTATTACGTTGCTCTGGTTTTTCTACGCT
TTTGTCATTTTCGATGTCGTCCAGCACCACAAGATCGGGACGATATGCCCCGTAGCGGCGACCACGCAGC
TTTTGCCCCGCTCCCACCGCCTCAACCTTTTGATTTAGGCTAGTGATAATCGCCCCCGCGCGCCACACCT
TACCCATACCAAGCTCGGGAAAATCAATGTGCAAGCGCGGATTTGCCTCAATCTCCATCTTAATCGCCTC
AAGCATCTCATAAGCTTGAGTCTCAGTATCCATTGCGATGATGATGTACTTTTTCAGCCCACGCACCATA
CACCACAGTGGGAAAAGCTGAGTACAAATGGTCGATTTTGCCTCACCACGTGGGGCGGCAATCGCTTGGC
GAATAGAGCGTTCTAGCTCTACCACCGATTGCGGCAGTTGCTCAAACAAATACTCGTGCAGTTGGGATTT
ATGCTCGGAGCGCACATAGTGTGGAAAATACTGCTGCACAAAAAACTCAAATCCACCCACAGGGTCAAAC
ACTTGCTGCCGACGGGTAGCAATACTTTTAGGGTCATCCGTCCACCCCTCAAAGCTTGCCTCAATGTTGC
GTTGTAGCTCACGACGTAATTCTTCGAGTTTTTTTTCAAATTCTTTAATTTTCATTTGTTATTTACCTAC
TAACAAAATGCAAATACAAGATAACTTACTGAAATTATTTAAATTCTTTATCAATCAAAGGCTTGATTTC
ATCTAGCAACTCAATAAAATCAGGTAATAAGTGCGGTTTCTTGGTTTTTATCAAATTAGCGAACAGTTCT
ATAGTTTTCATCGCTGTTGCAATAGCACTAATCTCGGGCAGAATACGTTTACTTGCTGCCGTCATCTTCG
CAAAACTATCCGCAAGCGATGACAAGCGGTCGACTTTATCTTGTGCGTTTAAATTTGAGTTTTGAATCTC
ATCCATCGTTGCACGATATTGAATAATAAAGCCTGACAGCAACCCTTTTGTGATATCAGTCAGCTCATTG
CCCGCCATCACTTGCACATCACGCACTTTATCCCAGTCATCGCCTTTTTTCTCTGCTTCTTTCTTCCAGC
GTCGCGCGGTATTAAATGACACGCCAGCTTTGCTTGCAGATTGCTCAAGCGATAAAAACTCAAACACATA
GTAGCGACGAACCAGCGCACGTGTTTTTTCATCAAATGCCATGAGTTAGCCCCCAAATTGCAAGCGAATG
AGCTCAATACCGACTGCAACAATGCCACCGCCAATACCACCTGCAATCAACGCTTGATTGCGGTTTTTCT
TTGCCATTTCGCTTAAATCTGCTTGCAGTGCTTGCACTTGTTTTTGTAAATCCGCAATTTCTTTGTTTTG
TTTGTCGACTTTATCTGCAATTCCGTCTAATTTATCTAAGATTGCATCAAGCTTTTCACCTGTTGATTTA
TTTTTTTGTCGCATTATTTATCAACCTTTTTGTCTAATTTCCCTTCAATACTATCTAATTTGTCAAAGAT
TCGGTCTAGCTGACTGCTAAACCCACTGTTGACGTGATTAGCCATTTCCTTTGTTTGATAGCTCTCTTTG
ATTTTGTTAATTTCCGCTTTGAGCTCTTTAAAATCAGCATCAAGTCGTTTAAACCAAACGCCACCAAAAA
ACACAGCAATTGAAACAACAAAGTTAAAAATCATTGCGCCGCTAATTTGCAGTTCCATCTTTCACCTCGC
AGATTGCGCGATATGTGTCGTTATGCGCTTTAACCTGTCGCAATGTTTCTGTTGTATCATTGCGACTAGC
TTTAATTAATGTAAAGCCGTCGCAGCTGGTGTTAATCACGTAAGTCGTGCGATTTGTGCAAGCTATCAAT
AAGCTTGTCACGAGTAGCATGATTAGCCGTTTCTTCATTTCGCTTACGCTCCCGTTGATTATTTCGTTGT
GTTGTCACAATCGCTTTGTCTTGTTCAAGCTGTGCGTTTTCTTTCAATAATGCGTCAATTGTGTTATTTG
CACGCTTTAATTTGAAAATGACATAGCCGCATAGCCCTAAAAAAAACGCTATTGCGACTAAAATTAGCTG
TAAAGTCATTCCGCACCTGCGCGATTTTTTCGACGCTCGACGGCAACCGCGAAGCCTTTTGTTGCCGCAC
CGCCACCGCAGAAAATAGCAAACGTCATAAAAAGCTCAGGCACGTAAGCGCGGTCAAGCCAGACGCAGAA
AATGAGAATTGCAGCCATTAGAAGTGCGCCGAAAAACTGAATAAAGCCCGTGGTTGACAAGCGTCCGTCA
CTATTTGTGATAAGTTCAGAGAGTTTAGCCATTTACCACCCCGATTTTTAAATAGAGTTGTTGTGCGAGT
GTAGGCTTGCCTTTTACACGATAGGACCACGCTTTTTTGCTGTAGCATTTGGGGCGACATGTATTTATTG
GTTTACGAAAATATGTATGTAACCAGCCAAATAAACGATGTAATTTATTCATGTTCAAGCTCCATAATGA
CGTGTTCAACTAAAGGCTGACAATCGTTATCAACCCATTCTGCGACATCAAACCCCGGGCAGATTTTACG
TGCAAACTCACGGTGCCCGTGCAGTGTGGCATTGGGGTATTTACGTGATAAATCTCGCACCAAATTTGCT
AATGCTTGCCACTGCGCGACAGTGAAGCGGTCAGTACCGACTAGACAAATGCCAATTGAATTGCGATTTT
GACCGCGACAATGTGCACCGATTTCGCCTATTTTGCGACCAGATTCAACCATCCCGTTTGTATCAATGAC
AAAGTGATAGCCAATGGCGTGTAAATGACGATTAAACGCAATTTTGTTATTGATTTCGCGCCGAAAATGC
GCGTCAAAATGCCAGTCATCAATGATTTGTGCCGCAGTTTTACCGCGCTTTGCAAGTCGCACGCCGTTTT
GCGTCGCGGCGCAATGGATGATGATTTTTTCAATAGCCATAAAAAAACTCCCAATAAATTAAGTGATTTA
TTGAGAGTATTTTGATTTAAAATAGATTTTAAAAAGCGGTGAACGACTTCAACACCGCTCTTAAAAGAGA
GTAGTCTGTTGTGCTTTCGGTTCACGCTGAAGACTGTACACAATATCCCACGCTTGTCTGTCTGATATCT
TATATTTATGGCAAATCTCAAGCATTGACATTCGCCCAGATTTTCCCTCTCGCTGCGTTAAATAGTCAAA
ATCGGCTTTTAAACGCTGATTGCGCAATACGCGCAAAGCAACATCGCAGCGCGGAATATAGATCTCTTCG
CTTTGAAAATGTGTACGTAATTTGATTGCACTTTCTTTCCCGATTAACTCTTTTAATTTCGGAAAATAAT
GTATACCGTCTGAAAATCGAAATCTTGAACCACCGAATCGTTTAATAATTTTTTCAACATCAGAAAAACC
TGCGATATTCACCATTTCATGTACAACGTTGGGTAAATATTCTGCAACATTTTCAATATCTGTACTCATA
ACGCCCCCTTTCTTGCGATTTTTTCGGCAATCTATCACGAGATTTTTAAAAAGTGAGTGTTTTTTGAAAA
AAATTAAAAAACCTCGCATTTGGCGAGGCTTTTAATAAATCTATTAGTTATTAGTTATTAGTTAGATAAT
GACTTAGTTATTGTTAATGCAATTTCCCACGCTTGTCGGTTCTCTGTTGCGTGAATATTTTTACAAGTAA
TCAATTCATTTGCATAATCTGTATCATCCGCTTTATCAGAATTAACAAAAAGAATAACTCGACGAAGTGC
GCAAGCTGATACTAGATTTTTATCGTGTCCGAATGAGCCTTGCTCCATTGCAAACGCAACATTTCTAAGT
GTTTGATAGTCCCCTTTGAGTGCCTTTTCAAGTTCTTTTTGTGCTTTATCTGTCATAGAAAACGAAGCTA
ATGAGAACAAGCTGAGAGTGATTAAGATAAATAATTTTTTCATAAAAAAAGCCCCGATGTTGAGTTGTTG
GGGCTTAATTTATTGCTTTTTAGCACTGATGTCTAGTAATTCTATTGTGTTTTTTTGTTCTTCATCACGT
TGTTGTCTTCTATTATAAACTTCTAGCATTTGAATAACTTTCTTTAATTGCCAGACGTCTAGCCAGTGAA
CAAAGTCAACTTTAAAAGATCGCTTTGCCATGCTGTCTGCGTATGATTGTGGTAGCTGATGTTCAGTTAA
AAGTGCGGTAATTTTTCTTAAATACATCTCTTTATACTCAGCGGGCTTCGGTCTGCGTTGATGTTTAAAC
TTGGTCGCCGTTGGCTCAAATCCCTTGTCTTTCATCGCTCGGAGGACATTTAAAAGCTCTGCAATATTCA
TCTCTTTACAGCTTGTTTTGCCGACAGTGCTTTGTAAAAACGCTCTGTACACGTCATCATCCATTTTTAA
TGTGTTTTTACCGATGTGAATTTTGGCAATAATACTTTTTCTATTTTCGTACACGTGCCGCTCCTAATAT
TTTTCTAAAATGTTGACAAAAAGTGAGGTTTCTTTCTCGTTCTTCTGCCGTTAAAACTGTGATTTTTGGC
TCAGGTAAGGCTAAAACCTTGCGTTTTGGCAGACGTTCTAACAGCATTTTGGGGTTTGGAAACCGGTCGC
ATTCTGCATAAAGCGTTAAAAACGCTTCTTCGATTCGCCATTTGTCCTCTTGCTCATTCCACCCATTAAA
GATCTTTTGATGAAGTATTGCTTTAATCCAAATCTCCGCCGTTTTTGTGATCATATCTTCTGGCGGTTGT
CCCGGTAGCCTTAGCACTACCAACCCCGCCAACCCTTTTGCGACTGTTGCTCGTAACCACACCTCATCCA
TTGGCAAACTCCGCTAAATTTTGCAAGGCTTTGCTTGTTTTATTTGCTGTCACTTGATTATTATTTTGAT
GAACGGGACTATTTTTAACCAAATTTCTCGGCTGCCACTTTGTCATCACTTCATAAAGATAGCCGTGGCT
ATTAAGTGGTAGTTTTAAGTTGTGGCGACTGTTTAAAACCACAGCAAGACTGTCAATCCAACACTCAATC
GGGGCGTCATAAACGTCGCCGTTGCGTTGAATGCGTTGATTTTTAACATCATCTAACAATTGATTGATTA
GCTTTGCCACACGATCCATTGTTAGTGCCGTTTTTTCTGGTCTAAAAAGCCCTAAATACTGCACAGCAAG
TCTGCCGAAATCACCGTTTAGCGAGAGTGCAGACATTACTGCAAGGCTTGCTTGTTCATGCTGTAATAAC
ACATCAAGCGATAATACCGCACCGCAAGCGGGGCATTTACACTTCATTTTTAAACTCCTTTTAACATCGT
TTAAAACACATTATTCAGCCCACTTTTGTGGGAAATGGGCTGTAAATGGGTTTTATTGAATTGGTTTAGT
TGGAAGTGGTTGCCAATGTGTAATTTTTTCTAGACCATATGTGTACGGATAAAATAAAAATTTCTCTCCG
TCATAAAATAAAGAAATTGTCTCAGCGGCAATCGTATAAACCAAAACATGAGTATATGCCTCTGGAAGTT
TCTCTTTCACGCTAATCCAGTTATTGTCTTGTGGTAATTCAACAAGCTCTGGCTTTTCAAGCACTAAATC
AGAGCCGTAGTCTTCTTTTTCTTCTTCGCTTAACTGTTTTTCTTTACATACAGCTTTTCCAAGTACAATG
CCGTAAACAGCGTTTGGCAAATCATTCGACGCAAAATCTTCATGATCACACATGTCATCTGCAAAATCAT
GAGCCTCGATTGCACCATCTAAACAACTTTGTTTAGCTTGTTCTAATGTTTCGTGTAAGTTAACAATATG
AATGTCATTAGATACATCTACTGAGAAATATTTTTCATTACTCATTTTTTTTATCTCCTGTTTATATTTA
ATTTCTGAAAAATGGGTTTTATTTATCTGCTAATGCCATTGCATTATCAATCGCTTCTCGCACAGTATCT
GCCGCAGGAAAAGTGATTAAACCTTTTGGTGTCCACATTTCACATTCATTAAGTCCATATCCATTAACAA
CAATATCTATTGCATTTTTTTCAATGAAATCTAGCCGTTTCTTGTCATGTCTTAATGTAGTTAACTCAAA
CTCGCCAATTTCTACCGTTTTTTCGCCTCTTTCTGCTTTTACATTTCTAGCAAATGCAAGTGCTGCTCTT
GTGTGTTTATCCATTTTTTACTCCTGCTTTGATTAGTCTTATTGATGCGCTATTTTTAGTGTTTCTTGTC
CGTTTACACCGCGATTCAGTTTCACTTGTTTACCGTCTAGATACCCCCTTAAACCAGACTCATCTCCATT
TCGTTCTCTGGTATCACCAACTTTACGAGTTTTAGCTTCCCTTAAATTCATTTTTTTATGTAATTGATTT
TTAAATCGCTCCATTTTCTCTTTTTCTTCCTGTGTTAAAACAAAGTCTTGAACTGTTTTATAAACACCAT
GAACCCAGCCGAGGCAATAATTATCTGCTCTTGCAATCAATGTACTACGCTTCAAACGCTTACTTTGCGT
TGCTATAAATGCTTTTCTAGCCTGTTGTAATTGACGATACAACACATCAAAGCAGTAAGAAGCAATAACA
GGTCTTTCTTCTTGACCGAAAAAACAGCATGTAATTTTTGTTCAGGAATATTGTTAGTTCGGTTTGAAAA
GTATGCTTCAACACCAAACACTCTTTTGATTAAAGAGGCGAGCGCATGAACATATTGCCCAGTTTTGCGA
GAAAATTTCTGTTTGCTATCGCTTTCTGAAATTTCCACATCAATGCTATTCACATTATGTTCAGCCATTA
GTTTTTGTGCCATCTCTAACGCTTTAGCTGCTTCATGCGGATTGTTAGATTTAGATAACGCTAACAATTT
CTTGATTTTTTTTAGTAGTTTTTCGTTCGATTGACTCATCTCCACTCCATATCTTTTCTCATAATCTTCA
TCATTTCCTTAACGCTTTGCTTTTCTTTTAAACGTAACGCTTGCCCTTCTAAGTCTCTCAACATCAAAAC
CTGCTAGATTGTGTATCTACCGCTTATTGCAAGATTAATTCTGTAATCTCTTATCCACTTCAAAATCACC
TTACCGGGGACATATTGTTTTTTTAATGCCAAAGCAATGTAAGATAGAGTTATTTTTTCCATATCTCACC
TTATTTTCTATAATAATCAAAGGCTTGAAAAAACAACTCTTTACTATTTACACAAAAATCAATCGGTGAT
ATCGGCACAAGCGGTAATTCATGCAAATATTGCCAATGGCACTCTTGCTCAATCGGCGTATTGATAAACG
CTTCTTTTTCTGCTTTTAAAGCGAGCAAATCTGCACATTTCACGAAAGTTTTAATCGTTTCACTCATGCT
AATATTGAATTTTTCTTGTATGACTTTCTCAAAAGATTTTTCAATTGCCTTGTAATCAGGAAGCAGACTT
TTTAACCGACTCGGGATGTCACCAAGAAAAGCTTCTTGCGCATCGTGCATGAGCGCAGCAAACGCAGTTT
CGTCATCCGCTTTTAAAAATGTTTTAGCAATCATTCCAACATAAACACTGTGATCTAACACCGAGTAATG
TCTGTCTAATTTACCCCCAAAGCGCGGTATCATTGAGAGATGGTGAACGATATCGTCCATATGAATATCG
CTTTTTTCCGGTTCTTGGAAATTGATCACTCTGTTTGAGTGCGTAAGATAAATAGCCATTGTTTACCTCA
AATTTGATTTATTGGTGTTATTTGCCAGTTGATTTTTTTAATTTCTGCAATTGCACGTTGCAAAATCACT
TTTGCGTCCGCGCGACGTTCTTCAATCACGTTATCTCTCGCGATTTCGAGTATTTCTTGTATTTCAACAA
TCTGTTGTGCGATATCGTGTTTTGTCATAGTTCCTCGACCTCCATCACATCGTCAATTTCGGTTATTTGA
TGTGGCACTTGATTAATATCGAATTGATTCAAGTCACACACTCGCTCAGTTACATCATCAATATTGTCTG
CTTCGACTGTTGCTTAAACTAAGCAATATAAGCGCACTACATATTTAGCCATTTTCGGCCTCCTTCCAAC
GCAATGCCCACTTTGTTAAAAAAGCGTGACGACGCGCACACCACTCTTTATTAACAGCCTTTTTTGCTAG
CTCTGCTGCATTTCTCCACAGTTCAGCTGCGTAGCTATAGTCGCCTGCTCGCTCAACTTCACTCGCGAGT
TGCGAGATCTCTTTAAAACTTAATTTATTTGCTTTTTTTGCCATTTTTTTGCTCCTTATTGTTGTTAAAA
CACTTTATAAAAGCCCCTTTAATACAAGTTAAAAGAGCTTTGAAAAGCGTTTTATTTGCGATAAATAAGC
CACGCAATCCAGCTGTAGAGAATCAATAAAGCGATAGTCGGGATATAGTGATTACACATAATTAAACCCT
CGCCATATCTAAGCTGATTTGCTGATAGTTGCCGTTTTCATCGCGTTTATAAAATCGCACGTAGTCTTTA
CTATCAACGATTTGAATACTGTCGCTAATTGCTTGCATTGCTTTAGTCCAGCGTTCGTCTTGAATTTCTA
CACGACGAAGTGAAAGAATGCGCGCGGTGTTCAAATTACCTTCCTTATCCACTTGGAAAGCATCATTAAT
GACTGAGCGAAGCTCTGGACGCGCATCTGCTGACCATTCGTGCAAACATTCATCAATCAGCTGTTTAGCG
GCTTGAATACGCTCATCGAACGTTAAGCGGTCTTGCACTGCAATCATCAGCTTGTATTCACCGTCATAGC
TCACCAGCGTGACATTGCCTTTCCGACCGCCAAGCTGGACATCGTATTTTTCAGCTGAAAGCTGAATAAA
TGCGCCAATATCATCAAAGACTTGTGTTTTGAAAGCGCGGACTTCTTTTTGCTTTTCAATCGCTTGCTCA
ACAAAATTACGCACTAAACAGTCACGCTCTTTATCAATCTCTTTCACCATCTCATCTGGCACTAAGTTTC
CTTTGATGTTTTTCCAGTAAACTTGCCCGTTCATTTCGACTTTACTCATATTTAAACCTCTTCTTTACCT
AGTTTGATCACAACTAACTGTTGCCCTTTATCTCGTTTATGCACATACGGTGAACAAAGCGCATAAATTT
TCTTTTTTGATATTGCTAACTTTTTTTCTAATTCTTCCGCTGTGCCGTCACCCAAATTCTTCTCTCCCCG
GTAGACGGCGTAGATCTGACGGCGTTTCATTCAACCTCCTACCAATACAGGCTTACGCCTTGTTCATTGG
CGACGTATTTCGTCATACGTTGCCCGTTGTTATTAACTCGGACTTCTACCGACTTTTTAATGATCCGTTC
ACTCGGATTTAAGATAATCATCGTCGGGAAACGCCCATTTTTAATACGTAATACTTGAACCCCTTCGCGT
CGTAACGCATACGCCACACGTTGCAATAATTCGCCCATATTTACTGTCCTTTAGTTATTCAGCTAATTTA
AATTCCGGTGAGTGTATTAATCGACTTGGCTCATAACGCAGTAAACTTCGTAACTTACTGTATGCATTCT
TCCATGACGCTTTATCATGCCAATTTCCAACTACTCTCAATCCGTCAATATAATCTTGTTCATTGGTATT
ATTAGATTGTGTTAAACTCACACAAAAGCTGTAACTTACTCTCCCTACTTGAACCATTTTTATATTTTGT
TTTAATTCAATTACTTCTTTTACATACCCACGGGCTCTATTAGTCCATTTGCGGTAGTAAGCTTTTTCTC
TTTTTATAAAAAACCATCTTTCCATCTTTTTATCTCCTTTAATTAATTAACATCTCTGCATAACGACTGA
TTAACGCCTCGTCCAGCGTGCGTTTATTAAGTTCTGCTAAACGCACCGCACCGCGCATTAACTTATTTAA
ACGTCTTGCGTTACCTTTGCTTACTTTGAATAGAAGCTCGTTAAATTCGTCTGTGCCCAATCCTTTTTCT
GCAAGTAACGCAACATCTTCTGCAACAAGTGCATTACCCAGGTCACAACAGACACCAACACGACTATATA
GCTGTGCAAGTTCGCCATATTTTCCTTTTAAATTCACAATCAAGCGTGGCATACCCGCAAGCACAACACC
GCATTTTGTTAAATCATGAATGCGACGGATATACTCAAGACTTTTAGTGCTTAAAAGCTCGGCTTCATCG
ACGATAATCAAGCGACCTTCACCGAGTTTGTTTGTGATACGCGTGAATAAATCGTGATTTAAGCCGACAT
CATTAATGCCTAATTGCTGGCAAAGTGTTTTCAGTAAGACTTTCGGTGAACAACTCGGCTCAACTTCGAT
AAAAATTGTTTCTGGGTTCATCTCAACATACTGTTTTAATGCTTTTGTTTTGCCCAAACCTGCGGCACCT
ACAACCACGCTGATTTCACCTTCAATATGTGCAATCGCGATGGCGTCTAAACAGCGTTCTGCCGCATGGG
TTGATACAAATTCACTGTTAAAGCGACGCTCAACCACTTTGTCGTTGTGACGACCGATTAAGCGCGAAAC
GGCTTGGTCCACTTCTTCAACTTTACCGTTGTATGCGCCGCGCAAATACAGGCTGACTGTACCGACAGAT
TTACCGATGGCATTTGCTACCTGTTGTTGCGTCATGCCGTTTTTTGTCATATAGTCTGCTAGTTGCTGTC
TCATTTTCTTACCTCTTTTAATGGTTAAATTTATATTGATACCCAAATTTACTTACATTCTTATGTCTCA
ACTTTGTTAAGTTGAACTGCTCGTTACACCTTGTTATTTTGTTCACTTTCATATTTTTTATTCCTTACGC
ACGTTTCATTCTTTTTAAATCACTTGGAAATACTGCAATTTCTTCCACTTCTTCTTTCTTTTTAAGCCCG
TTCATACGCAAACCGTGTAACAGCTCTGCACCTTTATTTTGTTCAATCGTAATAACGGGGTTAAGCTCTG
CGTTAATCTCATCAACTTTCTCTTGCTTGCGTTTTAATCTGCCTTGCGCTCTGTCTTTACGTGCTTTTTC
AACTAAGCTCATTGGGAATGCATCACGCTTATTGCCATCTAACATTGCTTCACAAACGTATGTGCCATCT
TTGAGTCTGATAATCACTGAACTTGGATCGTGAATATCAATCGATACTTGGACTTGTTGACCATCAACAT
CTAATAGCTTCTGGCTGAAGTAGACATTGTTAAACAAGTTAATCCAGCCTCTTTGCGCAACGCGTAAAAC
ACTTGGTCTAAACAAGTCTCTTGCTTCAACAGCAGTGATATGAATAATCTCTGCTTTTGCGAGCAGTTCG
CGCCGCTTTCTAGCTGGTGTTGTGCCAATCTCTCTATGAATGTGATGATTGTTATAGCGGTCAATCTCGA
CTTGCACTGCGTCGATAAACTGCTGCCATGTTGGTAACTTGCCTTTTGCCCATTTTTGTTTTTCGGTTAA
TTCCGTCGCGCCTTTTCTGATAGCTTTGTCTAACGAAATGACTGCAGTAGAGGTTTTACGGACTGTATCG
CGGTCTGCGCCCGTTCCGTGGTATGTGTCAAACTGACGAGCGATGCGTAGTGCGATTGTTTTATTCACAC
GTTCAATAATGCCTCGTCCTTGCGGGTTGCCTGGAATACCTGTTTGATGATTTATCCCCAAGCGTGGCAA
CATCCCCGTAATGTCACCATCAAGCATCCAGTTTTTCTCACCGCCCCCGTTATCAGAGTAGTAGATAGCG
GGAATGCCGTGGTTTTCCACGCCGTGACGAATTGCATCAGCGACTGCTAAAGCGTTTTCTGAAAGACTGA
CAGACCAACCGACGATGAAACGACTTGGCGCATCCATTACCATTGTGAGTTCTGGAATAAACGGTCGACC
ATGGTCTGGGTGTTGCACTTTCATCTTCATTGAATGACCGTCGCCGACCCAGACGTCATTAGCTAACAAG
CAAGACCAGTCACGCTTAACGTACGTCTGCAATGCGCGCATTTCTGCGCCTGTTTTACGTCCGATTTCTT
TGATGTGGCGTGGTAATTTGCTTAGGGCTCTACGCACGCGGTCAATGCTTGGTAGCATTGCAAGGCGCAA
TGGTTGGTCTGCAAATTCAAGTGACCAGTTATGAGCAAACTCCGCATAAGCTTCTGCGACAGAGACACCA
TTAGTGTTGCGATAAATCGCCAAGAAATTAGGCAACCATGCAATATCTTCTACACGATCTGCTTTGCGCT
GGCTCGGCACTAACGCTTTTAAGCGTTCTTCTGGCGTTTTTGCTTTGTTGTAATCAAGCACCCAGCTGTA
CAGCGTTCTGTGTGATAGAACGCGACCGCAGTTTTTGCCGTTTTTACAATTCGCACGCTCAACTAACGCC
ATTACTTCATCGGGCAATTGACCAAATTTAGCGGAATTGCAAATAAACTTAATCGCTGCATCTCTAGTTT
TGACTTGTTCTAGATTCTGAACATAAGCAACTAATGCCATTCGAGCGTCTGCTATATCTCGTTGCTTACT
TGTAACATCATCAAGATCGATTTGTTTAACTGCAGGTAAGGTTGGTTTGCGTTGAACCATTGATTCAGTA
AATTTGCTATAAATCTCGTCTTGAAGCTCTTTTGGGAAAGAGGAAAGTGCATATTCAAGTCCACCACCGC
GACCAGAACGCTTTTGACTTTCCCAATTCTCACGATTGGCTTTCTCAATTACATTTTTATGTGCTTGTGG
TATTCTGTTTAAGTTAAAACTAAGTAACTCAGCTATTGAATAATGACTTTTTAATGTTAATTCACTCATA
AATGATCCTTTTTTGTATCTTTTACGTTTTTTTTCATTTATGATTAAAACTTATTAGTTAAAACTGGTCG
TCTATTACGCTCAGTAGTACGTCCTGCCCAGATAATTTCTGGTGGCACACCTATTGCATTTGCAATTAGG
CGCTCCATTTTTGGATAGGATTTATCTAGCGCAGACTTTAATGTGTTGTAACTCACGTTTCCTTCTGCTG
CTAAAGAACGTAATGACCAGCCTTTTTTACGGAGAGCTGCAAGAATATCCGCGCGATGCCAATCAACTGC
GGTTTTTTTTGGCTCCTCTAATACACTCATTTTATACACCCTTTTTTGTCTATCATATGAGTGTATTAAA
ACGTAAAAGTTACACTTAGTCAATAGTAAAAGTTGCATTTATTTAAAATATTTTCGTAGATGTAATATTT
TTAAATTAAATCAACAACATATATGAAAGATTTACGAGTAAATCTTTTTGTTGCAAAAGGTAAAAGATGA
GTAAGCCAAACATTTACGATCTTGGTTTTGCCAAGAGAATGGAAGTACTAGTTGAAAAATATGGTGGAAG
CATTGCTTCTCTTGCCCAAAAATTAGAAGTTTCACCTCCAACAATAGCGAGATGGATAAAGGGCGAAGCA
GATCCAACGCGTAGCAATTTAATTAAAATCGCACAAACCACAAACGTAAGCCTAGAATGGCTAGCGTTAG
GAATTGGCGACCAAAAAGAGTTCCCAGTAGAAATAACTGAATCTCAACAAAACGATAATTTTGAATTGAT
TGATGATTTCAGAAATGTACGAGTTTCTGCTGGATTTGGCGCATTTAATGGCGATAATCAAACGCCTAAG
AAGATATCAATAGAAAAGGCTTGGTTTCACGCTAGGCACTTAAAACCTAAAGATTGTGCAATGTTCCTTG
TTAATGGCGATAGTATGTATCCAACACTAAAAGATGGTGAGGAAATTATTGTTGACCGCTCAAAACGAGA
GCTTGATGAAGGGAAGATATTTGTTATTAACCATCAAGGCGCCATGTGGGTTAAGAAAGTCCGCTTTAAT
TTCAACGGCATTGATTTAATTAGCGATAACAGCATCTACAACCCAATTAACCTAACAACAGAAGAAGCCA
ACAGTTTGTTGATTATTGGACAAGTAGTAAGAAGCCATCGCAATTTCTAACGCATAAGCTAATGCACAAG
CTAACGCACAAGTAGTGCAAATATAAAATAAAAAACGGTTTTTAAAAACTCGTTTAAAAAGTTTTAAAAA
CCGTTTAAAAAGGATCTAAACCCTGCCCATTATCTGCAAATAAAAACGCATTTTTTAACTATTTTTGACC
ATTTTTTAAAATTGTATTATTTGCATAATTCACCAGCCGAAAACCACGCCAATCCCGCGCCAACATTGAC
TTTGCGTAATTTTTTTCACGCCAAATTTTTTTCTTTTAACTATGCAAATATTGTCACTACCTCACAAAAC
GTTGTCTAATAGCCTGAAAATAATATAAAACAGCGCGTTGTACACGTTCTAATTTTTCACAAGTATTTGA
TTTCAAAGAATATTAGAAAGGATTTAAAATCCCTCGACTTTCGAGTCGTGGCGGTTCAAGTCCGCCCTCG
GGCACCATTTAAATATCAATAAAAACAGTAATCTAGTCGCATAATGCGACTTTTTTTATACTTAAAATTC
ACTGCTTTAATTTTCTCACTTTTACTTAGTGGCTGTTTGGTGGCTTTTTAGATCTGGCTTGGTGGCTGCG
TTTTTTGTTGTTAAAATTAGGTGTGGTGGCTGTATCGCCACTTTTTAGATATGAAAAAAGCGATCTTAAG
ATCGCTTTAAATTTATTTTTTAATTTTATGTACAACCGCGGGGATTTCAGCACCGTCTTTCAGTCCAACA
GCGAAAGGTGGTAACCATTTTAAGTCGAACTTTCTATTTTCTGGCTCATCCCTTTTTCCAGTCCAATATC
CATGCCAGTGTGCACGGCGGATGTGTGGGCGTCTTGTTTTATGTGAGCCATTTTTTGAATCTTTCTCTTT
TACCTCTTTTCTATTTAATCTTATCGCATTCCCGATTGCTACTGCAGCATAATTAAAAATCGCGTCATTT
TCAATTATTAAACCGTTGCTTTTCGTCGGTGTTTTCTTTGATTTTCCGTGTGTGATATCGTTATTTTGTG
TACAGATAAAAAGTAACAATGAGATAGCCTCCGATAATAGATTTTTTATATCATCGTTAAGTTTTACTGT
TTGAAAAATAATCTGCTCTGTTTTATCAAAAGAATCTATTATAGACCCGTTTTCAATGAGCGGGAATAAA
AATGGCAATACTTCATTTTTATAATAAAATAAAAACAATAGTATATTCCCGCCCAACTCTTCCATAAAAT
CAAAACTTACAAAGAATCCTTTTACTTTACTTTCTTCATAACGCAAGTTATTTGTTTCAATAAATATGCT
CCAAGCAGGCATTCTTGTAAAAATATCTGACGGGATTGAATCTGTTATTTTTGTTCTTTTTATTTCCTGT
TCTGCATCTACATCAAAACGATATATCAGTTTACTATAATTCCAAGCAATTATCGGCGGATGATAAGCAA
ATTCATCACTTTTCATATCTGCTATTGAAAGATAATCATCAAGTGAAATAAAAAATGGAGCATTTCTATA
ATTTTCGTTGTGATGTTTCTCTAGCTCTTCGAATGTTTTATACATTCGTTTTACTTTTTTTAGCTCTCTT
AAAGCTAAGTGCATTTTTTCTTGTGCCATTTTCAAATCTCTAGTCCTTCAAAAAATGCATATAAATTGCA
ATCAGCTGGGGCGGGCACTATTTTTTCAGAATCTCCTAGCGTTTGATAAGCTCGCGCTAAAACTGACTGA
TATAATCGCCATTTCAATGTACTGTCACTGAATTCTTCTCTAAAACTCTCATAATCATAAAATGAATATG
AATAACCCTCATTTTCTAATGCAATACCAATCGCATTTTCTTGTATCTTGTTTAATTCAATTATTTTATT
CTCTACATCTTTCGGAATTGCGCGATCACCGCTTTCCCAACGTTGCCACGCTCTAGGAGAAACATTTCCA
ATAAACTCTGCTGCTTCTGCCACATCTAAAAATAATGCTTTTCGTAATTGTTGTAATTGTTCGTTTGTCA
TTTTTTTCACCTTATTATTTTTGATAAAAGCCCGCATTTTTGCGGGCTGATTGATTAGATGTTATAGCCA
CAAACTTGAGCGGCTGCTTGGAATCTAACTAATGAATTGTAGTCATCGAATGGTAAATCTTCGTATTGTT
CTTTTGTCATTTCTACTGCATTAGTACCTCTAACTTTGCGACCGTCTTTTTCTACTTGTAAAACGTAGTT
ACCGGCTTTGTTTTCATATACTGCAACAGAAACGTTGTTAAAAGAGATGTTTGAAGAGTAGAATTTGAAT
TGTTTTTTCATGATAGTCACCTTTTATGTTGTGATTGAAACGACCCCTTGCCGTTTCTTGTGTTCTATTA
TATGGTCGCAATCGCGACCAGTCAACACCTTTTTTAATTATTTTGTTTTATTTTGTGATCTATGTCTCAA
TTTTGCTATTTCTACGTAAATAGTCATCTTGAAACTCGGCTTTATTCCAAATTTTTTCATTAAAAAACCA
TTAATCCCACTTTCCACGCCCGCTATTTTTTTATAAATTTTTTAGCATGGCGGCGTTTCTCAAAAGTTTT
TATCTTAAATCTGTTTCCGTTTATCTTTGAAAAAAGATCATATTTACTCATGCTTACCCCTTTTCTATTT
TCAATAATCAAGTTTTATTTAATCTTTTCTTGCTCTTTTTGTAAACACTAAAAATGTTTCTGTACTTTTT
TTTCAGTTAACAAAATAACGAAATCTCCACGTAAAATCTAATTATTCCTTTTATTTTCAAAGTGTTACAA
ATTCCATTTTGATTTTACGATCTTTTTTAACTGTAATTAGCTGTAATTAAGTGAAATTTTTCAGTTAAGA
TCTTTTTTACAGATCCTTTTATTGCAAGGCTTGAGCTTGTTTTTTAACTGCAAATTAACTGAAAAAACAC
AAAAACGCGTCAAAAATTCGGCGGGGGAGGAAGTGGATTTTCCGTGACGTGGTTGTTGCCGTGAAAATTT
TCCGTGAGTTCCCGCGCCGGTTCGTGCACTATTGTGCCCTGTGGCGCGTGTGGTGACGTTTTTACGTTGA
ATGCAAGGGAAAGAGTGGGGAGAAAGTAAAAAGAAAGCCACGCGTGTAGCGTGGCTTGTTTCGACTGTTC
GTAAAATAATTTCATTCAATAATTGGACTTAACTTAGATTTTTCTGTGTCTGCTTTCTGTTTCTGTTGTG
AGAACTGATCGCGTTGGTCGGGTGGGGGTGACCCTCTGTGAGTATGACTGCTTGCGGTTTCTGCAATATC
CGCTACGATCTGTATTAACTCTTCTAAGATTTTAAAAATATTTTGTTCGTCAGTCCCCATATAACTAAGC
GGGGCAGTAAATTTATTTTTAGTATCTGATACGCGCGACGCGACGCCCGCGATCCGCTCTTGCAACGTTC
CGCCCACGCCCACACCTTTATTGCTTGCTGTTGTCTCTTCATAGTTTCCCACAACGCCCACGCTTTTATT
GCCGCCGATCATCTCGTCCGCGTCTGCGTCGATTGTCTTTTCAGACGTGCCGATTGTCTTTGTTTCTTGA
TCGCACTCAATCACCCTTTTGAAAGATTTATCTTTGATTTGCTGATCGGTTTCCCGCGTTTTATTTCCTG
CCGCGTCCGTGCGTTCGTAAACTTCTGGGCGTTGTTGTTTTAATTGTTCGCCCGGCTCTACGTTCGGGAT
TGTCTTATCTTGCGCCAACATCGTGCGTACAAACGGCTTATCAGAACGCCCGTAAGCAAACCCAACCTCT
ACCACCGTTCCAACCTCTGGAAAAGCAAAATCCCCGCCCTGTGAGCCTGTACTCGTCACGGGCAACGGCA
CTGCGGGATAGACCGGCACGGCTTGATCAACTTCGCCGTGTTCGTCCAACAACTGCAATTCTACGGCATA
CTTCGGGCGGAACGGGTCTGAAATATCACCCGCACCCGACGGATCAGCCACACCGACCACTTTCGCATAG
CGGGGCAAATGATAACCGCCCGCTAATTCAGGGAATGTTTTTTCTATCTGACGACGCTCGGGGCTTTTCT
GCACCGGCTTGCCGTCTTTGTCTAAACTTTCCCACGTTAACACATAATCATCACCCTTTAACTGCACCGT
TTTGATTTTGTTGCCGTTAATCAGCGCACCCGGTCGAATAGCAGCAGCGATCGGGATCGTCATATCATTG
CTGCCGCTTGATAACGTCACGCTTTCATCTATGTGCACGTCACGCCCGAACCAGCGTGAATCATCGTGCG
ATCCCACAAATAGTGAACCGTCCGCCGCCTGTTGCCACATATAGTTTTTGATTTGATATTGTCGCCCGAT
ATTATTTAAAAGCTGATAACCGCTTCCGGTATGTGTGAAAAGCGGGATCGGCGTGTCTGCGTAACTCGCC
GCCGGCACTTTAACAGTGATCCCCGTCGCGCTTGTAATCCACGCGCAAAGATCCCTTAACGTGACATGAC
GGTGCGAACAATTAAGCGGTCTTTCAAAAATCGCCACTTTCTCACGCACGAATAGCTTTTTATAGCCGTT
TTCGGCTAACTGTTCACGCTCAACAAACCCGTCAAACCATTTATAAAAATTGTCGTATTCACCAACAAAA
ATCACCGCACTTTTCCCTTCGCACTGCTTATCTGTACGAACAGTGACGAACCCGCGCCCTGTATTATTCA
ACTCTAAAATCAAGTCTTCTTGCGCTAATTCTAATTCTTCACCATTTATCCTCACTGTTTTAATTATTTT
CATCCCAAACCACCCAAAATATCATCAATTTTTTTAGATATTGAATTATCATCTTCTTGCTGTTTTTCTG
CTGATTTCGCTCCATCATTTTTTTTCTGCTGTTCTGCTACTGGAGCTTTCTCACTCTGCGTTTTTACTGT
CGGTTTTGGCTTGCGCTGTTCTTTTTTCTCTGCAATTGAATTCACTTCGCGCAACGTAAAAGATACTTGC
CACGCTAAACGCCCGCCCATTTCTGTCGCGCTCACTTGTCCCGTGAATTGCACTTCTCGCATATTAATTG
CCTCGGCGATTAAGCACGAAACTCGGTATTTGACTTGCTCGCCTTTCTCATTCTCTGCCTCTGCTAAGTT
AAACAGGTTAGTGAGCCATTCTTTGCGCTCATACGGAATCACGCCGATAACGTTTAATTCTTTCGCTTTC
ACGCCTTTATCTGTTTTTTTCGTGCTCGATTTCTGCCCGCTCATATCTTTATCGTCGCGCTTTACGCTCG
CGTTTATGTTTATATCGTGCAAATGAATCGGCTTGCCGTCTAACGCTAACTGCACGCTCGGATTGCGCTT
AATCGTTGTCATTTAACATTCCTTTAATCGTTGATAAATCCGCGCCGATAAACATCACGCAAGCCGTAAA
CACATTGCTTGCGGGCGGGATATTTAATTTTATTTGCGCGTCGGCTGATTCTAAAAAGTCCGACGCACTG
AACGCGTCAACTAAAACACTTGTATCTAACATTTCCGCAACGCGGCGCGCATTCTGTTGTTCTTTCTCAC
GTTTCACAGCTAAAAGTGCCGTCAATTTTGCTTGCGGGTCGCCCGAGCTTGTCGCTTTTGCTGCACTCAT
TGCGTTGCGTAAAATTGACTGCATTTCACGATTCGCCCCCGGCGTAATATCTGCTGATTTAGCGAAAGCA
GGGCTTTGAATCGTCGGCGTCTTAATCATCTTCGTTTCTTGCAATGACTTACTTGCTTTCGCATAATCAA
GCGCTTGCTTAAAAGTCGGTTCAGGCATTAAAACGCGCACTTGTTCAAGTCTGCTGATAAAGTCTTGAAT
ATCATTGCTAGTTATCATCACCGCAATCACATCCTGCTGCCCTCGAGGGCGATTTGGATCAGCATAATCA
ACTAACTTCGCAGAAAGTGCTTTCACTGCATTTTCAGGCGATAGATACATATTTGATTTTTCTTTAATTC
CATGTGACCAGTTATGCACCCCGATTTTGACCCCTTGCGCTGATAGCGAAAAGGGGGAAATATTCCCCCT
CTGTGCTTGTTCAAGTGTGCGCTTTGCCTGCGGGGCTAGTTTTAATTTTTGCTTTTTCCACATAGGACCC
CCTTTACAATGACTTTGTTTTAGTGACTAAAAAGACGACATTTTGCCCAACCGTCAGATCAACCGGGGCG
TTTTCTTTTAAAGTGATTTTTTTATTATTTGCTGTTTCAATCGCTAATTTCTTTTCTTGTTTTGACTGAT
CCTCATAGATTAAAAAGCAACTACCTTTTGGCGCAAACTGAATCAAAGTCCCGTCAATATCAATCTCTTT
CTGATCTATGTTTTTCACCGTGATCGCCGATCGTGTAATATTAATTTTCATCTCACTTAAGTCATGCTTA
TAACAAGGGATCCCCTCGCCAATTTCCCCCATATCAATATCATCGTTAGAATAATACATAAGTGAATTTT
TTCGTTCCGGTTTTACGATGTTATGAAAGCCGCGCGATTTTTCTATAAAGTGTTTCGGATATCGAACAAT
AAAACGTAAATAATTAAATGTTTTATTCTCGCTATTATTTCCCGAACTAATTAAAATTTTCACATAAGCC
ACTTTATCTGATTTAATCATAAAATTAATATGATCATCATTTCCAAGCATGGTCAACTGCGTCGGCACTC
TCTGATCGTTTTCTAACTCACCCGACAAAATCAACTCGTCAAGCTGATCCGTGATTAGCGTTTTATCTTT
ATCAAATAAGCGGACGCTAATTCTAAAAAGTTTTTTATCTGAACTTAAGTCAAACATTGTCCCTTTAGTT
ACATGAATGAAATTTTCCTGTTCATAGATAACCGCGTAATCTTTTAAAATTTTAAAATCACCGTTGATCA
AGTGTTTAATATTTCTTACGTTGTGAATATCGGTATTGTTGTTCAATATGCCGGTTTTTAATTTATTAAT
ACTTGATACGAAAGGTGTAGTCTGCGACAGTTCAAACAAGCACGCTTCATCAGAATAATTTTCTTGATTG
TGTGATACAACATTATCCAAGCCATTATCAACAACGTTAACTAATTTATAATAAATCCCATACGGGCCAT
TCGTGAAACCCGGCGACGAAACCCAACTCGCTGTAATTCTGTTTGACCACGTTTTTTCAGAAAAACGAAT
GTTAAGCACTTCATTTCTATTTTGTGGATTTCTCTCAAATCGCACATCTTCGATCGTATTTGAGTAACCA
TGATCAATATGAATAATTTGCGCCCCCTCCAAGCAACCGCGGCGGATCAAGTTATGATTGTGCGCATAGT
CCCCGTCAATTAAAATCCCCGCTCTTAAGCCTGTTTTTACTGCGCGAAAACGTTGTGTATTAATTGTATT
TTCATTCACCCAACCATCTGCTTTGCCTGTAATATGTAAAGTAGATAAAACATCGATATCGAATCTATTG
TAAGCCAAAGAACTCGTATCAAGTCCGTTAAATTTTCTTTGTTGCTCGGCTTTATCCTTTGTTGCATAAA
GCTGAACACAGCCTGTTTCGCCTATTTTTAAACTTGTCGATTTCAAACCGATCAAACGAATTGCGACGCT
ATCCTGACTTTGATCCTGCCACATTACAAAATTAATATAATTCTTATGCGCGTGCGTGATTTCTTGCGAA
TTCTCAAACCATGTAATGATTGCGCCCTGTGTTGTTGCAAATGTACCGTAAATTAAGCACGGCAACTCAA
TACCACCCACGCCGGAAAGGAATAACGGCTTATTAATTAAATAAGTGGACGCATCAGACGTGATTATTTT
TTCATTTTTACCTGCATACTTAAACGCGCCCTCAAATGCCACGGTTGAGTCTTGATTCGCTTTCGCACCA
AAATCTAACACGTTAACCTTGTTATTTTTTAATACACGTTTCCAACGCTTGCCTTTTGCTGTCACAATAG
TGACGCCGCCATCATCTGCTGTAATTGAATCTTGAAAATCAGCGACGAACTCGCCGCCGCCGGTGTTCCC
GTTTAAATAGTATGACGAAAGCAAAATAGATTGCCCGTGTGATTTCGGTTCGATAAGTCTTAATTCCGCA
ATAGATTTACATTTTCCAATATATCTATAGCCGTCACTTGCGCCCAGGTCTGTTTTTAAAATTAATTCCC
CGCGAATGCGACGATCAATAATATTCCAGTTTTCAACGTCTGCGATTTTTATAATGTAGTGTTCATTTCC
CGCTTTATCTGTGTAATCGTCTTTTCTGTCTGTTAAAAAAGAAATTTTCTTTACTGTCTTGCTGACAACG
TCGCCCTGACTAACTAGATCTATATAAATAGCGCAATCGGATCGATTAATCCCGATTATTTCATCGTGCG
CTAATTCAACTCTATAACCTTTTAAATACGCCACGCCCGATTTAATTGTGACAATATTTTTTGACTGCTT
AACGGCTAAAAAGCCGTCATTAAAAAATCGGATTTCTCCGTAAATATCGCGCGCAAGGTTGCGAATATCT
TCATCAATCCCGTTAAGTCTAGCTGTAAAATCAATTTGCCATGTCTGCGCCGGCACGTTGATTTGCGTCG
CTTCTGCGGCGCCTGAAAATTCCAACAAAATCGAACGTGTTAAACTATTCCCTTGCAAGCCGTTTTTAGT
CGCAAGCTTTTGCGTTTCTGCAGCTCGCACTGCAACGGCAAGCAAGCCTTCTTTTGTTAAAAGCCCGATA
AAATTAAACGTAAAATCACCAACATCCGTCCCCATTGTCACCGAATAGGCGACGGAATCCTCATTAATTA
GCCCCGTTTTACTCACTGCTTGACGGTGTACGATAAAATGATCGTCTGGAAGTGTAGAATATTTACTTAA
AGCGTTTAATTGCTCAAGCGGTAACTGTGCAAAAATAAACTCGGTCAATTCGACCCGCTCGCCTAAAATT
GTTTTACTCGCGATATATTTTGAAAGGTGTTCTGTTAAAATTGTGTTGTAGTTTTTCATATATTCTCACT
TTTTAATTATTCTATTATTTTTTTATTTAATTGAGTTTCGCAATATAAACTTCGCCCGTCTGCGAATGGT
TACCAGTAAAGACGCGATTATTTTTGAATATTAATTTTCCATAAAAAACTTGCTGATTATGATCAAATTC
GCCGTAATGGATCACCGTCGGAGTGAACGTTACTATTTCATAGTCATAGCGCCGACAAGTGCGCCCGTAT
TTTCTAATAATAAAATTTAATAACGCGTTATTATTCACCACCTGCTGATCAGTGATATAGATTTTTATAA
TATCCCAATCGATCCCGTCTATTCTTTCGCCCACGCCGATTTTACCGATCCCCAATCGCTCAAAAATACG
AATAAAGCCCGCTTTACTCCCTGCGTCTTTCGCATTTAAAAACGCATATTTCACGCGCTTTCTAAATAGT
TCGATTGGCTCACCGTCGAATCGCTCGACGTCGCGCTGATACGCGATTAAATTTAGTATTTTCTCGCCGC
ACGTTTCTTCATCTAAGATATTAAAGGGGAATTTCACCGCGCTTAACACATACGCCCACCATTTTTCGAA
AAGTAGCGCGATTTTCTGAAGTTCCCCTTTATCCATCCAAAACGGTAATTTTATTTTTATCATTTCGCCA
CCGTGACCGATAAAGACTGAATCCGCGGGATCGTTAGCTCGCTTTTAATATCTTGCTGACCCCAAACTAA
AGAATCAATTTCACTGTGTTTCGCGTGAATTTCTTCACCGAGTTTCGACCAACTAAAGCGTGAAAACGGG
TAAGTCTTTGTAACTTGATAATTGCGATTTTCACGAAATGCGCAACGGATCATATTCTCAACGTCTTGCT
TGATTTCGCCTTTTCTCACTTCGCCGATCTCAATGCGCGGATCAAAATAAATCGCGCATGTAATATTGTG
CTGTGTTTCTGGCATTGCATAGCAAATCAAATCGTCACCGTGTCCGTGATTTCCTTGTGTTTGTACGTAA
TTGTTGACAACGTCAATAAATGGCTGACTTGTTACGCCGGTATCCAATAATAAATACGCATTAGCTGTAC
CCGGACCACGTGGCGCGTCATGTTTAAAATAAATGCGGTCAACGGATAAACCCGCTACTTTTGCGATCAT
TCCGCGATAAACGCTATCAATATGATGTTGTCCCACGCTTGCGAATTGCGTGCGATAACGTTCGCGCAAT
TCGTCGTTCGTTTCACGATCGGCGCCCGGTTTCGTCAACCAATCGTCTAAATTCTCGACTTTCACCACGC
CCGGGATATTTTCCGCTAAAATTCGATAGTAGCCCGTCGCCAAGTTATACGCCGTCCCCGCGTGTTCTGC
TATAACCGGCACTGGCGCTATTAACGTACCGCGCGGGATCACCGTGTTTTCAGTCACAATCAATTTAAAA
ATCACGTCGTTAATACGCTCTGTTTGAACAACTATTCCCGCTTTGATTGTTAAATCTGTCAAGTCGCTTT
CTTTTGTGAAATGCACTACGCCTTGTGCCTTTGTTGCGTCTTTAAAATCAAGCCCCACTTGCCAAGCCTG
AATCTGCAACCATTTATCACGCGCGGTTTTAACGAATAAATTAGGCAAAATCTCAACAATTAAGTGATCC
GTAAGCCACTTCACCGGCTTAACCGCGATTGCGGTGATTAAGCGCCAAAACGGCGACATCCGCGACGTGT
TCGTAATTAATCCCGCCTCATCTGTTAAGCGCTCAAATTCTTGTCGGATCTGCGTTTCTTCTGTCGGCAA
GCCGTTTTCTTCTAACATTTGCTTAAAATCAGTCATTTAATACGATCCCCAAATTCTCAATTTTCCCAAA
TTCGTAAGTTTCCGCCGTCAAGCGCAAACGCCCTTGATCTTCTTCATCGATAAAAATCGTTCCCGGCACT
AGTCTGCGGTCTTCTTCAACAATTAAAATCATCTGCAGAATAATATCGCGGCGCAAAATGCGGCTGCGTT
CTGCGATTAAAAGGGTGGCAAGTCCGCTTTCAATTAGCGCGTGTTTAATATCTTGCGCGATAGATACTCG
GTTATCGCAAATAACAGGCTGATTACCGCTATCTAGCGTTATATCTTCCCCTTTAATTAATAAATCAAAA
TACAATTTCTTCGTCATTTATCACCCCGCATTTAGCTGTTCGCGGTCGCGCATCCATTGTTCAAATTTGC
TTGGATCATCTGCTTTCACAACAACGCCGCCGTGGATATTCACCGACCGATCAATATTTTGATTTGTTGT
TAGCTTGCTACTTACTGAACCGCCGGCGATCTGTGTTCTCTCCGGTTGTGTATTTGAACCAAGCGCGAAC
ACTTGCCCGCTCGTTTTTTGTGGGTTACCTGTTGCGCTGATATTGTTCGTCGCGTTTCTAGTCGTCAAAA
TTGCATTTTGTAAAAAACTTGATTGTGGCTTGCTATCTTCAACGACGGGAATAAGCGGTATTTCAATTCC
GATCACCCCGCTCACTTTATTTGCTTGTGTAATTAGCCAGTTCAACGTATTGATAAACATCTTTTCAATT
CCGTTAAAAATACTGCTAAAAATATTTCCAACGCCATTTGCCAAAGCGTCGAAAATTTGTTTTGGATCGC
TTTCTTGCCACCCTTTAATTACACCGTCCCACATCTCAATGATAAAATCTGCAACGTTTGCGAAAATATC
TGCCATTTCCGCGATATTTGTCACGATTAATTCAATCACGCTTACCACGATTTCAAGCGATTTACCGACA
AAAATTCCGACTTTTTCGCCGGCGCTTGTGAACGTATCTACTGAATCCGTTGCACCGCCGAACAAGCCGA
ACGCCCAGGCGATTGTCTGCCCAATGCGCAAGCTGTCCCATAATTTGCCGAATGCTTTCGCCACCGGCTC
AAATGATACACCGACGGATTTAAAGCCTTTCACCACGCCTTTAATAAATCCGAACAACTCCGCGCGGAAT
TTATAAACCACGACTACAATTGCGCTAATCAGTGTAATCACCGCTGCAATTGGACTGAATAAAAAGCTAA
ATGCGACGCCAATCGCGGCAACAACGCCGCTCATCAACGTGAGCGCGGCAGTAAATCCAGTAAATCCAAT
TAATGCGCCGACGATATAGCCGATCCAGCGTGCAATATTTTTGTAAGTTGAAAGCCATTTCACAAAATTA
GTACCAAGATCAGCGATTTTATTTGCGATCGGCTCAATCACACGCAACACTTCTGTGCCGATTGCTGTTT
TGATATTTCTCAATGTTTGTGAAAAACGCGCCCATGGATCGGTCATCGCTTGCGCCATTTTTTCCAAGTC
GTCCATTCCTTTAACTTTCGCTAAGTCTTGAATAGACCCTTTTAGATTATTGACCTTCGGCAAAAGCAAC
TTAATCAACGCCACCGCCTCGTCACTTCCAAATGCTTTTTTGAGCGCGTCGGATTCTGCAAGCTCTAGCG
TGTCACCGAATTTTCCTTTAATCTTGTTCAATATGCTGACCATATCTAGCATATTGCCGTTACTGTCTGT
GAATTGTAGATTTAACGCTTTCTGCGCGTTCCCAACGCCCGCCAAAAACGCTTTATATTTTGTCCCTGCC
TCGCTGCCGCCCATTGTTGCTTGCAATGTTCCCAGCACCGCGAATTGCTCGGCAATACCAATTTTTGCTG
ATTTTGCCGACGCCCCAACGGATGTAAACGCAGCGCTCATACCGTCGCCCGACGTTTTAAACATTTTCAC
CGCAAGCGCGGTTTTTCCCGCAATTTCCTGCACCCAATTTGCATTTCCGATCGCTTTCGCGTCTTCTTCA
AAAATGCCGTACATTGTCCCCATGTAGTTTGTAATTGTACTTGCATTGGCTTTTGTACCTTTTGCTAATA
AGTTAGACGCTTTCGTAAATTCGGCTAATTCATCGCCCTGTAAGCCGGCGATCGAGGATTGAATATCATA
AGAAGAACGAACGAAATCCGTCGCGGATTCGCCGTATTGTGAAGAAAACTCCAACGCCGTGTCTGTGAGT
TTTCTAAGTGATTCTTCCGCAACTGACAACGACCGCACTTCACCGATCGCGCGGTTCATTTCGATTGCGG
GGGCAATTGCGCCTTGTAATGCAACACCCGCCGCCACGATACCACCGACGCCAGCGCCGATCTTGATCAT
CGCGTCTTTGCCGCGGTTGCCTATATCGTCGATCGACTTCATCACGCCCTTGAGGGGCGCACTCACTTGA
TCAACAAGGCTAATTACATACTCCAAGCCCTCAACTGCCATCTTTTGAACTTTCCTAAAAACATTTCGCG
ATACCGCTTGCGACTGCGTTTGCTAAGTTTTCAAAAAACTGCTTATTCAGCCAAAGCGCCCGCGCTAAAT
TTTGTTCTGTGTTGTCTTCGTGCGGTAAGTAGTGCATACGTAACGCAACGGCTTGTGAAAATCCGTTGCG
CTCAATTGCACTAACCCGCGCATTTAGTTTTTTACTGTGACCTCAATTTTAGGCACTAAAACTTTATTGA
CTGCGCCGGCGACTTGAATCGCCAATCCAGTAACGTTGATCACTTGTAAAAACTCATCTTTTTGCGCCGG
ATCGATGATTGCTAGTAAGTAATCTTTGATCGGCGTTACTTTGTTGCCCGAATCGATCTCATTGATCATT
GTGTCGTATGCCGTGTTATCACGATTAAATTTAAAATCAACGCCCGCAACGTTTACAATCACGCTATCTT
TCACGCCCGCGTTTAACTTTTCTAAAAGTGTCTGTGCTTGTGTTTTTTCCATTTTGATTTACCTTTTTGT
TTCTGCTTTGTTATTAAAATCGTTTATACATTCGTGCGTGTTTTCATAAGCTATCACGCAAATCTCTACG
CGATTGAGCGCGTTTTCTAACGCGTGCGCTAAATCGCCGTTTGTCTTAATCTGCACGCTTTCCGCGCGGC
ATTCCGTCGTTTGGGGGCAAATGACTTTGACCGACGTCGCTTTGTCGCTCGTTGAACAAGCGACGCACAT
CATCAGGCACATTGCCAGCGCTCCAATTTTTAACATCTTCACTTGTTAGCACCTCGTTTAACGCTTTCGC
GCGCTGTTCTGCTTGCGCTGTTGCGTTCGTTAATTTATGCGTTAAAACTTTGAGATTCTTCTCATAGTTT
TTAATACTTTTTTCTTGTTCTTTGTTCTTTTCGACTTGCGTTTTTAGCGTTTCCGACGTCGCTTTGTACT
CGCTTTTGTAATAGCTCGCACCGATAAAAAATACTGTACAAAAGAACAGCAAAATAAAAATCAAATAATC
TTTTAAATTCATTCAACTTCCTTTAAACAATGTGCTTTTTCTTTTTCGCGGCGAATCTGCAAACCTTTCA
ATACACGCCCGCCCGACCGCTTAAAGTCTGGAATGCGTTCACACATAGCGATAAAATTTTTATCTTGTGC
GTGCTTGTAAATCGTTGTTTGCACTCGCTTGCCTAGGCGTGGACTGTAATATGCTTTAATGTTTTCACAC
CCGACATTAAACGCGAGCGACGTCATCGCGTCGAATTGATTCATGTTCATGTAAGCGCCGTTGAAATGTT
GCTTTACGCACATTTCGGCAATTTTTACGTCATGTGCAAAGCGTTGCGCAATTTCTTCGTTTGAATAGAT
TTTCCCGACTTCGATTTTTTCACCGCCTGCCTGCGTGCTACCAATGCCCACGGTTAACACGTCGCGCGGG
CATTTATAACCCTTTCTTACACACCCTTCAGCGTTTGCAATTAATTCAAGCCCGCGTGTACTTGTACGAA
TCTCTTTATCTGTTTTCACATTCGCAATAATCAACGCAATCGCACACGCCAAGATTAAACTTCTACTTTT
TTTCATTATATTTTTCCCGCATGAGTTTTAACGTTTCTTCTGCGCGTTTATCTTCTTTGCGCTTGAAATG
CCAATTCGTTAAAACAGTTAATAAACCGAATAAAATCCCAAAAATCGCGCCAATATCGCCCCAGCTCAAT
TGCGCAAAAACTCCCGCGACTGCGGAACCAAAAAAAGCGTTGTGTTCTGTATTTTTAAACATTGCTGATC
CCTCAAAACTTTTAGCAAAACGACCGCACTTTATTATTATTGTTATTGTCGGTCGTTCGCTAAAAACTGC
TGTTAACCGATTAGATCGCGCGTGTCATCATCTGACAAATACGGCACGCCGTTAATGCGCACGAAATCGG
GACTTGTCACAAAATACTTAACTTTTTTCGTTGATTTTGAGCCGCCCTTTGGATCAATATTTAACACATC
AGTGATCAACATCTTGCACCCAAATGCCTCGACTTTATCGCGCACACCGCCGCGTTGTGCAAAGAAAGTA
AAATCAGTTTCAGGGATTGCGCGATAACTTCCCGCCGCTGCTGCGGCTGCTGTTAATTTCTGAAAGTTTT
TTGAGTCAAATTCAATCTCACCTTCTGCGCCCACATCACCAGAAACCCAACCGTCAGGGATTCCGCGCGT
TTGCGCCACCGCTGAATTGTCTGTAATACTCAATGTGATAGATTCTGCGTGCACTGGAAAGCCCAGCACG
TAGAAATCAAAGCTCATTCCGCTGATTCTTTCCATTCTCTTAATCTCCTAACGTTTCTAAATCTAAGAAA
ATATTTACCGTGATTTCTTTCGGGCAATCGTACGGGCGCACTTTAATGTAGATCGTGACTTTAGTTTTGC
TATGCCAAACGATAGTTACTGCGTCATCTTTTGGCGGCATACACTCACCCGGAAATTCTTTGCCGTTCAC
TGTTGCTGATTTGCTCATATCTCGCATAGGTTTTGCGAAATAGTTTTTATGAAATTCAGTGCTAGACGCT
GTCGAATTGAACGAACGATCCGCGATTTTTTGAATCGCTAACAAGCGAACGCGGCGCGCCACTTTGTCAA
CTACGCGAACGTTTTCGATCACTTGATAATCGCCGCCCTCTACATCAAGCGTGCGACCGTCCGCCCAGTA
ATACCCGTCGTAATCTGGATACCACATCGGCACAGAATAGCGCGCTTTTTCAAGCGTTTTTAAGTGTGAC
AAGTCAAGCAAAGTGCCTTCCTTGTCTTTTGGTTTTTCTGCGTTGCCTAAATCAATCAGTGCGCCAGTTA
AAACGCGCGCCGGACTGTCTGCGACTGTCACCGTGCGATTAGCCAAACGACCCGCGATCACGCCAACTTC
ATTGCCAAAAAGCAACGGCACAAGCATTACATGATCCGCTACAACTGTTTGTTGTAGTGTCGTCAATTTC
TGCACATACTGCGCCCACGTTTCACCGTCGCCACTATCTGGATTTACACCCGCAATGGCTTGAATGAAAA
ACGTTCTGCGTCCTAGTTTCGTTAATAATTCGATATATAATTCTTGCAATTTATTAATTGCGTCTTTATC
GACGCCCGTCGCGTGCGTGTTTACTGCATATTCAAATGACGCGACTTCGTTCGCTTTTTTCACTGCTGCG
CTAAAGTCGTAGCTATCCTGTGGCACTAACATCACGTGCGCGATCCAGTTTTGACCGGCATTTAGCATTG
CCGCGCGTACTTGCTTTTTAATTTCATCAGCACCGACGCCAAAAACTTTGTCAAAATCGCTGTCGGGGGT
CACGCTCGTGAGCTTTGTTTCTCGCTGCGTTGTGACCCCGACAAATAGCGCGTGTCGCTCAATTTCTTTC
ACTTCACCGCTCAATAGATTAAGCGTATTAATCTGTACACTCGGGAACATTTCTTGATCCTCTTATTGTT
ATTTTTCAATACCCGAAAACTTCAAAATAAACTCTTTCAAAATCTCGGCGTTTTCTTTGTCCCGTTCATC
TAAAAACGGGCGTTTCTCTGTCGGAATAATCCATTTTGTTAAACCTTTTCCCTTGCCTTTTCCTTCTTTC
TCTTGAAAGTAGCGGATAAGCAAGCTCGCTTTTGCGCGTGATAGCGTCGCGACAATCTCGCGTGCGCTCG
GTCTGCGGTAGCGTTTTTTCCCGCTTTTCGTCGTACCGTTCGGCACTGTGTAGCCAAGATCGCGCAACTT
CTTCGCTTGTCGCATTGTTGCCGGATCTTTCGCTGTGCCTGCCGGCTCTTTCTTAAAATCACGCTTTTCA
AATTCGTGATCTAGCCCGCGTTGGTGTTCTTCTGCGATCTGTGCTGTGCGTTTCTGCTTATAGTGCAAAC
GCGCTTTATTTGCTGTCTGCGCTTGTGAATTTAAGAGTTTCGCAATGCGTCGCAACATCTTCGCATTGCC
GTTTTTTCTTGGTTTCCAGCCTGAACCCGTCGGAGTTCTTTGATTGCTTGCACTTTTCACCGAACGCTTT
TTCATTTCTTGAAGTGTTCGGATTAAAATTTCTTTTTTCTTCTTCGGCGGGATTTTCAAAAGCTCTAAAT
CTTTTAGAAAATCACGTAAATCGTCGGGATTCACGCCCATTTTTATTGCCGGATTCATAACGTGATCGTT
TCTTTCAATGCGTCATCGTTCTGCGCCTGACTTTGTTCTTGTGGCTTTTTCGTTGTGGGATAGACAAGAT
CAATGCTGTTCACGATATTAATTTCGATTTCATCAAGTCGATATTTTTTACCGTCAATCTCTAGATCGCC
CGCGTCGTCTTCGACGGCGGTCAAAGGCTCTTGGAAAGAGATTGTGAACGTGAGATCCGCTACATCGTCA
TTGATAATCTCTAGTTCGAACGGCGTTTCATATTCATCTAGCACGTCGCGCAAATAGTCGTTTTCATTCA
GCCAAATTTGAATTTCCGCCATTATTTTTTGCGCTGAAATTTCGCGAAATGGGAACTCGTCAAAGAATAA
AACGGCGTCATATTGAATATGCGCGATCTCAATTCCCGCGTCTGTTACGCGCTTGCCTTGATTGAGTAAT
TTTCCGTTCTCTATCCACGCGTGAAAGTGCGCGTGATAACGCTCTGGCAACTTCGTGAGTAAAAATTCGG
TTAACTGTTGATAAAGCATTTTTTTCATAGTAAATGCACCGATCCCCGCTTTTTGCCCTTTAACGTGCGA
ATTGCGCGCGTTGCTTCTGCTAACAGGCTTTTCTGTTCTTCCACATAGTCGCGGTTCTGATGAATTTCGC
GCGCGGATAGCGCGAAAAATTCGGGTAATAGATCCGCTTTTGCCCGCGCAAATACTGCTTTTTTGTACAG
TGTTTGCGCGGGATTTTCGTTGTTCACTGTGCTTTGTGCGATTTCTCGCACGTTGTTAATGCCGCGCGCT
TTGTAGCGCTGTTCGACATCTTTTAAATCAAGCGCTAATTCTTGCATAGCTGTGATTAGTGCTGATTTAA
CAGTTTCAACCGGCATTTGTAGCGGAATATTTCTTTCTTTTTGAAATTCCGCAATATGAATATCTTCCCA
AAATCCACTGTTCAAAATTACAGTGTTTTCTAACTGTTGATTTCTGCCGTTGAACATTCTTTTACTTCTT
CGTTAAGTTGCCCGCGTCTTAACTTTTTAACGACTTCTGAAAAATTAATTTCGACCGTTTCTAAGCCAAG
GGCGGGCAGTGGGGTAAGCTCGTTCGGGGTAAATTTCCCTTCCTTTTCCAATGCGCTAAGACGCATATAG
CAGCGCTCGATCATACTTTTTACGCCGCTTTTGTGATTAAGCTGAAACGCTCTAATACACAATTTAATTG
CTAAAATCAGGCTTTCGGGGTCATCAATTCCCGACGCCTTTACTTCGCCGTTGTCATTTCTTAATAGCAG
TGCGGCAGCCATTTTTAGCCATTTTGATTTTACAATCTCGTGTAGTTGCCACTTCGTCGCCACGTTTTCT
AAAGTCTGTGTAAAATATGGCTCAACCGAACCGCCTGCACTCGCTGTTTTATTCGCCCAATTAAAGATTT
GATCAGCGACAAAATTCGGTAAAGTTGAATTAAAACGCGCTGGCAAACTTTGTTTTTGCTCGATTGCAAT
TTCAGCCAGTTCCAAAGCTTTGTCGAAATCGCCCACATCGAACAAATACACAATGCAATAAGCAAGATAA
TCATTTTGATAAACTGCCTTTTTCTCTAAATATTCGTCAACAAACGGCAACCACTTCGGCAAAAAGCGGT
TGCGTTTGTGTTCTGCTCTAAGCTCAAGTGTTGGGATCGCGCGAATTGCGTTGACATCATTTGTAAGCGC
AATTTCCAGCACTGTGTAATCATTGCTATGCTGTGCAACGACTTCACTTTGTAAAGTGCCGTCATTTTTC
GCTTGCTCTATCTGCTGTAAAGCGCGCATACGCGCTTGAAATTCACGAATCCCCATTTTTTAACACTCAA
ACTTTTTTAGTTTTCACCTTCAAACTTCACTTTGCTGTGATCGATCGCAGTCATTAAGCCAAGATCTTCA
ACAACATAGCCCTCTTGACGATAATAAGAGTTAATAATCCCTTTCTTATCTTCGTCATTACGTAAAGAAC
GACGCACCGATTTTGTTTGTGTATAGACACTTAAGTTTCTAAGCGTAGTCACACAAGCGCCGCGTGCGGG
GAAGTTCGGCGGGGTAATCGCATTCATACCGCCAAAACTACCCAACAAGTTATGTGATCCAAGTGCAGCT
TTTTCGCTCGGTGTTAAGCCGTGTTTTTTATTAATGATTTTTGTTTCTTTACTCACCAGATCCGCACCAA
CAAGAAAAACTAAATCGTTTCTATCACGGTGTCGTTGATGTAAACCAAGTTTTAAATCTGACGCCAGATC
GTCAAGACTGTCATAGTCTGCACCTGCGCCAAAAATGCGAATTTTTCCACTTTGCGCACCTTCTGTCATA
AAGTTTTCTGATTTCTGCTCTTTTAATAGCGTCAACCAACCTTTATTCACATCCGATAGATCGGATTTTG
TTGTATTTTCTGCAACGCTTGTACCGTGCCAACCGATTTGACAAATATCAAGTGCGATTTGCGTTTGAAC
AAATTCTGCATATAATTCTTCTAACTTTTCGTAATTACGTGCAAAAGAATCGAACATCTGCCACGGCACA
ATGATCCCCGAATCAGTTTCGGCAAGGTCATAACCAAATTGATCGTGATTTAGTTTCGCAATATAACGAC
CGTCTTTTTTACGCCCCGTAATGCCTTTTTCAGTCGCACCAAGTAATTTTTTACCTTTAATATCTTCAAC
AAAAAACATATTGATTTTGCTTAAAAAATCAGATCTCTGTTGAATGTTTTCGCCCAACAATGCAGCTTGC
GGCGCTTCCAAACTGAATGATTCACCGCGCAAAACACTTTCAACTGGCACGTTGTAATATGCTGCGACGG
CTTTAACAAAAGAATAAAATTTGCTTTTATCCATTTTTTAAATTCCTTTCTTTAAAGTGAACTCTTGTGA
CACTGGTGCGCCATTAGGCACTTGTGTCACTTCTTGCGTTAACGCTTGATTAAACTTATTGCCCAAGTCT
TCCACCTGTTGCATAAGCTTGTTAAATTGTTCTGCTGTTACGCCAGTTTCTGCCGGCTTTTCTTCTGTTT
TTGGCTTTTCCGCCGGTTCTGTTGGTTGCGGTACACTAAAATGCTGGTCGATTTTCGCGCCCAAGCCTTG
CACCGCGCCGATCAGCTTGTTGAACTGTTCTTCGGTCATTTCTTTTTCCTCTTTTTTATTATTATTGTCG
GGATTGATTGCGGGATTTTCTGCTGTTGCGACTTCTTCAGTGCTAAACAGTTTTTTCCCAAGATTAAAAA
ATTTATTTAAAAGATTTTCGCGCGTTTCATCTTCTGAAAACGTGACTTTTGAAAAGTCCAATTGCTCACA
ATTGCCTACTTTTACGTTTTCATCTTTAATTCGCTTTGAAAAATTGAGTTTTGTTGTGCCAAGGCTTGCG
GGTTGATCGGTAAATGCTAAACCGCTCAAATACGCTTTGCCTGTATTTGCAAAATTTGGCGTGATTTCAA
TACTTGTAAAAAGCCCTTGCCCATCTTTGTTTAATTTGATCATCTCAAGCGACGGGGCAATACGTGCATA
TAAGCAGGTTTTTCCTTCTTCGCCGTCTTCCGCTTTCACTTCAACAACACGACCAAAATTGCGCCAGCGC
CAGTGCTCCCACCAAATGACCGCCGTATATTTTTCGGGGTCGTAGGTTTCCGCCATATCTTTAAGATCTT
GCGCGTCAATATGACGACCGTCGATCGTATTTCCCGACGTCGCCACGCGTACAAAATCTGTAATTAATTC
GGTTTTATTTCCCATTTTTGTTTACCTGAAATTTGCATAAAACAAATGTATTTGCGCTTATTCTTACGAA
TTTTTTTGAATAAATCAGCAAATTAAAATTGGATATGTTCGGTTATCGGCGGTTATCGTTGAATTGTTGC
TATATAGCTGATTTTCTTATGATTAAAATCCTTGTTTTTACTGCCACAATAGCCTCAAAAACACTATAAA
AAGGGTAAAAATGACGGCACAGCTAAGAATAAGAAAAACAAAACGCTATGACGATGAAGTGATTTACTCT
GCGAAATTTCTTTATTTAAAGAAGTGGACGCCGAACGAAATCGCAAAGGAACTGGGCTTAAATTCCGCCC
GCCCGATCTACTACTGGGCGGAAAAATACAACTGGCGCAATCTGATTAATGAAAACGGCATTGAAGAATT
GATCGCTCTGCGTATTATCACGCTCACCGAACGCGAAAACAAAACAGATCAAGAAATCAAAGAACTTGAG
GCATTGATTGATAAAGATATTGAATACAAAAAACAACGCGCAAAGAAAGCAGCCAGCGCGCAAAAAAGTG
CGGTTACTTTATCAGAAAGTTTTGGCGATTTTGCGGATTCTGGTGACGGCAACGAAAGCAAGCAAAAGAA
AAGCAAAAAGCGGGCTAAAAATGACATCTCACACGTTACACCGGAAATGGTGCAACCTTTTGTTGATTCG
CTATTTGACTATCAGAAACACTGTCGCGCGAATAAACATCATAGTGTACGGAATATTCTTAAATCTCGCC
AAATTGGTGCGACGTATTATTTCGCGTTTGAAGCACTAGAGGACGCGATTTTCAATGGCGACAATCAAAT
ATTCTTATCTGCGTCTAAACGACAAGCCGAAATTTTTAAAACGTATATTATCAAAATGGCACGCGAATAT
TTCGACGTCGAATTGAAAGGTAGCCCGATTATTTTAAGCAATGGCGCGGAATTACACTTTTTAGCAACCA
ACGCCAACACATCGCAAGGGAATAGCGGGCATGTTTACGGCGACGAATACGCTTGGATTAGAGATTTTGA
GCGATTCAATACCGTATCTTCAGCAATGGCAACACATAAGCACTGGCGTGAAACGTACTTTTCAACGCCG
TCATCTAAATTTCACCCGTCTTACGCGTTTTGGTCTGGCGATATGTGGAAAGAGGGCGATCCGAAACGTG
CAAACGTGGTCTTTCCAAGTTTTGAAGAATTACGCGACGGCGGGCGCGTTTGTCCTGACGGCACTTGGCG
CTATGTAATCACAATTGAAGACGCGCTCAAAGGCGGCGCGGGCGTACTTTTTGATATTGACGCGCTAAAA
CAAAAATATAGCAAATACGCGTTCGCCCAGCTTTTTATGTGCGTCTGGGTCGATGACGCGGATTCTATTT
TTAACATTAAAAAGCTATTGAAGTGCGGCGTGGATATTGCGAAATGGAAAGATCACAACCCGAACGACGC
ACGACCGTTTGGGGCGCGTGAAGTGTGGGGCGGATATGATCCCGCGCATAGCGGCGACGGGGCTAGTTTT
GTGATTGTTGCACCGCCGGCGTTACTGAAAGAAAAATACAGGGTATTAGCGCGCTATCAATGGAACGGGC
TTTCATATAAGTATCAAGCCGCGCAAATTAAGCAGTTATTTGAAAAATATAATATGACTTATATCGGCAT
TGACGCGACGGGCGTCGGCTACGGCGTTTATGAACAAGTGAAAGAATTTGCGGGGCGCAAAGCTGTGCCG
CTTGTTTACAATCCGGAAAGCAAGACGGAAATGGTGCTAAAAGTCCACGACCTGGTGGAACACGAGCAAA
TAGAATGGGACGAAAACGAACGCGACATTGTGCCGTCTTTTTTAATGATTAAGCATACATCGACGAAAAG
CGGCAACACTATGACGTTTGTCGCAGAAAGAACAGTAAAAACACAACACGCGGACGTATTCTTTGCAATT
GCGAACGCTATTAATAATAAATCACTAACAGATAAGCCGCGTCGCAAGTCGCGTGGCTGGAGAATGTAAA
AAAATGGCTAAAAATAAACAAAAAGACGTAAAAAGCACGTCGATTATTTCAATAAATGGCTCTGATTATT
CTTATTCTGCCGCGCCCGCGCTGGATTATGTAGGGCTTATGCACGATGATATTTACAACTGCTTTATGCC
ACCAATCAATCGCCATGCGCTCGCAAAATTGCCGCACCAAAACGCGCAACACGGCGGAATCTTACACAGC
CGCGCAAATATGGTTAGCGCTGGCTATATTGGCGGGGCTTTACTGTCAAAAATTGATATGCGCGCTCTCT
GTTTGAATTTAATTCAATTCGGCGACGTCGCGCTGTTGAAAATTCGTAATGCGTTCGGGCAAGTTGTTCG
CTTGCACGTTTTATCGTCGCTTTATATGCGCGTCTGTAAAGACGGGAACTATAAATATTTAATGAAAAAG
TCGCTTTATGATACAAAATCCGAAATTTACGAATACAACAAAAACGACGTTATTTTTATTAAATTATACG
ACCCCATGCAACAGGTATACGGCTCACCTGACTACGTGGGCGGGATTACTTCTGCGTTGTTAAACTCTGA
CGCAACGATATTCCGCCGCCGTTACTACTCAAACGGCGCGCATATGGGCTTTATTTTGTATTCCACCGAC
CCTGATATGACCGAAGAAATGGAAGACGAAATCGCGGAAAGAATCCGCGATTCGAAGGGTGTGGGGAATT
TCCGCTCAATGTTCGTTAACATCGCCGGCGGTCATCCGGACGGCTTAAAAGTGATCCCGATTGGCGACAC
GGGGCAAAAAGACGAATTTGCAAATATTAAAAACATTTCCGCGCAAGATGTGTTGACGTCGCACCGATTC
CCACCCGGTCTAAGTGGGATTATTCCCGTTAACACGGCGGGGCTTGGCGACCCGCTCAAAATCCGTGAGG
CGTATCAAGCAGACGAAGTTTTACCGCTACAAGAGATTATTGCTGAATCTATTAATTCAGATTATGAAAT
TAAAAGTGCATTAAAAGTCAATTTTAAACAACCGGAAAAAAGGGATAAAAATTAGCTTTTTTAACTGTAT
AAAATCACAGCCTTTTGATAGAATAGTCTCAATTTTTCAACGGTTAAAGGATTGTTACAAATGGCTAGAA
CGCTTGATATTTATTGTAAAGTTTGTAATTCGAAAGCAACTGTTACGCGCACTGAACGGATTCACAGTGA
ATACTCAAAATCTTATTGCACTTGTAAAAATCCGGCGTGTGGTCATAAATTTGTGTTAAATGTTGAGTTT
AGTCATACAACAAAAACAAGTCTTTTAACAAAAGACGGACTATTAAGTCTAATGATTAATCAATTATCTG
ATAAAGATAAACAAAAAATAAGAGAAATGTTAAATCAAGAAGAAAAGGGCGTTTAAGCCCTTTTTTATTG
TTCTTTTTTCGGCGGCGGGGGTGGTAAATCATATTAATTCATTTTTCTTCACCCCAATTTTCACGCCGAT
TTGTCTCATTTTCTGCATTGAAATGTAGCTAGATTTCAGCGTATCAAGCGGGTTGTCCGGCGCAAATAAC
ACTAGCATTTGCCCCTTGTTATTCTGATCCACTTCTTCTCCTGTGCCGTTGTGAACGAACGGCACGCGTC
TATCAGTTATATAAACGATCTCTTTTGCGTTTCGCACGCATAAATTGAACCACTTTGTAGAATTATCGAC
GTTGAGCAACATCACAACCGTTTTTCTGTGTAACGTTGCCATTTCTACCGCCCGCATAACGAATGGCAAT
GGGTTTGAGTAAGGCGGATTGAACCAGCAGTTACGCCCCTCCCACATAGTTTTTAATGTATTTTGTTCGG
GTGTAATGTATTTTTTAACTTTCGTATTGTGCGCCATTGCGCACACATCAAGATCGAATTTGACATCGAA
ATAATGTTCAGCAAAGAAGAAAAGCCACCAAGGCCGCCCATAAGTCTTTATCGTTTTTCTGCGTCTTCGA
AACATTCATAAACTAGATCCTCAATTAATTTGTCGATATTTTCACGCGTAATTTTCATTTGCTTTTGATC
AGTTGTTTTCTTATTCATCGTAAAACTAACTTTATCTGATACGTCCATTTCAAAATAAGCGGGGCTTAGT
CCCACTATAATTCCGCTTTCGATAAAATCTAATCGTGTGCGATCTCTCGCCATTTCTTGCCATTTCTCTA
GTGAGATTGTTATATTTCCCATACGTTACCCCTTGTTATTTTTTACATCTATTCTTGAATGTTTCATTTG
TCTTTTCCTGAATTAATTTATCTATTGTTTTTCTATTCAAAATTATTCTTTTTTCTCTGAAAGCATTTAT
TTTCTCGTGAATAATAAAACTAATCTGATTTGAAAAATCTGTGTTATAAAATTCTTTATTCAAACTCTCT
ATTATTCTACTTTCAATAAAATCTAGCCTTACGCGATCTCGCACCATTTCTTCAAACTCTCTCAAAGAAA
CTTCTACTTTTTTATTTTCATCAATCATTTTTAAACTTCCTTTTGTTCAATACACTTTTGATATTCCATC
ATTCTATCTATGCCTTCTCTTACGCTTTCTGAATAAACTAAATCACATAGAATTGGATCTTCTCCTCCGT
TACAATGTGATAATTCGAATCCGCCATTTTCCCCCGGTTTATCTTCAATAATCGTCACTCTGTAACACTC
AATAAAATTCAATCTTTCTTTATCTTTCATTAAAGAATCAAAAAACTCTTTTGTAATTTCTACTTTTTCC
ATAATTTACCCCTTGTTAGTTTAAAAAAATTGGTATTTCGCGCAAACGATCAAGGTGCGATTTTCCCGCG
CTTTCACGTTCCACACGTTCTTTAATCGGATCAGTGATCACGATTTCATTATTTATCACTTGAATTTTGT
TGCGTTCGTTTAATAAAAGCGGTTTTCCGCTCAATAAATGTTCAATTTGTCGCGCGTGAAGTGGTAAACA
GATCGGCGCGACTGCGTTTTTTATCTTTTGCTCAACAATTGAGCGGTTACAGTTACTGACACAAGTCCAA
GGTGCGCGTACCGCGCTTTCTTGTGTTTCGCTACGCGAAACTTGGGCTTTAGTGATCGCCCATTTTTTAA
GACGTGTAAGCACTTTTCTGAAAGATATTTTGTTTTCTACCCCTTTGATCTTCTGACGTGTCTCGCCGTA
TTTATTCTGCTCCGTTTCGATATAGCTCAACTTGATCGGCTGGTCTTTACGCATAGCCATTGCGCCGCCT
TGAATCTCGATATAAGACGCAAAGCACGATACATCAGCAACCGCGCGGGCTTTTTCAATGATTTCATCTT
CCGCTTGACCCGTTACTAAACGGCGCAATTCTCGCCAAACGCTGATTGACGCGCCGCCGTAGAATTGGAA
TTGACGGATTCCCCAAAGGCTTGCCCATGCGCGCACGCGGTGCGCGTTTTCTTTTAGCGATAAATTCGGG
TTTTCGTCTGACGTTTCGCCGTCTAATGCGAAACCGTTGATATTTTTTGAAATGTATTTAGCAATGTATG
CTGTCGCACTTCCTTTTTCTTTGTCGCATTCTTCAATTCTGCAACGGTGTTTTAGCGCGCCTCGCTCGTT
GCCGTCTTGCTCAAGTGCTTTTTTCTTGAATAAGCGGATCACTTCTGCTTTATCTTCTGCTTTCACATAA
ACAAGCAAGTGCCAGTGCGGCGTGCCGTCGTGGTGTGGCTCTGTGACGCGCATTCCATAAAATTTAATCT
CGCGTTTTGCTAATAAAGCGCGGTATTGCGCCCAGACTTTATTAAGATATTTTTGCGTATCGCGCGGATT
GACGCCCGACCACTTTTTATTAAGATCTCCGCTACTGTGGGTTGCGTGAAACGATGACGGGGCAGTAAGT
GTTAAAAACAATGCCTCGTGCTCTTCTCGCTCCGCCCATTCTTCCAAACCACGCAAACGGCACATCATTT
CATTGCGTCGATTGTCGGGATTTGACGATGATTTCAAGAACATTCCGAAAAGTTCTATTTGTTCTTCTGG
ATCATCAATATTTGTTAAAATCATTGATTTTAAATAATCAAGATTTGTTTTGATTTGTGTTTTCCAATTA
TTAAAACTTCCGTAAGAAATATAGCAACTTGCTTGCTTGCGTACTTCGCCACACGCAATCGCGACGTGTT
CAGTCATGCGCTTTTGAACGCGATTCATTGTTCTAAACCAGTATTTTTCGCAAGCGATTTTCTGCAACGC
AATATCTATTTTCTCGCCAGTTAAACGGCTCTTTTTCATTTCCCATGACGGCGCGGGGAATCCGATGTTT
TCGCAAATTTGACCGCACTTTTGATACAATCTTAAAAATTCATCTTTCACGCCTTGCGCGCCAATTTCTT
CCGCGCGCGGGGCTAAATCATTAATAAAGCTCATTAGCTCTTGTTCAAATGCTGTTGCTAGTGTTCGCGC
GATCTCTTTGAGCTTTTCTGCGTTGATTAAGTAAAAAGGTAATTTTGCTTTTTTGATTTGCGCTTTGGTG
TATTGCTCAAAATTCGCGTCGATTTGTGCTGCACTTGTGTTTCTATCCGGCGCAATGAGATCGTCTTGCG
TGTAATAATCTTCATTAATACGATCGATGATCTCTTGTGAAATTGTGATCTGTTGTTCTATTTTAGTAAG
AGATTGTGCGATCTCGCTTTCTAAATCCGCTCGCCATTTTGGCAAGTTTTTGCTAAATGCAAGTAAAAAA
GAAACGTTGATATGATAGCTGTTAAACGCTTTCTTTAAGCGTTCTTCCAACACTTCGCGAATAAATAAAT
TAGCCGTCCGGCGTTGAATATTTCCCAAACGATATGCAATTGATCCGTCATCTTTGACCGATCGATATGT
TTTTAAATACAGTTTGCGGAAATACTCGCGCTGACGTTGACGCGGTAGGTTTGCGATCAAGCGCTCGACA
AGCTCATAGCCTTCTGGCGTTGTATTGAATAGCTCTAATTGTAGGTCTGTGCGCGCACTATCCGGCGGTG
TAATTACCTTTTCTTTATTGACTAGATCATAATGCGCTTTTTGCTCTAAAAATCTGTTGTGACGGCGCTC
ATCAACTGCACGGGCGTTTTCTTCATAATTCCACACAAACGCACAAGCGGGTGCGCGATTGCTCGCCCCC
ACTGATTTTGTGTTATTAAAATTATTCATAATTACGCCCACTTATATGAATTTTCCTATTGTTGAGTGCG
CCCGATATTGATTGCCTCTTTTAATTCGGCGCGCATTGCTGTGATAGTCTTCGCCACATCTTCAAGCGTT
GTCACGTCTTCGCTTTGAAGTTCCAAGCGGATCAGTGTATCAAGCAGATAATCCGGCGATTTTGTCGCGA
GTGCTTTCACGCGTTCCCATGTGCCGTTATCTTGCAATTTCAATTGATAAAGAATTAAAAAATCATCTGT
TGCTTTTAATTGATAGCGATTTGATAGTTCTATGATGTGTTGCTCTGCCATTTTTCTTACTCCACTTTCA
CAATGATTAAATTTCTCGGATCGCGTCTTTCGATTTCTACTTTATAAAAATAAACACGCTCAATTGTTTG
CGCGTCCATGCCCTCGCGTGTTTCTACTTCTGATTCCCAACCAAACGCGCTGCTTTTTCTTAATAAAACG
AATTTCCCTTCTGGGTATGTTTTCTGCGTTCTATCTTCTCGTTTCTGCATTGTTATCACTTCTGGCGTGG
CTACTTTTCTAAAAATTGAAGGAAACATATTGACCACCTTATTAATGAATTTTGCTTGTCGCTATGCGCG
CAAACTCTGACGCGTTTTTGTAGTATGTACGGCATAATCTTGCTTTCTCTGCGTGCTTTACGCGTTGCGC
GATTGTTGGCGCACGCTTGGCAAGCGTTAAATAGGCGTCGTGGGAATCTTTGAAATAAAACATGAATTGA
TTTGCTTTTTTTACATTCACTTTAATATTGGCGGTTTGCATAGTTCACCTCTTCGTCAATTAGATAAAAT
TCGTTAATGCTTATGCATTGCGGCAATCGGTTCGATATTTTTCTGATTTTCTGATATGCTTTTGCGATCT
TTCTCATTCCCTCTCGTGTAAAATCTCTTAAATACTTCGGTTGTTTTCCTGGATTTACTTGATCCATTTG
ATCGACTTGCGCAAGCGCAAAAATGATTTCTTTCTCATCTTGTGGCATTCTGTCAAAAAAACGCTCCACG
CGATAATTGCTAACATTTAGTTGTTTACGCGCTTGCGCCAACGCTTGATCCCGTGCCTTTATGATTTCCT
CATTCATAAGAAATCCCCCAAATAGTTGCGCCCTCCAATCTGCTTTGTTTACCCGTTTTGCTATAAAGTG
CTGTCTTTTTAATTTGGGCAATTCTAGTTTTCTGTTTGTCTAATTTCGGTTTTAAGCTTGATTGAATGGA
ATCATCTTCATTTTGTATTTTGATTGACATTACGAATTGCATTGCGCATACCTCTATTTTTGCGGTATTC
TTCGTTGCATATTTCCCAAATTGCATTACGAAAATTAAGGTAGTCTTGATATGTTTGATTCGAAAGTAGA
AACTCCTGAATCGCAAAAAGAACATTTGCGGGTGTTGTCTTTAAAAGTGGCATTTTTAGAAACGTTAAAT
CGTTCTCTAATTCGTTCTCTTGCTCGCACTGACCCTCGTTTTGTCGATTTGCTTGAGTTGGAACTTCTTG
AGAAAGTGAACGTAATTGCTGAAACAGATCCGCAAATCGCCCAGGCGATTGAAAGTTATCTTGTTGATCT
GTTGAAGAATTGATAATAATTAATTTGCTCATAAGTCTTACCCCTAAAACTTTTTGAAAACTGACCGCAC
TTTTGTGCGGTTTTTTATTGTTGATTCGCTGCCTGTTGCGCTAGTGCGATTAAATTGATTAATACTTTCT
CTTTCGGCGACTTTCTCGGCAAAATGGGCAATTTCCCTGCCTTTAACTGGTCGTTGATTGTCCCCATGGG
CAAGCCCGTTCTTTTCTTATATTCGTCTTTTGTCACGAATGGCGTATCTAACTGTATGTTTATACAAATT
GCATTTTGTGTTGTCATACTGTATAACCTCTATTGAATATTAATGAATATTAGCGGATATCGCATTTGCA
ATATAATAATACTATATTTCATTTGCGATATTCAAGAGTAATTTTATTGCATTTGAGTTTAAGGATTATT
TATGAGTAATTTCAGCGGAGGTAAGGAAGTTATAGAACGGATCAAAAAAGCGTATGGATTTACAAAACAA
ATAGATCTTGCTAAACACTTATCTATCCCTCAAAGTACCTTTGCGACGTGGGGTTCTCGTGGTATTTTCC
CTGCCGAACTTGTTATACGTTGTGTTATCGAAACGGGCGCAAGACTAGAATATGTAGCACGCGGAATTGA
GCCTATTTTTGATGATTCAATGAATATGAAATATTTTCAATCATTCAATTTAGAAAGTGGAAAATTATTC
ATAAATGAAAATAAGCCGTTTTTACTTCCACTTTTACCCAATCTTGATAGCCGTGAAAGCTACGATCACC
TCTTTTGTGTAAGTGAAAACAACCGCACTTTTTTTATTAATCCAAACTACGACACGCTGACCGACGGAGA
GTATTTCGTACTTGTTGAAAACTCGCATTTAATCCGCTATTTAACGGTATTGCCAGGCGGAAAAGTGCGC
GTTGACGGCGGGAAATTCTCGTTTGAATGTGATCTTGTGGATATTGAGATTAAGGGAAAAGTTATCTTAA
AAATGGAGAAGTGCTAATGAAACCCGCGCTAATTCTTGCTTTGTTGCCGTTTTCTGTTGTTGCTAAAGAA
TATATGCCGCTTTTAATTAGTAGCGGTTCGATGAATAACAAGCCCGCTATTTCGCTATATTTCGGCGACA
ATTCAGAACGTGATTATTTTGAATTTACTATGCACTGTAACTTATTCGATAGCCCAGACGCCCCCGACTT
TACTATCTACGATGACGGTGCACCGGCTATGAAATTAACTCATTATAAAAACGGGACATATTTTCCCAAC
TCGTCAAAACTTGGCACGCATACTGATTTAAAACTTTCTGTAAATAAAGAGAAAAAGCAAGTTATTTTCA
ACATTAGCGGAACAGTGCTTGATGTTGAAAGACAAAAACTCATTGAGATAAGCCCACACGATGTTGCTTT
GTCAAGATCGCAGTGGGGTGATGTTAAAAAACATTGTTCAGTTAAATAGAAATGGGCGTAAGAAAAGACA
GTACAAAAGGCGGGAAATGGCTTGCGGAGTTTTATCACGACGGCAAGCGTGTGCGCAAGTGGTTTGCGAC
AAAAGGCGAGGCGACCCGTTTTTTTAATCAAGAACAAGCAAAGAACGCAACGCAAAGTGAAAACGTTCGT
GTAGTGCTATCTAATGATCTTGCTCCATTGAGTCACTACGCTCATGAGTGGTATGAACTGTACGGGCAAA
CGCTGAACGACGGGCAAGCCCGCTTAAATAAATTATTAAATCTTTGCTCACACCTTGGCGACCCGCCAGC
AAATAAATTCACTACGCAAGACTTTGCGGAATATCGAAAAAAACGGCTTGCGGGTAAGTTTTCAGCAGAC
CCTAAGCGACCACCGAAACAATCTACTGTTAATCGCGAACACGCGTACTTACGTGCGGTTTTCAATGAGC
TAAAATCACTTGGTAAGTGGTCTGGCGATAATCCGCTAAGTGAGATCTCACTTTTCAAAGAAAATGAAAC
TGAACTCGCGTTTTTATTTGGCGATGAAATTCGGCGCTTAATTGACGAATGTGATAATTCAAGAAATAAA
GATCTAGGTTTAATCACGCGCATTTGTTTAGCAACTGGGGCGCGGTGGAGTGAGGCGGAGCAATTAAAAC
AAGCGCAAGTGATCCCGTATAAAATCACTTACATCAACACGAAAAGCGGGAAAAATAGAACAATTCCAAT
TAGTCCTGAATTATATAATATGCTGCCACAACGTCGAGGGCGATTGTTCGGTGACGCCTATGAATCTTTC
GAGAACGCAGTAGATCGGGCGGGCATTGACTTACCAAAAGGTCAATTGACGCACGTTTTACGCCATACTT
TCGCCAGTCACTTTATGATGAACGGGGGAAATATTTTAGTATTAAAAGAGATTCTCGGACACTCAACAAT
TGAAATGACAATGAAGTATGCACATTTCGCGCCATCGCATTTAGAAAGCGCCGTTTCTCTAAATCCGCTC
ACTAACCCTTCAAAAAAACGCTAAAAAGGGATTTATTTTAAAAATCCCTTGTTCTTTTCTTAAAATAAAA
TTACATTTTTGTGGCTTTCTTGGTGGCTGTTATCGCTAATATTCATCATTATTTGTTAATATACGTTATT
GTTAAATGATTAATTTTTCACAAGTATTTGATTTCAAAGAATATTAGAAAGGATTTAAAATCCCTCGTAA
TTTGGCTTAACATGCGAAAGAAGGCGTATCGAAAGATACGCCTTTTGTGTTTTTATGAGATTTGAAATGA
GCATCAAATGGATCTCAACACGATTTAACTGAGAGGATGCCTTTGCTCTTCGCTAGCAAAATTGAGCAGG
AATGCCAATGAAAAATTTAGGCTTCTGCTGTAATTTTAATATGCATTTTTTAAATAAAGTGCTACAATCA
CGCGTTCAGAAACGAATCCCCTATTTAAGTTAAGTAATGGATTAAATTATGGCGTTAGAAATTGAGAAAA
AGAAAAATGCGCATGAAGTCGAGAACCAAAAGTCAAAAGGCTTGAATCGCTTTTTATGGTTGCTCGTTAT
TGTTGTTATTGCAACTGCAGCATTAGGTAATATTTATTTTGTAGAACAATTTTCTACTCCGATTCGTGTG
GTTGGAGTCGTGGTTTTATTGTTGATTGCGTTAGGTCTTGCTGCATTAACAAACCAAGGTGTGAAAGCAC
GTCATTTCTTTAGTGAATCAAGAATTGAATTAAGAAAAATTGTCTGGCCAACGCGTCCAGAAGCGATGCA
AACGACATTAATTGTGGCAGGTGTAACGATTGTTGTGTCTTTAATCCTGTGGGGATTAGATTCAGTGATT
GTTGCGTTAATTACTTTCTTAACAGATTTGAGGTTCTAAAATGACAGAAACAACAACCAAAAAACGTTGG
TATGTGTTACAGGCTTTTTCTGGTTTTGAAGGTCGTGTTGCAACAACATTGCGTGAATATATTAAGTTAC
ACCAAATGGAAGATCAATTTGGTGAAGTGCTTGTGCCGACAGAAGAAGTCGTAGAAAACGTAGCCGGAAA
AAGACGTAAAAGTGAGCGCAAATTTTTTCCAGGTTATGTGTTAGTGCAAATGGAAATGAATGACGAAACT
TGGCATTTAGTACGCAGTGTACCACGTGTTATGGGTTTTATTGGTGGTACAGCAGATAAACCAGCGCCAA
TTTCACAGCGTGAAGCGGATCGTATTTTAAATCGTTTACAAGAAAGTTCAGAAAAACCTCGCCACAGAAA
AGAATTCCAGCCTGGTGAAGAAGTTCGCGTCACTGAAGGACCATTCGCTGACTTTAATGGTACAGTGGAA
GAAGTGGATTATGAAAAAGGTCGCTTAAAAGTGTCTGTTTCTATCTTTGGTCGTGCAACACCTGTTGAAC
TTGAATTCAGCCAAGTTGAGAAAACAAATTAATTTTTAACCGCACTTAGCTATTCTACTTAATCGATAAG
TGTGGTCAGTTTATTGAGTAATTTTTACTTGAAGTTTGGGTTGTGTTTAATTACAATACAGCCTTTTCGT
AAACAGGGGAGCTAGTAATAGCGCTATTACCCATTCTAGAGGAAGCTAAAAATGGCAAAAAAAGTACAAG
CCTATGTTAAGTTGCAAGTTGCAGCTGGTATGGCTAACCCTTCACCACCAGTTGGTCCTGCGTTAGGTCA
ACAAGGTGTGAACATCATGGAATTCTGTAAAGCATTCAACGCTCGTACTGAGAGTTTAGAAAAAGGTTTA
CCAATTCCAGTTGTTATTACTGTGTATGCAGACCGTTCATTCACGTTCATTACGAAAACACCACCAGCAG
CAGTATTATTGAAAAAAGCTGCAGGTATCAAGTCTGGTTCAGGTAAACCAAACAAAGATAAAGTGGGTAA
AGTAACATTAGAACAAGTTCGTCAAATCGCTGAAACCAAAGCAGCAGATATGACAGGTTCTTCTATCGAA
ACGAAAATGAAATCAATCGCTGGTACAGCTCGCTCAATGGGCTTAGTGGTGGAGGAATAATACGATGGCT
AAATTGACTAAAAAAATGAAATCAATCAAGGCGGCAGTCGACTCTACAAAAGCCTATGAAATCAATGAAG
CAATCGCAGTATTAAAACAATTTGCGACAGCTAAATTTGTTGAAAGCGTGGATGTTGCAGTGAACTTAGG
TATCGATCCGCGTAAATCTGACCAAAACGTACGTGGTGCAACTGTATTACCACACGGTACAGGTCGTTCT
GTACGTGTTGCTGTGTTCACTCAAGGTGCAAACGCAGAAGCAGCTAAAGAAGCGGGTGCGGATTTAGTCG
GTATGGAAGATTTAGCTGAATTAGTGAAAAAAGGTGAAATGAACTTCGATGTTGTTATCGCTTCTCCAGA
TGCGATGCGTGTTGTAGGTCAATTAGGTCAAATTTTAGGTCCACGTGGTTTAATGCCAAACCCTAAAGTA
GGTACTGTTACACCAAACGTTGCTGATGCAGTGAAAAATGCGAAATCTGGTCAGGTTCGTTACCGCAATG
ATAAAAACGGTATCATCCACACCACAATCGGTAAAGTTAACTTTAGCGAAGAACAATTAAAAGAAAACTT
ACAAGCCTTATTAGCGGCATTAGCGAAAGCGAAACCAACAACGTCTAAAGGTGTATTCATCAAGAAAGTA
AGTCTTTCTACAACAATGGGTGCGGGTGTAGCGATTGATCAAGCTTCACTATAATTCATTGCTTTAAAAA
AGAAAAAGTGCAATGTTTTCATTGCACTTTTTTTATATCTGTTTTCTAGGTTAATCTGGTATATGTTTAG
CAAGTAAATAGAAGCGAGCAATATTCTGTGCCGCAGAAATTAAATTTTCTCGACCGCACTTTAAGGTCGC
TTCCAAACTCTCTACCTGACGTATAATCGGGAAAACAGCATCAATGCCTGCTTGATAAATCACTTCATAA
TCCTCTTTTAGACTCCCCACAATAGCAAGCACGGGTTTCTGAAACTGTTTGGCAGTTTTTGCCACACCAC
TTGGGGTTTTCCCTTGTGCTGTTTGACTATCCATTCTCCCTTCTCCTGTGATCACTAAGTCTGCATTGGC
AACAAGGGTATCGAGTTTGACAGCCTTGATAACAATCTCGACACCAGCTTTTAGAGAAACATTAGGTAAC
AATAATAAGCCACCTCCCATTCCCCCAGCTGCGCCAGCACCAGCATGATCACGAATATTGCGTTGATATT
GTTGCTCTACCACATGTGAGAAGTGAAGTAATGCATTATCTAATTTCTCAACCATTTCTACGCTTGCTCC
TTTTTGTGGACCAAAGATGGCAGAAGCCCCTCGAGGTCCACACAACGGATTATTGACATCACAAGCCACT
TCTAATTCTACAGAAGATAAACGGGGATCTAATTGAGATAAATCGACATGCATAATATCTTGCAACTGTT
CACCGCCAAACCCAATTGGTTGCTGATGTTGATCGAGAAATAATGCGCCAAGTGCTTGTAACATGCCCAC
ACCTGCATCATTAGTGGCACTACCACCAATGCCCAGTATGATTTTTTTTACCCCCAAATCCAACGCGGCT
TTTATCAATTGTCCCGTCCCAAAGCTAGTGGTTTTTAGCGGATTACGCTGTTCGACAGGCACTAAATGCA
AGCCCGATGCTGCCGCCATTTCGATAATGGCGGTCTGTTTGTCTCCAGATAATCCAAAAAATGCTTGGAT
TAGATTTCCTAAGGGGGCAATGACCTCTGTATTAATGATCTCACCTTGTGTGGCATCCACCAAAGATTGT
ACCGTGCCTTCTCCGCCATCTGCCATTGGAACAAGCACATATTCCGCGTGAGGTAATATCTTTTGAAAGC
CTATTTTAATGGCTTGCGCGACTTCAAGCGCCGTAAGACTTTCTTTAAAAGAATCTGGTGCAATCACAAT
TCGCAT


>2	 229170-242302
TCAAACATAGCCTAATACCTCAACTTTTACATTATGTTCCATTAAATAGGTTTTTGTTCTGGTAATCGCT
TCGTCATCACCTTCCATTTCAGCAATCACAAAACCAAATTTAACACCGCCTGCATAGTCGATTTGCGAAG
TTAAAATACTCAGATCGACCCCAAACATTTTAGATGCTTGCGATAATACAGGGGCATCGACAGTACGACC
AGTAAATTCAAATTTTACAATTGGCCAAGATGTCGCATTTCTTGGTGTTTCAGTTAATTTTTCCATATAT
TCTTCTGGCAGGCTAATATGGAATGTGGAACGGATAAACTCTTTTGCCAGCTGAGTTTGAGGATTCGAGA
ATATCTCACTCACGGAACCTTGCTCGATCAAACGTCCTTTGTCGATAACAGCCACATGATCACAAATACG
TTTTACGACTTCCATTTCATGGGTGATCAAAAGAATCGTGATCCCTAATGTGCGGTTAATTTCTTTCAAT
AATGTCAAAATAGACTGCGTTGTTGCAGGATCTAAAGCACTGGTGGCTTCATCACATAATAAAACCTTTG
GCTCACTTGCCAGTGCACGAGCAATAGCGACTCGCTGTTTTTGTCCCCCTGATAAATTTGAGGGATAAGC
ATCTTTTTTGTCAGTTAAACCCACTAATGCAAGTAATTCATTCACTTTTTGATGAATTTTCTCTTTTGGT
GTATTTTCCAATTCCAATGGCAACGCGATATTGCCAAATACTGTGCGTGATGTTAATAAATTAAAGTGTT
GGAAAATCATGCCAATATGGCGACGCTCGTGCACTAAATCCGCATTTTTTAACTGTGTTAAATCTTTACC
ATCAACAATGACAGCACCAGAAGAAGGGGTCTCAAGTAAGTTGACACAACGAATTAAAGTACTTTTCCCT
GCGCCAGATGCACCAATCACACCGCAGATTTGCCCTTTAGGTACATGCAGTGAAACATTATCAAGTGCGG
TCAATTTTTTACCTGACACATCAAAAATTTTACTAATCTTTTCTAGCTTAATCATATAAGCCCTTTATTT
GTGATTTTTTATTACATTGGCTGTGTATTTTAGACGTCTAGATTTCCATGTCAATATGTAATTTTAATAT
TTTTAGTACAATTTGTTATGAGATAGAAATAATCGCGACTTTATTTGCGAAGCGAGTCAAGAAAAGGGAT
AATTTAAAGCACATTTAAATAAAAGGAAGGCTCTCATATGAAAAAAGCAATTTTTTTAGATCGAGATGGC
ACATTAAATATTGATCATGGCTATGTTCATGAAATTGATCAGTTTCAATTTATTGACGGTAGCATTGAAG
CGTTACAACAACTGAAAGCGATGGGCTATTTATTGGTACTTGTAACAAATCAGTCAGGTATTGCGCGTGG
ATATTTTAGCGAAGATCAATTTTTACAGCTGACAGAATGGATGGATTGGTCTCTTGCAGATCGTGGAGTG
GATTTAGATGGCATCTATTATTGCCCACACCACACAGAAGGAAAAGGTGAGTATTGCCAAGACTGCGATT
GCCGTAAGCCAAAACCTGGTATGTTACTGCAGGCAATTAAGGAACTTAATATAGATCCCAATACCTCTTT
TATGGTGGGTGATAAAGTGGAAGATATGTTAGCAGGTAAAGGTGCCAAAATTAAAAATACTGTTTTAGTG
AAAACAGGCAAGCCTATTACGGAGGATGGCAAAAAACAGGCAAACTATGTATTAGAGTCCATTGCGGATC
TACCAAAACTGATAAAAGGATTAAAAAGTTAACAAAAATCTAACAATATTTATGCATTAAGTTTAAAAAA
TAATCTTTTAATAAAAAAATTAACTTTTTTTGTAAAAAGGGGTTGCAAAGGGTTTTAAAATGCACAAGAT
CGTTTTAGAAGGTGAGCTCATTACAGACACATCGCCAAAAGTGAAAGAGGATGAAATTGTCGTGCCTTAC
AATGTGTTTTACTCTCTGTATAAACACGGACAGCGTGGACAACGTTTGGGATATGAAGTGAGTATTTTAT
TAGATTCTTTATTGAAATTACTAGGTGCAGAGTGTGGAAGACCTAGAATCTCAGGATTAGTCCATGACTG
CCAGGTAGAAGGGGCTAATTGGTTAGATTTAGCTGAAAAGATTATTGATAAGAGAAACTTAGCCAAACTA
CCAGCATAAAATTAATTAAAAACAGACCGCACTTTTGTGCGGTTTTTTATTGGAGCAAATATGAGTGAAA
AAATATCTGGAATTTATATCGATATTGATATCGAGACAGCAAAATTACTTAATGCAGCAACAAGTTCTGA
TATTGCTTTAGGTAAATTGGAAAAAGCAACAAACGATGTTACGCAAGCAATGCAAAAAGCGGATAATGCA
TCAAATCAACTTGGTGGTGGCATAAATAAGGTTGCAAAATCTGTTAATGCCGCGACATCATCAATGAAAC
AAGGTAGAGCAATTGTCCAACAATTAGGCTATCAATTCCAAGATATTGCTATTCAAGCTCAAACAGGAAC
TAGAGCTCTTGTAATCCTTGGGCAACAAGGTTCTCAAATTCTCTCTCTCTTTGGTCCTATGGGGGCTATT
GCAGGTATGATCCTTGCTATTAGTTCAGCAATGGGATCTGCATTATTCCCAAACTTATTCGCTTCCACAA
ATGCTACAGAAGATTTAGAGAAAGCACAAAAAGCTCTGAGCGAGGTATTAACTGAAAATAGTGATGGTGT
TTATTTACTTTCTGAAAAATTAGCTAAGTTAGCAAAAGAAAATGAGCAAGCAGCAAGAACAAAAATAGCA
TCTAGCATGATGGAAGCTAGACTTGCTATTAAATCAGCGGCGAATGCAACTCAAGATGCTTTTAAGCAAT
TTGATAGTTTTTTTAGCTTTCTTGGTACTAATGCAACAGCAAGCGTTCAGAATGCAATCAAAGAATTAGA
TGATTATTCAAAAACAGGAAAAGATGTCACAAAAGCTGTTTTAGAGATGGGTGATTCTTATGGTGGGGCA
ATAGCTCAAATTGCAAACTTAAGCACTGTTTCTGAAAAAATGGCTGAACAATTAGGAATTAGTCAATCAG
AAGCTGTAGGATTGTTAAAAATTCTTAATGAGTTATCAAAAGATCCATCACCTAAAAATATGGATTTATT
AAGACAATCACTTTATTTACTAAGTGAAAAAAGCAATTGGTCTAATGATTCTCTAACTAAATTAACTCAA
ACGGTCGATAAGAATGCTTCATCAGCACTAAATGGAGAGGCCGCTTTAAGAATGTTAGAGCAGGCATTTA
AAGATCTAAATAACGCCATTCTAAAATCAGACCCCGCTTTAAAAAGCAATGAGGCTAAATTAAAAAGCCT
TGTCGATGCTTCAAAACGATATGCTGACACAGTAGGGAAAACAGCAAGAGAAAAAGCCATTTATGATGCA
CAAAACACTAAAGCATCAAAAGAATCAATTGATAGTGCAATCAAGCAGATCAATGCAAACTATGATGTGG
TTGAATCAGAAGAAGAAAGAATTAAAAAAAGGAAAGAAGCAGAAGCGGCCGCAAAAAGGGCAGCAAAACA
AAGCGAACAAGCACAAAGGCAAATTGAAAACCAATTAACGCAGCTTGGTAATCAATATGAGATTGTTGTT
TTAAAACAACAAGGCATGAACCTTGAAGCTGTAAAAATGGAAGCTGTAATGCGACTTGGGGCAAGTGCAA
CAGAAGAACAAAAAAGAGCAGCAGAGAAGCTAGCATTAGGCATCTATGCTGCTACAACCGCAATGAATAA
TTTTAATTCCTTGCAAGCTCAAGTGTCGCCAGTTTTTGCATTAGAACAACAGCACCAGAAACAGTTACAA
ATAATAGAAGAGTATAAAACGTTATACCCTCAGTCTATTGCAGAAGCAGAAGCTGTTCGTGCAACAATCG
AAGAACAATACAGACAGAAAAGGATTGAGGCACAGTGGGATGAGTGGAAGCAATCAAGTGAAGCTGCGAA
TATGTTTGGTTCAGCTATTGAAGCTTTAGAGCAAAGTGCGGTATCGACGCTAACTGGAATATTAAACGGC
ACAATGTCTTTACGTGATGCGTTATCTTCTATTGCCAATACTGTTTTGAATAGCGTGGTGCAGAGCCTTG
TTGAAATGGGAATGGCGCACGTTAAATCAATGATTATGGGTCAAATGGCTGCCAAGGCTGCGACTGCAGC
ACAAGTTGCTCAAGCTGCGGTTATTGCTTCAGCTTATGCTCCAGCAGCATCTATGGTTTCTCTTGCAACA
CAAGGGGCTAATGCCGCACCTGCACAGGCTGGTATAACAACAACATCTGCATTAGCTAAAACGCTCGCTG
TTACTGGTCGTAAGCAAGGTGGTCCTGTATCTGCAAATCAAATGTATAGGGTTGGTGAGAACAATCAACC
TGAGATTTTTAAAGCCAATAACGGAACTCAATATATGATACCAGGTAATGCTGGTCGAGTTTTCAGCAAT
AAACAGTCAAGTGGTGGTGGAGCACAAGAAAGAAACGTAACTGTTGTCATCAATCAAACAAATCACTTTA
ACTCTAGCAAAGATGATACAGGAAGCCTATCTGAGTTTGCTAAAGGATTAACAAAACAGATAAAAGCAAC
AGTTAGAGAGGAGCTTACATTACAAATGAGAGTGGGTGGTATTCTGGCGAGGTAAAAATGGAAAGATTTA
ATTTTAACGTAGAAATGAATTATGACGTTCAGCATGAGCCTTTAGTTAATCAAGTACAGTTTGGTGACAA
TTATAGTCAGAGAACATCAAAAGGTATTAATTCTGATTTATGTAAATACTCAAATTTAAGGATAATTTGT
GATGCCGATGTGAAACACCAGATTGATACATTCTTGAAATCACATGGTGGCCACAAAAGTTTTTTATGGA
GAAGCAAAACTGAAAACAGAGATGTTAAGGTGTTTTGCCCATCTTGGTCATATAGAGAGAATGGAGCAGT
ATTTGAGTTTACATTGAATTTTATTGAAACATTATAAATAACATAAGGCAGGCATATGAGCATTTACGGA
CAACTTGAAGTTACCGTTGAGCTTATTAGACAGATATCTAGACAAGTGGTTAATGAAACAATTGAAGATA
ACTTTAGGCAAGGAGGTGTGTTCGCATGATCAGCGCAGAAATGAAACTTGAGCTTTCAAAGCTTGAGCAA
AACGCCATGATCGACTTGTTTGAAGTGGATTTACGCGGTCTGAAAGATAAAGACGGCATGAATGGTGAGT
TATACCGCTTTTATGCCGGTACAAACGAAATGCTTAATCCAATTGTGTGGCAAGGTAACACTTATCAACC
GTTTGGGGCAAGCGCGACGGGATTTTCTTTGTCTGGAAAAGGACCGTCAAACCGTCCACAATTAACGCTC
GCGAACTTCAATGGGTTTGTGACGGGAATTGCCAATCGCTTTGATCAATGTCTTGGTGCGATTGTGCGCA
GACGACAGGTCTATGTACAACATCTTGATGCAGTAAATTTCAAAGATGGAAATTCACAAGCAGATCCAAT
GCAAGAAGTACTTAGTTTTTTTATCATTGAGCAGTTATCTGTATTAAAGCGTGACGTTGCCGTGTTTGTG
CTTGCGTTACCAACGGAAACGGACAATGCATTGATTTCTTCTCGAACAATTAGCATCCATTGTGGATGGT
TGTATCGTTCTGCGGAATGTGGCTATACCGGTCCACCCGTCGCAGACGAGAAAGATCAACCCACAAAAAA
TCCGAAAAAAGACAAATGCAGTTGTTTAATTAGCGGTTGCAAGTTAAGGAACAATACGCGCAATTACGGC
GGATTCGTTTCTGTTAATAAGTTGAGTTAAAAAAATGAATGAAAAGCTAAAACAAATATTAATCGACTAC
GCAAAACAATGTGAGCCGTACGAAATGTGCGGTTTTGTTGTTTTTAACGGTCAAGAAAAAATTTTCATCG
CTTGTGAAAACATCGCTGAAGATAAAGAGAATCACTTTGAAATCTCAGCAGATGATTTCTTAAAAGCAAA
TCAATACGACGGCATTGTCGCTCTTGTTCATTCACACCCTGACGGCAAGCCGTTTCTATCCGCAATGGAT
CGTCAAACACAGTTGTTCTCAAATCTTGATTTTTGGCTTGTCTGTCATGATGAGGTCCACGAGTTCCCCG
TTATTCCACCACTTATCGGGCGCGATTTCATTCATGGAAAAACAGATTGCTACACGCTATTCCGCGATTT
TTATCGCTTGGCTGGCATTGATTTCCCAGATTTCGAACGTGACGACTTCTGGTGGGAAGATGGTCAGAAT
CTGTATCTAGATAACATGGAAAAGCACGGTTTTGAGCGTGTTTTTGATGAAAAAAGGGTGCAGGTAGGTG
ATGTTATTTTGATGCAAGTCGGTGCCGACGTGCCAAATCACGCTGCGATCTATATCGGTAATCAGCAAGT
ATTACATCACAGCCCAAAACGGCTTTCTAAGCGCGATCTATATGACGGGTATTGGCTCAAGCACACGCAC
AGCATTTGGAGATTTAAAGAATGGTCAACGTTAAATTTTACGGCAGTCTTAGACAGTTTGGAACTTCATT
CAAAATAGATGCAGAAAACACGGCGGAAATCATTCGCGCGCTCACTTCTCAAATCCCAAAACTGCGGGAA
TTTATTCAAAAAGGCTACTTCACAGTACGAATCGCAAAAGAATACATAGATAACCGCTATCTAGAAAAAG
GGCTTTTTTACAAGCTAAAAGAAGGCATGACGGTTCATTTTACGCCTGTTTTAAAAGGATCTAAACGGGG
AGGCGTGTTTAGTGTGATTCTCGGGGCTGCTTTGATGGTTGCATCAATATTTGTGCCGGGGGCGGGATTA
TTCGGAGGGCTTATTACAAAAGGCGCAGTATTCGGTATGGGAGCTACACTTGCTCTTGGTGGTGTTGCGC
AGTTACTTACACCGCAGCCGAAAATGCCAGCAATCAATGAAAAAGAAAAGAAACAATCCACTTCGTTTTC
GAATTTATCAAACATGGCCGCGCAAGGTCGGATGGTGCCGTTAGCTTACGGTCGGATTCGTTGTGGCAGT
CTTGTTATTTCGCAAGGTGTTCAAACGCTCGATGTAAATATCGTTGAGAAAAATCAAAATACCGGGTTTT
CAAAGGGATAAGTTATGGGTGGAAGAAAAGGTGGGGGCGGTCATACACCGTACGAGGCACCGGAAAGCGG
ACAATCTAAGCAGTTTGTTTCAATTGTTGAAATTGTGTCAGAAGGTCAGATCAAAGGCTTGGTTGACGGT
GTTAAATCTGTTTATTTAAACAACACACCTCTACAAGCCAGCGACGACAGTTATAATTTTAAAAATGTTG
AAGCGCAAGGGCGCATTGGTACGCAAGATCAAGAAGTGATGGAAGGGTTTAACACTTCTGAAAAAGAGAT
TGCGGTCAGTACACAAGTAAAAAAGCTTACACCGATTACACGCACGATCACGGATAGAAAAGTCAGCCGT
TTACGGTTGACGCTCGGAGTTCAGTCGCTTTTTCATCAAAACGACAAAGGTGATGTTTACGGCTCAAAAG
TTGATTTTACAGTAACAATCGGTGAAAGAAGTCATCTTGTATCAATAAGCGGAAAGTACAGCTCTCAATA
CTTGAAACAAGTTGAATTTGGCGACCTGCCACCGGTTCCATTTCAAGTTAAAGTTGAACGTGTGAATGCG
GACAGTAAATCACAGCGTTTGCAGAATAACACGATCTGGGCGAGCTACACTGAAATCATCGAAACGCAAT
TTGCGTATCCGAACACCGCAATTCTTGGCATTCGTTTTGATTCGGAATATTTCAGTTCAATCCCGAACCG
AACCTATGAAATTTACGGTATCGAAATGAAAGTGCCGAGCAATTACGATCCATTTGAGCGCACTTATACG
GGATTTTGGGACGGTACATTTAAGATCGCATGGACCAATAACCCGGCTTGGATTTTATACNNNNNNNNNN
TTTTATACGACTTGATGACAAATAAACGCTATGGTCTTGGCTGGCGTTTAGGTGAATTCAACGTTGATAA
GTGGGCGTTATATCAAGCTGCGCAATACTGCGATCAAATAGTGCCAGATGGTTTTGGTGGACAAGAGCCA
AGATTTACTTGCAATGCGTGGTTAACAGATCAGCGCAAAGCATACGATGTGATTAATGATATCTGTTCAA
TCTTCCGCGCGATGCCTGTTTGGAATGGTCGTGAGTTCACTGTCGTGATGGACAGACCGGCAGATCCTGT
GTGGACGTACACAAATGCTAATGTAATTAGCGGGGAGTTCTCTTATCAATATTCAGCACAGAAACATTAA
AGCGTTGGTGAATAAATGAGTAAGCATCTGAATAGATTAAGCCTTTTTTACTGACCAACTGGCTAACAGC
TTGTCTTAGTCCTGTTCTTTCGTCTGTGGTTGTTTTTCTTTCTGCTTTGCCCTTCATCCAGTAATCTGAT
AAGGCTTTGTAACACTCTTTTTTGTAGGTAATCAGTAAATCTCGGATTTCAGGTTTAACACGTTTTACAT
CAATGCCGAATAACCATCCATTTAAGTAATCAATTGGAAGACAAAGCATTTGTTGATCACCACTATTCGT
GGGTGCGGTTATGATAACCGTACCTTGACTTAACACCTCATCACGTTGAATACGTTGACGTTGCCCATCC
CAATTTAAGCCAATATTCTCGCAGATTGGTTTCATTGCAACATAGTAAATACTGTTGTGTTCAAAAGTGG
AAAGTGGTTGATTGTGGAAGTTGATAGTTTGAATTTGAGCCGTCATTTTGAGTTTCCTTTTGAGAGAAGT
ACCCTAATCGAATTAGGGTGATCGAGAGCTCAAAACTAGCTCAAAATCTAGCGGACTTATTCCCCGAAGG
TATTGTATTCGTCGCACTCTCGATCATTGATACTAAATTATTATCTATGCCTAAATTTGTTGATGAGAAA
AAGAAGCAAATTTAAAGCATAAAAAATCACACTGACGGGGTGTTTACTATCCTTATGGATACCGTTTTGA
GAAAGGCTTTTGAGACCTTGGATTTATAATAATGAGATCTAGATCACTTGTAAAGTTATTTTTGGTAGAT
AAAATCCTAAATAAAAAGCATAGAGGATATTTTCATGGTTACTGCACTCATTATATTTTTTATAGTTGTC
GGCATTGCGTGGCATTTTTCTCAAAAGAAAAAGTCTTTACAGAAAGATAACATATTGAATGAGAATGAAA
TATATCCAGAAATAAAAATTTCTATAACGACTGAGTCAAACTATTCAAATAACAAAAACTATGAGCAATA
TGAAAATATCGATGATATTTCATACAAAAAATACCCATTCAAAAAAATATTTATTGCAAATACATTTTTG
GATACGCCACTTAAATTCTTAGAACAACATGGACAAATAATTGAAATCTCAACAGAAAAACAAGACCAAG
AAACCAGTGGTTTTACTCATTATGGGCATTGGTCTGAAATACATGAATATACTAGCAATTTCTTAATGAG
CAACGTAAAATCTCAGTTATTATCAGTAAAAATTCTTAAAGAAATAAGAAGCCAGTATGAAAAGTCTTCA
AACTACGAACTATCGTATAATGAAATAAAGAGAATATGTAATGAGAATAGAAATTCTCAATTCATTATTT
TTAATAGTAGCAATCAAGAGATAGCAGATTATTATTACCCATCAGTATTATCCTTCGCATTAGGTATTAA
ACGTAATCAAGTTGACTCTTTGCAGCAGTTCGGTGTTTATACTCTAGAAGATTTAGAGAAAAGAACGGAT
AAGGAGATTTTAAGTGTTCCTAATATTGGTAAAAAAACACTAACAGCACTAAGAGCTTTTCAGTTAACTA
CAAAAATCCCTAAAAATATAATAAGAATACCAAGAGATGAGGAGTATTGGCACTACCATAGTAACAACAA
AATCCACAACTAAAGTAATCAGCTAAACTTGGATAAGGGGTAACTAAAACCCCCAAACACTGCGAATGTT
TGGGGTTTGGTTTTTTATTTAACTGTCTTGTAAAATTGACATTACTTTCTCAAAGTTATAGTACTTAGCA
TGCTGATAACAGAGATATATATCAAGTAATACCCAAATAAGTCCTATTCCATAAAAGAGAATTGATACTA
TTTTTAATATGCCTAAAAAAATATCACCAAGATAGAAACGATCTATAGCGAGAGTTCCTAAGATTAAAGA
TAGAATCAATACTGTAGTTGGACTTTTTAACCCTACTAGTTGAACTAATAGTTTTTGATCTTCTGTTATG
GTCGATAGTTTTTCCTTTAAGGCAAAAATCTTATCATTTGGAAAATTATTGCTGTTGACTAATAGATATG
ATTCTGCAAATTGTTTTTGATCCATATATTTTTCACCTTTCATTTTGAAATGTAGAATATTTTACACATA
ACAATATTTTAATTCAGTGAAGAAGATCACATTAATTGTTTTTCAAAGTCTGCTCTCTATTTTTATAGTA
ATCTTCCATAATCTGATCGTATTCTTCTTCTGTGAATAATGTTGATTTTTTCTGTTGTTCTGGGTATTTA
GATTTTATTAACATCTGAAACTCAGTCATTGTTAGATTTTCAGCATCGGCACGACTTAAACCAAAATGAC
AACGTGCGGCACAGATATACTCCTCAACGTCAAACTCTGATGTATATTCACTTCTTTTATTTTCTTTTGT
TCTCAGATCAATATTACCGATTATCCCGTGAAGTGCTAAATGTTTAGCAAGGGCAATAACATCTTTAGTG
TTAACTGCTCCTATTCTATAAACTATACCCTTGTTGCTAGGCTTGTAATATCCAAAAATACCTGACAAGT
CACTATCATTACAAGCATTCAGTATAGTAAGTGCGCAAGATAAGATCTTACGTCCGAGAACTGGACTAAA
AGCAATATTCAAAGCATAAGCCTGTACATCTTTATTGGCTTTTAAGCTCTCATTTAATAAAAACGTAACC
TCTTTACCAAATAAGACAGAATACACATTTACAATATCCGTCGGTGTACCTATTTTAGCGATATTTTTAA
ATGACGGTTTGAAAATATATTCTTTATTGTTGAACGATAAAGAAAACTCGCCTGTACTTTTATTTGCTTC
CATAAGCAATCCTTAAATTTAATTATCAAAGGCACTCGTGAGAATGCCTTTTGTAATTAAGATGTTGTAA
TCGTAACGCTAGAAGCGTCTGCAACCTTAAATTCTGCTGAAAATGTAACTAAATCATTCGTAGGTGCTTC
ACTACTTAAAGCGGTGATAACCATATTCCCGACGAGTTTTACTGAACCGAATTGTAGTCTTACCCACACA
GTGGGTTGAGTACGAGCTTTCACAGCATTCACATAAAGCTTAATGAGTGCATTGATGCCGATCTCATCTT
CTTTATCTTTTTTACGAAACTCGCCCTCGACACTAATGCTTAAGTCTGAGTTTGTTACTAGTGACTCAGG
AAAACCGCCTGCATCATCAGCTTACGATGTGACAGTATTTGGGCTTAAATCGAACGATTTAGAACGAATT
GCGCCACCTGGTTTCCAATCACTTTCTTGAGGTGCGGGACCAGACCCTGTTACTGTCGTTGCATATTCTA
AAACTGCCGAACGCCCGACAAATTTCGCAAAATCTTTTGGATTACTCATTTCTCTCTCCTTTAATTATCA
TGCACTATGCGAAACTGTAGTTGCATAGTCATTCTGTTATCAGATGTGAATATAGGACTTGGTACTCCCC
CCATATTCTCTATATAGCCAAACTCTGTTATAGCGTTTTTCTTAACAAACTCAATTAGCTNNNNNNNNNN
ACACTGTACCCTGACTGAGCAGAGCCAATGATTGAGATAATGATATAGCTTTCGCTTGATAGCCCATCTC
TTATTGGTGTTCCGCCATTATTCTGGAAAACAATGTACTCAGACTTTTTATCACCATTATCTTTCCATTG
ATGAAGTTGAACTTGAAATAAGCTAAACAAATTGCTAGAAATAACATGGCTTTTAAATACATTTAATAAG
TTCATGCCAACTCCTCTTCTATAATTCGTCTTATCTCAACCTTAATATCATCATCTTCAATAGCTTGTTT
TAAGAATTCCTTTCTAGCTGTCGCCCTTCTGAACTTTTGTTTAACTTTTGGATCGTGAACAAAAACAGCA
TATTCAGCGGAATACCCAACTCGCCCTGAGATAACGGAATCTTTAACTGAAATTTCTTTAAATTGGCTAT
TAATTAATGTTGATGTGTCAATTGGTGTGTAAAGTGCTGAACGAATACCTATAATCGTCACAATCCTTGC
TGCTGCCCTTGTCATTTTCTTAGAAAAGACTTCACCAAAATGAACATATAACTTCTTTCTGACTTGTGAA
AAACCTCTAGATTTGACAGCCATACACCTACCCTGTTATCAACGCAAAGTCATCACGTTTACGATCAAAC
GTGTCGGCGTAACGAATGATATTGATAATTTCATCAGCATTAGCAGTGAAAGGATCTGCTTCATTAGACT
GACCAATTAAAATATAGTCGCCTTTTTTAGCCTTATCATACTCAGTCCAGATTGTATTTTTAGCTACAGC
TTCCCTACCTAAACTACTAGTAGTTAATTTGCTGTTATGGCCATAATCACAATAAATAAGAACAGGCTCG
GAGAATTCTGCCTTGCCTGTCTCATAATTATCACCAATTTTGTGCCATATCGTAGCTTGTGCTGTGTATG
CCCAATTAGCAGAATTTGACATAATTACCCCACAACTTCGAAAAACCCGACAGAGCTTGACGCAATTGGT
AAATCATTCATTACCCCACTTTTGTCCAAGTTAGCTAAAAGGCTTTTAAGTCTTTTAAAGCTATCTTGAT
CATAAGTGAAAGAACGGCTTGCGCCACTTGGTGCGCCTTGAGATGACAATTTTCTACCACCTTGACTGAT
AACAAGCAAAGCAATAGAGTAAAGTTTTATCAAGGACAGGGTTGTGTCATCATACCCAGCATTGTTTAAC
TCACTATCTTTCTTCTCAACGCGCTCAATAATTAAGGACAGAACAGCATTAGGAACGCTATAACCTAGTT
CACCAATAAATTCGTGAATATCTTTAGTTTTTAGCTCCGCCAT


>3	 868266-903574
TTAACCCATACGATAATTCGGGGCTTCTTTTGTGATAGTCACATCATGCACATGACTTTCTTGGATCCCT
GCACCACTAATACGCACAAACTGCGCTTTGGTACGGAGTTCATCAATGGTTGCACAACCCGTTAAGCCCA
TACAAGAACGCAATCCCCCCATTTGTTGATGGATAATTTCTTTTAAGAATCCTTTATATGGAATACGTCC
TTCAATACCTTCTGGTACTAATTTGTCAGCTGCATTATCGGACTGGAAATAGCGGTCGCTTGAGCCTTTG
CTCATCGCACCTAACGATCCCATACCTCGATAAGATTTAAAGGCACGACCTTGATAAAGTTCGATTTCAC
CTGGTGCTTCTTCTGTACCTGCAAACATGGAACCCACCATAACACAAGAGGCGCCCGCCGCAATGGCTTT
CGAAATATCACCAGAGAAACGGATACCGCCATCTGCAATCACAGGAATACCCCGATCTTTTAGTGCTTCT
GCCGCATCGGCAATCGCTGTAATTTGTGGAACGCCCACGCCTGTGACAATACGTGTTGTACAAATTGAAC
CAGGACCAATCCCCACTTTCACTGCACTTGCCCCTGCATCAGCCAACGCAATTGCGCCTTCAGCGGTTGC
CACATTACCTGCAACAATTGGCAAATCTGGGTATTTCGCACGAGTTTCACGCACACGTTGTAACACACCT
TCTGAATGCCCGTGTGATGAGTCAATTAATAACACATCGACTCCAGCTTTCACTAATGCATCAATACGTT
CTTCATTACCAGGTCCTGCTCCTACTGCAGCACCGACACGTAAACGACCAAATTCATCTTTACAGGCTTG
TGGTTTTTGCTCGGATTTTTGGTAGTCTTTTAAGGTGATCATGCCTTTTAATTTGAAATCGTCGCTGACA
ACAAGGACTTTTTCTACACGGTGTGTATGCATTAGACCAAAAATTTCATCGCGACTTGCATTGCGTTTCA
CTGTGACAAGACGAGCTTTAGGGGTCATAAAGTCCGCCACTGTTTTATTTAAATCCGTGACAAAGCGTGT
ATCACGACCAGTAATGATACCGACAAGATTTTTTTCATCATCAACAACAGGGAAACTCGCAAAACCATTT
TTCTTCACTAATTCACTTAATTCTGCTAAAGATAAGGTTGGTGAAACGGTGACAGGATCGGATACAATAC
CGCTCTCAAATTTTTTCACTTTGCGGACACGTTCCGCTTGACGCTCAATAGACATATTTTTATGAATAAA
CCCGATGCCACCTTCTTGTGCAAGAGAGATTGCCAGTTTAGTTTCTGTCACGGTATCCATGGCAGCGGAT
AACATTGGGATATTGAGGCGGATAGTTTTGGTGAGTTGAGTGGAAAGGTCTGCGGTATTTGGGAGCACAG
TAGAATGTGCTGGGACAAGCAAAACATCATCGAAGGTTAATGCTTCTTTTATTACTCGTAACATTGCAAT
ATTCTCTCTTAGGTTGATATGAAAAATAAAAGGGTAAAAAATATTGCGGTCGCATTATACAGATTTCGTT
GCTGTTTGAAAATGGATTTTTTTATCGATTTTCGAGAAAATCATTGTCTATAATAAGTTGCCTCTCTTTG
GTTATATAAATAAGGATTTTTATGCAAAACGTACTTGCATTACTCGCTAGCTATCAACAACTTTCTTTAG
CAGAATTGACCGCACTTTTAGGTTATTCAGAACAAGATATCTTACACAATATCGAAAAATTGAAACAACA
AGGGATACAAATAGAACAGCAAGTCCAACATTTTCGTCTCATACCTCAATTAAGTCGCTTAAATGAATCT
TATTTGACGCAAGCGTTAGCACCTTACCCACTTTATATTAAGCCGATTATTAACTCGACCAATCAATTCT
TGCTTGACAATATTGCACATTTGGAAAAAGGCGCTATTTGCTTAGCAGAATATCAAACTGCGGGACGTGG
ACGACGTGGTCGTCAATGGCTTTCTCCTTTTGCTGGACAAGTGATTATGAGTTTGTATTGGACATGTGAC
CAAAAGGTCAATTTAGAAGGCTTGAGTTTAGTGGTGGGCATGGCAATCGCAGAAACACTAAAACAAGCAG
GTGCTTTGAACATTGGATTAAAATGGCCAAATGATGTGCTATTACATGGGCGCAAATTAGCAGGGATTTT
GGTCGAAATCGCCAATCGCCAGAATAATCAACATAATCTCGTGATTGGCTTCGGCATTAATTTGTCTTTC
CCAAAACAAACACAGCAAATTTATCAACCTTGGGCAGAGCTGATTGAAGTATTACCAACGATTGATCGGA
ATAAATTGATCGCAGAATTAGGTAAAAAGTTGATTGCACGTTTACAACATTTTGAACAAGCAGGAATTGA
TGAAGCATTTCGCCAAGATTGGCGAGATATGGATGCGTATTTTGGGGAAGAGGTTCATGTGTTAACGGAA
AACCAGAAAATCACAGGTATTGCGCAGGGAATTGATAAACGGGGTTATCTTCAACTGATAACGAGCGAGG
GAATACAATATTTCAATGGTGGGGAAGTGTCACTCAGGAAAGCCTCTTGATACTATCGTTATAAATAAAA
GTGCGGTCAAAAAAATGAAAATTTTTAACCGCACTTTATCCTTTACACAACAACTTGTACTAATGCTGCA
ATATCCTCAGCGAACGTGTTTTGTTTTGCCATCGACACAATTGTTTCGTGGTCGTATTTTTTCGCGTTAT
ATACTACGACAATACTGGTATCACCAATTTGTAAGAAATTACGCTCGCCAAAAGCTGTATAACGTGTTGC
GCCAATGCCAATCACGGCTTGTTTAGGATAATTGGCTTTCGCTAATAAAGCAGGAATATCGTTCATAGGT
CCTTGATCAGGTTGGGTATTCATCTTAGTGATTATCCAATTCAATAACTTTTGATGAAAATAACTATAAC
CCAGAGCAGGACTATCGATGCCGTATTCATTGAAATCTGTACCACGTTTATGAAAACAGGCAATATGGTA
ATGATCTAATTCACAACCTGGTGCAAAAGAACTTAGCGGTAATAGCGTGTTAGCAAGCCCCTTGGTTTTT
TCTCCCCAGTTTTTCTTTTCACTAATTTTTTTTGCATCGGGACGACGGATAGAACAATCATTGTAGGCGG
TAAAGAAACGCGGTGTAAGAGAAATGACTTGTTTCTCTTGATATTCAATATCACAGATTAAGGCGATCTC
TGGTTCAATCTGTAAATTATCCGCCCCTTTTTGCTTTGGAAAACAGATTTGATCATGGGTCAGAGGAAAC
GTGGCAAGAAATTGATGTTCAGGATTGAGTGTTTCACTCGGTACATAAAAAGGAAAAATCGCTTTCGGCT
GAATTTCTTCTTCTGTTTGCACCGAAATAAAATCAGCCGCTTCACCCGCTTGTTCTAAATGACCTGCGAA
ATTTCCTGCGACACCAAAACAAATCATATTTTTAAAATCAAATGCCATGTTTTCCTCCTTGTTCATTCTA
TTAAACGATAAAATCATTTCACTTTAGTCTTAAATTTAAGCGAAAACAACCGTTTTTGTTTGTTCTGTAA
ACAGCTAATAAAAAAATTAACTTTTTTTGTAAAAAGGGGTTGCAAAGGGTTTTAAAATGCCTATAATACG
CCCCACACAACGACGCGACGTTGTACGAGATAGTAGATACACCTCGCGTCGTTGTTTTTTGTTCTTTAAC
AATCTAACAGACAATCTGTGTGGGCACTTGTTGATTGATTTCATTCTAAGCGAAAAGCAATTGCTGTATC
ACCTTTTGTATATGCCTGATCAATTGTTTGCCCTGCAAAGCGACGATTCGCCAATAAAAAACGGCGACCT
TTTGCATCAGTCGCCGCTTCTAACTTCCCAGCGTTCAACTTCACTACGACACCAGGAGAAGATGTGTCAT
TAATCACAAGATTAATTGTTTTTGGTTCGCGCTCTACTGGACCGCGATAGATAACATTAGCCATTACTTA
GACTCCTCTTGATTTAATTTATAATCACCCCACTGGTTTTCCTCACTGTTTGCGTTTAGTGAATTATTTA
ACCCGTTTGAGTTTTTTGTTTTTGCAAACATTTCTGATAGCGCTTCACTACTTAGAGAATTGACCGCGAC
ATCAGACAAGCTAAATTTTGACTTAACTGCTTCTCGCATTTCTGCAACTTTCGCATCTTCATTTGCTTGC
AGCTTTTCTTGTAGCGGAGCAATGGCGGTTGCTACTGCTGTTTTAATTGCCTCGTTAATTTCACTATTAA
TAGTTTTAACGCCTTCATCTTTTGGCTTGGCTTGAAGCTCGTTATAAGCCGATAAAAGCTGATCGTCGTC
TAAACCCTCAGTTTTCACGCCAGCGGCATTGAGTGCTGATAAGATTTTTTCTTTCATTATGTTTTCTCCA
TTAGTTTTAATTTCGTCATAATCGACTTTTTTAACAACTTCAATGCGCTCACCAACAAAGCTGACTTGCG
AATTGTCATCGATTAGGTATTTCTGCTTATATTTTTTCCAATCATCGTTATAAATAAAATGCGATGGATA
AACAGATTCAATCCATAACCATTTTTTAGAGTTATGATCGTTATTTATTAATTGCAATAGAAGCCCATGA
ATTTCCTCAAAAGACAAAGAGGAATTTGCAGAAAAGAAATATTTAACTTTATCTAGCAATGTTTCTTTTG
TGTAATCTGCTGAGTCAGCAAGATTTACAAACTCAACCTCACTTTCTTCCCCCTCAGAATTTACAAAGAT
GCCTACCCCTTGTTCTGGTGTGGCAGCACCTTGCTCATCAAGCAAAATCGCAACATGATCAAACTGCATA
TTTGTTGCAACCCAATCATATTTTTTACCTTTTGAGTTACCTTTGCGATATTCCTTTTGTAAATTTAAGC
CAGTTGAGATGTGTATTGGCTTTGCAGCTTCGTTAGAAGTTAAATCCTCTAATGCCTCAATTAACCGTTT
GCCGCTATCACTGCTATTTGCAATACGTTTATTGACTTTCATATCAACAAGTACTTTCTCACCCTCTTTT
CTCGCGTTAACGCACCATGCGCCGACGTAGAATTTATTAAGTGCAATTGCTTCATTTGCTGATATGTATC
GCCCATCTGACTTAGGATGACCTAGTGGCATTAACTTACCATCTAGCGTGCTATATCCCTTATCTATCTC
GTCTGCTGGATATAACCCCTTATTCATCACAATGTCGTCAATAACAGGGACAATATCAGATACAACAATA
TGCTCATCACCCTCAATTATTTCATTTGTGATATTTTTAGAGTTAACAACCGACAGTACGTTAACAACAC
TTCGTTTCATTGTTTTGATCCCTCTTAATGGGTTTTTAACCAAGCTTTACGTTCATTCTCATACCTTTTT
AGTGTCGATAATGGCGTATCTTCTTTGATAATGACCTGTGATTTACAATAGCAGTTAAATCTATTTCCAT
CTTTTTGATACCACGCTTCTTGCTCCTCCGGCGTAAACACTCTTCCATGCCTTTTAGCATGAGTAACCCG
AGTTGTGCTTTTTAATGCTGAAATATGTAATATCCCAGCATCAAGACCAAGTTCGTCCCTAGCTGCTTTT
GCTTCTTCCCATTCAGCTCGTCTATAAACATACAATTGTTCTGTTTGAGCCATTTTTTTAGCTCTAGACA
TAGATATGTCTAATCTCTTACTTATTAGTTCAGCTGTTTTTTTAACATTAACACCACGTACTACAGCCTC
ACTAATTGTGTAGATTAGATCTGATTTTGTTTGATAAGTAAGACCACGCCATTGTTCATAGAATAATTGT
TGAGCAATAGCTAACCTTTCTAAATATGGTTCACTGAAAAGTATTTGATAAAGCGGTCGTTGCGCGAGAT
ATAAATCAGATTGTTGGGACAATGATGAATGAGTTGATAGTGTCGCAGCCTTCTGTGATTCTTCTAAATA
CAGCTCAAACCACAGCTCACCCGTTCTACTTTCTTCTAACAACCAATCTTCTAAGATTTTTTGTATATCA
TCGCTGAATTTAGCAAATTCTTCTGATGTGAAGTTGTAATCATGTTCATTGCTATTTACAAAATAGATCG
TCGGTACCTCTGTAAACTGACTACAGACGATCGCCGACTTTTCATTAACCCCTGTAATCGATCGCGGTAT
TACGTTTCTATCAAGCAAATTTTTGATATCTAGCTTTATTTTGTAATACCGCCCCTCAATATCAGAGAAC
ATCTTACGAACATTACGCCCCATCCCGATTGGGTCTGATTTACTTCTCGGCAAAATCGGATTTCTGTTTG
TCTTTTTCTTTCTCATCGACTAACGGATCTCCTTTTTTATCAATTTCAGGTAGCTCTAAATCATTCTCGT
CTAATGGCTCAAGCTCCATGATTGCTCTTATTTCGTTAGGGTTGATCGCAGAGATACCAAACGCTCTCAC
AGAGCTTTCAGCAACGCTTGATAATTCCTTAGCATTTAAAATCTTCTCTTTCTCACTTGGAGCCAACAGA
TCAGACCATGTGACCGTTACTTCTTCGTTTTTAGGCGAGTCTAAAACACCAAATTTAATTAATCGGTTTA
TAAATTTAAGAATTAAATCTGTTAAAGCGTTTAGAACGGGGAAATGGATACTTGAAACAGAGCGGTTAGA
AACAAAAACAGTAACGTTTGCGGTTGGTGCCGAGGGGCTGATGCACATCCCGGGCGATATTATTCGTGTT
GCAGACTGTGATTATGCTGATACTAACATCGGTGGTCGTGTTCTTGATATTAATGGTAATAAAGTCACAC
TTGATCGTGAAATCGAAATATCTGAAAACAGCTATTTTACTTATATCAATAGTGAAGCGAAACACAAAGA
TATTCGTATTGTCAGTAAAAACGGCAAAGAGGTTATGCTTGAATCTGAGCCAGTAGGACTAGCTGAGCTT
GGTGTGTGGTCTTTGACTACGCAAGAAATCAACGTGCAGTTATTTAGAGCGTTGACGATCAATGAAGAAG
AACAGGGTCAATACACAATTGTCGCACTTCAACATGAGCCACAAAAAGAGGCTATCGTGGATAACGGTGC
TGTGTTTGAACCGCGTGAAACCACGCTTTCTACTGCCGGACTTGATAAAGTTAGTCACGTTAACGTGCAG
GCTAATGGTGACGGTGTTGCACTAAGTTTTGACTATGTCGTCAAGCACAGCGCAATGGTCAAATATCAGA
TTAAATTATCTAAAGATGGTAATTTTTATAAGATTTATGACGATTTAACAACACCTAATCACAAGTTCAT
CGGTTTACCTGATGGCGAATATGTTGCGGAGATCCGTGCGAAGAATGAGCAAGGACAGCTATCAGAGGCC
GTTACAAAGTCATTCAATATCAGCTTTGCTGTGAGTGAATTAACGACAGTATCGAAAGTGTTTGGCATAT
TGTTGCAGTGGAAAAATCCTGTTTTTGCTAATCCTAACTCAGCGATTGAAATATGGACGAGTACTGACAA
TCAATTCGAGAACGCGAGAAAGCTTGTGTCTCTTTCTTACCCTACGAGCGAGTATTTGTTCAGCGGTCTA
GGCGTCAATGAAAAACACTATTTTTGGGTGCGAATGATTGACACAGCAAATGGCAATGCTGGGGAATTTA
CAAAATCAGTCGTCGGCACGTCTGAGAAATCAGGCAAAAAGCTTGTTGAGTACATTCAAGGACAAGTAAC
AAAAAGCACTCTTGCGAAAGATTTAGCACAAGAAATCACGCAGATCCAAGCAACAGCAAGTGAAGCTACC
GATTCAGCAAAAATGGCACTCTCACGCATTGATAGTGAAGCAACAACACGCGCTGAACAAATCAAGCAAG
AAGGCGAAAGCATTAAAGCTAGCGTTAGAAAAGAGTATGAGAAAAACGCAAGTGCAATCTCTAATCTAGA
GAAAACAACGCAAGATCATGCACTACAAATCTCAACCGTTCATTCTAAGTTTAATCAGCTAGAAATCGGT
GGTAGAAACTTACTGAAACATAGTGAAAAGCTCAATAAAAACTGGGGAAAAAATGGCGGTGTAACGCTTG
ATACGGATCACGGCATTGCGACACTGACTGCCAACGGTCGATTGGTCGCACTAAGTCAAGTGCTCATTGA
AGATCAGGTGGAAGTCAAGGACGGTAAAGTCGTGCTTTCGTTTGACGCTTTATCGAACAAAAGTGGCAAG
CTTAATCTTAGATTAAGACGATATACCGGCAGTACTCATTCTGACATATCGGCTTATGTAACAGTCGATT
CACGCGACTACAAGCGTTACTCAGTAGTCTTTGACTATCAAAAATCGGAAGGTCAAACGCGATTAAGTGT
TGAGATTGTAACGTATGAAAAAGATGGTACAGTTTTCAATATTAAGAAACCTAAACTCGAGCTCGGCAAC
ATCGCAACGGACTGGACGCCAGCCCCCGAAGATGTTGACGTGGCTATCTCGGAAGTAAGCGCAGATATTA
TTCAACACAAGCAATCACAAGCGACTGTGAATAAATCTACTGCTGACAAGCTAGACAGTCTAACTGCTAG
AGTTGGATTGAGCGAAAGTGAAATACAGCTAATTCAAAAAACGGCTAGCGAAAAAGACAAATCTTTCTCT
ACAAAACTAGAAACGCTCGATTCTAAAGTGGCGCAAAATACTAGTGGCATTTCTGACTTAAAAGAAACGA
AAGCTAGCAAAGATGAAGTGGCGTCACTTGCGAGAAAAGAGTTAAAGTCAGAATGGACTGATGAAGTCAA
TGCAACTAAGTTAGATTTAACATCCAAAATCACAGCACTTGAGCAAACGGTTAGCAATGAAAACAAGTCG
CTTGCAGTCAAGAGTGAAACGCTTGAAGCTAAGTTTAATCAGTTGCAGATTGGTGGCAGAAATCTACTGA
AACAGACTAGAACGCTGAACAGTTGGAATAAAAATAGCGGTGTAACGCTTGATACGGATCACGGCATTGC
GATACTGACTGCCAACGGTCGATTGGTCGCACTAAGTCAAGTGCTCATTGAAGATCAGGGCATGCAAGAG
GTCGTCGGTTCGATCCCGATTATCTCCACCACTTTAACACATTGAATATATTAGTTTTTTTAATAAAAAA
GCAAGTCTAACAATTTCCATTTAATATCAGCTTGGGCGAGTTTTGGGCGGGAACCTTAAATTCAATCAAG
CTGTTTTTCTCCGCAAAATGGTCAAAGTTCGACGTTGTGCGCCGTCTGTTTCATTAACTTTATTGGAAAA
CTCAATGAGCTTCTCAACATCTGGCGCAGAATAGTGTGTTGTAATGCTTTTGGATTTATGACCAAGTAAT
GTTTTCCGATCTTCTTCGGTAACTCCCGCAGACCTCAACCTATAACCGAAAGTGTGTTTCAAGTCGTGAA
CCCTTAAATTGATCATCCCATCATTGGCTTTTGTCTCCGTTTCCTTCTCAAAACGTACGGACGCCCTTAT
TCTGGCTTTTTTCCATGCTGAATTGTACATTCTTGTAACAGGCTTACCTCGATATGTAAAAACATAAATA
GGATGCTTGCCACGCTGTTTTTGTACAACCTCTCTTGCTACATCATTAAGAACAACGAGACGGTCCTCTC
TATTCTTAACTCCGCTATTTTTATCACGTCCTCCAAAGTCTTCTGGAATAAGAAATACACTCTTTTTAAT
TTCTGGAATGTAGATTTCCCAATCCCAACGCAAATTACATACTTCTTGTTCACGTGTGCCTGTATTGACT
TTGAAAAGCGCCATACTGCGAAGATGCTCTGGGAGTTCTCCCATCAATATTCTTTGCTCAAACCAAGAAA
TAGGGTAGGGTTTTCTTCTATCTTCTTTCTCGTTTAGCTTTGAAATGGATGGTGGAATATCAAGCCATGT
CATACCGTTTTCATCCCTCCATTTCCTTGCGGAAAGGTTTAAGATTCTAATCACGATCTCAAGCGCAATA
TTGACGGTCCTATTTTTCACACCGTCTTTTGTCTGCGCCGTGTCTCCGTGTTTTTTTCGGTGTTCAATAT
ATTTCTTTAATGTGCCGTCATGGATATTTCTTAACGTCAATTTACCAATGAACGGCATTAATGATTCAAG
CATTATAATAGTCATATCAATACTTGGCTTATTTTCATTTTCAGAAATGTATCTCATGGCTGCTTCAGCA
AAAGTGCGGTCCTTTCTGATGCCAAAATTTACTGCTTTGTCGATTTCGGACATCTTTTGTATTAAGATTG
CTTCCGCTTCCTTTCTTTCATCCGTGTAACAAGAGCATCGAATTGTTTTACCTCGATATTGCTTGTGGAT
ATACCAGACTCCGTTTCTATTTTTGAGCCCTGTGAGTTTGCGACCCATTTTTTACCTCCATAAGGTCGCT
TGTCGCAACCATTATTCTTATCTTTTTCTTTGAATAGATCAATTGAGCCATTCTTTATTTTTTCTATTAA
TTCATCTAGGTCATTTCTATCAAATGCCCAAATTGGAATGTTTCCACGCTTCTCATAGAAATTATCATAA
GCTCGAAGATGTGGCTTATATCTTGTTTTGAATGTGTTTACACTACAACCAAGATACAATGCTGCCTGTT
CTTGTTTCATCATTCTTGGAATTATCATCGATACCTCCATTAAAAAAGCCCACACTAAGCGGACTTTGTT
TTTTCATATTGCGTGTATGCCACGATAGCTAGAATTTCAACTATCGCAATAATGGATAATGTGATGATCA
TGTTTATCTCCGAGCATTTTTCATGGCATCAAACCAAGCTTGGGCGTCTTCTTCAGTTGAGAAAATCCCG
CCGTTTTTTAATAAATTGAAATGATAAGTTGAATCTTTTTGAAATAAAAAAGCACAAATCCGCTCACACT
GTTTGTTTAAGTCTAAGTAGAAAACTCTTTGACCCACCGTCACAGATTTCAGCGGACAAGGCAAAGTAAG
CGTTACTGTTGGTCGTGGCTCTTCCCACATTCCAATAATGTCGTAAATACTATTTGTATTCGGTATATGC
ACTCCATTATTACCCCAACTAGTAACTTCTTCTTTACCTTCGCTATCAATATGAAAACCCACAACTTGAT
CATCTTCAAAAAGCGGATTTTCTAATACAAATTTAACAAACGCTTTATCACCATTTCTAAGCACTACTGG
CTCACCAGCTAACGCTTTTTCTAAATCAAACTCTTTCATTTTCTAATCCTTTCTTTTGGGAATAAAAAAC
CGCATTTCTGCGGTTATTCTATTTCTGCGCCTGTTTTACGTCCGATTTCTTTGATGTGGCGTGGTAATTT
GCTTAAAGCTCTACGTACGCGGTCAATGCTCGGGAGCAAGGCAAGGCGGAGTGGCTGATCTGCAAATTCC
ATTTGCCATTTATGGGCAAACTCAACATAAGCTTCTGCAACAGAGACGCCATTAGTGTTGCGATAAATCG
CCAAGAAATTAGGTAACCATGCAATATCTTCCACGCGATCTGCCTTGCGCTGGCTCGGTACTAACGCTTT
TAAGCGTTCTTCTGGTGTTTTGGCTTTTTCGTAAGCCAGCACCCAGCCGTAGAGCGTTCTATGTGAAAGC
ACACGACCACAGTTATTACCGTTCTTACAGTTAGCACGCTCAACAAGTGCCATCACCTCATCGGGCAATT
GCCCAGATTTAGCAGAGTTGCAGATAAACTTAATCGCAGCATCACGACTTTGTACTTGTTCCAAATTTTG
GACATAAGCGACCAAAGCCATGCGTGCATCTGCGATTTCACGCTGTTTAGAAGTGATGTTATTAAGATCG
ATTTGTTTAACTGCAGGTAAGGTTGGTTTGCGTTGAACAATTGATTCAGTAAATTTGCTATAAACTTCGC
TTTGAATTTCTTTTGGTAAAGATGCAAGTGCAAATTCACTTCCACCACCTCGCGCAACTCTTTTTTGACT
TTCCCAACCTTGTTTTTTAGCTTGATAAATAATTCCTTGCACTGAATTAGGTAAACAGGATAAACTTAAT
TCAAGTAGTTCTTTTGCTGAATAGTGCGTTTTTAAGCTGTTGGTACTCATAAACAACCTCTTTTAGACTT
ATCTATCGGCAAATTTTTTATTGTTACGTTGCTCATAACGCGATGCCCATATAATTTCAGCGGGGACGCC
AATAGCTTCAGCTATAATGCGTTCTCCTTTTAACCACGGGCGGTCTAGTGCGTTTTTTAACGTACTACCA
TTGCTATAACCATGCTTTAAAGAAAGTTGGCGTAATGACCAACCTTTTTTTGCTAATGCAGCTTTGATGT
CTTCACGGTGCCAATCAACAGCTGTTTTTTTAGTTTCGTTTAATGTCCTCATTAGATAACCCTCTTAATT
AATCTAATGAGGATAATAAACCATAAAAACAATCAATTCAACCTTAAAAACACTTTTTTTAAAGTTGTTT
GATTAATGTTTGTTTATTGTTTTAAAGGTTTTTATCCCTATATAATTGAAATTATTAGGTTTATTTAAAC
TTTAAAAACATTAAAAAATCAAAAGGTATTTTTTAAAGTTATGCGAATTAAGTTTAAAAACAACTCGTCG
ATTGGAAATCGAATTAGAGAGTTGAGGGAACAAAAAAAAATCTCAAGAAATGCTATGGCGGAAAAGTTAA
GTCTTTCTTTATCTGCATTGCAAAATTGGGAAACAAACCAAACAGAGCCACAAGCGTCAATGATTATTAC
TTTGGCTAAAGAGCTAGGTGTATCTCCTAACTATTTATTAACAGGGGAAGACATTTCAGAAAGGATTTTG
CATGTAAAATCAGAGTCACCTGATGAGATGGATGGAGAATTTGAATGGATCGATGATTGTCGTGATGTGA
TGGTAACGGCGGGCTATGGTGGTATAAATGGCGATTACCCAAATATAAAGAAAACCAAGATAGAAAAGTC
ATGGTTACTCGCTAGAGGTTTTAAAGCGAAAGATTGTGGTATGTATAAAGTCTTTGGCAATAGCATGGAT
AGTACATTGAAAGATGAAGAAGATATCATCGTTCACCACCCAAGCAAAACATTGATTGATGGACAAATAT
TTATCTTAAATAATAAAGGTGCAGTATTAGTTAAAAGGGTACAGCTCACATTCAATGGAATTGTTTTAAT
TAGCGATAACAAGAGAGAATACCAACCGATCCAACTCACCATGGAGGAAGCAAATGATTTGATTGTGATT
GGTCGTGTTGTTCGTGGCTATCGTGACTTCTAACGCATAAGCTAACGCACAAGTAGTGCAAACATAAAAT
AAAAAACGGTTTTTAAAAACTCGTTTAAAAAGTTTTAAAAACCGTTTATTCTTTAATCATTATAAATCTT
CCTCTTTGACAAAAACTCCATCAATCATTTTGCCTTTACGGTCTTTGATTTGATCATAGGCGTGTTGAAT
ACAATCAATGAAATCTATTTCCTTAGCTCTGCAATAACGCATTAAGTTGTAGAAAATCATATTAACGGAG
TTAGGATAAGTTCTCTCCGTTTCTGGAACACCATAATCAGAAAGGAATCCGATGAATCTTAATATCCAGA
ACAGATGTTCATCTGCGTCAAATACATTATCTTCTTCGAAGATGTAATCAGAATNNNNNNNNNNACGGAG
ATTAATGAGCACAACTACGCAACCTCCTACGCCATCTTTAATTAAATCAAGGTTATTTTTGTTATCTCCA
CTGAATAACTCGCCAATTTCTTTGGCAAGTTTTTTGATCTGTTTTTTTACAGTTGAACCATTGAAGATGT
CGCGATCCTCAACCCATTGTTCGATTTTATCGATTAATTCTTTGATTTCTTTATTCATATTTTCACCCAA
TAAAAAGCCACTTGTTAAAGTGGCTGTTGTTCTGTGTTTTAAATTATATGGAATTCAGAATGGGATATTA
TCCTCTTCAAAGTTATATGCTTGTTGCTGTACAGGCTTTCCAGCTTTCGCATTCGCATAAGCATTATTTT
GTGGTGCCTGTGCTTGCTGTTGCTGTGAATCTTGGCGACTGTCTAGCATTTGTAATACGTCGCCTTGAAT
CTCTGTGGTGTAGCGGTCTTGACCATTTTGATCTTGCCATTTGCGTGTTCTGAGCTTACCTTCCACATAA
ACTTTCGAGCCTTTCTTCAAATACTGCCCGCAAATTTCTGCTTGGCGACGATAGAACACGATAGAATGCC
ATTCAGTTTGTGTTTTTCGTTCGTTTGTGTTTTTATCAATCCAGCTTTCACTTGTGGCCACACTGATTTT
TGCCACAGGGTCGCCATTTGGCATTGTGCGGATTTCAGGATCGCTTCCTAAATTTCCTAAAATAATTACA
CGATTAACCCCAGCCATTACATAGCCTCCTGAATAAGTTGTTGATAATAAGCTTGAGCTTTTGGAATGCG
TTCTTTTATTCTTTCAATAACCTTTTCATCACGCTTTACCACAACCGTTGTAATGCGTTTCTGCTGCGGT
ATTTGTTCAACTAAATCAACAAATTTTTCTGCATTCTCATAGCTCTTAATTAGGTCTAATGGAGTGGGAA
GTAGAATGAAGTCTATTTGTGCTTCTTCACAGTCCCACAGCCACATATAACCTTGCATTTGAATGTCGTA
GCCGGCTTTTTTGGCTTTGTCTTCGGCTTCATCAATGAAAAAAGGGTGTGAGCCAATATCCCAAGAACAT
TTTGTATCAATGATTAAACGACGAGAGGGAATGTAAACATCACATTCCCCCGTAATTAAGTCATTCTCTC
TTCGTTCGGTGTTCTTTTTAAGCGGTAAACCTCGTCTTAGTCCACTTAGCTTGATTGCCTGATCTTCAAG
GTTGTTCCCTTTTTGAGTGTATTTATTACCCTCAAAGGATTCATAACCAAACAGATCGAACTTCACAATC
TCACGCACCGCACTTTTTGCTGTTTCTGTGATTTTACCAGCTTCTTTATCAGCCTTTGTTTTAGGCTCGC
CAATCAAGCGGTGGAGCATTGAACATCTAACTTTAAGATTGTACATTTCCGTTTCGTTCATTTTCTATTT
GCTCCAATTCGTCATACTGTGCGGATGAGAAATCAAACCCTGCATCGCACAATTCTTGTAATGTTGTTTC
ACCGTTAATGATGTTTTGCTTACATTGCTCAAACTGTTCATTGCTGACTTTTAAATCTGTGAATTCTGCA
TCTTGGATATTGGCATTATCTACATAGTTAAATTCGCCTTTTTCGACATCTTTAACAACGGCTTGATCTG
CCAATACTGCCTTTTGAATTTCGACAGATAAAGGGGCTTGTTTTGATAGCAATAACTTCATAACTGTTTT
TAGTGCCATGGCTTCAAAGTTATCCGCCCAAACGCTTGTCGCCCATTGCCCTTGCTCCCACAACACGTCC
CTCAAAGCCCACATATTTGTACCAGAAGTCCGCAATACCCGCTTCAATCGCAACACGTTTTGTTATGTGG
CTTGGTAACACACTTTCACGGTAAGCCGCATCTTGTTTATCAAACACATTGGTGCTCGGCATAGAGACAA
CACGTACTTTTACCCCTTCTGCATCTAAAACATCCGCCGCTTTCATCGCCAATTCCACCTCAGAACCGGT
CGCAATCAAAATTAAATCTGGACAGTTTTGGTTTTCACAGCAATGACGTAATACATAACCACCACGTGCC
ACATTGGCTAACTGCTCAGCAGTGCGGTCCATTTGCGCAAGATTTTGACGAGTAAAAATTAACGCACTAG
GTCCCTCTTTACGTTCCACTGCCGCTTTCCACGCCACCGCCGATTCCACTTGGTCACATGGGCGCCATGT
TTCCAAATTTGGAATTAAACGTAAAGCAGACGTTTGTTCAACCGGTTGGTGAGTTGGACCGTCTTCACCA
AGCCCAATAGAGTCGTGAGTATAAACAAACAATGAGCGTTGTTTCATTAACGCCGCCATACGCACCGCAT
TATGTGCGTATTCCATAAACATCAAGAAAGTGGCACCATAAGGAATGAAACCACCATGTAACGCAATACC
GTTCATAATCGCCGACATACCAAACTCACGCACACCGTAGTTGATGTAGTTACCATCGGCATTTTCTACC
GCACGGATTGGTTTGGAACCTGACCAGAGGGTTAAGTTTGAGCTGGCTAAATCCGCTGACCCACCTAAAA
ACTCCGGTAATAATTTAGCATAGGCTTCAATCGCATTTTGTGACGCTTTACGGCTGGCAATGTTCGCCGG
ATTCGCTTGTAAATGTTCAATAAAAGCTTGCGATTCTGCCGCCCAGTTTGCCGGTAGCTCCGCATTCACA
CGACGAGTAAATTCCGCCGCTAATTCTGGGTAAGCTTTGGCATAAGCTGCCAATTTTTCTTCCCACGCTT
TTTCAGCAACTTGACCTTTTTCTTTCGCATCCCATTGTGCATAAATCTCCGCAGGAATTTCAAACGGGGC
ATGCTCCCATTTTAAGAATTCACGTGCTGCCGCAATTTCATCATCACCTAATGGAGCACCATGACAATCG
TGTGAGTTGGCTTTATTCGGTGAACCATAACCGATAATGGTTTTACAAATAATTAAGGTTGGTTTGGTTG
TCTCCGCTTGGGCTTGTTTCACCGCCTCAAGAATTTGTTCTGGATTATGACCATCTACCGCTGGAATGAC
ATGCCAACCATAAGCTTCAAACCGTTTTTGCGTATCATCAGTGAACCAACCGTCCACATGACCATCAATT
GAGATATTGTTGTCGTCATAGAAAGCAATTAATTTACCTAACCCAAGAGTACCCGCTAAAGAACAGGCTT
CATGAGAAATCCCTTCCATTAAACAACCATCGCCTAAGAACACATAGGTGTGGTGGTCAACAATTTCATG
ACCTGGACGGTTAAATTGATGGGCAAGGGTTTTCTCCGCAATCGCAAAACCCACTGCGTTCGTAATCCCT
TGACCTAATGGTCCTGTTGTGGTTTCAACACCCGGCGCATAACCGTATTCTGGGTGTCCCGGTGTTTTGG
AATGTAATTGACGGAATTGTTTTAAATCTTCAATAGAAAGGTCATAACCACTTAAATGTAATAAACTGTA
AATCAGCATTGAACCATGACCATTGGATAAAATGAAACGGTCGCGATCGGCCCAGTGTGGATTGCTTGGG
TTATGTTTTAAAAAGTCACGCCATAAGACTTCTGCAATATCTGCCATCCCCATCGGTGCACCTGGATGCC
CTGATTTTGCTTTTTGCACTGCATCCATACTTAAAAAACGAATGGCATTGGCCAGTTCTCTACGTGTTGC
CATAGTGATTACTCCTGAAAACCGACCGCACTTTTATCGTGTGGCGGTTTTCTGCACCCAAAATTCAGCA
TTATCCAAGTAATTTATTCTTTTCAATCCATTGTTTAATTACAGGAAAGAAATACAAGCAACAACGAACG
AAAAGAATAATTGAACAAATTTTCGCAATATAGCCCAATTGTGCAGCAGTGAGTGTTATGCCAAAGAAAA
TAAAGAGTTGTTGTTCACCCAAAATTAAAAAATTAAGGGAAATTACCACCGCAATAAGCACATAGTTAAT
GATTGCAGAACAATATTTCATATATTCACCAATGAGGATTAAGACAATGAAAAAACAAATTAAATCTATA
TTAGTTACTTTTAAAAAGAAAGAGCCAATCATTATTTTAACCTTTCTGTTGATTGCACTTTTTACATTGT
TTTGTTAAGCCAGTAAAAGGAAACGATTATGAAACACATCAATATATGGGATCTAACGGGCGCATTCATT
CTTGCGCTTATTCTTGGTATTGGTTGTCATCCAGTATCAGCAAACGAACAAGAAACAGATTATTACAATC
ACTATCTGAGTTCTGAAATCAGCAAAGAACAATTAGCTGAAATGGAACGCGAAGCAAGCGAAGAATGGGA
ACAGGAATACGGTGATATTCCACCAAACTTAGCGAGCGAACAACTGATTTATCTCAAGGTTTACGCACTT
AAAGAACAGGAGCGAAGAAATGGCACGCGTCAGAAAGAAAGGCGATAAAACGCTCTCCTACTCTATCGAA
CCCCATCCAAAAGGACTGGGGCTTGTTGTTATTGAGCGTATTGGCAAAAACCAAGAAAACAAAACAGGCT
GGCAGCGCAATTTTGCTAGCAAGGATTTATGCGAAACAGCAATAAAACAACGGCAGAAAAGCAGAGAGGA
GTTTTTAAACGCCTCATGCAAGCCAGCAAGACAATTTTACATTTGACGGATTGAGCAGATGAAAATAACA
GATTCACAATTAGCAAGAGCGGTCGATATGCGAGATGTTGCAATACTTGATGAAATATGCGATCGCGAAA
CATTAGAAGAACAGCAAATAGCGCACTTTGAAGATCAAGTAAAACTTGGTAACACTTGCGAATTTTATTG
CTTAACCGAGCAATTGTCCAGTGATGATAATTTTTGGTTAGCAATCGGAAGTGGTTCTGATTATCTCAAG
ATTAGAGATGAATATATTAAGCGTATTGTTGTTGAAGATAAATACTATCAGAAAGAGGATTATTAAAATG
GCACAAGTTGCAACACAACAAAATAAATTACCTAGCGTAAAAGATTTTTTCGAAAAGCCAGCAGTTAAGC
AAAAAATCCAAGAATTACTTAATAAAAACGCCGCGGCATTTTCGACTAGCGTTCTTCAGATTGTGAATAG
CAATTCTTTATTAAAAGATGCCGACCCAATGACGATTTTTAACGCCGCTTGCATGGCGGCAACGCTAAAT
TTACCACTTCAAAATGGTCTAGGGTTTGCCTATATCGTTCCATACAAAAACAATAAAACGAAGAAATACG
AAGCACAATTTCAGATTGGCTATAAAGGTTTGATTCAACTTGCACAGCGTTCAGGACAATTTAAACGATT
TGTTGCAGTACCTATCTATAAAGAACAGCTTATTGCAGAAGATCCAATTAATGGTTATGAGTTTGACTGG
AGCAAAAAGCCAGCAAATGGTGAAGTTCCAATTGGTTATTATGCTTATTTCAAGCTGTTGAATGAGTTTA
CTGCCGAAATTTATATGACGACTGAAGAAGTCAATGAACATGCTAAGCGGTATAGTCAAACTTACCGAAC
ATACTTGCAGAAGAAAGAGCAAGGGAAGCTAAACGACCAGTTTGTTGACCGAACAGAATAGTAAATGGCA
TGCGAACAGATGAAGCGAATAAATTCGCTGAGACTGTCCATGTTGGCATTGGATCTGCTGGTGCAACAGA
TAAGACGCTAACATCACCTTCCTGCATGACTAACGCAGAATCAGTGCCTGAGTTTAATTTGCTAATTTGC
GCATTCATCGCATCAGCTAAACCGTCATAGCCTCGACTTTTAGCTTCACTTATTAAAGTCGCTAAATCTG
TTTCTTTAGTTAATTTAACACCAAGTTGACGACTTGCATTTTTTAGAAATCCCTCAGCACTACCACCAGC
GACTTTCTCAATATCTAAGAGATTGTTGTACCCTAATCGCAATAATGGCACACCAGAACTTGGGTCTGAA
TCATCAGAACCCTCATTTAAAACAATAACTCTACTATGATGTATCTTAATGCTTCTATTCTGATTTTTAC
CGAAAGAGGTACCTGCTTCGTCAAATTGGAAATATAAAGGATCGCCGTAGTTCTCGCTTTTTTCGTCAGT
GTCCCATTCGATGACTTTTAATTGAATTTCCCAAACGGGTATCAATTTCACAATGCCTTTATCTTTTAGT
GATTTTAAAGACAAGTCGTCGACAGGTTCATCCCATGCTTTTCCATCTCTAACTTGAAGAATTAAGGCAC
TATAATGACCGACAAGATTTCGTCTGTCAGCTTCTTTTAATTGTTTAAAATAACGCTTGATTAGCTTCGT
TGCAGAAAGTTCCCATTCGGAACTCTCTTTATCCTCATCGCTTTTCTCGCCATCTATAACAATTGGCATA
TCAGACCAGCACTTATCAAGTAAGCGATCTATTGCCGCTCCACCAGCCGACATTCTTTGATATGCTTCGA
AAAAGTGACTGAATGAGAGTTTTTTAGGGTAGCCAAACTCAGAATACAAACGAGGGCGTTTAGTATTACC
TATCACGCCCACATTGGTTAAATTTCTCACTCTGTTCGCTTGTAGAGCATTGTTAACAATAAGCTCAGCA
AGCTGATTGATTTCAAATTCTTGGTTCATAATATGCGCTCATGTTAACTAAAGAAAATACCTGCTGCATT
TTTAGATTGAATTAGCGGATTTAACGCATAACGAATAGCATCAATATAATGATTGTGCTCATCAAGCACT
GTAGGTAGTACATCGCCTGTTAATCTGTCTGTTTTGTAACTGTACAGCCTGAACTCGCGCAATGTTTCTT
TGCAGCGAGGATGTATATAGACTTTCCTATAAGATTTGATGTGCTCTATACCGTCCTCAACCGATCCACT
CCATTTTTTAACTTCCTCAATCCGAGGGATACCGTTGCGTTTAAGGTAGCTAATTGATTCTGGTCTCGCT
GAGTCTGCACGCAAAATATGACGCTCAATATCAGGAACCCTTTCTTTTACAAAATCAGCTGTATGGTCTA
ACTCCAAGCCTGTTTTGCCTGCCTCATATTCAATATACAAGTTATTATCAAACACCCAACACTTAACTAC
AGCAGTTGGATCTTTAGCAAAGCCGAAATCAAGCCCAAAATATGGACCGTTGAAATCTTGATTTGGTTTA
AATTCTAATTCTTCATATTTACCTTTAAATATTTGAGCCTCGCTTGCCTCTAAGTAAGCACCTTTGTCTA
AAGAAAAATTTGAACGTACAAAACCGCACGTAAACGTGGGTACAATCGGCCACGTTGACCATGGTAAAAC
AACTTTAACCGCAGCAATCACAACCGTATTAGCAAAACACTACGGTGGTGCAGCTCGTGCATTCGACCAA
ATCGATAACGCGCCAGAAGAAAAAGCGCGTGGTATCACCATCAACACATCACACGTTGAATACGATACAC
CAACTCGTCACTACGCACACGTTGACTGTCCAGGACACGCGGACTATGTGAAAAACATGATTACCGGTGC
AGCTCAAATGGACGGTGCTATCTTAGTTGTTGCGGCAACTGACGGTCCTATGCCACAAACACGTGAGCAC
ATCCTTTTAGGTCGCCAAGTAGGTGTTCCTTACATCATCGTATTCTTAAACAAATGCGACATGGTGGATG
ATGAAGAATTATTAGAATTAGTTGAAATGGAAGTGCGTGAACTTCTTTCTCAATATGATTTCCCAGGTGA
TGATACACCAATCGTACGTGGTTCAGCGTTACAAGCGTTAAACGGTGTAGCTGAGTGGGAAGAGAAAATT
CTTGAGTTAGCCAACCACTTAGATACTTACATTCCAGAGCCACAACGTGCAATCGACCAACCGTTCCTTC
TTCCGATTGAAGACGTGTTCTCAATTTCTGGTCGTGGTACAGTAGTAACAGGTCGTGTTGAGCGTGGTAT
CATCCGTACAGGTGAAGAGGTTGAAATTGTTGGTATTAAAGCGACAACGAAGACCACAGTAACAGGTGTT
GAGATGTTCCGTAAATTATTAGACGAAGGTCGTGCGGGTGAGAACGTTGGTGCTTTATTACGTGGTACTA
AACGTGAAGAAATCGAACGTGGTCAAGTGTTAGCGAAACCGGGTTCAATCACGCCACACACTGATTTTGA
ATCAGAAGTTTACGTGTTATCAAAAGAGGAAGGTGGTCGTCATACACCATTCTTCAAAGGTTACCGTCCA
CAGTTCTACTTCCGTACAACGGACGTAACAGGTACAATCGAATTACCGGAAGGTGTTGAGATGGTGATGC
CTGGTGATAACATCAAGATGACTGTAAGTTTGATTCACCCAATCGCGATGGACCAAGGTTTACGCTTTGC
GATTCGTGAAGGTGGTCGTACAGTAGGTGCGGGTGTTGTAGCGAAAATTATCAAATAATTTGGCTTAACA
TGCGAAAGAAGGCGTATCGAAAGATACGCCTTTTGTGTTTAATCGTGTAAGTCACATCACGAAAGCCAGC
AAGTACAGTTAGATTTTTGCGGAAAGTGTCAAACTGTTTACGCTCATCAAAGTATTTCCAATCTGTCTTA
TCTGCGGACCAGTGTTCAAAACAAAACTTGAAGAAAAGGAAAACCTTGCGATGAAAGGCGGGATTTCTCG
GTCTTTTTATTTCGACTTCGTAAATCTCACCGTTTTTGAATGACTGAAGATCTGGTAAGTACATTTCATC
ACACGGCACGAATGTACCACCCGCGCCTTTAACCATATTAAAGATCAAACTTCATTCCCCCATACGTCCC
AGCCATCAGTTGTGTTACGTGCGAATAATTCAATGCGCGGCAAATCACCCATCAATTCAACGATTTTTTC
ACGCACAACATCTGGCTTTTTACTGTGATGTTGGATTGGCTCAACGACTAATTGACTAACTTTATTACTA
ATTCGGCTAGGTTTTCCTTTTGTTGCGATCAGGCAGCACTCCGTATTTCCACGGGTCCATCGACCAAGAC
CAAAAAAGAACGTATCTTTGTTTTTCTTGTTTGTTTTTAACCACTGAAAACCAATCGTTTTATATTTAAA
TCCCCAAGCCTCAATAAGTCTTAACCCTTCTGCTAACATTGGGTATGTCACCCAGAGAAATAAAACGCAG
TTTTTATCAGCTATTTCGTTTACTGGCATTTCGCAAATATCTTTAATATTCATTGTTTGATAATGATTTT
CAGCACTGCCGTTACAGCCTTTATCGCTATATCTCCACGGTGGATCAGCGTAAATAATTTGATATTTCTT
ATCCGTATTAAACATTCGCCTTTCCTTGTAAAATGGCGCGGGCCATTGCCACGCCTTGAGAGTTGATTTC
TTGTTGTTTTTTGGGATCAATAAAACTTGGCTTCTCTGGCATCGCTAACGCTAACTCTGGCAATTCTTCA
CCGCGTGCTAGTTTGTCTGCTGTTGCTTTCAAGAATGATTTTGCATGCTTTCTCAATTCTTCCGCACTCC
AACCAAATTCTTTATTTCGACAATACAAGTCAAAGATGAGATATTGTTCAACGTTATTCTTGAATTGAAA
TTCATGCTGATTATCAAAGCCGTGAAAGCGTGAATACGCTTTGATTCTCTCAAGTAATTCTTCAAGCGAT
GGCATTCCCTGTGCTTCAAGCGCTCCGTCGTTGCACCACGCAACGAACTGTAACGCCGATGGTAGTGTGG
GGCTTCCCCATGTGAGAGTAGGACACCGCCAGGTCTGAATGAGAAGAAACCTCAAGTAGAGATACTTGAG
GTTTTTTTGTGTTTGGAGAGAGTGGGGATATGGGGAGAGTGTCATTCGCATAAAAAGCATGGAAATGAGA
AAAGCTCAGGGGCGCCATGCTGTGATTACATGCACGATGACCCATTGAGTGCTGCTAGATTTATTTTAGA
ATGTCATCAAGCTCAAAGCCTTTTGTCATCACACTTACACTTGGTGATGCTTCATATTGCCAGAGCATAT
CTGATGAAGCATTAGACAATTTTACTTCAATACTTTCCCCTTGTTTAAAGGTGAGGGGTAAGAAATCAAC
AGGGGAATCATTCACATAGGCGGAAATGAAGGTGACATCCAGAGCTTGATTTGTATCATTATTTATCTTG
AGTGTTAGGCTTAATGCGAGGTCAGAGAGATATTCTCTATCCATAAAGTCACGGATATTTTTTGCTAATT
TATCGCTTGTTTGAACATTTAAATATCACTGTTTATCGCGCGAGCTTTGAGCAGAAACACTGTTTCTGTT
AAAGAATGGCTATGATTAATTTTTATATGAAATGTTTAATACAATGATAGAATCAGTTTTTTAGCTCAGA
ATGAGTTTGATAGGATTCTCTTTCCGATTTATCATGACATAAAAAACATTGAATATTGACCGCACTTTAG
GTAGTTAATGCATTTATATTTTGATGATTTTATTACTAACATATTTCCTATCTAAATATTCTCGTTTGTT
TCTTAGGTTCTTTTGTTGTCATTAGAGTAAGCATAGTATGCGCTTACATGAAATGAAAAAATAATGTGAA
TACAACATGGCTACATCCCAAGCTAAATTGGAAAAGAGGAAAAAAAGACCAAGAGAATTGGCGGCAAGAT
ATTTGTTATAAAGCCAAAACTGATCGCCAATGGGACAACTTCAATCCCCCCTGCTTTTTGGATGATCGGT
AATGTACAATCTAAAGCTGTCGCGCCTGAAATGCCGACTGCAGAAGAGCGGTGATTTTGCATTAAAAATG
GGATGAGAAATAAGCTAACGATTTCACGTGAGAGGTCGTTAAAAAAGGCGATACTACCAAACATCGGTCC
CCATGCATCGTTAATGAGGACACTGGACAGAGAGTACCAACCAAACCCAGACGCAATTGCCAGACCTTGG
GTGAGGGGTAATTTTAATAGTATTGCAGCGAGTAGCCCACCCAGTAAGGATGTGATAATGAAAATTACCC
CAGTTATCAATCCTCGCTTATTGAAAAGTACATCACGTAAAGCAATGCCATTATTCCTTAATTGGATGCC
AACGGAAAAAATAAGACAAACTAAGACGTAAGTACTGGCGTGTTCAGGTAGACTGAATTTACCTTTTATT
ACATAGCCGATGAAGGCACCAAGAAGTACCATCGCACAAAGTTTTCCTGAATCAAATAAGAGTTTCCAAC
GAGAGGGCATTTCACCTGTGACTTTTTTTAATGGTTTAGGGGAAAACCGATCATAAGCGATGAGTCCCAC
CAAATTGAATGATTGGATCAGAATGGCAAAAGTAGCGGCGGAAATCGCAATGACAGGTAACTTTTTTGCC
AGATCATCTAATTGTCCTAATGAAAATCCCATGATGAATAAAATAATATAAAGTAGTATCATCAGGATGT
GATTAATTGAGGTTAAGAGTATTTTGTTTTGTGTTTTTATGAGATAACCGACAAAAAGTGGACATAAAAC
AATGAGAAGCCCTTCGTACATATAAATTTTCCTTAACTAAAATGCTTTCTCCATTCTAGGTAAGGCAAGG
AAAAAAACAAGAGGTGTTTATGCATTTACGGCAATTAGACGTGTTGGGATTTCGAGGTATTCACCGTTTA
TCTATCCATTTTAGTGCGGATATGGTGTTAATCGGTGAAAATATGTGGGGAAAATCCAGTTTACTCTCTG
CATTAAGTTTGATTTTTAACCCAGAAAAAGCACTTTATCAATTTACATTGCGTGATTTTCATATTCCAGC
TGAACAAACTGAGCCGGTACGCCACCTTATCTTATTATTTACTTTTGCGGAAAGTGAAAAAAACGAAGAC
AGTATGGAGTATCACTTACCTTATTTACAACATCATTTGCTCGTCGACCATCTAGATGGTTATCAACGCC
TTTATTTACGGGTTGAAGGACAGATCAATGCAAACAATGAAGTGAATACGACTTATGCATTTCTTAATGA
AAAGGGCGAGCCAATTGTGGTTGATGATATCAATAACTTGGTATTTTCATTAATTGCTCGTCATCCTGTT
TACCGTTTCCGTGATGCTCGATTAAATCGCGCACATCATTCCTTCCGATTTATTCGTACTGAAGTCCAAG
ATGAGACTCAAGATGAAATTCGTGCGGTTTCTGATCTGTTATGCTATTACTTCTTGAATCATAAAAATAT
GACGGAAATTAAACAGGATACGACGTTACTCTGGCATAAAGCGAAGTCACTGTGCACTAAATTAAAACAA
GATGAAACGCATCGGCTACGCAAGAAGCTGTTTTTTTCGTTAGCCAGTTTATTTGTTCGCAATCAACGTA
TTCATTTCGGTCGTTTTACGCGTCCGATTATCCTCTTTGAAGATCCCGATGCGAGATTGCACCCAAGAAT
GGTAGCGATTATGTGGGAGCTTGTCAGTTATTTGCCGGTACAACGGATTACAACCACGAATTCGGTTGAA
TTACTTTCACAAGTCAATTTAAATGCGATTTGCCGTTTAGTGCGTACACCAGAAAAAATCAATTGTTTTC
AATTACGCCGAAAAGATCTAGGGAAAGAAGATTTTAGACGGTTAACTTTCCATATTCATCATAATCGCAG
TTTAGCGTTATTTTCACGCATGTGGATTTTAGTTGAAGGAGAAAGTGAGGTTTGGATTTTATCCGAGTTA
GCCAAATTATTAGAGATTAATCTTGAAATGGAGGGCATTCGGATTGTTGAATTTGCCCAAAGTGGTTTAA
AACCGTTATTAAAATATGTACAAGCGATGGGCATTCAATGGTATGTGTTAACAGACGGTGACGAGGCGGG
GAAAAAATACGGTGAAATCGTCGAAGATATGCTTGATGAAGAAATGGTCAGGGCAGATAGAATTACCATT
TTACCCAAACGTGATATTGAACACTTTTTTTATGCTAATGGCTTTGCGGATGTCTTCATTCGCCTCGCAC
AGTGGCAAATTAAATCCCATTCCTATCCTATGAGTAAAATTATTCAACGCGCGATTCAACGTACTTCAAA
GCCCGATCTGGCGATAGCATTATCTAATGAGATAAAAAAGCGTGGCAGTCAAGCTATTCCGTTGTTGTTT
AAACGCTTGTTTTCCAAAGTATTAAGTTTAGCGCGAACGTAGCTGTTTATTTATACAGTATCTTGTGTTA
AAGTGCGGTAAAATTTTAAGAAATTTAGCTGACTTGTGGATACGTTTGTTATGGCGCCGATTCGAAAGAT
CATTCATGTGGATATGGATTGTTTCTATGCTGCAATTGAGATGCGAGATAATCCAACTCTGATCGGAAAA
CCCATTGCCGTAGGAGGAGAGGCGAAACACCGTGGTGTTCTCGCCACTTGTAATTATGAGGCTCGCAAAT
TTGGCTTACATAGTGCCATGTCAACAGCACAAGCCTTTAAATTATGTCCTAATTTAATCTTATTACCAGT
GAATATGCCTTTATATAAACAAGTATCACAGCAGATTCACCAGATTTTTCGACGCTATACCGATGTGATT
GAACCGCTATCTTTAGATGAAGCCTATCTAGATGTGACAGATTCTACAGCCTGTTCAGGCTCAGCAACTT
GGATAGCAACAGAAATTCGTCAGGCTATTTTTAATGAACTGGGTTTGACTGCATCTGCAGGCATTGCGCC
ATTAAAATTTTTGGCTAAAATTGCATCGGAACAGAATAAACCGAACGGTCAATTTGTGATTAAACCAGAA
CAAATTGAGCATTTTATTGCCAACTTGCCACTAAAAAAAATCCCCGGAGTGGGTAAAGTGACGGCACAGC
GCTTAATGGCAATGGGGCTAAATACGTGTGCGGATATTCAGCACATGAATAAAGCGCGATTATTAGAACA
ATTTGGTAAACTTGGACAGCGGATTTGGGCTTTTAGTCATGGCGTTGATGAACGCCATGTTGAACCACAT
CGGATCTTGAAGTCGGTCGGCGTTGAGCGAACATTACAGCACAACATTGATGAATTAGCGCAAGCTTATG
TCATTTTGGCTGAACTTTATGCATTGCTGATTCAGCGTCTTAAAACCCATTGTCCAACATTGTCTTTTTC
TATGTTGCATAAAGTTGGTGTGAAACTGAAGTTTGCAGATTTTCATGTGACGACTTTAGAAAAACGTGGC
ATGCTGATTACACTTAACTCGTTTGAATTACTGCTTACACAAATTTGGCAACGTGCAGCGGGGAGAGAAA
TCCGTTTAATCGGTTTACATGTGAATTTGCCTGAAACAACGGAGTCTAAGACACAAGTACAGATGAGTTT
GTGGTAAAATTTCTTCGGCTTGCTATTGAATTTAACGATTTTGTTACTATATTACAACACTGAATACTTA
ACCTAACGATAAGGATTTTACTTATGATGCGAATTTTGCTATTTCTTGCCACGAACATGGCAGTTTTAGT
TGTTTTTAACATTATTTTAAGTTTGACGGGGATCCAAGCACAAGATGCGACAGGGCTATTGCTCATGGCG
GCATTATTTGGTTTTTCTGGTTCTTTAATTTCTCTGTTTTTATCTAAAACCATGGCTCTACGCGCTGTGG
GGGCGGAAGTGATCAAACAGCCACGTAATGACATGGAACGTTGGTTAGTGAATACAGTTCGTTCGCAAGC
TGAACGCGCGAATTTACCGATGCCTGATGTCGCGATTTATCACTCTGAAGATGTGAATGCGTTTGCGACA
GGACCAAGTAAAAATAATTCCTTAGTGGCCGTGAGTACTGGCTTATTACGTGCCATGACACAAGATGAAG
CAGAAGCAGTACTTGCGCATGAAGTGGCACATATTAAAAATGGTGATATGGTGACCATGACCTTATTACA
AGGTGTATTGAACACATTCGTGATTTTTGTGTCACGCATGATCGCGAAAGTCGTGTCAAGCAATCGAGAT
GGTGAAAGTAGCACAGGGATTTATTTTCTTGTGTCTATGGTCTTGGAAATCTTATTTGGTTTCTTAGCCA
GCATGATCGCCATGTGGTTCTCTCGCTATCGAGAATTTCGTGCGGATGCAGGGTCTGCAAAGTTAGTCGG
TAAACACAAAATGATTGCCGCGTTACAACGTTTGCAACGTTTACATGAACCACAAGAGTTAGAAGGACAG
CTTGCCGCTTTTGCGATTAACGGTAAACGTGGTGGTTTAGCGGCTTTATTTATGAGCCATCCGCCATTAG
AAAAACGTATTGCGGCATTACAACAATTAGATAGTTTTAAATAACACTGGTAATTTATTGAAGAAAGAGG
CATGATCTTGCCTCTTTTTCTTTTTTAAAGTGCGGTCGATTTTCAGAAACTTTTCAATTAGGGTATCTAT
GGAACATCAACTTTCCGATTTGATAGCGATTTTTAATCAATGTTTTGAACAAGAATATAATACGATTTTG
GTTAAAGGTGGTGATGAACCGCTTTATGTCCCCGCAAATGAAAACTGCCCACACCATGTCATTTACTTTG
CTCGAGGCTTTTACAGTAGTGGTTTACATGAAATTGCTCATTGGTTAGTGGCAGGGAAAGCGCGTCGTCA
ATTAGAAGATTTTGGTTATTGGTATGAACCAGATGGTAGAAGCACTGCACAACAGCGTTTATTTGAGCAA
GTTGAGGTCAAACCACAAGCAATCGAATGGATTTTGTCCGATGCTGCTGGCTTTCGTTATTTTGCTAGTG
TCGATAATTTAAGTGGTGAGCCTGGTGATACCCAACCGTTTAAACAAGCAGTATATGAGCAAGTCAAATG
GTATGTTGAGAAAGGGTTGCCAAAACGGGCAGAAACACTACGTAAAGCCTTATGTGCATTTTATGGCACA
CCAGGTCAAATTGATTTGGCAAGGTTTGATGTAAGCCGAATTTAGGACAGAATGAATCATGTTAGCATTA
GAGATTAAGCAACTCCGTAAGGTATATAAAAATGGTGTAAAAGCCTTACATGGCGTTGATCTGAGGGTGC
GAGAAGGGGATTTTTATGCGTTGCTTGGTCACAATGGTGCAGGCAAATCAACCCTGATTGGCATCATCAG
CTCGTTAGTGAATAAAAGCAGTGGTGAAGTCAACGTCTTTGGTTATGACTTAGATCGGGATTTAAGTGCG
TTAAAACAATGTATTGGCTTAGTTCCTCAAGAGTTTAATTTTCATCAATTTGAGCGAGTCATTGATATTT
TAGTCAATCAAGCTGGCTATTATGGTATCCCTCGCCATGAAGCAATAAAACGGGCAGAGATCTGGTTAAA
AAAATTAGATTTGTGGGAGAAAAGAACACAGCAAGCCATTCGTTTATCTGGAGGGATGAAACGCCGTTTA
ATGATTGCTCGCGCGTTAATGCATCGTCCACGGTTATTGATTTTGGATGAGCCAACAGCTGGCGTGGATA
TTGAATTACGCCGAACTATGTGGACGTTTTTACGTGAGCTAAACCAACAAGGTACAACCATTATTCTGAC
CACCCATTATTTAGAAGAGGCAGAAATGCTCTGTCGTCATATTGGGATTATTCAACAAGGTAAATTGGTG
ATTGATATGCCGATGAAAGCCTTGTTAGCGAAGTTAGAAACAGAAACCTTTGTTCTCGATCTGGCACCCA
ACTGTCCGCCGCCTCGCATTGAAGGCTATCAGGTGTTGAGCGTGACAGAGAATAGTTTAGAAGTAGAAAT
TCGACGTGAACAGGGACTTAATTCGCTTTTTGCACAATTATCTACACAAGGTATTCAAGTATTAAGTATG
CGTAATAAAGCCAATCGTTTAGAAGAGCTTTTTGTATCGATGTCGTTAAATAAAGGAAAACAGTCTGAAC
AGGAAGGGGATAAATGAAATTAGCATGGGTTGCATTTCAGACGATTGTGATGAAAGAAATTCGCCGTTTT
ACGCGGATTTGGGTACAAACTTTGGTACCACCGGTGATTACTATGACTTTGTATTTTGTGATTTTTGATC
AATTAATCGGCAGTCGTATTGGGGAGATGGGCGGGGTCAGTTATATGCAATTTATTGTGCCCGGTTTAAT
TATGATGTCTTCACTCACCAATGCCTTTGCAAATGTGGCGTCGTCCTTTTATAGCACCAAATTTGCGAAA
AATGTTGAAGAATTATTAATCTCACCCACTTCACCACATATTATCATTTTAGGTTATGTGACTGGGGGGA
TGGCTCGGGGCTTATGTGTTGGTATATTAGTCACTATGGTCGCCTTATCCTTTGTCGCCTTTGAGGTTCA
TTCTTGGTTTATTATTGTACTCACATTGTGTATGACGACGGCGACATTTGCGTTGGGTGGCTTGATTAAT
GCCGTATTTGCGCGCTCTTTTGATGATATCAGTATTATCCCCACGTTTGTCTTAACACCACTGACCTATT
TAGGGGGCGTTTTTTATTCGCTGACACTTTTACCGCCCTTTTGGCAGTGGGTGTCAAAATTAAATCCCAT
TGTGTATATGATTAATGGCTTTCGTTATGGCTTTTTAGGCATCTCAGACGTCACAGTAGGCTATACATTT
GGTGTGTTAATTGCTTTTATGGTCTGTTTATATACGCTCGCTTATTATTTAATTAGTCGCGGAATTGGCT
TAAGAAGTTAAGATTGCTTTTTATACCACTTGCAGGATGTGATGTGTCACACAGATTTGACAGGCGGTAA
AATAAATTGTTGCAAAAACGTAAAATCTTTGCTATTTGTAAGTCCGCTAACAGAAGTGAGTTTCTGGCAA
ACCAACAAAATCAATAAGGAAAATGACGCTATGAAAAAGTCTCTAAAGCTTTCAATCACTGCAGCATTAA
TGCTTTGCTCAAGTGCAGTCTTTGCTGCTGATAAAATTGTGACCATTGGTACCGGTGGTCAAACAGGGGT
GTACTATGTTGTCGGTCAATCTGTTTGTCAATTAGTCAATCGTGATTCCGCGAAAACTGGCGTAAAATGT
AATGCGCCATCAACAGGTGGTTCTGTTGCAAACCTTAACTCAATTGCAAGTCATCAGATGGAACTCGGTA
TTGCGCAATCAGACTGGCAATATCACGCTTATAATGGTTCAAGCTCCTTTGAAGGCAAAAAAAATGAGAA
GTTAAGAGCGGTATTTTCTATCCACCCAGAACCATTTACCTTAATGGCACGTACAGATGCAAATATTAAA
GGATTTGATGATTTAAAAGGTAAACGTGTTAACGTCGGTGATCCGGGGTCTGGTACGCGTGCGACTATGA
ATGTGATTCTAGGTGCAAAAGGTTGGGATGCATCAGCCTTTAAAGTGGCGTCAGAATTAAAACCTGCTGA
AATGGCGTCTGTTATGTGTGATAACAACTTAGATGCGATTACTTATAACGTAGGTCACCCAAATGGTGCA
TTAAAAGAAGCGGCAGCATCTTGTGATGCACATCTAGTGCCAATTACAGGACCTGAAATTGATAAATTAG
TGGCAGAACACCCATATTATGCGAAAGCAACGATTCCAGGCGGTTTATATAAAGGTAGCGATAACCCAAC
AGAGACGTTTGGTGTATATGCGACTTTAGTAACCTCTTCTGATGTGGATGCTGACAGTGTTTATGCGATT
GTGAAAGCAGTTTTCGATAACTTCGATCGTTTTAAACGTTTACACCCAGCATTCTCAAACTTAAAAGAAG
AAGAAATGATTAAAAACGCACTTTCTGCTCCATTACATGATGGCGCGGTGCGTTACTATAAAGAAAGAGG
TTGGTTGTAATCTTTTTACCTCTCCATTTTTAAGGCAGGCAAGTTTCCTGCTTTTTTCCGTTTTTTATTT
TTAGATGACGAGGAGTTTTAGCGTGTCAACAAAAAATATCGATTATGATGATTTACAAGATATCGTCGCA
TCAAGTGACACAGGAGGTCGTGATCCTGACGGTTTCCCGAAAAAATTAATTGCTGGTGTCGCGATCTTAT
GGTCACTTTTTCAACTGTATTATGCTTCTCCTGCGCCATTTTGGTTGCAAGAGTTTTTGCGTAGTATTGG
GGTCAATCTCAATGTCGTTTTCGATGATACAAAAGCCCGTTCGGTTCATCTTGCTTTTGCTTTATTTTTA
GCTTATTTGTCTTACCCCGCCTTTAAATTTTCGCCGAAGCATCGTATTCCGTTAACAGATTGGATCTTTG
CTACCGCGGGAGCGTTCTTAGGCTCGTACTACCTGTTCTTTTATGACGGCTTAGTGACACGTTTTGGCGC
CCCAAACTTACAAGATATTATTGCGGGTTGCATTGGCATTGTCTTATTACTTGAAGCGACACGCCGTAGC
CTTGGTTTACCTCTGGTGATTATTGCGAGTATTTTTTTAACGTATAACTATTTTGGGCAATATTTACCAA
CAGATTGGATCATTAGTCATCGTACAGGTTCACTTTCTCATATTATTAATCAACAATGGATTACTACAGA
AGGGGTGTTTGGTGTGGCATTAGGGGTGTCCACTAAATATGTGTTCCTGTTTGTTCTCTTTGGGGCGTTA
TTGGATAAAGCAGGTGCCGGAAATTACTTCATTAAAAGTGCGTTTGCTTATTTAGGGCATTTGCGTGGAG
GTCCAGCAAAAGCTGCGGTGGTGGCATCCGGTTTAACTGGCTTAATTTCAGGTTCTTCTATTGCCAATGT
GGTTACAACAGGTACATTCACCATTCCTATGATGAAACGCGTCGGTTTTTCCGCGGAGAAAGCGGGTGCG
GTAGAAGTGGCCTCTTCAGTTAATGGGCAAATTATGCCGCCTGTTATGGGAGCAGCCGCCTTTTTAATGA
TTGAGTATGTCAACATGCCATATAGCCAGTTGATTACGCATGCTTTTTTACCGGCGGTGATTTCATATAT
TGCACTGGTTTATATTGTGCACCTTGAAGCCTGTAAGATGAATTTACAAGGGTTACCACGTACGGATGAA
CCAAAACCTTTTTTAAACACCTTACTTCGTGCATTAGGTACCTTTATTTTTCTTTGTGTGCTGTATTTTG
CGGTTGAGTTTGGGCTAGGCTGGTTAAAAGTCGTCACACCACATTATGCATTCAGTATTGTGATTGCCTT
ACTGGCTGTCATTTATCTTTTATTATTGCGCCGTGTCGCGACATTCCCAGATCTTGAAATTGATGATCCG
CATTCACCTGTGGTGAAATTGCCGTCTGTTAGACCAACGATTAATGCGGGCTTACATTTCTTATTACCTG
TGATTATTTTGATCTGGTGTTTAATGGTAGAGCGCTTATCTCCGGGTTTATCGGCATTCTGGGGCGCCTT
ATTCCTTATTGTGATTTTATTAACACAACGCCCATTATTAGCCTATTTCAGAAAACAGACTACTTTCCGT
CGAGAGTTTAAACTCGGTTGGAACGATTTGGTGGATGGACTCGAAGCCGGTGCCAGAAATATGATCGGAA
TCGGGATCGCTACTGCAACGGCAGGGATTATTGTTGGGGTAGTGTCACTAACTGGTTTTGGTGTGCAGCT
TGCAACGATTATTGAAACGCTTTCAATGGGTAACATTTTCTTAATGTTATTATTGGTCGCTGGTTTTAGT
TTGATTCTGGGGATGGGCTTGCCAACCACAGCAAACTACATTGTGGTGTCTTCTTTAATGGCAGTCGTGA
TTATTGAGGTTGGACGCCAAAATGGCTTCATTGTGCCGTTAATTGCGGTGCATTTGTTTGTGTTCTATTT
TGGTATTATGGCAGATGTCACGCCGCCTGTTGGTTTAGCTTCCTTTGCTGCATCGGCAGTATCAGGGGGA
GATCCGATTAAAACGGGATTAACGGCTTTCTCTTATAGTTTACGTACTGCTATTTTACCGTTCTTGTTTA
TTTTTAATACTGACTTACTGTTAATTGATGTGAGTTTCTCGAAAGGCATTCTCGTCTTTATTACAGCCAC
GATTGGTATTCTTGCCTTTACAGCAGGGGCTGTCGGCTATTTCTTCCGTCGTAATAAATTATGGGAAAGC
CTCGCTTTGTTTGTATTAGCTTTTGCTTTATTCCGTCCTGGTTTCTTCATGGAACATATTTCACCAACAC
AGCGTTATTTTGAACCAGCACAATTAACGCAAGAAGTACAACAAGCTTCGGTGGGGGATAATTTGACAAT
TAAAGTGTCGGGCTTAAATCCTTACGGCAAGCAAATTGAATTCTATGCGCAATTGCCAATTGCAGAAGGA
CAAAGCGGTGAGGAACGTTTACAAAAAATGGGCTTGACCTTATTTGAACAAGAAAAACCAGAAGGCAAAC
AATTACTGATTGATGCTGTGGAGATTGATTCAATTGCAGCAAAAGCAGGATTGAACTGGGATCAAGTGGT
GTTAGAAGGTTCGGTACCTGTCAAAGATGCCCTTGCTAAAGAATGGTTATTTATTCCAACATTACTGTTA
TTGTTCATGTTAGCAATTTATCAACGTCGTCGTCAGCCAGCGTAAGGAAAAACTATGTTTAAGAAAATTT
TAATTACTGCGGATTTAGGTCATTTAGAAGATGCAGAAAAGGCGGTGAAAACCGCCCTAGAAATGACACA
AAATAATCCTGATACGGTGTATCGTGTGATGAGTGTGGTGCCACCTTTTGGTAGGTCTTCTTTTTTGCCG
AAAAACTTCGATCAAGATGTTCTGAGTGAAGCCAATAAAGCCTTACACGCGTTTACCAAAAAACATTTTC
CTGAAGGGGCGAAGGTCCAACATATTTTGGCGCACGGTCCTGTTTATGAGGAAATTATTCGGATTGCGAA
AGAGAAAAATATTGATCTGATTATTATGATGGCGGTACGCGATAATAAAGAAGGATTGAGCTCGAATACT
GTCAAAGTCGCGCGTTATAGTGACAAACCGGTGTTGATCTTACGTTAACGAACCCTCAAAAGAAAATAGC
TTGTTGAAAAACAAGCTATTTTTTTCTCA


>4	 1552414-1615866
TTGACGGAGTTATTCACGGAAACATTTACCCTTGAACCGCAAGATAATGCGCGTTTACAAGCCTTATGTG
GTGCGTACGAAGGGAATTTACAACTGATTGAAAAATCATTAAATTTAACCATTTCACGACGTAATTTTAC
TTTTACGATTCAATCAAATGAGGCAGAAAATAAGCCTCATCACGCCAAATTGTTACAAAGTGCGGTCAGA
TTAATTCAAATGTTATATTTGGAAACCGCGCCTGTGCGGGGACAAATTCGTGAACTGGATTTAGAAGATG
TGCATATCGCCATTCAAGAAAGCCGTATTTTAGTGCAAGAAACAGAAACTGAACGTGATGAAAGCAAGGT
ATATGCGTCTTCGATCAAAACCAAACGAGGATTGATTAAACCGCGTGGACCAAATCAAGTGCAGTATTTA
CACAATATTTTTCGTCACGATATCAGTTTTGGTATTGGTCCGGCGGGAACAGGAAAAACATTTTTGGCGG
TGGCTGCCGCGGTGGAAGCACTCGAAAAGCAAGATGTGCGTCGTATTTTGCTGACTCGTCCTGCGGTGGA
AGCGGGCGAAAAGTTAGGTTTTTTACCCGGTGATTTAGGACAGAAGATCGAACCTTATTTGCGTCCATTG
TATGATGCGCTGTTTGAAATGTTGGGGTTTGAGCGTGTACAAAAATTAATGGAACGCAATGTGATTGAAA
TCGCCCCCTTAGCATATATGCGTGGACGTACCCTTAATGACAGCTTTATTATTCTTGATGAAAGCCAAAA
TACAACAGTTGAACAAATGAAAATGTTCTTAACACGTATTGGATTTAATTCGAAAGCGGTAATTACCGGT
GACATTACTCAAATTGATTTACCGCGTAGTCAAAAATCTGGCTTACGTCATGCCATTGAAGTGTTAGAAA
GTGTGCCAGAATTGAGCTTTAACTACTTTGAAAGTAAAGACATTGTCCGGCATCCGGTGGTTGCGAAAGT
CGTACAAGCTTATGATGCTTGGGAAGCACAAGATGAAATTCGCCGTGCCGAGATCGCGGCACAACGTCGT
CAAGAGCGTGCTGAAAAAGACAATATAGAAAAAGTGCGGTCAGAAAATACAGTGCATGAGAAAGCATAAA
TGAAACAAGTGATAATTGATTTACAACTGGTCTGCGAAAACACGGATAATTTACCGAGTGAAGCACAAAT
TCAGGCATGGGCAAATCGTGCGATCCAGCCAGAATTTTCCGATGTTGAAATGACGGTGCGCATTGTGGAT
GAAGCAGAAAGTCATGACCTGAATTTGACTTATCGCGGCAAAGATAAGCCAACCAATGTCTTATCCTTTC
CGTTTGAATGCCCTGATGAAGTGGAATTAAGTTTGCTAGGCGATTTAGTCATTTGCCGTCAAGTGGTGGA
AAAAGAAGCCGAAGAACAAGGTAAGCCATTAATGGCACATTGGGCGCATATGGTGGTGCATGGTTGCTTA
CATTTACTTGGCTATGATCATATTGAGGACGCCGAAGCAGAGGAAATGGAAGGGTTAGAAACGGAAATCA
TGCAGTCTTTGGGTTTTGACGATCCTTATCTGAGCGAAAAAGAAATGCACGGATAAAAAGTGCTTTCTTT
TTAAACCATTTTATTAAATTGTGGTCAAAGAAGTCTAAAATTTTTGTTAGGCATATAAGATGCCAAGATG
ACAGGTTTATCACAGTTGTATAGGAAAAAATCATGTTGAAAAAATTATGTATTGTGTTTGCGTTATTTGG
TTTAACGGCTTGTGTAGCGTACTATCCATATCCAGATTATCAACCTCGTAGCAAGCCGATCTCAAAACCA
AGCTATGATCCCCCTTTAGCCCCTTCATTCGAAACGCAAACTCAGCGTGGCTATCCAAAGGAGAAAAAGG
GCTATTACAAAATATCAACCGAACACATGAATAAATTTATTCAGGCAAAGAATAATGTGGAATATTGTTT
ATTACCTGAGTTAGGGCAGCAAGAAGATGCCCGTTTGACAGCGCTAGAAAAACATTTAGTAAAAGCGATC
ATTCATGAACAGTTAGAAAACATTGTCGGTAAATCTTCTGCGAAAGTGATTTATGATGATCCTGATGCTT
ATGGTTATTTTGAGTTCAAATATCAGCAATTAAAACACGATTTAACCAATATTCGTGAGTCAGAGTGCCG
CCAATTAAAAGAGCGTTATAACCAACGTTTTAAAGATCTCAAACGGCAACGTGGTTTAGAAAATCGATCC
GGTCATCCAATTGAACGTCGTATCCAAGATCAGCAACAGGCGATCGAAGATAAGATTCGTGATCAACAGA
TGTCTATTGAGCGAAAAATGCGTGAACAACAAGAAGCGATGGAACGCAAAATACTTGGTCAGCCAGAGCC
GATGTATAAACCTAAACGCGATATCAGTATTGATTGGTCACACCCGTTAGATCGTTGGTAATAGCACGAT
GAAAGTAAAATGAATCGGGTAAATAAGCAAAGAAAAGTACAATGTTGGGTGGGGGAGAATGCTACATTAT
TTCCCCCACTCGCACGCTTATCTGGAATAAAAAGTGCGGTATGGATTGGCGATGATTTACCGCCTTTTTT
GTCTTTTGCTCATTTCGATTTCAAAAGAGTGTAATCTAGGATTTAAAAGCCTTTAACCTCTTTTTATTTC
CGAAAATACATTGGATTTTTCACTAAAAATAGTGAACAAAATCAATTTTCTATAAAATAGTTTCGGAAAT
GATTTGTGACACAAATGCTCATCTTTTTAGTTAAGATGAGCATTTTTATTTTATGGGTTTCATGGGCTTG
TCTTTTCTGATATATATTTGTGTTGTTTTTGAAGAAGAGTGGCCAAGTTGTTTTCTTGCTAACTCATCAT
CAACTTTTAATGAAATATCTGTGGCTGTTTTAGCTCTTAAATCTCTCATTTGAACAACGGCAATCTCATC
AGCTAATTCAGGATATTTTTCCATTGCAGCTTTACGTGTTTCTTTGAAGTAGTCTGTAAGCGATCTCCTT
TCTAATTTACGACCCCATTTATTTACAAATAACCATTGTTTTTCTTCGGTAATTCTTCGCTTAATAATCT
CACTTAACCTCCCTATAACTTCAAATCTGATTTTTTTCCCTGTTTTTTGTTGCGTGATGTGTAATAACCC
ATCATAAATATGAGTGCTATGGATCTTCACAACATCAATGGGGCGTTGTCCAAGTAAATATGCAACATCA
ATAATATCCTTCATATCATCAGAAGCACACTCATATATTTTATCGAGAATGTAATCTTCAACATAAATAT
CTCTATATTGAACTTTATACTTTTTAACTCCCGTAGATGGACTGATTAAATTTGTATACCCCCATTCTCT
AGCTGTATTCCAGATATGATTAAACAACCCGATTTCTATATTTGCTGTCGGTTTTACATCCTTTCTCCAT
TCAAGATATTCTCTTATATGGATTGGCTCTATATCTTCAAGTGGAATAGGGGGGTCGCCAAAAAATTGGG
TTAACTTACGTATTGCTTGGATATTTGAATTGCGGGTATTTCTGGCCTTTTTGGTCGGTACAACTTCATT
TTCATAGCGTGAGAGAACTTCGATAAATAAAATCTTATTACTTACTTGATGTTGCTGTACGTTTAGTTTT
GCTGCTTCTAATACAGCGAACCTTTTATCCTTACCAAGAGGCTTTTCTTTTTTATCAGCCATTGTGTAAT
AGTAATACATTACTTTCGTTCCATCGGCTTTCTTTCTCACTCTACAAACTAGCCCCTGAGGTAATCCTTG
ATATTCTTTTTTTCTAGGTCGCCCCATATCAACCTCCTTGATTTAATACATTAGATCTCCATACTACTCT
TGCTTTTTGTTCGCTAGCAACACTCGATTTGTGTGCTTTCTTGTTTGAATAGTCACGTCTAACAATAGGG
TGCTTGGTGTTTCCATTAGGTGGAATAAATGCGATCCCAAGTTGATTAAGTCTTTGCATTTGCCTTTTAG
GTTGTAGGTAACCTGTAATATATAAAATTTCTAAAGGGCTAAGGAATTCATCATAAATATTAACTTCCAT
AAATCCTCCTATAAATAAAAGCCGTCATGGACGGCTTAATAAAGCATTTCGCTATACAGTTCTTTCGGGG
TGTACCCAATATCGAACTTAATTTGATTGTTTTGTTTTGCGATTTCCAGCGCTTCTTTTCTGTCAACAAA
GCGACCTTTATTTGTGATAAAGCCTTGTTGAACTTCATGCTCGGTGTAATAGTCATCAATCATGCCCAAA
GTTTCATGAGCATCTGGACTATAATGACGAACCATTGGCAATACCCATTCGAAACCTTTCTTGTTATTAC
GTTCTTTGAGTGGCACTCTTATTTCAAATTTAATCGCAGCACAAACAATCAATTCTGGCTTTTGATTTTC
CATAACTTATCTCCGTGCATTTTTCATGGCATCAAGCCAAGCTTGGGCATCTTCTTCGGTAGCAAATAAC
AAACCTTCCATAATTCTTTGCTTCGTCTGATAATCATAATCGCCATTTTCTTTTTCAGCCACCCAATCAG
AAATCGAAACGAAACTACCATCACCATCATAAGCATCAACATCGTTAATGACGATCGTGTAGCATCTTTT
ATTTTCTTCTGGATATGTAATTGGAGCGGGTAAAGTCAGCGTTACTGTTGGGCGTGGTTCTTCGTACATT
CCGACTATGTCTAATCCGTCACCTCCGCATGACGCATACAGTCCATTTTTATACCACCCTATAAGACTAT
CTCTACTGCGATCATCAATAACATATCCGATCATTGCACATTCTTCACGAACTGGATTTTCCATCACAAA
CTTCACAAACGCTTTATTTCCATTTCTAAGCACCACTGGTTCGCCAGCAAGCGATCGTTCTAAGTCAAAT
GGTCTCATTTTCTAATCCTTTCTTTTGGGAATAAAAAACCGCATTTCTGCGGTTATTCTGTGTATTTATC
TAAAAGATTATTTATCGCCTCAGCATCTTCTGATGTTAATTTAAAGTAGCTTGATGCTATTTTCTTTTTA
ACTGCGAACCTTAATTCTATTAACTTTAGTTCATGCAAGTAGTCTTTTTTACTTCTATAAATCCTACCGT
ATAATGCTCCATATTTACTTTCTTCATACCCATCAGATAAATTGATCTTTCTATCTTGACTAAGCACTCT
AATTGTTAAATATTTTCTTCCGATTTTTAGAACTTCGGTTTCACGCTCAAATGTTGATCGTCTACCTGTT
TCTACAAAATACACAGTGTCGCCAACTTTAAGATTTTTAATCCAATCTTTTTCCATAAATATTCTCACTC
TGTCGGTGGTGGTGGAAGTGGGCGCCAGTGTGTTACACTATCGTAAGTAAAGCCGTATTCTTTTAAAGAG
GTGTCATAAATATCACTTCTAATTTGATGTGCGCCAGTTCCTTTAGATAAAAGTGGATTTATGTATATTA
AATACATTCCTGATTTTTCAGGTAATCTCTCTGAACACGCAATCCAGCCGTTGTTTTTTTGAAATTCCAC
AATCTCTGGCAGTTCAACCATGCAATCAATTCCGTCATACAGACCAGACTGTTTTTCCTCTTCGTTTAAA
TCTCTAGTTTTAGACTCAGCTTTACCGAGAACTACACCATATATCGCATGACTTATGCGATCTTCATAAC
ATTGCATATCTTGACCATCAGCACATTGTTGATGAAATTCTTCAGCGAAGTTCAAGCACGCTTTTTCAGC
TTCTTCTTCAGTTTTGTGAAATGAAATGCTGTTTTCATCATAAACATTTACTGCGAAGTATTTATTTTCT
GTTTCTGTCATAGTTAAATTCCTTTCATAAATAATAACCAATGCGTATTTGCCGCCTTTCCTGACTTATG
TCCAAGAATGGGTTGTACTGGAAGAATGCTTAAAATCTCTTTCACTGTGATTTGTGTTTCATTCCACTTA
AAAACTAGTGTGCCAAAATCATCGAGAACTCGCATACATTCCTCAAAGCCTTTTCTAAGCTGTGTTTTCC
AGTCTTTATCAAGCCTCCCATACTTCTTTACTAGCCAAGAATTATCACCACCCTGTACCAAATGCGGCGG
GTCAAAAATGACTAGTTTGAATGATTTATCGGGATACGGCATTGATGTGAAGTCGTGGAAAATGTCAGGT
TTGATTTCTAACTTTCTCTGTTTATCTCTGTCTTTAAATGTTGTTTCGATTTCTCGAATATCCGCAAATA
AAACTGCTGGATTATTCTTATTGAAGTGAAACATACGAGAACCGCAACATGCATCTAGAATCGGTTTGTT
TTTCAACATAATTGCCTTTCTAAAAATAAAAAGCCACAATTAAGCGGCTTATTCTGTTTCTGTCATAATT
AACCACCAAGTCTTGGCTCAGGACATTCCCATTCGTAGTTATCAAATTCAATCTTTCGGTGAATTGTGAT
ATTACCCTTTATGATTTCAAACTCACAATTGAACTCAAGTCCTCTCTCATAACCATAAAATCTAAAATCG
ACATTATATTTCTCACTTAACTCTTCAAAATATGGTAAATACGGTCCCCATGCGTGCTGAACTGGAATTA
TTACAATGATATTTCCATCTCTACGAGCATAAAACTCATCATGAAATCCGTCCTTGCCTGCACTTATGAA
ACATCTATAAGTGTCTTTTAAGTGGCCATCTACACCACTTAGTTTTATTTCATCTTTTTCTAAGATGACT
TCACCTTTTTTATAAATTTGTTCATCGAGGAATTTCTTTACATCTTCAATTTTTCCTCTTATTTTTAAAT
TTCCTTTACACCAATTCGGCATACTCTTTCTCCAATTTCTAAAAATAAAAAAAGCCACAATCAAGTGGCT
TGTTGGATTAAATAGGATACTGTCTTTTTCACACCATCTTTGTCAGTGTATGAGTAAGAAATTCTTATTC
CACGGTCCAATCTGCTGTTGATTTTCTCAAGCGTTATTTCAATACGTAGTAACCATAATGTGATCAACAT
TGTTATAACAAAAGCTTTCTGGACTTTATCAAGATCGCAAATTCCCGTGACATCTAAGATAAAAACGATG
AACAGTAACCAAATTGCAATTCTCACTGACTTTTCAAAAAGTCGGAGTAGTTTATTAATCATGTTCTTTC
TCACCGCCAAATTCGTTCAGCAGATTTTCTGTTAGCTCGGATAAAACACTTGTCATTAAGATAAAGTCAG
CATCAAAACGCTGCGTATAATCTTCTTTCAAAATAATGTCGTCGTTTTTATCGAGTACGTTGTCCGCAAA
TTTCAAGCGTTTAAGCGTGCCATCTTCATTGAGAATGAATGACAAATTATCTTCCCATTCTAGCGATAAC
TTGGTGATAACCTTGTCGGACTCTAGCATTTTATCAATTTCTTCGCTGTTTAAGTCCTGATTTTTACACT
TGATCAAACCGCTTTCTGTTGTGCCTGTAAATTCCGCCTCTTCTAGCAATACCAGCCACGTCGGATTGTC
GCCAAGCCAGCTTGTCATAACTAAATGTGGATCTTTAACGAAAGATAACGGCACGACTGGCAATGATCCA
AGTGTTTTTCTCAACAATGCCAAGACATCTTCTGCCGTCTTGTAAGAGCTTGCGTCGACATAAATCAAGC
CTTTTTCTAAATCAATGAAAAGTGCGGTCTGTTTATACTTGCTGAACGCTTGCTGGAGTAGAACTGCAAT
AACATCATCTTTTAACGCTAGCTTTTCAATTTTCTCTAACTTGCGACCTTGTATTTTCTCAAACTCTTCA
ATGCGCTTGTTTAGTGCGTTATTAACAACGTGCACTGGAAGAATTTTTTCTTCTTTCTGCGCAACAAGCA
AAATCTTGTTTTCTGCCGCATGATAGAGCAATTCACTGCTGTGAATTGGATTAGTCCAACCAAATTTACT
CACATCAGATTTATCACACGGGTGATAAGCACATTGCTGTAATTTTTCTTGTAATTTTTCTGTTGACCAG
TCTAACTGTTTTGTTAGACGGTAAATAATTGCATTTTTAAACCAAAACATAGTTATTCCTCCATTTCTTT
AACTTCGAAAATATCCGAGCATATTTCATCAGCGTGAAAGTCAATTAATTTAATTCCGACATATTCGCCA
TAAGCAAAACCATCCCCATAGTTCCACAAATAGTTATCCATACTTTCAACATCTGATAACTTCCAATTTC
TATCTTGTTCGTGATAAATCTTACTTGTTGCAACCGATAACACGTATTCCAAATGTTCTCTAAGTGGGTT
GCTTGCATCAGGTGAATCAGCCCAGAAAGCGGACATTTCGGCAATTCGTTTTTTAACTTCTGGAAAGTCA
AAATCTATCTCAAAGACTGCGTAAATCTCGATAGATTCAAATGTTCTTGTGCTAACTTTAAATTTTTTCT
TGCCTGTAAATTCCATGTTTATTTACCTTTTTTAGATACAAAAAAACACGCTATTGCGTGCTGTTCAGTA
TTTAAGTATTACTTAATAACTGAATTAATTCTGCGGATAGTCAACGACAGGTAAGATGTTGACTACTGGT
TGTTGTGTTAATGGCTCATCTTCAATATCCAAACGCCCGCCTAACGTCGCATAACCTACAATATCTCGCC
AGTGGTCAACCTCGTGCGGATTTCCATTCACAATCCGCACAATCTTTGTCGCTATCATTGTGAGCGCGTA
ATATTGAGATGAATCCATATTGCTCTTACCGCTATTAATAACATTCATTAACTCTTTAAAATCCATTGCG
CCCGCGTGAAAATCACCGTGCGTTGTTTCTCTTTCGTCTAACACTTCTTTAATCATTCTTCTTTCCCTTT
GTTTAAATCATTCCGATTAATAAACTCTCTACGTTCTTCATTGAGAATGTCGATTTTCTTTTCGTGAAAT
GTGATCTCTCTATCAATCGCATCTAAATCACGCTTGTTTAATTCTGCTATTTCGCTTTCGGGGTGAATCA
TAAAATTAATATTCTCCTTAAATAAAAAACCGCACGATGAAGTGCGGTTTGGTTTCTTGTTCAGTCTTAT
GTTTCTTTATATTTATTAAAAGTTGCTATTGCACGTTTCTCCAATTCAGGAAAGAGAGAAAATTCAGAAA
TATTTAATGTTGCTAATTGTTCTTTTATTATTTCTTTGCTATCACTTGATATTTTTATCTTATGTGGTGT
ATATTCCAGATTTGAAGGTTCTTTGCAAGCAGTGTTGATACTGAGTTGTGATCCATAAAGGAAAAAATAG
CCACTTTGGTTTATTAATCTATTATTATTTGCCACAGGTTTAACACAAAGGACTTTATCTATAGTATCTA
TATAATTCATCTCAACTTCACTAACATAATGTCGAGTTATCTCTCTTAATTTAGAGATTTTTGAAATAAT
TGGAAGTATATTTGATTCTGTTAAAGCTTTATTAAATGTTTCTCGCCCTAATATGTCTATGAAGGTTTGC
TCAGCTTTTTCCATAAAAGGGGTAATTTTATATTTTATATTTGGATTTGTCTTTATATCTTTAAGCTCCA
TATAAACTGTAACTAGATTCAATATTATACTTCCTATCCCATCTTTGAATAAATCTTTTTTTAGTTGACT
AAGACTTGATATCACTAATACGTCTGGGTTATTCCAGTGTAATATATTTTCATTTGGAATATCAAAAAAC
ATTACCTCTCCGTTTTGGATTTTATTATTTTTTTTAGATTCTGACACACTAAAATATAGCGCAACTAAAG
GGTTAGAAGTTAAATCTAATAATCTCGTTGGACATCCGTAATGCTGAAGTTTTACTAGTAAATGGAAAGG
ATCTAGTTCTTTCAGTTCTTCAGGATTACTAGCAATCAAATCATAAATCATTTGATGCTCATATTTTATA
TGTTTTCCATCATTCCTATAAATACTTGGGGTTAATGAAAAGTTCTCATCAGAATGCCCCCTATACAATC
TTGTATGCCCTTCTTTAATCTCTTTACTATTTAATCTTATTAGAAATTCTTCAATACTTTTAATTGGCTC
ATCATTATGTGTTTGTTCAGTCATTTTTTATTACCTAAGAAATTTTGATATTGCAGATAGTATAAATTAG
AGTAAATAATGTTACCTTGATTTTAATCTGTCAGAAAGACTATTAATAAAAAATTCAAAACGGGATATTA
TCCTCTTCAAAGTTACCTACCTGTTGTTGTACAGGCTTTCCACTTTTCGCATTCGCATAAGCATTGTTTT
GTGGTGCCTGTGCTTGCTGTGGTTGCGAATCTTGGCGACTATCTAACATCTGCAATACGTCGCCTTGGAT
TTCGGTGGTGTAGCGGTCTTGCCCATTTTGGTCTTGCCATTTACGAGTTTTTAAACGTCCTTCTACATAC
ACTTTTGAGCCTTTCTTGAGATACTGCCCGCAAATTTCTGCTTGGCGGCGATAAAACACGATAGAGTGCC
ATTCTGTCTGCGTTTTTCGCTCGTTCGTGTTTTTGTCGATCCAACTTTCGCTCGTGGCCACACTAATTTT
TGCCACTGCGTCGCCATTTGGCATTGTGCGGACATCAGGATCGTTACCTAAATTTCCTAAAATAATTACA
CGATTAACCCCAGCCATTATTTAAATCTCCCATTGTCTAATCTTTGTCTTAGCGATTCTGATAACTCATC
TTGATATCTATGCAATCTTGCGTGGCCAGCAACTGTAACCAAGGCTAAATTATCAATTGAGTTGTTTGTC
ACATCACCATCAATATGATGGACGTGTTCATCACGTTGAAGTTTTCTTCCTATTCGCTTTTCCATTACCA
ACCTATGTACAAACTTTCCCTTATGCTCACCAAGCGTTATCCTTGGATATTTTTTTGATACATCAACTCC
AACAGCGGTATTTTTGCTTGAGTTCTTTTTACCCTTTGAGATATTTGCACACCATTCAGGTGTGAATTTT
CTTTTATATCCTTTCTCTCTATGCATTCTACCTTTTTCAAAGGCATTACGAACACCATCAGCACGACTTC
TTAATATTCCTGCTTTTAAAAAACGATTTCGTAGAGTAGATAATGGAATCCCTGTCCTTTCACTCACTTC
TGGGATGGAATAACCATCTAGATAAAGTTCAAATTCATCAATAATTACTTTATTGACTCCAGCCATTATT
TACCCCTTACATAAAACTCAATACTTTGTCGTTGTACATAATATTAAACTCATCCACTTTATCTGGATGT
TTCTCTTCAACCCATTTGATGAACTGATCATAAAGACTGGTCAATTCTTCTTTTGATTTGCATTGGTTTA
ATCTCTCATTAACCATTTCATTAAAAGGCTTTTTAGTTTGACCAGAACTCATATTCTGCTGGATTAGTGG
CTTTGAGTTGCTTTGCGACACGCTCTTTGGAGGGGCAGGTTGTTCTCCTCCTGTGTCCAGTGAATCAACC
ATGTCGTTTTCAGCTATTTCAAGAGCTGTTAAATAGAGATAACGTCTTTGATAAGTCTGAATTGCACCAA
GATTTTGAATATCAGTTCCACTTGGTAGTGCTTTTTCAACCATTGGTGACGTGAAGATTATCTTTTCATC
TTTTTCTCCATCATAAATAGTCAATGTAGCTAACTCACTCGTATAAGATATAACTGAACACATATTTAAT
TGTGCAAAGATCTCATTAACAGAAGGGAGGAAGTCTTTTAATTCAAAGTAATTAAAAGAGCGATTTTTTC
CAGTTTTCTTTAATCCTTTTTCCTGTAATTTTACTCGTGCTTGTGCTAGTTTCTGATAAATATTCATATT
ATTTTCCTTTCATTATTAAGATTGAAGTCTGGTGACATTGATATCCATCGCAATCGTTGTATAACTCTAA
TTCAAAGCCTGCCCACAAAAGCACGCCAATAAGTAGGATTTTGTACATAATCTGTCCTTTTTGCTGAATT
TTGGGTAAGACAAACCGCCACACGATAAAGTGCGGTCGGTTTCTGGGGAGTTTTAACGTAAGTAGTGAAC
TAGTTTATTTTCTGTATGATTTTGTAGGTGTGGGTTGGAAAAAATAAAATCTTCAATCTCTTTTTTCCAT
ACCTTATTTTTCATCTGCGCTAAATTCTTCATGATGATTTTCTCTGAACTTTGTGCAAGGTTGTAACTAG
CAACACCGAGATTAAATGCTGTTTTATAGTTTCTGTGGCTTTCAAGTTCTGAAAACAAATCCATCATTTT
TTCCCACTCAAATGTAGATTCATTTAATTTAGCTATTGCTTTTGCAACAACATAAAATGCTTCTTCATCG
AGTAAAATTCCACGTGGTTTTGGTTCAGGTAAAGCAAGTTGTTGTGGTTGCTCAACTTGATTTAAAAATG
CTCGCAACACGGTTAGATGAAAAGCAGGGCTTATCCAAGCTGCGTAGGCGATAACAAGTTCTTTGCAAGC
GTAAGTACCAACACCATTTTTGACAATTAAAACTGAGCTGTGAGATTTCTCACAGGTTGGATTTTCGCTT
TCAATCTCTGCAATTAGAGCTTTTGTTTGATCATTTCGCAAAAAATAAGTAGGACGATGTTTTGGATCGT
TTCCACTTGCCCTATGAAGATCTGCTAATGAATAAAGATTATTTAAAGTACGAATTGAGTTATTAAGAAT
TGCTAAATTAGTCATTTTGACTGCTCCTATTGGTTTTCTGAAATTGACCAGTTCTGACACTGGTGCCGAG
AGGTTCAGAACCCTCCAATAGGTTAGGGTGGACGTATTCCCCGAAGGTATTGTATTAGTCGCCCTCTCGA
CGTTGCGAGATATCGGCATAAAAAAAGATCGCTTTTGGCGATCTGCTTACTACCGCCTATTGGAAAAAGG
TTCTGACACCTTGAGGCAGATAGTAAAATAAAAGGGTAGGGGTTGTAAAGTTATTTTTCGATGAGTTGTT
GTAGATGTTGAGATAACTGCAGAAAATTCAGTTTTCCACTTGCTACATCAACCATAGTGTCATCTAAGCC
ATGATTAGGTGGGATTTCAATGCCTTGTAAATCTAAATAAGTAAGCATCGTAACCATCGTAACCATCGCA
GTACGTTTATTGCCATCAGGAAAAGCATGAGCTTTAGCAATTGCTACTGCATAAAGTGCAGCTATATCAA
AGATATTGTCTGTATTTTCGTATAACATCCAATTATCAATGCGTGCTAAAGCACTATCTAGCCTACCAAT
ATCTGCAACACCTTTTAGACCTGGTTCATTTTCTAAGATTGTTTGATGAATAGCTAGGACTAATTCAACG
GTGATCATTTATATGCTAACGCCTTAATTTCTTTGTTATGCGCTTTAATCACACGCTTTGCAGCAGCTAA
TGCTACTCGCTTTCCTGCATCGCCTTTTAGCTCTATTTTTACAGGTTTTGTATCTTTTGATGACATTGTT
TTCTCCTATAAAAAAAGCCGTTATTAAACGGCTTATAGTGCGGTTATCTTAATCCGAAAGGGCGGCAGTG
TCAAATATTCAATTCGTCATTTTGAAATCCCCTGAAGTTAAACTAGAATAGAAACGCTTAAATTTTATTC
ACTAACAACAGGAGACTTCAAAATGGCTAATTTTATTGTGAGTTATGATTTGAGAAATCATCGTGATTAT
ACCAAGCTAATTCAGGCGATACGGGAGACATATCGCCTACATAGCAAGGTACTTGAGTCGGTTTGGTATA
TCAAATCGACTCAAAGTGCGGTGCAAATCCGTGATTATCTTCGCCAATATATTGATGGTGATGATGGGAT
TGCGGTATTTGATATGACTAATAACTCTTGGGCAACGTGGAATTGCAATCACGAAGAAATGCAACGGTTG
TGGAATTTTTAAGGGAATTGCCCTAGTCGTGGATCGGTGTAAGGCTTAGGGTGATCAGCAAAGGTCATCC
GCTTGTACACTTGGCGAACTCGCTCAACATCTTTCGCACAGTAGTTTGCCACTTCGTCAATCTTGCCTGC
TTGCACAAAATCCCAAACTTTCGAGCCGTCAATATCGCCTTTTTGTTCAATACCAAGTACTTTACATAGC
TTGTCCAGCGAGACAGTACCTTTATATCCAGCCCATTCCTCCATTGTGTCAATAGTATTTAATTTAGTTT
GCATATAATAAGGCTTCACGCCATTGATTACTGAACGCTGAAAGATGAAGCGGTAATCGAATTTCACGAT
ATTGTGACCAATGAAAACGGGGGCTGTCATAGATTTACTTGCGTGTTCTTTTAAGTAGTCATTAAAACGC
TGCAAGATATCAATTTCTCGGTCCTCTGCTTGCCAATCTTTGCGATAGAAAAGCACTGGTTCTTGATCGT
CAATTGCCACACCAATAACCACGATTTCACCAAAAGCACCATCTAGTGATGTTTTGTTTACTGCCTCGTC
TTTATTTTCAACTAGCCATTTATCAATAGTTTTTTGATTTTTATAATTGGCTGGTGGCTTTAGTTTCTCG
CAAACATAATCTTGAAAATCTTTGTTTTGTGTCGGGATGGTTTCAATATCAATATAAACAAATTGTGACA
TATTTATCTCCTTTTAGGTTCTGTGAATGCTCTTTCGATAGTCCATTTTCTAAATAATCGCTTATTTGTA
TTGGCGTAATCTAATCCTAGAATTTCACACCACTCCGCAAGCGGTCTTGTCTCATTTTTATATTTAATCA
TTTTTGTATTATGTCGATTTCTAACTTGCTCCTTTTTACTTGCCCAGCGACAATTTTCTCGTGAGTAATC
GCCATTTGTATTTATCCTATCGAGTGTATGATGCTTGCTTGGCTTTTCCCCCATATCTAAGAAAAAACGC
TCGAAGCTATCAATCCACTCACTACAAACTTTTATTCCTCTACCACCATAGTATTTATAGGTTTTGTTAT
TTTTATTTAAACAACGATCTTTCATTAATTGCCAAGATGTATATTCAGGTGTGAATTTTTTTCCATGCTT
AGAAAAACATTGAGATGTAAGCTCTTTTTTTAAACATCCACAAGATTTTGTATTGCCAGACTTTAGCGAA
TTAAGGCGCACAAATAGAATGTTTCCACAATCACAAATGCATTTATGTTTATCCCTAGTTCTTCGCATAG
GCTCTAATAATGTTAACCTTCCATATTTCATCGTCTTTACCTCTTAGAATGGAAATGTTGTGTTGTATTT
TTGTAAGATTCGATAAATTGAGTTAGTGTCAATTTCACCGTTAAAGATCCACTTTTTAAGCTGTCTCAAC
TTTTTCTTTCTCTTCATTTCATAAATGCGATCTGTTTTCTTTCTGTTCACTTGCTCGGTCATAATTAACC
TCTGTCGCCGTTGTGATATTTAATATCCTGTTCTACAAACCACTCATCATCGTAATCATCAGGATCTACT
TCTTGCTCTTCTTTTTGCTCAAACTGTGCATAGTAATCTTGATCGCTGTCGCACTGCCAAGCAGGTAAAA
ATCGTCTGTTTCTCATAATTACACCTCCATTTCTGGAATTTTTTCTTCTAAGCAGAGATTTAACCGTTTA
ATTCTTTTATTTAACAAACGAATTGCTATAACCTTATTTCTTACGCCTGCGGTTCGTTCTTTTAATATCC
CATTGATATAAATAGCACCGTGATACCATCCTATGTTTTTATTAATTCTCGTTGTGTAATTTTTCTTTTT
GGGCATCATAAAACTCCTGAATAATCATTGTTTGCTTCATTAAATAACGCTCGGCTTCTTCTGTGAGTGT
GACTTGATTGTCGCCGTGTTCGATAATCCATTCTGCTTTCGCTTGTGCTTCCCAGTCGATTTCTGATGTG
TAGGCTGGATGACAACTCACACCAAGGATAAGCGCAATCAGAAATGCCGCTGTCATATTCCAGATGTTGA
TGTGTTTCATAATCGTTTCCTTTTTGTTCAATTTGCTGAATTTTGGGTGCAGAAAACCGCCACACGATAA
AAGTGCGGTCGGTTTTCATGCTGAATTTTGGGTGCAGAAAACCGCCACACGATAAAAGTGCGGTCGGTTT
TCAATGAGTTTTAATTGAGTAGGTTATTTACGGCTTTAACGAGTGCTAGGCGTTCGGTGTTGGCGTGAAC
GTATTTCTTCGCTTTTGCCATAACCTGTTCTAATGGATGTTTGAAGTTGTAGAGATACTGACCGCCGATT
TGGTTTTCCATTAATTTGGCAATGTTTGTATTCTGTAACTTCTCTTGCATTTCGTGAGCTTGGAAACAGT
AGCTATACAACTGGATAATTAAAGCGAGAGTTTCTTCGCTGTTTTGAATGGCTGTTAATTTGTAATCAGG
TTCAGGTAAAGTCAGTTGTTGTGGTTGAACTTCATATTTACCCGTTTTTCTGATTTGGGGTAGGACTTCG
GCAGTTACCCATTTTCTGAAACGGTGTGGCGTTGATCCTTTTTTCACTGCATCACGGCAGCGTAGGATTA
AGGTGTACATACCGCTATCATTGACTAAATTAATAGATTGTACTTGATTTCCTATACTGTCGGTTAAACC
GACGGTACCATTTCTAAAGCTATCGGTTAAAGCGATAGTCGTTTTTTCATCATCATCTAGTTTTAAAAGT
GCATCACGAGCATTTAAAATATTTAAAGCATCACAAAGATCTTTAGCAACAAACCAAGGTTCATTGTTGA
TTACCAAGGTACGGATTGTGTGAGTTTCGAAAGAGTGAATTGAGAGTTGAGTTTGATTTGACATAATGTA
ATCCTTTGAGTATTTGTTTTTACACAAGCCATTTTCGACAATGGCGTCGGGAGGTTCGAAAACCCTACTC
AAAGGCAAAGGGCTGGACGTATTCCCCGAAGGTATTGTATTAGTCGCCCTCCCGACATAGTCAGGATTAC
GGATATAAAAAAATCGCCTTGTGGCGATTAGTAAACTATCCGCCTCTGAGTTTTAGGTTTCGACACCTTG
AGGCAGATAGTAAGATAAAAAAGGGGGAGTGTCAATAAAATTAAACCCCGTTGATTGCAACAGGGTTAAT
GACTATTTTTTCCTTCTTTTATCCATTTTTCAGCAAGCCATTCAAACTCACAAAATAGTTTATTGTTGTT
GTTTTTTATTCGCCTAAGCTCCATTACATATGGTTTTAATGTATTCCAGTCGGTAATGACACTGCTTTTA
CTCATTCGCTTGTAAACTGCTTCGTCAAATAAGTTTTCTTTAATGCCAACACAAATAAATTCAATTGAAT
TTAGAATATCAAGTACAATAAAGTTTTGGCGATCTGTTTCACTACTTGATGGTGTATTTCCCTGCAATGA
ACAGGCTAAGCTGGTAAAATTAACTCCGCCATCTCGCATTTTCATGTAAGCTTGACGGCGCCTACGGTAA
TAAGCATTATTGCTATTACTAATTAGTAATTCGATAGTTGCTTTTTGTTTATGTTGTTTACGCAACTCTT
TAAGTTGAGACCACGCAAAAAAGGCTAGGTAACCAGTAAAAAGACAAGTTCCTAGCCCTATGAATGTGTT
AATATCGAGTTTGCTTAGGAAATCCCAGGTTTTAACACCTTCTTCCATTAAACTTCCCAACCTTCATTAA
ATTGTTTCATCATATTTCCTCCCTCCGTATTTACTTAGACTAAAAAAGCCTGCTCAAGTTCACCTGGCAA
GCTGTTTATCCGTCTAAATTGTTATAAAGAACAAAACAATTACTGTTATTAACTGTAATTAATCTTAAAT
ATTAACAGCTAAAGGATACTTTACCACATAAAAACATGCAATCTTTTTTATATCTTTTTTATATCTTTTC
TTTTTCTCTTGAATAAAAAAGCCCTCTTTCGAGGGCGGAGTGGTAATTAACAAGTGCTTTTGTTTATAAA
GGGTGGTGCTAACGTTCTGTTAAGAGGAACCAATCAAACAAGGAGATTTTGAACGCTAGCACCAATTTGG
CCACGGTGACTGGATTTGAACCAGTAACGCAAAGATTAAAAATCTCCCGCTCTACCACTTGAGCTACACC
GCCAAATAGGGCGACCCTGTATTGTTCGGGATTGGTCAAATTATCCGTACATTAAGTGAAAGTTAATGTT
TACAGGGTCATAATTCTTTTAATAAAGCGCACTTGTCTAACATTCGTCCCGGTTGTACTTCCCAAGATTT
CTCTGTAAATGCGCTTTATTTAAAGTTGCTTGGATTTTTTACCTTGCCCAAGCTACAAGGCTTATGGTCA
CCACAACACATAAGGAATTGATTTTATTTTGTACTAACTGTATATTTTTAATACCACAACACGAAATAAG
GATTAAGTTATGAAGAAATCAACAGCTGACTTTTTAGCCTATGAATTTGCAAAGGCTCATTATGATAAAG
CTGGGTTAAACTTTCATAAAAGTAACGCAAAAGCCATCGGTGAGTTTATTGCCGCACTGTCATCTGAATT
TCAAGAAAAGCTCGATGATTTTGATAGTGATACCGTAGAACGATTTAAGAATTTATCGAAATAAACGCTT
TCTTAAGTTCTTCAGCAAAATTTAAAACATCACCTCTATCACATTTTGCGTGATGTAAGACAGTTTCCCA
AATTTGCTCTTTAACTTCTTTGGGTAGTTTGTTTTTATTTTCTTCAGTTTCAATAACAGCAATTACTACT
TTCATATTTATATCCTTTTATCTGATTAATTCTCTACAACCCAATCTACGTTTCTGTACAGCTCTCACTG
TATTAACGCCTGACTGACCTTTATTGCAATTGTAATTAGCAATATCGCTTAATTTCTTAGCATTAACTGG
AACATCTATTAAAGCCACATTAATGCGATTAGATTGCTTTTTACTGCATAACTGCTTTTGTCTTTCTCTA
AGACGTTTTGCTTGTTTTAGCATTTTTGATACTTTCATATCGTTTGCTCCTTTCTCTCTCATTTGAAAGC
ACACTTACTTGTTTGAATGCGCTTTTAAATAAGTCTTGATTTATGTCGCTAGCACGTGGGAGTCATAATC
AAGTAACTCAATTCCACTTAACCAAATTGTGTCGCAATCACAGACTACTTAATCAATAAGGCTATATTTG
ATTAACTTGTGATGTGTAGATTTTTAAAGAACATTAGATGCTTTTTAATATCTAGATGAAATAATGGAAT
TAGCTAAATTTTCGGAGTAAACTTTTAATTAACTTTGCGATTTTTGATAGCGGGTTTTCAGGGATGTAAA
TCTCCATCTTACACTCACCATCATAAACAGCTTGGGACATTGCTTTTACTTTTTCCTTGGCTTCTTCTGG
ACTGTTTGCGTAAACATCGCATGCCCATTGAATGCCTTGGTAGTAATAGTGGAATAAATATTTTTTCATT
GGGAGTTCCTTATGAAATTTGAAACTTACTTAGACGCTCGCAGCGAATGGCGGTGGCGTTTAAGAGCGAG
TAACGGTAAAATCATTGCAGATAGCGGGGAAGGCTATAAAAACTACAGTGATTGTTTACACGGTATTGAA
CTCGTAAAATCCACAAGTAAATCAACACCAGTTGAATAACTTATCCAAAAGCTCCGAAAGGGGCTTTTTT
CATCTAGATTTTTAAAGAGCAGCGAGATGAGTATCTCGTTTTGTTGTGGTTATTAAATCAAATATTTATA
CAAATGTAAATATATAGTTTAATAAATAAATATTAAATTTATTTCATTTATAAATATATAGTTGATTTTA
AAAGAAAAATATTTTTGAAATTTTTTGATTAATTACTGAATTTGTGAGCTATGTCACATAAAGGAGAAGA
AAATGATGTGTATTTTGTAGGAAAAGAACATTGATTAGAGATAAATATAAAAATATTAAAGGTGTTTATC
ACAAAAACAACTTCTCATATAATAACTAAGGTTTTAGAACATTTAGTCAGTAAAGATCATAAATTGACAG
ATAATAAAGATGAATAATTCTGATATTTTAACTTATGTAATTCTTATTATAGGGTTAGTAATGGCTGTCC
CTATGTTTGTTCGCATTGGTGAAATTTTAAGTCAGAGAGTTCGTTTAATACTATTCCCTGTAAGAAAGGT
CAAAATTCGTCGCTGGCATAATGAAAAATTTATGGGATATGGAGAGTTGGATTTGACTTCACAAGAGCCT
ATGATTGATCAATTAGATCGCATTGACGCGGAACTCAAGAGTGATTTTATCATTTAGATAAAATGGTAAT
GATATTTTCTATATGTCGTACAACTTTCTTAAAATCAATGTGTTGGTCATCTGTAGCATACACAGAAAGT
ATTGCATGCTCTTTGATTAAGTGAGTATTTTCTATTTTTCTTAATTTGCACAGCGCTTTTATTTTATTTT
CAACTAATAAGATTTTGTATCTGTTAGATAAAATATTAGGTGGCTGCTTTTCATAATTTCCTATTATTTC
GGTATATATTTGCTCTATTTCAATAAGTAAGCTATCTATTTTATTTTTTATTTCCTTTTTTCGTTCTCGA
AGACCACCCACAAAGTAAGAAATAATAGTACTGATACCACCAACTATCCATTCAATATGTTCTATAAGAA
AACTAAGTAAAATCTGATCCATTACAATCGTCCAATTGTTAAATGTTTCTGGGTGTTAAGTATTATTTTT
ACTGTTTCAGGGTAAACACTGTCCTTTGGTAATACCTCTAATTTAGAAAGTATAGTTTGATATGGTATTT
TGTCGATTGTCATTAATCCTACGAAAGCAGAACCAATGAATGAGGTACCAGGGAATGCCTGTAACCCATC
AAAATCAACAATAATTTTATCAAATTTTTTAAAAGCATCAGATAAATACTCACGACGAAACTTATCACCA
TTAAATGGTCCGTCATTATCATCTCTGCCGAAAGGGTCATCAGAGAAGTCTTTTACATAAATTTTTATTT
CATTGGTCATTTGTTTTCTCTTCATCGGGCAAGTCCAAATCCCACTCTAGTAAAGTTCCTTTGATATCAT
AACTTAATTCATAACGTTCTTCACTATTATTTTTAGTGTATCTTACATCTCTTGAGTGAATCATTGTTGC
TGCAGGGCTAATATGTGATACTTTGAGTATATCAATACTCCCAAACCCCCTTCCTATACTGCTAAATCTT
GAGTTACCAGGACGTAATGCTTCTTTTAATATCTCAATTTTTAGGTCTGTTTCAGGGAAAAGAATATTGC
TTGACGTCTTATTTTTGGAAAATGACTCAACAATCCCAACACCCAAATCATACAAAATAAACGTAATTTG
ACTGTTTTTAGGCGAGTACCACAATCCTTGCCACCATTTTACTTTTTCATCTAGCCCGTCATAAGCATGA
TGAAAAACATTTAACGATGCCTCCGCAAGTGCAACTTCAAGTTTTTCCAGAAAATCTTTTAAGACAGTAG
TGTTTTTATACTTGACATATAATTCTTCATAAAGTATCGACAGAAGTTTTCTATTGATCTTTCTTTTTGC
TACTGGTACTTCACCATATTGAAAAAGATTCATGTCTTTTTCTAAATCATCTATCTTCTTCATTGATCCA
GCCATTAGTGTCTTTAATAGTTGACTTCGAATAAATATGCTTTTATGTATTGGTGATTTTTTTGTATCAA
ATGTGAAAAAGCCTGCATTACCTTTTAATATTTGTAAATGATTTATATGTGCAAAAAGCATTACAGCTGC
TGCTGCAGTTATTTGTTTTGTATTTGTGAAATCGATTTTTATTGAAGTATTACTCTCATCTATAGCTAAT
GTATAAAGTTGAGAGATAAAATTTAATGTATCCACTATGGATTTTTCATCATAAATACACAGTACTGAAG
GAGCTTTAATTTTCATTTTTAATATTTTAAATAGGTTATATTTAATGTTGGGTTAGTAATGCTCCACTAT
TATAAAATCAACTCTCTCAGTGACACCCAATCATTACATCTTTAATCACAAAGCACAGACCGCCAGAAGA
CCTTGCTATCAACCGCCGCGCCAGACTTGACGACCAATAATTTTTAACTCACCCAATTGCTCTTCACCTA
CTTCAATAGGCTTATATTCAGGATTAAAACTAAGCAGTGTGATTTTGTCGCCATTGCGTACAACTTGTTT
GATATAGAAATTGTTTTTATACGTTAAAGCGTAGATCTCACCATCAACAATATCTGTATCGTGAATATTC
ACAATCACAGTGTCCCAATCTTTTAAAACTGGATACATACTATGCCCACGAACAAACATCGCTTTACAGC
TTTCTGGTGTTAAATTTTTTTGTTTAAACCAAGCTTGTCTAAATAATAAAGGCTCATCAGATTTTCTTGG
TATCCATTCCACAATGCATCCCTTTCCAGTGCCAGCGGATAGTTTTACATCATATAAATCAATCTCAATA
TGCGAATCGCTGTAATCTTTATCTTCTATTACTGCAACCTCATTTTTATCAAGAATGTCTTCGCTACCTA
ATAACCAATTCACTGAATAGCCGTATTTTTCGCAAATCAATCTAGCTGAATCAATACCTATCTTCCCATT
TTTAAACCAATTATTTACAGCTTGGGGAGTTTTGTTTGATACTCTGGCTAACTCCGCCTTACTTACTCCA
GACTCATCTAATATTTGCTGTAATCGCTCAACGACAAGTTTATCTCTGTTATCCATATAATCCTCCATTA
TTGAAGTGTAAATAAAATATTTACTTTTGCAATAAACTCAATATTTACATATATAAATTTATGATTTATT
ATTAATGCCAGATTCAATCAACTAAATATTGAGGTATTTATGACACCTATTGAAAAGGCAATTCAGGCTG
TTGGCTCTCAAGCCAAATTAGCTCAGGCAGTAGGAAAGACATCTCAATTTATTTATCGAATGAAAAGAGC
TGGGGGAAAAATTTCTACTCAAGACGTTTCAGCCGACAAATGGAAAGAGGTCACTGGTCTCCCTAAAAGC
GAGTTATTCCCTGAATTTCAGGATTAACTTACCAACTAACTAAAAAACAATCTTCAAGAAAAAAGGAAAA
ATTTTCATGAACAGCAAAGAAATACAGAGATTGTTACACCGAGATTGTAAGAACAGCTCAGGCGGTATTA
CCTCTCTTGCTTATACGTTAGAGAAGTCGCCAAAAATTCTTGGCAACAAGCTCAACGTGGATTGCGAGCA
GAACCAATTGAGCTTTATCGAAGCGATCGAACTTATCGCCACCGTTCAAAGCAAGAAAACACTCTCAGCT
ATTGCAGCACAAATCGATCACATCGTTGTGCCTATGCCTAGATGTGCTGATTGCGGTCAAGACGTACTAG
CAAGATTTCTAGATATTGCGGAATCAAGCGGAAGAATCGGAAAAGAGATTAAAAGTGCGGTGAGTTCTGA
TTCAGAGCTTGGACGTAATTTATCTCAACGTGAGAAACAAAGAATCTTAGCAGAAGTGGAACAGTTAATT
GAGCAAGCTATCTGTTTGAAGATGGAATTGGGGCAATAAAAAACCACTGTTGGAGCAGTGGTATTTAGGA
AATATAAACCAAGGTGATTTATGAATCAATTATTAAACATTTCAGAGCAAAAAGCAAGACTTACGATGAG
TAGTCGTGAGATTGCGTCATTAATTAATAAAAATCATAGCGACCTATGTCGTTCAATCGAAAGATTAATG
GTAAAGGGCGTAATTAGGGGGTATCAGCCAATGGCTTACACCCATCCACAGAACGGACAGACTTACTACG
AATACCATCTCGAGAAAAGAGATTGCCTTATCGTCGTCGCTCAAAACTGCCCTGAATTTACCGCCGCAAT
AGTTGACCGCTGGCAAGAGTTGGAAAATCAACAAAAATCAACCGCACTTTCTCGAAAAGAATTAGCGTTA
ATGGTTCTTCAAGCTGAGGAAGAAAACGAGCGTTTACAATTAGAGAACGCTGAATTAAAACCAAAAGCTG
CTTTTGTCGATCACTACGTGGAAGTTGGCACTAGTAAATCACTTCGTGAAGTCGCCAAGATTCTAAAAAT
GCCAGAAAGAGCAATGATAGACCGCCTTATTCAAGATCGCCTTTTATATCGCCAATCAGGTGCGTTACTG
CCATATCAAACCGCTCACTCACGTGATTTATTTACCGTGAAAACAGGCACAGCAGAACGCGGTCACAATT
ACACGCAAACAAGAGTAACAAGCAAGGGGATTGAATATATCGCGTCACGTTACGCTTCGGAGTTGATGTT
ATGAGTAATAAAAAACAAAAAAGCACCAGAACTGCGTTATCAAAAAAAGTCCGCTTTGAAGTTTTTAAAC
GTGACAGCTTTAAATGCCAGTATTGCGGAAAGTCAGCTCCTGATGTTGTTCTTCATGTCGATCATATTAA
TCCTGTAAGCAATGACGGAACCAATGACATTATGAACCTGATCACCTCTTGTTCTGAATGTAATTTAGGT
AAAGGCGCAAAAACACTAGACGATAACTCTGTTATTGAAAAGCAAAGAAAGCAATTGCAAGAGTTAAATC
AAAAGCGTGAACAACTTGAGATGATGCTCAAGTGGAGAGAAGGGTTAGAAAGCTTAGATCAAAATATTGT
TGATGTTATTACTCAAAAAATAAATGAATTAATTGCGCCAAGTGAAGTTAACTCTAATGGTGAGAAAACA
ATTAAGACATGGATTAAAAAGTTTTCTGTAGAAGAAATATTAAATGCTATTGATGCAGCTTTTGAGAGCA
CTTTTTGTCGTGGCAGCAATAAATCTCATGACGAAAAGAGTAATGATTTTTTCAACTTAATTCCTCGTAT
TTGTAGTGTAAACAGAATGCCTGAACTAGATAGAGAGCTTTGCTATATCAGAGGAATTTTAAAAAACAGA
ATGTATGTGAATTTTGGTTATGTAATGCAGTTAATGAAAAAAGCTACTTCATTAGGCTTTGATGTAGAAG
ATTTAAAAGAACTAGCAAAAACAGCGAAAAACTGGACTTCCTTTAAGAACACTTTAGAGGAGTTTATTCA
GGAGGGTGAAAATGAGTTCTAAATTATTGGGACATGTTTGGGATTTAGATCTTCCAGATCACGCAACAAA
ACTAGTATTACTCCGTCTTGCTGATAGCGCAAATGATGAGACTGGAGAATGCTGGCCGTCACTTAAGCAT
ATTCAAGATAAATGTAACATTAAGTCAAAAAATACTATTAGAAGAGCTTTAGAAGTTCTTGAGCAATTAG
GGTTATTGGTCGTTATTAAGAGAAAATTATCAGCAAAGCAAAACACCTCAAATTTATACAGATTGAACAT
TAAAAAAATCCTCGAACCAAGCTCTGTAAGTATTAAATTAGGGGGTGGTTCAAATTCTGAACTAGGGGGT
TCAAATTCTGAACTAGGGGGTGGTTCAAATTCTGAACCCAGAACCAATAACTCTTTTGAACCAATTAATG
AATTAAATACCCCCTTACCCCCTAAGGGTGAATCAGCTAACGCTGATGGCGAAGGAAATGCCAAAAAAGA
TTTATCTGCTAAAAATAAAAAAAATCGTTCTGCTGAAAAAATCGATTATCAAGGCGTTATTGAAGCATTC
AACGAAGCTAATACTGAAAACGGCTCTAGGTTGCCATTTGTTAGAGAATTATCAGATAAGCGAAAAACAA
GCATTAAAAAATTCCTCTTGTCACTGAAAGAGCCTACTGCGGAATGTGCAGGTAATTACTTCAACGCCTT
GTTCTCAATGCTAAGACCTTTCCATTTCGGTGAAGAAAAAAATTCAACTTGGAAAGCAAATTTTGATTGG
GCAATTCGTGCTGAAACAGTGATTAAAGTGCGTGAGGAGAACCTGTAATGAGTACACAAATTCAAACAGT
CCCTTACAACTTGCAGGCAGAACAATCTGTACTTGGTGCAATCATGATGGATGCTAACGGTGAGAGAAGT
GCGACAGTTTTTGCGATGTTAAAACCTGAAAGTTTCCATGTGCCAGCACACAAAAAAATCTATGAAGAAA
TGCTTTTCTTGGCGAGAAATAATCAACCGATCGATTTAATGACTATTGATTCACGTTTAAGAGCAATTGG
CGTTATCGAGCAAATTGGCGGTATGGCGTATCTCGCAGAAATGTCAAAAAACACTGTCAGCATCGCTAAT
ATTTCAACGTATGCGCAGATTGTGCGAGATGAAGCAATTAAACGTTTTACCTTTGCTAAGTTACAAGACT
GCCAAGAAATGGTGCTTTCTAGTAATGGTTTGAACGCACAAGAAAGACTTGATGCAGTTAGTCGCTTAAT
GTCTGAGATTGCGGATTATGGACGTACAGGAGCAACAAAAGGCTTGCGTGCTGCAAGAGAAGTTGGAAAT
GAATGGTTAGATAGCTACCAAGAACGACTAGAAAATCCAAGTGCTACAAGAGGACTTACAACTGGGCTTA
CTGCACTTGATGATCTACTTGGTGCAAAAGGTTTAGTTAAACAATCACTCGTTGTTGTAGGTGCTAGACC
TAAATGTGGAAAAACTGCTTTCTATGGCATGGTTGCAGAAAACTGCATTGTGAATGAGAAAAAACCAGCA
CTTTTATTTAGCCTAGAAATGTCTGGTCAGCTCATTTTTGAAAGGTTGATTGGACAGAATGGAAATCTCA
ATACCACTGCATTTTATGAACATGATCCAGATGTCATTTTCCATAAATATCACACTACGCAAGAATCGCT
TATTAACCGCGCAAGTAATGCTGTAGGGGAGTTAATCAAAGACGATCTCTTGTATATCGACGACACACCG
GGTGTTTCAATGGCCCACATCAGAAATGAATGCAGACGTATTAAGCGTGAGCGTGGTGAGATTGGATTGA
TTGCGGTCGACTATCTCACATTGATGAAAGCTGAAGATGCAGAACGTAACGATCTCGCTTACGGAAAAAT
CACGAAAGAACTAAAAAATCTAGCACGTGAAATGAATTGTGTGGTTTTGGTTCTTACGCAGCTAAACCGA
AAACTTGAGGATCGTGGCGATAAACGCCCACTTCCCAGTGATAGTCGTGACACAGGTCAAATAGAACAAG
AATGTGATTACTGGATCGGGTTGTACAAAGAGAGTGCTTATAGCGAATCGGCAGACAAATCACTCACTGA
AGTGATTTTAAGACTAAATCGTCACGGTGGTGGAAGTGGCACAGTTTATGCCGATCAGCGTTTTGGTTCA
ATGTTCAATTGTGACCAAGACGAAGCAAAACTAAGAGCAGAACAATGCAAACCAGAGCCGAAGAAAGTTA
AGAAAGGGGATTTTTAAGATATGGAAATTAAAAACCAATTCTTCTTACGCTCAGAACAAGTGCGGTCAAA
TTGTCAGGATTTTATCGCACAACTCCCTATCGATGATGATAAGCCACTGGTTGTCGATATTAAGCCAAGA
ACACGCAACCTAGAGCAAAACGCTAAATTCCATGCCATGTGCCAAGATGTGGCTAATCAGCTTGAATTCA
TGGGACGTAAGCTAACGATGGAACAATGGAAAGTGCTGTTTATTTCAGGTCATGCGATGGCTACCAATGA
AAAAGCAGACGTTGTACCAGGTCTAGAGGGTGAGTTTGTCAATATCCGCGAAAGCTCAGCAAGAATGAGT
GTTAAGCGCATGGCAAGCTTAATTGAGTATGTGACGGCTTACGGTGTAAGTCATGGTGTTAGATTTAACG
ATAGATGCGGATTTTGGGGGAAATAATGGAAGATTTTTTAATTGTAATTGTGTCACTAGGAATGTTGTTT
TTTGGCTGTATGTTGATGGGTGATTTTTTATGACAACAAAGAAACCGAAGGAGCACAAATGCAAGGTATG
CGGTAGCTACTTTGTAAAAAGTAAATCAACACAGAAAGTCTGTTCAGTTGATTGTGCTGTCAAGCTAAGC
AAAGAAGAAGCGCGCAAGAAAAGAGAGAAAATTCAAAAGGCTGAACGTGTAGAAACAGCAAAGCGAATGA
GAGCAAGAAAAGAAGCGTTAAAAACAAGAAGGGATTGGTTAAACGATTTACAAAAGATTTTTAATAAATT
CATTAGATTACGAGATAGAGATGAGCCTTGTATTAGTTGCTGTCGTTATCATCAAGGGCAATGGCATGCT
GGACATTATAAAACAGTCGGTTCATCACCAGAGCTAAGATTTGATGAAAAAAACGTCCATAAACAATGCT
CTGCCTGTAATAACCATAAAAGTGGAAATGTTACAGAATACAGAATCAACCTCATTAGAAAGATTGGTGT
TGAAGAAGTAGAAAAGTTAGAGAGAAAAGACCATCCACCACTAAAACTCACAAACGACGAAATCAAAGTA
AAGATTGCGCTGTACAAAAACAAAATTAAAGAATTAGAGGGCAGGGAATGAAATTTAGTGAATTAAAATT
AACACAAGAACAAGAATATTTTGTCGACAAGTGGATGGATATGTGGGGCAACTGGATTAGAACTGAACGG
TTTGATAAAACACAATTTAATATCATTGGTAGATTAATGCAAAGTGTTACACCAAGCGAACCTAGCGAGC
CAATTTGTGATGATGATGTTGGAATGATGATCAGTCAAATTGTTGACCAGTTCTTTATGAAGCATGATCC
AGCGATGCGGTTCATTGTCTTTTCTTACTACGTGAACAAATGCACTATTAACAAAATAGCTGTAACGTTG
AGAAAGAATAGCGAACCAATTCCAATGAAAGCCAGTCCGGGTAAATCAAAAATCAGAGTTCCAAGTATTC
TCACCATGAGAAAAAACGTAGAGAAAGAGCTAAAACTAGCGAAAGCGATAATTCACGAACTTCTTGTAAC
TGGCTTTGTAATTCTTCAATCTGGTAGCGAACGTGCCGTCAACGTGAAAATCAAGTATTGACAAAAAGTA
TAAACCTATATATCATTTCAATACATAGTGGGCTTTGTTTAAATGAGGTTCACTAAATGAGATTTTATAA
CCCTGACTAGAAGCAGTCGGGGTTTTTATTTAAGGGTGTAGCTCAACTGGTAGAGCAACGGTCTCCAAAA
TCGTATGTCATTGGTTCAAGTCCAGTCACCCTTGCCAAATTCACAAGCTCAGTCTTAACGGACTGGGCTT
TTTTATTGCCCCAAAAGCAAGGGGGTGGAGATTATGAAAATGAAAGATGCTGGGACGCAATCGTATATCT
GGTCAGGGTTTGGCGCTTTCTTTGCACTTCTCTCACTTCAAGAATGGCTGGCAGTTATCAGTTTGACTGT
TGGTGTAATTACGATGCTTGTTAACTCTTATTACAAGAAGAAAGAAAATGAGAGAAAAAACGCAGAAAAA
GTGCGACTTGAAGAGCTTCATAAGTTAAGAGTTGAACGCATGAGAATAAAACTCGAAAAAGAAAAAGCGG
GGCTTGTTAAATGAAACACGTTAAGAAGATAACGGCTTGTTCTGTTGCAATGATTATCGCTGTTGTCATG
TCCGATCACTCAACTGAGATTCGCACCGGTGAGCGTGGACTAGAAATTATTGGTAATGCTGAAGGTTGCG
CACGTGAACCTTATAGATGTCCTGCTGACGTTCTAACAGTTGGTATTGGTTCAACGGAATTAAGCGGATT
GCCAATTGAGCGTAAAAGATATTCAGACGAAGAGATAGCGAAGCGCTGGGTAAATGACATTAAAGTAGCT
GAAAAATGCGTTAATAACTGGGCAAACGGGAAGAATTTGCCGCAAGGTGCATTTGAGGCAACGGTATCAA
TCACATTTAATGTCGGATGTTCTAAGCTTAAATATTCTACGTTGTTTAAGCACGCTAAAAATGGTGATAT
TCAAGCAATGTGCGATCAATTTCCACGCTGGAAATACGCTAACGGTAAAGTATTACGTGGACTTGAAATC
CGCAGACAAAAGGAACGTGAGCTATGTTTAGCCGACTTACACAAATCTTGATCGTCGTAATTTTGGGCTT
GTGTGTCGCGTTGTGGTTCCAGTTCCAATCTATTTCTAACTTAAAAGCCCAAAACACCATTCAAGCCCAA
ACCATTTCACTACAGGGCGAAAGTATCAAAAATCTCAAACAGCAAGAAGAAATAAACAGACAACTCACAC
TCGAAATAAGCAGACTTGAGAGTGAGTCTAGGAGCAAATCAGATGATGCAATCAATTCTATTTCACATGA
TGAAAAGAGTGCTGACGCTTACAATGCCAGTGCTCCTCGTTCTGTTGTTGACTTCTTGCGCAAGTAAGCC
AGTAGCGCAAGTGTGCCCAAGTATTCCAGCCGCACTTCTGGCGCACTTAGATAAAACAGGTTTTAACGGT
AATACTTACGGTGACGTTTCAAAGTATGCAGTAATACTCAAACGTGAGCGTGACGTGTGTTTGAATCGGA
TTGATAAGATTAGAGAGTGGAAAACAGAAAATGCACAGAATTAAAAGAGGCATAGATATTTCACTATGCC
TTTTTATTATAAAGATGATGATAACTCTCGTTGTGAAGCTACTGCTAAGAAATGGCTACGGTCTTTATAG
ATTGGATTATTAGCTACACGTTGGTCTATTCTATCAATTAGATATTGCGGTAATACAATATTAACACGCT
GGCGTTTACCAAAGTAAGCAGTGATATCTACATCGATTAGTAACCAACTATCGCAATATTGAAAATCTTC
TTGCTCTTTATAGTGAAGAAAGCCCAAATCTTTAATTTGGGAAATATCAAAATCACCCTCAACCATCATT
TCTAAGATGGTATGGATTGCATCAGTTACCATTGGAACAATTTCTTCGACAGTATCTGCACCACTAAAAC
AAGAGTAAGTTTCATTAAAAAGCGCAGGCACACATAAGCCAAACGCTTCATTTTCATTTTTTGGCGTTTC
AACGCCAATGGTAAATAACATATAGCCTCCTAGATAGGACTCGGCAGAGCTATAAAAGCCCTGCCGATTT
CTTTATGGATCTGACAGTACCTATTGGTAAATCTTTCTTGGGATGCGGAACAGGAAACGTCTTTCCTGTT
TTGGGTGAATACCATATATGGTGCGACCCTTTACATCTCAATTCAGTACATCCAATTGCTGTCAGTTCCT
TGATTAAGTCGTGTGAGTTCACGTGATACCTCCTTTGCCTTAATCAAATACTATTATACACACGTATACA
CACAAGTCAAGTATTTAAAAAAGGATTAACCATTATGCCAAAAAAAGACGAGGTTAAATCCACGTCTAAA
GGGCGTGGTAAAACTAAATTAACAGACAAGCAAAAACGGTTTGTTGAAGAATATCTAATTGACTTAAATG
CCACTCAAGCAGCAATCAGAGCGGGGTATGCTGAGAAAGCAGCTAATCGTGAAGGCAGTCGTTTGTTGTC
AAATGTAGACATTCAAGAAGCTATTCAAAAAGCCCAAAACACTCGGGCGGAACGAGTTCAAATTTCACAA
GATGATGTACTGCGTGACTTAATGGAGTTACGTGATATGTGTATGGGACGTAAATCATTCATTGTCACTG
ATACGGTTAAAAACAATCAAGAGGGAACTGTTAATACGGTTGATAATCATGTTTATGCTTTTGAGCCTGC
AGGAGCAAATAAAGCACTTGAGTTATTGGGTAAGCATTTGGGAATGTTTAAAGAACGAGTAGATCTCACT
AATTCAGACAGTTCACTTAATCGTCCAACAATTATTGAATTAGTTTCACCATCGGTAAATAGCAATGAAA
GTACAGATTGAAATACCACCTAAACTCATCCCAGTTTTTAGTGGTAATTATCGTTATCGTGGATCTTATG
GTGGTCGTGGTTCTGCAAAAACAAGAACGTTTGCGAAAATGACTGCTGTGGTTGCATATAAGAGAGCAAT
GGCAGGTGACAGTGGTGTTGTACTATGTGGTCGTGAATTTATGAACTCGCTTGAGGATTCCTCACTTGAA
GAAGTTAAACAGGCAATTAGAGCAGAGTCATTTTTAAATGATTTTTTTGAAATAGGTGAAAAGTACATCA
GAACAAAGTGTGGCAGAGTGTCGTATATATTTTCTGGTCTACGTCATAACTTAGATAGTATCAAATCGAA
AGCAAGAATATTACTTGCTTGGGTTGATGAAGCTGAATCAGTCAGTGAAATGGCTTGGAGTAAATTAATT
CCTACGGTTCGTGAACATAATTCAGAAATCTGGCTGACGTGGAATCCAGAAAAAAGAGATTCCGCAACGG
ATAAGCGTTTTAGACAATTCCCACCTGAAAATTCTGCTATTGTTGAAATGAATTACACAGATAACCCTTG
GTTTCCTGGTGTATTAGAGCAAGAAAGGCTGAATGATAAAAAACGCCTTGATGATGCAACATACCGTTGG
ATTTGGGAAGGTGCTTACTTAGAGGCAAGCGAGGCTCAAATATTTAAAGGTAAATATGAAGAGCTAGAGT
TTTCACCAAATCAAGATTTTAACGGTCCATATTTTGGACTTGATTTTGGCTTTGCTAAAGATCCAACTGC
TGTAGTTAAGTGTTGGGTATTTAATAATGATCTGTATATTGAGTATGAGGCAGGCAAAACAGGCTTAGAG
TTAGATCACACCGCAGGTTTTGTGAAAGAAAGAGTGCCAGATATAGAAAAATATATATTACGTGCAGACT
CAGCAAGACCTGAATCAATCAGCTATCTTAAACGCAACGGTATCCCTCGAATTGAGGGCGTTAAAAAATG
GGCTGGTTCTGTTGAGGACGGGATAGAACACATCAAATCTTATAGAAAAGTCTATATCCATCCTCGCTGC
AAAGAAACATTACGTGAGTTCAGGCTGTATAGTTACAAAACGGATAGATTAACAGGCGATGTGCTACCTA
CTGTGCGTGATGAACACAATCATTATATCGACGCAATTCGCTACGCGTTAAATCCACTAATGCAACCCGT
TGGAATATCGGTGCAATCTCCATTAAAAGTACGCTAAGGATTTTATATGTTTAAAGTATCTGATACTTCG
TCAGAAATGGCGAAATTGCATTCGCGCATCCGCATTATAGATGACTTGTTAGGTGGAACAGAGCGAATGA
GAGAAGTTAGCAAAACCTATTTACCAAAGTTCCCATTAGAAGACGAGGATACTTACAAAAATAGGCTAGA
ACGAACAACACTTTATCCAGCTTTAGAAGAAACACTCTCCCAAATGAACGGGAGAGTTTTTTTTACCCCG
ATTAATATCACAAAGATCAACAATAAGCTTGCTAGTGAAATACTCCCGGACGTTGACATGGAAGGGAATA
ACCTTGACGTGTTTGCATCCAGTTGGTTTCATGCAGGATTAGCCTATGGTGTTAGTTATGTTCTGGTCGA
TTACCCAGTTACAAACGATGCCAAAACACTAGCAGAAGAAAAGGCTATGGGGGCTAGACCTTATTTAGTT
CACATTCATCCATCCTCAGTTTTGGGTTTTAAAACAGCCAGAATTAACGGTAAACGTGTATTTACTCAAT
TTAGATACCGTGAGTTCATTGATGAAGAGAATGGAGAATTTGGGTTAAAACAAATTGAGCAGATCAATGT
TTATGAACGTGGAAGAGTTAGAAAATTCAGGAGAATTAAAAATGCCAAAGATGGAGAGAGTGATTACTAC
CTACATGCTGAGGTGGAGCTTAAGCATTTAGGCAAAACTCTTGAGTTTATTCCTATCGTACCTTTTATCA
CAAAACAAGATAATCACTTTGGCATTGGAAGACCTCCATTGCTGGAGCTGGCCCACTTAAATATTAAGCA
TTGGCAATCCCAATCAGATCAAGACAACATTGTTAGTGTTGCAAGAGTTCCGCTCCTTGCTAGAACTGGA
GCAATTGAGGGGGAACAGTTTCAAATTGGGGGTTCTGTAATTGATCTGCCAAGAGAAGGTAGTCTTTTCT
ATGTTGAACATTCAGGTAATGCGATAGGTGCTGGGAAAGAATCAATTAAAGAGCTTGAATCTCAGATGTT
GGTGGCCGGAGCAAAACTTCTTATCAAAAACATTATCGCTATGACTGAAAGTCAAGCAAGAGATGAGCAA
GGAAAAGAAATCAGTCAATTAAGACTTTATGCCAACAAATTCGAAGACGCACTTGATTTAGCGCTTGAAT
ATGTAGGTTTCTGGCTTGGTATTGAGAACGTAGGTAATGTTGAGATAAGCGGCAATATTGATAGCGAAAT
CGATCCTAACGCCTCATTGGATATGGTTATTAAACTGAACTCGGCTGGAGTCATTTCCACCCAAACAACA
TTTGAAGAGGCAAAACGCAGAGGTTTGCTATCTGATCATGCTAGTTGGGAAGATGAGCAAGCTAGACTAG
AAGTCGAAAGTATGAGTGGAAATTTCCATGGAGAAAACAATGAGTATTGATGAGCAAATAGAACATCTGC
TCACAGATCATAAAATCTTACTCTTTCGTTATGACGCCTCATTAAGACGAGAAATCGTAAAACGGCTCAA
TAAACTACAAAAACAGATGTTGAGCCGTATTTCTGCTGTTGGGTTGGAAAATGCAAGTAAAAGAGATGTA
GCAAAGTTACTTGGTGAGATAAAAGAACTTATCAAGGGTTACTATGTTGAAATGTATAGTTTTACAGATG
GTGAGTTGCAAAGCCTTTTACCAATTGAAGCTTTGGCAATAATGGAAATATATAATCAGTCCGTAAAATT
CGATTTATTCAACAAGGTGCCGGACTATAAGTTAAAAGCCAATAAAACCGCTCAAATCGTCGCTGGTTCA
CCTTTGTCTGATTGGTTCGATAAACAGGGAAGCGATTTAAGTTTTAAGTTCTCTGGGCTAATTAGACAGG
GGATTTTGGACGGTAAAGCAACAAGCAGAATCATCACGGAAGTGAATGAGCTTATGGTGCATTCACGTCG
TTCTGCTGAAACATTAGTTAGAACGGCAGTAATGAAGGTTAACGACGAAGCTCACAAGCTTTTGCGTGAT
GAAAACATGGATATCATTAAAGGCGAGCAACACATTAGTACTCTTGATACGAGAACGTCAGAAGTTTGTC
GCGCTAGAGATGGTCTAGTGTGGGACCTAAACCAAAAGCCAATTGGTGATCACAAGGTGCCGTACCAAAG
ACCACCATTACACCCAAACTGTAGATCAACCTTGCGTCTAATTATGAAATCTTGGCGTGAGTTAGGCTTT
GATGTTGATGAAATTCCAGAAAGCACCAGAGCAAGTATGGACGGTCAAGTAAAAGCTAACATAACCTATG
AAGATTGGCTTAAAAACAAAACCAAGGCTCAACAAGATGAAATACTAGGTAAAGGTAAGGCAGATTTATG
GCGCAACGGAGTTATCACTTTTCGGGATATGATTGATCAGTCTGGGCGCCCCTTGACACTTAAAGAGCTT
AGGGAGCAGTTTAAGTTAGGTGGTGTTGAAAGTGCAGTAAACGCCGTTTATAAACGCGCAAGTGAATTAG
AGCCTATACTTACAAATGATATGCTATCTATTGTTAAACAATCTAATGGCTATTTAGATGGATTAGATTT
TCGCTTGAAAAACATTGACTCCATCACGCGTAAAGTTCAAACGGATATTGTTAGAACCGGAATAACAGAA
GGAGAATCGCTAAGTAAAATAACTGATATTGTGCGTTATACCACAATTTTTGAGAGTAAGAATTTCACGC
GAAATTATTTTCGAATGCAGGAAATTCTTACTGAAAAAGGTTATAATATAACCAGAGTTAAAAATACTTG
GCGAAAAGGTGCTGTATATAAAGGCATTAATACGATCATTGAAAAAGATGGCGTTAAATTTGAAATGCAA
TATCACACTAAGCAAAGCTTTGAGTTGAAGAATGGAAAATTGCATGAGTTATATGAAAAAGCAAGGATTC
TTAATGTTTCATCTGAGGAGCTTAAAAAACTTAATGAGAAGATGAAGGATTTAAGTAATCAACTTGAAAC
CCCTGCCAATATAGGAAAGATCAGGAATTAGCGATGGAATATTATCTTGTTTTCCCAAAGTCAAATAATC
AATTGCTTGTGAGAGGTGAAGCATACGACTATTTAACGTTTGCCAAGTTTGATTTAAAAAAAAATGCTTG
GGATAATTCTGATGCGTTTTATTGGGGCGACAAAATTTTAGCAAGTGATTTTGTTGATTTCGAGCAAATA
TCGGAGGAAATGGCAAATGCATGGATTAATAAGCATAAGTGATAAAGCAAAATTATTTGCAGAGCAGATA
CATGCTAATCAATTTGATAAAGCTGGAAGTCCTTATATTTGTCATTTATCTTTTGTTGCTGAAATGCTTA
CAGGTGAGCATGATGATGTTATTGCTGTGGCTTGGTTGCATGACAGCGTGGAAGATACCGAAACTTCATT
AGGTGATATTTCAGCTTTATTTGGAGAGGTTGTTGCCGCTGCTGTCAATGCAATAACCAAGCGACAGGGT
GAATGTTACCAGAGTTACTTGTTACGAGTGAGGTCAAATGAAATTGCGAGAAAAGTCAAAATAGCTGATC
TCACTCATAATATGGATTTAAGTCGTTTACCAAAAATAACAGAAAAGGATTTATCTCGACAGAGAAAATA
TCAACAAGCTAAACAATTTTTACAAACCTAGCCTAGCGCTAGGTTTTTTTATTACCGAATAAAAGGAAAA
TATGAACCGTGAATTAATCCATGTTTATCCAGTAAACGACTTAAGAGAGCATGAACATAGCGAAAATTGT
TGGTGTAAGCCAATTGTTCTTGAAAGTGCTGATATTTGCATCCACCACGCAATAGATCAGCGTGACCGCT
ATGAAAATAGTGAATTAAAAATGCACTAACAAATTTAAAACAGAAAACAACGACCGCCTTAGTGGAAACA
CGAGGCGGTTTTTTATACCCGTCATTCAAGGAATGGCGATTCCAACGTGCTAGGCACATCAACAACATAT
CACGAGGTGATCTTTTATGTACACATTTATGAATTTAGGCAAATTCTCGCAAAAATTTAATGACAATCCT
GATGGACTTGGCGGTGGTGCTGGTGGTAACGGTGCTAGTGAGGCGAAATATACACAAGCCGATCTTGATA
AAGCCATTAGCGAAGCAGTCGCAAAAGAAGTCGCTGGACTTAAAACAAAGAATTCTGAATTGCTAGGCGC
TCAGAAAGATTTGAAAGAGAAGTTAGCTAAATTCGACGGCTTAGACCCAGAAACCATTAAAAATCTCATG
ACTCAATTCGAGAATGATGAGGAAATGAAAAAAATTGCTGAGGGCAAATATAAAGAAGTCATTGAAAATC
GAGTAAACAAAGTCAATGAGGCAAAACAACGTGAGATTGAAGCGTTGAGCAACAAACATCAAGAAGAAAT
GAACAAACTGCAAGCAAGCTTAGATCACTATTCAGGATTGGTTCTTGAAAACGCTATCCGTAGTGAAGCA
ACCAAAGCTGGCGTTACTTTCGGTGTAGATGATGCAGTGTTAAGAGCCAAGCTCACATTCAAGCTTGATG
AAGGGCTTGTTGTTCCAATTGATGAAAATACTTTTGGTGGTGATGGTAAGCCATTAACACTGAAAGAATG
GTTCGAAAGCATGAAAGAAAAGGCACCTCACTGGTTCCCAGCATCGCAAGGCGGTGGATCTTCTAATGGT
AGCCAAAATGGAGCGAAAACGATGTCTCGCGCTCAATTCGAAAAACTCTCTCCTGCTGAGCAAATGAAGA
CTATGCAGGATGGAATTACATTAACTAACTAAATTAAAAGAGGTCAGAAATGGCAGAAAAAAATACTTTA
ACAGCAATTGCACCATCTCTTTTCGCTGCATTAAACACAGTTTCTCGTGAGATGGTTGGGTTTATTCCTG
CGGTTAACCGTAACTCAACAGCGGAGCGTGCGGCTTTAGGTGATGAAGTGACTGTGCCAATCGCAAGTGC
AGGTGAACTTGAAGATATTTCACCGGGTCAACAGCCTAAAAACACAGGCGGCACAACTCCTGAATCAGTC
AAAATTAAGATGGAGCACTCAAAAGCCGCTCCTATCGTTTGGACTGGTGAAGATGAGAAACGTGTAAATA
ACGCTGGCGTTTATAATGGCGTGTTAGCTGATCAGTTTGCTGATGGCATGCGCAAACTTGTTAATACGAT
TGAGCGCGATGTCGCAAGTAAAGCGTTGATTGGTGCCTCTCGTGCCTACGGTACATATGGCAAGACACCA
TTTGGTACAGCAGGTAATTTATCTGACTTTGCTGGTGTTGCCCGTATTCTTGATGATAACGGCTGTCCTA
TCGTGGATCGTCAATTAGTCGTCAACTCTGGTGCGATGGCTAACTTGCGTGGTGTGCAGTCTGTTTTATT
CAAAGTGAATGAGGCAGGTAGCGCAGATATGTTACGCGACGGCTACACAGATCGAGTGCAAGGTTTTGCC
CTTCGCAACTCTGCTGGTATCTCAATGCATAAACAAGGTAATGCTGCGTCAAAAACTTTAAATGGTGGTG
CGGCAACGGGATTGCGTGAACTTGCATTACAGGCTGGAACAGGTGATTTCAAAGCGGGTGATTTGATTTA
TCTAAACAATGATAAAAGCAACATCTACACCGTGGCGGAAGATTTAGGCAACGGTGCGGGCAAATTAAAA
ATCAACGCACCGGGGATTGTCACCTCGATGTCTGGTAGTGAAACTATTACATCATTTGGCGACTTTACAC
CTAACTTTGCCTTTGACCGCAACGCTATTGTGCTTGCAACACGTGCGCCAGCACAGCCAACAGGTGGAGA
TAGCGCGGAAGACGTTATGTTCTTAACTGATCCAGTTACTGGATTAGTGTTTGAAGTTCGCGTTTATCGT
CAATACCGCCAAATTAAGTTTGAAATTGGTATGACTTGGGGCGCGAAAGTTATTAATTCTCGCCACTTGG
CAATTTTAGCGGGTTAACCTGAAACAACATAAAGAGCGTTCCGAAAGGAGCGCTTTTTTTATGGAGAAAG
ATTATGTTTTTTAGAATTGAGAAACAAAATGAGCAGCTAGTAGTACATCAAAGCACGCTTTCTGAGCATG
AATCTCTAGGGTGGGTCGTTTTAGGACCAGAAGAAACCAAAAAAGATGATAAAGGCTTGTCTGCTTTGAA
AGTAGAAGAGTTAAAAACAATGCTAACTGAAAAAGGGATTGATTTTGATCCTAGAGCCAAGAAAGATGAC
TTGATTGCCTTGCTTAGCGAAGAAACTTAAAAGTAAAGGGGGAAATATGGATTTAATAATCCCTAATGAC
TCCTACGTCACTTTGGAAGAAGCTAATGAATATCATGGCAACAGAAACAGTGCATTTGTATGGCAAGAGC
TTGACGACGAAACGAAAGCAAGACGTTTAGTGAGCGCATCGGATTTCTTAGACTTCAATTATCGTTTTCT
TGGTAGAAAAGCAGATCCAACACAACCTAGAGCATTTCCTCGCACTAATACTGGTGGGACTGATAGTAAA
GGCATTCCAACTTCGGTCAAATACGCCGTATTTGAGTTAGCTCTTTACGAGAATCTGAATGAAAATCCAG
ATAGTGAAATGTCTAGCGTTCGTGTTGGTCCTCTTTCGGTGAATTTCGAGAAAAACCTAGCATCTGGTAA
CGCAAGTAACCGCTTTGAATATGTAAAGGGAATTCTTGATACCTATTTGGATAAAAGCCAAGGGAGCGGT
AAGGCTAGAATGTTAAGAGGGTGATATGTACGGTAGGCTAAAAAACATTTCATCATCACTCATCAAAAAA
TTTGGTTCTCCGTGCGTAGTGAGAATTGAAAAAAAAGGTGAGTACGATCCAGAAACAGGAAGTGTTAATA
CTGTTCAGACAGTGGAAAACAAAGCTTTCTGTATTTTCGATAATCTTGCTTATGATTTTCCTAGCTTTAA
AAGTAATGGAATTAGCAGAGGTGATTCAGTCATGGTGAAACAAGGTGATGTGGTACTTCTACTCACAGCA
GAAGCCAATCCGGAATTAAACTCACACGTTGTAGTGAACGGTGAAACATGGCTTATTGTTAATTTTCAGC
CAGTTAAGCCATCTAGCACCGTCATCATTTATCAATGCCAAGCAAGACGATTGGGTGATTAATATGGGAA
GTTTTGTCATTGATATAGCAAAATTCAGAGAAAAGTTTAGCAATAAAGCTGATCTTGTTCTGAGAAAAGT
TGGGATTGAAACATATGAAAGAGTAAGACAGAAAACGCCAGTAGATACTGGACAATTAAGGGCGAGCTGG
ACTGTGAGTATCAATGGTATGCCACAAACCTATAATGGCGATCTATCCGCACTTAGTTCTGTTAAGTTTG
GAGATGGCATTATTATTGCGACCGATAAGCCTTATGCTCCAGCGCTTGAGTATGGTTTATACCCAAAGTC
TGGTGGACGTAAGACAAAAAACGGCTTTTCCATTCAGGCACCACATGGCATGGTGAGAATCACTGTTCAA
GAGATGCAAGCTTGGCTAAAAAGCAACCTAGGGAAATTCTATTAATGAAAGCAAAAATCAGGGCGATACT
CCAAGGGCATTTAGCAAAAATAAGTGATATAGAAACTGCATGGGAAGGTGTAGAAAATGTATTAAACCTA
CCTTATCAAAGTGTGTTTCTAAATATCTCTAGTACGCTAACAGGAGCAATTTGTGATAAGCCAAAAGCAC
AAGAAGTCGGTTTTTTACAAGTGACTTTATATTACCCATCAGGGAAAGGAACAGCTGAGATCGAAGAGAA
AGCTGTAGAAATCAGGCATCATTTTTATGGTAAATCATTTACTAGAAAAGGTGTTCAGGTGGTGATCCAC
TCCCCACCACAAATAGGTGGCACTTATCTCAAGGATAATATTCTTGCGCTACCAGTAACAATTAATTTTA
CTGCCTATGAACTCTAAGGGAGGAATAACATGGCAACAAACGCACAAGGCACGAAACGCACGATCGTTTT
CGCCAAAGAAACCCAATTTGGTACTAAAGCTACACGCACAGGAGCAAAAATCCTTCCTCGCATAGAAAGC
TCATTAGATACCAGTTTTGAGTCTTTTCAATCTCAAGAAATACGTGATGATATGCAACGTGCAGCATCAA
TTACAGGTTTTGAGAAGGTAGAAGGAGAATTGAAAGGGGAACTTTCCGCTGGTCAATGGTCAGCCTTTTT
AGCCGCAGTATTACGCGGAAATTTCACCACTCAAGCGAAAGCTCCTATTATCAAGAAAACAACGAATGGT
AGTGGTGAAAAACAAGGGAAAATCTTAGTTGTACCACAAAACAATCACACCACAGACTCATTCACTATTG
AAGATTTATTCTCGGATATTAATGTCAGTCGTACATATTTAGGTTGCAGAGTATCTAAGATTAGTATTGA
TGTACAACCTAATGGTATTGCTTCAATTAGTGTCGGATTTTTAGGCCAACGAAGTGAAGAAGGAACCGCG
GCTTATTTTACTTCTCCAACCAACATCAACCAATCAGGCAAGCTCGCTGGTGTAACGGGTAAGTTATTGT
TTAATAAACAAGCTTTAGGGCTTGTAACCGGCTTTAAGCTGGATATTGACTTAAATGCGTCTAGTGAACC
CGTACTGGGTGCAAGATACGCCCCTGATGTATTTATCGGCACCGTTGCGGTGAGTGGCTCATTTTCTATC
TATATGCAAGATAAGAAAATGTTTGATGCTATTCGTCGTGGAGAAACACTTTCCCTTGAATTGCGGATGG
ACGCAGAAGATGCCGCTAACAGCGATTATGTATCAATCATTTTACCGGGTATCAAACTCACATCTATTGA
TACGGATGATGGGGCAAAAAATATCATCCAAACATTGAATTTTGATGCTTTCCCAGAGGTGTACGATGGG
GAAAGCCAAATTGATGACATATTAAAAATAGCAACCACAATGATTGTACAAGATACATTGGCTTAATCTA
AGCCAAATAAATCAAACCTCGACCAGCAATAGTTGATTTTTTATTACCCAAAATACAGCAAACAAATCGC
TTAATCCTCGTGATTGAGTGGTTTTTTATTTTCAACAATAAGGAAATCTAAATGAACTTACAAAATCTTT
CACAAGGTAACTTGTCAGAATCACACCGTTTTGAATTACTACACCCTGTCACAGGCGAAGGATTGGGAGC
TTATGTTAGCGTGGTAAGTGCGAAAAGCGATCAAGCGCAAAAATTTGTCGCTAAACAGATGCGACTGGCT
CAAAAGCAAGAGTTTGAAAACGCTCGTAGTCGTAAACCGAAAATCAAAGAGTTGGACGAAATTCGTGAAG
AATCAGTTGAACTTGCAATAAGTCGTATTGTTGACTGGGAAAATATCGAATGGGGCGATAAAAAAGATTT
ACCGTTTACGCCTGAAAATGCCCGAATGGTGCTAGAACAATGTGATTGGATTATTGAGCAAGTGCTTGAG
CAATCTAACGATTTGGGAAAGTTCTTGGTGAGCTAATCGATGACCTGCTTCGTTATGCGGGGCAGGAATT
TAAACTAGATAAGAAACCAAAAGAATCGGACAGCACACTGAGAGAGCATTTACAAGCAATTGCTGAGCAA
ACAGGCACTACACCTGAAGAGCTGGATAATCCGGAGCCTAATTTGGCAGTACAGCATTTGCTTGTGATCT
TTCAGCAGCTATCTCTTTCTCGTCAGGCTGGAATGGTATTAAATCCAATTACATACAGCGAAATTGTAGC
GTGGTCGCAGTTATATCAAACTCGCCTTTCGATGTGGGAGATTGATGTATTGAAACGGATCGATTTGGTT
TTTCTTAATATTCAAAATGAATAGGTGGCGAATGGAAACCTTTACCTTTGCTCCAAACTGGGGAATGAAA
TTAAGCAAAGAGCCAAAAGTCAAAACCATTACTTTCGGCGATGGCTACGAACAACGTCTAAAACAAGGGT
TAAACCACAATCTACGAAGCTACTCTCTTACATTTAGTGGAGATATAAATCAAATGCAACAAATTGAAGC
CTTTTTAGACCGTCACGAAGGGTATAAGGCTTTTTTGTGGTCCCCTTACCACTCCACGCAAGGTAAATTC
AAATGTTCAAAATGGGACATTGAGCAAAAAGAGAGCCACTGGACAATCTCTTGTGAATTTAAAGAGGTGG
TAGCCTAATGAAACAAGGATAATTTATGACAGATATAGCCACTCTTGCCATTGAGATTAGAACTAATGGT
ATATCTCGCGCAAATCGCGACTTACGTAGTGTTGAGCAAGTATCACAAAAAACGGAAAAAGCCGTTAATT
CCCTAAGCCTTGCTGTGAACACATTGAAACGATTAATGGCGTTAGGGATTGGCATTCAAGGCCTCTCAGG
ATTCTTACAAATGGCTGACACAATGCAATCCCTGCGCGCTCAAGTGAAATTTGTGACAGGTTCATTGGCA
GAGTTAAATAAGGCGCAAAACGAGTTATTTAATATTTCTCAACGTACGCGTTCCAGTCTTGAATCAACAA
CACAGCTCTATGTTCGAACATCACGAGCCTTGAAGGATTACGGCGTATCGCAACAGCAAGCATTGCAGTT
TACCGAAACCATTAACAAAGCAATGGCAGTGGGTGGGGTTGGTGCTCAAGAGCAAGCTAGTGCTTTAATG
CAATTATCACAAGCGCTTGGCTCAGGGCGTTTACAAGGTGATGAATTTAGAACAATTGCGGAAACCGCGC
CGATTATTCTTGATGTAGTAGCGGAATATATGGGGAAAAGTCGAGCTGAAGTGAAAAAACTGGCGTCTGA
AGGCTTAATTACCTCGGAATTACTTTTTAAAGCAATCAGTGGCTCAACTGAGAAAATCAACAAGCAATTT
GAAGAAATGCCTCTTACATTCGGGCAAGCAATGCAGCAGATGCAAAATGCGGCCTTAAAGTTTGTTGGGG
ATTTGAATCAATCTACCAACGCAACCAACTTATTAGCTCAAGGTGTGAGTTTTTTGGCTGAAAACTTCAA
TACACTTGGTGCTATCATTGGTGGTGTTATGTTGGGTCATTTGGCTAAATATGGGCAATCAATGGCCATG
GCCGCGGTAAATAGGTACAAGCAAAGCCTTGCTAATTTACAAGTCGCCAAAACAGAGCAAGTAAAAGCTG
CGGCAGAGCTTAATACCGCTCGTGCTAATATGGCGGTGTTAGCATCTGAATTAAAGTTGGCGCAAACGGA
GCAAACTCGTTCAGTTCTTCGAATGAGAATGGCTCAACAAGCGACACTTATTACCAGTCTAACCAATGCG
GAGGCGGTAGCAACAAATAATTTAGCGACTGCTCAAGCTAAAGCATCTATCGCTGGTCGAGCGTTGAATG
GTGTAATGGGCTTGTTGGGTGGCCCTGCTGGAGTGATTACCATAGCAGCTAGTGCATTGTTTTATTTCCA
CCAGAAAGCGGAAGAAGCTAGAGAAAAGGCATTAGATTTAGCTGGGGCAAATGATAGATTAAAGCAATCG
TACGAAGATTTAAGTGAAGCCTCGTTACTTGGTTCTATTCGTGAACAAGTTAAAGAGTTAAATAACTCTA
GAGAGCAAGTCAAAAATGTAGAGGCGGAGATTAAAAATACTCAACGAGTGATGAATCAATTTTTAGGAGT
AGCGGTTCCTGATGAATTAAAATCCGACCTAGATGCGTTGCGAGATAAGCTTGCTCAATTAAGAGAAGGT
GAAGGAATTAATTTTCAGACACTAGAAAAACAGCTTGGGGTTCTAGCACCAATGTTTGCGCGTAGCGGTA
AAAACATTGACGATTTTAGAAAAAAACTTTTGCTAGTAGGGGTAAGCTCACAAGATGCTGAGATTTTTAT
TAAATCTCTTGAAAAATCTTTCACAGATTCCACGAAGGCCACAGAGAAAGCGAAAAATGGATATAGTCGC
ATAGAGTCCGAGTTGGCAAAACTCAAAGAGAAAACTGAAGAAGCAAGACAGAAGTTTGAAATTTTAACTT
TAAAACAGCAAGGAAATGAAAAGGCATCTTATGTACTTTCTCAACTTTATGATGTTTTAGGGGAAAAAGG
CGCTGACTATGCTAAGGTTCTTAGAGAAATCGCCGTTGGTAACTATATTGCTGCACAATCAGAGCTTTCT
CACATTAAGGACGCTAAATTCTCTTTAGAAGAATTGATCGGAATGAAGAAAGAGGCGGAAGCTGCATTTT
GGTTCGTATCACAAACTGATAAATTTAGTGCTTCAGGTCAAGATAGTCTAAGTGAATGGAAAAGTTTTTA
TAATGAACTTCAAAAAGCGAGCGCTGATAGCTTAACTCAAATATCTCTTAATGAGGAGCAAGCGTTGAGA
GATATGTTAGAGAAGGCGAAAAAAGCAAAAATTGGTCATGAGGAGATGGAACGTGCTAAAACTTTAATCA
CTGAAAAATACGCCAAAGAGAGAATGGAAGTCGCGGAAAATTATGTGCCATCATTGAGATATGAGCGCGA
ATTGACTGAACATCTCAAGCTAATCGATCAGCTACAAAAAACTAATCGGATTACAGCAGAACAAGCCGGA
GATGCCAAATTAGCGTTAAGTGCTAAATACAATCCTTTATTAGCTGCTCAGCAAACGTATATCAATAACC
TGAAAGAGATTGAACTACTAGAAGTGAAAGGTGGTTTAACTAAACCACAAGCAGATATTGCACGTAAGCA
ACAGGCGACAGATCTAAAAAATACTGAATGGCAAGAGTGGCTGAAAAATGCGGATCAATCAGACCCTTTT
AATGGTTTAAAAGTTGGCATTAAAGAATTTGGCGACCAAGCTAATGATGTGATGGGGAATGTTGGGCAAA
TTACAGGTAGAGCATTAAATGGAATGACAGATGCTTTAACGGATTTTGTGATGACAGGTAAGGCTAATTT
TGCTGATTTAGCCAGATCTATCATTGCGGATCTAGCTAGAATGATCATTAAAATGATGATTTTCAATGCG
CTAAAATCCGCTTTTGGTGGCACATCTATAGGTAGCTTTCTTGGTTTTGAAAGTAAAGCTGAAGGTGGCA
TTGTGGGTGAGCATTACAATGGCGGTCTTGTTGGTTTCTCTAGAGGGGGATTTACTGGATTTGGTGGTAA
ATACACACCAGCTGGTATTGTTCATCGCGGTGAGTATGTCATCACGAAAGAAGCGACAAGTAGAATTGGC
TTGGATTATCTCAATTATCTGAATTACGGGAAACGAGGTTTTGCGAATGGTGGCGGTGTAGATGTTCCGC
GTTTAGCCTCTCCAACCTCTAATTCTAATAGGAATATCTCAATAAAAATCATTAACAACGGTGAGCCTGT
ACAAGCCAATGTTGAGTCAAAAGAAAACAATGGACAACTAGAGGTGACTATAGCATTAATGAAGAAAATT
GCAGATGAACAAATTAAAAAGCATCATACGACATTTTTGAGAAATAGGAGATTGAATGGAAATGCTTAAA
TCCGTTGATAAATTAAATTCCTAGACATAGATCACAGAAATAGTTTCTAAAATGAGTAGAATATAGCCTC
TTTTTTTATATGGGAGATTAAGAAAATGAAAAAAATGCTCTTGATTTTAGGATTAGCAAGCGTTCTAAGT
GCTTGTTCGGTAACTTTACCTGTATCTTCGTATGTTCCACAAAATTATACGAGATTCGAAGGTTCTGCTA
ATATCGGTGAATTTACATATCAACCGTATTTACAAGGTAAAGTAAAAAGTAACCAGATGCAGAGTACAGC
AGCAGGACAAATCTATGTTTCATCTAATGTTGCTGATTTAGTTCAAAGAGGAACTGCGTTAGAGTTAGAG
AAAACAGGTGTAAAATTAGGGTCTTCCAATATTAGGTTAGATGGAGTGGTTAAAGAATTTAAAATGGATG
ATTTAGGTTATAGTGTGGATTGGACTTATATTATTAATTACACATTAGTAAACACAAAAACATCTTCTAC
ACTGCTAAATAAAGATTATGTTGCTGACCCTAAAAAAACCGGTAAATTTGGACTACCTATAGATTATGCA
AACGTTGCTAATGATATGATCTTATCTGGGTATAATAAATTTATTACCGATCCTGATGTTCGGAGAATTT
TAGAAAAAAATAAAAAATAACTTTTTAATATTAATAACTTTTTATTACGCAAAAAAAAAACAAACCCCAA
ACATTCGCAGTGTTTGGGGTTTTTTCATTCCAGTTAAGCACGATTTAAAAGGAATAAATTTTGAGAAATT
ATAGCAAAACTAAATTAAAAATCCACTTAAAAGAGGGGTTAGAAATGGAAGCGAATAGAAGTCCAGTAAT
GAGAGTTGCCATTGCTTTTGCGATCGCTGTTATCGCATTAGGTATAGCTCTCGCATTTTCAACACCATTT
ATCAATGCAATTCGCTGGTGGTAAGAATAATGAGTACAGAAAGTGCAAATACAGTCGGGAAAATGCTAGC
AACAGCAGCAATCATTGCTGCACTTGGTTTTTTACTATTGGTGCGGAGAGCTTTGGGATTAGTTTTTTAT
TTAATTTTTAGATACAAATCACAGAAAAACATTTTCCAGTTTTGTATAATTTACATATTTTTACAAACTG
GAGAATAATAATGAGAAAACTATTCTTTTCTTTTTTTATGATACCTGTATTAGCTTTAGCTAATCCTAAT
ATTAAATTTGAAAACGATGATGTTAAGGGAGAATATACAGTAAGCATTGGAGATCCTGAGTCTACTAACT
GGATTAAAGTTTTGCTTCTTACGCCTAAAACTAATGTGTTAGCATTCTCAAAAGAAAATCAGGAAAGAAA
ATATATAAATTGTTATGAGTCTTTCTCTATACTTTTAGATGAAAAAACTTTAATTCCCGAATCAATTAGA
CTAAGAAGTAATGGTAGCCGAGTGTATGCAGAAGATGTCTTATCGAAAGATGATGAAGACTTAAATAGAA
TTATGAATACACCCAAAAAATATGAAGAGTCTTTTTATGTGGATTTAACTAATAAGAATCTCAAGAATAT
TATTGATTCATCAGAAATTTCTTTAAAAGTCTGTGAAGAAACCGAAAATTTCTCTCCAGAAGAAATGACG
GCATTGAAGCAAACAATACTAAAAAAGCTGGAGAAATAGTATGAAAAAATTAATATTAATATCATCTTTA
TTTCCTGTTATTTGTATAGCGGATATTAATCTTAGTCATGATATTTGGAATATTTCATTTGAAAGATCTG
AAATGAATGATTCCATTTCGGTCTATATGACTACTAAATCTTTAGAAGCTTTTAATGTGTATGGTAGAAG
TGTGAGAGCTAGTATGATGATTCGTTGTAAAGATAACAAAACAGAGATGTTTATTCATTATCCTGGAATT
TATTTAGACAATGATTATGTAAGAGTTGAGTATCGCTTGGATAAAGATAAATCGATTAAAGCAACTTGGA
ATACTTCAACAGATTATGAAGCTACTTTTGTGAAAAAACCTCTTTCAGTGATTAAATCCATGTTTGATAA
AGACAGAATGTTGGTGAAAGTATCACCTTATAGTAAATCACCAATCACCTTGCCATTTAATATTTCAGGC
TTGAAGGAATCTATTGAGCCTTTAAGGAAAGTATGTAATTGGTAAGTTTGTAAAGCCCCTTGACCTAGAG
GGGCTTTTTTATTACATCAAAAAAAATAAACCCCAAACACTGCGAATGTTTGGGGTTTTATACCTCACTA
CTCAAAATCAAAGCTCAATGTCTCATTGATTTTTGGATGAATGCGGTCTAAGTTTTCATAGAAAGCATCT
CTATCTTTGGATAACTTAAGTATCGTAATAATAGATGACAGATGTTCCCTTAATTTAGGGTGACCAATAT
CTTCAGTTAAAAATTGATGAAGTCTAGCTTTTTTGGACTCTTTAGATGCCATTCTTTTGAGTTCGGGTAA
CAATTCAGGAGCAAGTCTTGAATAAACCGCATTATTAGTGATATGCCCAAAGAATTGTGGAAATTGATTG
TTTTTAAGTGGCGGGTATTTTACACCATATAAACGGCATAATTCTTTGTAGTAGTCTACTGGAAAGGTTT
TAATCCACGGTTGAAGCTCTTTAGCCACAAAAGCTTCAAAGATTTTAGCCAACGCATCTTTTGCTCGGCT
ATCTTGGTAACCAGTTACTTCATCTACAAGTGCAACAATACCGACTTTAGCCAGTGAACGTACTAAAATT
TCTGCCTTCTGAGCAGTGTCAAATTGTGCTTTTATTAGTACTTTTTCTTCCCTTGCTCTTAAATAAACAT
CACATACAATAGGGAGGATTGTTGCATCGTAACCCTCTTTAATTTGACCATCTTTAGTTTTAAATTTGAT
GCGCTTGATCACATCAATAACATCTTGATTTATAAATGGTTTTAGGTTCTTTGCGTCCATAAATGCAGGC
AAGTTGATCACCTCTTCATTTTCAACAATTGAAGCACCTCTTGCTCCACGATTTGGACGATTTAGAGCTT
GGAAAACTGATGCACTTGATATAATTCGAACATCATTTTCAAGTACAGCAACATCAAGCGAAGTTTCACC
AATTTTTAAAATTCCCTCGTGAATAGCGAGTGGGATTTCACTAAGTTGTTTTTTCTTTTCCCAGCGGAGT
TGAGCGGCTTTTTTCGCACGTTCTTTACGTTGTTCAGGTGTTAAAGTCTGTTTTGTCATAGATGTTTCTT
TTACTAAATTAATCACTTTTATTAGCATAATGCTAAATTAAAATTAATTCAAGCATAATTTAGCAATTGA
CATTGTATAATTTGAGTAGTAATATTCCCCCATAGGTGTCGAAACCTTAACAACAAGCGGTAATCCGCAC
CCGATAGCATAGCGGTTTTTTTATGCGTAAAATTTATTATCAACTGCTTTTTTCTCTAAAGAATTTTGAT
TACGCATACCCCAAATTTATCTATGCCGAGAGGGTGAGGAATACAAGACCCGAAAGGGAAATAACTCCAG
CCTACTTGTTGAGGCTTTCGAACCTCTTGGCACCCTAATATAGGGTATTCTAATATCGAAAATTACATAG
GTATCAAAATGACAAATCAAATCTTAATGGAGTATTTATGCCCAAGTTCTTAAAATATCACCATAATAAT
CTTCTACATTTATTAAATATAGATGACATTATCTATATTGCTCCAATATATAATCCACCACCAAATTTAC
CAATAAAATCTATTATTACACTTAAAAATGCAGTTCAACTTTATTCAGATGAAAGTGTTGATACTCTCTT
CAATGAAATTAAGAATTTAAAATAAAATCAATATAGCCTGTTTACAACACAGGCTTTTTTATTTATTATT
TGCCTAAGGTCTCAAAAGCCTAATAACGAACGGTAATTCACCCCGTCAGCGTGATTTTTTTATGCCTACA
ATTTAATCAATGGTCGAGAGTGCGACTAATACAATACCGCAAGGGAATACGTCCGCTCGATTCGTTACGA
GTTTTGAGCTCTCGACCACCAGTTGAGTTCATATGAACCCAACTGAATTTCCATCAAAAGGAATAACGAA
ATGACAAATCAAATTTCAACTCAAACCATCTCTTTCTATGGCTCTCAATTAATTACTTTAAAAGTCGATG
ATGTAATCTATACGGCAGTTAAACCTATTGTTAAAGCATTAGGAATTGATTGGACTAGACAATCTAGAAA
ACTATCACAGCAAGAAAAATTCAACTGTAGACTTATGTCTATAGTTGCCGAAGACGGTAAATTACGTGAA
ATGCTCTGTATGCCACTTAAAAAACTCAATGGCTGGTTATTCAGCATTAATCCTGAAAAAGTGCGGTCAG
ATTTAAAAGAAAAAGTAATCCAATATCAAGAAGAGTGTTTCGAGGCACTTTATAACTATTGGTATCACGG
CAAAGCAGAAAGAAAAACAACCACAGACGAAAGAACAGGACTAAGACAAGCAGTGAGTAAATTAGTCAGT
CAGAAAGGTTTAATCTATTCAGATGCCTACTCATTTATTCACCAACGCTTTAATGTGCAACATATTGATG
AACTGACACCAGAACAAATTCCAATGGCGGTTGAGTATATTCACAAGATCGTTTTAGAAGGTGAGCTCAT
TACAGACACATCGCCAAAAGTGAAAGAAGATGAAATTGTCGTGCCTTACAATTTGCTTTATGCTCTATAT
AGACAAGGACAACGTGGGCGACAATTAGGATATGAAGTGAATATCTTGTTAAATTCTTTGTTGAGATTAT
TGGGTGCAGAAGATGAAAGACCTAAAATCAAAGGATTAGCCTATGATTGCCAAGCCCAATGTATCCACTG
GTTAAATTTAGCTGAAAAGATTATTGATAAGAGAAATTTGATTTCCTAGTATTTTTGCAGTAAGATTTCC
CACAATAGCCAAATTGTAATGTATTTTACTTTTTGGCTTTTTTTATGCCTAAAATTCCTTAAACATCTTT
AAATTGGTAGATACCAAGCCGAAAGGTAGGAACGTTGTGGGCAACAAACCCCGATCAGAAATGGTCGGGG
TTTTTTATTACCTAAAATTTGTAAAAGGAAATAAAGATGCAATTAGCAAATCCAGAAAACTTTAAACAAT
TTGTACAAATTAAAGATCGTAAAACAGTTACAACATCAGAAACAGTAGCTAAAGTTTTTGGTAAACGACA
TAAACACGTTTTAAGAGATATTCGTGAAATTTTAGAAAATGGTGACGATGAATTTAACCGGACCAATTTT
GGTCTCGTTGAATATATTGATAAGAAAGGCGAGAAACAGCCAATGTTTGAGATGACCAAAGACGGATTTA
TGTTGTTAGTAATGGGTTATAAAACCAAGAAGGCTATGGCAATTAAAATCTCATATATCAAAGCCTTTAA
CTATATGGCGGAACAAATTGCTAAAGGTGGCGAAACCTTGCTGGAACAGTATTACCAAGCTATTGGCGAA
CATAAAGCGGAAAAACAGTTCGCCAGTTTATGTGGCAAAGGGTTGAATGAATGGAAGGGTAAAAAGCCAG
TATTAGAAGCGACAATCCGCATTATTGAAAACAAAATGCAAATTGAGTTACCAATATTGACGGTGCAGTA
AAAGGATTGACTTTTTATTGGAGCAAATATGAGCATTTACGGACAACTTCAACAATATGCGACACATGGC
TGGATCGAATTGTTTGAGTTAGATCTCACTAAGTTTGGCGATATTGTCTATCGTTTTCACGACGGACAGA
GTCCACTCGGTCAAGCGATTGTGTGGCAAGGGCAAGAATATACGCCTTATCCAGTAAAAGTGGATGGGTT
TGCTGTCGATGGATTAAATCCAGTTAGACCTAGTATCACATTTTCCAATCTTGGCGGTGCGATTACGCTT
GTTTTAGCAAAACTTAAAGGAATCGAAGGAGCAAAACTCACACGTAAACGAACGAAGATTATCTATCTTG
ATGCGGTGAATTTTGAAAATGGCAATCTCACAGCAGATCCGCACGCACACTTACCTGATGATATTTTCTA
TATTTCGCAAAAGACAGCGGAGAATCATTTAACAGTCAGCTTTGAGTTGTTGCCTGCTACCGACTTAGAG
GGTGTTAAGTTACCGCGCAGACAGATTGTGGCGCATTACTGCACACACAAATACAAGGGGCAGTTTTGTG
GATATACAGGTGATAAGCCGACTTGTTCAAAAACGCTTGCAGCCTGCAAGGCACATTTTGGCGAGAACGC
AGAATTACCATTCGGTGGATTTCCGAGTGCCGCATATATGAGGATTTAATATGAAACACATTGACAACGC
AATAGCGCACGCAAAGCAAAGTTACCCGCACGAGAGTTGCGGTTTTTTTGTGCTTAAAAAAGGGAAATTG
CAGTACGTCGCTTGTACTAATCTCGCACAAGACACCGAAGATGAGTTTTTAATTAGCGTTGAAGATTACG
CTCGCGCGGAAAAAATCGGTGAAATTCGAACGGTGGTTCATTCACATCCTAACGAAAGTTGTTTGCCGAG
TATCGCAGACCAAGATGCGCACAAGGTCAGCGGTTTGGAGTGGTGCATTATCGGTTTAGAGGGTGACGAA
GTATCAATGCACTTTATGCCAGCAGTGACTGTAATTCCTGATTTGTACGGACGGAAATTCATTCATGGCA
TGACCGACTGTTACGGCTTTGTGCGTGACTGGTATCAACAAGAACTAGGCATTGAACTACCTAACTACAA
CCGCACAGACGGCTGGTGGAATGAGGGCGCAAATCTCTATGTTGATAACTTCGAACACGCTGGGTTCTAT
CAAGTCGATGATTTACAAGTCGGTGACATGATTGTGATGCAAATCAATGCGAATGTACCAAATCATGCGG
GTGTTTATCTCGGTGATGGTTTAATCGGTCACCACCTCTACGGGCGACTATCAAGTAAGGATGTATATGG
ACAATTCTATCGTGACAGAACGACACACATCATGCGACATAAGAAAAATACGGCTTAAAGGCGAGCTGGG
CAAACGCTTTGGCAAAGTTCACAAGCTGGCAGTAAAAACACCGGCAGAAGCAATTCGCGCATTGTGTGTA
TTAAAAAAAGGCTTTAAAGAGTTTCTCTTAAATTCAGAAAAGCATGGCATTGTGTACCGCTTTTTAGTGC
AGAGAGAAGATATAGACGGAACGCCAGAAGAATTTCAAATGCAGTACGGTGCAAAGACAGAGTTTCATCT
TATCCCTGTTATTCGTGGCTCAAAACGAGGTGGATTATTCGGTCTGATCGCAGGTGCCGCACTGATTGGT
TTGTCAATCTGGAACCCTGCTTTTCTTGGTCTATCGACATTTGGCGGAACAGGTATACTTGCGAATGTTG
CGACTGTGCCGTTTATGATTGGTGCATCTCTCGCACTTGGCGGAATTTCGCAGTTACTTACGCCAATTCC
AAAAATAGACGGGCCACAGGAACGCCCAGAAAATCAGCCATCATACCTGTTCAATGGCGCTGTGAATACC
ACACAACAAGGACAACCAATCCCCTTGCTTTACGGTGAATTGATTGTTGGTTCTGCAGTAGTATCAGCCG
GACTGACTGATAAAGAAATCCCAGTTAGAACGGGTTCACAGAGTAATAGTAGCAACTTAGGAAAAGGCAA
TAGCCTTAAACTTGCGGGGTAATAAATGCAAATAGTCGGTCAAAAAGGTGGCAAAGGTGGTGGTGGTGGC
AGAACGCCAGTAGAAGCACCCGATTCACTTCGTTCTCGCTCTTATGCGAAGTTTATTGATGTCATCTCGT
GCGGTGAAATTGACGGTCCTGTAAACGGATTGCAGTCAGTCTATTTCGGTGATGTACCACTGCAAGACGA
AAATGGGAAATTCAATTTCAACAATGTTGCTATTGAGTGGCGACCAGGTAGCGTAAGACAAGCACCGTCT
GAGATTTGTGAAACTAACGAAGTCACAACAGATGTTAATACAGAAATTAAGAAAAATAATCCGATAACAC
GTTCTATTATTGCACCAGAAGCGGATATTGTTAGAGTCACAATTAATGTTCCAGGATTGAGTTATCAAAA
CAAAAGTAACGGTGATATTAACGGTACAACAGTTGAATTAAGAGTTGAATATCAAGCAAATGGTAGCCAA
TGGATTGATGCCGGAAAGATTGTTATTAGCGGTAAGACAACAACCTCATATAACCGTGAACATAGCTTCC
GTTTAACAGGCGAAGCACCTTGGAACATTCGCGTTACACGTTTAACTGAAGATTCAAACAGTCAGACACT
ACAAAATAGAACGATTTTTTCTAAATTAACGACTGTTTTTGAAGAAAAGTTAATTTATCCGGGAGTGGCT
TATGTTGGCGTACAGATTGACGCTGAACAGTTCAGCTCAATACCCGCTCGCGGTTATCACTGTCGTGGAA
TTAAGTTAAAAGTGCCGTCAAATTACGATCCAATTACTCGATTATATACTGGCGACTGGGATGGCACCTT
TGTTGTTAAATACTCAAACAATCCCGTTTGGATCTATTTTGATTTACTCATTAACGAAGAATACGGAGCT
GGTGAGCATATAAAAGAAGATATGCTCGATAAATGGTCTATGTACCAAATTGCCAAGTATTGTGATCAAT
TGGTGCCGGACGGTTTCGGGGGGTATGAGCCAAGATTTACGTGTAACGCTTATATTCAGACACGACAAGA
AGCCGGCAAGCTATTGCGCGACTTAACATCCGTCTTTCGTGCGATGAGCTACTGGGCAAGCGGTACGCAA
ATGCTTGTCCAAGACTCACCGAAAGAGCCGATGTATCAGTTCAATAATACAAACGTTATTGACGGTCAAT
TCAGCCGTTCAGGCTCAAATGTTAAGACACGACATAACGTTGCGTTAGTGACGTGGAACGATCCAAAAAA
ATACTTTAAACAATCTGTTGAATATATCGAAGATGCCGAATCTATCGTGAAGATGGGGTACATCTCACAA
ACGGAAGTTGTAGCGTTTGGCTGTACGTCGAGAGGACAAGCGAGACGACTTGGCAAATGGCTACTCTACA
CAGAGCAACACGAAAGCGAAGTAGTAACGTTCTCGTGCGGTCAAGATGGTGCAATTCCAATTCCGGGTGA
AGTCATTCAAGTTTCAGATGTTCACCGCTCCGGTGAGCGACGTGGCGGACGCGTTAAAACTGGTTCAACA
GTTAATCAAATCATTCTTGATGCCGCGGTTGAAATTACCAAAGCCTCAACAATCAGTATTGTGAATGGAG
AGGGAAAACTCGAACAACGTAACATTACACAACGCGGAAGTTTAACGGAAATTAACGTCAATCCTACATT
CACTTCTGTGACAGAAGATAGTACGTGGATCATCGCAAATAGTGACATTGAGCCTGAATTGTATCGCGTT
GTCGCGGTGGTGGAAGGTGAAAACGGCACCTATACCATTAGTGCGGTGAATTACAATCCGTCAAAATTTG
CGTACATCGAAAATGGCGAAAATCTTGCTGAGTACGACACAACGAATAATACGCTAGAAACTGGCGTGAA
AAACGTTGTCATCACGGATGAAATTTACCGTGGCCGTGGTGGCAGTATTCAAACAAAAATCGTCGTGAGT
TATCAACCGGCAACCTCGCTGACTTCACGTTATCAAATTGAATATCGTGCGGGTAACGAAAACTGGCAAC
AGTTAGAACCGACTACGCTAACGTCTGTTGATATTCCGAATGTAAAAGACGGTGTGCAGTATCAAATCAG
AATCCGCACAAGTAACGTATTGGGACTGTGGTCAAATAATAACGACATAGAGACCTATGAGCCTATCGGT
AAGTTACGACCACCGCATAATGTGACGAATTTACGACATAAGGCAATCGCGCAAGAAGGTGCATTTCTAA
CATGGGATATTTCGCCTGATATCGATCTTGAGTATTACGAAATCAGAAAGGGCGATACTTACGAAAATTC
ACGGCTTGTTGCAAAGATTAAAGCGAATGAGTTCAATCTTGGCTTTATTCAAGCCGGCAGTCATAAATAC
TGGCTAAGTGCGGTTGATTCTTCCGAAGTTCGATCTGACGAACCTACACCAATCTCATTCACAGTTACAA
GTGGCCAAGTTGAAAACTTAGCCGCAGAAATTGTTGGTGATGAAGTATTGCTGACATGGAATGAAACACA
AAACAATTCATTTTCGACAGAACTTTACGAAGTGAAAAAAGATGATGAAGTGCTAGCATTGGTAAAAAGT
ACGTCATTTAAGTTCAAAGCGGATTTTAGCGGCAACAAGACGTTCATGGTGACAGCAATCGATCTCGGTG
GAAATCGTAGTGCATCAGCACAAGCACAGTTGATCATTCATCAACCGACACAAGTTAGCATTTCTCAACA
AGTCATTGATAACTATGTCATGTTGCGCTGGCAAAGTGCGAAAGCGACACTGCCAATCATCTATTACGAG
TTGAAAAAAGGCGACACGTTCGACAATGCGGAGTTCATCACTAACATTGACGGATTAGCGTTTCCTCAGT
TCGAAACTGTTGGTGGATTGTACAAATACTGGATTGTCGGTGTAGATAGTGCCGGCAATCGAGGTGAACC
GCAGTTCACGCTTTCAAACGTTGCACAGCCACCAGATTATATTCTGAAATACGACTACAACACAGAGTAT
GACGGAGTAAAAAACGGTTCGGATAAGATCGACGGTAAATTGTATCTTCCGATCAAGACTGAGACATGGT
CGCAACACTATCAATCTAATAATTTTACGACACCGCAATCGCAAGTTAATGCTGGATTTCCGCTTTATCT
TCAACCGACCGCGACAAGCGGTTATTACGAAGAAGAGATGGATTACGGCACAGTATTAGCATCGTCAAAA
ATCACACTAACGCCAAAAGTGGTGAGTAGTGGAAATTATGATATTAGCTACTACATCGCAGTGAAACAGA
ATGAGAGTGATAGCTGGCGTGAACACAATCAAGCATCTGTGTATGAAACGAATTTCAGATATATCAAGTT
CAGAATAACAGTAACTAACGCTCAGAAACCTGTTGTTATTGAGCAATTGAATTTGAAACTCGATCAGAAA
CAGAAAACTGATGGTGGAACGGTGCAAGCTAACGCAAGCGATGTAAATGGAACGTGGGTGGCATTCTCAA
CAGAGTTTGTTGATGCATCCGTTCCAGTTCTTACACCGCAATCAACACAACCGCTTTTTGCCACATCTGA
TTTTAAAGATGAGCCACGACCAAAAGGATTCTATGTGTTTTTGTTCGACAAAAATGGAAATCGCGTAAAC
GGTAAAGTGGGTTGGGTTGTAAAAGGGGTATAAAAAGGAGTAAACAATGGCAGATTTTAATAAGCCGACA
GTCGATAGTCATTACACGCAATTCCCAAATGAAATTAGAGCCGCAGTCAATGCGGCTTTATCATTTCTAG
AGGGTGGCACACATACAAATATTCCGATGAAAGCGAAACGTTGGAATCCAACAAGCAAGATTTTTGAAGA
GTACAACGGTTCGCAATGGTTGCCGATGGCGACTGAGTACAAGTTACCCGTCGATTACAACGTGTTACGT
AATAAGCCTGTGCCGTCGTCTGCAACAAATAGTGACAGTGAAACGACATTCGCAAGCTCAAAAGCAGTGA
AAGACGCGTATGACTTGGCAGATGGAAAGCAAAGTCCGGCAACAACACTTGCTGGTTACGGGATTACTGA
TTTTGTCGTGAAAGATCTCACAACAGAAGATTTGAACAACGTAACAGTTGCTGGGTTTTACTCACAAAGA
CTGACGTCTAGAGCGACGATAGAGAAAAATTATCCGGTTAACGAAGCTGGATCGTTAGTTGTTAAACCGT
CAGCTTATGTGTTGATGCAAGAATATACCACCAACTTAAGTAAGCGTATTTATATAAGAAACAGAACGGA
TTATGTTGGCACGTGGGGCGAATGGAAGCAGGTTGATGCAAGCGTTCTAGCAACGGAAGTGCAAACAATT
AATGGCAAAACTCAACAGATAGAAGCGTATTTTAATCAGTATAAGTCGCAAACAAATCTAAAAATTCAAG
AAATAGAAAGCGGAATAAGCGCATTAAGTGTTCTTCCTGAAAGTCGAATTGTGTGGTCTGGAAACGTTAC
GCAACATTCAACAAATGTGCTTCAGCTATCCGAGTCTATTCTCGGGAAAACGCTTATTTTCTATTTGCAA
GCATCATCCGTTAATTCGTTACAACAAGATCACGATGTTAGTACCGTTACTATTTTCGTAGATAAATTAC
TTACTAACGTTACAGGGGCTAAATATTTACACGCTGCTTTATATGCAGGGGGCTGGAGAAACTGTCAGAT
GAGACTTGTGAGTGAAAACCAGATTATTGTCAGAGATATTTCTGGTATGTATTTAAAACAGATAACCGCA
ATTTAGAGGGATTCTCATGAAAGTATATTTCTTAAAAGACGACTTAAATCAGTATCAGATTTTCCCGGCT
CCACAAAATTTACAAGATTTTATTGAGTTTGAAATCGGAGATGGCGTGGATCTTGAAAGTAAACAACTTA
TTCTTTGTCAAGGACAGTATATTTTAGTTGATAGACAACCGTCTGAATTACACGTTTGGAACTGCGATAA
GTGGGTTTTAGATGAAGAAAAACAAGCGCAACTTCTTGCAATTCAACAAACTGAAATGTGGGAAAAAATC
AAGAAAAAACGCTATGAAAACGGCTTGGGCGGTGTATATATCACTCGAGTCGGCAAGTGGTTTCAAACTG
GCGAGGAAGAGAAGACTAAGTATCTTGGCTTAGATAAAGTGATTGATTCACTTGGTGAAATTGACTGGAA
GTGCTACGACAATTCATTTATCAAAATGAACCGCACTTTACTCAATGAAATTTTTCTACAAATGGTCATT
GATGAAAACGCAGATCACATCAATGCAGAAAAACATCGCGCGGAAATGATGAAATCAGCAGAACCGCTTA
ATTATGATTTCTCAACTGGCTGGAGTGCTAACTATGAAGAAGAGTAAATATTGGCTAAACGTTGCGATCG
CCTTAGATCAGCTATTTAACGCGTTAACTTGGGGAAGTCCAGACGAAACACTCTCAAGTCGAGCATATCG
AGGGGCGGTACTTGCTGGAAAACCGAAGAAGAAATGGAAATTCTTCCACGCTGCAATTAATAAGTTGTTT
TTCTGGCAAAACAACCATTGCAAGCAAGCGTATCTTTCGGAAGTTGAGAGACGACAATTGCCGAGAGAGT
TTAGCAAAGTTTGATAATAAAAAAGGGCGTTTAGCCCTTTATATTAATCTTTGACATTGTCTTGTTTTCG
GTTCTTACTCTTAATAAAGCTTTACAGTGTCACATTAAGTTTTTCGGAAAAATCATTGTAGTATCGGAAA
TAAAATAGGTATTTGCATTATATTTTATTGATTTTAAAGATAAATTAGTTAATTTATTTAAAATGGATAC
TTCGATTTCAAGCAAGCAAAAAACATGTTGGGGCAAGAGTTTGCCTTGATTGTCTATGATGCAAGGGGAG
GGCTGAATCTTGATGCCTTAGCTATCGCCAGTGGCACTTTGCAACAAGACGGTGTGTTGCTGATTTTATT
ACCACAATGGGCGATGCTGAGCACTTGGCAAGATCCTGATTCCGTCCGTTGGTCTGGTGAAAATGATCCT
ATTTTGACACCGCACTTTCTACATTATTTTCAACAAAAAGTACGAGACTACGGCTTTCCGGTTTATCATA
CTTTTTTCCCTTCGCTATCATTGCCGGATAAATCAACCAGTGCGGTCGATTTTCAATCAGAACCGACAGT
GGAACAAGCACAGTTACTGCACCGTATCAACAAGGCTACTGAAGCGGTATTGATTGTGACGGCGAAGCGG
GGTCGAGGAAAATCGGCGCTAGCAGGTTTTTGGGCAAGGCAGTTGAAGCAACAAAACCAAACATTGATAT
TAACTGCACCGAATAAAGCGGCTGTCAGGATTTTACAAGCGTTTGCTAATACGGCGTTAGATTTCAAGTC
ACCAGATTTACTTTGTGAGCAAATTGCACAAGATCCCCATGCGTTTGCTGATAAATGGTTATTGATTGAT
GAAGCGGCTATGCTCCCTTTAAGTTTGTTAGAACTGCTGACATCAACCTTTAAAGGCATACTCTGTACCA
CTACGATACAAAGTTACGAAGGGACCGGGCGTGGTTTTTTACTCAAATTTTTAGCCAATTTAGACCGCAC
TTTTGCGCATTTTGAGCTTCACCAGCCTCTACGTTGGCAAGTTGATGATAAGTTAGAAGCCTTTATGGAT
GATCTCTTATTGCTACATGCGGAAGATTTGCCTTTTGCCCCATTGGCGTCAGCTGAAGGCGTTCAATTTC
AGCGCTATTCACAACATACATTATATCAGCAACAAAAAATTGCTCCGCTTTATGGTTTACTGACGCGTGC
CCATTACCGTACGTCACCACTGGATTTACGCCGTTTGTTTGATGCGCCAAATCAACATTTTTATTTAGCA
CAAAAAGACGAACATCTTCTTGGTGCCGCTTGGCTTGTGCAAGAGGGAAGTCTGCAATCAGAACAACTTA
TTGGTGAGATTGAGCGCGGTTTGCGCCGTCCTCGTGGCAATTTAGTGCCTCAATTACTGTGTTTTCAAGC
GCATTTACCGCAAGCCTGCCGTTTATCCTCATTGCGGATTTCCCGTATTGCTGTTCAGCCAAATTGGCAA
CAGCAAGGTATTGGGCAACAGTTAGTCAAAAATATTTGCCAAGATGCACAGGTGGATTTTTTGTCCGTCA
GTTTTGGTTACACCACTAAGTTGGCTGCATTTTGGCAAAAGTGCGGTTTTTTATTGGTGCATTTAGGTGA
ACAGAAAGAAGCCAGTAGCGGTTGTTACTCTGTAATCGGCTTAAAACCGTTGTCGTCCGCAGGGATAAGC
TTTTGTCAGCAAGCGTACCAACAGTTCCAACGTAATCTCAGTTTATCGCGACACTCCCTCGCGACGGCGT
TCCCTTCTTTGCCCTCCACATGGCAATTAGATCCGCAAGATTGGCGTGCATTAGTACATTTTGCTTATTT
TCAAGGCTCATTTACAGCCGCCTTACCTGCGATACAACGTTTGTTGGCACAAACTAACAGGTGCATTTGT
CCGTTATTATCTGCCCTGTTACAACCGTCATCAAACGAGATGAAATTTGTGGGAGGCAAGAAAAATGGGA
TAAAAATATGCCGTGAGGAAGTCAAGAAATTGTTGCAAAATCATACAGCCGTTTTATCATAATCAAGTGG
GGTGTTGAGAAGGAGCATAAAATGGAGCAGACAAAAAAGAAAGGTTTATTACGTCGCGTGTGGGACGGTT
ACAGCAAATTCTGTCAGGACATTGGTGTTGAAAAGGGGGGCGGTCGCGGTTGTTGCTGTGTTCCCGTCGT
CAAGTTTGATGAAACATGGAGTGAAGAAGAAAAAGCCGCAATGAAAAAGGCGCAAGAACAACAAAAATCG
TAAAAAAACATGCCAAGTACTGACTTGGCATGTTTGTTATATAAGCAAACAAAATAACACAGCAGAACTT
TTTCATTTTTTTTGTTTCTAACAGAAGTCGATTTTTTTAGGAGTTTTGTTGTATGAAAAAATTACGATTT
CGTTGGTCCTTATCGTCCAGCAAATTACTTGCCCTCACCGCTTTCTACTTTAGTGTCATTTTAAATTACC
CTTTCTATGCCAAAGTACTGAGTATCCACCCTTTAACCCACACCTCTGCCGATTATTTTATTTACACCAT
GCCACTGGTGATTTTCGTGATTCTCAATGCGGCTTTCCAAATCATTGCCATACCTGTCATACATAAGATC
ATCATGCCTTGTTTGATCGTAATCAGTGCAGCCATTTCTTATAACACGTTATTTTTTGATATTTATTTTA
ATCGTGAGATGTTGCAAAACGTAGTGCAAAGTAATCTGGCAGAAGGTTCACGCTTGATCACATGGACTTA
TCTAGAATGGCTGTTGGCGTTTGGTTTTGTGCCGGCACTGTTATATTGTCTCACTCGTGTTAACTATCAT
CATGTCGTGAAAGAAGTGCTTGTTCGCTTGAGCATGATCTTACTTTCAGTTTTGTTATTTGTTGGTGTGG
CAGCGTTTTTCTACCAAGATTATTCCGCCTTTTTCCGCAATAACAAAAGCCTGACGCATTTATTAGTACC
TTCCAATTTCATTGGCGCGACGATTAATGTGATACAGGATTTACGCGCGGCGAATTTACCTTATGTGCAA
CTTGATTTGAAAGCAAGCCAAGCAAAAACGGATCAAGATCGTCATGTCACAGTTTTAATCATTGGCGAAA
CGACACGTGCGAAAAATTGGGGGCTTAACCATTATGAGCGACAAACCACCCCGTTATTAGCAAATCGGGG
CGAGGACGTGATTAACTTTCAGCATATGACGAGCTGTGGAACCTCAACTGCAGTTTCTGTCCCCTGTATG
TTTTCCAGCTTAGATCGTAAACACTTCAGCAATGTACAAGCGGATCACCAAGATAATTTACTGGATATTT
TGCAACGCGCGGGGATTGCTATTAAATGGTTGAATAATAATTCCGATTGTAAAGGCGTCTGTAAACACAT
TCCTTATCAGAATGTGACAACATTGAATTTAGCGGAATACTGTCGAAATGGAGAATGTTTAGATAATATT
TTACTGACGCAAGTGGATCAGATCCTTGACAGTACAGACAAGGATACAGTGCTTGTTTTGCATACTATCG
GTAATCATGGACCTACTTATTATGAACGTTATACGCCCGAATATCGCCAATTTGTGCCAACCTGTGATAC
TAACCAAATCAATCGCTGTTCAAAACAACAACTGGTGAATACTTATGACAATGGGATTTTGTATGTAGAC
CAATTTATTGATCAAGTGATCAGCAAGCTAGAGCAGCGCCAACACTTACAGAGTGCTGTGATTTACGTGT
CTGATCATGGCGAATCCTTAGGGGAAAAAGGTGTTTATTTACATGCCGCGCCCTATGTGATTGCCCCAAC
AGAGCAGACACATATTCCGATGATCATGTGGTTTTCACCACGTTGGAAAGCCTCACAACAAGTGGATTTA
ACTTGTTTACGCCAAAAAGCAAAAGAAGAAGCCTATTCGCATGATCACTTTTTTAGTACCGTGTTTGGTT
TGATGCAAATGTCGGAGGAGAGTGAAACGTACCAACAAGACATGGATATTTTACGTCGTTGTCGCATACG
CTAGTATAGGGCATTAAATAAAAGCCAAGTAAAGCTTGGCTTTTTTACTGGCTTTTTATACAGACTTTCA
TTGGAAATGCCGTCGATTTAGGCTAAACTATCG
