# Supplementary material for: Comparative analysis reveals the Genomic Islands in Pasteurella multocida population genetics: on Symbiosis and adaptability
Source: BMC Genomics. 2019 Jan 18;20:63. doi: 10.1186/s12864-018-5366-6 (PMC6339346; doi:10.1186/s12864-018-5366-6)
Supplement: Supplementary file 9 — File S2. Detailed information on predicted phage of each strain (ZIP 5010 kb). [file 12864_2018_5366_MOESM9_ESM.zip › File. S2. Detailed information on predicted phage of each strain/CIRMBP-0835/detail.txt]

gi|00000000|ref||  [asmbl_id: NC_000000].2271558, gc%: 40.22%

CDS_POSITION                       BLAST_HIT                                                                            EVALUE              prophage_PRO_SEQ
---------------------------------------------------------------------------------------------------------------------------------------------------------------------------------------

#### region 1 ####
1364594..1365712                   PHAGE_Pseudo_PaMx11_NC_028770: putative PhoH-like protein; -; phage(gi971741773)     6.38e-60            MTELFTETFTLEPQDNARLQALCGAYEGNLQLIEKSLNLTISRRNFTFTIQSNEAENKPHHAKLLQSAVRLIQMLYLETAPVRGQIRELDLEDVHIAIQESRILVQETETERDESKVYASSIKTKRGLIKPRGPNQVQYLHNIFRHDISFGIGPAGTGKTFLAVAAAVEALEKQDVRRILLTRPAVEAGEKLGFLPGDLGQKIEPYLRPLYDALFEMLGFERVQKLMERNVIEIAPLAYMRGRTLNDSFIILDESQNTTVEQMKMFLTRIGFNSKAVITGDITQIDLPRSQKSGLRHAIEVLESVPELSFNYFESKDIVRHPVVAKVVQAYDAWEAQDEIRRAEIAAQRRQERAEKDNIEKVRSENTVHEKA
1365713..1366189                   Metal-dependent hydrolase YbeY, involved in rRNA and/or ribosome maturation and assembly; -     N/A                 MKQVIIDLQLVCENTDNLPSEAQIQAWANRAIQPEFSDVEMTVRIVDEAESHDLNLTYRGKDKPTNVLSFPFECPDEVELSLLGDLVICRQVVEKEAEEQGKPLMAHWAHMVVHGCLHLLGYDHIEDAEAEEMEGLETEIMQSLGFDDPYLSEKEMHG
1366306..1367034                   hypothetical protein; -                                                              N/A                 MLKKLCIVFALFGLTACVAYYPYPDYQPRSKPISKPSYDPPLAPSFETQTQRGYPKEKKGYYKISTEHMNKFIQAKNNVEYCLLPELGQQEDARLTALEKHLVKAIIHEQLENIVGKSSAKVIYDDPDAYGYFEFKYQQLKHDLTNIRESECRQLKERYNQRFKDLKRQRGLENRSGHPIERRIQDQQQAIEDKIRDQQMSIERKMREQQEAMERKILGQPEPMYKPKRDISIDWSHPLDRW
1367053..1367217                   tRNA cytosine(34) acetyltransferase (EC 2.3.1.193); -                                N/A                 MNRVNKQRKVQCWVGENATLFPPLARLSGIKSAVWIGDDLPPFLSFAHFDFKRV
1367142..1367154                   attL                                                                                 N/A                 AAAAAGTGCGGTA
complement(1367369..1368400)       PHAGE_Mannhe_vB_MhS_1152AP2_NC_028956: integrase; -; phage(gi971760514)              8.39e-165           MGRPRKKEYQGLPQGLVCRVRKKADGTKVMYYYYTMADKKEKPLGKDKRFAVLEAAKLNVQQHQVSNKILFIEVLSRYENEVVPTKKARNTRNSNIQAIRKLTQFFGDPPIPLEDIEPIHIREYLEWRKDVKPTANIEIGLFNHIWNTAREWGYTNLISPSTGVKKYKVQYRDIYVEDYILDKIYECASDDMKDIIDVAYLLGQRPIDVVKIHSTHIYDGLLHITQQKTGKKIRFEVIGRLSEIIKRRITEEKQWLFVNKWGRKLERRSLTDYFKETRKAAMEKYPELADEIAVVQMRDLRAKTATDISLKVDDELARKQLGHSSSKTTQIYIRKDKPMKPIK
complement(1368402..1368653)       PHAGE_Mannhe_vB_MhS_1152AP2_NC_028956: hypothetical protein; -; phage(gi971760515)     7.73e-06            MEVNIYDEFLSPLEILYITGYLQPKRQMQRLNQLGIAFIPPNGNTKHPIVRRDYSNKKAHKSSVASEQKARVVWRSNVLNQGG
complement(1368689..1369006)       PHAGE_Entero_vB_EcoM_VR5_NC_028881: hypothetical protein; -; phage(gi971751980)      1.12e-12            MENQKPELIVCAAIKFEIRVPLKERNNKKGFEWVLPMVRHYSPDAHETLGMIDDYYTEHEVQQGFITNKGRFVDRKEALEIAKQNNQIKFDIGYTPKELYSEMLY
complement(1369010..1369501)       PHAGE_Mannhe_vB_MhS_1152AP2_NC_028956: pyruvate kinase; -; phage(gi971760525)        3.79e-28            MRPFDLERSLAGEPVVLRNGNKAFVKFVMENPVREECAMIGYVIDDRSRDSLIGWYKNGLYASCGGDGLDIVGMYEEPRPTVTLTLPAPITYPEENKRCYTIVINDVDAYDGDGSFVSISDWVAEKENGDYDYQTKQRIMEGLLFATEEDAQAWLDAMKNARR
complement(1369546..1369899)       PHAGE_Rhodoc_E3_NC_021347: hypothetical protein; -; phage(gi509142242)               1.14e-05            MEKDWIKNLKVGDTVYFVETGRRSTFERETEVLKIGRKYLTIRVLSQDRKINLSDGYEESKYGALYGRIYRSKKDYLHELKLIELRFAVKKKIASSYFKLTSEDAEAINNLLDKYTE
complement(1369908..1370414)       PHAGE_Mannhe_vB_MhS_1152AP2_NC_028956: hypothetical protein; -; phage(gi971760524)     5.76e-28            MTETENKYFAVNVYDENSISFHKTEEEAEKACLNFAEEFHQQCADGQDMQCYEDRISHAIYGVVLGKAESKTRDLNEEEKQSGLYDGIDCMVELPEIVEFQKNNGWIACSERLPEKSGMYLIYINPLLSKGTGAHQIRSDIYDTSLKEYGFTYDSVTHWRPLPPPPTE
complement(1370417..1370902)       PHAGE_Mannhe_vB_MhS_535AP2_NC_028853: methyltransferase; -; phage(gi971749623)       3.05e-79            MLKNKPILDACCGSRMFHFNKNNPAVLFADIREIETTFKDRDKQRKLEIKPDIFHDFTSMPYPDKSFKLVIFDPPHLVQGGDNSWLVKKYGRLDKDWKTQLRKGFEECMRVLDDFGTLVFKWNETQITVKEILSILPVQPILGHKSGKAANTHWLLFMKGI
complement(1370962..1371405)       PHAGE_Strept_phiARI0468_4_NC_031915: hypothetical protein; -; phage(gi100041)        2.01e-18            MPNWCKGNLKIRGKIEDVKKFLDEQIYKKGEVILEKDEIKLSGVDGHLKDTYRCFISAGKDGFHDEFYARRDGNIIVIIPVQHAWGPYLPYFEELSEKYNVDFRFYGYERGLEFNCEFEIIKGNITIHRKIEFDNYEWECPEPRLGG
complement(1371444..1371725)       hypothetical protein; -                                                              N/A                 MINKLLRLFEKSVRIAIWLLFIVFILDVTGICDLDKVQKAFVITMLITLWLLRIEITLEKINSRLDRGIRISYSYTDKDGVKKTVSYLIQQAT
complement(1371718..1372623)       PHAGE_Vibrio_12A4_NC_021068: recombination-associated protein RdgC; -; phage(gi481019112)     5.45e-72            MFWFKNAIIYRLTKQLDWSTEKLQEKLQQCAYRPCDKSDVSKFGWTNPIHSSELLYHAAENKILLVAQKEEKILPVHVVNNALNKRIEEFEKIQGRKLEKIEKLALKDDVIAVLLQQAFSKYKQTALFIDLEKGLIYVDASSYKTAEDVLALLRKTLGSLPVVPLSFVKDPHLVMTSWLGDNPTWLVLLEEAEFTGTTESGLIKCKNQDLNSEEIDKMLESDKVITKLSLEWEDNLSFILNEDGTLKRLKFADNVLDKNDDIILKEDYTQRFDADFILMTSVLSELTENLLNEFGGEKEHD
complement(1372626..1373009)       hypothetical protein; -                                                              N/A                 MEFTGKKKFKVSTRTFESIEIYAVFEIDFDFPEVKKRIAEMSAFWADSPDASNPLREHLEYVLSVATSKIYHEQDRNWKLSDVESMDNYLWNYGDGFAYGEYVGIKLIDFHADEICSDIFEVKEMEE
complement(1373088..1373399)       PHAGE_Brucel_Pr_NC_019447: hypothetical protein; -; phage(gi418487882)               4.59e-13            MIKEVLDERETTHGDFHAGAMDFKELMNVINSGKSNMDSSQYYALTMIATKIVRIVNGNPHEVDHWRDIVGYATLGGRLDIEDEPLTQQPVVNILPVVDYPQN
complement(1373396..1373554)       PHAGE_Salmon_Jersey_NC_021777: hypothetical protein; -; phage(gi525972234)           3.02e-06            MIHPESEIAELNKRDLDAIDREITFHEKKIDILNEERREFINRNDLNKGKEE
complement(1373620..1374627)       PHAGE_Lactoc_TP901_1_NC_002747: ORF54; -; phage(gi13786585)                          5.86e-05            MTEQTHNDEPIKSIEEFLIRLNSKEIKEGHTRLYRGHSDENFSLTPSIYRNDGKHIKYEHQMIYDLIASNPEELKELDPFHLLVKLQHYGCPTRLLDLTSNPLVALYFSVSESKKNNKIQNGEVMFFDIPNENILHWNNPDVLVISSLSQLKKDLFKDGIGSIILNLVTVYMELKDIKTNPNIKYKITPFMEKAEQTFIDILGRETFNKALTESNILPIISKISKLREITRHYVSEVEMNYIDTIDKVLCVKPVANNNRLINQSGYFFLYGSQLSINTACKEPSNLEYTPHKIKISSDSKEIIKEQLATLNISEFSLFPELEKRAIATFNKYKET
complement(1374915..1375724)       Glutamate racemase (EC 5.1.1.3); -                                                   N/A                 MNSPYQPTILFFDSGMGGFSVYKETKQLLPDCHYLYCFDNAFFPYSEKSEEEIIQRTLKICQKIDRTFPLDLIVIACNTASTVVLPALRAHFAIPVVGTVPAIKPAAECSETKHIGLLATKGTVKRAYVADLIAQYARDCTVEKLGSTKLVEIAEQKLHGKAVDLHALKQELAPWQSIQNLDTVVLGCTHFPLIKEEIKWCLPQVRFFVDSGKAIALRVKTLLSKIDIQSKTNEKNLIFCTQFFEDETQFQKVIHFWGFEQLINLNMKA
complement(1375721..1376233)       Chorismate--pyruvate lyase (EC 4.1.3.40); -                                          N/A                 MSNYSQLLQNATWQPSTDMQLPLSISSWLELSTSLTTQLKQAFGEVNVCVLAESWITTLNENERQFFPKQACPCWCREVILKSQDIPLIFARTLIPASLLTQHSELQQLGNRALGEWLFMQSDRIRQKLELTHDKNTALYARRALMSIGAENMMVAELFLTPQIFTRVVK
complement(1376226..1378307)       PHAGE_Bacill_Moonbeam_NC_027374: hypothetical protein; -; phage(gi100090)            4.47e-05            MTIQFLDAVPLTTLSGVGAAISDKLGRIGIHNLQDLLFHLPIRYEDRTRITPIHDLRPDAYATIEGLVQTCEVQFGKRPILNVSLSDGTSKIMLRFFNFNAGMKNSLQPGARVKAFGEVKRGRFMAEIHHPEYQIIRDNAPLILEETLTPIYSTTEGLKQNSLRKLTDQALAVLENIQIAEILPNEFNPHPFSLKEAIRFLHRPPPDVSLEALEKGTHPAQQRLIFEELLAHNLAMQKVRIGTQQFFAYPLSYQTDLKQRFLAQLPFTPTDAQVRVTQEIEQDLTHPFPMMRLVQGDVGSGKTLVAALAALLAIDNGKQVVLMAPTEILAEQHATNFRRWFESLGIEVGWLAGKVKGKARQTELEKIRTGQVQMVVGTHALFQDEVEFSDLALVIVDEQHRFGVHQRLMLREKGKQADHYPHQLIMTATPIPRTLAMTVYADLDTSIIDELPPGRTPIMTVAISEERRAEVIARVNHACVNEKRQAYWVCTLIDESEVLEAQAAEAIAEDLRKILPHLRIGLVHGRMKPAEKQDIMQAFKQAEIDLLVATTVIEVGVDVPNASLMIIENAERLGLSQLHQLRGRVGRGTTASFCVLMYKPPLGKISQKRLQVLRDTQDGFVISEKDLEIRGPGEVLGTKQTGVAEFKVANLMRDRKMIPTVQYYARRLIVEQPEVATKLIQRWINQREIYTHV
complement(1378304..1380427)       PHAGE_Bacill_vB_BanS_Tsamsa_NC_023007: hypothetical protein; -; phage(gi564292599)     3.91e-18            MYLFESLNRIIEAYLPPEQIELVKRAYIIARDAHEGQSRSSGEPYITHPVAVASIIAEMRLDHEAVMAALLHDVIEDTPYTEEQLKTEFGASVAEIVEGVSKLDKLKFRTRKEAAAENFRKMILAMTRDIRVVLIKLADRTHNMRTLGSLRPDKRRRIAKETLEIYSSLAHRLGIEHIKNELEDLGFEAMHPQRYAVLQKVIQVARGNRKDMIQRITNEIKGRLEDVGIKARVFGREKHLYAIYQKMKLKDQQFHSIMDIYAFRAVVKDIDTCYRVLGQMHGLYKPRPGRVKDYIAVPKANGYQSLHTSMIGPHGVPVEVQIRTEEMDQMAEMGVAAHWAYKEGGKNDSTTVQIRAQRWLQSLIELQQSVGNSFEFIESVKSEFFPKEIYVFTPKGRIVELPVGATPVDFAYAVHTDIGHSCIAANVDRKSYPLSQALTSGQTVDIITLPNSQPSAGWLNFVVTAKARTNIRNFLKNLRGGEAITLGKRQLTRALAPTKLEDLDKNRVQNLLTELKLATFDDLLMEIGLGNQMSAVIAYRLLGEAIEIDTDGDLTNNKANFEIKSAGGLLTTFAQCCHPIPGDPIVAYTSSGKGLVIHHKACANLKHRKDNPEHYMPVEWEQSDNMIDFEAELRIELINQQGALPNLTTLISSLGSNIQSIWTEEQEGRLYQIVVLLTVKDTKHLANIIRKIKAIPGFVNIERNINQ
complement(1380488..1380757)       DNA-directed RNA polymerase omega subunit (EC 2.7.7.6); -                            N/A                 MARVTVQGAVEKIGNRFDLILTAARRARQLQLHIREPLVPEDNDKPTVIALREIEKGLINNEIMNAQERYDALEKENSELHAVSLLSNQ
complement(1380824..1381450)       PHAGE_Bacill_vB_BanS_Tsamsa_NC_023007: hypothetical protein; -; phage(gi564292623)     2.74e-20            MAQGNLYILSAPSGAGKSSLISALLNQQQDNKMMVSVSHTTRQPRPGEQEGVHYYFVSVEAFESLIEQDLFLEYAKVFGGNYYGTSLPAIEENLAKGIDVFLDIDWQGAQQIRQKVPNVKSIFILPPSLAELERRLIGRGQDSTEVIAARMSKAIDEISHYNEYDYVIVNDVFEQALADFQAILRAERLTLTHQQKQNQALIEQLLAK
1381521..1381533                   attR                                                                                 N/A                 AAAAAGTGCGGTA

#### region 2 ####
complement(1525494..1525754)       PHAGE_Mannhe_vB_MhM_587AP1_NC_028898: hypothetical protein; -; phage(gi971753886)     4.51e-29            MKKSKYWLNVAIALDQLFNALTWGSPDETLSSRAYRGAVLAGKPKKKWKFFHAAINKLFFWQNNHCKQAYLSEVERRQLPREFSKV
complement(1525741..1526331)       PHAGE_Mannhe_vB_MhM_587AP1_NC_028898: tail fiber assembly protein; -; phage(gi971753885)     1.79e-37            MKVYFLKDDLNQYQIFPAPQNLQDFIEFEIGDGVDLESKQLILCQGQYILVDRQPSELHVWNCDKWVLDEEKQAQLLAIQQTEMWEKIKKKRYENGLGGVYITRVGKWFQTGEEEKTKYLGLDKVIDSLGEIDWKCYDNSFIKMNRTLLNEIFLQMVIDENADHINAEKHRAEMMKSAEPLNYDFSTGWSANYEEE
complement(1526342..1527421)       PHAGE_Escher_slur16_NC_028248: putative tail fiber protein; -; phage(gi947835067)     7.30e-07            MADFNKPTVDSHYTQFPNEIRAAVNAALSFLEGGTHTNIPMKAKRWNPTSKIFEEYNGSQWLPMATEYKLPVDYNVLRNKPVPSSATNSDSETTFASSKAVKDAYDLADGKQSPATTLAGYGITDFVVKDLTTEDLNNVTVAGFYSQRLTSRATIEKNYPVNEAGSLVVKPSAYVLMQEYTTNLSKRIYIRNRTDYVGTWGEWKQVDASVLATEVQTINGKTQQIEAYFNQYKSQTNLKIQEIESGISALSVLPESRIVWSGNVTQHSTNVLQLSESILGKTLIFYLQASSVNSLQQDHDVSTVTIFVDKLLTNVTGAKYLHAALYAGGWRNCQMRLVSENQIIVRDISGMYLKQITAI
complement(1527435..1531082)       PHAGE_Salmon_SSU5_NC_018843: putative phage tail protein; -; phage(gi410491430)      1.67e-149           MQIVGQKGGKGGGGGRTPVEAPDSLRSRSYAKFIDVISCGEIDGPVNGLQSVYFGDVPLQDENGKFNFNNVAIEWRPGSVRQAPSEICETNEVTTDVNTEIKKNNPITRSIIAPEADIVRVTINVPGLSYQNKSNGDINGTTVELRVEYQANGSQWIDAGKIVISGKTTTSYNREHSFRLTGEAPWNIRVTRLTEDSNSQTLQNRTIFSKLTTVFEEKLIYPGVAYVGVQIDAEQFSSIPARGYHCRGIKLKVPSNYDPITRLYTGDWDGTFVVKYSNNPVWIYFDLLINEEYGAGEHIKEDMLDKWSMYQIAKYCDQLVPDGFGGYEPRFTCNAYIQTRQEAGKLLRDLTSVFRAMSYWASGTQMLVQDSPKEPMYQFNNTNVIDGQFSRSGSNVKTRHNVALVTWNDPKKYFKQSVEYIEDAESIVKMGYISQTEVVAFGCTSRGQARRLGKWLLYTEQHESEVVTFSCGQDGAIPIPGEVIQVSDVHRSGERRGGRVKTGSTVNQIILDAAVEITKASTISIVNGEGKLEQRNITQRGSLTEINVNPTFTSVTEDSTWIIANSDIEPELYRVVAVVEGENGTYTISAVNYNPSKFAYIENGENLAEYDTTNNTLETGVKNVVITDEIYRGRGGSIQTKIVVSYQPATSLTSRYQIEYRAGNENWQQLEPTTLTSVDIPNVKDGVQYQIRIRTSNVLGLWSNNNDIETYEPIGKLRPPHNVTNLRHKAIAQEGAFLTWDISPDIDLEYYEIRKGDTYENSRLVAKIKANEFNLGFIQAGSHKYWLSAVDSSEVRSDEPTPISFTVTSGQVENLAAEIVGDEVLLTWNETQNNSFSTELYEVKKDDEVLALVKSTSFKFKADFSGNKTFMVTAIDLGGNRSASAQAQLIIHQPTQVSISQQVIDNYVMLRWQSAKATLPIIYYELKKGDTFDNAEFITNIDGLAFPQFETVGGLYKYWIVGVDSAGNRGEPQFTLSNVAQPPDYILKYDYNTEYDGVKNGSDKIDGKLYLPIKTETWSQHYQSNNFTTPQSQVNAGFPLYLQPTATSGYYEEEMDYGTVLASSKITLTPKVVSSGNYDISYYIAVKQNESDSWREHNQASVYETNFRYIKFRITVTNAQKPVVIEQLNLKLDQKQKTDGGTVQANASDVNGTWVAFSTEFVDASVPVLTPQSTQPLFATSDFKDEPRPKGFYVFLFDKNGNRVNGKVGWVVKGV
complement(1531086..1531796)       PHAGE_Escher_HK639_NC_016158: tail assembly protein; -; phage(gi356870622)           2.54e-42            MTERHTSCDIRKIRLKGELGKRFGKVHKLAVKTPAEAIRALCVLKKGFKEFLLNSEKHGIVYRFLVQREDIDGTPEEFQMQYGAKTEFHLIPVIRGSKRGGLFGLIAGAALIGLSIWNPAFLGLSTFGGTGILANVATVPFMIGASLALGGISQLLTPIPKIDGPQERPENQPSYLFNGAVNTTQQGQPIPLLYGELIVGSAVVSAGLTDKEIPVRTGSQSNSSNLGKGNSLKLAG
complement(1531750..1532457)       PHAGE_Burkho_phiE125_NC_003309: putative tail component protein; -; phage(gi17975180)     2.92e-61            MKHIDNAIAHAKQSYPHESCGFFVLKKGKLQYVACTNLAQDTEDEFLISVEDYARAEKIGEIRTVVHSHPNESCLPSIADQDAHKVSGLEWCIIGLEGDEVSMHFMPAVTVIPDLYGRKFIHGMTDCYGFVRDWYQQELGIELPNYNRTDGWWNEGANLYVDNFEHAGFYQVDDLQVGDMIVMQINANVPNHAGVYLGDGLIGHHLYGRLSSKDVYGQFYRDRTTHIMRHKKNTA
complement(1532459..1533109)       PHAGE_Salmon_SSU5_NC_018843: putative minor tail protein L; -; phage(gi410491427)     3.46e-46            MSIYGQLQQYATHGWIELFELDLTKFGDIVYRFHDGQSPLGQAIVWQGQEYTPYPVKVDGFAVDGLNPVRPSITFSNLGGAITLVLAKLKGIEGAKLTRKRTKIIYLDAVNFENGNLTADPHAHLPDDIFYISQKTAENHLTVSFELLPATDLEGVKLPRRQIVAHYCTHKYKGQFCGYTGDKPTCSKTLAACKAHFGENAELPFGGFPSAAYMRI
complement(1533137..1533661)       PHAGE_Acinet_vB_AbaS_TRS1_NC_031098: hypothetical protein; -; phage(gi100014)        2.50e-33            MQLANPENFKQFVQIKDRKTVTTSETVAKVFGKRHKHVLRDIREILENGDDEFNRTNFGLVEYIDKKGEKQPMFEMTKDGFMLLVMGYKTKKAMAIKISYIKAFNYMAEQIAKGGETLLEQYYQAIGEHKAEKQFASLCGKGLNEWKGKKPVLEATIRIIENKMQIELPILTVQ
complement(1533859..1534677)       PHAGE_Salmon_118970_sal4_NC_030919: hypothetical protein; -; phage(gi100063)         2.52e-67            MTNQISTQTISFYGSQLITLKVDDVIYTAVKPIVKALGIDWTRQSRKLSQQEKFNCRLMSIVAEDGKLREMLCMPLKKLNGWLFSINPEKVRSDLKEKVIQYQEECFEALYNYWYHGKAERKTTTDERTGLRQAVSKLVSQKGLIYSDAYSFIHQRFNVQHIDELTPEQIPMAVEYIHKIVLEGELITDTSPKVKEDEIVVPYNLLYALYRQGQRGRQLGYEVNILLNSLLRLLGAEDERPKIKGLAYDCQAQCIHWLNLAEKIIDKRNLIS
complement(1534933..1535130)       hypothetical protein; -                                                              N/A                 MPKFLKYHHNNLLHLLNIDDIIYIAPIYNPPPNLPIKSIITLKNAVQLYSDESVDTLFNEIKNLK
1535490..1536500                   PHAGE_Entero_BP_4795_NC_004813: hypothetical protein; -; phage(gi157166018)          1.64e-118           MLIKVINLVKETSMTKQTLTPEQRKERAKKAAQLRWEKKKQLSEIPLAIHEGILKIGETSLDVAVLENDVRIISSASVFQALNRPNRGARGASIVENEEVINLPAFMDAKNLKPFINQDVIDVIKRIKFKTKDGQIKEGYDATILPIVCDVYLRAREEKVLIKAQFDTAQKAEILVRSLAKVGIVALVDEVTGYQDSRAKDALAKIFEAFVAKELQPWIKTFPVDYYKELCRLYGVKYPPLKNNQFPQFFGHITNNAVYSRLAPELLPELKRMASKESKKARLHQFLTEDIGHPKLREHLSSIITILKLSKDRDAFYENLDRIHPKINETLSFDFE
complement(1536593..1537087)       PHAGE_Brucel_BiPBO1_NC_031264: hypothetical protein; -; phage(gi100067)              1.01e-05            MKKLILISSLFPVICIADINLSHDIWNISFERSEMNDSISVYMTTKSLEAFNVYGRSVRASMMIRCKDNKTEMFIHYPGIYLDNDYVRVEYRLDKDKSIKATWNTSTDYEATFVKKPLSVIKSMFDKDRMLVKVSPYSKSPITLPFNISGLKESIEPLRKVCNW
complement(1537089..1537607)       hypothetical protein; -                                                              N/A                 MRKLFFSFFMIPVLALANPNIKFENDDVKGEYTVSIGDPESTNWIKVLLLTPKTNVLAFSKENQERKYINCYESFSILLDEKTLIPESIRLRSNGSRVYAEDVLSKDDEDLNRIMNTPKKYEESFYVDLTNKNLKNIIDSSEISLKVCEETENFSPEEMTALKQTILKKLEK
complement(1537804..1537977)       PHAGE_Aggreg_S1249_NC_013597: hypothetical protein; -; phage(gi100010)               6.25e-17            MRNYSKTKLKIHLKEGLEMEANRSPVMRVAIAFAIAVIALGIALAFSTPFINAIRWW
complement(1538088..1538642)       hypothetical protein; -                                                              N/A                 MKKMLLILGLASVLSACSVTLPVSSYVPQNYTRFEGSANIGEFTYQPYLQGKVKSNQMQSTAAGQIYVSSNVADLVQRGTALELEKTGVKLGSSNIRLDGVVKEFKMDDLGYSVDWTYIINYTLVNTKTSSTLLNKDYVADPKKTGKFGLPIDYANVANDMILSGYNKFITDPDVRRILEKNKK
complement(1538739..1542002)       PHAGE_Mannhe_vB_MhS_1152AP2_NC_028956: tail length tape measure protein; -; phage(gi971760502)     8.42e-103           MTDIATLAIEIRTNGISRANRDLRSVEQVSQKTEKAVNSLSLAVNTLKRLMALGIGIQGLSGFLQMADTMQSLRAQVKFVTGSLAELNKAQNELFNISQRTRSSLESTTQLYVRTSRALKDYGVSQQQALQFTETINKAMAVGGVGAQEQASALMQLSQALGSGRLQGDEFRTIAETAPIILDVVAEYMGKSRAEVKKLASEGLITSELLFKAISGSTEKINKQFEEMPLTFGQAMQQMQNAALKFVGDLNQSTNATNLLAQGVSFLAENFNTLGAIIGGVMLGHLAKYGQSMAMAAVNRYKQSLANLQVAKTEQVKAAAELNTARANMAVLASELKLAQTEQTRSVLRMRMAQQATLITSLTNAEAVATNNLATAQAKASIAGRALNGVMGLLGGPAGVITIAASALFYFHQKAEEAREKALDLAGANDRLKQSYEDLSEASLLGSIREQVKELNNSREQVKNVEAEIKNTQRVMNQFLGVAVPDELKSDLDALRDKLAQLREGEGINFQTLEKQLGVLAPMFARSGKNIDDFRKKLLLVGVSSQDAEIFIKSLEKSFTDSTKATEKAKNGYSRIESELAKLKEKTEEARQKFEILTLKQQGNEKASYVLSQLYDVLGEKGADYAKVLREIAVGNYIAAQSELSHIKDAKFSLEELIGMKKEAEAAFWFVSQTDKFSASGQDSLSEWKSFYNELQKASADSLTQISLNEEQALRDMLEKAKKAKIGHEEMERAKTLITEKYAKERMEVAENYVPSLRYERELTEHLKLIDQLQKTNRITAEQAGDAKLALSAKYNPLLAAQQTYINNLKEIELLEVKGGLTKPQADIARKQQATDLKNTEWQEWLKNADQSDPFNGLKVGIKEFGDQANDVMGNVGQITGRALNGMTDALTDFVMTGKANFADLARSIIADLARMIIKMMIFNALKSAFGGTSIGSFLGFESKAEGGIVGEHYNGGLVGFSRGGFTGFGGKYTPAGIVHRGEYVITKEATSRIGLDYLNYLNYGKRGFANGGGVDVPRLASPTSNSNRNISIKIINNGEPVQANVESKENNGQLEVTIALMKKIADEQIKKHHTTFLRNRRLNGNA
complement(1542020..1542346)       PHAGE_Mannhe_vB_MhS_1152AP2_NC_028956: minor tail protein M; -; phage(gi971760500)     2.02e-39            METFTFAPNWGMKLSKEPKVKTITFGDGYEQRLKQGLNHNLRSYSLTFSGDINQMQQIEAFLDRHEGYKAFLWSPYHSTQGKFKCSKWDIEQKESHWTISCEFKEVVA
complement(1542354..1542545)       PHAGE_Mannhe_vB_MhS_1152AP2_NC_028956: hypothetical protein; -; phage(gi971760499)     1.53e-17            MAVQHLLVIFQQLSLSRQAGMVLNPITYSEIVAWSQLYQTRLSMWEIDVLKRIDLVFLNIQNE
complement(1542692..1543096)       PHAGE_Mannhe_vB_MhS_1152AP2_NC_028956: hypothetical protein; -; phage(gi971760498)     1.67e-47            MNLQNLSQGNLSESHRFELLHPVTGEGLGAYVSVVSAKSDQAQKFVAKQMRLAQKQEFENARSRKPKIKELDEIREESVELAISRIVDWENIEWGDKKDLPFTPENARMVLEQCDWIIEQVLEQSNDLGKFLVS
complement(1543222..1544238)       PHAGE_Mannhe_vB_MhS_1152AP2_NC_028956: hypothetical protein; -; phage(gi971760497)     0.0                 MATNAQGTKRTIVFAKETQFGTKATRTGAKILPRIESSLDTSFESFQSQEIRDDMQRAASITGFEKVEGELKGELSAGQWSAFLAAVLRGNFTTQAKAPIIKKTTNGSGEKQGKILVVPQNNHTTDSFTIEDLFSDINVSRTYLGCRVSKISIDVQPNGIASISVGFLGQRSEEGTAAYFTSPTNINQSGKLAGVTGKLLFNKQALGLVTGFKLDIDLNASSEPVLGARYAPDVFIGTVAVSGSFSIYMQDKKMFDAIRRGETLSLELRMDAEDAANSDYVSIILPGIKLTSIDTDDGAKNIIQTLNFDAFPEVYDGESQIDDILKIATTMIVQDTLA
complement(1544251..1544643)       PHAGE_Mannhe_vB_MhS_1152AP2_NC_028956: hypothetical protein; -; phage(gi971760496)     9.27e-40            MKAKIRAILQGHLAKISDIETAWEGVENVLNLPYQSVFLNISSTLTGAICDKPKAQEVGFLQVTLYYPSGKGTAEIEEKAVEIRHHFYGKSFTRKGVQVVIHSPPQIGGTYLKDNILALPVTINFTAYEL
complement(1544643..1545044)       PHAGE_Mannhe_vB_MhS_1152AP2_NC_028956: hypothetical protein; -; phage(gi971760495)     5.08e-52            MGSFVIDIAKFREKFSNKADLVLRKVGIETYERVRQKTPVDTGQLRASWTVSINGMPQTYNGDLSALSSVKFGDGIIIATDKPYAPALEYGLYPKSGGRKTKNGFSIQAPHGMVRITVQEMQAWLKSNLGKFY
complement(1545046..1545432)       PHAGE_Mannhe_vB_MhS_1152AP2_NC_028956: hypothetical protein; -; phage(gi971760494)     3.14e-34            MYGRLKNISSSLIKKFGSPCVVRIEKKGEYDPETGSVNTVQTVENKAFCIFDNLAYDFPSFKSNGISRGDSVMVKQGDVVLLLTAEANPELNSHVVVNGETWLIVNFQPVKPSSTVIIYQCQARRLGD
complement(1545434..1545901)       PHAGE_Mannhe_vB_MhS_1152AP2_NC_028956: hypothetical protein; -; phage(gi971760493)     5.71e-46            MDLIIPNDSYVTLEEANEYHGNRNSAFVWQELDDETKARRLVSASDFLDFNYRFLGRKADPTQPRAFPRTNTGGTDSKGIPTSVKYAVFELALYENLNENPDSEMSSVRVGPLSVNFEKNLASGNASNRFEYVKGILDTYLDKSQGSGKARMLRG
complement(1545918..1546154)       PHAGE_Mannhe_vB_MhS_1152AP2_NC_028956: hypothetical protein; -; phage(gi971760492)     2.84e-05            MFFRIEKQNEQLVVHQSTLSEHESLGWVVLGPEETKKDDKGLSALKVEELKTMLTEKGIDFDPRAKKDDLIALLSEET
complement(1546211..1547368)       PHAGE_Rhizob_vB_RglS_P106B_NC_023566: putative coat protein; -; phage(gi589890404)     4.96e-87            MAEKNTLTAIAPSLFAALNTVSREMVGFIPAVNRNSTAERAALGDEVTVPIASAGELEDISPGQQPKNTGGTTPESVKIKMEHSKAAPIVWTGEDEKRVNNAGVYNGVLADQFADGMRKLVNTIERDVASKALIGASRAYGTYGKTPFGTAGNLSDFAGVARILDDNGCPIVDRQLVVNSGAMANLRGVQSVLFKVNEAGSADMLRDGYTDRVQGFALRNSAGISMHKQGNAASKTLNGGAATGLRELALQAGTGDFKAGDLIYLNNDKSNIYTVAEDLGNGAGKLKINAPGIVTSMSGSETITSFGDFTPNFAFDRNAIVLATRAPAQPTGGDSAEDVMFLTDPVTGLVFEVRVYRQYRQIKFEIGMTWGAKVINSRHLAILAG
complement(1547386..1548171)       PHAGE_Xantho_Xp15_NC_007024: putative phage structural protein; -; phage(gi66392059)     1.95e-12            MYTFMNLGKFSQKFNDNPDGLGGGAGGNGASEAKYTQADLDKAISEAVAKEVAGLKTKNSELLGAQKDLKEKLAKFDGLDPETIKNLMTQFENDEEMKKIAEGKYKEVIENRVNKVNEAKQREIEALSNKHQEEMNKLQASLDHYSGLVLENAIRSEATKAGVTFGVDDAVLRAKLTFKLDEGLVVPIDENTFGGDGKPLTLKEWFESMKEKAPHWFPASQGGGSSNGSQNGAKTMSRAQFEKLSPAEQMKTMQDGITLTN
complement(1548299..1548466)       PHAGE_Mycoba_Florinda_NC_028889: hypothetical protein; -; phage(gi971752827)         9.06e-05            MNRELIHVYPVNDLREHEHSENCWCKPIVLESADICIHHAIDQRDRYENSELKMH
complement(1548507..1548941)       PHAGE_Mannhe_vB_MhS_1152AP2_NC_028956: hypothetical protein; -; phage(gi971760489)     2.18e-52            MHGLISISDKAKLFAEQIHANQFDKAGSPYICHLSFVAEMLTGEHDDVIAVAWLHDSVEDTETSLGDISALFGEVVAAAVNAITKRQGECYQSYLLRVRSNEIARKVKIADLTHNMDLSRLPKITEKDLSRQRKYQQAKQFLQT
complement(1549137..1550738)       PHAGE_Mannhe_vB_MhS_1152AP2_NC_028956: head morphogenesis protein; -; phage(gi971760487)     0.0                 MSIDEQIEHLLTDHKILLFRYDASLRREIVKRLNKLQKQMLSRISAVGLENASKRDVAKLLGEIKELIKGYYVEMYSFTDGELQSLLPIEALAIMEIYNQSVKFDLFNKVPDYKLKANKTAQIVAGSPLSDWFDKQGSDLSFKFSGLIRQGILDGKATSRIITEVNELMVHSRRSAETLVRTAVMKVNDEAHKLLRDENMDIIKGEQHISTLDTRTSEVCRARDGLVWDLNQKPIGDHKVPYQRPPLHPNCRSTLRLIMKSWRELGFDVDEIPESTRASMDGQVKANITYEDWLKNKTKAQQDEILGKGKADLWRNGVITFRDMIDQSGRPLTLKELREQFKLGGVESAVNAVYKRASELEPILTNDMLSIVKQSNGYLDGLDFRLKNIDSITRKVQTDIVRTGITEGESLSKITDIVRYTTIFESKNFTRNYFRMQEILTEKGYNITRVKNTWRKGAVYKGINTIIEKDGVKFEMQYHTKQSFELKNGKLHELYEKARILNVSSEELKKLNEKMKDLSNQLETPANIGKIRN
complement(1550728..1552131)       PHAGE_Mannhe_vB_MhS_1152AP2_NC_028956: portal protein; -; phage(gi971760486)         0.0                 MFKVSDTSSEMAKLHSRIRIIDDLLGGTERMREVSKTYLPKFPLEDEDTYKNRLERTTLYPALEETLSQMNGRVFFTPINITKINNKLASEILPDVDMEGNNLDVFASSWFHAGLAYGVSYVLVDYPVTNDAKTLAEEKAMGARPYLVHIHPSSVLGFKTARINGKRVFTQFRYREFIDEENGEFGLKQIEQINVYERGRVRKFRRIKNAKDGESDYYLHAEVELKHLGKTLEFIPIVPFITKQDNHFGIGRPPLLELAHLNIKHWQSQSDQDNIVSVARVPLLARTGAIEGEQFQIGGSVIDLPREGSLFYVEHSGNAIGAGKESIKELESQMLVAGAKLLIKNIIAMTESQARDEQGKEISQLRLYANKFEDALDLALEYVGFWLGIENVGNVEISGNIDSEIDPNASLDMVIKLNSAGVISTQTTFEEAKRRGLLSDHASWEDEQARLEVESMSGNFHGENNEY
complement(1552141..1553373)       PHAGE_Mannhe_vB_MhS_1152AP2_NC_028956: terminase large subunit; -; phage(gi971760485)     0.0                 MKVQIEIPPKLIPVFSGNYRYRGSYGGRGSAKTRTFAKMTAVVAYKRAMAGDSGVVLCGREFMNSLEDSSLEEVKQAIRAESFLNDFFEIGEKYIRTKCGRVSYIFSGLRHNLDSIKSKARILLAWVDEAESVSEMAWSKLIPTVREHNSEIWLTWNPEKRDSATDKRFRQFPPENSAIVEMNYTDNPWFPGVLEQERLNDKKRLDDATYRWIWEGAYLEASEAQIFKGKYEELEFSPNQDFNGPYFGLDFGFAKDPTAVVKCWVFNNDLYIEYEAGKTGLELDHTAGFVKERVPDIEKYILRADSARPESISYLKRNGIPRIEGVKKWAGSVEDGIEHIKSYRKVYIHPRCKETLREFRLYSYKTDRLTGDVLPTVRDEHNHYIDAIRYALNPLMQPVGISVQSPLKVR
complement(1553357..1553893)       PHAGE_Mannhe_vB_MhS_1152AP2_NC_028956: terminase, small subunit; -; phage(gi971760484)     7.90e-67            MPKKDEVKSTSKGRGKTKLTDKQKRFVEEYLIDLNATQAAIRAGYAEKAANREGSRLLSNVDIQEAIQKAQNTRAERVQISQDDVLRDLMELRDMCMGRKSFIVTDTVKNNQEGTVNTVDNHVYAFEPAGANKALELLGKHLGMFKERVDLTNSDSSLNRPTIIELVSPSVNSNESTD
1554187..1554621                   PHAGE_Pseudo_phi3_NC_030940: hypothetical protein; -; phage(gi100035)                1.29e-18            MLFTIGVETPKNENEAFGLCVPALFNETYSCFSGADTVEEIVPMVTDAIHTILEMMVEGDFDISQIKDLGFLHYKEQEDFQYCDSWLLIDVDITAYFGKRQRVNIVLPQYLIDRIDQRVANNPIYKDRSHFLAVASQRELSSSL
complement(1554843..1555166)       PHAGE_Mannhe_vB_MhS_1152AP2_NC_028956: lytic protein Rz; -; phage(gi971760559)       5.36e-11            MFSRLTQILIVVILGLCVALWFQFQSISNLKAKNTIQAQTISLQSESIKNLKQQEEINRQLTLEISRLESESRSKSDDAINSISHDEKSADAYNASAPRSIVEFLRK
complement(1555139..1555669)       PHAGE_Mannhe_vB_MhS_1152AP2_NC_028956: endolysin; -; phage(gi971760558)              2.91e-52            MKHVKKITACSVAMIIAVVMSDHSTEIRTGERGLEIIGNAEGCAREPYRCPADVLTVGIGSTELSGLPIDRKRYSDEEIAKRWINDIKVAEKCVNNWANGNNLPQGAFEATVSITFNVGCSKLKYSTLFKHAKNGDIQAMCDQFPRWKYANGKVLRGLEIRRQKERELCLADLHKS
complement(1555666..1555920)       PHAGE_Mannhe_vB_MhS_1152AP2_NC_028956: holin; -; phage(gi971760557)                  1.84e-14            MKDAGTQSYIWSGFGAFFALLSLQEWLAVISLTVGVITMLVNSYYKKKENERKNAEKVRLEELHKLRVERMRIKLEKEKAGLVK
complement(1555993..1556068)       tRNA                                                                                 N/A                 AAGGGTGTAGCTCAACTGGTAGAGCAACGGTCTCCAAAATCGTATGTCATTGGTTCAAGTCCAGTCACCCTTGCCA
complement(1556179..1556682)       PHAGE_Escher_HK639_NC_016158: Q antitermination protein; -; phage(gi356870666)       3.57e-25            MKFSELKLTQEQEYFVDKWMDMWGNWIRTERFDKTQFNIIGRLMQSVTPSEPSEPICDDDVGMMISQIVDQFFMKHDPAMRFIVFSYYVNKCTINKIAVTLRKNSEPIPMKASPGKSKIRVPSILTMRKNVEKELKLAKAIIHELLVTGFVILQSGSERAVNVKIKY
complement(1556679..1557260)       PHAGE_Mannhe_vB_MhS_1152AP2_NC_028956: NinG protein; -; phage(gi971760552)           1.10e-79            MTTKKPKEHKCKVCGSYFVKSKSTQKVCSVDCAVKLSKEEARKKREKIQKAERVETAKRMRARKEALKTRRDWLNDLQKIFNKFIRLRDRDEPCISCCRYHQGQWHAGHYKTVGSSPELRFDEKNVHKQCSACNNHKSGNVTEYRINLIRKIGVEEVEKLERKDHPPLKLTNDEIKVKIALYKNKIKELEGRE
complement(1557334..1557759)       PHAGE_Aggreg_S1249_NC_013597: hypothetical protein; -; phage(gi100043)               3.75e-59            MEIKNQFFLRSEQVRSNCQDFIAQLPIDDDKPLVVDIKPRTRNLEQNAKFHAMCQDVANQLEFMGRKLTMEQWKVLFISGHAMATNEKADVVPGLEGEFVNIRESSARMSVKRMASLIEYVTAYGVSHGVRFNDRCGFWGK
complement(1557763..1559202)       PHAGE_Haemop_Aaphi23_NC_004827: putative DNA replication protein P; -; phage(gi31544016)     0.0                 MSTQIQTVPYNLQAEQSVLGAIMMDANGERSATVFAMLKPESFHVPAHKKIYEEMLFLARNNQPIDLMTIDSRLRAIGVIEQIGGMAYLAEMSKNTVSIANISTYAQIVRDEAIKRFTFAKLQDCQEMVLSSNGLNAQERLDAVSRLMSEIADYGRTGATKGLRAAREVGNEWLDSYQERLENPSATRGLTTGLTALDDLLGAKGLVKQSLVVVGARPKCGKTAFYGMVAENCIVNEKKPALLFSLEMSGQLIFERLIGQNGNLNTTAFYEHDPDVIFHKYHTTQESLINRASNAVGELIKDDLLYIDDTPGVSMAHIRNECRRIKRERGEIGLIAVDYLTLMKAEDAERNDLAYGKITKELKNLAREMNCVVLVLTQLNRKLEDRGDKRPLPSDSRDTGQIEQECDYWIGLYKESAYSESADKSLTEVILRLNRHGGGSGTVYADQRFGSMFNCDQDEAKLRAEQCKPEPKKVKKGDF
complement(1559202..1560008)       PHAGE_Haemop_Aaphi23_NC_004827: putative DNA replication protein O; -; phage(gi31544014)     1.89e-29            MSSKLLGHVWDLDLPDHATKLVLLRLADSANDETGECWPSLKHIQDKCNIKSKNTIRRALEVLEQLGLLVVIKRKLSAKQNTSNLYRLNIKKILEPSSVSIKLGGGSNSELGGSNSELGGGSNSEPRTNNSFEPINELNTPLPPKGESANADGEGNAKKDLSAKNKKNRSAEKIDYQGVIEAFNEANTENGSRLPFVRELSDKRKTSIKKFLLSLKEPTAECAGNYFNALFSMLRPFHFGEEKNSTWKANFDWAIRAETVIKVREENL
complement(1559998..1560789)       PHAGE_Pseudo_JBD44_NC_030929: hypothetical protein; -; phage(gi100001)               3.38e-89            MSNKKQKSTRTALSKKVRFEVFKRDSFKCQYCGKSAPDVVLHVDHINPVSNDGTNDIMNLITSCSECNLGKGAKTLDDNSVIEKQRKQLQELNQKREQLEMMLKWREGLESLDQNIVDVITQKINELIAPSEVNSNGEKTIKTWIKKFSVEEILNAIDAAFESTFCRGSNKSHDEKSNDFFNLIPRICSVNRMPELDRELCYIRGILKNRMYVNFGYVMQLMKKATSLGFDVEDLKELAKTAKNWTSFKNTLEEFIQEGENEF
complement(1560786..1561469)       PHAGE_Aggreg_S1249_NC_013597: hypothetical protein; -; phage(gi100047)               5.71e-107           MNQLLNISEQKARLTMSSREIASLINKNHSDLCRSIERLMVKGVIRGYQPMAYTHPQNGQTYYEYHLEKRDCLIVVAQNCPEFTAAIVDRWQELENQQKSTALSRKELALMVLQAEEENERLQLENAELKPKAAFVDHYVEVGTSKSLREVAKILKMPERAMIDRLIQDRLLYRQSGALLPYQTAHSRDLFTVKTGTAERGHNYTQTRVTSKGIEYIASRYASELML
complement(1561521..1561973)       PHAGE_Burkho_phi1026b_NC_005284: gp65; -; phage(gi38707955)                          3.79e-08            MNSKEIQRLLHRDCKNSSGGITSLAYTLEKSPKILGNKLNVDCEQNQLSFIEAIELIATVQSKKTLSAIAAQIDHIVVPMPRCADCGQDVLARFLDIAESSGRIGKEIKSAVSSDSELGRNLSQREKQRILAEVEQLIEQAICLKMELGQ
complement(1562023..1562220)       PHAGE_Entero_HK225_NC_019717: prophage antirepressor; -; phage(gi428782423)          4.24e-10            MTPIEKAIQAVGSQAKLAQAVGKTSQFIYRMKRAGGKISTQDVSADKWKEVTGLPKSELFPEFQD
1562344..1563021                   PHAGE_Acinet_vB_AbaS_TRS1_NC_031098: hypothetical protein; -; phage(gi100048)        8.78e-28            MDNRDKLVVERLQQILDESGVSKAELARVSNKTPQAVNNWFKNGKIGIDSARLICEKYGYSVNWLLGSEDILDKNEVAVIEDKDYSDSHIEIDLYDVKLSAGTGKGCIVEWIPRKSDEPLLFRQAWFKQKNLTPESCKAMFVRGHSMYPVLKDWDTVIVNIHDTDIVDGEIYALTYKNNFYIKQVVRNGDKITLLSFNPEYKPIEVGEEQLGELKIIGRQVWRGG
1563154..1564083                   hypothetical protein; -                                                              N/A                 MKIKAPSVLCIYDEKSIVDTLNFISQLYTLAIDESNTSIKIDFTNTKQITAAAAAVMLFAHINHLQILKGNAGFFTFDTKKSPIHKSIFIRSQLLKTLMAGSMKKIDDLEKDMNLFQYGEVPVAKRKINRKLLSILYEELYVKYKNTTVLKDFLEKLEVALAEASLNVFHHAYDGLDEKVKWWQGLWYSPKNSQITFILYDLGVGIVESFSKNKTSSNILFPETDLKIEILKEALRPGNSRFSSIGRGFGSIDILKVSHISPAATMIHSRDVRYTKNNSEERYELSYDIKGTLLEWDLDLPDEEKTNDQ
1564073..1564411                   hypothetical protein; -                                                              N/A                 MTNEIKIYVKDFSDDPFGRDDNDGPFNGDKFRREYLSDAFKKFDKIIVDFDGLQAFPGTSFIGSAFVGLMTIDKIPYQTILSKLEVLPKDSVYPETVKIILNTQKHLTIGRL
1564411..1564803                   hypothetical protein; -                                                              N/A                 MDQILLSFLIEHIEWIVGGISTIISYFVGGLRERKKEIKNKIDSLLIEIEQIYTEIIGNYEKQPPNILSNRYKILLVENKIKALCKLRKIENTHLIKEHAILSVYATDDQHIDFKKVVRHIENIITILSK
complement(1564796..1565002)       Haemophilus-specific protein, uncharacterized; -                                     N/A                 MAVPMFVRIGEILSQRVRLILFPVRKVKIRRWHNEKFMGYGELDLTSQEPMIDQLDRIDAELKSDFII
complement(1565444..1565611)       PHAGE_Mycoba_Gumball_NC_011290: gp40; -; phage(gi206599745)                          8.13e-11            MKFETYLDARSEWRWRLRASNGKIIADSGEGYKNYSDCLHGIELVKSTSKSTPVE
