# Supplementary material for: Comparative analysis reveals the Genomic Islands in Pasteurella multocida population genetics: on Symbiosis and adaptability
Source: BMC Genomics. 2019 Jan 18;20:63. doi: 10.1186/s12864-018-5366-6 (PMC6339346; doi:10.1186/s12864-018-5366-6)
Supplement: Supplementary file 9 — File S2. Detailed information on predicted phage of each strain (ZIP 5010 kb). [file 12864_2018_5366_MOESM9_ESM.zip › File. S2. Detailed information on predicted phage of each strain/CIRMBP-0835/phage_regions.fna]

>1	 1364594-1381521
TTGACGGAGTTATTCACGGAAACATTTACCCTTGAACCGCAAGATAATGCGCGTTTACAAGCCTTATGTG
GTGCGTACGAAGGGAATTTACAACTGATTGAAAAATCATTAAATTTAACCATTTCACGACGTAATTTTAC
TTTTACGATTCAATCAAATGAGGCAGAAAATAAGCCTCATCACGCCAAATTGTTACAAAGTGCGGTCAGA
TTAATTCAAATGTTATATTTGGAAACCGCGCCTGTGCGGGGACAAATTCGTGAACTGGATTTAGAAGATG
TGCATATCGCCATTCAAGAAAGCCGTATTTTAGTGCAAGAAACAGAAACTGAACGTGATGAAAGCAAGGT
ATATGCGTCTTCGATCAAAACCAAACGAGGATTGATTAAACCGCGTGGACCAAATCAAGTGCAGTATTTA
CACAATATTTTTCGTCACGATATCAGTTTTGGTATTGGTCCGGCGGGAACAGGAAAAACATTTTTGGCGG
TGGCTGCCGCGGTGGAAGCACTCGAAAAGCAAGATGTGCGTCGTATTTTGCTGACTCGTCCTGCGGTGGA
AGCGGGCGAAAAGTTAGGTTTTTTACCCGGTGATTTAGGACAGAAGATCGAACCTTATTTGCGTCCATTG
TATGATGCGCTGTTTGAAATGTTGGGGTTTGAGCGTGTACAAAAATTAATGGAACGCAATGTGATTGAAA
TCGCCCCCTTAGCATATATGCGTGGACGTACCCTTAATGACAGCTTTATTATTCTTGATGAAAGCCAAAA
TACAACAGTTGAACAAATGAAAATGTTCTTAACACGTATTGGATTTAATTCGAAAGCGGTAATTACCGGT
GACATTACTCAAATTGATTTACCGCGTAGTCAAAAATCTGGCTTACGTCATGCCATTGAAGTGTTAGAAA
GTGTGCCAGAATTGAGCTTTAACTACTTTGAAAGTAAAGACATTGTCCGGCATCCGGTGGTTGCGAAAGT
CGTACAAGCTTATGATGCTTGGGAAGCACAAGATGAAATTCGCCGTGCCGAGATCGCGGCACAACGTCGT
CAAGAGCGTGCTGAAAAAGACAATATAGAAAAAGTGCGGTCAGAAAATACAGTGCATGAGAAAGCATAAA
TGAAACAAGTGATAATTGATTTACAACTGGTCTGCGAAAACACGGATAATTTACCGAGTGAAGCACAAAT
TCAGGCATGGGCAAATCGTGCGATCCAGCCAGAATTTTCCGATGTTGAAATGACGGTGCGCATTGTGGAT
GAAGCAGAAAGTCATGACCTGAATTTGACTTATCGCGGCAAAGATAAGCCAACCAATGTCTTATCCTTTC
CGTTTGAATGCCCTGATGAAGTGGAATTAAGTTTGCTAGGCGATTTAGTCATTTGCCGTCAAGTGGTGGA
AAAAGAAGCCGAAGAACAAGGTAAGCCATTAATGGCACATTGGGCGCATATGGTGGTGCATGGTTGCTTA
CATTTACTTGGCTATGATCATATTGAGGACGCCGAAGCAGAGGAAATGGAAGGGTTAGAAACGGAAATCA
TGCAGTCTTTGGGTTTTGACGATCCTTATCTGAGCGAAAAAGAAATGCACGGATAAAAAGTGCTTTCTTT
TTAAACCATTTTATTAAATTGTGGTCAAAGAAGTCTAAAATTTTTGTTAGGCATATAAGATGCCAAGATG
ACAGGTTTATCACAGTTGTATAGGAAAAAATCATGTTGAAAAAATTATGTATTGTGTTTGCGTTATTTGG
TTTAACGGCTTGTGTAGCGTACTATCCATATCCAGATTATCAACCTCGTAGCAAGCCGATCTCAAAACCA
AGCTATGATCCCCCTTTAGCCCCTTCATTCGAAACGCAAACTCAGCGTGGCTATCCAAAGGAGAAAAAGG
GCTATTACAAAATATCAACCGAACACATGAATAAATTTATTCAGGCAAAGAATAATGTGGAATATTGTTT
ATTACCTGAGTTAGGGCAGCAAGAAGATGCCCGTTTGACAGCGCTAGAAAAACATTTAGTAAAAGCGATC
ATTCATGAACAGTTAGAAAACATTGTCGGTAAATCTTCTGCGAAAGTGATTTATGATGATCCTGATGCTT
ATGGTTATTTTGAGTTCAAATATCAGCAATTAAAACACGATTTAACCAATATTCGTGAGTCAGAGTGCCG
CCAATTAAAAGAGCGTTATAACCAACGTTTTAAAGATCTCAAACGGCAACGTGGTTTAGAAAATCGATCC
GGTCATCCAATTGAACGTCGTATCCAAGATCAGCAACAGGCGATCGAAGATAAGATTCGTGATCAACAGA
TGTCTATTGAGCGAAAAATGCGTGAACAACAAGAAGCGATGGAACGCAAAATACTTGGTCAGCCAGAGCC
GATGTATAAACCTAAACGCGATATCAGTATTGATTGGTCACACCCGTTAGATCGTTGGTAATAGCACGAT
GAAAGTAAAATGAATCGGGTAAATAAGCAAAGAAAAGTACAATGTTGGGTGGGGGAGAATGCTACATTAT
TTCCCCCACTCGCACGCTTATCTGGAATAAAAAGTGCGGTATGGATTGGCGATGATTTACCGCCTTTTTT
GTCTTTTGCTCATTTCGATTTCAAAAGAGTGTAATCTAGGATTTAAAAGCCTTTAACCTCTTTTTATTTC
CGAAAATACATTGGATTTTTCACTAAAAATAGTGAACAAAATCAATTTTCTATAAAATAGTTTCGGAAAT
GATTTGTGACACAAATGCTCATCTTTTTAGTTAAGATGAGCATTTTTATTTTATGGGTTTCATGGGCTTG
TCTTTTCTGATATATATTTGTGTTGTTTTTGAAGAAGAGTGGCCAAGTTGTTTTCTTGCTAACTCATCAT
CAACTTTTAATGAAATATCTGTGGCTGTTTTAGCTCTTAAATCTCTCATTTGAACAACGGCAATCTCATC
AGCTAATTCAGGATATTTTTCCATTGCAGCTTTACGTGTTTCTTTGAAGTAGTCTGTAAGCGATCTCCTT
TCTAATTTACGACCCCATTTATTTACAAATAACCATTGTTTTTCTTCGGTAATTCTTCGCTTAATAATCT
CACTTAACCTCCCTATAACTTCAAATCTGATTTTTTTCCCTGTTTTTTGTTGCGTGATGTGTAATAACCC
ATCATAAATATGAGTGCTATGGATCTTCACAACATCAATGGGGCGTTGTCCAAGTAAATATGCAACATCA
ATAATATCCTTCATATCATCAGAAGCACACTCATATATTTTATCGAGAATGTAATCTTCAACATAAATAT
CTCTATATTGAACTTTATACTTTTTAACTCCCGTAGATGGACTGATTAAATTTGTATACCCCCATTCTCT
AGCTGTATTCCAGATATGATTAAACAACCCGATTTCTATATTTGCTGTCGGTTTTACATCCTTTCTCCAT
TCAAGATATTCTCTTATATGGATTGGCTCTATATCTTCAAGTGGAATAGGGGGGTCGCCAAAAAATTGGG
TTAACTTACGTATTGCTTGGATATTTGAATTGCGGGTATTTCTGGCCTTTTTGGTCGGTACAACTTCATT
TTCATAGCGTGAGAGAACTTCGATAAATAAAATCTTATTACTTACTTGATGTTGCTGTACGTTTAGTTTT
GCTGCTTCTAATACAGCGAACCTTTTATCCTTACCAAGAGGCTTTTCTTTTTTATCAGCCATTGTGTAAT
AGTAATACATTACTTTCGTTCCATCGGCTTTCTTTCTCACTCTACAAACTAGCCCCTGAGGTAATCCTTG
ATATTCTTTTTTTCTAGGTCGCCCCATATCAACCTCCTTGATTTAATACATTAGATCTCCATACTACTCT
TGCTTTTTGTTCGCTAGCAACACTCGATTTGTGTGCTTTCTTGTTTGAATAGTCACGTCTAACAATAGGG
TGCTTGGTGTTTCCATTAGGTGGAATAAATGCGATCCCAAGTTGATTAAGTCTTTGCATTTGCCTTTTAG
GTTGTAGGTAACCTGTAATATATAAAATTTCTAAAGGGCTAAGGAATTCATCATAAATATTAACTTCCAT
AAATCCTCCTATAAATAAAAGCCGTCATGGACGGCTTAATAAAGCATTTCGCTATACAGTTCTTTCGGGG
TGTACCCAATATCGAACTTAATTTGATTGTTTTGTTTTGCGATTTCCAGCGCTTCTTTTCTGTCAACAAA
GCGACCTTTATTTGTGATAAAGCCTTGTTGAACTTCATGCTCGGTGTAATAGTCATCAATCATGCCCAAA
GTTTCATGAGCATCTGGACTATAATGACGAACCATTGGCAATACCCATTCGAAACCTTTCTTGTTATTAC
GTTCTTTGAGTGGCACTCTTATTTCAAATTTAATCGCAGCACAAACAATCAATTCTGGCTTTTGATTTTC
CATAACTTATCTCCGTGCATTTTTCATGGCATCAAGCCAAGCTTGGGCATCTTCTTCGGTAGCAAATAAC
AAACCTTCCATAATTCTTTGCTTCGTCTGATAATCATAATCGCCATTTTCTTTTTCAGCCACCCAATCAG
AAATCGAAACGAAACTACCATCACCATCATAAGCATCAACATCGTTAATGACGATCGTGTAGCATCTTTT
ATTTTCTTCTGGATATGTAATTGGAGCGGGTAAAGTCAGCGTTACTGTTGGGCGTGGTTCTTCGTACATT
CCGACTATGTCTAATCCGTCACCTCCGCATGACGCATACAGTCCATTTTTATACCACCCTATAAGACTAT
CTCTACTGCGATCATCAATAACATATCCGATCATTGCACATTCTTCACGAACTGGATTTTCCATCACAAA
CTTCACAAACGCTTTATTTCCATTTCTAAGCACCACTGGTTCGCCAGCAAGCGATCGTTCTAAGTCAAAT
GGTCTCATTTTCTAATCCTTTCTTTTGGGAATAAAAAACCGCATTTCTGCGGTTATTCTGTGTATTTATC
TAAAAGATTATTTATCGCCTCAGCATCTTCTGATGTTAATTTAAAGTAGCTTGATGCTATTTTCTTTTTA
ACTGCGAACCTTAATTCTATTAACTTTAGTTCATGCAAGTAGTCTTTTTTACTTCTATAAATCCTACCGT
ATAATGCTCCATATTTACTTTCTTCATACCCATCAGATAAATTGATCTTTCTATCTTGACTAAGCACTCT
AATTGTTAAATATTTTCTTCCGATTTTTAGAACTTCGGTTTCACGCTCAAATGTTGATCGTCTACCTGTT
TCTACAAAATACACAGTGTCGCCAACTTTAAGATTTTTAATCCAATCTTTTTCCATAAATATTCTCACTC
TGTCGGTGGTGGTGGAAGTGGGCGCCAGTGTGTTACACTATCGTAAGTAAAGCCGTATTCTTTTAAAGAG
GTGTCATAAATATCACTTCTAATTTGATGTGCGCCAGTTCCTTTAGATAAAAGTGGATTTATGTATATTA
AATACATTCCTGATTTTTCAGGTAATCTCTCTGAACACGCAATCCAGCCGTTGTTTTTTTGAAATTCCAC
AATCTCTGGCAGTTCAACCATGCAATCAATTCCGTCATACAGACCAGACTGTTTTTCCTCTTCGTTTAAA
TCTCTAGTTTTAGACTCAGCTTTACCGAGAACTACACCATATATCGCATGACTTATGCGATCTTCATAAC
ATTGCATATCTTGACCATCAGCACATTGTTGATGAAATTCTTCAGCGAAGTTCAAGCACGCTTTTTCAGC
TTCTTCTTCAGTTTTGTGAAATGAAATGCTGTTTTCATCATAAACATTTACTGCGAAGTATTTATTTTCT
GTTTCTGTCATAGTTAAATTCCTTTCATAAATAATAACCAATGCGTATTTGCCGCCTTTCCTGACTTATG
TCCAAGAATGGGTTGTACTGGAAGAATGCTTAAAATCTCTTTCACTGTGATTTGTGTTTCATTCCACTTA
AAAACTAGTGTGCCAAAATCATCGAGAACTCGCATACATTCCTCAAAGCCTTTTCTAAGCTGTGTTTTCC
AGTCTTTATCAAGCCTCCCATACTTCTTTACTAGCCAAGAATTATCACCACCCTGTACCAAATGCGGCGG
GTCAAAAATGACTAGTTTGAATGATTTATCGGGATACGGCATTGATGTGAAGTCGTGGAAAATGTCAGGT
TTGATTTCTAACTTTCTCTGTTTATCTCTGTCTTTAAATGTTGTTTCGATTTCTCGAATATCCGCAAATA
AAACTGCTGGATTATTCTTATTGAAGTGAAACATACGAGAACCGCAACATGCATCTAGAATCGGTTTGTT
TTTCAACATAATTGCCTTTCTAAAAATAAAAAGCCACAATTAAGCGGCTTATTCTGTTTCTGTCATAATT
AACCACCAAGTCTTGGCTCAGGACATTCCCATTCGTAGTTATCAAATTCAATCTTTCGGTGAATTGTGAT
ATTACCCTTTATGATTTCAAACTCACAATTGAACTCAAGTCCTCTCTCATAACCATAAAATCTAAAATCG
ACATTATATTTCTCACTTAACTCTTCAAAATATGGTAAATACGGTCCCCATGCGTGCTGAACTGGAATTA
TTACAATGATATTTCCATCTCTACGAGCATAAAACTCATCATGAAATCCGTCCTTGCCTGCACTTATGAA
ACATCTATAAGTGTCTTTTAAGTGGCCATCTACACCACTTAGTTTTATTTCATCTTTTTCTAAGATGACT
TCACCTTTTTTATAAATTTGTTCATCGAGGAATTTCTTTACATCTTCAATTTTTCCTCTTATTTTTAAAT
TTCCTTTACACCAATTCGGCATACTCTTTCTCCAATTTCTAAAAATAAAAAAAGCCACAATCAAGTGGCT
TGTTGGATTAAATAGGATACTGTCTTTTTCACACCATCTTTGTCAGTGTATGAGTAAGAAATTCTTATTC
CACGGTCCAATCTGCTGTTGATTTTCTCAAGCGTTATTTCAATACGTAGTAACCATAATGTGATCAACAT
TGTTATAACAAAAGCTTTCTGGACTTTATCAAGATCGCAAATTCCCGTGACATCTAAGATAAAAACGATG
AACAGTAACCAAATTGCAATTCTCACTGACTTTTCAAAAAGTCGGAGTAGTTTATTAATCATGTTCTTTC
TCACCGCCAAATTCGTTCAGCAGATTTTCTGTTAGCTCGGATAAAACACTTGTCATTAAGATAAAGTCAG
CATCAAAACGCTGCGTATAATCTTCTTTCAAAATAATGTCGTCGTTTTTATCGAGTACGTTGTCCGCAAA
TTTCAAGCGTTTAAGCGTGCCATCTTCATTGAGAATGAATGACAAATTATCTTCCCATTCTAGCGATAAC
TTGGTGATAACCTTGTCGGACTCTAGCATTTTATCAATTTCTTCGCTGTTTAAGTCCTGATTTTTACACT
TGATCAAACCGCTTTCTGTTGTGCCTGTAAATTCCGCCTCTTCTAGCAATACCAGCCACGTCGGATTGTC
GCCAAGCCAGCTTGTCATAACTAAATGTGGATCTTTAACGAAAGATAACGGCACGACTGGCAATGATCCA
AGTGTTTTTCTCAACAATGCCAAGACATCTTCTGCCGTCTTGTAAGAGCTTGCGTCGACATAAATCAAGC
CTTTTTCTAAATCAATGAAAAGTGCGGTCTGTTTATACTTGCTGAACGCTTGCTGGAGTAGAACTGCAAT
AACATCATCTTTTAACGCTAGCTTTTCAATTTTCTCTAACTTGCGACCTTGTATTTTCTCAAACTCTTCA
ATGCGCTTGTTTAGTGCGTTATTAACAACGTGCACTGGAAGAATTTTTTCTTCTTTCTGCGCAACAAGCA
AAATCTTGTTTTCTGCCGCATGATAGAGCAATTCACTGCTGTGAATTGGATTAGTCCAACCAAATTTACT
CACATCAGATTTATCACACGGGCGATAAGCACATTGCTGTAATTTTTCTTGTAATTTTTCTGTTGACCAG
TCTAACTGTTTTGTTAGACGGTAAATAATTGCATTTTTAAACCAAAACATAGTTATTCCTCCATTTCTTT
AACTTCGAAAATATCCGAGCATATTTCATCAGCGTGAAAGTCAATTAATTTAATTCCGACATATTCGCCA
TAAGCAAAACCATCCCCATAGTTCCACAAATAGTTATCCATACTTTCAACATCTGATAACTTCCAATTTC
TATCTTGTTCGTGATAAATCTTACTTGTTGCAACCGATAACACGTATTCCAAATGTTCTCTAAGTGGGTT
GCTTGCATCAGGTGAATCAGCCCAGAAAGCGGACATTTCGGCAATTCGTTTTTTAACTTCTGGAAAGTCA
AAATCTATCTCAAAGACTGCGTAAATCTCGATAGATTCAAATGTTCTTGTGCTAACTTTAAATTTTTTCT
TGCCTGTAAATTCCATGTTTATTTACCTTTTTTAGATACAAAAAAACACGCTATTGCGTGCTGTTCAGTA
TTTAAGTATTACTTAATAACTGAATTAATTCTGCGGATAGTCAACGACAGGTAAGATGTTGACTACTGGT
TGTTGTGTTAATGGCTCATCTTCAATATCCAAACGCCCGCCTAACGTCGCATAACCTACAATATCTCGCC
AGTGGTCAACCTCGTGCGGATTTCCATTCACAATCCGCACAATCTTTGTCGCTATCATTGTGAGCGCGTA
ATATTGAGATGAATCCATATTGCTCTTACCGCTATTAATAACATTCATTAACTCTTTAAAATCCATTGCG
CCCGCGTGAAAATCACCGTGCGTTGTTTCTCTTTCGTCTAACACTTCTTTAATCATTCTTCTTTCCCTTT
GTTTAAATCATTCCGATTAATAAACTCTCTACGTTCTTCATTGAGAATGTCGATTTTCTTTTCGTGAAAT
GTGATCTCTCTATCAATCGCATCTAAATCACGCTTGTTTAATTCTGCTATTTCGCTTTCGGGGTGAATCA
TAAAATTAATATTCTCCTTAAATAAAAAACCGCACGATGAAGTGCGGTTTGGTTTCTTGTTCAGTCTTAT
GTTTCTTTATATTTATTAAAAGTTGCTATTGCACGTTTCTCCAATTCAGGAAAGAGAGAAAATTCAGAAA
TATTTAATGTTGCTAATTGTTCTTTTATTATTTCTTTGCTATCACTTGATATTTTTATCTTATGTGGTGT
ATATTCCAGATTTGAAGGTTCTTTGCAAGCAGTGTTGATACTGAGTTGTGATCCATAAAGGAAAAAATAG
CCACTTTGGTTTATTAATCTATTATTATTTGCCACAGGTTTAACACAAAGGACTTTATCTATAGTATCTA
TATAATTCATCTCAACTTCACTAACATAATGTCGAGTTATCTCTCTTAATTTAGAGATTTTTGAAATAAT
TGGAAGTATATTTGATTCTGTTAAAGCTTTATTAAATGTTTCTCGCCCTAATATGTCTATGAAGGTTTGC
TCAGCTTTTTCCATAAAAGGGGTAATTTTATATTTTATATTTGGATTTGTCTTTATATCTTTAAGCTCCA
TATAAACTGTAACTAGATTCAATATTATACTTCCTATCCCATCTTTGAATAAATCTTTTTTTAGTTGACT
AAGACTTGATATCACTAATACGTCTGGGTTATTCCAGTGTAATATATTTTCATTTGGAATATCAAAAAAC
ATTACCTCTCCGTTTTGGATTTTATTATTTTTTTTAGATTCTGACACACTAAAATATAGCGCAACTAAAG
GGTTAGAAGTTAAATCTAATAATCTCGTTGGACATCCGTAATGCTGAAGTTTTACTAGTAAATGGAAAGG
ATCTAGTTCTTTCAGTTCTTCAGGATTACTAGCAATCAAATCATAAATCATTTGATGCTCATATTTTATA
TGTTTTCCATCATTCCTATAAATACTTGGGGTTAATGAAAAGTTCTCATCAGAATGCCCCCTATACAATC
TTGTATGCCCTTCTTTAATCTCTTTACTATTTAATCTTATTAGAAATTCTTCAATACTTTTAATTGGCTC
ATCATTATGTGTTTGTTCAGTCATTTTTTATTACCTAAGAAATTTTGATATTGCAGATAGTATAAATTAG
AGTAAATAATGTTACCTTGATTTTAATCTGTCAGAAAGACTATTAATAAAAAATTCAAAACGGTTGTTTC
TATATCATTTATAAAATGTAAATTATAAAATGCTTTAAAATCAATCGTGGGGCGTATTATAGGCATTTTA
AAACCCTTTGCAACCCCTTTTTACAAAAAAAATTAAATTTTTTATTTTGCGCTATTTTTTTAAACGTTAT
GCTCGTAATTTATAAAAAAATCGTATTCTTTTCAGGCTTTCATGTTCAAATTGATGAGTTGTTCAAATCC
CCAAAAATGGATAACCTTTTGAAACTGTGTTTCATCCTCAAAAAATTGAGTACAAAAAATAAGATTTTTC
TCGTTAGTTTTAGATTGAATGTCTATCTTAGACAATAACGTTTTAACCCGTAAAGCAATCGCTTTACCAG
AATCAACAAAAAAACGCACTTGTGGTAAACACCATTTAATTTCTTCTTTAATTAAAGGAAAGTGCGTACA
ACCTAATACGACTGTATCAAGATTCTGAATTGACTGCCAAGGCGCTAGCTCTTGCTTTAAAGCATGCAAA
TCAACCGCTTTGCCATGTAACTTTTGTTCAGCAATTTCGACTAATTTTGTACTGCCCAATTTCTCAACTG
TGCAATCGCGAGCATACTGTGCAATTAAATCTGCGACATAGGCTCTTTTCACGGTGCCTTTTGTAGCTAA
TAAGCCAATATGTTTTGTTTCTGAACATTCTGCTGCGGGTTTAATTGCAGGCACAGTTCCCACGACAGGA
ATCGCAAAATGCGCTCTTAGTGCGGGTAATACCACCGTGCTTGCCGTATTACACGCAATTACAATTAAGT
CTAAAGGGAAAGTGCGGTCAATTTTTTGACAAATTTTGAGCGTACGCTGAATAATTTCCTCTTCACTTTT
TTCCGAATAAGGAAAAAACGCATTATCGAAACAATAAAGATAGTGACAATCGGGTAAAAGTTGCTTTGTT
TCTTTATAAACACTAAAGCCGCCCATACCGGAATCAAAAAATAGGATAGTAGGTTGATAAGGGCTATTCA
TTTGACTACTCTCGTAAAAATTTGTGGTGTTAGAAATAATTCAGCAACCATCATATTCTCAGCGCCAATA
CTCATTAAGGCACGGCGGGCATAAAGTGCGGTGTTTTTATCATGCGTTAATTCTAATTTTTGCCTTATAC
GATCAGATTGCATAAACAGCCACTCACCTAACGCACGATTGCCCAATTGTTGTAATTCACTATGCTGCGT
CAATAAAGAAGCCGGAATTAAAGTACGCGCAAAAATTAATGGTATATCTTGGCTTTTTAAGATCACTTCT
CGACACCAACACGGACATGCTTGTTTTGGAAAAAATTGACGTTCATTCTCGTTAAGCGTCGTTATCCATG
ACTCGGCTAAGACACATACATTCACTTCGCCAAAAGCTTGTTTTAGCTGTGTAGTTAAAGATGTGGATAG
CTCTAGCCAAGAAGAAATCGACAGAGGTAATTGCATATCCGTTGAAGGCTGCCAAGTGGCATTTTGTAAC
AATTGGGAATAATTAGACATGCGTATAAATCTCCCGTTGATTAATCCAACGTTGGATTAATTTGGTGGCT
ACTTCTGGTTGCTCAACAATCAAACGACGCGCATAATACTGCACCGTAGGAATCATTTTGCGATCGCGCA
TTAAATTCGCCACCTTAAATTCGGCCACCCCGGTTTGTTTCGTACCAAGCACTTCGCCAGGTCCTCTGAT
TTCTAAATCTTTTTCCGAAATAACAAAACCATCTTGCGTATCTCTGAGGACTTGTAAACGTTTCTGGGAA
ATTTTTCCTAGTGGGGGCTTATACATCAGTACACAAAAAGAAGCAGTTGTCCCTCGCCCTACTCGACCGC
GTAACTGATGTAATTGTGATAAACCTAAACGTTCTGCATTTTCAATGATCATTAAGCTGGCATTCGGCAC
ATCAACACCGACCTCAATCACCGTTGTTGCGACTAACAAATCAATTTCTGCCTGTTTAAATGCTTGCATG
ATGTCTTGTTTTTCAGCCGGTTTCATACGACCATGCACTAAGCCAATGCGTAAGTGCGGTAGAATTTTAC
GAAGATCTTCAGCAATAGCCTCAGCCGCTTGTGCCTCTAGTACTTCTGATTCATCAATCAATGTACAGAC
CCAATATGCCTGACGTTTTTCATTCACACAGGCATGATTCACTCTAGCAATGACTTCAGCTCGTCTTTCT
TCAGAAATTGCCACGGTCATAATCGGTGTTCGTCCTGGCGGTAGTTCATCAATAATCGAGGTATCTAAAT
CCGCATACACCGTCATGGCTAAAGTGCGAGGAATCGGTGTCGCCGTCATAATGAGTTGGTGCGGATAATG
ATCAGCCTGTTTACCTTTTTCTCGTAGCATTAAACGCTGATGCACACCAAACCGATGCTGTTCATCAACG
ATCACCAATGCCAAATCTGAAAATTCCACCTCGTCTTGAAATAAGGCATGGGTTCCCACGACCATTTGTA
CTTGCCCCGTTCGAATCTTTTCCAGTTCTGTTTGACGCGCCTTTCCTTTGACTTTACCTGCAAGCCAACC
CACTTCAATGCCTAGGGACTCAAACCAACGGCGAAAATTTGTAGCATGTTGTTCCGCTAAAATTTCGGTA
GGTGCCATAAGCACGACTTGTTTGCCATTATCTATTGCAAGCAAGGCAGCTAACGCAGCCACTAAGGTTT
TACCTGAGCCAACATCACCTTGAACTAAACGCATCATCGGGAAAGGATGAGTAAGATCTTGCTCTATCTC
TTGGGTAACACGAACTTGTGCATCTGTTGGTGTAAAAGGTAATTGTGCCAAAAAACGCTGTTTTAAATCA
GTCTGATAAGATAAAGGGTAAGCGAAAAATTGCTGTGTACCGATCCGCACTTTTTGCATCGCCAAATTAT
GCGCCAATAATTCCTCAAAAATCAGGCGTTGCTGAGCGGGGTGGGTTCCTTTTTCTAAGGCTTCTAAGGA
TACATCAGGCGGTGGGCGATGCAAAAAACGAATCGCCTCTTTTAAGCTAAAAGGATGCGGATTAAATTCA
TTAGGTAAGATTTCTGCAATTTGGATATTCTCAAGCACAGCCAAAGCTTGATCAGTCAGCTTACGTAATG
AATTTTGTTTTAATCCCTCTGTTGTAGAATAAATTGGCGTCAAGGTTTCTTCTAAAATTAAAGGGGCATT
ATCGCGAATAATTTGATATTCTGGGTGATGAATTTCTGCCATGAAACGCCCACGTTTAACCTCACCAAAG
GCTTTTACTCTTGCACCCGGTTGAAGACTATTTTTCATGCCTGCATTGAAGTTAAAAAAACGTAGCATAA
TTTTTGATGTGCCATCCGAAAGAGAAACATTTAAAATTGGGCGTTTACCAAACTGCACTTCACACGTTTG
TACAAGCCCCTCAATGGTAGCATAAGCATCAGGGCGAAGATCATGAATTGGCGTAATTCGAGTACGATCT
TCATAACGAATCGGTAAATGAAATAACAAATCTTGGAGATTGTGAATACCAATCCGCCCAAGCTTGTCAG
AAATGGCAGCCCCAACACCAGAAAGTGTCGTTAAAGGGACTGCATCGAGGAATTGTATGGTCATTGATTG
ATATTACGTTCAATATTAACAAAACCCGGAATTGCTTTGATTTTACGAATAATATTCGCTAAATGCTTAG
TGTCTTTTACGGTCAACAACACGACGATTTGATATAAACGCCCTTCTTGTTCTTCTGTCCAAATACTTTG
AATATTACTACCTAAAGACGAAATCAATGTCGTTAAATTTGGTAAAGCGCCTTGCTGATTGATAAGTTCA
ATACGCAATTCCGCTTCAAAATCGATCATATTATCGCTTTGCTCCCATTCCACTGGCATATAGTGTTCAG
GATTGTCTTTACGATGTTTTAAATTCGCGCAAGCTTTATGATGAATCACTAAGCCCTTGCCGGAGCTCGT
ATAAGCAACAATAGGATCGCCTGGAATTGGGTGACAACATTGGGCAAAGGTGGTAAGTAATCCACCAGCA
CTTTTAATTTCAAAATTCGCTTTATTGTTTGTAAGATCGCCATCCGTATCAATTTCAATGGCTTCTCCTA
GCAAGCGATAAGCGATTACCGCACTCATTTGATTACCTAGACCAATTTCCATTAATAAATCATCGAATGT
GGCTAATTTCAGCTCAGTTAATAAATTTTGTACTCTATTTTTATCAAGATCTTCTAACTTCGTCGGTGCC
AACGCGCGTGTCAACTGACGTTTACCTAATGTTATCGCCTCACCACCACGTAAATTTTTAAGGAAATTAC
GAATATTGGTTCGTGCTTTCGCTGTCACCACAAAATTTAACCATCCTGCGCTCGGTTGAGAATTTGGTAA
AGTAATGATGTCAACCGTTTGTCCTGAAGTTAAGGCTTGTGATAAAGGGTAAGATTTACGATCAACATTA
GCCGCAATACAGCTATGACCGATATCCGTGTGTACCGCATAAGCAAAATCGACAGGCGTTGCACCAACTG
GCAATTCCACAATACGCCCTTTCGGTGTGAAAACATAAATCTCTTTTGGGAAAAATTCAGATTTGACACT
CTCGATAAACTCAAAAGAATTTCCCACACTTTGTTGCAATTCAATTAAGCTTTGTAACCAACGTTGAGCT
CGAATTTGTACTGTCGTGCTGTCATTTTTGCCACCTTCTTTATATGCCCAATGAGCTGCTACCCCCATTT
CCGCCATTTGATCCATTTCTTCAGTACGAATTTGTACTTCAACGGGAACACCATGTGGACCGATCATTGA
GGTATGTAATGACTGGTAGCCATTTGCTTTTGGCACCGCGATGTAATCTTTAACACGACCAGGACGAGGT
TTATATAACCCATGCATTTGCCCAAGCACACGATAGCAAGTATCAATATCTTTAACGACAGCACGGAATG
CATAGATATCCATAATAGAATGAAACTGTTGATCTTTCAGTTTCATTTTTTGATAAATGGCATAAAGATG
TTTTTCCCGCCCAAAAACACGAGCTTTAATGCCCACATCTTCTAATCGTCCTTTAATTTCATTGGTAATA
CGCTGAATCATGTCTTTACGATTACCACGCGCCACCTGAATCACTTTTTGCAACACCGCATAACGTTGTG
GGTGCATGGCTTCAAAGCCTAAGTCTTCCAACTCGTTTTTGATATGTTCAATCCCTAAACGATGAGCCAA
AGAACTATAAATTTCAAGCGTTTCTTTTGCAATACGGCGGCGTTTATCTGGACGTAGCGAGCCGAGTGTA
CGCATATTGTGCGTTCTATCAGCAAGCTTAATTAACACCACACGAATATCTCGTGTCATGGCTAAAATCA
TTTTGCGAAAGTTTTCAGCTGCCGCCTCTTTACGTGTCCGGAATTTCAACTTATCGAGTTTTGATACGCC
TTCTACAATTTCTGCCACACTGGCACCAAACTCTGTTTTCAATTGCTCTTCTGTATAAGGGGTGTCTTCA
ATTACATCATGCAATAATGCCGCCATCACAGCTTCATGATCTAAACGCATTTCAGCAATAATCGATGCGA
CTGCGACAGGATGAGTGATATAAGGTTCACCACTAGAACGCGATTGTCCCTCATGCGCATCACGAGCAAT
AATATACGCACGTTTAACAAGTTCGATTTGTTCTGGCGGTAAATACGCCTCAATAATGCGATTTAGACTT
TCAAAAAGATACAAGGGACACCTAACTTAGTTCAATGTGATTTTCTGAAAACGTTGTGCAAAATGACCGC
ACTTTTACTGATTAGATAATAAAGAAACAGCGTGTAATTCCGAGTTTTCTTTTTCCAACGCATCATAACG
CTCTTGGGCATTCATAATCTCGTTATTAATCAACCCTTTCTCAATTTCACGTAGGGCAATCACGGTTGGT
TTATCGTTATCTTCTGGTACTAGAGGTTCACGAATATGTAACTGTAATTGTCTTGCGCGACGTGCTGCGG
TTAAAATTAAATCAAAACGGTTACCAATTTTTTCTACCGCACCTTGTACTGTGACACGAGCCATATATTA
CTCCATCTCTTATTAGTCAAAAAAATGTTAAAAAGGGGTCATATGATACTAAAGTGAGGTCTATTTTGCT
AGCAATTGTTCAATCAACGCCTGATTTTGTTTTTGCTGATGCGTTAACGTTAAACGTTCGGCACGTAGAA
TCGCTTGAAAATCAGCTAATGCTTGTTCAAAGACATCATTTACAATCACATAATCGTATTCATTATAATG
AGAAATTTCATCGATTGCTTTCGACATACGTGCGGCAATCACTTCCGTACTATCTTGCCCACGTCCAATT
AAACGACGTTCTAATTCAGCTAAAGACGGGGGTAAAATAAAAATACTTTTGACATTCGGCACTTTTTGAC
GAATTTGCTGCGCACCCTGCCAATCAATATCTAAAAAAACATCAATACCTTTGGCTAAATTTTCTTCGAT
AGCAGGTAATGAAGTGCCGTAATAATTTCCGCCAAAAACCTTGGCATACTCAAGAAATAAATCTTGCTCA
ATCAATGATTCAAAGGCTTCAACTGATACAAAATAATAATGCACTCCCTCTTGCTCACCGGGACGGGGTT
GTCTTGTTGTATGTGAAACAGAAACCATCATTTTATTGTCTTGTTGCTGATTTAATAATGCGGAAATTAA
TGAGGATTTCCCCGCGCCACTGGGTGCCGAAAGAATATATAAATTACCTTGTGCCATAACGTCTTCCTTT
ATAATGAATGATAATGACTATTATGCCGATAAATCCACGGAAAATCAGCTAAAAATAA


>2	 1525494-1565611
TCAAACTTTGCTAAACTCTCTCGGCAATTGTCGTCTCTCAACTTCCGAAAGATACGCTTGCTTGCAATGG
TTGTTTTGCCAGAAAAACAACTTATTAATTGCAGCGTGGAAGAATTTCCATTTCTTCTTCGGTTTTCCAG
CAAGTACCGCCCCTCGATATGCTCGACTTGAGAGTGTTTCGTCTGGACTTCCCCAAGTTAACGCGTTAAA
TAGCTGATCTAAGGCGATCGCAACGTTTAGCCAATATTTACTCTTCTTCATAGTTAGCACTCCAGCCAGT
TGAGAAATCATAATTAAGCGGTTCTGCTGATTTCATCATTTCCGCGCGATGTTTTTCTGCATTGATGTGA
TCTGCGTTTTCATCAATGACCATTTGTAGAAAAATTTCATTGAGTAAAGTGCGGTTCATTTTGATAAATG
AATTGTCGTAGCACTTCCAGTCAATTTCACCAAGTGAATCAATCACTTTATCTAAGCCAAGATACTTAGT
CTTCTCTTCCTCGCCAGTTTGAAACCACTTGCCGACTCGAGTGATATATACACCGCCCAAGCCGTTTTCA
TAGCGTTTTTTCTTGATTTTTTCCCACATTTCAGTTTGTTGAATTGCAAGAAGTTGCGCTTGTTTTTCTT
CATCTAAAACCCACTTATCGCAGTTCCAAACGTGTAATTCAGACGGTTGTCTATCAACTAAAATATACTG
TCCTTGACAAAGAATAAGTTGTTTACTTTCAAGATCCACGCCATCTCCGATTTCAAACTCAATAAAATCT
TGTAAATTTTGTGGAGCCGGGAAAATCTGATACTGATTTAAGTCGTCTTTTAAGAAATATACTTTCATGA
GAATCCCTCTAAATTGCGGTTATCTGTTTTAAATACATACCAGAAATATCTCTGACAATAATCTGGTTTT
CACTCACAAGTCTCATCTGACAGTTTCTCCAGCCCCCTGCATATAAAGCAGCGTGTAAATATTTAGCCCC
TGTAACGTTAGTAAGTAATTTATCTACGAAAATAGTAACGGTACTAACATCGTGATCTTGTTGTAACGAA
TTAACGGATGATGCTTGCAAATAGAAAATAAGCGTTTTCCCGAGAATAGACTCGGATAGCTGAAGCACAT
TTGTTGAATGTTGCGTAACGTTTCCAGACCACACAATTCGACTTTCAGGAAGAACACTTAATGCGCTTAT
TCCGCTTTCTATTTCTTGAATTTTTAGATTTGTTTGCGACTTATACTGATTAAAATACGCTTCTATCTGT
TGAGTTTTGCCATTAATTGTTTGCACTTCCGTTGCTAGAACGCTTGCATCAACCTGCTTCCATTCGCCCC
ACGTGCCAACATAATCCGTTCTGTTTCTTATATAAATACGCTTACTTAAGTTGGTGGTATATTCTTGCAT
CAACACATAAGCTGACGGTTTAACAACTAACGATCCAGCTTCGTTAACCGGATAATTTTTCTCTATCGTC
GCTCTAGACGTCAGTCTTTGTGAGTAAAACCCAGCAACTGTTACGTTGTTCAAATCTTCTGTTGTGAGAT
CTTTCACGACAAAATCAGTAATCCCGTAACCAGCAAGTGTTGTTGCCGGACTTTGCTTTCCATCTGCCAA
GTCATACGCGTCTTTCACTGCTTTTGAGCTTGCGAATGTCGTTTCACTGTCACTATTTGTTGCAGACGAC
GGCACAGGCTTATTACGTAACACGTTGTAATCGACGGGTAACTTGTACTCAGTCGCCATCGGCAACCATT
GCGAACCGTTGTACTCTTCAAAAATCTTGCTTGTTGGATTCCAACGTTTCGCTTTCATCGGAATATTTGT
ATGTGTGCCACCCTCTAGAAATGATAAAGCCGCATTGACTGCGGCTCTAATTTCATTTGGGAATTGCGTG
TAATGACTATCGACTGTCGGCTTATTAAAATCTGCCATTGTTTACTCCTTTTTATACCCCTTTTACAACC
CAACCCACTTTACCGTTTACGCGATTTCCATTTTTGTCGAACAAAAACACATAGAATCCTTTTGGTCGTG
GCTCATCTTTAAAATCAGATGTGGCAAAAAGCGGTTGTGTTGATTGCGGTGTAAGAACTGGAACGGATGC
ATCAACAAACTCTGTTGAGAATGCCACCCACGTTCCATTTACATCGCTTGCGTTAGCTTGCACCGTTCCA
CCATCAGTTTTCTGTTTCTGATCGAGTTTCAAATTCAATTGCTCAATAACAACAGGTTTCTGAGCGTTAG
TTACTGTTATTCTGAACTTGATATATCTGAAATTCGTTTCATACACAGATGCTTGATTGTGTTCACGCCA
GCTATCACTCTCATTCTGTTTCACTGCGATGTAGTAGCTAATATCATAATTTCCACTACTCACCACTTTT
GGCGTTAGTGTGATTTTTGACGATGCTAATACTGTGCCGTAATCCATCTCTTCTTCGTAATAACCGCTTG
TCGCGGTCGGTTGAAGATAAAGCGGAAATCCAGCATTAACTTGCGATTGCGGTGTCGTAAAATTATTAGA
TTGATAGTGTTGCGACCATGTCTCAGTCTTGATCGGAAGATACAATTTACCGTCGATCTTATCCGAACCG
TTTTTTACTCCGTCATACTCTGTGTTGTAGTCGTATTTCAGAATATAATCTGGTGGCTGTGCAACGTTTG
AAAGCGTGAACTGCGGTTCACCTCGATTGCCGGCACTATCTACACCGACAATCCAGTATTTGTACAATCC
ACCAACAGTTTCGAACTGAGGAAACGCTAATCCGTCAATGTTAGTGATGAACTCCGCATTGTCGAACGTG
TCGCCTTTTTTCAACTCGTAATAGATGATTGGCAGTGTCGCTTTCGCACTTTGCCAGCGCAACATGACAT
AGTTATCAATGACTTGTTGAGAAATGCTAACTTGTGTCGGTTGATGAATGATCAACTGTGCTTGTGCTGA
TGCACTACGATTTCCACCGAGATCGATTGCTGTCACCATGAACGTCTTGTTGCCGCTAAAATCCGCTTTG
AACTTAAATGACGTACTTTTTACCAATGCTAGCACTTCATCATCTTTTTTCACTTCGTAAAGTTCTGTCG
AAAATGAATTGTTTTGTGTTTCATTCCATGTCAGCAATACTTCATCACCAACAATTTCTGCGGCTAAGTT
TTCAACTTGGCCACTTGTAACTGTGAATGAGATTGGTGTAGGTTCGTCAGATCGAACTTCGGAAGAATCA
ACCGCACTTAGCCAGTATTTATGACTGCCGGCTTGAATAAAGCCAAGATTGAACTCATTCGCTTTAATCT
TTGCAACAAGCCGTGAATTTTCGTAAGTATCGCCCTTTCTGATTTCGTAATACTCAAGATCGATATCAGG
CGAAATATCCCATGTTAGAAATGCACCTTCTTGCGCGATTGCCTTATGTCGTAAATTCGTCACATTATGC
GGTGGTCGTAACTTACCGATAGGCTCATAGGTCTCTATGTCGTTATTATTTGACCACAGTCCCAATACGT
TACTTGTGCGGATTCTGATTTGATACTGCACACCGTCTTTTACATTCGGAATATCAACAGACGTTAGCGT
AGTCGGTTCTAACTGTTGCCAGTTTTCGTTACCCGCACGATATTCAATTTGATAACGTGAAGTCAGCGAG
GTTGCCGGTTGATAACTCACGACGATTTTTGTTTGAATACTGCCACCACGGCCACGGTAAATTTCATCCG
TGATGACAACGTTTTTCACGCCAGTTTCTAGCGTATTATTCGTTGTGTCGTACTCAGCAAGATTTTCGCC
ATTTTCGATGTACGCAAATTTTGACGGATTGTAATTCACCGCACTAATGGTATAGGTGCCGTTTTCACCT
TCCACCACCGCGACAACGCGATACAATTCAGGCTCAATGTCACTATTTGCGATGATCCACGTACTATCTT
CTGTCACAGAAGTGAATGTAGGATTGACGTTAATTTCCGTTAAACTTCCGCGTTGTGTAATGTTACGTTG
TTCGAGTTTTCCCTCTCCATTCACAATACTGATTGTTGAGGCTTTGGTAATTTCAACCGCGGCATCAAGA
ATGATTTGATTAACTGTTGAACCAGTTTTAACGCGTCCGCCACGTCGCTCACCGGAGCGGTGAACATCTG
AAACTTGAATGACTTCACCCGGAATTGGAATTGCACCATCTTGACCGCACGAGAACGTTACTACTTCGCT
TTCGTGTTGCTCTGTGTAGAGTAGCCATTTGCCAAGTCGTCTCGCTTGTCCTCTCGACGTACAGCCAAAC
GCTACAACTTCCGTTTGTGAGATGTACCCCATCTTCACGATAGATTCGGCATCTTCGATATATTCAACAG
ATTGTTTAAAGTATTTTTTTGGATCGTTCCACGTCACTAACGCAACGTTATGTCGTGTCTTAACATTTGA
GCCTGAACGGCTGAATTGACCGTCAATAACGTTTGTATTATTGAACTGATACATCGGCTCTTTCGGTGAG
TCTTGGACAAGCATTTGCGTACCGCTTGCCCAGTAGCTCATCGCACGAAAGACGGATGTTAAGTCGCGCA
ATAGCTTGCCGGCTTCTTGTCGTGTCTGAATATAAGCGTTACACGTAAATCTTGGCTCATACCCCCCGAA
ACCGTCCGGCACCAATTGATCACAATACTTGGCAATTTGGTACATAGACCATTTATCGAGCATATCTTCT
TTTATATGCTCACCAGCTCCGTATTCTTCGTTAATGAGTAAATCAAAATAGATCCAAACGGGATTGTTTG
AGTATTTAACAACAAAGGTGCCATCCCAGTCGCCAGTATATAATCGAGTAATTGGATCGTAATTTGACGG
CACTTTTAACTTAATTCCACGACAGTGATAACCGCGAGCGGGTATTGAGCTGAACTGTTCAGCGTCAATC
TGTACGCCAACATAAGCCACTCCCGGATAAATTAACTTTTCTTCAAAAACAGTCGTTAATTTAGAAAAAA
TCGTTCTATTTTGTAGTGTCTGACTGTTTGAATCTTCAGTTAAACGTGTAACGCGAATGTTCCAAGGTGC
TTCGCCTGTTAAACGGAAGCTATGTTCACGGTTATATGAGGTTGTTGTCTTACCGCTAATAACAATCTTT
CCGGCATCAATCCATTGGCTACCATTTGCTTGATATTCAACTCTTAATTCAACTGTTGTACCGTTAATAT
CACCGTTACTTTTGTTTTGATAACTCAATCCTGGAACATTAATTGTGACTCTAACAATATCCGCTTCTGG
TGCAATAATAGAACGTGTTATCGGATTATTTTTCTTAATTTCTGTATTAACATCTGTTGTGACTTCGTTA
GTTTCACAAATCTCAGACGGTGCTTGTCTTACGCTACCTGGTCGCCACTCAATAGCAACATTGTTGAAAT
TGAATTTCCCATTTTCGTCTTGCAGTGGTACATCACCGAAATAGACTGACTGCAATCCGTTTACAGGACC
GTCAATTTCACCGCACGAGATGACATCAATAAACTTCGCATAAGAGCGAGAACGAAGTGAATCGGGTGCT
TCTACTGGCGTTCTGCCACCACCACCACCTTTGCCACCTTTTTGACCGACTATTTGCATTTATTACCCCG
CAAGTTTAAGGCTATTGCCTTTTCCTAAGTTGCTACTATTACTCTGTGAACCCGTTCTAACTGGGATTTC
TTTATCAGTCAGTCCGGCTGATACTACTGCAGAACCAACAATCAATTCACCGTAAAGCAAGGGGATTGGT
TGTCCTTGTTGTGTGGTATTCACAGCGCCATTGAACAGGTATGATGGCTGATTTTCTGGGCGTTCCTGTG
GCCCGTCTATTTTTGGAATTGGCGTAAGTAACTGCGAAATTCCGCCAAGTGCGAGAGATGCACCAATCAT
AAACGGCACAGTCGCAACATTCGCAAGTATACCTGTTCCGCCAAATGTCGATAGACCAAGAAAAGCAGGG
TTCCAGATTGACAAACCAATCAGTGCGGCACCTGCGATCAGACCGAATAATCCACCTCGTTTTGAGCCAC
GAATAACAGGGATAAGATGAAACTCTGTCTTTGCACCGTACTGCATTTGAAATTCTTCTGGCGTTCCGTC
TATATCTTCTCTCTGCACTAAAAAGCGGTACACAATGCCATGCTTTTCTGAATTTAAGAGAAACTCTTTA
AAGCCTTTTTTTAATACACACAATGCGCGAATTGCTTCTGCCGGTGTTTTTACTGCCAGCTTGTGAACTT
TGCCAAAGCGTTTGCCCAGCTCGCCTTTAAGCCGTATTTTTCTTATGTCGCATGATGTGTGTCGTTCTGT
CACGATAGAATTGTCCATATACATCCTTACTTGATAGTCGCCCGTAGAGGTGGTGACCGATTAAACCATC
ACCGAGATAAACACCCGCATGATTTGGTACATTCGCATTGATTTGCATCACAATCATGTCACCGACTTGT
AAATCATCGACTTGATAGAACCCAGCGTGTTCGAAGTTATCAACATAGAGATTTGCGCCCTCATTCCACC
AGCCGTCTGTGCGGTTGTAGTTAGGTAGTTCAATGCCTAGTTCTTGTTGATACCAGTCACGCACAAAGCC
GTAACAGTCGGTCATGCCATGAATGAATTTCCGTCCGTACAAATCAGGAATTACAGTCACTGCTGGCATA
AAGTGCATTGATACTTCGTCACCCTCTAAACCGATAATGCACCACTCCAAACCGCTGACCTTGTGCGCAT
CTTGGTCTGCGATACTCGGCAAACAACTTTCGTTAGGATGTGAATGAACCACCGTTCGAATTTCACCGAT
TTTTTCCGCGCGAGCGTAATCTTCAACGCTAATTAAAAACTCATCTTCGGTGTCTTGTGCGAGATTAGTA
CAAGCGACGTACTGCAATTTCCCTTTTTTAAGCACAAAAAAACCGCAACTCTCGTGCGGGTAACTTTGCT
TTGCGTGCGCTATTGCGTTGTCAATGTGTTTCATATTAAATCCTCATATATGCGGCACTCGGAAATCCAC
CGAATGGTAATTCTGCGTTCTCGCCAAAATGTGCCTTGCAGGCTGCAAGCGTTTTTGAACAAGTCGGCTT
ATCACCTGTATATCCACAAAACTGCCCCTTGTATTTGTGTGTGCAGTAATGCGCCACAATCTGTCTGCGC
GGTAACTTAACACCCTCTAAGTCGGTAGCAGGCAACAACTCAAAGCTGACTGTTAAATGATTCTCCGCTG
TCTTTTGCGAAATATAGAAAATATCATCAGGTAAGTGTGCGTGCGGATCTGCTGTGAGATTGCCATTTTC
AAAATTCACCGCATCAAGATAGATAATCTTCGTTCGTTTACGTGTGAGTTTTGCTCCTTCGATTCCTTTA
AGTTTTGCTAAAACAAGCGTAATCGCACCGCCAAGATTGGAAAATGTGATACTAGGTCTAACTGGATTTA
ATCCATCGACAGCAAACCCATCCACTTTTACTGGATAAGGCGTATATTCTTGCCCTTGCCACACAATCGC
TTGACCGAGTGGACTCTGTCCGTCGTGAAAACGATAGACAATATCGCCAAACTTAGTGAGATCTAACTCA
AACAATTCGATCCAGCCATGTGTCGCATATTGTTGAAGTTGTCCGTAAATGCTCATATTTGCTCCAATAA
AAAGTCAATCCTTTTACTGCACCGTCAATATTGGTAACTCAATTTGCATTTTGTTTTCAATAATGCGGAT
TGTCGCTTCTAATACTGGCTTTTTACCCTTCCATTCATTCAACCCTTTGCCACATAAACTGGCGAACTGT
TTTTCCGCTTTATGTTCGCCAATAGCTTGGTAATACTGTTCCAGCAAGGTTTCGCCACCTTTAGCAATTT
GTTCCGCCATATAGTTAAAGGCTTTGATATATGAGATTTTAATTGCCATAGCCTTCTTGGTTTTATAACC
CATTACTAACAACATAAATCCGTCTTTGGTCATCTCAAACATTGGCTGTTTCTCGCCTTTCTTATCAATA
TATTCAACGAGACCAAAATTGGTCCGGTTAAATTCATCGTCACCATTTTCTAAAATTTCACGAATATCTC
TTAAAACGTGTTTATGTCGTTTACCAAAAACTTTAGCTACTGTTTCTGATGTTGTAACTGTTTTACGATC
TTTAATTTGTACAAATTGTTTAAAGTTTTCTGGATTTGCTAATTGCATCTTTATTTCCTTTTACAAATTT
TAGGTAATAAAAAACCCCGACCATTTCTGATCGGGGTTTGTTGCCCACAACGTTCCTACCTTTCGGCTTG
GTATCTACCAATTTAAAGATGTTTAAGGAATTTTAGGCATAAAAAAAGCCAAAAAGTAAAATACATTACA
ATTTGGCTATTGTGGGAAATCTTACTGCAAAAATACTAGGAAATCAAATTTCTCTTATCAATAATCTTTT
CAGCTAAATTTAACCAGTGGATACATTGGGCTTGGCAATCATAGGCTAATCCTTTGATTTTAGGTCTTTC
ATCTTCTGCACCCAATAATCTCAACAAAGAATTTAACAAGATATTCACTTCATATCCTAATTGTCGCCCA
CGTTGTCCTTGTCTATATAGAGCATAAAGCAAATTGTAAGGCACGACAATTTCATCTTCTTTCACTTTTG
GCGATGTGTCTGTAATGAGCTCACCTTCTAAAACGATCTTGTGAATATACTCAACCGCCATTGGAATTTG
TTCTGGTGTCAGTTCATCAATATGTTGCACATTAAAGCGTTGGTGAATAAATGAGTAGGCATCTGAATAG
ATTAAACCTTTCTGACTGACTAATTTACTCACTGCTTGTCTTAGTCCTGTTCTTTCGTCTGTGGTTGTTT
TTCTTTCTGCTTTGCCGTGATACCAATAGTTATAAAGTGCCTCGAAACACTCTTCTTGATATTGGATTAC
TTTTTCTTTTAAATCTGACCGCACTTTTTCAGGATTAATGCTGAATAACCAGCCATTGAGTTTTTTAAGT
GGCATACAGAGCATTTCACGTAATTTACCGTCTTCGGCAACTATAGACATAAGTCTACAGTTGAATTTTT
CTTGCTGTGATAGTTTTCTAGATTGTCTAGTCCAATCAATTCCTAATGCTTTAACAATAGGTTTAACTGC
CGTATAGATTACATCATCGACTTTTAAAGTAATTAATTGAGAGCCATAGAAAGAGATGGTTTGAGTTGAA
ATTTGATTTGTCATTTCGTTATTCCTTTTGATGGAAATTCAGTTGGGTTCATATGAACTCAACTGGTGGT
CGAGAGCTCAAAACTCGTAACGAATCGAGCGGACGTATTCCCTTGCGGTATTGTATTAGTCGCACTCTCG
ACCATTGATTAAATTGTAGGCATAAAAAAATCACGCTGACGGGGTGAATTACCGTTCGTTATTAGGCTTT
TGAGACCTTAGGCAAATAATAAATAAAAAAGCCTGTGTTGTAAACAGGCTATATTGATTTTATTTTAAAT
TCTTAATTTCATTGAAGAGAGTATCAACACTTTCATCTGAATAAAGTTGAACTGCATTTTTAAGTGTAAT
AATAGATTTTATTGGTAAATTTGGTGGTGGATTATATATTGGAGCAATATAGATAATGTCATCTATATTT
AATAAATGTAGAAGATTATTATGGTGATATTTTAAGAACTTGGGCATAAATACTCCATTAAGATTTGATT
TGTCATTTTGATACCTATGTAATTTTCGATATTAGAATACCCTATATTAGGGTGCCAAGAGGTTCGAAAG
CCTCAACAAGTAGGCTGGAGTTATTTCCCTTTCGGGTCTTGTATTCCTCACCCTCTCGGCATAGATAAAT
TTGGGGTATGCGTAATCAAAATTCTTTAGAGAAAAAAGCAGTTGATAATAAATTTTACGCATAAAAAAAC
CGCTATGCTATCGGGTGCGGATTACCGCTTGTTGTTAAGGTTTCGACACCTATGGGGGAATATTACTACT
CAAATTATACAATGTCAATTGCTAAATTATGCTTGAATTAATTTTAATTTAGCATTATGCTAATAAAAGT
GATTAATTTAGTAAAAGAAACATCTATGACAAAACAGACTTTAACACCTGAACAACGTAAAGAACGTGCG
AAAAAAGCCGCTCAACTCCGCTGGGAAAAGAAAAAACAACTTAGTGAAATCCCACTCGCTATTCACGAGG
GAATTTTAAAAATTGGTGAAACTTCGCTTGATGTTGCTGTACTTGAAAATGATGTTCGAATTATATCAAG
TGCATCAGTTTTCCAAGCTCTAAATCGTCCAAATCGTGGAGCAAGAGGTGCTTCAATTGTTGAAAATGAA
GAGGTGATCAACTTGCCTGCATTTATGGACGCAAAGAACCTAAAACCATTTATAAATCAAGATGTTATTG
ATGTGATCAAGCGCATCAAATTTAAAACTAAAGATGGTCAAATTAAAGAGGGTTACGATGCAACAATCCT
CCCTATTGTATGTGATGTTTATTTAAGAGCAAGGGAAGAAAAAGTACTAATAAAAGCACAATTTGACACT
GCTCAGAAGGCAGAAATTTTAGTACGTTCACTGGCTAAAGTCGGTATTGTTGCACTTGTAGATGAAGTAA
CTGGTTACCAAGATAGCCGAGCAAAAGATGCGTTGGCTAAAATCTTTGAAGCTTTTGTGGCTAAAGAGCT
TCAACCGTGGATTAAAACCTTTCCAGTAGACTACTACAAAGAATTATGCCGTTTATATGGTGTAAAATAC
CCGCCACTTAAAAACAATCAATTTCCACAATTCTTTGGGCATATCACTAATAATGCGGTTTATTCAAGAC
TTGCTCCTGAATTGTTACCCGAACTCAAAAGAATGGCATCTAAAGAGTCCAAAAAAGCTAGACTTCATCA
ATTTTTAACTGAAGATATTGGTCACCCTAAATTAAGGGAACATCTGTCATCTATTATTACGATACTTAAG
TTATCCAAAGATAGAGATGCTTTCTATGAAAACTTAGACCGCATTCATCCAAAAATCAATGAGACATTGA
GCTTTGATTTTGAGTAGTGAGGTATAAAACCCCAAACATTCGCAGTGTTTGGGGTTTATTTTTTTTGATG
TAATAAAAAAGCCCCTCTAGGTCAAGGGGCTTTACAAACTTACCAATTACATACTTTCCTTAAAGGCTCA
ATAGATTCCTTCAAGCCTGAAATATTAAATGGCAAGGTGATTGGTGATTTACTATAAGGTGATACTTTCA
CCAACATTCTGTCTTTATCAAACATGGATTTAATCACTGAAAGAGGTTTTTTCACAAAAGTAGCTTCATA
ATCTGTTGAAGTATTCCAAGTTGCTTTAATCGATTTATCTTTATCCAAGCGATACTCAACTCTTACATAA
TCATTGTCTAAATAAATTCCAGGATAATGAATAAACATCTCTGTTTTGTTATCTTTACAACGAATCATCA
TACTAGCTCTCACACTTCTACCATACACATTAAAAGCTTCTAAAGATTTAGTAGTCATATAGACCGAAAT
GGAATCATTCATTTCAGATCTTTCAAATGAAATATTCCAAATATCATGACTAAGATTAATATCCGCTATA
CAAATAACAGGAAATAAAGATGATATTAATATTAATTTTTTCATACTATTTCTCCAGCTTTTTTAGTATT
GTTTGCTTCAATGCCGTCATTTCTTCTGGAGAGAAATTTTCGGTTTCTTCACAGACTTTTAAAGAAATTT
CTGATGAATCAATAATATTCTTGAGATTCTTATTAGTTAAATCCACATAAAAAGACTCTTCATATTTTTT
GGGTGTATTCATAATTCTATTTAAGTCTTCATCATCTTTCGATAAGACATCTTCTGCATACACTCGGCTA
CCATTACTTCTTAGTCTAATTGATTCGGGAATTAAAGTTTTTTCATCTAAAAGTATAGAGAAAGACTCAT
AACAATTTATATATTTTCTTTCCTGATTTTCTTTTGAGAATGCTAACACATTAGTTTTAGGCGTAAGAAG
CAAAACTTTAATCCAGTTAGTAGACTCAGGATCTCCAATGCTTACTGTATATTCTCCCTTAACATCATCG
TTTTCAAATTTAATATTAGGATTAGCTAAAGCTAATACAGGTATCATAAAAAAAGAAAAGAATAGTTTTC
TCATTATTATTCTCCAGTTTGTAAAAATATGTAAATTATACAAAACTGGAAAATGTTTTTCTGTGATTTG
TATCTAAAAATTAAATAAAAAACTAATCCCAAAGCTCTCCGCACCAATAGTAAAAAACCAAGTGCAGCAA
TGATTGCTGCTGTTGCTAGCATTTTCCCGACTGTATTTGCACTTTCTGTACTCATTATTCTTACCACCAG
CGAATTGCATTGATAAATGGTGTTGAAAATGCGAGAGCTATACCTAATGCGATAACAGCGATCGCAAAAG
CAATGGCAACTCTCATTACTGGACTTCTATTCGCTTCCATTTCTAACCCCTCTTTTAAGTGGATTTTTAA
TTTAGTTTTGCTATAATTTCTCAAAATTTATTCCTTTTAAATCGTGCTTAACTGGAATGAAAAAACCCCA
AACACTGCGAATGTTTGGGGTTTGTTTTTTTTTTGCGTAATAAAAAGTTATTAATATTAAAAAGTTATTT
TTTATTTTTTTCTAAAATTCTCCGAACATCAGGATCGGTAATAAATTTATTATACCCAGATAAGATCATA
TCATTAGCAACGTTTGCATAATCTATAGGTAGTCCAAATTTACCGGTTTTTTTAGGGTCAGCAACATAAT
CTTTATTTAGCAGTGTAGAAGATGTTTTTGTGTTTACTAATGTGTAATTAATAATATAAGTCCAATCCAC
ACTATAACCTAAATCATCCATTTTAAATTCTTTAACCACTCCATCTAACCTAATATTGGAAGACCCTAAT
TTTACACCTGTTTTCTCTAACTCTAACGCAGTTCCTCTTTGAACTAAATCAGCAACATTAGATGAAACAT
AGATTTGTCCTGCTGCTGTACTCTGCATCTGGTTACTTTTTACTTTACCTTGTAAATACGGTTGATATGT
AAATTCACCGATATTAGCAGAACCTTCGAATCTCGTATAATTTTGTGGAACATACGAAGATACAGGTAAA
GTTACCGAACAAGCACTTAGAACGCTTGCTAATCCTAAAATCAAGAGCATTTTTTTCATTTTCTTAATCT
CCCATATAAAAAAAGAGGCTATATTCTACTCATTTTAGAAACTATTTCTGTGATCTATGTCTAGGAATTT
AATTTATCAACGGATTTAAGCATTTCCATTCAATCTCCTATTTCTCAAAAATGTCGTATGATGCTTTTTA
ATTTGTTCATCTGCAATTTTCTTCATTAATGCTATAGTCACCTCTAGTTGTCCATTGTTTTCTTTTGACT
CAACATTGGCTTGTACAGGCTCACCGTTGTTAATGATTTTTATTGAGATATTCCTATTAGAATTAGAGGT
TGGAGAGGCTAAACGCGGAACATCTACACCGCCACCATTCGCAAAACCTCGTTTCCCGTAATTCAGATAA
TTGAGATAATCCAAGCCAATTCTACTTGTCGCTTCTTTCGTGATGACATACTCACCGCGATGAACAATAC
CAGCTGGTGTGTATTTACCACCAAATCCAGTAAATCCCCCTCTAGAGAAACCAACAAGACCGCCATTGTA
ATGCTCACCCACAATGCCACCTTCAGCTTTACTTTCAAAACCAAGAAAGCTACCTATAGATGTGCCACCA
AAAGCGGATTTTAGCGCATTGAAAATCATCATTTTAATGATCATTCTAGCTAGATCCGCAATGATAGATC
TGGCTAAATCAGCAAAATTAGCCTTACCTGTCATCACAAAATCCGTTAAAGCATCTGTCATTCCATTTAA
TGCTCTACCTGTAATTTGCCCAACATTCCCCATCACATCATTAGCTTGGTCGCCAAATTCTTTAATGCCA
ACTTTTAAACCATTAAAAGGGTCTGATTGATCCGCATTTTTCAGCCACTCTTGCCATTCAGTATTTTTTA
GATCTGTCGCCTGTTGCTTACGTGCAATATCTGCTTGTGGTTTAGTTAAACCACCTTTCACTTCTAGTAG
TTCAATCTCTTTCAGGTTATTGATATACGTTTGCTGAGCAGCTAATAAAGGATTGTATTTAGCACTTAAC
GCTAATTTGGCATCTCCGGCTTGTTCTGCTGTAATCCGATTAGTTTTTTGTAGCTGATCGATTAGCTTGA
GATGTTCAGTCAATTCGCGCTCATATCTCAATGATGGCACATAATTTTCCGCGACTTCCATTCTCTCTTT
GGCGTATTTTTCAGTGATTAAAGTTTTAGCACGTTCCATCTCCTCATGACCAATTTTTGCTTTTTTCGCC
TTCTCTAACATATCTCTCAACGCTTGCTCCTCATTAAGAGATATTTGAGTTAAGCTATCAGCGCTCGCTT
TTTGAAGTTCATTATAAAAACTTTTCCATTCACTTAGACTATCTTGACCTGAAGCACTAAATTTATCAGT
TTGTGATACGAACCAAAATGCAGCTTCCGCCTCTTTCTTCATTCCGATCAATTCTTCTAAAGAGAATTTA
GCGTCCTTAATGTGAGAAAGCTCTGATTGTGCAGCAATATAGTTACCAACGGCGATTTCTCTAAGAACCT
TAGCATAGTCAGCGCCTTTTTCCCCTAAAACATCATAAAGTTGAGAAAGTACATAAGATGCCTTTTCATT
TCCTTGCTGTTTTAAAGTTAAAATTTCAAACTTCTGTCTTGCTTCTTCAGTTTTCTCTTTGAGTTTTGCC
AACTCGGACTCTATGCGACTATATCCATTTTTCGCTTTCTCTGTGGCCTTCGTGGAATCTGTGAAAGATT
TTTCAAGAGATTTAATAAAAATCTCAGCATCTTGTGAGCTTACCCCTACTAGCAAAAGTTTTTTTCTAAA
ATCGTCAATGTTTTTACCGCTACGCGCAAACATTGGTGCTAGAACCCCAAGCTGTTTTTCTAGTGTCTGA
AAATTAATTCCTTCACCTTCTCTTAATTGAGCAAGCTTATCTCGCAACGCATCTAGGTCGGATTTTAATT
CATCAGGAACCGCTACTCCTAAAAATTGATTCATCACTCGTTGAGTATTTTTAATCTCCGCCTCTACATT
TTTGACTTGCTCTCTAGAGTTATTTAACTCTTTAACTTGTTCACGAATAGAACCAAGTAACGAGGCTTCA
CTTAAATCTTCGTACGATTGCTTTAATCTATCATTTGCCCCAGCTAAATCTAATGCCTTTTCTCTAGCTT
CTTCCGCTTTCTGGTGGAAATAAAACAATGCACTAGCTGCTATGGTAATCACTCCAGCAGGGCCACCCAA
CAAGCCCATTACACCATTCAACGCTCGACCAGCGATAGATGCTTTAGCTTGAGCAGTCGCTAAATTATTT
GTTGCTACCGCCTCCGCATTGGTTAGACTGGTAATAAGTGTCGCTTGTTGAGCCATTCTCATTCGAAGAA
CTGAACGAGTTTGCTCCGTTTGCGCCAACTTTAATTCAGATGCTAACACCGCCATATTAGCACGAGCGGT
ATTAAGCTCTGCCGCAGCTTTTACTTGCTCTGTTTTGGCGACTTGTAAATTAGCAAGGCTTTGCTTGTAC
CTATTTACCGCGGCCATGGCCATTGATTGCCCATATTTAGCCAAATGACCCAACATAACACCACCAATGA
TAGCACCAAGTGTATTGAAGTTTTCAGCCAAAAAACTCACACCTTGAGCTAATAAGTTGGTTGCGTTGGT
AGATTGATTCAAATCCCCAACAAACTTTAAGGCCGCATTTTGCATCTGCTGCATTGCTTGCCCGAATGTA
AGAGGCATTTCTTCAAATTGCTTGTTGATTTTCTCAGTTGAGCCACTGATTGCTTTAAAAAGTAATTCCG
AGGTAATTAAGCCTTCAGACGCCAGTTTTTTCACTTCAGCTCGACTTTTCCCCATATATTCCGCTACTAC
ATCAAGAATAATCGGCGCGGTTTCCGCAATTGTTCTAAATTCATCACCTTGTAAACGCCCTGAGCCAAGC
GCTTGTGATAATTGCATTAAAGCACTAGCTTGCTCTTGAGCACCAACCCCACCCACTGCCATTGCTTTGT
TAATGGTTTCGGTAAACTGCAATGCTTGCTGTTGCGATACGCCGTAATCCTTCAAGGCTCGTGATGTTCG
AACATAGAGCTGTGTTGTTGATTCAAGACTGGAACGCGTACGTTGAGAAATATTAAATAACTCGTTTTGC
GCCTTATTTAACTCTGCCAATGAACCTGTCACAAATTTCACTTGAGCGCGCAGGGATTGCATTGTGTCAG
CCATTTGTAAGAATCCTGAGAGGCCTTGAATGCCAATCCCTAACGCCATTAATCGTTTCAATGTGTTCAC
AGCAAGGCTTAGGGAATTAACGGCTTTTTCCGTTTTTTGTGATACTTGCTCAACACTACGTAAGTCGCGA
TTTGCGCGAGATATACCATTAGTTCTAATCTCAATGGCAAGAGTGGCTATATCTGTCATAAATTATCCTT
GTTTCATTAGGCTACCACCTCTTTAAATTCACAAGAGATTGTCCAGTGGCTCTCTTTTTGCTCAATGTCC
CATTTTGAACATTTGAATTTACCTTGCGTGGAGTGGTAAGGGGACCACAAAAAAGCCTTATACCCTTCGT
GACGGTCTAAAAAGGCTTCAATTTGTTGCATTTGATTTATATCTCCACTAAATGTAAGAGAGTAGCTTCG
TAGATTGTGGTTTAACCCTTGTTTTAGACGTTGTTCGTAGCCATCGCCGAAAGTAATGGTTTTGACTTTT
GGCTCTTTGCTTAATTTCATTCCCCAGTTTGGAGCAAAGGTAAAGGTTTCCATTCGCCACCTATTCATTT
TGAATATTAAGAAAAACCAAATCGATCCGTTTCAATACATCAATCTCCCACATCGAAAGGCGAGTTTGAT
ATAACTGCGACCACGCTACAATTTCGCTGTATGTAATTGGATTTAATACCATTCCAGCCTGACGAGAAAG
AGATAGCTGCTGAAAGATCACAAGCAAATGCTGTACTGCCAAATTAGGCTCCGGATTATCCAGCTCTTCA
GGTGTAGTGCCTGTTTGCTCAGCAATTGCTTGTAAATGCTCTCTCAGTGTGCTGTCCGATTCTTTTGGTT
TCTTATCTAGTTTAAATTCCTGCCCCGCATAACGAAGCAGGTCATCGATTAGCTCACCAAGAACTTTCCC
AAATCGTTAGATTGCTCAAGCACTTGCTCAATAATCCAATCACATTGTTCTAGCACCATTCGGGCATTTT
CAGGCGTAAACGGTAAATCTTTTTTATCGCCCCATTCGATATTTTCCCAGTCAACAATACGACTTATTGC
AAGTTCAACTGATTCTTCACGAATTTCGTCCAACTCTTTGATTTTCGGTTTACGACTACGAGCGTTTTCA
AACTCTTGCTTTTGAGCCAGTCGCATCTGTTTAGCGACAAATTTTTGCGCTTGATCGCTTTTCGCACTTA
CCACGCTAACATAAGCTCCCAATCCTTCGCCTGTGACAGGGTGTAGTAATTCAAAACGGTGTGATTCTGA
CAAGTTACCTTGTGAAAGATTTTGTAAGTTCATTTAGATTTCCTTATTGTTGAAAATAAAAAACCACTCA
ATCACGAGGATTAAGCGATTTGTTTGCTGTATTTTGGGTAATAAAAAATCAACTATTGCTGGTCGAGGTT
TGATTTATTTGGCTTAGATTAAGCCAATGTATCTTGTACAATCATTGTGGTTGCTATTTTTAATATGTCA
TCAATTTGGCTTTCCCCATCGTACACCTCTGGGAAAGCATCAAAATTCAATGTTTGGATGATATTTTTTG
CCCCATCATCCGTATCAATAGATGTGAGTTTGATACCCGGTAAAATGATTGATACATAATCGCTGTTAGC
GGCATCTTCTGCGTCCATCCGCAATTCAAGGGAAAGTGTTTCTCCACGACGAATAGCATCAAACATTTTC
TTATCTTGCATATAGATAGAAAATGAGCCACTCACCGCAACGGTGCCGATAAATACATCAGGGGCGTATC
TTGCACCCAGTACGGGTTCACTAGACGCATTTAAGTCAATATCCAGCTTAAAGCCGGTTACAAGCCCTAA
AGCTTGTTTATTAAACAATAACTTACCCGTTACACCAGCGAGCTTGCCTGATTGGTTGATGTTGGTTGGA
GAAGTAAAATAAGCCGCGGTTCCTTCTTCACTTCGTTGGCCTAAAAATCCGACACTAATTGAAGCAATAC
CATTAGGTTGTACATCAATACTAATCTTAGATACTCTGCAACCTAAATATGTACGACTGACATTAATATC
CGAGAATAAATCTTCAATAGTGAATGAGTCTGTGGTGTGATTGTTTTGTGGTACAACTAAGATTTTCCCT
TGTTTTTCACCACTACCATTCGTTGTTTTCTTGATAATAGGAGCTTTCGCTTGAGTGGTGAAATTTCCGC
GTAATACTGCGGCTAAAAAGGCTGACCATTGACCAGCGGAAAGTTCCCCTTTCAATTCTCCTTCTACCTT
CTCAAAACCTGTAATTGATGCTGCACGTTGCATATCATCACGTATTTCTTGAGATTGAAAAGACTCAAAA
CTGGTATCTAATGAGCTTTCTATGCGAGGAAGGATTTTTGCTCCTGTGCGTGTAGCTTTAGTACCAAATT
GGGTTTCTTTGGCGAAAACGATCGTGCGTTTCGTGCCTTGTGCGTTTGTTGCCATGTTATTCCTCCCTTA
GAGTTCATAGGCAGTAAAATTAATTGTTACTGGTAGCGCAAGAATATTATCCTTGAGATAAGTGCCACCT
ATTTGTGGTGGGGAGTGGATCACCACCTGAACACCTTTTCTAGTAAATGATTTACCATAAAAATGATGCC
TGATTTCTACAGCTTTCTCTTCGATCTCAGCTGTTCCTTTCCCTGATGGGTAATATAAAGTCACTTGTAA
AAAACCGACTTCTTGTGCTTTTGGCTTATCACAAATTGCTCCTGTTAGCGTACTAGAGATATTTAGAAAC
ACACTTTGATAAGGTAGGTTTAATACATTTTCTACACCTTCCCATGCAGTTTCTATATCACTTATTTTTG
CTAAATGCCCTTGGAGTATCGCCCTGATTTTTGCTTTCATTAATAGAATTTCCCTAGGTTGCTTTTTAGC
CAAGCTTGCATCTCTTGAACAGTGATTCTCACCATGCCATGTGGTGCCTGAATGGAAAAGCCGTTTTTTG
TCTTACGTCCACCAGACTTTGGGTATAAACCATACTCAAGCGCTGGAGCATAAGGCTTATCGGTCGCAAT
AATAATGCCATCTCCAAACTTAACAGAACTAAGTGCGGATAGATCGCCATTATAGGTTTGTGGCATACCA
TTGATACTCACAGTCCAGCTCGCCCTTAATTGTCCAGTATCTACTGGCGTTTTCTGTCTTACTCTTTCAT
ATGTTTCAATCCCAACTTTTCTCAGAACAAGATCAGCTTTATTGCTAAACTTTTCTCTGAATTTTGCTAT
ATCAATGACAAAACTTCCCATATTAATCACCCAATCGTCTTGCTTGGCATTGATAAATGATGACGGTGCT
AGATGGCTTAACTGGCTGAAAATTAACAATAAGCCATGTTTCACCGTTCACTACAACGTGTGAGTTTAAT
TCCGGATTGGCTTCTGCTGTGAGTAGAAGTACCACATCACCTTGTTTCACCATGACTGAATCACCTCTGC
TAATTCCATTACTTTTAAAGCTAGGAAAATCATAAGCAAGATTATCGAAAATACAGAAAGCTTTGTTTTC
CACTGTCTGAACAGTATTAACACTTCCTGTTTCTGGATCGTACTCACCTTTTTTTTCAATTCTCACTACG
CACGGAGAACCAAATTTTTTGATGAGTGATGATGAAATGTTTTTTAGCCTACCGTACATATCACCCTCTT
AACATTCTAGCCTTACCGCTCCCTTGGCTTTTATCCAAATAGGTATCAAGAATTCCCTTTACATATTCAA
AGCGGTTACTTGCGTTACCAGATGCTAGGTTTTTCTCGAAATTCACCGAAAGAGGACCAACACGAACGCT
AGACATTTCACTATCTGGATTTTCATTCAGATTCTCGTAAAGAGCTAACTCAAATACGGCGTATTTGACC
GAAGTTGGAATGCCTTTACTATCAGTCCCACCAGTATTAGTGCGAGGAAATGCTCTAGGTTGTGTTGGAT
CTGCTTTTCTACCAAGAAAACGATAATTGAAGTCTAAGAAATCCGATGCGCTCACTAAACGTCTTGCTTT
CGTTTCGTCGTCAAGCTCTTGCCATACAAATGCACTGTTTCTGTTGCCATGATATTCATTAGCTTCTTCC
AAAGTGACGTAGGAGTCATTAGGGATTATTAAATCCATATTTCCCCCTTTACTTTTAAGTTTCTTCGCTA
AGCAAGGCAATCAAGTCATCTTTCTTGGCTCTAGGATCAAAATCAATCCCTTTTTCAGTTAGCATTGTTT
TTAACTCTTCTACTTTCAAAGCAGACAAGCCTTTATCATCTTTTTTGGTTTCTTCTGGTCCTAAAACGAC
CCACCCTAGAGATTCATGCTCAGAAAGCGTGCTTTGATGTACTACTAGCTGCTCATTTTGTTTCTCAATT
CTAAAAAACATAATCTTTCTCCATAAAAAAAGCGCTCCTTTCGGAACGCTCTTTATGTTGTTTCAGGTTA
ACCCGCTAAAATTGCCAAGTGGCGAGAATTAATAACTTTCGCGCCCCAAGTCATACCAATTTCAAACTTA
ATTTGGCGGTATTGACGATAAACGCGAACTTCAAACACTAATCCAGTAACTGGATCAGTTAAGAACATAA
CGTCTTCCGCGCTATCTCCACCTGTTGGCTGTGCTGGCGCACGTGTTGCAAGCACAATAGCGTTGCGGTC
AAAGGCAAAGTTAGGTGTAAAGTCGCCAAATGATGTAATAGTTTCACTACCAGACATCGAGGTGACAATC
CCCGGTGCGTTGATTTTTAATTTGCCCGCACCGTTGCCTAAATCTTCCGCCACGGTGTAGATGTTGCTTT
TATCATTGTTTAGATAAATCAAATCACCCGCTTTGAAATCACCTGTTCCAGCCTGTAATGCAAGTTCACG
CAATCCCGTTGCCGCACCACCATTTAAAGTTTTTGACGCAGCATTACCTTGTTTATGCATTGAGATACCA
GCAGAGTTGCGAAGGGCAAAACCTTGCACTCGATCTGTGTAGCCGTCGCGTAACATATCTGCGCTACCTG
CCTCATTCACTTTGAATAAAACAGACTGCACACCACGCAAGTTAGCCATCGCACCAGAGTTGACGACTAA
TTGACGATCCACGATAGGACAGCCGTTATCATCAAGAATACGGGCAACACCAGCAAAGTCAGATAAATTA
CCTGCTGTACCAAATGGTGTCTTGCCATATGTACCGTAGGCACGAGAGGCACCAATCAACGCTTTACTTG
CGACATCGCGCTCAATCGTATTAACAAGTTTGCGCATGCCATCAGCAAACTGATCAGCTAACACGCCATT
ATAAACGCCAGCGTTATTTACACGTTTCTCATCTTCACCAGTCCAAACGATAGGAGCGGCTTTTGAGTGC
TCCATCTTAATTTTGACTGATTCAGGAGTTGTGCCGCCTGTGTTTTTAGGCTGTTGACCCGGTGAAATAT
CTTCAAGTTCACCTGCACTTGCGATTGGCACAGTCACTTCATCACCTAAAGCCGCACGCTCCGCTGTTGA
GTTACGGTTAACCGCAGGAATAAACCCAACCATCTCACGAGAAACTGTGTTTAATGCAGCGAAAAGAGAT
GGTGCAATTGCTGTTAAAGTATTTTTTTCTGCCATTTCTGACCTCTTTTAATTTAGTTAGTTAATGTAAT
TCCATCCTGCATAGTCTTCATTTGCTCAGCAGGAGAGAGTTTTTCGAATTGAGCGCGAGACATCGTTTTC
GCTCCATTTTGGCTACCATTAGAAGATCCACCGCCTTGCGATGCTGGGAACCAGTGAGGTGCCTTTTCTT
TCATGCTTTCGAACCATTCTTTCAGTGTTAATGGCTTACCATCACCACCAAAAGTATTTTCATCAATTGG
AACAACAAGCCCTTCATCAAGCTTGAATGTGAGCTTGGCTCTTAACACTGCATCATCTACACCGAAAGTA
ACGCCAGCTTTGGTTGCTTCACTACGGATAGCGTTTTCAAGAACCAATCCTGAATAGTGATCTAAGCTTG
CTTGCAGTTTGTTCATTTCTTCTTGATGTTTGTTGCTCAACGCTTCAATCTCACGTTGTTTTGCCTCATT
GACTTTGTTTACTCGATTTTCAATGACTTCTTTATATTTGCCCTCAGCAATTTTTTTCATTTCCTCATCA
TTCTCGAATTGAGTCATGAGATTTTTAATGGTTTCTGGGTCTAAGCCGTCGAATTTAGCTAACTTCTCTT
TCAAATCTTTCTGAGCGCCTAGCAATTCAGAATTCTTTGTTTTAAGTCCAGCGACTTCTTTTGCGACTGC
TTCGCTAATGGCTTTATCAAGATCGGCTTGTGTATATTTCGCCTCACTAGCACCGTTACCACCAGCACCA
CCGCCAAGTCCATCAGGATTGTCATTAAATTTTTGCGAGAATTTGCCTAAATTCATAAATGTGTACATAA
AAGATCACCTCGTGATATGTTGTTGATGTGCCTAGCACGTTGGAATCGCCATTCCTTGAATGACGGGTAT
AAAAAACCGCCTCGTGTTTCCACTAAGGCGGTCGTTGTTTTCTGTTTTAAATTTGTTAGTGCATTTTTAA
TTCACTATTTTCATAGCGGTCACGCTGATCTATTGCGTGGTGGATGCAAATATCAGCACTTTCAAGAACA
ATTGGCTTACACCAACAATTTTCGCTATGTTCATGCTCTCTTAAGTCGTTTACTGGATAAACATGGATTA
ATTCACGGTTCATATTTTCCTTTTATTCGGTAATAAAAAAACCTAGCGCTAGGCTAGGTTTGTAAAAATT
GTTTAGCTTGTTGATATTTTCTCTGTCGAGATAAATCCTTTTCTGTTATTTTTGGTAAACGACTTAAATC
CATATTATGAGTGAGATCAGCTATTTTGACTTTTCTCGCAATTTCATTTGACCTCACTCGTAACAAGTAA
CTCTGGTAACATTCACCCTGTCGCTTGGTTATTGCATTGACAGCAGCGGCAACAACCTCTCCAAATAAAG
CTGAAATATCACCTAATGAAGTTTCGGTATCTTCCACGCTGTCATGCAACCAAGCCACAGCAATAACATC
ATCATGCTCACCTGTAAGCATTTCAGCAACAAAAGATAAATGACAAATATAAGGACTTCCAGCTTTATCA
AATTGATTAGCATGTATCTGCTCTGCAAATAATTTTGCTTTATCACTTATGCTTATTAATCCATGCATTT
GCCATTTCCTCCGATATTTGCTCGAAATCAACAAAATCACTTGCTAAAATTTTGTCGCCCCAATAAAACG
CATCAGAATTATCCCAAGCATTTTTTTTTAAATCAAACTTGGCAAACGTTAAATAGTCGTATGCTTCACC
TCTCACAAGCAATTGATTATTTGACTTTGGGAAAACAAGATAATATTCCATCGCTAATTCCTGATCTTTC
CTATATTGGCAGGGGTTTCAAGTTGATTACTTAAATCCTTCATCTTCTCATTAAGTTTTTTAAGCTCCTC
AGATGAAACATTAAGAATCCTTGCTTTTTCATATAACTCATGCAATTTTCCATTCTTCAACTCAAAGCTT
TGCTTAGTGTGATATTGCATTTCAAATTTAACGCCATCTTTTTCAATGATCGTATTAATGCCTTTATATA
CAGCACCTTTTCGCCAAGTATTTTTAACTCTGGTTATATTATAACCTTTTTCAGTAAGAATTTCCTGCAT
TCGAAAATAATTTCGCGTGAAATTCTTACTCTCAAAAATTGTGGTATAACGCACAATATCAGTTATTTTA
CTTAGCGATTCTCCTTCTGTTATTCCGGTTCTAACAATATCCGTTTGAACTTTACGCGTGATGGAGTCAA
TGTTTTTCAAGCGAAAATCTAATCCATCTAAATAGCCATTAGATTGTTTAACAATAGATAGCATATCATT
TGTAAGTATAGGCTCTAATTCACTTGCGCGTTTATAAACGGCGTTTACTGCACTTTCAACACCACCTAAC
TTAAACTGCTCCCTAAGCTCTTTAAGTGTCAAGGGGCGCCCAGACTGATCAATCATATCCCGAAAAGTGA
TAACTCCGTTGCGCCATAAATCTGCCTTACCTTTACCTAGTATTTCATCTTGTTGAGCCTTGGTTTTGTT
TTTAAGCCAATCTTCATAGGTTATGTTAGCTTTTACTTGACCGTCCATACTTGCTCTGGTGCTTTCTGGA
ATTTCATCAACATCAAAGCCTAACTCACGCCAAGATTTCATAATTAGACGCAAGGTTGATCTACAGTTTG
GGTGTAATGGTGGTCTTTGGTACGGCACCTTGTGATCACCAATTGGCTTTTGGTTTAGGTCCCACACTAG
ACCATCTCTAGCGCGACAAACTTCTGACGTTCTCGTATCAAGAGTACTAATGTGTTGCTCGCCTTTAATG
ATATCCATGTTTTCATCACGCAAAAGCTTGTGAGCTTCGTCGTTAACCTTCATTACTGCCGTTCTAACTA
ATGTTTCAGCAGAACGACGTGAATGCACCATAAGCTCATTCACTTCCGTGATGATTCTGCTTGTTGCTTT
ACCGTCCAAAATCCCCTGTCTAATTAGCCCAGAGAACTTAAAACTTAAATCGCTTCCCTGTTTATCGAAC
CAATCAGACAAAGGTGAACCAGCGACGATTTGAGCGGTTTTATTGGCTTTTAACTTATAGTCCGGCACCT
TGTTGAATAAATCGAATTTTACGGACTGATTATATATTTCCATTATTGCCAAAGCTTCAATTGGTAAAAG
GCTTTGCAACTCACCATCTGTAAAACTATACATTTCAACATAGTAACCCTTGATAAGTTCTTTTATCTCA
CCAAGTAACTTTGCTACATCTCTTTTACTTGCATTTTCCAACCCAACAGCAGAAATACGGCTCAACATCT
GTTTTTGTAGTTTATTGAGCCGTTTTACGATTTCTCGTCTTAATGAGGCGTCATAACGAAAGAGTAAGAT
TTTATGATCTGTGAGCAGATGTTCTATTTGCTCATCAATACTCATTGTTTTCTCCATGGAAATTTCCACT
CATACTTTCGACTTCTAGTCTAGCTTGCTCATCTTCCCAACTAGCATGATCAGATAGCAAACCTCTGCGT
TTTGCCTCTTCAAATGTTGTTTGGGTGGAAATGACTCCAGCCGAGTTCAGTTTAATAACCATATCCAATG
AGGCGTTAGGATCGATTTCGCTATCAATATTGCCGCTTATCTCAACATTACCTACGTTCTCAATACCAAG
CCAGAAACCTACATATTCAAGCGCTAAATCAAGTGCGTCTTCGAATTTGTTGGCATAAAGTCTTAATTGA
CTGATTTCTTTTCCTTGCTCATCTCTTGCTTGACTTTCAGTCATAGCGATAATGTTTTTGATAAGAAGTT
TTGCTCCGGCCACCAACATCTGAGATTCAAGCTCTTTAATTGATTCTTTCCCAGCACCTATCGCATTACC
TGAATGTTCAACATAGAAAAGACTACCTTCTCTTGGCAGATCAATTACAGAACCCCCAATTTGAAACTGT
TCCCCCTCAATTGCTCCAGTTCTAGCAAGGAGCGGAACTCTTGCAACACTAACAATGTTGTCTTGATCTG
ATTGGGATTGCCAATGCTTAATATTTAAGTGGGCCAGCTCCAGCAATGGAGGTCTTCCAATGCCAAAGTG
ATTATCTTGTTTTGTGATAAAAGGTACGATAGGAATAAACTCAAGAGTTTTGCCTAAATGCTTAAGCTCC
ACCTCAGCATGTAGGTAGTAATCACTCTCTCCATCTTTGGCATTTTTAATTCTCCTGAATTTTCTAACTC
TTCCACGTTCATAAACATTGATCTGCTCAATTTGTTTTAACCCAAATTCTCCATTCTCTTCATCAATGAA
CTCACGGTATCTAAATTGAGTAAATACACGTTTACCGTTAATTCTGGCTGTTTTAAAACCCAAAACTGAG
GATGGATGAATGTGAACTAAATAAGGTCTAGCCCCCATAGCCTTTTCTTCTGCTAGTGTTTTGGCATCGT
TTGTAACTGGGTAATCGACCAGAACATAACTAACACCATAGGCTAATCCTGCATGAAACCAACTGGATGC
AAACACGTCAAGGTTATTCCCTTCCATGTCAACGTCCGGGAGTATTTCACTAGCAAGCTTATTGTTGATC
TTTGTGATATTAATCGGGGTAAAAAAAACTCTCCCGTTCATTTGGGAGAGTGTTTCTTCTAAAGCTGGAT
AAAGTGTTGTTCGTTCTAGCCTATTTTTGTAAGTATCCTCGTCTTCTAATGGGAACTTTGGTAAATAGGT
TTTGCTAACTTCTCTCATTCGCTCTGTTCCACCTAACAAGTCATCTATAATGCGGATGCGCGAATGCAAT
TTCGCCATTTCTGACGAAGTATCAGATACTTTAAACATATAAAATCCTTAGCGTACTTTTAATGGAGATT
GCACCGATATTCCAACGGGTTGCATTAGTGGATTTAACGCGTAGCGAATTGCGTCGATATAATGATTGTG
TTCATCACGCACAGTAGGTAGCACATCGCCTGTTAATCTATCCGTTTTGTAACTATACAGCCTGAACTCA
CGTAATGTTTCTTTGCAGCGAGGATGGATATAGACTTTTCTATAAGATTTGATGTGTTCTATCCCGTCCT
CAACAGAACCAGCCCATTTTTTAACGCCCTCAATTCGAGGGATACCGTTGCGTTTAAGATAGCTGATTGA
TTCAGGTCTTGCTGAGTCTGCACGTAATATATATTTTTCTATATCTGGCACTCTTTCTTTCACAAAACCT
GCGGTGTGATCTAACTCTAAGCCTGTTTTGCCTGCCTCATACTCAATATACAGATCATTATTAAATACCC
AACACTTAACTACAGCAGTTGGATCTTTAGCAAAGCCAAAATCAAGTCCAAAATATGGACCGTTAAAATC
TTGATTTGGTGAAAACTCTAGCTCTTCATATTTACCTTTAAATATTTGAGCCTCGCTTGCCTCTAAGTAA
GCACCTTCCCAAATCCAACGGTATGTTGCATCATCAAGGCGTTTTTTATCATTCAGCCTTTCTTGCTCTA
ATACACCAGGAAACCAAGGGTTATCTGTGTAATTCATTTCAACAATAGCAGAATTTTCAGGTGGGAATTG
TCTAAAACGCTTATCCGTTGCGGAATCTCTTTTTTCTGGATTCCACGTCAGCCAGATTTCTGAATTATGT
TCACGAACCGTAGGAATTAATTTACTCCAAGCCATTTCACTGACTGATTCAGCTTCATCAACCCAAGCAA
GTAATATTCTTGCTTTCGATTTGATACTATCTAAGTTATGACGTAGACCAGAAAATATATACGACACTCT
GCCACACTTTGTTCTGATGTACTTTTCACCTATTTCAAAAAAATCATTTAAAAATGACTCTGCTCTAATT
GCCTGTTTAACTTCTTCAAGTGAGGAATCCTCAAGCGAGTTCATAAATTCACGACCACATAGTACAACAC
CACTGTCACCTGCCATTGCTCTCTTATATGCAACCACAGCAGTCATTTTCGCAAACGTTCTTGTTTTTGC
AGAACCACGACCACCATAAGATCCACGATAACGATAATTACCACTAAAAACTGGGATGAGTTTAGGTGGT
ATTTCAATCTGTACTTTCATTGCTATTTACCGATGGTGAAACTAATTCAATAATTGTTGGACGATTAAGT
GAACTGTCTGAATTAGTGAGATCTACTCGTTCTTTAAACATTCCCAAATGCTTACCCAATAACTCAAGTG
CTTTATTTGCTCCTGCAGGCTCAAAAGCATAAACATGATTATCAACCGTATTAACAGTTCCCTCTTGATT
GTTTTTAACCGTATCAGTGACAATGAATGATTTACGTCCCATACACATATCACGTAACTCCATTAAGTCA
CGCAGTACATCATCTTGTGAAATTTGAACTCGTTCCGCCCGAGTGTTTTGGGCTTTTTGAATAGCTTCTT
GAATGTCTACATTTGACAACAAACGACTGCCTTCACGATTAGCTGCTTTCTCAGCATACCCCGCTCTGAT
TGCTGCTTGAGTGGCATTTAAGTCAATTAGATATTCTTCAACAAACCGTTTTTGCTTGTCTGTTAATTTA
GTTTTACCACGCCCTTTAGACGTGGATTTAACCTCGTCTTTTTTTGGCATAATGGTTAATCCTTTTTTAA
ATACTTGACTTGTGTGTATACGTGTGTATAATAGTATTTGATTAAGGCAAAGGAGGTATCACGTGAACTC
ACACGACTTAATCAAGGAACTGACAGCAATTGGATGTACTGAATTGAGATGTAAAGGGTCGCACCATATA
TGGTATTCACCCAAAACAGGAAAGACGTTTCCTGTTCCGCATCCCAAGAAAGATTTACCAATAGGTACTG
TCAGATCCATAAAGAAATCGGCAGGGCTTTTATAGCTCTGCCGAGTCCTATCTAGGAGGCTATATGTTAT
TTACCATTGGCGTTGAAACGCCAAAAAATGAAAATGAAGCGTTTGGCTTATGTGTGCCTGCGCTTTTTAA
TGAAACTTACTCTTGTTTTAGTGGTGCAGATACTGTCGAAGAAATTGTTCCAATGGTAACTGATGCAATC
CATACCATCTTAGAAATGATGGTTGAGGGTGATTTTGATATTTCCCAAATTAAAGATTTGGGCTTTCTTC
ACTATAAAGAGCAAGAAGATTTTCAATATTGCGATAGTTGGTTACTAATCGATGTAGATATCACTGCTTA
CTTTGGTAAACGCCAGCGTGTTAATATTGTATTACCGCAATATCTAATTGATAGAATAGACCAACGTGTA
GCTAATAATCCAATCTATAAAGACCGTAGCCATTTCTTAGCAGTAGCTTCACAACGAGAGTTATCATCAT
CTTTATAATTAAAAGAGGCATAGTGAAATATCTATGCCTCTTTTAATTCTGTGCGTTTTCTGTTTGCCAC
TCTCGAATCTTATCAACTCGATTTAAGCAAACATCTCTTTCACGTTTGAGTATCACTGCGTACTTTGAAA
CGTCACCGTAAGTATTGCCGTTAAACCCTGTTTTATCTAAGTGCGCAAGAAGTGCTGCTGGAATTTGTGG
GTATACTTGAACTACTGGCTTACTTGCGCAAGAACTCAACAATAGAACGAGGAGCACTGGCATTGTAAGC
GTCAGCACTCTTTTCATCATGTGAAATAGAATTGATTGCATCATCTGATTTGCTCCTAGACTCACTCTCA
AGTCTGCTTATTTCGAGTGTGAGTTGTCTGTTTATTTCTTCTTGCTGTTTGAGATTTTTGATACTTTCGC
TTTGTAGTGAAATGGTTTGGGCTTGAATGGTGTTTTTGGCTTTTAAGTTAGAAATAGACTGGAACTGGAA
CCACAACGCGACACACAAGCCCAAAATTACGACGATCAAGATTTGTGTAAGTCGGCTAAACATAGCTCAC
GTTCCTTTTGTCTGCGGATTTCAAGTCCACGTAATACTTTACCGTTAGCGTATTTCCAGCGTGGAAATTG
ATCGCACATTGCTTGAATATCACCATTTTTGGCATGCTTAAACAACGTAGAATATTTAAGCTTAGAACAT
CCGACATTAAATGTGATTGATACCGTTGCCTCAAATGCACCCTGCGGCAAATTATTCCCGTTTGCCCAGT
TATTAACGCATTTTTCAGCTACTTTAATGTCATTTATCCAGCGCTTCGCTATCTCTTCGTCTGAATATCT
TTTACGGTCAATTGGCAATCCGCTTAATTCCGTTGAACCAATACCAACTGTTAGAACGTCAGCAGGACAT
CTATAAGGTTCACGTGCGCATCCCTCGGCATTACCAATGATTTCTAGTCCACGCTCACCGGTGCGAATCT
CAGTTGAGTGATCGGACATGACAACAGCGATAATCATTGCAACAGAACAAGCCGTTATCTTCTTAACGTG
TTTCATTTAACAAGCCCCGCTTTTTCTTTTTCGAGTTTTATTCTCATGCGTTCAACTCTTAACTTATGAA
GCTCTTCAAGTCGCACTTTTTCTGCGTTTTTTCTCTCATTTTCTTTCTTCTTGTAATAAGAGTTAACAAG
CATAGTAATTACACCAACAGTCAAACTGATAACTGCCAGCCATTCTTGAAGTGAGAGAAGTGCAAAGAAA
GCGCCAAACCCTGACCAGATATATGATTGCGTCCCAGCATCTTTCATTTTCATAATCTCCACCCCCTTGC
TTTTGGGGCAATAAAAAAGCCCAGTCCGTTAAGACTGAGCTTGTGAATTTGGCAAGGGTGACTGGACTTG
AACCAATGACATACGATTTTGGAGACCGTTGCTCTACCAGTTGAGCTACACCCTTAAATAAAAACCCCGA
CTGCTTCTAGTCAGGGTTATAAAATCTCATTTAGTGAACCTCATTTAAACAAAGCCCACTATGTATTGAA
ATGATATATAGGTTTATACTTTTTGTCAATACTTGATTTTCACGTTGACGGCACGTTCGCTACCAGATTG
AAGAATTACAAAGCCAGTTACAAGAAGTTCGTGAATTATCGCTTTCGCTAGTTTTAGCTCTTTCTCTACG
TTTTTTCTCATGGTGAGAATACTTGGAACTCTGATTTTTGATTTACCCGGACTGGCTTTCATTGGAATTG
GTTCGCTATTCTTTCTCAACGTTACAGCTATTTTGTTAATAGTGCATTTGTTCACGTAGTAAGAAAAGAC
AATGAACCGCATCGCTGGATCATGCTTCATAAAGAACTGGTCAACAATTTGACTGATCATCATTCCAACA
TCATCATCACAAATTGGCTCGCTAGGTTCGCTTGGTGTAACACTTTGCATTAATCTACCAATGATATTAA
ATTGTGTTTTATCAAACCGTTCAGTTCTAATCCAGTTGCCCCACATATCCATCCACTTGTCGACAAAATA
TTCTTGTTCTTGTGTTAATTTTAATTCACTAAATTTCATTCCCTGCCCTCTAATTCTTTAATTTTGTTTT
TGTACAGCGCAATCTTTACTTTGATTTCGTCGTTTGTGAGTTTTAGTGGTGGATGGTCTTTTCTCTCTAA
CTTTTCTACTTCTTCAACACCAATCTTTCTAATGAGGTTGATTCTGTATTCTGTAACATTTCCACTTTTA
TGGTTATTACAGGCAGAGCATTGTTTATGGACGTTTTTTTCATCAAATCTTAGCTCTGGTGATGAACCGA
CTGTTTTATAATGTCCAGCATGCCATTGCCCTTGATGATAACGACAGCAACTAATACAAGGCTCATCTCT
ATCTCGTAATCTAATGAATTTATTAAAAATCTTTTGTAAATCGTTTAACCAATCCCTTCTTGTTTTTAAC
GCTTCTTTTCTTGCTCTCATTCGCTTTGCTGTTTCTACACGTTCAGCCTTTTGAATTTTCTCTCTTTTCT
TGCGCGCTTCTTCTTTGCTTAGCTTGACAGCACAATCAACTGAACAGACTTTCTGTGTTGATTTACTTTT
TACAAAGTAGCTACCGCATACCTTGCATTTGTGCTCCTTCGGTTTCTTTGTTGTCATAAAAAATCACCCA
TCAACATACAGCCAAAAAACAACATTCCTAGTGACACAATTACAATTAAAAAATCTTCCATTATTTCCCC
CAAAATCCGCATCTATCGTTAAATCTAACACCATGACTTACACCGTAAGCCGTCACATACTCAATTAAGC
TTGCCATGCGCTTAACACTCATTCTTGCTGAGCTTTCGCGGATATTGACAAACTCACCCTCTAGACCTGG
TACAACGTCTGCTTTTTCATTGGTAGCCATCGCATGACCTGAAATAAACAGCACTTTCCATTGTTCCATC
GTTAGCTTACGTCCCATGAATTCAAGCTGATTAGCCACATCTTGGCACATGGCATGGAATTTAGCGTTTT
GCTCTAGGTTGCGTGTTCTTGGCTTAATATCGACAACCAGTGGCTTATCATCATCGATAGGGAGTTGTGC
GATAAAATCCTGACAATTTGACCGCACTTGTTCTGAGCGTAAGAAGAATTGGTTTTTAATTTCCATATCT
TAAAAATCCCCTTTCTTAACTTTCTTCGGCTCTGGTTTGCATTGTTCTGCTCTTAGTTTTGCTTCGTCTT
GGTCACAATTGAACATTGAACCAAAACGCTGATCGGCATAAACTGTGCCACTTCCACCACCGTGACGATT
TAGTCTTAAAATCACTTCAGTGAGTGATTTGTCTGCCGATTCGCTATAAGCACTCTCTTTGTACAACCCG
ATCCAGTAATCACATTCTTGTTCTATTTGACCTGTGTCACGACTATCACTGGGAAGTGGGCGTTTATCGC
CACGATCCTCAAGTTTTCGGTTTAGCTGCGTAAGAACCAAAACCACACAATTCATTTCACGTGCTAGATT
TTTTAGTTCTTTCGTGATTTTTCCGTAAGCGAGATCGTTACGTTCTGCATCTTCAGCTTTCATCAATGTG
AGATAGTCGACCGCAATCAATCCAATCTCACCACGCTCACGCTTAATACGTCTGCATTCATTTCTGATGT
GGGCCATTGAAACACCCGGTGTGTCGTCGATATACAAGAGATCGTCTTTGATTAACTCCCCTACAGCATT
ACTTGCGCGGTTAATAAGCGATTCTTGCGTAGTGTGATATTTATGGAAAATGACATCTGGATCATGTTCA
TAAAATGCAGTGGTATTGAGATTTCCATTCTGTCCAATCAACCTTTCAAAAATGAGCTGACCAGACATTT
CTAGGCTAAATAAAAGTGCTGGTTTTTTCTCATTCACAATGCAGTTTTCTGCAACCATGCCATAGAAAGC
AGTTTTTCCACATTTAGGTCTAGCACCTACAACAACGAGTGATTGTTTAACTAAACCTTTTGCACCAAGT
AGATCATCAAGTGCAGTAAGCCCAGTTGTAAGTCCTCTTGTAGCACTTGGATTTTCTAGTCGTTCTTGGT
AGCTATCTAACCATTCATTTCCAACTTCTCTTGCAGCACGCAAGCCTTTTGTTGCTCCTGTACGTCCATA
ATCCGCAATCTCAGACATTAAGCGACTAACTGCATCAAGTCTTTCTTGTGCGTTCAAACCATTACTAGAA
AGCACCATTTCTTGGCAGTCTTGTAACTTAGCAAAGGTAAAACGTTTAATTGCTTCATCTCGCACAATCT
GCGCATACGTTGAAATATTAGCGATGCTGACAGTGTTTTTTGACATTTCTGCGAGATACGCCATACCGCC
AATTTGCTCGATAACGCCAATTGCTCTTAAACGTGAATCAATAGTCATTAAATCGATCGGTTGATTATTT
CTCGCCAAGAAAAGCATTTCTTCATAGATTTTTTTGTGTGCTGGCACATGGAAACTTTCAGGTTTTAACA
TCGCAAAAACTGTCGCACTTCTCTCACCGTTAGCATCCATCATGATTGCACCAAGTACAGATTGTTCTGC
CTGCAAGTTGTAAGGGACTGTTTGAATTTGTGTACTCATTACAGGTTCTCCTCACGCACTTTAATCACTG
TTTCAGCACGAATTGCCCAATCAAAATTTGCTTTCCAAGTTGAATTTTTTTCTTCACCGAAATGGAAAGG
TCTTAGCATTGAGAACAAGGCGTTGAAGTAATTACCTGCACATTCCGCAGTAGGCTCTTTCAGTGACAAG
AGGAATTTTTTAATGCTTGTTTTTCGCTTATCTGATAATTCTCTAACAAATGGCAACCTAGAGCCGTTTT
CAGTATTAGCTTCGTTGAATGCTTCAATAACGCCTTGATAATCGATTTTTTCAGCAGAACGATTTTTTTT
ATTTTTAGCAGATAAATCTTTTTTGGCATTTCCTTCGCCATCAGCGTTAGCTGATTCACCCTTAGGGGGT
AAGGGGGTATTTAATTCATTAATTGGTTCAAAAGAGTTATTGGTTCTGGGTTCAGAATTTGAACCACCCC
CTAGTTCAGAATTTGAACCCCCTAGTTCAGAATTTGAACCACCCCCTAATTTAATACTTACAGAGCTTGG
TTCGAGGATTTTTTTAATGTTCAATCTGTATAAATTTGAGGTGTTTTGCTTTGCTGATAATTTTCTCTTA
ATAACGACCAATAACCCTAATTGCTCAAGAACTTCTAAAGCTCTTCTAATAGTATTTTTTGACTTAATGT
TACATTTATCTTGAATATGCTTAAGTGACGGCCAGCATTCTCCAGTCTCATCATTTGCGCTATCAGCAAG
ACGGAGTAATACTAGTTTTGTTGCGTGATCTGGAAGATCTAAATCCCAAACATGTCCCAATAATTTAGAA
CTCATTTTCACCCTCCTGAATAAACTCCTCTAAAGTGTTCTTAAAGGAAGTCCAGTTTTTCGCTGTTTTT
GCTAGTTCTTTTAAATCTTCTACATCAAAGCCTAATGAAGTAGCTTTTTTCATTAACTGCATTACATAAC
CAAAATTCACATACATTCTGTTTTTTAAAATTCCTCTGATATAGCAAAGCTCTCTATCTAGTTCAGGCAT
TCTGTTTACACTACAAATACGAGGAATTAAGTTGAAAAAATCATTACTCTTTTCGTCATGAGATTTATTG
CTGCCACGACAAAAAGTGCTCTCAAAAGCTGCATCAATAGCATTTAATATTTCTTCTACAGAAAACTTTT
TAATCCATGTCTTAATTGTTTTCTCACCATTAGAGTTAACTTCACTTGGCGCAATTAATTCATTTATTTT
TTGAGTAATAACATCAACAATATTTTGATCTAAGCTTTCTAACCCTTCTCTCCACTTGAGCATCATCTCA
AGTTGTTCACGCTTTTGATTTAACTCTTGCAATTGCTTTCTTTGCTTTTCAATAACAGAGTTATCGTCTA
GTGTTTTTGCGCCTTTACCTAAATTACATTCAGAACAAGAGGTGATCAGGTTCATAATGTCATTGGTTCC
GTCATTGCTTACAGGATTAATATGATCGACATGAAGAACAACATCAGGAGCTGACTTTCCGCAATACTGG
CATTTAAAGCTGTCACGTTTAAAAACTTCAAAGCGGACTTTTTTTGATAACGCAGTTCTGGTGCTTTTTT
GTTTTTTATTACTCATAACATCAACTCCGAAGCGTAACGTGACGCGATATATTCAATCCCCTTGCTTGTT
ACTCTTGTTTGCGTGTAATTGTGACCGCGTTCTGCTGTGCCTGTTTTCACGGTAAATAAATCACGTGAGT
GAGCGGTTTGATATGGCAGTAACGCACCTGATTGGCGATATAAAAGGCGATCTTGAATAAGGCGGTCTAT
CATTGCTCTTTCTGGCATTTTTAGAATCTTGGCGACTTCACGAAGTGATTTACTAGTGCCAACTTCCACG
TAGTGATCGACAAAAGCAGCTTTTGGTTTTAATTCAGCGTTCTCTAATTGTAAACGCTCGTTTTCTTCCT
CAGCTTGAAGAACCATTAACGCTAATTCTTTTCGAGAAAGTGCGGTTGATTTTTGTTGATTTTCCAACTC
TTGCCAGCGGTCAACTATTGCGGCGGTAAATTCAGGGCAGTTTTGAGCGACGACGATAAGGCAATCTCTT
TTCTCGAGATGGTATTCGTAGTAAGTCTGTCCGTTCTGTGGATGGGTGTAAGCCATTGGCTGATACCCCC
TAATTACGCCCTTTACCATTAATCTTTCGATTGAACGACATAGGTCGCTATGATTTTTATTAATTAATGA
CGCAATCTCACGACTACTCATCGTAAGTCTTGCTTTTTGCTCTGAAATGTTTAATAATTGATTCATAAAT
CACCTTGGTTTATATTTCCTAAATACCACTGCTCCAACAGTGGTTTTTTATTGCCCCAATTCCATCTTCA
AACAGATAGCTTGCTCAATTAACTGTTCCACTTCTGCTAAGATTCTTTGTTTCTCACGTTGAGATAAATT
ACGTCCAAGCTCTGAATCAGAACTCACCGCACTTTTAATCTCTTTTCCGATTCTTCCGCTTGATTCCGCA
ATATCTAGAAATCTTGCTAGTACGTCTTGACCGCAATCAGCACATCTAGGCATAGGCACAACGATGTGAT
CGATTTGTGCTGCAATAGCTGAGAGTGTTTTCTTGCTTTGAACGGTGGCGATAAGTTCGATCGCTTCGAT
AAAGCTCAATTGGTTCTGCTCGCAATCCACGTTGAGCTTGTTGCCAAGAATTTTTGGCGACTTCTCTAAC
GTATAAGCAAGAGAGGTAATACCGCCTGAGCTGTTCTTACAATCTCGGTGTAACAATCTCTGTATTTCTT
TGCTGTTCATGAAAATTTTTCCTTTTTTCTTGAAGATTGTTTTTTAGTTAGTTGGTAAGTTAATCCTGAA
ATTCAGGGAATAACTCGCTTTTAGGGAGACCAGTGACCTCTTTCCATTTGTCGGCTGAAACGTCTTGAGT
AGAAATTTTTCCCCCAGCTCTTTTCATTCGATAAATAAATTGAGATGTCTTTCCTACTGCCTGAGCTAAT
TTGGCTTGAGAGCCAACAGCCTGAATTGCCTTTTCAATAGGTGTCATAAATACCTCAATATTTAGTTGAT
TGAATCTGGCATTAATAATAAATCATAAATTTATATATGTAAATATTGAGTTTATTGCAAAAGTAAATAT
TTTATTTACACTTCAATAATGGAGGATTATATGGATAACAGAGATAAACTTGTCGTTGAGCGATTACAGC
AAATATTAGATGAGTCTGGAGTAAGTAAGGCGGAGTTAGCCAGAGTATCAAACAAAACTCCCCAAGCTGT
AAATAATTGGTTTAAAAATGGGAAGATAGGTATTGATTCAGCTAGATTGATTTGCGAAAAATACGGCTAT
TCAGTGAATTGGTTATTAGGTAGCGAAGACATTCTTGATAAAAATGAGGTTGCAGTAATAGAAGATAAAG
ATTACAGCGATTCGCATATTGAGATTGATTTATATGATGTAAAACTATCCGCTGGCACTGGAAAGGGATG
CATTGTGGAATGGATACCAAGAAAATCTGATGAGCCTTTATTATTTAGACAAGCTTGGTTTAAACAAAAA
AATTTAACACCAGAAAGCTGTAAAGCGATGTTTGTTCGTGGGCATAGTATGTATCCAGTTTTAAAAGATT
GGGACACTGTGATTGTGAATATTCACGATACAGATATTGTTGATGGTGAGATCTACGCTTTAACGTATAA
AAACAATTTCTATATCAAACAAGTTGTACGCAATGGCGACAAAATCACACTGCTTAGTTTTAATCCTGAA
TATAAGCCTATTGAAGTAGGTGAAGAGCAATTGGGTGAGTTAAAAATTATTGGTCGTCAAGTCTGGCGCG
GCGGTTGATAGCAAGGTCTTCTGGCGGTCTGTGCTTTGTGATTAAAGATGTAATGATTGGGTGTCACTGA
GAGAGTTGATTTTATAATAGTGGAGCATTACTAACCCAACATTAAATATAACCTATTTAAAATATTAAAA
ATGAAAATTAAAGCTCCTTCAGTACTGTGTATTTATGATGAAAAATCCATAGTGGATACATTAAATTTTA
TCTCTCAACTTTATACATTAGCTATAGATGAGAGTAATACTTCAATAAAAATCGATTTCACAAATACAAA
ACAAATAACTGCAGCAGCAGCAGCTGTAATGCTTTTTGCACATATAAATCATTTACAAATATTAAAAGGT
AATGCAGGCTTTTTCACATTTGATACAAAAAAATCACCAATACATAAAAGCATATTTATTCGAAGTCAAC
TATTAAAGACACTAATGGCTGGATCAATGAAGAAGATAGATGATTTAGAAAAAGACATGAATCTTTTTCA
ATATGGTGAAGTACCAGTAGCAAAAAGAAAGATCAATAGAAAACTTCTGTCGATACTTTATGAAGAATTA
TATGTCAAGTATAAAAACACTACTGTCTTAAAAGATTTTCTGGAAAAACTTGAAGTTGCACTTGCGGAGG
CATCGTTAAATGTTTTTCATCATGCTTATGACGGGCTAGATGAAAAAGTAAAATGGTGGCAAGGATTGTG
GTACTCGCCTAAAAACAGTCAAATTACGTTTATTTTGTATGATTTGGGTGTTGGGATTGTTGAGTCATTT
TCCAAAAATAAGACGTCAAGCAATATTCTTTTCCCTGAAACAGACCTAAAAATTGAGATATTAAAAGAAG
CATTACGTCCTGGTAACTCAAGATTTAGCAGTATAGGAAGGGGGTTTGGGAGTATTGATATACTCAAAGT
ATCACATATTAGCCCTGCAGCAACAATGATTCACTCAAGAGATGTAAGATACACTAAAAATAATAGTGAA
GAACGTTATGAATTAAGTTATGATATCAAAGGAACTTTACTAGAGTGGGATTTGGACTTGCCCGATGAAG
AGAAAACAAATGACCAATGAAATAAAAATTTATGTAAAAGACTTCTCTGATGACCCTTTCGGCAGAGATG
ATAATGACGGACCATTTAATGGTGATAAGTTTCGTCGTGAGTATTTATCTGATGCTTTTAAAAAATTTGA
TAAAATTATTGTTGATTTTGATGGGTTACAGGCATTCCCTGGTACCTCATTCATTGGTTCTGCTTTCGTA
GGATTAATGACAATCGACAAAATACCATATCAAACTATACTTTCTAAATTAGAGGTATTACCAAAGGACA
GTGTTTACCCTGAAACAGTAAAAATAATACTTAACACCCAGAAACATTTAACAATTGGACGATTGTAATG
GATCAGATTTTACTTAGTTTTCTTATAGAACATATTGAATGGATAGTTGGTGGTATCAGTACTATTATTT
CTTACTTTGTGGGTGGTCTTCGAGAACGAAAAAAGGAAATAAAAAATAAAATAGATAGCTTACTTATTGA
AATAGAGCAAATATATACCGAAATAATAGGAAATTATGAAAAGCAGCCACCTAATATTTTATCTAACAGA
TACAAAATCTTATTAGTTGAAAATAAAATAAAAGCGCTGTGCAAATTAAGAAAAATAGAAAATACTCACT
TAATCAAAGAGCATGCAATACTTTCTGTGTATGCTACAGATGACCAACACATTGATTTTAAGAAAGTTGT
ACGACATATAGAAAATATCATTACCATTTTATCTAAATGATAAAATCACTCTTGAGTTCCGCGTCAATGC
GATCTAATTGATCAATCATAGGCTCTTGTGAAGTCAAATCCAACTCTCCATATCCCATAAATTTTTCATT
ATGCCAGCGACGAATTTTGACCTTTCTTACAGGGAATAGTATTAAACGAACTCTCTGACTTAAAATTTCA
CCAATGCGAACAAACATAGGGACAGCCATTACTAACCCTATAATAAGAATTACATAAGTTAAAATATCAG
AATTATTCATCTTTATTATCTGTCAATTTATGATCTTTACTGACTAAATGTTCTAAAACCTTAGTTATTA
TATGAGAAGTTGTTTTTGTGATAAACACCTTTAATATTTTTATATTTATCTCTAATCAATGTTCTTTTCC
TACAAAATACACATCATTTTCTTCTCCTTTATGTGACATAGCTCACAAATTCAGTAATTAATCAAAAAAT
TTCAAAAATATTTTTCTTTTAAAATCAACTATATATTTATAAATGAAATAAATTTAATATTTATTTATTA
AACTATATATTTACATTTGTATAAATATTTGATTTAATAACCACAACAAAACGAGATACTCATCTCGCTG
CTCTTTAAAAATCTAGATGAAAAAAGCCCCTTTCGGAGCTTTTGGATAAGTTATTCAACTGGTGTTGATT
TACTTGTGGATTTTACGAGTTCAATACCGTGTAAACAATCACTGTAGTTTTTATAGCCTTCCCCGCTATC
TGCAATGATTTTACCGTTACTCGCTCTTAAACGCCACCGCCATTCGCTGCGAGCGTCTAAGTAAGTTTCA
AATTTCAT
