# Supplementary material for: Comparative analysis reveals the Genomic Islands in Pasteurella multocida population genetics: on Symbiosis and adaptability
Source: BMC Genomics. 2019 Jan 18;20:63. doi: 10.1186/s12864-018-5366-6 (PMC6339346; doi:10.1186/s12864-018-5366-6)
Supplement: Supplementary file 9 — File S2. Detailed information on predicted phage of each strain (ZIP 5010 kb). [file 12864_2018_5366_MOESM9_ESM.zip › File. S2. Detailed information on predicted phage of each strain/CIRMBP-0872/phage_regions.fna]

>1	 519157-525638
ATGTCATTGAACGGTTCAGATCAAGATCCTTGGGGCAAACCCGGACAGAAAAAACCTGAGAGTCAGCGTC
CTGATAATGAAGGCGGTCAGCCGAATTGGAACGATAACCAGTCAGGTCGTAAGCAAAACAATCAAGAGCA
ATCACCACCTGATATTGAAGAGATTTTTAATAATCTGCTGAAAAAATTAGGCGGTTCAGGGAATGGCGGT
AAACGCAATAACTCGCATTCTGGTGGATCGTTAAATCTTGGTAAATTATTGCCAATTGCAGCGGTGATTG
GTGCAATTGTCTGGGGCGTTAGCGGTTTTTATACTGTCAAAGAAGCAGAACGTGGCGTGGTGATGCGTTT
TGGTGAATTACACGCTATCGTTCAACCGGGTTTAAACTGGAAACCGACTTTTATTGACCGCGTGATTCCG
GTGAACGTTGAGCAAGTGAAAGAGTTAAGAACACAGGGTTCAATGTTAACGCAAGATGAAAACATGGTGA
AGGTAGAAATGACGGTGCAGTATCGTGTTCATGATCCAGCCAAGTATTTATTCAGTGTGACTAATGCGGA
TGATAGCTTAAATCAAGCCACAGACAGTGCATTACGTTATGTGATTGGTCATATGTCAATGGATGATATT
TTAACCACGGGGCGTTCAGTGGTGCGTGAAAACACGTGGAAAACTTTAAACACAATTATTGAGCCTTATA
ATATGGGACTCGAAGTGGTGGACGTGAACTTCCAATCTGCGCGCCCACCAGAAGAAGTGAAAGATGCGTT
CGATGATGCGATTAAAGCGCAAGAAGATGAACAGCGTTATATTCGTGAGGCGGAAGCCTATGCACGTGAG
CGTGAGCCAATTGCGCGAGGTGATGCACAGCGTATTCTAGAAGAAGCGACTGCCTATAAAGATCGTGTGG
TGTTAGATGCCAAAGGGGAAGTGGAACGTTTCGAACGTTTGCTGCCAGAGTTTAAAGCGGCACCGGAGTT
ATTACGTGAACGTTTGTATATTCAAACCATGGAAAAAGTGATGGCGAATACACCAAAAGTGATGTTGGAT
GGCAATAGTGGAAACAATTTGACGGTGTTGCCATTAGAGCAAATTTTGAAGGGACCACAAACGAAAGGGA
AGTCAACAAATGCGACCTCAGAGGAAGTGCGTCCAGTGTTCCGTGCCGAGACACCAAACGTGATGCCTAC
ACAAACATCAACATCGTCAACACGACAAGAAAATACTCGCCAAGGGAGATTTAACTAATGCGTAAATTTT
TAACCCCTGTCATCGTTGTGATTGCTGCAATTTTATATTCCAGCATTGTGATTGTCTCAGAAGGGACCCG
TGGCATTATGTTGCGTTTTAGTAAAGTCCATCGTGATGCCGATAATAAAGTGGTGGTGTATAATCCGGGT
TTACATTTTAAAATTCCATTTATTGATTCGATCAAAATTTTAGATGCACGTATTCGTACACTTGATGGTC
AAGCGGATCGTTTTGTGACCGTTGAGAAGAAAGATCTACTTGTGGATTCTTATGTCAAATGGCGTATTAG
TGATTTTGGTCGTTTTTATACGGCGACAGGTGGTGGCGATTATGCCCAAGCGTCCAATTTATTACGCCGT
AAAGTCAATGACCGTTTACGTTCTGAAACGGGGTCGAGAACCATTAAAGACATTGTATCAGGCACACGTG
GTGAATTGATGGAAGGTGCGCGTAAAGCATTAAATACGGGACCGGACAGTACAGCAGAATTAGGCATTGA
AGTAGTGGATGTGCGTGTCAAACAAATCAACCTGCCTGATGAAGTGTCTTCATCGATTTATCAACGTATG
CGTGCAGAACGTGATGCGGTCGCGCGTGAACATCGTTCACAAGGTCGTGAAAAAGCTGCCTTTATTCAAG
CCGATGTGGATCGTAAAGTGACCCTTATTCTGGCAAATGCCAATCGTACTGCACAAGAATTGCGAGGTTC
AGGTGATGCGACCGCCGCAAAAGTATTTTCTGATGCGTTTTCACAAGAGCCGCAGTTCTATAGTTTTTTA
AGAAGTTTAAAAGCCTATGAAAGCAGTTTCGCGAATTCAGATAATATGATGATTTTGAAACCGGACAGTG
ATTTCTTCCGTTTCATGCAAGCACCGACGAAATAAGCGGGCAAAGAAAAAGGCGTGAGTTGAAACTCACG
CCTTTTTTCATGTGGAGGAGATTAGTCTTCAAGCATGAAGTCTTTTAAGTATTGGAAAATTTCACGGTAA
GCTTTAGGCGGTTTATTTTGTGCTTTTTCTTTTTGTGCTGCCCGAACTAGATTACGTAAATGTTGGCGAT
CCGCATCGGGATGTTGTTCAAGAAATTGCGTGATTGCCTCAGGGTTGTTAATCAAGGTATCACGTAACAT
TTCGAGCTTATGTAACATCGCTTGTTGCTGTTGATGTTTATTTTCCAGTTTTTCTAAGGCATCTTGGATC
GGCTCAACATCGATATTGCGAAGTAATTTGCCGATATATTGTAATTGGCGACGTCTTGCTTCTTTTTGTA
AACGTTGTGCAAGTTCAATTGCCTCAAGTAACTTCTCTTCAAGCGGAATCTTTTCTAATTTTGCTTTGGT
GAGGTCAACCAGTTTCTCACCGAGTTTTTTTAATGCTTCGGCATCGCGCTTAATTTCGCTTTTACTGACC
CAAATGATTTCCTCTTCTTCTTGTTCCCAGTCAGTATTGTCCCACTCAATTTTATTTTTGCCGCGTTTTG
CCATACTCTTTCCTTTCATCTCATAAAAACAAGCGAACATTTTAGCATGAAAATCTAAAATAGGATAAAA
TGCCCAAAATTTGTTTGAAGGAATCAATATGCAAAATACAGAAAAATCGACCGCACTTTTGAAACAACAA
GAGCAAACATTGCGTGAAGCCGTGCATTATGCTGTGGATATGGCACAAAAAGCAGGGGCTACTGCGGAAG
TAGCGGTGACAAAGGTCAGTGGATTGTCCGTTTCTACCCGTTTACAAGAGATTGAAAATGTCGAATTTAC
TAACGATGGTGCGTTAGGGATTTCGGTTTATTTAGGAAATCAAAAAGGCAATGCCTCGACGTCGGATTTA
AGCCCTGAGGCGATCAAAAACACTGTTGAAGCGGCAATATCCATTGCCAAATATGCGTCGCCAGATGAGT
GTGCGGGATTGGCGGATTATGACTTAATGGCATTTGATGCGCCTGATTTAGCCCTTTATCATGCAGCGGA
TATTGATGTGGAAAAGGCGACGGCATTAGCATTGGAAACTGAGCAGGCGGCGTTAAGTTATGATAAACGT
ATTGTCAACAGTGAAGGTTCTGCGTTTAATTCACATACTGGGGTGCGTGTTTATGGAAATACACACGGGA
TGTTACAAAGTTATTTATCCAGTCGCTATTCGTTATCTTGTTCTGTCATTGCTGGTGTAGAAGATCAGCT
AGAACGGGATTATGAATATACGATTTCTCGTGACTTGAATCAGTTAGAAAGTGCGAGTTGGGTAGGCGAG
CATTGTGCGAAGAAAACCCTGTCTCGTTTACAACCACAAAAAATGGCAACCCAGCAAGTGCCGGTCATTT
TTTTGAATGATGTGGCAACCGGGCTTATTAGTCATTTAACCGCCGCGATTAGTGGGGGGAGCTTATACCG
TAAATCAAGTTTTCTGTTAGATCATTTAGGGAAACAAGTGCTACCCGATTGGTTCCACATTAGTGAACAA
CCGCATTTAATCGGACAACTCGCCTCTTCGCCTTTTGATAGTGAAGGCGTGCGCACTCAATGTCGTGAAA
TTATTCAGCAAGGTACCTTACAAACTTATTTGTTGACCAGTTATAGTGGGAAAAAATTAGGCATGCGAAG
CACAGGACATGCTGGAGGCATTCATAACTGGTTAGTGAAGCCAAATACCACGGGCGGATTGACCACCTTA
TTACGCCAGATGGGAACCGGATTGCTGGTAACTGATTTAATGGGGCAAGGGGTAAATTTAGTTACTGGTG
ATTATTCACGTGGCGCAGCCGGTTTCTGGGTAGAAAATGGCGAAATTCAATATCCTGTGGCAGAAATTAC
TATTGCGGGTCAATTGAAAGAGATGTTACGCAATATCGTTGCCGTTGGTGATGATATTGAACATCGCTCG
AATATCCAAACAGGATCAATTTTATTAGAGCATCTCAAAGTGTCTGGAAATTAATTTTTGCAAATGATAA
TAATTCCTATTGACATGAGGTGATAATTTGCTAAGATAGCCACATCTGTTAGAGATAAAGGTGGGAATGA
TAGAGTAGATCGTTTTCAGTCTGAGTCATACTCCAAACAGGTAGAGTAGAAAGTAAATTCGTTAGGGTAT
TTATGGGCTGAAGGTTTAAACTTCAGCCTTTTTTTTGTAGAATACGCTTTTATAACCCGATATAAAAGGT
AAATTAGAATGAAAAAACATCATGTTGGTATTTTAATCTCGGAACAAGACGTACGTGCACGTATTCAAAC
GCTTGGTCGTGAAATTACGCAATATTACCAACAAAAAGCAGTCGAGAAAGTCATTGTTGTTGGGCTCTTA
CGTGGTTCGTTTATGTTTATGGCAGATTTAGTGCGTGAGCTGAATTTACCGGTAGAAATCGAATTTATGA
CCACCTCTAGTTATGGTTCAGGCATGACGACCAATCACGATGTAAAAATCAGTAAAGATCTGGATGGTGA
CATTAAAGGTGAGCATGTTTTAATTATCGAAGATATTATCGATACAGGTTACACCTTACAAAAAGTGCGT
GAGATTCTGAAATTACGTGAACCTGCCTCGCTGCGCATTTGTACCTTGTTAGATAAGCCGTCACGTAGAG
AAGTGGAAGTGCCGGTGGAATGGGTAGGATTTAGTATCCCTGATGAATTTGTGGTGGGTTATGGCATTGA
TTATGCACAACGTTATCGTAATTTAGGGTATATTGGCCATGTGGTCTTAGAAGAATAACCAATATGCTTG
ATGGCTTAAAAGGAGAACAAATGTATCTAGAACAGATTAAAGCAGAGTTAAATGAAGCTGCGACAGTATT
AAATAAGTTTATTAACGATGAAAATAATATGAAATTAATTCAGCAAGCCGCTTTATTAATTTCAGACAGC
TTTAAACAAGGTGGGAAAGTGCTTTCTTGCGGAAATGGGGGGTCACATTGTGACGCCATGCATTTTGCGG
AAGAATTAACGGGGCGTTATCGTGAAAATCGACCGGGCTATCCTGCGATTGCGATTTCTGATGTGAGTCA
TTTAAGTTGTGTCAGTAATGATTTTGGTTATGAATATGTCTTTTCACGTTACGTGGAAGCTGTCGGTCAA
AAAGGCGATGTGTTATTTGGCTTATCAACGTCGGGTAATTCAAAAAATATCTTAAATGCCATTAAAGCGG
CTAAAGAAAAAGGCATGAAAGTGATTGCGATGACTGGGAAAGACGGTGGACAAATGGCGGGCATTGCGGA
TGTTGAAATTCGTGTGCCACATTTTGGTTATGCGGATCGTATCCAAGAAATCCATATTAAAGTCATTCAT
ATTTTGATGATGTTAATTGAATTTGAAATGGCAAAAACAGAATAAACGAGGTTGGCTCGCATGAAAGTGC
GGTCAGTTTTTTCTTTTTTTATGAAGTCCTTGATCAGTGATGGTCGAGGGCTTTTTTCATGCAAGTATTT
TTTATCAAAATACATTTGCATAATTATGCAATAAATATTAATATTATTTCAGTTTTCGCAAAAAAGAGAT
TTTTTCAACCATGGCAATTCGCGTTAAAAATTTAAATTTTTTTTATGGTTCTTCCCAAGCGTTGTTTGAC
ATTAATTTAAGTGCAGAAGAAGGCGACACTGTCGTATTATTGGGACCAAGTGGTGCTGGAAAAAGCACTT
TGATTCGTACCCTAAATTTACTCGAAGTGCCTGCATCGGGTGAACTGATTATCGCAAACAGTCAATTTGA
TTTGTCTGAAACGAAGACCAATCCAAAACAAATTTGCCGTTTACGTCAAGATGTCGGTATGGTTTTTCAG
CAATATCACCTTTGGCCACATTTAACGGTAATTGAAAATTTAATTGAAGCCCCGAAGAAAGTGCTTAAGT
TAAGTGACGAACAAGCCAGATCTGAGGCGTTAGAATTATTAAAACGATTACGTTTAGCACAATTTGCCGA
TCGTTTTCCGCTTCACTTGTCAGGCGGTCAACAACAACGTGTCGCGATTGCTCGTGCTTTAATGATGAAA
CCGCAAGTGTTACTGTTTGATGAACCAACGGCTGCCTTAGATCCAGAAATTACCGCACAAGTCGTGGATA
TTATTAAAGAATTGCAGCAAACGGGCATTACGCAAGTGATTGTGACGCATGAAGTGGGCGTCGCGAAAAA
AGTCGCCACAAAAGTGGTGTACATGGAACAAGGTCATATTATTGAAATGGGTGATGCGAGCTGTTTTACC
AACCCAAAAACAGAACAATTTAAACAATATTTATCACACTAA


>2	 645583-654940
ATGGCGTTATTAAATGTAGAAAATCTTTCGGTGCATTTTGGTGATGAAAATACCCCTTTTAAAGCGGTGG
ATCGCGTCAGTTACACGGTCAATGAAGGTGAAGTATTAGGTATTGTTGGCGAATCAGGTTCAGGAAAATC
GGTGAGCTCACTCGCGATTATGGGTCTAATTGATTATCCGGGGCGTGTACAAGCGGAACAATTGCTGTTT
AATCAAAGTGATTTACTTGCCTTGACTGAAAAACAAAAGCAGAAAATTGTGGGAGCCGATGTGTCCATGA
TTTTCCAAGATGCGATGACCAGTTTAAACCCAAGTTATACGGTGGGTTATCAAATTATGGAAGCACTGAA
AGTTCATCAAGGTGGGGCTAAAGCATGGCGTAAAGAACGTGCTATCGAATTATTAACCTTAGTGGGCATT
CCTGATCCGCGTTCGCGTTTAGATGTGTATCCGCATCAATTATCGGGGGGCATGAGTCAACGTGTGATGA
TTGCGATGGCGATTGCCTGTAATCCGAAATTATTAATTGCGGATGAACCGACAACTGCGTTAGACGTGAC
GATTCAAGCACAGATTATTGATTTATTGCTGGAATTACAGCGTAAAGAAAATATGGCGTTAATCCTGATC
ACTCATGATCTTGCCTTAGTCGCGGAAGCAGCCCACCGCATTATTGTGATGTATGCAGGGCAAGTGGTTG
AAGAAGGACGAGCGGAGGAAATTTTTAAATGTCCACGCCATCCATATACTCAAGCGCTATTACGTGCGTT
ACCGGAATTTGCAGAAGGAAAATCGCGTTTACAATCTTTACCGGGGGTTGTGCCGGGGAAATATGATCGC
CCAACAGGCTGTTTATTAAATCCACGTTGCCCATACGCCACAGATCGTTGTCGTGAGCAAGAACCAGAAA
CCCGTTTGGTGAATGGACATCGCGTCAAATGTCATACGCCGTTGAATGCGCAAGGTATGCCAAGTTGTAC
AGAATTTGCAGTGTCATAATAAGAAAGAGAACAATATGCAAGAACTTGAGAGACAAGCATCTTTGTTGGA
TGCAGTAAATTTGAAAAAATACTATCCCGTTAAAAAAGGGATATTGAGTAAGCCGAAGTTAGTGAAAGCG
GTAGATGGGGTTTCATTTACCTTAGAGCGCGGTAAAACATTGGCGATCGTGGGGGAGTCAGGTTGTGGGA
AATCTACACTTGGTCGCATGCTGACTATGATTGAAGCCCCAACAGAAGGTGAACTTTTCTATAAAGGACA
AAACTTTTTAGAAAATGACACGGCCACACAAAAATTGCGTCGTAAGAAAATTCAAATTGTGTTTCAAAAT
CCTTATGCTTCTTTAAATCCACGCAAAAAAATTGGCACAATTTTAGAAGAACCTTTGTTGATCAATACGG
ATTTGAATGCCAAAGAACGTAAGCAGCAAGTGTTGGAAATGATGGAAAAAGTGGGCTTGAAACCAGAGTT
TTACGATCGCTATCCACACATGTTCTCAGGGGGACAACGTCAACGTATCGCGATTGCGCGTGGGTTAATG
TTACGCCCTGATATTGTGGTGGCGGATGAACCGGTTTCTGCGCTTGATGTGTCTGTCCGTGCCCAAGTAT
TAAACTTGATGATGGATCTGCAAGAAGAAATGGGATTATCTTATGTGTTTATTTCCCACGATCTTTCGGT
GGTGGAACATATTGCCGATGAAGTGATGGTTATGTATTTAGGGCGTTGTGTTGAACAAGGTGAAACGAAG
GCGATTTTTAACCATCCTCGTCATCCTTACACGCAAGCCTTACTTTCAGCTACACCGCGTTTGGAAGCTG
AACATCGTCGCGAAAGGATTAAACTGACAGGTGAGTTGCCGAGTCCATTAAGTCCACCTAAAGGCTGCGC
TTTTCATGCTCGTTGTCGTTTTGCTATGGAAAAATGTGCCCTCGAGAAACCAGCTTTAAAACAGTATGAA
GATGGCAGCAAGATTGCCTGCTTTATGCTAGATTAATGCAAATAAAAAGCGAACTTTGGTTCGCTTTTTT
ATGTTCGTGAAAAAAGTGTAAATGGGACCGCTCTTTAGCGGTTTAATTATGTTCTTTTTTCATTAATGAC
AACAAGAATAACAAACTAGCGCAGATGACCACAGAAGGACCTGCTGCGGTATCGTAGTAAGCGGAAAGTA
ATAAGCCCAAACTAATTGAAAGCATACTTATAAGAATTGCAATGAACACCATACTCTCTGGGGTTTTGGC
AAACCGCCTTGCCGTGGCGGAAGGAATAATCAGGAGTGAGGTGATAATTAAGGCACCAACAAATTTCATA
CTAAGTGCAATCGTCAGTGCGGTTAAGATCATTAAAATAAAACGCATTTTCTGCACATTTACCCCTTCAA
CTTGTGCAAGTTCTGGACTGACTGTGGTCGAAAGGAGCGGATGCCAGAAATACAATAATGTCACCAGCAC
AAATACAACACCTATACCAATCACTACTAAATCCTCATAGTTCATGGCTAATAGATCGCCAAAAAGATAA
GCCATTAAATCCACGCGGACATTTTGCAATAAGCCAACGGTGACCACACCCAGCGATAAACAACTGTGCG
CAATGATGCCAAGTAATGTATCCACCGAAAATTGTGTTTTCCCTTCTAGCCATACCATGAGGATGGCGAG
GATTAACGTCAGCAGCACAATCGAAAGGTAAGGGTTGATATCTAGGAAAATTCCCAATGCCACTCCAAGT
AATGCGGAATGAGCAAGTGTATCGCCAAAGTAAGCCATTTTTCGCCAGACCACAAAAGCACCGAGTGGTG
CTGTAATCAGGGAAAGCAACATACCGGTAAGCCAAGCGGGAAAAAGAATTTCAAACATGATTTATCCTAT
TCTTTATGAGTACATTGTTGAGATTGGAAATCTGACGTACAGCAAATATCGCCATGTATGTCATGTTTAT
GGTTGTGTTTATGGGTATATAGTGCGACATTTTTGGCAAATTGGTCACCAAAGAAATGAATAAACGTGGG
ATCATTTGAAACCGTTTCTGGTGTTCCCGCACAGCAAATATGTTGATTAATACAGAGCACTTCATTGGTA
TCTGCCATCACAATGTTGAGATCGTGAGAAACCATGAGAATGGCACAATTTAATTGTTGCTGTGTTTGTT
GAATTAACTGATAAAGTTCTGCTTGCCCATTGATATCGACGCCTTGCGTTGGTTCATCTAATACCAATAA
ATTTGGTTTATTCAAGATAGCGCGGGCTAAGAGTACCCGTTGCATCTCTCCACCAGATAATTTTTGTAGG
CTATTTTTATGTAAGTGACTAATTGACAATAATGACAGGGCGTCTTGGATAGCTTGGCGAGAAATCCCTT
TTTTGAGTGATAAAAAGCGTTCAACAGTAATCGGCAGACTATGATCTAAGTGAATTTTTTGCGGCACGTA
ACCAATACGTAAGTTTTTATGGTAAATAACTTGTCCCGAAGTAGGGGGAAGCAATTTGAGTAATACCTTT
AATAAGGTTGATTTTCCGCCACCATTAGGACCGACAATCGTAATGATCGAATTGGGATAAAGGGTTAAAT
TGATATTTTGTAATGCTTTTTTCTGTTCAAAAACAACATTGATGTTTTTTAATTCAACTAAGGGTAATTT
TATAGAATGAATGTGCATTATTTGCTAGACTTGACGGCTTAAAGTTGCAGTAAAAATAGCTTATTTTGAT
TCGTTTAACAAGTTTATCCAATGAAAATAAGTACGATGAATACAATTTGGGCATTCATATGCCTTTTTTA
ACATTCCGTTGAATTTTTTATTGTTTGCTTGGTCATAATTAAACGAATTGAGAAACAAAGGAATAGAAGC
GTGCGGCACGTTAAATTAGCAAGAGATAGACGAAGAAGAAAATTGCAGATTAAGATCGCAATTTTTTTTA
GCATTATTTTATTCATCGTTCTCGTTGTATCGTTGGGAAAAAAAGAAGAAGGGCAAGATTCAAGTGCAGA
TAGCCAAACACAAACAGAAACTCAAATTGAAAAGCAACCTGCCTTATCTACAGCCACGGTAGAATCGCCT
TCTTCGGTACAAGCGGATAGCACCCTCTCTCCTCCCCCATCCGAGGAATCAGTAGAAAAGCAAGCGATAA
CAGAACATCATACTGAGTCTTCTGCTGTCAGTATGGATGAAAAAAACAGTGACACTCAAGTAGATGCATC
GTCACAAGAAACGACAGCAAAACCCGCAGAAAATACACTAGATGCAACGTCTTTTTATGATGATTTAGAA
GCAAAAGATGATGAGGTTGATGAAATCAAACCTGATATGCTAGATGAATTGGCAGCCTTTCCTGAACCTG
TTCGTCATGCGCTGAGTGATTTGTTTGATGTTATGGATCAGGCAATGCGGATTAAAAATCAGTTCAGCCA
CACGGTGGTAAAAGGGGATTCCTTAAAAGATGTTTTAGAGTTGTCTGGCTTAGATGCCAGTGTAAGCGAG
CGCTTAATTAAAGCCTATCCTGAATTTAAAAACTTAAAGCCGGGTCAGCAATTTTATTGGATCTTAGATA
ACCAAGGCGAACTTGAATACCTTAATTGGTTGGTTTCAGAGAGAGAAGAAAAAATCTACGAAAAAACAGC
AGATGGTCAATATCAGCGTGAAATTTTAAAGAAACAAAGTGTTTGGAAAAAAGAGGTGTTAAAAGGCAGA
ATTGACGGTTCTTTTAATACCGCATTAAGAACATTAGGTTTAGATATCCGCCAAATTAATCAACTTGCGA
ATGCATTACAATGGCAAATTAATTTAAAACGGCTAAAAAAAGGCGATAAATTTGCGGTATTAGTGACACG
TGAATATATTGAAGGGAAGCTGACGGGGCAAGGTAATGTGGATGGAATCCATATTATTTCAGCTGGCAAA
AGTTATTATGCGATTCAAGCGAGTAATGGGCGTTATTATAATCGCCAAGGCGAAACGCTAGGCAAAGGTT
TTGCTCGTTATCCTTTACAACGTCAGGCTCGCGTTTCTTCTCATTTTAATCCCTATCGACGCCACCCAGT
GACTGGGCGTATTGCACCACATAAAGGCGTGGATTTTGCTATGCCCGTTGGTACACCGGTCATTGCACCG
GCGGATGGTATTGTGGAAAAAGTCGCGTATCAAGCAAATGGCGCAGGACGTTATATTGTGGTACGACATG
GGCGTGAATATCAAACCGTTTATATGCACTTAAGCCGTGCTCTAGTCAAAGCAGGGCAAAATGTTAAACG
TGGTCAACGTATTGCTCTTTCGGGAAATACAGGGCGTTCGACAGGACCGCATTTACATTATGAATTTCAT
ATTAATGGTCGCGCGGTTAATCCATTGACTGTGAAATTACCGGGAACAAGTAGTGGTATGGGAACTGCTG
AACGTAAACAATTCTTAGTGAAAGCGAAAGAAATTGAGCGGCAGCTCAGACTATAAAAGACGACGCTTAT
CGAGATAAAAAAGTGCGGTTAAAAATTCAATATTTTTAACCGCACTTTTTTTGTCATTTGACTAGGTGAA
CATTGCAGAAATTGATTCTTCGTTACTGATACGACGAATAGCTTCAGCCAACATACCTGAAAGGGTTAAT
ACGCGGACTTTGTTTAATGCTTTAATTTCTGGTGAAAGTGGGATCGTGTCTGTTACTACCACCTCATCTA
ATGCATCACTGGCAAGATTTTTCGCAGCCGAGCCAGAGAATACTGCGTGGGTCGCATAGGCAAAAACACG
TTTAGCCCCGCGTTCTTTTAAGGCTTCAGCCGCTTTACATAATGTCCCACCAGTATCAATCATATCATCC
ACAAGAATACAATCACGACCTGCAACATCCCCGATAATATGCATGACTTGTGCTACATTGGCACGTGGAC
GACGTTTATCAATAATTGCCATATCGGTATCATTCAGTAATTTTGCGATAGCGCGGGCACGTACAACGCC
TCCAATATCTGGTGAAACGACAATCGGATTTTGCATGTCGATTTTCTTTAACATATCATGCACTAATACA
GGTGAACCAAAGACGTTATCAACAGGCACATCAAAAAAACCTTGGATTTGTTCCGCGTGTAAATCACAAG
TTAACACGCGATCGACACCTACACTAGAAAGGAAGTCAGCCACGACTTTTGCTGTAATCGGTACACGAGC
AGAGCGGACACGACGATCTTGGCGTGCATAACCAAAATAAGGAATTACCGCGGTAATACGACCAGCAGAT
GCTCGACGTAACGCATCAACCATGACAATCAACTCCATTAGGTTATCGTTTGTTGGGGCACAAGTAGATT
GAATAATGAACACATCACTACCACGTACGTTTTCATTGATCTGAACTTGAATTTCTCCATCACTGAAACG
ACCAACAGTCGCATCACCTAATGAGAGATATAAACGTTCAGAAATTCGTTTTGCTAGTTCTGGTGTTGCA
TTACCAGTAAAGAGTTTTATATCAGGCATTGTTAATTGAACCTCGAGGTTTAGATTGTAAAGAAATAAAA
ATGGTTGAGTAAATTCGTTATTATCGAGCTAGCTGATTTTCGCTAGCATATTATGTAAAGGTGATTTATT
TAATCCTTGTGCGACAAAACCAAAATAGTTTTTGGGTATTGTTTGAAATGCGAGTTGTGCACTTTCTTCG
TCATTAAATTCGGCAAATACACAAGCGCCGGTGCCTGTTAATCTTGATGGCGCATATTGTAACAATCTGT
GGAGTATTTCTTCAACCTCTGGATAATGATTTAACACAACTTTTTCACAATCGTTTGCATATTTTTGATT
GAGGAGTTGCTCCAGAGATTGCTTAGGGGTATTACGAATTAAATCTGGATCAGAAAAGACGGTCGCGGTT
GATATAGACACATTTGGCTTTAAAACCACATACCATTTCTCTTTTGGCTCACAATAAGTAATTTTTTCAC
CTACTCCTTCGGCAAATGCCGCGTGACCATGGACAAAAATTGGTACGTCTGCACCGAGCATTAATCCTAG
TTTAGCAAGTTGTTTTGTGCTGAGTTGCGTATTCCACAGGTAATTTAATGCGACTAATGCTGTTGCCGCA
TTAGACGAGCCTCCTCCGAGCCCACTTCCCATCGGTAGAATCTTATCAAGTGTCAGATTGGCGCCTAAAG
CACAATTGGTTTTCTGTTGCAGTAATTTTGCTGCGCGATAGACTAAATTATCTTCATTTTTTAGTGAGGG
AAGTTCTGGCGTTAGGCAGATTTCGTTATCTTCGCGAACCTCAATATCTAACCAATCACCAAAATCAACA
AATTGAAAAAGGGTTTGTAGTTCGTGATAACCATCTTGACGTTTCCCATTAATGTAGAGAAATAAGTTAA
GTTTAGCCGGACAAGGGAAACGATATGGTTTTTCTTGTTGTGCTAAAAGTGAGTGAGAAAAATGATAATG
TTGCATTAATAAGTCCAGTTATCGATACGAATCTTTAAAGTTTGCCCTTCTGTCTTCAACAAAATATCCT
TCGGTAAAGGAAGTGGAAGTTGATGATAGCTTAAGTAATCCGCTGTCCATTGTTGATTATCGATAGGATA
GCTAAAGTGGGCGAGTAAGTGATTTTCAGCGACTCGATATTCCCGACTCTCATCAGGCTGTCCTTTTAAC
CAAAGGGCGAATTGGTCAAGCGGTAAATCCATCCCAACAATCTCTTTCAGTAACCGCTTGGCATCCTGTG
CTGAGCGGAGAGGTCCTTTATTATCAGACAGGTGCATAACATTATGACGTACTTCAATAGATAGGGTTGT
TGGGCTCAGTGTGGAAGACAAGGTTAGACGGTAGTTGGTTGGATTTTGGTATTGCCAGTCAAAACGAGTA
GAAAATCGTTCTTTCTGACTGATATAACCTAACTGACCTTGATTAGTGTAATCGCGAATCTTCTTAAGTT
GAGATAAATGTTGTTGCCACGTGGGATCGGTGTGACTGATATATTTCACATCCGTTGGACGTTCTGTATC
CAGGGTACAAGCAAATAAAAAGAAACTTGCAATGATAGGCAAAAGAAAATGTTGTTTTTTCATAACCAAT
AAAAGTACTCAAAATTGTGATTATTTTACGAGCTTAACACGGATTAGTAAAGCGCGGGAGGATTTCCGCG
CGTGTCTGTTTAATCGCGATTATACGACGGCGATTGAGTTCATCACGAATGGCTTGCTGCTGGAAACCTT
GTTGGATGATGTCTTGCACGTTGACCTGCAGAGCACTTTGATAAAGTTGCCAGAGAAATTCACGTTGTGG
ATAGTCAACTTGTTCAAATCCGGTCCTACCACGCGTGTCTGCAATACAGACTAACAAAAGTGCTTTAAAA
CGCTCCGGCTTACGCCAGACATCTAGACGATTGAATAATTTCAATATTGTCTCCGCACGTAATTCAAAGG
CTTTGTGTATGTGCGAATGATATTCACAACAAAGTTCTGCAAAATCTTGAATTGCGTGAGGTAATTTAAA
GCGCTGACATAAGCGTCTTGTCGGCATGACACCAGCTTTTTCATGTCCATAATGATGTGGCAATATTTCT
TTTGGTGTTAAGGCTTTGCCTAAATCATGACAAATTGCAGCAAAACGTACCGCACTTTTGTCACTGTCCG
TGTTTTCTGTCAACAAGACTGCTTGTTGTAGGACCAGCATAGTATGCACAAACGTATCTATTTCCGGATG
GTATTTCGCGGGATTGGGGACGCCCTGTAATGCAGCTAATTCAGGAAACAGTACTTGTAATGCACCCACC
TCTTGTAGCGTTTGGAAATACACTTCAGGATGCGGTTCTAATAAGGCTTTTTCTGTTTCTAACCAGACAC
GTTCTGCGGTTAGGTTTGACAGCTCACCACTTTGTGATAACTGTTGCATCAATTCGCGGGTTTCAGATGC
AATAGTGAAGCCAAGAGCATGGTAGCGAGCAGCAAAACGTGCCACACGTAATACGCGTAGCGGATCTTCT
GCAAAGGCGGGGGAAACGTGGCGTAAAAGACGTTGTTTTAAATCCGTAAGACCACCATAAAAATCATAGA
TTTTTCCGTCAAGATCTTGAGCGAGTGCATTGATAGTTAAATCACGTCGACTTAAATCTTGTTCCAAAGA
AATTGTAGGCGAAAAATCACAAATGAAGCCAGTATAGCCGCTACCCGCTTTACGTTCTGTTCTAGCGAGA
GCATATTCTTCTTTTGTTTGGGGATGCAGAAAAACAGGAAAGTCTTTGCCGACTTGTTGATAGCCTTGTG
ATAGTAAATCATCTGGCGTTGCACCAACTACGACCCAATCACGATCTTTCACAACAAGATTGAGGAGCTG
ATCTCGCACAGCACCTCCAACTAAATAGATTTTTATCTTGTTGTTCAT


>3	 1106637-1115741
ATGGCGCTATTAGATATTCGAAACCTGTGTATTGAAATTGAAACATCGCAAGGGCGTATCAAGGTTGTCG
ATAATGTCAATCTTACCCTTAACGAAGGCGAAATTTGTGGTTTAGTCGGAGAATCAGGTTCAGGAAAAAG
CTTAATCGCAAAAGTAATTTGTAATGTGTTTCGTGACTCTTGGATTGTCACCGCCGACCGTTTCCGTTTT
GACAACATTGAATTACTAAAATTACCGCCCAAAAAACGACGTAAATTAATTGGGCAAGAAATATCAATGA
TCTTCCAAGACCCACTGACTTGTTTAGACCCGAGCAAAACGATTGGCAAACAAATCATCCAGAATATCCC
CTCATGGACATTTAAAGGTCGTTGGTGGCAGTGGTTTGGTTGGAAAAAACGTCGTGCAATCGAATTATTG
CACAAAGTAGGCATTAAAGAACACGAGGATATCATGCAAAGTTATCCTGAAGAGATTACCGAAGGTGAAG
GACAAAAAGTCATGATCGCCATTGCCGTTGCGAATCAGCCTCGTTTACTCATTGCTGATGAGCCTACTAA
CTCTGTGGAATCAATCACTAAAGCTCAGATCTTTCGCTTACTCTCAAGTATGAACCAAAATCAAGGCACA
TCTATTTTACTGACCAGTAACGATATCAAGAGTATCAGTGAATGGTGTGATACATTTTCTGTACTTTACT
GTGGACAAAATGCCGAATCTGGACCAAAAGAAGAGATTTTAGAACACCCACATCATCCCTATACACAAGC
CTTGTTACATTCGATTCCAGACTTTAGTCAACCATTACCCTTGAAAAGTCGCTTGAATACATTAAAAGGC
ACCGTTCCTTTATTAGAACAAATGCCAATTGGTTGTCGCCTTGGACCAAGATGCCCCTTTGCGCAAAAAA
AATGTATTGTAAAACCTACAAGGTATCGTATTAAACAGCATGAATTTTCCTGTCACTACCCTTTAAATTT
ACGCGAAAAACAATTTAAAGAAAAACAGGTTAGCGCCCCTTTAATACTCCAAAATGCAAAATCAGAATAG
AAGGTAAAGAGAATGGCACTATTACAAGTTGAAGATCTGTCAAAATCTTTTACTGATACGATGAGCTTAT
TTGGCGCCAGCCAATTTAATGCTGTAGAAAGAATTAGTTTTCGTCTTGATAAAAAACAGACACTAGCCAT
TATTGGTAAAAATGGCTCTGGAAAATCAACGCTTGCCAAAATGATCGTGGGTATTATCCCTCCAACTTCA
GGGCGTATTCTCTTTAATGGTCAACCTCTCCTCTTTGGTGATTACCAATATCGGGCAAAACACATCCGCA
TGATCTTTCAAGATCCTAACACGGCCTTTAATCCACGCTTAAATGTGGGGCAAATTTTGGATGCACCTTT
GCGTTTAGTGACACATCTCGATAACCAAGATCGTAACCAAAAAATCTTCAATACACTCAAATTAGTAGGG
CTGTATCCAGATCATGCGAATGTTAAAATCAACACGATGTCAGCCAGTCAGAAACAACGTGTTGCGTTAG
CGAGGGCCTTAATTTTAGATCCACAAATCATTATCGCAGATGATGCACTAGGCTCACTAGATGCCACGCT
AAAAACCCAACTCACTAACTTGATGTTACATTTACAAGATAAGTTGGGTATTTCCTATATTTATGTTGGT
CAACATTTAGGTATCATCAAACATATGGCGGATAATGTCTTAGTAATGGACGAAGGCAAAATGATTGAAT
ATGGACAGACCAAATCACTCTTTACTCATCCAAAAACAGAAGTCACAAAACGTCTCGTCGAAAGCCATTT
TGGACGCTTATTAGATGAAGGTTCTTGGGCTACAAAATAGCGCTACTTCTCTTTCTTTAAATGCTGAATA
CGACTTACAAGTGCAATAACAAAAGTTCGTGGTAAAAAACGGTGACTATAAACCATCAATTTATTCCAGA
CACCCGGAATAATCAATTTCTTATGTGCTAAATGCTTTTCAGTATATCGAGCAACTGTCTCCGCGGTCTG
AAACTTCAACATATCAAAGAGCGTCGCATTTTCTGTGCGTGTCGCCGTTTTAACAAAATTGGTCAATGTA
GGACCCGGTGCTAAAATAGACACCTTTATCCCCGTGTGTCTTAATTCATAACTTAGTCCTTGACTAAATG
ACGTAACAAAAGCTTTAGTTGCATAATATACCGACATTTGAGGACCACCCGGCATTTCACCCGCAACAGA
AGAAACATTAAGAATGTGCCCTTGATTCATTTTCATCATCTCTTGTAAATACAGTTTGCTGAGTATCATT
AAAGACTGAATATTCAAGTTCACCATCGCGATTTCATCTTCTAATGTAGTTTGAGTAAAATCCCCTAATA
ATCCTACTCCTGCATTATTAATTAATGTATGAATAAACCATCCTCGTTGTTGTGTAAAAGTATATACATT
TCGCGTCTCTTCTAAACAAGACAAATCTGCTTGGATAATCTCAATGTTTCCCACATATTGTTGCTGCAAT
GCCACTAAAGGCGCTAAAGTCCTTGCCACCAAAATTAATTTATTACCTTTCTGTGCATATGTTTTAGCAA
GCTGATAACCAATTCCTGAGCTTGCACCAGTAATTAAAATATAGCCATTATTCATTTCATGTTCCAACAT
AACGCTGCCAAATACAGTTTTTCTATTTTAACTGAAAAAACGAAAAGAAATGTAATGTCATACTCTTTAT
TGTGCGAAATAATGTGACTTACATTTTGTCATTCAGAAAGTAATTTGAGATTTATGAATAAAGCACAAAG
CGACGACTCCCCCAAACAGCCTGTCTAATTGCCTCTTGACTGCCCATTGATTTCTGCTTCTTAATTGATT
CTTAGTTGCTTCTTAATTACTGTATTACTGCTTGGTGCTACTTGAGTTTTGAGTCATGACTATACTTCTT
GTGATGCGAATGACACTCTCCCCATATCCCCACTCTCCCCAAACACAAAAAAACCTCAAGTATCTCTACT
TGAGGTTTCTTCTCATTCAGACCTGGCGGTGTCCTACTCTCACATGGGGAAGCCCCACACTACCATCGGC
GTTACAGCGTTTCACTTCTAAGTTCGGCATGGAATTAGGTGGGTCCACTGCACTATCGCCGCCAAGATAT
TCGGTTGATGTCTTCTCTTGTCTTCTCTATTCTTCTGTTCTTCTTTCTGTGCTTTCTTCACTCTCGCACT
TTAATCAAAAACAAGCTGTCTAAAATGATTTCCTACTCTCGTCTTTTCGTCTAACCTCTCACTCAACACC
CAAAAACACTTGAGCGTTGTATGGTTAAGCCTCTCGGGCAATTAGCCAATGTGGCACGTGGTGGTTATGT
ATTACGTCATTGCTGTGAAAACCAAAACTGTCCAGATTTAATTTTGATTGCGACCGGTTCTGAGGTGGAA
TTGGCGATGAAAGCGGCGGATGTTTTAGATGCAGAAGGGGTAAAAGTACGTGTTGTCTCTATGCCGAGCA
CCAATGTGTTTGATAAACAAGATGCGGCTTACCGTGAAAGTGTGTTACCAAGCCACATAACAAAACGTGT
TGCGATTGAAGCGGGTATTGCGGACTTCTGGTACAAATATGTGGGCTTTGAGGGACGTGTTGTGGGAATG
AACAGTTTTGGTGAATCCGCACCAGCTGACCAATTGTTCAAACTCTTTGGTTTTACAGTCGAGAATATAG
TCGAAAAAGCAAAAGCGATTTTATAATTCACATTATGTACTTAAATGAAAAGCCACTCGCTGACGAGTGG
CTTTGATTGAATAGACTGGGAATAAATGAGATGCGTTTCTCTTGGTTTCCATTATTCGTCTAAGAAACTA
CGCAAAGTTTCAGAGCGGCTAGGGTGACGTAATTTACGTAAGGCTTTTGCTTCGATTTGACGAATACGTT
CACGTGTGACATCAAATTGTTTACCTACTTCTTCTAAAGTATGATCTGTGTTCATATCAATACCAAAGCG
CATACGGAGTACTTTCGCTTCACGTGGGGTTAGCCCTTCTAATACTTCGTGTGTCGCCACTTTCAAGCTT
TGTGCTGTGGCAGAGTCTAATGGTAACTCAAGAGTTGAGTCTTCGATAAAATCACCTAAATGTGAATCAT
CGTCATCACCAATAGGCGTTTCCATAGAAATCGGCTCTTTGGCAATTTTCAAGACCTTACGGATTTTATC
TTCTGGCATTCCCATACGTTCTGCTAACTCTTCTGGAGATGCCTCACGCCCCATTTCTTGTAGCATTTGA
CGTGAAATGCGATTTAATTTATTAATCGTTTCAATCATATGTACAGGGATACGAATCGTTCTTGCTTGGT
CTGCAATAGAGCGTGTGATCGCTTGGCGGATCCACCAAGTCGCATAAGTGGAGAATTTGTAACCACGACG
GTATTCGAATTTATCCACTGCTTTCATAAGACCAATGTTTCCTTCTTGGATTAAGTCTAAGAATTGTAAG
CCTCGGTTCGTGTATTTTTTAGCGATAGAAATCACAAGACGTAAGTTGGCTTCCACCATTTCTTTTTTCG
CACGGCGCGCTTTGAGTTCGCCGGCAGAAATCCGTTCACAGACTTCGCGGATTTGCGAAACGGTTAAATT
GGTTTGACGTTCAATTTCCAGAATATTATCAATGTAATAACGAATTTCTTCTTCATGTTTCGCTAATTTT
TCAGACCAAGTTTTGCCTGATGATAGTGCTTTAACTAACCAAGTATCTTTGTTTTCATGCCCAATAAAGA
CTTTTTGGAATTGCTCTTTTGGCATTTTGGCCTTATCTACCACAATTTTTTGAATGCTACGCTCTTGTAA
ACGAACCGATTTCATCATATTGCTCATTAAATTGACTAGCGTATCAAATTGTTTTGGCACTAAACGGAAT
TGGGTAAAGACATCTGCTAAGGCTTGGATTTGATCTTTTGATTTTTTGCTGGTGCGACCGTGTTTTTCGA
TCATCGCAACCGCTTTGGCGTGTTGTGTCTTGAGTTCTAGAAACTTCTCACGCGCCACTTCTGGATCGAT
GGAATTGTCTGAATCGCTATCGTCTGTCGTGCTTTCTTCTTCGCTTTCTTCTTCCTCTTCCTCTTCTTCA
TTGAGCGTAGCACTTACAGAATCGCTGTCTTCGTCTTCATCAAAAGTGTCTTCAATTTCTGCAACATCGC
TTTCTGTCATCGCATTTGGATCAACAAAGCCAGTGATTAAGTCAGCTAAACGGACGCCACCTTCTTCGAC
TAATGCGTATTGATCAAGTAGATAAGAAATTGCTTCTGGGTAAAAGGCAATCGCACTTTGAACTTCATTA
ATCCCTTCTTCAATGCGTTTTGCAATGTCGATTTCGCCTTCGCGGGTAAGTAGTTCAACACTGCCCATTT
CACGCATATACATGCGCACAGGATCGGTTGTACGTCCAATTTCTGCTTCAACGCTTGATAATATTTGCGT
CGCTTCTTCAACCGCATCTTCATCAGCAATCGTTTCATTTAACATCAGATCATCAGCATCAGGTGCACTT
TCAAGTACTTGAATCCCCATGTCATTGATCATCTGAATAATATCTTCAATTTGTTCAGCATCAACAAGTT
CTTCTGGCAAGTGGTCATTGACCTCTGCGTAAGTAAGATAACCTTGTTCTTTGCCTTGTGCGATTAACAA
TTTCAATTGAGATTGTGGATTTTGATCCATAATGTAATATCCGCCTTGCTTGAGTAGTTATGAAGATAAA
ATACGCCTGATTTTATCACTGTTATGCTAGATTAACTATGCCTTTTGTTGTTTTTTCACTAATAATTGTG
TCAACTTTTTCCGCTCATTCATATTTAGCCCTTCTGAGCGATCTTTGGCAATCAGTAAATCGATTTCATG
TTCAATAAGTTGAAAGTACAAATAGCGTAGCGTGCTTTTGAACGTTTCTTCAATTTGTGTGTCTTCTACT
AAATGATTCCAACTTGCTAAAATTTCAAGGGCTTTGCTGTGTTCAGTATCACGCCAATATTCAAGTATTT
GACCGGTAGTAATGCCCACTTTTTCTTGACAAAGTGCGGTCAGTTTTTCCAATAAATCCAGCCCTGGTTC
ATTCAGTGTTCGTAAGGGAGATAAGTCTGGTACCAATTGGGCTAATTCTGGATTTTGCAATAACAGACCA
ATTAATACACGCATTGGCGTTCTTTTGACCGGTTGAGGCGAGGCTGTTATTTTCATTTCAGAATAGCTTG
GAATCAGACTTTCCAATTGGGCTTGGTCTAAAATGCCGAGTTTTTGCGCGAGCGTGTTGCGTAGAGATAA
GCGTAACATATCGCCAGGGATTTTTTTGATTAATGGCACCGCCAATGCGGCTAATTTTGTTTTCCCTTCT
TTACTGGAAAAATCCACTTGTGGCGCGAGGCTAGTGAATAAAAACTCACTCAGCGAGAGGGCTTTTTGCA
TATATTGTTCAAAGCTGGCTTTTCCATGCTGACGAATAAATGAATCAGGGTCTTCACCATCAGGCAGAAA
AACAAATTTTAATTGACGCCCGTCTTCTAAATAAGGAAGGGCATTTTCAAACGCTCGCCAAGCTGCTTCT
CGTCCCGCGCGATCCCCATCATAACAACAAATTGCTTGTTCCGTAGAACGAAACAGGAGTTGAATTTGTT
CTGCGGTAGTCGCTGTTCCGAGTGAGGCAACGGCATAATCAACACCAAATTGTGCTAATGCCACCACATC
CATGTAGCCTTCCACAACCAGTAACATCTCTGGTGATTCATTGGCTTGTAAGGCTTCATATAAACCATAT
AGTTCATTTCCTTTATGGAAGGTCGCGCTTTCTGGTGAGTTTAAATATTTAGGTTTTTCATCACCAAGCA
CGCGTCCGCCAAACGCAATGGTTCTGCCACGTCGATCGCGAATCGGGAACATGATCCGATGACGGAAGCG
ATCGTAGATCTTGCCTTGCTCGCTACGGGAAAGCATACCAAGATCGAAGAGTTTTTGTTGATCTTCTTTC
TGTTGCCCAAAACGTTGTAAAACTGCATCAAAACTATTCGGTACGAAACCAATTTGAAAACGAGAAATCA
CCTCAGGAGACAAACCGCGTTGTTGTAAATAACTTTGTGCAGGAATATGTTGTGCGAGTTGTTGTTGATA
GAATTGGGCAATTTCTTGCATCAATTCGTATAAATTACGCTTAGTTTGCAGATTAATTTGTTTGCCATGA
AAGTGCGGTTTATTTTCACGCGGAATCTCTAAACCGAGCATGCCTGCTAATTCTTCAATGGCTTCGACGA
ATTCAAGTTTGTCATATTCCATTAAAAACGAGATTGCATTACCGTGTGCACCACAGCCAAAGCAATGATA
AAACTGTTTTTTTTGACTAACCGTAAAAGAAGGCGTCTTTTCGTGATGGAATGGACAGCAAGCTTGGTAA
TCTCGCCCTGCTTTTTTGAGCTTCACTCTTGAATTGACAAGCTCCACAATATCTGTCTTGGCTAACAGAT
CATCAATAAATGTGCGTGGAATTGAGCCTTTCATCAAGTATATGCCCCTGCTTTAACATAAAAATATGGC
GCGATTGAATGAAACAAAACCGTGATACCTATCGGCTTCACGGTTTGTATAACTCGAGTTTTTAAATACG
TATTTCGTATTAGTATAAGCGTGTATTACGTGCGTTTTCACGTGCAACACGTTTTGCGTGACGTTTAGCA
CGAGTCGCGTTTTCACGTTTACGGATTGTAGTTGGTTTTTCGTAGAACTCACGGCTGCGAACTTCTGCTA
AGATACCAGCTTTTTCGCAAGAGCGTTTAAAACGACGTAATGCAACGTCAAATGATTCGTTTTCACGTAC
TTTAATTACAGGCATAAGCCAATCACCTCAATGGAATTAATTTTGCAATTGCTAATTTATTTTACCGTTT
GGAATAAACGGCTTATTCAATAAAGGTCGCAATTTTAATCTACTTTTCACGGAAAAGCAAAGGGAAGTTT
GATCTTTTGTGTAAAAATGCGCTGTCAAACTGGTGAAAGCGTGTTAAACAAGGTAAAATTCTGCCCCAAT
AATAATGACAAAGGAAGAGCAAAATGCGCGTGTTAGGCATTGAAACCTCCTGTGATGAAACAGGGGTCGC
GATTTATGATGAAGAAAAAGGTTTAGTGGCAAACCAGTTATACACACAAATTGCCTTACATGCTGATTAC
GGCGGGGTCGTGCCCGAATTAGCATCGCGCGATCATATTCGAAAAACCGCTCCTTTGATCCAAGCGGCGT
TAGCACAAGCTAATTTAACGCCCGACGAGATCGATGGGATCGCGTATACTTCTGGTCCGGGCTTAGTCGG
TGCATTATTAGTGGGATCCACTATTGCACGCTCTTTAGCTTATGCTTGGAATGTGCCAGCTATTGGTGTA
CACCATATGGAAGGGCATTTGCTAGCACCAATGTTGGAAGATGATCCACCAACATTCCCTTTTGTTGCGT
TATTAGTCTCAGGGGGACACACGCAATTAGTCCGTGTCGATGGCGTAGGACGTTATCAGTTACTGGGTGA
ATCGATTGATGATGCGGCAGGCGAAGCCTTTGATAAAACAGCGAAATTATTAGGCTTAGATTATCCGGGT
GGTGCCGCGTTGGCGCGTTTGGCGGAAAAAGGTGATCCTAAACGCTTTAAGTTTCCACGTCCGATGACGG
ATCGTCCAGGTTTGGATTTTAGTTTCTCCGGTTTAAAAACTTTTGCTGCCAATACACTGCAGCAAGCGAT
AAAAGAAGAAGGGGAATTAACCGAACAAACCAAAGCAGATATTGCCTATGCTTTCCAACAAGCTGTGGTT
GAAACTTTAGTGATTAAATGCCGCCGTGCGTTAAAAGAAACGGGATTTAACCGCCTCGTGATTGCGGGGG
GCGTAAGCGCAAATAAGCAACTTCGTCAGGATTTAGCACAGTTAATGCAGCAGTTAAAAGGGGAAGTATT
TTATCCACAACCACAATTTTGTACCGATAATGGAGCCATGATTGCCTATACTGGTTTTTTACGTTTAAAA
CAAGGGGAGTCACAACCGCTTGCGATTCAGGTAAAACCGCGTTGGGCGATGACTGAGCTTTCTGCGATTG
ATTAA
