# Supplementary material for: Comparative analysis reveals the Genomic Islands in Pasteurella multocida population genetics: on Symbiosis and adaptability
Source: BMC Genomics. 2019 Jan 18;20:63. doi: 10.1186/s12864-018-5366-6 (PMC6339346; doi:10.1186/s12864-018-5366-6)
Supplement: Supplementary file 9 — File S2. Detailed information on predicted phage of each strain (ZIP 5010 kb). [file 12864_2018_5366_MOESM9_ESM.zip › File. S2. Detailed information on predicted phage of each strain/CIRMBP-0873/detail.txt]

gi|00000000|ref||  [asmbl_id: NC_000000].2480901, gc%: 40.44%

CDS_POSITION                       BLAST_HIT                                                                            EVALUE              prophage_PRO_SEQ
---------------------------------------------------------------------------------------------------------------------------------------------------------------------------------------

#### region 1 ####
3..242                             PHAGE_Mannhe_vB_MhM_3927AP2_NC_028766: portal protein; -; phage(gi971741529)         8.04e-26            MKKVQVGLDTQTNEARVTETGRIISDHPSNKITPAKLKGILEDAESGDITAQHELFMDIEERDSCIGANIQTQACDFNA
199..1611                          PHAGE_Mannhe_vB_MhM_3927AP2_NC_028766: portal protein; -; phage(gi971741529)         0.0                 MGQIFKPKRAILTLDWRIAEPRNATPQEEKLQVEIDELFYQFPMLEDLMVDMMDAVGHGFSALEIEWKQAEGKWIPVNFIACPQSWFKLDKDDNLLLKTPDNQDGEPLRQYGWVVHTHKSRTVQLARMGLFRTLAWLYMFKHYSVHDFAEFLELYGMPIRIGKYPFGATNDEKRTLLRALAQIGHNAAGIMPEGMNVELHNVTNTTGSAGSNPFLQMVDWCEKSAARLILGQTLTSGADGKTSTNALGQVHNEVRRDLLVSDAKQIAQTITQQIILPYLQINIDPNILPSRVPYFEFDTKEYADLSVLADAIPKLVSVGVRIPENWVRDKAGIPEPQENETILSAVQHDFKTDLNDVENPKKQTALSVQNHVTGCQCDGCRGVALSANTDSSTAQGVLDGGLAQAFNEPDFNKQLNPMVKKAVSVLMACDSYDEAAEKLAEAYPEISSHEHEQYLANALFLADLLGGTNV
1784..2068                         PHAGE_Mannhe_vB_MhM_3927AP2_NC_028766: head morphogenesis protein; -; phage(gi971741530)     7.11e-23            MEVAKKEGKSFAQWKKDLVSEFEKKAGVFGMINLSVRGIDGKLLADPKTVILWYTSSTEYNLSYKRQAAYSAARYQRMMDNIDHRPYGNIRCRR
2119..2247                         PHAGE_Mannhe_vB_MhM_3927AP2_NC_028766: head morphogenesis protein; -; phage(gi971741530)     9.28e-10            MTRLVNILPTNGFNCRCAVIALGERDLKRKGLNKPDDSSDFL
3105..3227                         PHAGE_Mannhe_vB_MhM_3927AP2_NC_028766: G protein 2; -; phage(gi971741531)            2.02e-18            MRSIAGTMESAVLQNFDEGGRPKWLGLKYRKGTPLVDTEI
3227..3367                         PHAGE_Mannhe_vB_MhM_3927AP2_NC_028766: G protein 2; -; phage(gi971741531)            1.91e-23            MGSITSRYNNDSAEVGTNEPYAAIHQFGGMAGRGRKVKIEARPFSF
complement(3554..3682)             hypothetical protein; -                                                              N/A                 MSFISSSSLKILGLQNKGWRNLKRGERLQHGLFCDEVIFGNE
4164..4706                         PHAGE_Mannhe_vB_MhM_3927AP2_NC_028766: hypothetical protein; -; phage(gi971741532)     2.26e-31            MDKELLAMLCSLFGVASATETEIKEKVTALSQAKGESKVVLSDVYSALKEKEQSVAALSEKVNAFDPSKYVPVEQVVALQNDFNAFKDGVEKDKKSALIQTALSEGKLAPALKEWAEGLSVEALTGYLEKATPVAALSGEPQSKGDPNNNVVALSESEKAAAKALGMSESEFRKAHKEIN
4706..4873                         PHAGE_Mannhe_vB_MhM_3927AP2_NC_028766: major head subunit T; -; phage(gi971741533)     3.60e-11            MAFKKSDVLNHINEQFKKDFAAGLGKIAPQWPEVAMEIGSNTDTNTYGFLGDSQK
4870..5457                         PHAGE_Mannhe_vB_MhM_3927AP2_NC_028766: major head subunit T; -; phage(gi971741533)     7.62e-101           MKEWVSKRQIKNMQAQGTSIKNKTFEATVQVPRTNVEDDQVGLFRPMVQQAGQSAAELPDDEVFALLKKGESTLCYDGQNFFDTDHPCYAEVDGTGVNTQQSNLTTGSSGGKPTFYLLDTTNVIKPFIWQKRTAPEIETKFDASRSDTVFMEDVYIWGVRARGAAGFGFWQLAHCVKDTELTAENIMEVVAKCRH
5445..5621                         PHAGE_Mannhe_vB_MhM_3927AP2_NC_028766: major head subunit T; -; phage(gi971741533)     2.82e-19            MQTLKGDGGKLLNIRPSVILVPPALEFKARQICEAEVINGTTNVLKGRLKVMVSSQIL
5660..6262                         PHAGE_Mannhe_vB_MhM_3927AP2_NC_028766: hypothetical protein; -; phage(gi971741534)     2.98e-20            MSKNKSKKETADVKPEDVKPEDVKPEDVKQEDVKLEDVKLEDVKPEDVKPEDMKPEDMKPEDMKPEDMKPEDMKPEDVKQEDVKLEDVKLEDVKPEDVKPEDMKPEDMKPEDMKPEDMKPEDMKPEDVKLEGKGYLEAIHPVAFDIRLMSHHPHESYGRCGYRFNKENAVRIPAEELTGEQVSRLLDDPYLEVAPVTEEE
6265..6687                         PHAGE_Mannhe_vB_MhM_3927AP2_NC_028766: hypothetical protein; -; phage(gi971741535)     2.05e-55            MYATINDFISRVGEFQVMELTDRENIGEVNQAVLTIALLDSSSQIDGYLVGRYKLPLKTIPQNLTRICCDLTRYRLASMSDVSITEEIIERYKLSLRELEGIASGKVSLGIAEDEQASTGENTVIFTNVANRVFSRDNEN
7086..7310                         PHAGE_Mannhe_vB_MhM_3927AP2_NC_028766: hypothetical protein; -; phage(gi971741536)     1.35e-06            MYAVEYEVSYDDLPPLEDGLFPEATSDKTSPDYVFNAYEGMLSEQQPMLEQVVGKIVDPTTKDFVEFNVETQKG
7314..7616                         hypothetical protein; -                                                              N/A                 MKRFFALIMIAFLPVHVMSAANMAPIIAAAATTGTRSNQENDRDKADSQAQIIAITQGGLTVDADSGHVIIRCLWQKVGFVKFEVEKRVKGLSVEEPISF
7708..7875                         PHAGE_Mannhe_vB_MhM_3927AP2_NC_028766: hypothetical protein; -; phage(gi971741537)     1.91e-20            MKVKAAVGVKVPLENQPLAYIEQEPVEVENTIYYQRRIADGDLIEVKGNKKADKS
7872..8888                         PHAGE_Mannhe_vB_MhM_3927AP2_NC_028766: tail sheath protein; -; phage(gi971741538)     3.86e-148           MTNIEFDKIPTSIRKPGVYTEYNRRNAVSTLPTNEQEVLIIAPMVSDSAEFTAPVRIYSDYDAELAFGAGTWAHLMARVAIQNNPLLRLSIIGLKDNEAGVAATGTLTLSGTASAIGYLSTTIAGVEYKVSVAKAETANAVAARLAAVINISNTCPVNAQVSDGTITLTAKCKGEIGNEITLSAASYTSSMTLTAQALASGANNADIAKALASVAGTHYHVVISPFSDEKNAKALVNHLETVSSPLEKKPAIGVIGWRGTMASGTTYTSKINSERVTCAWYKGAIESNALIAAGYGAVIAGEEDPAKPLNTLEIKGLTTVDATQTPILTEVNQALFTV
8924..9280                         PHAGE_Mannhe_vB_MhM_3927AP2_NC_028766: tail sheath protein; -; phage(gi971741538)     1.30e-46            MRAITTYTKSATNTDDPSYLDLTTIRTLDYTRKALEQRIELRFPRSKLSNRTPPKVRSEILDVLYRLENLEILENVDLHKAKLLVQRNQQDPNRLDTVIPADVVNGLHVVANRIDLIL
9290..9658                         PHAGE_Mannhe_vB_MhM_3927AP2_NC_028766: tail tube protein; -; phage(gi971741539)      3.45e-34            MAKEFASLGIIEVDGLEIDLTKCDVRVITGRKPVKTINRKARVKGFAKGITEYTLSLTVAVPLNSPEPDWDNVDDAKVTIEEENGQRISYRNCFTTEVGTSYTVDNEEVRDIQVVALDKVIE
9658..9999                         PHAGE_Mannhe_vB_MhM_3927AP2_NC_028766: hypothetical protein; -; phage(gi971741540)     9.49e-19            MQGRLLLGVLFNGTRYFDFNVKILTLGLECQALEWIEEKGLAKDELNKAEQTLVDLAYLCQQLEISGIDKVSLTPEFLLDNLSTDDYVLITDLIGQLRKKCIDAGENQVLATA
10047..10235                       PHAGE_Mannhe_vB_MhM_3927AP2_NC_028766: hypothetical protein; -; phage(gi971741541)     1.06e-08            MVLLSKIGFNAQQVWDMSHAEINAWIESYLIQHGVKKKSLRSDETVTSYVFRRRKSQEKKGA
10283..10891                       PHAGE_Mannhe_vB_MhM_3927AP2_NC_028766: tail length tape measure protein; -; phage(gi971741542)     9.59e-29            MSSLNLSLMLKAQDFASRTVKSMRDNVNKSTKDIENQAKRSSSAQQNEVRKTARLTEQAYRQIQQQARTTATAREQLGMRSERSIQNEILRTEQAYRRLKNSGTASTRELARATEQHKRRIAELNAEMGKIATGQRLGNIGRGVAGAIAGVTAGAMVLAQPMNKQMTYDRQLAMVSNTAFQSVMWTGELQGKKNYTVRSKTR
10975..12537                       PHAGE_Mannhe_vB_MhM_3927AP2_NC_028766: tail length tape measure protein; -; phage(gi971741542)     8.70e-150           MKLLPTLQKGAVATGASTQDLSKIAISAMQQFGMSENQIGEVLDKAVAAGQAGNFELADMARWLPQQMAAAKSAGLSGMSGFEALLVANQQARVTAGTSDQAGNNLANLLAKITSRETNDRFANLEIKDKDGKTHGVDFIKSMEAQKVKGKNSIEAFMAIMDQVIGEDKNYKELQEKLKTAKKEDQKALLEQMTNLVEGTAIGQIISDKEALLALIGMRNNVQLGQEVKNSVMNSAGAVESSHAVIADTNDFKTEQLKNSAEFAQMESLKGFNNMIGDVSAKLTDYASQYPGLTTAIAGATTGIAALSAGALVAAGSLRLLGGSTGLGLGGALGGLSKGGAVKGGLFKGGKVGSLLNVGSLAVAGLAIASDNHDDYFAQQEAIKEKREKAQEKANIAMSGHSVNKFQYTPTTSFKTSNVNYHGAYAIADIQRNQAIAKARLNQGTLTQAQYDARVESGNARIAELTQTDLQQFGNQIQSGLKQAVENQQHTIQTHITVELDGRAVAETVSENQYRQFNRE
12540..12791                       PHAGE_Mannhe_vB_MhM_3927AP2_NC_028766: DNA circularization protein; -; phage(gi971741543)     1.78e-34            MKGWTMPVQRASYRGVRFDVFNIEDSVERAVVEHAYPFVNGADIEDLGLNPLEVRLSAVFYGEGYYSDFKKFLEVLKNKGRMY
12821..13864                       PHAGE_Mannhe_vB_MhM_3927AP2_NC_028766: DNA circularization protein; -; phage(gi971741543)     4.73e-59            MICTSANFYHDAEYTDYVTLNLIFREATPAKPIFLFNNALFGLIDDFLSAIEDFIDDCLAFFAEVMEGISLAANFKARLLGTFGAIFGCYEHLRDLFTLDKAKFNTPASTTADKFKTQSSQACKDIFEMIEIGLTQIAQRQDLTQRAKFDEVLRTIDQIDEIPTILVTGKNASANRKVNLKSLTSALSERDTREINAAMQLACTAALMKIATDFIEDDTMLPSDIEYIATKVRLQILKNLNTVRAFAQEVTPSFTVTMPNTGIYTKLHLVSERLRNQGKKITKLALSAINRKPPLVIRTVEINGTLQQVAHEFYGDYRRANELLRLNPQIRYPNFITKGEVLNSYAK
13854..14978                       PHAGE_Mannhe_vB_MhM_3927AP2_NC_028766: tail protein P; -; phage(gi971741544)         1.31e-180           MQNEVNYNYPFENEIVVEIDGKQHKSWKSYDIDSDFLIAADAFRFDIGTPSTDTVIPNFTGKEVKVMINEQLVITGIVDTTQHSINKTNRTFHLTGRDKAAILVDCSAPITNVKGLTVLDAVKKIVAPLGIKNVELKAENNPTLDKVDIDIGETAWNAVKRCANSAGLHTWFDPKGVLIVGGADYSTPPVATLCCMKNGERNNFSSANLVFDVSQRFSEITFLAQRHGRSGDDNKNDLKWVYKDESMKTYKPKTVVVPDVEDLTSLKKWAKKYIADSILEGFTLTVTIPDHKTQDGTLWQPGQRVHIICEEYDIDAIFFLMGRRFMLSRANGTQTELRFKQDGIWTPDAYKAKADKARKRKGKKNQGDLIVLDK
14981..15637                       PHAGE_Mannhe_vB_MhM_3927AP2_NC_028766: baseplate assembly protein; -; phage(gi971741545)     1.51e-96            MRNLTKKIQEKTGAMLADVRQVFRGVLNLVKSGDNIQKAQVSGLAGETLQDVELMQQFGFTSVPPAGTQVVVVPVGGKTTHSIIIATENGAFRVKNLENGETALYDQSGSTIILKQGRLVEVDCDTFKLNCKTYQVNASASADFTTPKLETSAVLTAQGKINGNGGMAVQGGSGASFSGDVEQSGGDFTTSGDVVANGKSLVSHTHPGDSGGNTGAPN
15711..16061                       PHAGE_Mannhe_vB_MhM_3927AP2_NC_028766: hypothetical protein; -; phage(gi971741546)     3.18e-63            MDREISPLTGDYTSKQISTLQNAVYIRLTTPLGAYWADGRVGSLLHLIQREKDVERVGLLAQQYAEEALKPLLDDGRASEVTVSYKQPKNGILLLLISVKDNRGNAFEFKHPVKLI
16076..17140                       PHAGE_Mannhe_vB_MhM_3927AP2_NC_028766: baseplate J protein; -; phage(gi971741547)     4.48e-128           MLLVPTLEDIRNAILRDYQSLEPNADISEDSDNFARASALSAVAEGLYAHQKWIIKQFFPDTADTAFLEKHASLRGIRRRNATYASGRSAVIAGNEHSQIRIGLLIKTEDNRFYETTESAVIDSSGTVTVAVRSLETGSSQNITQATKASFMSAPVGVQTDVTLSNVVGGTDAESDTSLLERLLELIRRPPAGGNRYDYRNWALSVDGVDAAYVYPLRRGLGTVDIAITSNNDLPSSETIERCQAFIDEVRPVTAKESKVVKPDVTKVNFDIQVKISGITLAEIKVAIQKALSDYFNTLIPGDDLIVSQCEAVVNNLIGVVDRRFTTPTANKKADVVSKIEWFRLGTVTVTEMS
17140..17727                       PHAGE_Mannhe_vB_MhM_3927AP2_NC_028766: tail protein; -; phage(gi971741548)           3.45e-35            MMSHKHALSTLYPPISYNVNGKQFLIQCEVDGNVFDRVQQSAVDMLNAIEPATSGQMLADWERVCGIKTDLSKNYQERVKRVIIQLNAIGGLSIPYFKKLAESIGYQIEIKEFSPLQNDLPNLGDVDIFQNEPRESLIFMWRVTVIDGDDNIVYFRAGTSVAGDHLVTFGDPIIEEFFKDLKPAHTYCYFAYQER
17731..20259                       PHAGE_Mannhe_vB_MhM_3927AP2_NC_028766: defective tail fiber protein; -; phage(gi971741549)     7.17e-36            MRDLLQKIQSNDGQFHNGNPATGEQGTRVTDTWLNDVQEHIRDFGDEFKYLLQQVELEPDPAKKTQIYDAIVQIIENKRRAASLTQSGEVQLDSSTDSTAEDKAATPKAVNVVKALVIAVRNALNNYIPNSKKSNADNSSSSDTIATSYAVKKVRDIVENRFSSLANADGYKHVGRCKSVEMLRKVVPSKHGQRILVDAYYEGGTTGGGEFVADLQDLTTADDGGSCFVVLNNTARWKRIFDDRVDVVDFGAKSDEDATIAFENAFKYAGEHKKIITSEASTYFINKPLFLSGVGGIELNGKLYAKMTPENKSKPIITWAENAITLTQSHNNFINLVMWLEPTEDAPAICLAGLKSTNLKIGETGCVQIYATTEQNEQQVDFKGVEVSSTGYNRFDIDVLSTLHITGKGRGWVNENVINAQRFRALKEGFRAGILIDGEYRHNHNLIRRGCLEGGQTINIENGSSNTIEDARFERNPKNPDELLTISFSENAFSNRIIASWVSSPEFTNTPYGVHYDMVKVTDKGVDNVVSHIQETYSDEACLFALSQTTSFVSTLNKATFPMKYTTDIEGVNGIKQLISGSFKLLQNFAEVYKQSQFIHVRIGTMFDLSSDASHFRLGVELFDENKAPITTALDSHIKSGQLKVDGNKYKMDRNVSHANFTIISEQVRYVRVLITSGNDTENQVFDYLRFVVRYPKHFIEKSRGYHNIQQPIRKRSLFYRGVEGDIDMAEVGEGVACYKQDLSEMKINLVRVALVINKIVGNVLIIGGLPVSGIKEHTQDSEQGWSLIYPHNDQEHKLAVERVAFLQSEKQTKIHIQGTIPSELRTGESIVLILTKTKKLA
20320..20499                       hypothetical protein; -                                                              N/A                 MEKGQKVKLRNGNDAEIVFISDFGKLLVVEYIDDELPAVHWHNSNGSFYADCESALDIV
20645..20764                       PHAGE_Haemop_SuMu_NC_019455: Mu-like prophage protein Com; -; phage(gi418489076)     8.81e-09            MQKVKEFRCECCKKLLARAKDVQSLQIKCVRCKKINQFN
20828..21667                       PHAGE_Mannhe_vB_MhM_3927AP2_NC_028766: hypothetical protein; -; phage(gi971741551)     1.42e-05            MAKQFKQAPLPFVGQKRMFLKHFEQVLDENIQGDGEGWTIIDVFGGSGLLSHTAKRLKPKARVIYNDFDRYTERLNHIAETNQLREILYQTVNGIIPKNKLINKRLKEEIINKINRFNGYKDVNCLSSWLLFSGQQVGSLHELFKQRFYNCVRKTDYVLTEGYLEGLEVVSESFHQLLPKFQNKEKVLIVLAPPYLCTRQESYRQATYFDLIDFLRLIHLTKPPFIFFSSTKSEFIRFLDYTQEDKTDNWQTFEGYKRIIVNTSASYSGKYEDNLIYKF

#### region 2 ####
346906..346951                     attL                                                                                 N/A                 TGGTGGAGATAATCGGGATCGAACCGACGACCTCTTGCATGCCATG
complement(348956..349279)         PHAGE_Burkho_ST79_NC_021343: hypothetical protein; -; phage(gi509141645)             1.40e-07            MKYIEKTIEDSQTGANASYHELVSFTVDYNNSSVTSTTASYVSKKAKDGNKKALSFNSFYLNSVPERGESAHDWVLNQLVQSQPEDYQHDGQSVNPYMFAGGQVKND
complement(349327..355221)         PHAGE_Mannhe_vB_MhS_535AP2_NC_028853: host specificity protein J; -; phage(gi971749613)     0.0                 MGGRKGGGGHTPYEAPESGQSKQFVSIVEIVSEGQIKGLVDGVKSVYLNNTPLQASDDSYNFKNVEAQGRIGTQDQEVMEGFNTSEKEIAVSTQVKKLTPITRTITDRKVSRLRLTLGVQSLFHQNDKGDVYGSKVDFTVTIGERSHLVSISGKYSSQYLKQVEFGDLPPVPFQVKVERVNADSKSQRLQNNTIWASYTEIIETQFAYPNTAILGIRFDSEYFSSIPNRTYEIYGIEMKVPSNYDPFERTYTGFWDGTFKIAWTNNPAWILYDLMTNKRYGLGWRLGEFNVDKWALYQAAQYCDQIVPDGFGGQEPRFTCNAWLTDQRKAYDVINDICSIFRAMPVWNGREFTVVMDRPADPVWTYTNANVISGEFSYQYSAQKARHNEIHIEYIDADDSYERKIEVVSDDDLIRRHGLNVKKVTAFACTSRGQAFRTGKWILETERLETKTVTFAVGAEGLMHIPGDIIRVADCDYADTNIGGRVLDINGNKVTLDREIEISENSYFTYINSEAKHKDIRIVSKNGKEVMLESEPVGLAELGVWSLTTQEINVQLFRALTINEEEQGQYTIVALQHEPQKEAIVDNGAVFEPRETTLSTAGLDKVSHVNVQANGDGVALSFDYVVKHSAMVKYQIKLSKDGNFYKIYDDLTTPNHKFIGLPDGEYVAEIRAKNEQGQLSEAVTKSFNISFAVSELTTVSKVFGILLQWKNPVFANPNSAIEIWTSTDNQFENARKLVSLSYPTSEYLFSGLGVNEKHYFWVRMIDTANGNAGEFTKSVVGTSEKSGKKLVEYIQGQVTKSTLAKDLAQEITQIQATASEATDSAKMALSRIDSEATTRAEQIKQEGESIKASVRKEYEKNASAISNLEKTTQDHALQISTVHSKFNQLEIGGRNLLKHSEKLNKNWGKNGGVTLDTDHGIATLTANGRLVALSQVLIEDQVEVKDGKVVLSFDALSNKSGKLNLRLRRYTGSTHSDISAYVTVDSRDYKRYSVVFDYQKSEGQTRLSVEIVTYEKDGTVFNIKKPKLELGNIATDWTPAPEDVDVAISEVSADIIQHKQSQATVNKSTADKLDSLTARVGLSESEIQLIQKTASEKDKSFSTKLETLDSKVAQNTSGISDLKETKASKDEVASLARKELKSEWTDEVNATKLDLTSKITALEQTVSNENKSLAVKSETLEAKFNQLQIGGRNLLKQTRTLNSWNKNSGVTLDTDHGIAILTANGRLVALSQVLIEDQVEVKDGKVVLSFDALSNKSGKLNLRLRRYTGSTHSDISAYVTVDSRDYKRYSVVFDYQKSEGQTRLSVEIVTYEKDGTVFNIKKPKLELGNIATDWTPAPEDVDVAISEVSADIIQHKQSQATVNKSTADKLDSLTARVGLSESEIQLIQKTASEKDKSFSTKLETLDSKVAQNTSGISDLKETKASKDEVASLARKELKSEWTDEVNATKLDLTSKITALEQTVSNENKSLAVKSETLEAKFNQLQIGGRNLLKQTRTLNSWNKNSGVTLDTDHGIAILTANGRLVALSQVLIEDQVEVKDGKVVLSFDALSNKSGKLNLRLRRYTGSTHSDISAYVTVDSRDYKRYSVVFDYQKSEGQTRLSVEIVTYEKDGTVFNIKKPKLELGNIATDWTPAPEDVDSTLSEVNASISSLKNTTAEKEKAFSQEVSTVKAEIVGAKALITSSSQAISSLDGKVQSMYTLKTETVAGGRKAIAGIVLGADGQTAESQVIIFANKFAIADPNSNALKTPFVISTHNGRSQVALAGDLIVDDSITGNKIQANSTITAPNINGGVVNGGSFTGGSIDIGNGNFTVDSAGNLTAKNGVFSGRLDGATGRFKGELEVTKLIGGGVIEQIVATMTKTGTRSVRYAYSVYHRDGDRTRYGTVYVPIYATTISIDPYPVDRYVKIGDELSFVLKANQAFTKKYERVGTYLQNNERATPVDPDKNLLIISYALSDTGTISFS
complement(355225..355629)         PHAGE_Mannhe_vB_MhS_535AP2_NC_028853: tail assembly protein I; -; phage(gi971749612)     2.74e-36            MTVHFTPVLKGSKRGGVFSVILGAALMVASIFVPGAGLFGGLITKGAVFGMGATLALGGVAQLLTPQPKMPAINEKEKKQSTSFSNLSNMAAQGRMVPLAYGRIRCGSLVISQGVQTLDVNIVEKNQNTGFSKG
complement(355788..356531)         PHAGE_Mannhe_vB_MhS_535AP2_NC_028853: minor tail protein K; -; phage(gi971749610)     1.19e-102           MNEKLKQILIDYAKQCEPYEMCGFVVFNGQEKIFIACENIAEDKENHFEISADDFLKANQYDGIVALVHSHPDGKPFLSAMDRQTQLFSNLDFWLVCHDEVHEFPVIPPLIGRDFIHGKTDCYTLFRDFYRLAGIDFPDFERDDFWWEDGQNLYLDNMEKHGFERVFDEKRVQVGDVILMQVGADVPNHAAIYIGNQQVLHHSPKRLSKRDLYDGYWLKHTHSIWRFKEWSTLNFTAVLDSLELHSK
complement(356536..357240)         PHAGE_Mannhe_vB_MhS_535AP2_NC_028853: minor tail protein L; -; phage(gi971749609)     6.73e-108           MISAEMKLELSKLEQNAMIDLFEVDLRGLKDKDGMNGELYRFYAGTNEMLNPIVWQGNTYQPFGASATGFSLSGKGPSNRPQLTLANFNGFVTGIANRFDQCLGAIVRRRQVYVQHLDAVNFKDGNSQADPMQEVLSFFIIEQLSVLKRDVAVFVLALPTETDNALISSRTISIHCGWLYRSAECGYTGPPVADEKDQPTKNPKKDKCSCLISGCKLRNNTRNYGGFVSVNKLS
complement(357237..357350)         Phage tail length tape-measure protein 1; -                                          N/A                 MSIYGQLEVTVELIRQISRQVVNETIEDNFRQGGVFA
complement(357369..357698)         PHAGE_Mannhe_vB_MhS_535AP2_NC_028853: minor tail protein M; -; phage(gi971749607)     2.34e-27            MERFNFNVEMNYDVQHEPLVNQVQFGDNYSQRTSKGINSDLCKYSNLRIICDADVKHQIDTFLKSHGGHKSFLWRSKTENRDVKVFCPSWSYRENGAVFEFTLNFIETL
complement(357701..360145)         PHAGE_Mannhe_vB_MhS_535AP2_NC_028853: tail length tape measure protein; -; phage(gi971749606)     0.0                 MSEKISGIYIDIDIETAKLLNAATSSDIALGKLEKATNDVTQAMQKADNASNQLGGGINKVAKSVNAATSSMKQGRAIVQQLGYQFQDIAIQAQTGTRALVILGQQGSQILSLFGPMGAIAGMILAISSAMGSALFPNLFASTNATEDLEKAQKALSEVLTENSDGVYLLSEKLAKLAKENEQAARTKIASSMMEARLAIKSAANATQDAFKQFDSFFSFLGTNATASVQNAIKELDDYSKTGKDVTKAVLEMGDSYGGAIAQIANLSTVSEKMAEQLGISQSEAVGLLKILNELSKDPSPKNMDLLRQSLYLLSEKSNWSNDSLTKLTQTVDKNASSALNGEAALRMLEQAFKDLNNAILKSDPALKSNEAKLKSLVDASKRYADTVGKTAREKAIYDAQNTKASKESIDSAIKQINANYDVVESEEERIKKRKEAEAAAKRAAKQSEQAQRQIENQLTQLGNQYEIVVLKQQGMNLEAVKMEAVMRLGASATEEQKRAAEKLALGIYAATTAMNNFNSLQAQVSPVFALEQQHQKQLQIIEEYKTLYPQSIAEAEAVRATIEEQYRQKRIEAQWDEWKQSSEAANMFGSAIEALEQSAVSTLTGILNGTMSLRDALSSIANTVLNSVVQSLVEMGMAHVKSMIMGQMAAKAATAAQVAQAAVIASAYAPAASMVSLATQGANAAPAQAGITTTSALAKTLAVTGRKQGGPVSANQMYRVGENNQPEIFKANNGTQYMIPGNAGRVFSNKQSSGGGAQERNVTVVINQTNHFNSSKDDTGSLSEFAKGLTKQIKATVREELTLQMRVGGILAR
complement(360197..361021)         PHAGE_Mannhe_vB_MhS_1152AP2_NC_028956: antirepressor protein Ant; -; phage(gi971760518)     6.07e-58            MTAQIQTINFHNQPLSTFEHNSIYYVAMKPICENIGLNWDGQRQRIQRDEVLSQGTVIITAPTNSGDQQMLCLPIDYLNGWLFGIDVKRVKPEIRDLLITYKKECYKALSDYWMKGKAERKTTTDERTGLRQAVSQLVSKKGLIYSDAYSFIHQRFNVQHIDELTPEQIPMAVEYVHKIVLEGELITDTSPKVKEDEIVVPYNVFYSLYKHGQRGQRLGYEVSILLDSLLKLLGAECGRPRISGLVHDCQVEGANWLDLAEKIIDKRNLAKLPA
361063..361200                     hypothetical protein; -                                                              N/A                 MIESSKLAQNLADLFPEGIVFVALSIIDTKLLSMPKFVDEKKKQI
361287..362177                     hypothetical protein; -                                                              N/A                 MRSRSLVKLFLVDKILNKKHRGYFHGYCTHYIFYSCRHCVAFSQKKKSLQKDNILNENEIYPEIKISITTESNYSNNKNYEQYENIDDISYKKYPFKKIFIANTFLDTPLKFLEQHGQIIEISTEKQDQETSGFTHYGHWSEIHEYTSNFLMSNVKSQLLSVKILKEIRSQYEKSSNYELSYNEIKRICNENRNSQFIIFNSSNQEIADYYYPSVLSFALGIKRNQVDSLQQFGVYTLEDLEKRTDKEILSVPNIGKKTLTALRAFQLTTKIPKNIIRIPRDEEYWHYHSNNKIHN
complement(362685..363356)         PHAGE_Mannhe_vB_MhS_535AP2_NC_028853: hypothetical protein; -; phage(gi971749602)     8.64e-59            MEANKSTGEFSLSFNNKEYIFKPSFKNIAKIGTPTDIVNVYSVLFGKEVTFLLNESLKANKDVQAYALNIAFSPVLGRKILSCALTILNACNDSDLSGIFGYYKPSNKGIVYRIGAVNTKDVIALAKHLALHGIIGNIDLRTKENKRSEYTSEFDVEEYICAARCHFGLSRADAENLTMTEFQMLIKSKYPEQQKKSTLFTEEEYDQIMEDYYKNREQTLKNN
complement(363410..363892)         PHAGE_Mannhe_vB_MhS_535AP2_NC_028853: major tail protein; -; phage(gi971749599)      2.71e-61            MSNPKDFAKFVGRSAVLEYATTVTGSGPAPQESDWKPGGAIRSKSFDLSPNTVTSEADDAGGFPESLVTNSDLSISVEGEFRKKDKEDEIGINALIKLYVNAVKARTQPTVWVRLQFGSVKLVGNMVITALSSEAPTNDLVTFSAEFKVADASSVTITTS
complement(363904..364275)         PHAGE_Mannhe_vB_MhS_535AP2_NC_028853: hypothetical protein; -; phage(gi971749598)     1.59e-26            MNLLNVFKSHVISSNLFSLFQVQLHQWKDNGDKKSEYIVFQNNGGTPIRDGLSSESYIIISIIGSAQSGYSVATKANELIEFVKKNAITEFGYIENMGGVPSPIFTSDNRMTMQLQFRIVHDN
complement(364272..364643)         PHAGE_Mannhe_vB_MhS_535AP2_NC_028853: hypothetical protein; -; phage(gi971749597)     1.15e-36            MAVKSRGFSQVRKKLYVHFGEVFSKKMTRAAARIVTIIGIRSALYTPIDTSTLINSQFKEISVKDSVISGRVGYSAEYAVFVHDPKVKQKFRRATARKEFLKQAIEDDDIKVEIRRIIEEELA
complement(364648..364992)         PHAGE_Mannhe_vB_MhS_535AP2_NC_028853: hypothetical protein; -; phage(gi971749596)     3.24e-41            MSNSANWAYTAQATIWHKIGDNYETGKAEFSEPVLIYCDYGHNSKLTTSSLGREAVAKNTIWTEYDKAKKGDYILIGQSNEADPFTANADEIINIIRYADTFDRKRDDFALITG
complement(364995..365363)         PHAGE_Mannhe_vB_MhS_535AP2_NC_028853: hypothetical protein; -; phage(gi971749595)     6.81e-29            MAELKTKDIHEFIGELGYSVPNAVLSLIIERVEKKDSELNNAGYDDTTLSLIKLYSIALLVISQGGRKLSSQGAPSGASRSFTYDQDSFKRLKSLLANLDKSGVMNDLPIASSSVGFFEVVG
complement(365344..365784)         PHAGE_Mannhe_vB_MhS_535AP2_NC_028853: hypothetical protein; -; phage(gi971749594)     2.45e-18            MAKWLLKYDSHELKKGDVFEGDTLPLWLVGKVVEIEDAFEVATPNENSNTLGETSETSETSETSETSETSETSETSETSETSETSETSETSETSETSETSETSETSETSETSETSETSETSETSETSNKGKETPRKEGKQHGGAKN
complement(365795..366793)         PHAGE_Mannhe_vB_MhS_535AP2_NC_028853: hypothetical protein; -; phage(gi971749593)     0.0                 MLKFTKEQEQFIINERINYDKKHAAMAANFEQGGLIEGNASTLPRDVWAEWDREAVQLQRDELVIFNDLSPINKSMPLGKLVHHFMTVGDSGTVNISLDGRSSAKTDAPVFEYHGTPLPIIDSTFGYGWRDMLASQTEGYSIDSAPRANSLRKVAEKIEDLMLNGDASISVGDSKLYGLRTAPRRMTGTHSLTLRTATAKQVYELFRDIISKFHAKKFMSPVTFYVNYSDWFRWSTTDYSEQKSEGSILTKILTIPGVSKIVPSMRVLDDEVLGIVKRSDVYQILNGMPIVTRPISRHNETDDYNFKIMAALSIELKFDHDGNAGYIQYTKS
complement(366805..367239)         PHAGE_Mannhe_vB_MhS_535AP2_NC_028853: hypothetical protein; -; phage(gi971749592)     8.47e-73            MANVIYRGPVEREPKTINLVINDTSSPGVVVKLNAGKLEAATDAKGRRFLLANRRFAGQTIDQAYTKGDTAIAFRLEPEHEYYAQLADDTYQPGDALTAKAGGKLAKAVAGDVVLFFFDEQKQRQITGGKGWGDVVVANAYVKA
complement(367239..367613)         PHAGE_Mannhe_vB_MhS_535AP2_NC_028853: hypothetical protein; -; phage(gi971749591)     4.69e-34            MKTEGLDDDQLLSAYNELQAKPKDEGVKTINSEINEAIKTAVATAIAPLQEKLQANEDAKVAEMREAVKSKFSLSDVAVNSLSSEALSEMFAKTKNSNGLNNSLNANSEENQWGDYKLNQEESK
complement(367610..368584)         PHAGE_Mannhe_vB_MhS_535AP2_NC_028853: hypothetical protein; -; phage(gi971749591)     1.52e-116           MKRSVVNVLSVVNSKNITNEIIEGDEHIVVSDIVPVIDDIVMNKGLYPADEIDKGYSTLDGKLMPLGHPKSDGRYISANEAIALNKFYVGAWCVNARKEGEKVLVDMKVNKRIANSSDSGKRLIEALEDLTSNEAAKPIHISTGLNLQKEYRKGNSKGKKYDWVATNMQFDHVAILLDEQGAATPEQGVGIFVNSEGEESEVEFVNLADSADYTKETLLDKVKYFFSANSSLSFEEIHGLLLQLINNDHNSKKWLWIESVYPSHFIYNDDWKKYKQKYLIDDNSQVSFVGERIEVVKKVDYDEIKTNGENIMKEKSYQHSMPLA
complement(368599..369570)         PHAGE_Mannhe_vB_MhS_535AP2_NC_028853: head morphogenesis protein; -; phage(gi971749590)     1.00e-69            MRKKKTNRNPILPRSKSDPIGMGRNVRKMFSDIEGRYYKIKLDIKNLLDRNVIPRSITGVNEKSAIVCSQFTEVPTIYFVNSNEHDYNFTSEEFAKFSDDIQKILEDWLLEESRTGELWFELYLEESQKAATLSTHSSLSQQSDLYLAQRPLYQILFSEPYLERLAIAQQLFYEQWRGLTYQTKSDLIYTISEAVVRGVNVKKTAELISKRLDISMSRAKKMAQTEQLYVYRRAEWEEAKAARDELGLDAGILHISALKSTTRVTHAKRHGRVFTPEEQEAWYQKDGNRFNCYCKSQVIIKEDTPLSTLKRYENERKAWLKTH
complement(369524..370969)         PHAGE_Mannhe_vB_MhS_535AP2_NC_028853: portal protein; -; phage(gi971749589)          0.0                 MNQEFEINQLAELIVNNALQANRVRNLTNVGVIGNTKRPRLYSEFGYPKKLSFSHFFEAYQRMSAGGAAIDRLLDKCWSDMPIVIDGEKSDEDKESSEWELSATKLIKRYFKQLKEADRRNLVGHYSALILQVRDGKAWDEPVDDLSLKSLKDKGIVKLIPVWEIQLKVIEWDTDEKSENYGDPLYFQFDEAGTSFGKNQNRSIKIHHSRVIVLNEGSDDSDPSSGVPLLRLGYNNLLDIEKVAGGSAEGFLKNASRQLGVKLTKETDLATLISEAKSRGYDGLADAMNAQISKLNSGTDSALVMQEGDVSVLSVAPADPMPTWTVSANLFASSVRMPFTILFGQQTGRLASDEDKNDWASRCNERRNTFLTDLILKFINRLIKFGVLDSPKNEEVTVTWSDLLAPSEKEKILNAKELSSVAESSVRAFGISAINPNEIRAIMELEPLDENDLELPEIDKKGDPLVDEKEKDKQKSDFAEK
complement(370984..372216)         PHAGE_Mannhe_vB_MhS_535AP2_NC_028853: terminase large subunit; -; phage(gi971749588)     0.0                 MPMKTQIEIPPKLIPVFSKPNMRYRGSFGGRGSAKTRTFAKMTAVVAYQRAMNNESGVILCGREFMNSLEDSSLEEIKQAIRSEPFLEAFFEIGEKFVRTKCGRISYVFTGLRHNLDSIKSKARILLAWVDEAESVSEIAWRKLLPTVRESNSEVWVTWNPEKKGSATDLRFRQSIPENAMIVEMNYTDNPWFPDVLEQERLNDKKRLDDATYRWIWEGAYLEASEAQIFKGKYEELEFKPNQDFNGPYFGLDFGFAKDPTAVVKCWVFDNNLYIEYEAGKTGLELDHTADFVKERVPDIERHILRADSARPESISYLKRNGIPRIEEVKKWSGSVEDGIEHIKSYRKVYIHPRCKETLREFRLYSYKTDRLTGDVLPTVLDEHNHYIDAIRYALNPLIQSKNAAGIFFS
complement(372194..372691)         PHAGE_Acinet_LZ35_NC_031117: glutaredoxin; -; phage(gi100075)                        7.93e-60            MPKKDEVKSTSKWRGQPTKYKSEYVAQVKKLCLLGATDKDIANFFEVSESTLNNWKNEYPEFLESIKKGKMLADANVAERLYKRALGYEAPDVDIRVIENKIVETPLIKHYPPDPTSAIFWLKNRQPEKWRDKQVIDHTNSDSSLNRPTVIELVAPMVNADENPD
372985..373419                     PHAGE_Pseudo_phi3_NC_030940: hypothetical protein; -; phage(gi100035)                6.43e-19            MLFTIGVETPKNENEAFGLCVPALFNETYSCFSGADTVEEIVPMVTDAIHTILEMMVESDFDISQIKDLGFLHYKEQEDFQYCDSWLLIDVDITAYFGKRQRVNIVLPQYLIDRIDQRVANNPIYKDRSHFLAVASQRELSSSL
complement(373454..373684)         PHAGE_Mannhe_vB_MhS_535AP2_NC_028853: lytic protein Rz1; -; phage(gi971749663)       1.38e-12            MPVLLVLLLSSCASKPVVQVYPQIPAALLAHLDKTGFNGNTYGDVSKYAVILKRERDVCLNRVDKIREWQTENAQN
complement(373937..374467)         PHAGE_Mannhe_vB_MhS_535AP2_NC_028853: endolysin; -; phage(gi971749661)               2.91e-52            MKHVKKITACSVAMIIAVVMSDHSTEIRTGERGLEIIGNAEGCAREPYRCPADVLTVGIGSTELSGLPIDRKRYSDEEIAKRWINDIKVAEKCVNNWANGNNLPQGAFEATVSITFNVGCSKLKYSTLFKHAKNGDIQAMCDQFPRWKYANGKVLRGLEIRRQKERELCLADLHKS
complement(374464..374718)         PHAGE_Mannhe_vB_MhS_535AP2_NC_028853: holin; -; phage(gi971749660)                   1.84e-14            MKDAGTQSYIWSGFGAFFALLSLQEWLAVISLTVGVITMLVNSYYKKKENERKNAEKVRLEELHKLRVERMRIKLEKEKAGLVK
complement(374791..374866)         tRNA                                                                                 N/A                 GGACAGTTAACTCAGTTGGTAGAGTGGCTGGCTGTTAACCAGTATGTCGCAGGTTCAAATCCCGCACTGTCCGCCA
complement(375051..375512)         PHAGE_Mannhe_vB_MhS_535AP2_NC_028853: antitermination protein Q; -; phage(gi971749655)     2.19e-17            MSDKLLEKPRKEWIQNHLDAWGAWAFNGLDFDGQTNIIAKLMLEANGNKNSKQDRKMCDDELGLVISSVIGHCIKTPSLEDYKYIEAKYIFNLSNYSIAQFQHAKDKSISFNAWYKRINQSIDSSEWIIAKFLDYALKNHKNADKLQKFAFNV
complement(375514..376116)         PHAGE_Salmon_SPN3UB_NC_019545: NinG; -; phage(gi423262439)                           3.23e-54            MTKKTKPLNRKCKICGEKFQTNFFNVQWCSPECGVKLARQRLEKEKEKAAKKREKEEKKRIEETKERMKTTTTLLSETQSAVNKYIRLRDRNKCCISCGKPLVAEQLGGGFDAGHYRSRGSAPHLRFYTLNIHGQCKKCNRYHGGNYHQFRIGLIERLGIEKVEQIEADQRPRHYSKDDLRRIKKIFNKKARMLEKRKGF
complement(376109..376324)         hypothetical protein; -                                                              N/A                 MKTEYKCPKCGGELSDCWDGEPVSAFIGEWSDDRFRCEGRVVAVGIMGPQRKKSCGYFGLEDLGVEYREDD
complement(376484..376921)         PHAGE_Mannhe_vB_MhS_535AP2_NC_028853: hypothetical protein; -; phage(gi971749650)     2.67e-77            MVKGAGGTFVPCDEMYLPDLQSFKNGEIYEVEIKRPRNPAFHRKVFLFFKFCFEHWSADKTDWKYFDERKQFDTFRKNLTVLAGFRDVTYTIDGRMRVEAQSLSYGNMDQSEFEQCYKALINAALKEIFNNTTDENTINRLYSFF
complement(376930..377460)         PHAGE_Mannhe_vB_MhS_535AP2_NC_028853: methyltransferase; -; phage(gi971749648)       2.85e-111           MFNTDKKYQIIYADPPWRYSDKGCNGSAENHYQTMNIKDICEMPVNEIADKNCVLFLWVTYPMLAEGLRLIEAWGFKYKTIGFQWLKTNKKNKDTFFFGLGRWTRGNTECCLIATKGKPSRISNKVSQLVVEPIQHHSKKPDVVREKIVELMGDLPRIELFARNTTDGWDVWGNEV
complement(377453..378148)         PHAGE_Aggreg_S1249_NC_013597: hypothetical protein; -; phage(gi100045)               2.60e-42            MKSANQIAMGLIGSDKNYRAPQVAKAEVTAEMNKTIDFLFTRLKTIFPAWKSAFSSDREYQEAKKYWLETLINERITSVAQIRVGVERARKSESPFFPSVGQFVAWCNDGALEAQGMPSLEELLERIKAYSRFHGFDNQHEFQFKNNVEQYLIFDLYCRNKEFGWSAEELRKHAKSFLKATADKLARGEELPELALAMPEKPSFIDPKKQQEINSQGVAMARAILQGKANV
complement(378148..379119)         PHAGE_Bacill_vB_BhaS_171_NC_030904: hypothetical protein; -; phage(gi100052)         5.66e-46            MSVGKLLIDDQPLQVLPELAKAIGLNEAIFVQQLHYFLNISKHKYEDRIWIYNTIDEWCEIFPFWSKKTIQRTIKRLEEMGLILSTNKLNKMKMDKTKWYSIAYEKIEELTSQNDQMRCDQNGSSMRSKWDDRYSQNDQMRCDQNGSSMRSKWDDRYSQNDQMSCGQNDHTNNQRKDFYTEENTPLPPKVENSNDLENAFDVFWKVYKAKLNKSGALKSFKSAYKKYSQKTQKSAPQEFAEMLVCDVQKRLSLGQFGFDKLHPTTYLNNARWEDEYTQPAQFKGGQSVSDGYQDDGSWAVNSVIIQDSDGKVRVVDRDCEVVL
complement(379121..379474)         PHAGE_Pseudo_AF_NC_019923: putative HNH endonuclease; -; phage(gi431810340)          2.61e-16            MSTTFSKSKRLKIAEKCNWHCAYCGLKLSHSTLVIDHVIPKYDGGSNDISNLLPSCISCNSTKGKKTLEQFRFFIEFRNAVPEMTFNQSQMEFLRQKGVLEQIGDFKKVKFFFEVGF
complement(379471..380172)         PHAGE_Aggreg_S1249_NC_013597: hypothetical protein; -; phage(gi100047)               2.75e-41            MSKLLVIENTKIKQDSQGRYCLNDLHRASGGNPTQAPAQFFRNKSVNDFVQTLTDMQICTSPVNTIRGGVEQGTYVCRELVFKYAAWINPEFEVKVYQVFNAYTQGELQAVNQIPKSFSEALLLAAELQAEKERNAPKVAFVDHYVEVGTSKSLREVAKILKMPERAMIDRLIQDRLLYRQSGALLPYQTAHSRDLFTVKTGTAEHGHNYTQTRVTSKGIEYIASRYASELML
complement(380231..380683)         PHAGE_Burkho_phi1026b_NC_005284: gp65; -; phage(gi38707955)                          1.18e-07            MNSKEIQRLLHRDCKNSSGGITSLAYTLEKSPNILGNKLNVDCEQNQLSFIEAIELIATVQSKKTISAIAAQIDHIVVPMPRCADCGQDVLARFLDIAESSGRIGKEIKSAVSSDSELGRNLSQREKQRILAEVEQLIEQAICLKMELGQ
complement(380732..380941)         PHAGE_Mannhe_vB_MhS_535AP2_NC_028853: Cro repressor; -; phage(gi971749643)           2.19e-18            MNNLQKYRKETGLSQAKFAKEMGWKQSRIGNYEARVRTPTLFNAKAIVRKLNELGVNCSLDDIFPSVQN
381069..381755                     PHAGE_Haemop_Aaphi23_NC_004827: putative CI protein; -; phage(gi31544010)            1.26e-92            MSKIIDRIKSKRLELRLSQAKLGERIGWNQSRIGNYEAGTREMDDYILGKIAEGLGVTLDWLKYGDQGKVESNVKDIGSFDLWDRNTPLHDEDIEVPFLQDIRLAAGNGFADDIMDYNNFKLRFSKATLRRQGVQYENAVCVVAEGDSMEPAIPDGATVGVDMGNKVIRDNNIYAINHGGLLRIKILNKMPNEQVLIRSFNSTSYPDEIVNLDEIVVIGKVFWYSVLL
381831..382568                     hypothetical protein; -                                                              N/A                 MDKVELIRDRMNMGITRPFICLTEQGQWFVTKTTAMMPLSQLLAEVIGSILAAEMGLPCPKCDFINIPSNAVLFASPDWKADLPTGTAFASTYIKCSKVAKTAQAKNPEYLPEQMQKLLYMFDHWILNSDRTASQVGTGNINLLFDEQQQKILVIDHNLAFDEQADFAEHIFAPKNRDWQLDWIDKQNFTDKAIDILKNFDHIYQSIPDDWFSTDDKFLEMENEIDRIKMLLNQITQPNYWDNIE
382565..383389                     FIG00698163: hypothetical protein; -                                                 N/A                 MKQPILYSFVRFRPYFETGEFVNVGLLMCEPEKRKLTYRLVAKNSKRVNDFFYKSKIFETIRETINEELEYIVNQSFNGSTQEMATFFHHYVDVKEGIIQYSNAAVGMVENPQDYFDNLYDQFIQNAGVKTENQENEMIKYYRIIFKEHQNKILSNYKQHLVQGKMAKFALPLALKSTNSERILKGIKPLAFDQVETSSMIEHCDAWVAKINRAAEEGLLAKQDILFMLDTADTKSKANILTTIKKTFDRFNIQHTGWQDEKNILHFATNIKTF
complement(383579..383692)         hypothetical protein; -                                                              N/A                 MRCVSRFDVFIKHYLCLFVNTLNTFILNKLCLFVLSA
complement(383745..383912)         PHAGE_Mycoba_Gumball_NC_011290: gp40; -; phage(gi206599745)                          8.13e-11            MKFETYLDARSEWRWRLRASNGKIIADSGEGYKNYSDCLHGIELVKSTSKSTPVE
383925..384134                     hypothetical protein; -                                                              N/A                 MKKYLFHYYYQGIQWACDVYANSPEEAKEKVKAMSQAVYDGECKMEIYIPENPLSKIAKLIKSLLRKFS
384376..384606                     hypothetical protein; -                                                              N/A                 MKVSKMLKQAKRLRERQKQLCSKKQSNRINVALIDVPVNAKKLSDIANYNCNKGQSGVNTVRAVQKRRLGCRELIR
384619..384789                     hypothetical protein; -                                                              N/A                 MKVVIAVIETEENKNKLPKEVKEQIWETVLHHAKCDRGDVLNFAEELKKAFISINS
385608..386150                     hypothetical protein; -                                                              N/A                 MEEGVKTWDFLSKLDINTFIGLGTCLFTGYLAFFAWSQLKELRKQHKQKATIELLISNSNNAYYRRRRQAYMKMRDGGVNFTSLACSLQGNTPSSSETDRQNFIVLDILNSIEFICVGIKENLFDEAVYKRMSKSSVITDWNTLKPYVMELRRIKNNNNKLFCEFEWLAEKWIKEGKNSH
386432..387073                     PHAGE_Haemop_Aaphi23_NC_004827: putative antirepressor protein Ant; -; phage(gi31544021)     6.74e-48            MLTQLSTFLFETHIIRTLSINNEPWFVVADLCKALELSSPTKAILNLDEDEVALNSIQGISKGNDKVNLVSESGMYTLILRCRDAVKKGSVPHRFRKWVTAEVLPQIRKTGKYEVQPQQLTLPEPDYKLTAIQNSEETLALIIQLYSYCFQAHEMQEKLQNTNIAKLMENQIGGQYLYNFKHPLEQVMAKAKKYVHANTERLALVKAVNNLLN
complement(387136..387447)         hypothetical protein; -                                                              N/A                 MIGSFFLKVTNIDLICFFIVLILIGEYMKYCSAIINYVLIAVVISLNFLILGEQQLFIFFGITLTAAQLGYIAKICSIILFVRCCLYFFPVIKQWIEKNKLLG
387514..387813                     PHAGE_Haemop_Aaphi23_NC_004827: hypothetical protein; -; phage(gi45862224)           5.54e-08            MKHINIWDLTGAFILALILGIGCHPVSANEQETDYYNHYLSSEISKEQLAEMEREASEEWEQEYGDIPPNLASEQLIYLKVYALKEQERRNGTRQKERR
388034..388321                     hypothetical protein; -                                                              N/A                 MKITDSQLARAVDMRDVAILDEICDRETLEEQQIAHFEDQVKLGNTCEFYCLTEQLSSDDNFWLAIGSGSDYLKIRDEYIKRIVVEDKYYQKEDY
388323..389276                     PHAGE_Mannhe_vB_MhS_587AP2_NC_028743: recombinase; -; phage(gi970580052)             2.35e-164           MAQVATQQNKLPSVKDFFEKPAVKQKIQELLNKNAAAFSTSVLQIVNSNSLLKDADPMTIFNAACMAATLNLPLQNGLGFAYIVPYKNNKTKKYEAQFQIGYKGLIQLAQRSGQFKRFVAVPIYKEQLIAEDPINGYEFDWSKKPANGEVPIGYYAYFKLLNEFTAEIYMTTEEVNEHAKRYSQTYRTYLQKKEQGQWATSVWADNFEAMALKTVMKLLLSKQAPLSVEIQKAVLADQAVVKDVEKGEFNYVDNANIQDAEFTDLKVSNEQFEQCKQNIINGETTLQELCDAGFDFSSAQYDELEQIENERNGNVQS
389290..389922                     PHAGE_Mannhe_vB_MhS_587AP2_NC_028743: exonuclease; -; phage(gi970580051)             4.91e-122           MLHRLIGEPKTKADKEAGKITETAKSAVREIVKFDLFGYESFEGNKYTQKGNNLEDQAIKLSGLRRGLPLKKNTERRENDLITGECDVYIPSRRLIIDTKCSWDIGSHPFFIDEAEDKAKKAGYDIQMQGYMWLWDCEEAQIDFILLPTPLDLIKSYENAEKFVDLVEQIPQQKRITTVVVKRDEKVIERIKERIPKAQAYYQQLIQEAM
389922..390374                     PHAGE_Vibrio_VvAW1_NC_020488: single-stranded DNA-binding protein; -; phage(gi460042909)     9.37e-48            MAGVNRVIILGNLGSDPEIRTMPNGDPVAKISVATSESWIDKNTNERKTQTEWHSIVFYRRQAEICGQYLKKGSKVYVEGKLRTRKWQDQNGQDRYTTEIQGDVLQMLDSRQDSQQQQAQAPQNNAYANAKAGKPVQQQAYNFEEDNIPF
390441..390962                     PHAGE_Mannhe_vB_MhS_535AP2_NC_028853: hypothetical protein; -; phage(gi971749624)     2.61e-22            MNKEIKELIDKIEQWVEDRDIFNGSTVKKQIKKLAKEIGELFSGDNKNNLDLIKDGVGGCVVVLINLRKMLNIEETLLNTYLDSDYIFEEDNVFDADEHLFWILRFIGFLSDYGVPETERTYPNSVNMIFYNLMRYCRAKEIDFIDCIQHAYDQIKDRKGKMIDGVFVKEEDL
390962..391273                     PHAGE_Brucel_Pr_NC_019447: hypothetical protein; -; phage(gi418487882)               3.35e-12            MIKEVLNERETTHGDFHAGAMDFKELMNVINSGRNNMDSSQYYALTMIATKIVRIVNGNAHEVDHWRDIVGYATLGGRLNIEDEPLTAQPAVNILLVIDYPQN
391352..391735                     hypothetical protein; -                                                              N/A                 MEFTGKKKFKVSTKTFESIEIYAVFEIDFDFPKVKERIIEMSTFWSGSPEPSDPLIEHIQFVLPIATDSVYDIARRIFWLPSVNDIDKNLWNKKEGFAYCEYIGIKLIDFHADEVSADIFEVEEMEE
391738..392013                     PHAGE_Vibrio_12A4_NC_021068: recombination-associated protein RdgC; -; phage(gi481019112)     3.96e-13            MFWFKNLMIYRLTKALDWTADSLQTALQQCEYHPCQQSDMSKFGWTNPLRGTEMLHFSVGKQILLLAHKEEKILPAHVVKAELEQRIELLE
392074..392640                     PHAGE_Entero_P1_NC_005856: HrdC; -; phage(gi46401690)                                2.48e-45            MLLPRAFSKNQQTALWIDTENQLIYVDAASSKRAEDVLALLRKTLGSLPVVPLTFAKAPSIVMTSWINENPTWLTLLEEVELLGTTESGLIKCKNQDLNSAEIETMLESDKVITKLSLEWEDNLSFILCEDGTLKRLKFADDVLEKNDDILKEDIAQRFDADFILMTSVLSELTEMLLNEFGGEKETE
392683..392772                     hypothetical protein; -                                                              N/A                 MGAIEMEIIADGILLTIIGLVLLVAICNR
392784..393311                     PHAGE_Mannhe_vB_MhS_535AP2_NC_028853: hypothetical protein; -; phage(gi971749626)     3.09e-30            MTETENKYFAVNIYDENSISFHKTEEEAKKACLNGAEELYDHATYNDDISLYTEQEHNAVYGVVLGKAESKTRELSEEEKQSSWYSEYDYLIEHPKIVEYPKCDGWISVDERLPEEYQDVLVAFWTGGNYGISFATYKKYDGEMAFVEPNYGYYGIDEVTTKCDFWRPLPQPPKV
393320..393673                     hypothetical protein; -                                                              N/A                 MNKDWLKNLKVGDTVYFVETGGRSTFERETEVLKIGRKYLTIKVLSQDRKINLSDGYEESKYGAFRSRIYRDKKDYLHELKLIELRFAVKKKIASSYFKLTSEDAEAINNLLDKYTE
393718..394173                     PHAGE_Mannhe_vB_MhS_535AP2_NC_028853: pyruvate kinase; -; phage(gi971749627)         2.84e-35            MKEFDLEKALAGEPVVLRNGDKAFVKFVLENPLFEDDQVVGFHIDSEGKEEVTSWGNNGVHIPNTNSIYDIIGMWEEPRPTVTLTLPCPLKSVTVGQRVFYLDLNKQCERICAFLFQKDSTYHFNLLKNGGIFSTEEDAQAWFDAMKNARR
394549..395721                     PHAGE_Pseudo_phiPSA1_NC_024365: integrase; -; phage(gi658307718)                     1.94e-141           MGRKLTGLKNRNGVWYIHKQYRGKTIRCSCYTDERKEAEAILIQKMSEIDKAVNFGIRKDRTFAEAAMRYISENENKPSIDMTIIMLESLMPFIGKLTLRNIHDGTLKKYIEHRKKHGDTAQTKDGVKNRTVNIALEIVIRILNLSARKWRDENGMTWLDIPPSISKLNEKEDRRKPYPISWFEQRILMGELPEHLRSMALFKVNTGTREQEVCNLRWDWEIYIPEIKKSVFLIPEDFGGRDKNSGVKNREDRLVVLNDVAREVVQKQRGKHPIYVFTYRGKPVTRMYNSAWKKARIRASVRFEKETETKANDGMINLRVHDLKHTFGYRLRSAGVTEEDRKTLLGHKSKSITTHYSAPDVEKLIEFSNKVNETDGAQRRTLTILRRKTA
395826..395871                     attR                                                                                 N/A                 TGGTGGAGATAATCGGGATCGAACCGACGACCTCTTGCATGCCATG

#### region 3 ####
650315..651247                     PHAGE_Prochl_P_SSM2_NC_006883: putative nucleotide-sugar epimerase; -; phage(gi61806184)     1.38e-42            MIIVTGGAGFIGSNIVKALNELGRTDILVVDNLKDGTKFANLVDLDIADYCDKEDFIASIIAGDDLGDIEVIFHEGACSATTEWDGKYIMHNNYEYSKELLHYCLDREIPFFYASSAATYGDKTEFREEREFEAPLNVYGYSKFLFDQYVRAILPEANSPVCGFRYFNVYGPRENHKGAMASVAFHLNNQILKGEKPKLFAGSEHFRRDFVYVGDVAAVNIWCWQNNISGIYNLGTGNAESFLEVAKAVVKFHGKTEADIEIIPFPEHLKSRYQEYTQANLDKLRATGYDKPFKTVAQGVAEYMAWLNRK
complement(651414..652253)         PHAGE_Mannhe_vB_MhM_3927AP2_NC_028766: hypothetical protein; -; phage(gi971741551)     1.42e-05            MAKQFKQAPLPFVGQKRMFLKHFEQVLDENIQGDGEGWTIIDVFGGSGLLSHTAKRLKPKARVIYNDFDRYTERLNHIAETNQLREILYQTVNGIIPKNKLINKRLKEEIINKINRFNGYKDVNCLSSWLLFSGQQVGSLHELFKQRFYNCVRKTDYVLTEGYLEGLEVVSESFHQLLPKFQNKEKVLIVLAPPYLCTRQESYRQATYFDLIDFLRLIHLTKPPFIFFSSTKSEFIRFLDYTQEDKTDNWQTFEGYKRIIVNTSASYSGKYEDNLIYKF
complement(652317..652436)         PHAGE_Haemop_SuMu_NC_019455: Mu-like prophage protein Com; -; phage(gi418489076)     8.81e-09            MQKVKEFRCECCKKLLARAKDVQSLQIKCVRCKKINQFN
complement(652582..652761)         hypothetical protein; -                                                              N/A                 MEKGQKVKLRNGNDAEIVFISDFGKLLVVEYIDDELPAVHWHNSNGSFYADCESALDIV
complement(652822..655350)         PHAGE_Mannhe_vB_MhM_3927AP2_NC_028766: defective tail fiber protein; -; phage(gi971741549)     7.17e-36            MRDLLQKIQSNDGQFHNGNPATGEQGTRVTDTWLNDVQEHIRDFGDEFKYLLQQVELEPDPAKKTQIYDAIVQIIENKRRAASLTQSGEVQLDSSTDSTAEDKAATPKAVNVVKALVIAVRNALNNYIPNSKKSNADNSSSSDTIATSYAVKKVRDIVENRFSSLANADGYKHVGRCKSVEMLRKVVPSKHGQRILVDAYYEGGTTGGGEFVADLQDLTTADDGGSCFVVLNNTARWKRIFDDRVDVVDFGAKSDEDATIAFENAFKYAGEHKKIITSEASTYFINKPLFLSGVGGIELNGKLYAKMTPENKSKPIITWAENAITLTQSHNNFINLVMWLEPTEDAPAICLAGLKSTNLKIGETGCVQIYATTEQNEQQVDFKGVEVSSTGYNRFDIDVLSTLHITGKGRGWVNENVINAQRFRALKEGFRAGILIDGEYRHNHNLIRRGCLEGGQTINIENGSSNTIEDARFERNPKNPDELLTISFSENAFSNRIIASWVSSPEFTNTPYGVHYDMVKVTDKGVDNVVSHIQETYSDEACLFALSQTTSFVSTLNKATFPMKYTTDIEGVNGIKQLISGSFKLLQNFAEVYKQSQFIHVRIGTMFDLSSDASHFRLGVELFDENKAPITTALDSHIKSGQLKVDGNKYKMDRNVSHANFTIISEQVRYVRVLITSGNDTENQVFDYLRFVVRYPKHFIEKSRGYHNIQQPIRKRSLFYRGVEGDIDMAEVGEGVACYKQDLSEMKINLVRVALVINKIVGNVLIIGGLPVSGIKEHTQDSEQGWSLIYPHNDQEHKLAVERVAFLQSEKQTKIHIQGTIPSELRTGESIVLILTKTKKLA
complement(655354..655941)         PHAGE_Mannhe_vB_MhM_3927AP2_NC_028766: tail protein; -; phage(gi971741548)           3.45e-35            MMSHKHALSTLYPPISYNVNGKQFLIQCEVDGNVFDRVQQSAVDMLNAIEPATSGQMLADWERVCGIKTDLSKNYQERVKRVIIQLNAIGGLSIPYFKKLAESIGYQIEIKEFSPLQNDLPNLGDVDIFQNEPRESLIFMWRVTVIDGDDNIVYFRAGTSVAGDHLVTFGDPIIEEFFKDLKPAHTYCYFAYQER
complement(655941..657005)         PHAGE_Mannhe_vB_MhM_3927AP2_NC_028766: baseplate J protein; -; phage(gi971741547)     4.48e-128           MLLVPTLEDIRNAILRDYQSLEPNADISEDSDNFARASALSAVAEGLYAHQKWIIKQFFPDTADTAFLEKHASLRGIRRRNATYASGRSAVIAGNEHSQIRIGLLIKTEDNRFYETTESAVIDSSGTVTVAVRSLETGSSQNITQATKASFMSAPVGVQTDVTLSNVVGGTDAESDTSLLERLLELIRRPPAGGNRYDYRNWALSVDGVDAAYVYPLRRGLGTVDIAITSNNDLPSSETIERCQAFIDEVRPVTAKESKVVKPDVTKVNFDIQVKISGITLAEIKVAIQKALSDYFNTLIPGDDLIVSQCEAVVNNLIGVVDRRFTTPTANKKADVVSKIEWFRLGTVTVTEMS
complement(657020..657370)         PHAGE_Mannhe_vB_MhM_3927AP2_NC_028766: hypothetical protein; -; phage(gi971741546)     3.18e-63            MDREISPLTGDYTSKQISTLQNAVYIRLTTPLGAYWADGRVGSLLHLIQREKDVERVGLLAQQYAEEALKPLLDDGRASEVTVSYKQPKNGILLLLISVKDNRGNAFEFKHPVKLI
complement(657446..658102)         PHAGE_Mannhe_vB_MhM_3927AP2_NC_028766: baseplate assembly protein; -; phage(gi971741545)     1.51e-96            MRNLTKKIQEKTGAMLADVRQVFRGVLNLVKSGDNIQKAQVSGLAGETLQDVELMQQFGFTSVPPAGTQVVVVPVGGKTTHSIIIATENGAFRVKNLENGETALYDQSGSTIILKQGRLVEVDCDTFKLNCKTYQVNASASADFTTPKLETSAVLTAQGKINGNGGMAVQGGSGASFSGDVEQSGGDFTTSGDVVANGKSLVSHTHPGDSGGNTGAPN
complement(658105..659229)         PHAGE_Mannhe_vB_MhM_3927AP2_NC_028766: tail protein P; -; phage(gi971741544)         1.31e-180           MQNEVNYNYPFENEIVVEIDGKQHKSWKSYDIDSDFLIAADAFRFDIGTPSTDTVIPNFTGKEVKVMINEQLVITGIVDTTQHSINKTNRTFHLTGRDKAAILVDCSAPITNVKGLTVLDAVKKIVAPLGIKNVELKAENNPTLDKVDIDIGETAWNAVKRCANSAGLHTWFDPKGVLIVGGADYSTPPVATLCCMKNGERNNFSSANLVFDVSQRFSEITFLAQRHGRSGDDNKNDLKWVYKDESMKTYKPKTVVVPDVEDLTSLKKWAKKYIADSILEGFTLTVTIPDHKTQDGTLWQPGQRVHIICEEYDIDAIFFLMGRRFMLSRANGTQTELRFKQDGIWTPDAYKAKADKARKRKGKKNQGDLIVLDK
complement(659219..660262)         PHAGE_Mannhe_vB_MhM_3927AP2_NC_028766: DNA circularization protein; -; phage(gi971741543)     4.73e-59            MICTSANFYHDAEYTDYVTLNLIFREATPAKPIFLFNNALFGLIDDFLSAIEDFIDDCLAFFAEVMEGISLAANFKARLLGTFGAIFGCYEHLRDLFTLDKAKFNTPASTTADKFKTQSSQACKDIFEMIEIGLTQIAQRQDLTQRAKFDEVLRTIDQIDEIPTILVTGKNASANRKVNLKSLTSALSERDTREINAAMQLACTAALMKIATDFIEDDTMLPSDIEYIATKVRLQILKNLNTVRAFAQEVTPSFTVTMPNTGIYTKLHLVSERLRNQGKKITKLALSAINRKPPLVIRTVEINGTLQQVAHEFYGDYRRANELLRLNPQIRYPNFITKGEVLNSYAK
complement(660292..660543)         PHAGE_Mannhe_vB_MhM_3927AP2_NC_028766: DNA circularization protein; -; phage(gi971741543)     1.78e-34            MKGWTMPVQRASYRGVRFDVFNIEDSVERAVVEHAYPFVNGADIEDLGLNPLEVRLSAVFYGEGYYSDFKKFLEVLKNKGRMY
complement(660546..662801)         PHAGE_Mannhe_vB_MhM_3927AP2_NC_028766: tail length tape measure protein; -; phage(gi971741542)     0.0                 MSSLNLSLMLKAQDFASRTVKSMRDNVNKSTKDIENQAKRSSSAQQNEVRKTARLTEQAYRQIQQQARTTATAREQLGMRSERSIQNEILRTEQAYRRLKNSGTASTRELARATEQHKRRIAELNAEMGKIATGQRLGNIGRGVAGAIAGVTAGAMVLAQPMNKQMTYDRQLAMVSNTAFSERDVDGRIAGKKELHSAVKNAVETGGGTKEDALSALDTLLASGAVSADIAMKLLPTLQKGAVATGASTQDLSKIAISAMQQFGMSENQIGEVLDKAVAAGQAGNFELADMARWLPQQMAAAKSAGLSGMSGFEALLVANQQARVTAGTSDQAGNNLANLLAKITSRETNDRFANLEIKDKDGKTHGVDFIKSMEAQKVKGKNSIEAFMAIMDQVIGEDKNYKELQEKLKTAKKEDQKALLEQMTNLVEGTAIGQIISDKEALLALIGMRNNVQLGQEVKNSVMNSAGAVESSHAVIADTNDFKTEQLKNSAEFAQMESLKGFNNMIGDVSAKLTDYASQYPGLTTAIAGATTGIAALSAGALVAAGSLRLLGGSTGLGLGGALGGLSKGGAVKGGLFKGGKVGSLLNVGSLAVAGLAIASDNHDDYFAQQEAIKEKREKAQEKANIAMSGHSVNKFQYTPTTSFKTSNVNYHGAYAIADIQRNQAIAKARLNQGTLTQAQYDARVESGNARIAELTQTDLQQFGNQIQSGLKQAVENQQHTIQTHITVELDGRAVAETVSENQYRQFNRE
complement(662849..663037)         PHAGE_Mannhe_vB_MhM_3927AP2_NC_028766: hypothetical protein; -; phage(gi971741541)     1.06e-08            MVLLSKIGFNAQQVWDMSHAEINAWIESYLIQHGVKKKSLRSDETVTSYVFRRRKSQEKKGA
complement(663085..663426)         PHAGE_Mannhe_vB_MhM_3927AP2_NC_028766: hypothetical protein; -; phage(gi971741540)     9.49e-19            MQGRLLLGVLFNGTRYFDFNVKILTLGLECQALEWIEEKGLAKDELNKAEQTLVDLAYLCQQLEISGIDKVSLTPEFLLDNLSTDDYVLITDLIGQLRKKCIDAGENQVLATA
complement(663426..663794)         PHAGE_Mannhe_vB_MhM_3927AP2_NC_028766: tail tube protein; -; phage(gi971741539)      3.45e-34            MAKEFASLGIIEVDGLEIDLTKCDVRVITGRKPVKTINRKARVKGFAKGITEYTLSLTVAVPLNSPEPDWDNVDDAKVTIEEENGQRISYRNCFTTEVGTSYTVDNEEVRDIQVVALDKVIE
complement(663804..665213)         PHAGE_Mannhe_vB_MhM_3927AP2_NC_028766: tail sheath protein; -; phage(gi971741538)     0.0                 MTNIEFDKIPTSIRKPGVYTEYNRRNAVSTLPTNEQEVLIIAPMVSDSAEFTAPVRIYSDYDAELAFGAGTWAHLMARVAIQNNPLLRLSIIGLKDNEAGVAATGTLTLSGTASAIGYLSTTIAGVEYKVSVAKAETANAVAARLAAVINISNTCPVNAQVSDGTITLTAKCKGEIGNEITLSAASYTSSMTLTAQALASGANNADIAKALASVAGTHYHVVISPFSDEKNAKALVNHLETVSSPLEKKPAIGVIGWRGTMASGTTYTSKINSERVTCAWYKGAIESNALIAAGYGAVIAGEEDPAKPLNTLEIKGLTTVDATQTPILTEVNQALFHGLTPVTVVNHRVRIMRAITTYTKSATNTDDPSYLDLTTIRTLDYTRKALEQRIELRFPRSKLSNRTPPKVRSEILDVLYRLENLEILENVDLHKAKLLVQRNQQDPNRLDTVIPADVVNGLHVVANRIDLIL
complement(665210..665377)         PHAGE_Mannhe_vB_MhM_3927AP2_NC_028766: hypothetical protein; -; phage(gi971741537)     1.91e-20            MKVKAAVGVKVPLENQPLAYIEQEPVEVENTIYYQRRIADGDLIEVKGNKKADKS
complement(665380..665772)         hypothetical protein; -                                                              N/A                 MKRFFALIMIAFLPVHVMSAANMAPIIAAAATTGTRSNQENDRDKADSQAQIIAITQGGLTVDADSGHVIIRCLWQKGGLCKIRGGKEGEGFISRRTDLILTPQEFAEREGYKKVHRITLLPLYLDVSKE
complement(665776..666417)         PHAGE_Mannhe_vB_MhM_3927AP2_NC_028766: hypothetical protein; -; phage(gi971741536)     4.14e-60            MITKIENALVERLKKGLGKLANTVKSYGGELDDESIGTARLPAVLVTYGGSRIECKDLRRRRHKSTDTFVIILAVRSLKSNQVARQGGVDRREIGVHQLISAVRRLLDAQTLGNLVYPLNPKRIRTIFNNAQFRSDKITVYAVEYEVSYDDLPPLEDGLFPEATSDKTSPDYVFNAYEGMLSEQQPMLEQVVGKIVDPTTKDFVEFNVETQKG
complement(666401..666823)         PHAGE_Mannhe_vB_MhM_3927AP2_NC_028766: hypothetical protein; -; phage(gi971741535)     2.05e-55            MYATINDFISRVGEFQVMELTDRENIGEVNQAVLTIALLDSSSQIDGYLVGRYKLPLKTIPQNLTRICCDLTRYRLASMSDVSITEEIIERYKLSLRELEGIASGKVSLGIAEDEQASTGENTVIFTNVANRVFSRDNEN
complement(666826..667413)         PHAGE_Mannhe_vB_MhM_3927AP2_NC_028766: hypothetical protein; -; phage(gi971741534)     2.82e-20            MSKNKSKKETADVKPEDVKPEDVKPEDVKQEDVKLEDVKLEDVKPEDVKPEDMKPEDMKPEDMKPEDMKPEDVKQEDVKLEDVKLEDVKPEDVKPEDMKPEDMKPEDMKPEDMKPEDMKPEDVKLEGKGYLEAIHPVAFDIRLMSHHPHESYGRCGYRFNKENAVRIPAEELTGEQVSRLLDDPYLEVAPVTEEE
complement(667452..668369)         PHAGE_Mannhe_vB_MhM_3927AP2_NC_028766: major head subunit T; -; phage(gi971741533)     4.19e-152           MAFKKSDVLNHINEQFKKDFAAGLGKIAPQWPEVAMEIGSNTDTNTYGFLGDFPKMKEWVSKRQIKNMQAQGTSIKNKTFEATVQVPRTNVEDDQVGLFRPMVQQAGQSAAELPDDEVFALLKKGESTLCYDGQNFFDTDHPCYAEVDGTGVNTQQSNLTTGSSGGKPTFYLLDTTNVIKPFIWQKRTAPEIETKFDASRSDTVFMEDVYIWGVRARGAAGFGFWQLAHCVKDTELTAENIMEVVAKMQTLKGDGGKLLNIRPSVILVPPALEFKARQICEAEVINGTTNVLKGRLKVMVSSQIL
complement(668369..669406)         PHAGE_Mannhe_vB_MhM_3927AP2_NC_028766: hypothetical protein; -; phage(gi971741532)     8.89e-78            MKLTLAACSFEINKAKYGRIQLLPYGEFRATDGRPTDVEAWYVTDTNGADVVALANSKRNPLPIDYEHQIIHSQKNGKEAPSAGWMEYLYFTPQGIFADVRWTDKAAEYIKNGEYRYISAVFAYDTEGYVRKIFHAALTNTPALDGMDEAMVAASVQLLNEEAQEMDKELLAMLCSLFGVASATETEIKEKVTALSQAKGESKVVLSDVYSALKEKEQSVAALSEKVNAFDPSKYVPVEQVVALQNDFNAFKDGVEKDKKSALIQTALSEGKLAPALKEWAEGLSVEALTGYLEKATPVAALSGEPQSKGDPNNNVVALSESEKAAAKALGMSESEFRKAHKEIN
complement(669649..670065)         PHAGE_Mannhe_vB_MhM_3927AP2_NC_028766: G protein 2; -; phage(gi971741531)            2.05e-70            MIDVDINDVEKIEAVLSDIAHKTQNRTSLMRSIAGTMESAVLQNFDEGGRPKWLGLKYRKGTPLVDTENLMGSITSRYNNDSAEVGTNEPYAAIHQFGGMAGRGRKVKIEARPFLILTQQDKDDILEDAQNYFRSIIE
complement(670206..671507)         PHAGE_Mannhe_vB_MhM_3927AP2_NC_028766: head morphogenesis protein; -; phage(gi971741530)     0.0                 MSKPLSFLFGLEPTQAIEFLHNKKLLATKVFKKSLHDSAIARATTIARLSSLEMTNDIYKSMEVAKKEGKSFAQWKKDLVSEFEKKGWVFGHDKSISRGIDGKLLADPKTGEYFGTPRRLNTIYRTNVQAAYSAARYQRMMDNIDHRPYWQYSAVGDERTRPSHLALNGRIYRYDDPFWSTFYPPNGFNCRCAVIALGERDLKRKGLNKPDDSSEFLVKVKRPADKNGNQETTVGFKLPDGSIRVTDKGFDYNIGRLNYRPNLDLYPEKLAHQFAKTEMQGAEFKQDFLIFQRQFVKIKKQLGVDDKLTAEQMFNVRDKLSMNFKFTAGVLSTSSKRMLESDVATVWFSDDSLIKQLNSRDGQDFDLDDYANIPDLIYTPDKIIKEATAYQFYKEIKGKKLLVVLKVLHDKNEIFIQSARRVSEKQWKKAFKK
complement(671500..673140)         PHAGE_Mannhe_vB_MhM_3927AP2_NC_028766: portal protein; -; phage(gi971741529)         0.0                 MAKKKKKLQQVKKVQVGLDTQTNEARVTETGRIISDHPSNKITPAKLKGILEDAESGDITAQHELFMDIEERDSCIGANIQTRKRAILTLDWRIAEPRNATPQEEKLQVEIDELFYQFPMLEDLMVDMMDAVGHGFSALEIEWKQAEGKWIPVNFIACPQSWFKLDKDDNLLLKTPDNQDGEPLRQYGWVVHTHKSRTVQLARMGLFRTLAWLYMFKHYSVHDFAEFLELYGMPIRIGKYPFGATNDEKRTLLRALAQIGHNAAGIMPEGMNVELHNVTNTTGSAGSNPFLQMVDWCEKSAARLILGQTLTSGADGKTSTNALGQVHNEVRRDLLVSDAKQIAQTITQQIILPYLQINIDPNILPSRVPYFEFDTKEYADLSVLADAIPKLVSVGVRIPENWVRDKAGIPEPQENETILSAVQHDFKTDLNDVENPKKQTALSVQNHVTGCQCDGCRGVALSANTDSSTAQGVLDGGLAQAFNEPDFNKQLNPMVKKAVSVLMACDSYDEAAEKLAEAYPEISSHEHEQYLANALFLADLLGGTNV
complement(673144..674790)         PHAGE_Mannhe_vB_MhM_3927AP2_NC_028766: terminase large subunit; -; phage(gi971741528)     0.0                 MKIKEFEKKLEELRRELQRNIEASFEGWTDDPKSIATRRQQVFDPVGGFEFFVQQYFPHYVRSEHKSQLHEYLFEQLPQSVVELERSIRQAIAAPRGEAKSTICTQLFPLWCMVRGLKKYIIIAMDTETQAYEMLEAIKMEIEANPRLHIDFPELGMGKVWRAGAIITSLNQKVEAVGAGQKLRGRRYGAYRPDLVVLDDIENDKSVEKPEQRNKLHNWVLKAVLKLGAAGEKFDVIYVGTILHYDSVLSRILNTKGWRRVRFKAILRMPDNMHLWDQWENIYLSEEGDDDTLSDLFYKQHKAEMDAGAVVSWLRRPILQLMKIRASDGHSAFDSEYQNDPVSGDDAIFENSIQYWTELPANLIYFGALDPSLGKAGASRDPSAILVGGYHRETGKLYVIEAQVKKRLPDLIIEDVIRLHKQYECQRWFVETVQFQEFLKDELVKRSAQRGLPVPATAIKPNTDKMLRIESLQPHIANGLILLHRSQATLISQLRHFPKADHDDGPDALEMLWKNAVSSSAPIEFMTIDGDLGRDEFDDSDLYSIWRR
complement(674840..675337)         PHAGE_Mannhe_vB_MhM_3927AP2_NC_028766: DNA-binding protein; -; phage(gi971741526)     7.19e-66            MAFDEKTRALVRRYYVFEFLSLEQSASKAGVSFNTARRWKKEAEKKGDDWDKVRDVQVMAGNELTDITKGLLSGFIIQYRATMDEIQNSNLNAQDKVDRLSSLADSFAKMTAASKRILPEISAIATAMKTIELFANLIKTKKPHLLPDFIELLDEIKPLIDKEFK
complement(675341..675589)         PHAGE_Mannhe_vB_MhM_3927AP2_NC_028766: hypothetical protein; -; phage(gi971741525)     5.02e-11            MRQKNKSTGEKLDAILDKLDGIADKVDKQNKEIADLQKQVQALQADLREMAKKNRNQALIAGGIGGGIVAVGIELIRLQFGG
complement(675589..675843)         PHAGE_Mannhe_vB_MhM_3927AP2_NC_028766: hypothetical protein; -; phage(gi971741524)     1.09e-11            MELQISGAMIFNFVVSIAVFFGGVWFKRLDADFKELKAEINKIKESYQTKEMANHVNSGFSSQLDRIFDKLDSIEGKLDKKVDK
complement(675957..676214)         hypothetical protein; -                                                              N/A                 MTLQLILVAIAFFLGLCGYVIFKLKRANNTIDALLKENAQLEQDKAIVTTQRNNQRERKRNEETANHATRDKLIDSLHKSHDLRD
complement(676211..676447)         PHAGE_Mannhe_vB_MhM_3927AP2_NC_028766: hypothetical protein; -; phage(gi971741521)     4.26e-11            MAKLSELITNSDGRLSTTGFIQFFGALLMAAILIFCVWLDRAYVPELFMTFAIFCGGGAATKGFAVAVERRKNRGGAE
complement(676440..676607)         hypothetical protein; -                                                              N/A                 MNKLHRLFGWLHTYFRKPINTCRPKCYSKKAWSYRVKGKPTLAQQLYLKIGVVNG
complement(676600..677085)         PHAGE_Haemop_SuMu_NC_019455: putative N-acetylmuramoyl-L-alanine amidase; -; phage(gi418489052)     2.39e-45            MAIEKIIIHCAATQNGVRLAKRGKTAAQIIDDWHFDAHFRREINNKIAFNRHLHAIGYHFVIDTNGMVESGRKIGEIGAHCRGQNRNSIGICLVGTDRFTVAQWQALANLVRDLSRKYPNATLHGHREFARKICPGFDVAEWVDNDCQPLVEHVIMELEHE
complement(677176..677604)         PHAGE_Mannhe_vB_MhM_3927AP2_NC_028766: mor transcription activator family protein; -; phage(gi971741519)     4.60e-44            MSTDIENVAEYLPNVVHEMVNIAGFSDVEKIIKRFGGSRFRFSDGIHYFPKLKELIGKESAIKLRTHFQSEEIYIPRCDVALRVLRNQRLKADFDYLTQREGKSGRMSMLEICHKYKISDRQAWDIVYSLQREPKAQQTTLF
complement(677733..678068)         PHAGE_Mannhe_vB_MhM_3927AP2_NC_028766: hypothetical protein; -; phage(gi971741516)     1.74e-37            MKKLFILITLSLFSLASFSMTDKAQKELEKALKGDYQTLRNVAFAMEQGSFGHDKNLVSACALRRVILFVNSDKADDTDYANELITCKNIHATENRQAWEIALTITKSLSN
complement(678105..678569)         PHAGE_Mannhe_vB_MhM_3927AP2_NC_028766: hypothetical protein; -; phage(gi971741515)     1.36e-29            MYENRKSIIAKIHIGKNTLKMDDDVYRAFLQSTVGKTSCKEMNIAELLNVLRAMKDKGFEPTATKFKHQRRPKPAEYKEMYLRKITALLTEHQLPQSYADSMAKRSFKVDFVHWLDVWQLKKVIQMLEVYNRRQQRDEEQKNTIELLDISAKKQ
complement(678556..678936)         hypothetical protein; -                                                              N/A                 MDEVWLRATVAKGLAGLVVLRLPGQPPEDMITKTAEIWIKAILHQKIFNGWNEQEDKWRIEEAFLTLYAECDRFPNPKMLLERLPKRKVLALPEPKITVLTAEERERNLTFCQHFRKILGAARVRK
complement(678929..679402)         PHAGE_Mannhe_vB_MhM_3927AP2_NC_028766: hypothetical protein; -; phage(gi971741514)     1.57e-10            MKCKCPACGAVLSLDVLLQHEQASLAVMSALSLNGDFGRLAVQYLGLFRPEKTALTMDRVAKLINQLLDDVKNQRIQRNGDVYDAPIECWIDSLAVVLNSRHNLKLPLNSHGYLYEVMTKWQPRNLVKNSPVHQNNNQVTANKTSKALQNLAEFANG
complement(679478..679960)         PHAGE_Mannhe_vB_MhS_587AP2_NC_028743: hypothetical protein; -; phage(gi970580048)     1.42e-46            MSNEKYFSVDVSNDIHIVNLHETLEQAKQSCLDGAIEAHDFADDMCDHEDFASNDLPNAVYGIVLGKAVCKEKQLSEEEKEDYGSDLVLEKPELVELPQDNNWISVKEKLPEAYTHVLVYTIAAETISLFYDGEKFLFYPYTYGLEKITHWQPLPTKPIQ
complement(680004..680279)         hypothetical protein; -                                                              N/A                 MDKHTRAALAFARNVKAERGEKTVEIGEFELTTLRHDKKRLDFIEKNAIDIVVNGYGLNECEMWTPKGLITFPAADTVREAIDNAMALADK
complement(680304..680585)         hypothetical protein; -                                                              N/A                 MIARADNYCLGWVHGVYKTVQDFVLTQEEKEKMERFKNQLHKKMNLREAKTRKVGDTRERNGDESGLRGYLDGKQVKLNRGVNGQETLKIAHQ
complement(680618..681004)         PHAGE_Pseudo_PaMx74_NC_028809: hypothetical protein; -; phage(gi971745269)           6.29e-09            MSQSNEKLLKKIKKLLALSKSNNPHEAAKALEMAQKLMAEHNVNSIDVEISESDSKQKFSRKTGQYVHALASLIKRVFGVEAYFSNRTNNIPEQKLHAVFSVKKKDLLLLLTALMCCIVNYNRLEKHL
complement(681001..681099)         hypothetical protein; -                                                              N/A                 MLRDLEGQALRLKEKQSVKEMMKIMRKDMEWR
complement(681282..681794)         PHAGE_Entero_SfV_NC_003444: hypothetical protein; -; phage(gi19549017)               5.41e-23            MAIYLTHSNRVINFQEPEKSDIHIDDIVHHLSMIPRFGGKLDRHYSVLDHSVYVGMIAKTFLKADDETAFAALMHDAQEAFLGDIPSRLKSLLPDYKAIEKSFEKVIQEKFNISMSETIKTFVKCADLLALKAEKEAFINTPIEQECHWQYLHELPLVPISPIDFCVNSK
complement(681803..681973)         hypothetical protein; -                                                              N/A                 MTKHDIAQQIVEIQEILEIARDNVIEERRADAKVILQRAIAEIKKINWQITPINQI
complement(682130..682339)         PHAGE_Haemop_SuMu_NC_019455: hypothetical protein; -; phage(gi418489044)             7.37e-08            MAKKANKLSFKEISQLASEVERAGDYSYAAELWRNAAELAKKAVNKEWCARRHAFLTKWALRWKEAENG
complement(682497..683114)         PHAGE_Mannhe_vB_MhM_3927AP2_NC_028766: hypothetical protein; -; phage(gi971741508)     3.41e-96            MSKVEMNGQVYWKNIKGNLVPDEMVKEIDKERDCLVRNFVEQAIEKQKEVRAFKTQVFDDIGAFIQLSAEKYDVQLGGRKGNVTLVSYDGEYKLMIAVQDRLTLDERIQAAKQLIDECLHEWSADARPELRSVINDAFQVDKEGNLNTARILSLRRVEIQDERWTKAMQAISDSIQIVDSKDYVRFYKRDENGNYQQISLDMARV
complement(683117..683305)         PHAGE_Mannhe_vB_MhM_3927AP2_NC_028766: hypothetical protein; -; phage(gi971741507)     1.54e-10            MKRRQIYAVYRGEKNLGDGTAEELEKKLAISKKKIYALCSPYVHKRDKGQQLVVIKLGKEEV
complement(683314..683523)         hypothetical protein; -                                                              N/A                 MGELLQRVAYALRREGVQVLRIKNGRFPTMIILNPSERIIKKSVEVRVNNNGQRMTKYVANEQGVSLYW
complement(683540..683860)         hypothetical protein; -                                                              N/A                 MERWFFIKREKAYYRKWTNRARGYVKEVIELKQNIKMVQVGRVSYSFCVSLTQSNNTNEQDYIDGLRVVGNWHDKASWKNAYSKLRSLLRYEPSRLIHSPEFKLAE
complement(683874..684749)         PHAGE_Mannhe_vB_MhM_3927AP2_NC_028766: DNA transposition protein B; bacteriophage; phage DNA transposition B protein; -(gi971741505)     1.02e-112           MRQQLADYMTKNGMTQQQVANAIGKSVGTVSLYLRGAYNGKVEEVDQAVSRLIGRHNDKVVERRFNSEFVSTHAAERCLDAIAIAHIEGEISVVVGAAGLGKTKALKQYVEMNPETIFIEVEPSCSPKVLLKTLCQQLGINDVGLNHDLFTRITNKLGEGRLIIVDEAELLSTKSLEYIRRIHDLTKCGVVLAGMPRLIVNLKGKYGELAQLYSRVGVCCDLGNALVAEDVALLAEKGLGTDEFNELLFKVSKGNARRLNKLMRGAVRLAELNKRTLDEALISRYAEMLIN
complement(684880..686844)         PHAGE_Mannhe_vB_MhM_3927AP2_NC_028766: transposase; -; phage(gi971741504)            0.0                 MSELTLKSHYSIAELLSFNLNRIPQAHKNVIEKANRENWESQKRSGRGGGLEYALSSFPKELQDEIYSKFTESMVQRKPTLPAVKQIDLDDVTSKQRDIADARMALVAYVQNLEQVKTRDAAIKFICNSAKFGQLPDEVMALVERANCKNGKNCGRVLSHRTLYSWVLDYNKAKTPEERLKALVPSQRKADRVEDIAWLPNFLAIYRNTNGVSVAEAYAEFAHNWSLEFADQPLRLAMLPSIDRVRRALSKLPRHIKEIGRKTGAEMRALQTYVKRDWSCLLANDVWVGDGHSMKMKVQHPDHGRPFIPELTMVMDAPSRFIVGWSVSLSENALAVADAIRHGVENHGIPAIYYSDNGGGEKNWMLDGDITGMLPRLGINHQTGIPGNPQGRGIIERVNKTIALRIARQFDTYHGTGADRDTVRKTSTAVISLDKAIRKGATELTEKQKWAKGKLPTWQQFIDAVQVEIDRYNNHHIHREIGTTPARKRRELLAKAEIIHITAVEARDLFRPSVLRVAQRGWINLFNNVYFSQKLLDVDGQQVQVSIDIHDPSSVIIRLKDGTYVCEAMLDGNKRDAFPMSLVEKARKDRAQGRLKRKQEKVDEINAELNPVITIEQNKGAELLHGLRMNGLKKKEEVEEIAVFPSDLKRMKRA
complement(686889..687155)         PHAGE_Haemop_SuMu_NC_019455: Mu-like prophage FluMu DNA-binding protein Ner; -; phage(gi418489037)     1.37e-27            MSVLEEPKKTAVDWHRADILAALRKKGWSLRSLAAEGNVSYNTLKSALDKSYPKMERLIANAIGVPPEIIWAGRTTERNRRPVLTNKF
687332..688015                     PHAGE_Mannhe_vB_MhM_3927AP2_NC_028766: transcriptional regulatory protein; -; phage(gi971741502)     2.93e-26            MSKPNIYDLGFAKRMEVLVEKYGGSIASLAQKLEVSPPTIARWIKGEADPTRSNLIKIAQTTNVSLEWLALGIGDQKEFPVEITESQQNDNFELIDDFRNVRVSAGFGAFNGDNQTPKKISIEKAWFHARHLKPKDCAMFLVNGDSMYPTLKDGEEIIVDRSKRELDEGKIFVINHQGAMWVKKVRFNFNGIDLISDNSIYNPINLTTEEANSLLIIGQVVRSHRNF

#### region 4 ####
complement(1252585..1253997)       PHAGE_Pseudo_Pf3_NC_001418: phage assembly protein; -; phage(gi9626321)              2.69e-17            MNNKCITKKWLSVLLIGSGLIWSSLVYSKTFNLEQGGTKLVRTDEKIDTIFVSSPSVADYEILDDNSFIIYAKEEGRAEVTAFGQDGKPLTTDFINVNPLISNINDISDTNRQIKARFPNSNLSVKKVGKAYVIEGKARTQEESEEAHRIVGEALGNSKKVTETSFNRSEGVKEYIPFLDKYQFDGVINNASVADSTQINVKLSVVEVNKKLTEALGINWGRVVGVHSGPLLGGSVSLSGGFGGSSGSTLNINATGVSAFINALNNQDNGKILAEPSISLLSGETADILVGGELPFAQKDKEGSATIIYKEFGVKLIVGAKVQKNKRIRLALDQSVSTIAGSYAYDNVGTVPYFNTRRAKSIFEVADGESFIIGGLFSSQDAEGINKVPLLGDIPILGSFFRNARTDREDKELVIVATVNVVKPVHESDIVYPTFEQTGTMERFFNLTPIKNVYHKTLSTNFLRNGGFIQ
complement(1253994..1254806)       Flp pilus assembly protein RcpC/CpaB; -                                              N/A                 MNYRMLFIISLLTLVVGVGGILFMPTGDSSSAGEGGVALSETEKKPEKLITLAELKRDIKAGSLLQVEDYSLTEIKVTEDNPLTNNDLTDVLALSKFKTLQGHLVAENLKSGSLLSPSTVISPNDSRFLLSSLDTKQEIAFRVYLKPTERYILDTLRSGDYVSVYNQKIAYRAREESIDKNSLIKIINKLLVLQVNVFQVLDENNDSVKKQDELAGEYIGYISLKVNAKQAKMFYELEKDSKLIVLPSVDEAESSNNRGVFIRKLRGNKS
complement(1254849..1255280)       Type IV prepilin peptidase TadV/CpaA; -                                              N/A                 MSDIVIFSLHCITMILLIILSWTDIKSRIISNKIVFLLLLVMVPLAWIQHKQIFFLPALLTLVIGFLLFTFGVMGAGDIKLMSVLMLTIPHSQIIYFFLFTAFSGLFLIIIGFLFFRHSIRQHGLPYGVAISCGFITNLFLFS
complement(1255306..1255488)       hypothetical protein; -                                                              N/A                 MILFFCFFKSQKGITSIEYGLISAVIAVFIVSMLYNDNGLILALQAKFDLLKSTVVNALK
complement(1255589..1255813)       Flp pilus assembly protein, pilin Flp; -                                             N/A                 MFSKLTTQAYIAVTESIRNFKKDERGVTAIEYGLIAVAVAVLIVAAFYGNDGLVASLKGKFEKLTAAVTGANVG
1256795..1256811                   attL                                                                                 N/A                 CGAGGGATTTTAAATCC
complement(1256978..1258000)       PHAGE_Pasteu_F108_NC_008193: integrase; -; phage(gi109302897)                        0.0                 MGVRKDSTKGGKWLAEFYHDGKRVRKWFATKGEATRFFNQEQAKNATQSENVRVVLSNDLAPLSHYAHEWYELYGQTLNDGQARLNKLLNLCSHLGDPPANKFTTQDFAEYRKKRLAGKFSADPKRPPKQSTVNREHAYLRAVFNELKSLGKWSGDNPLSEISLFKENETELAFLFGDEIRRLIDECDNSRNKDLGLITRICLATGARWSEAEQLKQAQVIPYKITYINTKSGKNRTIPISPELYNMLPQRRGRLFGDAYESFENAVDRAGIDLPKGQLTHVLRHTFASHFMMNGGNILVLKEILGHSTIEMTMKYAHFAPSHLESAVSLNPLTNPSKKR
complement(1258003..1258455)       PHAGE_Pasteu_F108_NC_008193: hypothetical protein; -; phage(gi109302898)             5.80e-100           MKPALILALLPFSVVAKEYMPLLISSGSMNNKPAISLYFGDNSERDYFEFTMHCNLFDSPDAPDFTIYDDGAPAMKLTHYKNGTYFPNSSKLGTHTDLKLSVNKEKKQVIFNISGTVLDVERQKLIEISPHDVALSRSQWGDVKKHCSVK
complement(1258455..1259030)       PHAGE_Pasteu_F108_NC_008193: CI; -; phage(gi109302899)                               2.52e-115           MSNFSGGKEVIERIKKAYGFTKQIDLAKHLSIPQSTFATWGSRGIFPAELVIRCVIETGARLEYVARGIEPIFDDSMNMKYFQSFNLESGKLFINENKPFLLPLLPNLDSRESYDHLFCVSENNRTFFINPNYDTLTDGEYFVLVENSHLIRYLTVLPGGKVRVDGGKFSFECDLVDIEIKGKVILKMEKC
1259155..1259367                   PHAGE_Pasteu_F108_NC_008193: Cox; -; phage(gi109302900)                              1.70e-29            MTTQNAICINIQLDTPFVTKDEYKKRTGLPMGTINDQLKAGKLPILPRKSPKEKVLINLIALAQQAANQQ
complement(1259439..1259681)       hypothetical protein; -                                                              N/A                 MFDSKVETPESQKEHLRVLSLKVAFLETLNRSLIRSLARTDPRFVDLLELELLEKVNVIAETDPQIAQAIESYLVDLLKN
1259760..1259942                   PHAGE_Pasteu_F108_NC_008193: hypothetical protein; -; phage(gi109302903)             1.18e-36            MQFVMSIKIQNEDDSIQSSLKPKLDKQKTRIAQIKKTALYSKTGKQSRLEGATIWGISYE
1259935..1260270                   PHAGE_Haemop_HP1_NC_001697: hypothetical protein; -; phage(gi9628609)                5.70e-07            MNEEIIKARDQALAQARKQLNVSNYRVERFFDRMPQDEKEIIFALAQVDQMDQVNPGKQPKYLRDFTREGMRKIAKAYQKIRKISNRLPQCISINEFYLIDEEVNYANRQY
1260251..1260460                   PHAGE_Pasteu_F108_NC_008193: hypothetical protein; -; phage(gi109302905)             6.42e-38            MQTANIKVNVKKANQFMFYFKDSHDAYLTLAKRAPTIAQRVKHAEKARLCRTYYKNASEFARIATSKIH
1260474..1260725                   PHAGE_Pasteu_F108_NC_008193: hypothetical protein; -; phage(gi109302906)             1.82e-54            MFPSIFRKVATPEVITMQKREDRTQKTYPEGKFVLLRKSSAFGWESEVETREGMDAQTIERVYFYKVEIERRDPRNLIIVKVE
1260731..1261006                   PHAGE_Pasteu_F108_NC_008193: hypothetical protein; -; phage(gi109302907)             3.31e-60            MAEQHIIELSNRYQLKATDDFLILYQLKLQDNGTWERVKALATKSPDYLLDTLIRLELQSEDVTTLEDVAKTITAMRAELKEAINIGRTQQ
1261033..1263426                   PHAGE_Pasteu_F108_NC_008193: Rep; -; phage(gi109302908)                              0.0                 MNNFNNTKSVGASNRAPACAFVWNYEENARAVDERRHNRFLEQKAHYDLVNKEKVITPPDSARTDLQLELFNTTPEGYELVERLIANLPRQRQREYFRKLYLKTYRSVKDDGSIAYRLGNIQRRTANLFIREVLEERLKKAFNSYHINVSFLLAFSKNLPKWRADLESEIAQSLTKIEQQITISQEIIDRINEDYYTQDDLIAPDRNTSAAQIDANFEQYTKAQIKKAKLPFYLINAEKLKEIARTLATAFEQELMSFINDLAPRAEEIGAQGVKDEFLRLYQKCGQICENIGFPAPSWEMKKSRLTGEKIDIALQKIACEKYWFRTMNRVQKRMTEHVAIACGEVRKQASCYISYGSFNNWKTQIKTNLDYLKSMILTNIDDPEEQIELFGMFLKSSSNPDNRRNEMMCRLRGLEEWAEREEHEALFLTLTAPSSFHATHSSGDLNKKWSGVNPRDTQKYLNKVWAQYRALLAKREIKFYGMRVTEPHHDGTPHWHLLVYVKAEDKAEVIRLFKKKALEQDGNERGALKHRCRIEECDKEKGSATAYIAKYISKNINGFALDGETSDENPNLSLKENAHRVRAWASLWGIRQFQFYGGASISVWRELRRLVTGQAEDEIIEKARAVADVSCFASYIEIQGGAMAMRKDQPIKLSYIETEQNKYGETRQKIKGVENKISFRKVLTRLKKWAITKAQVSRSETQESAVRAPWTCVSNCNRSIVEQKIKNAVAPICLPLHARQIEHLLSGKPLLLNERNKIQVINNEIVITDPIKERVERESAGKSHLDRLREIPIFLN
1263440..1263691                   PHAGE_Pasteu_F108_NC_008193: hypothetical protein; -; phage(gi109302909)             9.26e-55            MEKVEITKEFFDSLMKDKERLNFIECYRVTIIEDKPGENGGFELSHCNGGEDPILCDLVYSESVREGIDRMMEYQKCIEQKEV
1263694..1263966                   PHAGE_Pasteu_F108_NC_008193: hypothetical protein; -; phage(gi109302910)             2.82e-56            MIDENKKVEVSLREFEEMVRDRVRLDFIESRIIESLNKEFYNTDFSNQISFIIHEKINAFREKRIILNRKTIDKLIQEKTNETFKNRCKK
1263980..1264234                   PHAGE_Pasteu_F108_NC_008193: hypothetical protein; -; phage(gi109302911)             2.61e-56            MGNITISLEKWQEMARDRTRLDFIESGIIVGLSPAYFEMDVSDKVSFTMNKKTTDQKQMKITRENIDKLIEDLVYECFEDAEKR
1264207..1264743                   PHAGE_Pasteu_F108_NC_008193: Dam; -; phage(gi109302912)                              9.03e-127           MFRRRRKTIKTYGRPWWLFFFAEHYFDVKFDLDVCAMAHNTKVKKYITPEQNTLKTMWEGRNCWFNPPYSNPLPFVMRAVEMATLHRKTVVMLLNVDNSTKWFNLCVRNAKEIVYITDRRVPFVHNGTGEEVDQNNKGQMLVLFAPDNPLDTLKSSYISMQKMRQIGVKIGVKKNELI
complement(1264786..1265061)       PHAGE_Pasteu_F108_NC_008193: hypothetical protein; -; phage(gi109302913)             1.79e-62            MARTLDIYCKVCNSKATVTRTERIHSEYSKSYCTCKNPACGHKFVLNVEFSHTTKTSLLTKDGLLSLMINQLSDKDKQKIREMLNQEEKGV
complement(1265137..1266168)       PHAGE_Pasteu_F108_NC_008193: portal vertex protein; -; phage(gi109302914)            4.19e-160           MAKNKQKDVKSTSIISINGSDYSYSAAPALDYVGLMHDDIYNCFMPPINRHALAKLPHQNAQHGGILHSRANMVSAGYIGGALLSKIDMRALCLNLIQFGDVALLKIRNAFGQVVRLHVLSSLYMRVCKDGNYKYLMKKSLYDTKSEIYEYNKNDVIFIKLYDPMQQVYGSPDYVGGITSALLNSDATIFRRRYYSNGAHMGFILYSTDPDMTEEMEDEIAERIRDSKGVGNFRSMFVNIAGGHPDGLKVIPIGDTGQKDEFANIKNISAQDVLTSHRFPPGLSGIIPVNTAGLGDPLKIREAYQADEVLPLQEIIAESINSDYEIKSALKVNFKQPEKRDKN
complement(1266173..1267981)       PHAGE_Pasteu_F108_NC_008193: terminase ATPase subunit; -; phage(gi109302915)         0.0                 MTAQLRIRKTKRYDDEVIYSAKFLYLKKWTPNEIAKELGLNSARPIYYWAEKYNWRNLINENGIEELIALRIITLTERENKTDQEIKELEALIDKDIEYKKQRAKKAASAQKSAVTLSESFGDFADSGDGNESKQKKSKKRAKNDISHVTPEMVQPFVDSLFDYQKHCRANKHHSVRNILKSRQIGATYYFAFEALEDAIFNGDNQIFLSASKRQAEIFKTYIIKMAREYFDVELKGSPIILSNGAELHFLATNANTSQGNSGHVYGDEYAWIRDFERFNTVSSAMATHKHWRETYFSTPSSKFHPSYAFWSGDMWKEGDPKRANVVFPSFEELRDGGRVCPDGTWRYVITIEDALKGGAGVLFDIDALKQKYSKYAFAQLFMCVWVDDADSIFNIKKLLKCGVDIAKWKDHNPNDARPFGAREVWGGYDPAHSGDGASFVIVAPPALLKEKYRVLARYQWNGLSYKYQAAQIKQLFEKYNMTYIGIDATGVGYGVYEQVKEFAGRKAVPLVYNPESKTEMVLKVHDLVEHEQIEWDENERDIVPSFLMIKHTSTKSGNTMTFVAERTVKTQHADVFFAIANAINNKSLTDKPRRKSRGWRM
1268187..1269074                   PHAGE_Pasteu_F108_NC_008193: capsid-scaffolding protein; -; phage(gi109302916)       4.08e-160           MGNKTELITDFVRVATSGNTIDGRHIDAQDLKDMAETYDPEKYTAVIWWEHWRWRNFGRVVEVKAEDGEEGKTCLYARIAPSLEMIKLNKDGQGLFTSIEITPNFANTGKAYLSGLAFTDQPASLGTTKLNFSKRIKDENVKVGNCEQLDFSKVTFSEDETRENLLNKFFNLGKKLFSTEEVATAENPAINPDNNNKKEEKEMTEEQFNKLIGAVQGLGAKIDQHFSVPQPTEPAEKPKTEEKPAETGVTAEQFNKLMQQVEDLGNKFNQALTQEVTQVPNGAPVSQEFTLKKGI
1269078..1270085                   PHAGE_Pasteu_F108_NC_008193: capsid protein; -; phage(gi109302917)                   2.59e-100           MDKSKFYSFVKAVAAYYNVPVESVLRGESFSLEAPQAALLGENIQQRSDFLSKINMFFVEDIKGKKLLGATEKGITGRKKDGRYIAKLNHDQFGYDLAETDSGIIVPWQMFDSFARNYEKLEELYAEFVQTQIALDICQIGWHGTSVAENTTKSDLSDVNKGWLTLLKEQKSENFMTEGAQSGKIRIFGAGADYDSLDDLASDLKLGLHQRHRDRNDLVFLVGADLVSKETKIINKKHGLTPSEKAALGSHNLLGSFGGMNAITPPNFPARGACVTTLRNLSVYTQTKSVRRSLRNDEDKKGIINSYYRQEGYVVEDLGLMTAIDHSKVKFEGEN
1270106..1270972                   PHAGE_Pasteu_F108_NC_008193: terminase endonuclease subunit; -; phage(gi109302918)     7.22e-152           MGIREFQARMRALQQIEQAKNDGTLQSEVVAQHSNDYTVLEIALTNDVNAIRAIPTLELRAEHKRNRFLPKWLPFVDEYLEKKAVYQNDYLAYCIVYLFDVGDFDKALELAEIAIEQKQSLPARFNSTLPNFVADQIFNWANKTASAGGSVEPYFTQTLENVATKWQLHEIVKSKWLKMAAALLLRNDNGEVKASGIDDPESLILAIKLCIRAFQLNHKSGVKSMIERCYMRLSALEKEGKFTPNELTPLPALGLETVEINFSEVVKKLRRGQLNEEVKECSTAEINS
1270945..1271397                   PHAGE_Pasteu_F108_NC_008193: hypothetical protein; -; phage(gi109302919)             1.78e-100           MFNGRNQQLENTVILNSGFWEDIHIAEFQKERNIPLQMPVETVKSALITAMQELALDLKDVEQRYKARGINNVREIAQSTVNNENPAQTLYKKAVFARAKADLLPEFFALSAREIHQNRDYVEEQKSLLAEATRAIRTLKGKKRGSVHLL
1271394..1271927                   PHAGE_Pasteu_F108_NC_008193: hypothetical protein; -; phage(gi109302920)             9.14e-111           MKKMLYQQLTEFLLTKLPERYHAHFHAWIENGKLLNQGKRVTDAGIEIAHIQYDAVLFFDEFPFREISAQKIMAEIQIWLNENDYLRDVLDEYETPFELEIINDDVADLTFTISFQEPLTAVEDDAGDLEIDGKKYRLDEIEINIVNSIDLVYPTTKKPQEQSQAQNDDALKETITL
1271924..1272613                   PHAGE_Pasteu_F108_NC_008193: hypothetical protein; -; phage(gi109302921)             2.74e-111           MNPAIKMGVNPDDLRDFLKDLELLKIPPKKKKEILIRTLQEMKKRSVKSASNQRTPTGSGWKPRKNGNAKMLRRIAKLLNSQAQTANKARLHYKQKRTAQIAEEHQRGLDHEFEKRDFKKEPAGTAKDPATMRQAKKLRDLGYTVPNGTTKSGKKRYRRPSAREIVATLSRAKASLLIRYFQEKEGKGKGKGLTKWIIPTEKRPFLDERDKENAEILKEFILKFSGIEK
1272632..1273762                   PHAGE_Pasteu_F108_NC_008193: hypothetical protein; -; phage(gi109302922)             2.77e-132           MFPSVQINTLNLLSGEVKEIERHALFVGVTTQRETKLTSVTPDSDFDKVFGVGADEIKKQVRAAMLNAGQNWIAHVMLVPQDSYDFSAAVKKANEVASFEYAVNTHATGVDKDAINKLQELYIELLTKLGRRTFFIQAIAGVNPDSGDGETWAQYVQKLTTLQQTVVADHVMLVPLLFGNEVGVIAGRLANRTVTVADSPARVLTGALIDLGNAEKPKDKEGTLLDLSHLKTLEKARYSVPMWYPDYDGYYWADGRTLDVEGGDYQVIENVRVVDKVARRVRLLAIQKIADRSFNSTASSTEFHKNYFAKPMRDMSKSATVNGKEFPGECMPPKDDAVTIVWHSKTKVTIYIKVRPYDCPKEITVNIFLDLETLGD
1273767..1274219                   PHAGE_Pasteu_F108_NC_008193: hypothetical protein; -; phage(gi109302923)             3.54e-91            MERISGMSFDFYVLGFPVHAESITLSITDNSAVAQTRGIPDGWVSGDVGAEGEIEFDSKNFQKLTAAAAAAGSYRAIPETDFTFFAQRGGVRDKVEAFGCKMLITDVLNIDPKGGSKSTKKVKYFVTSPDFVRINGVPYLSDDDTRDLIG
1274300..1274509                   PHAGE_Pasteu_F108_NC_008193: Hol; -; phage(gi109302924)                              3.40e-37            MFKNTEHNAFFGSAVAGVFAQLSWGDIGAIFGILFGLLTVLTNWHFKRKEDKRAEETLKLMREKYNEKK
1274496..1275053                   PHAGE_Pasteu_F108_NC_008193: Lys; Phage; phage lysin; -(gi109302925)                 2.25e-75            MKKSRSLILACAIALIIANVKTDKEIRTSTRGLELIANAEGCVRKGYKCPRDVLTVGIGSTQAGGEKIEVGKIYSNEEIAQRFAHDVKIAEMCVKQHFNGAYMNMNQFDAMTSLAFNVGCENIKAYYSPRLGKRVQTTIYKHAQDKNFIAMCERIPDFKRSGGRVLKGLQIRREKEKAHCLKEVE
1275050..1275436                   PHAGE_Pasteu_F108_NC_008193: hypothetical protein; -; phage(gi109302926)             5.12e-26            MNLKDYLIFILLFFCTVFFIGASYYKSEYKATSETLKTQVEKNKEQEKSIKNYEKNLKVLTHKLTNATAQAEQRAKALNEVLTSEDVKNWSAGNVPDDVRRLFNERQSDVGQSHLPPNDGMPRGKRAD
1275570..1275878                   PHAGE_Pasteu_F108_NC_008193: hypothetical protein; -; phage(gi109302927)             4.46e-65            MEKTQAQTLLEKLNAGVKDSVIVNVAGVDFKFNRDNTAYDTMINEIDSGNKVTPIKDYLLAIIDPAQKDEFLQVINVTGLAIQVAGAVNKVLVPKIEVTVKN
1275935..1276057                   PHAGE_Pasteu_F108_NC_008193: hypothetical protein; -; phage(gi109302928)             1.01e-23            MHYLPHEDNTEQNLARALWLNKQFFENLANAVASGIAKCF
1276071..1277936                   PHAGE_Pasteu_F108_NC_008193: hypothetical protein; -; phage(gi109302929)             0.0                 MAVEGLEYVISLVDQVSAPLKGVMKSIDDIGNRGKDAMIKIGAGVGGIVAAGVALQGAIAPAIEMNRAIGEVRSLSVAEESLRKLTDTALEFSSQYGESATDFVRSSYDIQSSIAGLQGDELAEFTKASNLLAKGTKANASTITNYMGTMYGIFEEDAKAIGNANWVQEIAGKTALAVKMFKTSGDGMSAAFTSVGASAKSAKIGIAEQFAVLGTLQATMGGSEAGTKYKAFLAGVGNAQKALNLQFTDSNGNMLDMVSILNKIKGKFGDTLELAESDALKKAFGSDEAVALIKLLLPKVNNLKGSIQDLAKVKGMDDLEKMAQAMTDPWARFSQTLRNIKTAIGTEVLRVIEPIANKIADLGTNFVKWLSTYKNIARWIGYIVGALIGFTGFTAALTLMSGVVAAIGVAFSFLFSPIAAVITLISAIVVVVYKFRAELFGFIKGVVKGFKSVGVSFEPVAKAFGKLWDSLRIGQTIAWAFGLFGGATDSVDTFTSAGEKVGIFVGKSLEIVVSVIELIVTNIAEMADIFANVADFIIEMWDGVIKGWQESDPKQIFDALANGVGNIFSSIFNGIEKMFINTLNWLITQANKVSGVIGIEIPLIPVVEDSKPQSSFYKMQF
1277999..1278190                   PHAGE_Pasteu_F108_NC_008193: hypothetical protein; -; phage(gi109302929)             4.19e-37            MFALGSNTQPERTQIAGGSVSSKLTTNQNIDRSVNIHGGVVVKADDPSKFEQWMRDREQLNAG
1278194..1278532                   PHAGE_Pasteu_F108_NC_008193: hypothetical protein; -; phage(gi109302930)             1.56e-74            MTKKLYFDLLIKGEDITLDSGNQPVICDNRVSIAQDIKHALIESGLATLLIAERSRILRRDIILQMILIVEEDRRLVPGTIFIDEEDQGRLRLTAETYEFGKIENLGIVLND
1278525..1279691                   PHAGE_Pasteu_F108_NC_008193: hypothetical protein; -; phage(gi109302931)             0.0                 MTDFKQMLEENGLPTEETQIRQEFERLTDEAGLITNTSRMSPFWRLITAIAVKPVKWLTDHLIVEILPNLFVKTARDKWLQIQAWQVGLDFKDATKAQGVVHFTKESDLTDLTIKAGIVVQTERINDVIFKLIVTENTVIPRGTLIAPVPVIAEHAGTAYNLATGYYRILAENIPGVVKVENLDDWLTKPGADRETNDELRERYRTQFASVGQHHIDSVYRGMIAKVAGLSVDRIYFKHDAPRGPGTANAYLLLDTGVTSQPFIDVVNNYVQTQGNHGHGDDLICYAMPETQHNITCAIYFDPRIEIGEVRKGEIKQDVENMIRCAFRENRNYQVTKTYPFSRFSWSKLGEEIHAKHSEIDSLVWGQQDIKSELTIPRIQSLSVTVAK
1279688..1280284                   PHAGE_Pasteu_F108_NC_008193: hypothetical protein; -; phage(gi109302932)             2.38e-143           MIKIKLPFWMDKGELQKIALLFEKWWAYVLSAVKFPFNILDEETCGEKILNLIAYQRDVERFDGEPIELFRKRVKYAFLNAKDAGSKAGFIRIFERLGIGKIGVGERIDGIDWDIIKIYITDQQVVNNNALLNFIIRKYGRTCRRYDYEIVTFTPTVIHYGEFDHNQQVFYGKLIFKNNRVFTGNHSQTGEVYIAKLN
1280322..1283177                   PHAGE_Pasteu_F108_NC_008193: hypothetical protein; -; phage(gi109302934)             0.0                 MKNYNTILTEHLSKYIASKTILGERVELTEFIFAQLPLEQLNALSKYSTLPDDHFIVHRQAVSKTGLINEDSVAYSVTMGTDVGDFTFNFIGLLTKEGLLAVAVRAAETQKLATKNGLQGNSLTRSILLEFSGAAEATQINVPAQTWQIDFTARLNGIDEDIRNLARDIYGEIRFFNDGFLAVKQSKNIVTIKSGVAYLKGYRVELAHDEIIGINRSDCAIYIDLVSQGDVVSKTVKKISFLTDRKDDYTDKAGNEHYIIKIADVENWNIIDRRIRGELILKTDLGASDGYRYIGKCKSIAELRLIEPKSHGQSILLSSYYLNGNTGGGEFVADFQDSITADDGGVTIVTAKGKRWKRVLKNNKVNVLDFGAKANQDSTVAFEGAFKYAGKNEKIITSDASTYLINKPLFLSGVGGIELPCLIYGTFATTQGAIITWFENSQEITHAHKNYINFVMWQDQSQDSVAIRLIGLKSTSLKIGETGCVQLYATKDKAEQQRKFNGLDTSSLAYNRFDIDVLSTLHITGKADGWVNENTINTQRFRAVKTGLRAGILIDGDYAHNHNLIRRGCLEGAQIIHIDHGYSNTIEDVRFERNPQNRNEVLNIRFSEKTWSNRITASWVSSPGFTNGPYGIYYKLVNVVDNGLDNVVSHNQENYSDEACLFELSQTTPFVSSINKLKTGILNNNTDIHNVRNIKHLINGDFKILKDYAVIYEQENFIHVTKGTMFDLSSDKKLFRISVRLFDKDKTLITDQLDELILSGELENDQRVPTQLTMLGNDDHINFMIKSDKVAYVKILISSGNNSENKTFNYLRFIVRYPKHFIEKSRGFHNIVKPERKNSLMYYSNDDIDMGEIGEGIPCYKHDLSEMKINITRSAITVKNIDQKEIDIDGTLIQFAPKGSCFLIYEDQSKQEKKLAIETANNKKITLKENAPVDLTVGQNVVFLVTKTKSL
1283188..1283952                   PHAGE_Pasteu_F108_NC_008193: hypothetical protein; -; phage(gi109302938)             0.0                 MWKKQKLKLAPQAKRTLEQAQRGNISPFSLSAQGVKIGVHNWSHGIKEKSNMYLSPENAVKALSAKLVDYADPNRPRGQQDVIAVMITSNDIQDFISRLEQVRVLMPEPTFKQALDYAKASKSLQETKMIKTPTIQSPAFAKSADITPGANREMQSILRNAMSAAKATSSGDPQAKLTALLAVKREKEQQNARRVAEMLDTSVLVDAFSASDFLESADAQIKLNIPPASNVFTACVMFIGADLSTIKGMLNDND
1283939..1284520                   PHAGE_Pasteu_F108_NC_008193: hypothetical protein; -; phage(gi109302939)             7.87e-113           MTTIKRNPSVQLALDGKPIHLHDININASVKRDDKDMSGQKSSTKKTDKGVKAKELNVIGVIPYERKEWLTNLFNLAEAENEKGEQVKYRVSCLIAEAINMREVQFTGQVSATEMGGRLAWQVSFTLREVNSIAEKKEQRKPKPTVKTQSEKAPVAEQQKKMMERNQQKNSKKMIIQYLKKLMIFWVVWDENN
1284507..1286108                   PHAGE_Pasteu_F108_NC_008193: hypothetical protein; -; phage(gi109302940)             0.0                 MKIIKTVRINGEELELAQEDLILELNNTGRGFVTVRTDKQCEGKSAVIFVGEYDNFYKWFDGFVEREQLAENGYKKLFVREKVAIFERPLNCSHRHVTLRDLCAWITSATGITVKVPAASYADTPIPLFTHTGSGYQLLNNIGRQYQIKNYMWQQAADGSLFVGSHDDSRWFGRDVHIDESVTLSSGSNDMTIPIAAAIRPGALINGNKIKTVQLKGDDYVLTWESLDKDGKPVQKSPERRQIEKTFPELAGGYHLPRYAKVVGVADPSGAGDISDPFRPKYAVELQLLDEHGEVDQAVPVYPAVPLPVTSTGSQGGDFAFPEVGTVVEVGFAYGRSDKPFVRTMLAQDKTIPNVEPGEQLKQQRPEVYERTDAAGNKTRETDQQIKDKSFKRVIECDQETKTIGTSEKTIDADADEMIGGNKSVGVVGNYEETTASNKGVGVGGTLQERIAGVASRVSDTKNKFTAPLSYMGTDEQNIFKILEELIQIVADIAETASSHTHRGSPPPDQRDQFSQQKQKADTEKSKLSPIIE
1286949..1287185                   hypothetical protein; -                                                              N/A                 MKKQFKFYSSNISFNNVSVAVYENKAGNYVLQVEKDGRKVRGTNAVEMTKEQYEDLPFDDYNSLVRFQAAAQVCGYNI
1287239..1287628                   PHAGE_Pectob_ZF40_NC_019522: hypothetical protein; -; phage(gi422936670)             3.17e-18            MTNEQLQQLRKALFLDVAEAAEFIGNVSPRAWQRWESGDRAIPKDVENKIIELNKIQENAIGIALENEGYSYSFYDYESFREEFSDSTLKWRLYQSVLARAYQTLGDSEKIVPAPADCNLYAFFEGLEI
1287684..1288556                   PHAGE_Lactob_JCL1032_NC_019456: hypothetical protein; -; phage(gi418489139)          8.29e-18            MYKTFEELEKHHNENYRNAPFFISLDDYLSIADMKSDEFAYHPPIIAWNYSKLIYRFDVDAEQEIKRTKITDSIPSDIFTRMPAWSIFIETNNLRYEESKVKGFFVSFDFMEELGGNILLFLFYYKNEVLPFLFPLIENGSIIDSFDKTEQIIFQTVKLNDDIKNLLSEAISLLLFICTQNNDITHGKSKKTPTKSNGLIIENDAIFNYAAVAIGNAIRLNRKEVKEKDSKNGSHKTRRPHIRRAHWHGYWTGKRDEPENRKFDLKWLPPFAVGLKDGAEIPAVVHKIKK
1288813..1288829                   attR                                                                                 N/A                 CGAGGGATTTTAAATCC

#### region 5 ####
complement(2385993..2386601)       PHAGE_Mannhe_vB_MhM_3927AP2_NC_028766: transcriptional regulatory protein; -; phage(gi971741502)     2.79e-15            MAEKLSLSLSALQNWETNQTEPQASMIITLAKELGVSPNYLLTGEDISERILHVKSESPDEMDGEFEWIDDCRDVMVTAGYGGINGDYPNIKKTKIEKSWLLARGFKAKDCGMYKVFGNSMDSTLKDEEDIIVHHPSKTLIDGQIFILNNKGAVLVKRVQLTFNGIVLISDNKREYQPIQLTMEEANDLIVIGRVVRGYRDF
2386884..2387147                   PHAGE_Mannhe_vB_MhM_3927AP2_NC_028766: transcriptional regulatory protein; -; phage(gi971741503)     4.10e-16            MRTLNETKKTAVDWHREDIKAALAKKGWSLRQLSLKHGYSNGSTLKNALDRPWLKGERIIAEAIGVPAEIIWASRYEQRNNKKFADR
2387166..2389130                   PHAGE_Mannhe_vB_MhM_3927AP2_NC_028766: transposase; -; phage(gi971741504)            0.0                 MSTNSLKTHYSAKELLELSLSCLPNSVQGIIYQAKKQGWESQKRVARGGGSEFALASLPKEIQSEVYSKFTESIVQRKPTLPAVKQIDLNNITSKQREIADARMALVAYVQNLEQVQSRDAAIKFICNSAKSGQLPDEVMALVERANCKNGNNCGRVLSHRTLYGWVLAYEKAKTPEERLKALVPSQRKADRVEDIAWLPNFLAIYRNTNGVSVAEAYVEFAHKWQMEFADQPLRLALLPSIDRVRRALSKLPRHIKEIGRKTGAEMRALQTYVKRDWSCLLANDVWVGDGHSMKMKVQHPDHGRPFIPELTMVMDAPSRFIVGWSVSLSENALAVADAIRHGVENHGIPAIYYSDNGGGEKNWMLDGDITGMLPRLGINHQTGIPGNPQGRGIIERVNKTIALRIARQFDTYHGTGADRDTVRKTSTAVISLDKAIRKGATELTEKQKWAKGKLPTWQQFIDAVQVEIDRYNNHHIHREIGTTPARKRRELLAKAEIIHITAVEARDLFRPSVLRVAQRGWINLFNNVYFSQKLLDVDGQQVQVSIDIHDPSSVIIRLKDGTYVCEAMLDGNKRDAFPMSLVEKARKDRAQGRLKRKQEKVDEINAELNPVITIEQNKGAELLHGLRMNGLKKKEEVEEIAVFPSDLKRMKRA
2389261..2390136                   PHAGE_Mannhe_vB_MhM_3927AP2_NC_028766: DNA transposition protein B; bacteriophage; phage DNA transposition B protein; -(gi971741505)     1.02e-112           MRQQLADYMTKNGMTQQQVANAIGKSVGTVSLYLRGAYNGKVEEVDQAVSRLIGRHNDKVVERRFNSEFVSTHAAERCLDAIAIAHIEGEISVVVGAAGLGKTKALKQYVEMNPETIFIEVEPSCSPKVLLKTLCQQLGINDVGLNHDLFTRITNKLGEGRLIIVDEAELLSTKSLEYIRRIHDLTKCGVVLAGMPRLIVNLKGKYGELAQLYSRVGVCCDLGNALVAEDVALLAEKGLGTDEFNELLFKVSKGNARRLNKLMRGAVRLAELNKRTLDEALISRYAEMLIN
2390150..2390470                   hypothetical protein; -                                                              N/A                 MERWFFIKREKAYYRKWTNRARGYVKEVIELKQNIKMVQVGRVSYSFCVSLTQSNNTNEQDYIDGLRVVGNWHDKASWKNAYSKLRSLLRYEPSRLIHSPEFKLAE
2390487..2390696                   hypothetical protein; -                                                              N/A                 MGELLQRVAYALRREGVQVLRIKNGRFPTMIILNPSERIIKKSVEVRVNNNGQRMTKYVANEQGVSLYW
2390705..2390893                   PHAGE_Mannhe_vB_MhM_3927AP2_NC_028766: hypothetical protein; -; phage(gi971741507)     1.54e-10            MKRRQIYAVYRGEKNLGDGTAEELEKKLAISKKKIYALCSPYVHKRDKGQQLVVIKLGKEEV
2390896..2391513                   PHAGE_Mannhe_vB_MhM_3927AP2_NC_028766: hypothetical protein; -; phage(gi971741508)     3.41e-96            MSKVEMNGQVYWKNIKGNLVPDEMVKEIDKERDCLVRNFVEQAIEKQKEVRAFKTQVFDDIGAFIQLSAEKYDVQLGGRKGNVTLVSYDGEYKLMIAVQDRLTLDERIQAAKQLIDECLHEWSADARPELRSVINDAFQVDKEGNLNTARILSLRRVEIQDERWTKAMQAISDSIQIVDSKDYVRFYKRDENGNYQQISLDMARV
2391671..2391880                   PHAGE_Haemop_SuMu_NC_019455: hypothetical protein; -; phage(gi418489044)             7.37e-08            MAKKANKLSFKEISQLASEVERAGDYSYAAELWRNAAELAKKAVNKEWCARRHAFLTKWALRWKEAENG
2392037..2392207                   hypothetical protein; -                                                              N/A                 MTKHDIAQQIVEIQEILEIARDNVIEERRADAKVILQRAIAEIKKINWQITPINQI
2392216..2392728                   PHAGE_Entero_SfV_NC_003444: hypothetical protein; -; phage(gi19549017)               5.41e-23            MAIYLTHSNRVINFQEPEKSDIHIDDIVHHLSMIPRFGGKLDRHYSVLDHSVYVGMIAKTFLKADDETAFAALMHDAQEAFLGDIPSRLKSLLPDYKAIEKSFEKVIQEKFNISMSETIKTFVKCADLLALKAEKEAFINTPIEQECHWQYLHELPLVPISPIDFCVNSK
2392911..2393009                   hypothetical protein; -                                                              N/A                 MLRDLEGQALRLKEKQSVKEMMKIMRKDMEWR
2393047..2393391                   PHAGE_Pseudo_PaMx74_NC_028809: hypothetical protein; -; phage(gi971745269)           2.35e-05            MLALSKSNNPHEAAKALEMAQKLMAEHNVNSIDVEISESDSKQKFSRKTGQYVHALASLIKRVFGVEAYFSNRTNNIPEQKLHAVFSVKKKDLLLLLTALMCCIVNYNRLEKHL
2393424..2393705                   hypothetical protein; -                                                              N/A                 MIARADNYCLGWVHGVYKTVQDFVLTQEEKEKMERFKNQLHKKMNLREAKTRKVGDTRERNGDESGLRGYLDGKQVKLNRGVNGQETLKIAHQ
2393730..2394005                   hypothetical protein; -                                                              N/A                 MDKHTRAALAFARNVKAERGEKTVEIGEFELTTLRHDKKRLDFIEKNAIDIVVNGYGLNECEMWTPKGLITFPAADTVREAIDNAMALADK
2394049..2394531                   PHAGE_Mannhe_vB_MhS_587AP2_NC_028743: hypothetical protein; -; phage(gi970580048)     1.42e-46            MSNEKYFSVDVSNDIHIVNLHETLEQAKQSCLDGAIEAHDFADDMCDHEDFASNDLPNAVYGIVLGKAVCKEKQLSEEEKEDYGSDLVLEKPELVELPQDNNWISVKEKLPEAYTHVLVYTIAAETISLFYDGEKFLFYPYTYGLEKITHWQPLPTKPIQ
2394607..2395080                   PHAGE_Mannhe_vB_MhM_3927AP2_NC_028766: hypothetical protein; -; phage(gi971741514)     1.57e-10            MKCKCPACGAVLSLDVLLQHEQASLAVMSALSLNGDFGRLAVQYLGLFRPEKTALTMDRVAKLINQLLDDVKNQRIQRNGDVYDAPIECWIDSLAVVLNSRHNLKLPLNSHGYLYEVMTKWQPRNLVKNSPVHQNNNQVTANKTSKALQNLAEFANG
2395073..2395453                   hypothetical protein; -                                                              N/A                 MDEVWLRATVAKGLAGLVVLRLPGQPPEDMITKTAEIWIKAILHQKIFNGWNEQEDKWRIEEAFLTLYAECDRFPNPKMLLERLPKRKVLALPEPKITVLTAEERERNLTFCQHFRKILGAARVRK
2395440..2395904                   PHAGE_Mannhe_vB_MhM_3927AP2_NC_028766: hypothetical protein; -; phage(gi971741515)     1.36e-29            MYENRKSIIAKIHIGKNTLKMDDDVYRAFLQSTVGKTSCKEMNIAELLNVLRAMKDKGFEPTATKFKHQRRPKPAEYKEMYLRKITALLTEHQLPQSYADSMAKRSFKVDFVHWLDVWQLKKVIQMLEVYNRRQQRDEEQKNTIELLDISAKKQ
2395941..2396276                   PHAGE_Mannhe_vB_MhM_3927AP2_NC_028766: hypothetical protein; -; phage(gi971741516)     1.74e-37            MKKLFILITLSLFSLASFSMTDKAQKELEKALKGDYQTLRNVAFAMEQGSFGHDKNLVSACALRRVILFVNSDKADDTDYANELITCKNIHATENRQAWEIALTITKSLSN
2396405..2396833                   PHAGE_Mannhe_vB_MhM_3927AP2_NC_028766: mor transcription activator family protein; -; phage(gi971741519)     4.60e-44            MSTDIENVAEYLPNVVHEMVNIAGFSDVEKIIKRFGGSRFRFSDGIHYFPKLKELIGKESAIKLRTHFQSEEIYIPRCDVALRVLRNQRLKADFDYLTQREGKSGRMSMLEICHKYKISDRQAWDIVYSLQREPKAQQTTLF
2396924..2397409                   PHAGE_Haemop_SuMu_NC_019455: putative N-acetylmuramoyl-L-alanine amidase; -; phage(gi418489052)     2.39e-45            MAIEKIIIHCAATQNGVRLAKRGKTAAQIIDDWHFDAHFRREINNKIAFNRHLHAIGYHFVIDTNGMVESGRKIGEIGAHCRGQNRNSIGICLVGTDRFTVAQWQALANLVRDLSRKYPNATLHGHREFARKICPGFDVAEWVDNDCQPLVEHVIMELEHE
2397402..2397569                   hypothetical protein; -                                                              N/A                 MNKLHRLFGWLHTYFRKPINTCRPKCYSKKAWSYRVKGKPTLAQQLYLKIGVVNG
2397562..2397798                   PHAGE_Mannhe_vB_MhM_3927AP2_NC_028766: hypothetical protein; -; phage(gi971741521)     4.26e-11            MAKLSELITNSDGRLSTTGFIQFFGALLMAAILIFCVWLDRAYVPELFMTFAIFCGGGAATKGFAVAVERRKNRGGAE
2397795..2398052                   hypothetical protein; -                                                              N/A                 MTLQLILVAIAFFLGLCGYVIFKLKRANNTIDALLKENAQLEQDKAIVTTQRNNQRERKRNEETANHATRDKLIDSLHKSHDLRD
2398166..2398420                   PHAGE_Mannhe_vB_MhM_3927AP2_NC_028766: hypothetical protein; -; phage(gi971741524)     1.09e-11            MELQISGAMIFNFVVSIAVFFGGVWFKRLDADFKELKAEINKIKESYQTKEMANHVNSGFSSQLDRIFDKLDSIEGKLDKKVDK
2398420..2398668                   PHAGE_Mannhe_vB_MhM_3927AP2_NC_028766: hypothetical protein; -; phage(gi971741525)     5.02e-11            MRQKNKSTGEKLDAILDKLDGIADKVDKQNKEIADLQKQVQALQADLREMAKKNRNQALIAGGIGGGIVAVGIELIRLQFGG
2398672..2399169                   PHAGE_Mannhe_vB_MhM_3927AP2_NC_028766: DNA-binding protein; -; phage(gi971741526)     7.19e-66            MAFDEKTRALVRRYYVFEFLSLEQSASKAGVSFNTARRWKKEAEKKGDDWDKVRDVQVMAGNELTDITKGLLSGFIIQYRATMDEIQNSNLNAQDKVDRLSSLADSFAKMTAASKRILPEISAIATAMKTIELFANLIKTKKPHLLPDFIELLDEIKPLIDKEFK
2399219..2400865                   PHAGE_Mannhe_vB_MhM_3927AP2_NC_028766: terminase large subunit; -; phage(gi971741528)     0.0                 MKIKEFEKKLEELRRELQRNIEASFEGWTDDPKSIATRRQQVFDPVGGFEFFVQQYFPHYVRSEHKSQLHEYLFEQLPQSVVELERSIRQAIAAPRGEAKSTICTQLFPLWCMVRGLKKYIIIAMDTETQAYEMLEAIKMEIEANPRLHIDFPELGMGKVWRAGAIITSLNQKVEAVGAGQKLRGRRYGAYRPDLVVLDDIENDKSVEKPEQRNKLHNWVLKAVLKLGAAGEKFDVIYVGTILHYDSVLSRILNTKGWRRVRFKAILRMPDNMHLWDQWENIYLSEEGDDDTLSDLFYKQHKAEMDAGAVVSWLRRPILQLMKIRASDGHSAFDSEYQNDPVSGDDAIFENSIQYWTELPANLIYFGALDPSLGKAGASRDPSAILVGGYHRETGKLYVIEAQVKKRLPDLIIEDVIRLHKQYECQRWFVETVQFQEFLKDELVKRSAQRGLPVPATAIKPNTDKMLRIESLQPHIANGLILLHRSQATLISQLRHFPKADHDDGPDALEMLWKNAVSSSAPIEFMTIDGDLGRDEFDDSDLYSIWRR
2400869..2402509                   PHAGE_Mannhe_vB_MhM_3927AP2_NC_028766: portal protein; -; phage(gi971741529)         0.0                 MAKKKKKLQQVKKVQVGLDTQTNEARVTETGRIISDHPSNKITPAKLKGILEDAESGDITAQHELFMDIEERDSCIGANIQTRKRAILTLDWRIAEPRNATPQEEKLQVEIDELFYQFPMLEDLMVDMMDAVGHGFSALEIEWKQAEGKWIPVNFIACPQSWFKLDKDDNLLLKTPDNQDGEPLRQYGWVVHTHKSRTVQLARMGLFRTLAWLYMFKHYSVHDFAEFLELYGMPIRIGKYPFGATNDEKRTLLRALAQIGHNAAGIMPEGMNVELHNVTNTTGSAGSNPFLQMVDWCEKSAARLILGQTLTSGADGKTSTNALGQVHNEVRRDLLVSDAKQIAQTITQQIILPYLQINIDPNILPSRVPYFEFDTKEYADLSVLADAIPKLVSVGVRIPENWVRDKAGIPEPQENETILSAVQHDFKTDLNDVENPKKQTALSVQNHVTGCQCDGCRGVALSANTDSSTAQGVLDGGLAQAFNEPDFNKQLNPMVKKAVSVLMACDSYDEAAEKLAEAYPEISSHEHEQYLANALFLADLLGGTNV
2402502..2403803                   PHAGE_Mannhe_vB_MhM_3927AP2_NC_028766: head morphogenesis protein; -; phage(gi971741530)     0.0                 MSKPLSFLFGLEPTQAIEFLHNKKLLATKVFKKSLHDSAIARATTIARLSSLEMTNDIYKSMEVAKKEGKSFAQWKKDLVSEFEKKGWVFGHDKSISRGIDGKLLADPKTGEYFGTPRRLNTIYRTNVQAAYSAARYQRMMDNIDHRPYWQYSAVGDERTRPSHLALNGRIYRYDDPFWSTFYPPNGFNCRCAVIALGERDLKRKGLNKPDDSSEFLVKVKRPADKNGNQETTVGFKLPDGSIRVTDKGFDYNIGRLNYRPNLDLYPEKLAHQFAKTEMQGAEFKQDFLIFQRQFVKIKKQLGVDDKLTAEQMFNVRDKLSMNFKFTAGVLSTSSKRMLESDVATVWFSDDSLIKQLNSRDGQDFDLDDYANIPDLIYTPDKIIKEATAYQFYKEIKGKKLLVVLKVLHDKNEIFIQSARRVSEKQWKKAFKK
2403944..2404360                   PHAGE_Mannhe_vB_MhM_3927AP2_NC_028766: G protein 2; -; phage(gi971741531)            2.05e-70            MIDVDINDVEKIEAVLSDIAHKTQNRTSLMRSIAGTMESAVLQNFDEGGRPKWLGLKYRKGTPLVDTENLMGSITSRYNNDSAEVGTNEPYAAIHQFGGMAGRGRKVKIEARPFLILTQQDKDDILEDAQNYFRSIIE
2404603..2405640                   PHAGE_Mannhe_vB_MhM_3927AP2_NC_028766: hypothetical protein; -; phage(gi971741532)     8.89e-78            MKLTLAACSFEINKAKYGRIQLLPYGEFRATDGRPTDVEAWYVTDTNGADVVALANSKRNPLPIDYEHQIIHSQKNGKEAPSAGWMEYLYFTPQGIFADVRWTDKAAEYIKNGEYRYISAVFAYDTEGYVRKIFHAALTNTPALDGMDEAMVAASVQLLNEEAQEMDKELLAMLCSLFGVASATETEIKEKVTALSQAKGESKVVLSDVYSALKEKEQSVAALSEKVNAFDPSKYVPVEQVVALQNDFNAFKDGVEKDKKSALIQTALSEGKLAPALKEWAEGLSVEALTGYLEKATPVAALSGEPQSKGDPNNNVVALSESEKAAAKALGMSESEFRKAHKEIN
2405640..2406557                   PHAGE_Mannhe_vB_MhM_3927AP2_NC_028766: major head subunit T; -; phage(gi971741533)     4.19e-152           MAFKKSDVLNHINEQFKKDFAAGLGKIAPQWPEVAMEIGSNTDTNTYGFLGDFPKMKEWVSKRQIKNMQAQGTSIKNKTFEATVQVPRTNVEDDQVGLFRPMVQQAGQSAAELPDDEVFALLKKGESTLCYDGQNFFDTDHPCYAEVDGTGVNTQQSNLTTGSSGGKPTFYLLDTTNVIKPFIWQKRTAPEIETKFDASRSDTVFMEDVYIWGVRARGAAGFGFWQLAHCVKDTELTAENIMEVVAKMQTLKGDGGKLLNIRPSVILVPPALEFKARQICEAEVINGTTNVLKGRLKVMVSSQIL
2406596..2407198                   PHAGE_Mannhe_vB_MhM_3927AP2_NC_028766: hypothetical protein; -; phage(gi971741534)     2.98e-20            MSKNKSKKETADVKPEDVKPEDVKPEDVKQEDVKLEDVKLEDVKPEDVKPEDMKPEDMKPEDMKPEDMKPEDMKPEDVKQEDVKLEDVKLEDVKPEDVKPEDMKPEDMKPEDMKPEDMKPEDMKPEDVKLEGKGYLEAIHPVAFDIRLMSHHPHESYGRCGYRFNKENAVRIPAEELTGEQVSRLLDDPYLEVAPVTEEE
2407201..2407623                   PHAGE_Mannhe_vB_MhM_3927AP2_NC_028766: hypothetical protein; -; phage(gi971741535)     2.05e-55            MYATINDFISRVGEFQVMELTDRENIGEVNQAVLTIALLDSSSQIDGYLVGRYKLPLKTIPQNLTRICCDLTRYRLASMSDVSITEEIIERYKLSLRELEGIASGKVSLGIAEDEQASTGENTVIFTNVANRVFSRDNEN
2407607..2408248                   PHAGE_Mannhe_vB_MhM_3927AP2_NC_028766: hypothetical protein; -; phage(gi971741536)     4.14e-60            MITKIENALVERLKKGLGKLANTVKSYGGELDDESIGTARLPAVLVTYGGSRIECKDLRRRRHKSTDTFVIILAVRSLKSNQVARQGGVDRREIGVHQLISAVRRLLDAQTLGNLVYPLNPKRIRTIFNNAQFRSDKITVYAVEYEVSYDDLPPLEDGLFPEATSDKTSPDYVFNAYEGMLSEQQPMLEQVVGKIVDPTTKDFVEFNVETQKG
2408252..2408644                   hypothetical protein; -                                                              N/A                 MKRFFALIMIAFLPVHVMSAANMAPIIAAAATTGTRSNQENDRDKADSQAQIIAITQGGLTVDADSGHVIIRCLWQKGGLCKIRGGKEGEGFISRRTDLILTPQEFAEREGYKKVHRITLLPLYLDVSKE
2408647..2408814                   PHAGE_Mannhe_vB_MhM_3927AP2_NC_028766: hypothetical protein; -; phage(gi971741537)     1.91e-20            MKVKAAVGVKVPLENQPLAYIEQEPVEVENTIYYQRRIADGDLIEVKGNKKADKS
2408811..2409572                   PHAGE_Mannhe_vB_MhM_3927AP2_NC_028766: tail sheath protein; -; phage(gi971741538)     9.99e-95            MTNIEFDKIPTSIRKPGVYTEYNRRNAVSTLPTNEQEVLIIAPMVSDSAEFTAPVRIYSDYDAELAFGAGTWAHLMARVAIQNNPLLRLSIIGLKDNEAGVAATGTLTLSGTASAIGYLSTTIAGVEYKVSVAKAETANAVAARLAAVINISNTCPVNAQVSDGTITLTAKCKGEIGNEITLSAASYTSSMTLTAQALASGANNADIAKALASVAGTHYHVVISPFSDEKNAKALVNHLETVSSPLEKNRQSV
2409569..2410219                   PHAGE_Mannhe_vB_MhM_3927AP2_NC_028766: tail sheath protein; -; phage(gi971741538)     3.70e-102           MIGWRGTMASGTTYTSKINSERVTCAWYKGAIESNALIAAGYGAVIAGEEDPAKPLNTLEIKGLTTVDATQTPILTEVNQALFHGLTPVTVVNHRVRIMRAITTYTKSATNTDDPSYLDLTTIRTLDYTRKALEQRIELRFPRSKLSNRTPPKVRSEILDVLYRLENLEILENVDLHKAKLLVQRNQQDPNRLDTVIPADVVNGLHVVANRIDLIL
2410229..2410597                   PHAGE_Mannhe_vB_MhM_3927AP2_NC_028766: tail tube protein; -; phage(gi971741539)      3.45e-34            MAKEFASLGIIEVDGLEIDLTKCDVRVITGRKPVKTINRKARVKGFAKGITEYTLSLTVAVPLNSPEPDWDNVDDAKVTIEEENGQRISYRNCFTTEVGTSYTVDNEEVRDIQVVALDKVIE
2410597..2410938                   PHAGE_Mannhe_vB_MhM_3927AP2_NC_028766: hypothetical protein; -; phage(gi971741540)     9.49e-19            MQGRLLLGVLFNGTRYFDFNVKILTLGLECQALEWIEEKGLAKDELNKAEQTLVDLAYLCQQLEISGIDKVSLTPEFLLDNLSTDDYVLITDLIGQLRKKCIDAGENQVLATA
2410985..2411173                   PHAGE_Mannhe_vB_MhM_3927AP2_NC_028766: hypothetical protein; -; phage(gi971741541)     1.06e-08            MVLLSKIGFNAQQVWDMSHAEINAWIESYLIQHGVKKKSLRSDETVTSYVFRRRKSQEKKGA
2411221..2411385                   FIG035595: Phage protein; -                                                          N/A                 MSSLNLSLMLKAQDFASRTVKSMRDNVNKSTKDIENQAKRSSSAQQNEVRKRRD
2411454..2412356                   PHAGE_Mannhe_vB_MhM_3927AP2_NC_028766: tail length tape measure protein; -; phage(gi971741542)     2.35e-116           MRSERSIQNEILRTEQAYRRLKNSGTASTRELARATEQHKRRIAELNAEMGKIATGQRLGNIGRGVAGAIAGVTAGAMVLAQPMNKQMTYDRQLAMVSNTAFSERDVDGRIAGKKELHSAVKNAVETGGGTKEDALSALDTLLASGAVSADIAMKLLPTLQKGAVATGASTQDLSKIAISAMQQFGMSENQIGEVLDKAVAAGQAGNFELADMARWLPQQMAAAKSAGLSGMSGFEALLVANQQARVTAGTSDQAGNNLANLLAKITSRETNDRFANLESRTRTVKRTVLTSLSRWKHRS
2412474..2413103                   PHAGE_Mannhe_vB_MhM_3927AP2_NC_028766: tail length tape measure protein; -; phage(gi971741542)     1.08e-41            MLEQMTNLVEGTAIGQIISDKEALLALIGMRNNVQLGQEVKNSVMNSAGAVESSHAVIADTNDFKTEQLKNSAEFAQMESLKGFNNMIGDVSAKLTDYASQYPGLTTAIAGATTGIAALSAGALVAAGSLRLLGGSTGLGLGGALGGLSKGGAVKGGLFKGGKVGSLLNVGSLAVAGLAIASDNHDDYFAQQEAIKEKREKAQEKRISR
2413162..2413470                   PHAGE_Mannhe_vB_MhM_3927AP2_NC_028766: tail length tape measure protein; -; phage(gi971741542)     1.67e-08            MNYHGAYAIADIQRNQAIAKARLNQGTLTQAQYDARVESGNARIAELTQTDLQQFGNQIQSGLKQAVENQQHTIQTHITVELDGRAVAETVSENQYRQFNRE
2413473..2413754                   PHAGE_Mannhe_vB_MhM_3927AP2_NC_028766: DNA circularization protein; -; phage(gi971741543)     9.71e-33            MKGWTMPVQRASYRGVRFDVFNIEDSVERAVVEHAYPFVNGADIEDLGLNPLEVRLSAVFYGEGYYSDFKSFRSTQKTRGGCINTPNSGRLQI
2413751..2413945                   PHAGE_Mannhe_vB_MhM_3927AP2_NC_028766: DNA circularization protein; -; phage(gi971741543)     2.88e-07            MICTSANFYHDAEYTDYVTLNLIFREATPAKPIFLFNNALFGLIDDFYQQLRILSMIVWHFLLK
2413945..2414517                   PHAGE_Mannhe_vB_MhM_3927AP2_NC_028766: DNA circularization protein; -; phage(gi971741543)     2.49e-11            MEGISLAANFKARLLGTFGAIFGCYEHLRDLFTLDKAKFNTPASTTADKFKTQSSQACKDIFEMIEIGLTQIAQRQDLTQRAKFDEVLRTIDQIDEIPTILVTGKNASANRKVNLKSLTSALSERDTREINAAMQLACTAALMKIATDFIEDDTMLPSDIEYIATKVRLQILKISILFAHLHKKLLRALR
2414520..2414774                   PHAGE_Mannhe_vB_MhM_3927AP2_NC_028766: DNA circularization protein; -; phage(gi971741543)     1.05e-17            MPNTGIYTKLHLVSERLRNQGKKITKLALSAINRKPPLVIRTVEINGTLQQVAHEFYGDYRRANELLRLNPQIRYQILLRKARY
2415171..2415398                   PHAGE_Mannhe_vB_MhM_3927AP2_NC_028766: tail protein P; -; phage(gi971741544)         2.63e-10            MELKAENNPTLDKVDMILVNGLECSEALCNSAGLHTWFDPKGVLIVVAQIILPRSCYLCCMKTVSEITSQVQIWS
2416128..2416247                   PHAGE_Haemop_SuMu_NC_019455: phage-related baseplate assembly protein gp45; -; phage(gi418489069)     1.60e-05            MVLSGLKSGKWRDCTLRPSGSTIILKQGRLVEVDCDTFN
2416923..2417051                   PHAGE_Mannhe_vB_MhM_3927AP2_NC_028766: baseplate J protein; -; phage(gi971741547)     4.98e-06            MLLVPTLEDIRNAILRDYQSLEPNADIARQRNSHAQVLKCSC
2417362..2417703                   PHAGE_Mannhe_vB_MhM_3927AP2_NC_028766: baseplate J protein; -; phage(gi971741547)     1.20e-39            MSAPVGVQTDVTLSNVVGGTDAESDTSLLERLLELIRRPPAGGNRYDYRNWALSVDGVDAAYVYPLRRGLGTVDIAITSNNDLPSSETIERCQAFIDEVRPVTAKIKKLLSRM
2417700..2417849                   hypothetical protein; -                                                              N/A                 MTKVNFDIQVKISGITLAEIKVAIQKLSQTTSIRLFPVTILLCRNAKLL
2417970..2418212                   PHAGE_Mannhe_vB_MhM_3927AP2_NC_028766: tail protein; -; phage(gi971741548)           6.33e-14            MMSHKHALSTLYPPISYNVNGKQFLIQCEVDGNVFDRVQQSAVDMLNAIEPATSGQMLADWERVCGIKTDLSKNYQERVKR
