# Supplementary material for: Comparative analysis reveals the Genomic Islands in Pasteurella multocida population genetics: on Symbiosis and adaptability
Source: BMC Genomics. 2019 Jan 18;20:63. doi: 10.1186/s12864-018-5366-6 (PMC6339346; doi:10.1186/s12864-018-5366-6)
Supplement: Supplementary file 9 — File S2. Detailed information on predicted phage of each strain (ZIP 5010 kb). [file 12864_2018_5366_MOESM9_ESM.zip › File. S2. Detailed information on predicted phage of each strain/CIRMBP-0873/phage_regions.fna]

>1	 3-21667
GTGAAAAAAGTACAAGTTGGCTTAGATACACAAACAAATGAGGCGCGTGTCACGGAGACAGGAAGAATTA
TTTCTGATCACCCTAGTAATAAAATTACCCCAGCAAAGTTAAAAGGGATTTTAGAAGACGCTGAAAGTGG
CGATATTACTGCGCAACATGAGCTCTTTATGGATATTGAAGAACGCGACAGTTGTATTGGGGCAAATATT
CAAACCCAAGCGTGCGATTTTAACGCTTGATTGGCGCATTGCAGAGCCACGTAATGCCACACCGCAAGAA
GAAAAACTGCAAGTCGAAATTGACGAGCTTTTCTATCAATTCCCAATGCTAGAAGATTTGATGGTGGATA
TGATGGATGCGGTAGGACATGGTTTTTCGGCGTTAGAAATTGAATGGAAGCAAGCTGAAGGTAAATGGAT
TCCAGTTAATTTTATCGCATGTCCGCAGTCGTGGTTTAAGCTAGACAAGGACGATAATTTACTGCTCAAA
ACGCCAGATAATCAAGACGGTGAGCCCTTACGACAATACGGCTGGGTAGTACATACCCACAAATCAAGAA
CGGTACAGCTTGCTCGCATGGGCTTATTTAGAACGCTCGCATGGCTTTATATGTTTAAACACTACTCGGT
GCATGATTTTGCCGAGTTCTTAGAACTTTACGGTATGCCGATTCGTATTGGTAAATATCCGTTTGGCGCA
ACAAATGACGAAAAACGCACATTATTGCGTGCGCTTGCTCAAATCGGACATAACGCAGCAGGGATTATGC
CAGAAGGAATGAATGTTGAGTTGCATAATGTGACAAACACTACTGGCTCGGCTGGAAGCAACCCGTTTTT
GCAAATGGTGGACTGGTGTGAAAAGTCCGCCGCACGTTTGATTCTAGGGCAAACATTAACAAGCGGTGCA
GATGGTAAAACTTCAACTAATGCCCTTGGACAAGTGCATAATGAAGTCAGACGTGACTTGCTTGTGTCTG
ATGCTAAACAGATTGCACAAACTATTACACAACAGATTATTCTGCCATATCTTCAAATTAACATTGATCC
GAATATTTTGCCTTCTCGTGTGCCGTATTTCGAGTTTGACACGAAAGAATACGCTGATTTAAGTGTCCTA
GCGGATGCCATTCCTAAGCTTGTGAGCGTAGGAGTGCGCATTCCTGAAAATTGGGTGCGTGATAAAGCGG
GCATTCCAGAACCGCAAGAAAATGAAACGATTTTAAGTGCGGTTCAACATGATTTTAAAACAGACTTAAA
CGATGTTGAAAATCCGAAAAAACAGACTGCTCTCTCTGTACAAAATCACGTGACAGGTTGTCAGTGTGAT
GGGTGTCGTGGTGTTGCTTTGTCGGCAAACACTGACAGTTCTACTGCACAGGGCGTGCTAGATGGTGGAC
TTGCGCAAGCATTTAATGAGCCTGATTTTAATAAACAATTAAATCCAATGGTAAAGAAAGCTGTTTCGGT
ACTTATGGCATGTGACTCTTACGATGAGGCAGCAGAAAAACTCGCTGAAGCATACCCAGAAATTTCAAGT
CACGAACACGAACAGTATCTCGCTAATGCGCTGTTTTTAGCTGATTTACTTGGAGGAACTAATGTCTAAA
CCGCTTAGTTTTATTCGGACTTGAACCAACACAAGCCATTGAGTTTTTACATAATAAAAAATTACTTGCA
ACGAAAGTGTTTAAAAAATCACTGCATGATAGTGCCATCGCAAGAGCTACAACAATCGCGAGATTATCTA
GTCTTGAGATGACGAATGATATTTATAATCAATGGAAGTTGCCAAGAAAGAGGGTAAGAGCTTTGCACAA
TGGAAAAAAGACTTGGTAAGTGAGTTTGAGAAAAAGGCTGGGGTATTCGGCATGATAAATCTATCAGTCC
GCGGTATCGACGGAAAACTGTTGGCTGATCCGAAAACAGTGATACTTTGGTACACCTCGTCGACTGAATA
CAATTTATCGTACAAACGGCAAGCCGCATATTCTGCGGCGCGCTATCAGCGCATGATGGATAATATTGAT
CATCGCCCCTACGGCAATATCCGCTGTCGGCGATGAGCGTACACGACCGTCTCATCTTGCACTAAACGGT
CGAATTTATCGCTATGATGACCCGTTTGGTCAACATTCTACCCACTAATGGGTTTAATTGTCGCTGTGCG
GTGATTGCACTTGGTGAACGTGATTTAAAGCGTAAAGGGCTAAATAAACCCGACGATAGCAGTGATTTCT
TGTGAAAGTTAAGCGACCTGCAGATAAAAATGGTAATCAAAAACAACTGTCGGTTTTAAATTGCCGGATG
GGTCGATTCGTGTGACGATAAAGGTTGATTACAATATGGGCGCTTAAATTATCGCCCTAATCTTGATTAT
ATCCTGAAAAGCTTGCTCATCAGTTTGCGAAAACGGAAATGCAAGGAGCGGAATTAAGCAAGATTTTTAA
TATTCAACGTCAATTTGTGAAAATTAAAAAAACAATTGGGTGTCGATGATAAGCTCACGGCTGAACAGAT
GTTCAATGTGCGAGATAAGTTAAGTATGAATTTAAATTACTGCCGGTGTCTTATCAACGAGTTCTAAACG
CATGTTAGAATCAGATGTGGCAACGGTTGGGTTTCCGATGACTCGTTGATTAAGCAGTTAAATAGTCGGG
ATGGTCAGGACTTTGATTTAGACGATTATGCAAATATTCCTGATTGATTTATACGCCCGATAAATCATCA
AAGAGGCAACAGCATATCAATTCTATAAAGAGATTAAAGGCAAAAATTACTTGTTGTCTTGAAAGTTTTG
CATGATAAAAATGAGATTTTTATTCAATCTGCAAGGAGAGTCAGTGAGAACAATGAAAAAAGCATTTAAG
AAATAAGGCCGCTAGGCGGGGCTCGAACCCACCGCACACAGTCCCGAGTTTACACTCTTCGCTTGCGATA
TCGAGATTCATCGCTTTCTAGCGGCAGAGTCAATATAACGCTATTTGATGATTAAATCAACAACACAAGG
GTAATTATGATTGATGTCGATATTAATGATGTAGAAAAAATTGAAGCTGTGTATCTGACATTGCGCATAA
AACGCAAAACAGAACAAGTTTAATGCGTAGTATTGCGGGCACCATGGAATCGGCAGTGTTGCAAAACTTT
GACGAGGGTGGTCGTCCGAAATGGCTTGGCTTGAAATACAGAAAAGGCACGCCGCTGGTCGATACTGAAA
TTTAATGGGAAGCATCACCAGTCGTTACAATAATGATTCTGCCGAAGTTGGTACAAATGAACCGTATGCG
GCTATTCATCAGTTCGGCGGTATGGCAGGTCGTGGTCGTAAAGTGAAGATTGAAGCCCGTCCGTTCTCAT
TTTAACGCAACAAGACAAAGACGACATCTTAGAAGATGCGCAGAACTATTTAGAAGTATTATTGAATAGC
TAAAAATACCCGCCTAAATCGCGCATAGCGCGATTTTTTGTTTTATTTGTACAATTTATCATTTAAATGT
TTTAAAAAGAATTAAAGGCGTTTTAAAAAGTTTTAAAAATGGTCTTGTCTTTTATTCATTCCCAAAAATC
ACTTCATCACAAAATAAGCCATGTTGAAGTCGCTCACCTCTTTTTAAATTACGCCATCCTTTATTCTGTA
ATCCTAGGATTTTTAAAGAGGATGACGAAATGAAACTCACTCTCGCAGCTTGTAGCTTGAAATCAATAAA
GCCAAATACGGTCGTATTCAGCTTTTGCCGTACGGCGAGTTTAGAGCAACAGACGGCAGACCAACAGATG
TGGAGGCTTGGTATGTAACAGATACAAACGGTGCAGATGTGGTTGCGCTCGCAAATTCAAAACGCAACCC
CCTTCCAATCGACTACGAACATCAAATTATTCATTCACAGAAAAACGGCAAAGAAGCACCGAGCGCGGGT
TGGATGGAATATCTCTATTCACCCCACAAGGGATTTTTGCTGATGTCCGCTGGACTGATAAGGCAGCGGA
ATATATCAAAAATGGCGAATATCGTTATATCTCCGCAGTGTTTGCTTATGACACTGAGGGCTATGTTCGC
AAAATCTTTCACGCAGCACTCACGAATACTCCTGCACTTGACGGCATGGATGAAGCAATGGTGGCTGCAA
GTGTTCAATTATTAAATGGGAAGCACAAGAAATGGACAAAGAATTACTTGCAATGCTTTGTTCTTTATTC
GGTGTTGCATCTGCGACTGAAACCGAAATTAAAGAAAAAGTAACAGCACTATCACAAGCGAAAGGTGAGT
CAAAAGTGGTGTTATCTGACGTGTATAGTGCACTTAAAGAAAAAGAGCAATCCGTTGCAGCATTGAGTGA
GAAAGTCAATGCGTTTGATCCGTCAAAATATGTGCCAGTTGAACAAGTTGTTGCACTTCAAAACGATTTT
AACGCATTCAAAGATGGTGTTGAAAAAGATAAAAAAAGCGCACTTATTCAAACTGCATTATCAGAAGGTA
AGCTTGCACCTGCTCTCAAAGAATGGGCTGAGGGTTTATCTGTTGAAGCGTTAACTGGTTATTTAGAAAA
AGCAACACCAGTTGCTGCATTAAGTGGTGAACCTCAATCAAAAGGTGATCCAAATAACAACGTTGTTGCG
CTTTCCGAAAGTGAGAAAGCTGCTGCAAAAGCTCTCGGGATGAGCGAATCAGAATTTAGAAAAGCACATA
AGGAGATCAACTAATGGCATTTAAAAAATCAGATGTGTTAAATCACATTAATGAACAATTTAAAAAAGAC
TTCGCGGCCGGTCTAGGCAAAATTGCCCCGCAATGGCCTGAAGTTGCAATGGAAATCGGATCTAATACCG
ACACCAACACCTACGGCTTTTTAGGCGATTCCCAAAAATGAAAGAATGGGTCAGCAAGCGCCAGATTAAA
AATATGCAAGCCCAAGGTACTAGCATTAAAAATAAAACTTTTGAAGCTACTGTTCAAGTTCCACGTACTA
ATGTGGAAGATGACCAAGTGGGCTTATTCCGACCAATGGTGCAGCAAGCGGGACAATCGGCAGCAGAGTT
GCCAGATGATGAGGTGTTTGCACTGTTGAAAAAAGGTGAAAGCACGCTTTGCTATGATGGTCAAAATTTC
TTTGACACCGATCACCCTTGCTATGCAGAAGTGGACGGTACGGGCGTTAATACCCAACAAAGTAACTTGA
CCACTGGTTCTAGCGGTGGCAAGCCAACATTCTATTTGTTGGATACCACTAATGTGATTAAGCCATTTAT
TTGGCAAAAACGCACAGCACCTGAAATTGAGACCAAGTTTGACGCATCAAGATCCGACACTGTTTTTATG
GAAGATGTGTACATTTGGGGTGTGCGTGCTCGTGGTGCTGCTGGCTTTGGTTTCTGGCAGTTAGCACACT
GTGTTAAAGACACTGAATTGACTGCAGAAAACATTATGGAAGTTGTGGCAAAATGCAGACACTAAAAGGC
GACGGCGGTAAGTTATTAAATATCCGACCGAGCGTTATTTTGGTTCCACCTGCATTGGAATTTAAAGCCC
GCCAAATCTGCGAAGCAGAAGTGATCAATGGCACAACTAACGTGTTAAAAGGTCGCTTGAAAGTGATGGT
GTCGTCTCAAATCCTTTGACTTTTAATAGCCCCGCTTGTGCGGGGGTGGAGGAATATATGTCAAAGAACA
AATCTAAAAAAGAAACTGCAGACGTGAAACCGGAAGACGTGAAACCGGAAGACGTGAAACCGGAAGACGT
GAAGCAGGAAGATGTCAAGCTGGAAGATGTCAAGCTGGAAGATGTCAAGCCGGAAGATGTGAAGCCGGAA
GATATGAAACCGGAAGATATGAAACCGGAAGATATGAAACCGGAAGATATGAAACCGGAAGATATGAAAC
CGGAAGACGTGAAGCAGGAAGATGTCAAGCTGGAAGATGTCAAGCTGGAAGATGTCAAGCCGGAAGATGT
GAAGCCGGAAGATATGAAACCGGAAGATATGAAACCGGAAGATATGAAACCGGAAGATATGAAACCGGAA
GATATGAAACCGGAAGACGTGAAGCTGGAAGGCAAAGGCTACTTAGAAGCAATCCATCCGGTTGCGTTTG
ATATTCGCTTAATGTCGCATCATCCGCATGAAAGCTACGGTCGCTGTGGCTATCGTTTTAACAAAGAAAA
TGCGGTGCGCATTCCGGCTGAAGAATTAACCGGTGAGCAAGTATCTCGTTTATTAGATGACCCGTATTTA
GAAGTCGCCCCAGTGACCGAAGAGGAATAGTAATGTACGCAACAATTAACGATTTTATTTCGCGTGTCGG
CGAATTCCAAGTTATGGAGCTCACTGACCGGGAAAATATTGGCGAAGTCAATCAGGCAGTTTTAACTATC
GCTTTATTAGATAGTTCAAGTCAAATTGATGGCTATCTAGTGGGTCGTTATAAGTTGCCGTTAAAAACTA
TTCCGCAAAACCTCACTCGTATTTGTTGTGACTTAACACGCTATCGTTTGGCGTCAATGTCTGATGTATC
AATCACTGAAGAGATTATCGAACGCTATAAGTTAAGCCTGCGCGAATTAGAAGGCATTGCGAGCGGCAAA
GTATCCCTTGGTATTGCAGAAGATGAGCAAGCAAGCACGGGAGAAAATACGGTGATTTTTACTAACGTAG
CAAATCGGGTATTTAGTCGTGATAACGAAAATTGAGAACGCGCTTGTTGAGCGATTAAAAAAGGCTTGGG
TAAGCTTGCTAATACGGTCAAAAGCTATGGCGGTGAGCTCGATGATGAAAGTATCGGTACTGCAAGATTG
CCAGCAGTGTTAGTGACTTATGGCGGTTCACGTATTGAGTGTAAAGACTTGCGACGTCGTCGTCATAAAT
CAACTGATACTTTTGTGATTATTTTAGCTGTCCGTTCATTAAAAAGTAATCAAGTGGCGCGCCAAGGTGG
TGTAGATAGGCGTGAAATTGGTGTGCATCAACTGATTTCAGCAGTGCGTCGGTTGCTTGATGCGCAAACA
CTTGGAAATCTGGTCTATCCGCTTAATCCAAAGCGAATACGCACGATTTCAATAATGCGCAATTTCGTAG
CGATAAAATCACGGTGTACGCAGTGGAATATGAAGTCAGTTATGACGACCTACCGCCACTTGAAGACGGG
TTATTTCCAGAGGCGACTTCTGATAAAACTTCACCGGATTATGTCTTTAACGCGTATGAAGGCATGTTAT
CTGAACAACAGCCTATGCTTGAGCAAGTTGTCGGAAAAATTGTTGACCCAACGACCAAGGATTTTGTTGA
ATTTAACGTAGAAACTCAAAAAGGATAAAACATGAAACGATTTTTTGCACTGATTATGATTGCTTTCTTG
CCAGTTCATGTGATGTCGGCAGCAAATATGGCTCCCATTATTGCGGCGGCAGCAACGACAGGTACACGCA
GCAATCAAGAAAACGATAGAGATAAAGCAGATTCTCAAGCACAAATTATTGCTATCACACAAGGTGGTTT
GACCGTAGATGCAGACTCGGGGCACGTGATTATTCGCTGTCTTTGGCAAAAGGTGGGCTTTGTAAAATTC
GAGGTGGAAAAGAGGGTGAAGGGTTTATCAGTCGAAGAACCGATCTCATTTTAACACCACAGGAATTTGC
AGAACGGGAGGGGTATAAAAAAGTGCATCGAATCACATTATTACCGCTTTATCTGGATGTCAGTAAGGAG
TAAATATGAAAGTCAAAGCGGCTGTGGGAGTTAAAGTCCCACTTGAGAATCAACCGCTCGCATATATTGA
GCAAGAGCCGGTTGAAGTTGAAAACACAATTTACTATCAACGTCGCATTGCAGACGGTGATTTAATCGAA
GTAAAGGGTAATAAAAAGGCGGATAAATCATGACAAATATTGAATTTGACAAAATCCCAACATCAATTCG
TAAACCCGGTGTTTACACTGAATACAACCGCAGAAATGCGGTGAGCACTTTACCGACAAATGAACAGGAA
GTGTTAATTATCGCTCCGATGGTAAGTGACAGTGCAGAATTTACTGCACCAGTGCGTATTTATTCTGATT
ATGACGCAGAACTGGCATTTGGCGCAGGTACTTGGGCACATCTAATGGCACGCGTTGCGATTCAAAATAA
CCCACTTTTACGCTTGTCTATCATCGGTTTGAAAGATAATGAGGCAGGTGTGGCGGCAACAGGGACATTA
ACGCTTTCTGGTACGGCTTCAGCTATCGGTTATCTTTCAACAACAATTGCAGGCGTGGAATATAAAGTTT
CTGTAGCGAAAGCAGAAACCGCAAATGCGGTGGCGGCACGTTTAGCAGCAGTGATCAATATCTCGAATAC
CTGTCCTGTTAATGCGCAAGTTTCAGACGGCACAATTACACTCACAGCAAAATGTAAAGGTGAAATCGGC
AATGAAATCACATTAAGTGCAGCAAGTTATACATCAAGTATGACACTCACTGCACAAGCTTTGGCAAGTG
GTGCTAACAATGCTGATATTGCAAAAGCACTAGCCAGTGTTGCAGGGACGCATTATCACGTCGTTATCTC
CCCGTTTTCTGATGAGAAAAACGCAAAAGCATTAGTCAATCACTTAGAAACGGTGTCATCTCCACTTGAG
AAAAAACCGGCAATCGGTGTGATTGGTTGGCGCGGTACAATGGCAAGCGGTACGACATACACCAGTAAAA
TTAACTCGGAACGTGTCACTTGCGCTTGGTATAAAGGGGCAATTGAGTCTAATGCGTTAATTGCGGCTGG
CTACGGTGCGGTGATTGCAGGTGAAGAAGACCCAGCAAAACCGCTTAATACACTTGAAATTAAAGGTCTG
ACGACAGTTGATGCCACGCAAACCCCAATTTTAACTGAAGTAAACCAAGCTTTATTCACGGTTTAACACC
GGTTACGGTTGTTAATCATCGTGTGCGTATTATGCGTGCGATTACGACGTACACGAAATCAGCAACAAAT
ACGGATGACCCAAGTTATTTAGATTTAACCACAATTCGCACGCTTGACTATACGCGCAAAGCACTAGAAC
AGCGTATTGAGTTGCGTTTTCCACGCTCAAAACTATCTAACCGCACGCCACCGAAGGTACGCTCAGAAAT
CTTAGATGTGCTTTATCGCTTGGAAAATCTTGAAATTCTGGAAAACGTTGATTTGCACAAAGCAAAACTG
TTGGTGCAACGTAATCAACAAGACCCAAATCGTTTAGATACGGTCATTCCAGCAGATGTGGTTAATGGCT
TGCACGTTGTTGCAAACCGCATTGATTTAATTTTATAGGGGGCATAAATGGCTAAAGAATTTGCCAGTCT
TGGCATTATTGAAGTCGATGGGTTAGAAATCGACTTGACGAAGTGTGACGTGCGTGTGATTACCGGTCGC
AAGCCAGTTAAAACAATCAATCGTAAGGCTCGCGTGAAAGGCTTTGCGAAAGGCATTACTGAATATACCC
TTTCTTTAACTGTTGCCGTGCCACTAAATAGCCCAGAACCAGACTGGGATAATGTCGATGACGCTAAAGT
CACAATCGAAGAAGAAAACGGTCAGCGTATTTCGTATCGCAATTGTTTTACGACGGAAGTTGGGACAAGC
TATACCGTCGATAATGAAGAAGTGCGTGATATTCAAGTGGTAGCATTAGACAAGGTGATTGAATAATGCA
GGGACGTTTATTGTTAGGCGTGCTGTTTAACGGCACGCGATATTTCGATTTTAATGTGAAAATTCTCACC
CTTGGGCTTGAGTGCCAAGCGTTAGAATGGATTGAAGAAAAGGGACTTGCGAAAGATGAACTAAATAAAG
CCGAACAAACGCTCGTTGACTTGGCTTATTTATGTCAGCAGTTAGAGATTTCAGGCATTGATAAAGTATC
TTTAACGCCTGAATTTTTACTCGATAATCTCTCAACAGATGATTATGTCTTAATCACAGATTTAATCGGT
CAATTAAGAAAAAAGTGCATCGACGCTGGGGAAAACCAAGTTTTAGCAACAGCGTAATAAAAAAACTCAC
TCTACCGCAGGTATATGAGAATTACCGAAGTGCGGTGGTTTTATTGAGTAAAATTGGCTTTAACGCACAG
CAAGTCTGGGATATGTCACATGCAGAAATTAACGCGTGGATTGAAAGTTATTTAATACAACATGGTGTTA
AGAAAAAATCACTAAGAAGTGATGAGACGGTGACAAGTTATGTCTTCCGCCGTCGTAAAAGTCAAGAAAA
AAAGGGGGCGTAATGCCCCTTTTATTTTGCATTTAAACAAAGTTTAAAAGAGGTTTAAAGATGTCAAGTT
TAAATCTGTCGTTGATGTTAAAAGCGCAAGATTTCGCCAGTCGCACAGTGAAATCTATGCGTGATAATGT
CAATAAATCAACGAAAGACATTGAGAATCAAGCCAAACGTTCAAGTAGCGCGCAGCAAAATGAAGTGAGA
AAAACGGCGCGACTAACAGAGCAAGCTTATCGACAAATTCAACAACAAGCTCGAACGACTGCGACAGCAC
GCGAACAACTTGGCATGCGTAGTGAACGGTCAATTCAAAATGAGATTTTACGCACAGAACAAGCATATCG
TCGTTTGAAAAATAGCGGTACAGCGTCGACAAGAGAGCTTGCGCGCGCAACAGAACAGCACAAGCGACGA
ATTGCAGAGCTGAATGCAGAAATGGGCAAAATCGCCACAGGTCAACGCTTGGGGAATATCGGGCGCGGTG
TGGCGGGTGCTATTGCGGGTGTGACAGCAGGCGCAATGGTATTAGCTCAACCGATGAATAAACAGATGAC
TTACGACAGACAACTTGCGATGGTGTCCAATACGGCATTTCAGAGCGTGATGTGGACGGGAGAATTGCAG
GGAAAAAAGAATTACACAGTGCGGTCAAAAACGCGGTAGAGACGGGCGGTGGCACAAAAGAAGATGCATT
AAGTGCGCTTGATACACTACTCGCCTCTGGCGCAGTATCTGCTGATATTGCAATGAAGTTATTACCGACA
CTACAAAAAGGCGCGGTGGCAACTGGGGCAAGCACGCAAGACTTATCAAAAATTGCGATCTCCGCAATGC
AACAATTTGGTATGAGTGAAAATCAAATCGGTGAAGTATTAGACAAAGCAGTTGCAGCAGGTCAAGCGGG
GAACTTTGAGCTTGCCGATATGGCACGCTGGTTGCCTCAACAAATGGCAGCAGCTAAATCAGCAGGCTTA
AGCGGTATGAGTGGCTTTGAGGCGTTGCTTGTGGCAAACCAACAAGCTCGAGTAACTGCGGGTACAAGTG
ACCAAGCTGGTAATAACTTGGCTAATTTGTTGGCTAAAATCACATCTAGAGAAACAAATGATCGTTTTGC
AAATTTAGAAATCAAGGACAAGGACGGTAAAACGCACGGTGTTGACTTCATTAAGTCGATGGAAGCACAG
AAAGTTAAAGGGAAAAACTCAATTGAAGCGTTCATGGCGATTATGGATCAAGTGATTGGCGAAGACAAAA
ACTATAAAGAATTGCAAGAAAAACTGAAAACAGCCAAAAAAGAAGATCAGAAAGCCTTGCTTGAGCAAAT
GACAAACTTAGTTGAAGGTACGGCAATTGGTCAGATTATTTCAGATAAAGAGGCTCTGCTTGCGCTAATC
GGTATGCGTAACAATGTGCAACTCGGGCAAGAAGTGAAAAATAGCGTGATGAATAGTGCGGGCGCGGTTG
AAAGCTCGCACGCTGTGATTGCTGATACAAATGACTTTAAAACCGAACAGCTTAAAAATAGCGCAGAGTT
TGCGCAAATGGAAAGCTTAAAAGGGTTTAACAATATGATTGGCGATGTCAGTGCTAAGTTGACAGATTAT
GCCTCACAATACCCGGGACTAACGACGGCGATTGCGGGGGCAACAACGGGTATTGCCGCATTAAGTGCGG
GCGCACTTGTGGCGGCTGGCTCATTGCGTTTGCTGGGCGGTAGTACAGGCTTAGGTTTAGGGGGAGCATT
AGGTGGATTATCTAAAGGTGGCGCGGTTAAAGGTGGGTTGTTTAAAGGCGGCAAAGTGGGCAGTTTATTA
AATGTTGGCTCTCTGGCAGTCGCGGGGCTTGCGATAGCATCAGATAATCACGATGACTATTTTGCACAAC
AAGAAGCAATCAAAGAAAAACGTGAGAAAGCGCAAGAAAAAGCGAATATCGCGATGAGCGGGCATTCTGT
CAATAAATTTCAATACACGCCGACAACGTCATTTAAAACATCAAATGTGAACTATCACGGGGCTTATGCA
ATTGCTGATATTCAACGCAATCAAGCGATTGCAAAGGCTAGACTTAATCAAGGTACACTAACACAAGCAC
AATATGATGCGCGAGTAGAAAGTGGTAATGCACGCATTGCAGAGCTGACACAAACAGACTTACAGCAATT
CGGCAATCAGATTCAAAGCGGATTAAAGCAAGCAGTAGAGAATCAACAGCATACGATTCAAACGCACATC
ACAGTAGAGCTAGATGGGCGTGCCGTGGCTGAAACCGTATCAGAAAATCAATATAGACAATTTAATCGGG
AGTAACTATGAAAGGTTGGACTATGCCAGTACAGCGTGCGTCATATCGCGGTGTGCGCTTTGATGTGTTT
AATATTGAAGACAGTGTTGAGCGTGCCGTGGTTGAACACGCTTACCCGTTTGTGAATGGCGCAGATATTG
AAGATTTAGGCTTAAATCCGCTTGAAGTGAGACTTAGTGCAGTATTTTATGGTGAAGGGTATTATTCAGA
TTTTAAAAAGTTTTTAGAAGTACTCAAAAACAAGGGGCGGATGTATTAACACACCCAATTCGGGGGCGTT
TGCAAAATATGATTTGTACGTCTGCTAATTTCTACCACGACGCAGAATATACCGATTATGTCACATTGAA
TTTAATTTTCCGTGAAGCAACACCTGCTAAGCCGATTTTCTTGTTTAATAACGCCCTATTTGGCTTAATT
GATGACTTTTTATCAGCAATTGAGGATTTTATCGATGATTGTTTGGCATTTTTTGCTGAAGTGATGGAGG
GGATTAGTTTAGCGGCGAATTTTAAAGCAAGACTACTCGGTACATTCGGTGCGATTTTCGGATGTTATGA
GCATTTACGTGACTTATTTACGCTTGATAAAGCGAAGTTTAACACGCCCGCAAGTACGACTGCAGATAAG
TTTAAAACGCAATCATCGCAAGCTTGTAAAGATATTTTCGAGATGATTGAAATTGGTCTAACACAGATTG
CACAGCGTCAAGATTTAACTCAACGTGCGAAGTTTGACGAAGTGTTACGCACAATTGATCAAATTGACGA
AATACCGACTATTTTAGTAACGGGCAAGAACGCCAGTGCAAATAGAAAAGTGAATCTTAAATCGCTGACT
AGCGCATTAAGTGAACGAGATACGAGAGAGATTAACGCCGCAATGCAGCTTGCTTGTACAGCTGCACTGA
TGAAAATTGCAACAGACTTTATTGAAGATGACACGATGTTGCCAAGTGATATCGAGTATATCGCAACAAA
AGTGCGCTTACAGATTTTAAAAAATCTCAATACTGTTCGCGCATTTGCACAAGAAGTTACTCCGAGCTTT
ACGGTGACAATGCCGAATACCGGTATCTATACCAAGTTGCATTTAGTGAGTGAGAGATTGCGTAATCAAG
GAAAAAAAATAACGAAGCTTGCATTAAGTGCGATTAATCGTAAGCCACCCTTGGTGATTCGTACAGTTGA
AATCAACGGCACGCTTCAGCAAGTCGCGCACGAGTTTTACGGTGATTATCGACGCGCAAATGAGTTGTTG
CGGCTTAATCCACAAATTCGCTATCCAAATTTTATTACGAAAGGCGAGGTATTAAATAGTTATGCAAAAT
GAAGTGAATTATAACTACCCATTTGAAAATGAAATTGTGGTTGAAATTGATGGAAAACAGCATAAAAGTT
GGAAGTCTTATGATATTGATAGTGATTTTTTAATTGCGGCAGACGCTTTTCGATTCGATATCGGCACGCC
GTCAACGGATACGGTGATCCCCAATTTTACGGGTAAAGAAGTGAAAGTCATGATTAATGAGCAATTAGTC
ATAACAGGTATTGTAGATACGACACAGCATTCCATTAATAAAACAAATCGTACATTTCATTTAACTGGAC
GTGATAAAGCGGCGATTTTAGTCGATTGCTCGGCACCTATTACTAATGTTAAAGGGTTAACTGTGCTTGA
TGCTGTGAAAAAAATCGTCGCGCCACTTGGGATTAAAAATGTGGAATTAAAAGCAGAAAATAACCCAACA
CTTGATAAAGTGGATATTGATATTGGTGAAACGGCTTGGAATGCAGTGAAGCGTTGTGCAAACTCTGCAG
GCTTACATACATGGTTTGATCCAAAAGGTGTACTGATCGTAGGTGGCGCAGATTATTCTACCCCGCCAGT
TGCTACACTTTGTTGTATGAAAAACGGTGAGCGAAATAACTTCTCAAGTGCAAATTTGGTCTTTGATGTG
TCACAGCGTTTCAGTGAGATTACATTTCTAGCACAACGCCACGGGCGTTCAGGTGACGATAATAAAAACG
ATTTAAAATGGGTTTATAAAGATGAATCAATGAAGACCTATAAACCGAAAACCGTTGTCGTGCCTGATGT
TGAGGACTTAACCTCTCTTAAAAAATGGGCGAAAAAATACATCGCAGACAGCATTTTAGAAGGCTTTACT
CTGACGGTTACAATACCGGACCATAAAACACAAGATGGCACGCTGTGGCAACCGGGGCAACGTGTACATA
TTATCTGTGAGGAGTACGATATTGATGCTATTTTCTTTTTAATGGGGCGTCGATTTATGCTTTCTCGCGC
AAACGGCACACAGACAGAGTTACGTTTTAAACAAGACGGAATTTGGACACCGGATGCATACAAAGCAAAA
GCAGATAAAGCGCGTAAGCGTAAGGGGAAGAAAAATCAAGGTGATCTCATTGTATTGGATAAATAATTAT
GCGTAATTTGACAAAGAAAATTCAAGAAAAAACAGGTGCAATGCTTGCGGATGTGCGACAAGTGTTCCGT
GGCGTGCTCAATCTTGTGAAAAGTGGTGATAATATCCAGAAAGCACAGGTGTCTGGACTGGCGGGCGAAA
CGTTGCAAGATGTGGAGCTGATGCAACAATTCGGTTTTACGTCTGTGCCACCTGCCGGCACGCAAGTGGT
GGTTGTGCCCGTGGGCGGTAAAACAACGCACAGTATTATCATTGCAACGGAGAATGGTGCTTTCCGGGTT
AAAAATCTGGAAAATGGCGAGACTGCACTCTACGACCAAAGCGGCAGTACAATTATTTTAAAACAGGGGC
GCTTGGTTGAAGTGGATTGTGACACGTTTAAACTGAATTGCAAGACATATCAAGTCAACGCAAGCGCATC
AGCTGATTTTACTACGCCCAAGCTTGAGACGTCTGCTGTTCTCACAGCCCAAGGGAAAATTAATGGTAAT
GGCGGTATGGCGGTCCAAGGTGGAAGTGGTGCGTCATTTAGCGGAGATGTTGAGCAATCTGGCGGTGACT
TTACAACGAGCGGTGATGTTGTCGCAAATGGTAAATCACTTGTAAGTCACACTCATCCGGGTGACAGTGG
TGGCAATACCGGTGCACCGAATTAATAATATTTAAATAACGCAAGCGGTGTTGAAGTCCCTCACCGCTTT
TTTTTACTTTTTTTCATATGCTAGCAACATGGACAGAGAAATCAGCCCGCTTACAGGCGACTACACAAGT
AAGCAAATCAGTACACTGCAAAATGCCGTGTATATCAGACTAACAACACCACTAGGCGCGTATTGGGCAG
ATGGGCGTGTAGGTTCTCTGCTCCACCTAATTCAAAGAGAGAAAGATGTAGAGCGCGTGGGCTTGCTTGC
ACAGCAATACGCTGAAGAAGCGTTAAAACCGTTACTCGATGACGGACGTGCAAGTGAAGTTACAGTCAGT
TACAAGCAACCCAAAAACGGCATTCTACTTCTTTTGATTTCAGTTAAAGATAATCGGGGTAATGCTTTTG
AATTTAAACACCCCGTAAAACTCATTTAAAAGGTGTTTAAAGTATGCTTTTAGTCCCGACGCTTGAAGAC
ATCCGCAACGCTATTTTACGCGATTATCAATCGTTAGAACCCAATGCTGATATAAGCGAAGACAGCGATA
ATTTCGCACGCGCAAGTGCATTAAGTGCAGTTGCTGAAGGGTTATATGCGCATCAGAAATGGATTATTAA
ACAATTTTTCCCAGACACCGCAGATACTGCTTTTTTAGAAAAGCACGCAAGCTTACGTGGCATTCGCAGA
CGTAATGCAACTTATGCAAGCGGGCGCAGTGCAGTGATTGCGGGAAACGAGCATTCACAAATTAGAATCG
GTCTTCTAATTAAAACCGAAGACAATCGCTTTTATGAAACGACAGAAAGTGCGGTGATTGATTCAAGCGG
GACAGTCACTGTTGCTGTACGTTCGCTTGAAACAGGGTCTAGTCAAAATATCACGCAAGCTACAAAAGCA
AGCTTTATGTCTGCGCCAGTTGGCGTGCAAACTGATGTCACACTTTCAAATGTGGTTGGCGGGACGGATG
CAGAAAGTGATACGTCATTATTAGAGCGATTATTAGAACTTATTCGACGACCACCGGCAGGTGGAAATCG
TTATGACTACCGCAACTGGGCGTTATCCGTTGACGGTGTGGACGCGGCTTATGTTTACCCACTACGACGT
GGACTTGGCACTGTTGATATCGCTATTACATCGAATAACGACTTGCCAAGCAGTGAAACAATTGAACGTT
GCCAAGCGTTTATTGATGAAGTGAGACCCGTCACCGCAAAAGAATCAAAAGTTGTTAAGCCGGATGTGAC
AAAAGTGAACTTCGATATTCAAGTGAAAATTTCTGGCATTACGTTAGCCGAGATTAAAGTTGCTATTCAA
AAAGCTCTCTCAGACTACTTCAATACGCTTATTCCCGGTGACGATCTTATTGTGTCGCAATGCGAAGCTG
TTGTGAATAACTTAATTGGTGTTGTTGATAGACGTTTTACAACACCAACGGCAAATAAAAAAGCGGATGT
GGTGAGCAAAATTGAGTGGTTTAGACTTGGCACGGTGACCGTCACGGAGATGAGTTGATGATGTCACATA
AACACGCACTTAGCACACTCTACCCACCCATTTCGTATAACGTAAACGGCAAGCAATTTCTTATTCAATG
TGAAGTGGACGGTAACGTATTTGATAGAGTACAACAAAGTGCAGTTGATATGTTAAATGCGATTGAACCT
GCCACATCTGGGCAAATGCTTGCCGATTGGGAGCGGGTTTGTGGTATTAAAACAGATTTATCGAAGAATT
ATCAAGAGCGTGTTAAGCGGGTGATTATCCAATTAAACGCCATTGGCGGGCTTTCCATCCCGTATTTTAA
GAAACTGGCTGAAAGTATTGGTTATCAAATTGAAATTAAAGAGTTCTCGCCGCTTCAAAACGACTTACCT
AACCTTGGTGACGTGGATATTTTTCAAAATGAACCCCGCGAGAGTTTAATTTTTATGTGGCGTGTCACGG
TGATCGATGGTGATGACAATATTGTTTATTTTCGTGCAGGTACTTCGGTTGCCGGCGACCACTTAGTGAC
ATTTGGAGACCCCATCATTGAAGAGTTTTTTAAAGACTTAAAACCGGCTCACACTTACTGCTATTTTGCA
TATCAAGAGAGATAAAACATGAGAGATTTGTTACAGAAAATTCAATCAAATGATGGGCAATTTCACAATG
GAAACCCCGCCACAGGCGAACAGGGCACGCGAGTCACTGATACGTGGCTCAATGATGTGCAAGAACATAT
TCGCGATTTCGGCGATGAATTTAAGTATTTATTACAGCAAGTGGAACTTGAGCCGGACCCAGCGAAAAAA
ACACAAATTTATGATGCTATTGTGCAAATTATTGAGAACAAGCGCAGAGCGGCAAGTTTAACACAAAGTG
GCGAGGTCCAACTTGACTCTAGCACGGATTCAACTGCTGAAGATAAAGCAGCAACACCGAAAGCAGTAAA
TGTTGTTAAAGCGTTAGTGATTGCTGTGAGAAATGCGCTAAATAACTATATTCCAAACAGCAAGAAATCA
AATGCTGATAACAGCTCAAGTTCAGACACTATTGCAACGAGTTATGCTGTTAAAAAGGTACGTGATATTG
TAGAAAATCGATTTTCATCCCTCGCTAATGCGGATGGATACAAACATGTTGGTCGTTGTAAATCAGTAGA
GATGTTACGCAAAGTCGTTCCCAGTAAACACGGACAGCGTATTTTGGTGGATGCGTACTATGAAGGCGGC
ACAACAGGCGGTGGTGAGTTTGTGGCGGATTTGCAAGATTTAACGACAGCAGATGATGGAGGAAGTTGTT
TTGTTGTGTTGAACAATACAGCGCGTTGGAAACGGATATTTGATGATCGTGTGGATGTGGTCGATTTTGG
CGCAAAATCAGATGAAGACGCGACAATCGCGTTTGAAAATGCGTTTAAATATGCGGGTGAGCACAAGAAG
ATAATTACGTCTGAAGCGTCCACTTATTTCATCAATAAGCCATTATTTCTTTCAGGTGTTGGGGGGATTG
AATTAAACGGTAAGCTTTATGCGAAAATGACCCCAGAGAACAAAAGTAAACCCATTATTACTTGGGCAGA
AAATGCGATAACACTCACGCAATCGCACAACAATTTTATTAATTTGGTCATGTGGTTAGAGCCGACAGAG
GATGCTCCCGCGATATGCTTAGCGGGTTTAAAATCGACCAATTTAAAGATTGGAGAAACGGGCTGTGTTC
AGATTTACGCAACAACAGAGCAAAATGAGCAACAAGTTGATTTTAAAGGCGTGGAGGTTTCTTCAACGGG
TTATAATCGATTTGATATTGATGTGTTATCTACTTTACACATTACAGGCAAAGGGCGGGGTTGGGTAAAT
GAAAATGTCATTAATGCACAACGCTTTAGAGCATTAAAAGAGGGCTTCCGGGCAGGTATACTCATTGATG
GTGAGTATCGCCATAATCATAATTTAATTAGACGAGGTTGTTTGGAGGGAGGGCAAACGATAAATATTGA
AAATGGCTCAAGCAACACAATTGAGGATGCGCGTTTTGAGCGTAATCCGAAAAATCCGGATGAGTTATTA
ACGATTTCGTTTTCGGAAAACGCCTTTTCAAACAGAATCATTGCGAGCTGGGTATCAAGTCCAGAATTCA
CAAATACCCCCTACGGTGTGCATTACGACATGGTGAAGGTGACGGATAAGGGAGTAGACAATGTTGTGAG
TCATATACAAGAAACTTATTCAGATGAAGCGTGTTTATTTGCTTTGTCACAAACGACATCTTTTGTCTCA
ACGCTCAATAAAGCGACCTTTCCCATGAAATACACAACCGATATTGAAGGGGTGAATGGTATTAAGCAGC
TTATTAGTGGTAGTTTTAAACTGTTGCAAAATTTTGCTGAAGTCTATAAACAAAGCCAATTCATACACGT
AAGAATCGGAACGATGTTTGATTTAAGTTCAGATGCATCGCACTTCCGTTTGGGAGTGGAATTGTTTGAT
GAAAACAAAGCACCGATTACTACAGCGTTAGATAGTCATATAAAATCAGGACAACTCAAAGTCGATGGAA
ACAAATACAAGATGGACCGCAATGTGAGTCATGCTAATTTTACGATTATCTCTGAGCAGGTGCGCTATGT
AAGGGTGTTAATCACTTCAGGAAATGATACGGAAAACCAAGTTTTTGATTATTTACGTTTTGTGGTGCGC
TATCCGAAGCACTTTATTGAAAAATCGAGAGGATATCATAATATTCAACAGCCGATTAGAAAGCGAAGCT
TGTTTTATAGAGGCGTTGAAGGTGATATTGATATGGCGGAAGTGGGAGAAGGTGTAGCATGCTATAAACA
AGATTTAAGTGAAATGAAAATTAACTTAGTCCGTGTTGCTTTAGTGATTAACAAGATAGTCGGGAATGTG
TTAATCATTGGGGGTCTTCCTGTTTCAGGTATAAAAGAGCACACACAAGATAGCGAGCAAGGTTGGAGCT
TGATTTATCCGCACAATGACCAAGAGCATAAGCTTGCGGTGGAGAGAGTGGCGTTTTTGCAGAGTGAAAA
ACAAACCAAAATTCACATACAAGGTACTATACCGTCGGAGCTTAGGACGGGGGAGAGTATCGTGTTGATT
TTAACAAAGACAAAGAAGTTAGCATGACGATGGAACGCATGTATTCAGCCCAAATGCATTATCAGCAATA
TTTAAAAAGGGGTAAAAATGGAAAAAGGACAAAAAGTTAAACTACGAAATGGAAATGATGCAGAAATCGT
GTTTATTAGCGATTTCGGCAAATTACTCGTTGTTGAGTATATTGATGACGAGTTACCTGCTGTTCACTGG
CACAATAGTAATGGTTCATTCTATGCTGATTGCGAGAGTGCGCTAGATATTGTTTGATGTCAGCTAGAAG
TGGCGATACAGCGAGCATTCGCACTGCTCACTGTATCAGCTACGCAGAGACATCCTGCATATAGCCATGT
GCCACAACGTCTAGCTAGACCGTGGCATTTTAGCAAAACAATAAAAAAATGTGGTAACTAATATGCAGAA
AGTAAAAGAATTTCGTTGCGAGTGCTGTAAAAAGCTACTCGCGCGAGCAAAAGATGTACAATCATTACAA
ATTAAATGCGTACGTTGTAAAAAAATTAATCAATTCAATTAATCAAATCAGAGTGTCAGAGCATCACTTG
AATGCCAGAACGCCATAATTTAAAGGAGCTAAATTATGGCAAAACAATTCAAACAAGCCCCATTGCCGTT
CGTAGGTCAGAAACGAATGTTTCTCAAGCATTTTGAACAAGTCTTGGATGAAAATATTCAAGGGGATGGC
GAAGGTTGGACAATTATTGATGTGTTCGGCGGAAGTGGCTTATTAAGTCACACTGCAAAGCGTTTAAAAC
CGAAAGCAAGAGTGATTTACAATGATTTTGACAGATACACAGAAAGATTAAATCACATAGCTGAAACTAA
TCAATTACGTGAAATACTCTATCAAACTGTTAATGGAATTATACCAAAAAATAAACTCATTAACAAGCGA
TTAAAAGAGGAAATTATTAATAAAATCAATAGATTTAATGGTTATAAAGATGTAAATTGCCTGTCTTCTT
GGCTACTTTTTAGCGGTCAGCAAGTCGGCTCTTTACACGAATTATTTAAGCAGCGTTTTTATAATTGCGT
TCGAAAAACTGACTATGTACTCACAGAAGGTTATCTAGAGGGCTTGGAAGTTGTTAGTGAGTCTTTTCAT
CAACTGTTGCCGAAATTTCAGAATAAAGAAAAGGTTTTAATAGTGCTCGCCCCACCTTACCTTTGCACAA
GGCAAGAAAGCTACAGGCAGGCAACTTATTTTGATCTTATCGACTTTTTGAGGTTGATCCATTTAACTAA
GCCACCTTTTATTTTCTTCAGTTCAACTAAATCGGAGTTCATTCGTTTTTTAGATTATACACAAGAAGAT
AAAACAGATAACTGGCAGACATTTGAAGGCTACAAGAGGATTATTGTTAATACTTCAGCAAGTTACAGCG
GGAAATATGAAGATAATCTCATTTATAAGTTCTAA


>2	 346906-395826
TGGTGGAGATAATCGGGATCGAACCGACGACCTCTTGCATGCCATGTATGCACTTTAAATAAACATTGTT
TATTATCAATAACTTAAACTAGGTCACTTGTCGCACACAGACTATTTATACTTAATGATGGTTAAATACA
TCCCGCCCAAAACACGCCCCTCAAGCTAACCACTTCTTCATGTAGCATGCCTACCACAAAAAAATAAAAC
TTCATAAAAAAATGTAAAATGCATTTCCCTTTACTCCAATATTAAAACTCCCAAATCAACACTCTTAAAA
TCAATTTTGTGATCTGATTCACATATTCTAAATATTCTTTTATTTTCTATTTCGTTTTGTATTGACAAAA
CAAAATAGAAGGCATATTATTATCTCAACAAGAACACAAGGAGATACTAAAATGGCTTATACAACTTTTC
AAGAATGGTACAACGAGGCAGATATGCCAACACGTGCTGAAGATGGTAAATGGTACGATGCAGAAACTGG
TTTACCGTATCAGCCAGTCGTTAAAAAGGTAGTTCGCAAGTCAGTATCATCAGATGCTAAAGGTTTTCGC
GCTTATGCTAAACAATTCGGTGGTGTAGCGTTAACTGGCTCAACGAAACAAAAAGAATGGGCTGAAAAAA
TTCGTTATGAAATCTTAGTTAAATGCGATGACGAACAAGCAACAGCAATTTGCGCATTAGCTTTAACACA
AAAATCAACTTTCTGGATTAACTTCAGAAACGAAAGCGCAGAACAGATTTTCAATCGCGTATGCGAAATC
AGAAAAGCAATTAAAGAAGTAAATAAAGCACGCAGAGCATACGAAGCAACAGCAGATGAAAGAGGTTTTA
TGAACAAAGACACTGCAGAGTGTGCAGCATACGAAGCAGCAATCAAAAGATACTATGAAGTAGCGGGTGA
ATAATGAAACAAACAGGAAAAATTGGGAATAAAAATGCGGTGAAAGAAATCACGGCATCTTCTCAAATTC
AAATAAGAGTTCAAGATAGTCAAAAAGAACTCTTTAGAAAAACAGCAGAAGTGAACGGCTTAACAATGAG
TAAATGGTTTTTAAAGCTAGCAGAAACGGAGATCTTGAAAATGAATAAAGTGCTAAATATCGAATTAAAC
GGAAAAGAAGTTTGTTTATCAACAAATATTCTTTCTTTCGATTATCAAGTATTTGATGACGGTCAATATG
ACGTATATTTTACAATTGAAATTAATGGCGAACCGGCAACTACAATGGCTTATCAAAAAGATGATGACGA
TGAATGGACTTTCGAATACGGTGGAAATGATTGCACTAACGAGCTGAGAGAAGAGCTAGAAAATGTTGTT
GGCGAACTCAAAGACGAGCAATTTGAAATGATTATGCGTGAATTGAGAAAATGGGCTGACGAGTTCGTAG
AAAAAGAGGGATTTGATAAAGACGAAACCGACGGATTAGAGTATTTATTTTCTGCTGGCCGCGTAGCACT
TAACAATGTGTCCGTGGCTGTTTATAGAAAAGATGATGAAAACTACATCTTACGCGTTGAAAATAAGGGT
AAAAAAGTAAGTGGTTATAAAGCAGTGGAAATTAGCGTTGATGACTACGAAAATCTACCGCACGACCAAT
ATGATAATCTTGTGCGCTATTATGCCGCAATAAAGCTTTGTGAAAAATAACTTGCAAACATCAGAAATAG
ATGTAACATGAAATCACCGCTGAATGAAAGCGGCTTAGAAAAAAATAATACGGACTTTAAAATCTGTATA
AAAAGTAAATTCTACATTATAGTTTACTTAGAAAGTTAACCGCTGTATAAGCGGAAAGGAAAAGCGATCT
TAGGGTCGCTTTTTTTTATTTTAGAAAAAGTGCAAAACATATCTTAGAAAATGTTAATTGTGATCTATCT
CACAAAATAAAACAAAAATATATAAATTATCAGCAAATGAAATTGAATTTTCTCCAACGATTACATTTAA
CGAAAATACTGTCTTTGAAAAAGACAACCAGCTTATATTAAGCTGTCCTCACTAACATTCTTGAGAAAAA
GGGCATTTAGCCCTTTTTTGTTAGTCGTTTTTTACTTGTCCACCAGCAAACATATACGGATTCACAGACT
GTCCGTCATGCTGGTAATCTTCTGGTTGTGACTGCACTAACTGATTTAACACCCAGTCATGCGCACTTTC
GCCACGTTCTGGAACTGAGTTCAAGTAAAACGAATTAAAAGAAAGTGCTTTTTTATTTCCATCTTTCGCT
TTTTTAGATACATAGCTCGCTGTAGTCGAAGTCACGGAGCTGTTGTTGTAGTCAACGGTAAATGACACTA
GCTCGTGATAGCTTGCGTTTGCGCCAGTTTGTGAATCTTCAATTGTTTTTTCGATGTATTTCATTGTGTT
TTCCTTTTAGTAAAAATAAAGCCCTAGAAATAGGGCTTAAATTATGAGAAAGAAATTGTGCCAGTATCTG
ATAGGGCGTAGCTTATAATGAGTAAGTTTTTGTCCGGATCGACTGGTGTGGCACGCTCATTGTTCTGTAA
GTACGTACCGACTCTTTCATATTTTTTAGTAAAAGCTTGATTTGCTTTTAATACAAAAGATAGTTCGTCG
CCTATTTTTACATATCGATCGACGGGATATGGATCAATGCTGATCGTTGTTGCATAAATTGGAACGTAAA
CAGTACCATATCGAGTTCTGTCACCATCACGGTGGTAAACGCTATATGCGTATCTAACACTACGTGTCCC
TGTCTTAGTCATTGTTGCAACGATTTGCTCAATAACACCACCGCCAATCAGTTTCGTTACTTCCAGCTCA
CCTTTAAATCGACCAGTCGCACCGTCTAATCTGCCACTGAATACGCCATTTTTGGCTGTTAAATTCCCGG
CGCTATCAACAGTAAAGTTTCCATTTCCGATGTCGATACTTCCGCCAGTAAACGAACCGCCATTCACTAC
ACCGCCATTAATATTTGGAGCTGTGATTGTGCTATTCGCTTGAATCTTGTTACCAGTGATTGAATCATCA
ACGATTAAATCGCCAGCCAAAGCAACTTGTGAACGTCCGTTGTGTGTTGAAATGACAAATGGAGTTTTTA
ATGCGTTACTGTTCGGATCTGCGATAGCGAACTTATTAGCAAAAATGATAACTTGTGATTCAGCAGTTTG
ACCGTCCGCACCAAGTACGATGCCGGCAATCGCTTTACGACCGCCAGCGACAGTTTCAGTTTTCAACGTG
TACATTGATTGCACTTTGCCGTCAAGACTAGAGATTGCTTGACTTGACGATGTTATCAATGCTTTTGCGC
CAACGATTTCCGCTTTGACTGTGCTAACTTCTTGAGAGAATGCTTTCTCTTTCTCAGCCGTCGTATTTTT
AAGCGAAGAGATACTCGCATTTACTTCTGAAAGAGTGCTGTCAACATCTTCGGGGGCTGGCGTCCAGTCC
GTTGCGATGTTGCCGAGTTCAAGTTTAGGTTTCTTAATATTGAAAACTGTACCATCTTTTTCATACGTTA
CAATCTCAACACTTAATCGCGTTTGACCTTCCGATTTTTGATAGTCAAAGACTACTGAGTAACGCTTGTA
GTCGCGTGAATCGACTGTTACATAAGCCGATATGTCAGAATGAGTACTGCCGGTATATCGTCTTAATCTA
AGATTAAGCTTGCCACTTTTGTTCGATAAAGCGTCAAACGAAAGCACGACTTTACCGTCCTTGACTTCCA
CCTGATCTTCAATGAGCACTTGACTTAGTGCGACCAATCGACCGTTGGCAGTCAGTATCGCAATGCCGTG
ATCCGTATCAAGCGTTACACCGCTATTTTTATTCCAACTGTTCAGCGTTCTAGTCTGTTTCAGTAGATTT
CTGCCACCAATCTGCAACTGATTAAACTTAGCTTCAAGCGTTTCACTCTTGACTGCAAGCGACTTGTTTT
CATTGCTAACCGTTTGCTCAAGTGCTGTGATTTTGGATGTTAAATCTAACTTAGTTGCATTGACTTCATC
AGTCCATTCTGACTTTAACTCTTTTCTCGCAAGTGACGCCACTTCATCTTTGCTAGCTTTCGTTTCTTTT
AAGTCAGAAATGCCACTAGTATTTTGCGCCACTTTAGAATCGAGCGTTTCTAGTTTTGTAGAGAAAGATT
TGTCTTTTTCGCTAGCCGTTTTTTGAATTAGCTGTATTTCACTTTCGCTCAATCCAACTCTAGCAGTTAG
ACTGTCTAGCTTGTCAGCAGTAGATTTATTCACAGTCGCTTGTGATTGCTTGTGTTGAATAATATCTGCG
CTTACTTCCGAGATAGCCACGTCAACATCTTCGGGGGCTGGCGTCCAGTCCGTTGCGATGTTGCCGAGCT
CGAGTTTAGGTTTCTTAATATTGAAAACTGTACCATCTTTTTCATACGTTACAATCTCAACACTTAATCG
CGTTTGACCTTCCGATTTTTGATAGTCAAAGACTACTGAGTAACGCTTGTAGTCGCGCGAATCGACTGTT
ACATAAGCCGATATGTCAGAATGAGTACTGCCGGTATATCGTCTTAATCTAAGATTAAGCTTGCCACTTT
TGTTCGATAAAGCGTCAAACGAAAGCACGACTTTACCGTCCTTGACTTCCACCTGATCTTCAATGAGCAC
TTGACTTAGTGCGACCAATCGACCGTTGGCAGTCAGTATCGCAATGCCGTGATCCGTATCAAGCGTTACA
CCGCTATTTTTATTCCAACTGTTCAGCGTTCTAGTCTGTTTCAGTAGATTTCTGCCACCAATCTGCAACT
GATTAAACTTAGCTTCAAGCGTTTCACTCTTGACTGCAAGCGACTTGTTTTCATTGCTAACCGTTTGCTC
AAGTGCTGTGATTTTGGATGTTAAATCTAACTTAGTTGCATTGACTTCATCAGTCCATTCTGACTTTAAC
TCTTTTCTCGCAAGTGACGCCACTTCATCTTTGCTAGCTTTCGTTTCTTTTAAGTCAGAAATGCCACTAG
TATTTTGCGCCACTTTAGAATCGAGCGTTTCTAGTTTTGTAGAGAAAGATTTGTCTTTTTCGCTAGCCGT
TTTTTGAATTAGCTGTATTTCACTTTCGCTCAATCCAACTCTAGCAGTTAGACTGTCTAGCTTGTCAGCA
GTAGATTTATTCACAGTCGCTTGTGATTGCTTGTGTTGAATAATATCTGCGCTTACTTCCGAGATAGCCA
CGTCAACATCTTCGGGGGCTGGCGTCCAGTCCGTTGCGATGTTGCCGAGCTCGAGTTTAGGTTTCTTAAT
ATTGAAAACTGTACCATCTTTTTCATACGTTACAATCTCAACACTTAATCGCGTTTGACCTTCCGATTTT
TGATAGTCAAAGACTACTGAGTAACGCTTGTAGTCGCGCGAATCGACTGTTACATAAGCCGATATGTCAG
AATGAGTACTGCCGGTATATCGTCTTAATCTAAGATTAAGCTTGCCACTTTTGTTCGATAAAGCGTCAAA
CGAAAGCACGACTTTACCGTCCTTGACTTCCACCTGATCTTCAATGAGCACTTGACTTAGTGCGACCAAT
CGACCGTTGGCAGTCAGTGTCGCAATGCCGTGATCCGTATCAAGCGTTACACCGCCATTTTTTCCCCAGT
TTTTATTGAGCTTTTCACTATGTTTCAGTAAGTTTCTACCACCGATTTCTAGCTGATTAAACTTAGAATG
AACGGTTGAGATTTGTAGTGCATGATCTTGCGTTGTTTTCTCTAGATTAGAGATTGCACTTGCGTTTTTC
TCATACTCTTTTCTAACGCTAGCTTTAATGCTTTCGCCTTCTTGCTTGATTTGTTCAGCGCGTGTTGTTG
CTTCACTATCAATGCGTGAGAGTGCCATTTTTGCTGAATCGGTAGCTTCACTTGCTGTTGCTTGGATCTG
CGTGATTTCTTGTGCTAAATCTTTCGCAAGAGTGCTTTTTGTTACTTGTCCTTGAATGTACTCAACAAGC
TTTTTGCCTGATTTCTCAGACGTGCCGACGACTGATTTTGTAAATTCCCCAGCATTGCCATTTGCTGTGT
CAATCATTCGCACCCAAAAATAGTGTTTTTCATTGACGCCTAGACCGCTGAACAAATACTCGCTCGTAGG
GTAAGAAAGAGACACAAGCTTTCTCGCGTTCTCGAATTGATTGTCAGTACTCGTCCATATTTCAATCGCT
GAGTTAGGATTAGCAAAAACAGGATTTTTCCACTGCAACAATATGCCAAACACTTTCGATACTGTCGTTA
ATTCACTCACAGCAAAGCTGATATTGAATGACTTTGTAACGGCCTCTGATAGCTGTCCTTGCTCATTCTT
CGCACGGATCTCCGCAACATATTCGCCATCAGGTAAACCGATGAACTTGTGATTAGGTGTTGTTAAATCG
TCATAAATCTTATAAAAATTACCATCTTTAGATAATTTAATCTGATATTTGACCATTGCGCTGTGCTTGA
CGACATAGTCAAAACTTAGTGCAACACCGTCACCATTAGCCTGCACGTTAACGTGACTAACTTTATCAAG
TCCGGCAGTAGAAAGCGTGGTTTCACGCGGTTCAAACACAGCACCGTTATCCACGATAGCCTCTTTTTGT
GGCTCATGTTGAAGTGCGACAATTGTGTATTGACCCTGTTCTTCTTCATTGATCGTCAACGCTCTAAATA
ACTGCACGTTGATTTCTTGCGTAGTCAAAGACCACACACCAAGCTCAGCTAGTCCTACTGGCTCAGATTC
AAGCATAACCTCTTTGCCGTTTTTACTGACAATACGAATATCTTTGTGTTTCGCTTCACTATTGATATAA
GTAAAATAGCTGTTTTCAGATATTTCGATTTCACGATCAAGTGTGACTTTATTACCATTAATATCAAGAA
CACGACCACCGATGTTAGTATCAGCATAATCACAGTCTGCAACACGAATAATATCGCCCGGGATGTGCAT
CAGCCCCTCGGCACCAACCGCAAACGTTACTGTTTTTGTTTCTAACCGCTCTGTTTCAAGTATCCATTTC
CCCGTTCTAAACGCTTGTCCACGCGACGTGCAAGCAAATGCCGTCACTTTTTTAACGTTTAAGCCGTGAC
GACGAATTAAATCATCATCAGAAACAACCTCGATCTTTCGTTCATAGCTATCATCCGCGTCGATATACTC
GATGTGAATTTCATTATGTCGCGCTTTCTGTGCTGAATATTGATAAGAGAACTCCCCGCTAATTACATTA
GCATTTGTGTACGTCCACACAGGATCTGCCGGTCTGTCCATCACGACAGTGAACTCACGACCATTCCAAA
CAGGCATCGCGCGGAAGATTGAACAGATATCATTAATCACATCGTATGCTTTGCGCTGATCTGTTAACCA
CGCATTGCAAGTAAATCTTGGCTCTTGTCCACCAAAACCATCTGGCACTATTTGATCGCAGTATTGCGCA
GCTTGATATAACGCCCACTTATCAACGTTGAATTCACCTAAACGCCAGCCAAGACCATAGCGTTTATTTG
TCATCAAGTCGTATAAAATCCAAGCCGGGTTATTGGTCCATGCGATCTTAAATGTACCGTCCCAAAATCC
CGTATAAGTGCGCTCAAATGGATCGTAATTGCTCGGCACTTTCATTTCGATACCGTAAATTTCATAGGTT
CGGTTCGGGATTGAACTGAAATATTCCGAATCAAAACGAATGCCAAGAATTGCGGTGTTCGGATACGCAA
ATTGCGTTTCGATGATTTCAGTGTAGCTCGCCCAGATCGTGTTATTCTGCAAACGCTGTGATTTACTGTC
CGCATTCACACGTTCAACTTTAACTTGAAATGGAACCGGTGGCAGGTCGCCAAATTCAACTTGTTTCAAG
TATTGAGAGCTGTACTTTCCGCTTATTGATACAAGATGACTTCTTTCACCGATTGTTACTGTAAAATCAA
CTTTTGAGCCGTAAACATCACCTTTGTCGTTTTGATGAAAAAGCGACTGAACTCCGAGCGTCAACCGTAA
ACGGCTGACTTTTCTATCCGTGATCGTGCGTGTAATCGGTGTAAGCTTTTTTACTTGTGTACTGACCGCA
ATCTCTTTTTCAGAAGTGTTAAACCCTTCCATCACTTCTTGATCTTGCGTACCAATGCGCCCTTGCGCTT
CAACATTTTTAAAATTATAACTGTCGTCGCTGGCTTGTAGAGGTGTGTTGTTTAAATAAACAGATTTAAC
ACCGTCAACCAAGCCTTTGATCTGACCTTCTGACACAATTTCAACAATTGAAACAAACTGCTTAGATTGT
CCGCTTTCCGGTGCCTCGTACGGTGTATGACCGCCCCCACCTTTTCTTCCACCCATAACTTATCCCTTTG
AAAACCCGGTATTTTGATTTTTCTCAACGATATTTACATCGAGCGTTTGAACACCTTGCGAAATAACAAG
ACTGCCACAACGAATCCGACCGTAAGCTAACGGCACCATCCGACCTTGCGCGGCCATGTTTGATAAATTC
GAAAACGAAGTGGATTGTTTCTTTTCTTTTTCATTGATTGCTGGCATTTTCGGCTGCGGTGTAAGTAACT
GCGCAACACCACCAAGAGCAAGTGTAGCTCCCATACCGAATACTGCGCCTTTTGTAATAAGCCCTCCGAA
TAATCCCGCCCCCGGCACAAATATTGATGCAACCATCAAAGCAGCCCCGAGAATCACACTAAACACGCCT
CCCCGTTTAGATCCTTTTAAAACAGGCGTAAAATGAACCGTCATGCCTTCTTTTAGCTTGTAAAAAAGCC
CTTTTTCTAGATAGCGGTTATCTATGTATTCTTTTGCGATTCGTACTGTGAAGTAGCCTTTTTGAATAAA
TTCCCGCAGTTTTGGGATTTGAGAAGTGAGCGCGCGAATGATTTCCGCCGTGTTTTCTGCATCTATTTTG
AATGAAGTTCCAAACTGTCTAAGACTGCCGTAAAATTTAACGTTGACCATTCTTTAAATCTCCAAATGCT
GTGCGTGTGCTTGAGCCAATACCCGTCATATAGATCGCGCTTAGAAAGCCGTTTTGGGCTGTGATGTAAT
ACTTGCTGATTACCGATATAGATCGCAGCGTGATTTGGCACGTCGGCACCGACTTGCATCAAAATAACAT
CACCTACCTGCACCCTTTTTTCATCAAAAACACGCTCAAAACCGTGCTTTTCCATGTTATCTAGATACAG
ATTCTGACCATCTTCCCACCAGAAGTCGTCACGTTCGAAATCTGGGAAATCAATGCCAGCCAAGCGATAA
AAATCGCGGAATAGCGTGTAGCAATCTGTTTTTCCATGAATGAAATCGCGCCCGATAAGTGGTGGAATAA
CGGGGAACTCGTGGACCTCATCATGACAGACAAGCCAAAAATCAAGATTTGAGAACAACTGTGTTTGACG
ATCCATTGCGGATAGAAACGGCTTGCCGTCAGGGTGTGAATGAACAAGAGCGACAATGCCGTCGTATTGA
TTTGCTTTTAAGAAATCATCTGCTGAGATTTCAAAGTGATTCTCTTTATCTTCAGCGATGTTTTCACAAG
CGATGAAAATTTTTTCTTGACCGTTAAAAACAACAAAACCGCACATTTCGTACGGCTCACATTGTTTTGC
GTAGTCGATTAATATTTGTTTTAGCTTTTCATTCATTTTTTTAACTCAACTTATTAACAGAAACGAATCC
GCCGTAATTGCGCGTATTGTTCCTTAACTTGCAACCGCTAATTAAACAACTGCATTTGTCTTTTTTCGGA
TTTTTTGTGGGTTGATCTTTCTCGTCTGCGACGGGTGGACCGGTATAGCCACATTCCGCAGAACGATACA
ACCATCCACAATGGATGCTAATTGTTCGAGAAGAAATCAATGCATTGTCCGTTTCCGTTGGTAACGCAAG
CACAAACACGGCAACGTCACGCTTTAATACAGATAACTGCTCAATGATAAAAAAACTAAGTACTTCTTGC
ATTGGATCTGCTTGTGAATTTCCATCTTTGAAATTTACTGCATCAAGATGTTGTACATAGACCTGTCGTC
TGCGCACAATCGCACCAAGACATTGATCAAAGCGATTGGCAATTCCCGTCACAAACCCATTGAAGTTCGC
GAGCGTTAATTGTGGACGGTTTGACGGTCCTTTTCCAGACAAAGAAAATCCCGTCGCGCTTGCCCCAAAC
GGTTGATAAGTGTTACCTTGCCACACAATTGGATTAAGCATTTCGTTTGTACCGGCATAAAAGCGGTATA
ACTCACCATTCATGCCGTCTTTATCTTTCAGACCGCGTAAATCCACTTCAAACAAGTCGATCATGGCGTT
TTGCTCAAGCTTTGAAAGCTCAAGTTTCATTTCTGCGCTGATCATGCGAACACACCTCCTTGCCTAAAGT
TATCTTCAATTGTTTCATTAACCACTTGTCTAGATATCTGTCTAATAAGCTCAACGGTAACTTCAAGTTG
TCCGTAAATGCTCATATGCCTGCCTTATGTTATTTATAATGTTTCAATAAAATTCAATGTAAACTCAAAT
ACTGCTCCATTCTCTCTATATGACCAAGATGGGCAAAACACCTTAACATCTCTGTTTTCAGTTTTGCTTC
TCCATAAAAAACTTTTGTGGCCACCATGTGATTTCAAGAATGTATCAATCTGGTGTTTCACATCGGCATC
ACAAATTATCCTTAAATTTGAGTATTTACATAAATCAGAATTAATACCTTTTGATGTTCTCTGACTATAA
TTGTCACCAAACTGTACTTGATTAACTAAAGGCTCATGCTGAACGTCATAATTCATTTCTACGTTAAAAT
TAAATCTTTCCATTTTTACCTCGCCAGAATACCACCCACTCTCATTTGTAATGTAAGCTCCTCTCTAACT
GTTGCTTTTATCTGTTTTGTTAATCCTTTAGCAAACTCAGATAGGCTTCCTGTATCATCTTTGCTAGAGT
TAAAGTGATTTGTTTGATTGATGACAACAGTTACGTTTCTTTCTTGTGCTCCACCACCACTTGACTGTTT
ATTGCTGAAAACTCGACCAGCATTACCTGGTATCATATATTGAGTTCCGTTATTGGCTTTAAAAATCTCA
GGTTGATTGTTCTCACCAACCCTATACATTTGATTTGCAGATACAGGACCACCTTGCTTACGACCAGTAA
CAGCGAGCGTTTTAGCTAATGCAGATGTTGTTGTTATACCAGCCTGTGCAGGTGCGGCATTAGCCCCTTG
TGTTGCAAGAGAAACCATAGATGCTGCTGGAGCATAAGCTGAAGCAATAACCGCAGCTTGAGCAACTTGT
GCTGCAGTCGCAGCCTTGGCAGCCATTTGACCCATAATCATTGATTTAACGTGCGCCATTCCCATTTCAA
CAAGGCTCTGCACCACGCTATTCAAAACAGTATTGGCAATAGAAGATAACGCATCACGTAAAGACATTGT
GCCGTTTAATATTCCAGTTAGCGTCGATACCGCACTTTGCTCTAAAGCTTCAATAGCTGAACCAAACATA
TTCGCAGCTTCACTTGATTGCTTCCACTCATCCCACTGTGCCTCAATCCTTTTCTGTCTGTATTGTTCTT
CGATTGTTGCACGAACAGCTTCTGCTTCTGCAATAGACTGAGGGTATAACGTTTTATACTCTTCTATTAT
TTGTAACTGTTTCTGGTGCTGTTGTTCTAATGCAAAAACTGGCGACACTTGAGCTTGCAAGGAATTAAAA
TTATTCATTGCGGTTGTAGCAGCATAGATGCCTAATGCTAGCTTCTCTGCTGCTCTTTTTTGTTCTTCTG
TTGCACTTGCCCCAAGTCGCATTACAGCTTCCATTTTTACAGCTTCAAGGTTCATGCCTTGTTGTTTTAA
AACAACAATCTCATATTGATTACCAAGCTGCGTTAATTGGTTTTCAATTTGCCTTTGTGCTTGTTCGCTT
TGTTTTGCTGCCCTTTTTGCGGCCGCTTCTGCTTCTTTCCTTTTTTTAATTCTTTCTTCTTCTGATTCAA
CCACATCATAGTTTGCATTGATCTGCTTGATTGCACTATCAATTGATTCTTTTGATGCTTTAGTGTTTTG
TGCATCATAAATGGCTTTTTCTCTTGCTGTTTTCCCTACTGTGTCAGCATATCGTTTTGAAGCATCGACA
AGGCTTTTTAATTTAGCCTCATTGCTTTTTAAAGCGGGGTCTGATTTTAGAATGGCGTTATTTAGATCTT
TAAATGCCTGCTCTAACATTCTTAAAGCGGCCTCTCCATTTAGTGCTGATGAAGCATTCTTATCGACCGT
TTGAGTTAATTTAGTTAGAGAATCATTAGACCAATTGCTTTTTTCACTTAGTAAATAAAGTGATTGTCTT
AATAAATCCATATTTTTAGGTGATGGATCTTTTGATAACTCATTAAGAATTTTTAACAATCCTACAGCTT
CTGATTGACTAATTCCTAATTGTTCAGCCATTTTTTCAGAAACAGTGCTTAAGTTTGCAATTTGAGCTAT
TGCCCCACCATAAGAATCACCCATCTCTAAAACAGCTTTTGTGACATCTTTTCCTGTTTTTGAATAATCA
TCTAATTCTTTGATTGCATTCTGAACGCTTGCTGTTGCATTAGTACCAAGAAAGCTAAAAAAACTATCAA
ATTGCTTAAAAGCATCTTGAGTTGCATTCGCCGCTGATTTAATAGCAAGTCTAGCTTCCATCATGCTAGA
TGCTATTTTTGTTCTTGCTGCTTGCTCATTTTCTTTTGCTAACTTAGCTAATTTTTCAGAAAGTAAATAA
ACACCATCACTATTTTCAGTTAATACCTCGCTCAGAGCTTTTTGTGCTTTCTCTAAATCTTCTGTAGCAT
TTGTGGAAGCGAATAAGTTTGGGAATAATGCAGATCCCATTGCTGAACTAATAGCAAGGATCATACCTGC
AATAGCCCCCATAGGACCAAAGAGAGAGAGAATTTGAGAACCTTGTTGCCCAAGGATTACAAGAGCTCTA
GTTCCTGTTTGAGCTTGAATAGCAATATCTTGGAATTGATAGCCTAATTGTTGGACAATTGCTCTACCTT
GTTTCATTGATGATGTCGCGGCATTAACAGATTTTGCAACCTTATTTATGCCACCACCAAGTTGATTTGA
TGCATTATCCGCTTTTTGCATTGCTTGCGTAACATCGTTTGTTGCTTTTTCCAATTTACCTAAAGCAATA
TCAGAACTTGTTGCTGCATTAAGTAATTTTGCTGTCTCGATATCAATATCGATATAAATTCCAGATATTT
TTTCACTCATATTTGCTCCAATAAAAAACCGCACAAAAGTGCGGTCTGTTTTTAATTAATTTTATGCTGG
TAGTTTGGCTAAGTTTCTCTTATCAATAATCTTTTCAGCTAAATCTAACCAATTAGCCCCTTCTACCTGG
CAGTCATGGACTAATCCTGAGATTCTAGGTCTTCCACACTCTGCACCTAGTAATTTCAATAAAGAATCTA
ATAAAATACTCACTTCATATCCCAAACGTTGTCCACGCTGTCCGTGTTTATACAGAGAGTAAAACACATT
GTAAGGCACGACAATTTCATCCTCTTTCACTTTTGGCGATGTATCTGTAATGAGCTCACCCTCTAAAACG
ATCTTGTGAACATACTCAACCGCCATTGGAATTTGTTCTGGTGTCAGTTCATCAATATGTTGCACATTAA
AGCGTTGGTGAATAAATGAGTAAGCATCTGAATAGATTAAGCCTTTTTTACTGACCAACTGGCTAACAGC
TTGTCTTAGTCCTGTTCTTTCGTCTGTGGTGGTTTTTCTTTCTGCTTTGCCCTTCATCCAGTAATCTGAT
AAGGCTTTGTAACACTCTTTTTTGTAGGTAATCAGTAAATCTCGGATTTCAGGTTTAACACGTTTTACAT
CAATGCCGAATAACCATCCATTTAAGTAATCAATTGGAAGACAAAGCATTTGTTGATCACCACTATTCGT
GGGTGCGGTTATGATAACCGTACCTTGACTTAACACCTCATCACGTTGAATACGTTGACGTTGCCCATCC
CAATTTAAGCCAATATTCTCGCAGATTGGTTTCATTGCAACATAGTAAATACTGTTGTGTTCAAAAGTGG
AAAGTGGTTGATTGTGGAAGTTGATAGTTTGAATTTGAGCCGTCATTTTGAGTTTCCTTTTGAGAGAAGT
ACCCTAATCGAATTAGGGTGATCGAGAGCTCAAAACTAGCTCAAAATCTAGCGGACTTATTCCCCGAAGG
TATTGTATTCGTCGCACTCTCGATCATTGATACTAAATTATTATCTATGCCTAAATTTGTTGATGAGAAA
AAGAAGCAAATTTAAAGCATAAAAAATCACACTGACGGGGTGTTTACTATCCTTATGGATACCGTTTTGA
GAAAGGCTTTTGAGACCTTGGATTTATAATAATGAGATCTAGATCACTTGTAAAGTTATTTTTGGTAGAT
AAAATCCTAAATAAAAAGCATAGAGGATATTTTCATGGTTACTGCACTCATTATATTTTTTATAGTTGTC
GGCATTGCGTGGCATTTTCTCAAAAGAAAAAGTCTTTACAGAAAGATAACATATTGAATGAGAATGAAAT
ATATCCAGAAATAAAAATTTCTATAACGACTGAGTCAAACTATTCAAATAACAAAAACTATGAGCAATAT
GAAAATATCGATGATATTTCATACAAAAAATACCCATTCAAAAAAATATTTATTGCAAATACATTTTTGG
ATACGCCACTTAAATTCTTAGAACAACATGGACAAATAATTGAAATCTCAACAGAAAAACAAGACCAAGA
AACCAGTGGTTTTACTCATTATGGGCATTGGTCTGAAATACATGAATATACTAGCAATTTCTTAATGAGC
AACGTAAAATCTCAGTTATTATCAGTAAAAATTCTTAAAGAAATAAGAAGCCAGTATGAAAAGTCTTCAA
ACTACGAACTATCGTATAATGAAATAAAGAGAATATGTAATGAGAATAGAAATTCTCAATTCATTATTTT
TAATAGTAGCAATCAAGAGATAGCAGATTATTATTACCCATCAGTATTATCCTTCGCATTAGGTATTAAA
CGTAATCAAGTTGACTCTTTGCAGCAGTTCGGTGTTTATACTCTAGAAGATTTAGAGAAAAGAACGGATA
AGGAGATTTTAAGTGTTCCTAATATTGGTAAAAAAACACTAACAGCACTAAGAGCTTTTCAGTTAACTAC
AAAAATCCCTAAAAATATAATAAGAATACCAAGAGATGAGGAGTATTGGCACTACCATAGTAACAACAAA
ATCCACAACTAAAGTAATCAGCTAAACTTGGATAAGGGGTAACTAAAACCCCCAAACACTGCGAATGTTT
GGGGTTTGGTTTTTTATTTAACTGTCTTGTAAAATTGACATTACTTTCTCAAAGTTATAGTACTTAGCAT
GCTGATAACAGAGATATATATCAAGTAATACCCAAATAAGTCCTATTCCATAAAAGAGAATTGATACTAT
TTTTAATATGCCTAAAAAAATATCACCAAGATAGAAACGATCTATAGCGAGAGTTCCTAAGATTAAAGAT
AGAATCAATACTGTAGTTGGACTTTTTAACCCTACTAGTTGAACTAATAGTTTTTGATCTTCTGTTATGG
TCGATAGTTTTTCCTTTAAGGCAAAATCTTATCATTTGGAAAATTATTGCTGTTGACTAATAGATATGAT
TCTGCAAATTGTTTTTGATCCATATATTTTTCACCTTTCATTTTGAAATGTAGAATATTTTACACATAAC
AATATTTTAATTCAGTGAAGAAGATCACATTAATTGTTTTTCAAAGTCTGCTCTCTATTTTTATAGTAAT
CTTCCATAATCTGATCGTATTCTTCTTCTGTGAATAATGTTGATTTTTTCTGTTGTTCTGGGTATTTAGA
TTTTATTAACATCTGAAACTCAGTCATTGTTAGATTTTCAGCATCGGCACGACTTAAACCAAAATGACAA
CGTGCGGCACAGATATACTCCTCAACGTCAAACTCTGATGTATATTCACTTCTTTTATTTTCTTTTGTTC
TCAGATCAATATTACCGATTATCCCGTGAAGTGCTAAATGTTTAGCAAGGGCAATAACATCTTTAGTGTT
AACTGCTCCTATTCTATAAACTATACCCTTGTTGCTAGGCTTGTAATATCCAAAAATACCTGACAAGTCA
CTATCATTACAAGCATTCAGTATAGTAAGTGCGCAAGATAAGATCTTACGTCCGAGAACTGGACTAAAAG
CAATATTCAAAGCATAAGCCTGTACATCTTTATTGGCTTTTAAGCTCTCATTTAATAAAAACGTAACCTC
TTTACCAAATAAGACAGAATACACATTTACAATATCCGTCGGTGTACCTATTTTAGCGATATTTTTAAAT
GACGGTTTGAAAATATATTCTTTATTGTTGAACGATAAAGAAAACTCGCCTGTACTTTTATTTGCTTCCA
TAAGCAATCCTTAAATTTAATTATCAAAGGCACTCGTGAGAATGCCTTTTGTAATTAAGATGTTGTAATC
GTAACGCTAGAAGCGTCTGCAACCTTAAATTCTGCTGAAAATGTAACTAAATCATTCGTAGGTGCTTCAC
TACTTAAAGCGGTGATAACCATATTCCCGACGAGTTTTACTGAACCGAATTGTAGTCTTACCCACACAGT
GGGTTGAGTACGAGCTTTCACAGCATTCACATAAAGCTTAATGAGTGCATTGATGCCGATCTCATCTTCT
TTATCTTTTTTACGAAACTCGCCCTCGACACTAATGCTTAAGTCTGAGTTTGTTACTAGTGACTCAGGAA
AACCGCCTGCATCATCAGCTTCAGATGTGACAGTATTTGGGCTTAAATCGAACGATTTAGAACGAATTGC
GCCACCTGGTTTCCAATCACTTTCTTGAGGTGCGGGACCAGACCCTGTTACTGTCGTTGCATATTCTAAA
ACTGCCGAACGCCCGACAAATTTCGCAAAATCTTTTGGATTACTCATTTCTCTCTCCTTTAATTATCATG
CACTATGCGAAACTGTAGTTGCATAGTCATTCTGTTATCAGATGTGAATATAGGACTTGGTACTCCCCCC
ATATTCTCTATATAGCCAAACTCTGTTATAGCGTTTTTCTTAACAAACTCAATTAGCTCATTTGCTTTCG
TAGCTACACTGTACCCTGACTGAGCAGAGCCAATGATTGAGATAATGATATAGCTTTCGCTTGATAGCCC
ATCTCTTATTGGTGTTCCGCCATTATTCTGGAAAACAATGTACTCAGACTTTTTATCACCATTATCTTTC
CATTGATGAAGTTGAACTTGAAATAAGCTAAACAAATTGCTAGAAATAACATGGCTTTTAAATACATTTA
ATAAGTTCATGCCAACTCCTCTTCTATAATTCGTCTTATCTCAACCTTAATATCATCATCTTCAATAGCT
TGTTTTAAGAATTCCTTTCTAGCTGTCGCCCTTCTGAACTTTTGTTTAACTTTTGGATCGTGAACAAAAA
CAGCATATTCAGCGGAATACCCAACTCGCCCTGAGATAACGGAATCTTTAACTGAAATTTCTTTAAATTG
GCTATTAATTAATGTTGATGTGTCAATTGGTGTGTAAAGTGCTGAACGAATACCTATAATCGTCACAATC
CTTGCTGCTGCCCTTGTCATTTTCTTAGAAAAGACTTCACCAAAATGAACATATAACTTCTTTCTGACTT
GTGAAAAACCTCTAGATTTGACAGCCATACACCTACCCTGTTATCAACGCAAAGTCATCACGTTTACGAT
CAAACGTGTCGGCGTAACGAATGATATTGATAATTTCATCAGCATTAGCAGTGAAAGGATCTGCTTCATT
AGACTGACCAATTAAAATATAGTCGCCTTTTTTAGCCTTATCATACTCAGTCCAGATTGTATTTTTAGCT
ACAGCTTCCCTACCTAAACTACTAGTAGTTAATTTGCTGTTATGGCCATAATCACAATAAATAAGAACAG
GCTCGGAGAATTCTGCCTTGCCTGTCTCATAATTATCACCAATTTTGTGCCATATCGTAGCTTGTGCTGT
GTATGCCCAATTAGCAGAATTTGACATAATTACCCCACAACTTCGAAAAACCCGACAGAGCTTGACGCAA
TTGGTAAATCATTCATTACCCCACTTTTGTCCAAGTTAGCTAAAAGGCTTTTAAGTCTTTTAAAGCTATC
TTGATCATAAGTGAAAGAACGGCTTGCGCCACTTGGTGCGCCTTGAGATGACAATTTTCTACCACCTTGA
CTGATAACAAGCAAAGCAATAGAGTAAAGTTTTATCAAGGACAGGGTTGTGTCATCATACCCAGCATTGT
TTAACTCACTATCTTTCTTCTCAACGCGCTCAATAATTAAGGACAGAACAGCATTAGGAACGCTATAACC
TAGTTCACCAATAAATTCGTGAATATCTTTAGTTTTTAGCTCCGCCATGTTGTTTACCCTCTTTTCTCGG
GGTTTCCTTCCCTTTATTACTAGTTTCGCTAGTTTCGCTAGTTTCGCTAGTTTCGCTAGTTTCGCTAGTT
TCGCTAGTTTCGCTAGTTTCGCTAGTTTCGCTAGTTTCGCTAGTTTCGCTAGTTTCGCTAGTTTCGCTAG
TTTCGCTAGTTTCGCTAGTTTCGCTAGTTTCGCTAGTTTCGCTAGTTTCGCTAGTTTCGCTAGTTTCGCT
AGTTTCGCTAGTTTCGCTAGTTTCGCTAGTTTCGCCAAGAGTATTGCTATTCTCATTTGGCGTTGCAACT
TCGAAAGCATCTTCAATTTCAACGACCTTACCAACGAGCCATAAAGGTAATGTGTCACCCTCAAACACAT
CACCTTTTTTAAGCTCGTGGCTATCGTATTTTAATAGCCACTTTGCCATTTAATACCCCTTACGATTTAG
TATATTGGATATATCCTGCGTTACCATCATGATCAAACTTCAATTCAATAGACAACGCTGCCATAATTTT
AAAGTTGTAATCGTCTGTTTCGTTATGACGAGAAATTGGACGAGTTACAATAGGCATACCATTTAAGATC
TGATAAACATCAGAACGTTTAACGATCCCTAACACTTCATCATCAAGCACGCGCATAGATGGGACAATTT
TACTAACACCAGGAATTGTCAGAATTTTTGTTAAAATACTACCCTCTGATTTTTGTTCAGAATAATCAGT
TGTTGACCAACGGAACCAATCAGAATAGTTAACATAGAACGTGACAGGCGACATAAATTTTTTAGCGTGG
AACTTGCTAATGATGTCGCGAAACAGCTCATAAACTTGTTTAGCTGTTGCTGTGCGCAATGTTAAGCTGT
GCGTACCAGTCATTCGACGAGGTGCTGTACGTAAACCATAAAGTTTAGAATCGCCGACAGAAATTGAAGC
ATCACCATTTAACATTAGATCTTCGATTTTCTCAGCAACTTTACGTAAACTGTTCGCGCGTGGTGCAGAA
TCAATAGAATACCCCTCAGTCTGCGAAGCCAGCATATCTCGCCAGCCATAACCAAATGTTGAATCAATAA
TTGGCAATGGTGTCCCATGATATTCGAACACTGGCGCATCAGTTTTAGCAGAAGAACGACCATCTAAAGA
GATATTAACTGTTCCGCTATCGCCAACAGTCATGAAGTGATGTACAAGCTTACCTAGCGGCATACTTTTA
TTGATAGGCGACAAATCATTAAAAATAACAAGCTCGTCACGTTGCAATTGCACAGCCTCACGGTCCCATT
CAGCCCAAACATCGCGCGGAAGTGTTGAGGCATTACCCTCAATTAATCCACCTTGTTCGAAATTCGCCGC
CATAGCTGCATGTTTCTTGTCGTAATTAATACGCTCATTGATGATAAACTGCTCTTGTTCTTTTGTGAAT
TTCAACATTGTTTAATTCCTTATGCTTTTACATACGCGTTAGCGACGACAACATCGCCCCAACCTTTTCC
ACCAGTGATCTGGCGTTGTTTTTGTTCATCGAAGAAGAATAAAACAACATCACCTGCAACAGCTTTCGCT
AATTTTCCACCTGCTTTTGCAGTTAAAGCATCACCAGGCTGATAAGTGTCATCAGCTAATTGAGCGTAAT
ACTCATGCTCAGGCTCTAAGCGAAAAGCAATTGCTGTATCACCTTTTGTATATGCCTGATCAATTGTTTG
CCCTGCAAAGCGACGATTCGCCAATAAAAAACGGCGACCTTTTGCATCAGTCGCCGCTTCTAACTTCCCA
GCGTTCAACTTCACTACGACACCAGGAGAAGATGTGTCATTAATCACAAGATTAATTGTTTTTGGTTCGC
GCTCTACTGGACCGCGATAGATAACATTAGCCATTACTTAGACTCCTCTTGATTTAATTTATAATCACCC
CACTGGTTTTCCTCACTGTTTGCGTTTAGTGAATTATTTAACCCGTTTGAGTTTTTTGTTTTTGCAAACA
TTTCTGATAGCGCTTCACTACTTAGAGAATTGACCGCGACATCAGACAAGCTAAATTTTGACTTAACTGC
TTCTCGCATTTCTGCAACTTTCGCATCTTCATTTGCTTGCAGCTTTTCTTGTAGCGGAGCAATGGCGGTT
GCTACTGCTGTTTTAATTGCCTCGTTAATTTCACTATTAATAGTTTTAACGCCTTCATCTTTTGGCTTGG
CTTGAAGCTCGTTATAAGCCGATAAAAGCTGATCGTCGTCTAAACCCTCAGTTTTCACGCCAGCGGCATT
GAGTGCTGATAAGATTTTTCTTTCATTATGTTTTCTCCATTAGTTTTAATTTCGTCATAATCGACTTTTT
TAACAACTTCAATGCGCTCACCAACAAAGCTGACTTGCGAATTGTCATCGATTAGGTATTTCTGCTTATA
TTTTTTCCAATCATCGTTATAAATAAAATGCGATGGATAAACAGATTCAATCCATAACCATTTTTTAGAG
TTATGATCGTTATTTATTAATTGCAATAGAAGCCCATGAATTTCCTCAAAAGACAAAGAGGAATTTGCAG
AAAAGAAATATTTAACTTTATCTAGCAATGTTTCTTTTGTGTAATCTGCTGAGTCAGCAAGATTTACAAA
CTCAACCTCACTTTCTTCCCCCTCAGAATTTACAAAGATGCCTACCCCTTGTTCTGGTGTGGCAGCACCT
TGCTCATCAAGCAAAATCGCAACATGATCAAACTGCATATTTGTTGCAACCCAATCATATTTTTTACCTT
TTGAGTTACCTTTGCGATATTCCTTTTGTAAATTTAAGCCAGTTGAGATGTGTATTGGCTTTGCAGCTTC
GTTAGAAGTTAAATCCTCTAATGCCTCAATTAACCGTTTGCCGCTATCACTGCTATTTGCAATACGTTTA
TTGACTTTCATATCAACAAGTACTTTCTCACCCTCTTTTCTCGCGTTAACGCACCATGCGCCGACGTAGA
ATTTATTAAGTGCAATTGCTTCATTTGCTGATATGTATCGCCCATCTGACTTAGGATGACCTAGTGGCAT
TAACTTACCATCTAGCGTGCTATATCCCTTATCTATCTCGTCTGCTGGATATAACCCCTTATTCATCACA
ATGTCGTCAATAACAGGGACAATATCAGATACAACAATATGCTCATCACCCTCAATTATTTCATTTGTGA
TATTTTTAGAGTTAACAACCGACAGTACGTTAACAACACTTCGTTTCATTGTTTTGATCCCTCTTAATGG
GTTTTTAACCAAGCTTTACGTTCATTCTCATACCTTTTTAGTGTCGATAATGGCGTATCTTCTTTGATAA
TGACCTGTGATTTACAATAGCAGTTAAATCTATTTCCATCTTTTTGATACCACGCTTCTTGCTCCTCCGG
CGTAAACACTCTTCCATGCCTTTTAGCATGAGTAACCCGAGTTGTGCTTTTTAATGCTGAAATATGTAAT
ATCCCAGCATCAAGACCAAGTTCGTCCCTAGCTGCTTTTGCTTCTTCCCATTCAGCTCGTCTATAAACAT
ACAATTGTTCTGTTTGAGCCATTTTTTTAGCTCTAGACATAGATATGTCTAATCTCTTACTTATTAGTTC
AGCTGTTTTTTTAACATTAACACCACGTACTACAGCCTCACTAATTGTGTAGATTAGATCTGATTTTGTT
TGATAAGTAAGACCACGCCATTGTTCATAGAATAATTGTTGAGCAATAGCTAACCTTTCTAAATATGGTT
CACTGAAAAGTATTTGATAAAGCGGTCGTTGCGCGAGATATAAATCAGATTGTTGGGACAATGATGAATG
AGTTGATAGTGTCGCAGCCTTCTGTGATTCTTCTAAATACAGCTCAAACCACAGCTCACCCGTTCTACTT
TCTTCTAACAACCAATCTTCTAAGATTTTTTGTATATCATCGCTGAATTTAGCAAATTCTTCTGATGTGA
AGTTGTAATCATGTTCATTGCTATTTACAAAATAGATCGTCGGTACCTCTGTAAACTGACTACAGACGAT
CGCCGACTTTTCATTAACCCCTGTAATCGATCGCGGTATTACGTTTCTATCAAGCAAATTTTTGATATCT
AGCTTTATTTTGTAATACCGCCCCTCAATATCAGAGAACATCTTACGAACATTACGCCCCATCCCGATTG
GGTCTGATTTACTTCTCGGCAAAATCGGATTTCTGTTTGTCTTTTTCTTTCTCATCGACTAACGGATCTC
CTTTTTTATCAATTTCAGGTAGCTCTAAATCATTCTCGTCTAATGGCTCAAGCTCCATGATTGCTCTTAT
TTCGTTAGGGTTGATCGCAGAGATACCAAACGCTCTCACAGAGCTTTCAGCAACGCTTGATAATTCCTTA
GCATTTAAAATCTTCTCTTTCTCACTTGGAGCCAACAGATCAGACCATGTGACCGTTACTTCTTCGTTTT
TAGGCGAGTCTAAAACACCAAATTTAATTAATCGGTTTATAAATTTAAGAATTAAATCTGTTAAGAATGT
GTTCCGTCTCTCGTTACAGCGACTAGCCCAGTCGTTTTTATCTTCATCAGAAGCTAAACGACCAGTTTGT
TGACCGAACAGAATAGTAAATGGCATGCGAACAGATGAAGCGAATAAATTCGCTGAGACTGTCCATGTTG
GCATTGGATCTGCTGGTGCAACAGATAAGACGCTAACATCACCTTCCTGCATGACTAACGCAGAATCAGT
GCCTGAGTTTAATTTGCTAATTTGCGCATTCATCGCATCAGCTAAACCGTCATAGCCTCGACTTTTAGCT
TCACTTATTAAAGTCGCTAAATCTGTTTCTTTAGTTAATTTAACACCAAGTTGACGACTTGCATTTTTTA
GAAATCCCTCAGCACTACCACCAGCGACTTTCTCAATATCTAAGAGATTGTTGTACCCTAATCGCAATAA
TGGCACACCAGAACTTGGGTCTGAATCATCAGAACCCTCATTTAAAACAATAACTCTACTATGATGTATC
TTAATGCTTCTATTCTGATTTTTACCGAAAGAGGTACCTGCTTCGTCAAATTGGAAATATAAAGGATCGC
CGTAGTTCTCGCTTTTTTCGTCAGTGTCCCATTCGATGACTTTTAATTGAATTTCCCAAACGGGTATCAA
TTTCACAATGCCTTTATCTTTTAGTGATTTTAAAGACAAGTCGTCGACAGGTTCATCCCATGCTTTTCCA
TCTCTAACTTGAAGAATTAAGGCACTATAATGACCGACAAGATTTCGTCTGTCAGCTTCTTTTAATTGTT
TAAAATAACGCTTGATTAGCTTCGTTGCAGAAAGTTCCCATTCGGAACTCTCTTTATCCTCATCGCTTTT
CTCGCCATCTATAACAATTGGCATATCAGACCAGCACTTATCAAGTAAGCGATCTATTGCCGCTCCACCA
GCCGACATTCTTTGATATGCTTCGAAAAAGTGACTGAATGAGAGTTTTTTAGGGTAGCCAAACTCAGAAT
ACAAACGAGGGCGTTTAGTATTACCTATCACGCCCACATTGGTTAAATTTCTCACTCTGTTCGCTTGTAG
AGCATTGTTAACAATAAGCTCAGCAAGCTGATTGATTTCAAATTCTTGGTTCATAATATGCGCTCATGTT
AACTAAAGAAAATACCTGCTGCATTTTTAGATTGAATTAGCGGATTTAACGCATAACGAATAGCATCAAT
ATAATGATTGTGCTCATCAAGCACTGTAGGTAGTACATCGCCTGTTAATCTGTCTGTTTTGTAACTGTAC
AGCCTGAACTCGCGCAATGTTTCTTTGCAGCGAGGATGTATATAGACTTTCCTATAAGATTTGATGTGCT
CTATACCGTCCTCAACCGATCCACTCCATTTTTTAACTTCCTCAATCCGAGGGATACCGTTGCGTTTAAG
GTAGCTAATTGATTCTGGTCTCGCTGAGTCTGCACGCAAAATATGACGCTCAATATCAGGAACCCTTTCT
TTTACAAAATCAGCTGTATGGTCTAACTCCAAGCCTGTTTTGCCTGCCTCATATTCAATATACAAGTTAT
TATCAAACACCCAACACTTAACTACAGCAGTTGGATCTTTAGCAAAGCCGAAATCAAGCCCAAAATATGG
ACCGTTGAAATCTTGATTTGGTTTAAATTCTAATTCTTCATATTTACCTTTAAATATTTGAGCCTCGCTT
GCCTCTAAGTAAGCACCTTCCCAAATCCAACGGTATGTTGCATCATCAAGGCGTTTTTTATCATTAAGCC
TTTCTTGCTCTAATACATCAGGAAACCATGGATTATCTGTATAATTCATTTCAACAATCATTGCATTTTC
TGGAATAGATTGACGAAAGCGTAAATCTGTGGCTGAGCCTTTCTTTTCGGGGTTCCATGTCACCCAGACT
TCAGAATTACTTTCCCGTACCGTTGGCAATAGTTTTCGCCACGCTATTTCGCTCACGCTTTCCGCTTCGT
CTACCCAAGCTAACAAAATGCGGGCTTTAGATTTGATGCTATCTAAATTGTGACGTAAGCCAGTAAAAAC
GTAAGAAATCCGACCGCACTTGGTACGAACAAATTTTTCACCGATTTCGAAAAAAGCTTCTAAAAAGGGC
TCAGAACGAATCGCTTGTTTGATTTCTTCCAGTGATGAATCTTCTAATGAGTTCATAAACTCACGACCAC
ACAGGATCACACCGCTTTCGTTATTCATTGCACGCTGATACGCCACAACAGCAGTCATTTTCGCAAATGT
TCTTGTTTTTGCAGAACCACGACCACCAAAACTGCCACGATAACGCATATTCGGTTTAGAAAAAACGGGA
ATAAGCTTAGGCGGTATTTCAATCTGGGTTTTCATCGGCATTTACCATCGGTGCGACTAACTCTATGACT
GTTGGACGATTGAGAGAGCTGTCTGAGTTTGTATGGTCGATAACTTGCTTATCTCGCCATTTTTCTGGCT
GTCTATTTTTGAGCCAAAAAATAGCTGATGTTGGATCAGGTGGATAATGCTTTATCAAAGGCGTTTCAAC
TATTTTATTTTCTATTACCCGAATATCAACGTCAGGTGCCTCATAACCCAAAGCTCTTTTGTAAAGTCTC
TCGGCCACATTTGCATCCGCTAGCATTTTTCCCTTTTTTATGGACTCCAAGAATTCAGGATATTCATTCT
TCCAGTTATTTAAAGTGGACTCAGATACCTCAAAAAAATTAGCAATATCCTTATCTGTTGCTCCAAGTAG
ACACAATTTCTTTACTTGTGCTACATACTCAGATTTATATTTCGTTGGTTGGCCACGCCATTTAGACGTG
GATTTAACCTCGTCTTTTTTTGGCATAATGGTTAATCCTTTTTTAAATACTTGCTTTGTGTGTATATGTG
TGTATAATAATACTTGATTAAGACAAAGGAGGCATCACGTGAACTCACACGACTTAATCAAGGAACTGAC
AGCAATTGGATGTACTGAATTGAGATGTAAAGGGTCACACCATATATGGTATTCACCCAAAACAGGAAAG
ACGTTTCCTGTTCCACATCCCAAGAAAGATTTACCAATAGGTACTGTTAGATCCATAAAGAAATCGGCAG
GGCTTTTATAGCTCTGCCGAGTCCTATCTAGGAGGTTATATGTTATTTACCATTGGCGTTGAAACGCCAA
AAAATGAAAATGAAGCGTTTGGCTTATGTGTGCCTGCGCTTTTTAATGAAACTTACTCTTGTTTTAGTGG
TGCAGATACTGTCGAAGAAATTGTTCCAATGGTAACTGATGCAATCCATACCATCTTAGAAATGATGGTT
GAGAGTGATTTTGATATTTCCCAAATTAAAGATTTGGGCTTTCTTCACTATAAAGAGCAAGAAGATTTTC
AATATTGCGATAGTTGGTTACTAATCGATGTAGATATCACTGCTTACTTTGGTAAACGCCAGCGTGTAAA
TATTGTATTACCGCAATATCTAATTGATAGAATAGACCAACGTGTAGCTAATAATCCAATCTATAAAGAC
CGTAGCCATTTCTTAGCAGTAGCTTCACAACGAGAGTTATCATCATCTTTATAATTAAAAGAGGCATAGT
GAAATATCTATGCCTCTTTTAATTCTGTGCGTTTTCTGTTTGCCACTCTCGAATCTTATCAACTCGATTT
AAGCAAACATCTCTTTCACGTTTGAGTATCACTGCGTACTTTGAAACGTCACCGTAAGTATTGCCGTTAA
ACCCTGTTTTATCTAAGTGCGCAAGAAGTGCTGCTGGAATTTGTGGGTATACTTGAACTACTGGCTTACT
TGCGCAAGAACTCAACAATAGAACGAGGAGCACTGGCATTGTAAGCGTCAGCACTCTTTTCATCATGTGA
AATAGAATTGATTGCATCATCTGATTTACTCCGCGATTCACTTTCCAATCTGCTGATTTCAAGTGTGAGT
TGTCTATTTATTTCTTCTTGCTGTTTGAGCTTTTTGATACTTTCGCTTTGTAGTGAAATGGTTTGGGCTT
GAATGGTGTTTTTGGCTTTTAAGTTAGAAATAGACTGGAACTGGAACCACAACGCGACACACAAGCCCAA
AATTACGACGATCAAGATTTGTGTAAGTCGGCTAAACATAGCTCACGTTCCTTTTGTCTGCGGATTTCAA
GTCCACGTAATACTTTACCGTTAGCGTATTTCCAGCGTGGAAATTGATCGCACATTGCTTGAATATCACC
ATTTTTGGCATGCTTAAACAACGTAGAATATTTAAGCTTAGAACATCCGACATTAAATGTGATTGATACC
GTTGCCTCAAATGCACCCTGCGGCAAATTATTCCCGTTTGCCCAGTTATTAACGCATTTTTCAGCTACTT
TAATGTCATTTATCCAGCGCTTCGCTATCTCTTCGTCTGAATATCTTTTACGGTCAATTGGCAATCCGCT
TAATTCCGTTGAACCAATACCAACTGTTAGAACGTCAGCAGGACATCTATAAGGTTCACGTGCGCATCCC
TCGGCATTACCAATGATTTCTAGTCCACGCTCACCGGTGCGAATCTCAGTTGAGTGATCGGACATGACAA
CAGCGATAATCATTGCAACAGAACAAGCCGTTATCTTCTTAACGTGTTTCATTTAACAAGCCCCGCTTTT
TCTTTTTCGAGTTTTATTCTCATGCGTTCAACTCTTAACTTATGAAGCTCTTCAAGTCGCACTTTTTCTG
CGTTTTTTCTCTCATTTTCTTTCTTCTTGTAATAAGAGTTAACAAGCATAGTAATTACACCAACAGTCAA
ACTGATAACTGCCAGCCATTCTTGAAGTGAGAGAAGTGCAAAGAAAGCGCCAAACCCTGACCAGATATAT
GATTGCGTCCCAGCATCTTTCATTTTCATAATCTCCACCCCCTTGCTTTTGGGGCAATAAAAAAGCCCAG
TCCGTTAAGACTGAGCTTGTGAATTTGGCGGACAGTGCGGGATTTGAACCTGCGACATACTGGTTAACAG
CCAGCCACTCTACCAACTGAGTTAACTGTCCAAAAAAAACACCTAGCGTTGAGGCTAGGTTTTGTTGAAT
GGGATAAGTAAACGAATCGAACGTTTTTTGGGAGTGTGTAAGCCACACCTGAGCGCCAGCTCTTACCCCT
GCGGTGAATCATACTTACACTACGACCACCATTAACTCATACGATATATGAAAACTACACCAGAGTCAAT
ACTTTTTACACGTTAAAAGCAAACTTTTGCAATTTGTCTGCATTTTTGTGATTTTTAAGAGCATAATCAA
GAAACTTAGCAATTATCCATTCTGATGAGTCTATGCTTTGATTAATTCTTTTATACCAAGCATTAAATGA
AATAGACTTATCTTTTGCGTGTTGAAATTGAGCTATTGAGTAATTGGATAAATTAAATATATATTTAGCC
TCGATATACTTATAGTCTTCTAGAGATGGCGTTTTGATACAATGCCCTATAACAGAACTAATCACTAACC
CTAGTTCGTCATCACACATCTTTCTATCTTGCTTTGAATTTTTATTCCCATTTGCCTCCAGCATTAGTTT
CGCAATAATGTTTGTCTGCCCGTCAAAATCTAAACCATTAAAAGCCCAAGCTCCCCAAGCGTCCAAGTGG
TTTTGAATCCATTCTTTTCTTGGTTTTTCTAATAATTTATCGCTCACTTTAAAACCCCTTACGCTTTTCC
AACATTCTTGCTTTTTTATTGAAGATTTTTTTAATCCGTCTCAAGTCATCTTTTGAGTAATGTCTTGGTC
TTTGGTCTGCTTCTATTTGCTCGACTTTTTCAATACCTAGACGTTCAATTAAGCCAATTCTGAATTGATG
ATAATTTCCTCCGTGATAACGATTGCACTTTTTACACTGCCCATGAATGTTTAATGTGTAGAATCTTAAA
TGTGGTGCGCTGCCTCTACTGCGATAATGCCCTGCGTCGAATCCACCGCCTAATTGCTCCGCTACAAGCG
GTTTCCCGCATGAAATGCAACACTTATTTCTATCTCTTAGTCGGATGTACTTATTAACTGCACTTTGTGT
TTCAGAGAGCAATGTTGTTGTGGTTTTCATTCTCTCTTTGGTTTCTTCGATGCGCTTTTTCTCTTCCTTT
TCACGTTTTTTGGCTGCTTTTTCTTTCTCTTTTTCTAATCGCTGTCTTGCTAACTTAACGCCACATTCTG
GACTGCACCATTGCACATTAAAGAAGTTGGTTTGGAATTTTTCGCCACAGATTTTACATTTGCGATTTAG
AGGTTTTGTTTTTTTAGTCATCTTCCCGATACTCCACGCCTAAATCTTCTAACCCAAAATACCCACAAGA
TTTCTTGCGTTGCGGCCCCATAATCCCCACTGCGACAACTCTACCCTCACAACGAAAACGGTCATCACTC
CACTCACCGATAAAAGCACTTACTGGCTCACCATCCCAACAATCAGAAAGCTCACCACCGCACTTAGGGC
ATTTGTATTCTGTTTTCATAAAAAATCACCCATCAACATACAGCCCAAAAACAACATTCCGAGTGACCCA
ATTACAATTAAAAAATCTTCCATTATTTACCTCCAAAGTGGGTGATCATATTTTGCTATTTTGACCTACC
CCCAAATTACAAATAATAATAAAATCAATAAGTTAAAATCAGAAAAATGAGTAAAGTCTATTGATCGTAT
TTTCGTCCGTTGTATTGTTAAAAATCTCTTTCAATGCGGCGTTAATCAACGCCTTGTAACATTGTTCAAA
CTCACTCTGATCCATGTTCCCATAACTTAAACTTTGAGCTTCTACTCTCATTCTGCCGTCAATCGTGTAA
GTCACATCACGAAAGCCAGCAAGTACAGTTAGATTTTTGCGGAAAGTGTCAAACTGTTTACGCTCATCAA
AGTATTTCCAATCTGTCTTATCTGCGGACCAGTGTTCAAAACAAAACTTGAAGAAAAGGAAAACCTTGCG
ATGAAAGGCGGGATTTCTCGGTCTTTTTATTTCGACTTCGTAAATCTCACCGTTTTTGAATGACTGAAGA
TCTGGTAAGTACATTTCATCACACGGCACGAATGTACCACCCGCGCCTTTAACCATATTAAAGATCAAAC
TTCATTCCCCCATACGTCCCAGCCATCAGTTGTGTTACGTGCGAATAATTCAATGCGCGGCAAATCACCC
ATCAATTCAACGATTTTTTCACGCACAACATCTGGCTTTTTACTGTGATGTTGGATTGGCTCAACGACTA
ATTGACTAACTTTATTACTAATTCGGCTAGGTTTTCCTTTTGTTGCGATCAGGCAGCACTCCGTATTTCC
ACGGGTCCATCGACCAAGACCAAAAAAGAACGTATCTTTGTTTTTCTTGTTTGTTTTTAACCACTGAAAA
CCAATCGTTTTATATTTAAATCCCCAAGCCTCAATAAGTCTTAACCCTTCTGCTAACATTGGGTATGTCA
CCCAGAGAAATAAAACGCAGTTTTTATCAGCTATTTCGTTTACTGGCATTTCGCAAATATCTTTAATATT
CATTGTTTGATAATGATTTTCAGCACTGCCGTTACAGCCTTTATCGCTATATCTCCACGGTGGATCAGCG
TAAATAATTTGATATTTCTTATCCGTATTAAACATTCGCCTTTCCTTGTAAAATGGCGCGGGCCATTGCC
ACGCCTTGAGAGTTGATTTCTTGTTGTTTTTTGGGATCAATAAAACTTGGCTTCTCTGGCATCGCTAACG
CTAACTCTGGCAATTCTTCACCGCGTGCTAGTTTGTCTGCTGTTGCTTTCAAGAATGATTTTGCATGCTT
TCTCAATTCTTCCGCACTCCAACCAAATTCTTTATTTCGACAATACAAGTCAAAGATGAGATATTGTTCA
ACGTTATTCTTGAATTGAAATTCATGCTGATTATCAAAGCCGTGAAAGCGTGAATACGCTTTGATTCTCT
CAAGTAATTCTTCAAGCGATGGCATTCCCTGTGCTTCAAGCGCTCCGTCGTTGCACCACGCAACGAACTG
CCCAACACTCGGGAAAAACGGGCTTTCAGACTTTCTCGCACGTTCGACGCCGACTCTGATTTGAGCAACG
CTTGTAATGCGCTCATTAATCAGTGTTTCAAGCCAGTACTTTTTGGCTTCTTGATACTCTCTATCGCTTG
AGAATGCCGACTTCCAAGCAGGGAAAATAGTTTTAAGCCGAGTGAATAAGAAATCGATCGTTTTGTTCAT
TTCTGCCGTCACTTCTGCTTTTGCGACTTGTGGGGCTCTGTAGTTTTTATCTGAGCCAATTAAGCCCATT
GCGATTTGGTTTGCTGACTTCATCACAGAACCACCTCACAATCGCGATCGACTACTCGAACCTTGCCGTC
ACTATCTTGAATAATTACAGAATTTACTGCCCATGAACCGTCATCTTGATAGCCGTCACTTACTGACTGA
CCGCCTTTGAATTGTGCTGGTTGCGTGTATTCATCCTCCCAGCGTGCGTTGTTCAGGTATGTTGTCGGAT
GTAATTTATCGAATCCGAATTGACCAAGTGATAAGCGTTTTTGAACATCACAAACAAGCATTTCTGCAAA
CTCTTGAGGAGCGGATTTTTGCGTTTTTTGAGAATATTTCTTGTAAGCAGACTTGAAGCTTTTCAACGCA
CCAGATTTATTCAACTTGGCTTTGTAAACTTTCCAGAACACATCAAACGCATTTTCAAGATCGTTTGAGT
TTTCCACTTTAGGGGGTAAGGGGGTATTTTCTTCTGTATAGAAGTCTTTTCTTTGGTTATTGGTATGGTC
ATTTTGACCACATGACATCTGGTCATTTTGACTATATCGATCATCCCATTTTGACCTCATGGATGAACCG
TTTTGGTCACATCGCATCTGGTCATTTTGACTATATCGATCATCCCATTTTGACCTCATGGATGAACCGT
TTTGGTCACATCGCATCTGGTCATTTTGACTAGTCAATTCTTCAATTTTTTCATAAGCAATTGAGTACCA
TTTTGTTTTATCCATTTTCATTTTGTTCAATTTGTTTGTAGATAAAATCAAACCCATTTCCTCAAGCCTT
TTAATTGTTCTCTGTATTGTTTTTTTCGACCAAAAAGGAAATATTTCGCACCACTCATCAATAGTGTTAT
ATATCCAAATACGATCTTCGTATTTGTGCTTGCTGATATTTAAGAAGTAATGGAGTTGTTGGACAAAAAT
AGCTTCGTTCAAACCAATAGCTTTTGCTAGCTCTGGCAATACTTGTAATGGCTGATCATCAATAAGTAAC
TTTCCTACACTCATACTAAAACCCCACCTCAAAGAAGAATTTAACCTTCTTAAAATCCCCAATTTGCTCT
AGAACTCCTTTTTGACGTAAAAACTCCATTTGTGATTGATTAAATGTCATTTCTGGAACAGCATTACGGA
ACTCAATAAAAAACCGAAATTGCTCAAGTGTTTTCTTGCCTTTTGTGCTATTACAAGAAATACAGCTAGG
CAGTAGATTGGATATATCATTTGAACCACCATCATATTTAGGTATGACGTGATCTATAACGAGAGTTGAA
TGAGAAAGCTTCAATCCACAATAGGCGCAATGCCAATTACATTTTTCTGCAATTTTTAATCTCTTAGATT
TGCTGAAAGTTGTACTCATAACATCAACTCCGAAGCGTAACGTGACGCGATATATTCAATCCCTTTGCTT
GTTACACGGGTTTGTGTGTAATTGTGACCGTGTTCTGCTGTGCCTGTTTTTACGGTAAATAAATCACGTG
AGTGAGCGGTTTGATATGGCAGTAACGCGCCTGATTGGCGATATAAAAGGCGATCTTGAATAAGGCGGTC
TATCATTGCTCTTTCTGGCATTTTTAGAATCTTGGCGACTTCACGAAGTGATTTACTAGTGCCAACTTCC
ACGTAGTGATCGACAAAGGCAACTTTTGGAGCATTGCGTTCTTTCTCAGCTTGTAATTCAGCCGCTAAAA
GCAACGCTTCAGAAAAGCTTTTGGGGATTTGATTTACTGCTTGAAGTTCACCTTGTGTATAAGCGTTAAA
TACTTGATACACTTTCACCTCAAATTCTGGATTAATCCAAGCTGCATACTTGAAAACAAGTTCACGACAA
ACATAAGTACCTTGCTCAACACCACCTCTAATGGTGTTTACAGGCGATGTGCAAATTTGCATATCGGTCA
AGGTTTGAACAAAATCATTAACTGATTTATTTCTAAAAAATTGAGCAGGTGCCTGTGTGGGATTTCCACC
ACTCGCACGATGTAAATCATTTAAGCAGTATCTACCTTGACTATCTTGCTTAATTTTTGTATTCTCTATA
ACTAGTAATTTACTCATTAAATACTCCTGTATTTTTTGATTGATTTAAGAAGCCACTGTTGCCGCAGTGG
CATTTTTATTGCCCTAATTCCATCTTCAAACAGATAGCTTGCTCAATTAACTGCTCCACTTCTGCTAAGA
TTCTTTGTTTCTCACGTTGAGATAAATTACGTCCAAGCTCTGAATCAGAACTCACCGCACTTTTAATCTC
CTTGCCAATTCTTCCGCTTGATTCCGCAATATCTAGAAATCTTGCTAGAACGTCTTGACCGCAATCAGCA
CATCTAGGCATAGGCACAACGATGTGATCGATTTGTGCTGCTATTGCTGAGATCGTCTTCTTGCTTTGAA
CGGTGGCGATTAATTCAATTGCCTCGATAAAGCTCAATTGGTTCTGTTCGCAATCCACGTTGAGTTTGTT
GCCAAGAATGTTTGGCGACTTCTCTAGCGTGTAAGCCAGTGATGTGATACCACCAGAGCTGTTTTTACAG
TCTCTGTGTAGTAGTCTTTGAATTTCCTTACTGTTCATTAAAAAGATTCCTTTTTCTTGAAGATTGTTTT
TTAGTTAGTTGGTAAGTTAGTTTTGAACAGAAGGGAAAATGTCATCTAATGAGCAATTAACGCCTAACTC
ATTCAGCTTTCTAACGATTGCCTTTGCATTAAAAAGAGTTGGTGTTCTCACACGAGCTTCATAATTGCCA
ATTCTTGACTGTTTCCAGCCCATCTCTTTTGCGAATTTAGCTTGAGACAAGCCTGTCTCCTTTCTGTATT
TTTGTAAGTTATTCATACGATTTCCTTAACACATCAAACACAAATTTCGTGTTTATTATAAACACACTAA
AACACAACTAGCAACTTGTTTTAACACTTATATAAACACGCTATGTGTTATATAATTCAAAAGAGGTGTT
TTTATGAGCAAAATTATCGACAGAATTAAGTCAAAGAGACTCGAATTAAGACTTAGCCAAGCAAAACTAG
GTGAACGTATAGGGTGGAACCAATCTAGAATTGGTAATTACGAGGCAGGCACTCGTGAGATGGATGATTA
CATTCTAGGAAAAATAGCTGAGGGACTTGGCGTAACTCTTGATTGGCTGAAATATGGTGATCAAGGAAAA
GTAGAATCCAACGTAAAAGATATTGGCTCATTTGATTTATGGGATCGCAATACCCCACTACATGACGAAG
ATATCGAAGTACCATTTTTACAAGATATTAGGCTTGCTGCTGGTAATGGATTTGCAGATGACATCATGGA
CTATAACAATTTTAAATTGCGCTTTTCTAAAGCAACATTGCGTAGACAAGGTGTGCAATATGAAAATGCA
GTCTGTGTTGTGGCAGAAGGTGACTCAATGGAACCTGCAATCCCAGATGGAGCAACTGTTGGTGTAGATA
TGGGGAATAAAGTTATTCGTGATAACAATATCTATGCAATCAATCATGGCGGATTATTGCGCATTAAAAT
TTTAAACAAAATGCCAAATGAGCAAGTATTGATCAGAAGTTTTAACTCAACATCATACCCAGATGAAATA
GTAAACCTAGATGAAATTGTAGTGATTGGGAAAGTATTTTGGTATTCGGTTTTGTTGTAGGTCTTCTGGT
GGTCTGTGCTTTGTGATTAATAGATGGTACTTGTAGCCAGCAATTGAATGTTATTGGATAGTGGAATGGA
TAAAGTAGAACTTATTAGAGACAGAATGAACATGGGGATCACTCGTCCTTTTATTTGTTTAACAGAACAA
GGGCAATGGTTTGTTACAAAAACAACTGCCATGATGCCACTATCACAATTATTGGCAGAAGTGATTGGCT
CAATACTTGCTGCTGAAATGGGATTACCTTGCCCAAAGTGTGACTTTATCAATATTCCGTCAAATGCAGT
CTTATTTGCATCCCCTGATTGGAAAGCTGATTTACCAACTGGTACTGCCTTTGCTTCTACTTATATAAAG
TGTTCAAAAGTGGCAAAAACAGCACAAGCTAAAAATCCAGAATACTTGCCAGAGCAAATGCAGAAATTGC
TTTACATGTTTGATCATTGGATTTTAAATTCTGATAGAACGGCTTCACAAGTCGGAACAGGAAACATCAA
TTTACTTTTTGATGAACAGCAACAAAAAATTCTTGTGATAGATCATAATCTCGCCTTTGATGAACAGGCT
GATTTTGCAGAACATATATTTGCACCAAAGAATAGAGATTGGCAACTAGATTGGATAGATAAACAAAATT
TTACTGATAAGGCTATTGACATACTCAAAAATTTTGATCATATTTACCAATCCATCCCTGATGATTGGTT
CTCAACAGATGATAAATTTCTTGAGATGGAAAACGAAATCGATAGAATAAAAATGCTTTTAAACCAAATT
ACTCAACCAAACTACTGGGACAACATAGAATGAAACAACCTATTTTATACAGCTTTGTGCGGTTTCGCCC
GTACTTTGAAACAGGCGAATTCGTCAATGTTGGCTTATTGATGTGCGAACCGGAAAAAAGAAAATTAACT
TATCGTCTTGTTGCAAAAAACAGCAAACGTGTTAATGATTTTTTCTATAAAAGCAAAATATTTGAAACAA
TCCGTGAAACAATCAACGAAGAGTTAGAGTACATTGTTAACCAATCTTTTAATGGTAGCACACAAGAAAT
GGCAACCTTTTTCCATCATTATGTAGATGTAAAAGAAGGTATTATTCAGTATAGTAACGCAGCAGTTGGA
ATGGTAGAAAACCCACAGGATTACTTTGACAATTTATATGATCAGTTTATTCAAAACGCTGGAGTGAAAA
CAGAAAATCAAGAAAATGAAATGATTAAATACTATCGAATCATTTTTAAAGAGCATCAAAATAAAATTCT
TTCTAATTATAAACAACATCTGGTACAAGGGAAAATGGCAAAATTCGCTCTCCCTCTTGCATTAAAAAGC
ACAAACAGCGAACGCATTCTTAAAGGCATTAAACCATTAGCATTTGATCAGGTTGAAACATCCAGTATGA
TAGAGCATTGCGATGCTTGGGTGGCTAAAATCAACCGTGCCGCAGAAGAGGGGTTGCTTGCTAAACAAGA
CATTTTGTTTATGCTTGACACGGCAGATACAAAATCTAAAGCTAATATTCTCACTACGATCAAAAAGACA
TTTGATAGATTTAACATTCAGCATACAGGCTGGCAAGATGAAAAAAATATTCTTCACTTTGCTACTAATA
TTAAAACATTTTAATTCATTAAAACCGCCACATTGGCGGTTTTTCTTTACCCTAAATTCATTAGCTAATC
AAATTGCCCAATTTTTGATTCACTAACCCTTTTGTGCTTTGTTTTTGAAGCACTACCCCCCCTCTTTTTC
TGTGACATACCTCACAAATTCAGCAATTAATCAAAAAATTTAAAAAATATTTTTCTTTTAGAATCACGCG
CTTAACACAAATAAACACAATTTATTTAAAATAAATGTGTTTAACGTGTTTACAAATAAACACAAATAGT
GTTTAATAAACACATCAAAACGAGATACACATCTCACTGCTCTTTAAAAATCTAGATGAAAAAAGCCCCT
TTCGGAGCTTTTGGATAAGTTATTCAACTGGTGTTGATTTACTTGTGGATTTTACGAGTTCAATACCGTG
TAAACAATCACTGTAGTTTTTATAGCCTTCCCCGCTATCTGCAATGATTTTACCGTTACTCGCTCTTAAA
CGCCACCGCCATTCGCTGCGAGCGTCTAAGTAAGTTTCAAATTTCATAAGGAACTCCCAATGAAAAAATA
TTTATTCCACTATTACTACCAAGGCATTCAATGGGCATGCGATGTTTACGCAAACAGTCCAGAAGAAGCC
AAGGAAAAAGTAAAAGCAATGTCCCAAGCTGTTTATGATGGTGAGTGTAAGATGGAGATTTACATCCCTG
AAAACCCGCTATCAAAAATCGCAAAGTTAATTAAAAGTTTACTCCGAAAATTTAGCTAATTCCATTATTT
CATCTAGATATTAAAAAGCATCTAATGTTCTTTAAAAATCTACACATCACAAGTTAATCAAATATAGCCT
TATTGATTAAGTAGTCTGTGATTGCGACACAATTTGGTTAAGTGGAATTGAGTTACTTGATTATGACTCC
CACGTGCTAGCGACATAAATCAAGACTTATTTAAAAGCGCATTCAAACAAGTAAGTGTGCTTTCAAATGA
GAGAGAAAGGAGCAAACGATATGAAAGTATCAAAAATGCTAAAACAAGCAAAACGTCTTAGAGAAAGACA
AAAGCAGTTATGCAGTAAAAAGCAATCTAATCGCATTAATGTGGCTTTAATAGATGTTCCAGTTAATGCT
AAGAAATTAAGCGATATTGCTAATTACAATTGCAATAAAGGTCAGTCAGGCGTTAATACAGTGAGAGCTG
TACAGAAACGTAGATTGGGTTGTAGAGAATTAATCAGATAAAAGGATATAAATATGAAAGTAGTAATTGC
TGTTATTGAAACTGAAGAAAATAAAAACAAACTACCCAAAGAAGTTAAAGAGCAAATTTGGGAAACTGTC
TTACATCACGCAAAATGTGATAGAGGTGATGTTTTAAATTTTGCTGAAGAACTTAAGAAAGCGTTTATTT
CGATAAATTCTTAAATCGTTCTACGGTATCACTATCAAAATCATCGAGCTTTTCTTGAAATTCAGATGAC
AGTGCGGCAATAAACTCACCGATGGCTTTTGCGTTACTTTTATGAAAGTTTAACCCAGCTTTATCATAAT
GAGCCTTTGCAAATTCATAGGCTAAAAAGTCAGCTGTTGATTTCTTCATAACTTAATCCTTATTTCGTGT
TGTGGTATTAAAAATATACAGTTAGTACAAAATAAAATCAATTCCTTATGTGTTGTGGTGACCATAAGCC
TTGTAGCTTGGGCAAGGTAAAAAATCCAAGCAACTTTAAATAAAGCGCATTTACAGAGAAATCTCAGGAA
GTACAACTGAGACGAATGTTAGACAAGTGCGCTTTATTGAAAGAATAATGACTTCACTTTTGATCAATCA
TTCATTTCTTTTGAATCAATCATCATTTTGTGAAGTCGCCAAATTAGTGCTAGCGTTCAAAAACCTATCT
GTCTCCTTAATTAATTTTACCGAACGTTAGCACTAACCTTTTCCTAAAACGTAAATATTTGCCCTCTTTT
GAGGGCTTTTTTTACTCAAGAGGAAAAGAAAAAGATATAAAAAAGATATAAAAAAGATATAAAAAAGATT
GCATGTTTTTATGGGGTAAAGTATCCTTTGAGTTGCGAATGTTTAAGATTAATTACGGTTAATAACCGTG
ATTGTTTTGTTCTTTATAACAATTTAGACGGATAAACAGCTTGCCAGGTGAACTTGAGCAGGCTTTTTTA
GTCTAAGTAAATACGGAGGGAGGAAATATGATGAAACAATTTAATGAAGGTTGGGAAGTTTAATGGAAGA
AGGTGTTAAAACCTGGGATTTCCTAAGCAAACTCGATATTAACACATTCATAGGGCTAGGAACTTGTCTT
TTTACTGGTTACCTAGCCTTTTTTGCGTGGTCTCAACTTAAAGAGTTGCGTAAACAACATAAACAAAAAG
CAACTATCGAATTACTAATTAGTAATAGCAATAATGCTTATTACCGTAGGCGCCGTCAAGCTTACATGAA
AATGCGAGATGGCGGAGTTAATTTTACCAGCTTAGCCTGTTCATTGCAGGGAAATACACCATCAAGTAGT
GAAACAGATCGCCAAAACTTTATTGTACTTGATATTCTAAATTCAATTGAATTTATTTGTGTTGGCATTA
AAGAAAACTTATTTGACGAAGCAGTTTACAAGCGAATGAGTAAAAGCAGTGTCATTACCGACTGGAATAC
ATTAAAACCATATGTAATGGAGCTTAGGCGAATAAAAAACAACAACAATAAACTATTTTGTGAGTTTGAA
TGGCTTGCTGAAAAATGGATAAAAGAAGGAAAAAATAGTCATTAACCCTGTTGCAATCAACGGGGTTTAA
TTTTATTGACACTCCCCCTTTTTTATCTTACTATCTGCCTCAAGGTGTCGAAACCTTTAATGTACAAGGC
GGATAGTGTAACTGGTCGCCAAGAGCGACTTTTTTTATATCCGTAATCCTGACTATGTCGGGAGGGCGAC
GAATACAATACCTTCGGGAAATAAGTCCAGCCCTTACCTTGTACGGGGTTTTCGAACCTCCCGACGCCAT
TGTCGAAAATGGCTTGTGTAAAAACAAATAGTACGAGGATTAGATTATGTTAACTCAACTCTCAACATTC
CTTTTTGAAACTCATATCATCCGCACTTTATCTATTAACAACGAACCTTGGTTTGTTGTAGCTGATCTTT
GCAAGGCACTTGAGCTATCAAGCCCAACTAAGGCGATTTTGAATTTAGATGAAGATGAAGTAGCCCTGAA
TTCAATTCAGGGCATAAGTAAAGGTAATGATAAAGTAAATTTAGTTTCCGAAAGTGGAATGTACACCTTA
ATTTTACGCTGCCGTGATGCAGTGAAAAAAGGATCTGTTCCACACCGTTTCAGAAAATGGGTAACTGCCG
AAGTCCTACCCCAAATCAGAAAAACGGGTAAATATGAAGTTCAACCACAACAACTGACTTTACCTGAACC
TGATTACAAATTAACAGCCATTCAAAACAGCGAAGAAACTCTCGCTTTAATTATCCAGTTGTATAGCTAC
TGTTTCCAAGCTCACGAAATGCAAGAGAAGTTACAGAATACAAACATTGCCAAATTAATGGAAAACCAAA
TCGGCGGTCAGTATCTCTACAACTTCAAACATCCATTAGAACAGGTTATGGCAAAAGCGAAGAAATACGT
TCACGCCAACACCGAACGCCTAGCACTCGTTAAAGCCGTAAATAACCTACTCAATTAAAACTCATTGAAA
ACCGACCGCACTTTTATCGTGTGGCGGTTTTCTGCACCCAAAATTCAGCATTATCCAAGTAATTTATTCT
TTTCAATCCATTGTTTAATTACAGGAAAGAAATACAAGCAACAACGAACGAAAAGAATAATTGAACAAAT
TTTCGCAATATAGCCCAATTGTGCAGCAGTGAGTGTTATGCCAAAGAAAATAAAGAGTTGTTGTTCACCC
AAAATTAAAAAATTAAGGGAAATTACCACCGCAATAAGCACATAGTTAATGATTGCAGAACAATATTTCA
TATATTCACCAATGAGGATTAAGACAATGAAAAAACAAATTAAATCTATATTAGTTACTTTTAAAAAGAA
AGAGCCAATCATTATTTTAACCTTTCTGTTGATTGCACTTTTTACATTGTTTTGTTAAGCCAGTAAAAGG
AAACGATTATGAAACACATCAATATATGGGATCTAACGGGCGCATTCATTCTTGCGCTTATTCTTGGTAT
TGGTTGTCATCCAGTATCAGCAAACGAACAAGAAACAGATTATTACAATCACTATCTGAGTTCTGAAATC
AGCAAAGAACAATTAGCTGAAATGGAACGCGAAGCAAGCGAAGAATGGGAACAGGAATACGGTGATATTC
CACCAAACTTAGCGAGCGAACAACTGATTTATCTCAAGGTTTACGCACTTAAAGAACAGGAGCGAAGAAA
TGGCACGCGTCAGAAAGAAAGGCGATAAAACGCTCTCCTACTCTATCGAACCCCATCCAAAAGGACTGGG
GCTTGTTGTTATTGAGCGTATTGGCAAAAACCAAGAAAACAAAACAGGCTGGCAGCGCAATTTTGCTAGC
AAGGATTTATGCGAAACAGCAATAAAACAACGGCAGAAAAGCAGAGAGGAGTTTTTAAACGCCTCATGCA
AGCCAGCAAGACAATTTTACATTTGACGGATTGAGCAGATGAAAATAACAGATTCACAATTAGCAAGAGC
GGTCGATATGCGAGATGTTGCAATACTTGATGAAATATGCGATCGCGAAACATTAGAAGAACAGCAAATA
GCGCACTTTGAAGATCAAGTAAAACTTGGTAACACTTGCGAATTTTATTGCTTAACCGAGCAATTGTCCA
GTGATGATAATTTTTGGTTAGCAATCGGAAGTGGTTCTGATTATCTCAAGATTAGAGATGAATATATTAA
GCGTATTGTTGTTGAAGATAAATACTATCAGAAAGAGGATTATTAAAATGGCACAAGTTGCAACACAACA
AAATAAATTACCTAGCGTAAAAGATTTTTTCGAAAAGCCAGCAGTTAAGCAAAAAATCCAAGAATTACTT
AATAAAAACGCCGCGGCATTTTCGACTAGCGTTCTTCAGATTGTGAATAGCAATTCTTTATTAAAAGATG
CCGACCCAATGACGATTTTTAACGCCGCTTGCATGGCGGCAACGCTAAATTTACCACTTCAAAATGGTCT
AGGGTTTGCCTATATCGTTCCATACAAAAACAATAAAACGAAGAAATACGAAGCACAATTTCAGATTGGC
TATAAAGGTTTGATTCAACTTGCACAGCGTTCAGGACAATTTAAACGATTTGTTGCAGTACCTATCTATA
AAGAACAGCTTATTGCAGAAGATCCAATTAATGGTTATGAGTTTGACTGGAGCAAAAAGCCAGCAAATGG
TGAAGTTCCAATTGGTTATTATGCTTATTTCAAGCTGTTGAATGAGTTTACTGCCGAAATTTATATGACG
ACTGAAGAAGTCAATGAACATGCTAAGCGGTATAGTCAAACTTACCGAACATACTTGCAGAAGAAAGAGC
AAGGGCAATGGGCGACAAGCGTTTGGGCGGATAACTTTGAAGCCATGGCACTAAAAACAGTTATGAAGTT
ATTGCTATCAAAACAAGCCCCTTTATCTGTCGAAATTCAAAAGGCAGTATTGGCAGATCAAGCCGTTGTT
AAAGATGTCGAAAAAGGCGAATTTAACTATGTAGATAATGCCAATATCCAAGATGCAGAATTCACAGATT
TAAAAGTCAGCAATGAACAGTTTGAGCAATGTAAGCAAAACATCATTAACGGTGAAACAACATTACAAGA
ATTGTGCGATGCAGGGTTTGATTTCTCATCCGCACAGTATGACGAATTGGAGCAAATAGAAAATGAACGA
AACGGAAATGTACAATCTTAAAGTTAGATGTTCAATGCTCCACCGCTTGATTGGCGAGCCTAAAACAAAG
GCTGATAAAGAAGCTGGTAAAATCACAGAAACAGCAAAAAGTGCGGTGCGTGAGATTGTGAAGTTCGATC
TGTTTGGTTATGAATCCTTTGAGGGTAATAAATACACTCAAAAAGGGAACAACCTTGAAGATCAGGCAAT
CAAGCTAAGTGGACTAAGACGAGGTTTACCGCTTAAAAAGAACACCGAACGAAGAGAGAATGACTTAATT
ACGGGGGAATGTGATGTTTACATTCCCTCTCGTCGTTTAATCATTGATACAAAATGTTCTTGGGATATTG
GCTCACACCCTTTTTTCATTGATGAAGCCGAAGACAAAGCCAAAAAAGCCGGCTACGACATTCAAATGCA
AGGTTATATGTGGCTGTGGGACTGTGAAGAAGCACAAATAGACTTCATTCTACTTCCCACTCCATTAGAC
CTAATTAAGAGCTATGAGAATGCAGAAAAATTTGTTGATTTAGTTGAACAAATACCGCAGCAGAAACGCA
TTACAACGGTTGTGGTAAAGCGTGATGAAAAGGTTATTGAAAGAATAAAAGAACGCATTCCAAAAGCTCA
AGCTTATTATCAACAACTTATTCAGGAGGCTATGTAATGGCTGGGGTTAATCGTGTAATTATTTTAGGAA
ATTTAGGAAGCGATCCTGAAATCCGCACAATGCCAAATGGCGACCCTGTGGCAAAAATCAGTGTGGCCAC
AAGTGAAAGCTGGATTGATAAAAACACAAACGAACGAAAAACACAAACTGAATGGCATTCTATCGTGTTC
TATCGTCGCCAAGCAGAAATTTGCGGGCAGTATTTGAAGAAAGGCTCGAAAGTTTATGTGGAAGGTAAGC
TCAGAACACGCAAATGGCAAGATCAAAATGGTCAAGACCGCTACACCACAGAGATTCAAGGCGACGTATT
ACAAATGCTAGACAGTCGCCAAGATTCACAGCAACAGCAAGCACAGGCACCACAAAATAATGCTTATGCG
AATGCGAAAGCTGGAAAGCCTGTACAGCAACAAGCATATAACTTTGAAGAGGATAATATCCCATTCTGAA
TTCCATATAATTTAAAACACAGAACAACAGCCACTTTAACAAGTGGCTTTTTATTGGGTGAAAATATGAA
TAAAGAAATCAAAGAATTAATCGATAAAATCGAACAATGGGTTGAGGATCGCGACATCTTCAATGGTTCA
ACTGTAAAAAAACAGATCAAAAAACTTGCCAAAGAAATTGGCGAGTTATTCAGTGGAGATAACAAAAATA
ACCTTGATTTAATTAAAGATGGCGTAGGAGGTTGCGTAGTTGTGCTCATTAATCTCCGTAAAATGCTAAA
TATCGAGGAAACTCTTTTAAATACATATCTAGATTCTGATTACATCTTCGAAGAAGATAATGTATTTGAC
GCAGATGAACATCTGTTCTGGATATTAAGATTCATCGGATTCCTTTCTGATTATGGTGTTCCAGAAACGG
AGAGAACTTATCCTAACTCCGTTAATATGATTTTCTACAACTTAATGCGTTATTGCAGAGCTAAGGAAAT
AGATTTCATTGATTGTATTCAACACGCCTATGATCAAATCAAAGACCGTAAAGGCAAAATGATTGATGGA
GTTTTTGTCAAAGAGGAAGATTTATAATGATTAAAGAAGTATTAAACGAAAGAGAAACAACGCACGGTGA
TTTTCACGCGGGCGCAATGGATTTTAAAGAGCTGATGAACGTTATTAATAGCGGTAGAAATAATATGGAC
TCATCGCAATACTATGCGCTCACAATGATAGCTACAAAGATTGTGCGGATTGTAAATGGAAATGCACATG
AAGTTGACCATTGGCGAGATATTGTGGGTTATGCAACATTAGGTGGGCGTTTGAATATTGAAGATGAACC
GTTAACTGCACAGCCTGCTGTCAACATTTTACTTGTTATTGACTATCCACAGAATTAATTCAGTTATTAA
GTAAAACTTAAATACTCAACAGCACGCAATAGCGTGTTTTTTTGTGCCAGAAAAAGGGAAATAAACATGG
AATTTACAGGCAAGAAAAAATTTAAAGTTAGCACAAAAACATTTGAATCTATCGAGATTTACGCAGTATT
TGAGATAGATTTTGACTTTCCGAAAGTTAAAGAAAGAATTATTGAGATGTCAACATTTTGGTCTGGCTCA
CCTGAACCAAGTGACCCACTTATTGAGCATATTCAATTTGTTTTACCAATTGCAACAGACTCAGTATATG
ACATCGCAAGACGAATTTTTTGGTTACCAAGCGTTAACGATATAGATAAGAATTTATGGAATAAAAAAGA
AGGTTTTGCTTATTGTGAATATATCGGAATTAAATTAATAGACTTCCATGCTGACGAAGTGAGTGCAGAT
ATTTTCGAAGTTGAAGAAATGGAGGAATAACTATGTTTTGGTTTAAAAACCTCATGATTTATCGTCTCAC
AAAAGCATTGGATTGGACGGCAGATAGCCTACAAACTGCATTACAACAATGTGAGTATCATCCTTGTCAA
CAATCAGACATGAGTAAATTTGGGTGGACAAATCCCCTGCGTGGCACTGAGATGTTACATTTTTCGGTGG
GAAAACAGATTTTATTATTGGCACATAAAGAAGAAAAGATCTTGCCTGCCCACGTCGTAAAAGCAGAATT
GGAGCAACGTATTGAACTGCTTGAGTAAAAAGAAAATCGCAAGTTAAAGAAAGTCGAAAAGCAAGCATTA
AAAGATGATGTAGTATCGATGTTGTTACCTCGTGCTTTTAGCAAAAATCAACAAACAGCATTATGGATTG
ATACTGAAAATCAGCTCATTTATGTGGATGCTGCCTCATCTAAACGGGCAGAAGATGTGTTGGCATTGTT
GCGTAAAACGCTTGGATCGTTGCCGGTTGTTCCGCTGACTTTCGCTAAAGCACCAAGCATTGTGATGACG
TCATGGATTAATGAAAATCCAACATGGCTCACATTGTTAGAAGAAGTTGAACTTTTAGGCACAACAGAAA
GTGGATTAATTAAATGCAAGAACCAGGATTTAAACAGCGCAGAAATTGAGACGATGCTTGAGTCCGACAA
AGTTATCACCAAACTATCGTTAGAATGGGAAGATAATTTGTCGTTCATTCTATGCGAAGATGGCACTCTC
AAGCGTTTAAAATTCGCTGATGATGTGCTAGAGAAAAACGACGACATTCTCAAAGAAGATATTGCCCAGC
GTTTTGATGCGGATTTTATCTTAATGACAAGCGTTCTTTCCGAGCTAACAGAAATGCTACTTAATGAGTT
TGGCGGTGAGAAAGAAACAGAATAAGCCACTTAATTGTGGCTTTTATTTTTGGTTCAGGAGTTAAAAATG
GGTGCAATAGAAATGGAGATAATAGCGGATGGTATTCTTCTGACTATTATCGGTTTAGTCCTTTTAGTCG
CTATTTGCAATAGATAATAGGTGGAACTATGACAGAAACAGAAAATAAATACTTCGCAGTAAATATTTAT
GATGAAAACAGTATTTCATTTCACAAAACTGAAGAAGAAGCTAAAAAAGCATGCTTGAACGGTGCGGAAG
AATTGTACGATCATGCAACATATAATGACGATATTTCCCTCTATACTGAACAGGAACATAATGCAGTTTA
CGGTGTTGTTCTTGGTAAAGCTGAATCTAAAACTAGAGAGCTAAGCGAAGAAGAGAAGCAATCTTCTTGG
TATTCTGAGTATGATTATCTTATTGAGCATCCAAAGATTGTTGAATATCCGAAATGTGATGGCTGGATTA
GTGTTGATGAGAGATTGCCAGAAGAATATCAAGATGTCTTAGTTGCGTTTTGGACTGGTGGCAATTACGG
GATTAGTTTCGCTACATACAAAAAATATGACGGAGAGATGGCATTTGTCGAACCAAATTACGGATATTAC
GGTATTGATGAGGTAACAACTAAATGTGATTTTTGGAGACCACTTCCACAGCCACCGAAAGTATGAGGGT
ATTTATGAATAAAGATTGGCTTAAAAATCTTAAAGTTGGCGACACTGTGTATTTTGTAGAAACAGGAGGA
CGATCAACATTCGAGCGTGAAACCGAAGTTCTAAAAATCGGAAGAAAATATTTAACAATCAAAGTGCTTA
GTCAAGATAGAAAGATCAATTTATCTGATGGGTATGAAGAAAGTAAATATGGGGCGTTTCGCAGTAGAAT
TTATAGAGATAAAAAAGACTACTTGCATGAACTAAAGTTAATAGAATTAAGGTTCGCAGTTAAAAAGAAA
ATAGCATCAAGCTACTTTAAATTAACATCAGAAGATGCTGAGGCGATAAATAATCTTTTAGATAAATACA
CAGAATAACCGCAGAAATGCGGTTTTTTATTCCCAAAAGAAAGGATTAGAAAATGAAAGAGTTTGATTTA
GAAAAAGCGTTAGCTGGTGAGCCAGTAGTGCTTAGAAATGGTGATAAAGCGTTTGTTAAATTTGTATTAG
AAAATCCGCTTTTTGAAGATGATCAAGTTGTGGGTTTTCATATTGATAGCGAAGGTAAAGAAGAAGTTAC
TAGTTGGGGTAATAATGGAGTGCATATACCGAATACAAATAGTATTTACGACATTATTGGAATGTGGGAA
GAGCCACGACCAACAGTAACGCTTACTTTGCCTTGTCCGCTGAAATCTGTGACGGTGGGTCAAAGAGTTT
TCTACTTAGACTTAAACAAACAGTGTGAGCGGATTTGTGCTTTTTTATTTCAAAAAGATTCAACTTATCA
TTTCAATTTATTAAAAAACGGCGGGATTTTCTCAACTGAAGAAGACGCCCAAGCTTGGTTTGATGCCATG
AAAAATGCTCGGAGATAAACATGATCATCACATTATCCATTATTGCGATAGTTGAAATTCTAGCTATCGT
GGCATACACGCAATATGAAAAAACAAAGTCCGCTTAGTGTGGGCTTTTTTAATGGAGGTATCGATGATAA
TTCCAAGAATGATGAAACAAGAACAGGCAGCATTGTATCTTGGTTGTAGTGTAAACACATTCAAAACAAG
ATATAAGCCACATCTTCGAGCTTATGATAATTTCTATGAGAAGCGTGGAAACATTCCAATTTGGGCATTT
GATAGAAATGACCTAGATGAATTAATAGAAAAAATAAAGAATGGCTCAATTGATCTATTCAAAGAAAAAG
ATAAGAATAATGGTTGCGACAAGCGACCTTATGGAGGTAAAAAATGGGTCGCAAACTCACAGGGCTCAAA
AATAGAAACGGAGTCTGGTATATCCACAAGCAATATCGAGGTAAAACAATTCGATGCTCTTGTTACACGG
ATGAAAGAAAGGAAGCGGAAGCAATCTTAATACAAAAGATGTCCGAAATCGACAAAGCAGTAAATTTTGG
CATCAGAAAGGACCGCACTTTTGCTGAAGCAGCCATGAGATACATTTCTGAAAATGAAAATAAGCCAAGT
ATTGATATGACTATTATAATGCTTGAATCATTAATGCCGTTCATTGGTAAATTGACGTTAAGAAATATCC
ATGACGGCACATTAAAGAAATATATTGAACACCGAAAAAAACACGGAGACACGGCGCAGACAAAAGACGG
TGTGAAAAATAGGACCGTCAATATTGCGCTTGAGATCGTGATTAGAATCTTAAACCTTTCCGCAAGGAAA
TGGAGGGATGAAAACGGTATGACATGGCTTGATATTCCACCATCCATTTCAAAGCTAAACGAGAAAGAAG
ATAGAAGAAAACCCTACCCTATTTCTTGGTTTGAGCAAAGAATATTGATGGGAGAACTCCCAGAGCATCT
TCGCAGTATGGCGCTTTTCAAAGTCAATACAGGCACACGTGAACAAGAAGTATGTAATTTGCGTTGGGAT
TGGGAAATCTACATTCCAGAAATTAAAAAGAGTGTATTTCTTATTCCAGAAGACTTTGGAGGACGTGATA
AAAATAGCGGAGTTAAGAATAGAGAGGACCGTCTCGTTGTTCTTAATGATGTAGCAAGAGAGGTTGTACA
AAAACAGCGTGGCAAGCATCCTATTTATGTTTTTACATATCGAGGTAAGCCTGTTACAAGAATGTACAAT
TCAGCATGGAAAAAAGCCAGAATAAGGGCGTCCGTACGTTTTGAGAAGGAAACGGAGACAAAAGCCAATG
ATGGGATGATCAATTTAAGGGTTCACGACTTGAAACACACTTTCGGTTATAGGTTGAGGTCTGCGGGAGT
TACCGAAGAAGATCGGAAAACATTACTTGGTCATAAATCCAAAAGCATTACAACACACTATTCTGCGCCA
GATGTTGAGAAGCTCATTGAGTTTTCCAATAAAGTTAATGAAACAGACGGCGCACAACGTCGAACTTTGA
CCATTTTGCGGAGAAAAACAGCTTGATTGAATTTAAGGTTCCCGCCCAAAACTCGCCCAAGCTGATATTA
AATGGAAATTGTTAGACTTGCTTTTTTATTAAAAAAACTAATATATTCAATGTGTTAAAGT


>3	 650315-688015
ATGATTATCGTAACTGGCGGTGCTGGCTTTATTGGAAGTAACATTGTAAAAGCCTTAAACGAATTAGGGC
GTACGGATATTTTAGTGGTAGATAATTTAAAAGATGGTACAAAGTTCGCTAATTTAGTGGATTTGGATAT
TGCAGATTATTGTGACAAAGAAGATTTTATTGCCTCGATCATCGCTGGTGATGATTTAGGGGATATTGAG
GTCATTTTCCACGAAGGCGCCTGTTCTGCTACTACCGAATGGGACGGCAAGTACATCATGCACAATAACT
ATGAATATTCCAAAGAGTTATTGCATTATTGTTTAGATCGTGAAATTCCGTTCTTTTATGCTTCATCTGC
AGCAACTTATGGTGATAAAACTGAATTCCGTGAAGAACGCGAATTTGAAGCACCATTAAATGTTTACGGC
TATTCCAAATTCTTATTTGATCAATATGTACGTGCTATTTTACCAGAAGCTAACTCACCTGTTTGTGGCT
TCCGTTATTTCAACGTGTACGGTCCACGTGAGAATCACAAAGGCGCGATGGCAAGCGTGGCATTCCACTT
AAATAACCAAATCTTAAAAGGGGAAAAACCAAAATTATTTGCAGGCAGTGAACATTTCCGGCGTGACTTT
GTGTATGTGGGCGATGTGGCTGCTGTGAATATTTGGTGTTGGCAAAACAACATTTCTGGCATCTATAACT
TAGGAACAGGAAATGCGGAATCTTTCCTTGAAGTAGCAAAAGCCGTCGTGAAGTTCCATGGTAAAACGGA
AGCAGATATTGAAATCATTCCATTCCCAGAACATTTAAAAAGCCGTTACCAAGAATACACACAAGCCAAT
TTAGATAAATTACGCGCCACTGGCTATGACAAACCGTTTAAAACGGTCGCACAGGGTGTAGCAGAATATA
TGGCATGGTTAAACCGTAAATAATAAATAAGCGGCTTCATCACATAGCGTCCTGTAAGCGCGTGAAATTA
TTTGCATAAACTCGTAAAATTATTTGCATAACACAATGATACCAGACTATGCAAATAAAAACACAATTTA
AAAAAATTAAAAGCCCCTTTAAAATAGTTTTAAAGGGCTTTTTTATCACTTAGAACTTATAAATGAGATT
ATCTTCATATTTCCCGCTGTAACTTGCTGAAGTATTAACAATAATCCTCTTGTAGCCTTCAAATGTCTGC
CAGTTATCTGTTTTATCTTCTTGTGTATAATCTAAAAAACGAATGAACTCCGATTTAGTTGAACTGAAGA
AAATAAAAGGTGGCTTAGTTAAATGGATCAACCTCAAAAAGTCGATAAGATCAAAATAAGTTGCCTGCCT
GTAGCTTTCTTGCCTTGTGCAAAGGTAAGGTGGGGCGAGCACTATTAAAACCTTTTCTTTATTCTGAAAT
TTCGGCAACAGTTGATGAAAAGACTCACTAACAACTTCCAAGCCCTCTAGATAACCTTCTGTGAGTACAT
AGTCAGTTTTTCGAACGCAATTATAAAAACGCTGCTTAAATAATTCGTGTAAAGAGCCGACTTGCTGACC
GCTAAAAAGTAGCCAAGAAGACAGGCAATTTACATCTTTATAACCATTAAATCTATTGATTTTATTAATA
ATTTCCTCTTTTAATCGCTTGTTAATGAGTTTATTTTTTGGTATAATTCCATTAACAGTTTGATAGAGTA
TTTCACGTAATTGATTAGTTTCAGCTATGTGATTTAATCTTTCTGTGTATCTGTCAAAATCATTGTAAAT
CACTCTTGCTTTCGGTTTTAAACGCTTTGCAGTGTGACTTAATAAGCCACTTCCGCCGAACACATCAATA
ATTGTCCAACCTTCGCCATCCCCTTGAATATTTTCATCCAAGACTTGTTCAAAATGCTTGAGAAACATTC
GTTTCTGACCTACGAACGGCAATGGGGCTTGTTTGAATTGTTTTGCCATAATTTAGCTCCTTTAAATTAT
GGCGTTCTGGCATTCAAGTGATGCTCTGACACTCTGATTTGATTAATTGAATTGATTAATTTTTTTACAA
CGTACGCATTTAATTTGTAATGATTGTACATCTTTTGCTCGCGCGAGTAGCTTTTTACAGCACTCGCAAC
GAAATTCTTTTACTTTCTGCATATTAGTTACCACATTTTTTTATTGTTTTGCTAAAATGCCACGGTCTAG
CTAGACGTTGTGGCACATGGCTATATGCAGGATGTCTCTGCGTAGCTGATACAGTGAGCAGTGCGAATGC
TCGCTGTATCGCCACTTCTAGCTGACATCAAACAATATCTAGCGCACTCTCGCAATCAGCATAGAATGAA
CCATTACTATTGTGCCAGTGAACAGCAGGTAACTCGTCATCAATATACTCAACAACGAGTAATTTGCCGA
AATCGCTAATAAACACGATTTCTGCATCATTTCCATTTCGTAGTTTAACTTTTTGTCCTTTTTCCATTTT
TACCCCTTTTTAAATATTGCTGATAATGCATTTGGGCTGAATACATGCGTTCCATCGTCATGCTAACTTC
TTTGTCTTTGTTAAAATCAACACGATACTCTCCCCCGTCCTAAGCTCCGACGGTATAGTACCTTGTATGT
GAATTTTGGTTTGTTTTTCACTCTGCAAAAACGCCACTCTCTCCACCGCAAGCTTATGCTCTTGGTCATT
GTGCGGATAAATCAAGCTCCAACCTTGCTCGCTATCTTGTGTGTGCTCTTTTATACCTGAAACAGGAAGA
CCCCCAATGATTAACACATTCCCGACTATCTTGTTAATCACTAAAGCAACACGGACTAAGTTAATTTTCA
TTTCACTTAAATCTTGTTTATAGCATGCTACACCTTCTCCCACTTCCGCCATATCAATATCACCTTCAAC
GCCTCTATAAAACAAGCTTCGCTTTCTAATCGGCTGTTGAATATTATGATATCCTCTCGATTTTTCAATA
AAGTGCTTCGGATAGCGCACCACAAAACGTAAATAATCAAAAACTTGGTTTTCCGTATCATTTCCTGAAG
TGATTAACACCCTTACATAGCGCACCTGCTCAGAGATAATCGTAAAATTAGCATGACTCACATTGCGGTC
CATCTTGTATTTGTTTCCATCGACTTTGAGTTGTCCTGATTTTATATGACTATCTAACGCTGTAGTAATC
GGTGCTTTGTTTTCATCAAACAATTCCACTCCCAAACGGAAGTGCGATGCATCTGAACTTAAATCAAACA
TCGTTCCGATTCTTACGTGTATGAATTGGCTTTGTTTATAGACTTCAGCAAAATTTTGCAACAGTTTAAA
ACTACCACTAATAAGCTGCTTAATACCATTCACCCCTTCAATATCGGTTGTGTATTTCATGGGAAAGGTC
GCTTTATTGAGCGTTGAGACAAAAGATGTCGTTTGTGACAAAGCAAATAAACACGCTTCATCTGAATAAG
TTTCTTGTATATGACTCACAACATTGTCTACTCCCTTATCCGTCACCTTCACCATGTCGTAATGCACACC
GTAGGGGGTATTTGTGAATTCTGGACTTGATACCCAGCTCGCAATGATTCTGTTTGAAAAGGCGTTTTCC
GAAAACGAAATCGTTAATAACTCATCCGGATTTTTCGGATTACGCTCAAAACGCGCATCCTCAATTGTGT
TGCTTGAGCCATTTTCAATATTTATCGTTTGCCCTCCCTCCAAACAACCTCGTCTAATTAAATTATGATT
ATGGCGATACTCACCATCAATGAGTATACCTGCCCGGAAGCCCTCTTTTAATGCTCTAAAGCGTTGTGCA
TTAATGACATTTTCATTTACCCAACCCCGCCCTTTGCCTGTAATGTGTAAAGTAGATAACACATCAATAT
CAAATCGATTATAACCCGTTGAAGAAACCTCCACGCCTTTAAAATCAACTTGTTGCTCATTTTGCTCTGT
TGTTGCGTAAATCTGAACACAGCCCGTTTCTCCAATCTTTAAATTGGTCGATTTTAAACCCGCTAAGCAT
ATCGCGGGAGCATCCTCTGTCGGCTCTAACCACATGACCAAATTAATAAAATTGTTGTGCGATTGCGTGA
GTGTTATCGCATTTTCTGCCCAAGTAATAATGGGTTTACTTTTGTTCTCTGGGGTCATTTTCGCATAAAG
CTTACCGTTTAATTCAATCCCCCCAACACCTGAAAGAAATAATGGCTTATTGATGAAATAAGTGGACGCT
TCAGACGTAATTATCTTCTTGTGCTCACCCGCATATTTAAACGCATTTTCAAACGCGATTGTCGCGTCTT
CATCTGATTTTGCGCCAAAATCGACCACATCCACACGATCATCAAATATCCGTTTCCAACGCGCTGTATT
GTTCAACACAACAAAACAACTTCCTCCATCATCTGCTGTCGTTAAATCTTGCAAATCCGCCACAAACTCA
CCACCGCCTGTTGTGCCGCCTTCATAGTACGCATCCACCAAAATACGCTGTCCGTGTTTACTGGGAACGA
CTTTGCGTAACATCTCTACTGATTTACAACGACCAACATGTTTGTATCCATCCGCATTAGCGAGGGATGA
AAATCGATTTTCTACAATATCACGTACCTTTTTAACAGCATAACTCGTTGCAATAGTGTCTGAACTTGAG
CTGTTATCAGCATTTGATTTCTTGCTGTTTGGAATATAGTTATTTAGCGCATTTCTCACAGCAATCACTA
ACGCTTTAACAACATTTACTGCTTTCGGTGTTGCTGCTTTATCTTCAGCAGTTGAATCCGTGCTAGAGTC
AAGTTGGACCTCGCCACTTTGTGTTAAACTTGCCGCTCTGCGCTTGTTCTCAATAATTTGCACAATAGCA
TCATAAATTTGTGTTTTTTTCGCTGGGTCCGGCTCAAGTTCCACTTGCTGTAATAAATACTTAAATTCAT
CGCCGAAATCGCGAATATGTTCTTGCACATCATTGAGCCACGTATCAGTGACTCGCGTGCCCTGTTCGCC
TGTGGCGGGGTTTCCATTGTGAAATTGCCCATCATTTGATTGAATTTTCTGTAACAAATCTCTCATGTTT
TATCTCTCTTGATATGCAAAATAGCAGTAAGTGTGAGCCGGTTTTAAGTCTTTAAAAAACTCTTCAATGA
TGGGGTCTCCAAATGTCACTAAGTGGTCGCCGGCAACCGAAGTACCTGCACGAAAATAAACAATATTGTC
ATCACCATCGATCACCGTGACACGCCACATAAAAATTAAACTCTCGCGGGGTTCATTTTGAAAAATATCC
ACGTCACCAAGGTTAGGTAAGTCGTTTTGAAGCGGCGAGAACTCTTTAATTTCAATTTGATAACCAATAC
TTTCAGCCAGTTTCTTAAAATACGGGATGGAAAGCCCGCCAATGGCGTTTAATTGGATAATCACCCGCTT
AACACGCTCTTGATAATTCTTCGATAAATCTGTTTTAATACCACAAACCCGCTCCCAATCGGCAAGCATT
TGCCCAGATGTGGCAGGTTCAATCGCATTTAACATATCAACTGCACTTTGTTGTACTCTATCAAATACGT
TACCGTCCACTTCACATTGAATAAGAAATTGCTTGCCGTTTACGTTATACGAAATGGGTGGGTAGAGTGT
GCTAAGTGCGTGTTTATGTGACATCATCAACTCATCTCCGTGACGGTCACCGTGCCAAGTCTAAACCACT
CAATTTTGCTCACCACATCCGCTTTTTTATTTGCCGTTGGTGTTGTAAAACGTCTATCAACAACACCAAT
TAAGTTATTCACAACAGCTTCGCATTGCGACACAATAAGATCGTCACCGGGAATAAGCGTATTGAAGTAG
TCTGAGAGAGCTTTTTGAATAGCAACTTTAATCTCGGCTAACGTAATGCCAGAAATTTTCACTTGAATAT
CGAAGTTCACTTTTGTCACATCCGGCTTAACAACTTTTGATTCTTTTGCGGTGACGGGTCTCACTTCATC
AATAAACGCTTGGCAACGTTCAATTGTTTCACTGCTTGGCAAGTCGTTATTCGATGTAATAGCGATATCA
ACAGTGCCAAGTCCACGTCGTAGTGGGTAAACATAAGCCGCGTCCACACCGTCAACGGATAACGCCCAGT
TGCGGTAGTCATAACGATTTCCACCTGCCGGTGGTCGTCGAATAAGTTCTAATAATCGCTCTAATAATGA
CGTATCACTTTCTGCATCCGTCCCGCCAACCACATTTGAAAGTGTGACATCAGTTTGCACGCCAACTGGC
GCAGACATAAAGCTTGCTTTTGTAGCTTGCGTGATATTTTGACTAGACCCTGTTTCAAGCGAACGTACAG
CAACAGTGACTGTCCCGCTTGAATCAATCACCGCACTTTCTGTCGTTTCATAAAAGCGATTGTCTTCGGT
TTTAATTAGAAGACCGATTCTAATTTGTGAATGCTCGTTTCCCGCAATCACTGCACTGCGCCCGCTTGCA
TAAGTTGCATTACGTCTGCGAATGCCACGTAAGCTTGCGTGCTTTTCTAAAAAAGCAGTATCTGCGGTGT
CTGGGAAAAATTGTTTAATAATCCATTTCTGATGCGCATATAACCCTTCAGCAACTGCACTTAATGCACT
TGCGCGTGCGAAATTATCGCTGTCTTCGCTTATATCAGCATTGGGTTCTAACGATTGATAATCGCGTAAA
ATAGCGTTGCGGATGTCTTCAAGCGTCGGGACTAAAAGCATACTTTAAACACCTTTTAAATGAGTTTTAC
GGGGTGTTTAAATTCAAAAGCATTACCCCGATTATCTTTAACTGAAATCAAAAGAAGTAGAATGCCGTTT
TTGGGTTGCTTGTAACTGACTGTAACTTCACTTGCACGTCCGTCATCGAGTAACGGTTTTAACGCTTCTT
CAGCGTATTGCTGTGCAAGCAAGCCCACGCGCTCTACATCTTTCTCTCTTTGAATTAGGTGGAGCAGAGA
ACCTACACGCCCATCTGCCCAATACGCGCCTAGTGGTGTTGTTAGTCTGATATACACGGCATTTTGCAGT
GTACTGATTTGCTTACTTGTGTAGTCGCCTGTAAGCGGGCTGATTTCTCTGTCCATGTTGCTAGCATATG
AAAAAAAAGTAAAAAAAAAGCGGTGAGGGACTTCAACACCGCTTGCGTTATTTAAATATTATTAATTCGG
TGCACCGGTATTGCCACCACTGTCACCCGGATGAGTGTGACTTACAAGTGATTTACCATTTGCGACAACA
TCACCGCTCGTTGTAAAGTCACCGCCAGATTGCTCAACATCTCCGCTAAATGACGCACCACTTCCACCTT
GGACCGCCATACCGCCATTACCATTAATTTTCCCTTGGGCTGTGAGAACAGCAGACGTCTCAAGCTTGGG
CGTAGTAAAATCAGCTGATGCGCTTGCGTTGACTTGATATGTCTTGCAATTCAGTTTAAACGTGTCACAA
TCCACTTCAACCAAGCGCCCCTGTTTTAAAATAATTGTACTGCCGCTTTGGTCGTAGAGTGCAGTCTCGC
CATTTTCCAGATTTTTAACCCGGAAAGCACCATTCTCCGTTGCAATGATAATACTGTGCGTTGTTTTACC
GCCCACGGGCACAACCACCACTTGCGTGCCGGCAGGTGGCACAGACGTAAAACCGAATTGTTGCATCAGC
TCCACATCTTGCAACGTTTCGCCCGCCAGTCCAGACACCTGTGCTTTCTGGATATTATCACCACTTTTCA
CAAGATTGAGCACGCCACGGAACACTTGTCGCACATCCGCAAGCATTGCACCTGTTTTTTCTTGAATTTT
CTTTGTCAAATTACGCATAATTATTTATCCAATACAATGAGATCACCTTGATTTTTCTTCCCCTTACGCT
TACGCGCTTTATCTGCTTTTGCTTTGTATGCATCCGGTGTCCAAATTCCGTCTTGTTTAAAACGTAACTC
TGTCTGTGTGCCGTTTGCGCGAGAAAGCATAAATCGACGCCCCATTAAAAAGAAAATAGCATCAATATCG
TACTCCTCACAGATAATATGTACACGTTGCCCCGGTTGCCACAGCGTGCCATCTTGTGTTTTATGGTCCG
GTATTGTAACCGTCAGAGTAAAGCCTTCTAAAATGCTGTCTGCGATGTATTTTTTCGCCCATTTTTTAAG
AGAGGTTAAGTCCTCAACATCAGGCACGACAACGGTTTTCGGTTTATAGGTCTTCATTGATTCATCTTTA
TAAACCCATTTTAAATCGTTTTTATTATCGTCACCTGAACGCCCGTGGCGTTGTGCTAGAAATGTAATCT
CACTGAAACGCTGTGACACATCAAAGACCAAATTTGCACTTGAGAAGTTATTTCGCTCACCGTTTTTCAT
ACAACAAAGTGTAGCAACTGGCGGGGTAGAATAATCTGCGCCACCTACGATCAGTACACCTTTTGGATCA
AACCATGTATGTAAGCCTGCAGAGTTTGCACAACGCTTCACTGCATTCCAAGCCGTTTCACCAATATCAA
TATCCACTTTATCAAGTGTTGGGTTATTTTCTGCTTTTAATTCCACATTTTTAATCCCAAGTGGCGCGAC
GATTTTTTTCACAGCATCAAGCACAGTTAACCCTTTAACATTAGTAATAGGTGCCGAGCAATCGACTAAA
ATCGCCGCTTTATCACGTCCAGTTAAATGAAATGTACGATTTGTTTTATTAATGGAATGCTGTGTCGTAT
CTACAATACCTGTTATGACTAATTGCTCATTAATCATGACTTTCACTTCTTTACCCGTAAAATTGGGGAT
CACCGTATCCGTTGACGGCGTGCCGATATCGAATCGAAAAGCGTCTGCCGCAATTAAAAAATCACTATCA
ATATCATAAGACTTCCAACTTTTATGCTGTTTTCCATCAATTTCAACCACAATTTCATTTTCAAATGGGT
AGTTATAATTCACTTCATTTTGCATAACTATTTAATACCTCGCCTTTCGTAATAAAATTTGGATAGCGAA
TTTGTGGATTAAGCCGCAACAACTCATTTGCGCGTCGATAATCACCGTAAAACTCGTGCGCGACTTGCTG
AAGCGTGCCGTTGATTTCAACTGTACGAATCACCAAGGGTGGCTTACGATTAATCGCACTTAATGCAAGC
TTCGTTATTTTTTTTCCTTGATTACGCAATCTCTCACTCACTAAATGCAACTTGGTATAGATACCGGTAT
TCGGCATTGTCACCGTAAAGCTCGGAGTAACTTCTTGTGCAAATGCGCGAACAGTATTGAGATTTTTTAA
AATCTGTAAGCGCACTTTTGTTGCGATATACTCGATATCACTTGGCAACATCGTGTCATCTTCAATAAAG
TCTGTTGCAATTTTCATCAGTGCAGCTGTACAAGCAAGCTGCATTGCGGCGTTAATCTCTCTCGTATCTC
GTTCACTTAATGCGCTAGTCAGCGATTTAAGATTCACTTTTCTATTTGCACTGGCGTTCTTGCCCGTTAC
TAAAATAGTCGGTATTTCGTCAATTTGATCAATTGTGCGTAACACTTCGTCAAACTTCGCACGTTGAGTT
AAATCTTGACGCTGTGCAATCTGTGTTAGACCAATTTCAATCATCTCGAAAATATCTTTACAAGCTTGCG
ATGATTGCGTTTTAAACTTATCTGCAGTCGTACTTGCGGGCGTGTTAAACTTCGCTTTATCAAGCGTAAA
TAAGTCACGTAAATGCTCATAACATCCGAAAATCGCACCGAATGTACCGAGTAGTCTTGCTTTAAAATTC
GCCGCTAAACTAATCCCCTCCATCACTTCAGCAAAAAATGCCAAACAATCATCGATAAAATCCTCAATTG
CTGATAAAAAGTCATCAATTAAGCCAAATAGGGCGTTATTAAACAAGAAAATCGGCTTAGCAGGTGTTGC
TTCACGGAAAATTAAATTCAATGTGACATAATCGGTATATTCTGCGTCGTGGTAGAAATTAGCAGACGTA
CAAATCATATTTTGCAAACGCCCCCGAATTGGGTGTGTTAATACATCCGCCCCTTGTTTTTGAGTACTTC
TAAAAACTTTTTAAAATCTGAATAATACCCTTCACCATAAAATACTGCACTAAGTCTCACTTCAAGCGGA
TTTAAGCCTAAATCTTCAATATCTGCGCCATTCACAAACGGGTAAGCGTGTTCAACCACGGCACGCTCAA
CACTGTCTTCAATATTAAACACATCAAAGCGCACACCGCGATATGACGCACGCTGTACTGGCATAGTCCA
ACCTTTCATAGTTACTCCCGATTAAATTGTCTATATTGATTTTCTGATACGGTTTCAGCCACGGCACGCC
CATCTAGCTCTACTGTGATGTGCGTTTGAATCGTATGCTGTTGATTCTCTACTGCTTGCTTTAATCCGCT
TTGAATCTGATTGCCGAATTGCTGTAAGTCTGTTTGTGTCAGCTCTGCAATGCGTGCATTACCACTTTCT
ACTCGCGCATCATATTGTGCTTGTGTTAGTGTACCTTGATTAAGTCTAGCCTTTGCAATCGCTTGATTGC
GTTGAATATCAGCAATTGCATAAGCCCCGTGATAGTTCACATTTGATGTTTTAAATGACGTTGTCGGCGT
GTATTGAAATTTATTGACAGAATGCCCGCTCATCGCGATATTCGCTTTTTCTTGCGCTTTCTCACGTTTT
TCTTTGATTGCTTCTTGTTGTGCAAAATAGTCATCGTGATTATCTGATGCTATCGCAAGCCCCGCGACTG
CCAGAGAGCCAACATTTAATAAACTGCCCACTTTGCCGCCTTTAAACAACCCACCTTTAACCGCGCCACC
TTTAGATAATCCACCTAATGCTCCCCCTAAACCTAAGCCTGTACTACCGCCCAGCAAACGCAATGAGCCA
GCCGCCACAAGTGCGCCCGCACTTAATGCGGCAATACCCGTTGTTGCCCCCGCAATCGCCGTCGTTAGTC
CCGGGTATTGTGAGGCATAATCTGTCAACTTAGCACTGACATCGCCAATCATATTGTTAAACCCTTTTAA
GCTTTCCATTTGCGCAAACTCTGCGCTATTTTTAAGCTGTTCGGTTTTAAAGTCATTTGTATCAGCAATC
ACAGCGTGCGAGCTTTCAACCGCGCCCGCACTATTCATCACGCTATTTTTCACTTCTTGCCCGAGTTGCA
CATTGTTACGCATACCGATTAGCGCAAGCAGAGCCTCTTTATCTGAAATAATCTGACCAATTGCCGTACC
TTCAACTAAGTTTGTCATTTGCTCAAGCAAGGCTTTCTGATCTTCTTTTTTGGCTGTTTTCAGTTTTTCT
TGCAATTCTTTATAGTTTTTGTCTTCGCCAATCACTTGATCCATAATCGCCATGAACGCTTCAATTGAGT
TTTTCCCTTTAACTTTCTGTGCTTCCATCGACTTAATGAAGTCAACACCGTGCGTTTTACCGTCCTTGTC
CTTGATTTCTAAATTTGCAAAACGATCATTTGTTTCTCTAGATGTGATTTTAGCCAACAAATTAGCCAAG
TTATTACCAGCTTGGTCACTTGTACCCGCAGTTACTCGAGCTTGTTGGTTTGCCACAAGCAACGCCTCAA
AGCCACTCATACCGCTTAAGCCTGCTGATTTAGCTGCTGCCATTTGTTGAGGCAACCAGCGTGCCATATC
GGCAAGCTCAAAGTTCCCCGCTTGACCTGCTGCAACTGCTTTGTCTAATACTTCACCGATTTGATTTTCA
CTCATACCAAATTGTTGCATTGCGGAGATCGCAATTTTTGATAAGTCTTGCGTGCTTGCCCCAGTTGCCA
CCGCGCCTTTTTGTAGTGTCGGTAATAACTTCATTGCAATATCAGCAGATACTGCGCCAGAGGCGAGTAG
TGTATCAAGCGCACTTAATGCATCTTCTTTTGTGCCACCGCCCGTCTCTACCGCGTTTTTGACCGCACTG
TGTAATTCTTTTTTCCCTGCAATTCTCCCGTCCACATCACGCTCTGAAAATGCCGTATTGGACACCATCG
CAAGTTGTCTGTCGTAAGTCATCTGTTTATTCATCGGTTGAGCTAATACCATTGCGCCTGCTGTCACACC
CGCAATAGCACCCGCCACACCGCGCCCGATATTCCCCAAGCGTTGACCTGTGGCGATTTTGCCCATTTCT
GCATTCAGCTCTGCAATTCGTCGCTTGTGCTGTTCTGTTGCGCGCGCAAGCTCTCTTGTCGACGCTGTAC
CGCTATTTTTCAAACGACGATATGCTTGTTCTGTGCGTAAAATCTCATTTTGAATTGACCGTTCACTACG
CATGCCAAGTTGTTCGCGTGCTGTCGCAGTCGTTCGAGCTTGTTGTTGAATTTGTCGATAAGCTTGCTCT
GTTAGTCGCGCCGTTTTTCTCACTTCATTTTGCTGCGCGCTACTTGAACGTTTGGCTTGATTCTCAATGT
CTTTCGTTGATTTATTGACATTATCACGCATAGATTTCACTGTGCGACTGGCGAAATCTTGCGCTTTTAA
CATCAACGACAGATTTAAACTTGACATCTTTAAACCTCTTTTAAACTTTGTTTAAATGCAAAATAAAAGG
GGCATTACGCCCCCTTTTTTTCTTGACTTTTACGACGGCGGAAGACATAACTTGTCACCGTCTCATCACT
TCTTAGTGATTTTTTCTTAACACCATGTTGTATTAAATAACTTTCAATCCACGCGTTAATTTCTGCATGT
GACATATCCCAGACTTGCTGTGCGTTAAAGCCAATTTTACTCAATAAAACCACCGCACTTCGGTAATTCT
CATATACCTGCGGTAGAGTGAGTTTTTTTATTACGCTGTTGCTAAAACTTGGTTTTCCCCAGCGTCGATG
CACTTTTTTCTTAATTGACCGATTAAATCTGTGATTAAGACATAATCATCTGTTGAGAGATTATCGAGTA
AAAATTCAGGCGTTAAAGATACTTTATCAATGCCTGAAATCTCTAACTGCTGACATAAATAAGCCAAGTC
AACGAGCGTTTGTTCGGCTTTATTTAGTTCATCTTTCGCAAGTCCCTTTTCTTCAATCCATTCTAACGCT
TGGCACTCAAGCCCAAGGGTGAGAATTTTCACATTAAAATCGAAATATCGCGTGCCGTTAAACAGCACGC
CTAACAATAAACGTCCCTGCATTATTCAATCACCTTGTCTAATGCTACCACTTGAATATCACGCACTTCT
TCATTATCGACGGTATAGCTTGTCCCAACTTCCGTCGTAAAACAATTGCGATACGAAATACGCTGACCGT
TTTCTTCTTCGATTGTGACTTTAGCGTCATCGACATTATCCCAGTCTGGTTCTGGGCTATTTAGTGGCAC
GGCAACAGTTAAAGAAAGGGTATATTCAGTAATGCCTTTCGCAAAGCCTTTCACGCGAGCCTTACGATTG
ATTGTTTTAACTGGCTTGCGACCGGTAATCACACGCACGTCACACTTCGTCAAGTCGATTTCTAACCCAT
CGACTTCAATAATGCCAAGACTGGCAAATTCTTTAGCCATTTATGCCCCCTATAAAATTAAATCAATGCG
GTTTGCAACAACGTGCAAGCCATTAACCACATCTGCTGGAATGACCGTATCTAAACGATTTGGGTCTTGT
TGATTACGTTGCACCAACAGTTTTGCTTTGTGCAAATCAACGTTTTCCAGAATTTCAAGATTTTCCAAGC
GATAAAGCACATCTAAGATTTCTGAGCGTACCTTCGGTGGCGTGCGGTTAGATAGTTTTGAGCGTGGAAA
ACGCAACTCAATACGCTGTTCTAGTGCTTTGCGCGTATAGTCAAGCGTGCGAATTGTGGTTAAATCTAAA
TAACTTGGGTCATCCGTATTTGTTGCTGATTTCGTGTACGTCGTAATCGCACGCATAATACGCACACGAT
GATTAACAACCGTAACCGGTGTTAAACCGTGAAATAAAGCTTGGTTTACTTCAGTTAAAATTGGGGTTTG
CGTGGCATCAACTGTCGTCAGACCTTTAATTTCAAGTGTATTAAGCGGTTTTGCTGGGTCTTCTTCACCT
GCAATCACCGCACCGTAGCCAGCCGCAATTAACGCATTAGACTCAATTGCCCCTTTATACCAAGCGCAAG
TGACACGTTCCGAGTTAATTTTACTGGTGTATGTCGTACCGCTTGCCATTGTACCGCGCCAACCAATCAC
ACCGATTGCCGGTTTTTTCTCAAGTGGAGATGACACCGTTTCTAAGTGATTGACTAATGCTTTTGCGTTT
TTCTCATCAGAAAACGGGGAGATAACGACGTGATAATGCGTCCCTGCAACACTGGCTAGTGCTTTTGCAA
TATCAGCATTGTTAGCACCACTTGCCAAAGCTTGTGCAGTGAGTGTCATACTTGATGTATAACTTGCTGC
ACTTAATGTGATTTCATTGCCGATTTCACCTTTACATTTTGCTGTGAGTGTAATTGTGCCGTCTGAAACT
TGCGCATTAACAGGACAGGTATTCGAGATATTGATCACTGCTGCTAAACGTGCCGCCACCGCATTTGCGG
TTTCTGCTTTCGCTACAGAAACTTTATATTCCACGCCTGCAATTGTTGTTGAAAGATAACCGATAGCTGA
AGCCGTACCAGAAAGCGTTAATGTCCCTGTTGCCGCCACACCTGCCTCATTATCTTTCAAACCGATGATA
GACAAGCGTAAAAGTGGGTTATTTTGAATCGCAACGCGTGCCATTAGATGTGCCCAAGTACCTGCGCCAA
ATGCCAGTTCTGCGTCATAATCAGAATAAATACGCACTGGTGCAGTAAATTCTGCACTGTCACTTACCAT
CGGAGCGATAATTAACACTTCCTGTTCATTTGTCGGTAAAGTGCTCACCGCATTTCTGCGGTTGTATTCA
GTGTAAACACCGGGTTTACGAATTGATGTTGGGATTTTGTCAAATTCAATATTTGTCATGATTTATCCGC
CTTTTTATTACCCTTTACTTCGATTAAATCACCGTCTGCAATGCGACGTTGATAGTAAATTGTGTTTTCA
ACTTCAACCGGCTCTTGCTCAATATATGCGAGCGGTTGATTCTCAAGTGGGACTTTAACTCCCACAGCCG
CTTTGACTTTCATATTTACTCCTTACTGACATCCAGATAAAGCGGTAATAATGTGATTCGATGCACTTTT
TTATACCCCTCCCGTTCTGCAAATTCCTGTGGTGTTAAAATGAGATCGGTTCTTCGACTGATAAACCCTT
CACCCTCTTTTCCACCTCGAATTTTACAAAGCCCACCTTTTTGCCAAAGACAGCGAATAATCACGTGCCC
CGAGTCTGCATCTACGGTCAAACCACCTTGTGTGATAGCAATAATTTGTGCTTGAGAATCTGCTTTATCT
CTATCGTTTTCTTGATTGCTGCGTGTACCTGTCGTTGCTGCCGCCGCAATAATGGGAGCCATATTTGCTG
CCGACATCACATGAACTGGCAAGAAAGCAATCATAATCAGTGCAAAAAATCGTTTCATGTTTTATCCTTT
TTGAGTTTCTACGTTAAATTCAACAAAATCCTTGGTCGTTGGGTCAACAATTTTTCCGACAACTTGCTCA
AGCATAGGCTGTTGTTCAGATAACATGCCTTCATACGCGTTAAAGACATAATCCGGTGAAGTTTTATCAG
AAGTCGCCTCTGGAAATAACCCGTCTTCAAGTGGCGGTAGGTCGTCATAACTGACTTCATATTCCACTGC
GTACACCGTGATTTTATCGCTACGAAATTGCGCATTATTGAAAATCGTGCGTATTCGCTTTGGATTAAGC
GGATAGACCAGATTTCCAAGTGTTTGCGCATCAAGCAACCGACGCACTGCTGAAATCAGTTGATGCACAC
CAATTTCACGCCTATCTACACCACCTTGGCGCGCCACTTGATTACTTTTTAATGAACGGACAGCTAAAAT
AATCACAAAAGTATCAGTTGATTTATGACGACGACGTCGCAAGTCTTTACACTCAATACGTGAACCGCCA
TAAGTCACTAACACTGCTGGCAATCTTGCAGTACCGATACTTTCATCATCGAGCTCACCGCCATAGCTTT
TGACCGTATTAGCAAGCTTACCCAAGCCTTTTTTTAATCGCTCAACAAGCGCGTTCTCAATTTTCGTTAT
CACGACTAAATACCCGATTTGCTACGTTAGTAAAAATCACCGTATTTTCTCCCGTGCTTGCTTGCTCATC
TTCTGCAATACCAAGGGATACTTTGCCGCTCGCAATGCCTTCTAATTCGCGCAGGCTTAACTTATAGCGT
TCGATAATCTCTTCAGTGATTGATACATCAGACATTGACGCCAAACGATAGCGTGTTAAGTCACAACAAA
TACGAGTGAGGTTTTGCGGAATAGTTTTTAACGGCAACTTATAACGACCCACTAGATAGCCATCAATTTG
ACTTGAACTATCTAATAAAGCGATAGTTAAAACTGCCTGATTGACTTCGCCAATATTTTCCCGGTCAGTG
AGCTCCATAACTTGGAATTCGCCGACACGCGAAATAAAATCGTTAATTGTTGCGTACATTACTATTCCTC
TTCGGTCACTGGGGCGACTTCTAAATACGGGTCATCTAATAAACGAGATACTTGCTCACCGGTTAATTCT
TCAGCCGGAATGCGCACCGCATTTTCTTTGTTAAAACGATAGCCACAGCGACCGTAGCTTTCATGCGGAT
GATGCGACATTAAGCGAATATCAAACGCAACCGGATGGATTGCTTCTAAGTAGCCTTTGCCTTCCAGCTT
CACGTCTTCCGGTTTCATATCTTCCGGTTTCATATCTTCCGGTTTCATATCTTCCGGTTTCATATCTTCC
GGTTTCATATCTTCCGGCTTCACATCTTCCGGCTTGACATCTTCCAGCTTGACATCTTCCAGCTTGACAT
CTTCCTGCTTCACGTCTTCCGGTTTCATATCTTCCGGTTTCATATCTTCCGGTTTCATATCTTCCGGTTT
CATATCTTCCGGCTTCACATCTTCCGGCTTGACATCTTCCAGCTTGACATCTTCCAGCTTGACATCTTCC
TGCTTCACGTCTTCCGGTTTCACGTCTTCCGGTTTCACGTCTTCCGGTTTCACGTCTGCAGTTTCTTTTT
TAGATTTGTTCTTTGACATATATTCCTCCACCCCCGCACAAGCGGGGCTATTAAAAGTCAAAGGATTTGA
GACGACACCATCACTTTCAAGCGACCTTTTAACACGTTAGTTGTGCCATTGATCACTTCTGCTTCGCAGA
TTTGGCGGGCTTTAAATTCCAATGCAGGTGGAACCAAAATAACGCTCGGTCGGATATTTAATAACTTACC
GCCGTCGCCTTTTAGTGTCTGCATTTTTGCCACAACTTCCATAATGTTTTCTGCAGTCAATTCAGTGTCT
TTAACACAGTGTGCTAACTGCCAGAAACCAAAGCCAGCAGCACCACGAGCACGCACACCCCAAATGTACA
CATCTTCCATAAAAACAGTGTCGGATCTTGATGCGTCAAACTTGGTCTCAATTTCAGGTGCTGTGCGTTT
TTGCCAAATAAATGGCTTAATCACATTAGTGGTATCCAACAAATAGAATGTTGGCTTGCCACCGCTAGAA
CCAGTGGTCAAGTTACTTTGTTGGGTATTAACGCCCGTACCGTCCACTTCTGCATAGCAAGGGTGATCGG
TGTCAAAGAAATTTTGACCATCATAGCAAAGCGTGCTTTCACCTTTTTTCAACAGTGCAAACACCTCATC
ATCTGGCAACTCTGCTGCCGATTGTCCCGCTTGCTGCACCATTGGTCGGAATAAGCCCACTTGGTCATCT
TCCACATTAGTACGTGGAACTTGAACAGTAGCTTCAAAAGTTTTATTTTTAATGCTAGTACCTTGGGCTT
GCATATTTTTAATCTGGCGCTTGCTGACCCATTCTTTCATTTTTGGGAAATCGCCTAAAAAGCCGTAGGT
GTTGGTGTCGGTATTAGATCCGATTTCCATTGCAACTTCAGGCCATTGCGGGGCAATTTTGCCTAGACCG
GCCGCGAAGTCTTTTTTAAATTGTTCATTAATGTGATTTAACACATCTGATTTTTTAAATGCCATTAGTT
GATCTCCTTATGTGCTTTTCTAAATTCTGATTCGCTCATCCCGAGAGCTTTTGCAGCAGCTTTCTCACTT
TCGGAAAGCGCAACAACGTTGTTATTTGGATCACCTTTTGATTGAGGTTCACCACTTAATGCAGCAACTG
GTGTTGCTTTTTCTAAATAACCAGTTAACGCTTCAACAGATAAACCCTCAGCCCATTCTTTGAGAGCAGG
TGCAAGCTTACCTTCTGATAATGCAGTTTGAATAAGTGCGCTTTTTTTATCTTTTTCAACACCATCTTTG
AATGCGTTAAAATCGTTTTGAAGTGCAACAACTTGTTCAACTGGCACATATTTTGACGGATCAAACGCAT
TGACTTTCTCACTCAATGCTGCAACGGATTGCTCTTTTTCTTTAAGTGCACTATACACGTCAGATAACAC
CACTTTTGACTCACCTTTCGCTTGTGATAGTGCTGTTACTTTTTCTTTAATTTCGGTTTCAGTCGCAGAT
GCAACACCGAATAAAGAACAAAGCATTGCAAGTAATTCTTTGTCCATTTCTTGTGCTTCCTCATTTAATA
ATTGAACACTTGCAGCCACCATTGCTTCATCCATGCCGTCAAGTGCAGGAGTATTCGTGAGTGCTGCGTG
AAAGATTTTGCGAACATAGCCCTCAGTGTCATAAGCAAACACTGCGGAGATATAACGATATTCGCCATTT
TTGATATATTCCGCTGCCTTATCAGTCCAGCGGACATCAGCAAAAATCCCTTGTGGGGTGAAATAGAGAT
ATTCCATCCAACCCGCGCTCGGTGCTTCTTTGCCGTTTTTCTGTGAATGAATAATTTGATGTTCGTAGTC
GATTGGAAGGGGGTTGCGTTTTGAATTTGCGAGCGCAACCACATCTGCACCGTTTGTATCTGTTACATAC
CAAGCCTCCACATCTGTTGGTCTGCCGTCTGTTGCTCTAAACTCGCCGTACGGCAAAAGCTGAATACGAC
CGTATTTGGCTTTATTGATTTCAAAGCTACAAGCTGCGAGAGTGAGTTTCATTTCGTCATCCTCTTTAAA
AATCCTAGGATTACAGAATAAAGGATGGCGTAATTTAAAAAGAGGTGAGCGACTTCAACATGGCTTATTT
TGTGATGAAGTGATTTTTGGGAATGAAATAAAAGACAAGACCATTTTTAAAACTTTTTAAAACGCCTTTA
ATTCTTTTTAAAAACATTTAAATGATAAATTGTACAAATAAAACAAAAAATCGCGCTATGCGCGATTTAG
GCGGGTATTTTTAGCTATTCAATAATACTTCTAAAATAGTTCTGCGCATCTTCTAAGATGTCGTCTTTGT
CTTGTTGCGTTAAAATGAGAAACGGACGGGCTTCAATCTTCACTTTACGACCACGACCTGCCATACCGCC
GAACTGATGAATAGCCGCATACGGTTCATTTGTACCAACTTCGGCAGAATCATTATTGTAACGACTGGTG
ATGCTTCCCATTAAATTTTCAGTATCGACCAGCGGCGTGCCTTTTCTGTATTTCAAGCCAAGCCATTTCG
GACGACCACCCTCGTCAAAGTTTTGCAACACTGCCGATTCCATGGTGCCCGCAATACTACGCATTAAACT
TGTTCTGTTTTGCGTTTTATGCGCAATGTCAGATAACACAGCTTCAATTTTTTCTACATCATTAATATCG
ACATCAATCATAATTACCCTTGTGTTGTTGATTTAATCATCAAATAGCGTTATATTGACTCTGCCGCTAG
AAAAGCGATGAATCTCGATATCGCAAGCGAAGAGTGTAAACTCGGGACTGTGTGCGGTGGGTTCGAGCCC
CGCCTAGCGGCTTATTTCTTAAATGCTTTTTTCCATTGTTTCTCACTGACTCTCCTTGCAGATTGAATAA
AAATCTCATTTTTATCATGCAAAACTTTCAAGACAACAAGTAATTTTTTGCCTTTAATCTCTTTATAGAA
TTGATATGCTGTTGCCTCTTTGATGATTTTATCGGGCGTATAAATCAAATCAGGAATATTTGCATAATCG
TCTAAATCAAAGTCCTGACCATCCCGACTATTTAACTGCTTAATCAACGAGTCATCGGAAAACCAAACCG
TTGCCACATCTGATTCTAACATGCGTTTAGAACTCGTTGATAAGACACCGGCAGTAAATTTAAAATTCAT
ACTTAACTTATCTCGCACATTGAACATCTGTTCAGCCGTGAGCTTATCATCGACACCCAATTGTTTTTTA
ATTTTCACAAATTGACGTTGAAATATTAAAAAATCTTGCTTAAATTCCGCTCCTTGCATTTCCGTTTTCG
CAAACTGATGAGCAAGCTTTTCAGGATATAAATCAAGATTAGGGCGATAATTTAAGCGCCCAATATTGTA
ATCAAACCCTTTATCTGTCACACGAATCGACCCATCCGGCAATTTAAAACCGACAGTTGTTTCTTGATTA
CCATTTTTATCTGCAGGTCGCTTAACTTTCACAAGAAACTCACTGCTATCGTCGGGTTTATTTAGCCCTT
TACGCTTTAAATCACGTTCACCAAGTGCAATCACCGCACAGCGACAATTAAACCCATTAGGTGGGTAGAA
TGTTGACCAAAACGGGTCATCATAGCGATAAATTCGACCGTTTAGTGCAAGATGAGACGGTCGTGTACGC
TCATCGCCGACAGCGGAATATTGCCAGTAGGGGCGATGATCAATATTATCCATCATGCGCTGATAGCGCG
CCGCAGAATATGCGGCTTGCACGTTTGTACGATAAATTGTATTCAGTCGACGAGGTGTACCAAAGTATTC
ACCTGTTTTCGGATCAGCCAACAGTTTTCCGTCGATACCGCGACTGATAGATTTATCATGCCCGAATACC
CAGCCTTTTTTCTCAAACTCACTTACCAAGTCTTTTTTCCATTGTGCAAAGCTCTTACCCTCTTTCTTGG
CAACTTCCATTGATTTATAAATATCATTCGTCATCTCAAGACTAGATAATCTCGCGATTGTTGTAGCTCT
TGCGATGGCACTATCATGCAGTGATTTTTTAAACACTTTCGTTGCAAGTAATTTTTTATTATGTAAAAAC
TCAATGGCTTGTGTTGGTTCAAGTCCGAATAGAAAACTAAGCGGTTTAGACATTAGTTCCTCCAAGTAAA
TCAGCTAAAAACAGCGCATTAGCGAGATACTGTTCGTGTTCGTGACTTGAAATTTCTGGGTATGCTTCAG
CGAGTTTTTCTGCTGCCTCATCGTAAGAGTCACATGCCATAAGTACCGAAACAGCTTTCTTTACCATTGG
ATTTAATTGTTTATTAAAATCAGGCTCATTAAATGCTTGCGCAAGTCCACCATCTAGCACGCCCTGTGCA
GTAGAACTGTCAGTGTTTGCCGACAAAGCAACACCACGACACCCATCACACTGACAACCTGTCACGTGAT
TTTGTACAGAGAGAGCAGTCTGTTTTTTCGGATTTTCAACATCGTTTAAGTCTGTTTTAAAATCATGTTG
AACCGCACTTAAAATCGTTTCATTTTCTTGCGGTTCTGGAATGCCCGCTTTATCACGCACCCAATTTTCA
GGAATGCGCACTCCTACGCTCACAAGCTTAGGAATGGCATCCGCTAGGACACTTAAATCAGCGTATTCTT
TCGTGTCAAACTCGAAATACGGCACACGAGAAGGCAAAATATTCGGATCAATGTTAATTTGAAGATATGG
CAGAATAATCTGTTGTGTAATAGTTTGTGCAATCTGTTTAGCATCAGACACAAGCAAGTCACGTCTGACT
TCATTATGCACTTGTCCAAGGGCATTAGTTGAAGTTTTACCATCTGCACCGCTTGTTAATGTTTGCCCTA
GAATCAAACGTGCGGCGGACTTTTCACACCAGTCCACCATTTGCAAAAACGGGTTGCTTCCAGCCGAGCC
AGTAGTGTTTGTCACATTATGCAACTCAACATTCATTCCTTCTGGCATAATCCCTGCTGCGTTATGTCCG
ATTTGAGCAAGCGCACGCAATAATGTGCGTTTTTCGTCATTTGTTGCGCCAAACGGATATTTACCAATAC
GAATCGGCATACCGTAAAGTTCTAAGAACTCGGCAAAATCATGCACCGAGTAGTGTTTAAACATATAAAG
CCATGCGAGCGTTCTAAATAAGCCCATGCGAGCAAGCTGTACCGTTCTTGATTTGTGGGTATGTACTACC
CAGCCGTATTGTCGTAAGGGCTCACCGTCTTGATTATCTGGCGTTTTGAGCAGTAAATTATCGTCCTTGT
CTAGCTTAAACCACGACTGCGGACATGCGATAAAATTAACTGGAATCCATTTACCTTCAGCTTGCTTCCA
TTCAATTTCTAACGCCGAAAAACCATGTCCTACCGCATCCATCATATCCACCATCAAATCTTCTAGCATT
GGGAATTGATAGAAAAGCTCGTCAATTTCGACTTGCAGTTTTTCTTCTTGCGGTGTGGCATTACGTGGCT
CTGCAATGCGCCAATCAAGCGTTAAAATCGCACGCTTGCGGGTTTGAATATTTGCCCCAATACAACTGTC
GCGTTCTTCAATATCCATAAAGAGCTCATGTTGCGCAGTAATATCGCCACTTTCAGCGTCTTCTAAAATC
CCTTTTAACTTTGCTGGGGTAATTTTATTACTAGGGTGATCAGAAATAATTCTTCCTGTCTCCGTGACAC
GCGCCTCATTTGTTTGTGTATCTAAGCCAACTTGTACTTTTTTCACTTGTTGTAATTTTTTCTTTTTCTT
CGCCATTTTTTATCTCCGCCAAATACTGTATAAATCACTGTCATCAAATTCATCACGCCCTAAATCGCCG
TCAATTGTCATAAATTCAATCGGGGCAGAGCTGCTTACTGCGTTTTTCCACAACATCTCTAGCGCATCAG
GTCCGTCGTCGTGGTCTGCTTTTGGGAAATGTCGCAATTGTGAAATTAGAGTTGCTTGTGATCTATGCAA
TAAAATCAAACCATTTGCAATGTGCGGTTGCAGGCTTTCAATGCGTAGCATTTTGTCTGTATTAGGTTTA
ATTGCCGTGGCAGGGACAGGCAAACCGCGCTGTGCGGAACGTTTAACCAGCTCATCTTTCAAAAACTCTT
GAAATTGCACGGTTTCAACGAACCAGCGCTGACACTCGTACTGTTTATGCAGTCGAATCACATCTTCAAT
GATTAAATCAGGCAAGCGTTTTTTTACTTGCGCTTCAATGACATAGAGTTTACCTGTTTCACGATGATAC
CCACCGACTAAAATCGCAGAAGGGTCACGGCTTGCGCCCGCTTTTCCAAGACTTGGGTCAAGTGCGCCAA
AGTAAATCAGGTTAGCCGGCAATTCCGTCCAATATTGAATGCTGTTCTCAAAAATCGCATCATCACCGCT
AACGGGGTCGTTTTGATACTCGGAGTCAAAAGCAGAGTGCCCGTCACTGGCACGGATTTTCATTAGTTGC
AGAATCGGGCGCCTCAGCCAAGAGACCACCGCGCCTGCGTCCATTTCCGCTTTGTGTTGCTTATAAAACA
GGTCAGAGAGGGTATCATCGTCCCCCTCTTCGCTCAGGTAGATATTTTCCCATTGATCCCACAGGTGCAT
ATTGTCGGGCATGCGCAAAATAGCTTTAAAGCGTACCCGCCTCCAGCCTTTAGTATTGAGGATACGGCTT
AACACACTATCGTAATGTAAGATTGTCCCCACATAGATTACGTCAAACTTTTCGCCCGCTGCACCCAATT
TTAAAACTGCCTTTAAGACCCAGTTGTGTAATTTATTACGTTGCTCTGGTTTTTCTACGCTTTTGTCATT
TTCGATGTCGTCCAGCACCACAAGATCGGGACGATATGCCCCGTAGCGGCGACCACGCAGCTTTTGCCCC
GCTCCCACCGCCTCAACCTTTTGATTTAGGCTAGTGATAATCGCCCCCGCGCGCCACACCTTACCCATAC
CAAGCTCGGGAAAATCAATGTGCAAGCGCGGATTTGCCTCAATCTCCATCTTAATCGCCTCAAGCATCTC
ATAAGCTTGAGTCTCAGTATCCATTGCGATGATGATGTACTTTTTCAGCCCACGCACCATACACCACAGT
GGGAAAAGCTGAGTACAAATGGTCGATTTTGCCTCACCACGTGGGGCGGCAATCGCTTGGCGAATAGAGC
GTTCTAGCTCTACCACCGATTGCGGCAGTTGCTCAAACAAATACTCGTGCAGTTGGGATTTATGCTCGGA
GCGCACATAGTGTGGAAAATACTGCTGCACAAAAAACTCAAATCCACCCACAGGGTCAAACACTTGCTGC
CGACGGGTAGCAATACTTTTAGGGTCATCCGTCCACCCCTCAAAGCTTGCCTCAATGTTGCGTTGTAGCT
CACGACGTAATTCTTCGAGTTTTTTTTCAAATTCTTTAATTTTCATTTGTTATTTACCTACTAACAAAAT
GCAAATACAAGATAACTTACTGAAATTATTTAAATTCTTTATCAATCAAAGGCTTGATTTCATCTAGCAA
CTCAATAAAATCAGGTAATAAGTGCGGTTTCTTGGTTTTTATCAAATTAGCGAACAGTTCTATAGTTTTC
ATCGCTGTTGCAATAGCACTAATCTCGGGCAGAATACGTTTACTTGCTGCCGTCATCTTCGCAAAACTAT
CCGCAAGCGATGACAAGCGGTCGACTTTATCTTGTGCGTTTAAATTTGAGTTTTGAATCTCATCCATCGT
TGCACGATATTGAATAATAAAGCCTGACAGCAACCCTTTTGTGATATCAGTCAGCTCATTGCCCGCCATC
ACTTGCACATCACGCACTTTATCCCAGTCATCGCCTTTTTTCTCTGCTTCTTTCTTCCAGCGTCGCGCGG
TATTAAATGACACGCCAGCTTTGCTTGCAGATTGCTCAAGCGATAAAAACTCAAACACATAGTAGCGACG
AACCAGCGCACGTGTTTTTTCATCAAATGCCATGAGTTAGCCCCCAAATTGCAAGCGAATGAGCTCAATA
CCGACTGCAACAATGCCACCGCCAATACCACCTGCAATCAACGCTTGATTGCGGTTTTTCTTTGCCATTT
CTCTTAAATCTGCTTGCAGTGCTTGCACTTGTTTTTGTAAATCCGCAATTTCTTTGTTTTGTTTGTCGAC
TTTATCTGCAATTCCGTCTAATTTATCTAAGATTGCATCAAGCTTTTCACCTGTTGATTTATTTTTTTGT
CGCATTATTTATCAACCTTTTTGTCTAATTTCCCTTCAATACTATCTAATTTGTCAAAGATTCGGTCTAG
CTGACTGCTAAACCCACTGTTGACGTGATTAGCCATTTCCTTTGTTTGATAGCTCTCTTTGATTTTGTTA
ATTTCCGCTTTGAGCTCTTTAAAATCAGCATCAAGTCGTTTAAACCAAACGCCACCAAAAAACACAGCAA
TTGAAACAACAAAGTTAAAAATCATTGCGCCGCTAATTTGCAGTTCCATCTTTCACCTCGCAGATTGCGC
GATATGTGTCGTTATGCGCTTTAACCTGTCGCAATGTTTCTGTTGTATCATTGCGACTAGCTTTAATTAA
TGTAAAGCCGTCGCAGCTGGTGTTAATCACGTAAGTCGTGCGATTTGTGCAAGCTATCAATAAGCTTGTC
ACGAGTAGCATGATTAGCCGTTTCTTCATTTCGCTTACGCTCCCGTTGATTATTTCGTTGTGTTGTCACA
ATCGCTTTGTCTTGTTCAAGCTGTGCGTTTTCTTTCAATAATGCGTCAATTGTGTTATTTGCACGCTTTA
ATTTGAAAATGACATAGCCGCATAGCCCTAAAAAAAACGCTATTGCGACTAAAATTAGCTGTAAAGTCAT
TCCGCACCTCCGCGATTTTTTCGACGCTCGACGGCAACCGCGAAGCCTTTTGTTGCCGCACCGCCACCGC
AGAAAATAGCAAACGTCATAAAAAGCTCAGGCACGTAAGCGCGGTCAAGCCAGACGCAGAAAATGAGAAT
TGCAGCCATTAGAAGTGCGCCGAAAAACTGAATAAAGCCCGTGGTTGACAAGCGTCCGTCACTATTTGTG
ATAAGTTCAGAGAGTTTAGCCATTTACCACCCCGATTTTTAAATAGAGTTGTTGTGCGAGTGTAGGCTTG
CCTTTTACACGATAGGACCACGCTTTTTTGCTGTAGCATTTGGGGCGACATGTATTTATTGGTTTACGAA
AATATGTATGTAACCAGCCAAATAAACGATGTAATTTATTCATGTTCAAGCTCCATAATGACGTGTTCAA
CTAAAGGCTGACAATCGTTATCAACCCATTCTGCGACATCAAACCCCGGGCAGATTTTACGTGCAAACTC
ACGGTGCCCGTGCAGTGTGGCATTGGGGTATTTACGTGATAAATCTCGCACCAAATTTGCTAATGCTTGC
CACTGCGCGACAGTGAAGCGGTCAGTACCGACTAGACAAATGCCAATTGAATTGCGATTTTGACCGCGAC
AATGTGCACCGATTTCGCCTATTTTGCGACCAGATTCAACCATCCCGTTTGTATCAATGACAAAGTGATA
GCCAATGGCGTGTAAATGACGATTAAACGCAATTTTGTTATTGATTTCGCGCCGAAAATGCGCGTCAAAA
TGCCAGTCATCAATGATTTGTGCCGCAGTTTTACCGCGCTTTGCAAGTCGCACGCCGTTTTGCGTCGCGG
CGCAATGGATGATGATTTTTTCAATAGCCATAAAAAAACTCCCAATAAATTAAGTGATTTATTGAGAGTA
TTTTGATTTAAAATAGATTTTAAAAAGCGGTGAACGACTTCAACACCGCTCTTAAAAGAGAGTAGTCTGT
TGTGCTTTCGGTTCACGCTGAAGACTGTACACAATATCCCACGCTTGTCTGTCTGATATCTTATATTTAT
GGCAAATCTCAAGCATTGACATTCGCCCAGATTTTCCCTCTCGCTGCGTTAAATAGTCAAAATCGGCTTT
TAAACGCTGATTGCGCAATACGCGCAAAGCAACATCGCAGCGCGGAATATAGATCTCTTCGCTTTGAAAA
TGTGTACGTAATTTGATTGCACTTTCTTTCCCGATTAACTCTTTTAATTTCGGAAAATAATGTATACCGT
CTGAAAATCGAAATCTTGAACCACCGAATCGTTTAATAATTTTTTCAACATCAGAAAAACCTGCGATATT
CACCATTTCATGTACAACGTTGGGTAAATATTCTGCAACATTTTCAATATCTGTACTCATAACGCCCCCT
TTCTTGCGATTTTTTCGGCAATCTATCACGAGATTTTTAAAAAGTGAGTGTTTTTTGAAAAAAATTAAAA
AACCTCGCATTTGGCGAGGCTTTTAATAAATCTATTAGTTATTAGTTATTAGTTAGATAATGACTTAGTT
ATTGTTAATGCAATTTCCCACGCTTGTCGGTTCTCTGTTGCGTGAATATTTTTACAAGTAATCAATTCAT
TTGCATAATCTGTATCATCCGCTTTATCAGAATTAACAAAAAGAATAACTCGACGAAGTGCGCAAGCTGA
TACTAGATTTTTATCGTGTCCGAATGAGCCTTGCTCCATTGCAAACGCAACATTTCTAAGTGTTTGATAG
TCCCCTTTGAGTGCCTTTTCAAGTTCTTTTTGTGCTTTATCTGTCATAGAAAACGAAGCTAATGAGAACA
AGCTGAGAGTGATTAAGATAAATAATTTTTTCATAAAAAAAGCCCCGATGTTGAGTTGTTGGGGCTTAAT
TTATTGCTTTTTAGCACTGATGTCTAGTAATTCTATTGTGTTTTTTTGTTCTTCATCACGTTGTTGTCTT
CTATTATAAACTTCTAGCATTTGAATAACTTTCTTTAATTGCCAGACGTCTAGCCAGTGAACAAAGTCAA
CTTTAAAAGATCGCTTTGCCATGCTGTCTGCGTATGATTGTGGTAGCTGATGTTCAGTTAAAAGTGCGGT
AATTTTTCTTAAATACATCTCTTTATACTCAGCGGGCTTCGGTCTGCGTTGATGTTTAAACTTGGTCGCC
GTTGGCTCAAATCCCTTGTCTTTCATCGCTCGGAGGACATTTAAAAGCTCTGCAATATTCATCTCTTTAC
AGCTTGTTTTGCCGACAGTGCTTTGTAAAAACGCTCTGTACACGTCATCATCCATTTTTAATGTGTTTTT
ACCGATGTGAATTTTGGCAATAATACTTTTTCTATTTTCGTACACGTGCCGCTCCTAATATTTTTCTAAA
ATGTTGACAAAAAGTGAGGTTTCTTTCTCGTTCTTCTGCCGTTAAAACTGTGATTTTTGGCTCAGGTAAG
GCTAAAACCTTGCGTTTTGGCAGACGTTCTAACAGCATTTTGGGGTTTGGAAACCGGTCGCATTCTGCAT
AAAGCGTTAAAAACGCTTCTTCGATTCGCCATTTGTCCTCTTGCTCATTCCACCCATTAAAGATCTTTTG
ATGAAGTATTGCTTTAATCCAAATCTCCGCCGTTTTTGTGATCATATCTTCTGGCGGTTGTCCCGGTAGC
CTTAGCACTACCAACCCCGCCAACCCTTTTGCGACTGTTGCTCGTAACCACACCTCATCCATTGGCAAAC
TCCGCTAAATTTTGCAAGGCTTTGCTTGTTTTATTTGCTGTCACTTGATTATTATTTTGATGAACGGGAC
TATTTTTAACCAAATTTCTCGGCTGCCACTTTGTCATCACTTCATAAAGATAGCCGTGGCTATTAAGTGG
TAGTTTTAAGTTGTGGCGACTGTTTAAAACCACAGCAAGACTGTCAATCCAACACTCAATCGGGGCGTCA
TAAACGTCGCCGTTGCGTTGAATGCGTTGATTTTTAACATCATCTAACAATTGATTGATTAGCTTTGCCA
CACGATCCATTGTTAGTGCCGTTTTTTCTGGTCTAAAAAGCCCTAAATACTGCACAGCAAGTCTGCCGAA
ATCACCGTTTAGCGAGAGTGCAGACATTACTGCAAGGCTTGCTTGTTCATGCTGTAATAACACATCAAGC
GATAATACCGCACCGCAAGCGGGGCATTTACACTTCATTTTTAAACTCCTTTTAACATCGTTTAAAACAC
ATTATTCAGCCCACTTTTGTGGGAAATGGGCTGTAAATGGGTTTTATTGAATTGGTTTAGTTGGAAGTGG
TTGCCAATGTGTAATTTTTTCTAGACCATATGTGTACGGATAAAATAAAAATTTCTCTCCGTCATAAAAT
AAAGAAATTGTCTCAGCGGCAATCGTATAAACCAAAACATGAGTATATGCCTCTGGAAGTTTCTCTTTCA
CGCTAATCCAGTTATTGTCTTGTGGTAATTCAACAAGCTCTGGCTTTTCAAGCACTAAATCAGAGCCGTA
GTCTTCTTTTTCTTCTTCGCTTAACTGTTTTTCTTTACATACAGCTTTTCCAAGTACAATGCCGTAAACA
GCGTTTGGCAAATCATTCGACGCAAAATCTTCATGATCACACATGTCATCTGCAAAATCATGAGCCTCGA
TTGCACCATCTAAACAACTTTGTTTAGCTTGTTCTAATGTTTCGTGTAAGTTAACAATATGAATGTCATT
AGATACATCTACTGAGAAATATTTTTCATTACTCATTTTTTTTATCTCCTGTTTATATTTAATTTCTGAA
AAATGGGTTTTATTTATCTGCTAATGCCATTGCATTATCAATCGCTTCTCGCACAGTATCTGCCGCAGGA
AAAGTGATTAAACCTTTTGGTGTCCACATTTCACATTCATTAAGTCCATATCCATTAACAACAATATCTA
TTGCATTTTTTTCAATGAAATCTAGCCGTTTCTTGTCATGTCTTAATGTAGTTAACTCAAACTCGCCAAT
TTCTACCGTTTTTTCGCCTCTTTCTGCTTTTACATTTCTAGCAAATGCAAGTGCTGCTCTTGTGTGTTTA
TCCATTTTTTACTCCTGCTTTGATTAGTCTTATTGATGCGCTATTTTTAGTGTTTCTTGTCCGTTTACAC
CGCGATTCAGTTTCACTTGTTTACCGTCTAGATACCCCCTTAAACCAGACTCATCTCCATTTCGTTCTCT
GGTATCACCAACTTTACGAGTTTTAGCTTCCCTTAAATTCATTTTTTTATGTAATTGATTTTTAAATCGC
TCCATTTTCTCTTTTTCTTCCTGTGTTAAAACAAAGTCTTGAACTGTTTTATAAACACCATGAACCCAGC
CGAGGCAATAATTATCTGCTCTTGCAATCAATGTACTACGCTTCAAACGCTTACTTTGCGTTGCTATAAA
TGCTTTTCTAGCCTGTTGTAATTGACGATACAACACATCAAAGCAGTAAGAAGCAATAACAGGTCTTTCT
TCTTGACCGAAAAAACAGCATGTAATTTTTGTTCAGGAATATTGTTAGTTCGGTTTGAAAAGTATGCTTC
AACACCAAACACTCTTTTGATTAAAGAGGCGAGCGCATGAACATATTGCCCAGTTTTGCGAGAAAATTTC
TGTTTGCTATCGCTTTCTGAAATTTCCACATCAATGCTATTCACATTATGTTCAGCCATTAGTTTTTGTG
CCATCTCTAACGCTTTAGCTGCTTCATGCGGATTGTTAGATTTAGATAACGCTAACAATTTCTTGATTTT
TTTTAGTAGTTTTTCGTTCGATTGACTCATCTCCACTCCATATCTTTTCTCATAATCTTCATCATTTCCT
TAACGCTTTGCTTTTCTTTTAAACGTAACGCTTGCCCTTCTAAGTCTCTCAACATCAAAACCTGCTAGAT
TGTGTATCTACCGCTTATTGCAAGATTAATTCTGTAATCTCTTATCCACTTCAAAATCACCTTACCGGGG
ACATATTGTTTTTTTAATGCCAAAGCAATGTAAGATAGAGTTATTTTTTCCATATCTCACCTTATTTTCT
ATAATAATCAAAGGCTTGAAAAAACAACTATTTACTATTTACACAAAAATCAATCGGTGATATCGGCACA
AGCGGTAATTCATGCAAATATTGCCAATGGCACTCTTGCTCAATCGGCGTATTGATAAACGCTTCTTTTT
CTGCTTTTAAAGCGAGCAAATCTGCACATTTCACGAAAGTTTTAATCGTTTCACTCATGCTAATATTGAA
TTTTTCTTGTATGACTTTCTCAAAAGATTTTTCAATTGCCTTGTAATCAGGAAGCAGACTTTTTAACCGA
CTCGGGATGTCACCAAGAAAAGCTTCTTGCGCATCGTGCATGAGCGCAGCAAACGCAGTTTCGTCATCCG
CTTTTAAAAATGTTTTAGCAATCATTCCAACATAAACACTGTGATCTAACACCGAGTAATGTCTGTCTAA
TTTACCCCCAAAGCGCGGTATCATTGAGAGATGGTGAACGATATCGTCGATATGAATATCGCTTTTTTCC
GGTTCTTGGAAATTGATCACTCTGTTTGAGTGCGTAAGATAAATAGCCATTGTTTACCTCAAATTTGATT
TATTGGTGTTATTTGCCAGTTGATTTTTTTAATTTCTGCAATTGCACGTTGCAAAATCACTTTTGCGTCC
GCGCGACGTTCTTCAATCACGTTATCTCTCGCGATTTCGAGTATTTCTTGTATTTCAACAATCTGTTGTG
CGATATCGTGTTTTGTCATAGTTCCTCGACCTCCATCACATCGTCAATTTCGGTTATTTGATGTGGCACT
TGATTAATATCGAATTGATTCAAGTCACACACTCGCTCAGTTACATCATCAATATTGTCTGCTTCGACTG
TTGCTTAAACTAAGCAATATAAGCGCACTACATATTTAGCCATTTTCGGCCTCCTTCCAACGCAATGCCC
ACTTTGTTAAAAAAGCGTGACGACGCGCACACCACTCTTTATTAACAGCCTTTTTTGCTAGCTCTGCTGC
ATTTCTCCACAGTTCAGCTGCGTAGCTATAGTCGCCTGCTCGCTCAACTTCACTCGCGAGTTGCGAGATC
TCTTTAAAACTTAATTTATTTGCTTTTTTTGCCATTTTTTTGCTCCTTATTGTTGTTAAAACACTTTATA
AAAGCCCCTTTAATACAAGTTAAAAGAGCTTTGAAAAGCGTTTTATTTGCGATAAATAAGCCACGCAATC
CAGCTGTAGAGAATCAATAAAGCGATAGTCGGGATATAGTGATTACACATAATTAAACCCTCGCCATATC
TAAGCTGATTTGCTGATAGTTGCCGTTTTCATCGCGTTTATAAAATCGCACGTAGTCTTTACTATCAACG
ATTTGAATACTGTCGCTAATTGCTTGCATTGCTTTAGTCCAGCGTTCGTCTTGAATTTCTACACGACGAA
GTGAAAGAATGCGCGCGGTGTTCAAATTACCTTCCTTATCCACTTGGAAAGCATCATTAATGACTGAGCG
AAGCTCTGGACGCGCATCTGCTGACCATTCGTGCAAACATTCATCAATCAGCTGTTTAGCGGCTTGAATA
CGCTCATCTAACGTTAAGCGGTCTTGCACTGCAATCATCAGCTTGTATTCACCGTCATAGCTCACCAGCG
TGACATTGCCTTTCCGACCGCCAAGCTGGACATCGTATTTTTCAGCTGAAAGCTGAATAAATGCGCCAAT
ATCATCAAAGACTTGTGTTTTGAAAGCGCGGACTTCTTTTTGCTTTTCAATCGCTTGCTCAACAAAATTA
CGCACTAAACAGTCACGCTCTTTATCAATCTCTTTCACCATCTCATCTGGCACTAAGTTTCCTTTGATGT
TTTTCCAGTAAACTTGCCCGTTCATTTCGACTTTACTCATATTTAAACCTCTTCTTTACCTAGTTTGATC
ACAACTAACTGTTGCCCTTTATCTCGTTTATGCACATACGGTGAACAAAGCGCATAAATTTTCTTTTTTG
ATATTGCTAACTTTTTTTCTAATTCTTCCGCTGTGCCGTCACCCAAATTCTTCTCTCCCCGGTAGACGGC
GTAGATCTGACGGCGTTTCATTCAACCTCCTACCAATACAGGCTTACGCCTTGTTCATTGGCGACGTATT
TCGTCATACGTTGCCCGTTGTTATTAACTCGGACTTCTACCGACTTTTTAATGATCCGTTCACTCGGATT
TAAGATAATCATCGTCGGGAAACGCCCATTTTTAATACGTAATACTTGAACCCCTTCGCGTCGTAACGCA
TACGCCACACGTTGCAATAATTCGCCCATATTTACTGTCCTTTAGTTATTCAGCTAATTTAAATTCCGGT
GAGTGTATTAATCGACTTGGCTCATAACGCAGTAAACTTCGTAACTTACTGTATGCATTCTTCCATGACG
CTTTATCATGCCAATTTCCAACTACTCTCAATCCGTCAATATAATCTTGTTCATTGGTATTATTAGATTG
TGTTAAACTCACACAAAAGCTGTAACTTACTCTCCCTACTTGAACCATTTTTATATTTTGTTTTAATTCA
ATTACTTCTTTTACATACCCACGGGCTCTATTAGTCCATTTGCGGTAGTAAGCTTTTTCTCTTTTTATAA
AAAACCATCTTTCCATCTTTTTATCTCCTTTAATTAATTAACATCTCTGCATAACGACTGATTAACGCCT
CGTCCAGCGTGCGTTTATTAAGTTCTGCTAAACGCACCGCACCGCGCATTAACTTATTTAAACGTCTTGC
GTTACCTTTGCTTACTTTGAATAGAAGCTCGTTAAATTCGTCTGTGCCCAATCCTTTTTCTGCAAGTAAC
GCAACATCTTCTGCAACAAGTGCATTACCCAGGTCACAACAGACACCAACACGACTATATAGCTGTGCAA
GTTCGCCATATTTTCCTTTTAAATTCACAATCAAGCGTGGCATACCCGCAAGCACAACACCGCATTTTGT
TAAATCATGAATGCGACGGATATACTCAAGACTTTTAGTGCTTAAAAGCTCGGCTTCATCGACGATAATC
AAGCGACCTTCACCGAGTTTGTTTGTGATACGCGTGAATAAATCGTGATTTAAGCCGACATCATTAATGC
CTAATTGCTGGCAAAGTGTTTTCAGTAAGACTTTCGGTGAACAACTCGGCTCAACTTCGATAAAAATTGT
TTCTGGGTTCATCTCAACATACTGTTTTAATGCTTTTGTTTTGCCCAAACCTGCGGCACCTACAACCACG
CTGATTTCACCTTCAATATGTGCAATCGCGATGGCGTCTAAACAGCGTTCTGCCGCATGGGTTGATACAA
ATTCACTGTTAAAGCGACGCTCAACCACTTTGTCGTTGTGACGACCGATTAAGCGCGAAACGGCTTGGTC
CACTTCTTCAACTTTACCGTTGTATGCGCCGCGCAAATACAGGCTGACTGTACCGACAGATTTACCGATG
GCATTTGCTACCTGTTGTTGCGTCATGCCGTTTTTTGTCATATAGTCTGCTAGTTGCTGTCTCATTTTCT
TACCTCTTTTAATGGTTAAATTTATATTGATACCCAAATTTACTTACATTCTTATGTCTCAACTTTGTTA
AGTTGAACTGCTCGTTACACCTTGTTATTTTGTTCACTTTCATATTTTTTATTCCTTACGCACGTTTCAT
TCTTTTTAAATCACTTGGAAATACTGCAATTTCTTCCACTTCTTCTTTCTTTTTAAGCCCGTTCATACGC
AAACCGTGTAACAGCTCTGCACCTTTATTTTGTTCAATCGTAATAACGGGGTTAAGCTCTGCGTTAATCT
CATCAACTTTCTCTTGCTTGCGTTTTAATCTGCCTTGCGCTCTGTCTTTACGTGCTTTTTCAACTAAGCT
CATTGGGAATGCATCACGCTTATTGCCATCTAACATTGCTTCACAAACGTATGTGCCATCTTTGAGTCTG
ATAATCACTGAACTTGGATCGTGAATATCAATCGATACTTGGACTTGTTGACCATCAACATCTAATAGCT
TCTGGCTGAAGTAGACATTGTTAAACAAGTTAATCCAGCCTCTTTGCGCAACGCGTAAAACACTTGGTCT
AAACAAGTCTCTTGCTTCAACAGCAGTGATATGAATAATCTCTGCTTTTGCGAGCAGTTCGCGCCGCTTT
CTAGCGGGTGTTGTGCCAATTTCTCTATGAATGTGATGATTGTTATAGCGGTCAATCTCGACTTGTACTG
CGTCGATAAACTGCTGCCACGTCGGTAACTTGCCTTTTGCCCATTTTTGTTTTTCTGTTAATTCCGTCGC
GCCTTTTCTGATAGCTTTGTCTAACGAAATGACTGCAGTTGATGTCTTACGGACTGTATCGCGGTCTGCG
CCCGTTCCGTGGTATGTGTCAAACTGACGAGCGATGCGTAGTGCGATTGTTTTATTCACACGTTCAATAA
TGCCTCGTCCTTGCGGGTTGCCTGGAATACCTGTTTGATGATTTATCCCCAAGCGTGGCAACATCCCCGT
AATGTCACCATCAAGCATCCAGTTTTTCTCACCGCCCCCGTTATCAGAGTAGTAGATAGCGGGAATGCCG
TGGTTTTCCACGCCGTGACGAATTGCATCAGCGACTGCTAAAGCGTTTTCTGAAAGACTGACAGACCAAC
CGACGATGAAACGACTTGGCGCATCCATTACCATTGTGAGTTCTGGAATAAACGGTCGACCATGGTCTGG
GTGTTGCACTTTCATCTTCATTGAATGACCGTCGCCGACCCAGACGTCATTAGCTAACAAGCAAGACCAG
TCACGCTTAACATAAGTTTGTAAAGCGCGCATTTCTGCGCCTGTTTTGCGTCCGATTTCTTTGATGTGGC
GTGGTAATTTGCTTAGGGCTCTACGCACGCGGTCAATGCTTGGTAGCATTGCAAGGCGCAATGGTTGGTC
TGCAAATTCAAGTGACCAGTTATGAGCAAACTCCGCATAAGCTTCTGCGACAGAGACACCATTAGTGTTG
CGATAAATCGCCAAGAAATTAGGCAACCATGCAATATCTTCTACACGATCTGCTTTGCGCTGGCTCGGCA
CTAACGCTTTTAAGCGTTCTTCTGGCGTTTTTGCTTTGTTGTAATCAAGCACCCAGCTGTACAGCGTTCT
GTGTGATAGAACGCGACCGCAGTTTTTGCCGTTTTTACAATTCGCACGCTCAACTAACGCCATTACTTCA
TCGGGCAATTGACCAAATTTAGCGGAATTGCAAATAAACTTAATCGCTGCATCTCTAGTTTTGACTTGTT
CTAGATTCTGAACATAAGCAACTAATGCCATTCGAGCGTCTGCTATATCTCGTTGCTTACTTGTAACATC
ATCAAGATCGATTTGTTTAACTGCAGGTAAGGTTGGTTTGCGTTGAACCATTGATTCAGTAAATTTGCTA
TAAATCTCGTCTTGAAGCTCTTTTGGGAAAGAGGAAAGTGCATATTCAAGTCCACCACCGCGACCAGAAC
GCTTTTGACTTTCCCAATTCTCACGATTGGCTTTCTCAATTACATTTTTATGTGCTTGTGGTATTCTGTT
TAAGTTAAAACTAAGTAACTCAGCTATTGAATAATGACTTTTTAATGTTAATTCACTCATAAATGATCCT
TTTTTGTATCTTTTACGTTTTTTTTCATTTATGATTAAAACTTATTAGTTAAAACTGGTCGTCTATTACG
CTCAGTAGTACGTCCTGCCCAGATAATTTCTGGTGGCACACCTATTGCATTTGCAATTAGGCGCTCCATT
TTTGGATAGGATTTATCTAGCGCAGACTTTAATGTGTTGTAACTCACGTTTCCTTCTGCTGCTAAAGAAC
GTAATGACCAGCCTTTTTTACGGAGAGCTGCAAGAATATCCGCGCGATGCCAATCAACTGCGGTTTTTTT
TGGCTCCTCTAATACACTCATTTTATACACCCTTTTTTGTCTATCATATGAGTGTATTAAAACGTAAAAG
TTACACTTAGTCAATAGTAAAAGTTGCATTTATTTAAAATATTTTCGTAGATGTAATATTTTTAAATTAA
ATCAACAACATATATGAAAGATTTACGAGTAAATCTTTTTGTTGCAAAAGGTAAAAGATGAGTAAGCCAA
ACATTTACGATCTTGGTTTTGCCAAGAGAATGGAAGTACTAGTTGAAAAATATGGTGGAAGCATTGCTTC
TCTTGCCCAAAAATTAGAAGTTTCACCTCCAACAATAGCGAGATGGATAAAGGGCGAAGCAGATCCAACG
CGTAGCAATTTAATTAAAATCGCACAAACCACAAACGTAAGCCTAGAATGGCTAGCGTTAGGAATTGGCG
ACCAAAAAGAGTTCCCAGTAGAAATAACTGAATCTCAACAAAACGATAATTTTGAATTGATTGATGATTT
CAGAAATGTACGAGTTTCTGCTGGATTTGGCGCATTTAATGGCGATAATCAAACGCCTAAGAAGATATCA
ATAGAAAAGGCTTGGTTTCACGCTAGGCACTTAAAACCTAAAGATTGTGCAATGTTCCTTGTTAATGGCG
ATAGTATGTATCCAACACTAAAAGATGGTGAGGAAATTATTGTTGACCGCTCAAAACGAGAGCTTGATGA
AGGGAAGATATTTGTTATTAACCATCAAGGCGCCATGTGGGTTAAGAAAGTCCGCTTTAATTTCAACGGC
ATTGATTTAATTAGCGATAACAGCATCTACAACCCAATTAACCTAACAACAGAAGAAGCCAACAGTTTGT
TGATTATTGGACAAGTAGTAAGAAGCCATCGCAATTTCTAA


>4	 1252585-1288813
TCATTGGATGAACCCTCCATTTCTTAAGAAATTAGTGCTTAATGTTTTATGGTATACATTTTTAATCGGT
GTCAGATTAAAAAAGCGTTCCATAGTCCCTGTTTGTTCAAAGGTAGGATACACAATATCACTTTCATGTA
CTGGTTTCACCACATTCACCGTCGCAACAATCACGAGTTCTTTGTCTTCTCGATCTGTTCTTGCATTACG
GAAAAATGAGCCTAATATTGGGATATCACCTAGCAGTGGTACTTTATTTATTCCTTCTGCATCCTGAGAA
CTAAATAGTCCTCCAATAATAAAACTTTCCCCATCTGCGACTTCAAAAATAGATTTCGCACGACGTGTAT
TGAAATAAGGCACAGTACCTACATTATCATAAGCATAGCTTCCTGCAATCGTACTTACACTTTGATCTAG
TGCTAAGCGAATACGTTTATTTTTTTGTACCTTTGCCCCCACAATCAACTTGACTCCAAATTCTTTATAA
ATGATTGTTGCACTACCCTCTTTATCTTTTTGAGCAAAAGGTAATTCCCCCCCAACCAAAATATCTGCTG
TTTCTCCTGATAAGAGAGAAATACTTGGTTCAGCCAAAATTTTGCCGTTATCCTGATTATTTAAAGCATT
AATAAAAGCTGAAACACCGGTTGCATTTATATTAAGCGTTGAACCACTGCTTCCACCGAAACCACCGCTT
AAAGAAACACTTCCACCAAGTAACGGTCCACTATGGACACCAACCACTCTTCCCCAGTTAATACCTAAAG
CTTCAGTGAGTTTCTTATTAACTTCGACAACAGAGAGTTTCACATTAATTTGTGTTGAATCCGCCACACT
TGCATTATTAATTACACCATCAAATTGATATTTATCCAAAAATGGAATATATTCTTTAACGCCTTCAGAA
CGATTAAAACTTGTTTCTGTTACTTTCTTACTATTCCCTAAGGCTTCACCCACAATACGATGTGCTTCTT
CACTTTCCTCTTGCGTCCGCGCTTTCCCTTCTATCACATATGCCTTACCGACTTTTTTAACTGAGAGGTT
TGAATTAGGAAAGCGTGCTTTAATTTGACGATTTGTATCAGATATATCGTTGATATTACTAATTAATGGA
TTCACATTGATAAAGTCCGTTGTCAAGGGCTTACCATCTTGACCGAATGCCGTAACTTCCGCTCTTCCTT
CTTCTTTGGCATAAATAATAAAACTATTATCATCCAAAATTTCATAATCGGCTACGGAAGGCGAAGAAAC
AAAGATCGTATCAATTTTCTCGTCAGTACGAACAAGTTTTGTTCCACCTTGCTCTAAATTAAAGGTTTTA
GAATACACTAAAGATGACCAAATCAATCCGCTTCCAATTAATAACACAGAAAGCCATTTTTTTGTTATAC
ATTTATTATTCATGATTTGTTACCTCTTAATTTTCTAATAAACACACCACGGTTATTTGAACTTTCTGCC
TCATCAACTGAAGGTAATACAATTAACTTAGAGTCTTTCTCAAGTTCATAAAACATTTTAGCTTGCTTCG
CATTGACTTTAAGACTGATATAGCCAATATATTCGCCTGCTAATTCATCTTGTTTTTTCACAGAATCATT
ATTTTCATCTAGTACCTGAAACACATTGACTTGCAATACTAAAAGCTTATTAATGATTTTTATTAAGCTA
TTTTTATCAATACTTTCTTCTCTTGCTCGATAGGCAATTTTTTGGTTATACACAGACACATAATCACCAC
TACGTAAAGTATCCAAAATATAACGTTCTGTTGGTTTTAGATAAACTCTAAACGCGATCTCTTGTTTTGT
ATCTAAACTAGACAACAAAAAACGAGAATCATTAGGTGAAATAACAGTGGAAGGAGAAAGTAAAGAACCT
GACTTCAAATTTTCGGCAACTAAATGACCTTGAAGAGTTTTAAATTTGGAAAGTGCTAACACATCAGTTA
AGTCATTATTCGTAAGTGGATTATCTTCCGTCACTTTAATTTCAGTTAACGAATAATCTTCAACTTGTAA
TAAGCTACCAGCTTTGATATCTCGCTTAAGCTCGGCAAGAGTAATTAATTTTTCTGGTTTTTTTTCAGTC
TCAGATAAAGCAACACCACCTTCCCCAGCACTTGAGCTATCCCCAGTTGGCATAAATAAGATCCCCCCGA
CACCAACGACCAGCGTAAGAAGAGAAATGATAAATAGCATTCTATAATTCATTATAGCCCCTTAAATTTT
TATATAGTTTATCTTGTAAATAATTTAGCTAAATAAGAATAAATTGGTTATAAAACCACAACTAATTGCG
ACACCATAGGGCAAACCATGTTGCCTAATGGAATGTCTAAAAAAAAGAAATCCAATGATAATTAAAAATA
AACCCGAAAATGCTGTAAAAAGAAAAAAGTATATTATTTGAGAATGGGGTATAGTTAACATTAACACCGA
CATCAGCTTGATATCACCGGCCCCCATAACCCCAAATGTAAATAACAAAAAACCAATAACTAATGTTAAT
AATGCAGGCAGAAAAAAAATCTGTTTATGTTGAATCCATGCCAGTGGCACCATGACTAAAAGTAATAAAA
ACACAATTTTATTACTAATAATTCTTGACTTTATATCCGTCCAAGAAAGAATTATTAATAATATCATTGT
TATACAATGAAGAGAAAAGATAACTATATCACTCACAGCATCCAAACCTAAAAATAGTCACTTATTTCAG
TGCATTCACTACCGTAGACTTTAGCAAGTCAAATTTCGCTTGGAGAGCCAAAATAAGCCCATTATCATTA
TACAGCATTGATACAATAAAAACGGCAATCACCGCGGAAATAAGCCCATATTCAATTGACGTAATTCCTT
TTTGAGACTTAAAGAAACAAAAAAAAAGTATCATATTCACTCACTAGGTTGAACAATAGCTGACTCACTC
AAAATAAACACTCTGTAAGTCAGCTACTATATAAAATAAAAAATTAACTATTAGCTACTAATTACTAACC
AACGTTTGCACCAGTTACAGCTGCCGTTAATTTTTCAAACTTACCTTTAAGTGAAGCCACTAGACCATCA
TTGCCATAGAATGCAGCAACGATCAATACTGCCACAGCCACAGCGATTAGACCATATTCGATTGCAGTTA
CACCACGCTCGTCTTTCTTAAAGTTACGAATCGATTCAGTTACAGCGATATAAGCTTGAGTTGTTAATTT
ACTAAACATTTTTATGCTCCTAATTTTTAATAAAAAAATAATGATATTCTCATCAGAGATGTGACTGTTA
TCTAGTGATTAGTGATAATTGCATAAGAAAACATTTTTAATCACCAAATAATCTGAGGAAATTTTAATCA
TATTTTTTGACGAACTGAAATAAAAAAATATACAAAATCAACTGGTCCGAGGAGTAAGCAAATAAAATAA
TACATTACTGTAACACTTTTACATCAGTTGTTGCTCGTTCAAATGAATTTACCTTGGTTAAATAATAGCA
CATTTATTGCTCTTGGAATAAGTCAGCCTTTAATCAGGCATACTCCAAATCATTGACTCACTTATCTTAC
AAACGCATCTTACATGTTATTTAGACGCGTAATGGGCAACAGTTATTACAATCCTCATTATTTAATATCT
CTTGTACTATCGGATGCGGAATATCCAACATATCATACCTGCTTTCTGATTGTGTCAGCTAAGGAGAAAT
CACCACTCATGTAATAAGACTTCATCATAACAAAACCACTCAAAAGGAGTGAAACGGAAAGATAAATCGA
AATAAAGTATACATATTTATGTTTATCTCTCTACTTCATTTATCAGTAAAGTCATAAAATCTTATTAGGG
TAAGTTGATTTATTTCTGTACTATACATTTTCTCTTTTATATTCACAAAATAAAAAAACTTACATAACAT
TTTTTTAATATAATATGTTTAATATATTTTATAAAATAAATAACATAAGCTGCAATGTTTAAATATTAAA
CAAATAAAAATCATTCGTAAATAAACCGGAATGATCAAGCAGACAAAAAGGTAATCTTAAAAAGAAAATA
ATCATCAAAAATAAGAAAATCAGAGAAGGAGAAAATAAAAGTGGGAAATTTTAGATACAAAAAAAGCCGC
GTTAAGCGACTAGATAGCTGATTTTATTGCTATTTTAAATGGTGCCCGAGGCCAGACTTGAACTGGCACG
CTTCGAAAAGCGAGGGATTTTAAATCCTTTCTAATATTCTTTGAAATCAAATACTTGTGAAAAATTAATC
ATTTAACAATAACGTATATTAACAAATAATGATGAATATTAGCGATAACAGCCACCAAGAAAGCCACAAA
AATGTAATTTTATTTTAAGAAAAGAACAAGGGATTTTTAAAATAAATCCCTTTTTAGCGTTTTTTTGAAG
GGTTAGTGAGCGGATTTAGAGAAACGGCGCTTTCTAAATGCGATGGCGCGAAATGTGCATACTTCATTGT
CATTTCAATTGTTGAGTGTCCGAGAATCTCTTTTAATACTAAAATATTTCCCCCGTTCATCATAAAGTGA
CTGGCGAAAGTATGGCGTAAAACGTGCGTCAATTGACCTTTTGGTAAGTCAATGCCCGCCCGATCTACTG
CGTTCTCGAAAGATTCATAGGCGTCACCGAACAATCGCCCTCGACGTTGTGGCAGCATATTATATAATTC
AGGACTAATTGGAATTGTTCTATTTTTCCCGCTTTTCGTGTTGATGTAAGTGATTTTATACGGGATCACT
TGCGCTTGTTTTAATTGCTCCGCCTCACTCCACCGCGCCCCAGTTGCTAAACAAATGCGCGTGATTAAAC
CTAGATCTTTATTTCTTGAATTATCACATTCGTCAATTAAGCGCCGAATTTCATCGCCAAATAAAAACGC
GAGTTCAGTTTCATTTTCTTTGAAAAGTGAGATCTCACTTAGCGGATTATCGCCAGACCACTTACCAAGT
GATTTTAGCTCATTGAAAACCGCACGTAAGTACGCGTGTTCGCGATTAACAGTAGATTGTTTCGGTGGTC
GCTTAGGGTCTGCTGAAAACTTACCCGCAAGCCGTTTTTTTCGATATTCCGCAAAGTCTTGCGTAGTGAA
TTTATTTGCTGGCGGGTCGCCAAGGTGTGAGCAAAGATTTAATAATTTATTTAAGCGGGCTTGCCCGTCG
TTCAGCGTTTGCCCGTACAGTTCATACCACTCATGAGCGTAGTGACTCAATGGAGCAAGATCATTAGATA
GCACTACACGAACGTTTTCACTTTGCGTTGCGTTCTTTGCTTGTTCTTGATTAAAAAAACGGGTCGCCTC
GCCTTTTGTCGCAAACCACTTGCGCACACGCTTGCCGTCGTGATAAAACTCCGCAAGCCATTTCCCGCCT
TTTGTACTGTCTTTTCTTACGCCCATTTCTATTTAACTGAACAATGTTTTTTAACATCACCCCACTGCGA
TCTTGACAAAGCAACATCGTGTGGGCTTATCTCAATGAGTTTTTGTCTTTCAACATCAAGCACTGTTCCG
CTAATGTTGAAAATAACTTGCTTTTTCTCTTTATTTACAGAAAGTTTTAAATCAGTATGCGTGCCAAGTT
TTGACGAGTTGGGAAAATATGTCCCGTTTTTATAATGAGTTAATTTCATAGCCGGTGCACCGTCATCGTA
GATAGTAAAGTCGGGGGCGTCTGGGCTATCGAATAAGTTACAGTGCATAGTAAATTCAAAATAATCACGT
TCTGAATTGTCGCCGAAATATAGCGAAATAGCGGGCTTGTTATTCATCGAACCGCTACTAATTAAAAGCG
GCATATATTCTTTAGCAACAACAGAAAACGGCAACAAAGCAAGAATTAGCGCGGGTTTCATTAGCACTTC
TCCATTTTTAAGATAACTTTTCCCTTAATCTCAATATCCACAAGATCACATTCAAACGAGAATTTCCCGC
CGTCAACGCGCACTTTTCCGCCTGGCAATACCGTTAAATAGCGGATTAAATGCGAGTTTTCAACAAGTAC
GAAATACTCTCCGTCGGTCAGCGTGTCGTAGTTTGGATTAATAAAAAAAGTGCGGTTGTTTTCACTTACA
CAAAAGAGGTGATCGTAGCTTTCACGGCTATCAAGATTGGGTAAAAGTGGAAGTAAAAACGGCTTATTTT
CATTTATGAATAATTTTCCACTTTCTAAATTGAATGATTGAAAATATTTCATATTCATTGAATCATCAAA
AATAGGCTCAATTCCGCGTGCTACATATTCTAGTCTTGCGCCCGTTTCGATAACACAACGTATAACAAGT
TCGGCAGGGAAAATACCACGAGAACCCCACGTCGCAAAGGTACTTTGAGGGATAGATAAGTGTTTAGCAA
GATCTATTTGTTTTGTAAATCCATACGCTTTTTTGATCCGTTCTATAACTTCCTTACCTCCGCTGAAATT
ACTCATAAATAATCCTTAAACTCAAATGCAATAAAATTACTCTTGAATATCGCAAATGAAATATAGTATT
ATTATATTGCAAATGCGATATCCGCTAATATTCATTAATATTCAATAGAGGTTATACAGTATGACAACAC
AAAATGCAATTTGTATAAACATACAGTTAGATACGCCATTCGTGACAAAAGACGAATATAAGAAAAGAAC
GGGCTTGCCCATGGGGACAATCAACGACCAGTTAAAGGCAGGGAAATTGCCCATTTTGCCGAGAAAGTCG
CCGAAAGAGAAAGTATTAATCAATTTAATCGCACTAGCGCAACAGGCAGCGAATCAACAATAAAAAACCG
CACAAAAGTGCGGTCAGTTTTCAAAAAGTTTTAGGGGTAAGACTTATGAGCAAATTAATTATTATCAATT
CTTCAACAGATCAACAAGATAACTTTCAATCGCCTGGGCGATTTGCGGATCTGTTTCAGCAATTACGTTC
ACTTTCTCAAGAAGTTCCAACTCAAGCAAATCGACAAAACGAGGGTCAGTGCGAGCAAGAGAACGAATTA
GAGAACGATTTAACGTTTCTAAAAATGCCACTTTTAAAGACAACACCCGCAAATGTTCTTTTTGCGATTC
AGGAGTTTCTACTTTCGAATCAAACATATCAAGACTACCTTAATTTTCGTAATGCAATTTGGGAAATATG
CAACGAAGAATACCGCAAAAATAGAGGTATGCGCAATGCAATTCGTAATGTCAATCAAAATACAAAATGA
AGATGATTCCATTCAATCAAGCTTAAAACCGAAATTAGACAAACAGAAAACTAGAATTGCCCAAATTAAA
AAGACAGCACTTTATAGCAAAACGGGTAAACAAAGCAGATTGGAGGGCGCAACTATTTGGGGGATTTCTT
ATGAATGAGGAAATCATAAAGGCACGGGATCAAGCGTTGGCGCAAGCGCGTAAACAACTAAATGTTAGCA
ATTATCGCGTGGAGCGTTTTTTTGACAGAATGCCACAAGATGAGAAAGAAATCATTTTTGCGCTTGCGCA
AGTCGATCAAATGGATCAAGTAAATCCAGGAAAACAACCGAAGTATTTAAGAGATTTTACACGAGAGGGA
ATGAGAAAGATCGCAAAAGCATATCAGAAAATCAGAAAAATATCGAACCGATTGCCGCAATGCATAAGCA
TTAACGAATTTTATCTAATTGACGAAGAGGTGAACTATGCAAACCGCCAATATTAAAGTGAATGTAAAAA
AAGCAAATCAATTCATGTTTTATTTCAAAGATTCCCACGACGCCTATTTAACGCTTGCCAAGCGTGCGCC
AACAATCGCGCAACGCGTAAAGCACGCAGAGAAAGCAAGATTATGCCGTACATACTACAAAAACGCGTCA
GAGTTTGCGCGCATAGCGACAAGCAAAATTCATTAATAAGGTGGTCAATATGTTTCCTTCAATTTTTAGA
AAAGTAGCCACGCCAGAAGTGATAACAATGCAGAAACGAGAAGATAGAACGCAGAAAACATACCCAGAAG
GGAAATTCGTTTTATTAAGAAAAAGCAGCGCGTTTGGTTGGGAATCAGAAGTAGAAACACGCGAGGGCAT
GGACGCGCAAACAATTGAGCGTGTTTATTTTTATAAAGTAGAAATCGAAAGACGCGATCCGAGAAATTTA
ATCATTGTGAAAGTGGAGTAAGAAAAATGGCAGAGCAACACATCATAGAACTATCAAATCGCTATCAATT
AAAAGCAACAGATGATTTTTTAATTCTTTATCAATTGAAATTGCAAGATAACGGCACATGGGAACGCGTG
AAAGCACTCGCGACAAAATCGCCGGATTATCTGCTTGATACACTGATCCGCTTGGAACTTCAAAGCGAAG
ACGTGACAACGCTTGAAGATGTGGCGAAGACTATCACAGCAATGCGCGCCGAATTAAAAGAGGCAATCAA
TATCGGGCGCACTCAACAATAGGAAAATTCATATAAGTGGGCGTAATTATGAATAATTTTAATAACACAA
AATCAGTGGGGGCGAGCAATCGCGCACCCGCTTGTGCGTTTGTGTGGAATTATGAAGAAAACGCCCGTGC
AGTTGATGAGCGCCGTCACAACAGATTTTTAGAGCAAAAAGCGCATTATGATCTAGTCAATAAAGAAAAG
GTAATTACACCGCCGGATAGTGCGCGCACAGACCTACAATTAGAGCTATTCAATACAACGCCAGAAGGCT
ATGAGCTTGTCGAGCGCTTGATCGCAAACCTACCGCGTCAACGTCAGCGCGAGTATTTCCGCAAACTGTA
TTTAAAAACATATCGATCGGTCAAAGATGACGGATCAATTGCATATCGTTTGGGAAATATTCAACGCCGG
ACGGCTAATTTATTTATTCGCGAAGTGTTGGAAGAACGCTTAAAGAAAGCGTTTAACAGCTATCATATCA
ACGTTTCTTTTTTACTTGCATTTAGCAAAAACTTGCCAAAATGGCGAGCGGATTTAGAAAGCGAGATCGC
ACAATCTCTTACTAAAATAGAACAACAGATCACAATTTCACAAGAGATCATCGATCGTATTAATGAAGAT
TATTACACGCAAGACGATCTCATTGCGCCGGATAGAAACACAAGTGCAGCACAAATCGACGCGAATTTTG
AGCAATACACCAAAGCGCAAATCAAAAAAGCAAAATTACCTTTTTACTTAATCAACGCAGAAAAGCTCAA
AGAGATCGCGCGAACACTAGCAACAGCATTTGAACAAGAGCTAATGAGCTTTATTAATGATTTAGCCCCG
CGCGCGGAAGAAATTGGCGCGCAAGGCGTGAAAGATGAATTTTTAAGATTGTATCAAAAGTGCGGTCAAA
TTTGCGAAAACATCGGATTCCCCGCGCCGTCATGGGAAATGAAAAAGAGCCGTTTAACTGGCGAGAAAAT
AGATATTGCGTTGCAGAAAATCGCTTGCGAAAAATACTGGTTTAGAACAATGAATCGCGTTCAAAAGCGC
ATGACTGAACACGTCGCGATTGCGTGTGGCGAAGTACGCAAGCAAGCAAGTTGCTATATTTCTTACGGAA
GTTTTAATAATTGGAAAACACAAATCAAAACAAATCTTGATTATTTAAAATCAATGATTTTAACAAATAT
TGATGATCCAGAAGAACAAATAGAACTTTTCGGAATGTTCTTGAAATCATCGTCAAATCCCGACAATCGA
CGCAATGAAATGATGTGCCGTTTGCGTGGTTTGGAAGAATGGGCGGAGCGAGAAGAGCACGAGGCATTGT
TTTTAACACTTACTGCCCCGTCATCGTTTCACGCAACCCACAGTAGCGGAGATCTTAATAAAAAGTGGTC
GGGCGTCAATCCGCGCGATACGCAAAAATATCTTAATAAAGTCTGGGCGCAATACCGCGCTTTATTAGCA
AAACGCGAGATTAAATTTTATGGAATGCGCGTCACAGAGCCACACCACGACGGCACGCCGCACTGGCACT
TGCTTGTTTATGTGAAAGCAGAAGATAAAGCAGAAGTGATCCGCTTATTCAAGAAAAAAGCACTTGAGCA
AGACGGCAACGAGCGAGGCGCGCTAAAACACCGTTGCAGAATTGAAGAATGCGACAAAGAAAAAGGAAGT
GCGACAGCATACATTGCTAAATACATTTCAAAAAATATCAACGGTTTCGCATTAGACGGCGAAACGTCAG
ACGAAAACCCGAATTTATCGCTAAAAGAAAACGCGCACCGCGTGCGCGCATGGGCAAGCCTTTGGGGAAT
CCGTCAATTCCAATTCTACGGCGGCGCGTCAATCAGCGTTTGGCGAGAATTGCGCCGTTTAGTAACGGGT
CAAGCGGAAGATGAAATCATTGAAAAAGCCCGCGCGGTTGCTGATGTATCGTGCTTTGCGTCTTATATCG
AGATTCAAGGCGGCGCAATGGCTATGCGTAAAGACCAGCCGATCAAGTTGAGCTATATCGAAACGGAGCA
GAATAAATACGGCGAGACACGTCAGAAGATCAAAGGGGTAGAAAACAAAATATCTTTCAGAAAAGTGCTT
ACACGTCTTAAAAAATGGGCGATCACTAAAGCCCAAGTTTCGCGTAGCGAAACACAAGAAAGCGCGGTAC
GCGCACCTTGGACTTGTGTCAGTAACTGTAACCGCTCAATTGTTGAGCAAAAGATAAAAAACGCAGTCGC
GCCGATCTGTTTACCACTTCACGCGCGACAAATTGAACATTTATTGAGCGGAAAACCGCTTTTATTAAAC
GAACGCAACAAAATTCAAGTGATAAATAATGAAATCGTGATCACTGATCCGATTAAAGAACGTGTGGAAC
GTGAAAGCGCGGGAAAATCGCACCTTGATCGTTTGCGCGAAATACCAATTTTTTTAAACTAACAAGGGGT
AAATTATGGAAAAAGTAGAAATTACAAAAGAGTTTTTTGATTCTTTAATGAAAGATAAAGAAAGATTGAA
TTTTATTGAGTGTTACAGAGTGACGATTATTGAAGATAAACCGGGGGAAAATGGCGGATTCGAATTATCA
CATTGTAACGGAGGAGAAGATCCAATTCTATGTGATTTAGTTTATTCAGAAAGCGTAAGAGAAGGCATAG
ATAGAATGATGGAATATCAAAAGTGTATTGAACAAAAGGAAGTTTAAAAATGATTGATGAAAATAAAAAA
GTAGAAGTTTCTTTGAGAGAGTTTGAAGAAATGGTGCGAGATCGCGTAAGGCTAGATTTTATTGAAAGTA
GAATAATAGAGAGTTTGAATAAAGAATTTTATAACACAGATTTTTCAAATCAGATTAGTTTTATTATTCA
CGAGAAAATAAATGCTTTCAGAGAAAAAAGAATAATTTTGAATAGAAAAACAATAGATAAATTAATTCAG
GAAAAGACAAATGAAACATTCAAGAATAGATGTAAAAAATAACAAGGGGTAACGTATGGGAAATATAACA
ATCTCACTAGAGAAATGGCAAGAAATGGCGAGAGATCGCACACGATTAGATTTTATCGAAAGCGGAATTA
TAGTGGGACTAAGCCCCGCTTATTTTGAAATGGACGTATCAGATAAAGTTAGTTTTACGATGAATAAGAA
AACAACTGATCAAAAGCAAATGAAAATTACGCGTGAAAATATCGACAAATTAATTGAGGATCTAGTTTAT
GAATGTTTCGAAGACGCAGAAAAACGATAAAGACTTATGGGCGGCCTTGGTGGCTTTTCTTCTTTGCTGA
ACATTATTTCGATGTCAAATTCGATCTTGATGTGTGCGCAATGGCGCACAATACGAAAGTTAAAAAATAC
ATTACACCCGAACAAAATACATTAAAAACTATGTGGGAGGGGCGTAACTGCTGGTTCAATCCGCCTTACT
CAAACCCATTGCCATTCGTTATGCGGGCGGTAGAAATGGCAACGTTACACAGAAAAACGGTTGTGATGTT
GCTCAACGTCGATAATTCTACAAAGTGGTTCAATTTATGCGTGCGAAACGCAAAAGAGATCGTTTATATA
ACTGATAGACGCGTGCCGTTCGTTCACAACGGCACAGGAGAAGAAGTGGATCAGAATAACAAGGGGCAAA
TGCTAGTGTTATTTGCGCCGGACAACCCGCTTGATACGCTGAAATCTAGCTACATTTCAATGCAGAAAAT
GAGACAAATCGGCGTGAAAATTGGGGTGAAGAAAAATGAATTAATATGATTTACCACCCCCGCCGCCGAA
AAAAGAACAATAAAAAAGGGCTTAAACGCCCTTTTCTTCTTGATTTAACATTTCTCTTATTTTTTGTTTA
TCTTTATCAGATAATTGATTAATCATTAGACTTAATAGTCCGTCTTTTGTTAAAAGACTTGTTTTTGTTG
TATGACTAAACTCAACATTTAACACAAATTTATGACCACACGCCGGATTTTTACAAGTGCAATAAGATTT
TGAGTATTCACTGTGAATCCGTTCAGTGCGCGTAACAGTTGCTTTCGAATTACAAACTTTACAATAAATA
TCAAGCGTTCTAGCCATTTGTAACAATCCTTTAACCGTTGAAAAATTGAGACTATTCTATCAAAAGGCTG
TGATTTTATACAGTTAAAAAAGCTAATTTTTATCCCTTTTTTCCGGTTGTTTAAAATTGACTTTTAATGC
ACTTTTAATTTCATAATCTGAATTAATAGATTCAGCAATAATCTCTTGTAGCGGTAAAACTTCGTCTGCT
TGATACGCCTCACGGATTTTGAGCGGGTCGCCAAGCCCCGCCGTGTTAACGGGAATAATCCCACTTAGAC
CGGGTGGGAATCGGTGCGACGTCAACACATCTTGCGCGGAAATGTTTTTAATATTTGCAAATTCGTCTTT
TTGCCCCGTGTCGCCAATCGGGATCACTTTTAAGCCGTCCGGATGACCGCCGGCGATGTTAACGAACATT
GAGCGGAAATTCCCCACACCCTTCGAATCGCGGATTCTTTCCGCGATTTCGTCTTCCATTTCTTCGGTCA
TATCAGGGTCGGTGGAATACAAAATAAAGCCCATATGCGCGCCGTTTGAGTAGTAACGGCGGCGGAATAT
CGTTGCGTCAGAGTTTAACAACGCAGAAGTAATCCCGCCCACGTAGTCAGGTGAGCCGTATACCTGTTGC
ATGGGGTCGTATAATTTAATAAAAATAACGTCGTTTTTGTTGTATTCGTAAATTTCGGATTTTGTATCAT
AAAGCGACTTTTTCATTAAATATTTATAGTTCCCGTCTTTACAGACGCGCATATAAAGCGACGATAAAAC
GTGCAAGCGAACAACTTGCCCGAACGCATTACGAATTTTCAACAGCGCGACGTCGCCGAATTGAATTAAA
TTCAAACAGAGAGCGCGCATATCAATTTTTGACAGTAAAGCCCCGCCAATATAGCCAGCGCTAACCATAT
TTGCGCGGCTGTGTAAGATTCCGCCGTGTTGCGCGTTTTGGTGCGGCAATTTTGCGAGCGCATGGCGATT
GATTGGTGGCATAAAGCAGTTGTAAATATCATCGTGCATAAGCCCTACATAATCCAGCGCGGGCGCGGCA
GAATAAGAATAATCAGAGCCATTTATTGAAATAATCGACGTGCTTTTTACGTCTTTTTGTTTATTTTTAG
CCATTTTTTTACATTCTCCAGCCACGCGACTTGCGACGCGGCTTATCTGTTAGTGATTTATTATTAATAG
CGTTCGCAATTGCAAAGAATACGTCCGCGTGTTGTGTTTTTACTGTTCTTTCTGCGACAAACGTCATAGT
GTTGCCGCTTTTCGTCGATGTATGCTTAATCATTAAAAAAGACGGCACAATGTCGCGTTCGTTTTCGTCC
CATTCTATTTGCTCGTGTTCCACCAGGTCGTGGACTTTTAGCACCATTTCCGTCTTGCTTTCCGGATTGT
AAACAAGCGGCACAGCTTTGCGCCCCGCAAATTCTTTCACTTGTTCATAAACGCCGTAGCCGACGCCCGT
CGCGTCAATGCCGATATAAGTCATATTATATTTTTCAAATAACTGCTTAATTTGCGCGGCTTGATACTTA
TATGAAAGCCCGTTCCATTGATAGCGCGCTAATACCCTGTATTTTTCTTTCAGTAACGCCGGCGGTGCAA
CAATCACAAAACTAGCCCCGTCGCCGCTATGCGCGGGATCATATCCGCCCCACACTTCACGCGCCCCAAA
CGGTCGTGCGTCGTTCGGGTTGTGATCTTTCCATTTCGCAATATCCACGCCGCACTTCAATAGCTTTTTA
ATGTTAAAAATAGAATCCGCGTCATCGACCCAGACGCACATAAAAAGCTGGGCGAACGCGTATTTGCTAT
ATTTTTGTTTTAGCGCGTCAATATCAAAAAGTACGCCCGCGCCGCCTTTGAGCGCGTCTTCAATTGTGAT
TACATAGCGCCAAGTGCCGTCAGGACAAACGCGCCCGCCGTCGCGTAATTCTTCAAAACTTGGAAAGACC
ACGTTTGCACGTTTCGGATCGCCCTCTTTCCACATATCGCCAGACCAAAACGCGTAAGACGGGTGAAATT
TAGATGACGGCGTTGAAAAGTACGTTTCACGCCAGTGCTTATGTGTTGCCATTGCTGAAGATACGGTATT
GAATCGCTCAAAATCTCTAATCCAAGCGTATTCGTCGCCGTAAACATGCCCGCTATTCCCTTGCGATGTG
TTGGCGTTGGTTGCTAAAAAGTGTAATTCCGCGCCATTGCTTAAAATAATCGGGCTACCTTTCAATTCGA
CGTCGAAATATTCGCGTGCCATTTTGATAATATACGTTTTAAAAATTTCGGCTTGTCGTTTAGACGCAGA
TAAGAATATTTGATTGTCGCCATTGAAAATCGCGTCCTCTAGTGCTTCAAACGCGAAATAATACGTCGCA
CCAATTTGGCGAGATTTAAGAATATTCCGTACACTATGATGTTTATTCGCGCGACAGTGTTTCTGATAGT
CAAATAGCGAATCAACAAAAGGTTGCACCATTTCCGGTGTAACGTGTGAGATGTCATTTTTAGCCCGCTT
TTTGCTTTTCTTTTGCTTGCTTTCGTTGCCGTCACCAGAATCCGCAAAATCGCCAAAACTTTCTGATAAA
GTAACCGCACTTTTTTGCGCGCTGGCTGCTTTCTTTGCGCGTTGTTTTTTGTATTCAATATCTTTATCAA
TCAATGCCTCAAGTTCTTTGATTTCTTGATCTGTTTTGTTTTCGCGTTCGGTGAGCGTGATAATACGCAG
AGCGATCAATTCTTCAATGCCGTTTTCATTAATCAGATTGCGCCAGTTGTATTTTTCCGCCCAGTAGTAG
ATCGGGCGGGCGGAATTTAAGCCCAGTTCCTTTGCGATTTCGTTCGGCGTCCACTTCTTTAAATAAAGAA
ATTTCGCAGAGTAAATCACTTCATCGTCATAGCGTTTTGTTTTTCTTATTCTTAGCTGTGCCGTCATTTT
TACCCTTTTTATAGTGTTTTTGAGGCTATTGTGGCAGTAAAAACAAGGATTTTAATCATAAGAAAATCAG
CTATATAGCAACAATTCAACGATAACCGCCGATAACCGAACATATCCAATTTTAATTTGCTGATTTATTC
AAAAAAATTCGTAAGAATAAGCGCAAATACATTTGTTTTATGCAAATTTCAGGTAAACAAAAATGGGAAA
TAAAACCGAATTAATTACAGATTTTGTACGCGTGGCGACGTCGGGAAATACGATCGACGGTCGTCATATT
GACGCGCAAGATCTTAAAGATATGGCGGAAACCTACGACCCCGAAAAATATACGGCGGTCATTTGGTGGG
AGCACTGGCGCTGGCGCAATTTTGGTCGTGTTGTTGAAGTGAAAGCGGAAGACGGCGAAGAAGGAAAAAC
CTGCTTATATGCACGTATTGCCCCGTCGCTTGAGATGATCAAATTAAACAAAGATGGGCAAGGGCTTTTT
ACAAGTATTGAAATCACGCCAAATTTTGCAAATACAGGCAAAGCGTATTTGAGCGGTTTAGCATTTACCG
ATCAACCCGCAAGCCTTGGCACAACAAAACTCAATTTTTCAAAGCGAATTAAAGATGAAAACGTAAAAGT
AGGCAATTGTGAGCAATTGGACTTTTCAAAAGTCACGTTTTCAGAAGATGAAACGCGCGAAAATCTTTTA
AATAAATTTTTTAATCTTGGGAAAAAACTGTTTAGCACTGAAGAAGTCGCAACAGCAGAAAATCCCGCAA
TCAATCCCGACAATAATAATAAAAAAGAGGAAAAAGAAATGACCGAAGAACAGTTCAACAAGCTGATCGG
CGCGGTGCAAGGCTTGGGCGCGAAAATCGACCAGCATTTTAGTGTACCGCAACCAACAGAACCGGCGGAA
AAGCCAAAAACAGAAGAAAAGCCGGCAGAAACTGGCGTAACAGCAGAACAATTTAACAAGCTTATGCAAC
AGGTGGAAGACTTGGGCAATAAGTTTAATCAAGCGTTAACGCAAGAAGTGACACAAGTGCCTAATGGCGC
ACCAGTGTCACAAGAGTTCACTTTAAAGAAAGGAATTTAAAAAATGGATAAAAGCAAATTTTATTCTTTT
GTTAAAGCCGTCGCAGCATATTACAACGTGCCAGTTGAAAGTGTTTTGCGCGGTGAATCATTCAGTTTGG
AAGCGCCGCAAGCTGCATTGTTGGGCGAAAACATTCAACAGAGATCTGATTTTTTAAGCAAAATCAATAT
GTTTTTTGTTGAAGATATTAAAGGTAAAAAATTACTTGGTGCGACTGAAAAAGGCATTACGGGGCGTAAA
AAAGACGGTCGTTATATTGCGAAACTAAATCACGATCAATTTGGTTATGACCTTGCCGAAACTGATTCGG
GGATCATTGTGCCGTGGCAGATGTTCGATTCTTTTGCACGTAATTACGAAAAGTTAGAAGAATTATATGC
AGAATTTGTTCAAACGCAAATCGCACTTGATATTTGTCAAATCGGTTGGCACGGTACAAGCGTTGCAGAA
AATACAACAAAATCCGATCTATCGGATGTGAATAAAGGTTGGTTGACGCTATTAAAAGAGCAGAAATCAG
AAAACTTTATGACAGAAGGTGCGCAAAGTGGAAAAATTCGCATTTTTGGCGCAGGTGCAGACTATGACAG
TCTTGACGATCTGGCGTCAGATTTAAAACTTGGTTTACATCAACGACACCGTGATAGAAACGATTTAGTT
TTTCTTGTTGGTGCGGATCTGGTGAGTAAAGAAACAAAAATCATTAATAAAAAACACGGCTTAACACCGA
GCGAAAAAGCTGCACTTGGATCACATAACTTGTTGGGTAGTTTTGGCGGTATGAATGCGATTACCCCGCC
GAACTTCCCCGCACGCGGCGCTTGTGTGACTACGCTTAGAAACTTAAGTGTCTATACACAAACAAAATCG
GTGCGTCGTTCTTTACGTAATGACGAAGATAAGAAAGGGATTATTAACTCTTATTATCGTCAAGAGGGCT
ATGTTGTTGAAGATCTTGGCTTAATGACTGCGATCGATCACAGCAAAGTGAAGTTTGAAGGTGAAAACTA
AAAAAGTTTGAGTGTTAAAAAATGGGGATTCGTGAATTTCAAGCGCGTATGCGCGCTTTACAGCAGATAG
AGCAAGCGAAAAATGACGGCACTTTACAAAGTGAAGTCGTTGCACAGCATAGCAATGATTACACAGTGCT
GGAAATTGCGCTTACAAATGATGTCAACGCAATTCGCGCGATCCCAACACTTGAGCTTAGAGCAGAACAC
AAACGCAACCGCTTTTTGCCGAAGTGGTTGCCGTTTGTTGACGAATATTTAGAGAAAAAGGCAGTTTATC
AAAATGATTATCTTGCTTATTGCATTGTGTATTTGTTCGATGTGGGCGATTTCGACAAAGCTTTGGAACT
GGCTGAAATTGCAATCGAGCAAAAACAAAGTTTGCCAGCGCGTTTTAATTCAACTTTACCGAATTTTGTC
GCTGATCAAATCTTTAATTGGGCGAATAAAACAGCGAGTGCAGGCGGTTCGGTTGAGCCATATTTTACAC
AGACTTTAGAAAACGTGGCGACGAAGTGGCAACTACACGAGATTGTAAAATCAAAATGGCTAAAAATGGC
TGCCGCACTGCTATTAAGAAATGACAACGGCGAAGTAAAGGCGTCGGGAATTGATGACCCCGAAAGCCTG
ATTTTAGCAATTAAATTGTGTATTAGAGCGTTTCAGCTTAATCACAAAAGCGGCGTAAAAAGTATGATCG
AGCGCTGCTATATGCGTCTTAGCGCATTGGAAAAGGAAGGGAAATTTACCCCGAACGAGCTTACCCCACT
GCCCGCCCTTGGCTTAGAAACGGTCGAAATTAATTTTTCAGAAGTCGTTAAAAAGTTAAGACGCGGGCAA
CTTAACGAAGAAGTAAAAGAATGTTCAACGGCAGAAATCAACAGTTAGAAAACACTGTAATTTTGAACAG
TGGATTTTGGGAAGATATTCATATTGCGGAATTTCAAAAAGAAAGAAATATTCCGCTACAAATGCCGGTT
GAAACTGTTAAATCAGCACTAATCACAGCTATGCAAGAATTAGCGCTTGATTTAAAAGATGTCGAACAGC
GCTACAAAGCGCGCGGCATTAACAACGTGCGAGAAATCGCACAAAGCACAGTGAACAACGAAAATCCCGC
GCAAACACTGTACAAAAAAGCAGTATTTGCGCGGGCAAAAGCGGATCTATTACCCGAATTTTTCGCGCTA
TCCGCGCGCGAAATTCATCAGAACCGCGACTATGTGGAAGAACAGAAAAGCCTGTTAGCAGAAGCAACGC
GCGCAATTCGCACGTTAAAGGGCAAAAAGCGGGGATCGGTGCATTTACTATGAAAAAAATGCTTTATCAA
CAGTTAACCGAATTTTTACTCACGAAGTTGCCAGAGCGTTATCACGCGCACTTTCACGCGTGGATAGAGA
ACGGAAAATTACTCAATCAAGGCAAGCGCGTAACAGACGCGGGAATTGAGATCGCGCATATTCAATATGA
CGCCGTTTTATTCTTTGACGAGTTCCCATTTCGCGAAATTTCAGCGCAAAAAATAATGGCGGAAATTCAA
ATTTGGCTGAATGAAAACGACTATTTGCGCGACGTGCTAGATGAATATGAAACGCCGTTCGAACTAGAGA
TTATCAATGACGATGTAGCGGATCTCACGTTCACAATCTCTTTCCAAGAGCCTTTGACCGCCGTCGAAGA
CGACGCGGGCGATCTAGAGATTGACGGTAAAAAATATCGACTTGATGAAATCGAAATTAATATCGTGAAC
AGCATTGATCTTGTCTATCCCACAACGAAAAAGCCACAAGAACAAAGTCAGGCGCAGAACGATGACGCAT
TGAAAGAAACGATCACGTTATGAATCCGGCAATAAAAATGGGCGTGAATCCCGACGATTTACGTGATTTT
CTAAAAGATTTAGAGCTTTTGAAAATCCCGCCGAAGAAGAAAAAAGAAATTTTAATCCGAACACTTCAAG
AAATGAAAAAGCGTTCGGTGAAAAGTGCAAGCAATCAAAGAACTCCGACGGGTTCAGGCTGGAAACCAAG
AAAAAACGGCAATGCGAAGATGTTGCGACGCATTGCGAAACTCTTAAATTCACAAGCGCAGACAGCAAAT
AAAGCGCGTTTGCACTATAAGCAGAAACGCACAGCACAGATCGCAGAAGAACACCAACGCGGGCTAGATC
ACGAATTTGAAAAGCGTGATTTTAAGAAAGAGCCGGCAGGCACAGCGAAAGATCCGGCAACAATGCGACA
AGCGAAGAAGTTGCGCGATCTTGGCTACACAGTGCCGAACGGTACGACGAAAAGCGGGAAAAAACGCTAC
CGCAGACCGAGCGCACGCGAGATTGTCGCGACGCTATCACGCGCAAAAGCGAGCTTGCTTATCCGCTACT
TTCAAGAGAAAGAAGGAAAAGGCAAGGGAAAAGGTTTAACAAAATGGATTATTCCGACAGAGAAACGCCC
GTTTTTAGATGAACGGGACAAAGAAAACGCCGAGATTTTGAAAGAGTTTATTTTGAAGTTTTCGGGTATT
GAAAAATAACAATAAGAGGATCAAGAAATGTTCCCGAGTGTACAGATTAATACGCTTAATCTATTGAGCG
GTGAAGTGAAAGAAATTGAGCGACACGCGCTATTTGTCGGGGTCACAACGCAGCGAGAAACAAAGCTCAC
GAGCGTGACCCCCGACAGCGATTTTGACAAAGTTTTTGGCGTCGGTGCTGATGAAATTAAAAAGCAAGTA
CGCGCGGCAATGCTAAATGCCGGTCAAAACTGGATCGCGCACGTGATGTTAGTGCCACAGGATAGCTACG
ACTTTAGCGCAGCAGTGAAAAAAGCGAACGAAGTCGCGTCATTTGAATATGCAGTAAACACGCACGCGAC
GGGCGTCGATAAAGACGCAATTAATAAATTGCAAGAATTATATATCGAATTATTAACGAAACTAGGACGC
AGAACGTTTTTCATTCAAGCCATTGCGGGTGTAAATCCAGATAGTGGCGACGGTGAAACGTGGGCGCAGT
ATGTGCAGAAATTGACGACACTACAACAAACAGTTGTAGCGGATCATGTAATGCTTGTGCCGTTGCTTTT
TGGCAATGAAGTTGGCGTGATCGCGGGTCGTTTGGCTAATCGCACGGTGACAGTCGCAGACAGTCCGGCG
CGCGTTTTAACTGGCGCACTGATTGATTTAGGCAACGCAGAAAAACCAAAAGACAAGGAAGGCACTTTGC
TTGACTTGTCACACTTAAAAACGCTTGAAAAAGCGCGCTATTCTGTGCCGATGTGGTATCCAGATTACGA
CGGGTATTACTGGGCGGACGGTCGCACGCTTGATGTAGAGGGCGGCGATTATCAAGTGATCGAAAACGTT
CGCGTAGTTGACAAAGTGGCGCGCCGCGTTCGCTTGTTAGCGATTCAAAAAATCGCGGATCGTTCGTTCA
ATTCGACAGCGTCTAGCACTGAATTTCATAAAAACTATTTCGCAAAACCTATGCGAGATATGAGCAAATC
AGCAACAGTGAACGGCAAAGAATTTCCGGGTGAGTGTATGCCGCCAAAAGATGACGCAGTAACTATCGTT
TGGCATAGCAAAACTAAAGTCACGATCTACATTAAAGTGCGCCCGTACGATTGCCCGAAAGAAATCACGG
TAAATATTTTCTTAGATTTAGAAACGTTAGGAGATTAAGAGAATGGAAAGAATCAGCGGAATGAGCTTTG
ATTTCTACGTGCTGGGCTTTCCAGTGCACGCAGAATCTATCACATTGAGTATTACAGACAATTCAGCGGT
GGCGCAAACGCGCGGAATCCCTGACGGTTGGGTTTCTGGTGATGTGGGCGCAGAAGGTGAGATTGAATTT
GACTCAAAAAACTTTCAGAAATTAACAGCAGCCGCAGCAGCGGCGGGAAGTTATCGCGCAATCCCTGAAA
CTGATTTTACTTTCTTTGCACAACGCGGCGGTGTGCGCGATAAAGTCGAGGCATTTGGGTGCAAGATGTT
GATCACTGATGTGTTAAATATTGATCCAAAGGGCGGCTCAAAATCAACGAAAAAAGTTAAGTATTTTGTG
ACAAGTCCCGATTTCGTGCGCATTAACGGCGTGCCGTATTTGTCAGATGATGACACGCGCGATCTAATCG
GTTAACAGCAGTTTTTAGCGAACGACCGACAATAACAATAATAATAAAGTGCGGTCGTTTTGCTAAAAGT
TTTGAGGGATCAGCAATGTTTAAAAATACAGAACACAACGCTTTTTTTGGTTCCGCAGTCGCGGGAGTTT
TTGCGCAATTGAGCTGGGGCGATATTGGCGCGATTTTTGGGATTTTATTCGGTTTATTAACTGTTTTAAC
GAATTGGCATTTCAAGCGCAAAGAAGATAAACGCGCAGAAGAAACGTTAAAACTCATGCGGGAAAAATAT
AATGAAAAAAAGTAGAAGTTTAATCTTGGCGTGTGCGATTGCGTTGATTATTGCGAATGTGAAAACAGAT
AAAGAGATTCGTACAAGTACACGCGGGCTTGAATTAATTGCAAACGCTGAAGGGTGTGTAAGAAAGGGTT
ATAAATGCCCGCGCGACGTGTTAACCGTGGGCATTGGTAGCACGCAGGCAGGCGGTGAAAAAATCGAAGT
CGGGAAAATCTATTCAAACGAAGAAATTGCGCAACGCTTTGCACATGACGTAAAAATTGCCGAAATGTGC
GTAAAGCAACATTTCAACGGCGCTTACATGAACATGAATCAATTCGACGCGATGACGTCGCTCGCGTTTA
ATGTCGGGTGTGAAAACATTAAAGCATATTACAGTCCACGCCTAGGCAAGCGAGTGCAAACAACGATTTA
CAAGCACGCACAAGATAAAAATTTTATCGCTATGTGTGAACGCATTCCAGACTTTAAGCGGTCGGGCGGG
CGTGTATTGAAAGGTTTGCAGATTCGCCGCGAAAAAGAAAAAGCACATTGTTTAAAGGAAGTTGAATGAA
TTTAAAAGATTATTTGATTTTTATTTTGCTGTTCTTTTGTACAGTATTTTTTATCGGTGCGAGCTATTAC
AAAAGCGAGTACAAAGCGACGTCGGAAACGCTAAAAACGCAAGTCGAAAAGAACAAAGAACAAGAAAAAA
GTATTAAAAACTATGAGAAGAATCTCAAAGTTTTAACGCATAAATTAACGAACGCAACAGCGCAAGCAGA
ACAGCGCGCGAAAGCGTTAAACGAGGTGCTAACAAGTGAAGATGTTAAAAATTGGAGCGCTGGCAATGTG
CCTGATGATGTGCGTCGCTTGTTCAACGAGCGACAAAGCGACGTCGGTCAAAGTCATTTGCCCCCAAACG
ACGGAATGCCGCGCGGAAAGCGTGCAGATTAAGACAAACGGCGATTTAGCGCACGCGTTAGAAAACGCGC
TCAATCGCGTAGAGATTTGCGTGATAGCTTATGAAAACACGCACGAATGTATAAACGATTTTAATAACAA
AGCAGAAACAAAAAGGTAAATCAAAATGGAAAAAACACAAGCACAGACACTTTTAGAAAAGTTAAACGCG
GGCGTGAAAGATAGCGTGATTGTAAACGTTGCGGGCGTTGATTTTAAATTTAATCGTGATAACACGGCAT
ACGACACAATGATCAATGAGATCGATTCGGGCAACAAAGTAACGCCGATCAAAGATTACTTACTAGCAAT
CATCGATCCGGCGCAAAAAGATGAGTTTTTACAAGTGATCAACGTTACTGGATTGGCGATTCAAGTCGCC
GGCGCAGTCAATAAAGTTTTAGTGCCTAAAATTGAGGTCACAGTAAAAAACTAAATGCGCGGGTTAGTGC
AATTGAGCGCAACGGATTTTCACAAGCCGTTGCGTTACGTATGCACTACTTACCGCACGAAGACAACACA
GAACAAAATTTAGCGCGGGCGCTTTGGCTGAATAAGCAGTTTTTTGAAAACTTAGCAAACGCAGTCGCAA
GCGGTATCGCGAAATGTTTTTAGGAAAGTTCAAAAGATGGCAGTTGAGGGCTTGGAGTATGTAATTAGCC
TTGTTGATCAAGTGAGTGCGCCCCTCAAGGGCGTGATGAAGTCGATCGACGATATAGGCAACCGCGGCAA
AGACGCGATGATCAAGATCGGCGCTGGCGTCGGTGGTATCGTGGCGGCGGGTGTTGCATTACAAGGCGCA
ATTGCCCCCGCAATCGAAATGAACCGCGCGATCGGTGAAGTGCGGTCGTTGTCAGTTGCGGAAGAATCAC
TTAGAAAACTCACAGACACGGCGTTGGAGTTTTCTTCACAATACGGCGAATCCGCGACGGATTTCGTTCG
TTCTTCTTATGATATTCAATCCTCGATCGCCGGCTTACAGGGCGATGAATTAGCCGAATTTACGAAAGCG
TCTAACTTATTAGCAAAAGGTACAAAAGCCAATGCAAGTACAATTACAAACTACATGGGGACAATGTACG
GCATTTTTGAAGAAGACGCGAAAGCGATCGGAAATGCAAATTGGGTGCAGGAAATTGCGGGAAAAACCGC
GCTTGCGGTGAAAATGTTTAAAACGTCGGGCGACGGTATGAGCGCTGCGTTTACATCCGTTGGGGCGTCG
GCAAAATCAGCAAAAATTGGTATTGCCGAGCAATTCGCGGTGCTGGGAACATTGCAAGCAACAATGGGCG
GCAGCGAGGCAGGGACAAAATATAAAGCGTTTTTGGCGGGCGTTGGGAACGCGCAGAAAGCGTTAAATCT
ACAATTCACAGACAGTAACGGCAATATGCTAGATATGGTCAGCATATTGAACAAGATTAAAGGAAAATTC
GGTGACACGCTAGAGCTTGCAGAATCCGACGCGCTCAAAAAAGCATTTGGAAGTGACGAGGCGGTGGCGT
TGATTAAGTTGCTTTTGCCGAAGGTCAATAATCTAAAAGGGTCTATTCAAGACTTAGCGAAAGTTAAAGG
AATGGACGACTTGGAAAAAATGGCGCAAGCGATGACCGATCCATGGGCGCGTTTTTCACAAACATTGAGA
AATATCAAAACAGCAATCGGCACAGAAGTGTTGCGTGTGATTGAGCCGATCGCAAATAAAATCGCTGATC
TTGGTACTAATTTTGTGAAATGGCTTTCAACTTACAAAAATATTGCACGCTGGATCGGCTATATCGTCGG
CGCATTAATTGGATTTACTGGATTTACTGCCGCGCTCACGTTGATGAGCGGCGTTGTTGCCGCGATTGGC
GTCGCATTTAGCTTTTTATTCAGTCCAATTGCAGCGGTGATTACACTGATTAGCGCAATTGTAGTCGTGG
TTTATAAATTCCGCGCGGAGTTGTTCGGATTTATTAAAGGCGTGGTGAAAGGCTTTAAATCCGTCGGTGT
ATCATTTGAGCCGGTGGCGAAAGCATTCGGCAAATTATGGGACAGCTTGCGCATTGGGCAGACAATCGCC
TGGGCGTTCGGCTTGTTCGGCGGTGCAACGGATTCAGTAGATACGTTCACAAGCGCCGGCGAAAAAGTCG
GAATTTTTGTCGGTAAATCGCTTGAAATCGTGGTAAGCGTGATTGAATTAATCGTGACAAATATCGCGGA
AATGGCAGATATTTTCGCAAACGTTGCAGATTTTATCATTGAGATGTGGGACGGTGTAATTAAAGGGTGG
CAAGAAAGCGATCCAAAACAAATTTTCGACGCTTTGGCAAATGGCGTTGGAAATATTTTTAGCAGTATTT
TTAACGGAATTGAAAAGATGTTTATCAATACGTTGAACTGGCTAATTACACAAGCAAATAAAGTGAGCGG
GGTGATCGGAATTGAAATACCGCTTATTCCCGTCGTTGAAGATAGCAAGCCACAATCAAGTTTTTACAAA
ATGCAATTTTGACGACTAGAAACGCGACGAACAATATCAGCGCAACAGGTAACCCACAAAAAACGAGCGG
GCAAGTGTTCGCGCTTGGTTCAAATACACAACCGGAGAGAACACAGATCGCCGGCGGTTCAGTAAGTAGC
AAGCTAACAACAAATCAAAATATTGATCGGTCGGTGAATATCCACGGCGGCGTTGTTGTGAAAGCAGATG
ATCCAAGCAAATTTGAACAATGGATGCGCGACCGCGAACAGCTAAATGCGGGGTGATAAATGACGAAGAA
ATTGTATTTTGATTTATTAATTAAAGGGGAAGATATAACGCTAGATAGCGGTAATCAGCCTGTTATTTGC
GATAACCGAGTATCTATCGCGCAAGATATTAAACACGCGCTAATTGAAAGCGGACTTGCCACCCTTTTAA
TCGCAGAACGCAGCCGCATTTTGCGCCGCGATATTATTCTGCAGATGATTTTAATTGTTGAAGAAGACCG
CAGACTAGTGCCGGGAACGATTTTTATCGATGAAGAAGATCAAGGGCGTTTGCGCTTGACGGCGGAAACT
TACGAATTTGGGAAAATTGAGAATTTGGGGATCGTATTAAATGACTGATTTTAAGCAAATGTTAGAAGAA
AACGGCTTGCCGACAGAAGAAACGCAGATCCGACAAGAATTTGAGCGCTTAACAGATGAGGCGGGATTAA
TTACGAACACGTCGCGGATGTCGCCGTTTTGGCGCTTAATCACCGCAATCGCGGTTAAGCCGGTGAAGTG
GCTTACGGATCACTTAATTGTTGAGATTTTGCCTAATTTATTCGTTAAAACCGCGCGTGATAAATGGTTG
CAGATTCAGGCTTGGCAAGTGGGGCTTGATTTTAAAGACGCAACAAAGGCACAAGGCGTAGTGCATTTCA
CAAAAGAAAGCGACTTGACAGATTTAACAATCAAAGCGGGAATAGTTGTTCAAACAGAGCGTATTAACGA
CGTGATTTTTAAATTGATTGTGACTGAAAACACGGTGATCCCGCGCGGTACGTTAATAGCGCCAGTGCCG
GTTATAGCAGAACACGCGGGGACGGCGTATAACTTGGCGACGGGCTACTATCGAATTTTAGCGGAAAATA
TCCCGGGCGTGGTGAAAGTCGAGAATTTAGACGATTGGTTGACGAAACCGGGCGCCGATCGTGAAACGAA
CGACGAATTGCGCGAACGTTATCGCACGCAATTCGCAAGCGTGGGACAACATCATATTGATAGCGTTTAT
CGCGGAATGATCGCAAAAGTAGCGGGTTTATCCGTTGACCGCATTTATTTTAAACATGACGCGCCACGTG
GTCCGGGTACAGCTAATGCGTATTTATTATTGGATACCGGCGTAACAAGTCAGCCATTTATTGACGTTGT
CAACAATTACGTACAAACACAAGGAAATCACGGACACGGTGACGATTTGATTTGCTATGCAATGCCAGAA
ACACAGCACAATATTACATGCGCGATTTATTTTGATCCGCGCATTGAGATCGGCGAAGTGAGAAAAGGCG
AAATCAAGCAAGACGTTGAGAATATGATCCGTTGCGCATTTCGTGAAAATCGCAATTATCAAGTTACAAA
GACTTACCCGTTTTCACGCTTTAGTTGGTCGAAACTCGGTGAAGAAATTCACGCGAAACACAGTGAAATT
GATTCTTTAGTTTGGGGTCAGCAAGATATTAAAAGCGAGCTAACGATCCCGCGGATTCAGTCTTTATCGG
TCACGGTGGCGAAATGATAAAAATAAAATTACCGTTTTGGATGGATAAAGGGGAACTTCAGAAAATCGCG
CTACTTTTCGAAAAATGGTGGGCGTATGTGTTAAGCGCGGTGAAATTCCCCTTTAATATCTTAGATGAAG
AAACGTGCGGCGAGAAAATACTAAATTTAATCGCGTATCAGCGCGACGTCGAGCGATTCGACGGTGAGCC
AATCGAACTATTTAGAAAGCGCGTGAAATATGCGTTTTTAAATGCGAAAGACGCAGGGAGTAAAGCGGGC
TTTATTCGTATTTTTGAGCGATTGGGGATCGGTAAAATCGGCGTGGGCGAAAGAATAGACGGGATCGATT
GGGATATTATAAAAATCTATATCACTGATCAGCAGGTGGTGAATAATAACGCGTTATTAAATTTTATTAT
TAGAAAATACGGGCGCACTTGTCGGCGCTATGACTATGAAATAGTAACGTTCACTCCGACGGTGATCCAT
TACGGCGAATTTGATCATAATCAGCAAGTTTTTTATGGAAAATTAATATTCAAAAATAATCGCGTCTTTA
CTGGTAACCATTCGCAGACGGGCGAAGTTTATATTGCGAAACTCAATTAAATAAAAAAATAATAGAATAA
TTAAAAAGTGAGAATATATGAAAAACTACAACACAATTTTAACAGAACACCTTTCAAAATATATCGCGAG
TAAAACAATTTTAGGCGAGCGGGTCGAATTGACCGAGTTTATTTTTGCACAGTTACCGCTTGAGCAATTA
AACGCTTTAAGTAAATATTCTACACTTCCAGACGATCATTTTATCGTACACCGTCAAGCAGTGAGTAAAA
CGGGGCTAATTAATGAGGATTCCGTCGCCTATTCGGTGACAATGGGGACGGATGTTGGTGATTTTACGTT
TAATTTTATCGGGCTTTTAACAAAAGAAGGCTTGCTTGCCGTTGCAGTGCGAGCTGCAGAAACGCAAAAG
CTTGCGACTAAAAACGGCTTGCAAGGGAATAGTTTAACACGTTCGATTTTGTTGGAATTTTCAGGCGCCG
CAGAAGCGACGCAAATCAACGTGCCGGCGCAGACATGGCAAATTGATTTTACAGCTAGACTTAACGGGAT
TGATGAAGATATTCGCAACCTTGCGCGCGATATTTACGGAGAAATCCGATTTTTTAATGACGGCTTTTTA
GCCGTTAAGCAGTCAAAAAATATTGTCACAATTAAATCGGGCGTGGCGTATTTAAAAGGTTATAGAGTTG
AATTAGCGCACGATGAAATAATCGGGATTAATCGATCCGATTGCGCTATTTATATAGATCTAGTTAGTCA
GGGCGACGTTGTCAGCAAGACAGTAAAGAAAATTTCTTTTTTAACAGACAGAAAAGACGATTACACAGAT
AAAGCGGGAAATGAACACTACATTATAAAAATCGCAGACGTTGAAAACTGGAATATTATTGATCGTCGCA
TTCGCGGGGAATTAATTTTAAAAACAGACCTGGGCGCAAGTGACGGCTATAGATATATTGGAAAATGTAA
ATCTATTGCGGAATTAAGACTTATCGAACCGAAATCACACGGGCAATCTATTTTGCTTTCGTCATACTAT
TTAAACGGGAACACCGGCGGCGGCGAGTTCGTCGCTGATTTTCAAGATTCAATTACAGCAGATGATGGCG
GCGTCACTATTGTGACAGCAAAAGGCAAGCGTTGGAAACGTGTATTAAAAAATAACAAGGTTAACGTGTT
AGATTTTGGTGCGAAAGCGAATCAAGACTCAACCGTGGCATTTGAGGGCGCGTTTAAGTATGCAGGTAAA
AATGAAAAAATAATCACGTCTGATGCGTCCACTTATTTAATTAATAAGCCGTTATTCCTTTCCGGCGTGG
GTGGTATTGAGTTGCCGTGCTTAATTTACGGTACATTTGCAACAACACAGGGCGCAATCATTACATGGTT
TGAGAATTCGCAAGAAATCACGCACGCGCATAAGAATTATATTAATTTTGTAATGTGGCAGGATCAAAGT
CAGGATAGCGTCGCAATTCGTTTGATCGGTTTGAAATCGACAAGTTTAAAAATAGGCGAAACAGGCTGTG
TTCAGCTTTATGCAACAAAGGATAAAGCCGAGCAACAAAGAAAATTTAACGGACTTGATACGAGTTCTTT
GGCTTACAATAGATTCGATATCGATGTTTTATCTACTTTACATATTACAGGCAAAGCAGATGGTTGGGTG
AATGAAAATACAATTAATACACAACGTTTTCGCGCAGTAAAAACAGGCTTAAGAGCGGGGATTTTAATTG
ACGGGGACTATGCGCACAATCATAACTTGATCCGCCGCGGTTGCTTGGAGGGGGCGCAAATTATTCATAT
TGATCATGGTTACTCAAATACGATCGAAGATGTGCGATTTGAGAGAAATCCACAAAATAGAAATGAAGTG
CTTAACATTCGTTTTTCTGAAAAAACGTGGTCAAACAGAATTACAGCGAGTTGGGTTTCGTCGCCGGGTT
TCACGAATGGCCCGTATGGGATTTATTATAAATTAGTTAACGTTGTTGATAATGGCTTGGATAATGTTGT
ATCACACAATCAAGAAAATTATTCTGATGAAGCGTGCTTGTTTGAACTGTCGCAGACTACACCTTTCGTA
TCAAGTATTAATAAATTAAAAACCGGCATATTGAACAACAATACCGATATTCACAACGTAAGAAATATTA
AACACTTGATCAACGGTGATTTTAAAATTTTAAAAGATTACGCGGTTATCTATGAACAGGAAAATTTCAT
TCATGTAACTAAAGGGACAATGTTTGACTTAAGTTCAGATAAAAAACTTTTTAGAATTAGCGTCCGCTTA
TTTGATAAAGATAAAACGCTAATCACGGATCAGCTTGACGAGTTGATTTTGTCGGGTGAGTTAGAAAACG
ATCAGAGAGTGCCGACGCAGTTGACCATGCTTGGAAATGATGATCATATTAATTTTATGATTAAATCAGA
TAAAGTGGCTTATGTGAAAATTTTAATTAGTTCGGGAAATAATAGCGAGAATAAAACATTTAATTATTTA
CGTTTTATTGTTCGATATCCGAAACACTTTATAGAAAAATCGCGCGGCTTTCATAACATCGTAAAACCGG
AACGAAAAAATTCACTTATGTATTATTCTAACGATGATATTGATATGGGGGAAATTGGCGAGGGGATCCC
TTGTTATAAGCATGACTTAAGTGAGATGAAAATTAATATTACACGATCGGCGATCACGGTGAAAAACATA
GATCAGAAAGAGATTGATATTGACGGGACTTTGATTCAGTTTGCGCCAAAAGGTAGTTGCTTTTTAATCT
ATGAGGATCAGTCAAAACAAGAAAAGAAATTAGCGATTGAAACAGCAAATAATAAAAAAATCACTTTAAA
AGAAAACGCCCCGGTTGATCTGACGGTTGGGCAAAATGTCGTCTTTTTAGTCACTAAAACAAAGTCATTG
TAAAGGGGGTCCTATGTGGAAAAAGCAAAAATTAAAACTAGCCCCGCAGGCAAAGCGCACACTTGAACAA
GCACAGAGGGGGAATATTTCCCCCTTTTCGCTATCAGCGCAAGGGGTCAAAATCGGGGTGCATAACTGGT
CACATGGAATTAAAGAAAAATCAAATATGTATCTATCGCCTGAAAATGCAGTGAAAGCACTTTCTGCGAA
GTTAGTTGATTATGCTGATCCAAATCGCCCTCGAGGGCAGCAGGATGTGATTGCGGTGATGATAACTAGC
AATGATATTCAAGACTTTATCAGCAGACTTGAACAAGTGCGCGTTTTAATGCCTGAACCGACTTTTAAGC
AAGCGCTTGATTATGCGAAAGCAAGTAAGTCATTGCAAGAAACGAAGATGATTAAGACGCCGACGATTCA
AAGCCCTGCTTTCGCTAAATCAGCAGATATTACGCCGGGGGCGAATCGTGAAATGCAGTCAATTTTACGC
AACGCAATGAGTGCAGCAAAAGCGACAAGCTCGGGCGACCCGCAAGCAAAATTGACGGCACTTTTAGCTG
TGAAACGTGAGAAAGAACAACAGAATGCGCGCCGCGTTGCGGAAATGTTAGATACAAGTGTTTTAGTTGA
CGCGTTCAGTGCGTCGGACTTTTTAGAATCAGCCGACGCGCAAATAAAATTAAATATCCCGCCCGCAAGC
AATGTGTTTACGGCTTGCGTGATGTTTATCGGCGCGGATTTATCAACGATTAAAGGAATGTTAAATGACA
ACGATTAAGCGCAATCCGAGCGTGCAGTTAGCGTTAGACGGCAAGCCGATTCATTTGCACGATATAAACA
TAAACGCGAGCGTAAAGCGCGACGATAAAGATATGAGCGGGCAGAAATCGAGCACGAAAAAAACAGATAA
AGGCGTGAAAGCGAAAGAATTAAACGTTATCGGCGTGATTCCGTATGAGCGCAAAGAATGGCTCACTAAC
CTGTTTAACTTAGCAGAGGCAGAGAATGAGAAAGGCGAGCAAGTCAAATACCGAGTTTCGTGCTTAATCG
CCGAGGCAATTAATATGCGAGAAGTGCAATTCACGGGACAAGTGAGCGCGACAGAAATGGGCGGGCGTTT
AGCGTGGCAAGTATCTTTTACGTTGCGCGAAGTGAATTCAATTGCAGAGAAAAAAGAACAGCGCAAGCCA
AAACCGACAGTAAAAACGCAGAGTGAGAAAGCTCCAGTAGCAGAACAGCAGAAAAAAATGATGGAGCGAA
ATCAGCAGAAAAACAGCAAGAAGATGATAATTCAATATCTAAAAAAATTGATGATATTTTGGGTGGTTTG
GGATGAAAATAATTAAAACAGTGAGGATAAATGGTGAAGAATTAGAATTAGCGCAAGAAGACTTGATTTT
AGAGTTGAATAATACAGGGCGCGGGTTCGTCACTGTTCGTACAGATAAGCAGTGCGAAGGGAAAAGTGCG
GTGATTTTTGTTGGTGAATACGACAATTTTTATAAATGGTTTGACGGGTTTGTTGAGCGTGAACAGTTAG
CCGAAAACGGCTATAAAAAGCTATTCGTGCGTGAGAAAGTGGCGATTTTTGAAAGACCGCTTAATTGTTC
GCACCGTCATGTCACGTTAAGGGATCTTTGCGCGTGGATTACAAGCGCGACGGGGATCACTGTTAAAGTG
CCGGCGGCGAGTTACGCAGACACGCCGATCCCGCTTTTCACACATACCGGAAGCGGTTATCAGCTTTTAA
ATAATATCGGGCGACAATATCAAATCAAAAACTATATGTGGCAACAGGCGGCGGACGGTTCACTATTTGT
GGGATCGCACGATGATTCACGCTGGTTCGGGCGTGACGTGCACATAGATGAAAGCGTGACGTTATCAAGC
GGCAGCAATGATATGACGATCCCGATCGCTGCTGCTATTCGACCGGGTGCGCTGATTAACGGCAACAAAA
TCAAAACGGTGCAGTTAAAGGGTGATGATTATGTGTTAACGTGGGAAAGTTTAGACAAAGACGGCAAGCC
GGTGCAGAAAAGCCCCGAGCGTCGTCAGATAGAAAAAACATTCCCTGAATTAGCGGGCGGTTATCATTTG
CCCCGCTATGCGAAAGTGGTCGGTGTGGCTGATCCGTCGGGTGCGGGTGATATTTCAGACCCGTTCCGCC
CGAAGTATGCCGTAGAATTGCAGTTGTTGGACGAACACGGCGAAGTTGATCAAGCCGTGCCGGTCTATCC
CGCAGTGCCGTTGCCCGTGACGAGTACAGGCTCACAGGGCGGGGATTTTGCTTTTCCAGAGGTTGGAACG
GTGGTAGAGGTTGGGTTTGCTTACGGGCGTTCTGATAAGCCGTTTGTACGCACGATGTTGGCGCAAGATA
AGACAATCCCGAACGTAGAGCCGGGCGAACAATTAAAACAACAACGCCCAGAAGTTTACGAACGCACGGA
CGCGGCAGGAAATAAAACGCGGGAAACCGATCAGCAAATCAAAGATAAATCTTTCAAAAGGGTGATTGAG
TGCGATCAAGAAACAAAGACAATCGGCACGTCTGAAAAGACAATCGACGCAGACGCGGACGAGATGATCG
GCGGCAATAAAAGCGTGGGCGTTGTGGGAAACTATGAAGAGACAACAGCAAGCAATAAAGGTGTGGGCGT
GGGCGGAACGTTGCAAGAGCGGATCGCGGGCGTCGCGTCGCGCGTATCAGATACTAAAAATAAATTTACT
GCCCCGCTTAGTTATATGGGGACTGACGAACAAAATATTTTTAAAATCTTAGAAGAGTTAATACAGATCG
TAGCGGATATTGCAGAAACCGCAAGCAGTCATACTCACAGAGGGTCACCCCCACCCGACCAACGCGATCA
GTTCTCACAACAGAAACAGAAAGCAGACACAGAAAAATCTAAGTTAAGTCCAATTATTGAATGAAATTAT
TTTACGAACAGTCGAAACAAGCCACGCTACACGCGTGGCTTTCTTTTTACTTTCTCCCCACTCTTTCCCT
TGCATTCAACGTAAAAACGTCACCACACGCGCCACAGGGCACAATAGTGCACGAACCGGCGCGGGAACTC
ACGGAAAATTTTCACGGCAACAACCACGTCACGGAAAATCCACTTCCTCCCCCGCCGAATTTTTGACGCG
TTTTTGTGTTTTTTCAGTTAATTTGCAGTTAAAAAACAAGCTCAAGCCTTGCAATAAAAGGATCTGTAAA
AAAGATCTTAACTGAAAAATTTCACTTAATTACAGCTAATTACAGTTAAAAAAGATCGTAAAATCAAAAT
GGAATTTGTAACACTTTGAAAATAAAAGGAATAATTAGATTTTACGTGGAGATTTCGTTATTTTGTTAAC
TGAAAAAAAAGTACAGAAACATTTTTAGTGTTTACAAAAAGAGCAAGAAAAGATTAAATAAAACTTGATT
ATTGAAAATAGAAAAGGGGTAAGCATGAGTAAATATGATCTTTTTTCAAAGATAAACGGAAACAGATTTA
AGATAAAAACTTTTGAGAAACGCCGCCATGCTAAAAAATTTATAAAAAAATAGCGGGCGTGGAAAGTGGG
ATTAATGGTTTTTTAATGAAAAAATTTGGAATAAAGCCGAGTTTCAAGATGACTATTTACGTAGAAATAG
CAAAATTGAGACATAGATCACAAAATAAAACAAAATAATTAAAAAAGGTGTTGACTGGTCGCGATTGCGA
CCATATAATAGAACACAAGAAACGGCAAGGGGTCGTTTCAATCACAACATAAAAGGTGACTATCATGAAA
AAACAATTCAAATTCTACTCTTCAAACATCTCTTTTAACAACGTTTCTGTTGCAGTATATGAAAACAAAG
CCGGTAACTACGTTTTACAAGTAGAAAAAGACGGTCGCAAAGTTAGAGGTACTAATGCAGTAGAAATGAC
AAAAGAACAATACGAAGATTTACCATTCGATGACTACAATTCATTAGTTAGATTCCAAGCAGCCGCTCAA
GTTTGTGGCTATAACATCTAATCAATCAGCCCGCAAAAATGCGGGCTTTTATCAAAAATAATAAGGTGAA
AAAAATGACAAACGAACAATTACAACAATTACGAAAAGCATTATTTTTAGATGTGGCAGAAGCAGCAGAG
TTTATTGGAAATGTTTCTCCTAGAGCGTGGCAACGTTGGGAAAGCGGTGATCGCGCAATTCCGAAAGATG
TAGAGAATAAAATAATTGAATTAAACAAGATACAAGAAAATGCGATTGGTATTGCATTAGAAAATGAGGG
TTATTCATATTCATTTTATGATTATGAGAGTTTTAGAGAAGAATTCAGTGACAGTACATTGAAATGGCGA
TTATATCAGTCAGTTTTAGCGCGAGCTTATCAAACGCTAGGAGATTCTGAAAAAATAGTGCCCGCCCCAG
CTGATTGCAATTTATATGCATTTTTTGAAGGACTAGAGATTTGAAAATGGCACAAGAAAAAATGCACTTA
GCTTTAAGAGAGCTAAAAAAGTAAAACGAATGTATAAAACATTCGAAGAGCTAGAGAAACATCACAACGA
AAATTATAGAAATGCTCCATTTTTTATTTCACTTGATGATTATCTTTCAATAGCAGATATGAAAAGTGAT
GAATTTGCTTATCATCCGCCGATAATTGCTTGGAATTATAGTAAACTGATATATCGTTTTGATGTAGATG
CAGAACAGGAAATAAAAAGAACAAAAATAACAGATTCAATCCCGTCAGATATTTTTACAAGAATGCCTGC
TTGGAGCATATTTATTGAAACAAATAACTTGCGTTATGAAGAAAGTAAAGTAAAAGGATTCTTTGTAAGT
TTTGATTTTATGGAAGAGTTGGGCGGGAATATACTATTGTTTTTATTTTATTATAAAAATGAAGTATTGC
CATTTTTATTCCCGCTCATTGAAAACGGGTCTATAATAGATTCTTTTGATAAAACAGAGCAGATTATTTT
TCAAACAGTAAAACTTAACGATGATATAAAAAATCTATTATCGGAGGCTATCTCATTGTTACTTTTTATC
TGTACACAAAATAACGATATCACACACGGAAAATCAAAGAAAACACCGACGAAAAGCAACGGTTTAATAA
TTGAAAATGACGCGATTTTTAATTATGCTGCAGTAGCAATCGGGAATGCGATAAGATTAAATAGAAAAGA
GGTAAAAGAGAAAGATTCAAAAAATGGCTCACATAAAACAAGACGCCCACACATCCGCCGTGCACACTGG
CATGGATATTGGACTGGAAAAAGGGATGAGCCAGAAAATAGAAAGTTCGACTTAAAATGGTTACCACCTT
TCGCTGTTGGACTGAAAGACGGTGCTGAAATCCCCGCGGTTGTACATAAAATTAAAAAATAAATTTAAAG
CGATCTTAAGATCGCTTTTTTCATATCTAAAAAGTGGCGATACAGCCACCACACCTAATTTTAACAACAA
AAAACGCAGCCACCAAGCCAGATCTAAAAAGCCACCAAACAGCCACTAAGTAAAAGTGAGAAAATTAAAG
CAGTGAATTTTAAGTATAAAAAAAGTCGCATTATGCGACTAGATTACTGTTTTTATTGATATTTAAATGG
TGCCCGAGGGCGGACTTGAACCGCCACGACTCGAAAGTC


>5	 2385993-2418212
TTAGAAGTCACGATAGCCACGAACAACACGACCAATCACAATCAAATCATTTGCTTCCTCCATGGTGAGT
TGGATCGGTTGGTATTCTCTCTTGTTATCGCTAATTAAAACAATTCCATTGAATGTGAGCTGTACCCTTT
TAACTAATACTGCACCTTTATTATTTAAGATAAATATTTGTCCATCAATCAATGTTTTGCTTGGGTGGTG
AACGATGATATCTTCTTCATCTTTCAATGTACTATCCATGCTATTGCCAAAGACTTTATACATACCACAA
TCTTTCGCTTTAAAACCTCTAGCGAGTAACCATGACTTTTCTATCTTGGTTTTCTTTATATTTGGGTAAT
CGCCATTTATACCACCATAGCCCGCCGTTACCATCACATCACGACAATCATCGATCCATTCAAATTCTCC
ATCCATCTCATCAGGTGACTCTGATTTTACATGCAAAATCCTTTCTGAAATGTCTTCCCCTGTTAATAAA
TAGTTAGGAGATACACCTAGCTCTTTAGCCAAAGTAATAATCATTGACGCTTGTGGCTCTGTTTGGTTTG
TTTCCCAATTTTGCAATGCAGATAAAGAAAGACTTAACTTTTCCGCCATAGCATTTCTTGAGATTTTTTT
TTGTTCCCTCAACTCTCTAATTCGATTTCCAATCGACGAGTTGTTTTTAAACTTAATTCGCATAACTTTA
AAAAATACCTTTTGATTTTTTAATGTTTTTAAAGTTTAAATAAACCTAATAATTTCAATTATATAGGGAT
AAAAACCTTTAAAACAATAAACAAACATTAATCAAACAACTTTAAAAAAAGTGTTTTTAAGGTTGAATTG
ATTGTTTTTATGGTTTATTATCCTCATTAGATTAATTAAGAGGGTTATCTAATGAGGACATTAAACGAAA
CTAAAAAAACAGCTGTTGATTGGCACCGTGAAGACATCAAAGCTGCATTAGCAAAAAAAGGTTGGTCATT
ACGCCAACTTTCTTTAAAGCATGGTTATAGCAATGGTAGTACGTTAAAAAACGCACTAGACCGCCCGTGG
TTAAAAGGAGAACGCATTATAGCTGAAGCTATTGGCGTCCCCGCTGAAATTATATGGGCATCGCGTTATG
AGCAACGTAACAATAAAAAATTTGCCGATAGATAAGTCTAAAAGAGGTTGTTTATGAGTACCAACAGCTT
AAAAACGCACTATTCAGCAAAAGAACTACTTGAATTAAGTTTATCCTGTTTACCTAATTCAGTGCAAGGA
ATTATTTATCAAGCTAAAAAACAAGGTTGGGAAAGTCAAAAAAGAGTTGCGCGAGGTGGTGGAAGTGAAT
TTGCACTTGCATCTTTACCAAAAGAAATTCAAAGCGAAGTTTATAGCAAATTTACTGAATCAATTGTTCA
ACGCAAACCAACCTTACCTGCAGTTAAACAAATCGATCTTAATAACATCACTTCTAAACAGCGTGAAATC
GCAGATGCACGCATGGCTTTGGTCGCTTATGTCCAAAATTTGGAACAAGTACAAAGTCGTGATGCTGCGA
TTAAGTTTATCTGCAACTCTGCTAAATCTGGGCAATTGCCCGATGAGGTGATGGCACTTGTTGAGCGTGC
TAACTGTAAGAACGGTAATAACTGTGGTCGTGTGCTTTCACATAGAACGCTCTACGGCTGGGTGCTGGCT
TACGAAAAAGCCAAAACACCAGAAGAACGCTTAAAAGCGTTAGTACCGAGCCAGCGCAAGGCAGATCGCG
TGGAAGATATTGCATGGTTACCTAATTTCTTGGCGATTTATCGCAACACTAATGGCGTCTCTGTTGCAGA
AGCTTATGTTGAGTTTGCCCATAAATGGCAAATGGAATTTGCAGATCAGCCACTCCGCCTTGCCTTGCTC
CCGAGCATTGACCGCGTACGTAGAGCTTTAAGCAAATTACCACGCCACATCAAAGAAATCGGACGTAAAA
CAGGCGCAGAAATGCGCGCATTGCAGACGTACGTTAAGCGTGACTGGTCTTGCTTGTTAGCTAATGACGT
CTGGGTCGGCGACGGTCATTCAATGAAGATGAAAGTGCAACACCCAGACCATGGTCGACCGTTTATTCCA
GAACTCACAATGGTAATGGATGCGCCAAGTCGTTTCATCGTCGGTTGGTCTGTCAGTCTTTCAGAAAACG
CTTTAGCAGTCGCTGATGCAATTCGTCACGGCGTGGAAAACCACGGCATTCCCGCTATCTACTACTCTGA
TAACGGGGGCGGTGAGAAAAACTGGATGCTTGATGGTGACATTACGGGGATGTTGCCACGCTTGGGGATA
AATCATCAAACAGGTATTCCAGGCAACCCGCAAGGACGAGGCATTATTGAACGTGTGAATAAAACAATCG
CACTACGCATCGCTCGTCAGTTTGACACATACCACGGAACGGGCGCAGACCGCGATACAGTCCGTAAAAC
CTCTACTGCAGTCATTTCGTTAGACAAAGCTATCAGAAAAGGCGCGACGGAATTAACCGAAAAACAAAAA
TGGGCAAAAGGCAAGTTACCAACATGGCAGCAGTTTATCGACGCAGTGCAAGTCGAGATTGACCGCTATA
ACAATCATCACATTCATAGAGAGATTGGCACAACACCAGCTAGAAAGCGGCGCGAACTGCTCGCAAAAGC
AGAGATTATTCATATCACTGCTGTTGAAGCAAGAGACTTGTTTAGACCAAGTGTTTTACGCGTTGCGCAA
AGAGGCTGGATTAACTTGTTTAACAATGTCTACTTCAGCCAGAAGCTATTAGATGTTGATGGTCAACAAG
TCCAAGTATCGATTGATATTCACGATCCAAGTTCAGTGATTATCAGACTCAAAGATGGCACATACGTTTG
TGAAGCAATGTTAGATGGCAATAAGCGTGATGCATTCCCAATGAGCTTAGTTGAAAAAGCACGTAAAGAC
AGAGCGCAAGGCAGATTAAAACGCAAGCAAGAGAAAGTTGATGAGATTAACGCAGAGCTTAACCCCGTTA
TTACGATTGAACAAAATAAAGGTGCAGAGCTGTTACACGGTTTGCGTATGAACGGGCTTAAAAAGAAAGA
AGAAGTGGAAGAAATTGCAGTATTTCCAAGTGATTTAAAAAGAATGAAACGTGCGTAAGGAATAAAAAAT
ATGAAAGTGAACAAAATAACAAGGTGTAACGAGCAGTTCAACTTAACAAAGTTGAGACATAAGAATGTAA
GTAAATTTGGGTATCAATATAAATTTAACCATTAAAAGAGGTAAGAAAATGAGACAGCAACTAGCAGACT
ATATGACAAAAAACGGCATGACGCAACAACAGGTAGCAAATGCCATCGGTAAATCTGTCGGTACAGTCAG
CCTGTATTTGCGCGGCGCATACAACGGTAAAGTTGAAGAAGTGGACCAAGCCGTTTCGCGCTTAATCGGT
CGTCACAACGACAAAGTGGTTGAGCGTCGCTTTAACAGTGAATTTGTATCAACCCATGCGGCAGAACGCT
GTTTAGACGCCATCGCGATTGCACATATTGAAGGTGAAATCAGCGTGGTTGTAGGTGCCGCAGGTTTGGG
CAAAACAAAAGCATTAAAACAGTATGTTGAGATGAACCCAGAAACAATTTTTATCGAAGTTGAGCCGAGT
TGTTCACCGAAAGTCTTACTGAAAACACTTTGCCAGCAATTAGGCATTAATGATGTCGGCTTAAATCACG
ATTTATTCACGCGTATCACAAACAAACTCGGTGAAGGTCGCTTGATTATCGTCGATGAAGCCGAGCTTTT
AAGCACTAAAAGTCTTGAGTATATCCGTCGCATTCATGATTTAACAAAATGCGGTGTTGTGCTTGCGGGT
ATGCCACGCTTGATTGTGAATTTAAAAGGAAAATATGGCGAACTTGCACAGCTATATAGTCGTGTTGGTG
TCTGTTGTGACCTGGGTAATGCACTTGTTGCAGAAGATGTTGCGTTACTTGCAGAAAAAGGATTGGGCAC
AGACGAATTTAACGAGCTTCTATTCAAAGTAAGCAAAGGTAACGCAAGACGTTTAAATAAGTTAATGCGC
GGTGCGGTGCGTTTAGCAGAACTTAATAAACGCACGCTGGACGAGGCGTTAATCAGTCGTTATGCAGAGA
TGTTAATTAATTAAAGGAGATAAAAAGATGGAAAGATGGTTTTTTATAAAAAGAGAAAAAGCTTACTACC
GCAAATGGACTAATAGAGCCCGTGGGTATGTAAAAGAAGTAATTGAATTAAAACAAAATATAAAAATGGT
TCAAGTAGGGAGAGTAAGTTACAGCTTTTGTGTGAGTTTAACACAATCTAATAATACCAATGAACAAGAT
TATATTGACGGATTGAGAGTAGTTGGAAATTGGCATGATAAAGCGTCATGGAAGAATGCATACAGTAAGT
TACGAAGTTTACTGCGTTATGAGCCAAGTCGATTAATACACTCACCGGAATTTAAATTAGCTGAATAACT
AAAGGACAGTAAATATGGGCGAATTATTGCAACGTGTGGCGTATGCGTTACGACGCGAAGGGGTTCAAGT
ATTACGTATTAAAAATGGGCGTTTCCCGACGATGATTATCTTAAATCCGAGTGAACGGATCATTAAAAAG
TCGGTAGAAGTCCGAGTTAATAACAACGGGCAACGTATGACGAAATACGTCGCCAATGAACAAGGCGTAA
GCCTGTATTGGTAGGAGGTTGAATGAAACGCCGTCAGATCTACGCCGTCTACCGGGGAGAGAAGAATTTG
GGTGACGGCACAGCGGAAGAATTAGAAAAAAAGTTAGCAATATCAAAAAAGAAAATTTATGCGCTTTGTT
CACCGTATGTGCATAAACGAGATAAAGGGCAACAGTTAGTTGTGATCAAACTAGGTAAAGAAGAGGTTTA
AATATGAGTAAAGTCGAAATGAACGGGCAAGTTTACTGGAAAAACATCAAAGGAAACTTAGTGCCAGATG
AGATGGTGAAAGAGATTGATAAAGAGCGTGACTGTTTAGTGCGTAATTTTGTTGAGCAAGCGATTGAAAA
GCAAAAAGAAGTCCGCGCTTTCAAAACACAAGTCTTTGATGATATTGGCGCATTTATTCAGCTTTCAGCT
GAAAAATACGATGTCCAGCTTGGCGGTCGGAAAGGCAATGTCACGCTGGTGAGCTATGACGGTGAATACA
AGCTGATGATTGCAGTGCAAGACCGCTTAACGTTAGATGAGCGTATTCAAGCCGCTAAACAGCTGATTGA
TGAATGTTTGCACGAATGGTCAGCAGATGCGCGTCCAGAGCTTCGCTCAGTCATTAATGATGCTTTCCAA
GTGGATAAGGAAGGTAATTTGAACACCGCGCGCATTCTTTCACTTCGTCGTGTAGAAATTCAAGACGAAC
GCTGGACTAAAGCAATGCAAGCAATTAGCGACAGTATTCAAATCGTTGATAGTAAAGACTACGTGCGATT
TTATAAACGCGATGAAAACGGCAACTATCAGCAAATCAGCTTAGATATGGCGAGGGTTTAATTATGTGTA
ATCACTATATCCCGACTATCGCTTTATTGATTCTCTACAGCTGGATTGCGTGGCTTATTTATCGCAAATA
AAACGCTTTTCAAAGCTCTTTTAACTTGTATTAAAGGGGCTTTTATAAAGTGTTTTAACAACAATAAGGA
GCAAAAAAATGGCAAAAAAAGCAAATAAATTAAGTTTTAAAGAGATCTCGCAACTCGCGAGTGAAGTTGA
GCGAGCAGGCGACTATAGCTACGCAGCTGAACTGTGGAGAAATGCAGCAGAGCTAGCAAAAAAGGCTGTT
AATAAAGAGTGGTGTGCGCGTCGTCACGCTTTTTTAACAAAGTGGGCATTGCGTTGGAAGGAGGCCGAAA
ATGGCTAAATATGTAGTGCGCTTATATTGCTTAGTTTAAGCAACAGTCGAAGCAGACAATATTGATGATG
TAACTGAGCGAGTGTGTGACTTGAATCAATTCGATATTAATCAAGTGCCACATCAAATAACCGAAATTGA
CGATGTGATGGAGGTCGAGGAACTATGACAAAACACGATATCGCACAACAGATTGTTGAAATACAAGAAA
TACTCGAAATCGCGAGAGATAACGTGATTGAAGAACGTCGCGCGGACGCAAAAGTGATTTTGCAACGTGC
AATTGCAGAAATTAAAAAAATCAACTGGCAAATAACACCAATAAATCAAATTTGAGGTAAACAATGGCTA
TTTATCTTACGCACTCAAACAGAGTGATCAATTTCCAAGAACCGGAAAAAAGCGATATTCATATCGACGA
TATCGTTCACCATCTCTCAATGATACCGCGCTTTGGGGGTAAATTAGACAGACATTACTCGGTGTTAGAT
CACAGTGTTTATGTTGGAATGATTGCTAAAACATTTTTAAAAGCGGATGACGAAACTGCGTTTGCTGCGC
TCATGCACGATGCGCAAGAAGCTTTTCTTGGTGACATCCCGAGTCGGTTAAAAAGTCTGCTTCCTGATTA
CAAGGCAATTGAAAAATCTTTTGAGAAAGTCATACAAGAAAAATTCAATATTAGCATGAGTGAAACGATT
AAAACTTTCGTGAAATGTGCAGATTTGCTCGCTTTAAAAGCAGAAAAAGAAGCGTTTATCAATACGCCGA
TTGAGCAAGAGTGCCATTGGCAATATTTGCATGAATTACCGCTTGTGCCGATATCACCGATTGATTTTTG
TGTAAATAGTAAATAGTTGTTTTTTCAAGCCTTTGATTATTATAGAAAATAAGGTGAGATATGGAAAAAA
TAACTCTATCTTACATTGCTTTGGCATTAAAAAAACAATATGTCCCCGGTAAGGTGATTTTGAAGTGGAT
AAGAGATTACAGAATTAATCTTGCAATAAGCGGTAGATACACAATCTAGCAGGTTTTGATGTTGAGAGAC
TTAGAAGGGCAAGCGTTACGTTTAAAAGAAAAGCAAAGCGTTAAGGAAATGATGAAGATTATGAGAAAAG
ATATGGAGTGGAGATGAGTCAATCGAACGAAAAACTACTAAAAAAATCAAGAAATTGTTAGCGTTATCTA
AATCTAACAATCCGCATGAAGCAGCTAAAGCGTTAGAGATGGCACAAAAACTAATGGCTGAACATAATGT
GAATAGCATTGATGTGGAAATTTCAGAAAGCGATAGCAAACAGAAATTTTCTCGCAAAACTGGGCAATAT
GTTCATGCGCTCGCCTCTTTAATCAAAAGAGTGTTTGGTGTTGAAGCATACTTTTCAAACCGAACTAACA
ATATTCCTGAACAAAAATTACATGCTGTTTTTTCGGTCAAGAAGAAAGACCTGTTATTGCTTCTTACTGC
TTTGATGTGTTGTATCGTCAATTACAACAGGCTAGAAAAGCATTTATAGCAACGCAAAGTAAGCGTTTGA
AGCGTAGTACATTGATTGCAAGAGCAGATAATTATTGCCTCGGCTGGGTTCATGGTGTTTATAAAACAGT
TCAAGACTTTGTTTTAACACAGGAAGAAAAAGAGAAAATGGAGCGATTTAAAAATCAATTACATAAAAAA
ATGAATTTAAGGGAAGCTAAAACTCGTAAAGTTGGTGATACCAGAGAACGAAATGGAGATGAGTCTGGTT
TAAGGGGGTATCTAGACGGTAAACAAGTGAAACTGAATCGCGGTGTAAACGGACAAGAAACACTAAAAAT
AGCGCATCAATAAGACTAATCAAAGCAGGAGTAAAAAATGGATAAACACACAAGAGCAGCACTTGCATTT
GCTAGAAATGTAAAAGCAGAAAGAGGCGAAAAAACGGTAGAAATTGGCGAGTTTGAGTTAACTACATTAA
GACATGACAAGAAACGGCTAGATTTCATTGAAAAAAATGCAATAGATATTGTTGTTAATGGATATGGACT
TAATGAATGTGAAATGTGGACACCAAAAGGTTTAATCACTTTTCCTGCGGCAGATACTGTGCGAGAAGCG
ATTGATAATGCAATGGCATTAGCAGATAAATAAAACCCATTTTTCAGAAATTAAATATAAACAGGAGATA
AAAAAAATGAGTAATGAAAAATATTTCTCAGTAGATGTATCTAATGACATTCATATTGTTAACTTACACG
AAACATTAGAACAAGCTAAACAAAGTTGTTTAGATGGTGCAATCGAGGCTCATGATTTTGCAGATGACAT
GTGTGATCATGAAGATTTTGCGTCGAATGATTTGCCAAACGCTGTTTACGGCATTGTACTTGGAAAAGCT
GTATGTAAAGAAAAACAGTTAAGCGAAGAAGAAAAAGAAGACTACGGCTCTGATTTAGTGCTTGAAAAGC
CAGAGCTTGTTGAATTACCACAAGACAATAACTGGATTAGCGTGAAAGAGAAACTTCCAGAGGCATATAC
TCATGTTTTGGTTTATACGATTGCCGCTGAGACAATTTCTTTATTTTATGACGGAGAGAAATTTTTATTT
TATCCGTACACATATGGTCTAGAAAAAATTACACATTGGCAACCACTTCCAACTAAACCAATTCAATAAA
ACCCATTTACAGCCCATTTCCCACAAAAGTGGGCTGAATAATGTGTTTTAAACGATGTTAAAAGGAGTTT
AAAAATGAAGTGTAAATGCCCCGCTTGCGGTGCGGTATTATCGCTTGATGTGTTATTACAGCATGAACAA
GCAAGCCTTGCAGTAATGTCTGCACTCTCGCTAAACGGTGATTTCGGCAGACTTGCTGTGCAGTATTTAG
GGCTTTTTAGACCAGAAAAAACGGCACTAACAATGGATCGTGTGGCAAAGCTAATCAATCAATTGTTAGA
TGATGTTAAAAATCAACGCATTCAACGCAACGGCGACGTTTATGACGCCCCGATTGAGTGTTGGATTGAC
AGTCTTGCTGTGGTTTTAAACAGTCGCCACAACTTAAAACTACCACTTAATAGCCACGGCTATCTTTATG
AAGTGATGACAAAGTGGCAGCCGAGAAATTTGGTTAAAAATAGTCCCGTTCATCAAAATAATAATCAAGT
GACAGCAAATAAAACAAGCAAAGCCTTGCAAAATTTAGCGGAGTTTGCCAATGGATGAGGTGTGGTTACG
AGCAACAGTCGCAAAAGGGTTGGCGGGGTTGGTAGTGCTAAGGCTACCGGGACAACCGCCAGAAGATATG
ATCACAAAAACGGCGGAGATTTGGATTAAAGCAATACTTCATCAAAAGATCTTTAATGGGTGGAATGAGC
AAGAGGACAAATGGCGAATCGAAGAAGCGTTTTTAACGCTTTATGCAGAATGCGACCGGTTTCCAAACCC
CAAAATGCTGTTAGAACGTCTGCCAAAACGCAAGGTTTTAGCCTTACCTGAGCCAAAAATCACAGTTTTA
ACGGCAGAAGAACGAGAAAGAAACCTCACTTTTTGTCAACATTTTAGAAAAATATTAGGAGCGGCACGTG
TACGAAAATAGAAAAAGTATTATTGCCAAAATTCACATCGGTAAAAACACATTAAAAATGGATGATGACG
TGTACAGAGCGTTTTTACAAAGCACTGTCGGCAAAACAAGCTGTAAAGAGATGAATATTGCAGAGCTTTT
AAATGTCCTCCGAGCGATGAAAGACAAGGGATTTGAGCCAACGGCGACCAAGTTTAAACATCAACGCAGA
CCGAAGCCCGCTGAGTATAAAGAGATGTATTTAAGAAAAATTACCGCACTTTTAACTGAACATCAGCTAC
CACAATCATACGCAGACAGCATGGCAAAGCGATCTTTTAAAGTTGACTTTGTTCACTGGCTAGACGTCTG
GCAATTAAAGAAAGTTATTCAAATGCTAGAAGTTTATAATAGAAGACAACAACGTGATGAAGAACAAAAA
AACACAATAGAATTACTAGACATCAGTGCTAAAAAGCAATAAATTAAGCCCCAACAACTCAACATCGGGG
CTTTTTTTATGAAAAAATTATTTATCTTAATCACTCTCAGCTTGTTCTCATTAGCTTCGTTTTCTATGAC
AGATAAAGCACAAAAAGAACTTGAAAAGGCACTCAAAGGGGACTATCAAACACTTAGAAATGTTGCGTTT
GCAATGGAGCAAGGCTCATTCGGACACGATAAAAATCTAGTATCAGCTTGCGCACTTCGTCGAGTTATTC
TTTTTGTTAATTCTGATAAAGCGGATGATACAGATTATGCAAATGAATTGATTACTTGTAAAAATATTCA
CGCAACAGAGAACCGACAAGCGTGGGAAATTGCATTAACAATAACTAAGTCATTATCTAACTAATAACTA
ATAACTAATAGATTTATTAAAAGCCTCGCCAAATGCGAGGTTTTTTAATTTTTTTCAAAAAACACTCACT
TTTTAAAAATCTCGTGATAGATTGCCGAAAAAATCGCAAGAAAGGGGGCGTTATGAGTACAGATATTGAA
AATGTTGCAGAATATTTACCCAACGTTGTACATGAAATGGTGAATATCGCAGGTTTTTCTGATGTTGAAA
AAATTATTAAACGATTCGGTGGTTCAAGATTTCGATTTTCAGACGGTATACATTATTTTCCGAAATTAAA
AGAGTTAATCGGGAAAGAAAGTGCAATCAAATTACGTACACATTTTCAAAGCGAAGAGATCTATATTCCG
CGCTGCGATGTTGCTTTGCGCGTATTGCGCAATCAGCGTTTAAAAGCCGATTTTGACTATTTAACGCAGC
GAGAGGGAAAATCTGGGCGAATGTCAATGCTTGAGATTTGCCATAAATATAAGATATCAGACAGACAAGC
GTGGGATATTGTGTACAGTCTTCAGCGTGAACCGAAAGCACAACAGACTACTCTCTTTTAAGAGCGGTGT
TGAAGTCGTTCACCGCTTTTTAAAATCTATTTTAAATCAAAATACTCTCAATAAATCACTTAATTTATTG
GGAGTTTTTTTATGGCTATTGAAAAAATCATCATCCATTGCGCCGCGACGCAAAACGGCGTGCGACTTGC
AAAGCGCGGTAAAACTGCGGCACAAATCATTGATGACTGGCATTTTGACGCGCATTTTCGGCGCGAAATC
AATAACAAAATTGCGTTTAATCGTCATTTACACGCCATTGGCTATCACTTTGTCATTGATACAAACGGGA
TGGTTGAATCTGGTCGCAAAATAGGCGAAATCGGTGCACATTGTCGCGGTCAAAATCGCAATTCAATTGG
CATTTGTCTAGTCGGTACTGACCGCTTCACTGTCGCGCAGTGGCAAGCATTAGCAAATTTGGTGCGAGAT
TTATCACGTAAATACCCCAATGCCACACTGCACGGGCACCGTGAGTTTGCACGTAAAATCTGCCCGGGGT
TTGATGTCGCAGAATGGGTTGATAACGATTGTCAGCCTTTAGTTGAACACGTCATTATGGAGCTTGAACA
TGAATAAATTACATCGTTTATTTGGCTGGTTACATACATATTTTCGTAAACCAATAAATACATGTCGCCC
CAAATGCTACAGCAAAAAAGCGTGGTCCTATCGTGTAAAAGGCAAGCCTACACTCGCACAACAACTCTAT
TTAAAAATCGGGGTGGTAAATGGCTAAACTCTCTGAACTTATCACAAATAGTGACGGACGCTTGTCAACC
ACGGGCTTTATTCAGTTTTTCGGCGCACTTCTAATGGCTGCAATTCTCATTTTCTGCGTCTGGCTTGACC
GCGCTTACGTGCCTGAGCTTTTTATGACGTTTGCTATTTTCTGCGGTGGCGGTGCGGCAACAAAAGGCTT
CGCGGTTGCCGTCGAGCGTCGAAAAAATCGCGGAGGTGCGGAATGACTTTACAGCTAATTTTAGTCGCAA
TAGCGTTTTTTTTAGGGCTATGCGGCTATGTCATTTTCAAATTAAAGCGTGCAAATAACACAATTGACGC
ATTATTGAAAGAAAACGCACAGCTTGAACAAGACAAAGCGATTGTGACAACACAACGAAATAATCAACGG
GAGCGTAAGCGAAATGAAGAAACGGCTAATCATGCTACTCGTGACAAGCTTATTGATAGCTTGCACAAAT
CGCACGACTTACGTGATTAACACCAGCTGCGACGGCTTTACATTAATTAAAGCTAGTCGCAATGATACAA
CAGAAACATTGCGACAGGTTAAAGCGCATAACGACACATATCGCGCAATCTGCGAGGTGAAAGATGGAAC
TGCAAATTAGCGGCGCAATGATTTTTAACTTTGTTGTTTCAATTGCTGTGTTTTTTGGTGGCGTTTGGTT
TAAACGACTTGATGCTGATTTTAAAGAGCTCAAAGCGGAAATTAACAAAATCAAAGAGAGCTATCAAACA
AAGGAAATGGCTAATCACGTCAACAGTGGGTTTAGCAGTCAGCTAGACCGAATCTTTGACAAATTAGATA
GTATTGAAGGGAAATTAGACAAAAAGGTTGATAAATAATGCGACAAAAAAATAAATCAACAGGTGAAAAG
CTTGATGCAATCTTAGATAAATTAGACGGAATTGCAGATAAAGTCGACAAACAAAACAAAGAAATTGCGG
ATTTACAAAAACAAGTGCAAGCACTGCAAGCAGATTTAAGAGAAATGGCAAAGAAAAACCGCAATCAAGC
GTTGATTGCAGGTGGTATTGGCGGTGGCATTGTTGCAGTCGGTATTGAGCTCATTCGCTTGCAATTTGGG
GGCTAACTCATGGCATTTGATGAAAAAACACGTGCGCTGGTTCGTCGCTACTATGTGTTTGAGTTTTTAT
CGCTTGAGCAATCTGCAAGCAAAGCTGGCGTGTCATTTAATACCGCGCGACGCTGGAAGAAAGAAGCAGA
GAAAAAAGGCGATGACTGGGATAAAGTGCGTGATGTGCAAGTGATGGCGGGCAATGAGCTGACTGATATC
ACAAAAGGGTTGCTGTCAGGCTTTATTATTCAATATCGTGCAACGATGGATGAGATTCAAAACTCAAATT
TAAACGCACAAGATAAAGTCGACCGCTTGTCATCGCTTGCGGATAGTTTTGCGAAGATGACGGCAGCAAG
TAAACGTATTCTGCCCGAGATTAGTGCTATTGCAACAGCGATGAAAACTATAGAACTGTTCGCTAATTTG
ATAAAAACCAAGAAACCGCACTTATTACCTGATTTTATTGAGTTGCTAGATGAAATCAAGCCTTTGATTG
ATAAAGAATTTAAATAATTTCAGTAAGTTATCTTGTATTTGCATTTTGTTAGTAGGTAAATAACAAATGA
AAATTAAAGAATTTGAAAAAAAACTCGAAGAATTACGTCGTGAGCTACAACGCAACATTGAGGCAAGCTT
TGAGGGGTGGACGGATGACCCTAAAAGTATTGCTACCCGTCGGCAGCAAGTGTTTGACCCTGTGGGTGGA
TTTGAGTTTTTTGTGCAGCAGTATTTTCCACACTATGTGCGCTCCGAGCATAAATCCCAACTGCACGAGT
ATTTGTTTGAGCAACTGCCGCAATCGGTGGTAGAGCTAGAACGCTCTATTCGCCAAGCGATTGCCGCCCC
ACGTGGTGAGGCAAAATCGACCATTTGTACTCAGCTTTTCCCACTGTGGTGTATGGTGCGTGGGCTGAAA
AAGTACATCATCATCGCAATGGATACTGAGACTCAAGCTTATGAGATGCTTGAGGCGATTAAGATGGAGA
TTGAGGCAAATCCGCGCTTGCACATTGATTTTCCCGAGCTTGGTATGGGTAAGGTGTGGCGCGCGGGGGC
GATTATCACTAGCCTAAATCAAAAGGTTGAGGCGGTGGGAGCGGGGCAAAAGCTGCGTGGTCGCCGCTAC
GGGGCATATCGTCCCGATCTTGTGGTGCTGGACGACATCGAAAATGACAAAAGCGTAGAAAAACCAGAGC
AACGTAATAAATTACACAACTGGGTCTTAAAGGCAGTTTTAAAATTGGGTGCAGCGGGCGAAAAGTTTGA
CGTAATCTATGTGGGGACAATCTTACATTACGATAGTGTGTTAAGCCGTATCCTCAATACTAAAGGCTGG
AGGCGGGTACGCTTTAAAGCTATTTTGCGCATGCCCGACAATATGCACCTGTGGGATCAATGGGAAAATA
TCTACCTGAGCGAAGAGGGGGACGATGATACCCTCTCTGACCTGTTTTATAAGCAACACAAAGCGGAAAT
GGACGCAGGCGCGGTGGTCTCTTGGCTGAGGCGCCCGATTCTGCAACTAATGAAAATCCGTGCCAGTGAC
GGGCACTCTGCTTTTGACTCCGAGTATCAAAACGACCCCGTTAGCGGTGATGATGCGATTTTTGAGAACA
GCATTCAATATTGGACGGAATTGCCGGCTAACCTGATTTACTTTGGCGCACTTGACCCAAGTCTTGGAAA
AGCGGGCGCAAGCCGTGACCCTTCTGCGATTTTAGTCGGTGGGTATCATCGTGAAACAGGTAAACTCTAT
GTCATTGAAGCGCAAGTAAAAAAACGCTTGCCTGATTTAATCATTGAAGATGTGATTCGACTGCATAAAC
AGTACGAGTGTCAGCGCTGGTTCGTTGAAACCGTGCAATTTCAAGAGTTTTTGAAAGATGAGCTGGTTAA
ACGTTCCGCACAGCGCGGTTTGCCTGTCCCTGCCACGGCAATTAAACCTAATACAGACAAAATGCTACGC
ATTGAAAGCCTGCAACCGCACATTGCAAATGGTTTGATTTTATTGCATAGATCACAAGCAACTCTAATTT
CACAATTGCGACATTTCCCAAAAGCAGACCACGACGACGGACCTGATGCGCTAGAGATGTTGTGGAAAAA
CGCAGTAAGCAGCTCTGCCCCGATTGAATTTATGACAATTGACGGCGATTTAGGGCGTGATGAATTTGAT
GACAGTGATTTATACAGTATTTGGCGGAGATAAAAAATGGCGAAGAAAAAGAAAAAATTACAACAAGTGA
AAAAAGTACAAGTTGGCTTAGATACACAAACAAATGAGGCGCGTGTCACGGAGACAGGAAGAATTATTTC
TGATCACCCTAGTAATAAAATTACCCCAGCAAAGTTAAAAGGGATTTTAGAAGACGCTGAAAGTGGCGAT
ATTACTGCGCAACATGAGCTCTTTATGGATATTGAAGAACGCGACAGTTGTATTGGGGCAAATATTCAAA
CCCGCAAGCGTGCGATTTTAACGCTTGATTGGCGCATTGCAGAGCCACGTAATGCCACACCGCAAGAAGA
AAAACTGCAAGTCGAAATTGACGAGCTTTTCTATCAATTCCCAATGCTAGAAGATTTGATGGTGGATATG
ATGGATGCGGTAGGACATGGTTTTTCGGCGTTAGAAATTGAATGGAAGCAAGCTGAAGGTAAATGGATTC
CAGTTAATTTTATCGCATGTCCGCAGTCGTGGTTTAAGCTAGACAAGGACGATAATTTACTGCTCAAAAC
GCCAGATAATCAAGACGGTGAGCCCTTACGACAATACGGCTGGGTAGTACATACCCACAAATCAAGAACG
GTACAGCTTGCTCGCATGGGCTTATTTAGAACGCTCGCATGGCTTTATATGTTTAAACACTACTCGGTGC
ATGATTTTGCCGAGTTCTTAGAACTTTACGGTATGCCGATTCGTATTGGTAAATATCCGTTTGGCGCAAC
AAATGACGAAAAACGCACATTATTGCGTGCGCTTGCTCAAATCGGACATAACGCAGCAGGGATTATGCCA
GAAGGAATGAATGTTGAGTTGCATAATGTGACAAACACTACTGGCTCGGCTGGAAGCAACCCGTTTTTGC
AAATGGTGGACTGGTGTGAAAAGTCCGCCGCACGTTTGATTCTAGGGCAAACATTAACAAGCGGTGCAGA
TGGTAAAACTTCAACTAATGCCCTTGGACAAGTGCATAATGAAGTCAGACGTGACTTGCTTGTGTCTGAT
GCTAAACAGATTGCACAAACTATTACACAACAGATTATTCTGCCATATCTTCAAATTAACATTGATCCGA
ATATTTTGCCTTCTCGTGTGCCGTATTTCGAGTTTGACACGAAAGAATACGCTGATTTAAGTGTCCTAGC
GGATGCCATTCCTAAGCTTGTGAGCGTAGGAGTGCGCATTCCTGAAAATTGGGTGCGTGATAAAGCGGGC
ATTCCAGAACCGCAAGAAAATGAAACGATTTTAAGTGCGGTTCAACATGATTTTAAAACAGACTTAAACG
ATGTTGAAAATCCGAAAAAACAGACTGCTCTCTCTGTACAAAATCACGTGACAGGTTGTCAGTGTGATGG
GTGTCGTGGTGTTGCTTTGTCGGCAAACACTGACAGTTCTACTGCACAGGGCGTGCTAGATGGTGGACTT
GCGCAAGCATTTAATGAGCCTGATTTTAATAAACAATTAAATCCAATGGTAAAGAAAGCTGTTTCGGTAC
TTATGGCATGTGACTCTTACGATGAGGCAGCAGAAAAACTCGCTGAAGCATACCCAGAAATTTCAAGTCA
CGAACACGAACAGTATCTCGCTAATGCGCTGTTTTTAGCTGATTTACTTGGAGGAACTAATGTCTAAACC
GCTTAGTTTTCTATTCGGACTTGAACCAACACAAGCCATTGAGTTTTTACATAATAAAAAATTACTTGCA
ACGAAAGTGTTTAAAAAATCACTGCATGATAGTGCCATCGCAAGAGCTACAACAATCGCGAGATTATCTA
GTCTTGAGATGACGAATGATATTTATAAATCAATGGAAGTTGCCAAGAAAGAGGGTAAGAGCTTTGCACA
ATGGAAAAAAGACTTGGTAAGTGAGTTTGAGAAAAAAGGCTGGGTATTCGGGCATGATAAATCTATCAGT
CGCGGTATCGACGGAAAACTGTTGGCTGATCCGAAAACAGGTGAATACTTTGGTACACCTCGTCGACTGA
ATACAATTTATCGTACAAACGTGCAAGCCGCATATTCTGCGGCGCGCTATCAGCGCATGATGGATAATAT
TGATCATCGCCCCTACTGGCAATATTCCGCTGTCGGCGATGAGCGTACACGACCGTCTCATCTTGCACTA
AACGGTCGAATTTATCGCTATGATGACCCGTTTTGGTCAACATTCTACCCACCTAATGGGTTTAATTGTC
GCTGTGCGGTGATTGCACTTGGTGAACGTGATTTAAAGCGTAAAGGGCTAAATAAACCCGACGATAGCAG
TGAGTTTCTTGTGAAAGTTAAGCGACCTGCAGATAAAAATGGTAATCAAGAAACAACTGTCGGTTTTAAA
TTGCCGGATGGGTCGATTCGTGTGACAGATAAAGGGTTTGATTACAATATTGGGCGCTTAAATTATCGCC
CTAATCTTGATTTATATCCTGAAAAGCTTGCTCATCAGTTTGCGAAAACGGAAATGCAAGGAGCGGAATT
TAAGCAAGATTTTTTAATATTTCAACGTCAATTTGTGAAAATTAAAAAACAATTGGGTGTCGATGATAAG
CTCACGGCTGAACAGATGTTCAATGTGCGAGATAAGTTAAGTATGAATTTTAAATTTACTGCCGGTGTCT
TATCAACGAGTTCTAAACGCATGTTAGAATCAGATGTGGCAACGGTTTGGTTTTCCGATGACTCGTTGAT
TAAGCAGTTAAATAGTCGGGATGGTCAGGACTTTGATTTAGACGATTATGCAAATATTCCTGATTTGATT
TATACGCCCGATAAAATCATCAAAGAGGCAACAGCATATCAATTCTATAAAGAGATTAAAGGCAAAAAAT
TACTTGTTGTCTTGAAAGTTTTGCATGATAAAAATGAGATTTTTATTCAATCTGCAAGGAGAGTCAGTGA
GAAACAATGGAAAAAAGCATTTAAGAAATAAGCCGCTAGGCGGGGCTCGAACCCACCGCACACAGTCCCG
AGTTTACACTCTTCGCTTGCGATATCGAGATTCATCGCTTTTCTAGCGGCAGAGTCAATATAACGCTATT
TGATGATTAAATCAACAACACAAGGGTAATTATGATTGATGTCGATATTAATGATGTAGAAAAAATTGAA
GCTGTGTTATCTGACATTGCGCATAAAACGCAAAACAGAACAAGTTTAATGCGTAGTATTGCGGGCACCA
TGGAATCGGCAGTGTTGCAAAACTTTGACGAGGGTGGTCGTCCGAAATGGCTTGGCTTGAAATACAGAAA
AGGCACGCCGCTGGTCGATACTGAAAATTTAATGGGAAGCATCACCAGTCGTTACAATAATGATTCTGCC
GAAGTTGGTACAAATGAACCGTATGCGGCTATTCATCAGTTCGGCGGTATGGCAGGTCGTGGTCGTAAAG
TGAAGATTGAAGCCCGTCCGTTTCTCATTTTAACGCAACAAGACAAAGACGACATCTTAGAAGATGCGCA
GAACTATTTTAGAAGTATTATTGAATAGCTAAAAATACCCGCCTAAATCGCGCATAGCGCGATTTTTTGT
TTTATTTGTACAATTTATCATTTAAATGTTTTTAAAAAGAATTAAAGGCGTTTTAAAAAGTTTTAAAAAT
GGTCTTGTCTTTTATTTCATTCCCAAAAATCACTTCATCACAAAATAAGCCATGTTGAAGTCGCTCACCT
CTTTTTAAATTACGCCATCCTTTATTCTGTAATCCTAGGATTTTTAAAGAGGATGACGAAATGAAACTCA
CTCTCGCAGCTTGTAGCTTTGAAATCAATAAAGCCAAATACGGTCGTATTCAGCTTTTGCCGTACGGCGA
GTTTAGAGCAACAGACGGCAGACCAACAGATGTGGAGGCTTGGTATGTAACAGATACAAACGGTGCAGAT
GTGGTTGCGCTCGCAAATTCAAAACGCAACCCCCTTCCAATCGACTACGAACATCAAATTATTCATTCAC
AGAAAAACGGCAAAGAAGCACCGAGCGCGGGTTGGATGGAATATCTCTATTTCACCCCACAAGGGATTTT
TGCTGATGTCCGCTGGACTGATAAGGCAGCGGAATATATCAAAAATGGCGAATATCGTTATATCTCCGCA
GTGTTTGCTTATGACACTGAGGGCTATGTTCGCAAAATCTTTCACGCAGCACTCACGAATACTCCTGCAC
TTGACGGCATGGATGAAGCAATGGTGGCTGCAAGTGTTCAATTATTAAATGAGGAAGCACAAGAAATGGA
CAAAGAATTACTTGCAATGCTTTGTTCTTTATTCGGTGTTGCATCTGCGACTGAAACCGAAATTAAAGAA
AAAGTAACAGCACTATCACAAGCGAAAGGTGAGTCAAAAGTGGTGTTATCTGACGTGTATAGTGCACTTA
AAGAAAAAGAGCAATCCGTTGCAGCATTGAGTGAGAAAGTCAATGCGTTTGATCCGTCAAAATATGTGCC
AGTTGAACAAGTTGTTGCACTTCAAAACGATTTTAACGCATTCAAAGATGGTGTTGAAAAAGATAAAAAA
AGCGCACTTATTCAAACTGCATTATCAGAAGGTAAGCTTGCACCTGCTCTCAAAGAATGGGCTGAGGGTT
TATCTGTTGAAGCGTTAACTGGTTATTTAGAAAAAGCAACACCAGTTGCTGCATTAAGTGGTGAACCTCA
ATCAAAAGGTGATCCAAATAACAACGTTGTTGCGCTTTCCGAAAGTGAGAAAGCTGCTGCAAAAGCTCTC
GGGATGAGCGAATCAGAATTTAGAAAAGCACATAAGGAGATCAACTAATGGCATTTAAAAAATCAGATGT
GTTAAATCACATTAATGAACAATTTAAAAAAGACTTCGCGGCCGGTCTAGGCAAAATTGCCCCGCAATGG
CCTGAAGTTGCAATGGAAATCGGATCTAATACCGACACCAACACCTACGGCTTTTTAGGCGATTTCCCAA
AAATGAAAGAATGGGTCAGCAAGCGCCAGATTAAAAATATGCAAGCCCAAGGTACTAGCATTAAAAATAA
AACTTTTGAAGCTACTGTTCAAGTTCCACGTACTAATGTGGAAGATGACCAAGTGGGCTTATTCCGACCA
ATGGTGCAGCAAGCGGGACAATCGGCAGCAGAGTTGCCAGATGATGAGGTGTTTGCACTGTTGAAAAAAG
GTGAAAGCACGCTTTGCTATGATGGTCAAAATTTCTTTGACACCGATCACCCTTGCTATGCAGAAGTGGA
CGGTACGGGCGTTAATACCCAACAAAGTAACTTGACCACTGGTTCTAGCGGTGGCAAGCCAACATTCTAT
TTGTTGGATACCACTAATGTGATTAAGCCATTTATTTGGCAAAAACGCACAGCACCTGAAATTGAGACCA
AGTTTGACGCATCAAGATCCGACACTGTTTTTATGGAAGATGTGTACATTTGGGGTGTGCGTGCTCGTGG
TGCTGCTGGCTTTGGTTTCTGGCAGTTAGCACACTGTGTTAAAGACACTGAATTGACTGCAGAAAACATT
ATGGAAGTTGTGGCAAAAATGCAGACACTAAAAGGCGACGGCGGTAAGTTATTAAATATCCGACCGAGCG
TTATTTTGGTTCCACCTGCATTGGAATTTAAAGCCCGCCAAATCTGCGAAGCAGAAGTGATCAATGGCAC
AACTAACGTGTTAAAAGGTCGCTTGAAAGTGATGGTGTCGTCTCAAATCCTTTGACTTTTAATAGCCCCG
CTTGTGCGGGGGTGGAGGAATATATGTCAAAGAACAAATCTAAAAAAGAAACTGCAGACGTGAAACCGGA
AGACGTGAAACCGGAAGACGTGAAACCGGAAGACGTGAAGCAGGAAGATGTCAAGCTGGAAGATGTCAAG
CTGGAAGATGTCAAGCCGGAAGATGTGAAGCCGGAAGATATGAAACCGGAAGATATGAAACCGGAAGATA
TGAAACCGGAAGATATGAAACCGGAAGATATGAAACCGGAAGACGTGAAGCAGGAAGATGTCAAGCTGGA
AGATGTCAAGCTGGAAGATGTCAAGCCGGAAGATGTGAAGCCGGAAGATATGAAACCGGAAGATATGAAA
CCGGAAGATATGAAACCGGAAGATATGAAACCGGAAGATATGAAACCGGAAGACGTGAAGCTGGAAGGCA
AAGGCTACTTAGAAGCAATCCATCCGGTTGCGTTTGATATTCGCTTAATGTCGCATCATCCGCATGAAAG
CTACGGTCGCTGTGGCTATCGTTTTAACAAAGAAAATGCGGTGCGCATTCCGGCTGAAGAATTAACCGGT
GAGCAAGTATCTCGTTTATTAGATGACCCGTATTTAGAAGTCGCCCCAGTGACCGAAGAGGAATAGTAAT
GTACGCAACAATTAACGATTTTATTTCGCGTGTCGGCGAATTCCAAGTTATGGAGCTCACTGACCGGGAA
AATATTGGCGAAGTCAATCAGGCAGTTTTAACTATCGCTTTATTAGATAGTTCAAGTCAAATTGATGGCT
ATCTAGTGGGTCGTTATAAGTTGCCGTTAAAAACTATTCCGCAAAACCTCACTCGTATTTGTTGTGACTT
AACACGCTATCGTTTGGCGTCAATGTCTGATGTATCAATCACTGAAGAGATTATCGAACGCTATAAGTTA
AGCCTGCGCGAATTAGAAGGCATTGCGAGCGGCAAAGTATCCCTTGGTATTGCAGAAGATGAGCAAGCAA
GCACGGGAGAAAATACGGTGATTTTTACTAACGTAGCAAATCGGGTATTTAGTCGTGATAACGAAAATTG
AGAACGCGCTTGTTGAGCGATTAAAAAAAGGCTTGGGTAAGCTTGCTAATACGGTCAAAAGCTATGGCGG
TGAGCTCGATGATGAAAGTATCGGTACTGCAAGATTGCCAGCAGTGTTAGTGACTTATGGCGGTTCACGT
ATTGAGTGTAAAGACTTGCGACGTCGTCGTCATAAATCAACTGATACTTTTGTGATTATTTTAGCTGTCC
GTTCATTAAAAAGTAATCAAGTGGCGCGCCAAGGTGGTGTAGATAGGCGTGAAATTGGTGTGCATCAACT
GATTTCAGCAGTGCGTCGGTTGCTTGATGCGCAAACACTTGGAAATCTGGTCTATCCGCTTAATCCAAAG
CGAATACGCACGATTTTCAATAATGCGCAATTTCGTAGCGATAAAATCACGGTGTACGCAGTGGAATATG
AAGTCAGTTATGACGACCTACCGCCACTTGAAGACGGGTTATTTCCAGAGGCGACTTCTGATAAAACTTC
ACCGGATTATGTCTTTAACGCGTATGAAGGCATGTTATCTGAACAACAGCCTATGCTTGAGCAAGTTGTC
GGAAAAATTGTTGACCCAACGACCAAGGATTTTGTTGAATTTAACGTAGAAACTCAAAAAGGATAAAACA
TGAAACGATTTTTTGCACTGATTATGATTGCTTTCTTGCCAGTTCATGTGATGTCGGCAGCAAATATGGC
TCCCATTATTGCGGCGGCAGCAACGACAGGTACACGCAGCAATCAAGAAAACGATAGAGATAAAGCAGAT
TCTCAAGCACAAATTATTGCTATCACACAAGGTGGTTTGACCGTAGATGCAGACTCGGGGCACGTGATTA
TTCGCTGTCTTTGGCAAAAAGGTGGGCTTTGTAAAATTCGAGGTGGAAAAGAGGGTGAAGGGTTTATCAG
TCGAAGAACCGATCTCATTTTAACACCACAGGAATTTGCAGAACGGGAGGGGTATAAAAAAGTGCATCGA
ATCACATTATTACCGCTTTATCTGGATGTCAGTAAGGAGTAAATATGAAAGTCAAAGCGGCTGTGGGAGT
TAAAGTCCCACTTGAGAATCAACCGCTCGCATATATTGAGCAAGAGCCGGTTGAAGTTGAAAACACAATT
TACTATCAACGTCGCATTGCAGACGGTGATTTAATCGAAGTAAAGGGTAATAAAAAGGCGGATAAATCAT
GACAAATATTGAATTTGACAAAATCCCAACATCAATTCGTAAACCCGGTGTTTACACTGAATACAACCGC
AGAAATGCGGTGAGCACTTTACCGACAAATGAACAGGAAGTGTTAATTATCGCTCCGATGGTAAGTGACA
GTGCAGAATTTACTGCACCAGTGCGTATTTATTCTGATTATGACGCAGAACTGGCATTTGGCGCAGGTAC
TTGGGCACATCTAATGGCACGCGTTGCGATTCAAAATAACCCACTTTTACGCTTGTCTATCATCGGTTTG
AAAGATAATGAGGCAGGTGTGGCGGCAACAGGGACATTAACGCTTTCTGGTACGGCTTCAGCTATCGGTT
ATCTTTCAACAACAATTGCAGGCGTGGAATATAAAGTTTCTGTAGCGAAAGCAGAAACCGCAAATGCGGT
GGCGGCACGTTTAGCAGCAGTGATCAATATCTCGAATACCTGTCCTGTTAATGCGCAAGTTTCAGACGGC
ACAATTACACTCACAGCAAAATGTAAAGGTGAAATCGGCAATGAAATCACATTAAGTGCAGCAAGTTATA
CATCAAGTATGACACTCACTGCACAAGCTTTGGCAAGTGGTGCTAACAATGCTGATATTGCAAAAGCACT
AGCCAGTGTTGCAGGGACGCATTATCACGTCGTTATCTCCCCGTTTTCTGATGAGAAAAACGCAAAAGCA
TTAGTCAATCACTTAGAAACGGTGTCATCTCCACTTGAGAAAAACCGGCAATCGGTGTGATTGGTTGGCG
CGGTACAATGGCAAGCGGTACGACATACACCAGTAAAATTAACTCGGAACGTGTCACTTGCGCTTGGTAT
AAAGGGGCAATTGAGTCTAATGCGTTAATTGCGGCTGGCTACGGTGCGGTGATTGCAGGTGAAGAAGACC
CAGCAAAACCGCTTAATACACTTGAAATTAAAGGTCTGACGACAGTTGATGCCACGCAAACCCCAATTTT
AACTGAAGTAAACCAAGCTTTATTTCACGGTTTAACACCGGTTACGGTTGTTAATCATCGTGTGCGTATT
ATGCGTGCGATTACGACGTACACGAAATCAGCAACAAATACGGATGACCCAAGTTATTTAGATTTAACCA
CAATTCGCACGCTTGACTATACGCGCAAAGCACTAGAACAGCGTATTGAGTTGCGTTTTCCACGCTCAAA
ACTATCTAACCGCACGCCACCGAAGGTACGCTCAGAAATCTTAGATGTGCTTTATCGCTTGGAAAATCTT
GAAATTCTGGAAAACGTTGATTTGCACAAAGCAAAACTGTTGGTGCAACGTAATCAACAAGACCCAAATC
GTTTAGATACGGTCATTCCAGCAGATGTGGTTAATGGCTTGCACGTTGTTGCAAACCGCATTGATTTAAT
TTTATAGGGGGCATAAATGGCTAAAGAATTTGCCAGTCTTGGCATTATTGAAGTCGATGGGTTAGAAATC
GACTTGACGAAGTGTGACGTGCGTGTGATTACCGGTCGCAAGCCAGTTAAAACAATCAATCGTAAGGCTC
GCGTGAAAGGCTTTGCGAAAGGCATTACTGAATATACCCTTTCTTTAACTGTTGCCGTGCCACTAAATAG
CCCAGAACCAGACTGGGATAATGTCGATGACGCTAAAGTCACAATCGAAGAAGAAAACGGTCAGCGTATT
TCGTATCGCAATTGTTTTACGACGGAAGTTGGGACAAGCTATACCGTCGATAATGAAGAAGTGCGTGATA
TTCAAGTGGTAGCATTAGACAAGGTGATTGAATAATGCAGGGACGTTTATTGTTAGGCGTGCTGTTTAAC
GGCACGCGATATTTCGATTTTAATGTGAAAATTCTCACCCTTGGGCTTGAGTGCCAAGCGTTAGAATGGA
TTGAAGAAAAGGGACTTGCGAAAGATGAACTAAATAAAGCCGAACAAACGCTCGTTGACTTGGCTTATTT
ATGTCAGCAGTTAGAGATTTCAGGCATTGATAAAGTATCTTTAACGCCTGAATTTTTACTCGATAATCTC
TCAACAGATGATTATGTCTTAATCACAGATTTAATCGGTCAATTAAGAAAAAAGTGCATCGACGCTGGGG
AAAACCAAGTTTTAGCAACAGCGTAATAAAAAACTCACTCTACCGCAGGTATATGAGAATTACCGAAGTG
CGGTGGTTTTATTGAGTAAAATTGGCTTTAACGCACAGCAAGTCTGGGATATGTCACATGCAGAAATTAA
CGCGTGGATTGAAAGTTATTTAATACAACATGGTGTTAAGAAAAAATCACTAAGAAGTGATGAGACGGTG
ACAAGTTATGTCTTCCGCCGTCGTAAAAGTCAAGAAAAAAAGGGGGCGTAATGCCCCTTTTATTTTGCAT
TTAAACAAAGTTTAAAAGAGGTTTAAAGATGTCAAGTTTAAATCTGTCGTTGATGTTAAAAGCGCAAGAT
TTCGCCAGTCGCACAGTGAAATCTATGCGTGATAATGTCAATAAATCAACGAAAGACATTGAGAATCAAG
CCAAACGTTCAAGTAGCGCGCAGCAAAATGAAGTGAGAAAACGGCGCGACTAACAGAGCAAGCTTATCGA
CAAATTCAACAACAAGCTCGAACGACTGCGACAGCACGCGAACAACTTGGCATGCGTAGTGAACGGTCAA
TTCAAAATGAGATTTTACGCACAGAACAAGCATATCGTCGTTTGAAAAATAGCGGTACAGCGTCGACAAG
AGAGCTTGCGCGCGCAACAGAACAGCACAAGCGACGAATTGCAGAGCTGAATGCAGAAATGGGCAAAATC
GCCACAGGTCAACGCTTGGGGAATATCGGGCGCGGTGTGGCGGGTGCTATTGCGGGTGTGACAGCAGGCG
CAATGGTATTAGCTCAACCGATGAATAAACAGATGACTTACGACAGACAACTTGCGATGGTGTCCAATAC
GGCATTTTCAGAGCGTGATGTGGACGGGAGAATTGCAGGGAAAAAAGAATTACACAGTGCGGTCAAAAAC
GCGGTAGAGACGGGCGGTGGCACAAAAGAAGATGCATTAAGTGCGCTTGATACACTACTCGCCTCTGGCG
CAGTATCTGCTGATATTGCAATGAAGTTATTACCGACACTACAAAAAGGCGCGGTGGCAACTGGGGCAAG
CACGCAAGACTTATCAAAAATTGCGATCTCCGCAATGCAACAATTTGGTATGAGTGAAAATCAAATCGGT
GAAGTATTAGACAAAGCAGTTGCAGCAGGTCAAGCGGGGAACTTTGAGCTTGCCGATATGGCACGCTGGT
TGCCTCAACAAATGGCAGCAGCTAAATCAGCAGGCTTAAGCGGTATGAGTGGCTTTGAGGCGTTGCTTGT
GGCAAACCAACAAGCTCGAGTAACTGCGGGTACAAGTGACCAAGCTGGTAATAACTTGGCTAATTTGTTG
GCTAAAATCACATCTAGAGAAACAAATGATCGTTTTGCAAATTTAGAATCAAGGACAAGGACGGTAAAAC
GCACGGTGTTGACTTCATTAAGTCGATGGAAGCACAGAAGTTAAAGGGAAAAACTCAATTGAAGCGTTCA
TGGCGATTATGGATCAAGTGATTGGCGAAGACAAAAACTATAAAGAATTGCAAGAAAACTGAAAACAGCC
AAAAAAGAAGATCAGAAAGCCTTGCTTGAGCAAATGACAAACTTAGTTGAAGGTACGGCAATTGGTCAGA
TTATTTCAGATAAAGAGGCTCTGCTTGCGCTAATCGGTATGCGTAACAATGTGCAACTCGGGCAAGAAGT
GAAAAATAGCGTGATGAATAGTGCGGGCGCGGTTGAAAGCTCGCACGCTGTGATTGCTGATACAAATGAC
TTTAAAACCGAACAGCTTAAAAATAGCGCAGAGTTTGCGCAAATGGAAAGCTTAAAAGGGTTTAACAATA
TGATTGGCGATGTCAGTGCTAAGTTGACAGATTATGCCTCACAATACCCGGGACTAACGACGGCGATTGC
GGGGGCAACAACGGGTATTGCCGCATTAAGTGCGGGCGCACTTGTGGCGGCTGGCTCATTGCGTTTGCTG
GGCGGTAGTACAGGCTTAGGTTTAGGGGGAGCATTAGGTGGATTATCTAAAGGTGGCGCGGTTAAAGGTG
GGTTGTTTAAAGGCGGCAAAGTGGGCAGTTTATTAAATGTTGGCTCTCTGGCAGTCGCGGGGCTTGCGAT
AGCATCAGATAATCACGATGACTATTTTGCACAACAAGAAGCAATCAAAGAAAAACGTGAGAAAGCGCAA
GAAAAGCGAATATCGCGATGAGCGGGCATTCTGTCAATAAATTTCAATACACGCCGACAACGTCATTTAA
ACATCAAATGTGAACTATCACGGGGCTTATGCAATTGCTGATATTCAACGCAATCAAGCGATTGCAAAGG
CTAGACTTAATCAAGGTACACTAACACAAGCACAATATGATGCGCGAGTAGAAAGTGGTAATGCACGCAT
TGCAGAGCTGACACAAACAGACTTACAGCAATTCGGCAATCAGATTCAAAGCGGATTAAAGCAAGCAGTA
GAGAATCAACAGCATACGATTCAAACGCACATCACAGTAGAGCTAGATGGGCGTGCCGTGGCTGAAACCG
TATCAGAAAATCAATATAGACAATTTAATCGGGAGTAACTATGAAAGGTTGGACTATGCCAGTACAGCGT
GCGTCATATCGCGGTGTGCGCTTTGATGTGTTTAATATTGAAGACAGTGTTGAGCGTGCCGTGGTTGAAC
ACGCTTACCCGTTTGTGAATGGCGCAGATATTGAAGATTTAGGCTTAAATCCGCTTGAAGTGAGACTTAG
TGCAGTATTTTATGGTGAAGGGTATTATTCAGATTTTAAAAGTTTTAGAAGTACTCAAAAAACAAGGGGC
GGATGTATTAACACACCCAATTCGGGGCGTTTGCAAATATGATTTGTACGTCTGCTAATTTCTACCACGA
CGCAGAATATACCGATTATGTCACATTGAATTTAATTTTCCGTGAAGCAACACCTGCTAAGCCGATTTTC
TTGTTTAATAACGCCCTATTTGGCTTAATTGATGACTTTTATCAGCAATTGAGGATTTTATCGATGATTG
TTTGGCATTTTTTGCTGAAGTGATGGAGGGGATTAGTTTAGCGGCGAATTTTAAAGCAAGACTACTCGGT
ACATTCGGTGCGATTTTCGGATGTTATGAGCATTTACGTGACTTATTTACGCTTGATAAAGCGAAGTTTA
ACACGCCCGCAAGTACGACTGCAGATAAGTTTAAAACGCAATCATCGCAAGCTTGTAAAGATATTTTCGA
GATGATTGAAATTGGTCTAACACAGATTGCACAGCGTCAAGATTTAACTCAACGTGCGAAGTTTGACGAA
GTGTTACGCACAATTGATCAAATTGACGAAATACCGACTATTTTAGTAACGGGCAAGAACGCCAGTGCAA
ATAGAAAAGTGAATCTTAAATCGCTGACTAGCGCATTAAGTGAACGAGATACGAGAGAGATTAACGCCGC
AATGCAGCTTGCTTGTACAGCTGCACTGATGAAAATTGCAACAGACTTTATTGAAGATGACACGATGTTG
CCAAGTGATATCGAGTATATCGCAACAAAAGTGCGCTTACAGATTTTAAAAATCTCAATACTGTTCGCGC
ATTTGCACAAGAAGTTACTCCGAGCTTTACGGTGACAATGCCGAATACCGGTATCTATACCAAGTTGCAT
TTAGTGAGTGAGAGATTGCGTAATCAAGGAAAAAAAATAACGAAGCTTGCATTAAGTGCGATTAATCGTA
AGCCACCCTTGGTGATTCGTACAGTTGAAATCAACGGCACGCTTCAGCAAGTCGCGCACGAGTTTTACGG
TGATTATCGACGCGCAAATGAGTTGTTGCGGCTTAATCCACAAATTCGCTATCAAATTTTATTACGAAAG
GCGAGGTATTAATAGTTATGCAAAATGAAGTGAATTATAACTACCCATTTGAAATGAAATTGTGGTTGAA
TTGATGGAAAACAGCATAAAAGTTGGAAGTCTTATGATATTGATAGTGATTTTTTAATTGCGGCAGACGC
TTTTCGATTCGATATCGGCACGCCGTCAACGGATACGGTGATCCCCATTTTACGGGTAAAGAAGTGAAGT
CATGATTAATGAGCAATTAGTCATAACAGGTATTGTAGATACGACACAGCATTCCATTAATAAACAATCG
TACATTTCATTTAACTGGACGTGATAAAGCGGCGATTTTAGTCGATTGCTCGGCACCTATTACTAATGTT
AAAGGGTTAACTGTGCTTGATGCTGTGAAAAAATCGTCGCGCCACTTGGGATTAAAATGTGGAATTAAAA
GCAGAAAATAACCCAACACTTGATAAAGTGGATATGATATTGGTGAACGGCTTGGAATGCAGTGAAGCGT
TGTGCAACTCTGCAGGCTTACATACATGGTTTGATCCAAAAGGTGTACTGATCGTAGTGGCGCAGATTAT
TCTACCCCGCAGTTGCTACCTTTGTTGTATGAAAACGGTGAGCGAAATAACTTCTCAAGTGCAAATTTGG
TCTTGATGTGTCACAGCGTTTCAGTGAGATTACATTTCTAGCACAACGCACGGGCGTTCAGGTGACGATA
ATAAAACGATTTAAAATGGGTTTATAAGATGAATCATGAAGACCTATAAACCGAAACCGTTGTCGTGCCT
GATGTGAGGACTTAACCTCTCTTAAAAATGGGCGAAAAATACATCGCAGACAGCATTTTAGAGGCTTTAC
TCTGACGGTTACATACCGGACCATAAACACAAGATGGCACGCTGTGGCAACCGGGGCAACGTGTACATAT
TATCTGTGAGGAGTACGATATTGATGCTATTTTCTTTTTAATGGGGCGTCGATTTATGCTTTCTCGCGCA
AACGGCACACAGACAGAGTTACGTTTTAAACAGACGGAATTTGGACACCGGATGCATACAAGCAAAAGCA
GATAAAGCGCGTAAGCGTAAGGGAAGAAAAATCAAGGTGATCTCATTGTATTGGATAAATAATTATGCGT
AATTTGACAAGAAAATTCAAGAAAAAACAGGTGCATGCTTGCGGATGTGCGACAGTGTTCCGTGGCGTGC
TCAATCTGTGAAAAGTGGTGATAATATCCAGAAAGCACAGGTGTCTGGACTGGCGGGCGAACGTTGCAAG
ATGTGGAGTGATGCACATTCGGTTTTACGTCTGTGCCACTCCGGACGCAAGTGGTGGTTGTGCCGTGGGC
GGTAAACAACGCACATATTATCATTGCAACGGAGAATGGTGCTTTCCGGGTTAAAATCTGGAAAATGGCG
AGACTGCACTCTACGACCAAGCGGCAGTACAATTATTTTAAAACAGGGGCGCTTGGTTGAAGTGGATTGT
GACACGTTTAACTGAATTGCAGACATATCAAGTCAACGCAAGCGATCAGCTGATTTTACTACGCCAAGCT
TGAGACGTCTGCTGTTCTCACAGCCCAAGGGAAAATTAATGGTAATGGCGGTATGGCGGTCCAAGTGGAA
GTGGTGCGTCATTTAGCGGAGATGTGAGCAATTGGCGGTGACTTTACAACGAGCGGTGATGTTGTCGCAA
ATGGTAAATCACTTGTAAGTCACACTCATCCGGGTGACAGTGGTGGCATACCGGTGCACCGAATTAATAA
TATTTAATAACGCAAGCGTGTTGAGTCCCTCACCGCTTTTTTTTTACTTTTTTTTATATGCTAGCACATG
GACAGAGAAATCAGCCCGCTTACAGCGACTACCAAGTAGCAAATCAGTACACTGCAAATGCGTGTATATC
AGATAACAACACTAGGCGGTTTGGGCAGATGGGGTGTAGGTTCTCTGCTCCACCTAATTCAAAGAGAAAG
ATGTAGAGCGCGTGGCTTGCTTGCACAGCAATACGTGAAGAAGCGTTAAAACGTTACTCGATGACGGACG
TGCAAGTGAAGTTACAGTCAGTTACAAGCAACCCAAAACGCATTCTACTTCTTTTGATTTCAGTTAAAGT
AATCGGGGTAATGCTTTGAATTTAACACCCCGTAAAACTCATTTAAAAGGTGTTTAAAGTATGCTTTTAG
TCCCGACGCTTGAAGACATCCGCAACGCTATTTTACGCGATTATCAATCGTTAGAACCCAATGCTGATAT
AGCGAGACAGCGTAATTCGCACGCGCAAGTGCTTAAGTGCAGTTGCTGAAGGTTATATGCGCATCAGAAA
TGGATTATTAAACAATTTTCAGACACCGCAGATACTGCTTTTTAGAAAGCACGCAAGCTACGTGGCATTC
GCAGACGTAATGCAACTTATGCAAGCGGGCGCAGTGCAGTGATTGCGGGAAACGAGCATTCACAAATTAG
AATCGGTCTTCTAATTAAACCGAAGACAATCGCTTTTATGAAACGACAGAAAGTGCGGTGATTGATTCAA
GCGGACAGTCACTGTTGCTGTACGTTTCGCTTGAAACAGGTCTAGTCAAAATATCACGCAAGCTACAAAA
GCAAGCTTTATGTCTGCGCCAGTTGGCGTGCAAACTGATGTCACACTTTCAAATGTGGTTGGCGGGACGG
ATGCAGAAAGTGATACGTCATTATTAGAGCGATTATTAGAACTTATTCGACGACCACCGGCAGGTGGAAA
TCGTTATGACTACCGCAACTGGGCGTTATCCGTTGACGGTGTGGACGCGGCTTATGTTTACCCACTACGA
CGTGGACTTGGCACTGTTGATATCGCTATTACATCGAATAACGACTTGCCAAGCAGTGAAACAATTGAAC
GTTGCCAAGCGTTTATTGATGAAGTGAGACCCGTCACCGCAAAAATCAAAAAGTTGTTAAGCCGGATGTG
ACAAAAGTGAACTTCGATATTCAAGTGAAAATTTCTGGCATTACGTTAGCCGAGATTAAAGTTGCTATTC
AAAAGCTCTCTCAGACTACTTCAATACGCTTATTCCCGGTGACGATCTTATTGTGTCGCAATGCGAAGCT
GTTGTGAATAACTTAATTGGTGTTGTTGATAGACGTTTTACAACACCAACGGCAAATAAAAAGCGGATGT
GGTGAGCAAAATTGAGTGGTTTAGACTTGGCACGGTGACCGTCACGGAGATGAGTTGATGATGTCACATA
AACACGCACTTAGCACACTCTACCCACCCATTTCGTATAACGTAAACGGCAAGCAATTTCTTATTCAATG
TGAAGTGGACGGTAACGTATTTGATAGAGTACAACAAAGTGCAGTTGATATGTTAAATGCGATTGAACCT
GCCACATCTGGGCAAATGCTTGCCGATTGGGAGCGGGTTTGTGGTATTAAAACAGATTTATCGAAGAATT
ATCAAGAGCGTGTTAAGCGG
