# Supplementary material for: Comparative analysis reveals the Genomic Islands in Pasteurella multocida population genetics: on Symbiosis and adaptability
Source: BMC Genomics. 2019 Jan 18;20:63. doi: 10.1186/s12864-018-5366-6 (PMC6339346; doi:10.1186/s12864-018-5366-6)
Supplement: Supplementary file 9 — File S2. Detailed information on predicted phage of each strain (ZIP 5010 kb). [file 12864_2018_5366_MOESM9_ESM.zip › File. S2. Detailed information on predicted phage of each strain/CIRMBP-0877/detail.txt]

gi|00000000|ref||  [asmbl_id: NC_000000].2349029, gc%: 40.23%

CDS_POSITION                       BLAST_HIT                                                                            EVALUE              prophage_PRO_SEQ
---------------------------------------------------------------------------------------------------------------------------------------------------------------------------------------

#### region 1 ####
104633..105904                     PHAGE_Clostr_phiCP7R_NC_017980: putative lysozyme-peptidase; -; phage(gi389060393)     1.68e-11            MLYLINVILTEGFAMWLRLNNVKTRRKFTALCCGLLCMSVNVFANDLSKIQQQIKQQEQKIAEQKKAQQKLQSHLKNQETQINQVITQLRQTETDLKESRKMISDTEKQIQRLEKQEREQKQKLAEQLDSAYRSAANPSTLERMLSEEAKNADRLKQYYAHMNQARLALIDDLKATQTQLAQEKATMVAQQKAQQSQLSQQKKQQQDLQKVQQERQSTLKQLNRNLSRDETRLETLRANENALRQEIQRAEQAARQQEQREREAYAQKKQAEEKKTQKPYQPTAQEKQLMASSSGLGKPNKQYAYPVSGKLLNSFGATQMGELRWKGMVIGANAGTAVKSIADGRVILANWLQGYGLMVIIKHGENDLSLYGYNQSVVVKEGQFVKAGQKIAEVGSSGGQSQSSLYFEIRRKGVAVNPIGWLK
105901..106743                     Putative periplasmic protein YibQ, distant homology with nucleoside diphosphatase and polysaccharide deacetylase; -     N/A                 MKTIGVKRVKSALLFGGFWISMALAQPAKLAIVIDDIGYHQKEDAQIYALPKEISVAIIPSAPHARQRNEQAYQQGRDILIHMPMQPLSHQRIEAGGLHVGMRQEDVQQRVQTAKAIVSHAIGMNNHMGSAATADAELMHKLMQELKVQDLFFLDSRTIGRSVAGKIAKEYGVQSLDRHIFLDDKDTYADVERQFQRAVHYAQKHGTAIAIGHPRKNTVAVLQAGLKHLPDNVQLVGMGSLWRSETGTVPKPLISLFNTIPAPTSNMPYQAVPMLRGIPQ
106764..106904                     hypothetical protein; -                                                              N/A                 MKQKYLFIASMALAGCGSMSESNKYWIQYKDIDQSVNVASQKNCEK
107091..107351                     PHAGE_Haemop_SuMu_NC_019455: hypothetical protein; -; phage(gi418489078)             3.57e-56            MTTFKMRTEQEMMLELALVAVREEQRFTIDGSQYTLPNGWGQTFVYNLAFLDIRFIEDGRKDSVVQFTSTLAPLAPPFYCLLSELD
complement(107393..108334)         PHAGE_Haemop_SuMu_NC_019455: hypothetical protein; -; phage(gi418489077)             3.29e-139           MESNRTGNIITKQASKQASKQASKQASKQASKQASKSVAYFKQAPLPFIGQKRMFLQHFEKLLEHIPDDGEGWIIVDAFGGSGLLSHVAKRLKPKSTVIYNDFDGYAERLKHIDDINRLRQLIYPLLSGYEKSKKVPNDVKSQIIEVIKNFDGYINEHILCSWLCFSGQQVATLDQLFKEDFWHCIRQTDYPSADGYLDGIEVVSESFHTLLPKYQNDPNALFVLDPPYLCTHQASYKQATYFDLVDFLRLVHLTRPPFVFFSSTKSEFVRYVDAMIEDKWDNWQTFQGYERIVVNTSTSYSGKYEDNMVYKF
complement(108575..110488)         PHAGE_Entero_Mu_NC_000929: tail fiber; -; phage(gi9633540)                           6.68e-21            MYHLDNESGVSNIPAIAPLRSQQRLWFTEGGHGNAISYPGADWFNIVQAELLNVLDEAGISPDKGQLNQIAQAIRKMSEGKAREYLEQLGQVDGFKFIGQAESVEQLRTIRPTEHGQRILVKAYYAGGTTGGGEFMADLQDLVTPDDGGVCFVVEGGNAGRWKRVLGSEISAFDFGTVGDGVVDDSQSLNAFVNALSGYGVKGILPKGIFLIHNRVEVTSGNNIHLRGAGMGFSVIKRAGFSGSTLRFHNLNGCLLQDFSIDGNESVVAGGGAGLDCANLTDSVIERVEAFNCAHSGIWVISGKAEITNYNIHIRNCFTHDNQGSGIQIQGAKASGISQSRAIRCGLGGDSVSGIYFKVPVEDCYHSDNYAEDIIGAAFAVGSSFPGQKAKRLTFTNCRAIHTGYAFRLGAVEDVQVTNLTAFLRGEANNIHGSVGDGIRLELTAKRVSVKNASIFNVAKHRAAVRCVHQSSDNFVELSGFNVPQQQSRIAAFEEQSRNNTVKIIAQDETGVLPDINNGNNNKVVYGERIVTQTALIDESQSLTLLNDSVRIVRLGIFIERDNGSSDEIRECNLSTISPSYDGHIISLQILHDKRDIVFLSTGNIWLKNNLASLKLDYVRECVSFIFSKRLNKWCQL
complement(110491..111090)         PHAGE_Entero_Mu_NC_000929: hypothetical protein; -; phage(gi9633539)                 3.80e-26            MAMTHEQYLDAAVKLLPVGLAWKRALNSNLTKVLAVRCDQLVEVNNKSHQLIKERMPGKATLLLEEWEGFFGLPECGRKITGKTLEQRQQQVQEKENEVGSNCKLFLEEIAQKAGFKVRVLSHYPHHCLRDCTYPLYEQENHWRIFVYSPAVSIIRQATCLDDVLKNLVLFERNKELECLLKRYAYAHLEFVFIYEEEA
complement(111081..112148)         PHAGE_Entero_Mu_NC_000929: hypothetical protein; -; phage(gi9633538)                 1.58e-88            MSFNSPTLSSLIKQGEQQFQHRFPTLKRNNVLSVINRICAAMSAGEHMHLDWLARQIIPTTAEEEYLIEYCLYKGIVRKQATTASGYLTVTAAIDTTIPEGTVFEDSSSGLTYITTAEMSVKAGTADIAVQCEIEGADGNLSAGMSLSLTSAILGLQPTAIVKSMTGGADIEPLSRLLARLIYRVQNPPAGGAPHDYIRWATEVAGVTRAWCFPRYFGGGTVGVAFACDDRSNILPTEDDIARVKNYITGHKNEATGQFEGMPANVELYVFAPQFQEINFSIRLAPNTETLRQAVKKSLQAYLINAGVGALLYLSQIRATVSNTAGEVDNSVMYPTADIRLPSNHIPVVGEITWL
complement(112148..112558)         PHAGE_Entero_Mu_NC_000929: hypothetical protein; -; phage(gi9633537)                 3.42e-23            MSDLALRWRDGEGDLVLDNESLLLDDTLTNAIVISLFTDLRVDGERGWWGNSFNSDDYQMGSKLWTLSRSKQLASVLDDAQRFATEALQWMLDDKVVRSYQVFASNPAPSVLLLEISCVMPNGSTEQRTFTANWSL
complement(112569..113117)         PHAGE_Entero_Mu_NC_000929: putative baseplate assembly protein; -; phage(gi9633536)     2.33e-44            MQALNRVIAPLKRGLQLLVSRAVVAVVNDAYARQNLQLRLQSDEVADDVERFQNYGHYSVPKAGEAIVVSVGGKRSHLVAVVVDDKSVRPAGLIAGDSVLYHLEGHQLRLTENGEAILSCKKFTIETETLDCKAETVTFDSPQTTFKGDVAIMGTSTATDHMSGGISAKDHDHEQKVGKPVP
complement(113149..113628)         PHAGE_Entero_Mu_NC_000929: putative tail protein; -; phage(gi9633535)                5.83e-17            MSASGLKVEVADPVITRYRPTIIIADDNMTGASGYQRADWERKRRTAEGSKATAKVRGWFKPDGSLWLPNEVVVLDAPLFSINKVERLIIDCSYTLDDSGMVTVMTLMHRDAFDEPADETLDDVDGTSGKKSSKKGKKAKAKKAKKSDKDNVAEFTGFV
complement(113632..114399)         PHAGE_Entero_Mu_NC_000929: putative tail protein; -; phage(gi9633535)                2.12e-55            MAEEKNLPKIELYLNGKIFSGWKTVNIQRSLESMSGRFDLGIAVRPEDDISVLKVGASLVLKVGGQTVITGYLDELKQSISGTNKQIDISGRDKTCDLVDCAIIHNSYQFKNQTAKQIAEVICKPFGIKVVWNVTTAEANERIPVWQVEPGETAFDNLSKIARHKGVLVTSDVDGNLVFTEPSTAHVGELTLGVNLLELEQMDSWHQRFSLYRVIGDAEQGGEKGDVATKNKAVKSSNSNKSDKDNVAEFTGFVG
complement(114399..115763)         PHAGE_Entero_Mu_NC_000929: putative DNA circulation protein; -; phage(gi9633534)     2.64e-47            MTKMTGKGSYRGVPFWIEDEQSQNGGRRVVTHEYPLRNDGLTEDLGKRLRHYSVSCLVIGDDHIDQAEALVDALEADGAGTLKHPYFGTLEVRVDDYRMRHSTAHQRVTRFDITFLPALDSNAPEIAEDTAYSVFTEYENVLNSLADEFAEMVEDVSGFIESMVDNPLFRLVDTTMGFIENVFEGVANTVSGLTAVKDKALSIKNRLYGLLLTPKVLARELQDLTKLNVKSAVNSQRQFVQHIVITDSIDTALSNLTSGKTEISKSTLDEMMAAKTNNVSESDILSRQFRNLHEQEIFDALMNKTTFLLKRLVLSTLAVEYGKAISDAVTESVAQKAVTESTVAGLIESKADVQRYITEVDEQLEAVILDNADAEQWKSYQVLETYRLILLKDLRVRGERLANAADITLKDTFPAVLLEYQHTGNAVTWKRLALRNGIAHPLFCLGGSTIEVLQ
complement(115773..117674)         PHAGE_Entero_Mu_NC_000929: putative tape measure protein; -; phage(gi9633533)        1.55e-20            MANNSTSFYVNLAGNVSSQASKFGNALSTMANKGVSNMNKLSNSVKKVGSGLASLSQKINNVGNIALPVLGVGIGAGAAAVSKSMIRVAADFEMANIRMKQTFGKRGDEAMAWLKKFATDTPMAFGDVQDASMRLMTAGIDPMNGSLQALVDYNAKVGGNADNLNGYISAISKGFIKGKLTMEEVNQLFERNVKVFDILAKQTGGKYTADQMQKMLEKGQLGRAAINALLKGMGEDAKGAAKEQMKTWDGLVSNLEDTWVSMQAQFMEHGAFDSLKKELGSFLEWLNSKIDDGTLDEFAKTVSETLTDALKQLKETANDVKPILEKVGSVMGWVSEQAGGYGNIAKFVGGFYLANKVANWGITQKTVKGGWGLAKWGLGKFRKGKGGQGGATEEIAGALGSVAGVTPVYVTNFPASFGGGYGGVEQDKRKNKRQNNKKGNGKNRVAGVTTAVASNAEKAVANKGVTQAVGNTVKSASQSLSATTKAATSAISRTATRAVPYLNVAASAVEGAMVLMDEQSSTQDKSEAIGSIAGATAGAIVGQALIPIPVVGAAVGSYVGSWLGEWLGSEVGEYLSDPEPIKNELNGTIQVAVKASEHLIATATASKVQTNQKQDNMNIAVQMGTLGPGMGMW
complement(117764..118147)         PHAGE_Entero_Mu_NC_000929: hypothetical protein; -; phage(gi9633532)                 3.66e-29            MQLVLQTGLMFGDEPQTEVTLRELTTGDLLDAEVAAERMVMSPDGVPVLVKSPALFGYEILRRQIASIGKINGPISLKMLRSLTSEDLNRISVFAETWEATKAAQVVERGRLDAADSETGKDLPAAR
complement(118150..118503)         PHAGE_Entero_Mu_NC_000929: hypothetical protein; -; phage(gi9633531)                 5.50e-27            MANQYQGVAYVRCNGTEYASADDATLTPGGVTRATVKGSRVYGYQETPEEATVEATFYNNAETDVLALKDITNATIEFETDVGQTYLLANAWVVDAVTLSSKGEIKIKFAAVQCKRV
complement(118514..119977)         PHAGE_Entero_Mu_NC_000929: major tail subunit; -; phage(gi9633530)                   3.48e-156           MAISFNHIPSAIRVPLTYIEFDNSKAVSGTPSALQKVLMLGTKLPTGTATAGQAVRVTAHSQAKTLFGRGSQLAEMVKTFKAHNNMLDLWCLPLDEAESGAKATGSVQLVGTATQAGTLSLMIAGTNYKQAVSSGDTAAMLASKLQKLIAADSDVPVTATVSDSTITLTCRFKGEAGNDIDVRCNYYSGETLPEGIKVNITAMQSGSVNPAMSEAITGFGAEWWHYVINPFTDTESLNLLRTELVNRWGPLKQIDGICFMAKRGTHGTVTTFAEQRNDYLFSMMPTSNSPEPAYIWASAYGAVVAGSLSIDPARPVQTLVMDLLPPAMSDRWDLPERNTLLYSGLSTYTVNANSQPQIEAAITMYRKNAFGDNDESYLYVETIATLSYIRYAIRTRITQKYPRHKLANDGTRVAPGQAIVTPKIIRSELLALFTELEWAGLVEDFDAFAKTLLVERDDNNPCRLNVLSNENLVNQFRIYAHAIQFIL
complement(119977..120168)         PHAGE_Entero_Mu_NC_000929: hypothetical protein; -; phage(gi9633529)                 5.90e-09            MPTFKIRPKTGLIIRDPDTFEPLNDKGEEKTQSSYWLKHLKNGDVELVETKATKETKTKTENA
complement(120180..120734)         PHAGE_Entero_Mu_NC_000929: hypothetical protein; -; phage(gi9633528)                 3.93e-34            MSIIAKTSEALIAKIKGLCGDYLREVETHPGQWDDSSIRRIVRNPPAVYVAWLGQMPNANARLVSARWGIFVVADVLNGQRKDDVGIYQIVEILTAGIHKQQISPSGMFELQTVQNLWSDTQSGMGVAVYGMFFNAAQPLPNAIDESVLADFKIYDHTFNQDTDERTIDGKTRLHIELPTQADE
complement(120731..121150)         PHAGE_Entero_Mu_NC_000929: hypothetical protein; -; phage(gi9633527)                 8.21e-23            MLYASQASLIKRYTLDVLLSIARNADRTLDETKVQEALEDASQTIDSYLAGRYRLPLQTVPAVLERHCCYIARYFLEKNRATDQARLDYEDSIKFLEKVASGSIALGLSENDEAVETDNSAVMESAGSVWSREHSRGFI
complement(121150..121554)         hypothetical protein; -                                                              N/A                 MEKEQRYQVVVHSKVQDGYRRAGFALQKGTNLLMDVTAAQIEQFKADPRLVFGSQDPMPTEPVDDLSKGLSQDDSDDKTQHRVDGGLVPTDLTVEQLKTKLNELNIAFTKDAKKSDLVALLEKAMSSTTSKEGE
complement(121643..122566)         PHAGE_Entero_Mu_NC_000929: major head subunit; -; phage(gi9633525)                   9.85e-118           MANVTPELVKALFVGFGKNFKEGLAKAPSQYSKIATLVKSTTASNTYAWLGQMPGLTEWIGDRTLTAIQSHGYSIVNKDWASGVEIKKTDIEDDNVGVYSPLIEELGRAAAEKPDELVFGALKAGFTTVCYDGQYFFDTDHPVGANVDGTSPVSVSNITDDGTSVTADKAWYLLDCSRSLKPIIFQERKAPTPAQITDLNDEKVFMKNTFTYGVDSRSNVGYGFWQQAHAVKGALTAENLWKAISAMRAVRGDGDKRLGIKPTHIVVPPSLEKEATQLLEREFRVENGATVDNEFKGRLELIVADYL
complement(122566..123630)         PHAGE_Entero_Mu_NC_000929: putative protease protein; -; phage(gi9633523)            5.30e-96            MKVNKCPLAVLTAQLTSPDGWQQLLPKGEFRARDGRPTDVPHWFIDETIANRLIQQAKTLKQDILVDYDHATLLKAKKGLDEGNVVAAGWFSDGEIQWFDDDERQGLYIKPRWTPKAYQQIKEGEFAFLSAVFPYNEKGEPLEIRMAALTNDPGITGMQRLAVLSAMTDQQEKNQMPEQLRKLLAKLGVEIAEGAELTEEQAKTALDALEALQTDKSHADSQVAALSAAAKEVDLTAYVPKATYDAMVLQVAALSAKTDEVEIDNAIAKARQEGRAIESEVDYLKDFGKQQGAVALSAMLEKRPQIAALSAMQTQTTKVTKETQGEAVLSAADKEAAKLLGISEADYAKELEAK
complement(123860..124294)         PHAGE_Entero_Mu_NC_000929: putative virion morphogenesis protein; -; phage(gi9633522)     3.11e-21            MHLEFKFDTRAIQNKFKKLTETVEGRDITRKIAGVLMQEAETAFDKEQTPEGEAWAKLDERYKKYRHNRGYTGNILQISGDLVKSLNIDYGDSFAVIGASEPYGQFHQMGTEKMPARPFLGLGNDGVEEITAILNRELSKIAQA
124359..124589                     hypothetical protein; -                                                              N/A                 MNEKQLKALERFKETGEKASLQVALSEWAYEKLINHETLDENSLRAWANSPKCSKGKSVAVLNFLAKINASANAAK
complement(124869..126203)         PHAGE_Entero_Mu_NC_000929: virion morphogenesis late F orf; -; phage(gi9633521)      6.44e-112           MPNDNNELDMGYVLRLEPELAVDYLKAKGVNITWDWHEQLAEAHARAYTVAKATRAEVLDTLRWATEKAIADGVPERDYIKNLEPMLKELGWWGKTVDENGNTVQLGSPRRLKTILRTNKSTAYHAARYASQMANVDEQPYWQYVAVKDSRTRASHLALHGKVYRADDPIWATMYPPNDWGCRCRVRALSEFALKKQGLSVSESAGKISSETAIAGINKDTGEEIRTTVSKIKTDQGEMKVGAGWNYNVGSAAFGTDVAVLRKLQQVKNRELRQQTIQAINNSEARHKAFEDWVGKMLSKDKHDNHYMSVGVISTEIAEKVAELSGGEKTVEQLLVMTERNFTHANSPKHRQKGVALSSEEFSSLPKIIADPLFVVWDKKHSNLIYVDRNKSVKVVAELSPKEKKVRFEPKEKLDAVINAYLVDYSDFIGKIKKGDYVLIKGSL
complement(126190..127749)         PHAGE_Entero_Mu_NC_000929: hypothetical protein; -; phage(gi9633520)                 0.0                 MKTSTILDIHGNPFRFEDRLQTENESRLAALQHHYSEHPASGLTPMKAARILRNAEQGDLVAQAELAEDMEEKDAHLQSELGKRRGAMLNVEWQIVPPANATPEEQRDAEMIEEILRDAVWFDDCIFDATDAILKGFSCQEIEWETHGNMTLIKGVHWRDPAWFMTPQFERNSLRLRDGSAHGVELQPFGWVKHIAKAKTGYLSRIGLVRTLVWPFIFKNYSLRDFAEFLEIYGLPLRLGKYPEGAGEKEKQTLLRAVMSIGHNAGGIIPRGMEIEFQKAADGSDATFMAMIDWAEKSMSKAILGGTLTSQADGATSTNALGNVHNDVRLEVRNADLKRLAATLTRDIVYPLYALNCKSFNDARRIPRLEFDIAESEDLNAFAEGLNKLVDIGFKIPKQWAHDKLQVPIAGENEEVLARNQPNPTAYLNSQSHQKMAVLSVQRDPDDLLDELEPSVEAYQAIIDPMLKPVVNALAEGGYEFAQEKLASLYADMDDSELEKILTRAIFVSDLLGRANAKR
complement(127752..129329)         PHAGE_Entero_Mu_NC_000929: putative portal protein; -; phage(gi9633519)              6.71e-178           MSLVNERPLNELSQECQDFLDCIHVFNPNELLLGYQKRWIADESQLKIVEKSRRTGLTWAEAADNALIASTRKSDGGCNVFYIGSNKEMAREYIDAVAMWAKAFNYAASEIKEEVLTDEEEGKDILTYVIYFASGFKVKALSSNPTNLRGMQGVVVIDEAGFQKYLAEVLKAALALTMWGAKVRIISTHNGVDNLFNQLILDSRAGRKKYSVQTIALDDACADGLYKRICQVTKQEWTQEKEDEWKTDLLRNTATEDDALEEYYCVPKRSSGGYIPRPLVDRAADESNVIVRFECDDKFVTYSDVERSALALEWLLKEVLPQLEQLNPEQRHSFGVDFARSGDLSVFAVCACLPSTERRLALTLEIRNCPYDQQKQIMLFVLANMPRFIGSAFDSTGNGGYLAESALLRYGSSMVEAVHLNDKWYREWMPKYKALYESDLISIPKDEETILDQGHIVVINGVPKIDKNRTQGKSGKRHGDSAVAYCMAVRASYMTGGEIDFIPLPAKHSDDNKDDDSIFRSEWDY
complement(129329..129898)         PHAGE_Entero_Mu_NC_000929: hypothetical protein; -; phage(gi9633518)                 2.37e-39            MIEKNTRGRASKVDLLPPNIKTQLAMMLRDKQYSQAEILAEINDLIRDCGLPEEMQLSKTGLNRYASRMEKMGAKIRQSREIAEIWTKQFSEAPQSDIGKMLMEIVKNIAFETSLGMSEDGTADPKSIALLSSAVQRLEQAESLSFKREQAIRKEVALQAAETAEKVVVQAGLSAETVRTIKEQILGIA
complement(129932..130225)         PHAGE_Entero_Mu_NC_000929: hypothetical protein; -; phage(gi9633517)                 2.94e-34            MMKDIFTQDQRLVILRSLADAGYDANESILDDCLALYGHKISRDLVRNHLNWLEEQGLVQIERLQGNFMVAKITQRGLDVANGEAFVDGVKRPRPKI
complement(130222..130551)         PHAGE_Entero_Mu_NC_000929: hypothetical protein; -; phage(gi9633516)                 1.60e-07            MIEVLDTLKAHWGIILTLAGLLASVFWLKMDSRYVKKSDFSELKETVTKTTHRVDEVENELLHLPSSKDVTDLRIAVVEMKGETQALRTEVKGLSHQVQLLIEKEVSKK
complement(130548..130775)         PHAGE_Yersin_L_413C_NC_004745: DksA-like zinc finger domain containing protein; -; phage(gi30065740)     1.07e-06            MSDDVDRITEQDEQLLSLQLAPHLENQLSDDEIVQIALSGRDCIECGLPIPIQRLRAVPFAVRCICCQQDYEDGK
complement(130768..130926)         PHAGE_Haemop_SuMu_NC_019455: hypothetical protein; -; phage(gi418489055)             3.73e-08            MTYEVTNSSCAGFNLIKASRQDTTETLRQVLVHNNTYRQICDVGKKNEKQNE
complement(130904..131176)         hypothetical protein; -                                                              N/A                 MIVEKIIPLALLAVFLASFVGYKSWQVAKARKENEKLNEQNHQLQTEKAVAEAQVKNYEVRKQHEENISSSSRDSIIDQLQQNGDLRGNE
complement(131179..131397)         PHAGE_Haemop_SuMu_NC_019455: hypothetical protein; -; phage(gi418489053)             2.38e-36            MAKFSELITNDNGRLSTTAFIQFFGAILMAMILAYSVYLDRANVGELFTVFALFCGGQVATKGFANALQRKE
complement(131400..131945)         PHAGE_Haemop_SuMu_NC_019455: putative N-acetylmuramoyl-L-alanine amidase; -; phage(gi418489052)     1.48e-100           MSLPITKIVVHCSATRNGKSLKQNGKTAAQIIDSWHKARGFRRSANAVRHFNSHLLHIGYHFVIDVDGTVETGRQVGEIGAHVKGHNSNSVGICLIGGISASGKNHAEYTEAQWQSLHKLLRELEAKHPKAKIYGHRDLSPDLNNDGKITKNEWLKDCPCFDVWGWLDRGEIVFVEHLFKE
complement(132023..132457)         PHAGE_Entero_Mu_NC_000929: putative transcription regulator; -; phage(gi9633511)     3.38e-32            MSQTLQQTGLFDDEHANIGALFDHLDHIPDVELQNRWPSLLVEVIDVMQAELIRQKFEEDSAKLTASKLVGVMAHYFGGKSFYLPAGDKIKEALRDVQIYAEFDGKNIPELIRKYRLSQTTIYAILRQQRALHRKRYQKELPLV
complement(132661..133215)         PHAGE_Mannhe_vB_MhM_3927AP2_NC_028766: hypothetical protein; -; phage(gi971741514)     2.85e-62            MKLCRCPICHSDIHLEGLIEDEAGKELLVQISQLTHGVAKPMVAYLGLFKPQKSNLNNARALKILTDVLELYPCSLLLAQALTETVASIRKKRQQALQTGQKIEPLANHNYLKSVYETQKPHFAVIRTDKNQSEAVKAQQAEEKKTQDAILYVERFVQLGQEKFVKSSPEYQIWLQHKQQKQAL
complement(133202..133570)         PHAGE_Entero_Mu_NC_000929: hypothetical protein; -; phage(gi9633506)                 3.43e-05            MKWFAKRGAKPTAYSPATGEVKVKSEIAHKIRAVWIMMGKHGFLRDPSEKALNAYMRKIMNQGKTVLTLNVGALKDDEASRFLEILKKWHKRVIVKALTEKGYAPHSKANYDATVEFYNEVM
133607..133798                     hypothetical protein; -                                                              N/A                 MEFYHRALGRTGFIRQPFEYFTIAKVVDIQLTFSNMDQLYQFAFVVFHLSSRHQINSQKRYRF
complement(133880..134302)         hypothetical protein; -                                                              N/A                 MKNEFSLNLAVSINTKEQIIDFNWTGCSNKILGIEIQPPADISQTVSILVQDVYYALPVLAFLFCTSSSKQIIKASAMVKFFCVNGEWRTAFFAENDDVEQDKYIRTLLFKLLHHRNSFLREVKSFDKNTSQGRRKLCNH
complement(134312..135268)         hypothetical protein; -                                                              N/A                 MKNSDFIQMTQCNIHSIKFPVDNVKEVLEGATFEPADSYTTIELVKNPMTNTKVLELDNGLFFTLRTTFKKVTKELLSAKIYELKKSESLRDERLPKIVPNTDKEWRQIAEAHLLQVVPFSSELVNVFYSPEKELLFTNNRSKHSRLALKHLIKLFELAGFKSIVVSEEKLGLNTKLTNFLEKGKPLFKYLHFQHEATLRKLANDNEEFLTCRHLDTLEGKEKALGALQNGFRVQSMAMRYESEEAFIVNFKLDEHLKIRSMRFTEYADIARQLNGTREAHKHAILTEYLEGQLNALLKIASATVLEFTGETKLESFV
complement(135270..135455)         PHAGE_Haemop_SuMu_NC_019455: hypothetical protein; -; phage(gi418489045)             9.64e-30            MMTDSEKGQIKDRLYDLIEKLQGATELVEMDDLALAGVVLMDVAGQIQRVKLKLSTNQEEN
complement(135455..135673)         PHAGE_Mannhe_vB_MhM_3927AP2_NC_028766: hypothetical protein; -; phage(gi971741510)     3.43e-06            MKTQKSTSEKVFNRYHYYATQAVEAEQNGKFNHAIKQWEVAKLSATGGNVAWCEARIAHCKYMLEHPSRWSK
complement(135742..136263)         PHAGE_Entero_Mu_NC_000929: Gam; -; phage(gi9633500)                                  2.03e-62            MAKQPTKTRVKQPAKLRFTTEEQVQSAIKEIGDLSREHTRLTTEMNDIIAETSERYAPELKRLQAEIEPLQQAVQEYCEAHRDELTENGKSKTANFVTGEVQWRQRPPSVAIRGADAVLDFMQRMGFDRFIRTKNEINKEALLLEPEVAKGIAGVTIKQGVEDFVIKPFEQAA
complement(136288..136605)         PHAGE_Mannhe_vB_MhM_3927AP2_NC_028766: hypothetical protein; -; phage(gi971741506)     4.19e-20            MKKQYNPLAGEMMTPRNSEVYMHLAMLELATLECEALGIEVEKVEWFDTGRPRLVARDNTTTRKMAQNQRAFNYGTEVKNGTRRYLMQMTIKGVKVIWSTDTIKH
complement(136608..137525)         PHAGE_Entero_Mu_NC_000929: DNA transposition protein; bacteriophage; phage DNA transposition B protein; -(gi9633513)     2.92e-83            MTIIDQIKQHIADTQSSQAKIAKEAGINAGALSAYLNENYKGNIAEIEAKLTAFFAKKETAEREFVEAPAFIETATARQIFKTLEFAQIANCMATVYGASGVGKTKAIQQFAGSRANVWLVTASPSRSSLSEILYEIALELGISDAPRRKGTLSRLIARKIKGTEGLLIVDEADHLPYEALEELRIMQEEAGIGLVLVGNDKVYSRMKGGIHPAHEYARLWSRIAKNTSIQKTKQADTKAVATAWGLNEDEEALKVMQSITETGGGLRILTQTLRLAGMVAKGTNSLITADLIVKARQELLGKGE
complement(137656..139647)         PHAGE_Entero_Mu_NC_000929: transposase; -; phage(gi9633496)                          9.36e-177           MKEWFSAKELAGLKGVSTHATNVTRQAKKQNWEMRALKGVKGGGLEYHISSLPSETQQALRLQAALAVVPIAEMTVQQPNLELSRKFNEASDKAREKAKAKAEACLQLKAFLDQGFPMMSALEGAAKAKDVSAGSLKNWYYKVQPYPVHEWQAVLITQSGKAKKPSRKAFIEQEAWDCFLADYLRPEKPDLRACYRRTEQLAKHYGWEIASLQTFQRRVLEEIPYEVILLKREGANAVAKLVPALQRTVKDILAGEWINGDGYQHNVFVKWHNGEIVRPKTWFWQDVRTRRILGYRTAVSENTDSIRHALMDVIYQYGIPKTVTLDNTRAAANKAMTGGIDNRYRFKHDEFDPKGIMPILGIDVHFTSILYGEGHGQAKPIERAFGRGGIGEVVDKRPELAGYYTGKRVDLKPDNYNGGKEGVDYEVFLSALAAGVASYNSQEERQTELCQHDKTLSFDKVWERDYRPSNVRQASPEQLRLLFLQAETISIKRNGEFKLKAAGKLYGLTNTYWAESLIGITDKKVVARFDPDNLHGNVYVYDIEGRFLAEAICREAKGFGDTSAAREQGRLYQKLVKGAKQQAETLELLNAHELASLQPQVEVPEPIEERVKTKLIDTVIQDRNALRVVQEEIVVEEVNELEQGWFEQGWEKGLTLMKKAKGL
complement(139659..139871)         PHAGE_Mannhe_vB_MhM_3927AP2_NC_028766: transcriptional regulatory protein; -; phage(gi971741503)     3.23e-29            MARNKRNDMSNHEIRGELMKRGKTFAQLGIENGLAKTTVRNALDKPYPKGEQIIAKALGLKPADIWPSRY
140085..140624                     PHAGE_Mannhe_vB_MhM_3927AP2_NC_028766: transposase; -; phage(gi971741504)            4.74e-16            MKSFKEWYSAKELEGLTGLPKQATNITRKAMNEGWKKRDVKGVKGGGFEYHYTSFPENVQQALGFIVSQTEHSNQTRDDFIVQTPSGGEFGVELKTRRLKGEAVNINELRQAIALIEEAVVQIGKARPSELNNIEWHLIQCFRSANEQGRVAILNIAETMAAIQDKEEASKLSEASKVA
140941..141441                     hypothetical protein; -                                                              N/A                 MTHLATSTPLGEIYHIYDVNHIPMNVIFLDTKTQRSLNPQNAQDMAQLSKATQFDFYEFGKGRIAHAVFSAKTGLCQDFKSKRGVALKMATNYYTDDSYKGYYVSVIHAIIRHNGKHTDFAYTPAFSIADTKALAMTQALEKQDGERVAQMNLKEKVTLLTNIVCQ
complement(141507..143036)         PROPHAGE_Escher_Sakai: putative ATP-dependent protease; -; phage(gi15833954)         0.0                 MSLAIVYSRASMGVQAPLVTIEVHFSNGKPQFNLVGLPEKTVKEAQDRVRSALLNAQFKYPAKRITVNLAPADLPKEGGRFDLPIAIGMLAASGQIDPQKLQQFEFVGELALTGDLRAVHGVIPAILAAQKAKRKLIIASQNANEASLVSQQDTYFAQHLLEVVNFLNDHTTLPLASDLPTQHDPAPLATTQKDLTDIIGQSHAKRALTIAAAGQHNLLFLGPPGTGKTMLASRLTTLLPEMNDQEAIETAAVTSLIHHELNFHNWKQRPFRAPHHSASTPALVGGGTIPKPGEISLAHNGVLFLDELPEFERKVLDALRQPLESGEIIISRANAKIQFPARFQLIAAMNPSPTGHYQGTHNRTSPQQILRYLNRLSGPFLDRFDLSIEVPLLPKGALQQQTDRGESSAQVREKVLKVRDIQLARAGKINAYLTSKEIERDCKISDQDALFLENALAKLGLSVRAYHRILKVARTIADLNNERQIQQCHLAEALGYRAMDRLLQKLSAM

#### region 2 ####
complement(421318..421755)         PHAGE_Mannhe_vB_MhS_535AP2_NC_028853: hypothetical protein; -; phage(gi971749650)     3.71e-77            MVKGAGGTFVPCDEMYLPDLQSFKNGEIYEVEIKRPRNPAFHRKVFLFFKFCFEHWSADKTDWKYFDERKQFDTFRKNLTVLAGFRDVTYTIDGRMRVEAQSLSYGNMDQSEFEQCYKALINAALKEIFNNTTDENMINRLYSFF
complement(421764..422294)         PHAGE_Mannhe_vB_MhS_535AP2_NC_028853: methyltransferase; -; phage(gi971749648)       3.22e-110           MFNTDKKYQIIYADPPWRYSDKGCNGSAENHYQTMNIKDICEMPVNEIADKNCVLFLWVTYPMLAEGLRLIEAWGFKYKTIDFQWLKTNKKNKDTFFFGLGRWTRGNTECCLIATKGKPSRISNKVSQLVVEPIQHHSKKPDVVREKIVELMGDLPRIELFARNTTDGWDVWGNEV
complement(422287..422982)         PHAGE_Aggreg_S1249_NC_013597: hypothetical protein; -; phage(gi100045)               1.74e-42            MKSANQIAMSLIGSDKNYKAPQVAKAEVTVEMNKTIDFLFTRLKTIFPAWKSAFSSDREYQEAKKYWLETLINERITSVAQIRIGVERARKSESPFFPSVGQFVAWCNDGTLAAQGMPTLEELIERIKAYSRFHGFDNQHEFQFKNNVEQYLIFDLYCRNKEFGWSAEELRKHAKAFLKATAEKLARGEELPDLALAIPEKPSFIDPKKQQEINSQGVAMVRAILKGKANV
complement(422982..423881)         PHAGE_Bacill_vB_BhaS_171_NC_030904: hypothetical protein; -; phage(gi100052)         1.41e-49            MSVGKLLIDDQPLQVLPELAKAIGLNEAIFVQQLHYFLNISKHKYEDRIWIYNTIDEWCEIFPFWSKKTIQRTIKKLEEMGLILSTNKLNKMKMDKTKWYSIAYEKIEELTSQNDQMRCDQNGSSMRSKWDDRYSQNDQMSCGQNDHTNNQRKDFYTEENTPLPPKVENSNDLENAFDVFWKVYKVKVNKAGALKSFKSAYKKYSQKAKCTAKQFAQMLADDVQKRLSLGQFGFDKLHPTTYLNNARWEDEYTQPAQFKGSQSANNSYQDDGSWAVNSVIVQDGDGKVRVVDRDCEVVL
complement(423883..424236)         PHAGE_Pseudo_JBD44_NC_030929: hypothetical protein; -; phage(gi100001)               5.22e-11            MSTTFSKSKRLKIAEKCNWHCAYCGLKLSHSTLVIDHVIPKYDGGSNDISNLLPSCISCNSTKGKKTLEQFRFFIEFRNAVPEMTFNQSQMEFLRQKGVLEQIGDFKKVKFFFEVGF
complement(424233..424916)         PHAGE_Aggreg_S1249_NC_013597: hypothetical protein; -; phage(gi100047)               3.21e-107           MNQLLNISEQKARLTMSSREIASLINKNHSDLCRSIERLMVKGVIRGYQPMAYTHPQNGQTYYEYHLEKRDCLIVVAQNCPEFTAAIVDRWQELENQQKSTALSRKELALMVLQAEEENERLQLENAELKPKAAFVDHYVEVGTSKSLREVAKILKMPERAMIDRLIQDRLLYRQSGALLPYQTAHSRDLFTVKTGTAEHGHNYTQTRVTSKGIEYIASRYASELML
complement(424968..425420)         PHAGE_Burkho_phi1026b_NC_005284: gp65; -; phage(gi38707955)                          3.79e-08            MNSKEIQRLLHRDCKNSSGGITSLAYTLEKSPKILGNKLNVDCEQNQLSFIEAIELIATVQSKKTLSAIAAQIDHIVVPMPRCADCGQDVLARFLDIAESSGRIGKEIKSAVSSDSELGRNLSQREKQRILAEVEQLIEQAICLKMELGQ
complement(425470..425667)         PHAGE_Entero_HK225_NC_019717: prophage antirepressor; -; phage(gi428782423)          4.24e-10            MTPIEKAIQAVGSQAKLAQAVGKTSQFIYRMKRAGGKISTQDVSADKWKEVTGLPKSELFPEFQD
425791..426468                     PHAGE_Acinet_vB_AbaS_TRS1_NC_031098: hypothetical protein; -; phage(gi100048)        8.78e-28            MDNRDKLVVERLQQILDESGVSKAELARVSNKTPQAVNNWFKNGKIGIDSARLICEKYGYSVNWLLGSEDILDKNEVAVIEDKDYSDSHIEIDLYDVKLSAGTGKGCIVEWIPRKSDEPLLFRQAWFKQKNLTPESCKAMFVRGHSMYPVLKDWDTVIVNIHDTDIVDGEIYALTYKNNFYIKQVVRNGDKITLLSFNPEYKPIEVGEEQLGELKIIGRQVWRGG
426679..428445                     PHAGE_Pseudo_NP1_NC_031058: hypothetical protein; Some; phage similarities with helicase; -(gi100044)     3.43e-14            MQYFKTTPVNIIGNNKLRTPQIEAYINIKEYFHQNPTGEALVVLPTGTGKSGLISIAPFDVSNGRVLIITPGLITKNSIKKTQEAIQDNFWINYDIIFSIDNLPVLSEYESDISNEHLEQSHIIFSNIHKLASSRSSSLINRVPSDFFDMIIIDESHHAPAESWKKVLEYFPNAKKLHVTGTPYRGDNQELPGEKIHETPLSEVMRARYVKLLRKETVNAHELYFTLPENPDKQLTLEEVMEIKEQEWIEKCVSLSKDCSLDVIDRSIEQFNSLKELSPKVPHKILAVGCSIKHAEDIASWYKDKGMNVVIIHSDMPYEEQQDVLMKIENHQCNVVVSVNMLMEGYDHRYLTILALFRPYRSINAFAQIVGRVLRVIPDNEIRAFEIDNNAVVIFHEESGLNKMWEVFQKEVERSKCQISKEYNIEISDETYEKRKIELGNISSEGRYLSNQDSYLDDIDFNKLFEQKRQEIKNKVHELTAKLPTNIDPIYIEALKKAAEKKINQEVDEILVHKRPAQARRKLREILTSKAQNSAADLLSDLNIDAKGKTLYYKFNRLLSRITPDTINDGVIVMYINSKLCSKFGSVDS
complement(428450..428698)         PHAGE_Brucel_BiPBO1_NC_031264: hypothetical protein; -; phage(gi100019)              1.41e-13            MSKKVELKPFDIAEYLDSEEMIAAYLSEILETGDTNEFISALGDVARARGMTELAAKTGLGRESLYKTLSHGSKPRFDTIMKI
complement(428695..429009)         PHAGE_Brucel_BiPBO1_NC_031264: hypothetical protein; -; phage(gi100020)              1.32e-28            MLDIIETTVFNKWLKELKDLSAKAAILARISRAKSGNFGDHKSVGDGLYEMRIMKGAGYRVYYAQYKDVTYLLICGGDKSTQKADIAKAKALWEEIKQKEEINV
429467..429694                     hypothetical protein; -                                                              N/A                 MKVSKMLKQAKRLGERQKQLCSKKQSNRVNAALIDVPVKAKKLSDIANYNCNKGKSSANTVRAVQKRRLTFREPI
430057..430133                     tRNA                                                                                 N/A                 GACCGTTTGGCTTATCAGGTAAAAGCAGCCGGCTCATAACCGGAAGATAGCGAGTTCGAATCTCGTGGCGGTCACCA
430139..430217                     tRNA                                                                                 N/A                 AACAGTGTAGCTCAAATGGTAGAGCGGCAGATTTTTTTTGATCTGTGCGTTACTGGTTCGAATCCAGTCACCGTGGCCA
430748..431125                     hypothetical protein; -                                                              N/A                 MATKNTQVKAKNATGNEIHLSHSQTDSPILDVNSLERLHQFRPDVVDFVIEQTTKEAENRRKREVKIDWFTFIERMGALFLAVVIAIGGIVGSMYAAMNGYEKLSWIIASTCIGSLAIAFLRRHR
431236..432072                     PHAGE_Acinet_LZ35_NC_031117: hypothetical protein; -; phage(gi100014)                2.36e-08            MAENIIVVQDTEIRITNRNGEDYISLTDMCKAFGDGDQLIKNWLQNKNTIEFLQVWEELNNPDFNLVELHQIKNNIGLNRFVMSVKKWSATNAIGLIAKTGRYGSGTYAHRDIALEFGSWLSPEFKLYLIKEFQRLKQKEAEDNRLEWNVKRILSKANYRIHTDAIKDHLIPRLLNTKQHQFVYSSEADILNQALFGQTAKQWRDENPDLKGNMRDYATVEQLTVLAGLESQNALLIQQGISQEERLAILNRLAIQQMNSLLQTKAIGQLKEKPLLEE
432357..433013                     PHAGE_Aggreg_S1249_NC_013597: hypothetical protein; -; phage(gi100037)               2.01e-50            MSTQLSTFLFETHIIRTLSINNEPWFVAKDLCNALDISNPSKAIINLDEDEKMVSSDSNLKLGSAGNGAQSLNLVSESGMYTLILRCRDAVKKGSVPHRFRKWVTAEVLPQIRKTGKYEVQSQQLALPEPDLNLTAIQNSEETLALIIQLYSYCFQAHEMQEKLQNTSIAKLMENQIGGQYLYNFKHPLEQVMAKAKKYVHANTERLALVKAVNNLLN
complement(433010..433225)         hypothetical protein; -                                                              N/A                 MESKCGYLNPKGSGLSNKKSHVVKWDFVVIVFLLFGRLNEKRALLGVLTLLLNFGCRKPPHDKVRSVFSEF
433417..433704                     PHAGE_Liberi_SC2_NC_019550: putative Bro-N family phage antirepressor; -; phage(gi423262542)     2.85e-21            MSNLIQFQSFDFHSNSVRVITDPNQEFWFCGVDVCNILGYENSRATIQKHCKQGGVSKRYTPTQSGEQEMIFINEPNLYRLIIKSRKPEAELFET
434035..434613                     PHAGE_Entero_HK97_NC_002167: Gp73; -; phage(gi9634189)                               4.21e-27            MANIITAHYNGTEVFFQDDAYLNATAIAKYFNKRPNDWLALPTTQEYIETLCKKTETRKSGNATKVGKSHFVKTVKGGKDLSQQGTWLHRRLAVAFARWLNVEFAIWCDEQIEKILISKNQPQQLALPEPDLNLTAIQNSEETLALIIQLYSYCFQAHEMQEKLQNTSIAKLMENQIGGQYLYNFKHPLEQVM

#### region 3 ####
837629..837643                     attL                                                                                 N/A                 TTATATTTCAATACG
complement(837651..838568)         PHAGE_Edward_GF_2_NC_026611: putative integrase; -; phage(gi764162281)               4.18e-59            MWNIDKLEKKPTYLFEDALLQYLKSAEGQKDVVTKKRHAIYWREIFAGRELNSLTTQEIVSHIPTKNMRTGEVLSNSTQNKYRQSIAMILNLAHKAGYIEKILYLPKKKEPPIRVRWITKEQARSLIDNIRTDWMKVICSFALMTGARRTEILSMTWDKIDFERKVAIVSNDVAKSGKARSLLLNEEAIRLLKSQKGKHSKYVFVGRHNNRLNDINRKSFMLAAKKCFLVDFHFHDLRHTWASWHVQAGTPLFTLKELGGWETLEMVKKYAHLNADHLLEHANKVEFNGTFTAHDKKSKVLRFVA
complement(838610..838912)         hypothetical protein; -                                                              N/A                 MEKALTIKEVADRLNMSVSAVRNQIYNWNFFKMKGCRGWRILESDLAKHKEWSNNNNRLALSVDDKEILCRSTKEKEMARGGLISHRQTVKELDDLLDRM
complement(839096..839818)         PHAGE_Cronob_ENT47670_NC_019927: phage antirepressor protein; -; phage(gi431810509)     5.17e-47            MNTLITFNNENLTMSSREIAELVDVRHDNVRRTIETLADKGVITLPQIEEKPTKGRPSLEYIFSGEQGKRDSIIVVAQLCPEFTARLVDRWQELENQIRQPLDPIQMLNDPRTLRGLLDNYTEKVLVLEHKVEEMKPTVAAFDRIATKVEGSMCITDSAKHLGIKPKFLFDFLSSQKWIYKRPGNSNWIAYQDKLQQLLLEHKIHVAMRDDGTEKVCERVLITAKGLTKLAKIFELQQAA
complement(839829..840050)         hypothetical protein; -                                                              N/A                 MSNINSFRSLSIDTIDEINKLTEQAKSLIQIVLNDGNDLSCGFASSQQVITGTLWAALDLVSQTDHHISNAKQ
complement(845457..846395)         PHAGE_Mannhe_vB_MhS_587AP2_NC_028743: terminase large subunit; -; phage(gi970580009)     0.0                 MPMKTQIEIPPKLIPVFSKPNMRYRGSFGGRGSAKTRTFAKMTAVIAYKRAMAGDSGVILCGREFMNSLEDSSLEEVKQAIRAESFLNDFFEIGEKYIRTKCGRVSYIFSGLRHNLDSIKSKARILLAWVDEAESVSEMAWSKLIPTVREHNSEIWLTWNPEKRDSATDKRFRQFPPDSSVIVEMNYTDNPWFPDVLEQERLNDKKRLDDATYRWIWEGAYLEASEAQIFNGKYEELEFKPNQDFNGPYFGLDFGFAKDPTAAVKCWVFDNNLYIEYEAGKTGLELDHTAGFMKERVPDIEKYILRADSARPE
complement(846373..846870)         PHAGE_Acinet_LZ35_NC_031117: glutaredoxin; -; phage(gi100075)                        7.93e-60            MPKKDEVKSTSKWRGQPTKYKSEYVAQVKKLCLLGATDKDIANFFEVSESTLNNWKNEYPEFLESIKKGKMLADANVAERLYKRALGYEAPDVDIRVIENKIVETPLIKHYPPDPTSAIFWLKNRQPEKWRDKQVIDHTNSDSSLNRPTVIELVAPMVNADENPD
847164..847598                     PHAGE_Pseudo_phi3_NC_030940: hypothetical protein; -; phage(gi100035)                5.05e-20            MLFTIGVETPKNENEAFGLCVPALFNETYSCFSGADTVEEIVPMVTDAIHTILEMMVEDNFDISQIKDLGFLHYKEQEDFQYCDSWLLIDVDITAYFGKRQRVNIVLPQYLIDRIDQRVANNPIYKDRSHFLAVASQRELSSSL
complement(847633..847863)         PHAGE_Mannhe_vB_MhS_587AP2_NC_028743: lytic protein Rz1; -; phage(gi970580082)       1.07e-14            MLALLVLLLTSCASKPVAKVCPAIPAALLAHLDRTTFNGQTYGDVSKYAVILKRERDVCLNRVDKIREWQTENAQN
complement(848116..848646)         PHAGE_Mannhe_phiMHaA1_NC_008201: endolysin; -; phage(gi109289945)                    1.27e-58            MKHGKKISACLVAMIIAVVMSDYSNEIRTGERGLEIIGNAEGCAREPYRCPADVLTVGIGSTELSGLQIERKKYSDEEIAQRWVNDIKVAEKCVNDWANGKNLPQGAFEAIVSITFNVGCSKLKHSTLFKHAKNGDIQAMCDQFPRWKYANGKVLRGLEIRRQKERELCLADLHKS
complement(848643..848894)         PHAGE_Mannhe_vB_MhS_535AP2_NC_028853: holin; -; phage(gi971749660)                   1.87e-12            MKDAGTQSYIWSGFGAFFALLSLQEWLAVISLTAGVITMLVNYYYKKKDNERKNAERARLEELHKLRVERMQLKIKKEKELIK
complement(849263..849538)         hypothetical protein; -                                                              N/A                 MKCRITIDTNKIEEDLFNFEKLISFESIPDHLLNFFFDNLHRIISINFGVASIANGSVEFIGRAYFTVSLESCITALRAGKSDFLSHIESL
complement(849667..850167)         PHAGE_Mannhe_vB_MhS_587AP2_NC_028743: hypothetical protein; -; phage(gi970580046)     5.12e-19            MNKEIKELIDKIEQWVEDRDIFNGSTVKKQIKKLAKEIGELFSGDNKNNLDLIKDGVGGCVVVLINLRKMLNIEETLLNTYLDSDYIFEEDNVFDADEHLFWILRFIGFLSDYGVPETERTYPNSVNMIFYNLMRYCRAKEIDFIDCIQHAYDQIKDRKGKMIDGVF
complement(850234..850686)         PHAGE_Vibrio_VvAW1_NC_020488: single-stranded DNA-binding protein; -; phage(gi460042909)     6.80e-49            MVGVNKVIIVGNLGNDPEIRTMPNGDPVAKISVATSESWIDKNTGERKTQTEWHSIVFYRRQAEICGQYLKKGSKVYVEGRLRTRKWQDQNGQDRYTTEIQGDVLQMLDSRQDSQQQQAQAPQNNAYANAKAGKPVQQQAYNFEEDNIPF
complement(850697..851398)         PHAGE_Clostr_phiCT9441A_NC_029022: essential recombination function protein; -; phage(gi971821655)     1.16e-26            MSIYHKLAQARVKLQDKGLEKTGKNGFIKVKVYKTGKDGKTFTSDEPMPYFELGDFLPEVNKIFEELKMCSVVSFTEKLATLTIFDSESDGRIEFTSPMPTVPTLTKDGSPIASNNLMQSIGALQTYQRRYLYMAALEIVECDAIDSQDFKKAEDTPKQKSQGGSKQPAQQNTSSGQVKKSFDEMINERLNQCKSKKELTSLYDPLVKWVGEKHPDKVDEFNIIYNDKVLSFM
complement(851441..852091)         PHAGE_Brucel_Pr_NC_019447: putative DNA-PolB associated Exonuclease; -; phage(gi418487886)     4.92e-29            MKVYIDIETIPTQNHDFQAYVCETLKAPANYKDPEKISAWLEEGRMEAVNKTSLDGAFGEIVAISVAINDEPIQTFYREDWQSPDREWDILTRFNCYLIEKANKCKTVPIFIGHNLTKFDGLFIWHRHIINGVKPYYKIDNRNTYDTMLEWCGYNREKSPSLDKLCKVLGIEQKGDIDGSKVWDFVQAGKINEVAEYCAKDVERVRKIYKRMTFQD
complement(852264..852425)         hypothetical protein; -                                                              N/A                 MKNRRFLPAWQCDSADDYYAQFEQKKEPEDDPDDCDDERFVEQDIKYHNGDRG
complement(852656..853564)         PHAGE_Salmon_SEN34_NC_028699: hypothetical protein; -; phage(gi966201470)            1.03e-49            MAKREILYEGVLDLAGVDIPCYVLDDGTRVLSGRKMQEALKIVDVEEGKQSAGTRLQRYLTQKTLEPFIYKDRELDHFSPIICYRGTQKINGYEATLLADLCDAFLEARKHISLSPRQTIIAEQCEILIRAFAKVGITALVDEATGYQYEREKDELQQILRKYISEELLPWQKRFPDIFYKELFRLNGWDYTVKGIQKRPGVVGTWTNKLIYEQLPKGVLEELRNNIPKSESGNSTARYHQLLTDDIGSPHLTAQINQIVTLFQLSDNMKEMWNNFQKLKLRQSGQLDLPFSFDSKGHTKEN
complement(853668..854024)         hypothetical protein; -                                                              N/A                 MNKDWIKNLKVGDTVYFLETLMRSNIEHEAEVLKIGRKYLTIRVRGRDRKINLSNGYEEGKLSGMVYGRIYKDKKDYLYSLKLEELRIAVKGKMTSSYSKLTLEDAETISNILNKYTE
complement(854033..854521)         PHAGE_Mannhe_vB_MhS_587AP2_NC_028743: hypothetical protein; -; phage(gi970580048)     1.14e-30            MTETENKYFTVNIYDENSISFHKTEEEAQKACLNGAEDLYDHATYNDDISIYTEQEHNAVYGKVLGKAKSKERELTEEEKQSGWYDEIDYIIEHPKIVEYQKCDGWISVKDRLPSEREDILICTNRGEIKIAWRDDVFFMSLLTYHLSSVTHWQPLPLPPKV
854534..856504                     Transketolase (EC 2.2.1.1); -                                                        N/A                 GVITMATRRELANAIRFLSMDAVQKAKSGHPGAPMGMADIAEVLWRDFLKHNPSNPHWADRDRFILSNGHGSMLIYSLLHLSGYDLSIEDLKQFRQLHSKTPGHPEYGYAPGVETTTGPLGQGITNAVGFAIAEKTLAHQFNRPGHEIVDHHTYVFLGDGCLMEGISHEACSLAGTLGLGKLIAFYDDNNISIDGHVDGWFTDDTQKRFEAYGWHVIPAVDGHNPEQILEAVKQAQAETTKPTLIICKTIIGYGSPNKANSHDCHGAPLGDDEIAAAREFLKWEHAPFEIPAEIYAQWDAKEKGQVAEKAWEEKLAAYAKAYPELAAEFTRRVNAELPANWAAESQAFIEHLQANPANIASRKASQNAIEAYAKLLPEFLGGSADLASSNLTLWSGSKPIRAVENADGNYINYGVREFGMSAIMNGIALHGGFIPYGATFLMFMEYAHNAVRMAALMKQRSLFVYTHDSIGLGEDGPTHQPVEQTSALRLIPNLETWRPCDQVESAVAWKAAVERKEGPSALIFTRQNLAQMDRTAEQLANVARGGYVLRHCCENQTCPDLILIATGSEVELAMKAADVLDAEGVKVRVVSMPSTNVFDKQDAAYRESVLPSHITKRVAIEAGIADFWYKYVGFEGRVMGMNSFGESAPADQLFKLF
complement(856590..857492)         PHAGE_Entero_P1_NC_005856: HrdC; -; phage(gi46401690)                                8.09e-70            MFWFKNLMIYRLTKALDWTADSLQTALQQCEYHPCQQSDMSKFGWTNPLRGTEMLHFSVGKQILLLAHKEEKILPAHVVKAELEQRIELLEQKENRKLKKVEKQALKDDVVSMLLPRAFSKNQQTALWIDTENQLIYVDAASSKRAEDVLALLRKTLGSLPVVPLTFAKAPSIVMTSWINENPTWLTLLEEVELLGTTESGLIKCKNQDLNSAEIETMLESDKVITKLSLEWEDNLSFILCEDGTLKRLKFADDVLEKNDDILKEDIAQRFDADFILMTSVLSELTEMLLDEFDGEKETV
complement(857495..857878)         hypothetical protein; -                                                              N/A                 MEFTGKKKFKVSTKTFESIEIYAVFEIDFDFPKVKERIIEMSTFWSGSPEPSDPLIEHIQFVLPIATDSVYDIARRIFWLSSVNDIDKNLWNKKEGFAYCEYIGIKLIDFHADEVSADIFEVEEMEE
complement(857957..858268)         PHAGE_Brucel_Pr_NC_019447: hypothetical protein; -; phage(gi418487882)               3.35e-12            MIKEVLNERETTHGDFHAGAMDFKELMNVINSGRNNMDSSQYYALTMIATKIVRIVNGNAHEVDHWRDIVGYATLGGRLNIEDEPLTAQPAVNILLVIDYPQN
complement(858268..858339)         PHAGE_Bacter_Rani_NC_029084: MazG-like nucleotide pyrophosphohydrolase protein; -; phage(gi985759384)     1.17e-07            AYDQIKDRKGKMIDGVFVKEEDL
858436..859233                     hypothetical protein; -                                                              N/A                 MVAEAHYTIDKNMKLLIEIDNSEPLQLSVFCQSMEGIAAEYRQFIQDNKIDIEPCEQHIYVEKITQGCFLIELAALVSSTYSLIEQANAILEFGGHLKNILDWAMNRGEKPERLTANMLKNANNILEPIAIDPKAQFNLQVSNNQGDVHIHLHADNALAGLAQNNINRELKLLKEREENTLQNTTLYWSSTADAQSKAHDRAIIPAVSQKPVRVKFEDKTLKEKMILNEEYPYHKIFLVDVLVEYIDEEPVIYKILKLNNSMNKI
859561..860091                     PHAGE_Haemop_Aaphi23_NC_004827: hypothetical protein; -; phage(gi31544005)           4.63e-41            MTTLTFQGTTLSVINQNNQIYLSAAELAKALGYKQADSVTRIYNRNSDEFSENMTVLVKNPQAVNLTVRIFSLRGCHLIAMFARTPIAKEFRKWVLDILDRETNQPQQLALPEPDLNLTAIQNSEETLALIIQLYSYCFQAHEMQEKLQNTNIAKLMESQIGGQYLYNFKHPLEQVM
860094..861275                     PHAGE_Vibrio_12B8_NC_021073: hypothetical protein; -; phage(gi481019673)             2.49e-08            SKEKFERTKPHVNVGTIGHVDHGKTTLTAAITTVLAKHYGGAARAFDQIDNAPEEKARGITINTSHVEYDTPTRHYAHVDCPGHADYVKNMITGAAQMDGAILVVAATDGPMPQTREHILLGRQVGVPYIIVFLNKCDMVDDEELLELVEMEVRELLSQYDFPGDDTPIVRGSALQALNGVAEWEEKILELANHLDTYIPEPQRAIDQPFLLPIEDVFSISGRGTVVTGRVERGIIRTGEEVEIVGIKATTKTTVTGVEMFRKLLDEGRAGENVGALLRGTKREEIERGQVLAKPGSITPHTDFESEVYVLSKEEGGRHTPFFKGYRPQFYFRTTDVTGTIELPEGVEMVMPGDNIKMTVSLIHPIAMDQGLRFAIREGGRTVGAGVVAKIIK
861330..861665                     PHAGE_Mannhe_vB_MhS_587AP2_NC_028743: antitermination protein Q; -; phage(gi970580076)     8.47e-12            WGRFANSRIGTEYPCIAAGMRLAVDPPSDYNIFNLTDDTCILIGNQIMKLKEKQDLRYEIIMAKYALRINDEQIWKILNIGRTTYFSKLAEAKSYVEGAIDGAEIIAYFYA
861741..862316                     hypothetical protein; -                                                              N/A                 MKELKSSYQDAYEIFQYYWRIYGGWKALFCSPYLHVAILFLVLTQHQWLTRGWWEQSFAILPNLLGFSLGGFAIFLGLGDEQFRSVLAEKDENEPSSAYTFVSATFVHFILIQCLGIVSALLAESLAYQPIWLDDATMYYFEYITPVFWAIGYLFLLYSLTSMLAVVMAIFRCTRWYEKHQEMNSENDEDN
862428..862763                     PHAGE_Mannhe_vB_MhS_587AP2_NC_028743: antitermination protein Q; -; phage(gi970580076)     3.21e-12            WGRFANSRIGTEYPCIAAGMRLAVDPPSDYNIFNLTDDTCILIGEQIMRLKEKQDLRYDIIMAKYALRIDDEQIWKILNIGRTTYFSKLAEAKSYVEGAIDGAEIIAYFYA
862863..863363                     hypothetical protein; -                                                              N/A                 MITYNELCKKYTDHQNMLSQRKDILRNELRDLVLAFEENLGLKGLTYIQSKPDGKHRLPYVDLLNIENRSSPDIIQPFQAPVAFENSKPYSVVGISLILEKDGNTYPKTRVYVPLKITLAHNNLLYVEFNEVENKPCFEVDTREQNKFKDVIEEIKASIMRNFEYE
863853..864470                     PHAGE_Salmon_118970_sal3_NC_031940: endoribonuclease; -; phage(gi100126)             9.73e-19            MKNLTILNTSVRSLDSLYCLNDLHFASGNDPKHRPSLFIRLETTKELTGEIAKEVRSTDLIFKTLRGRNIQGTWACEELVLAYAMWISPKFHLIVLRAFLAMHRGEVKPQQLALPEPNYNMSNITQSEEVLALLIQMYSHLFQAHEMQEKLQNTNIAKLMESQIGGQYLYNFKHPLEQTMTKAKKFIQSNTERLALVKAMDNLLN
complement(864597..865154)         PHAGE_Mannhe_vB_MhS_587AP2_NC_028743: hypothetical protein; -; phage(gi970580078)     7.08e-41            MELSVKSSYYNYPFRSDKGDNNAINYTPNAGGMDLVNNPELIENILETENLPELKQIIIDMNGKDSPYMTLGCANWQANDNSGIFTYLEFSFRDVITANNIEFISQIDKLFLDWLYKQSDKLNVNPDILVRETSRRIHWEYRPFSYYDGKERNLIYMEIASREFHECDLLYNYVRIFLMKYLVIP
865271..865633                     PHAGE_Mannhe_vB_MhS_587AP2_NC_028743: holin; -; phage(gi970580079)                   1.15e-07            MPEKSPDIWAMIWMWLQINANTLTTAGSAIIAVILRAFFVRKKPMIRYTVLDSMICALIAVSAEPLAQPFLQFFFHVQSEKASYFVGVMIGFIGTERLREFLFKFINKKISNSSTGSGYE
865626..866039                     PHAGE_Edward_eiAU_183_NC_023555: hypothetical protein; -; phage(gi589889302)         1.23e-60            MNNFKFGKRSEQCLVGVKPELVKVVRLALTKSTVDFAVIEGVRTKQRQKELLAKGATKTMNSRHLTGHAVDLAPIIDGQIPWHDKSKFKEIAKAMFAAAKELNVTIRWGGDWNENGKSEDEKFYDGPHFELHRSVYP
866074..866352                     PHAGE_Mannhe_vB_MhS_587AP2_NC_028743: lytic protein Rz; -; phage(gi970580081)        4.56e-05            MCVALWFQFQSISNLKAKNTTQAQIISQQSESIKSLKQQEEINRQLTLEISRLESESRSKSDEAINSISHDEKSADAYNASAPRSIVEFLRK
complement(866562..866930)         putative regulator; -                                                                N/A                 MKLQYINDTNGKPQFVVLPIEEFKRLTALDDDLIFQDVPYQSDHTDNETVPNEVINIMFDQDLSLLAAWRVYRGLSQYDVAVKTGLTQSSISQAEKKGSKPQQKTCERLAAIYNCKPEQLIL
complement(866966..867226)         PHAGE_Burkho_phiE125_NC_003309: hypothetical protein; -; phage(gi17975231)           1.28e-09            MNQISWTKKAIKQLLSIDQRYVKSIREKVNALNTFPDVKLDLKKMSGKDNQYRLRVGDYRVLFEVIDGEPRIINIQTVKRRTSTTY
complement(867316..867453)         hypothetical protein; -                                                              N/A                 MMMMTENSKNCRKPRAPNPAESPLPSGVPFDNYFYQTMIRKIENN
867516..867989                     PHAGE_Entero_c_1_NC_019706: terminase small subunit; -; phage(gi428781736)           6.57e-56            MDNLFDIKLNINQIAELVGMHRQTVSQRLAGLKPASGSNSKLKLYLLSDLIRSGLSEKMSTDVDLLVPVDRKAFWQAENERLKYERETGQLIPAFEVAQEMSAFAKATVQTLETLPDILERDAGLTPKALVLVQQIIDDVRDQMALRIQQNESNDQG
867993..870101                     PHAGE_Phage_Gifsy_2_NC_010393: bacteriophage DNA packaging protein; terminase, large subunit; -; phage(gi169257299)     0.0                 MYASARDIRRDIANSVKAPRRMKISEAVATYMRVPVGGGNSVKWDKNTAAYMLEPMDCLNSREYDAVIFVGPARTGKTIGLIDGWIAYSIVCDPSDFLLVQLTQDKASEHSRKRLDRTFRCSPEIAKRLSPRKNDNNVYDKYFRAGNLLKIGWPSINVLSSSDYKYVALTDYDRWPEDVDGEGDGFSLASKRTTTFMSSGMTLVESSPGKDIKDVKHRVGSTHEAPPTTGILSLYNRGDRRRFYWPCPHCKEYFEPSMSNMVGYRDDPDFVKASENARLQCPHCQNLIEPSLKRELNIKGVWLKEGQTIDKKGQIKGAGRNSRIASFWLEGPAAAYQTWAQLTYKLLNAEQEFERTGSEETLKAVINTDWGLPYLPRSALEQRRSDELMERREEVEEKTVPANCRFLIAAVDVQGGKKRRFVVQIVGYGESGERWLIDRYNISFTRPDEHGETKEIDPRIPEDWDILISDVLEKKYPLSYNKNHLMPILAMAVDSGGEEGVTDNAYKFWRRCRRNGKSKQVYLVKGDSTKRQKLITKSYPDNTTRSDRRASARGDVPLYLLQTDLLKDRINNALARETAGANYIHFPEWIGEWFFNELTYEERGPDGKWRKPGKGNNEAFDLFCYAHAIAILRGYERIKWGDEKDVPTWARLPEINSEVIRNDPVSRNAQSNIVEEVLPKQSKPRAKKKSSFLGGGKSGGWL
870092..870319                     hypothetical protein; -                                                              N/A                 MVVIYTAEELKQKIKALDEKIENAQSQVSFNGRSVSFQISELSKQRDRYQAMLEQLLAETGQRSKKHRIKFARFV
870316..871854                     PHAGE_Phage_Gifsy_2_NC_010393: bacteriophage portal protein; -; phage(gi169257301)     0.0                 MKLIEKIIAEISPGWAAQRARSRLVFNAYEAAMPNRTHKAKREKSAANTSVKQSAVSLREQARALDQDHDIVIGILDKLEERVIGSKGIHIEPQPLNLDGEVNEELAEQIRTKWAEWSVSPDVTGMFTRPMLERSLLRTWLRDGEVFLQLVRGKVNGLQYSTKTQFALEALEPDFIPMNNDQSQKLVQGIHLNAWRRPIAYQVFLDNPQESVKTYGKVKTVSAENMLHLALRKRLHQVRGVSLLHGVMIRLADLKDYEESERVAARIAAAMTMYIKKGDAQTYGSDEINSSDSGSEYRDFEIAPGAIIDDLKPGEDIGLINSNRPNVNLETFRNGQLRATAAGTRSSYSSIARDYNGTYSSQRQELVESFEGYAVLQDHFVAHVSRPIYREWLKMAILCGEIKVPLEVDQSMLFNAVYSGPVMPWIDPMKEAQAWATRIRGGLATESQAVRASGHNPAEVKRRRVVEVQENREKGLKFDTDLTNTQSQGNKHEEKNSDDTDSGDGGGKRSDE
871808..873796                     PHAGE_Phage_Gifsy_2_NC_010393: bacteriophage Clp protease involved in capsid processing; -; phage(gi169257302)     0.0                 MTLTVAMAAASVQMNNDTQSWFSIKAGANDTAEISIYDEIGCWGISAKAFAKQLKDLGNVKKINLHIHSPGGSVFDGMAIFNLLNNHTAKKIVYIDGLAASMASVIAMVGDVVIMPENAMMMIHKPWGIQGGDAEDMRKYADLLDKIEETLISAYTKKTGKSAEELAEMLAEETWLNGKECVEHGFADQFVEPVKAMATLNSKRLEEFSNMPKAVKEMLFSPKAQAATQTQKAEVNTQPEKVVDNSAEIKAQAEKRIADIKSVFAPFSDQQDLLIECLSDVNITAEQAKDKLLAKLGANTTPSANGGYVDNGNIVGDSVKNSLLARAGKAEIEKDNAYNGMTLRELARASIADRGVSISGMNAMSIVGLAFTHSSSDFGSILLDVAHKSVLEGWAVATDNFDKFTTKGSVSDFRKHNRVGLTEFGPLPVVGEGEEYTYGTIGDKQVAVAIATYGKLFSITRQTIINDDMSMLTRIPFLMGKSARATVAKLVYKLITSNGKWQDGKVLFSADRKNLITGSGTKMDVTTIDKAIQMMNAHLDGDNQPLLIEPEFLLAPTSLATKAKQVVGSTSVEGEDTNSGIINPINNFAEVIKSQHLQVADAVSWYLINSQAIEVNYLDGADQPYLEQQDGFTVDGVVSKVRIDAGVDVIDPRGIVKVTNQG
873868..874194                     PHAGE_Entero_cdtI_NC_009514: hypothetical protein; -; phage(gi148609388)             8.65e-18            MAKNYIQDGDTLRFTAKKAVKSGDVVVVGEMVGVAITDVENKAQGVLRVTGVFTVKAKQADNIEKGAVLYWDESAGEATTTKGSHKVLGKAWSDSGTSSTEVDVKLNV
874187..874480                     hypothetical protein; -                                                              N/A                 MSSPFDQALASADQAIEKTMMSTYLINNEEYQAVYDETPKEFEPMNGVVRTLTLYKKQGYEPRKNDVVQIGDVEYLVTSFTINDGLIILQLEENAKY
874480..875031                     PHAGE_Entero_mEp237_NC_019704: minor tail protein Z; -; phage(gi435439275)           6.64e-48            MAFEDDIKQAQKKLENLNKKAVPKATSRAINKVGSKVLVRSIATAAKEADVPKKLIKGRAKLEKAKPSRLSAYIKVNRGNLPAIRIVAGKGSSFLTRGKRRGQLKVGKRFYERAFIQKLANGRVHVLQRKGKARYPIDVVKIPLVKPLTEAFESEVKKALESEMPKEMKAALEHQIKLVVKNK
875028..875435                     PHAGE_Entero_mEp460_NC_019716: minor tail protein; -; phage(gi428782325)             8.88e-15            MKIHTEIRKKLVADISKRFKRVKEVINGKPSFVDIENNSPVVAVFISNVTPTGYLDETNSGILHIYLMMKSAAREDSLDKLAQEILDSNIVESSLSSLTESVVFSSFDYDQDEESGTWIAADIQFTITYTFGDQE
875432..875941                     PHAGE_Entero_c_1_NC_019706: tail component; -; phage(gi428781745)                    3.44e-50            MSTNKKITPMKGAGTLFFRLKSEKKATVVAGGVLQVNEVKKDANWDRIAKIKELQPGEITAESYEDNYLDDANAEWKGTSQGAKSAGETSITLAWLPGDTAQQAIVGDFDSGKKTYYMVKYPNGTRDVYYAWVSSLGKTVPQNETMTRTIKLTNVGKPSLAENNNAGDE
875944..876333                     hypothetical protein; -                                                              N/A                 MLKKVEFTLNGAAIQLSAISALDYLNYVEYMNELDKPENVAESDTEKELHRKLNQANKLNLLVNTRLIAISMSYAEKEKTVDEIQDHLLNNFTHTDILTLLDKVQDVCEFPKVEKSEDDEVESGEQKNV
876462..876656                     hypothetical protein; -                                                              N/A                 MLEMIDYAQSSILSSAYNVAAGKAISSAQDFSVLNHVVRNSEMTDAQIEDASGATAGVLRIESD
876643..879036                     PHAGE_Idioma_Phi1M2_2_NC_025471: putative tail tape measure protein; -; phage(gi722142267)     1.16e-32            MNQISNLKIKLTAETAKFTEEIDKAINSLGKLGKAKGSIDLTKVALRGLAVTAGVVATAFAAVSAAAVQGISIYAETERYMARTEAQLKATGAAVGFTASELDKFARSVAMNTLASTDGIRNAMSVLMTFKSVTGDIFKQTISLAQDLAEVFKTDVASEARNLGRALETPTEAVSILKRKGIELSESQQELIKKFVESGEKAKAQELILHELQKRVGGAGQAAANDTVTGALDTLGQVTQELKEEFAKATGITDIFKKSVNGLAKAFIWLREKIAGPSDMEAYVNELEQSIKKNEELLKLKKQQALLASSTQYWSTSSNDAEIQRLENGLARQRGILAEARAELQKQKEKAKIEQDEAEKLKQQKEDKEKQDASLASINALNNRLKTRREKLDAQYNKDIKMIESLTLSKEQIEEQGFQNIEALRKAHIEKVTKQYNAEKAELDKLESKKVATAKSSYQDQLSALDLRYATETQKIELNHQLQIKKIQQMSISEKDARAKGFSSALELRKHYLALENQAFDKAMTDQKEKIRREEQERSDKVRSFFNEIRGSGNDQYVQNDIIRDEQLAKAEEMHKQQLLSVEEFEKAKATIEDAYRQRKEDLDRESAQAQLSAAASLFDGLAGLMEATAGRNSSAYRTMFALSKSFQIAQSLLNLHAAVMKAMNDPTALTPAQKFANMAAVATAGANVLNQLTSITLSGARAMGGPVGGGRAYLVGEKGPEIFVPGASGQITSNENLNKALGGGSNKTVVINQTNNFDSSNSDNLDLAKSIAKQTKAVVYEVLKNESRSGGMLGGR
879036..879383                     PHAGE_Salmon_vB_SosS_Oslo_NC_018279: minor tail protein; -; phage(gi399528780)       5.08e-22            MTIETFKWKSQWGMTSEMTRNVDVVKFGDGYEQRSSKGLNDLIQTSNVIVRLNKRVQENDINELKVFLAKHLSLYAFYWTPPGNSVNILVVCDKYSTTDNGVYIDFELTFRQVFN
879489..879608                     hypothetical protein; -                                                              N/A                 MPCNIDSITFDVKNVKLIIQDLNKFKSGGFKQLDTSIYN
879732..880385                     PHAGE_Mannhe_vB_MhS_587AP2_NC_028743: minor tail protein L; -; phage(gi970580030)     1.08e-96            MIDLFEVDLRGLKDKDGMNGELYRFYAGTNEMLNPIVWQGNTYQPFGANATGFSLSGKGPSNRPQLTLANFNGFVTGIANRFDQCLGAIVRRRQVYVQHLDAVNFKDGNEQADPMQEVLSFFIIEQLSVLKRDVAVFVLALPTETDNALISSRTIGIHCGWLYRSSECGYMGPPVADEKDQPISDPEKDKCSCLISGCKLRNNTRNYGGFVSVNKLS
880389..881132                     PHAGE_Mannhe_vB_MhS_587AP2_NC_028743: minor tail protein K; -; phage(gi970580031)     1.19e-103           MNEKLKQILIDYAKQCEPHEMCGFVVFDGQEKIFIACENMAEDKENHFEISADDFLKASEYDGIIALVHSHPDGKPFLSAMDRQTQLFSNLDFWLVCHDEVHEFPVIQPLIGRDFLHGKTDCYTLFRDFYRLAGIDFPDFERDDFWWENGQNLYLDNMEKHGFERVFDEKGVQVGDVILMQVGADVPNHAAIYIGNQQVLHHSPKRLSKRDLYDGYWLKHTHSIWRFKEWSTLNFTAVLDSLELHSK
881291..881698                     PHAGE_Mannhe_vB_MhS_587AP2_NC_028743: tail assembly protein I; -; phage(gi970580033)     1.35e-43            MTVHFTPVLKGSKRGGVFQTILGAALVGAAFLLGPVGFGLLSANSAWVVGGLGASLMLGGVAQLLTPQPKMPAINEKEKKQSTSFSNLSNMAAQGRMVPLAYGRIRCGSLVISQGVQTLDVNIVEKNQNTGFSKG
881702..886705                     PHAGE_Mannhe_vB_MhS_587AP2_NC_028743: host specificity protein J; -; phage(gi970580034)     0.0                 MGGRKKGGGHTPYEAPESGQSKQFVSIVEVVSEGQIKGLVDGVKSVYLDNTPLQASDDSFNFKNVEAQGCIGTQDQDVLEGFNTSEKEIAVSTQVKKLTPITRTITDRKVSRLRLTLGVQSLFHQNDKGDVYGSKVDFTVTIGERSHLVSISGKYSSQYLKQVEFGDLPPVPFQVKVERMNADSKSQRLQNNTIWASYTEIIETQFAYPNTAILGIRFDSEYFSSIPNRTYEIYGIEMKVPSNYDPFERTYTGFWDGTFKIAWTNNPAWILYDLMTNKRYGLGWRLGAFNVDKWALYQAAQYCDQMVPDGFGGQEPRFTCNAWLTDQRKAYDVINDICSIFRAMPVWNGREFTVVMDRPADPVWTYTNANVIGGEFSYQYAAQKARHNEIHIEYIDANDSYERKIEVVSDDDLIRRHGLNVKKVTAFACTSRGQAFRTGKWILETERLETKTVTFAVGAEGLMHIPGDIIRVADCDYADTNIGGRVLAVKGRNVTLDKEISLWSNSYLTYIDSEAKHKDIRIVSKNGKEVTLESEPVGLAELGVWSLTTQEINVQLFRALTISEEKQGQYTIVALQHEPQKEAIVDNGAVFEPRETTLSTAGLDKVSHVNVQANGDGVALSFDYVVKHSAMVKYQIKLYKAGTFYKIFDDLTSPNYKFTGLPDGEYTAEIRAKNEQGQLSEAVTKSFNISFAVSELTTVSKVFGILLQWKNPVFANPNSAIEIWTSTDNQFENARKLVSLSYPTSEYLFSGLGVNEKHYFWVRMIDTANGNAGEFTKSVVGTSEKSGKKLVEYIQGQVTKSTLAKDLAQEITQIQATASEATDSAKMALSRIDSEATTRAEQIKQEGESIKASVRKEYEKNASAISNLEKTTQDHALQISTVHSKFNQLEIGGRNLLKHSEKLNKNWGKNGGVTLDTDHGIATLTANGRLVALSQVLIEDQVEVKDGKVVLSFDALSNKSGKLNLRLRRYTGSTHSDISAYVTVDSRDYKRYSVVFDYQKSEGQTRLSVEIVTYEKDGTVFNIKKPKLELGNIATDWTPAPEDVDVAISEVSADIIQHKQSQATVNKSTADKLDSLTARVGLSESEIQLIQKTASEKDKSFSTKLETLDSKVAQNTSGISDLKETKASKDEVASLARKELKSEWTDEVNATKLDLTSKITALEQTVSNENKSLAVKSETLEAKFNQLQIGGRNLLKQTRTLNSWNKNSGVTLDTDHGIAILTANGRLVALSQVLIEDQVEVKDGKVVLSFDALSNKSGKLNLRLRRYTGSTHSDISAYVTVDSRDYKRYSVVFDYQKSEGQTRLSVEIVTYEKDGTVFNIKKPKLELGNIATDWTPAPEDVDSTLSEVNASISSLKNTTAEKEKAFSQEVSTVKAEIVGAKALITSSSQAISSLDGKVQSMYTLKTETVAGGRKAIAGIVLGADGQTAESQVIIFANKFAIADPNSNALKTPFVISTHNGRSQVALAGDLIVDDSITGNKIQANSTITAPNINGGVVNGGSFTGGSIDIGNGNFTVDSAGNLTAKNGVFSGRLDGATGRFKGELEVTKLIGGGVIEQIVATMTKTGTRSVRYAYSVYHRDGDRTRYGTVYVPIYATTISINPYPVDRYVKIGDELSFVLKANQAFTKKYERVGTFLQDNERATPVDPDKNLLIISYALSDTGTISFS
886753..887076                     PHAGE_Burkho_ST79_NC_021343: hypothetical protein; -; phage(gi509141645)             1.11e-08            MKYIEKTIEDSQTGANASYHELVSFTVDYNNSSVTSTTASYVSKKAKDGNKKALSFNSFYLNSVPERGESAHDWVLNQLVQPQPEDYQHDGQSVNPYMFAGGQVKND
900557..900571                     attR                                                                                 N/A                 TTATATTTCAATACG

#### region 4 ####
1353755..1353766                   attL                                                                                 N/A                 AAAAACATCGCG
1365049..1365258                   PHAGE_Lactoc_bIL312_NC_002671: Csp; -; phage(gi13095918)                             3.36e-20            MSKLNGTVKWFNSDKGFGFITPADGGKDLFVHFSGIIGSNYRTLNEGDRVEYSVQDSQRGPSAIDVKAI
complement(1365287..1365406)       hypothetical protein; -                                                              N/A                 MSWDYESVLAIAAYYKEKGIKVFKHFVMDIIKKKPLTKK
1365603..1365704                   hypothetical protein; -                                                              N/A                 MFWKDLSVIYGFLIDFIGDFGLFWIGLESEMVH
complement(1365801..1365998)       hypothetical protein; -                                                              N/A                 MERLIPLKEFLEITGVKKSTAYNRWDPNSKYFDPEFPQPIHRKGKLLFSYTQTQNYAEKVVSNII
complement(1366056..1366691)       PHAGE_Bacill_1_NC_009737: phage associated-antirepressor; -; phage(gi155042960)      3.19e-29            MSNQIQFKSFSFKDLPVRIITDQNLDFWFCANDVCAILDYTNPRQAIQKNCNPKGVSIRDTLTAGGTQSMIYINEPNLYRLIIKSRKPEAEPFETWVFEEVLPQIRKTGKYEVQSQQLALPEPSIYVDNLAQSEEVLALFIKMYSYCFQAHEMQEKLQRTNIPAQMENQIGGQYLYNFKYPLEQTMTKAKKFIQSNTERLALVKAFNHLLD
1366819..1367163                   PHAGE_Mannhe_vB_MhS_535AP2_NC_028853: terminase large subunit; -; phage(gi971749588)     1.36e-55            MPDIEKYILRADSARPESISYLKRNGVPRIEGVKKWSGSVEDGIEHIKSYRKIYIHPRCKETLREFRLYSYKTDRLTGDVLPTVLDEHNHYIDAIRYALNPLIQSKNAAGIFFS
1367178..1368623                   PHAGE_Mannhe_vB_MhS_535AP2_NC_028853: portal protein; -; phage(gi971749589)          0.0                 MKQEFEINQLAELIVNNALQANRVRNLTNVGVIGNTKRPRLYSEFGYPKKLSFSHFFEAYQRMSAGGAAIDRLLDKCWSDMPIVIDGEKSDEDKESSEWELSATKLIKRYFKQLKEADRRNLVGHYSALILQVRDGKAWDEPVDDLSLKSLKDKGIVKLIPVWEIQLKVIEWDTDEKSENYGDPLYFQFDEAGTSFGKNQNRSIKIHHSRVIVLNEGSEDSDPSSGVPLLRLGYNNLLDIEKVAGGSAEGFLKNASRQLGVKLTKETDLATLISEAKSRGYDGLADAMNAQISKLNSGTDSALVMQEGDVSVLSVAPADPMPTWTVSANLFASSVRMPFTILFGQQTGRLASDEDKNDWASRCNERRNTFLTDLILKFINRLIKFGVLDSPKNEEITVTWSDLLAPSEKEKILNAKELSSVAESSVRAFGISAINPNEIRAIMELEPLDENDLEPPEIDKKGDPLVDEKEKDKQKSDFAEK
1368577..1369548                   PHAGE_Mannhe_vB_MhS_535AP2_NC_028853: head morphogenesis protein; -; phage(gi971749590)     1.07e-70            MRKKKTNRNPILPRSKSDPIGMGRNVRKMFSDIEGRYYKIKLDIKNLLDRKVIPRSITGVNEKSAIVCSQFTEVPTIYFVNSNEHDYNFTSEEFAKFSDDIQKILEDWLLEESRTGELWFELYLEESQKAATLSTHSSLSQQSDLYLAQRPLYQILFSEPYLERLAIAQQLFYEQWRGLTYQTKSDLIYTISEAIVRGVNVKKTAELISKRLDISMSRAKKMAQTEQLSVYRRAEWEEAKAARDELGLDAGILHISALKSTTRVTHAKRHGRVFTPEEQEAWYQKDGNRFNCYCKSQVIIKEDTPLSTLKRYENERKAWLKTH
1369563..1370909                   PHAGE_Mannhe_vB_MhS_535AP2_NC_028853: hypothetical protein; -; phage(gi971749591)     4.20e-170           MKRSVVNVLSVVNSKNITNEIIEGDEHIVVSDIVPVIDDIVMNKGLYPADEIDKGYSTLDGKLMPLGHPKSDGRYISANEAIALNKFYVGAWCVNARKEGEKVLVDMKVNKRIANSSDSGKRLIEALEDLTSNEAAKPIHISTGLNLQKEYRKGNSKGKKYDWVATNMQFDHVAILLDEQGAATPEQGVGIFVNSEGEESEVEFVNLADSADYTKETLLDKVKYFFSTNSSLSFEEIHERLSKLINNNPSSKKWLWIESVYPSHFIYNDDGKKYKQKYLIDDNSQVSFVGERIEVVKKVDYDEIKTNGENIMKEKILSALNAAGVKTEGLDDDQLLSAYNELQAKPKDDGGKTINSEISEAIKTAVATAIAPLQEKLQANEDAKVAEMREAVKSKFSLSDAVVNSLSGEALSEMFAKTKNSNGLNNSLNANSEENQWGDYKLNQEESK
1370909..1371343                   PHAGE_Mannhe_vB_MhS_535AP2_NC_028853: hypothetical protein; -; phage(gi971749592)     8.47e-73            MANVIYRGPVEREPKTINLVINDTSSPGVVVKLNAGKLEAATDAKGRRFLLANRRFAGQTIDQAYTKGDTAIAFRLEPEHEYYAQLADDTYQPGDALTAKAGGKLAKAVAGDVVLFFFDEQKQRQITGGKGWGDVVVANAYVKA
1371355..1372353                   PHAGE_Mannhe_vB_MhS_535AP2_NC_028853: hypothetical protein; -; phage(gi971749593)     0.0                 MLKFTKEQEQFIINERINYDKKHAAMAANFAQGGLIEGNASTLPRDVWAEWDREAVQLQRDELVIFNDLSPINKSMPLGKLVHHFMTVGDSGTVNISLDGRSSAKTDAPVFEYHGTPLPIIDSTFGYGWRDMLASQTEGYSIDSAPRANSLRKVAEKIEDLMLNGDTSISVGDSKLYGLRTAPRRMTGTHNLTLRTATAKQVYELFRDIISKFHAKKFMSPVTFYVNYSDWFRWSTTDYSEQKSEGSILTKIMTIPGVSKIIPSMRVLDDEVLGIVKRSDVYQILNGMPIVTRPIARHNETDDYNFKIMAALSIELKFDHDGNAGYIQYTKS
1372364..1372633                   PHAGE_Mannhe_vB_MhS_535AP2_NC_028853: hypothetical protein; -; phage(gi971749594)     7.94e-15            MAKWLLKYDSHELKKGDVFEGDMLPLWLVGKVVEIEDAFEVATPNENSNTLGETSETSETSETSETSETSNKGKETPRKEGKQHGGAKN
1372614..1372982                   PHAGE_Mannhe_vB_MhS_535AP2_NC_028853: hypothetical protein; -; phage(gi971749595)     4.94e-29            MAELKTKDIHEFIGELGYSVPNAILSLIIERVEKKDSELNNAGYDDTTLSLIKLYSIALLVISQGGRKLSSQGAPSGASRSFTYDQDSFKRLKSLLTNLDKSGVMNDLPIASSSVGFFEVVG
1372985..1373329                   PHAGE_Mannhe_vB_MhS_535AP2_NC_028853: hypothetical protein; -; phage(gi971749596)     3.24e-41            MSNSANWAYTAQATIWHKIGDNYETGKAEFSEPVLIYCDYGHNSKLTTSSLGREAVAKNTIWTEYDKAKKGDYILIGQSNEADPFTANADEIINIIRYADTFDRKRDDFALITG
1373334..1373705                   PHAGE_Mannhe_vB_MhS_535AP2_NC_028853: hypothetical protein; -; phage(gi971749597)     2.17e-36            MTVKSRGFSQVRKKLYVHFGEVFSKKMTRAAARIVTIIGIRSALYTPIDTSTLINSQFKEISVKDSVISGRVGYSAEYAVFVHDPKVKQKFRRATARKEFLKQAIEDDDIKVEIRRIIEEELA
1373702..1374073                   PHAGE_Mannhe_vB_MhS_535AP2_NC_028853: hypothetical protein; -; phage(gi971749598)     5.10e-26            MNLLNVFKSHVISSNLFSLFQVQLHQWKDNGDKKSQYIVFQNNGGTPIRDGLSSESYITISIIGSAQSGYSVATKANELIEFVKKNAITEFGYIENMGGVPTPIFTSDNRMTMQLQFRIVHDN
1374085..1374567                   PHAGE_Mannhe_vB_MhS_535AP2_NC_028853: major tail protein; -; phage(gi971749599)      1.55e-60            MSNPKDFAKFVGRSAVLEYATTVTGSGPAPKESDWKPGGAIRSKSFDLSPNTVTSEADDAGGFPESLVTNSDLSISVEGEFRKKDKEDEIGINALIKLYVNAVKARTQPTVWVRLQFGSVKLVGNMVITALSSEAPTNDLVTFSAEFKVADASSVTITTS
1374621..1375292                   PHAGE_Mannhe_vB_MhS_535AP2_NC_028853: hypothetical protein; -; phage(gi971749602)     8.37e-59            MEANKSTGEFSLSFNNKEYIFKPSFKNIAKIGTPTDIVNVYSVLFGKEVTFLLNESLKANKDVQAYALNIAFSPVLGRKILSCALTILNACNDSDLSGIFGYYKPSNKGIVYRIGAVNTKDVIALAKHLALHGIIGNIDLRTKENKRSEYTSEFDVEEYICAARCHFGLSRADAENLTMTEFQMLIKSKYPEQQKKSTLFTEEEYDQIMEDYYKNREQTLKSN
complement(1375397..1375984)       PROPHAGE_Neisse_MC58: IS1016C2 transposase; -; phage(gi15677271)                     1.40e-78            MKITRCKLSKKVQLKLLEFFVAQVTARTASDLLGIQHNSSALFYHKIRLVIEYNLNLEAKELFDGEIELDESYFGGIRKGKRGRGAGGKTAVFGLLKRNGKVYTVVVKDTKTDTLMPIITSKIKPDSIVYTDSYKSYNALDVSDFKHFRINHSKEFAQDHNHINGIENFWSQAKRVLRKYNGIDKKHFHLFIKDV
1376046..1376510                   PHAGE_Mannhe_vB_MhS_535AP2_NC_028853: hypothetical protein; -; phage(gi971749604)     5.60e-58            MKKLLICYLCCFFTPVYVLAKDQIIIESAQQAVKAELLKRASINERMCISVAQASLLIKEKISKDNLSMCGEFSSDIKFGDAKVYSMAVCGKVFGKDIINNPIESDYIYQRAQKDFYFNYKGKKSFYYDHKSTKTSIQYSDDSMFNAMQNKYCK
1376578..1376973                   PHAGE_Mannhe_vB_MhS_535AP2_NC_028853: hypothetical protein; -; phage(gi971749605)     2.38e-56            MDAKIMNVLLIVLFSVVVICLLLFQESRLKDPNNHSVIYSEQIQELCCLDKIGSYKIDFIRQSGNEYKESVLVDDFELAIKTVLSTLRRAKIDSVSVISNTSDLLFIYRAFYNARGSQEGKKLGAIRITKI
1377032..1379476                   PHAGE_Mannhe_vB_MhS_535AP2_NC_028853: tail length tape measure protein; -; phage(gi971749606)     0.0                 MSEKISGIYIDIDIETAKLLDAATSSDIALGKLEKATNDVTQAMQKADNASNQLGGGMNKVASSVNAATSSMKRGRAAIQQLGYQFQDIAIQAQAGTNALVIMGQQGSQILSIFGPMGAIAGMILAIASAMGTALLPNLFDSTNATEDLEKAQKALGEVLTENSDGVYVLSEKLAKLAKENEQAARTKIASSMIEARLAIKSAGVAAKEAFGQIYNLVSFLGNNGTASVQNAIKELDDYSKTGKDVTKAVLEMGDSYAGAIAQVANLSTVTSEMSEQLGISQSEAIGLLKQLSQLSKNPSPENVVLLSKSLYLLSENSKWSNDNLTKLTGTVSSSASAALDAESALRILEAALKDLDSATRQSDIALKGGEERLKGIIATTKKYADTIGKTAREKAIYEAQNSGASKESIDNAIKQINANYDVVESEEERIKKRKEAEAAAKRAAKQSEQAQKQIENQLTQLGNQYEIVVLKQQGMNLEAVKMEAVMRLGASATKEQKRAAEKLALGIYAATTAMNNFNSLQAQVSPVFALEQQHQKQLQMIEEYKTLYPQSIAEAEAVRATIEEQYRQKRIEAQWDEWKQSSEAANMFGSAIEALEQSAVSTLTGILNGTMSLRDALSSIANTVLNSVVQSLVEMGMAHVKSMIMGQMAAKAATAAQVAQAAVIASAYAPAASMVSLATQGANAAPAQAGITTTSALAKTLAVTGRKLGGPVSANQMYRVGENNQPEIFKANNGTQYMIPGNAGRVFSNKQSSGGGAQERNVTVVINQTNHFNSSKDDTGSLSEFAKGLTKQIKATVREELTLQMRVGGILAR
1379479..1379808                   PHAGE_Mannhe_vB_MhS_535AP2_NC_028853: minor tail protein M; -; phage(gi971749607)     3.02e-25            MERFNFNVEMNYDVQHEPLVNQVQFGDNYSQRTSKGINSDLCKYSNLRIICDVDVKNQIDTFLKSHGGHKSFLWQSKTENRDVKVFCPSWAYRENGAVFEFTVNFIETL
1379827..1380477                   PHAGE_Salmon_SSU5_NC_018843: putative minor tail protein L; -; phage(gi410491427)     1.15e-45            MSIYGQLQQYAAHGWIELFELDLTKFGDIVYRFHDGLSPLGQAIVWQGQEYTPYPVKVDGFAVDGLNPVRPSITFSNLGGAITLVLAKLKGIEGAKLTRKRTKIIYLDAVNFENGNLTADPHAHLPDDVFYISQKTAENHLTVSFELLPATDLEGVKLPRRQIVAHYCTHKYKGQFCGYTGDKPTCSKTLVDCKAHFGENAELPFGGFPSAAYMRI
1380479..1381192                   PHAGE_Burkho_KS9_NC_013055: tail component protein gp17; -; phage(gi255033748)       2.33e-59            MKHIDDAIAHAKQSYPHESCGFFVLKKGKLQYVACTNLAQDTKEEFLISVEDYARAEKIGEIRTVVHSHPDESCLPSIADQDAHKVSGLEWCIIGLEGDEVSMHFMPAVTAIPDLYGRKFIHGMTDCYGFVRDWYQQELGIELPNYNRVDGWWNEGENLYVDNFENAGFYQVDDLHVGDMIVMQINATVPNHAGVYLGDGLIGHHLYGRLSSKDVYGQFYRDRTTHIMRHKKNTAQG
1381230..1381844                   PHAGE_Mannhe_vB_MhS_535AP2_NC_028853: tail assembly protein I; -; phage(gi971749612)     1.92e-28            MKTPAEAIRALCVLKEGFKEFLLNSEKHGIVYRFLVQKEELEGKPEEFQMQYSAKTEFHLIPVIRGAKRGGIFGLITGVALIGLAIWNPFGWAAIGGTGIFASTAIMPLAIGASLALGGISQLLTPIPKMEGPQERPENQPSYLFNGAVNTTQQGQPIPLLYGELIVGSAVVSAGLTDKEIPIRKQNGNNQGKNGKKNFKKISE
1381848..1385495                   PHAGE_Burkho_phiE125_NC_003309: putative tail tip fiber protein; -; phage(gi17975182)     9.59e-151           MQIVGQKGGKGGGGGRTPVEAPDSLRSRSYAKFIDVISCGEIEGPVNGLQSVYFGDVQLQDENGKFNFNNVAIEWRPGSVRQDSSEICETNEVTTDVNTEIKKDNPITRSIIAQDADIVRVTITVPGLSRQNKSNGDINGTSVELKVEYQASGSQWIDAGNIVISGKTTTSYNREHSFRLTGEAPWNIRVTRLTDDSNSQTLQNKTIFSKLTTVFEEKLIYPGVAYVGVQIDAEQFSSIPARGYHCRGIKLKVPSNYDPITRQYTGDWDGTFVVKYSNNPVWIYFDLLTNEEYGAGEYIKEDMLDKWSMYQIAKYCDQLVPDGFGGYEPRFTCNAYIQTRQEAGKLLRDLTSVFRAMSYWASGTQMLVQDSPKDPMYQFNNTNVVDGQFSRSGSNIKTRHNVALVTWNDPKKFFKQSVEYIEDAESIVKMGYISQTEVVAFGCTSRGQARRLGKWLLYTEQHESEVVTFSCGQDGAIPIPGEVIQVSDVHRAGERRGGRVKTGSTVNQIILDAAVEITKTATISIVNGEGKLEQRNITQRGNLTEINVNPAFTSVTEDSTWIIANSDIEPELYRVVAVVEGENSTYTISAVNYNPSKFNYIENGEDLTEYDTTNNTLETGVKNVVITDEIYRGLGGSIQTKIVVSYEPATSLTSRYQVEYRAGNENWQQLEPTTLTSVDIPNVKDGVQYQIRIRTSNVLGLWSNNNDIETYEPIGKLRPPHNVTNLRHKAIAQEGAFLTWDISPDIDLEYYEIRKGDTYENSRLVAKIKANEFNLGFIQAGSHKYWLSAVDSSEVRSDEPTPISFTITGGQVENLVAEIVGDEVLLTWNETQNNSFSTELYEVKKDDEVLALVKSTSFKFKADFSGNKTFTVTAIDLGGNRSTSAQAQLIIHQPTPVNISQQVIDNYVMLRWQSAKATLPIVYYELKKGDTFDNAEFITNIDGLAFPQFETVGGLYKYWIVGVDSAGNRGEPQFTLSNVAQPPDYILKYDYNTEYDGVKNGSDKIDGKLYLPIKAETWLQHYQSNNFTSPKSQIDRGFPLYLQPTASSGFYEEEMDYGTVLASSKITLTPKVVSSGNYDISYYIAVKQNESDGWREHNQASVYETNFRYIKFRITVTNAQKPVVIEQLNLKLNQKQKTDGGTVQANASDVNGTWVAFSTEFIDASVPVLTPQSTQPLFATSDFKDEPRPKGFYVFLFDKNGNRVSGKVGWVVKGV
1385507..1387264                   PHAGE_Haemop_HP2_NC_003315: tail fibers; -; phage(gi17981847)                        4.20e-95            MADFNKPTVDSHYTQFPNEIRAAISAALSFLDGGFHTNIPMKAKRWNPTSKIFEEYSGTQWVPMATEYKLPVDYNVLLNKPVPSSATNSDSETQFASSKAVKDAYDLANEKQSPATTLSGYGITDFVVKGLTTKDLNNVTTPGFYSQRLTARAERNKNYPLTEAGSLVVKPSAYVLMQEYTTYKTKRIYIRNRTDFSGAWSEWKLVTSDGLPVGSIVSFPKNIKPTGFLKANGTTFNQNTYPDLYTVNGNSNVLPNLTRSDVGMTAYFATDSIPDGWISFDSIRTTVTQQSYPELYQHLVAKYGSIAQVPLAEDRFIRNSGSGLTIGATQEDEIKRHNHVKEGSNYNKLSARAMDQGVSKGTPSGIDSGGEEYTVGWMNQTEWEKATIQDFGGDETRPKSIVLKLCIKAKNSFDDVVFWVKAFGEVANTGILDAGTLAQDLQQLRSKTQRLEASFNQNKTEINSKIQQIENQITTLNTPVESRIVWSGNVTQHSTNILELSESILGKTLIFYMQYSQGHSLSNDNNVHTVSLYVDSLIMNVTGRKYCHGGFYAGGWKNCQIELVSEDRIKIIDVTGMYLKQITAI
1387274..1387864                   PHAGE_Mannhe_vB_MhM_587AP1_NC_028898: tail fiber assembly protein; -; phage(gi971753885)     1.01e-41            MKVYFLKSDLNQYQIFPTPQNLQDFIEFDVQNESELERKQLILCKGQYILVDRQPSELHVWNCDQWVVDEEKQAQRLAEQQDEMWEKIKKKRYENGLGGVYIARVGKWFQTGEEEKTKYLGLDKVIDSLGEIDWKCYDNSFIKMNRTLLNEIFLQMVVDENADHINAEKHRAEMMKSAEPLNYDFSTGWSANYEEE
1387776..1387787                   attR                                                                                 N/A                 AAAAACATCGCG
1387851..1388111                   PHAGE_Mannhe_vB_MhM_587AP1_NC_028898: hypothetical protein; -; phage(gi971753886)     1.07e-28            MKKSKYWLNVAIALDQLFNALTWGSPDETLSSRAYRGAVLTKSPKKKWKFFHAAINKLFFWQKDHCKQAYISELERRQLPREFSEV
complement(1388137..1389384)       PROPHAGE_Escher_MG1655: CP4-57 prophage; integrase; -; phage(gi16130540)             2.57e-103           MAKTVKPLTVTEINNAKAKEKDYYLSDGHGLLLFIRKNSSKKIWRFQYYKPFSKKRTIISLGSYPELSLAAARQKRDEYRSLLAQDIDPQDHVFEASQKKLQEKEFTLAAIAKSWLRLRENEVKAGKLKQDTFDDIKDRLQRHLLDVVGHYSIYDISAPLMISKLRGLEKEGKLDTLHRIIGYLNNIMIHAVNSSIIPSNPTADIGKVFIKPVHDNNPSILFDELPEFFETLRNSKITLETRCAIELTLLTAMRVGSIVQMEWSEIDWENELWEVPKHKMKGRIGKVQDFICPLSKQSLAILKTMKKISGHRQYVFPGVQNVHEHMSRDTPNKAIKRIGYQNKLTAHGLRSVFSTEMNEREFNADIIEVCLAHFEYSTVRGTYNKAKYLTQRKEYMQKWGDLVEKQSKGNAMFDE

#### region 5 ####
1758772..1759125                   PHAGE_Mannhe_vB_MhS_1152AP2_NC_028956: terminase large subunit; -; phage(gi971760485)     1.48e-56            MPDIEKYILRADSARPESISYLKRNGIPRIEGVKKWSGSVEDGIEHIKSYKKVYIHPRCKETLREFRLYSYKTDRLTGDVLPTVLDEHNHYIDAIRYALNPLMQHMGRSTQLPLKVR
1759135..1760538                   PHAGE_Mannhe_vB_MhS_1152AP2_NC_028956: portal protein; -; phage(gi971760486)         0.0                 MFKVSDISSEMAKLHSRIRIIDDLLGGTERMREAGKIYLPKFPLEDEETYKNRLERTTLYPALEETLSQMNGRVFFTPINITKINNKLASEILPDVDMEGNNLDVFASSWFHAGLAYGVSYVLVDYPVTNDAKTLAEEKAMGARPYLVHIHPSSVLGFKTARINGKRVFTQFRYREFVDEENGEFGLKQIEQINVYERGIVRKFRKIENAKDGDNGYYLHAEVELKHLGKTLDFIPIVPFITKQTDHFGIGRPPLLELAHLNIKHWQSQSDQDNIVSVARVPLLARTGAVEGEQFQIGGSVIDLPREGSLFYVEHSGNAIGAGKESIKELESQMLVAGAKLLIKNIIAMTESQARDEQGKEISQLRLYANKFEDALDLALEYVGFWLGIENVGNVEISGNIDSEIDPNASLDMVIKLNSAGVISTQTTFEEAKRRGLLSDHASWEDEQARLEVESMSGNFHGENNEY
1760528..1762129                   PHAGE_Mannhe_vB_MhS_1152AP2_NC_028956: head morphogenesis protein; -; phage(gi971760487)     0.0                 MSIDEQIEHLLTDHKILLFRYDASLRREIVKRLNKLQKQMLSRISAVGLENASKRDVAKLLGEIKELIKSYYVEMYSFTDGELQSLLPIEALAMMEIYNQSVKFDLFNKVPDYKLKANKTAQIVAGSPLSDWFDKQGGDLSFKFSGLIRQGILDGKATSRIITEVNELMVHSRRSAETLVRTAVMKVNDEAHKLLRDENMDIIKGEQHISTLDTRTSEVCRARDGLVWDLNQKPIGDHKVPYQRPPLHPNCRSTLRLIMKSWRELGFDVDEIPESTRASMDGQVKANITYEDWLKNKTKAQQDEILGKGKADLWRNGVITFRDMLDQSGRPLTLKELREQFKLGGVEGAVNAVYKRASELEPAFTNDMLSIVKQSNGYLDGLDYRLKSIDSITRKVQMDIIKTGITEGESLSKITDIVRYTTIFESKNFTQNYFRMQKILTEKGYNITRVKNTWRKGAVYKGINTIIEKDGIKFEMQYHTKQSFDLKNGKLHELYEKARVINGSSEELKRLNEEMKNLSDQLETPVAIGKIRN
1762132..1762350                   PHAGE_Mannhe_vB_MhS_1152AP2_NC_028956: hypothetical protein; -; phage(gi971760488)     4.31e-08            MKYYLVFPDSNNQLLVRGNEYDYLTFAKFDVEKNAWDNSDAFYWGDKILASDFIDFDQISEEMANEWISKQK
1762325..1762759                   PHAGE_Mannhe_vB_MhS_1152AP2_NC_028956: hypothetical protein; -; phage(gi971760489)     2.25e-52            MSGLVNKSNKAKSFAERIHHHQFDKAGQPYINHLAFVAGLLANENDDVIATAWLHDSVEDTEVSLSDISELFGCVIADSVNAITKRQGESYQDYLSRVKSNDIARKVKIADLTHNMDLSRLAKITEKDIARQQKYQQAKQFLLT
1762796..1763194                   hypothetical protein; -                                                              N/A                 MKISDCEYQVIFQEDDEFHAAISYSSDSGFAFFLVGGWMECESEKTQRRAKEVMDWMLDTINSEEQTYLDIPFTLKDITYSVIENYFMYENEDGKLILDKEDRLKVEKYRQDLLEQLAFLDEKILYIDKKSK
1763370..1764155                   PHAGE_Xantho_Xp15_NC_007024: putative phage structural protein; -; phage(gi66392059)     7.51e-11            MYNFMNLGKFSQKFNDNPDGLGGGAGGNGASEAKYTQADLDKAISEAVAKEVAGLKTKNSELLGAQKDLKEKLAKFDGLDPKTIKNLMTQFENDEEMKKIAEGKYKEVIEARVSKVNEAKQREIDALNAKHQEEMNKLQASLDRYSGLVLENAIRSEATKAGVTFGADDAVLRAKLTFKLDDGLVVPIDENTFGGDGKPLTLKEWFESMKEKAPHWFPASQGGGSSNGSQNGAKTMSRAQFEKLSPAEQMKTMQDGITLTN
1764173..1765330                   PHAGE_Rhizob_vB_RglS_P106B_NC_023566: putative coat protein; -; phage(gi589890404)     8.20e-86            MAEQNTLTAIAPSLYAALNTVSREMVGFIPAVNRNSTAERAALGDEVTVPIASAGELEDISPGQQPKNSGGTTPESVKIKMEHSKAAPIIWTGEDEKRVSNAGVYNGVLADQFADGMRKLVNSIERDVASKALIGASRAYGEYGKTPFGTAGNLSDFAGVARILDDNGCPIVDRQLVVNSGAMANLRGVQSVLFKVNEAGSADMLRDGYTDRVQGFALRNSAGISMHKQGNAASKTLNGGAATGLRELALQAGTGDFKAGDLIYLNDDKNNIYTVAEDLGNGAGKLKINAPGIVTSMSGSETITLFGDFTPNFAFDRNAIVLATRAPAQPTGGDSAEDVMFLTDPVTGLVFEVRVYRQYRQVKFEIGMTWGAKVINSRHLAILAG
1765387..1765623                   PHAGE_Mannhe_vB_MhS_1152AP2_NC_028956: hypothetical protein; -; phage(gi971760492)     4.31e-05            MFFRIEKQNDQLVVHQSTLSEHESLGWVVLGPVETKKEDKDLSALKVDELKAMLTEKGIDFDPKAKKDDLIALLSEES
1765640..1766107                   PHAGE_Mannhe_vB_MhS_1152AP2_NC_028956: hypothetical protein; -; phage(gi971760493)     1.77e-45            MDLIIPNDSYVTLEEANKYHANRNSAFVWQELDDETKARRLVSASDFLDFNYRFLGRKADPSQLRAFPRTNTGGTDSKGIPTSVKYAVFELALYENLNENPDSEMSSVRVGPLSVNFEKNPVSGNASNRFEYVKSILDTYLDKSQGGGKARMLRG
1766109..1766483                   PHAGE_Mannhe_vB_MhS_1152AP2_NC_028956: hypothetical protein; -; phage(gi971760494)     4.13e-38            MYGRLKNISSSLIKKFGSPCVVKIEKKGEYDPETGSVDTGITVENKAFCLFDNLAYDFPRHETNSSASMVKRGDVLLYLTAEASPTLNARVAVNNEVWTIVNFQPIKPSSTIILYQCQARRVGG
1766485..1766886                   PHAGE_Mannhe_vB_MhS_1152AP2_NC_028956: hypothetical protein; -; phage(gi971760495)     2.29e-51            MGSFVIDIAKFREKLGNKADLVLRKVGIETYEKVKQKTPVDTGQLRASWTVSVNGMPQNYNGDTSVLNTAKFGDTIIIATDKAYAPMLEYGLYPKPGGPKTENGFSTQAPQGMVRITVQEMIAWLNSNQGKFS
1766886..1767281                   PHAGE_Mannhe_vB_MhS_1152AP2_NC_028956: hypothetical protein; -; phage(gi971760496)     4.61e-40            MKMKIRAILQGHLSEINDDIETVWEGVGSEPNLPYQSVFLNISSSLTSAISDKPKSQETGFLQVTLYYQSGRGTLEIEERANQIRQHFYGKSFAKKGVQVVIHSPPQIGGTYLNDNILALPVTINFTAYEL
1767294..1768310                   PHAGE_Mannhe_vB_MhS_1152AP2_NC_028956: hypothetical protein; -; phage(gi971760497)     0.0                 MATNAQGTKRTIVFAKETQFGTKATHTGAKILPRIESSLDTSFESFQSQEMRDDMQRAASITGFEKVEGELKGELSAGQWSAFLAAVLRGNFTTQAKAPIIKKTTKGSGEKQGKILVVPQNNHTTDSFTIEDFFQDVSVSRVYLGCRVSKISINVQPNGIASISVGFLGQRSEEGTTPYFTSPTNINQSGKLAGVTGKLLFNKQPLGLVTGFKLDIDLNASSEPVLGARYAPDVFIGTVAVSGSFSIYMQDKKMFDAIRRGETLSLELRMDAEDATNSDYVSIILPGIKLTSIDTDDGAKNIIQTLNFDAFPEVYDRGSQIDDILKVATTMIVQDTLA
1768384..1768788                   PHAGE_Mannhe_vB_MhS_1152AP2_NC_028956: hypothetical protein; -; phage(gi971760498)     1.28e-48            MNLQNLSQGNLSESHRFELLHPVTGEGLGAYVSVVSAKSDQAQKFVAKQMRLAQKQEFENARSRKPKIKELDEIREESVELAISRIVGWENIEWGDKKDLPFTPENARMVLEQCDWIIEQVLEQSNDLGKFLVS
1768797..1769126                   PHAGE_Mannhe_vB_MhS_1152AP2_NC_028956: hypothetical protein; -; phage(gi971760499)     2.39e-41            MLRYAEQEFKLDKKPKESNSTLREHLQAIAEQTGTTPEELDNPEPNLAVQHLLVIFQQLSLSRQAGMVLNPITYSEIVAWSQLYQTRLSMWEIDVLKRIDLVFLNIQNE
1769134..1769460                   PHAGE_Mannhe_vB_MhS_1152AP2_NC_028956: minor tail protein M; -; phage(gi971760500)     2.02e-39            METFTFAPNWGMKLSKEPKVKTITFGDGYEQRLKQGLNHNLRSYSLTFSGDINQMQQIEAFLDRHEGYKAFLWSPYHSTQGKFKCSKWDIEQKESHWTISCEFKEVVA
1769478..1770293                   PHAGE_Mannhe_vB_MhS_1152AP2_NC_028956: tail length tape measure protein; -; phage(gi971760502)     1.03e-111           MTDIATLAIEIRTNGISRANRDLRSVEQVSQKTEKAVNSLSLAVNVLKRLMALGIGIQGLSGFLQMADTMQSLRAQVKFVTGSLAELNKVQNELFNIAQRTRSSLESTTQLYIRTSRALKDYGVSQQQALQFTETINKAMAVGGVGAQEQASALMQLSQALGSGRLQGDEFRTIAETAPIILDVVAEYMGKSRAEVKKLASEGLITSELLFKAISGSTKKINKQFEEMPLTFGQAMQQLQNAALKFVGDLNQSTNATNLLAQGVSFLAENF
1770632..1771051                   F200; -                                                                              N/A                 MKKWLQHFQQSHLDITLLRLSVILLFFIFANTKWFEFEVEALKPIISASWLSFLYDLFGVYKTSYLLGIIETLAYLGLIIGFRQPKAGLLGSGLVLITALVTVSLLPQLGFNGFIFKDILLIGIALVLFKYDLNRAYPL
complement(1771129..1772091)       Lipoyl synthase (EC 2.8.1.8); -                                                      N/A                 MGTPFKMERGVKYRDAAKTSIIPVKNIDPNQELLKKPEWMKIKLPANSAKIDSIKNGMRRHGLHSVCEEASCPNLHECFNHGTATFMILGAICTRRCPFCDVAHGKPLPPDPEEPRKLAETIQDMKLRYVVITSVDRDDLPDRGAGHFAECVKEIRQLNPNIKIEILVPDFRGRIEQALDKLKDNPPDVFNHNLENVPRLYREIRPGADYQWSLKLLKDFKAMFPHIPTKSGLMVGLGETNEEILQVMQDLRDHGVTMLTLGQYLQPSRHHLPVARYVPPAEFDEFRDKAQAMGFEHAACGPFVRSSYHADLQAKGEIVK
complement(1772156..1772812)       Octanoate-[acyl-carrier-protein]-protein-N- octanoyltransferase (EC 2.3.1.181); -     N/A                 MSNLSPLLVRQLGIQDYQTVWQQMQTFTDSRDVDTQDEIWLVQHPAVFTQGQAGKAEHLLQQTTIPVVQSDRGGQITYHGLGQQVMYVLIDIKRQKALGNEFNVRQLVSALEQAVVNTLADYGIHAYPKADAPGVYIDEKKICSLGLRIRKGCSFHGLALNINMDLSPFHFINPCGYAGLEMCQLADFMDPQQASCEKVAPKLVAHFAQLLGYNATNF
complement(1772819..1773115)       Proposed lipoate regulatory protein YbeD; -                                          N/A                 MTEKIIKLNEMPQAKLKDLLEFPCAFTFKVVGANRADLIDDVVVVVQKYAKGDYNPRQQLSSKGTYNSVSIDIIAEHIEQVEVLYVELAKIDGVRMVL
complement(1773218..1774402)       PHAGE_Stx2_c_1717_NC_011357: penicillin-binding protein 6b; -; phage(gi209447203)     6.54e-109           MFKTVVTKSKIALITGLCIAPSLLAQDIDYGIAVPQLNAQTFILMDYNSGAVIAALNPDQRQYPASLTKMMTSYVVGDALKQGKINNADRVTIGESAWGKNFPGSSKMFLNLNQQVSVSDLNRGVIIVSGNDASVAIAEHVAGSVPAFVDAMNKYAQQFGLKNTHFTTVHGLDEDNQYSSARDMAIIGAHLIRDLPEEYKIYAEKDFTFNKIKQNNRNGLLWDKSIQVDGIKTGHTDKAGYNLVASATNANNMRLISVVMGVPTIKGREVESKKLLQWGFANFDTFKTLEAGKAISEQSVYYGDMGKVSLGVLQDGFITIPKGKQTELKARYELNKKYLQAPLAKGEVVGQVVYQLEGKDIAKIDLQVMQEVQEGGIFGKAWDWLVLTVKSLFD
