# Supplementary material for: Comparative analysis reveals the Genomic Islands in Pasteurella multocida population genetics: on Symbiosis and adaptability
Source: BMC Genomics. 2019 Jan 18;20:63. doi: 10.1186/s12864-018-5366-6 (PMC6339346; doi:10.1186/s12864-018-5366-6)
Supplement: Supplementary file 9 — File S2. Detailed information on predicted phage of each strain (ZIP 5010 kb). [file 12864_2018_5366_MOESM9_ESM.zip › File. S2. Detailed information on predicted phage of each strain/CIRMBP-0877/phage_regions.fna]

>1	 104633-143036
ATGTTATATTTAATCAACGTGATTTTAACGGAAGGTTTTGCAATGTGGTTGAGATTGAATAACGTGAAAA
CTCGAAGAAAATTCACCGCACTTTGTTGCGGCTTATTGTGCATGTCGGTCAATGTATTTGCTAATGATTT
ATCTAAAATTCAACAACAAATCAAACAGCAAGAACAAAAAATTGCTGAGCAAAAGAAAGCGCAGCAAAAA
TTACAATCACATTTAAAAAATCAAGAAACCCAAATTAATCAAGTCATAACACAGCTACGTCAAACGGAAA
CAGATCTAAAAGAAAGTCGCAAAATGATTAGCGACACAGAAAAGCAAATCCAGCGCTTAGAGAAGCAAGA
ACGTGAGCAAAAACAAAAATTGGCTGAACAATTAGACTCAGCTTACCGTTCGGCGGCTAATCCTTCCACG
TTAGAGCGCATGCTGTCCGAGGAGGCAAAAAATGCCGATCGTCTTAAACAGTACTATGCCCATATGAACC
AAGCGCGTTTGGCGTTAATTGATGATCTCAAAGCGACACAAACGCAATTAGCACAAGAAAAAGCCACGAT
GGTTGCTCAACAAAAAGCGCAACAGAGCCAATTATCGCAACAGAAAAAACAGCAGCAAGATCTGCAAAAA
GTGCAACAAGAGCGACAGTCCACGTTAAAACAATTAAATCGAAATTTATCGCGTGATGAAACCCGCTTGG
AAACCCTACGAGCTAATGAAAATGCCCTACGTCAAGAGATTCAACGCGCAGAACAAGCGGCACGCCAGCA
GGAGCAGCGTGAGCGTGAAGCTTACGCACAAAAAAAGCAAGCAGAAGAAAAGAAAACGCAAAAACCGTAT
CAGCCGACAGCACAAGAAAAGCAATTAATGGCAAGCTCAAGTGGTTTGGGTAAGCCGAATAAGCAATACG
CTTACCCTGTTTCAGGCAAATTATTAAATAGTTTTGGTGCAACCCAAATGGGCGAATTGCGCTGGAAAGG
AATGGTCATTGGTGCGAATGCGGGTACCGCAGTGAAGAGTATCGCAGATGGACGCGTAATTTTAGCAAAC
TGGCTACAAGGCTACGGGCTCATGGTGATTATCAAGCATGGTGAAAATGATTTAAGTCTTTATGGCTATA
ATCAGTCTGTGGTTGTCAAAGAGGGACAATTTGTCAAAGCCGGTCAGAAAATTGCTGAAGTTGGTAGTAG
TGGTGGACAATCACAATCTTCCTTGTATTTTGAAATTCGTCGTAAAGGGGTGGCTGTGAATCCAATAGGT
TGGTTGAAATGAAAACAATTGGCGTCAAAAGGGTGAAAAGTGCGCTACTTTTTGGGGGATTTTGGATCAG
CATGGCGTTGGCTCAGCCTGCCAAGTTAGCCATTGTGATCGATGATATTGGGTATCACCAGAAAGAAGAT
GCGCAAATTTATGCGCTACCAAAAGAAATTTCGGTGGCGATTATCCCGTCTGCTCCACATGCTCGCCAAC
GTAATGAACAAGCCTATCAACAAGGTCGTGATATTTTAATCCATATGCCCATGCAACCGTTAAGTCATCA
GCGCATTGAAGCGGGAGGATTACATGTTGGCATGCGCCAAGAGGATGTACAACAACGTGTGCAAACTGCC
AAGGCGATTGTGTCTCATGCCATTGGCATGAATAATCACATGGGCAGTGCCGCGACTGCTGACGCGGAGT
TAATGCATAAATTAATGCAAGAACTGAAAGTGCAAGATTTGTTCTTTCTTGATAGCCGTACCATTGGACG
CAGTGTGGCAGGCAAAATAGCCAAAGAGTACGGGGTACAAAGCCTCGATCGCCACATTTTTTTGGATGAC
AAAGACACTTATGCGGATGTTGAACGTCAATTTCAACGTGCAGTGCATTATGCACAAAAGCACGGTACGG
CAATCGCGATTGGTCATCCACGCAAAAATACAGTAGCCGTGTTACAAGCCGGATTAAAACATTTACCCGA
TAATGTACAGTTAGTCGGCATGGGGAGTTTGTGGCGTAGTGAAACAGGGACGGTGCCGAAACCGCTTATT
TCTCTCTTTAATACAATACCAGCACCAACATCGAACATGCCTTATCAGGCTGTCCCAATGTTGAGAGGCA
TACCGCAATAATTTCTTATTCAGGAGACTGCATGAAACAAAAGTATCTTTTTATTGCCTCAATGGCATTA
GCGGGTTGCGGGAGTATGTCAGAAAGCAACAAGTATTGGATTCAATATAAAGATATTGATCAGTCTGTCA
ATGTTGCGAGCCAAAAAAACTGCGAAAAATAACCATTAAAACAACGAAAAATTTCAAATATTGATTTTTC
GCTATTTTAATGGTTTTCTTACAATTAGCCGTCCACACCTCCCCAGCCTAAATACACCGCACTCAGTTGT
TTTTACGCAAACTAAACTTGCTATGCTGGGCTAACAGAGTAATCCTGTCATCACTTCAGCAAAACAGGAG
AGCCTAAAATGACAACCTTCAAAATGAGAACTGAGCAAGAAATGATGTTAGAGTTAGCCTTAGTTGCGGT
AAGAGAAGAACAACGTTTTACCATTGACGGTTCACAATACACCTTACCAAACGGATGGGGACAAACCTTT
GTGTATAACCTTGCATTCTTAGATATTCGTTTTATTGAAGATGGTCGCAAAGATAGTGTTGTACAATTTA
CCTCAACCCTTGCCCCATTAGCACCGCCGTTTTATTGTTTATTATCTGAATTAGATTAAATTTAAACGCC
CTTTAAACCAACTTTAAAGGGCGTTATTTTTTAGAATTTATACACCATATTATCTTCATACTTGCCTGAA
TAGCTCGTCGAAGTATTTACAACAATACGCTCGTAGCCTTGGAATGTTTGCCAGTTATCCCATTTATCTT
CAATCATAGCGTCCACATAGCGCACAAACTCGCTTTTAGTCGAACTGAAGAACACAAAAGGCGGTCTGGT
GAGATGAACTAGTCGCAAAAAATCCACTAAATCAAAATAGGTGGCTTGCTTATAACTTGCTTGATGCGTA
CATAAATATGGCGGATCTAGCACAAACAATGCGTTAGGGTCATTTTGATATTTTGGCAATAATGTGTGGA
AACTTTCGCTAACCACTTCAATACCGTCTAAATAGCCGTCCGCACTTGGGTAATCCGTTTGGCGAATACA
ATGCCAAAAATCTTCTTTGAATAGCTGGTCCAACGTTGCCACTTGTTGTCCACTAAAACATAACCACGAG
CATAAAATATGCTCATTGATGTAGCCATCAAAGTTTTTAATTACCTCAATAATTTGAGATTTTACATCAT
TTGGCACTTTCTTCGATTTTTCATAACCTGACAGCAATGGATAAATAAGCTGACGCAAGCGGTTAATGTC
ATCAATATGCTTAAGACGTTCGGCGTAGCCATCAAAATCATTATAAATGACAGTTGATTTTGGTTTTAAG
CGTTTGGCTACATGGCTTAATAAACCACTACCGCCGAAAGCATCCACAATAATCCAGCCTTCTCCATCGT
CTGGGATATGCTCAAGCAGTTTTTCAAAATGCTGTAAAAACATCCGCTTCTGCCCAATAAATGGTAGTGG
AGCCTGTTTAAAGTAGGCTACACTTTTGCTTGCTTGCTTGCTTGCTTGCTTGCTTGCTTGCTTGCTTGCT
TGCTTGCTTGCTTGCTTGCTTGCTTGCTTAGTAATGATATTTCCTGTTCTATTGCTTTCCATCAATATAT
TTCTCCTTTTTATAATAAATCCACCCAAACATCCGTACCAAAACCCAAAACACCCACGCCTTAATCGGAT
ATCCTTGCGAAATTAAGCAATGTCTTAACCGCCTGTCAGCTTCTGCTCGACTGACTTTTCCCTTGATACC
GTAGTCTCTGTCGTGCTGATGACAACAGGTATTGATATTAGCTGGTGCTCCATGCCAGCCTGTGCAATAA
GATTTCTTCGTCATTATCCCACCTACAATTGACACCATTTGTTTAATCTCTTGCTAAAAATAAAACTAAC
ACACTCTCTAACGTAGTCTAATTTTAATGAGGCTAAATTGTTTTTAAGCCAAATATTGCCTGTACTTAGA
AAAACAATATCACGCTTATCATGTAATATTTGTAAACTTATAATATGTCCATCATAAGAAGGCGATATAG
TTGATAAATTACACTCTCTAATCTCATCACTCGAACCATTATCCCTCTCTATAAAAATACCTAGCCGAAC
AATACGAACGCTATCGTTGAGTAATGTTAATGACTGTGATTCATCTATTAATGCCGTTTGAGTGACAATT
CGCTCTCCATAAACGACTTTATTGTTATTACCATTATTAATATCGGGAAGAACCCCTGTTTCATCTTGAG
CTATAATTTTAACAGTGTTGTTTCTGCTTTGTTCTTCAAAAGCCGCAATTCTCGACTGTTGCTGTGGAAC
ATTAAAACCCGATAATTCGACAAAATTATCTGATGACTGATGGACACATCGTACCGCAGCTCTATGTTTT
GCAACATTAAATATACTCGCATTTTTTACCGAGACCCGTTTCGCAGTAAGTTCTAGGCGAATACCGTCGC
CCACAGAACCGTGTATATTATTTGCCTCCCCTCGTAAAAACGCCGTTAAATTCGTTACTTGAACATCTTC
AACTGCCCCTAATCTAAAAGCATACCCTGTATGAATTGCCCGACAGTTTGTAAATGTTAAACGTTTCGCC
TTTTGTCCTGGAAAGCTTGAGCCCACTGCAAAAGCCGCACCAATAATGTCTTCAGCGTAATTATCTGAAT
GGTAACAATCCTCAACTGGCACTTTAAAGTAAATACCCGAAACACTATCTCCACCTAAACCACAACGAAT
AGCCCGACTTTGGCTAATACCAGAAGCCTTCGCCCCTTGAATTTGAATACCTGACCCTTGATTATCATGA
GTAAAGCAATTTCGTATATGTATATTATAATTTGTGATTTCAGCTTTCCCACTAATCACCCAAATCCCTG
AATGAGCACAATTAAATGCCTCCACTCGTTCAATAACGCTATCCGTCAAATTAGCACAATCAAGACCTGC
CCCACCTCCTGCAACAACCGACTCATTACCATCAATGGAAAAATCTTGAAGAAGACAACCGTTTAAATTA
TGAAATCTTAACGTCGAGCCTGAAAAGCCTGCTCTTTTAATAACCGAAAAGCCCATCCCTGCACCTCTTA
AATGAATATTATTTCCTGAGGTGACCTCTACTCGATTATGAATTAGAAAAATACCTTTCGGAAGAATACC
TTTTACTCCATAACCTGATAAAGCATTAACAAATGCATTCAAAGATTGGCTATCATCAACCACTCCATCC
CCCACCGTACCAAAATCAAAGGCAGAAATCTCGCTACCTAGTACTCGTTTCCAACGCCCTGCATTGCCAC
CCTCAACCACAAAACACACCCCGCCATCATCAGGTGTCACTAAATCCTGCAAATCCGCCATAAACTCCCC
GCCACCTGTGGTGCCGCCTGCGTAATACGCTTTCACCAAAATCCGCTGACCGTGTTCGGTTGGGCGAATG
GTGCGGAGTTGCTCTACACTTTCAGCTTGACCGATAAATTTAAAGCCATCTACTTGCCCTAATTGCTCAA
GATATTCTCTCGCTTTCCCTTCAGACATTTTGCGAATAGCCTGTGCAATCTGATTTAATTGCCCTTTATC
GGGTGAAATACCCGCCTCATCAAGCACATTTAACAATTCAGCTTGAACAATATTAAACCAATCTGCACCA
GGGTAACTGATGGCATTGCCGTGTCCACCTTCGGTAAACCACAGACGTTGCTGGCTACGCAATGGGGCAA
TGGCTGGGATATTTGAAACCCCTGATTCATTGTCTAAGTGATACATTATTAAGCTTCCTCTTCGTAAATA
AAAACAAATTCTAAATGAGCATATGCATAGCGTTTTAATAAACATTCCAACTCTTTATTACGCTCAAATA
ACACTAAATTTTTCAACACATCATCTAAACAAGTCGCTTGCCGAATAATTGATACGGCAGGACTGTAAAC
AAAAATTCGCCAATGGTTTTCCTGCTCATAAAGTGGATAAGTACAATCCCTCAAACAATGATGAGGATAA
TGACTCAAAACTCTTACTTTAAATCCTGCTTTTTGTGCGATTTCTTCTAGAAATAACTTGCAATTCGAGC
CAACTTCATTTTCTTTTTCTTGTACTTGCTGTTGTCGTTGTTCCAGTGTTTTACCTGTGATTTTTCGTCC
ACACTCGGGCAAACCGAAAAAACCTTCCCATTCTTCAAGCAGAAGAGTAGCCTTCCCTGGCATTCGCTCT
TTAATCAGTTGGTGAGATTTATTGTTTACCTCAACAAGTTGGTCGCACCGCACTGCAAGCACTTTAGTTA
AATTACTATTTAAAGCTCTCTTCCAAGCTAATCCCACGGGTAGCAATTTCACCGCAGCATCTAAATACTG
CTCGTGTGTCATAGCCATGTAATTTCCCCTACTACTGGAATATGATTACTTGGCAACCGAATATCTGCTG
TTGGATACATAACACTGTTATCGACCTCACCAGCTGTATTTGATACAGTTGCACGAATTTGAGATAAATA
AAGCAAGGCTCCTACACCAGCATTGATAAGATAGGCTTGCAGACTTTTTTTCACAGCTTGCCGTAATGTT
TCTGTATTAGGTGCAAGGCGAATACTGAAATTAATCTCTTGAAATTGTGGAGCAAATACATAAAGTTCTA
CATTTGCAGGCATACCTTCAAATTGTCCTGTCGCTTCATTTTTATGACCTGTAATATAGTTTTTCACACG
AGCAATATCGTCTTCTGTTGGTAAAATATTGCTCCGATCATCACAAGCAAATGCAACACCAACAGTCCCA
CCACCAAAATAACGGGGGAAACACCATGCCCGAGTCACTCCAGCAACTTCCGTTGCCCAACGAATATAAT
CGTGTGGAGCACCACCTGCGGGTGGGTTTTGTACTCGATATATCAAGCGAGCAAGTAAGCGAGATAAAGG
CTCAATATCCGCACCACCTGTCATTGATTTCACGATTGCAGTAGGTTGTAAACCCAAAATTGCTGAGGTT
AATGAGAGAGACATACCAGCCGATAAATTTCCATCAGCACCTTCTATTTCGCATTGCACGGCAATATCCG
CCGTACCAGCTTTCACACTCATTTCGGCTGTTGTAATGTAAGTTAAGCCACTTGAGCTATCTTCAAACAC
CGTACCTTCTGGAATGGTAGTATCAATGGCTGCGGTCACAGTGAGATACCCCGAAGCAGTAGTTGCTTGC
TTACGCACAATACCTTTATAAAGACAGTATTCAATTAAGTATTCTTCTTCAGCTGTAGTCGGGATAATTT
GACGAGCAAGCCAATCAAGGTGCATATGTTCCCCTGCACTCATTGCCGCACAAATACGGTTGATCACACT
TAAAACATTATTACGTTTAAGCGTTGGGAAACGGTGCTGAAATTGTTGTTCACCTTGTTTGATTAAACTT
GATAATGTCGGAGAGTTAAAAGACATTAAAGGCTCCAGTTTGCTGTGAAAGTACGTTGTTCTGTGCTACC
GTTTGGCATCACACACGAAATTTCTAACAACAGAACTGAAGGGGCTGGATTAGAAGCAAAAACTTGATAA
CTGCGAACTACCTTATCATCAAGCATCCACTGCAAGGCTTCGGTAGCAAAGCGTTGTGCATCATCAAGTA
CACTCGCTAATTGTTTAGAACGGCTCAATGTCCATAACTTTGAGCCCATTTGATAATCATCAGAATTAAA
AGAATTACCCCACCAACCACGCTCGCCATCCACACGTAAATCAGTGAAAAGGCTAATGACAATGGCATTG
GTAAGCGTATCATCTAATAAAAGCGACTCGTTATCTAAAACCAAGTCGCCTTCGCCATCTCGCCATCGCA
AGGCTAAATCTGACATTTACTGCTCCTTACGGAACAGGTTTACCCACTTTTTGCTCGTGGTCGTGGTCTT
TTGCACTGATTCCGCCCGACATATGATCTGTTGCTGTTGATGTTCCCATAATAGCAACATCGCCTTTAAA
CGTTGTTTGCGGACTATCAAACGTAACTGTCTCAGCTTTGCAGTCAAGGGTTTCAGTTTCAATTGTGAAT
TTTTTACAAGAAAGGATGGCTTCGCCATTTTCGGTGAGTCGGAGTTGGTGACCTTCTAAATGATACAACA
CAGAATCGCCTGCAATCAACCCAGCGGGACGCACACTTTTATCATCCACCACAACAGCAACCAAGTGCGA
ACGTTTCCCGCCCACCGACACCACAATCGCTTCGCCCGCCTTTGGTACCGAATAATGTCCGTAATTTTGA
AACCGCTCCACATCATCGGCCACCTCGTCGGATTGTAAGCGGAGCTGTAAATTTTGCCGAGCATAAGCAT
CATTAACAACTGCCACAACCGCACGGCTCACTAATAACTGCAACCCTCGTTTAAGTGGGGCAATCACACG
ATTTAAAGCTTGCATAAATCTCCTTTAAATAACGTTTAAATTCGTATTAGACAAAGCCTGTAAATTCAGC
TACGTTATCTTTATCAGATTTTTTCGCTTTCTTCGCTTTAGCTTTTTTGCCTTTTTTCGATGATTTTTTA
CCGCTTGTACCGTCCACATCATCCAACGTTTCATCGGCTGGTTCATCAAAGGCATCACGGTGCATTAATG
TCATCACGGTCACCATACCGCTATCATCAAGGGTATAGCTGCAATCAATAATTAAACGCTCCACTTTGTT
AATGCTAAACAGTGGGGCATCAAGTACCACGACCTCATTAGGTAGCCAAAGCGAACCATCAGGCTTAAAC
CAACCCCGAACCTTTGCTGTGGCTTTCGAGCCTTCTGCGGTACGTCGTTTACGTTCCCAATCGGCACGCT
GATAGCCACTTGCCCCAGTCATATTATCATCGGCAATAATAATGGTCGGACGATAACGAGTAATTACAGG
ATCTGCTACTTCAACTTTTAAACCACTTGCACTCATTCTTTACCCCACAAATCCTGTAAACTCGGCTACG
TTATCTTTATCTGATTTATTTGAATTAGAACTTTTGACCGCTTTATTTTTGGTTGCTACATCGCCTTTTT
CACCGCCTTGCTCTGCATCACCAATGACCCGATAAAGCGAAAAACGTTGGTGCCAGCTATCCATCTGTTC
TAACTCCAACAGATTTACACCAAGCGTTAATTCACCCACGTGGGCAGTACTTGGTTCAGTAAACACTAAA
TTGCCGTCCACATCGCTTGTGACCAAAACACCTTTATGGCGAGCGATTTTGCTTAAATTATCAAATGCCG
TTTCCCCAGGTTCCACTTGCCATACTGGGATACGCTCATTAGCTTCTGCCGTGGTCACATTCCACACCAC
CTTAATCCCAAATGGCTTGCAAATCACTTCAGCAATCTGTTTTGCCGTCTGGTTTTTAAATTGGTAGCTG
TTGTGAATAATGGCACAATCCACCAAGTCGCAGGTTTTATCTCGTCCGCTAATATCAATCTGCTTATTTG
TGCCTGAGATACTTTGCTTTAACTCATCTAAATAGCCTGTAATTACCGTTTGACCGCCCACTTTCAACAC
TAAAGACGCTCCAACTTTCAGTACCGATATATCATCCTCAGGACGTACTGCAATACCTAAATCAAAGCGA
CCGCTCATTGATTCAAGTGAACGTTGGATATTGACCGTTTTCCAACCAGAAAAGATTTTACCGTTTAAAT
ACAACTCAATTTTAGGTAAGTTTTTTTCTTCTGCCATTATTGCAACACCTCAATGGTTGAACCGCCCAAA
CAAAATAACGGATGAGCAATGCCATTTCGCAACGCCAAGCGTTTCCACGTTACCGCATTACCTGTATGTT
GGTATTCCAACAATACTGCAGGGAAGGTATCTTTTAACGTAATATCCGCCGCATTTGCTAACCGTTCGCC
ACGCACTCGCAAGTCTTTTAACAAAATCAAACGATAAGTTTCAAGGACTTGATAACTTTTCCATTGTTCT
GCATCGGCGTTATCCAAAATAACCGCTTCCAGTTGCTCATCGACTTCAGTGATATAGCGTTGTACATCGG
CTTTCGACTCAATTAACCCCGCTACCGTACTTTCTGTTACCGCTTTTTGTGCCACCGATTCCGTAACCGC
ATCGGAGATTGCCTTGCCATATTCAACCGCAAGCGTAGACAGCACCAAACGTTTCAACAAGAAGGTGGTC
TTATTCATTAAAGCATCAAAGATCTCTTGCTCGTGTAAATTACGAAACTGACGGCTTAAAATATCACTTT
CACTCACATTGTTCGTTTTCGCTGCCATCATCTCATCTAGGGTACTTTTGCTGATTTCCGTTTTCCCTGA
TGTGAGATTGCTTAATGCTGTGTCGATAGAGTCAGTAATAACAATATGCTGTACAAATTGTCGCTGTGAA
TTTACCGCACTTTTTACATTAAGTTTGGTCAAATCTTGCAGTTCTCTAGCCAACACTTTAGGGGTAAGTA
GCAACCCGTATAGGCGATTTTTTATTGACAATGCCTTATCTTTTACTGCGGTCAAGCCACTTACTGTATT
TGCCACTCCCTCAAAGACATTTTCAATAAACCCCATCGTAGTATCGACCAAACGGAATAGCGGATTATCC
ACCATTGACTCAATAAAGCCCGATACATCCTCCACCATTTCCGCAAACTCGTCTGCAAGGCTATTCAGCA
CATTTTCATATTCCGTGAAGACCGAATAGGCGGTATCTTCCGCAATTTCAGGGGCATTACTATCTAGTGC
AGGTAAAAAAGTAATATCAAAACGGGTAACACGCTGATGAGCAGTGGAGTGACGCATCCGATAATCATCA
ACACGCACTTCAAGTGTACCAAAATAAGGATGTTTTAACGTACCGGCACCATCTGCTTCTAGCGCATCGA
CTAAAGCTTCCGCTTGGTCTATATGGTCATCCCCAATCACAAGACAACTTACCGAATAATGACGTAGGCG
TTTGCCCAAATCTTCTGTTAAACCATCATTGCGTAAAGGATATTCGTGCGTAACAACACGACGTCCACCA
TTTTGACTCTGCTCATCTTCAATCCAAAACGGTACGCCACGATAACTACCTTTGCCTGTCATCTTTGTCA
TTCATTACTCCTACCACATCCCCATACCAGGCCCAAGCGTCCCCATTTGCACGGCAATATTCATATTGTC
TTGTTTTTGGTTGGTTTGCACTTTACTTGCCGTTGCAGTCGCAATCAGATGTTCAGATGCTTTCACCGCC
ACCTGAATAGTGCCATTTAACTCATTTTTTATCGGTTCAGGATCAGATAGATATTCGCCTACCTCAGAGC
CAAGCCATTCGCCTAACCAACTGCCCACATAAGAACCAACTGCAGCCCCCACAACAGGAATAGGAATAAG
AGCTTGTCCGACAATAGCGCCTGCGGTTGCCCCAGCAATAGAGCCAATAGCTTCCGATTTATCTTGGGTG
CTTGATTGTTCATCCATTAAAACCATAGCCCCCTCTACAGCAGAAGCAGCCACATTCAAATAAGGTACCG
CTCGGGTTGCAGTACGACTAATGGCGGATGTTGCCGCTTTGGTGGTTGCACTAAGTGATTGGCTTGCAGA
TTTCACTGTGTTTCCGACCGCTTGTGTTACCCCTTTGTTAGCCACAGCTTTTTCTGCATTACTCGCCACA
GCAGTGGTTACACCGGCAACACGGTTTTTGCCATTGCCTTTTTTATTGTTTTGACGTTTATTTTTACGTT
TATCCTGTTCAACACCACCATAACCGCCACCAAAACTCGCAGGGAAGTTCGTGACATAAACAGGCGTAAC
GCCCGCTACCGAACCTAAAGCACCTGCAATCTCTTCTGTCGCTCCGCCTTGTCCGCCTTTACCCTTACGG
AATTTACCCAAGCCCCATTTCGCCAGCCCCCAGCCACCTTTTACCGTTTTCTGGGTAATCCCCCAATTAG
CTACTTTATTCGCAAGATAAAAGCCGCCCACAAACTTAGCAATATTGCCATAGCCACCAGCTTGCTCTGA
TACCCACCCCATCACAGAGCCGACTTTCTCTAAAATCGGCTTAACATCATTCGCAGTTTCTTTCAGTTGT
TTCAATGCATCGGTTAAGGTTTCGCTCACGGTTTTGGCAAATTCATCTAACGTGCCATCATCAATTTTGC
TATTCAGCCACTCTAAAAAGCTGCCAAGCTCTTTCTTTAAGCTATCAAATGCGCCATGCTCCATAAATTG
AGCTTGCATTGAGACCCAAGTATCTTCAAGGTTTGAGACCAAACCGTCCCAAGTTTTCATCTGTTCTTTG
GCTGCACCTTTAGCATCCTCACCCATACCTTTTAAAAGAGCATTAATAGCAGCACGTCCTAATTGACCTT
TCTCCAACATTTTTTGCATTTGATCAGCGGTATATTTACCACCGGTTTGCTTAGCTAAAATATCAAAAAC
CTTAACATTTCGCTCGAACAATTGATTAACCTCTTCCATTGTCAGCTTGCCTTTAATAAACCCTTTACTA
ATTGCAGAAATGTAGCCATTTAAGTTATCAGCATTACCACCTACTTTGGCGTTATAGTCCACTAATGCCT
GTAAAGAGCCGTTCATAGGATCAATGCCAGCAGTCATTAAACGCATTGAAGCATCTTGCACATCACCAAA
TGCCATCGGTGTATCAGTGGCAAACTTCTTCAGCCACGCCATCGCTTCATCGCCACGTTTACCGAATGTT
TGCTTCATTCTAATGTTTGCCATCTCAAAATCCGCAGCCACACGGATCATAGATTTACTCACGGCTGCAG
CACCTGCACCAATCCCAACGCCCAACACAGGCAAGGCAATATTGCCCACGTTATTGATTTTTTGAGAAAG
CGATGCAAGCCCAGAACCGACTTTTTTCACCGAATTACTGAGCTTATTCATATTAGAAACGCCCTTATTT
GCCATCGTCGATAACGCATTGCCAAATTTGGACGCTTGCGAAGAAACATTGCCCGCTAAATTGACATAAA
ACGAAGTAGAATTATTTGCCATCTTTCTCTCCTGTATTTATGTACCCAATGTAGCGTGGCAAGTTAAAGA
TAGGTTGAGCAAGCAACCACGCTGGGTTGCTTTGATAGTGTTTAGCGAGCAGCAGGCAGGTCTTTTCCAG
TTTCGCTATCTGCTGCATCCAGTCGCCCCCGTTCCACCACCTGTGCGGCTTTGGTCGCTTCCCAGGTTTC
CGCAAACACGGAAATGCGGTTTAAATCTTCTGATGTGAGCGAGCGGAGCATTTTGAGCGAAATCGGGCCG
TTGATTTTGCCAATAGATGCAATCTGACGGCGTAAAATCTCATAGCCAAAAAGCGCAGGGGATTTCACCA
ATACAGGCACGCCATCAGGCGACATTACCATACGTTCAGCAGCAACTTCTGCATCAAGCAAATCGCCTGT
GGTTAATTCACGCAAGGTGACTTCGGTTTGTGGCTCATCGCCAAACATTAAGCCTGTCTGTAATACTAAT
TGCATAGTTATACTCGCTTACACTGCACTGCAGCGAACTTGATTTTAATTTCACCCTTGCTTGACAAGGT
TACCGCATCCACCACCCATGCATTCGCTAACAGGTAGGTTTGTCCAACGTCCGTTTCAAACTCAATCGTG
GCATTGGTAATATCTTTTAATGCCAGTACATCGGTTTCAGCGTTGTTGTAGAAGGTCGCTTCAACCGTGG
CTTCTTCAGGGGTTTCTTGGTAGCCATAAACACGACTGCCTTTCACCGTTGCACGAGTTACACCACCAGG
GGTAAGGGTGGCATCATCGGCAGAAGCATACTCCGTGCCATTGCAACGCACGTATGCCACGCCTTGATAT
TGATTAGCCATTTAAAGCTCCTTATAAAATAAACTGAATTGCGTGTGCGTAAATACGGAATTGATTTACT
AAATTCTCGTTTGAAAGCACATTTAAACGACATGGATTATTATCATCACGCTCAACTAACAACGTTTTGG
CGAATGCATCAAAGTCTTCTACTAGACCTGCCCATTCTAATTCTGTAAACAATGCTAAAAGTTCGCTACG
GATAATTTTCGGAGTTACAATCGCTTGCCCTGGTGCCACACGTGTGCCGTCATTGGCTAACTTGTGGCGT
GGGTATTTCTGCGTAATGCGAGTGCGAATCGCATAACGGATATAACTTAACGTCGCAATAGTTTCCACAT
ACAGATAACTTTCATCGTTATCCCCAAATGCATTTTTACGATACATCGTAATCGCCGCTTCAATTTGTGG
CTGACTATTAGCATTGACGGTATAGGTACTTAAACCGCTATAAAGCAAAGTATTGCGTTCAGGTAAATCC
CAACGGTCTGACATTGCAGGCGGTAATAAATCCATCACTAATGTTTGTACAGGGCGAGCAGGATCAATAG
ATAAAGAGCCAGCTACCACCGCACCATAAGCCGATGCCCAAATATAAGCAGGTTCAGGGCTATTGCTTGT
CGGCATCATACTGAATAAGTAATCATTACGTTGCTCTGCAAATGTGGTAACGGTGCCGTGAGTACCACGT
TTTGCCATAAAGCAAATGCCATCAATCTGTTTGAGAGGCCCCCAACGGTTCACTAATTCTGTGCGTAACA
GATTTAAGCTCTCTGTATCCGTAAATGGATTAATCACATAATGCCACCACTCAGCCCCAAAGCCAGTAAT
TGCCTCTGACATAGCAGGGTTTACCGACCCACTTTGCATTGCAGTAATATTGACCTTAATCCCTTCGGGT
AAAGTTTCGCCAGAGTAATAGTTACAACGCACATCAATGTCGTTGCCCGCTTCGCCTTTAAAGCGACAAG
TGAGCGTAATAGTGCTATCGGAAACCGTTGCAGTAACAGGTACATCACTGTCTGCAGCAATCAATTTTTG
TAATTTGCTTGCAAGCATTGCAGCCGTATCACCACTTGAAACCGCCTGCTTATAGTTTGTCCCTGCAATC
ATCAGGCTTAATGTACCTGCTTGTGTCGCTGTACCAACCAACTGTACCGAACCTGTTGCTTTGGCACCGC
TTTCCGCTTCATCTAACGGTAAACACCACAAATCCAACATATTATTGTGAGCTTTAAAGGTTTTCACCAT
TTCAGCCAACTGCGACCCACGACCAAACAAGGTTTTTGCTTGTGAATGAGCAGTGACTCGTACGGCTTGT
CCTGCTGTTGCTGTACCTGTTGGCAATTTCGTGCCAAGCATTAACACTTTTTGTAATGCTGATGGCGTAC
CACTTACTGCCTTGCTATTATCAAATTCAATATAGGTCAATGGCACACGAATTGCAGAAGGGATATGATT
AAAAGAAATCGCCATTATGCATTCTCCGTCTTAGTTTTTGTTTCTTTTGTGGCTTTCGTTTCTACTAATT
CCACATCACCGTTTTTTAAATGTTTCAGCCAATAACTGCTTTGTGTTTTTTCTTCCCCTTTATCATTTAA
GGGTTCAAAAGTATCAGGATCTCGAATAATCAAGCCTGTTTTAGGTCTAATCTTAAACGTTGGCATCAAT
TCCCCCTTTATTCATCTGCTTGGGTTGGTAGTTCGATATGTAAACGAGTTTTACCATCAATGGTTCGTTC
ATCAGTGTCTTGGTTAAAGGTATGGTCGTAAATTTTGAAATCCGCTAACACACTCTCATCTATAGCATTT
GGTAAAGGCTGAGCTGCATTAAAAAACATACCATAAACCGCTACGCCCATACCGCTTTGAGTATCGCTCC
ACAGATTTTGCACTGTCTGCAACTCAAACATCCCCGAAGGGCTTATTTGTTGTTTGTGTATGCCTGCTGT
TAAGATTTCGACAATTTGATAAATCCCCACATCATCTTTTCGCTGACCGTTCAACACATCAGCGACCACA
AATATCCCCCAGCGAGCCGACACTAAACGAGCATTTGCATTTGGCATTTGTCCAAGCCACGCCACATAAA
CTGCAGGTGGATTACGCACAATGCGACGGATAGAGCTGTCATCCCATTGCCCTGGGTGCGTTTCGACTTC
TCGTAGATAATCGCCACATAACCCTTTAATTTTGGCAATTAAAGCCTCACTGGTTTTGGCAATAATACTC
AAATAAACCCCCGTGAATGTTCACGACTCCATACAGAGCCTGCACTTTCCATTACCGCTGAATTATCCGT
TTCCACCGCTTCATCGTTTTCTGATAGCCCAAGAGCAATAGAGCCTGAAGCAACCTTTTCCAAAAACTTA
ATGCTATCTTCATAATCCAAACGAGCTTGGTCGGTTGCACGGTTTTTTTCTAAGAAATAACGAGCAATGT
AGCAACAATGGCGTTCTAACACGGCTGGCACTGTTTGCAATGGTAAGCGATAACGACCAGCCAAGTAGCT
ATCAATGGTTTGCGACGCATCTTCTAACGCTTCTTGCACCTTGGTTTCGTCTAAGGTGCGATCAGCATTT
CGAGCAATGCTAAGTAACACATCAAGGGTATAGCGTTTAATAAGACTTGCTTGGCTGGCATATAACATTA
TTCACCTTCTTTTGACGTAGTAGATGACATAGCCTTTTCAAGTAATGCCACTAAATCTGATTTTTTCGCA
TCCTTAGTAAAGGCAATATTAAGCTCATTGAGCTTTGTTTTTAATTGCTCAACGGTTAAATCGGTTGGAA
CCAAGCCACCGTCCACACGGTGTTGGGTTTTGTCATCCGAATCGTCTTGAGATAACCCTTTTGATAAGTC
ATCAACTGGTTCCGTCGGCATCGGGTCTTGAGAGCCAAATACCAAACGTGGGTCGGCTTTGAATTGCTCA
ATTTGTGCCGCCGTGACATCCATAAGCAAGTTAGTGCCTTTTTGTAAAGCGAAACCAGCACGGCGATAAC
CATCTTGCACTTTGCTGTGAACCACAACTTGATAGCGTTGCTCTTTTTCCATTTCATTTTTCCCCCATTA
AAACCTCTTTAAATACCATTTAAACGGCGGTCGAATTTGTAAAAAACAGCTCAAATCCGACCGCTTGCAA
TTAGAGATAATCTGCAACGATAAGCTCTAAACGCCCTTTAAATTCGTTGTCTACGGTTGCCCCGTTTTCA
ACACGGAATTCACGTTCAAGTAATTGCGTAGCTTCTTTTTCAAGAGATGGAGGCACAACAATATGCGTTG
GTTTAATCCCTAAACGCTTATCGCCATCACCACGCACCGCACGCATTGCTGAAATGGCTTTCCAAAGGTT
CTCCGCAGTCAATGCACCTTTCACGGCATGAGCCTGTTGCCAAAAGCCATATCCCACATTTGAACGACTA
TCTACACCGTAGGTAAACGTATTTTTCATAAATACTTTTTCATCGTTTAAATCAGTAATTTGTGCTGGAG
TAGGTGCTTTACGCTCTTGGAAAATAATCGGTTTTAGACTGCGAGAGCAATCTAACAAATACCAAGCCTT
ATCTGCAGTAACACTGGTGCCATCATCAGTAATGTTGCTAACGGAGACAGGACTTGTTCCATCCACATTT
GCACCAACAGGGTGATCGGTGTCAAAGAAATACTGCCCGTCATAACAAACCGTGGTAAAACCTGCTTTTA
ATGCACCAAACACTAATTCATCAGGTTTTTCTGCTGCGGCACGCCCAAGTTCTTCAATCAATGGGCTATA
AACACCAACATTGTCATCTTCAATGTCAGTTTTCTTAATCTCTACACCACTTGCCCAATCTTTGTTTACA
ATCGAATAACCGTGAGACTGAATAGCGGTTAAAGTACGATCACCAATCCATTCGGTTAAACCAGGCATTT
GACCTAACCACGCATAAGTATTTGATGCGGTGGTAGATTTCACTAAAGTCGCAATCTTGCTATATTGTGA
AGGTGCTTTTGCCAAACCTTCTTTAAAGTTTTTACCAAAGCCAACAAACAGGGCTTTGACGAGTTCAGGG
GTTACATTTGCCATTATTTAGCCTCCAGTTCTTTTGCGTAATCGGCTTCGCTAATACCGAGCAATTTCGC
AGCTTCTTTATCTGCTGCACTTAACACGGCTTCGCCTTGGGTTTCTTTCGTCACTTTCGTGGTTTGCGTT
TGCATTGCGGATAAGGCAGCAATTTGCGGGCGTTTTTCTAGCATTGCGGATAACGCTACCGCACCTTGTT
GTTTGCCAAAATCTTTTAAGTAATCCACTTCGGACTCAATCGCTCGCCCCTCTTGACGGGCTTTCGCAAT
CGCATTATCAATTTCTACTTCATCGGTTTTAGCGGAAAGTGCTGCAACCTGTAATACCATTGCATCATAA
GTGGCTTTTGGCACATAAGCGGTTAAATCAACCTCTTTTGCTGCCGCACTCAGTGCTGCAACTTGACTAT
CTGCGTGGGATTTATCTGTTTGCAAGGCTTCCAACGCATCTAGGGCGGTTTTCGCTTGTTCTTCGGTAAG
CTCTGCACCTTCGGCGATTTCCACACCGAGTTTTGCGAGTAATTTACGCAACTGTTCTGGCATTTGATTT
TTCTCCTGCTGGTCTGTCATTGCCGAAAGCACCGCTAACCGTTGCATACCTGTAATACCAGGGTCATTGG
TTAAAGCTGCCATTCGGATTTCTAATGGTTCGCCTTTTTCGTTGTAAGGAAAAACGGCAGAAAGGAAAGC
AAACTCACCCTCTTTAATTTGCTGATAAGCCTTAGGAGTCCAACGTGGCTTAATGTATAAACCTTGACGT
TCGTCATCATCAAACCACTGAATTTCCCCATCGCTAAACCAGCCAGCTGCAACCACATTTCCCTCATCAA
GGCCTTTTTTGGCTTTAAGCAGAGTAGCGTGGTCATAATCAACTAAGATGTCTTGCTTGAGTGTTTTAGC
TTGTTGAATTAAGCGGTTAGCAATGGTTTCATCAATAAACCAATGCGGCACATCGGTCGGACGACCATCT
CTTGCCCGAAATTCACCTTTGGGCAAAAGTTGTTGCCAACCATCAGGGCTTGTAAGCTGTGCCGTTAATA
CGGCTAAAGGGCATTTATTTACTTTCATAGCCCTATAATGACAGGAAAAAAGAAAAGGTTAGTTTGCGGT
GTTTCAAATGAAAAAAGCCTCCGATTTCTCGAAGGCTATAAAAAGAATAGAAATGTAATAACGGAATACC
GTTTAAATGCCGTTTAAATCGCCCTACAAGCGTTTAAATTATTTTGACCGAAAAAGAATACCAACAAGCA
ATAAAATTCGCTTAGCGTGCCTCTGTGATGTTTTTAGCTATTTTACATCAAGCCTGAGCGATTTTCGATA
ATTCACGATTTAAAATAGCCGTAATTTCTTCCACACCATCATTACCCAAACCAAGAAACGGACGAGCAGG
CATTTTCTCTGTACCCATTTGGTGAAATTGCCCATAAGGTTCTGAAGCACCGATCACCGCAAAACTATCG
CCATAATCAATGTTAAGGCTTTTTACCAAATCACCAGAGATTTGTAAAATATTGCCAGTGTAACCTCTAT
TATGCCGATATTTTTTATAACGTTCATCCAATTTTGCCCACGCTTCACCCTCAGGTGTTTGCTCTTTGTC
AAAAGCTGTTTCCGCTTCTTGCATTAAAACACCAGCAATCTTGCGAGTAATATCACGTCCTTCTACTGTT
TCAGTGAGCTTTTTAAATTTGTTTTGAATGGCACGGGTATCAAATTTAAATTCAAGGTGCATAGAAAAAT
ACCCTTACGTAAAATGGCAGTGGGCAATGTCGCCCACAACCAAAAGGAAAATAAATATGAATGAAAAGCA
ACTCAAAGCCCTTGAACGTTTTAAAGAAACAGGAGAGAAAGCATCTCTTCAAGTCGCCTTAAGCGAGTGG
GCTTATGAAAAACTCATCAATCACGAAACCTTAGATGAAAATTCACTCAGAGCGTGGGCAAATAGCCCTA
AATGCTCAAAGGGCAAATCCGTCGCCGTATTGAATTTTTTAGCCAAAATCAATGCTTCGGCAAACGCTGC
CAAATAAAAATAGTCCGCATCATCAAGCTCTGACTGCAAAGCCTCCTGCGTGCGTTCAAAAATCACTTTG
GCTATGCTGCTTGGAGCTTGTTTTTCTCTTTCTTGCAGTTTAGTAACTGCTTCATACAAAAGTACGACAT
TTTGCATATTTTTCTCCTGTTTAAAATTTGACTTTTTGTACTATTTAGCGTCTAATATACTCAAATAGAT
GGTGGTGCGTTTGCTAAGGGTAAGCATAAGGAGCAAAAGCTCTGAGTATATAGGTTCGATTCCTTTCCGC
CACCATTTACAATGATCCTTTAATCAGCACATAATCGCCTTTTTTAATCTTCCCTATAAAATCACTATAA
TCCACCAAATAAGCATTAATAACCGCATCTAACTTTTCTTTTGGCTCAAACCGTACCTTTTTCTCCTTAG
GAGAAAGTTCTGCAACAACTTTAACGCTTTTATTTCTATCTACATAAATTAAATTACTATGCTTTTTATC
CCAAACTACAAAAAGTGGATCTGCAATAATTTTAGGCAGTGATGAAAATTCTTCGGAAGAAAGAGCTACA
CCTTTCTGACGATGTTTTGGGCTATTTGCGTGGGTAAAGTTACGCTCTGTCATCACCAATAGTTGTTCAA
CAGTTTTTTCCCCGCCAGATAACTCTGCTACTTTTTCCGCTATTTCTGTACTAATAACCCCTACGCTCAT
ATAATGATTGTCGTGCTTATCTTTTGATAGCATTTTACCAACCCAATCTTCAAAGGCTTTATGCCGTGCT
TCGCTGTTATTAATTGCCTGAATAGTCTGTTGCCGTAACTCCCGATTTTTCACTTGTTGCAACTTACGCA
ATACAGCCACATCAGTACCAAATGCAGCAGACCCCACGTTATAATTCCACCCTGCACCAACTTTCATTTC
ACCTTGGTCGGTTTTAATTTTACTCACAGTGGTACGGATTTCCTCTCCCGTATCTTTATTTATGCCTGCA
ATAGCAGTTTCTGAGCTAATTTTGCCAGCACTTTCTGACACACTTAATCCTTGCTTTTTAAGAGCAAACT
CACTCAAAGCTCGCACTCGACAACGACATCCCCAATCATTCGGCGGATACATCGTAGCCCAAATCGGATC
ATCAGCACGATAAACTTTACCGTGCAAAGCCAAATGGCTGGCACGAGTACGGCTATCTTTAACGGCAACA
TACTGCCAGTAAGGTTGCTCATCAACATTCGCCATTTGGGAGGCATAGCGAGCGGCGTGGTAAGCCGTCG
ATTTATTCGTGCGTAAAATGGTTTTTAAACGGCGTGGGCTACCTAACTGCACTGTGTTGCCGTTTTCGTC
CACGGTTTTTCCCCACCAACCTAACTCTTTTAACATAGGCTCAAGGTTTTTAATATAATCACGTTCTGGC
ACACCGTCTGCAATCGCTTTTTCCGTTGCCCAGCGAAGCGTATCTAACACTTCTGCCCGAGTCGCTTTTG
CAACGGTATAGGCCCGAGCGTGAGCTTCTGCTAATTGCTCGTGCCAATCCCAAGTAATATTCACGCCCTT
TGCCTTTAAATAGTCCACAGCTAATTCAGGCTCAAGGCGTAATACATACCCCATATCAAGTTCGTTATTA
TCGTTTGGCATTGGCTCGTCCTAACAAATCGCTCACAAAAATGGCACGAGTAAGGATTTTCTCCAACTCA
CTATCGTCCATATCGGCATAAAGGCTGGCTAATTTTTCTTGGGCAAATTCATAACCGCCTTCGGCTAACG
CATTCACCACCGGTTTTAACATTGGGTCAATAATGGCTTGATAAGCTTCCACTGACGGCTCTAACTCATC
AAGTAAATCATCAGGATCACGTTGTACGGATAACACTGCCATTTTTTGATGAGATTGACTATTAAGATAA
GCGGTCGGATTTGGTTGATTTCTTGCAAGCACCTCTTCATTCTCGCCTGCAATCGGCACTTGTAATTTAT
CGTGAGCCCACTGTTTAGGAATTTTAAAACCAATATCCACTAATTTATTTAAGCCCTCCGCAAAAGCGTT
TAAATCTTCACTTTCTGCAATATCAAACTCTAAGCGTGGAATACGGCGAGCATCATTAAACGACTTACAA
TTCAAGGCATAAAGCGGATAAACAATATCACGAGTTAAGGTAGCAGCAAGGCGTTTTAGGTCTGCATTGC
GTACCTCTAGTCGTACATCGTTATGCACATTGCCTAAAGCGTTGGTAGATGTTGCTCCGTCTGCTTGACT
GGTGAGCGTTCCGCCTAAAATCGCTTTACTCATTGACTTTTCTGCCCAGTCAATCATTGCCATAAAGGTA
GCATCGGAACCATCTGCCGCTTTCTGAAATTCGATCTCCATTCCTCTTGGAATAATACCGCCTGCGTTAT
GCCCAATAGACATCACCGCTCGCAATAATGTCTGCTTTTCCTTTTCACCTGCCCCTTCGGGGTATTTGCC
TAAACGCAATGGTAAGCCATAGATTTCTAAAAACTCCGCAAAATCACGCAACGAATAATTCTTAAAAATA
AACGGCCACACTAAAGTACGTACCAAGCCAATACGACTTAAATAACCCGTCTTGGCTTTAGCAATATGTT
TCACCCAGCCAAAAGGCTGTAATTCAACACCGTGAGCGGATCCATCTCGTAAACGTAAACTGTTACGCTC
AAATTGTGGGGTCATAAACCACGCAGGATCACGCCAATGTACGCCTTTAATCAAGGTCATATTGCCGTGC
GTTTCCCATTCAATTTCTTGGCAAGAAAAGCCTTTTAAAATGGCATCGGTAGCATCAAAAATACAGTCAT
CAAACCACACGGCATCACGCAAGATTTCTTCAATCATTTCCGCATCACGCTGTTCTTCGGGAGTCGCATT
AGCGGGTGGTACAATTTGCCATTCTACGTTCAGCATTGCCCCTCGACGTTTACCGAGTTCAGATTGCAAA
TGGGCATCTTTTTCTTCCATATCCTCGGCAAGCTCTGCCTGTGCGACCAAATCTCCTTGCTCTGCATTGC
GTAAAATACGAGCCGCTTTCATCGGGGTTAAACCACTGGCAGGGTGTTCACTGTAGTGGTGTTGTAAAGC
AGCTAAACGGCTCTCATTTTCTGTTTGCAGCCTGTCTTCAAACCGAAACGGATTACCGTGAATATCTAAA
ATTGTGCTGGTTTTCATTGTTAATAATCCCATTCTGAGCGAAAAATACTGTCATCATCTTTGTTATCATC
GGAGTGTTTAGCGGGTAGCGGAATAAAATCAATCTCGCCCCCAGTCATATAACTCGCTCTCACAGCCATA
CAATAAGCAACCGCACTATCGCCGTGGCGTTTACCTGATTTGCCTTGTGTGCGGTTTTTATCAATCTTCG
GCACACCGTTAATCACCACAATATGCCCTTGGTCCAAGATGGTTTCTTCATCCTTTGGAATGCTGATTAA
GTCTGATTCGTACAACGCCTTATATTTAGGCATCCACTCCCGATACCATTTATCGTTTAAGTGGACGGCT
TCCACCATAGATGATCCATAACGCAACAAGGCACTCTCAGCCAAATAGCCACCGTTACCGGTGGAGTCAA
AGGCAGAACCGATAAATCTCGGCATATTCGCCAGTACAAACAACATAATTTGCTTTTGCTGGTCGTATGG
GCAGTTGCGGATTTCAAGGGTTAAGGCCAAACGGCGTTCAGTACTTGGCAAGCAAGCACAAACCGCAAAT
ACACTTAAATCGCCACTGCGGGCAAAGTCCACGCCAAAACTATGACGTTGTTCAGGGTTTAATTGTTCAA
GCTGTGGCAAGACTTCTTTCAAAAGCCATTCCAGAGCTAATGCGGAACGCTCAACATCAGAGTAAGTGAC
AAATTTATCATCGCACTCAAAGCGTACAATCACATTGCTTTCATCCGCCGCACGATCAACCAATGGGCGA
GGAATATAGCCCCCCGAACTGCGTTTAGGTACGCAATAATACTCTTCGAGAGCATCGTCTTCGGTTGCTG
TATTTCTAAGGAGATCAGTTTTCCATTCGTCCTCTTTTTCTTGTGTCCATTCTTGTTTTGTAACCTGACA
AATCCGTTTATAGAGTCCATCTGCACAGGCATCATCAAGAGCGATTGTTTGCACAGAATATTTTTTACGT
CCAGCACGGCTATCTAAAATAAGTTGGTTGAATAGATTATCAACGCCATTATGCGTTGAGATGATTCTAA
CTTTAGCTCCCCACATAGTGAGTGCTAAAGCGGCTTTTAATACTTCAGCAAGGTATTTCTGGAATCCTGC
TTCATCAATAACTACTACACCTTGCATTCCACGCAAATTGGTTGGATTCGAGGAGAGAGCTTTAACTTTA
AAACCTGAGGCAAAGTAGATCACATAGGTTAGAATATCTTTGCCTTCTTCTTCGTCTGTTAAAACCTCTT
CTTTGATTTCACTCGCAGCATAATTAAATGCTTTTGCCCACATAGCCACAGCATCAATGTATTCTCTTGC
CATTTCTTTGTTAGACCCGATATAAAATACATTGCAACCACCATCAGATTTCCGGGTGCTTGCAATTAGT
GCATTATCAGCAGCCTCTGCCCAAGTTAAACCGGTACGGCGAGATTTTTCTACAATTTTTAGTTGGCTTT
CATCTGCAATCCAACGCTTCTGATATCCAAGCAGTAACTCATTTGGGTTAAAAACATGGATACAATCCAA
GAAATCTTGGCATTCTTGCGATAGTTCATTCAATGGGCGTTCATTTACTAATGACATCAGGCAATCCCCA
AAATCTGTTCTTTAATGGTTCGTACAGTTTCCGCAGATAACCCCGCTTGTACCACCACTTTTTCTGCGGT
TTCTGCTGCTTGCAAAGCCACTTCTTTCCGAATAGCCTGTTCACGTTTAAAGCTCAAACTTTCCGCTTGC
TCTAAACGTTGCACAGCAGAAGAAAGCAAGGCGATAGATTTCGGGTCTGCCGTGCCATCTTCACTCATTC
CAAGCGAGGTTTCAAAGGCAATGTTTTTGACGATTTCCATCAACATTTTGCCAATGTCTGACTGCGGTGC
TTCGCTAAATTGCTTCGTCCAAATTTCCGCAATCTCACGGCTTTGTCGGATTTTGGCTCCCATTTTTTCC
ATTCTGCTGGCATAACGGTTTAACCCTGTTTTACTCAACTGCATTTCTTCAGGTAAGCCACAATCACGAA
TTAAGTCATTGATTTCGGCTAAAATTTCAGCCTGCGAATACTGCTTATCACGCAACATCATCGCAAGCTG
AGTTTTAATATTCGGTGGTAATAAATCGACCTTACTGGCACGTCCACGAGTGTTTTTTTCTATCATTTAA
ACGCTCCTTAAATATCGTTTAAAAACCGTTTAAATCTTTGGACGAGGGCGTTTAACACCATCTACAAAAG
CTTCACCGTTAGCCACATCTAAACCACGCTGAGTAATTTTAGCCACCATAAAATTGCCTTGTAAACGTTC
GATTTGTACTAGCCCTTGTTCTTCAAGCCAGTTTAAATGATTACGGACAAGATCTCGGCTAATTTTATGC
CCATAGAGAGCAAGGCAGTCATCTAAAATGCTTTCGTTTGCATCGTAGCCAGCATCAGCCAATGATCGCA
AAATCACAAGCCGTTGGTCTTGGGTAAAAATATCTTTCATCATTTTTTACTTACTTCCTTTTCAATCAAC
AACTGTACTTGGTGCGACAAGCCTTTTACTTCAGTGCGTAAGGCTTGCGTTTCCCCTTTCATCTCCACCA
CCGCAATGCGTAAATCAGTCACATCCTTTGAGCTAGGCAAATGTAACAACTCATTTTCGACTTCATCTAC
TCGGTGCGTGGTTTTCGTCACCGTCTCTTTTAACTCCGAAAAATCACTTTTTTTGACATAGCGACTGTCC
ATTTTTAACCAAAAGACAGACGCTAACAGTCCAGCCAGTGTTAAAATAATGCCCCAGTGGGCTTTCAGCG
TATCTAATACTTCAATCATTTGCCGTCCTCGTAATCTTGTTGGCAACAGATACAACGCACGGCAAAAGGC
ACAGCTCGTAAACGTTGAATAGGAATAGGTAAGCCACATTCAATGCAATCACGACCACTTAACGCAATCT
GAACAATTTCATCATCGGATAATTGATTTTCTAAATGTGGGGCAAGTTGGAGCGAAAGCAGTTGCTCGTC
TTGCTCCGTAATACGATCTACATCATCACTCATTTTGTTTCTCATTTTTCTTACCAACATCACAGATTTG
TCGATAAGTATTGTTATGCACTAAGACTTGACGCAGTGTTTCGGTTGTATCCTGACGACTGGCTTTAATT
AAATTAAACCCAGCACAACTACTATTCGTTACCTCGTAAGTCACCGTTTTGCTGCAACTGGTCAATAATG
CTGTCACGGCTAGAGCTACTAATGTTTTCTTCATGCTGTTTTCTCACTTCATAATTTTTCACTTGAGCTT
CTGCCACTGCTTTTTCTGTTTGTAACTGATGGTTTTGCTCATTTAATTTCTCATTTTCTTTACGGGCTTT
TGCTACTTGCCAACTTTTATAGCCCACAAAACTCGCCAAAAAAACAGCCAATAAAGCGAGAGGGATAATC
TTTTCTACAATCATAGTCATTCCTTACGTTGTAATGCGTTGGCAAAACCCTTGGTCGCAACTTGTCCACC
GCAGAACAAGGCAAACACAGTAAATAATTCGCCCACATTGGCACGATCTAAATACACCGAATACGCCAAG
ATCATTGCCATTAAAATAGCACCAAAGAATTGGATAAAAGCAGTGGTCGATAGTCTGCCATTATCATTGG
TAATCAATTCAGAAAACTTAGCCATTGTTATTCCTTAAATAAATGCTCCACAAATACGATTTCACCACGG
TCAAGCCATCCCCATACGTCAAAACACGGGCAGTCTTTTAGCCATTCGTTTTTAGTGATCTTGCCATCGT
TATTTAGGTCTGGAGATAAGTCACGATGACCATAGATTTTTGCTTTTGGATGCTTGGCTTCTAGTTCACG
TAACAGCTTATGTAATGATTGCCACTGTGCTTCAGTGTATTCAGCGTGATTTTTACCACTTGCACTAATG
CCACCGATTAAACAGATACCAACAGAATTGCTGTTATGACCTTTCACGTGAGCCCCGATTTCCCCAACTT
GACGACCCGTTTCGACCGTGCCATCTACATCAATCACAAAGTGATAACCAATATGCAAGAGATGAGAGTT
AAAATGACGCACCGCATTGGCTGAACGACGGAAGCCTCGTGCTTTATGCCAGCTGTCAATGATTTGTGCG
GCTGTTTTGCCATTTTGTTTAAGGGATTTGCCGTTGCGTGTTGCGGAGCAATGCACCACGATTTTTGTGA
TAGGTAAGGACATAAAAAAACTCCAACTGTCAATTTAAAGTTGATAGTTGGAGTTTAATGATCTGAAGAT
AAATTTGAGTTTGCGACTACTCAAACTAAAGGTAACTCTTTTTGATAACGCTTGCGATGTAACGCCCGTT
GTTGGCGTAAGATCGCATAAATAGTAGTCTGCGACAAGCGATATTTTCTAATTAATTCGGGAATATTTTT
TCCATCAAATTCCGCATAAATTTGTACATCACGCAAGGCTTCTTTGATTTTATCGCCTGCGGGCAAATAA
AACGACTTTCCACCAAAATAGTGAGCCATTACCCCCACTAATTTAGACGCAGTAAGCTTTGCACTATCTT
CCTCAAATTTTTGACGAATAAGCTCCGCTTGCATAACATCAATGACCTCAACAAGCAATGATGGCCAACG
ATTTTGTAATTCCACATCAGGAATATGGTCTAAATGGTCGAACAACGCTCCAATATTGGCGTGTTCATCA
TCAAATAAGCCTGTTTGTTGTAATGTTTGCGACATAGCGTACCCAATTCAATTTATCAATGTGACTATTG
TACAAAAACTAAAATTTCCCACTAGCACAAATTTTCTTAACGTAAGGTAAAAAGTGGCTTAAAGCCTGAT
ATAGCAAGGCTTAGCGAAAAATAAAAAAGTCTGAAAAGGGAGATTTAAGGCAAGAAAAAAGGCGGTGTGA
ACCGCCTTGGGGAAAGTTTAAAGAGAGTTTAAAGGGCTTGTTTTTGCTGTTTGTGTTGCAGCCAGATTTG
ATATTCGGGGCTGCTTTTCACAAATTTTTCCTGTCCGAGTTGTACAAAACGTTCAACGTATAAAATCGCA
TCTTGCGTTTTCTTCTCTTCCGCTTGTTGGGCTTTGACCGCTTCCGACTGATTTTTATCGGTGCGAATGA
CAGCAAAGTGAGGCTTTTGCGTTTCATACACCGATTTCAGGTAGTTATGATTGGCAAGCGGTTCAATCTT
TTGCCCTGTTTGCAAGGCTTGTTGGCGTTTTTTGCGGATACTTGCCACTGTTTCTGTTAAAGCTTGAGCC
AGTAATAATGAGCAAGGATATAACTCCAGTACATCGGTTAAAATCTTCAAAGCTCTAGCGTTATTAAGGT
TGCTTTTTTGTGGCTTGAACAGTCCTAAATAAGCGACCATCGGCTTGGCGACTCCGTGCGTGAGCTGTGA
TATTTGGACTAACAGTTCTTTTCCTGCTTCATCTTCAATCAAGCCTTCAAGATGGATATCGCTGTGGCAA
ATGGGGCATCTACATAACTTCATTGTAAAACTCCACCGTTGCATCATAATTGGCTTTGGAGTGTGGTGCG
TAGCCTTTTTCGGTTAGGGCTTTGACTATCACACGTTTATGCCATTTTTTCAAAATTTCCAAAAATCGGC
TGGCTTCATCATCCTTCAATGCCCCCACATTTAACGTCAGCACCGTTTTACCTTGGTTCATGATTTTGCG
CATATAAGCATTTAACGCTTTTTCGCTTGGATCTCTTAAAAAGCCGTGTTTACCCATCATAATCCACACG
GCTCGGATTTTATGAGCAATTTCGCTTTTGACTTTTACCTCGCCGGTGGCTGGGCTGTAAGCGGTCGGTT
TTGCCCCACGTTTTGCAAACCATTTCACTTTAGCACCTTTGCCTTGCAGTTCGTGTAGTACCTTGTGGAG
TTCTACCACCGTGCACTTGGTAGAACTGGTTTTATTCGTCAGCCGTTTGAGTATTTCACGATAGCTAAAG
TCGTCGATATTCAACTGACTTTTAGCAATATGGATCAGCTGTATCAGTTTGCTTTTGTCGTTTTTCATTT
GTCCTCCCGTCATCAAATAAATAGTCAAAAACGCTACCGCTTTTGACTATTCACTTTAGGCTAACACCGC
CCCGTGGCTAATGAGTTATTTCAACCATAAAACGGAAATGGGGCGGTGTGAGTTTTGTTAGTGGTTACAT
AGTTTCCTTCTTCCTTGTGAAGTATTTTTATCGAAACTTTTAACTTCTCTTAAAAAACTATTCCTGTGGT
GTAATAGCTTAAACAGTAAGGTTCTAATGTATTTATCTTGCTCTACATCATCGTTTTCAGCAAAAAAAGC
AGTTCTCCACTCACCGTTTACGCAAAAAAATTTGACCATCGCAGAAGCTTTAATGATCTGTTTTGAACTG
GATGTACAGAATAGAAAAGCAAGAACTGGCAATGCATAGTAAACATCTTGTACCAAAATACTGACTGTTT
GACTAATATCAGCAGGAGGCTGAATTTCTATCCCTAATATTTTGTTTGAGCAACCAGTCCAATTAAAATC
AATGATCTGTTCTTTGGTATTAATGCTCACAGCCAAATTTAGAGAGAATTCATTTTTCATATTACTTCCT
TACACAAAACTCTCTAACTTCGTTTCCCCTGTAAACTCCAGCACCGTAGCACTTGCAATTTTGAGTAAGG
CATTAAGCTGACCTTCAAGGTATTCCGTTAAAATAGCGTGCTTATGTGCTTCTCTTGTACCGTTTAACTG
ACGAGCAATATCGGCATATTCGGTAAAACGCATCGAGCGGATTTTTAAATGTTCGTCCAACTTAAAATTT
ACAATAAACGCTTCTTCGCTTTCATAACGCATCGCCATAGATTGCACACGAAAACCATTTTGTAACGCCC
CTAACGCTTTTTCCTTGCCCTCTAACGTATCCAAATGGCGACAAGTCAAAAATTCTTCATTGTCGTTTGC
CAACTTACGCAAAGTCGCTTCGTGTTGGAAATGCAGATATTTAAAAAGCGGTTTGCCTTTTTCTAAAAAA
TTAGTCAGTTTAGTGTTTAAGCCCAGCTTTTCTTCTGACACAACAATGCTTTTAAAACCTGCAAGTTCAA
ACAATTTAATCAAATGTTTCAATGCCAAACGGCTGTGTTTAGAGCGATTATTCGTAAAAAGTAGCTCTTT
TTCTGGACTGTAAAACACATTGACTAATTCACTCGAAAATGGCACAACTTGCAGTAAATGAGCTTCGGCA
ATTTGTCGCCACTCTTTATCAGTATTCGGTACAATCTTCGGCAGTCTTTCATCTCGAAGTGATTCTGATT
TTTTCAGCTCATAAATTTTGGCTGAAAGTAACTCTTTAGTCACTTTTTTAAAGGTTGTCCGCAAAGTAAA
GAACAACCCATTATCCAGTTCTAACACTTTCGTATTTGTCATCGGATTTTTGACTAACTCAATGGTGGTA
TAACTGTCCGCAGGCTCAAAAGTAGCCCCTTCTAACACTTCTTTCACATTGTCCACAGGGAACTTAATGC
TATGAATGTTGCATTGTGTCATCTGAATAAAATCACTGTTTTTCATCTTAGTTTTCCTCTTGGTTAGTTG
ATAATTTAAGCTTCACTCGCTGAATTTGCCCAGCTACGTCCATCAAAACCACGCCAGCCAGTGCCAAATC
GTCCATTTCGACTAGTTCCGTCGCTCCTTGTAGCTTTTCGATAAGGTCATACAAGCGGTCTTTTATTTGT
CCTTTTTCGCTATCAGTCATCATTACTTGCTCCAACGTGAGGGATGCTCTAGCATATATTTACAATGTGC
GATGCGAGCCTCACACCACGCCACATTACCGCCTGTTGCCGATAACTTCGCCACTTCCCACTGTTTAATC
GCATGGTTAAATTTGCCATTTTGCTCCGCTTCTACGGCTTGAGTTGCATAATAGTGATAGCGATTAAAAA
CTTTCTCTGATGTTGATTTTTGCGTTTTCATACTTTCCTCCGTTAAAACACATTATGAACGCCCCTTAAA
ATCGGGTTTAAAGAGCGTTTAAATGGGTTTTAAGCTGCCTGCTCAAACGGCTTAATCACAAAATCTTCCA
CTCCTTGCTTAATCGTCACCCCAGCAATCCCTTTTGCCACTTCAGGCTCAAGCAGTAGGGCTTCTTTGTT
GATCTCGTTTTTGGTGCGAATAAAGCGGTCAAAGCCCATACGTTGCATAAAATCAAGCACCGCATCTGCA
CCACGAATTGCCACCGACGGCGGACGTTGTCGCCATTGCACTTCGCCTGTCACAAAGTTAGCGGTTTTAC
TCTTGCCGTTTTCTGTCAATTCATCACGGTGTGCTTCGCAGTATTCCTGCACCGCTTGCTGTAACGGCTC
AATCTCTGCCTGTAAACGCTTCAACTCAGGGGCGTAACGCTCACTGGTTTCTGCGATAATATCGTTCATC
TCCGTCGTTAAACGGGTATGCTCACGACTTAAATCCCCGATCTCTTTAATTGCACTTTGCACTTGCTCTT
CCGTGGTAAAACGCAGTTTTGCTGGTTGTTTTACTCGGGTTTTTGTGGGTTGTTTTGCCATTGATATTCT
CCTTATTGGCGTGGGTTAATGTTTAATGGTGTCAGTGCTCCAAATCACCTTCACCCCTTTAATCGTCATT
TGCATTAAGTAACGGCGGGTACCGTTTTTAACTTCTGTGCCATAATTAAATGCACGTTGATTTTGTGCCA
TTTTGCGTGTGGTCGTGTTATCTCTTGCCACTAAGCGAGGTCTGCCGGTGTCGAACCATTCCACTTTTTC
TACCTCAATACCCAAGGCTTCACATTCAAGGGTCGCCAGCTCAAGCATTGCAAGGTGCATATAAACTTCG
CTGTTGCGTGGGGTCATCATTTCGCCTGCCAGTGGGTTGTATTGTTTTTTCATCGTTACTCTCCTTTGCC
TAATAACTCTTGGCGTGCTTTAACAATTAAATCTGCTGTAATCAGGCTGTTTGTGCCTTTTGCCACCATT
CCTGCAAGGCGGAGCGTTTGAGTTAAAATTCGTAAACCACCGCCTGTTTCAGTAATGCTTTGCATCACTT
TCAAGGCTTCTTCATCTTCATTTAGCCCCCACGCTGTTGCCACCGCTTTGGTATCTGCCTGTTTGGTTTT
TTGAATGCTGGTATTTTTAGCAATGCGTGACCACAATCTTGCGTATTCGTGGGCAGGGTGAATGCCCCCT
TTCATTCGGCTGTATACCTTGTCATTGCCCACTAACACTAAGCCAATTCCAGCTTCTTCTTGCATAATGC
GAAGTTCTTCCAACGCTTCGTAAGGTAAGTGGTCGGCTTCATCCACAATCAGCAAACCTTCCGTACCTTT
GATTTTGCGAGCAATCAAGCGTGAGAGCGTGCCTTTGCGACGTGGTGCATCACTAATACCAAGCTCTAAG
GCAATTTCGTACAAGATTTCACTGAGGCTTGAACGACTTGGGCTTGCGGTAACTAGCCACACATTTGCAC
GACTGCCTGCGAACTGTTGGATCGCTTTGGTTTTGCCCACGCCACTTGCACCATAAACCGTCGCCATACA
GTTAGCGATTTGGGCAAACTCAAGGGTTTTAAAAATTTGACGAGCCGTTGCGGTTTCAATAAATGCAGGG
GCTTCTACAAACTCACGCTCTGCGGTTTCTTTCTTTGCAAAAAAAGCGGTAAGTTTTGCTTCAATTTCTG
CAATATTGCCCTTGTAGTTTTCGTTTAAGTAAGCACTTAACGCCCCTGCGTTAATGCCTGCTTCTTTGGC
GATTTTTGCCTGACTGCTTTGAGTGTCGGCAATGTGTTGTTTGATTTGGTCGATAATTGTCATTGTTTTT
GCTCTCTTAAACGGTGTTTAAATTTCGGTTTAAATTCGTTTAAAGCCTGTTTAAATCAGGCTTTAAGCCA
TTTTTCTCTGCGGTCAAACTTGCAAATTTTTGCGATTATCTGACCGCTTGTAGTTACAGTCCTTTCGCCT
TTTTCATTAGCGTTAAGCCTTTTTCCCAGCCTTGTTCAAACCAGCCTTGCTCCAACTCATTGACTTCTTC
AACTACAATCTCTTCTTGCACTACTCGTAATGCATTGCGGTCTTGAATAACGGTATCAATCAGCTTCGTT
TTCACTCGTTCTTCTATCGGTTCTGGTACTTCAACCTGTGGTTGTAAACTTGCCAACTCGTGAGCATTAA
GCAGTTCAAGCGTTTCAGCTTGTTGTTTCGCACCTTTAACAAGTTTTTGGTAAAGTCTGCCTTGCTCTCG
TGCGGCACTCGTATCGCCAAACCCTTTCGCTTCTCGACATATCGCTTCGGCTAAAAATCTGCCTTCAATG
TCATAGACGTACACGTTGCCGTGTAGATTGTCAGGGTCAAAACGTGCGACCACTTTTTTATCGGTGATGC
CGATTAAACTCTCTGCCCAGTAAGTGTTGGTTAAGCCGTAAAGTTTGCCTGCCGCTTTCAGTTTAAATTC
GCCGTTACGCTTAATACTGATGGTTTCGGCTTGTAAAAACAGTAGCCGTAACTGTTCAGGACTGGCTTGT
CTTACATTGCTTGGGCGGTAATCTCGCTCCCACACTTTGTCAAAACTCAAGGTTTTGTCGTGTTGGCAAA
GCTCGGTTTGTCGCTCTTCTTGGCTGTTATAACTTGCCACGCCTGCTGCGAGAGCACTTAAAAACACCTC
ATAATCTACGCCCTCTTTACCACCGTTGTAGTTGTCCGGTTTTAAGTCCACCCGTTTTCCGGTGTAGTAG
CCAGCTAACTCAGGGCGTTTATCCACAACCTCACCGATACCGCCTCGCCCAAAGGCTCGTTCTATTGGCT
TGGCTTGACCATGCCCTTCGCCGTATAAAATGCTGGTAAAATGCACATCTATTCCCAAAATGGGCATGAT
TCCTTTTGGGTCAAACTCGTCATGCTTAAAGCGGTAGCGGTTGTCGATACCGCCCGTCATCGCTTTATTG
GCTGCCGCCCGAGTGTTATCTAAGGTGACAGTTTTCGGGATGCCGTATTGATAAATCACATCCATCAACG
CATGGCGGATGCTGTCGGTGTTTTCAGATACTGCGGTGCGGTAGCCTAAAATGCGACGGGTACGCACATC
TTGCCAAAACCACGTTTTCGGGCGGACGATTTCGCCGTTATGCCATTTCACAAAGACGTTGTGTTGATAG
CCATCGCCGTTGATCCATTCGCCTGCGAGAATATCTTTCACCGTCCGTTGTAATGCTGGCACTAATTTCG
CCACCGCATTTGCCCCTTCTCGTTTCAGTAAAATCACTTCGTAAGGAATTTCTTCAAGCACACGGCGTTG
AAAGGTTTGCAAACTCGCGATTTCCCAACCGTAATGCTTGGCTAATTGCTCGGTGCGGCGGTAACAAGCA
CGTAAATCAGGCTTTTCAGGGCGGAGATAATCCGCCAAAAAGCAGTCCCACGCTTCCTGTTCGATAAAGG
CTTTACGACTTGGTTTTTTCGCTTTGCCTGATTGTGTAATCAATACCGCTTGCCATTCGTGGACAGGGTA
GGGCTGAACCTTGTAGTACCAATTTTTTAAAGAGCCTGCCGACACATCTTTGGCTTTTGCGGCTCCCTCA
AGTGCCGACATCATTGGGAAGCCTTGGTCGAGAAAGGCTTTAAGCTGTAAGCACGCTTCGGCTTTTGCTT
TGGCTTTTTCTCGTGCTTTGTCGCTTGCTTCATTAAATTTGCGACTAAGCTCTAAATTAGGTTGTTGCAC
CGTCATTTCAGCGATTGGCACAACCGCTAAAGCGGCTTGCAATCTAAGTGCTTGTTGGGTTTCGGAGGGA
AGGCTGGAGATGTGGTATTCAAGTCCACCACCTTTAACACCTTTCAAAGCTCTCATTTCCCAATTTTGTT
TTTTAGCCTGCCGAGTAACATTAGTTGCGTGGGTTGATACCCCTTTCAAACCTGCTAGCTCTTTAGCTGA
AAACCATTCTTTCATACACACCTCCCTCAATATCTAGAGGGCCATATATCTGCTGGTTTTAATCCTAGTG
CTTTAGCAATAATCTGCTCACCTTTTGGGTAGGGCTTGTCTAATGCATTTCGAACCGTTGTTTTTGCTAG
TCCATTTTCGATACCTAGCTGAGCAAAGGTCTTCCCTCGTTTCATCAGCTCGCCACGAATTTCGTGGTTA
CTCATATCATTTCTTTTATTTCTCGCCATTTTGTGAGATCCTTATAAGTTAGTTTTTAAATCTACTTACA
CAATGTAAATTGATTAACTACGCTAGAGAATATAATACTTATTCTTTATCAAATCAATATATGATTCAGA
AAAGATTTTATAAATTTCTTTGATTTTAGTTTAACTATTTGATTTTATTGATTATTTATTTTAAATCTTT
TTTAAATCAAAATGATTAAGAAAGGTGGCTTTATGAAATCATTTAAGGAATGGTATTCAGCTAAAGAATT
AGAAGGTTTGACTGGTCTTCCAAAACAAGCAACAAACATTACAAGAAAAGCAATGAATGAAGGTTGGAAG
AAAAGAGATGTCAAAGGTGTAAAAGGTGGTGGGTTTGAGTACCACTACACTTCATTCCCAGAAAACGTGC
AACAAGCGTTAGGGTTTATCGTGAGCCAAACAGAGCATTCAAATCAAACTCGTGATGATTTTATTGTGCA
AACGCCCTCTGGGGGTGAGTTTGGCGTAGAATTGAAAACTCGGCGTTTAAAAGGGGAAGCGGTAAACATT
AATGAATTGCGACAAGCCATTGCGTTAATTGAAGAAGCTGTTGTACAAATCGGCAAGGCTCGCCCGAGTG
AACTGAATAATATTGAGTGGCATTTGATACAATGTTTTCGTTCAGCAAACGAGCAAGGACGTGTGGCTAT
TCTGAATATAGCTGAAACGATGGCTGCCATTCAAGATAAAGAAGAGGCGAGTAAGCTATCTGAGGCTAGT
AAAGTAGCTTAATTTAAACGGCTTTTAAACGCTTTTAAATCTGTTTTCTATTTTCGTTGTTTTAGTGGTG
CAAGTGGTTAGTTTTAGCCAAATTTTTCGCAATCCATTATTTTTCTTTTTCTTTAGATAAAACAAAGGGG
CTTTCTCGCTGAAGCCCCTATTTTCAATAGTTTCCGTCCGCCAAATTCCGAAAAATTCAACCAATTCCCT
ATTTCTTTTTATTTCTTAGTTTTAGTGGTTCTATACAGTCAAAGAAGTGAGTTTTTGGTCAAGAGAGCAG
TTTCATTCTCCCACTGATGTTAAGGGGACGGTTTATCAACGTGACAATTTGACTCATCTGGCGACATCAA
CGCCATTAGGCGAGATTTACCACATTTATGATGTGAATCATATACCCATGAATGTGATTTTCCTCGATAC
GAAAACGCAGCGTTCATTGAATCCGCAGAATGCACAAGACATGGCTCAATTAAGTAAAGCAACTCAGTTT
GATTTCTATGAGTTTGGCAAAGGACGTATTGCACACGCGGTATTTAGTGCTAAAACAGGACTTTGCCAGG
ATTTCAAATCAAAACGCGGTGTCGCATTAAAAATGGCGACAAATTACTATACCGATGACAGCTATAAAGG
CTATTACGTCAGCGTTATTCATGCCATTATCCGACACAATGGGAAACATACCGATTTCGCTTATACACCG
GCGTTTTCGATTGCCGACACGAAAGCGCTTGCCATGACCCAAGCTTTAGAGAAACAAGATGGAGAGAGAG
TGGCACAGATGAATTTAAAAGAAAAAGTCACGTTACTGACGAATATTGTGTGCCAATAGCGTTTTCAAAA
GCATTTTCAAAACAAGTGCGGTGCTTTTTAACGTTGTTTTGTCACCGCACGAGCCTACATCGCAGATAAC
TTCTGTAACAGCCTATCCATCGCCCGATAACCCAGTGCTTCGGCGAGGTGGCATTGTTGAATTTGGCGTT
CATTATTTAAGTCTGCAATGGTGCGTGCTACTTTTAAAATACGATGATAGGCGCGCACGGATAACCCCAA
TTTAGCTAAGGCATTTTCTAAAAATAACGCATCTTGATCACTGATCTTACAGTCTCGCTCAATTTCTTTA
CTGGTCAAATAAGCATTAATTTTTCCCGCACGCGCCAGTTGTATGTCGCGTACTTTTAATACTTTTTCTC
TCACTTGTGCGCTACTTTCGCCCCGATCCGTTTGCTGTTGTAACGCGCCTTTGGGTAGTAAAGGGACTTC
GATTGACAAATCAAAGCGATCTAAAAACGGACCGGATAAGCGATTGAGATAACGCAAGATTTGTTGTGGT
GAGGTGCGATTGTGAGTACCTTGATAATGTCCCGTTGGGCTAGGATTCATGGCGGCAATTAATTGAAAAC
GAGCGGGGAATTGAATTTTTGCATTGGCACGCGAAATTATAATTTCACCACTTTCCAAAGGTTGACGTAA
GGCATCTAATACTTTACGTTCAAATTCTGGTAACTCATCGAGAAATAACACCCCATTGTGTGCGAGCGAA
ATTTCACCGGGTTTGGGTATGGTGCCGCCCCCTACTAAAGCTGGTGTTGAAGCGCTGTGATGAGGGGCAC
GAAATGGGCGTTGTTTCCAATTATGAAAATTCAATTCATGATGAATAAGGCTTGTCACTGCGGCGGTTTC
AATGGCTTCTTGATCGTTCATTTCCGGTAACAAGGTAGTTAATCGGCTGGCGAGCATGGTCTTTCCTGTA
CCGGGCGGACCCAAAAAAAGCAGATTATGTTGTCCTGCGGCAGCAATAGTTAAGGCGCGTTTAGCATGGG
ATTGTCCGATAATATCGGTTAAATCTTTTTGTGTTGTTGCTAAAGGGGCTGGATCATGTTGTGTAGGCAG
GTCTGAGGCTAAAGGTAACGTGGTATGATCATTGAGGAAATTGACGACTTCTAATAAATGTTGCGCAAAA
TAGGTGTCTTGCTGGGAAACTAACGAGGCTTCATTGGCATTTTGACTGGCGATAATCAATTTCCGCTTGG
CTTTTTGTGCAGCAAGGATCGCGGGGATGACGCCATGTACTGCACGTAAATCACCGGTTAGCGCTAACTC
ACCCACAAATTCAAATTGTTGTAACTTTTGTGGATCAATTTGACCAGAAGCGGCGAGCATACCAATGGCG
ATCGGTAAATCAAAACGTCCGCCTTCTTTGGGTAAATCGGCGGGGGCGAGATTGACCGTGATCCGTTTAG
CAGGGTATTTAAATTGAGCATTGAGCAAGGCACTGCGTACGCGATCTTGTGCTTCTTTGACGGTTTTTTC
GGGTAAGCCGACTAAGTTGAATTGCGGTTTACCATTACTGAAATGCACCTCAATGGTGACTAAAGGGGCT
TGTACGCCCATTGAGGCGCGACTATAAACAATTGCAAGTGACAT


>2	 421318-434613
TCAGAAAAATGAATAAAGTCTATTGATCATATTTTCGTCCGTTGTATTGTTAAAAATCTCTTTCAATGCG
GCATTAATCAACGCTTTGTAGCATTGCTCAAACTCACTCTGATCCATGTTCCCATAACTCAAACTTTGAG
CTTCTACTCTCATTCTGCCGTCAATCGTGTAAGTCACATCACGAAAGCCAGCAAGTACAGTTAGATTTTT
GCGGAAAGTGTCGAACTGTTTCCGTTCATCAAAGTATTTCCAATCTGTCTTATCTGCGGACCAGTGTTCA
AAACAAAACTTGAAGAAAAGGAAAACCTTGCGATGAAAGGCGGGATTTCTCGGTCTTTTTATTTCGACTT
CGTAAATCTCACCGTTTTTGAATGACTGAAGATCTGGTAAGTACATTTCATCACACGGCACGAATGTACC
ACCCGCGCCTTTAACCATATTAAAGATCAAACTTCATTCCCCCACACGTCCCAGCCATCAGTTGTGTTGC
GTGCGAACAATTCAATGCGTGGTAAGTCACCCATTAGCTCAACGATCTTTTCGCGCACAACGTCAGGCTT
TTTACTATGGTGCTGGATTGGCTCAACGACTAATTGGCTAACTTTATTACTAATTCGGCTAGGCTTTCCT
TTTGTTGCGATCAGGCAGCACTCCGTATTTCCACGGGTCCATCGACCAAGACCAAAAAAGAATGTATCTT
TGTTTTTCTTATTTGTTTTTAACCACTGAAAATCAATCGTTTTATATTTAAATCCCCACGCCTCAATAAG
TCTTAACCCTTCTGCTAACATTGGGTATGTCACCCAGAGAAATAAAACGCAGTTTTTATCAGCTATTTCG
TTTACTGGCATTTCGCAAATATCTTTAATATTCATTGTTTGATAATGATTTTCAGCACTGCCGTTACAGC
CTTTATCGCTATATCTCCACGGCGGATCTGCGTAAATGATTTGATATTTCTTGTCTGTGTTAAACATTTG
CTTTCCCTTTCAAAATTGCTCTAACCATTGCTACGCCTTGAGAGTTGATTTCTTGTTGTTTTTTAGGATC
GATAAAACTTGGCTTCTCTGGTATCGCTAATGCTAAGTCTGGCAATTCTTCACCTCTTGCTAGCTTTTCA
GCAGTTGCTTTCAAGAATGCTTTTGCGTGTTTTCTCAACTCTTCAGCACTCCAACCGAACTCTTTATTGC
GACAATACAGGTCAAAGATGAGATATTGCTCAACGTTGTTTTTGAATTGAAATTCGTGCTGATTATCGAA
TCCGTGAAAACGTGAGTACGCTTTGATTCTTTCGATTAACTCTTCAAGTGTTGGCATTCCTTGTGCTGCA
AGCGTGCCGTCGTTGCACCACGCAACGAACTGTCCAACACTCGGGAAAAACGGACTTTCAGATTTTCTAG
CGCGTTCCACACCAATTCTGATTTGTGCAACGCTTGTAATGCGCTCATTGATCAACGTTTCAAGCCAGTA
CTTTTTGGCTTCTTGATACTCTCTATCGCTTGAGAATGCCGACTTCCAAGCAGGAAAAATAGTTTTAAGC
CGAGTGAATAAGAAATCGATCGTTTTGTTCATTTCTACCGTCACTTCTGCCTTTGCAACTTGTGGGGCTT
TGTAATTTTTATCCGAGCCAATTAAGCTCATTGCGATTTGGTTTGCTGACTTCATCACAGAACCACCTCA
CAATCGCGATCGACTACTCGAACCTTGCCGTCACCGTCTTGAACAATTACAGAATTTACCGCCCATGAAC
CGTCATCTTGATAGCTGTTATTTGCTGACTGACTGCCTTTGAATTGCGCTGGTTGCGTGTATTCATCCTC
CCAGCGTGCGTTGTTCAGGTATGTTGTCGGATGTAATTTATCGAATCCGAATTGACCAAGCGATAAGCGT
TTTTGAACGTCATCAGCAAGCATTTGTGCGAACTGTTTAGCAGTGCATTTCGCTTTTTGAGAATATTTTT
TGTAAGCAGATTTAAAACTTTTCAATGCTCCCGCTTTGTTTACTTTCACTTTGTAAACTTTCCAGAACAC
ATCAAACGCATTTTCAAGATCGTTTGAGTTTTCCACTTTAGGGGGTAAGGGGGTATTTTCTTCTGTATAG
AAGTCTTTTCTTTGGTTATTGGTATGGTCATTTTGACCACATGACATCTGGTCATTTTGACTATATCGAT
CATCCCATTTTGACCTCATGGATGAACCGTTTTGGTCACATCGCATCTGGTCATTTTGACTAGTCAATTC
TTCAATTTTTTCATAAGCAATTGAGTACCATTTTGTTTTATCCATTTTCATTTTGTTCAATTTGTTTGTA
GATAAAATCAAACCCATTTCCTCAAGCTTTTTAATTGTTCTCTGTATTGTTTTTTTCGACCAAAAAGGAA
ATATTTCGCACCATTCATCAATAGTGTTATATATCCAAATACGATCTTCGTATTTGTGCTTGCTGATATT
TAAGAAGTAATGGAGTTGTTGGACAAAAATAGCTTCGTTCAAACCAATAGCTTTTGCTAGCTCTGGCAAT
ACTTGTAATGGCTGATCATCAATAAGTAACTTTCCTACACTCATACTAAAACCCCACCTCAAAGAAGAAT
TTAACCTTCTTAAAATCCCCAATTTGCTCTAGAACTCCTTTTTGACGTAAAAACTCCATTTGTGATTGAT
TAAATGTCATTTCTGGAACAGCATTACGGAACTCAATAAAAAACCGAAATTGCTCAAGTGTTTTCTTGCC
TTTTGTGCTATTACAAGAAATACAGCTAGGCAGTAGATTGGATATATCATTTGAACCGCCATCATATTTA
GGTATGACGTGATCTATAACGAGAGTTGAATGAGAAAGCTTCAATCCACAATAGGCGCAATGCCAATTAC
ATTTTTCTGCAATTTTTAATCTCTTAGATTTGCTGAAAGTTGTACTCATAACATCAACTCCGAAGCGTAA
CGTGACGCGATATATTCAATCCCTTTGCTTGTTACACGGGTTTGTGTGTAATTGTGACCGTGTTCTGCTG
TGCCTGTTTTTACGGTAAATAAATCACGTGAGTGAGCGGTTTGATATGGCAGTAACGCGCCTGATTGGCG
ATATAAAAGGCGATCTTGAATAAGGCGGTCTATCATTGCTCTTTCTGGCATTTTTAGAATCTTCGCGACT
TCACGAAGTGATTTACTAGTGCCAACTTCCACGTAGTGATCGACAAAAGCAGCTTTTGGTTTTAATTCAG
CGTTCTCTAATTGTAAACGCTCGTTTTCTTCCTCAGCTTGAAGAACCATTAACGCTAATTCTTTTCGAGA
AAGTGCGGTTGATTTTTGTTGATTTTCCAACTCTTGCCAGCGGTCAACTATTGCGGCGGTAAATTCAGGG
CAGTTTTGAGCGACGACGATAAGGCAATCTCTTTTCTCGAGATGGTATTCGTAGTAAGTCTGTCCGTTCT
GTGGATGGGTGTAAGCCATTGGCTGATACCCCCTAATTACGCCCTTTACCATTAATCTTTCGATTGAACG
ACATAGGTCGCTATGATTTTTATTAATTAATGACGCAATCTCACGACTGCTCATCGTAAGTCTTGCTTTT
TGTTCTGAAATGTTTAATAATTGATTCATAAATCACCTTGGTTTATATTTCCTAAATACCACTGCTCCAA
CAGTGGTTTTTTATTGCCCCAATTCCATCTTCAAACAGATAGCTTGCTCAATTAACTGTTCCACTTCTGC
TAAGATTCTTTGTTTCTCACGTTGAGATAAATTACGTCCAAGCTCTGAATCAGAACTCACCGCACTTTTA
ATCTCCTTGCCAATTCTTCCGCTTGATTCCGCAATATCTAGAAATCTTGCTAGAACGTCTTGACCGCAAT
CAGCACATCTAGGCATAGGCACAACGATGTGATCGATTTGTGCTGCAATAGCTGAGAGTGTTTTCTTGCT
TTGAACGGTGGCGATAAGTTCGATCGCTTCGATAAAGCTCAATTGGTTCTGCTCGCAATCCACGTTGAGC
TTGTTGCCAAGAATTTTTGGCGACTTCTCTAACGTATAAGCAAGAGAGGTAATACCACCTGAACTATTTT
TACAATCTCGGTGTAACAATCTCTGTATTTCTTTGCTATTCATGAAAATTTTTCCTTTTTTCTTGAAGAT
TGTTTTTTAGTTAGTTGGTAAGTTAATCCTGAAATTCAGGGAATAACTCGCTTTTAGGGAGACCAGTGAC
CTCTTTCCATTTGTCGGCTGAAACGTCTTGAGTAGAAATTTTTCCCCCAGCTCTTTTCATTCGATAAATA
AATTGAGATGTCTTTCCTACTGCCTGAGCTAATTTGGCTTGAGAGCCAACAGCCTGAATTGCCTTTTCAA
TAGGTGTCATAAATACCTCAATATTTAGTTGATTGAATCTGGCATTAATAATAAATCATAAATTTATATA
TGTAAATATTGAGTTTATTGCAAAAGTAAATATTTTATTTACACTTCAATAATGGAGGATTATATGGATA
ACAGAGATAAACTTGTCGTTGAGCGATTACAGCAAATATTAGATGAGTCTGGAGTAAGTAAGGCGGAGTT
AGCCAGAGTATCAAACAAAACTCCCCAAGCTGTAAATAATTGGTTTAAAAATGGGAAGATAGGTATTGAT
TCAGCTAGATTGATTTGCGAAAAATACGGCTATTCAGTGAATTGGTTATTAGGTAGCGAAGACATTCTTG
ATAAAAATGAGGTTGCAGTAATAGAAGATAAAGATTACAGCGATTCGCATATTGAGATTGATTTATATGA
TGTAAAACTATCCGCTGGCACTGGAAAGGGATGCATTGTGGAATGGATACCAAGAAAATCTGATGAGCCT
TTATTATTTAGACAAGCTTGGTTTAAACAAAAAAATTTAACACCAGAAAGCTGTAAAGCGATGTTTGTTC
GTGGGCATAGTATGTATCCAGTTTTAAAAGATTGGGACACTGTGATTGTGAATATTCACGATACAGATAT
TGTTGATGGTGAGATCTACGCTTTAACGTATAAAAACAATTTCTATATCAAACAAGTTGTACGCAATGGC
GACAAAATCACACTGCTTAGTTTTAATCCTGAATATAAGCCTATTGAAGTAGGTGAAGAGCAATTGGGTG
AGTTAAAAATTATTGGTCGTCAAGTCTGGCGCGGCGGTTGATAGCAAAGTCTTCTGGTGGTCTGTGCTTT
GTGATTGAAAAGGTTAATGTTCTAGAACTCAGGATATTAAAATTTAAAGAACAAGAGAAAATATAATGAA
CATATTGATTACTGAAGGACATGCTTGAGCTGTATTTGTAGCAGAAGAAAAGATTTAGGTACTATAACTT
AAATAATATATTTTTATAAATAAAAATATAAAAGGACTACTATGCAATATTTTAAAACAACGCCAGTAAA
TATTATTGGTAATAATAAATTACGAACTCCTCAAATTGAGGCATATATTAATATAAAAGAATATTTCCAT
CAGAATCCCACAGGAGAAGCATTGGTTGTCTTGCCGACAGGAACTGGAAAGTCTGGCTTAATATCTATAG
CACCTTTTGATGTCAGTAATGGTAGAGTTCTAATTATTACTCCAGGATTAATCACGAAAAATAGCATTAA
AAAAACTCAAGAAGCTATTCAAGATAATTTTTGGATAAACTACGATATTATATTTAGCATTGATAACCTT
CCTGTGCTTTCAGAATATGAATCTGACATTTCTAATGAACACTTGGAACAAAGTCATATTATTTTTTCAA
ATATTCATAAATTGGCATCATCAAGGTCATCTAGTTTAATTAATCGTGTACCTTCAGATTTTTTTGATAT
GATCATTATTGATGAATCACATCATGCTCCAGCTGAAAGCTGGAAAAAAGTTTTAGAGTATTTCCCAAAC
GCTAAAAAGCTTCATGTGACTGGAACTCCATACCGTGGCGATAATCAAGAACTACCAGGTGAAAAAATAC
ATGAAACGCCACTTTCTGAAGTTATGCGAGCCAGATATGTAAAACTCCTAAGAAAAGAAACAGTTAATGC
CCATGAGCTATATTTTACATTGCCTGAAAATCCAGATAAACAGCTTACCTTAGAAGAAGTTATGGAGATA
AAAGAGCAAGAATGGATAGAAAAATGTGTATCTTTATCAAAGGATTGTTCTCTCGATGTTATAGACAGAA
GTATTGAGCAATTTAATTCTTTAAAAGAATTATCCCCTAAAGTCCCTCATAAAATCCTTGCTGTTGGGTG
TAGTATAAAACACGCTGAAGATATTGCTAGTTGGTATAAAGATAAAGGAATGAATGTAGTTATTATTCAT
AGTGATATGCCATACGAGGAGCAACAAGATGTATTAATGAAAATAGAAAATCATCAATGCAATGTCGTCG
TGTCTGTTAATATGTTAATGGAAGGATATGATCACCGATATTTAACTATCCTTGCACTATTTAGACCTTA
TCGAAGCATAAATGCCTTCGCTCAAATTGTTGGGCGAGTCCTTAGAGTAATACCAGATAACGAAATAAGG
GCCTTCGAAATTGACAATAATGCCGTTGTTATATTTCATGAAGAATCTGGATTAAACAAAATGTGGGAAG
TCTTTCAAAAAGAAGTTGAACGATCAAAGTGTCAAATCTCAAAAGAGTATAATATTGAAATAAGCGATGA
AACTTATGAAAAACGGAAAATCGAACTAGGCAATATATCTTCTGAAGGGAGATATTTAAGTAATCAAGAT
TCCTATCTAGATGATATTGATTTCAATAAGTTGTTTGAACAAAAACGCCAAGAAATCAAAAATAAAGTAC
ATGAATTAACGGCTAAATTACCGACCAACATAGATCCAATATACATAGAGGCACTTAAGAAAGCCGCTGA
AAAAAAGATAAACCAAGAGGTTGATGAAATTTTGGTTCATAAAAGACCAGCGCAGGCAAGAAGGAAGTTA
CGAGAAATCTTAACGAGTAAAGCCCAAAATTCAGCCGCAGATTTGCTTAGTGATCTAAATATTGATGCTA
AAGGGAAAACTTTATACTATAAATTCAATAGATTACTATCAAGAATAACTCCTGACACAATTAATGATGG
AGTTATTGTTATGTACATAAACAGCAAACTTTGCAGTAAATTTGGTAGCGTTGACTCTAGGTAATTTTCA
TTATAGTATCAAAACGCGGCTTACTTCCGTGTGATAATGTTTTATAGAGACTTTCTCTTCCTAATCCTGT
TTTTGCCGCTAACTCCGTCATTCCTCTCGCTCTTGCGACATCACCTAGCGCAGAAATAAATTCATTAGTG
TCACCTGTTTCTAAAATTTCACTTAAATATGCCGCAATCATTTCTTCACTATCTAGGTATTCAGCAATAT
CAAATGGTTTTAATTCTACTTTTTTACTCATACATTTATCTCCTCTTTCTGCTTAATCTCTTCCCATAAT
GCTTTTGCTTTAGCGATATCTGCTTTCTGAGTAGATTTATCACCGCCACAAATTAGCAAATAGGTTACAT
CTTTGTATTGTGCATAATAAACCCTATAACCAGCTCCTTTCATTATTCGCATTTCATACAAACCATCACC
AACTGATTTATGGTCACCAAAATTACCACTTTTAGCGCGACTAATACGTGCAAGAATAGCCGCTTTAGCC
GACAAATCCTTTAGCTCTTTAAGCCATTTATTAAATACTGTTGTTTCAATTATATCGAGCATAGCAACCC
CTTTTTTATTTAGATTGTATCCTATTGGATACAAAAGAACAATAATTTTTTAAATCACTACTTATTTATG
TGACATAGCTCACAAATTCAGCAATTAATCAAAAAATTTCAAAAATATTTTTCTTTTAAAATCAACTATA
TATTTATAAATGAAATAAATTTAATATTTATTTATTAAACTATATATTTACATTTGTATAAATATTTGAT
TTAATAACCACAACAAAACGAGATACACATCTCACGCTCTTTAAAAATCTACATATCACAAGTTAATCAA
ATATAGCCTTATTGATTAAGCTGTTTGTGATTGCGACACAATTTGGTTAAGTGGAATTGAGTTACTTGAT
TATGACTCCCACGTGCTAGCGACATAAATCAAGACTTATTTTAAAGCGCATTCAAACAAGTAAGTGTGCT
TTCAAATGAGAGAGAAAGGAGCAAACGATATGAAAGTATCAAAAATGCTAAAACAAGCAAAACGTCTTGG
CGAAAGACAAAAGCAGTTATGCAGTAAAAAGCAGTCTAATCGCGTTAATGCGGCTTTGATTGATGTTCCA
GTTAAAGCTAAGAAATTAAGCGATATTGCTAATTACAACTGCAATAAAGGCAAATCTAGTGCTAATACAG
TGAGAGCTGTACAGAAACGTAGATTGACTTTCAGAGAACCTATTTAAAAACAAGATTATGAGGTCTGCCA
TCTCAACTAGCAAAAGGCAGATATAGCGGCTTAGTCAGGTCGTCGAATTTTTCTGAGGTGAGAACGGGTT
GGCTAGTCAGCTCGCACGAAATAAATACTCCGTGAGACTTGGTTTTACACACTCCAGAATGACAAAGGAG
TGGCGAGAAAATCAGCGGTTGCCAGTTACCGCACTTTAACTGGCGCTTTAAATAAAGCACATTTACAGAG
AACCAATGAAAGCTAGCTCAGAGGGAAATGTTAGACAAGTGTGCTTTATTGAAAGAATTATGACCCTGTG
AACATTAACTTAATGTACGGATAATTTGACCAATCCAATTATGCAGGGTCGCCCTATTTGACCGTTTGGC
TTATCAGGTAAAAGCAGCCGGCTCATAACCGGAAGATAGCGAGTTCGAATCTCGTGGCGGTCACCATATT
TAACAGTGTAGCTCAAATGGTAGAGCGGCAGATTTTTTTTGATCTGTGCGTTACTGGTTCGAATCCAGTC
ACCGTGGCCAGATTGGTGCTAGCGTTTAAAATACCTCTCATTAATACATGTTTGTACCTCATCGAACGTT
AGCACCATCCCTTTTCCTACAACGTAAATATTCGCCCTCTTCGGAGGGCTTTTTTACTCAAGAGGAAAAG
AAAAAGATATAAAAAAGATATAAAAAAGATTGCATGTTTTTATGTGGTAAAGTATCCTTTAGTTGCAAAT
ATTTAAGATTAGTGACAGTAATCATTTTGTTCTTTACAACAATTTAGACGGATAAACAGCTTGCCAAATG
AACTTGAGCAGGCTTTTTTAGTCTAAGTAAATACATAGGGATAAAACTAGCTTTTATCGCGGTAAGTATT
AAATAATTCTTAAGGATTTATATTATGGTTGCTTTACTTAAACGCTTAACAAACTTAGATGTTGTCGCTG
CGGTTATGCAAAGCCCTGCACAATATCCATCAACGCGCAATGGTTTTAAAACTGATCGCCAAAAATTAAA
AGGCGATGTCAAAACCGTTACATTACATTTTAATCGTAACATTCACAAATATGGCAACCAAAAATACACA
GGTTAAGGCAAAGAATGCCACTGGTAATGAGATCCATTTATCACATAGTCAAACAGACAGTCCTATTTTA
GATGTTAACTCTCTTGAGCGACTACATCAATTTCGCCCTGATGTAGTCGATTTTGTAATTGAGCAAACCA
CCAAAGAAGCTGAAAATCGCCGTAAAAGAGAAGTGAAAATTGATTGGTTTACTTTTATTGAGAGAATGGG
TGCATTATTCCTTGCAGTAGTGATAGCAATCGGTGGTATCGTAGGTTCAATGTATGCTGCAATGAATGGC
TATGAAAAACTTTCTTGGATTATTGCCTCTACTTGTATTGGCTCATTAGCTATTGCCTTTTTAAGACGTC
ATAGATAATTGAAAGCCACTACACTTCCGGATTAAAATAACTTCACTACAAGCCGTTTAATAACGGCTTT
TTTTATGATAAATTGGCGGCTTAATTTTTTGTGCAAAAGGAAATTAAAATGGCTGAGAACATTATTGTCG
TACAAGACACAGAGATTAGAATTACAAATCGAAATGGTGAAGATTACATTAGTCTTACCGATATGTGTAA
AGCATTTGGCGATGGTGATCAGCTAATCAAAAACTGGCTACAAAACAAAAATACGATTGAATTTCTCCAA
GTATGGGAAGAGCTGAATAACCCTGATTTTAATTTGGTGGAATTACACCAAATTAAAAATAACATTGGCT
TAAATCGTTTTGTAATGTCAGTAAAAAAGTGGTCTGCTACGAATGCTATTGGCTTAATTGCTAAAACTGG
ACGCTACGGTAGTGGTACATACGCACATAGAGACATAGCCCTTGAATTTGGTTCTTGGCTAAGCCCAGAG
TTCAAACTCTACCTCATCAAAGAGTTCCAACGCTTAAAACAGAAAGAAGCTGAAGATAATAGACTAGAAT
GGAATGTCAAACGCATTCTAAGCAAAGCGAACTACCGCATTCATACCGATGCCATTAAAGACCATTTAAT
CCCAAGATTGCTTAATACAAAACAACACCAATTTGTTTATTCAAGTGAAGCTGACATATTAAATCAAGCC
TTATTTGGGCAAACTGCGAAACAATGGCGTGATGAAAATCCTGACTTAAAAGGCAATATGCGAGATTATG
CAACAGTAGAACAATTAACGGTTCTTGCTGGACTGGAAAGCCAAAATGCCTTATTAATCCAGCAAGGCAT
ATCTCAAGAAGAACGCCTTGCCATACTTAATCGCCTTGCTATTCAGCAAATGAATTCATTATTGCAAACA
AAAGCAATAGGACAACTCAAAGAAAAACCATTACTTGAAGAATAACCCTAAAGCCTGTTTACAACACAGG
CTTTTTTATTGACAATCCCACCCTTTTATTTTACTATCAGCCTCAAGGTGTCGAAACCTTTAATGTACAA
GGCGGATAGTGTAACTGGTCGCCAAGAGCGACTTTTTTTATATCCGTAATCCTGACTATGTCGGGAGGGC
GACGAATACAATACCTTCGGGAAATAAGTCCAGCCCTTACCTTGTACGGGGTTTTCGAACCTCCCGACGC
CATTGTCGAAAATGGCTTGTGTAAAAACAAATAGTACGAGGATTAGATTATGTCAACTCAACTCTCAACA
TTCCTTTTTGAAACTCATATCATCCGCACTTTATCTATTAACAATGAACCTTGGTTTGTGGCAAAAGATC
TTTGCAATGCTTTAGATATTTCAAACCCAAGTAAAGCTATTATTAATTTAGATGAAGATGAAAAGATGGT
ATCTTCCGACTCTAACTTAAAGTTAGGGTCAGCAGGAAATGGGGCTCAAAGCCTAAATTTAGTTTCAGAA
AGTGGAATGTACACCTTAATTTTACGCTGCCGTGATGCAGTGAAAAAAGGATCTGTTCCACACCGCTTTA
GAAAATGGGTGACAGCAGAAGTCCTACCCCAAATCAGAAAAACGGGTAAATATGAAGTCCAGTCACAACA
ACTTGCTTTGCCTGAACCTGATTTAAACCTCACAGCCATTCAAAACAGCGAAGAAACACTTGCTTTAATT
ATCCAGTTGTATAGCTACTGTTTCCAAGCACACGAAATGCAAGAAAAGTTGCAGAATACAAGTATTGCCA
AGTTAATGGAAAACCAAATTGGCGGGCAGTATCTCTACAACTTCAAACATCCTTTAGAACAGGTTATGGC
GAAAGCGAAGAAATACGTTCACGCTAACACCGAACGCTTAGCACTCGTTAAAGCCGTAAACAACCTACTC
AATTAAAACTCACTGAAAACCGACCGCACTTTATCGTGTGGCGGTTTTCTGCACCCAAAATTCAGCAAAA
GAGTTAAAACGCCAAGCAATGCTCGCTTCTCGTTTAGCCTACCAAAAAGCAAAAAAACAATAACCACAAA
ATCCCACTTCACAACGTGGGATTTTTTATTTGACAAACCGCTCCCCTTCGGATTAAGATAACCGCACTTA
CTTTCCAAAAGCGGTTTCCGCCTCCGATAATATGCGGTTTTTTTGTACCTAAAATTTAGGTTTAATCCGA
AATGATCGGGGTGAGAGAGCGATATACAATACATCTGAATAAGCTCCGCCCATCTTTTGGAGGGTAAGTT
GAACCCCGATCACCCACTTAATGATCGGATTAAATACTTAAATCCAAAAGGTACAGAAAATGTCAAATCT
CATTCAATTCCAATCATTCGATTTTCATTCAAATTCAGTTCGTGTTATTACAGATCCAAATCAAGAATTT
TGGTTCTGTGGTGTTGATGTTTGTAATATTCTTGGTTACGAAAACTCTCGTGCAACTATTCAGAAACATT
GCAAACAAGGGGGTGTATCGAAACGGTACACCCCTACCCAAAGCGGTGAACAAGAGATGATCTTCATCAA
TGAACCAAATTTATACCGCCTGATCATCAAATCACGTAAACCAGAAGCCGAACTATTTGAAACGTAGGTA
TTTGAAGAAGTTCTACCCCAAATCAGAAAAACAGGTAAATATGAAATCCAGTCACAGCAACTTGCCTTAC
CTGAACCTGAAAAGAAAATTATTGACAACAAAAATAAACCGCAATACACTGGAGTCCTCTCAAAAAATAC
AAAGCGGCTTCCGCACCCGTCAGACCTTGCGGTTTTTTTATGCCAATTCAACGGCGGGACGATAGCTGGG
AAATACAATACCTTAATGGGAATACCTAGCAGCGGGTTTCTTTGTATACCTGAGAGTGAGTCCCGCCACC
CTCAAACTAACGTGGCTAATCTCTCAAAAAATACAAAGGAGTTAGCTATGGCTAATATTATCACAGCCCA
CTACAACGGCACCGAAGTTTTCTTCCAAGATGACGCATATCTCAACGCAACCGCTATTGCAAAATATTTC
AATAAACGCCCAAATGATTGGTTAGCCTTGCCCACAACGCAAGAGTATATTGAAACTCTTTGTAAAAAGA
CCGAAACCAGAAAATCTGGTAACGCTACCAAAGTGGGAAAATCCCACTTTGTAAAAACAGTCAAAGGTGG
CAAGGATTTATCTCAACAAGGAACTTGGCTACACCGCAGATTAGCAGTTGCCTTTGCTCGTTGGTTAAAT
GTCGAATTTGCAATTTGGTGTGATGAACAGATTGAAAAAATCTTAATAAGTAAAAATCAACCACAACAAC
TTGCCTTACCTGAACCTGATTTAAACCTCACAGCCATTCAAAACAGCGAAGAAACACTTGCTTTAATTAT
CCAGTTGTATAGCTACTGTTTCCAAGCACACGAAATGCAAGAAAAGTTGCAGAATACAAGTATTGCCAAG
TTAATGGAAAACCAAATTGGCGGGCAGTATCTCTACAACTTCAAACATCCTTTAGAACAGGTTATG


>3	 837629-900557
TTATATTTCAATACGTTACAAACTACGCGACGAACCTCAAGACTTTAGATTTTTTGTCGTGTGCCGTAAA
TGTACCATTAAATTCCACTTTGTTTGCGTGTTCAAGTAAGTGATCTGCGTTGAGATGGGCGTACTTCTTA
ACCATTTCTAGTGTTTCCCAGCCACCAAGCTCTTTTAATGTAAAGAGTGGCGTACCTGCTTGTACATGCC
AGCTTGCCCAAGTGTGTCTAAGATCGTGAAAATGAAAATCAACTAAAAAACATTTTTTCGCTGCAAGCAT
GAAAGATTTTCTGTTAATATCATTTAGTCTGTTATTATGTCTGCCGACAAAAACGTACTTAGAGTGTTTG
CCTTTTTGACTTTTTAACAGTCTTATAGCTTCTTCGTTTAATAGTAGCGATCTTGCTTTACCTGATTTTG
CAACGTCATTTGAAACAATCGCCACTTTCCTCTCGAAGTCGATCTTATCCCATGTCATTGAAAGTATCTC
TGTTCTTCTTGCTCCAGTCATTAATGCAAAAGAACAGATGACTTTCATCCAATCAGTGCGAATATTATCA
ATCAAAGATCTAGCTTGCTCTTTAGTAATCCAACGCACACGAATTGGCGGCTCTTTCTTCTTCGGTAAAT
AAAGAATTTTCTCAATATATCCAGCTTTATGCGCAAGATTTAATATCATCGCAATAGATTGCCTGTATTT
GTTTTGGGTAGAATTGCTTAATACTTCACCTGTTCTCATATTTTTTGTCGGAATATGAGAAACAATCTCT
TGAGTAGTCAAAGAATTTAACTCTCTTCCAGCAAATATTTCACGCCAATAAATTGCATGGCGTTTTTTTG
TGACAACATCTTTCTGTCCTTCTGCTGATTTTAAATACTGCAACAATGCATCTTCAAACAAATAAGTCGG
TTTTTTCTCGAGCTTGTCAATGTTCCACATTTCAGCTCTTAACTTGTCGTGATATTCTTGTGCTTGTTTT
TTTACATACGATCCAGAAGATCGTCTAATTCTTTTACCGTTTGGCGATGAGATATCAACCCACCACGGGC
CATCTCCTTTTCTTTTGTAGATCGACATAAAATCTCCTTATCATCGACCGACAAAGCCAATCGATTATTA
TTATTAGACCATTCTTTATGCTTAGCAAGATCTGATTCAAGTATTCGCCAACCACGACAACCTTTCATTT
TAAAGAAGTTCCAGTTATAGATTTGATTTCTTACCGCTGAAACACTCATATTCAATCTATCTGCAACCTC
TTTTATAGTGAGTGCTTTTTCCATTTTTAGATCTCTAAAATAAAAAAAAACCGCTACCGCGGTCTTACTA
TATCTGGAACTTCAACTATCATTAGTTGTTTCTTGTCTAATCTTTTGTATTTAATGCTTTTTCTAAATCA
AATTCTTTCATTTTTTAATCCTTTCTTTTAGATAACAAAAAACCGCACAAAAGTGCGGTCGGTTTTCTTA
TGCTGCTTGCTGTAATTCAAATATTTTTGCGAGTTTTGTCAGCCCTTTTGCAGTTATTAATACACGCTCA
CAAACTTTTTCTGTGCCATCATCACGCATTGCTACATGGATTTTATGTTCAAGTAATAGTTGTTGTAGTT
TATCTTGATAAGCAATCCAATTAGAGTTACCAGGTCGTTTATAGATCCACTTTTGTGATGATAGGAAATC
AAACAGAAATTTTGGTTTGATACCTAAGTGTTTAGCAGAATCAGTAATACACATTGATCCCTCTACTTTA
GTAGCTATGCGATCGAAAGCTGCCACAGTCGGTTTCATTTCTTCGACTTTATGCTCTAATACCAGAACTT
TTTCAGTATAATTGTCTAGTAATCCACGTAAAGTTCGAGGGTCATTGAGCATTTGTATTGGATCAAGTGG
TTGTCGGATTTGATTTTCTAATTCTTGCCAACGATCAACAAGTCGAGCGGTAAACTCAGGACAAAGTTGA
GCAACAACAATAATTGAATCTCGCTTACCTTGTTCGCCAGAAAATATATATTCTAGGCTTGGACGCCCTT
TTGTTGGCTTTTCCTCAATTTGAGGTAAAGTTATAACTCCTTTGTCCGCGAGGGTTTCAATAGTTCTTCT
CACATTATCGTGGCGAACATCTACAAGTTCCGCAATTTCACGACTGCTCATAGTTAAATTTTCATTATTG
AATGTAATTAATGTGTTCATATAAAAATTCCTATTGTTTTGCATTAGAAATGTGGTGGTCAGTTTGAGAG
ACGAGATCTAAAGCTGCCCAGAGCGTACCAGTAATAACCTGTTGAGATGATGCAAATCCACACGAGAGAT
CGTTTCCATCATTCAAAACAATTTGGATAAGTGATTTGGCTTGTTCGGTAAGTTTGTTGATTTCGTCTAT
CGTGTCGATGGATAGACTTCTAAAGGAATTGATATTTGACATATTTTTGTACCTTGCGTTTTAGTTTAGT
TAGTCGATCACTTAGTGGGTGATCGGGCTTCAACTACCAACGCAAGCTGGCGGAGCTTATTTCCACAAGG
GTATTGTATTAGGCTCTCTCGACCCGATCATAAGTTCTTTAACAATCTAACAGACAATCTGTGTGGGCAC
TTGTTGATTGATTTCATTTAAAAAATTTTAAAATTGAAGTCTTAATAGGTGCTTAATACTGAAAATTCAT
GATACTTTTGAAGTAAATGTAAACTTTTAGCTAAGCAGTTTATTGAGCGATTGAACTTTGAATTGAAGAG
TTTGATCATGGCTCAGATTGAACGCTGGCGGCAGGCTTAACACATGCAAGTCGAACGGTAGCAGGAAGAA
AGCTTGCTTTCTTTGCTGACGAGTGGCGGACGGGTGAGTAATGCTTGGGAATCTGGCTTATGGAGGGGGA
TAACTGTGGGAAACTGCAGCTAATACCGCGTATTCTCTGAGGAGGAAAGGGTGGGACCTTAGGGCCACCT
GCCATAAGATGAGCCCAAGTGGGATTAGGTAGTTGGTGGGGTAAAGGCCTACCAAGCCTGCGATCTCTAG
CTGGTCTGAGAGGATGACCAGCCACACTGGAACTGAGACACGGTCCAGACTCCTACGGGAGGCAGCAGTG
GGGAATATTGCGCAATGGGGGGAACCCTGACGCAGCCATGCCGCGTGAATGAAGAAGGCCTTCGGGTTGT
AAAGTTCTTTCGGTAATGAGGAAGGGATGTTGTTAAATAGATAGCATCATTGACGTTAATTACAGAAGAA
GCACCGGCTAACTCCGTGCCAGCAGCCGCGGTAATACGGAGGGTGCGAGCGTTAATCGGAATAACTGGGC
GTAAAGGGCACGCAGGCGGACTTTTAAGTGAGATGTGAAATCCCCGAGCTTAACTTGGGAACTGCATTTC
AGACTGGGAGTCTAGAGTACTTTAGGGAGGGGTAGAATTCCACGTGTAGCGGTGAAATGCGTAGAGATGT
GGAGGAATACCGAAGGCGAAGGCAGCCCCTTGGGAATGTACTGACGCTCATGTGCGAAAGCGTGGGGAGC
AAACAGGATTAGATACCCTGGTAGTCCACGCTGTAAACGCTGTCGATTTGGGGATTGGGCTATATGCTTG
GTGCCCGAAGCTAACGTGATAAATCGACCGCCTGGGGAGTACGGCCGCAAGGTTAAAACTCAAATGAATT
GACGGGGGCCCGCACAAGCGGTGGAGCATGTGGTTTAATTCGATGCAACGCGAAGAACCTTACCTACTCT
TGACATCCTAAGAAGAGCTCAGAGATGAGCTTGTGCCTTCGGGAACTTAGAGACAGGTGCTGCATGGCTG
TCGTCAGCTCGTGTTGTGAAATGTTGGGTTAAGTCCCGCAACGAGCGCAACCCTTATCCTTTGTTGCCAG
CGATTCGGTCGGGAACTCAAAGGAGACTGCCAGTGACAAACTGGAGGAAGGTGGGGATGACGTCAAGTCA
TCATGGCCCTTACGAGTAGGGCTACACACGTGCTACAATGGTGCATACAGAGGGCAGCGAGAGTGCGAGC
TTAAGCGAATCTCAGAAAGTGCATCTAAGTCCGGATTGGAGTCTGCAACTCGACTCCATGAAGTCGGAAT
CGCTAGTAATCGCAAATCAGAATGTTGCGGTGAATACGTTCCCGGGCCTTGTACACACCGCCCGTCACAC
CATGGGAGTGGGTTGTACCAGAAGTAGATAGCTTAACCTTCGGGAGGGCGTTTACCACGGTATGATTCAT
GACTGGGGTGAAGTCGTAACAAGGTAACCGTAGGGGAACCTGCGGTTGGATCACCTCCTTACCTAAAATG
GAACGACTGCAAGTGTTCACACAGATTGTTTGGTAGATTGTNNNNNNNNNNNNNNNNNNNNNNNNNNNNN
NNNNNNNNNNNNNNNNNNNNNNNNNNNNNNNNNNNNNNNNNNNNNNNNNNNNNNNNNNNNNNNNNNNNNN
NNNNNNNNNNNNNNNNNNNNNNNNNNNNNNNNNNNNNNNNNNNNNNNNNNNNNNNNNNNNNNNNNNNNNN
NNNNNNNNNNNNNNNNNNNNNNNNNNNNNNNNNNNNNNNNNNNNNNNNNNNNNNNNNNNNNNNNNNNNNN
NNNNNNNNNNNNNNNNNNNNNNNNNNNNNNNNNNNNNNNNNNNNNNNNNNNNNNNNNNNNNNNNNNNNNN
NNNNNNNNNNNNNNNNNNNNNNNNNNNNNNNNNNNNNNNNNNNNNNNNNNNNNNNNNNNNNNNNNNNNNN
NNNNNNNNNNNNNNNNNNNNNNNNNNNNNNNNNNNNNNNNNNNNNNNNNNNNNNNNNNNNNNNNNNNNNN
NNNNNNNNNNNNNNNNNNNNNNNNNNNNNNNNNNNNNNNNNNNNNNNNNNNNNNNNNNNNNNNNNNNNNN
NNNNNNNNNNNNNNNNNNNNNNNNNNNNNNNNNNNNNNNNNNNNNNNNNNNNNNNNNNNNNNNNNNNNNN
NNNNNNNNNNNNNNNNNNNNNNNNNNNNNNNNNNNNNNNNNNNNNNNNNNNNNNNNNNNNNNNNNNNNNN
NNNNNNNNNNNNNNNNNNNNTCCGAATGGGGAAACCCAGTAGATGAAGAATCTACTATCAATAAATGAAT
ACATAGTTTATTGAGGCGAACCGGGAGAACTGAAACATCTAAGTACCCCGAGGAAAAGAAATCAACCGAG
ATTCTGTGAGTAGCGGCGAGCGAAAGCGGAAGAGCCAGTAAGTTTTAGCTAGCGTATTAGAGGAATTGGC
TGGGAAGCCAAATCAAAGAGGGTGATAATCCCGTACTCGAAAGTATGGTAGTGGAACTAAGCTTACGATA
AGTAAGGCGGGACACGAGAAATCCTGTTTGAAGATGGGGGGACCATCCTCCAAGGCTAAATACTCCTGAT
TGACCGATAGTGAACCAGTACTGTGAAGGAAAGGCGAAAAGAACCCCGGTGAGGGGAGTGAAATAGAACC
TGAAACCCTGTACGTACAAGCAGTAGGAGCGAGGGCAACCTTGTGACTGCGTACCTTTTGTATAATGGGT
CAGCGACTTATATTTTGTAGCGAGGTTAACTGAATAAGGGAGCCGAAGGGAAACCGAGTCTTAACTGGGC
GTTGAGTTGCAAGGTATAGACCCGAAACCCGGTGATCTAGCCATGGGCAGGTTGAAGGTTGGGTAACACT
AACTGGAGGACCGAACCGACTAATGTTGAAAAATTAGCGGATGACTTGTGGCTGGGGGTGAAAGGCCAAT
CAAACCGGGAGATAGCTGGTTCTCCCCGAAATCTATTTAGGTAGAGCCTTGAGCGGACACCTTCGGGGGT
AGAGCACTGTTTCGGCTAGGGGTCCATCCCGGATTACCAACCCGATGCAAACTGCGAATACCGAAGAGTG
ATACTCAGGAGACACACGGCGGGTGCTAACGTTCGTCGTGGAGAGGGAAACAACCCAGACCGCCAGCTAA
GGTCCCGAAGTCTATATTAAGTGGGAAACGAAGTGGGAAGGCTTAGACAGCTAGGATGTTGGCTTAGAAG
CAGCCATCATTTAAAGAAAGCGTAATAGCTCACTAGTCGAGTCGGCCTGCGCGGAAGATGTAACGGGGCT
CAAATATAGCACCGAAGCTGCGGCATCAGAATTTATTCTGTTGGGTAGGGGAGCGTTGTGTAAGCGGATG
AAGGTGGCTCGAGAGGGTTGCTGGACGTATCACAAGTGCGAATGCTGACATAAGTAACGATAAAACGAGT
GAAAAACTCGTTCGCCGGAAGACCAAGGGTTCCTGTCCAACGTTAATCGGGGCAGGGTGAGTCGGCCCCT
AAGGCGAGGCTGAAAAGCGTAGTCGATGGGAAACGGGTTAATATTCCCGTACTTGGATAAACTGCGATGT
GGGGACGGAGAAGGTTAGGTTAGCAGACTGTTGGATGTCTGTTTAAGGTGGTAGGTGGAAGACTTAGGCA
AATCCGGGTCTTTATAAAACACTGAGAGCTGATGACGAGGTCTTAAGGGACTGAAGTAACTGATACCCTG
CTTCCAGGAAAAGCCACTAAGCTTCAGGTTTATCTAAACCGTACTGAAAACCGACACAGGTGGTCAGGTA
GAGAATACTCAGGCGCTTGAGAGAACTCGGGTGAAGGAACTAGGCAAAATAGCACCGTAACTTCGGGAGA
AGGTGCGCTTACAGTAATTGTAGTCCCTTGCGGATGAAGGTGAAGTAAGTCGAAGATACCAGCTGGCTGC
AACTGTTTATTAAAAACACAGCACTCTGCAAACACGAAAGTGGACGTATAGGGTGTGATGCCTGCCCGGT
GCTGGAAGGTTAATTGATGGTGTTATCGAAAGAGAAGCTCCTGATCGAAGCCCCAGTAAACGGCGGCCGT
AACTATAACGGTCCTAAGGTAGCGAAATTCCTTGTCGGGTAAGTTCCGACCTGCACGAATGGCATAATGA
TGGCCAGGCTGTCTCCACCCGAGACTCAGTGAAATTGAAATCGCCGTGAAGATGCGGTGTACCCGCGGCT
AGACGGAAAGACCCCGTGAACCTTTACTATAGCTTGACACTGAACATTGAATTTTGATGTGTAGGATAGG
TGGGAGCCTTTGAAGCAGTGACGCCAGTCATTGTGGAGACGACCTTGAAATACCACCCTTTAACGTTTGA
TGTTCTAACGAAGTGCCTGAAACGGGTACTCGGACAGTGTCTGGTGGGTAGTTTGACTGGGGCGGTCTCC
TCCCAAAGCGTAACGGAGGAGCACGAAGGTTTGCTAATGACGGTCGGACATCGTCAGGTTAGTGCAATGG
TATAAGCAAGCTTAACTGCGAGACAGACAAGTCGAGCAGGTGCGAAAGCAGGTCATAGTGATCCGGTGGT
TCTGAATGGAAGGGCCATCGCTCAACGGATAAAAGGTACTCCGGGGATAACAGGCTGATACCGCCCAAGA
GTTCATATCGACGGCGGTGTTTGGCACCTCGATGTCGGCTCATCACATCCTGGGGCTGAAGTAGGTCCCA
AGGGTATGGCTGTTCGCCATTTAAAGTGGTACGCGAGCTGGGTTTAGAACGTCGTGAGACAGTTCGGTCC
CTATCTGCCGTGGGCGTTGGATGATTGATTGGGGCTGCTCCTAGTACGAGAGGACCGGAGTGGACGCATC
ACTGGTGTTCCAGTTGTCTCGCCAGAGGCATTGCTGGGTAGCTAAATGCGGAAGAGATAAGTGCTGAAAG
CATCTAAGCACGAAACTTGCCAAGAGATGAGTCATCCCTGACTTTAAGTCAGTAAGGGTTGTTGTAGACT
ACGACGTAGATAGGTTGGGTGTGTAAGTGTAGTGATACATTGAGCTAACCAATACTAATTGCCCGAGAGG
CTTAACCATACAACGCTCAAGTGTTTTTGGGTGTTGAGTGAGACGTTAGACGAAGAGATTCAGGTCTTGC
TGAGTCTGCACGTAATATATATTTTTCTATATCTGGCACTCTTTCTTTCATAAAACCCGCTGTGTGATCT
AACTCCAAGCCTGTTTTGCCTGCCTCATATTCAATATACAAGTTATTATCAAACACCCAACATTTAACTG
CAGCAGTTGGATCTTTAGCGAAGCCAAAATCAAGCCCAAAATATGGACCGTTGAAATCTTGATTTGGTTT
AAATTCTAATTCTTCATACTTACCATTAAAGATCTGAGCTTCACTCGCTTCTAAGTAAGCACCTTCCCAA
ATCCAGCGATAAGTTGCATCGTCTAGGCGTTTTTTATCATTCAGTCTTTCTTGCTCTAATACATCAGGAA
ACCAAGGGTTGTCGGTATAGTTCATTTCAACAATCACCGAGCTATCAGGTGGGAATTGTCTAAAACGCTT
ATCCGTTGCGGAATCTCTTTTTTCGGGATTCCACGTCAGCCAGATTTCTGAATTATGTTCACGAACCGTA
GGAATTAATTTACTCCAAGCCATTTCACTGACTGATTCTGCCTCATCAACCCAAGCAAGTAATATTCTCG
CTTTTGATTTGATACTATCTAAGTTATGACGTAATCCAGAAAATATATAAGATACTCTGCCACACTTTGT
TCTGATGTACTTTTCACCTATTTCAAAAAAATCATTTAAAAATGACTCTGCTCTAATTGCCTGTTTAACT
TCTTCAAGTGAGGAATCTTCAAGAGAATTCATAAATTCACGACCACATAAGATAACTCCACTGTCACCTG
CCATTGCTCTTTTGTACGCAATTACTGCTGTCATTTTCGCAAATGTTCTTGTTTTTGCAGAACCACGACC
ACCAAAACTGCCACGATAACGCATATTCGGTTTAGAAAAAACGGGAATAAGCTTAGGCGGTATTTCAATC
TGGGTTTTCATCGGCATTTACCATCGGTGCGACTAACTCTATGACTGTTGGACGATTGAGAGAGCTGTCT
GAGTTTGTATGGTCGATAACTTGCTTATCTCGCCATTTTTCTGGCTGTCTATTTTTGAGCCAAAAAATAG
CTGATGTTGGATCAGGTGGATAATGCTTTATCAAAGGCGTTTCAACTATTTTATTTTCTATTACCCGAAT
ATCAACGTCAGGTGCCTCATAACCCAAAGCTCTTTTGTAAAGTCTCTCGGCCACATTTGCATCCGCTAGC
ATTTTTCCCTTTTTTATGGACTCCAAGAATTCAGGATATTCATTCTTCCAGTTATTTAAAGTGGACTCAG
ATACCTCAAAAAAATTAGCAATATCCTTATCTGTTGCTCCAAGTAGACACAATTTCTTTACTTGTGCTAC
ATACTCAGATTTATATTTCGTTGGTTGGCCACGCCATTTAGACGTGGATTTAACCTCGTCTTTTTTTGGC
ATAGTGGTTAATCCTTTTTTAAATACTTGCTTTGTGTGTATATGTGTGTATAATAATACTTGATTAAGAC
AAAGGAGGCATCACGTGAACTCACACGACTTAATCAAGGAACTGACAGCAATTGGATGTACTGAATTGAG
ATGTAAAGGGTCACACCATATATGGTATTCACCCAAAACAGGAAAGACGTTTCCTGTTCCACATCCCAAG
AAAGATTTACCAATAGGTACTGTTAGATCCATAAAGAAATCGGCAGGGCTTTTATAGCTCTGCCGAGTCC
TATCTAGGAGGTTATATGTTATTTACCATTGGCGTTGAAACGCCAAAAAATGAAAATGAAGCGTTTGGCT
TATGTGTGCCTGCGCTTTTTAATGAAACTTACTCTTGTTTTAGTGGTGCAGATACTGTCGAAGAAATTGT
TCCAATGGTAACTGATGCAATCCATACCATCTTAGAAATGATGGTTGAAGATAATTTTGATATTTCCCAA
ATTAAAGATTTGGGCTTTCTTCACTATAAAGAGCAAGAAGATTTTCAATATTGCGATAGTTGGTTACTAA
TCGATGTAGATATCACTGCTTACTTTGGTAAGCGCCAGCGTGTTAATATTGTATTACCGCAATATCTAAT
TGATAGAATAGACCAACGTGTAGCTAATAATCCAATCTATAAAGACCGTAGTCATTTCTTAGCAGTAGCT
TCTCAACGAGAGTTATCATCATCTTTATAATAAAAAAAGGCATAGTGAAATATCTATGCCTCTTTTAATT
CTGTGCGTTTTCTGTTTGCCACTCCCTTATCTTATCTACACGATTAAGACATACGTCACGCTCACGTTTG
AGTATTACCGCATATTTAGATACATCACCATATGTTTGACCGTTGAATGTAGTTCTATCTAAGTGAGCTA
ATAGCGCTGCTGGAATTGCAGGGCATACTTTCGCTACGGGTTTACTGGCGCAAGAAGTCAACAATAGAAC
GAGGAGCGCTAGCATTGTAAGCGTCAGCACTCTTTTCATCATGTGAAATAGAATTGATTGCTTCATCTGA
TTTACTCCGTGATTCACTCTCTAATCTACTGATTTCAAGCGTGAGCTGCCTGTTGATTTCTTCTTGCTGT
TTAAGTGATTTTATACTTTCACTTTGCTGTGAAATGATTTGGGCTTGAGTAGTGTTTTTGGCTTTTAAGT
TAGAAATAGATTGGAACTGGAACCACAACGCGACACACAAGCCCAAAATTACGACGATCAAGATTTGTGT
AAGTCGGCTAAACATAGCTCACGTTCCTTTTGTCTGCGGATTTCAAGTCCACGTAATACTTTACCGTTAG
CGTATTTCCAGCGTGGAAATTGATCGCACATTGCTTGAATATCACCATTTTTAGCGTGCTTAAACAATGT
AGAATGCTTAAGCTTAGAACATCCGACATTAAATGTGATTGACACTATTGCCTCAAATGCACCTTGCGGC
AAATTCTTCCCGTTTGCCCAGTCATTAACACATTTCTCTGCAACCTTAATGTCATTTACCCAACGTTGAG
CAATTTCTTCATCTGAATATTTTTTACGTTCAATTTGAAGTCCGCTTAATTCTGTTGAGCCAATACCAAC
CGTTAGAACATCAGCAGGGCATCTATAAGGCTCACGAGCGCAGCCCTCAGCATTACCAATGATTTCTAGT
CCACGTTCACCTGTGCGAATCTCATTAGAGTAATCAGACATAACAACAGCGATAATCATTGCAACAAGAC
AGGCACTGATTTTTTTACCGTGTTTCATTTAATCAGCTCCTTTTCTTTTTTAATTTTGAGTTGCATTCTC
TCAACTCTTAATTTATGAAGTTCTTCAAGTCTTGCTCTTTCTGCATTTTTTCTCTCATTGTCTTTCTTCT
TGTAATAATAGTTAACAAGCATAGTAATTACACCGGCAGTCAAGCTGATAACTGCCAGCCATTCTTGAAG
TGAGAGAAGTGCAAAGAAAGCCCCAAATCCCGACCAGATATATGATTGCGTCCCAGCATCTTTCATTTTC
ATAATCTCCACCCCCTTGCTTTTGGGGCAATAAAAAAGCCCACAACATAGTGCGGGCTGTATAAATTAAT
AGGCTGTGTTTTTTAACATAAAAAATTGGATCTTTATACACATAAAGATCCTTGATTAAGATCTGATCCT
TAAATATAATCCATACATCTTGTGTTAAATTGCTTTAATTAACACTAGATATAGTAAACCCCTAATAGGG
CCAACTATTAGGGGTTGATGTGTAAAACCAAACAAGCATACTTTGCGAGAGTGCCCATTTGTCTTCAGAT
AGGCTTCGAAACCGTGTTCATTATTGCGGTTTTCAAGTCTATTTGCAAGATGATTTGTGTCCTTTTTATG
CAAAAATGCTCTAATTATAAGGACTCAATATGAGAGAGAAAATCACTCTTTCCTGCCCTAAGTGCGGTAA
TACAACTTTCAAGACTAACAGTAAAATAAGCTCTTCCAATAAATTCAACGGAGCCGTTTGCAATAGATGC
AACACCAAAATTGATAGAGATTATCCTGTGCAAATTGTCAAAAAAGAAGTTGAGAAGATGATCAGGGATG
CTTTCAAAGGAAATAAGTTTTTCAAAATTAAATAAATCTTCTTCTATTTTATTAGTATCAATGGTTATTC
TACATTTCATATAACCTCTCGATTACAATAGCCTATAGATTTAGGCTATTTTTTCAATAAAAAACCCCGA
CCGTTTCCGATCAGGGCTATAAAATACATTTGCGTTTCTTTGCTTGCAAAAATCGCAAGGATACATACAA
AAACTCCATCAATCATTTTGCCTTTACGGTCTTTGATTTGATCATAGGCGTGTTGAATACAATCAATGAA
ATCTATTTCCTTAGCTCTGCAATAACGCATTAAGTTGTAGAAAATCATATTAACGGAGTTAGGATAAGTT
CTCTCCGTTTCTGGAACACCATAATCAGAAAGGAATCCGATGAATCTTAATATCCAGAACAGATGTTCAT
CTGCGTCAAATACATTATCTTCTTCGAAGATGTAATCAGAATCTAGATATGTATTTAAAAGAGTTTCCTC
GATATTTAGCATTTTACGGAGATTAATGAGCACAACTACGCAACCTCCTACGCCATCTTTAATTAAATCA
AGGTTATTTTTGTTATCTCCACTGAATAACTCGCCAATTTCTTTGGCAAGTTTTTTGATCTGTTTTTTTA
CAGTTGAACCATTGAAGATGTCGCGATCCTCAACCCATTGTTCGATTTTATCGATTAATTCTTTGATTTC
TTTATTCATATTTTCACCCAATAAAAAGCCACTTGTTAAAGTGGCTGTTGTTCTGTGTTTTAAATTATAT
GGAATTCAGAATGGGATATTATCCTCTTCAAAGTTATATGCTTGTTGCTGTACAGGCTTTCCAGCTTTCG
CATTCGCATAAGCATTATTTTGTGGTGCCTGTGCTTGCTGTTGCTGTGAATCTTGGCGACTGTCTAGCAT
TTGTAATACGTCGCCTTGAATCTCTGTGGTGTAGCGGTCTTGCCCGTTTTGGTCTTGCCATTTACGAGTT
CTTAAACGCCCTTCCACATACACTTTCGATCCTTTTTTGAGATACTGACCGCAAATTTCTGCTTGGCGAC
GATAGAACACGATAGAATGCCATTCAGTTTGTGTTTTTCGTTCGCCAGTATTTTTGTCGATCCAGCTTTC
ACTGGTTGCGACGCTGATTTTTGCAACAGGGTCGCCATTTGGCATTGTGCGGATTTCAGGATCGTTTCCC
AAATTTCCCACGATAATTACTTTATTAACACCTACCATAATTTACCCCTTACATAAAACTCAATACTTTG
TCGTTGTAGATGATGTTAAATTCATCTACCTTGTCTGGATGTTTTTCTCCAACCCATTTGACTAACGGAT
CGTAAAGACTAGTCAATTCTTTTTTTGATTTACATTGATTTAGTCTCTCATTAATCATTTCATCAAATGA
TTTTTTAACCTGTCCAGAACTCGTATTCTGCTGGGCAGGCTGTTTTGAGCCACCTTGCGATTTTTGCTTT
GGGGTATCTTCAGCCTTCTTGAAATCTTGAGAATCTATTGCATCACACTCCACAATCTCTAAGGCAGCCA
TATATAAATAACGTCTTTGATATGTTTGTAATGCCCCTATTGATTGCATTAGATTGTTTGACGCTATAGG
CGAACCATCTTTTGTTAAAGTAGGAACAGTCGGCATTGGCGAAGTAAATTCAATTCTCCCATCACTTTCT
GAATCAAAAATAGTGAGCGTTGCCAATTTCTCTGTGAAACTAACTACACTACACATTTTTAATTCTTCAA
AAATTTTGTTAACTTCTGGCAAAAAATCGCCTAATTCAAAATAGGGCATTGGTTCATCAGAAGTGAATGT
TTTGCCATCTTTTCCTGTTTTATAAACTTTTACTTTTATAAAACCGTTCTTACCTGTTTTTTCCAAACCT
TTATCTTGTAATTTAACTCTAGCTTGCGCTAACTTGTGATAAATGCTCATTTTATTCTCCAATAATAAGC
TGCTAATCAAGCAGCTTATGGTTTAATCTTGAAATGTCATTCGTTTATATATTTTTCGCACGCGCTCAAC
ATCTTTTGCACAATATTCTGCGACTTCATTAATCTTGCCTGCTTGCACAAAATCCCAAACTTTTGAGCCG
TCAATATCGCCTTTTTGTTCAATACCAAGCACTTTGCATAGCTTATCTAATGATGGGGATTTTTCTCTGT
TATAACCGCACCATTCCAACATCGTGTCGTAAGTGTTACGGTTATCTATTTTGTAATAAGGCTTAACGCC
ATTAATGATATGACGATGCCATATAAACAAGCCGTCAAATTTGGTAAGGTTATGCCCGATGAATATCGGT
ACTGTTTTGCATTTGTTGGCTTTCTCTATCAGGTAGCAGTTAAAGCGGGTTAAAATATCCCATTCTCGAT
CGGGCGATTGCCAATCTTCGCGATAAAAGGTTTGGATAGGCTCATCATTAATGGCAACACTAATTGCCAC
AATTTCTCCAAACGCTCCATCAAGCGAGGTTTTATTTACGGCTTCCATTCTGCCTTCTTCCAACCAAGCA
CTAATTTTTTCAGGGTCTTTATAATTGGCAGGGGCTTTCAAGGTTTCGCACACATAGGCTTGGAAATCAT
GGTTTTGTGTCGGGATAGTTTCAATATCAATATAAACTTTCATGATTCAACCTCTTAGAATGGAAATGTT
GTGTTGTATTTTTGTAAGATTCGATAAATTGAGTTAGTGTCAATTTCACCGTTAAAGATCCACTTTTTAA
GCTGTCTCAATTTTTTCTTTCTCTTCATTTCATAAATGCGATCTATTTTCTTTCTATTAACTTTCTCGGT
CATAATTAACCCCTGTCGCCGTTGTGATATTTGATATCCTGTTCTACAAACCGCTCATCATCGCAATCAT
CAGGATCGTCTTCTGGTTCTTTTTTCTGCTCAAACTGTGCGTAGTAATCATCAGCACTATCACATTGCCA
AGCAGGTAAAAATCGTCTATTTTTCATTTTCTGAAATCCGTCAAATGTAAAATTGTCTTGCTGGCTTGCA
TGAGGCGTTTAAAAACTCCGGCGGAGCTTATTTCCACAAGGGTATTGTATTAGGCTCTCTCGACCCGATC
ATAATTGATCGCTACCTAAATTTTAGGTACAAAAAAACCGCTAATTGTCGGGTGCGGATGACCGCTTGCG
TTGTATAGTGCGGTTATCTTATCCGTTATTGGCGGTTTTTGTCAAATTTAATTTTCTTTTGTGTGCCCTT
TGCTATCAAAGGAAAAGGGTAAATCCAATTGTCCACTTTGACGTAATTTCAGCTTTTGGAAGTTATTCCA
CATTTCTTTCATATTATCGGAAAGCTGAAAGAGGGTGACAATTTGATTTATTTGTGCTGTTAAATGTGGA
CTACCAATATCATCTGTTAAAAGTTGATGGTAACGTGCTGTACTGTTCCCACTTTCACTTTTTGGAATGT
TGTTTCTTAACTCTTCTAATACGCCTTTTGGTAATTGTTCATAAATCAGTTTATTTGTCCAAGTGCCTAC
AACACCAGGTCGTTTTTGTATGCCTTTAACAGTATAATCCCAACCATTTAAGCGGAATAACTCTTTGTAA
AAAATATCAGGGAAACGTTTTTGCCAAGGTAAAAGTTCTTCGCTAATATATTTCCGTAAGATTTGTTGAA
GTTCGTCTTTCTCACGTTCATATTGATAACCTGTTGCCTCATCAACTAGAGCGGTGATACCAACTTTGGC
AAAAGCTCGGATGAGAATTTCACATTGTTCAGCAATAATAGTTTGGCGTGGAGAAAGTGAGATGTGTTTT
CTAGCTTCTAGGAAAGCGTCGCACAAATCGGCAAGAAGGGTTGCTTCATAGCCATTGATTTTTTGTGTAC
CGCGATAGCAGATAATCGGGCTGAAGTGGTCCAGCTCTCTATCCTTATAAATAAAGGGTTCAAGCGTTTT
TTGAGTCAAATATCGCTGTAATCTTGTCCCGGCACTTTGTTTACCTTCTTCAACATCAACAATCTTTAAT
GCTTCTTGCATTTTACGTCCTGAAAGAACCCGAGTGCCATCATCAAGGACGTAACAAGGAATATCCACTC
CTGCTAAATCTAAAACCCCTTCATAAAGAATTTCTCGCTTTGCCATATAATCTCCTATTTGCAGATACAA
AAAAAGCCGTTCAAAACGGCTTGTAGTGCGGTTATCTTAATCCGAAAGAGAGTGGTTTGTCAAATAAACA
TTGTTGCGGTTATTCTGTGTATTTATTTAAAATATTACTTATAGTTTCAGCATCTTCTAATGTTAATTTA
GAATAGCTTGAGGTCATTTTTCCTTTAACGGCAATCCTCAATTCTTCCAGCTTTAAGCTATACAAGTAGT
CTTTTTTATCTTTATAAATACGACCGTACACCATTCCGGATAATTTACCTTCTTCATACCCATTAGATAA
ATTGATCTTTCTATCTCGACCGCGCACTCTAATTGTTAAATATTTTCTTCCAATTTTTAAGACTTCAGCC
TCATGTTCAATGTTTGAGCGCATGAGTGTTTCTAAAAAATATACGGTATCGCCAACTTTAAGATTTTTAA
TCCAATCTTTATTCATAAATACCCTCATACTTTCGGTGGCAGTGGAAGTGGTTGCCAATGAGTTACTGAA
GATAGATGGTAAGTAAGAAGAGACATGAAGAAAACATCATCTCGCCACGCTATTTTTATTTCCCCTCTAT
TTGTGCAAATCAGAATGTCCTCTCTCTCACTGGGCAATCTATCTTTTACACTAATCCAGCCATCACATTT
CTGATATTCAACAATCTTTGGGTGTTCAATAATATAATCAATTTCGTCATACCAACCTGACTGTTTCTCT
TCTTCAGTTAATTCTCTTTCTTTAGATTTAGCTTTTCCAAGAACTTTACCATAAACTGCATTATGCTCCT
GTTCAGTATAGATACTGATATCATCATTATATGTTGCATGATCGTACAAATCTTCTGCACCATTTAAGCA
CGCTTTTTGAGCTTCTTCTTCGGTTTTGTGAAATGAAATACTGTTTTCATCATAAATATTTACTGTGAAG
TATTTATTTTCTGTTTCTGTCATAGTTAAATTCCTGGAGTAATCACTATGGCAACACGTAGAGAACTGGC
AAATGCCATTCGTTTTTTAAGTATGGATGCAGTGCAAAAAGCAAAATCAGGGCATCCAGGTGCACCGATG
GGGATGGCAGATATTGCAGAAGTCTTATGGCGTGACTTTTTAAAACATAACCCAAGCAATCCACACTGGG
CCGATCGCGACCGTTTCATTTTATCCAATGGTCATGGTTCAATGCTGATTTACAGTTTATTACATTTAAG
TGGTTATGACCTTTCTATTGAAGATTTAAAACAATTCCGTCAATTACATTCCAAAACACCGGGACACCCA
GAATATGGTTATGCGCCGGGTGTTGAAACCACAACAGGACCATTAGGTCAAGGGATTACTAACGCAGTGG
GTTTTGCGATTGCGGAGAAAACCCTTGCCCATCAATTTAACCGTCCAGGTCATGAGATTGTTGACCACCA
CACCTATGTGTTCTTAGGCGATGGTTGTTTAATGGAAGGGATTTCTCATGAAGCCTGTTCTTTAGCGGGT
ACTCTAGGGTTAGGTAAATTAATTGCTTTCTATGACGACAACAATATCTCCATTGATGGTCATGTGGACG
GTTGGTTCACTGATGATACGCAAAAACGGTTTGAAGCTTATGGTTGGCATGTCATTCCAGCGGTGGATGG
TCATAATCCAGAACAAATTCTTGAGGCGGTGAAACAAGCCCAAGCGGAGACAACCAAACCAACCTTAATT
ATTTGTAAAACCATTATCGGTTATGGTTCTCCAAACAAAGCCAACTCACACGATTGTCATGGTGCTCCAT
TAGGTGATGATGAAATTGCGGCAGCACGTGAATTCTTAAAATGGGAGCATGCCCCGTTTGAAATTCCTGC
GGAGATTTATGCACAGTGGGATGCGAAAGAAAAAGGTCAAGTTGCTGAAAAAGCGTGGGAAGAAAAATTG
GCAGCTTATGCCAAAGCTTACCCAGAATTAGCGGCGGAATTTACTCGTCGTGTGAATGCGGAGCTACCGG
CAAACTGGGCGGCAGAATCGCAAGCTTTTATTGAACATTTACAAGCGAATCCGGCGAACATTGCCAGCCG
TAAAGCGTCACAAAATGCAATTGAAGCCTATGCTAAATTATTACCGGAGTTTTTAGGTGGGTCAGCGGAT
TTAGCCAGCTCAAACTTAACCCTCTGGTCAGGTTCCAAACCAATCCGTGCGGTAGAAAATGCCGATGGTA
ACTACATCAACTACGGTGTGCGTGAGTTTGGTATGTCGGCGATTATGAACGGTATTGCGTTACATGGTGG
CTTCATTCCTTATGGTGCCACTTTCTTGATGTTTATGGAATATGCACATAATGCGGTGCGTATGGCGGCA
TTAATGAAACAACGCTCATTGTTTGTTTATACTCACGACTCTATTGGGCTTGGTGAAGACGGTCCAACTC
ACCAACCGGTTGAACAAACGTCTGCTTTACGTTTAATTCCAAATTTGGAAACATGGCGCCCATGTGACCA
AGTGGAATCGGCGGTGGCGTGGAAAGCGGCGGTGGAACGTAAAGAGGGACCTAGTGCGTTAATTTTTACT
CGTCAAAATCTTGCGCAAATGGACCGCACTGCTGAGCAGTTAGCCAATGTGGCACGTGGTGGTTATGTAT
TACGTCATTGCTGTGAAAACCAAACTTGCCCAGATTTAATTTTGATTGCGACGGGTTCCGAGGTGGAATT
GGCGATGAAAGCGGCGGATGTTTTAGATGCAGAAGGTGTGAAAGTGCGTGTTGTCTCTATGCCGAGCACC
AATGTGTTTGATAAACAGGATGCGGCTTACCGTGAAAGCGTGTTACCAAGCCACATAACAAAACGTGTTG
CGATTGAAGCGGGTATTGCGGACTTCTGGTACAAATATGTGGGCTTTGAGGGACGTGTTATGGGGATGAA
CAGTTTTGGTGAATCCGCACCAGCTGACCAATTGTTCAAACTCTTTGGCATAAATATTTACTGTGAAGTA
TTTATTTTCTGTTTCTGTCATAGTTAAATTCCTCATAATAAAAAAGCCACAATTAAGTGGCTTATACTGT
TTCTTTCTCACCGTCAAACTCATCAAGCAGCATTTCTGTTAGCTCGGAAAGAACGCTTGTCATTAAGATA
AAATCCGCATCAAAACGCTGGGCAATATCTTCTTTGAGAATGTCGTCGTTTTTCTCTAGCACATCATCAG
CGAATTTTAAACGCTTGAGAGTGCCATCTTCGCATAGAATGAACGACAAATTATCTTCCCATTCTAACGA
TAGTTTGGTGATAACTTTGTCGGACTCAAGCATCGTCTCAATTTCTGCGCTGTTTAAGTCCTGGTTCTTG
CATTTAATTAATCCGCTTTCTGTTGTGCCTAAAAGTTCAACTTCTTCTAACAATGTGAGCCATGTTGGAT
TTTCATTAATCCATGACGTCATCACAATGCTTGGTGCTTTAGCGAAAGTCAGCGGAACAACCGGCAACGA
TCCAAGCGTTTTACGCAACAATGCCAACACATCTTCTGCCCGTTTAGATGAGGCAGCATCCACATAAATG
AGCTGATTTTCAGTATCAATCCATAATGCTGTTTGTTGATTTTTGCTAAAAGCACGAGGTAACAACATCG
ATACTACATCATCTTTTAATGCTTGCTTTTCGACTTTCTTTAACTTGCGATTTTCTTTTTGCTCAAGCAG
TTCAATACGTTGCTCCAATTCTGCTTTTACGACGTGGGCAGGCAAGATCTTTTCTTCTTTATGTGCCAAT
AATAAAATCTGTTTTCCCACCGAAAAATGTAACATCTCAGTGCCACGCAGGGGATTTGTCCACCCAAATT
TACTCATGTCTGATTGTTGACAAGGATGATACTCACATTGTTGTAATGCAGTTTGTAGGCTATCTGCCGT
CCAATCCAATGCTTTTGTGAGACGATAAATCATGAGGTTTTTAAACCAAAACATAGTTATTCCTCCATTT
CTTCAACTTCGAAAATATCTGCACTCACTTCGTCAGCATGGAAGTCTATTAATTTAATTCCGATATATTC
ACAATAAGCAAAACCTTCTTTTTTATTCCATAAATTCTTATCTATATCGTTAACGCTTGATAACCAAAAA
ATTCGTCTTGCGATGTCATATACTGAGTCTGTTGCAATTGGTAAAACAAATTGAATATGCTCAATAAGTG
GGTCACTTGGTTCAGGTGAGCCAGACCAAAATGTTGACATCTCAATAATTCTTTCTTTAACTTTCGGAAA
GTCAAAATCTATCTCAAATACTGCGTAAATCTCGATAGATTCAAATGTTTTTGTGCTAACTTTAAATTTT
TTCTTGCCTGTAAATTCCATGTTTATTTCCCTTTTTCTGGCACAAAAAAACACGCTATTGCGTGCTGTTG
AGTATTTAAGTTTTACTTAATAACTGAATTAATTCTGTGGATAGTCAATAACAAGTAAAATGTTGACAGC
AGGCTGTGCAGTTAACGGTTCATCTTCAATATTCAAACGCCCACCTAATGTTGCATAACCCACAATATCT
CGCCAATGGTCAACTTCATGTGCATTTCCATTTACAATCCGCACAATCTTTGTAGCTATCATTGTGAGCG
CATAGTATTGCGATGAGTCCATATTATTTCTACCGCTATTAATAACGTTCATCAGCTCTTTAAAATCCAT
TGCGCCCGCGTGAAAATCACCGTGCGTTGTTTCTCTTTCGTTTAATACTTCTTTAATCATTATAAATCTT
CCTCTTTGACAAAAACTCCATCAATCATTTTGCCTTTACGGTCTTTGATTTGATCATAGGCGTAAGTTAA
TATTGACATAATACACCTTTTTATCTTATTATCTGCCTCAAGCCGTTTAATAACGGCTTTTTTTGTGTCT
AAAATTTGAGGTGGGTTATGGTTGCTGAAGCACATTACACAATAGATAAAAATATGAAACTACTAATCGA
AATTGATAATAGCGAGCCATTGCAGCTATCAGTTTTTTGTCAAAGTATGGAAGGTATTGCCGCAGAATAT
CGCCAATTTATACAAGACAACAAAATTGATATTGAACCCTGTGAACAGCATATCTATGTAGAAAAAATCA
CACAAGGCTGCTTCCTTATTGAGCTTGCAGCACTAGTATCAAGCACATATTCACTTATTGAGCAAGCAAA
TGCAATTCTTGAATTTGGAGGGCACTTGAAAAATATTTTAGATTGGGCAATGAATAGAGGCGAAAAGCCT
GAACGCCTTACTGCGAATATGTTGAAAAATGCCAATAACATTTTAGAGCCTATCGCAATCGATCCTAAAG
CACAATTCAATTTACAAGTTTCTAATAATCAAGGCGATGTACATATACATCTACACGCAGACAATGCACT
TGCAGGATTGGCACAAAACAATATTAACCGAGAATTAAAACTACTCAAAGAGCGAGAAGAAAACACTTTA
CAAAACACGACACTATACTGGTCATCCACCGCAGATGCTCAAAGCAAAGCACACGATAGAGCTATTATTC
CTGCAGTATCACAAAAGCCTGTACGAGTAAAATTTGAAGACAAGACACTCAAAGAAAAAATGATATTAAA
TGAAGAATACCCGTACCATAAAATTTTCTTAGTTGATGTTTTAGTTGAATATATTGATGAAGAGCCAGTC
ATCTACAAAATATTAAAATTAAACAATTCAATGAACAAAATCTAATTTGACAAACCACCGCCCTTTGATT
TAGGATATACCCACTTTCAACAGAAAGTCGGGAATTGGCGTTCCTGAATTGATACGAGCGGTGAAAAATA
TAGTCGCTCAAAGCGGCTTTTTTTATAGCCGAAATCTAGTCAAATCAAACTTTTCAAAAGGTCTAGTCAA
ATTGACTACCCCTTTAAAAGTAGTCAATGATGGGCTAGGTGAGGGGATCGAAAGATCCGCCGTTTTTCTC
GTATCAGCGGTACGCCAACCTTGCCTAGTTCATCACCAGTAATTGGCGTTGCTCGTGATGAGTTTTTAAA
ACTTAGATATGAGAACAAAATTATGACCACTTTAACCTTCCAAGGTACTACTCTTTCGGTTATCAACCAA
AATAATCAAATTTATCTATCAGCTGCAGAATTAGCAAAAGCATTAGGGTATAAACAAGCAGATAGCGTAA
CTCGCATTTATAATAGAAATTCTGATGAATTTAGTGAAAATATGACTGTGCTAGTTAAAAATCCTCAGGC
AGTCAATTTGACCGTACGGATTTTCAGCCTGCGTGGTTGTCATTTAATCGCAATGTTTGCTAGAACTCCT
ATTGCTAAAGAGTTCAGAAAATGGGTACTGGATATTCTTGATAGAGAAACAAACCAACCACAACAACTTG
CCTTACCTGAACCTGATTTAAACCTCACAGCCATTCAAAACAGCGAAGAAACACTTGCTTTAATTATCCA
GTTGTATAGCTACTGTTTCCAAGCACACGAAATGCAAGAGAAGTTACAAAATACAAACATTGCCAAATTA
ATGGAAAGCCAAATTGGCGGGCAGTATCTCTACAACTTCAAACATCCTTTAGAACAGGTTATGTGTCTAA
AGAAAAATTTGAACGTACAAAACCGCACGTAAACGTGGGTACAATCGGCCACGTTGACCATGGTAAAACA
ACTTTAACCGCAGCAATCACAACCGTATTAGCAAAACACTACGGTGGTGCAGCTCGTGCATTCGACCAAA
TCGATAACGCGCCAGAAGAAAAAGCGCGTGGTATCACCATCAACACATCACACGTTGAATACGATACACC
AACTCGTCACTACGCACACGTTGACTGTCCAGGACACGCGGACTATGTGAAAAACATGATTACCGGTGCA
GCTCAAATGGACGGTGCTATCTTAGTTGTTGCGGCAACTGACGGTCCTATGCCACAAACACGTGAGCACA
TCCTTTTAGGTCGCCAAGTAGGTGTTCCTTACATCATCGTATTCTTAAACAAATGCGATATGGTGGATGA
TGAAGAATTATTAGAATTAGTTGAAATGGAAGTGCGTGAACTTCTTTCTCAATATGATTTCCCAGGTGAT
GATACACCAATCGTACGTGGTTCAGCGTTACAAGCGTTAAACGGTGTAGCTGAGTGGGAAGAGAAAATTC
TTGAGTTAGCCAACCACTTAGATACTTACATTCCAGAGCCACAACGTGCAATCGACCAACCGTTCCTTCT
TCCGATTGAAGACGTGTTCTCAATTTCTGGTCGTGGTACAGTAGTAACAGGTCGTGTTGAGCGTGGTATC
ATCCGTACAGGTGAAGAAGTTGAAATTGTTGGTATTAAAGCAACAACGAAGACCACAGTAACAGGTGTTG
AGATGTTCCGTAAATTATTAGACGAAGGTCGTGCGGGTGAGAACGTTGGTGCTTTATTACGTGGTACTAA
ACGTGAAGAAATCGAACGTGGTCAAGTGTTAGCGAAACCGGGTTCAATCACGCCACACACTGATTTTGAA
TCAGAAGTTTACGTGTTATCAAAAGAAGAAGGTGGTCGTCATACACCATTCTTCAAAGGTTACCGTCCAC
AGTTCTACTTCCGTACAACGGACGTAACAGGTACAATCGAATTACCGGAAGGTGTTGAGATGGTGATGCC
TGGTGATAACATCAAGATGACTGTAAGTTTGATTCACCCAATCGCGATGGACCAAGGTTTACGCTTTGCG
ATTCGTGAAGGTGGTCGTACAGTAGGTGCGGGTGTTGTAGCGAAAATTATCAAATAATTTGGCTTAACAT
GCGAAAGAAGGCGTATCGAAAGATACGCCTTTTGTGTTTTTTGGGGGCGTTTTGCCAATTCACGTATTGG
CACGGAATATCCTTGTATTGCTGCAGGTATGCGTTTAGCTGTCGATCCACCGAGTGATTATAATATTTTC
AACCTAACGGATGATACTTGTATTTTAATCGGTAATCAGATTATGAAGTTAAAAGAAAAGCAAGATTTAC
GCTATGAAATCATTATGGCTAAGTACGCTTTACGAATTAATGATGAGCAGATTTGGAAGATTTTAAACAT
TGGTCGCACTACTTATTTTAGTAAATTGGCAGAAGCTAAAAGTTATGTAGAAGGTGCAATTGATGGTGCA
GAAATAATAGCGTATTTCTATGCCTAAAATGTGAGTTTTTCGACAGATAAATATATTGATACTCATCAAG
AAATTACACAAATTACACAATAGGTATTGAATATGAAAGAATTAAAGAGTAGCTATCAAGATGCATATGA
AATCTTTCAATATTATTGGCGTATTTATGGTGGATGGAAAGCATTATTCTGTTCCCCTTATTTGCATGTA
GCTATTCTTTTTCTTGTATTAACACAACATCAATGGCTCACTCGTGGTTGGTGGGAACAGAGTTTTGCTA
TATTACCTAATTTACTTGGTTTTTCTTTAGGTGGATTTGCTATATTTTTAGGTCTTGGAGATGAACAATT
TCGCTCGGTCTTAGCTGAAAAAGACGAGAATGAACCATCTTCTGCTTATACTTTTGTTTCGGCTACATTT
GTTCATTTTATTTTAATACAGTGCTTAGGTATCGTGTCAGCACTATTAGCAGAATCACTGGCATACCAAC
CTATTTGGTTAGATGATGCTACGATGTATTATTTTGAATATATTACCCCTGTTTTTTGGGCAATTGGGTA
TTTATTTTTACTTTATTCTTTGACTTCTATGCTTGCTGTAGTCATGGCAATTTTTAGATGTACAAGATGG
TATGAAAAACATCAAGAAATGAACTCAGAAAATGATGAGGATAATTGACACTCTTATAATAGAGTAGTAA
TATCAACCTTAAGGTCTCAAAAGCCTTTTGTTCAGCGGTTATCTCAATTCACCCCGTTAGTGTGATTTTT
TTGTATCTAAAATTTGTTTTGGGGGCGTTTTGCCAATTCACGTATTGGCACGGAATATCCTTGTATTGCT
GCTGGTATGAGGTTAGCAGTAGATCCGCCAAGTGATTACAATATCTTCAACCTGACAGATGATACTTGCA
TATTAATCGGTGAGCAGATTATGCGATTAAAAGAAAAACAGGATTTGCGCTATGACATCATTATGGCCAA
GTACGCTTTACGAATTGATGATGAGCAGATTTGGAAGATTTTAAACATTGGTCGCACTACTTATTTTAGT
AAATTGGCAGAAGCCAAAAGTTATGTAGAGGGGGCGATTGATGGCGCAGAAATAATCGCTTATTTTTATG
CATAATGTGATCCAAATCACTAAATAAGAATTTGAATTTTAAAAAATTAACCTTATATCGAAGGGTGGAA
TATGATCTATACAATCCCAAGCAGGAGTTGCCAAATGATAACTTATAATGAATTATGCAAAAAATATACA
GACCATCAAAATATGTTATCTCAGAGAAAAGATATTTTAAGGAATGAACTTAGAGATCTTGTTCTGGCTT
TTGAAGAAAATCTTGGTTTAAAAGGCTTAACATATATCCAGTCTAAACCTGATGGTAAACATAGACTTCC
TTATGTTGATTTATTAAATATAGAAAATAGATCTTCTCCAGATATTATTCAACCATTCCAAGCACCAGTT
GCTTTTGAAAACAGCAAACCTTATTCAGTTGTTGGTATTTCTTTGATACTTGAAAAAGATGGGAATACCT
ATCCTAAAACGAGAGTTTATGTGCCATTAAAGATCACACTTGCTCACAACAATCTTCTCTATGTGGAATT
TAACGAAGTTGAGAATAAACCTTGTTTTGAAGTAGATACAAGAGAACAAAATAAATTCAAAGATGTGATT
GAAGAAATAAAAGCATCAATAATGAGAAACTTTGAATATGAATAAATAACTTTAAGCCCCTTGACCTAGA
GGGGCTTTTTTATTACTATCACACTCAAGGTCTCAAAAGCCTTAAACAGCGGTTATCTCAATTCACCCCG
TTAGTGTGATTTTTTTGTATCTAAAATTTGTGCTTCTTTCTCTATCAGCAAATTTAGGCAAGAAAAGAGA
TAGACAATTTAATTCAATGATCGGCAGTGCGAGGAATACAATACCGCAAGGGAATAACTCCGCCAGCCTG
AACACTGGTTTTGAGCTGCCGATCACCCTAATTTTCATTGACAAGAATTAGGTAGTTTATTAATATGGGC
TTAGGGAGTCGAAACCCAATTCCTTGTATAATTCCGTTCGCTTTTCACTGCGTTAATGTGATTTTTTTAT
ACCCAAAATATATCTATGGATAGGTGGGTGTGGAAATACCCAATACCACACGCCGTCTAACGGAACGGTT
TTCGAACCACCTATCCGCCCTTTATTTCGAAAAGGTATTCCGTTATGAAAAACTTAACCATTCTCAATAC
TTCAGTTCGTTCTCTTGATAGTCTCTATTGTTTAAATGATCTACATTTTGCAAGTGGAAATGATCCAAAA
CATCGCCCAAGTTTGTTCATTCGTCTTGAAACAACTAAAGAACTAACTGGCGAAATCGCAAAAGAAGTTA
GAAGCACAGATCTGATCTTCAAAACTTTACGAGGTAGAAATATTCAAGGCACTTGGGCTTGTGAAGAACT
TGTTCTAGCCTATGCAATGTGGATCAGTCCTAAATTCCACTTAATTGTCTTAAGAGCCTTTTTAGCAATG
CACAGAGGCGAAGTAAAACCACAACAACTTGCTTTACCTGAACCTAACTATAATATGAGCAACATTACAC
AAAGTGAGGAAGTATTGGCATTGTTAATTCAGATGTATAGTCATTTATTCCAAGCACACGAAATGCAAGA
GAAGTTACAGAATACAAACATTGCCAAATTAATGGAAAGCCAAATTGGCGGGCAGTATCTCTACAACTTC
AAACATCCACTAGAACAAACTATGACAAAGGCTAAAAAGTTTATTCAGTCAAATACAGAACGCTTAGCAT
TGGTTAAAGCGATGGATAATCTATTGAATTAAAAACACTTGACTAGTTCGGACTAAATCTTTATATTTAA
TGTATCCTTGCGATTTTTGCAAGCAAAGAAACGCAAATGTATTTTATAGCCCTGTTCAAAGATGAATGGG
GCTTTTTGTTGGTGATGATTATGGAATTACAAGATACTTCATTAGAAAAATACGAACATAGTTGTAAAGC
AGGTCGCACTCATGAAACTCCCGAGATGCAATCTCCATGTATATCAAATTGCGTTCTTTACCGTCGTAAT
AAGAGAATGGGCGATATTCCCAGTGAATTCTCCGTGACGTTTCCCGCACAAGAATATCTGGATTAACATT
TAGTTTGTCTGACTGTTTATATAACCAATCAAGAAAGAGTTTATCTATCTGTGATATAAATTCAATATTG
TTTGCGGTTATAACATCTCTAAATGAAAATTCCAGATATGTAAATATGCCAGAATTATCATTAGCTTGCC
AATTTGCGCATCCGAGGGTCATATATGGGCTATCCTTGCCGTTCATATCTATAATGATTTGCTTTAATTC
TGGGAGATTTTCTGTTTCGAGAATATTTTCTATTAACTCAGGATTGTTCACTAAATCCATACCTCCTGCG
TTCGGCGTGTAATTTATGGCGTTATTATCACCTTTATCGCTACGAAATGGATAATTGTAATAACTACTTT
TAACTGATAATTCCATGTTAAACCTCTGCTAGTTTATTTGCTGGGGAACAGTATTCTAGCAGAAATTTTA
ACCAAGCCTAGTCTTAACGGACTGGGCTTTTTTATTGCCCAAACGGGCATAAGGAAATGTTTATGCCTGA
GAAAAGTCCTGACATCTGGGCAATGATTTGGATGTGGTTGCAAATTAACGCAAACACACTCACGACTGCT
GGTTCTGCAATCATTGCGGTTATTCTTCGTGCTTTCTTCGTAAGAAAGAAACCAATGATACGTTACACCG
TGCTAGATTCTATGATTTGCGCATTGATCGCAGTAAGTGCAGAACCATTAGCGCAGCCATTTTTACAATT
TTTCTTTCACGTTCAATCAGAAAAAGCGTCTTATTTTGTCGGTGTGATGATTGGGTTTATCGGAACTGAA
CGACTAAGAGAATTTTTGTTTAAATTCATCAATAAAAAAATCTCAAATAGCTCAACAGGTAGTGGATATG
AATAACTTTAAATTTGGTAAACGTAGTGAGCAATGTCTTGTTGGTGTTAAACCTGAGTTAGTAAAAGTCG
TTCGTTTAGCCCTTACAAAAAGCACGGTAGATTTTGCAGTAATCGAAGGTGTTCGTACAAAGCAACGACA
AAAAGAACTCTTAGCCAAAGGTGCGACTAAGACAATGAATAGCCGCCACTTAACGGGCCACGCTGTAGAT
TTAGCCCCCATCATTGACGGACAAATCCCATGGCACGATAAATCTAAATTTAAAGAAATTGCTAAGGCAA
TGTTTGCCGCAGCGAAAGAACTAAATGTCACTATTCGCTGGGGTGGTGACTGGAATGAAAATGGTAAATC
AGAAGACGAGAAATTTTATGATGGTCCACATTTTGAGCTTCATCGCTCAGTTTATCCGTAAGCCAAACAC
ATGGCTTATCGTAACGATTTTGGGTTTGTGTGTCGCGTTGTGGTTCCAGTTCCAATCTATTTCTAACTTA
AAAGCCAAAAACACTACTCAAGCCCAAATCATTTCACAGCAAAGTGAAAGTATAAAATCACTTAAACAGC
AAGAAGAAATCAACAGACAGCTAACGCTTGAGATTAGCAGATTAGAAAGTGAATCACGGAGTAAATCAGA
TGAAGCAATTAATTCTATTTCACATGATGAAAAGAGTGCTGACGCTTACAATGCCAGTGCTCCTCGTTCT
ATTGTTGAGTTCTTGCGCAAGTAAGCCAGTAGTTCAAGTATACCCACAAATTCCAGCAGCACTTCTTGCG
CACTTAGATAAAACAGGGTTTAACGGCAATACTTACGGTGACGTTTCAAAGTACGCAGTGATACTCAAAC
GTGAAAGAGATGTTTGCTTAAATCGAGTTGATAAGATTCGAGAGTGGCAGAAAGAAGATTTAAATAAGTG
AAAAGGGGTGATCCCCTTTTCTTTTATAGAATAAGCTGTTCTGGTTTACAGTTATAAATTGCTGCTAAAC
GTTCACAAGTTTTTTGTTGTGGTTTAGATCCTTTTTTCTCTGCTTGAGAAATTGATGATTGAGTTAACCC
AGTTTTAACTGCTACATCATATTGTGATAATCCACGATATACGCGCCACGCAGCTAATAAACTTAAGTCT
TGATCAAACATAATATTAATAACTTCGTTTGGCACTGTTTCATTATCTGTATGATCTGATTGATAGGGTA
CATCTTGAAAAATTAAATCATCATCAAGTGCAGTCAAGCGTTTAAACTCTTCGATTGGCAAGACTACAAA
TTGTGGTTTGCCATTTGTATCGTTTATATATTGTAGTTTCATGAGATCTCCTTTAGTGGGGATTTCTCCC
CACTTTATTAATAGGTTGTTGATGTTCTGCGTTTAACTGTTTGTATATTGATTATTCTAGGTTCACCGTC
GATTACTTCAAACAAAACTCTGTAATCACCTACCCTTAATCTGTACTGGTTATCTTTACCTGACATCTTT
TTTAAATCTAACTTGACATCGGGAAAGGTGTTTAACGCGTTCACTTTTTCTCTAATTGACTTCACATATC
TTTGGTCTATTGAAAGCAGTTGCTTAATTGCTTTCTTAGTCCAGCTAATCTGATTCATTTAATCTCCTTT
TTAAAGAACAAGTATCTTTCGATGATTAGATAATAAGATATATATCTTATATTGTCAATATTTTTTTAGA
AAAAAATCTAATTATTTTCAATTTTTCTAATCATTGTTTGATAAAAATAATTATCGAAAGGTACTCCTGA
CGGGAGTGGGCTTTCCGCGGGGTTGGGCGCTCGCGGTTTTCGGCAGTTTTTCGAATTTTCAGTCATCATC
ATCATCCGGGTTTTTGTTGCATTTTTAATCAGTTTTTCAGACTTTTAATCAGTGGGTTTTTTAGATTATG
GATAATTTATTCGACATAAAATTAAACATAAATCAGATAGCTGAACTGGTCGGAATGCACCGCCAGACGG
TATCTCAACGGCTCGCTGGGCTAAAGCCAGCAAGCGGCAGCAATTCAAAATTAAAACTCTATTTACTTTC
GGATCTTATTCGATCTGGATTATCAGAAAAGATGTCGACAGATGTCGATTTACTAGTACCAGTTGATCGC
AAAGCATTTTGGCAAGCTGAAAATGAAAGGCTTAAGTATGAGCGAGAGACTGGTCAATTAATTCCAGCTT
TTGAAGTTGCACAAGAAATGAGTGCATTCGCAAAAGCAACTGTTCAAACATTAGAAACATTGCCAGATAT
TTTAGAACGTGATGCAGGTCTTACACCAAAAGCACTCGTGCTAGTACAACAGATCATCGATGATGTTCGA
GATCAAATGGCACTGCGGATTCAGCAAAACGAAAGCAACGATCAAGGATAACAAATGTATGCATCAGCAA
GAGATATTAGACGTGACATTGCGAACTCAGTAAAAGCACCGCGTCGAATGAAAATATCAGAAGCCGTTGC
TACATATATGCGTGTGCCGGTTGGCGGTGGGAACTCTGTTAAATGGGACAAGAACACTGCGGCATATATG
CTTGAGCCGATGGACTGTCTTAATTCTCGAGAGTATGACGCTGTCATTTTTGTCGGGCCAGCACGAACAG
GGAAAACTATCGGATTAATTGACGGTTGGATCGCTTATTCAATTGTTTGCGATCCGTCCGACTTCTTACT
TGTTCAATTAACGCAAGATAAAGCGAGTGAACATAGTCGAAAAAGACTAGACCGCACTTTCCGTTGCTCG
CCTGAAATTGCTAAGCGGTTAAGTCCGCGAAAGAATGACAACAACGTATACGATAAATATTTCCGCGCTG
GAAATCTGTTAAAAATTGGTTGGCCGTCTATCAACGTGCTTTCTTCTTCGGATTACAAATACGTTGCACT
GACAGATTACGATCGCTGGCCAGAAGATGTGGACGGTGAAGGTGACGGCTTTTCACTTGCGTCAAAACGT
ACAACGACTTTTATGTCATCGGGCATGACACTTGTCGAAAGTTCACCGGGTAAAGACATTAAAGATGTAA
AACATCGTGTAGGTTCTACACATGAAGCACCTCCAACAACTGGTATTTTGAGTTTGTACAATCGAGGTGA
TAGACGTCGATTTTACTGGCCATGTCCACATTGCAAAGAATATTTCGAACCGAGCATGTCCAACATGGTT
GGCTATCGCGATGATCCCGATTTTGTCAAAGCAAGTGAAAACGCGAGGTTGCAGTGTCCGCATTGCCAGA
ACTTAATCGAACCATCGCTAAAACGTGAATTAAATATTAAAGGTGTTTGGCTAAAAGAAGGTCAAACAAT
AGATAAAAAAGGACAAATCAAGGGTGCAGGTAGAAACTCGAGAATTGCATCTTTTTGGCTTGAAGGTCCA
GCGGCTGCATACCAAACTTGGGCGCAGTTAACGTATAAACTTCTTAACGCAGAGCAAGAGTTCGAGCGCA
CGGGAAGTGAGGAAACATTAAAAGCCGTCATTAACACTGACTGGGGTTTGCCTTATCTCCCTCGTTCAGC
ACTTGAGCAACGACGATCTGATGAATTAATGGAACGTCGCGAAGAAGTCGAAGAAAAAACAGTGCCGGCA
AATTGCCGGTTTTTAATTGCTGCAGTGGACGTACAAGGCGGCAAAAAACGTCGCTTTGTTGTTCAGATCG
TGGGCTATGGTGAAAGTGGTGAACGTTGGCTAATTGATCGTTACAACATCTCTTTTACTCGACCTGATGA
ACACGGTGAAACGAAAGAGATTGATCCGCGGATTCCTGAAGACTGGGACATTCTTATTTCTGATGTGCTC
GAAAAGAAATACCCGCTTTCTTATAACAAGAATCACCTAATGCCGATCTTAGCAATGGCGGTGGATAGTG
GTGGTGAAGAAGGTGTAACGGATAACGCGTATAAATTCTGGCGACGTTGCAGACGTAACGGCAAATCTAA
ACAGGTTTATCTTGTTAAAGGTGATTCAACGAAACGCCAGAAATTAATTACAAAAAGCTATCCGGATAAT
ACTACGCGCTCAGATCGTCGCGCGTCCGCACGTGGAGATGTGCCACTTTATTTACTTCAAACTGACTTGT
TAAAAGATCGAATTAATAACGCCCTCGCACGTGAAACTGCGGGGGCTAATTATATTCACTTTCCAGAATG
GATTGGTGAGTGGTTTTTTAATGAATTGACGTATGAAGAAAGAGGACCTGACGGCAAGTGGCGAAAACCG
GGTAAAGGCAATAACGAAGCCTTTGACTTGTTTTGCTACGCCCACGCCATTGCTATTTTGCGAGGTTATG
AGCGGATCAAATGGGGCGATGAAAAAGACGTGCCGACTTGGGCGAGATTACCTGAAATTAATTCCGAAGT
GATTCGCAATGATCCTGTTTCACGAAATGCGCAAAGCAACATTGTAGAAGAAGTTTTACCGAAGCAATCA
AAACCACGAGCAAAGAAAAAAAGTAGTTTTCTTGGTGGTGGAAAATCTGGGGGGTGGTTGTGATCTACAC
AGCAGAAGAACTAAAACAAAAGATAAAAGCACTTGATGAAAAGATCGAAAACGCGCAAAGCCAAGTGAGT
TTTAACGGAAGATCGGTCAGTTTTCAGATTAGTGAATTATCGAAACAAAGAGATCGTTATCAAGCAATGC
TTGAACAGCTACTAGCAGAAACAGGACAACGATCTAAAAAACACCGAATTAAATTTGCGAGATTTGTATG
AAATTAATTGAAAAAATCATTGCAGAGATTTCACCCGGTTGGGCGGCTCAACGTGCACGATCTCGCTTGG
TGTTTAATGCTTATGAAGCTGCTATGCCGAACCGAACGCATAAAGCAAAACGTGAGAAAAGCGCAGCAAA
TACTAGCGTTAAACAAAGCGCTGTCAGTTTACGCGAACAAGCCAGAGCATTAGATCAAGATCACGATATT
GTTATCGGGATTTTAGATAAGCTGGAAGAACGTGTAATTGGTTCAAAAGGCATTCATATTGAACCGCAAC
CGCTTAATTTAGATGGTGAAGTAAACGAAGAATTAGCGGAACAGATTCGAACAAAGTGGGCTGAATGGTC
CGTATCGCCTGATGTGACGGGAATGTTTACTCGTCCAATGCTGGAGCGTTCTTTACTTAGAACGTGGCTG
CGTGACGGTGAAGTCTTTCTGCAGTTAGTTCGGGGTAAAGTAAACGGGTTGCAATACAGCACTAAAACGC
AGTTCGCACTGGAAGCGTTAGAGCCTGACTTCATTCCAATGAACAACGATCAGTCGCAAAAACTCGTACA
AGGCATTCACTTAAACGCTTGGCGCAGACCAATTGCATATCAAGTTTTTCTTGATAATCCGCAAGAATCA
GTCAAGACCTACGGAAAAGTGAAAACTGTTTCTGCAGAGAATATGTTACACCTTGCTTTACGTAAGCGAC
TTCATCAAGTGCGAGGTGTATCACTTTTGCACGGTGTGATGATTCGCCTTGCTGATTTGAAAGACTATGA
AGAATCAGAACGTGTCGCAGCCAGAATTGCAGCCGCAATGACGATGTATATTAAAAAAGGCGATGCTCAA
ACTTACGGTTCTGATGAAATAAATTCAAGCGATAGTGGTTCAGAATATCGAGATTTTGAAATTGCACCAG
GTGCGATTATTGACGATTTGAAACCAGGTGAAGATATCGGATTGATTAACTCAAATCGCCCGAACGTTAA
TCTTGAAACTTTCAGAAATGGTCAACTAAGAGCGACAGCAGCTGGCACTCGTTCTAGCTACTCAAGTATT
GCTAGAGACTACAACGGCACATACTCAAGCCAGCGGCAAGAGTTGGTGGAAAGCTTCGAGGGTTATGCTG
TATTGCAAGACCACTTCGTTGCACACGTATCACGACCGATTTATCGCGAATGGTTAAAAATGGCGATCTT
ATGCGGTGAAATCAAAGTGCCATTAGAAGTAGATCAATCAATGCTATTTAACGCGGTTTATTCAGGTCCG
GTTATGCCTTGGATTGATCCAATGAAAGAAGCGCAAGCGTGGGCTACGCGCATTCGTGGCGGTCTAGCAA
CAGAAAGCCAAGCAGTAAGAGCGAGCGGACATAATCCGGCAGAAGTGAAACGCAGACGTGTGGTGGAAGT
TCAAGAAAACCGCGAGAAAGGTTTGAAATTCGACACAGATTTAACTAATACACAATCACAAGGAAATAAA
CATGAAGAAAAAAACAGCGATGACACTGACAGTGGCGATGGCGGCGGCAAGCGTTCAGATGAATAACGAT
ACGCAGAGCTGGTTTTCAATCAAAGCGGGTGCAAATGACACAGCCGAAATTTCAATTTATGACGAGATCG
GTTGCTGGGGAATTAGTGCGAAAGCGTTCGCAAAACAATTGAAAGATCTTGGGAATGTGAAAAAAATTAA
TCTTCACATTCACTCTCCGGGCGGTTCAGTATTTGACGGCATGGCGATCTTCAATTTACTGAATAATCAC
ACAGCAAAGAAAATTGTGTATATCGACGGATTAGCCGCTTCAATGGCAAGTGTTATCGCAATGGTGGGTG
ATGTTGTCATTATGCCAGAAAACGCCATGATGATGATTCACAAGCCTTGGGGAATTCAGGGTGGTGATGC
CGAAGATATGCGCAAGTACGCAGATTTACTCGATAAAATCGAGGAAACACTTATTTCCGCTTATACCAAG
AAAACAGGTAAAAGTGCGGAAGAATTAGCAGAAATGCTAGCAGAAGAAACATGGCTCAATGGTAAAGAAT
GCGTTGAACACGGTTTCGCAGATCAATTTGTCGAGCCTGTCAAGGCGATGGCAACACTTAATTCAAAACG
TTTAGAGGAGTTCTCAAATATGCCAAAAGCAGTAAAAGAAATGTTGTTCTCGCCAAAAGCTCAGGCAGCA
ACACAAACACAAAAAGCAGAAGTGAATACTCAACCAGAAAAGGTTGTTGATAATTCTGCTGAAATTAAAG
CACAAGCCGAAAAACGCATTGCAGATATTAAATCAGTATTTGCACCGTTTTCTGATCAACAAGACTTACT
TATCGAATGCTTATCAGATGTGAATATCACTGCAGAACAAGCAAAAGATAAATTACTTGCGAAACTCGGT
GCGAATACAACACCAAGTGCCAATGGCGGTTATGTTGATAACGGTAACATCGTTGGCGATAGCGTTAAAA
ACTCATTGTTAGCGCGTGCTGGTAAAGCAGAAATTGAGAAAGACAACGCATACAACGGCATGACATTACG
CGAATTAGCACGTGCGTCAATCGCAGATCGTGGCGTGAGTATCAGCGGTATGAATGCGATGAGCATTGTT
GGGTTGGCATTTACTCATTCTTCTAGTGACTTCGGTTCTATCTTGTTAGATGTGGCACATAAATCAGTGT
TAGAGGGTTGGGCGGTTGCAACGGATAACTTCGATAAGTTCACAACGAAAGGATCTGTATCAGACTTCCG
CAAACATAACCGTGTTGGCTTAACTGAATTCGGACCACTTCCAGTTGTGGGTGAAGGTGAAGAATACACA
TATGGCACAATCGGTGATAAACAAGTTGCTGTTGCTATTGCAACATACGGTAAGTTGTTCTCTATCACTC
GCCAAACAATCATCAACGATGATATGAGCATGTTAACGCGAATCCCATTCTTAATGGGTAAATCTGCACG
CGCGACTGTTGCAAAACTTGTGTACAAGTTGATTACGTCAAACGGCAAATGGCAAGATGGAAAAGTGTTG
TTTAGCGCAGATCGTAAAAACTTGATCACTGGTTCGGGCACCAAGATGGATGTGACAACGATTGATAAAG
CGATTCAAATGATGAATGCTCACTTAGATGGTGATAATCAGCCGTTGTTGATTGAGCCTGAATTCTTGCT
TGCGCCAACATCTCTCGCAACAAAAGCAAAACAAGTTGTTGGCTCAACAAGTGTAGAAGGTGAAGACACT
AACTCTGGAATTATCAATCCAATTAACAACTTCGCAGAAGTGATTAAATCGCAACATTTACAAGTTGCCG
ATGCTGTGTCTTGGTATTTAATCAACTCTCAAGCAATTGAAGTTAACTACCTAGACGGTGCAGATCAACC
GTATCTTGAACAACAAGACGGTTTCACAGTTGATGGCGTAGTAAGTAAAGTTCGTATTGACGCGGGTGTG
GATGTCATCGATCCACGCGGTATCGTGAAAGTAACCAACCAAGGCTAATCAGGCGAAATTCCAAACCGCA
CTCTAAAAAAGTGCGGTTTCTTTTTTCTCAAAAATAGGATCTAAAAATCATGGCTAAAAATTACATTCAA
GATGGCGATACGCTACGTTTTACAGCTAAAAAAGCGGTGAAAAGTGGCGATGTAGTAGTTGTGGGCGAAA
TGGTCGGTGTGGCAATCACTGATGTTGAAAACAAAGCACAAGGCGTTTTACGTGTTACTGGCGTTTTCAC
AGTGAAAGCGAAACAAGCCGACAACATCGAAAAAGGTGCGGTGCTGTACTGGGATGAAAGTGCCGGCGAA
GCGACTACAACTAAAGGTTCGCATAAAGTGCTAGGTAAAGCATGGAGCGATTCGGGTACATCATCTACTG
AAGTTGATGTAAAACTCAATGTCTAGTCCATTCGATCAAGCGTTGGCATCAGCGGATCAAGCGATTGAAA
AAACGATGATGTCAACGTATCTAATTAACAATGAAGAATATCAAGCTGTTTATGACGAAACGCCAAAAGA
ATTCGAACCGATGAATGGTGTTGTTCGCACGCTCACTTTGTATAAAAAACAAGGGTATGAGCCTAGAAAG
AATGATGTCGTACAAATTGGTGATGTGGAATATCTTGTTACAAGTTTCACGATCAATGACGGCTTGATTA
TTCTTCAATTAGAAGAGAATGCGAAATACTAATGGCTTTTGAAGATGACATTAAACAAGCGCAAAAAAAG
CTTGAAAATCTGAATAAAAAAGCAGTGCCGAAAGCGACATCAAGGGCTATTAACAAAGTCGGCTCAAAAG
TGCTGGTGCGCAGTATTGCTACTGCTGCGAAAGAAGCAGATGTGCCGAAAAAGTTAATTAAAGGACGGGC
AAAGCTTGAAAAAGCCAAGCCATCTCGTTTGTCTGCGTACATTAAAGTTAACCGTGGCAACCTCCCCGCT
ATTCGAATTGTGGCGGGGAAAGGTAGTTCATTTTTAACGCGTGGTAAACGTCGTGGACAATTAAAAGTCG
GTAAACGCTTTTATGAGCGCGCTTTTATTCAGAAATTAGCAAATGGTCGCGTTCATGTTTTGCAACGTAA
AGGAAAAGCGCGCTATCCGATCGATGTTGTCAAAATTCCTTTAGTTAAGCCGCTCACTGAAGCTTTCGAG
AGTGAAGTAAAAAAAGCACTCGAATCAGAAATGCCGAAAGAGATGAAAGCGGCACTGGAACATCAAATTA
AACTTGTGGTGAAGAATAAATGAAAATTCATACAGAGATCAGAAAGAAACTTGTTGCTGACATCTCAAAG
CGTTTCAAGAGAGTGAAAGAAGTGATCAATGGTAAACCGTCGTTTGTTGACATTGAAAACAACTCACCGG
TGGTGGCGGTATTTATCAGTAACGTAACACCAACGGGTTATCTTGATGAAACAAACAGTGGGATTTTACA
CATCTATTTGATGATGAAATCCGCTGCGCGTGAAGACAGTCTTGATAAGTTAGCACAAGAAATTCTCGAT
TCAAATATTGTTGAATCTTCATTATCTAGTCTAACTGAAAGCGTGGTTTTCTCGTCTTTTGACTACGATC
AAGATGAAGAAAGCGGAACGTGGATCGCGGCTGATATTCAATTCACTATCACTTACACATTCGGAGATCA
AGAATGAGTACAAATAAAAAAATCACACCAATGAAAGGTGCTGGCACACTATTCTTTCGTTTGAAAAGCG
AAAAAAAAGCAACTGTGGTTGCGGGCGGTGTGTTGCAAGTTAACGAAGTTAAAAAAGACGCTAACTGGGA
TCGCATTGCGAAAATCAAAGAGTTGCAACCGGGCGAAATCACAGCGGAAAGTTATGAAGATAACTACTTA
GACGACGCCAACGCAGAATGGAAAGGCACATCACAAGGTGCGAAGTCTGCCGGTGAAACATCAATCACGC
TTGCGTGGTTGCCGGGCGATACTGCACAACAAGCGATTGTTGGCGACTTCGATTCAGGCAAGAAAACTTA
CTACATGGTGAAATATCCTAACGGTACACGCGATGTCTATTATGCATGGGTATCTTCACTTGGTAAGACG
GTGCCGCAAAACGAAACAATGACACGCACGATCAAGTTAACAAATGTCGGAAAACCGTCATTAGCAGAAA
ACAACAACGCTGGGGATGAATAATCATGTTGAAGAAAGTTGAGTTCACACTAAACGGTGCAGCAATTCAG
TTGTCCGCAATCTCTGCGCTAGACTATCTCAATTATGTTGAATACATGAACGAGTTAGATAAGCCAGAAA
ACGTTGCAGAATCGGACACAGAAAAAGAATTGCATCGCAAGCTAAATCAAGCGAACAAGTTAAATCTGTT
GGTTAATACTCGCTTGATTGCGATTTCTATGTCTTACGCAGAAAAAGAAAAGACAGTTGATGAAATCCAA
GATCATCTACTGAATAACTTCACACACACAGACATTCTAACGTTACTTGATAAAGTACAAGATGTTTGTG
AATTTCCGAAAGTCGAAAAATCGGAAGATGACGAAGTGGAAAGTGGTGAACAAAAAAACGTTTAGAAGCT
GAACTCAACTTTATTCTGAAGTTAGCGCATGAGTTTAGACGACCAGACTTTAAAAGAATGCTCCGAGATA
TGTCTGTTTCGGAGTATTTTTTTTGGTGTAAATACTTCGGAAAAAGACCATTTATGTTAGAGATGATCGA
CTATGCGCAGTCGTCGATCTTGAGTTCAGCTTATAACGTTGCTGCGGGTAAAGCTATTTCAAGTGCACAA
GACTTTTCTGTGTTAAATCATGTTGTTAGAAATAGCGAAATGACAGATGCACAAATTGAAGACGCAAGCG
GAGCAACTGCAGGAGTATTGAGAATTGAATCAGATTAGCAATTTAAAAATCAAGTTGACTGCTGAAACAG
CGAAATTCACTGAAGAAATCGACAAAGCGATAAATTCGCTTGGAAAACTTGGTAAAGCTAAGGGCAGTAT
TGATTTAACGAAAGTCGCACTGCGTGGATTAGCTGTCACTGCTGGGGTTGTTGCCACTGCATTTGCCGCA
GTTTCTGCGGCCGCAGTGCAAGGAATTAGCATTTATGCAGAAACAGAACGCTATATGGCGCGCACCGAAG
CGCAATTAAAAGCGACTGGTGCGGCTGTCGGTTTTACTGCGAGCGAGTTAGATAAGTTTGCTCGATCTGT
CGCGATGAACACACTTGCAAGCACAGACGGCATTCGCAATGCAATGTCCGTTTTAATGACGTTTAAAAGC
GTAACCGGTGATATTTTTAAACAGACGATCAGTCTTGCGCAAGACTTAGCGGAAGTGTTTAAAACAGATG
TTGCGAGCGAAGCTAGAAACCTTGGGCGTGCGTTAGAAACACCAACCGAAGCGGTATCAATTCTGAAAAG
AAAAGGGATCGAACTCTCGGAATCACAGCAAGAATTAATTAAAAAATTCGTTGAATCTGGTGAAAAAGCT
AAGGCACAAGAATTAATTCTACACGAATTACAAAAACGCGTTGGTGGTGCCGGTCAAGCAGCAGCTAACG
ACACAGTAACTGGCGCACTTGATACTCTCGGTCAAGTTACTCAAGAACTAAAAGAAGAATTTGCGAAAGC
GACTGGCATTACAGATATTTTTAAAAAATCTGTAAATGGTTTAGCAAAAGCATTTATCTGGTTAAGGGAA
AAAATTGCTGGCCCATCTGATATGGAAGCTTATGTTAATGAGCTCGAACAATCTATTAAAAAAAATGAAG
AGTTATTAAAGTTAAAAAAACAACAAGCTTTATTAGCTTCAAGCACTCAGTATTGGTCTACCTCATCAAA
TGATGCGGAAATTCAGCGATTAGAAAATGGATTAGCTAGACAAAGAGGAATATTGGCGGAAGCTAGAGCA
GAATTACAAAAACAAAAGGAAAAAGCCAAAATTGAGCAAGATGAAGCAGAAAAGCTTAAACAGCAAAAGG
AAGATAAAGAAAAACAAGATGCAAGTCTTGCTTCAATTAATGCATTGAACAATCGCTTAAAAACGCGCAG
AGAAAAACTCGATGCTCAATATAATAAAGATATAAAAATGATTGAGTCGCTCACGCTGAGCAAGGAGCAA
ATTGAGGAACAAGGCTTTCAAAACATTGAGGCATTGCGCAAGGCTCATATTGAGAAAGTGACTAAGCAGT
ATAATGCAGAAAAAGCAGAACTGGATAAGTTAGAAAGTAAAAAAGTCGCTACTGCAAAATCATCATATCA
AGATCAGCTTTCTGCATTAGATCTTCGCTATGCAACTGAAACACAAAAGATTGAATTAAATCATCAGTTA
CAGATTAAAAAAATTCAGCAAATGTCTATCTCTGAAAAAGACGCGCGCGCGAAAGGTTTTTCATCTGCAC
TTGAGTTACGTAAGCACTATCTTGCATTAGAGAATCAAGCTTTTGATAAAGCGATGACTGATCAAAAAGA
GAAAATCAGACGTGAAGAACAAGAACGTTCTGATAAAGTGCGGTCGTTTTTTAACGAAATTCGCGGAAGT
GGGAATGATCAGTATGTTCAAAATGACATTATTCGTGATGAACAACTTGCGAAAGCAGAAGAAATGCACA
AGCAACAGTTGTTAAGTGTTGAAGAATTTGAAAAGGCAAAAGCGACAATTGAAGATGCGTACAGACAGCG
CAAAGAGGATTTAGATCGTGAGTCTGCACAAGCACAATTAAGCGCGGCGGCTTCATTGTTTGACGGATTA
GCTGGTTTAATGGAAGCAACTGCAGGCAGAAATTCTTCTGCATACAGAACGATGTTTGCACTTTCAAAAA
GCTTTCAAATTGCGCAATCATTACTAAATTTACATGCTGCAGTAATGAAAGCAATGAACGATCCAACAGC
TCTTACACCAGCGCAAAAATTTGCCAACATGGCAGCGGTTGCAACTGCAGGGGCAAATGTTTTAAATCAG
CTAACAAGCATTACCCTATCTGGTGCACGCGCAATGGGTGGTCCAGTAGGTGGTGGACGTGCATATCTTG
TTGGTGAAAAAGGTCCTGAAATTTTCGTGCCGGGGGCAAGCGGTCAGATTACAAGTAATGAAAATCTGAA
TAAAGCACTCGGTGGTGGGTCTAATAAAACGGTTGTGATTAATCAAACGAATAACTTTGATTCTAGCAAT
TCGGATAATTTGGATCTCGCCAAGTCGATAGCAAAACAAACAAAAGCGGTTGTGTATGAAGTGCTTAAAA
ATGAAAGTCGTTCTGGTGGAATGTTAGGTGGTAGATGATGACAATTGAAACATTCAAATGGAAATCACAA
TGGGGTATGACATCTGAAATGACAAGAAATGTGGATGTTGTGAAGTTTGGTGATGGTTACGAACAGCGAT
CATCAAAAGGACTAAATGATCTTATTCAAACATCCAATGTTATTGTCAGATTAAATAAACGGGTTCAAGA
AAACGATATTAACGAGTTAAAAGTGTTTTTAGCAAAACATCTATCGCTATATGCGTTTTACTGGACCCCA
CCGGGTAACAGCGTAAATATCCTCGTTGTTTGTGATAAATATTCCACAACGGATAATGGCGTATATATTG
ATTTTGAACTCACATTTAGACAAGTTTTTAATTAATGTGAGTTTGATCTCTTGACATCCTCCCCTAAAGG
ACGTGGTTTTACGGCACGATTAGATAAACATTCAAACTTATTAAATGTATGTTTCACAAATCCAGAGAGT
ATGCCTTGTAATATTGACAGCATTACTTTTGATGTGAAGAACGTAAAACTCATAATTCAAGACTTAAACA
AATTTAAGTCTGGAGGGTTTAAGCAATTAGACACATCAATTTATAACTAAGTAAAATCCCTTGAATCATC
AAGGGATTTTTATTAGACAGATATCTAAACAAGTGGTTAATTTATGCTAAGACACATCTCAAATGAAATA
AAACTTGAGCTTTCAAAGCTTGAGCAAAACGCCATGATTGACTTGTTTGAAGTGGATCTGCGCGGTCTGA
AAGATAAAGACGGCATGAATGGTGAGTTATACCGCTTTTATGCGGGCACGAACGAAATGCTCAACCCCAT
TGTGTGGCAAGGTAACACTTATCAACCTTTTGGAGCAAACGCGACGGGATTTTCTTTGTCTGGAAAAGGA
CCGTCAAACCGCCCACAATTAACGCTCGCGAACTTCAATGGGTTTGTGACGGGAATTGCCAATCGGTTTG
ATCAATGTCTTGGTGCGATCGTGCGCAGACGACAGGTCTATGTACAACATCTTGATGCAGTAAATTTCAA
AGATGGAAATGAACAAGCAGATCCAATGCAAGAAGTACTTAGTTTTTTTATCATTGAGCAGTTATCTGTA
TTAAAGCGTGACGTTGCAGTATTTGTGCTTGCGCTACCAACGGAAACGGACAATGCATTGATTTCTTCTC
GAACAATTGGCATTCATTGCGGTTGGCTGTATCGTTCTTCAGAGTGCGGTTATATGGGGCCACCGGTTGC
CGATGAAAAAGATCAGCCAATAAGCGATCCCGAAAAAGACAAATGCAGTTGTTTAATTAGCGGTTGCAAG
TTAAGGAACAATACGCGCAATTACGGTGGATTCGTTTCTGTTAATAAGTTGAGTTAAAAAATGAATGAAA
AGCTAAAACAAATATTAATCGACTACGCAAAGCAATGTGAGCCGCACGAAATGTGCGGTTTTGTTGTTTT
TGACGGTCAAGAAAAAATCTTCATTGCTTGTGAAAACATGGCAGAAGATAAAGAGAATCACTTTGAGATT
TCAGCAGATGATTTCTTAAAAGCGAGCGAATATGACGGAATCATCGCACTTGTTCATTCTCACCCAGACG
GCAAGCCGTTTCTATCCGCAATGGATCGTCAAACACAGTTGTTCTCAAATCTTGATTTCTGGCTTGTCTG
TCATGATGAGGTCCACGAGTTCCCCGTTATCCAGCCACTTATCGGACGAGATTTTCTTCACGGAAAAACA
GATTGCTACACGCTATTCCGCGATTTTTATCGCTTGGCTGGCATTGATTTCCCAGATTTCGAACGTGACG
ACTTCTGGTGGGAAAATGGACAGAATCTGTATCTGGATAACATGGAAAAGCACGGTTTTGAGCGTGTTTT
TGATGAAAAAGGGGTCCAGGTAGGTGATGTTATTTTGATGCAAGTCGGTGCCGACGTGCCGAATCACGCT
GCGATCTATATCGGTAATCAGCAAGTATTACATCACAGCCCAAAACGGCTTTCTAAGCGCGATCTATATG
ACGGGTATTGGCTCAAGCACACGCACAGCATTTGGAGATTTAAAGAATGGTCAACGTTAAATTTTACGGC
AGTCTTAGACAGTTTGGAACTTCATTCAAAATAGATGCAGAAAACACGGCGGAAATCATTCGCGCGCTCA
CTTCTCAAATCCCAAAACTGCGGGAATTTATTCAAAAAGGCTACTTCACAGTACGAATCGCAAAAGAATA
CATAGACAACCGCTATCTAGAAAAAGGGCTTTTTTACAAGCTAAAAGAAGGCATGACGGTTCATTTTACG
CCTGTTTTAAAAGGATCCAAACGCGGTGGTGTGTTTCAAACTATTTTAGGTGCCGCACTTGTTGGCGCAG
CCTTTCTTTTAGGACCGGTCGGTTTTGGTTTGTTGTCAGCAAATTCAGCATGGGTGGTTGGTGGACTTGG
TGCCTCCCTCATGCTTGGTGGCGTTGCGCAGTTACTTACACCGCAGCCCAAAATGCCAGCAATCAATGAA
AAAGAAAAGAAACAATCCACTTCTTTTTCGAATTTATCAAACATGGCCGCGCAAGGTCGCATGGTGCCAT
TAGCTTACGGTCGGATTCGTTGCGGCAGTCTTGTTATCTCGCAAGGTGTTCAAACGCTCGATGTAAATAT
CGTTGAGAAAAATCAGAATACAGGATTTTCAAAAGGATAAGTTATGGGTGGAAGAAAAAAAGGGGGAGGT
CATACCCCGTATGAAGCACCGGAAAGTGGACAGTCTAAGCAGTTTGTTTCGATTGTTGAAGTCGTATCAG
AGGGGCAAATTAAAGGGTTAGTTGACGGTGTTAAATCTGTTTATTTAGACAATACACCGCTACAAGCAAG
CGACGATAGTTTTAATTTTAAAAACGTTGAAGCGCAAGGGTGTATTGGTACGCAAGATCAAGATGTATTG
GAAGGTTTTAATACTTCTGAAAAAGAAATTGCGGTCAGTACACAAGTAAAAAAGCTTACACCGATTACAC
GCACGATCACGGATAGAAAAGTCAGCCGTTTACGGCTAACACTCGGAGTTCAGTCGCTTTTTCATCAAAA
CGACAAAGGTGATGTTTACGGCTCAAAAGTTGATTTTACAGTAACAATCGGTGAAAGAAGTCATCTTGTT
TCAATAAGCGGAAAGTATAGCTCTCAATACTTGAAACAAGTTGAATTTGGCGACTTACCGCCCGTTCCAT
TTCAAGTTAAAGTTGAACGCATGAATGCGGACAGTAAATCCCAGCGTTTGCAGAATAACACGATCTGGGC
GAGCTACACTGAAATCATCGAAACGCAATTCGCGTATCCGAACACCGCAATTCTGGGCATTCGTTTTGAT
TCTGAATATTTCAGTTCAATCCCAAATCGAACTTATGAAATTTACGGCATCGAAATGAAAGTGCCGAGCA
ATTACGATCCATTTGAGCGAACTTATACGGGATTTTGGGACGGTACATTTAAGATCGCATGGACAAATAA
CCCGGCTTGGATTTTATACGACTTGATGACAAATAAACGTTATGGTCTTGGCTGGCGTTTAGGTGCATTC
AATGTTGATAAGTGGGCGTTATATCAAGCTGCGCAATACTGCGATCAAATGGTGCCGGATGGTTTTGGTG
GACAAGAGCCAAGATTTACTTGCAATGCGTGGTTAACAGATCAGCGCAAAGCATACGATGTGATTAATGA
CATCTGTTCAATCTTTCGTGCAATGCCGGTGTGGAATGGTCGTGAGTTCACTGTCGTGATGGACAGACCG
GCAGATCCTGTGTGGACTTATACAAACGCTAATGTAATCGGCGGGGAGTTCTCTTATCAATATGCCGCAC
AAAAAGCGCGACATAATGAAATTCACATCGAGTATATCGACGCAAATGATAGCTATGAAAGAAAGATCGA
GGTTGTTTCTGATGATGATTTAATTCGTCGTCATGGCTTAAACGTTAAAAAAGTGACAGCATTTGCTTGT
ACGTCACGCGGACAAGCGTTTAGAACGGGGAAATGGATCCTTGAAACTGAGCGTTTGGAAACCAAAACAG
TAACGTTTGCGGTTGGTGCCGAGGGTCTAATGCACATCCCGGGCGATATTATTCGCGTTGCAGACTGTGA
TTATGCGGACACTAACATCGGTGGTCGCGTTCTCGCTGTAAAGGGTCGAAATGTCACGCTTGATAAAGAA
ATTTCGCTGTGGAGCAATAGCTATTTAACTTACATTGATAGCGAAGCAAAACATAAAGATATTCGTATTG
TCAGCAAAAACGGCAAAGAGGTTACACTTGAATCTGAACCGGTAGGACTAGCCGAGCTTGGTGTTTGGTC
TTTAACTACGCAAGAAATCAACGTGCAGTTATTTAGAGCGTTGACGATCAGCGAAGAAAAACAAGGTCAA
TACACAATTGTCGCACTTCAACATGAGCCACAGAAAGAGGCGATTGTAGATAACGGTGCTGTGTTTGAAC
CGCGTGAAACCACGCTTTCTACTGCCGGACTTGATAAAGTTAGTCACGTTAACGTGCAGGCTAATGGTGA
CGGTGTTGCACTAAGTTTTGACTATGTCGTCAAGCACAGCGCAATGGTTAAATACCAGATAAAATTATAT
AAAGCCGGAACGTTTTATAAGATTTTCGACGATTTAACATCGCCTAACTACAAATTCACAGGTTTGCCAG
ACGGTGAATATACCGCAGAAATCCGAGCTAAAAACGAGCAAGGACAGCTATCAGAGGCCGTTACAAAGTC
ATTCAATATCAGCTTTGCTGTGAGTGAATTAACGACAGTATCGAAAGTGTTTGGCATATTGTTGCAGTGG
AAAAATCCTGTTTTTGCTAATCCTAACTCAGCGATTGAAATATGGACGAGTACTGACAATCAATTCGAGA
ACGCGAGAAAGCTTGTGTCTCTTTCTTACCCTACGAGCGAGTATTTGTTCAGCGGTCTAGGCGTCAATGA
AAAACACTATTTTTGGGTGCGAATGATTGACACAGCAAATGGCAATGCTGGGGAATTTACAAAATCAGTC
GTCGGCACGTCTGAGAAATCAGGCAAAAAGCTTGTTGAGTACATTCAAGGACAAGTAACAAAAAGCACTC
TTGCGAAAGATTTAGCACAAGAAATCACGCAGATCCAAGCAACAGCAAGTGAAGCTACCGATTCAGCAAA
AATGGCACTCTCACGCATTGATAGTGAAGCAACAACACGCGCTGAACAAATCAAGCAAGAAGGCGAAAGC
ATTAAAGCTAGCGTTAGAAAAGAGTATGAGAAAAACGCAAGTGCAATCTCTAATCTAGAGAAAACAACGC
AAGATCATGCACTACAAATCTCAACCGTTCATTCTAAGTTTAATCAGCTAGAAATCGGTGGTAGAAACTT
ACTGAAACATAGTGAAAAGCTCAATAAAAACTGGGGAAAAAATGGCGGTGTAACGCTTGATACGGATCAC
GGCATTGCGACACTGACTGCCAACGGTCGATTGGTCGCACTAAGTCAAGTGCTCATTGAAGATCAGGTGG
AAGTCAAGGACGGTAAAGTCGTGCTTTCGTTTGACGCTTTATCGAACAAAAGTGGCAAGCTTAATCTTAG
ATTAAGACGATATACCGGCAGTACTCATTCTGACATATCGGCTTATGTAACAGTCGATTCGCGCGACTAC
AAGCGTTACTCAGTAGTCTTTGACTATCAAAAATCGGAAGGTCAAACGCGATTAAGTGTTGAGATTGTAA
CGTATGAAAAAGATGGTACAGTTTTCAATATTAAGAAACCTAAACTTGAACTCGGCAACATCGCAACGGA
CTGGACGCCAGCCCCCGAAGATGTTGACGTGGCTATCTCGGAAGTAAGCGCGGATATTATTCAACACAAG
CAATCACAAGCGACTGTGAATAAATCTACTGCTGACAAGCTAGACAGTCTAACTGCTAGAGTTGGATTGA
GCGAAAGTGAAATACAGCTAATTCAAAAAACGGCTAGCGAAAAAGACAAATCTTTCTCTACAAAACTAGA
AACGCTCGATTCTAAAGTGGCGCAAAATACTAGTGGCATTTCTGACTTAAAAGAAACGAAAGCTAGCAAA
GATGAAGTGGCGTCACTTGCGAGAAAAGAGTTAAAGTCAGAATGGACTGATGAAGTCAATGCAACTAAGT
TAGATTTAACATCCAAAATCACAGCACTTGAGCAAACGGTTAGCAATGAAAACAAGTCGCTTGCAGTCAA
GAGTGAAACGCTTGAAGCTAAGTTTAATCAGTTGCAGATTGGTGGCAGAAATCTACTGAAACAGACTAGA
ACGCTGAACAGTTGGAATAAAAATAGCGGTGTAACGCTTGATACGGATCACGGCATTGCGATACTGACTG
CCAACGGTCGATTGGTCGCACTAAGTCAAGTGCTCATTGAAGATCAGGTGGAAGTCAAGGACGGTAAAGT
CGTGCTTTCGTTTGACGCTTTATCGAACAAAAGTGGCAAGCTTAATCTTAGATTAAGACGATATACCGGC
AGTACTCATTCTGACATATCGGCTTATGTAACAGTCGATTCGCGCGACTACAAGCGTTACTCAGTAGTCT
TTGACTATCAAAAATCGGAAGGTCAAACGCGATTAAGTGTTGAGATTGTAACGTATGAAAAAGATGGTAC
AGTTTTCAATATTAAGAAACCTAAACTTGAACTCGGCAACATCGCAACGGACTGGACGCCAGCCCCCGAA
GATGTTGACAGCACTCTTTCAGAAGTAAATGCGAGTATCTCTTCGCTTAAAAATACGACGGCTGAGAAAG
AGAAAGCATTCTCTCAAGAAGTTAGCACAGTCAAAGCGGAAATCGTTGGCGCAAAAGCATTGATAACATC
GTCAAGTCAAGCAATCTCTAGTCTTGACGGCAAAGTGCAATCAATGTACACGTTGAAAACTGAAACTGTC
GCTGGCGGTCGTAAAGCGATTGCCGGCATCGTACTTGGTGCGGACGGTCAAACTGCTGAATCACAAGTTA
TCATTTTTGCTAATAAGTTCGCTATCGCAGATCCGAACAGTAACGCATTAAAAACTCCATTTGTCATTTC
AACACACAACGGACGTTCACAAGTTGCTTTGGCTGGCGATTTAATCGTTGATGATTCAATCACTGGTAAC
AAGATTCAAGCGAATAGCACAATCACAGCTCCAAATATTAATGGCGGTGTAGTGAATGGCGGTTCGTTTA
CTGGCGGAAGTATCGACATCGGAAATGGAAACTTTACTGTTGATAGCGCCGGGAATTTAACAGCCAAAAA
TGGCGTATTCAGTGGCAGATTAGACGGTGCGACTGGTCGATTTAAAGGTGAGCTGGAAGTAACGAAACTG
ATTGGCGGTGGTGTTATTGAGCAAATCGTTGCAACAATGACTAAGACAGGGACACGTAGTGTTAGATACG
CATATAGCGTTTACCACCGTGATGGTGACAGAACTCGATATGGTACTGTTTACGTTCCAATTTATGCAAC
AACGATCAGCATTAATCCATATCCCGTCGATCGATATGTAAAAATAGGCGACGAACTATCTTTTGTATTA
AAAGCAAATCAAGCTTTTACTAAAAAATATGAAAGAGTTGGTACGTTCTTACAGGACAATGAGCGTGCCA
CACCAGTCGATCCGGACAAAAACTTACTCATTATAAGCTACGCCCTATCAGATACTGGCACAATTTCTTT
CTCATAATTTAAGCCCTATTTCTAGGGCTTTATTTTTACTAAAAGGAAAACACAATGAAATACATCGAAA
AAACAATTGAAGATTCACAAACTGGCGCAAACGCAAGCTATCACGAGCTAGTGTCATTTACCGTTGACTA
CAACAACAGCTCCGTGACTTCGACTACAGCGAGCTATGTATCTAAAAAAGCGAAAGATGGAAATAAAAAA
GCACTTTCTTTTAATTCGTTTTACTTGAACTCAGTTCCAGAACGTGGCGAAAGTGCGCATGACTGGGTGT
TAAATCAGTTAGTGCAGCCACAACCAGAAGATTACCAGCATGACGGACAGTCTGTGAATCCGTATATGTT
TGCTGGTGGACAAGTAAAAAACGACTAATAAAAAAGGGCTAAATGCCCTTTTTCTCAAGAATGTTAGTGA
GGACAGCTTAATATAAGCTGGTTGTCTTTTTCAAAGACAGTATTTTCGTTAAATGTAATCGTTGGAGAAA
ATTCAATTTCATTTGCTGATAATTTATATATTTTTGTTTTATTTTGTGAGATAGATCACAATTAACATTT
TCTAAGATATGTTTTGCACTTTTTCTAAAATAAAAAAAAGCGACCCTAAGATCGCTTTTCCTTTCCGCTT
ATACAGCGGTTAACTTTCTAAGTAAACTATAATGTAGAATTTACTTTTTATACAGATTTTAAAGTCCGTA
TTATTTTTTTCTAAGCCGCTTTCATTCAGCGGTGATTTCATGTTACATCTATTTCTGATGTTTGCAAGTT
ATTTTTCACAAAGCTTTATTGCGGCATAATAGCGCACAAGATTATCATATTGGTCGTGCGGTAGATTTTC
GTAGTCATCAACGCTAATTTCCACTGCTTTATAACCACTTACTTTTTTACCCTTATTTTCAACGCGTAAG
ATGTAGTTTTCATCATCTTTTCTATAAACAGCCACGGACACATTGTTAAGTGCTACGCGGCCAGCAGAAA
ATAAATACTCTAATCCGTCGGTTTCGTCTTTATCAAATCCCTCTTTTTCTACGAACTCGTCAGCCCATTT
TCTCAATTCACGCATAATCATTTCAAATTGCTCGTCTTTGAGTTCGCCAACAACATTTTCTAGCTCTTCT
CTCAGCTCGTTAGTGCAATCATTTCCACCGTATTCGAAAGTCCATTCATCGTCATCATCTTTTTGATAAG
CCATTGTAGTTGCCGGTTCGCCATTAATTTCAATTGTAAAATATACGTCATATTGACCGTCATCAAATAC
TTGATAATCGAAAGAAAGAATATTTGTTGATAAACAAACTTCTTTTCCGTTTAATTCGATATTTAGCACT
TTATTCATTTTCAAGATCTCCGTTTCTGCTAGCTTTAAAAACCATTTACTCATTGTTAAGCCGTTCACTT
CTGCTGTTTTTCTAAAGAGTTCTTTTTGACTATCTTGAACTCTTATTTGAATTTGAGAAGATGCCGTGAT
TTCTTTCACCGCATTTTTATTCCCAATTTTTCCTGTTTGTTTCATTATTCACCCGCTACTTCATAGTATC
TTTTGATTGCTGCTTCGTATGCTGCACACTCTGCAGTGTCTTTGTTCATAAAACCTCTTTCATCTGCTGT
TGCTTCGTATGCTCTGCGTGCTTTATTTACTTCTTTAATTGCTTTTCTGATTTCGCATACGCGATTGAAA
ATCTGTTCTGCGCTTTCGTTTCTGAAGTTAATCCAGAAAGTTGATTTTTGTGTTAAAGCTAATGCGCAAA
TTGCTGTTGCTTGTTCGTCATCGCATTTAACTAAGATTTCATAACGAATTTTTTCAGCCCATTCTTTTTG
TTTCGTTGAGCCAGTTAACGCTACACCACCGAATTGTTTAGCATAAGCGCGAAAACCTTTAGCATCTGAT
GATACTGACTTGCGAACTACCTTTTTAACGACTGGCTGATACGGTAAACCAGTTTCTGCATCGTACCATT
TACCATCTTCAGCACGTGTTGGCATATCTGCCTCGTTGTACCATTCTTGAAAAGTTGTATAAGCCATTTT
AGTATCTCCTTGTGTTCTTGTTGAGATAATAATATGCCTTCTATTTTGTTTTGTCAATACAAAACGAAAT
AGAAAATAAAAGAATATTTAGAATATGTGAATCAGATCACAAAATTGATTTTAAGAGTGTTGATTTGGGA
GTTTTAATATTGGAGTAAAGGGAAATGCATTTTACATTTTTTTATGAAGTTTTATTTTTTTGTGGTAGGC
ATGCTACATGAAGAAGTGGTTAGCTTGAGGGGCGTGTTTTGGGCGGGATGTATTTAACCATCATTAAGTA
TAAATAGTCTGTGTGCGACAAGTGACCTAGTTTAAGTTATTGATAATAAACAATGTTTATTTAAAGTGCA
TACATGGCATGCAAGAGGTCGTCGGTTCGATCCCGATTATCTCCACCAAATCATCTTCTAAGTCTTTAAT
TCGTCTTTTAAAGCTTATTCTTTGTTTAGTCTGAAAATAAATTACCAATCCTGCATTAAAGCCTGTATAA
TAGCCGAGCTTTATTTTCTGTATTAACGCGTGCGGCTATCAAAAGTGATTTTACGAACAGTACTGAAAAG
CAAAAGTGCGGTTGGAAAGTGAGATTATTTTTGCTAGTCGCAATTGGAAAATAGAGCCATTTTTTTATTC
ACAAGTTAATGAAATTGTTGATTTCATTAGCCATTTTAAAAGGAACATTCTCGTGAATCCAATTGTTAAA
CAATTTAAATATGGTCAACATACTGTTACGCTAGAAACGGGTGCAATTGCACGCCAAGCAACGGCAGCAG
TGATGGCAAGTATGGATGATACTACTGTGTTTGTCACAGTGGTTGCCAAAAAAGATGTGAAAGAAAGTCA
AGACTTCTTCCCATTAACTGTTAACTATCAAGAGCGTACTTATGCTGCAGGCCGTATTCCTGGTGGCTTT
TTCAAACGTGAAGGTCGTCCTTCTGAAGGCGAAACTTTAATTGCTCGTTTAATTGACCGTCCAATTCGTC
CACTTTTCCCAGAAGGTTTTTATAACGAAATTCAAATCGTGGCGACAGTGGTGTCTGTTAATCCGCAAAT
TTGTCCAGATTTAGTGGCAATGATCGGTGCATCTGCGGCACTTTCTTTATCAGGTGTGCCATTTAATGGC
CCTATCGGTGCGGCACGTGTTGGTTTTATTGATGATCAATTTGTGTTAAACCCAACCATGAACGAGCAAA
AACAAAGCCGTTTAGACTTGGTTGTCGCGGGAACAGATAAAGCGGTGTTAATGGTGGAATCTGAAGCCGA
TGTATTAACCGAAGAACAAATGTTAGCTGCGGTGGTGTTTGGTCATCAGCAACAACAAGTGGTGATTGAC
GCGATCAAAGAATTTACCGCAGAAGCCGGTAAACCGCGTTGGGATTGGGTGGCACCTGAACCAAATACCG
CGTTAATTGAAAAAGTGAAAGCGATTGCAGAAGCGCGTTTAGGCGAAGCATACCGTATCACTGAAAAACA
AGCACGTTATGAACAAATTGATGCGATTAAAGCTGATGTGATTGCACAAATCACAGCTGAAGTGGCAGAA
GGCGAAGACATCAGTGAAGGGAAAATTGTCGATATTTTCACCGCACTTGAAAGCCAAATCGTACGTAGCC
GTATCATTGCTGGTGAACCACGTATTGATGGTCGTACAGTGGATACTGTTCGTGCATTAGATATTTGTAC
TGGTGTTTTACCACGTACACACGGTTCTGCGATTTTCACCCGTGGTGAAACACAGGCGTTAGCTGTCGCG
ACATTAGGTACAGAACGTGATGCACAAATTATTGATGAATTAACAGGTGAGCGTTCAGATCACTTCTTAT
TCCACTACAACTTCCCGCCATATTCTGTGGGTGAAACTGGTATGATTGGTTCACCAAAACGTCGTGAAAT
TGGTCATGGTCGTTTAGCGAAACGCGGTGTAGCTGCGGTGATGCCAACACTTGCTGAGTTCCCGTATGTG
GTACGTGTTGTCTCTGAAATCACAGAATCAAATGGTTCTTCTTCTATGGCATCGGTTTGTGGTGCGTCTT
TAGCATTAATGGATGCGGGTGTACCAATTAAAGCGGCGGTTGCAGGTATTGCAATGGGCTTAGTCAAAGA
AGACGAAAAATTTGTGGTGCTTTCAGACATCTTAGGTGATGAAGATCACTTAGGTGACATGGACTTCAAA
GTCGCGGGAACGCGTACTGGTGTAACGGCATTACAAATGGATATCAAAATCGAAGGTATCACAGCAGAAA
TCATGCAAATTGCGTTAAACCAAGCGAAGAGTGCACGTTTACACATTTTAGGTGTGATGGAGCAAGCGAT
CCCTGCGCCACGTGCAGATATTTCTGATTTTGCACCGCGTATTTACACCATGAAAATTGATCCGAAGAAA
ATCAAAGATGTGATCGGTAAAGGTGGTGCAACCATTCGTGCCTTAACAGAAGAAACAGGTACCTCAATTG
ATATCGATGATGATGGTACGGTGAAGATTGCTGCGGTTGATGGCAATTCAGCAAAAGAGGTGATGGCGCG
TATTGAAGATATTACTGCAGAAGTTGAAGCGGGTGCAGTGTATAAAGGCAAAGTTACTCGTTTAGCTGAT
TTTGGTGCCTTCGTTTCTATCGTAGGTAACAAAGAAGGCTTAGTGCATATTTCTCAAATCGCGGAAGAGC
GTGTTGAGAAAGTGAGTGATTATCTTGCGGTGGGACAAGAAGTGACTGTTAAAGTGGTTGAGATTGATCG
TCAAGGTCGTATTCGTTTAACCATGAAAGAAGTTGCACCAAAGCAAGAACATGTTGATTCTGTTGTCGCA
GACGTTGCCGCAGAAGAAAACGCATAAGCAATAAACACCAACGCCCTTCGTGATAAAGGGCGTTGGTGTG
CATATTGATAAGTACAATTTGTGCTTTAAGGCGAAGCGAAATGAAGCAATTTCATCCGTGGTTAAAGTGC
CTGCTAATTTTCCCATTTTGGGTATGTTGTTTAACAGCTTGTGTTAATCATGAACAAGTTTTTCTTTCAA
AAGAGAAATTAATGTTAGCAGAGCAACATCCGAATGATCATCTTGAGCATGAGGTGATGGTTGCGCAAAT
TAGCGAATTGTTACTTGTTAAAGGGTTAAAAAAAGAAGAACGTGCGATTTTACATTTTGAGCGAGGCGTG
CTGTACGACAGCTTAGGATTGTGGGCATTGGCGCGTTATGATTTTGACCAAACATTAGCGTTGTATCCAA
AGTTGGCAGCAGCGTTTAATTATTTAGGTTTATATTTATTGTTAGAGGAAGATTACAGCGCATCTCTAGA
TATCTTTAATGTGTTGTTTGAACTTGATCCTCAATATGAGTATGCATTCCTAAATAGAGGGCTAAATTTT
TATTACGTCGGACGTTATGAATTAGCTCAGCGGGATTTTCTTCAATTTTATCAAGCCGATAAATCAGATC
CATACCGCACTTTATGGCTTTATTTAAATGAATTAAAGCATAATCCTCAGGATGCTTCTAAAAATCTTGC
TCAACGAGCAATGGGGCTTTCTGATGAATATTGGGGTACGTATTTAGTCCAATATTATTTGGGAAAGTTA
TCAGTTAAGGCATTATTTGCTCAAGCACAGCAATTTGCGCAAATGAATCGTGCAAAATATGCAGAAATTC
TAACTGAAACCTACTTTTATTTAGCAAAACTAAAACTCAATTCGGGTCAAATTAATGAAGCGGAAACGCT
ATTTAAACTGGCCATCGCAAACCAAGTGTATAACTTCGTTGAGTATCGTTTTGCGCTGTTTGAACTCTTG
AAATTGAAGCAAAGTTCAAAACCATAGTGGCATGCTTTATGCCATAGGCTGTTGTAAAACGTGAAAACGC
GCAACATTGATTACACTGGCTCACCAGCATAGTGAGCATTTCTTTTTTATATTCGAGTACTTTAATGACT
GAAACAACAATGACTTTCAATGATTTAGGCTTGCCTGAATTTCTTCTTAACGCCGTCTCTGACTTAGGCT
TTGAAACCCCTTCTCCAATTCAACAAAGTTGTATCCCAAACCTGTTAAATGGGCATGATGTGCTAGGTAT
GGCACAAACTGGAAGTGGTAAAACCGCCGCCTTTTCACTCCCTTTATTAGCACAAATTGATTTAGATAAA
AAATATCCACAAATGTTAGTGATGGCACCAACACGTGAGTTAGCCATCCAAGTAGCAGATGCCTGTGAGC
ACTTTTGCAAATATGCGAAAAATACCAATATTGTTACCCTTTATGGTGGTCAACGCTATGACATTCAATT
GCGTGCTTTACGCCAAGGTGCTCAGGTTGTGGTGGGGACACCTGGTCGTATTTTAGATCACATTCGTCGT
GGCACTTTAGATTTGTCTAATTTACGTTTTATGGTGTTAGATGAAGCGGACGAAATGTTACGTATGGGCT
TTATTGATGATGTTGAAACGGTGATGGCAGAATTACCAGAACAACATCAGACCGCACTTTTCTCAGCCAC
CATGCCAGATCCAATTCGTCGTATTACTAAGCGTTTTATGAAAGATCCGAAAGAGATTAAAATTAAATCG
ACGCAAACGACGAATCCAGATATTACACAGAGTTGTTGGTATGTGCATGGTTTCCGTAAAAATGATGCCT
TATTACGTTTCTTAGAAGTAGAAAAATTTGATGCCGCGATTATCTTTACTCGTACTAAAACGGGGACATT
AGATGTAACGGAATTGTTGGAAAAACATGGTTTCCGTGCCGCAGCATTAAATGGCGATATGACACAACAA
TTACGTGAACAAACGCTTGATCGTTTAAGAAATGGTAGTTTAGATATTCTTGTGGCAACCGATGTGGCGG
CGCGTGGTTTAGATGTGGAACGCATTAGCCTCGTGGTGAACTATGATATTCCATTAGATGCTGAGTCTTA
TGTTCACCGTATTGGTCGTACAGGGCGTGCAGGACGTACAGGGCGTGCATTGTTATTTGTTGAACCAAGA
GAACGTCGTTTATTACGTAATATTGAACAATTAACTAAAAAACCGATTACGGAAGTCGAAGTGCCAAATC
ATGAGGTACTACAAGCTTGTCGCCGTGAGAAATTTAAAGCCAAAATTACAGTCCAATTAGAGCATCATGA
TTTAGGACTTTATCGTAGCTTACTAGAAGATATGTTCACCGCGGATCAAGATCAGGAAGATATTGCGGCG
GCGATGTTGATGTTGTTGCAAGGTAAACAAAAGCTTATTTTACCAGCCGATCCAATTATTGATCGTAAAA
CTTCACGTGGTGATCGTGGTGAGCGTCGTGAACGTGGTGGACGTGAAAATCCACGTTCAGCAGAGCGTCG
TGGTTACGGTACACCGCAGGCGATGGATTTATATCGTATTGAAGTAGGACGTTTAGATGGCGCGGAAGTC
CGTCATATTGTTGGGGCGATTGCCAATGAAGGTGATATCAATAGTCGTTATATTGGTCATATTAAATTAT
ATGATGATTACACCACGATTGAATTACCACAAGGTATGCCGAAAGAATTATTAGGTGTATTTGCGAAAAC
ACGCGTGATGAACAAACAAATGCAGATGTCATTTATGGGAGCGTCTAACGCAGGTTCAAGCCGTGATCGC
GATGATTTCGCTGACCGCCGTGGTGGAAAACGTAAAGGACGCGGCGATGAACCACGTTTTGGGCGTGAAG
ATCGTAAATTTAAAGAAAAAAGTCAGCGCACTTTTAATGATCGCCCACGCAGAGAAAGACGTGAACGCCA
AAAGTAAGTTAAGATGAGTTTAAACGAGGCGGTTGCGTACCTATTCGTTGATAAACAGTATGATTGCGCC
TAAGTGTCCCTTAGGCGCAATTTTTTACTGTCTTATTTATACCTGTTTTTCGATAATCACTTTAATATCT
TCTGGCGCTGTATAATAAGGTGCTGATGTAATGAAAAGTTGGATCCCGAGTTTCGCATACTCTGCCACAT
TATGCTTGTTAACACCACCTGCCACAGATAAGGTAATGTTTTTATTGGCTAACGCTAATAAATGCAAGGC
TTGTTTGACTTGTTCCAGCGTGAATTTATCTAATTGAATAATATCAGGATCGGCTGTCAACATTTGTTCA
AATTGCACTAAGTTATCAGCTTCCAGTGTAATTTTATTTTCTGGCGCTTGTTGCTTTAGTCTTGTCACGA
TGCCTTGCCAATCTTCTGGATCAGAGAGGAGATTACGATGATTGGTAAATACCAAGAGGGTTTCGCTCAA
TCCTTGACGGTGAATATGTCCGCCTGCGGCTAAGACTGCATTTGTGGCTAATTTGCGCGTATTAGGAATA
CTTTTACGTGTACAAGCAACAACAGCAGCAGGATTAATGGCTTTCGCATTGCTAATCATTTCAGCGGTAT
ATTGTGCAACCCCACATGACCATTCCAAGACCAATTGAACCACTTTCCACGCTTGATGTAGCTTATCAGC
ACTGCCTTTGGCGCTTAATAATAAGCTTCCTGCTTCGACAAATTCTCCTTCTTTCACATACACTTGTGGG
TGGATGTCGAGTTTTCGGAGCAGTTTTTCCGCAATACTGATACCCGCGACGATGCCGGCATTTTTACGTT
TAAAGCAAATCTCAGCGGGGATACTTTCTAATCCTAATGCATGGGTGGTGAGATCACCACGATAGATATC
TTCTAATAAAAAGTCATCGAGTTCGTTATCTGAAAAATAAAGCATAGTGCAGTCCTTATCAATTAAATAA
GTTGTCCTTGGTGTAATCGAATTTGCCGGTGAGAAAGGTAATCGGCCTCTTTGGGATCGTGTGTGACTAA
TAACGTGGTCATGTGATATGACTGCATTAAGTCCTTTAAGATTGCCCAAATATGTTGTTTGGTTTCCCAG
TCTAACGAAGAAAAAGGCTCATCAAGTAATAACAAGTCTGGAGGATTGATTAATGCACGGGCCAGTGCAG
CACGTTGTTGTTCACCGCCTGAGAGCTGATGAGGATAACGATCACGTAAATGGGCGATTTTGAGCTTAGC
CAGTAGCCTATGCTGTGCTTCGCAATCTGCGTTGGGCTGAGCTAAGCGTAAATTGCCAGATACGGTTTTG
TGTGGAAATAAATACAAACGTTGATTAAGGTAGCGACAATGACGTTGCCATGGCGCAAGGTTATCAATGG
GTTGTTGTGCTAGGGTAATATGACCTTGATAATCAAGATAACCAGCAATGCTATTGAGTAAGGTAGTTTT
TCCACTACCAGATTGTCCTACTACAGCGACACATTCTCCTTTACTAACGTGTAAATGGATATGACGTAAA
ATACCCGCAGATAAATTTTCAATCTTGAGCATCCTAGATATTCCTATTGAGTGTACGTAAGGCTAACAGT
AAGCAAGCAGCAATGAATAAAAGCCATAGTGATGCGCCTACCGCGATCTCAAAATCACCACTGGCAATAT
TTAAATAGACCGCCATGGGCAAGGTTTCTGTTTTAAAACGCGTAGCACCCGCTAACATCAACGTTGCACC
AAATTCCCCAATTGCTCGGGACCAAGCCAAAATCGCGCCACAAAGTAATGGTTTCCAACACATTGGTAAT
TCTATTTTGAGCAAGGTCTGAAGCGGTGACAAACCTAAATTGTATGCAGCGAGGCGATAGCCTGAATCTA
AGCTAGAAAAAGTACCGCGAGCATTACGTAACATAATGGAACTGGCAATATAAGTTTGTGCCACAATTAT
ACCAAGCGGGCTGAATATCCATTGGCTAATAATGGGAATGAATTGGCTCAAGATGCCCTGTGAATTAAAT
AAAAGCAGTAGGCTTAAACCTGTGACCAACGGTGGTAATACCATGGGCAAATCAAGAAAAGTATCAATCA
ATTTTTGCAAAGGTAACCGCACTTGGCTCATGACCCATGCTGATGGGATTGAAATAAAAATAGCCAGCAG
TAAAGACAGTATGGATGTCGCAAGAGACATCCATAGCGCAAAATGCAGCTCAGGATCAGTGAGAACCAGC
AGAAAAAAGGAAAAGTTGAGCTGGCTTATCAGAGCAAGCACAGACCCAATGACGACGAGCAATAAAAGTA
GCAAAGGGAGCAGTGCAAGCTTTAAACTCAGACTTTTATTTAATAGGTAAGAAACCTTCATCGACAAAAT
ATTTCACACCTTGTTCTGAGTTAAAAAGGTCAAGTAACTGTTTGGCTTCTTTCGGATGTTTAGTGGAAGC
AAGCAGAGCAATAGTGACTTTTTCTTCTGGTGTACCTGCTGGATTTGGTAATAAATCGACTTTATCACGT
ACTTTCCACGCACCAGAACGTCCGACTACGGCAGCATCCACATCGCCGTTTAATAAATAGAGCATCAACT
GTTTGACCGTCGCCGCTTTGACGACAATTTTGTCATTCAACTGTGCTTGATAACCCGAGAGTTCAAGTAT
TTTTTCCGCCCCTTTACCGAGCGCCATGGCTTTGCTATCACCAATCCCTAAACGCAGATTGCTTTCGGCA
AGGGCTTTAAAGGAATCAATTCCAGCGCTTTTTTCTTTACGAATAGCCATTACGGGAATGTGCAGCACTA
ATGGCGCCGATTCTTTCACGTCACCTGTTTTTTCCAATTTTTCTACATAATCACTTGAGCCGGGTAAATA
GAGATCGCCCGTTTTTACCGTGTTATAGCGTGCCAATAATTGTCCTGAGCCACCGTATTCAATCGTGACG
TTGTTTCCAGTTTCTTTTTCAAATTGTTTGACAATTTTTTCAACAGGATCTTTTAAGCCAGCACCAGCAT
AAAGGTAAAGCTCAGCGGCTTGTGCTGAAAATGTCGCTGTGATAAGAGTTGAAAGTACAATCAATTTTTT
CATGGTTATCTCCTTTGCATAAAAATGGGATAACTATAACATAATCATTATATAAAATGTAATATATCGA
ATTTAACGAATAAAAAAGGATTGAGCGTTATACTCAATCCTTTTTTCGTATGTGAAAAGGGGGAAGATTA
CATCATACCGCCCATACCACCCATGCCACCCATACCAGCAGCACCTAAGTCGGCTTTATCCTCTTTTGGT
AGGTCAGTGACCATACATTCAGTGGTGATCATTAAGCCAGCAACAGAAGCCGCAAATTGTAATGCAGAAC
GGGTAACTTTTGTTGGGTCTAAGATACCCATTTCGATCATATCACCGTACTGTTCTGTACCTGCGTTATA
ACCGAAGTTACCTTCGCCATTTTTCACTGCACTTGCTACAACAGACGCTTCTTCACCTGCGTTGGCTACG
ATCTGACGTAATGGGGCTTCCATTGCACGTAAGGCAAGTTTGATTCCCACATTTTGTTCTTCATTATCAC
CTTGAAGACCTGCGACTTTGCTAGCGGCACGGATTAAGGCAACACCACCACCAGCAACGATACCTTCTTC
AACCGCCGCACGTGTTGCGTGGAGTGCATCTTCTACGCGCGCTTTTTTCTCTTTCATTTCTACTTCAGTA
GCCGCACCCACTTTAATGACTGCGACACCGCCAGCGAGTTTAGCTACGCGCTCTTGTAATTTTTCTTTGT
CGTAATCAGAGGTGGATTCTTCGATTTGTTGGCGAATTTGTGCCACACGACCTTGGATTTGTGCTTCGTC
ACCGATACCATCAATAATCGTGGTGTTGTCTTTGTTGATGACTACACGTTTTGCTTGACCAAGATCTTCA
AGTGTGGCTTTTTCTAATTCCATACCGATTTCTTCAGAAATAACCGTACCAGCCGTTAAGATCGCGATAT
CTTGTAACATGGCTTTACGACGGTCACCAAAGCCAGGTGCTTTCACTGCTGCCACTTTCACAATTCCACG
CATTGTATTCACGACTAAGGTTGCAAGCGCTTCACCTTCGACATCTTCTGCGATAATTAATAATGGTTTG
CCCGCTTTTGCTACACCTTCTAAGACCGGTAACAATTCACGAATGTTGGACACTTTTTTGTCCACTAATA
AAATAAATGGATTGTCTAATTCAACTGTTGCTGTTTCTGGTTTGTTGATGAAGTAAGGTGATAAATAACC
GCGATCGAATTGCATCCCTTCTACAACGGCAAGTTCATCTTCTAAACCTGTGCCATCTTCAACAGTGATC
ACGCCTTCTTTACCTACTTTATCCATCGCTTGTGCAATGATTTGACCAACAATACTGTCTGAGTTCGCAG
AGATTGTTCCCACTTGTTCGATTTCTTTTGAGGTTTCACAAGGTTTTGAAAGGGCTTTTAATTCTGTAAC
CACTGCGGTTACCGCTTTGTCGATACCACGTTTTAAATCCATTGGGTTCATACCCGCTGCCACCGCTTTT
AAGCCTTCATTGACGATAGCTTGTGCTAAAACGGTTGCTGTCGTGGTACCGTCACCTGCCGCATCATTCG
CTTTTGACGCCACTTCTTTTACCATTTGTGCACCCATATTTTCGAATTTATCTTCTAATTCGATTTCACG
CGCCACTGATACACCATCTTTAGTGATAGTCGGTGCACCGAAAGATTTATCTAATACGACATTACGACCT
TTAGGACCTAAGGTAACTTTTACTGCATCCGCAAGAATATTGACACCCGCTAACATTTTGACACGTGCAT
CATTACCAAATTTTACGTCTTTTGCTGCCATTTTTTATCTTCCTCTCATTTCGAATCTTGTTATGCAAAT
TGCTATTTTAAGTTTGTTTATTTATAGAAATAACGATTTCGTGTTGTTGATAAAAATTATTCAACAATGG
CTAAAATATCGTTTTCAGAAATAATTAACACTTCTTCGCCATCAATTTTTTCTGCTTTCACACCATAACC
GTCATTGAAAATCACGGTATCGCCGACTTTCACATCTAAAGGTTGTACTGTACCATTTTCTAAGATGCGA
CCTTTACCCACGGCTAATACTTTTGCACGTGTTGATTTTGTTGCAGCAGAGCCGGTCAACACAATCCCCC
CTGCTGAGCGGGTTTCCACTTCTTCACGTTTGATGATCACACGGTCATGTAATGGACGAATATTCATTGA
ATTACTCCTTAATTAAATTATGTTTTTGATGAAACGTTTCCCTAATATGAGGGAAAATTTGTCTGTTTCA
AGGGGGAAAATAAAATTATTTTATTCTTTTATCTTCATCCACTTGTTTTTCGTATTCGGCTTCAAACACC
TCGCCTTCAGATTGGCAGTGATTCGCTTTCTGGCTGTAGCGGAAGAAACGGCTACGCACTATATGGATCT
TGTTGGTTATCAGTTTTTCAATCCAGAGGCTAGTGATCGGGATTAATAAAAATAATGCGATTAAATCGGT
CAAAAAGCCGGGAATAAAGAAAAGGATACCGGCTACAATCCAAATGCCAGATTTTAATAACGCACGTGTC
GGGATTTCGCCTTGGGATAATTGTTTTTGTACATTTAATAAGGTATACCAACCACGAGCTCGGATCATGA
AGAGCCCGAAAAGCGATGATAAAATGAGTAACAGAATGAGACTCAATACGCCAATATTCGATCCTATCCA
AACTAAAAGTGACAATTCGGTATAGATAAATAAAAAAGCAATAAAAAGAAAGAGAACCAGAGGCATTGTT
GTTTCCTCGCTGTATGCACGTTTGTGAGATGTTGTTATAAATGGGAGCAAATTAACCAAATTTCAACCGC
ACTTTAGCATAAAAAATAAAGCTCACAACCCTGTGAGCTTTATTTTTAATTTTGCACTTATTGCGCTGGG
TAGAACATTGGCGAGTTAGGACCGACCGGTAAGCCTAACACGAAGACCCAAATAAAGAACATCGCAGACC
ATGCCACCAAGAAGGCAACAGAGTACGGTAACATCATTGACACAAGCGTACCGACCCCCGCGTCTTTCT


>4	 1353755-1389384
AAAAACATCGCGACGTTCTACAAACGCGAATGCTGTGGCGAGTAAAAATGTGAAAAAGGTGACAGAAGCA
CAACCGAAATCGGTGAGAGCCAGTACCCATAGTGTAAAACCCACAGTTAAGAACCCCTTAGTTGAAGGGG
AAAAACTACAGAAAGTGTTAGCGCGAGCCGGTCAAGGTTCACGTCGTGAAATAGAAGCGATGATTGCCGA
AAATCGTGTCAGCGTTGATGGAAAGATCGCCAGTCTAGGTGATCGTATTGATGTACACGCTGGCGTGAAA
ATCCGTATTGATGGACATCTTATTAATTTACTTCATGCACAAAAAGAAGTGTGTCGTGTACTGATGTATT
ACAAACCTGAAGGGGAGTTATGTACACGTCATGATCCTGAAGGAAGACCGACCGTATTTGACCGTTTACC
ACGTTTAACCGGTTCTCGTTGGATTGCTGTCGGACGCTTGGATATTAATACTTCTGGATTGTTGCTTTTC
ACGACCGATGGCGAATTAGCGAACCGTTTGATGCATCCAAGTCGAGAAGTAGAGCGTGAATATTCTGTAC
GTGTTTTCGGGCAAGTTGATGAAGCGATGCTACATCGCTTAAAAAAAGGTGTTCAATTAGAAGACGGTCC
TGCCAATTTTAAAGAGATTAAATTTGCTGGTGGTGTGGGCATGAACCAATGGTTCGACGTGACTTTAATG
GAGGGACGTAATCGCGAAGTTCGTCGTCTATGGGAGTCCCAAGGTGTACAAGTGAGCAGATTAATTCGTA
CTCGATATGGCAATATTTCTTTAATGAAATCGTTACCTCGAGGCGGTTGGGAAGAAATGGATTTAACCAA
TGTGAATTATCTAAGGGAATTAGTTGGGTTACCAGCAGAGGTGGAAACGAAACTTGACGTGACAAAACCT
CGCCGTAGAGCGAAAACAGGTCAAATTCGTAAGGCTGTGAAGCGTTATGCTGAATTAAATAAACGTTATA
AAAAATAAGTTTTTTCTTATACAGCCAGTGCTGTGAGAGGATAACTGAATGAAAATACAACAATTACGTT
ATATTGTAGAAATTGTTAATCAAAATTTAAATGTAACAGAGGCAGCAAACGCGCTTTTTACTTCTCAACC
GGGGATCAGCAAACAAGTCCGTTTATTAGAAGATGAACTCGGTTTAGAAATTTTTGAACGCAATGGGAAG
CATATTAAATCCTTAACACCGGCAGGACAAAAAATCGTAGCGATTGCACGGGAGCTCTTAGTCAAAACAC
AAAGTATTAGAGCGGTAGCAAATGAATACACTCAACCCAACCATGGTGTTTTGCGTATTGCTACCACCAA
TACACAAGCACGATATGTATTACCGCCAGTGATTGAACGTTTTTCAAAGAAGTATCCTGATGTCAGTTTG
CATATTCATCAAGGTTCACCAACGCAGATTTATGATGCGTTGTTATCTGGTGAAGTGGATATTGCGATTA
CCACTGAAGCGCAGTATTTATTTGATGATGTGGTTCTTTTACCTTGTTATATGTGGAATCGTTCGGTACT
GATTAAGCATGATCATCCCCTTGCACAATGTAAAAACCTGACCATTGAAGAACTAGGAAAATATCCTCTT
GTGACCTATACCTTTGGTTTTACGGGAGTGTCCGATTTGGATTATGCTTTTAATCGTGCTGGGATTTTAC
CTAATATCGTTTTTACGGCTACCGATGCGGATGTGATCAAAACCTATGTCCGTTTAGGTTTAGGGGTGGG
CATTATGGCGTCTATGGCGCATACAAAAGATGATGGTGATTTACTTGCTTTAAATGCAGATCATCTCTTT
AATCCAAGTACGGTACAAATTGCATTTAAACACAGCACTTTCTTACGTGCGTACATGTATGATTTTATTC
AGTATTTCTCACCGCACTTAACACGTGAATTAGTTGAAAAAGCAGAGCGATTACGTGATAACAATGCAGT
GAAAAAACTGTTTGAAGGCATTGAATTAGCGATACGTTAATGCTGAATGCGTTTTATTTTCAGTGCTGAA
AACAGATAAAAAATGCCCACCAAATTGGTGGGCATATTTGTTAGTCGGGATTATTTGCTGACTTTAATTT
GTCCTTCAGTCGCGGAATACGCTTTAATAGCACGGTCATACATACTTTCTGCATAAATTGGCGGAATCTG
GAAAGTGCCAATATTGACCGCTTTTAATTGATATTTTAAGACTTTCATTTCTTTTTCCGCGTCTAAATAA
CTGAGTAAGCGATCTTCTCGTAACTCAGTATGTTGTGCTAACCAGCTATCTTCAAAATCATCTTCTGCAC
CTTGTTGCCAAAGTACTTCAAAGCCTGCCGGATAGAGATCGGTGATGATGACATCACTCACGTAGTCTGT
ACTTGCTCGGATTTTCACGGTGACATAAATCACATCGCCAATTTTAACCTGACGAATAGGTTTCCCTTCT
TTATCCGTATAGCTGCGATCCACTTCTAATCCTTGAGATAAAGCTTGTTGTGCGGCGTTTTGTGGATAGC
CAACTTGGCTTAAGGCAAACCATGCGGGTTGTTGGCTATTATTGACAAAACTGATATCCATCTGTGTATC
GGCTAAATCTGCAAAACGGAACAGCGGTGTACTTTGACTAATCTCTTTACCTTGGTGTTGAATTTGTAAG
TTCGCTAATTCACTTTGGTGTTGCTGTGCATAAGCATCCAATGCGAGCAGTACCATCGAAGAAGAGAGTG
TGTTATAGCGCTGCTGATTCAGATCTTGCACGATACGTTCCAATACACTGTCTGAAACTTTCGAGAGCTG
AGCAGGGAAGTGACGTGCAATCACATACAACATTGTGCTGTCTTTAATCAATGGGTCACTATATGCATCA
TATGTCCATTGTGCTGGGCGTGCTGCAACTAATTGATTGATAACAGGTTCAATCAACTTATTGGCCTCAT
TGTCTTGTTTTAGCATGTGATAAGCCGCTGCCAACCATGCAGAAACGGTGTCTTTTTGCCACTCTTCTGC
ACTAAATTGTTGCTCGAGCTGAGTACGAATCGACAATAAGGCATTGGAGGGTACTTTGGCTAAGCGTGTT
AATAAATAAGCAGAGTAAGCGCGTTGACGTAGTGTCGCTAAGCTATCTCCTTCTTGTGGCACACTTTGTT
CTTCTAATGCACTTATTGTGTTGTTAAATAAACCATGTTGTCCAAACCAAGCTTTTGGTAAGACGAGATG
ACGTTCTCTTGCTTCAATTAAGAAATGCGCGACATAAGCTGTGACGAAAAGATTACCTTCTTCAACGTTA
TTCCAAATACCGTAGTGACCATATTCTGTTTGGCGACTTGGTAACAGCTTGAAGGCTTTTTCTAACGTAT
CATACGTACCGGTTGAACCTACATTTTGAGGCGCTTTCCGTGAAAGTGCGGTCAATAATGGTTGATATGC
TGGATTTTTGCTAAAGAGGACCATTGGCATCGCGGCACTGATCATTTGTTCAGTGCAGTAATTATCATAA
TGCGTTAGATAAGTTGATACCCCCTGTGCTAAAGCAAGCGGCGCAGCTGAGAATAAGGCAGACTGCTGAC
GATGTTGTGGGAAGAGGGTCATAGGTAATGGACTCGTTACAGTTTTTCCTGCCGCGACTTTTTGAATTTG
CGTAGCAAATTGTTTTGGCATAATTGGACGAACAGAAAGAGTAACATGACGGACAGCATCGACTTTTTGT
TGCTGAGCGTCTTCATAACTCGCTATAAAGCGAATAGTGCTAGAACCCAGTTCTTGCGTAGCTTTAATCA
CAAAGTCAGCACGGCTTTCTGACATTGGCGCAATATCAATGACTTTTTCAGCTTCGCCAATAAAGCTTAG
CTGTGGTTCAAGAGTAGCTTTGAGATTCACTCGTTGCGCTTTATTTGTGTTATTCGCGATGACAACATTT
ATTTCTGATTCATCGCCCGGCGTTAACGTGAGTGGCACAGTTGGTGAAAGAATCAAATCATTACGAACAA
GTGTCTCTGTTGCAACGTGTCCCAAGTGTTTACCGTCATGAGAAAGCGCAATCGCCATGACTTTTAAGTT
ACCGTTAAATTCCTCTGGAATTTGATAACTGACGGTTTTCTCACCATGGATATCGACAATGCCAGACCAA
TAAGCGACAGGTTTATCTGTTTTTCGCTTAAATGGGTTCATATTTGCCATTGCCATTTTCATTGCCAGCT
CCATGTTCATATCCGCATCCCCACCTGTTTGTGCAAACTGCATTACTTTGCTGAATTCAGGCAAAATAAG
ATCAAGGATTTGGGCAGTTTGTACTTGTAGTGCATATTTCGGGAAGAAATAGCTTAATGGGTCCGTAAAT
TGATAGCCTGCTACTTGTAAGATTCCCTCATTTACTGCATAGATAAGGGCTTTACTCGGTTTATCACTGC
TTAATTTAAATTCTACCGTTTCGCCGGATTTCACTTTTTTCGGGCTATCTAGCTGTAATTTTAAGCGTCG
ATTATCTACATTGACTGTAAAAGGCACAACGCCATAACTTAATGGGCTAGTAAAAATATCATCGGAATGA
ATATCACGTGAGAATTGGACATTAACATACCCAGTACCCTCAAAATTTTCTGGTAATTGGATACGTTGTA
CAGAACTGTTTGTGGTGGCTTTAAACCATTTATGTGCATAGACACGATCACTTTCAATGGTAATTAAGCC
TGTTCCTGCATAAGGGGCATGAATCGCAATTTCGATTTCTTCATGCGGTTTAAATTGTTTTTTATTTAAA
CGCAATTTGAGCTCGGTATTTTTATCCATTGCCACACTGACATTTTGATTCCCGATCACCGCATAGTGAA
TACGATTTACCTCTTGATCATGTTCGTTACTTAAAACCAGAACATAATCACCACTCTTACCAGTATTTAA
AGTAAAATCAGTACCCGTTGCGTTAATCTGTAGGGTTGTTTGCTCAATTTCATTTTCAATTAACTTAGAC
TCATATTTGTAAGCGCCTGATGCTTGTTGTGTCAGGACTGAAACATACTTACGTTCTAATAAGGTGGCTT
TGAGATGCTCAACCGCCACTTTTTCTAATTTTGGATTAACTGCAATGAAATTGACCACAGCCGGTGTATT
ACGCTTCAAATAGGCTAAATCGTTTTTCGTTTGATAACCGATTAACCAAGGTTGTGCTGACACCATGACT
GATTTCACCGTCGATACAGCACGTCCACTGTCATTTTCAAAACCATCAGCCGTAAAATACAGCATCTGTG
CGGTATTTTCCGCATATTGCGTTAAATCAATAGGGAAGTGGGCTTTACCTTCTTTATCTGTTATTTGCTC
ATTCAATTCAGTTTCATACAGAATCGCAGATTTATTGCGTTGATTATCAAAGAAACGATAATCTGCATAT
TGACTAAATTTAGGGAGCAGGGGTTGTAGCGTTAAATTTGCCTGCACTTTACGGTTTTGTGCCGGTGTGC
CGAACAGATTAGCAAGTTGTACTGTAGCGACTAAATCTTGCGGTGCTACCCATCCCTCGGCATGAGCTTG
ATTAAAGGTTGTTTTGATTTTTAAGTTATCGGGTTGAAATTCTTGTACTTGGAATGTCATTGAACCGATT
TCGGTTTGGTTATTTTTTTCCGTGACCAGTAATTCTGCAAACCATTCACCCGTTTCTGCCGTTTCAGGCA
AAGTAAAACTGACGGAATTCAGACCGCTCTTTTCTAAACGAATGGTTTGCTTGTGCATCAACATGCCACT
CGGCGAATAGAGATTAAATTGAAGTGGAATGTTATTTAACGCAAGCTGCCAATCTTGTGCTTTAGTAATG
ATCCCCGTATGTAAGGTTTCATTTGGACGATAGATACCGCGGTCATTAAATAAATAAGCTTTTAAGCTCG
CAGCATTTTCACTAGCATAAATCCCCCCTACATCGAAGCGCGAATAATCTAAATTACGATCATATTTATC
AATAGGTAAGAAAGAGAGACTTTCTTGGGTTGAAACCAAATACATCACGGGCGCTAATTCTTGTTTAAAA
TGCGCTAATGAGGAAAAGTTTACTACGCCTTGTTCATTAGTATAATCGCTCTTAATAATAGAACCATTAC
GGCTAATCACCGAAACAGTGGCCCCTTCAACCGGCTCTCCACGACTGATCGATTGGACAAATACACTTTG
TGTTCCATCAACGGCTTTTTTGGCAATGACGCCTAAATCACTGATCACAATTAAACGGTAATCGCTGAAC
TGATTGCTCGCATCATTACGCCAATCCATATGTTGTGATGTATCACGTAAAGTTGAGTTCGGGTTGTCGC
TATCACCTGTGACTTTTAACCAGTAGATCCCCATAGCAGGTTCAGCTTGTTTTACGATTTTCTCTAGATC
AATACCAAGATAAGTCGTTTCTTGTGGTTTTTTATTATTCAGTGTGTAGTTTTTAGTAAAGAAGTCAGCA
ATATTGTCGATTTTTAGCTGACCGAGATCGGGATTTTGGAAGTTACCTTGATTTAACGCGATTAAGTGAC
GTAATTGTTCTTCTTGAATACGTCCAATTTCAAGTTTAACTTTTGTAAAGTTGCGTGTCGCAATAGTCAC
TTTTCTTTCACCAATAGAAGAAAGAATTGAGCCTTTTCCAACAAATCCAACATATTTTGGATAATCTGGT
GCACAGGCAAGATCGCCTAATGCCCCTTTCATTTCATAGCCACCCAAGGCGGTGATTTTATTTTGGACTT
CAATATATAAGCAGCGTTTTTCAGGAATATCCAGTTTAAAGCTTTGTTGATTAGCATAAGTCGTTTCTGT
TGCTAGGCGTTGGAGGGGAACTGCAACGGCATGTTGTAGAACATCGCGACTGATAAGGTTATAACGCCAA
TGAGGATGATTTTCAGGCGTAAACTCTGGTAATAAATAAGCGGAAATATGTTTTTCTAATTCATTACCTT
TAATGCTATGGGTAAAATTTAAGTGTAAAACTTGTTCGGCTTCGTTTTTCTCATTTTGTGCAATCAAAAT
CCCAGTTGAGAAATCCAAGCTGTATTTCGTCGGCACTTTGACAGACGAAATGATGTCTGTTTCGAGCGAG
TTATTGCCTAAAAGTGCGGTGAGATTTTTATCTATTTTGACTTCAATATACTGGTTGTCGCTTTGTGCGA
GTGCTACGTTGTCTGAGTTGACCCAGGCAACTAAATCTTTTTCACCATAACGAACATTAAATTTTAACGG
GGAAAGGATATTTTGTGTATTGTCGTTGTTTTTACGCACTAAATTGACTTGTAATGCTTTTTCAAATTTT
TGACGATCCACAGGATGGGTAAACGACAGTTTGAAAATAGCGTGGCGGACCTGTGCTTGCGTAGGATCTT
GATGAAAATATTGTTCAACTAAAGTCGCTTTAAATTCTGGCGTTTTAAAGACGACGGGTTCGTTTAATTT
TTGCGTATAGTGTAATTGAGGATTGAGTATTTTTTTATCAATTTTAACACGATAATCTTGCCCTGTTGGC
CAATCAGTTTCCGGTTTAAATGAAAGTAGGGTGTCACTGTTCCAAACCCATTTTCCTTTTAATGCGGGTT
CAATAGAAATGCCTTGTGTAAGCTCTTTATTGACTGAGGTAATCGGTGCGGCAGGACCAGAGAAAGAGAT
AACAAGTGGATAGACTTCTTTCGGTGTTTCATCATAATTGGTGATTTCTATTGGATTGACATTGAATTGA
ATGGCATTAGCCTCATCTTGCTTTTTATCCCAGCAGCCAGAAAGCGTTAGAGCAACGGCTAATGTACTAA
AGAGGGAGAGAAAATATTGTTTATTCATAAAAGAGTTCCTTACTAAGCGATAGGCTATGTGATTTTAGCT
GAAATAGGCGGATATGAGCAATATTTGTCGGTTGATTTCTAATCTCAATTCAGGCTGACCTTTTTAAATT
AAAAGGTGAGTTTTTATCTGAAATATGATAAAACTAAGGGCTTTAAACGTTCATCCATTGAGGAAAATTG
CATGTCATTACAACATATCATTGAAGCCGCTTTTGAAAAGCGCGCAGAAATCACCCCAAAAACAGTCGAT
GCACAAACGCGAGCCGCGATTGAAGAAGCGATTGAAGGCTTAGATTCGGGAAAATATCGCGTAGCAGAAA
AAATTGATGGAGAATGGGTCACACATCAATGGTTAAAAAAAGCAGTGTTATTGTCTTTCCGTATTAATGA
TAATGAGTTAGTCGCCGGTAGTGAGACAAATTACTATGATAAAGTGCCAATGAAATTTGCTGAATATGAT
GCGGCACGTTTTCAACAAGAAGGTTTCCGTGTTGTGCCTCCTGCAGCTGTGCGTAAAGGCGCCTATATCG
CTAAAAATACAGTTTTAATGCCATCTTATGTCAATATCGGTGCCCGTGTTGATGAAGGTACTATGGTGGA
TACTTGGGCAACGGTTGGTTCTTGTGCGCAAATTGGTAAAAATGTGCATTTATCAGGCGGTGTTGGTATT
GGTGGGGTATTAGAACCATTGCAAGCCAATCCAACGATTATTGAAGATAACTGTTTTATTGGTGCACGCT
CTGAAATTGTCGAAGGGGTGATTGTGGAAGAAGGGTCTGTCATCTCTATGGGCGTTTTCATTGGACAATC
AACCAAAATTTACGATCGTGAAACGGGCGAAGTAACTTATGGTCGAGTTCCTGCGGGGTCTGTGGTGGTT
TCGGGTAGCCTTCCATCTAAATGTGGCAAATATAGTTTATATTGTGCTGTAATCGTGAAAAAAGTCGATG
CTAAAACCTTAGGTAAAGTCGGTATTAACGAATTATTACGAACAATTGATGAATAGTGTTGTTAGCTCAC
TTTCTTTTTAAAATTTGATTAAAACTGACCGCACTTTGTTTCTTTCAAGATAAAGTGCGGTCAGTTTTTT
ATTAATTTATCCATGACTAATATGCTGATAAATTGTGCTACATTGATAAATGTGATTTTTTAGATGAGAG
TAAATTATGTATGACCATATCTTAAATGCTTTAGTCAAAATTGAAGAATATTTAGACAATGAAAGTGATA
GTGTCGAGATACCCAATAATCTATTTAAAACAGATATTTTAGTTGATTACTATTATTATCCCGGACATTT
TGTCGATGTTGATGATGACGAAAAAGAGCTGATTGCAGCTACTTTAACGGATGCCGGTTATGCAGATCAT
TATGATGCATTGGCAGAATTATTATGGAAAGCGAATATTGAGCCTATTCCGAAAGAGGAATTAGTCGATG
GTAATAGTTATTGCTTTATCATGATAAGTTTTGGTGTTGCACCAGTTCAGGCACATTTGAAAGCGAAAAA
AGCGAAATATGAGCAGGTCACTTTCTTTTGTTTGCCTTATACAGATAGAGAAGGGGAGCAACGTTTTAAA
ATTTTAGTGGTACCAAATACATTTGGTAGCATTTTTAAAGAAATGAAGTGTGCATGTCTCTTAGACATCG
AGAGTGAAGAACAATTAGATAAAACGTATTGGTCACTATTAGAACGTGCTATTGGGCAGATATGCCAAAC
GCTGTCTATTGACGTGACTGGCTTCGATTTATCGGATACAACTTACCAACAAAAAACATTAGAAACCTAT
TCACCGTATTTAACGCAGTTCTGCCAATTAACACAAATTCAGAATATAGAAGGCTTTAAAGCACGTTGGT
TAGAAATACAACAGCAACAAAAACAATTAATCCAACAAGTGAAAGATGAAGGTTTTTATGGCACAGTGAA
ACCCGCTTTCTTAAATTACCGTTTTCTGTTGTGTGAGTTTTTAACTTCTACTTATGAAGATCATTGGCAA
ATGGACTATGATGCGTTGTTTGATTATCTTGCTAAATATCTAGAGCAACCTTTTGAACTCGATGAAGAAG
ATGGCTTACAGCCTAATGATATTGCCAGAAAGGTTGAAGCCGAATCAAATTATAGTTTATTAGATATTGA
AACGCGTTTGGAGAGTTATTGCTTTTTACCTTGTCTAAAGACGGATGTAGAAAGCATACTGAACTTAGCA
GAAATTTTAGATTTTCCAATGAGTAAATTAGGTGATTAAAACAACTAAAACGCCCTGATGACAGGGCGTT
GTTGTATTATTTTTTCTTAGCGAGCATGGTGACAAATTTCATTTTAATTCGATTACCATTTTCATCGGTT
TTATGTAATTCGCCCATTTCTTCGTTGTATTTAACCAATTCCCAATCTTGATAATAGGTTTTTAATTCAT
TTTCTTTAAAAGTAAAAGAAAAGGGGACAGGACAAGGGACCTCTTCCGTTGACATCGCCGCAACAATTAA
ATTATAGCCTCCCACATTAGTATGCGTTTGCATGTTTTCAATAATCTGTGAGATGTGTTGTGGCTTGAGA
AACATAAAGACGACAGTGGACAAAATAAAATCATAATTTTCGCTGATCTTTGCACTATTGATGTCATAAA
GTGCGGTCTGAATAGTAAGATTTTCTTTTTCGGCAGTGTCTTGTAAAAATTTGATACTGTTCTCGTTGTG
ATCCCAAGCTGTGACATTGTAACCTAACAGGCTTAAGAAGAGTGAATTACGTCCTTGACCGCAGCCCAAG
TCTAATACTTTACAAGGTGACAATATTTCCACCGCACTTTTCACTTCCGAATGCGTTGGGGTCATATTGT
ATTTTTTATGAAAGTAGTCTTTTTTCTTACAATGAAATTCAAGAACGCATTCTAGATCTTCTGACATGGC
TTCTACTTTATGCCAAGCCTGCGGTTCAACAAGAGGAATAGCCGTTTCTGGTGTAAAAATATGTTCTTGG
ATTGTTTCTCCCGTTTCCGTCAATTCGTAGAATTTGAGTTTCCCTTTTAGTACGCTTAATTTTCCCCATG
TCCCAATTTTCGTATTATGTTTTTCTTGAAACATTTGCGGCAAACTGGAGGCTGTCCAAATTGGCATTCT
TTTATAACAAATGAGTTCATTTTGCATAATTTACCCTTAATTTTATTTTAATAGTTGACTCAAATAGTAG
GATAAGAGAAAAGTAAATCCATTGCAAACCCCAATTTTGGTTATATTCTACACACAATAAACACTTTTTA
CCTTTAAATAAAAATAATCGTAAATATCGTTTGCTTTCTCTCTGTTTAAGTGTTCTAATGCGTACCTGCT
AGACCCGTCTTTATATAAGTTAGTTAGTACAGTTCTTCCTCATTTACAAGCGTTATATTTGTTACTTGAA
AAGCACTCTTACTCATCTTTATTTAAGTAACAGTTATTAGCACTACGCTTGTTTCAAGCATAATTTTAAA
TTTTATCAATAGAAGGAAGACAACATGTCTAAATTAAACGGTACAGTAAAATGGTTCAACTCTGACAAAG
GTTTTGGTTTCATCACGCCAGCAGACGGCGGTAAAGATCTTTTCGTTCATTTTTCAGGTATCATCGGTTC
TAACTACAGAACATTAAATGAAGGTGACCGCGTAGAATACAGTGTTCAAGATTCACAACGTGGACCTTCA
GCGATTGATGTAAAAGCAATCTAAGTTTTATATCAGCGTATAAATAAGCCTCTTACTTTTTAGTAAGAGG
CTTTTTCTTTATTATGTCCATGACAAAATGTTTAAATACTTTGATACCTTTCTCTTTGTAGTATGCCGCA
ATGGCTAAAACAGATTCGTAGTCCCAGCTCATCGCTTTAATTCTACTACTTGTTTATCCGTTTGCTGATC
AATGTTTTCCTACGAGTAAGTCTTATACTCTTTTAGTATTGCGTTTTCTAAAATTTTTAGTATTACATTT
CAAAAATCCAATTTTTAGGGCAGAGTAATACCAAATTTTTAAAAATGTAATACCAAATATAATACTAAAA
TTGTTGGATAGTATTGGAATGTTTTGGAAAGACTTGTCTGTGATTTATGGCTTTCTTATTGATTTTATTG
GGGATTTTGGACTGTTTTGGATAGGTTTGGAAAGTGAAATGGTGCACTAGCTGGCAGGGGAAAGTTGTTT
TAGTAATTTGATTTTATTGGTATTAGGCTTGGATTATTTATAAAAATAATACCAAACATAATACCAAAAA
CTTTGACTAGATAATGTTAGACACGACTTTTTCAGCATAATTTTGTGTCTGAGTGTAAGAGAAAAGTAAT
TTTCCTTTTCTATGAATGGGCTGGGGGAACTCAGGATCAAAATATTTACTATTCGGGTCCCAGCGATTAT
ACGCTGTTGATTTTTTAACACCAGTTATTTCTAAAAACTCTTTTAATGGTATTAATCTTTCCATTTATCC
TCCTATAAATAAAAAACTGCACGATAAAGTGCGGTCGGTTTTCAGTGAGTTTTAATCAAGCAAGTGGTTA
AAGGCTTTAACGAGTGCTAGGCGTTCTGTATTTGACTGGATAAACTTTTTAGCCTTTGTCATGGTTTGTT
CTAATGGATATTTGAAGTTGTAGAGATACTGCCCGCCAATTTGGTTTTCCATTTGAGCTGGAATATTTGT
CCGTTGTAGTTTTTCCTGCATTTCGTGAGCCTGAAAGCAATAACTGTACATCTTAATAAACAATGCTAAG
ACTTCTTCACTTTGTGCAAGGTTATCAACATAAATAGATGGTTCAGGCAAAGCCAGTTGTTGTGACTGGA
CTTCATATTTACCCGTTTTTCTGATTTGGGGTAGGACTTCTTCAAATACCCACGTTTCAAATGGTTCGGC
TTCTGGTTTGCGTGATTTGATGATCAGGCGGTATAAATTCGGTTCGTTGATGTAAATCATTGATTGCGTA
CCGCCAGCTGTAAGGGTGTCTCTAATAGATACACCCTTTGGATTACAATTTTTTTGAATTGCTTGTCTTG
GGTTGGTGTAATCTAAAATTGCACAAACATCATTAGCACAAAACCAAAAATCCAAATTTTGATCTGTAAT
GATACGAACAGGGAGATCTTTAAAACTAAATGATTTGAATTGAATTTGATTTGACATATTTTTGTACCTC
GATTTTTAGTAGTATCGCCATTTAGTAGGTGGCGGGCTTCAACTACCGAATCGAGTCGGCGGAGCTTATT
TCCACAAGGGTATTGTATTAGGCTCTCTCGACCCGATCATAAGAGTGCCAGATATAGAAAAATATATATT
ACGTGCAGACTCAGCAAGACCTGAATCAATTAGCTACCTTAAACGCAACGGTGTTCCTCGAATTGAGGGT
GTTAAAAAATGGAGTGGATCGGTTGAGGATGGGATAGAACACATTAAGTCTTACCGAAAAATCTATATCC
ATCCTCGTTGCAAAGAAACATTACGCGAGTTCAGGCTGTATAGTTACAAAACAGACAGATTAACAGGCGA
TGTACTACCTACAGTGCTTGATGAGCACAATCATTATATCGACGCAATTCGTTATGCGTTAAATCCGCTA
ATTCAATCTAAAAATGCGGCAGGTATTTTCTTCAGTTAACATGAGCGTGAATTATGAAACAAGAATTTGA
AATCAATCAGCTTGCTGAGCTTATTGTTAACAATGCTCTACAAGCGAACAGAGTGAGAAATTTAACCAAT
GTGGGCGTGATAGGTAATACTAAACGCCCTCGTTTGTATTCTGAGTTCGGCTATCCTAAAAAACTCTCAT
TCAGTCACTTTTTCGAAGCATATCAAAGAATGTCGGCTGGTGGAGCAGCAATAGATCGCTTACTTGATAA
GTGCTGGTCTGATATGCCTATTGTTATAGATGGCGAGAAAAGCGATGAGGATAAGGAGAGTTCTGAATGG
GAGCTTTCTGCAACAAAGCTAATCAAGCGTTATTTTAAACAATTAAAAGAAGCCGACAGACGAAATCTTG
TCGGTCATTATAGTGCCTTAATTCTTCAAGTTAGAGATGGAAAAGCATGGGATGAACCTGTCGACGATTT
GTCTTTGAAGTCGCTAAAAGACAAAGGCATTGTGAAGTTGATACCAGTCTGGGAAATTCAATTAAAAGTT
ATCGAATGGGATACTGACGAAAAAAGCGAGAACTACGGCGATCCTTTATATTTCCAATTTGACGAAGCAG
GCACCTCTTTCGGTAAAAATCAGAATAGAAGCATTAAGATACATCATAGTAGAGTTATTGTTTTAAATGA
GGGTTCTGAGGATTCAGACCCAAGTTCTGGTGTGCCATTATTGCGATTAGGGTACAACAATCTCTTGGAT
ATTGAGAAAGTCGCTGGTGGTAGTGCTGAGGGATTTCTAAAAAATGCAAGTCGTCAACTTGGTGTTAAAT
TAACTAAAGAAACAGATTTAGCGACTTTAATAAGTGAAGCTAAAAGTCGAGGCTATGACGGTTTAGCTGA
TGCGATGAATGCGCAAATTAGCAAATTAAACTCAGGTACTGATTCTGCGTTAGTCATGCAGGAAGGTGAT
GTTAGCGTTTTGTCTGTTGCTCCAGCAGATCCAATGCCAACATGGACAGTCTCAGCGAATTTATTCGCTT
CATCTGTTCGTATGCCATTTACTATTCTGTTCGGTCAACAAACTGGTCGTTTAGCTTCTGATGAAGATAA
AAACGACTGGGCTAGTCGCTGTAACGAGAGACGGAACACATTCTTAACCGATTTAATTCTTAAATTTATA
AACCGATTAATTAAATTTGGTGTTTTAGACTCGCCTAAAAACGAAGAAATAACGGTCACATGGTCTGATC
TGCTGGCTCCAAGTGAGAAAGAGAAAATCTTAAATGCTAAAGAATTATCAAGCGTTGCTGAAAGCTCTGT
GAGAGCGTTTGGTATCTCTGCGATCAATCCTAACGAAATAAGAGCAATCATGGAGCTTGAGCCATTAGAC
GAGAATGATTTAGAGCCACCTGAAATTGATAAAAAAGGAGATCCGTTAGTCGATGAGAAAGAAAAAGACA
AACAGAAATCCGATTTTGCCGAGAAGTAAATCAGACCCAATCGGGATGGGGCGTAATGTTCGTAAGATGT
TCTCTGATATTGAGGGGCGGTATTACAAAATAAAGCTAGATATCAAAAATTTGCTTGATAGAAAAGTAAT
ACCGCGATCGATTACAGGGGTTAATGAAAAGTCGGCGATCGTCTGCAGTCAGTTTACAGAGGTACCGACG
ATCTATTTTGTAAATAGCAATGAACATGATTACAACTTCACATCAGAAGAATTTGCTAAATTCAGCGATG
ATATACAAAAAATCTTAGAAGATTGGTTGTTAGAAGAAAGTAGAACGGGTGAGCTGTGGTTTGAGCTGTA
TTTAGAAGAATCACAGAAGGCTGCGACACTATCAACTCATTCATCATTGTCCCAACAATCTGATTTATAT
CTCGCGCAACGACCGCTTTATCAAATACTTTTCAGTGAACCATATTTAGAAAGGTTAGCTATTGCTCAAC
AATTATTCTATGAACAATGGCGTGGTCTTACTTATCAAACAAAATCAGATCTAATCTACACAATTAGTGA
GGCTATAGTACGTGGTGTTAATGTTAAAAAAACAGCTGAACTAATAAGTAAGAGATTAGACATATCTATG
TCTAGAGCTAAAAAAATGGCTCAAACAGAACAATTGTCTGTTTATAGACGAGCTGAATGGGAAGAAGCAA
AAGCAGCTAGGGACGAACTTGGTCTTGATGCTGGGATATTACATATTTCAGCATTAAAAAGCACAACTCG
GGTTACTCATGCTAAAAGGCACGGAAGAGTGTTTACGCCGGAGGAGCAAGAAGCGTGGTATCAAAAAGAT
GGAAATAGATTTAACTGCTATTGTAAATCACAGGTCATTATCAAAGAAGATACGCCATTATCGACACTAA
AAAGGTATGAGAATGAACGTAAAGCTTGGTTAAAAACTCATTAAGAGGGATCAAAACAATGAAACGAAGT
GTTGTTAATGTACTGTCGGTTGTTAACTCTAAAAATATCACAAATGAAATAATTGAGGGTGATGAGCATA
TTGTTGTATCTGATATTGTCCCTGTTATTGACGACATTGTGATGAATAAGGGGTTATATCCAGCAGACGA
GATAGATAAGGGATATAGCACGCTAGATGGTAAGTTAATGCCACTAGGTCATCCTAAGTCAGATGGGCGA
TACATATCAGCAAATGAAGCAATTGCACTTAATAAATTCTACGTCGGCGCATGGTGCGTTAACGCGAGAA
AAGAGGGTGAGAAAGTACTTGTTGATATGAAAGTCAATAAACGTATTGCAAATAGCAGTGATAGCGGCAA
ACGGTTAATTGAGGCATTAGAGGATTTAACTTCTAACGAAGCTGCAAAGCCAATACACATCTCAACTGGC
TTAAATTTACAAAAGGAATATCGCAAAGGTAACTCAAAAGGTAAAAAATATGATTGGGTTGCAACAAATA
TGCAGTTTGATCATGTTGCGATTTTGCTTGATGAGCAAGGTGCTGCCACACCAGAACAAGGGGTAGGCAT
CTTTGTAAATTCTGAGGGGGAAGAAAGTGAGGTTGAGTTTGTAAATCTTGCTGACTCAGCAGATTACACA
AAAGAAACATTGCTAGATAAAGTTAAATATTTCTTTTCTACAAATTCTTCTTTGTCTTTTGAAGAAATTC
ATGAACGTTTATCGAAACTAATAAACAATAATCCTAGCTCTAAAAAATGGTTATGGATCGAATCTGTTTA
CCCATCGCATTTTATTTATAACGATGATGGGAAAAAATACAAACAGAAATACCTAATCGATGACAATTCG
CAAGTCAGCTTTGTTGGTGAGCGCATTGAGGTCGTTAAAAAAGTCGATTATGACGAAATTAAAACTAATG
GAGAAAACATAATGAAAGAAAAAATCTTATCAGCACTCAATGCCGCAGGCGTGAAAACTGAGGGTTTAGA
CGACGATCAGCTTTTATCGGCTTATAACGAGCTTCAAGCTAAGCCAAAAGATGATGGCGGTAAAACTATT
AATAGTGAAATTAGCGAGGCAATTAAAACAGCAGTAGCAACCGCTATTGCTCCGCTACAAGAAAAACTGC
AAGCAAATGAAGATGCGAAAGTTGCCGAAATGCGAGAAGCAGTTAAGTCAAAATTTAGTTTGTCTGATGC
TGTAGTCAATTCTCTAAGTGGTGAAGCATTATCAGAGATGTTCGCAAAAACAAAAAACTCAAACGGGTTA
AATAATTCACTAAACGCAAACAGTGAGGAAAACCAGTGGGGTGATTATAAATTAAATCAAGAGGAGTCTA
AGTAATGGCTAATGTTATCTATCGCGGTCCAGTAGAGCGCGAACCAAAAACCATTAATCTTGTGATTAAT
GACACATCTTCTCCTGGTGTTGTAGTGAAGTTGAACGCTGGGAAATTAGAAGCGGCGACTGATGCAAAAG
GTCGCCGTTTTTTATTGGCTAATCGCCGCTTTGCAGGGCAAACAATTGATCAGGCATATACAAAAGGTGA
TACAGCAATTGCTTTTCGCTTAGAGCCTGAGCATGAGTATTACGCTCAATTAGCTGATGACACTTATCAA
CCTGGCGATGCTTTAACTGCAAAAGCAGGTGGAAAATTAGCGAAAGCTGTTGCAGGTGATGTTGTTTTAT
TCTTCTTCGATGAACAAAAACAACGCCAGATCACTGGTGGAAAAGGTTGGGGCGATGTTGTCGTCGCTAA
CGCGTATGTAAAAGCATAAGGAATTAAACAATGTTGAAATTCACAAAAGAACAAGAGCAGTTTATCATCA
ATGAGCGTATTAATTACGACAAGAAACACGCAGCTATGGCGGCGAATTTCGCACAAGGTGGATTAATTGA
GGGTAATGCCTCAACACTTCCGCGCGATGTTTGGGCTGAATGGGACCGTGAGGCTGTGCAATTGCAACGT
GACGAGCTTGTTATTTTTAATGATTTGTCGCCCATCAATAAAAGCATGCCACTAGGTAAGCTTGTACATC
ACTTCATGACTGTTGGCGATAGCGGAACAGTTAACATCTCTTTAGATGGTCGTTCTTCTGCTAAAACTGA
TGCGCCAGTGTTCGAATATCATGGAACACCATTGCCAATTATTGATTCAACATTTGGTTATGGCTGGCGA
GATATGTTGGCTTCGCAGACTGAGGGTTATTCTATTGATTCTGCACCACGCGCGAACAGTTTACGTAAAG
TTGCTGAGAAAATCGAAGATCTAATGTTAAATGGTGATACTTCAATTTCTGTCGGCGATTCTAAACTTTA
TGGTTTACGTACAGCACCTCGTCGAATGACTGGTACGCACAACTTAACACTGCGCACAGCAACAGCTAAA
CAAGTTTATGAGCTGTTTCGCGACATTATTAGCAAGTTCCACGCTAAAAAATTTATGTCACCTGTCACAT
TCTATGTTAACTATTCTGATTGGTTCCGTTGGTCGACAACTGATTATTCTGAACAGAAATCAGAAGGTAG
TATTTTAACAAAAATCATGACAATTCCAGGTGTTAGTAAAATCATCCCCTCTATGCGAGTGCTTGATGAT
GAAGTGTTAGGAATCGTTAAACGTTCTGATGTTTATCAAATCTTAAATGGTATGCCAATTGTGACTCGTC
CAATCGCCCGTCATAACGAAACAGACGATTACAACTTTAAAATTATGGCAGCGTTGTCTATTGAATTGAA
GTTTGATCATGATGGTAATGCTGGATATATCCAATACACTAAATCGTAAGGAGTATTAAATGGCAAAGTG
GCTATTAAAATACGATAGCCACGAGCTTAAAAAGGGCGATGTTTTTGAGGGTGACATGCTGCCTTTATGG
CTCGTTGGTAAGGTCGTTGAAATTGAAGATGCTTTCGAAGTTGCAACGCCAAATGAAAATAGCAATACTC
TTGGCGAAACTAGCGAAACTAGCGAAACTAGCGAAACTAGCGAAACTAGCGAAACTAGTAATAAAGGGAA
GGAAACCCCGAGAAAAGAGGGTAAACAACATGGCGGAGCTAAAAACTAAAGATATTCACGAATTTATTGG
TGAACTAGGTTATAGCGTTCCTAATGCTATTCTGTCCTTAATTATTGAGCGCGTTGAGAAGAAAGATAGT
GAGTTAAACAATGCTGGGTATGATGACACAACCCTGTCCTTGATAAAACTTTACTCTATTGCTTTGCTTG
TTATCAGTCAAGGTGGTAGAAAATTGTCATCTCAAGGCGCACCAAGTGGCGCAAGCCGTTCTTTCACTTA
TGATCAAGATAGCTTTAAAAGACTTAAAAGCCTTTTAACCAACTTGGACAAAAGTGGGGTAATGAATGAT
TTACCAATTGCGTCAAGCTCTGTCGGGTTTTTCGAAGTTGTGGGGTAATTATGTCAAATTCTGCTAATTG
GGCATACACAGCACAAGCTACGATATGGCACAAAATTGGTGATAATTATGAGACAGGCAAGGCAGAATTC
TCCGAGCCTGTTCTTATTTATTGTGATTATGGCCATAACAGCAAATTAACTACTAGTAGTTTAGGTAGGG
AAGCTGTAGCTAAAAATACAATCTGGACTGAGTATGATAAGGCTAAAAAAGGCGACTATATTTTAATTGG
TCAGTCTAATGAAGCAGATCCTTTCACTGCTAATGCTGATGAAATTATCAATATCATTCGTTACGCCGAC
ACGTTTGATCGTAAACGTGATGACTTTGCGTTGATAACAGGGTAGGTGTATGACTGTCAAATCTAGAGGT
TTTTCACAAGTCAGAAAGAAGTTATATGTTCATTTTGGTGAAGTCTTTTCTAAGAAAATGACAAGGGCAG
CAGCAAGGATTGTGACGATTATAGGTATTCGTTCAGCACTTTACACACCAATTGACACATCAACATTAAT
TAATAGCCAATTTAAAGAAATTTCAGTTAAAGATTCCGTTATCTCAGGGCGAGTTGGGTATTCCGCTGAA
TATGCTGTTTTTGTTCACGATCCAAAAGTTAAACAAAAGTTCAGAAGGGCGACAGCTAGAAAGGAATTCT
TAAAACAAGCTATTGAAGATGATGATATTAAGGTTGAGATAAGACGAATTATAGAAGAGGAGTTGGCATG
AACTTATTAAATGTATTTAAAAGCCATGTTATTTCTAGCAATTTGTTTAGCTTATTTCAAGTTCAACTTC
ATCAATGGAAAGATAATGGTGATAAAAAATCTCAATACATTGTTTTCCAAAATAATGGTGGGACTCCAAT
AAGAGATGGGCTATCAAGCGAAAGCTATATCACTATCTCAATCATTGGCTCTGCTCAGTCGGGGTACAGT
GTAGCTACGAAAGCAAATGAGCTAATTGAGTTCGTTAAGAAAAACGCTATAACAGAGTTCGGCTATATAG
AGAATATGGGTGGAGTACCAACACCAATATTCACATCTGATAACAGAATGACTATGCAACTACAGTTTCG
CATAGTGCATGATAATTAAAGGAGAGAGAAATGAGTAATCCAAAAGATTTTGCGAAATTTGTCGGGCGTT
CGGCAGTTTTAGAATATGCAACGACAGTAACAGGGTCTGGTCCCGCACCTAAAGAAAGTGATTGGAAACC
AGGTGGCGCAATTCGTTCTAAATCGTTCGATTTAAGCCCAAATACTGTCACATCTGAAGCTGATGATGCA
GGCGGTTTTCCTGAGTCACTAGTAACAAACTCAGACTTAAGCATTAGTGTCGAGGGCGAGTTTCGTAAAA
AAGATAAAGAAGATGAGATCGGCATCAATGCACTCATTAAGCTTTATGTGAATGCTGTGAAAGCTCGTAC
TCAACCCACTGTGTGGGTAAGACTACAATTCGGTTCAGTAAAACTCGTCGGGAATATGGTTATCACCGCT
TTAAGTAGTGAAGCACCTACGAATGATTTAGTTACATTTTCAGCAGAATTTAAGGTTGCAGACGCTTCTA
GCGTTACGATTACAACATCTTAATTACAAAAGGCATTCTCACGAGTGCCTTTGATAATTAAATTTAAGGA
TTGCTTATGGAAGCAAATAAAAGTACAGGCGAGTTTTCTTTATCGTTCAACAATAAAGAATATATTTTCA
AACCGTCATTTAAAAATATCGCTAAAATAGGTACACCGACGGATATTGTAAATGTGTATTCTGTCTTATT
TGGTAAAGAGGTTACGTTTTTATTAAATGAGAGCTTAAAAGCCAATAAAGATGTACAGGCTTATGCTTTG
AATATTGCTTTTAGTCCAGTTCTCGGACGTAAGATCTTATCTTGCGCACTTACTATACTGAATGCTTGTA
ATGATAGTGACTTGTCAGGTATTTTTGGATATTACAAGCCTAGCAACAAGGGTATAGTTTATAGAATAGG
AGCAGTTAACACTAAAGATGTTATTGCCCTTGCTAAACATTTAGCACTTCACGGGATAATCGGTAATATT
GATCTGAGAACAAAAGAAAATAAAAGAAGTGAATATACATCAGAGTTTGACGTTGAGGAGTATATCTGTG
CCGCACGTTGTCATTTTGGTTTAAGTCGTGCCGATGCTGAAAATCTAACAATGACTGAGTTTCAGATGTT
AATAAAATCTAAATACCCAGAACAACAGAAAAAATCAACATTATTCACAGAAGAAGAATACGATCAGATT
ATGGAAGATTACTATAAAAATAGAGAGCAGACTTTGAAAAGTAATTGAGATATTATAAAAATTCTAGGTG
CTGTAGTAGATAAACCTAAATTCCACACCATCTTCTCAATACTTTAAGCTGATGAGATGGTGTACCATAG
TTAAAACGAAACTCACACATCTTTGATGAATAAGTGAAAATGCTTCTTGTCAATGCCATTGTATTTTCTT
AAAACACGTTTGGCTTGCGACCAGAAGTTTTCAATGCCATTGATGTGGTTGTGGTCTTGTGCAAATTCTT
TGGAGTGATTAATCCTAAAATGTTTAAAATCACTCACATCAAGAGCATTGTAGCTTTTATAACTGTCTGT
GTAAACAATGCTGTCAGGCTTGATTTTGCTTGTGATGATAGGCATAAGTGTATCTGTTTTGGTATCTTTG
ACGACAACAGTATAAACTTTACCATTACGTTTTAAAAGACCAAATACAGCTGTTTTGCCACCTGCTCCAC
GACCACGCTTACCCTTGCGGATACCGCCGAAGTAGCTTTCATCAAGCTCTATTTCGCCATCAAACAACTC
TTTAGCTTCAAGATTAAGATTGTATTCTATCACAAGTCTGATTTTGTGATAGAATAGAGCTGATGAGTTA
TGCTGAATACCAAGTAAATCACTTGCTGTTCTAGCAGTAACTTGTGCGACAAAAAATTCAAGTAGTTTAA
GCTGTACTTTTTTGCTTAATTTACAACGAGTTATCTTCATATTTGTAGTATATCACATTGTGTAATCTAC
TACAGTCCCAAATTCTATATGGATGGTTTTTATGAAAAAATTACTTATCTGCTATCTATGTTGTTTCTTT
ACTCCTGTTTACGTATTAGCTAAAGATCAAATTATTATAGAATCAGCGCAACAAGCTGTAAAAGCTGAAT
TACTTAAAAGAGCTAGTATAAATGAGAGGATGTGTATTAGTGTTGCACAAGCGTCTTTATTAATAAAAGA
AAAGATTTCAAAAGACAATCTATCTATGTGTGGTGAGTTTTCATCTGATATAAAGTTTGGTGATGCAAAA
GTTTATAGCATGGCTGTTTGTGGAAAAGTTTTTGGAAAAGATATAATCAACAATCCTATTGAGAGTGATT
ATATTTACCAAAGAGCTCAAAAAGATTTTTATTTTAATTATAAAGGTAAAAAATCTTTTTATTATGACCA
TAAATCAACTAAAACGTCTATTCAATATAGTGATGATTCCATGTTTAATGCTATGCAAAATAAATATTGT
AAGTGATACTTGCATTAGTTTTTAAATATTTAACTCAAATAACTTATATGCTTTTAGTTTTATAGGGTGA
TTTATGGATGCAAAAATAATGAATGTCTTACTAATTGTTCTTTTTTCAGTAGTTGTAATATGTTTATTGC
TTTTTCAAGAGTCAAGATTGAAAGATCCAAATAACCATTCAGTAATATATTCAGAGCAGATTCAAGAGTT
GTGCTGTTTAGATAAAATAGGATCATACAAGATTGATTTTATAAGACAAAGTGGGAATGAGTACAAAGAG
AGTGTTCTTGTTGATGATTTTGAGTTAGCAATAAAAACCGTATTATCTACACTAAGAAGGGCAAAAATAG
ATAGTGTGTCAGTAATATCTAACACATCTGATTTACTCTTTATATACCGAGCTTTCTATAACGCAAGAGG
TAGTCAAGAAGGAAAGAAATTAGGAGCGATAAGGATTACAAAAATTTAATGTAACAAAATGAGGATAAGC
CCATTGACATTCAATGGGCTTTTTTATTGGAGAAAATATGAGCGAAAAAATATCTGGGATTTATATCGAT
ATTGATATTGAGACAGCAAAATTACTTGATGCAGCAACAAGTTCTGATATTGCTTTAGGTAAATTAGAAA
AGGCAACAAACGATGTTACGCAAGCAATGCAAAAAGCGGATAATGCATCAAACCAATTAGGTGGCGGCAT
GAATAAAGTTGCCAGCTCTGTAAATGCTGCAACATCATCAATGAAGCGTGGTAGGGCGGCTATACAACAA
TTAGGTTATCAATTCCAAGATATTGCTATTCAAGCTCAAGCAGGAACTAATGCTCTCGTAATAATGGGGC
AACAGGGATCTCAAATCCTCTCTATATTTGGCCCTATGGGAGCTATTGCAGGTATGATCCTTGCTATTGC
TTCAGCAATGGGAACAGCTTTACTCCCAAATTTATTTGATTCCACGAACGCAACAGAAGATTTAGAGAAA
GCACAAAAAGCACTAGGTGAAGTATTAACTGAGAATAGTGATGGTGTTTATGTGCTTTCTGAAAAATTGG
CTAAATTAGCAAAAGAAAATGAGCAAGCTGCAAGAACAAAAATAGCTTCTAGTATGATAGAGGCTAGGCT
TGCTATAAAGTCTGCTGGCGTTGCCGCAAAAGAGGCATTTGGACAAATCTATAATCTTGTTAGCTTTCTT
GGTAATAATGGAACAGCAAGTGTTCAGAATGCAATCAAAGAATTAGATGATTATTCAAAAACAGGAAAAG
ATGTCACAAAAGCTGTTTTAGAGATGGGAGATTCATATGCTGGTGCAATAGCGCAAGTCGCCAATTTAAG
CACTGTTACTTCTGAAATGTCAGAACAGCTAGGCATTAGCCAATCAGAAGCTATAGGCTTATTAAAACAA
CTTAGTCAATTATCTAAAAATCCATCACCAGAAAACGTAGTTCTTCTTAGCAAATCGTTATATTTATTAA
GTGAGAATAGCAAATGGTCTAACGATAATTTAACAAAACTCACTGGAACAGTAAGCAGTAGTGCCTCAGC
TGCTTTGGATGCGGAAAGTGCGCTGCGGATTTTAGAAGCTGCTCTTAAAGATCTTGATAGTGCAACAAGG
CAATCTGATATCGCTTTGAAGGGAGGGGAAGAAAGACTAAAAGGGATTATTGCCACTACAAAAAAATATG
CTGATACGATTGGCAAAACAGCAAGAGAAAAAGCTATTTATGAAGCACAAAACTCTGGTGCGTCAAAAGA
ATCAATTGATAATGCAATCAAGCAGATCAATGCAAACTATGATGTGGTTGAATCAGAAGAAGAAAGAATT
AAAAAAAGGAAAGAAGCAGAAGCGGCCGCAAAAAGGGCAGCAAAACAAAGCGAACAAGCACAAAAGCAAA
TTGAAAACCAATTAACGCAGCTTGGTAATCAATATGAGATTGTTGTTTTAAAACAACAAGGCATGAACCT
TGAAGCTGTAAAAATGGAAGCTGTAATGCGACTTGGGGCAAGTGCAACAAAAGAACAAAAAAGAGCAGCA
GAGAAGCTAGCATTAGGCATCTATGCTGCTACAACCGCAATGAATAATTTTAATTCCTTGCAAGCTCAAG
TGTCGCCAGTTTTTGCATTAGAACAACAGCACCAGAAACAGTTACAAATGATAGAAGAGTATAAAACGTT
ATACCCTCAGTCTATTGCAGAAGCAGAAGCTGTTCGTGCAACAATCGAAGAACAATACAGACAGAAAAGG
ATTGAGGCACAGTGGGATGAGTGGAAGCAATCAAGTGAAGCTGCGAATATGTTTGGTTCAGCTATTGAAG
CTTTAGAGCAAAGTGCGGTATCGACGCTAACTGGAATATTAAACGGCACAATGTCTTTACGTGATGCGTT
ATCTTCTATTGCCAATACTGTTTTGAATAGCGTGGTGCAGAGCCTTGTTGAAATGGGAATGGCGCACGTT
AAATCAATGATTATGGGTCAAATGGCTGCCAAGGCTGCGACTGCGGCACAAGTTGCTCAAGCTGCTGTTA
TTGCCTCAGCTTATGCTCCAGCGGCTTCTATGGTTTCTCTTGCAACACAAGGTGCTAACGCTGCACCTGC
ACAGGCTGGTATAACAACAACATCTGCATTAGCCAAAACACTTGCTGTTACTGGTCGTAAACTGGGTGGT
CCTGTGTCTGCAAATCAAATGTATCGAGTTGGTGAGAACAATCAACCTGAGATTTTTAAAGCCAATAACG
GAACTCAATATATGATACCAGGTAATGCTGGTCGAGTTTTCAGCAATAAACAGTCAAGTGGTGGTGGAGC
ACAAGAAAGAAACGTAACTGTTGTCATCAATCAAACAAATCACTTTAACTCTAGCAAAGATGATACAGGA
AGCCTATCTGAGTTTGCTAAAGGATTAACAAAACAGATAAAAGCAACAGTTAGAGAGGAGCTTACATTAC
AAATGAGAGTGGGTGGTATTCTGGCGAGGTAAAAATGGAAAGATTTAATTTTAACGTAGAAATGAATTAT
GACGTTCAGCATGAGCCTTTAGTTAATCAAGTACAGTTTGGTGACAATTATAGTCAGAGAACATCAAAAG
GTATTAATTCTGATTTATGTAAATACTCAAATTTAAGGATAATTTGTGATGTTGATGTGAAAAATCAAAT
TGATACATTCCTGAAATCACATGGTGGCCACAAAAGTTTTTTATGGCAAAGCAAAACTGAAAACAGAGAT
GTTAAGGTGTTTTGCCCATCTTGGGCATATAGAGAGAATGGAGCAGTATTTGAGTTTACAGTGAATTTTA
TTGAGACATTATAGTTAACATAAGGCAAGCATATGAGCATTTACGGACAACTTCAGCAATACGCCGCGCA
CGGTTGGATCGAATTGTTTGAGTTAGATCTCACTAAGTTTGGCGATATTGTCTATCGTTTCCACGATGGA
TTAAGCCCGTTAGGACAAGCAATTGTGTGGCAAGGGCAAGAATATACGCCTTATCCAGTGAAAGTTGATG
GATTTGCAGTTGATGGATTAAATCCAGTCAGACCAAGTATTACATTCTCCAACCTTGGCGGTGCGATTAC
GCTAGTTTTAGCGAAATTAAAAGGCATTGAAGGGGCAAAGCTCACACGTAAGCGGACAAAGATTATCTAT
CTTGATGCAGTGAATTTTGAAAATGGCAATTTGACCGCGGATCCACACGCGCATTTGCCAGACGATGTTT
TCTATATTTCGCAAAAGACCGCAGAAAATCATCTCACAGTCAGCTTTGAGTTGTTGCCGGCTACCGATCT
TGAAGGTGTGAAGTTACCGCGCAGACAGATCGTGGCGCATTACTGTACGCACAAATACAAAGGTCAGTTT
TGTGGATATACAGGCGATAAGCCGACTTGCTCAAAAACGTTAGTAGACTGCAAGGCACATTTTGGCGAAA
ACGCAGAACTACCGTTTGGCGGATTTCCAAGTGCCGCGTACATGAGGATTTAATATGAAACATATTGACG
ATGCAATAGCGCACGCAAAACAAAGTTACCCGCACGAGAGTTGCGGTTTTTTTGTGCTTAAAAAAGGGAA
ATTGCAGTACGTCGCTTGTACTAATCTTGCGCAAGATACCAAAGAAGAGTTTTTAATTAGCGTTGAAGAT
TACGCGCGAGCGGAGAAAATCGGTGAAATTCGAACGGTGGTTCACTCGCACCCCGACGAAAGCTGTTTGC
CGAGCATTGCCGACCAAGACGCGCACAAGGTCAGCGGTTTGGAATGGTGCATTATCGGTTTAGAGGGTGA
CGAAGTTTCAATGCACTTTATGCCGGCAGTTACAGCAATTCCTGATTTGTACGGACGGAAATTCATTCAC
GGCATGACGGATTGCTACGGTTTTGTGCGCGATTGGTATCAACAAGAATTGGGCATTGAACTACCGAACT
ACAACAGAGTGGACGGCTGGTGGAACGAGGGCGAAAATCTCTACGTCGATAACTTCGAAAATGCGGGGTT
CTATCAAGTCGACGATTTACATGTCGGTGACATGATTGTAATGCAGATTAATGCAACCGTGCCGAATCAT
GCGGGTGTTTATCTCGGTGATGGTTTAATCGGTCATCATTTATACGGCCGTTTATCAAGTAAGGATGTTT
ATGGACAATTCTATCGCGACAGAACAACGCACATCATGCGACATAAGAAAAATACGGCTCAAGGGTGAGC
TAGGTAAACGCTTTGGCAAGGTCCATAAGTTAGCTGTGAAAACACCTGCAGAAGCAATTCGCGCATTGTG
TGTATTAAAAGAAGGCTTTAAAGAGTTTCTGTTAAATTCAGAAAAGCATGGCATTGTGTACCGTTTTTTA
GTGCAGAAGGAAGAACTTGAAGGAAAGCCGGAAGAATTTCAAATGCAGTACAGTGCAAAGACAGAATTTC
ATCTTATCCCTGTTATTAGAGGAGCGAAACGAGGTGGGATATTTGGCTTAATTACTGGCGTTGCGTTGAT
TGGTCTAGCAATTTGGAACCCTTTTGGCTGGGCGGCAATTGGCGGTACTGGAATTTTTGCTAGTACTGCG
ATCATGCCACTTGCAATAGGTGCATCTCTCGCACTTGGCGGAATTTCGCAGTTACTCACACCAATTCCAA
AAATGGAGGGTCCGCAAGAACGTCCAGAGAATCAACCGTCTTACCTGTTCAATGGCGCAGTTAACACGAC
ACAACAAGGGCAACCAATACCTCTGCTTTACGGTGAATTAATTGTCGGTTCTGCGGTAGTATCGGCTGGA
CTGACAGATAAAGAAATTCCTATTAGAAAACAAAATGGAAACAATCAGGGCAAAAACGGTAAGAAAAACT
TCAAGAAAATTTCGGAGTGATAAATGCAAATAGTCGGTCAAAAAGGCGGTAAGGGTGGCGGTGGCGGTAG
AACGCCTGTAGAAGCACCGGATTCACTCCGTTCTCGCTCTTACGCAAAATTCATTGATGTCATCTCGTGC
GGAGAAATTGAAGGTCCAGTAAACGGATTACAATCTGTTTATTTCGGTGATGTGCAGCTACAAGATGAAA
ACGGAAAATTCAATTTTAACAATGTTGCGATTGAATGGCGACCAGGTAGCGTAAGACAAGATTCATCTGA
AATTTGTGAAACAAACGAAGTCACAACTGACGTCAATACAGAAATTAAGAAAGACAATCCAATTACTCGC
TCGATCATTGCCCAAGATGCCGACATTGTTCGCGTGACTATTACTGTACCGGGACTAAGCCGTCAAAATA
AAAGTAACGGTGACATCAACGGCACATCAGTTGAATTAAAAGTTGAATATCAAGCAAGTGGCAGTCAGTG
GATTGATGCCGGCAATATTGTTATTAGCGGGAAAACAACAACGTCATACAACCGCGAGCATAGTTTCAGA
CTAACTGGCGAGGCACCGTGGAACATTCGTGTTACACGATTAACTGATGATTCAAACAGTCAGACGCTAC
AAAACAAAACGATTTTCTCTAAATTGACGACTGTTTTTGAAGAAAAACTAATTTATCCAGGTGTGGCTTA
CGTCGGTGTACAAATTGATGCAGAACAATTCAGCTCAATACCCGCGCGAGGTTATCACTGTCGTGGAATT
AAGTTAAAAGTGCCGTCAAATTACGATCCAATCACACGCCAATACACTGGCGATTGGGACGGCACCTTTG
TTGTGAAATATTCAAACAATCCAGTCTGGATTTACTTTGATTTACTCACTAACGAAGAGTACGGAGCAGG
CGAATATATCAAAGAGGATATGCTCGATAAGTGGTCGATGTACCAAATTGCGAAGTATTGCGATCAATTG
GTGCCGGACGGTTTCGGCGGATATGAACCGAGATTTACGTGTAACGCTTATATTCAGACACGACAAGAAG
CGGGCAAGCTATTGCGCGACTTAACATCCGTCTTTCGTGCGATGAGCTACTGGGCAAGCGGTACACAAAT
GCTTGTTCAGGATTCACCGAAAGATCCGATGTATCAGTTTAACAACACGAATGTTGTTGATGGTCAATTT
AGTCGTTCTGGCTCAAATATTAAAACGCGACACAATGTTGCGCTTGTAACGTGGAACGATCCAAAAAAAT
TCTTCAAGCAGTCTGTTGAATACATCGAAGATGCCGAATCTATTGTGAAAATGGGTTACATCTCGCAAAC
TGAAGTGGTGGCGTTTGGCTGTACATCGCGCGGACAAGCAAGACGACTTGGCAAATGGCTACTCTACACA
GAACAGCACGAAAGCGAAGTAGTAACATTCTCGTGTGGCCAAGACGGCGCAATCCCTATTCCTGGTGAGG
TCATTCAAGTATCAGACGTTCATCGCGCGGGCGAAAGACGTGGTGGCCGCGTTAAAACTGGCTCAACAGT
TAATCAAATCATTCTTGATGCAGCTGTTGAAATTACCAAAACGGCAACAATCAGTATTGTGAACGGAGAG
GGAAAACTTGAGCAACGTAACATCACGCAGCGCGGTAATCTAACGGAGATTAACGTCAATCCAGCGTTTA
CTTCTGTGACAGAAGATAGCACTTGGATTATCGCAAATAGTGACATTGAGCCAGAATTGTATCGTGTTGT
CGCGGTAGTGGAAGGTGAAAACAGCACTTATACAATTAGTGCCGTAAATTACAATCCGTCAAAATTCAAT
TATATCGAAAACGGTGAGGATTTAACTGAATACGACACGACGAACAACACGCTAGAAACGGGCGTGAAAA
ACGTGGTCATCACGGATGAAATTTATCGCGGGCTTGGCGGTAGCATTCAAACTAAAATCGTCGTGAGTTA
CGAGCCGGCAACATCGCTTACTTCACGTTATCAAGTTGAATATCGTGCTGGAAATGAAAACTGGCAACAG
CTAGAGCCAACTACGCTAACATCGGTTGATATTCCGAACGTGAAAGACGGAGTGCAGTATCAAATCAGAA
TCCGAACAAGTAACGTATTGGGACTGTGGTCAAATAATAACGACATAGAGACCTATGAACCGATCGGTAA
GTTACGACCACCGCATAATGTGACGAATTTACGACATAAGGCAATCGCACAAGAAGGTGCATTTCTAACG
TGGGATATTTCGCCTGATATCGATCTTGAGTATTACGAAATCAGAAAGGGCGATACTTACGAAAATTCAC
GGCTTGTTGCAAAGATTAAAGCGAATGAGTTCAATCTTGGCTTTATTCAAGCCGGCAGTCATAAATACTG
GCTAAGTGCGGTTGATTCTTCCGAAGTTCGATCTGACGAACCTACACCAATCTCATTCACAATTACAGGT
GGCCAAGTTGAAAACTTAGTCGCAGAAATTGTTGGTGATGAAGTATTGTTGACATGGAATGAAACGCAAA
ACAATTCATTTTCGACAGAACTTTACGAAGTGAAAAAAGATGATGAAGTGCTTGCGTTGGTGAAAAGTAC
GTCGTTTAAGTTCAAAGCGGATTTTAGCGGTAACAAGACGTTCACGGTGACAGCAATCGATCTCGGTGGA
AATCGCAGTACATCAGCGCAAGCACAGTTGATCATCCATCAACCGACACCGGTAAACATCTCTCAGCAAG
TAATCGACAACTACGTCATGTTGCGCTGGCAAAGTGCGAAAGCAACATTGCCGATTGTCTATTACGAGTT
GAAAAAAGGCGACACGTTCGACAATGCGGAGTTTATTACTAACATTGACGGATTGGCGTTCCCACAATTC
GAAACCGTTGGAGGACTGTACAAATACTGGATTGTCGGTGTAGATAGTGCCGGCAATCGAGGTGAACCGC
AGTTCACGCTTTCAAACGTTGCACAGCCACCAGATTACATTCTGAAATACGACTACAACACAGAGTATGA
CGGAGTAAAAAACGGTTCGGATAAGATCGACGGTAAATTGTATCTTCCGATCAAGGCTGAGACATGGTTG
CAACACTATCAATCAAACAATTTCACATCGCCAAAATCACAAATTGATCGCGGATTTCCACTTTACCTAC
AACCGACTGCTTCAAGTGGATTTTATGAAGAGGAGATGGATTACGGCACAGTATTAGCATCGTCAAAAAT
CACACTAACGCCAAAAGTGGTGAGTAGTGGAAATTATGATATTAGCTACTACATCGCAGTGAAACAGAAT
GAGAGTGATGGCTGGCGTGAACACAATCAAGCATCTGTGTATGAAACTAATTTCAGATATATCAAGTTCA
GAATAACAGTAACTAACGCTCAGAAACCTGTTGTTATTGAGCAATTGAATTTGAAGCTCAATCAGAAACA
GAAAACTGATGGTGGAACGGTGCAAGCTAACGCAAGTGATGTAAATGGAACGTGGGTGGCATTCTCAACA
GAGTTTATTGATGCATCCGTTCCAGTTCTCACACCGCAATCAACACAACCGCTTTTTGCCACATCTGATT
TTAAAGATGAGCCACGACCAAAAGGATTTTACGTTTTCTTATTCGACAAGAATGGAAATCGCGTAAGCGG
TAAAGTGGGTTGGGTCGTAAAAGGGGTATAAAAGGAGTAAATATGGCAGATTTTAACAAGCCGACAGTAG
ATAGTCATTACACGCAATTCCCAAATGAAATTAGAGCCGCCATTAGTGCGGCTTTATCATTTCTAGATGG
TGGATTTCATACTAATATTCCAATGAAAGCAAAGCGTTGGAATCCAACAAGTAAAATTTTTGAAGAATAT
AGTGGCACGCAGTGGGTGCCGATGGCGACTGAGTACAAGTTACCAGTCGATTACAATGTGTTACTTAATA
AGCCTGTGCCGTCGTCTGCAACAAATAGTGACAGTGAAACACAATTCGCAAGCTCAAAAGCAGTGAAAGA
CGCGTATGACTTGGCAAATGAAAAGCAAAGTCCAGCAACAACACTTTCCGGATATGGCATTACTGATTTT
GTTGTGAAAGGTCTTACAACTAAAGACTTAAACAACGTGACAACGCCTGGCTTTTATTCACAAAGACTGA
CTGCAAGAGCTGAACGCAATAAAAATTATCCGTTAACTGAAGCTGGCTCGTTAGTTGTTAAGCCGTCTGC
TTATGTGTTGATGCAAGAATATACAACGTATAAAACTAAACGAATTTATATAAGAAATAGAACCGATTTT
AGCGGGGCGTGGAGCGAATGGAAACTTGTTACTAGTGACGGCTTACCAGTTGGATCAATTGTTTCATTCC
CCAAAAACATTAAGCCAACGGGTTTTTTAAAAGCAAATGGTACGACGTTTAATCAGAACACATATCCTGA
TCTATATACTGTGAACGGAAACAGCAACGTTCTACCAAACCTAACTCGATCTGATGTGGGTATGACTGCG
TATTTTGCAACTGACTCCATTCCTGATGGTTGGATCTCATTTGATTCTATTCGAACGACAGTTACACAGC
AGAGCTATCCTGAACTTTATCAACATTTAGTCGCGAAATACGGTTCCATCGCACAAGTTCCTCTGGCAGA
AGACAGATTTATTCGTAACTCGGGGAGTGGTCTCACGATCGGTGCAACGCAAGAAGATGAGATTAAGCGA
CATAATCACGTAAAAGAAGGCAGCAATTATAATAAATTATCTGCAAGAGCAATGGATCAGGGAGTTTCAA
AAGGTACACCGTCAGGGATCGATTCTGGTGGAGAAGAATACACGGTTGGCTGGATGAATCAAACGGAATG
GGAAAAGGCGACTATTCAAGATTTTGGTGGTGATGAAACACGACCTAAATCAATCGTTTTAAAGCTGTGT
ATTAAAGCCAAGAATTCCTTCGATGATGTTGTGTTTTGGGTTAAAGCGTTTGGTGAGGTCGCTAATACCG
GAATATTAGACGCGGGTACTTTAGCACAAGATTTGCAACAGTTGAGAAGTAAAACTCAACGACTTGAAGC
GTCATTCAATCAGAACAAAACAGAAATTAATTCTAAGATTCAACAAATTGAAAACCAAATCACTACACTT
AATACACCCGTCGAAAGCAGAATTGTTTGGTCGGGAAACGTCACTCAACATTCGACAAATATTCTTGAAT
TATCTGAATCTATTTTAGGTAAGACGCTCATCTTTTATATGCAGTATTCACAAGGACATTCGTTATCAAA
TGACAATAACGTCCACACAGTATCACTTTATGTAGACAGCTTGATAATGAATGTTACTGGGCGAAAATAT
TGCCATGGGGGTTTTTATGCCGGTGGTTGGAAAAATTGTCAAATTGAACTTGTATCTGAAGATCGCATTA
AAATTATCGATGTAACTGGTATGTATTTAAAGCAGATAACTGCAATTTAAGGAGTGTAAATGAAAGTTTA
TTTTTTAAAGTCAGATTTGAATCAATATCAGATTTTCCCAACTCCTCAAAATTTACAAGATTTCATTGAA
TTTGATGTACAAAATGAATCTGAACTTGAACGTAAGCAGCTTATTCTCTGCAAAGGACAGTATATTCTAG
TTGATAGACAACCGTCTGAATTACATGTCTGGAACTGCGATCAGTGGGTTGTAGATGAAGAAAAACAAGC
TCAACGTCTCGCAGAACAGCAAGACGAGATGTGGGAAAAAATCAAGAAAAAACGCTATGAAAATGGCTTG
GGCGGGGTGTATATCGCTCGAGTCGGCAAGTGGTTTCAAACTGGCGAGGAAGAAAAGACTAAGTATCTTG
GCTTAGATAAAGTGATTGATTCACTTGGTGAAATTGATTGGAAGTGCTACGACAATTCTTTCATCAAAAT
GAACCGCACTTTACTCAATGAAATTTTTCTACAAATGGTCGTTGATGAAAATGCCGATCACATTAATGCA
GAAAAACATCGCGCGGAAATGATGAAATCAGCAGAGCCGCTTAATTATGATTTCTCAACTGGCTGGAGTG
CTAACTATGAAGAAGAGTAAATATTGGCTAAACGTTGCGATCGCCTTAGATCAGCTATTTAACGCGTTAA
CTTGGGGAAGTCCAGACGAAACGCTCTCAAGTCGAGCATATCGAGGGGCGGTACTTACGAAAAGCCCGAA
AAAGAAATGGAAATTCTTCCACGCTGCAATTAATAAGTTATTTTTCTGGCAAAAGGATCATTGCAAGCAA
GCATACATCTCGGAGTTAGAAAGACGGCAACTACCGAGAGAGTTTAGCGAAGTTTGATAATGAAAAAGGG
CGTTTAGCCCTTTTATTCATCAAACATCGCATTTCCTTTTGACTGCTTTTCAACAAGATCGCCCCATTTC
TGCATATATTCTTTTCTTTGTGTTAGATATTTTGCTTTATTGTATGTGCCGCGAACTGTCGAATATTCAA
AATGGGCAAGACATACTTCAATAATATCTGCATTAAATTCTCTTTCATTCATCTCAGTACTGAACACAGA
GCGTAAGCCATGTGCTGTGAGTTTATTTTGATACCCGATACGCTTAATTGCTTTATTTGGCGTATCTCTA
CTCATATGTTCGTGAACATTTTGTACACCTGGAAAAACATATTGTCTATGTCCACTAATTTTCTTCATTG
TTTTAAGTATAGCAAGGGACTGCTTTGATAATGGACAAATAAAGTCTTGTACTTTGCCGATTCTTCCTTT
CATTTTATGTTTTGGCACTTCCCATAGTTCGTTTTCCCAATCTATTTCACTCCATTCCATTTGAACTATT
GAACCTACTCTCATTGCGGTGAGTAGAGTAAGCTCAATAGCACACCGTGTTTCTAATGTTATTTTGGAGT
TTCTTAGTGTTTCGAAGAATTCTGGTAGCTCATCAAAAAGAATAGATGGATTATTATCATGAACCGGTTT
AATAAACACTTTCCCTATATCAGCCGTTGGATTGCTTGGTATAATTGAACTATTGACCGCGTGAATCATA
ATATTATTCAGATAACCAATAATACGATGTAGCGTGTCTAACTTACCCTCTTTTTCCAAGCCGCGTAATT
TCGAGATCATGAGTGGTGCGGATATGTCATAGATAGAGTAGTGGCCCACTACATCTAATAAGTGGCGCTG
TAGCCTATCTTTTATATCATCAAATGTATCTTGTTTTAGCTTTCCTGCTTTAACTTCATTTTCTCTGAGC
CTAAGCCAACTCTTTGCTATTGCAGCTAGTGTAAATTCTTTTTCTTGTAATTTTTTCTGAGACGCCTCAA
AAACATGATCCTGTGGGTCTATATCTTGAGCAAGTAAAGAGCGGTATTCATCACGTTTTTGTCTAGCTGC
CGCTAAAGATAATTCTGGATAACTACCTAAGCTTATGATGGTTCTTTTTTTAGAAAAAGGTTTGTAATAC
TGAAAACGCCATATTTTTTTCGAGCTATTTTTTCTTATAAAAAGAAGTAGTCCATGCCCATCGGATAGAT
AGTAGTCTTTTTCCTTTGCTTTAGCATTATTTATCTCTGTGACAGTGAGTGGTTTAACTGTTTTTGCCAT


>5	 1758772-1774402
GTGCCAGATATAGAAAAATATATATTACGTGCAGACTCAGCAAGACCTGAATCTATAAGCTACCTGAAAC
GCAACGGTATTCCTCGAATTGAGGGGGTTAAAAAATGGAGTGGATCGGTTGAGGACGGTATAGAGCACAT
CAAATCTTACAAAAAAGTTTACATTCACCCTCGCTGCAAAGAAACATTGCGCGAGTTCAGGTTGTATAGC
TACAAGACAGACAGATTAACAGGCGATGTGCTACCTACAGTGCTTGATGAACACAATCATTATATCGATG
CAATCCGTTATGCGTTAAATCCACTAATGCAGCATATGGGAAGATCAACACAATTGCCATTAAAAGTACG
CTAAGGATTTTATATGTTTAAAGTATCTGATATTTCGTCAGAAATGGCGAAATTGCATTCACGTATCCGC
ATTATAGATGACTTGTTAGGTGGAACAGAGCGAATGAGAGAAGCTGGTAAAATCTATTTACCAAAGTTCC
CATTAGAAGATGAGGAAACTTACAAAAATAGGTTAGAACGAACAACGCTTTATCCAGCTCTAGAAGAAAC
ACTCTCCCAAATGAACGGAAGAGTTTTTTTTACTCCAATTAATATCACAAAGATTAACAATAAGCTTGCT
AGTGAAATACTCCCGGACGTGGATATGGAAGGGAATAACCTTGATGTGTTTGCATCCAGTTGGTTTCACG
CAGGATTAGCCTATGGTGTTAGTTATGTTCTGGTCGATTACCCAGTTACAAACGATGCCAAAACGCTAGC
AGAAGAAAAAGCTATGGGGGCTAGACCTTATTTAGTTCACATTCATCCATCCTCGGTTTTGGGTTTTAAA
ACGGCTAGAATTAACGGTAAACGTGTATTTACTCAATTTAGATACCGTGAGTTCGTTGATGAAGAGAATG
GAGAATTTGGGTTAAAACAGATTGAGCAGATCAATGTGTATGAGCGGGGAATAGTTCGAAAATTCAGAAA
AATTGAAAATGCGAAAGATGGAGATAACGGTTATTACTTGCACGCTGAGGTGGAGCTTAAGCATTTAGGC
AAAACTCTTGATTTTATTCCTATCGTACCTTTTATCACAAAACAAACTGATCACTTTGGCATTGGAAGAC
CTCCATTGTTGGAGCTGGCCCACTTAAATATTAAACACTGGCAATCCCAATCAGACCAAGACAACATTGT
TAGTGTTGCAAGAGTTCCGCTCCTTGCTAGAACTGGAGCGGTTGAGGGGGAGCAGTTTCAAATTGGGGGT
TCCGTAATTGATCTGCCAAGAGAAGGTAGTCTTTTCTATGTTGAGCATTCAGGTAATGCAATAGGTGCCG
GGAAAGAATCAATTAAAGAGCTTGAATCTCAGATGTTGGTGGCCGGGGCAAAACTTCTTATCAAAAACAT
TATCGCCATGACTGAAAGTCAAGCAAGAGATGAGCAAGGAAAAGAAATCAGTCAATTAAGACTGTATGCC
AACAAATTCGAAGACGCACTTGATTTAGCGCTTGAATATGTAGGTTTCTGGCTTGGTATTGAGAATGTAG
GTAATGTTGAGATAAGCGGCAATATTGATAGTGAAATCGATCCTAACGCCTCATTGGATATGGTTATTAA
ACTGAACTCGGCTGGAGTCATTTCCACCCAAACAACATTTGAAGAGGCAAAACGCAGAGGTTTGCTATCT
GATCATGCTAGTTGGGAAGATGAGCAAGCTAGACTAGAAGTCGAAAGTATGAGTGGAAATTTCCATGGAG
AAAACAATGAGTATTGATGAGCAAATAGAACATCTGCTCACAGATCATAAAATCTTACTCTTTCGTTATG
ACGCCTCATTAAGACGAGAAATCGTAAAACGGCTCAATAAACTTCAAAAACAGATGTTGAGCCGTATTTC
TGCTGTTGGGTTGGAAAATGCAAGTAAAAGAGATGTAGCAAAGTTACTTGGTGAGATAAAAGAACTTATC
AAGAGTTACTACGTTGAAATGTATAGTTTTACAGATGGTGAGTTGCAAAGCCTTTTACCAATTGAAGCTT
TGGCAATGATGGAAATATACAACCAGTCCGTAAAATTCGATTTATTCAACAAGGTGCCGGACTATAAGTT
AAAAGCCAATAAAACCGCTCAAATCGTCGCCGGTTCACCTTTGTCTGATTGGTTCGATAAGCAGGGAGGC
GATTTAAGTTTTAAGTTCTCCGGGCTAATTAGACAGGGTATTTTGGACGGTAAAGCAACAAGCAGAATCA
TCACAGAAGTAAATGAGCTGATGGTGCATTCACGTCGTTCTGCTGAAACATTAGTTAGAACAGCAGTAAT
GAAGGTTAACGACGAAGCTCACAAGCTTTTGCGTGATGAAAACATGGATATCATCAAAGGCGAGCAACAC
ATAAGCACTCTTGACACGAGAACGTCAGAAGTTTGTCGTGCTAGAGATGGTTTAGTGTGGGATTTAAACC
AAAAGCCAATTGGTGATCACAAGGTGCCGTACCAAAGACCACCATTACACCCAAACTGTAGATCAACCTT
GCGCCTAATTATGAAATCTTGGCGAGAGTTAGGATTTGATGTTGATGAAATTCCAGAAAGCACCAGAGCC
AGCATGGATGGACAGGTAAAAGCTAACATCACTTATGAAGATTGGCTTAAAAACAAAACTAAGGCGCAAC
AAGATGAAATCTTAGGCAAGGGTAAAGCTGACTTATGGCGAAATGGTGTTATCACTTTTCGGGATATGCT
TGATCAGTCTGGGCGCCCCTTGACACTCAAAGAGCTTAGGGAGCAGTTTAAGTTAGGTGGTGTTGAAGGT
GCCGTAAATGCTGTTTATAAACGCGCAAGTGAATTAGAGCCGGCATTTACAAATGATATGTTATCCATCG
TTAAGCAATCTAATGGCTATTTAGATGGGTTAGATTATCGCTTGAAAAGCATTGATTCCATCACGCGCAA
AGTTCAAATGGATATTATTAAAACCGGAATAACAGAAGGAGAGTCGCTAAGTAAAATAACTGATATTGTG
CGTTATACCACAATTTTTGAGAGCAAGAATTTCACGCAAAATTATTTTCGAATGCAGAAAATTCTTACTG
AAAAAGGTTATAATATCACCAGAGTTAAAAATACTTGGCGAAAAGGTGCTGTATATAAAGGCATTAATAC
AATCATTGAAAAAGATGGCATTAAATTTGAAATGCAGTATCACACTAAGCAGAGTTTTGACTTAAAGAAC
GGAAAATTGCATGAGTTATATGAAAAAGCAAGGGTTATTAATGGTTCAAGCGAAGAGCTTAAAAGGCTTA
ATGAAGAAATGAAGAATTTAAGTGATCAACTTGAAACGCCTGTAGCTATAGGAAAAATCAGGAATTAACA
ATGAAATATTATCTTGTTTTCCCAGACTCAAATAATCAATTACTTGTGAGAGGTAATGAATACGATTATT
TAACGTTTGCCAAGTTTGATGTTGAAAAAAACGCTTGGGATAATTCTGATGCTTTTTACTGGGGTGATAA
AATTTTAGCAAGTGATTTTATTGATTTTGATCAAATATCAGAAGAGATGGCAAATGAGTGGATTAGTAAA
CAAAAGTAATAAAGCTAAATCATTTGCTGAACGGATACACCATCATCAATTTGATAAAGCGGGACAACCT
TATATTAATCATTTAGCGTTTGTAGCAGGCTTACTCGCTAACGAAAATGATGATGTAATTGCAACAGCGT
GGTTACACGATAGTGTCGAAGATACAGAAGTATCACTCAGTGATATTTCTGAGCTATTTGGTTGTGTGAT
TGCTGATTCGGTTAATGCTATTACCAAAAGACAAGGGGAAAGCTACCAAGACTATCTCTCAAGAGTAAAA
TCTAACGACATTGCTCGAAAGGTCAAGATTGCTGATTTAACTCATAATATGGACCTAAGCCGTTTAGCAA
AAATAACTGAAAAAGATATTGCCAGACAGCAGAAATATCAGCAAGCTAAACAATTTCTATTGACCTAGCT
TAATCAACAGAATCGATTTAAAGGGAGTGAACTAATGAAAATTAGTGATTGTGAATATCAGGTGATTTTT
CAGGAAGATGATGAGTTTCATGCAGCTATATCGTATAGCTCTGACAGTGGATTTGCATTCTTTTTGGTTG
GTGGATGGATGGAATGCGAGAGTGAAAAGACACAAAGAAGAGCAAAAGAGGTTATGGATTGGATGTTAGA
TACTATTAATAGTGAAGAGCAAACCTATCTTGATATCCCGTTTACTCTTAAAGATATCACTTACTCCGTT
ATTGAAAATTATTTTATGTATGAAAATGAAGATGGAAAACTAATACTTGATAAAGAAGATAGATTGAAAG
TAGAAAAGTATCGTCAAGATTTATTAGAACAGCTCGCTTTTCTTGATGAAAAAATCTTGTATATAGACAA
GAAAAGCAAATAGTGAAAAACAACACCAAGAATAAGCCCCGCTGAAAAACAGTTGGGGCTTTTTTGTTTC
CCATTTTTAACCAAACCGCAGCGTAGCAATACGTTAGCGGTTTTTTTTATTCCCGCCATTCAAGGAGTGG
CGATCCAACGTGCTAGGCACATCAACAACAATCACGAGGTGATCTTTTATGTACAATTTTATGAATTTAG
GTAAATTCTCGCAAAAATTTAATGACAATCCTGATGGACTTGGCGGTGGTGCCGGTGGTAACGGTGCTAG
TGAGGCGAAATATACACAAGCCGATCTTGATAAAGCCATTAGCGAAGCAGTCGCAAAAGAAGTTGCTGGA
CTTAAAACAAAGAATTCTGAATTGCTAGGCGCTCAGAAAGATTTGAAAGAGAAGTTAGCTAAATTCGACG
GCTTAGACCCAAAAACCATTAAAAATCTCATGACTCAATTCGAGAATGATGAGGAAATGAAAAAAATTGC
TGAGGGCAAATATAAAGAAGTCATTGAAGCTCGAGTAAGCAAGGTCAACGAAGCAAAACAGCGTGAAATC
GACGCACTCAATGCGAAACATCAAGAAGAAATGAATAAGCTACAAGCAAGCTTAGATCGCTATTCTGGAT
TGGTTCTTGAAAACGCTATCCGTAGTGAGGCAACCAAAGCAGGTGTTACCTTTGGTGCTGACGATGCTGT
ATTAAGAGCTAAGCTCACGTTTAAGCTTGATGACGGACTCGTTGTTCCAATTGATGAAAATACTTTTGGT
GGTGATGGTAAGCCATTGACACTGAAAGAATGGTTCGAAAGCATGAAAGAAAAGGCACCTCACTGGTTCC
CAGCATCGCAAGGCGGTGGTTCTTCTAATGGTAGCCAAAATGGAGCGAAAACAATGTCTCGCGCTCAATT
CGAAAAACTCTCTCCTGCGGAACAAATGAAGACCATGCAGGATGGAATTACATTAACTAACTAAATTAAA
AGAGGTCAGAAATGGCAGAACAAAATACTTTAACAGCAATCGCACCATCTCTTTATGCTGCGTTAAATAC
CGTTTCTCGCGAGATGGTTGGATTCATCCCAGCGGTTAACCGTAACTCAACAGCAGAGCGCGCGGCTTTA
GGCGATGAAGTGACTGTACCAATCGCAAGTGCGGGTGAGCTTGAAGATATTTCACCGGGTCAACAACCTA
AAAATTCAGGCGGTACCACTCCTGAATCAGTCAAAATCAAGATGGAGCACTCAAAAGCTGCTCCTATCAT
TTGGACTGGTGAAGATGAGAAACGTGTAAGTAACGCTGGTGTTTATAATGGCGTATTAGCTGATCAGTTT
GCTGATGGTATGCGCAAGCTTGTTAACTCTATTGAGCGCGATGTCGCAAGCAAAGCGTTGATTGGTGCCT
CTCGTGCCTATGGTGAGTATGGCAAAACACCATTTGGTACAGCGGGTAATTTATCTGACTTCGCTGGTGT
TGCCCGTATTCTTGATGACAACGGCTGTCCTATCGTGGATCGTCAATTAGTCGTCAACTCTGGTGCGATG
GCTAACTTGCGTGGTGTGCAGTCTGTTTTATTCAAAGTGAATGAGGCAGGTAGCGCAGATATGTTACGCG
ACGGCTACACAGATCGAGTGCAAGGTTTTGCCCTTCGCAACTCTGCTGGTATCTCAATGCATAAACAAGG
TAATGCTGCGTCAAAAACTTTAAATGGTGGTGCGGCAACGGGATTGCGTGAACTTGCATTACAGGCTGGA
ACAGGTGATTTCAAAGCGGGTGATTTGATTTATCTAAACGATGATAAAAACAACATCTACACCGTGGCAG
AAGATTTAGGCAACGGTGCGGGCAAATTGAAAATCAACGCACCGGGTATTGTCACTTCGATGTCTGGTAG
TGAAACCATTACATTATTTGGCGACTTTACACCTAACTTTGCCTTTGACCGTAACGCTATTGTGCTTGCA
ACACGTGCGCCAGCACAACCAACTGGTGGTGATAGCGCGGAAGACGTTATGTTCTTAACCGATCCAGTTA
CTGGATTAGTGTTTGAAGTTCGCGTTTATCGTCAATACCGCCAAGTTAAGTTTGAAATTGGTATGACTTG
GGGCGCGAAAGTTATTAATTCTCGCCACTTGGCAATTTTAGCGGGTTAACCTGAAACAATATAAAGAGCG
TTCCGAAAGGAGCGCTTTTTTTATGGAGAAAGATTATGTTTTTTAGAATTGAGAAACAAAATGATCAACT
AGTAGTACATCAAAGCACGCTTTCTGAGCATGAATCTTTGGGCTGGGTTGTTTTAGGACCAGTAGAAACC
AAAAAAGAAGACAAAGACTTATCTGCTTTGAAAGTAGATGAGTTAAAAGCAATGCTAACTGAAAAAGGGA
TTGATTTCGATCCTAAAGCCAAGAAAGATGACTTGATTGCCTTACTTAGCGAAGAAAGTTAAAAGTAAAG
GGGGAGATATGGATTTAATAATCCCTAATGACTCCTACGTCACTTTGGAAGAAGCTAATAAATATCATGC
CAACAGAAATAGTGCATTTGTATGGCAAGAACTTGACGACGAAACGAAAGCAAGACGTTTAGTGAGCGCA
TCGGATTTCTTAGACTTCAATTATCGTTTTCTTGGTAGAAAAGCAGATCCATCACAACTTCGAGCATTTC
CTCGCACTAATACTGGTGGGACTGATAGTAAAGGCATTCCAACTTCGGTCAAATACGCCGTATTTGAGTT
AGCTCTTTACGAGAATCTGAATGAAAATCCAGATAGTGAAATGTCTAGCGTTCGTGTTGGTCCTCTTTCG
GTGAATTTCGAGAAAAACCCAGTATCAGGTAACGCAAGTAACCGCTTTGAATATGTAAAGAGCATTCTTG
ATACCTATTTGGATAAAAGCCAAGGTGGCGGCAAGGCTAGAATGTTAAGAGGGTGATATGTACGGTAGGC
TAAAAAACATTTCATCATCACTCATAAAAAAATTTGGCTCTCCGTGTGTGGTGAAAATTGAAAAAAAAGG
TGAGTACGATCCAGAAACAGGAAGCGTTGACACTGGAATAACAGTAGAAAATAAAGCTTTTTGTCTTTTT
GATAATCTTGCCTATGATTTTCCTCGCCATGAAACCAACAGCAGCGCATCAATGGTTAAGCGAGGAGATG
TTTTACTTTACCTTACAGCAGAGGCTAGCCCTACCTTAAATGCAAGAGTGGCAGTGAATAACGAAGTTTG
GACCATTGTTAATTTCCAACCAATCAAGCCATCTAGCACAATAATTCTCTATCAATGCCAAGCGAGACGG
GTAGGGGGGTGAAATGGGAAGTTTTGTTATTGATATAGCAAAATTCAGAGAAAAGCTCGGCAATAAGGCG
GATCTCGTTCTGAGAAAAGTTGGGATTGAAACGTATGAAAAAGTAAAACAGAAAACACCAGTAGATACGG
GGCAGTTAAGGGCAAGCTGGACAGTAAGTGTTAATGGAATGCCGCAGAATTACAATGGCGATACTTCTGT
GCTTAATACTGCCAAGTTTGGAGACACAATCATTATTGCTACTGATAAAGCTTATGCTCCAATGCTTGAG
TATGGGTTATATCCAAAACCTGGCGGACCTAAAACTGAAAATGGTTTTTCTACTCAGGCTCCACAGGGGA
TGGTACGTATTACTGTTCAAGAAATGATTGCTTGGCTTAATAGTAATCAAGGGAAGTTTAGCTGATGAAA
ATGAAGATTAGAGCCATTTTACAAGGGCATTTATCTGAAATAAATGACGATATAGAAACAGTTTGGGAAG
GTGTGGGAAGCGAACCTAATCTGCCTTACCAAAGTGTTTTTCTGAATATTTCAAGTTCTCTTACAAGTGC
GATCAGCGATAAACCTAAATCACAAGAAACGGGCTTTTTACAGGTCACACTCTACTACCAATCAGGGAGA
GGAACGTTAGAAATTGAAGAAAGAGCTAATCAAATAAGACAGCATTTTTATGGCAAATCTTTTGCTAAAA
AAGGTGTTCAAGTGGTTATCCACTCGCCACCACAAATAGGTGGCACTTATCTGAATGACAACATTCTTGC
GCTACCAGTAACTATTAATTTTACTGCCTATGAACTCTAAAGGAGAAACAACATGGCAACAAACGCACAA
GGCACGAAACGCACGATCGTTTTCGCCAAAGAAACCCAATTTGGTACTAAAGCTACACACACAGGAGCAA
AAATCCTTCCTCGCATAGAAAGCTCATTAGATACCAGTTTTGAGTCTTTTCAATCTCAAGAAATGCGTGA
TGATATGCAACGTGCAGCATCAATTACAGGTTTTGAGAAGGTAGAAGGAGAATTGAAAGGGGAACTTTCC
GCTGGTCAATGGTCAGCCTTTTTAGCCGCAGTATTACGCGGAAATTTCACCACTCAAGCGAAAGCTCCTA
TTATCAAGAAAACAACGAAAGGTAGTGGTGAAAAACAAGGGAAAATCTTAGTTGTACCACAAAACAATCA
CACCACAGACTCATTCACTATTGAAGATTTTTTCCAAGACGTCAGTGTTAGTCGCGTGTATTTAGGTTGC
AGAGTATCTAAGATTAGTATTAATGTACAACCTAATGGTATTGCTTCAATTAGTGTCGGATTTTTAGGTC
AACGAAGTGAAGAAGGAACCACGCCTTATTTTACTTCTCCAACCAACATCAACCAATCAGGCAAGCTCGC
TGGTGTAACGGGTAAGTTATTGTTTAATAAGCAACCTTTAGGACTTGTGACTGGCTTTAAGCTTGACATT
GACTTAAATGCGTCTAGTGAGCCTGTATTAGGTGCAAGATACGCCCCTGATGTATTTATCGGCACCGTTG
CAGTGAGTGGCTCATTTTCTATCTATATGCAAGATAAGAAAATGTTTGATGCTATTCGTCGTGGAGAAAC
GCTTTCTCTTGAATTGCGGATGGACGCAGAAGATGCCACTAACAGCGATTACGTATCAATCATTTTACCG
GGTATCAAGCTCACATCTATTGATACGGATGATGGAGCAAAAAATATCATCCAAACATTGAATTTTGATG
CTTTCCCAGAGGTGTACGATAGGGGAAGCCAAATTGATGACATATTAAAAGTAGCAACCACAATGATTGT
ACAAGATACATTGGCTTAATCTAAGCCAAATAAATCAAACCTCGACTAGCAATAGTTGAGGTTTTTTATT
TTCAACAATTAAGGAAATTTAAATGAACCTACAAAATCTTTCACAAGGTAACTTGTCAGAATCACACCGT
TTTGAATTACTACACCCTGTCACAGGCGAAGGATTGGGAGCTTATGTTAGCGTAGTAAGCGCGAAAAGCG
ATCAAGCGCAAAAATTTGTCGCTAAACAGATGCGGCTGGCTCAAAAGCAAGAGTTTGAAAACGCTCGTAG
TCGTAAACCGAAAATCAAAGAGTTGGACGAAATTCGTGAAGAATCAGTTGAACTTGCAATCAGTCGTATT
GTCGGATGGGAAAATATCGAATGGGGCGATAAAAAAGATTTACCGTTTACGCCTGAAAATGCCCGAATGG
TGCTAGAACAATGTGATTGGATTATTGAGCAAGTGCTTGAGCAGTCCAATGATTTGGGAAAGTTCTTGGT
GAGCTAATAGATGACTTGCTTCGCTATGCGGAGCAGGAATTTAAACTAGATAAGAAACCAAAAGAATCAA
ACAGTACGCTGAGAGAGCATTTACAAGCAATTGCTGAGCAAACAGGCACTACACCTGAAGAGCTGGATAA
TCCGGAGCCTAATTTGGCAGTACAGCATTTGCTTGTGATCTTTCAGCAGCTATCTCTTTCTCGTCAGGCT
GGAATGGTATTAAATCCAATTACATACAGCGAAATTGTAGCGTGGTCGCAGTTATATCAAACTCGCCTTT
CGATGTGGGAGATTGATGTATTGAAACGGATCGATTTGGTTTTTCTTAATATTCAAAATGAATAGGTGGC
GAATGGAAACCTTTACCTTTGCTCCAAACTGGGGAATGAAATTAAGCAAAGAGCCAAAAGTCAAAACCAT
TACTTTCGGCGATGGCTACGAACAACGTCTAAAACAAGGGTTAAACCACAATCTACGAAGCTACTCTCTT
ACATTTAGTGGAGATATAAATCAAATGCAACAAATTGAAGCCTTTTTAGACCGTCACGAAGGGTATAAGG
CTTTTTTGTGGTCCCCTTACCACTCCACGCAAGGTAAATTCAAATGTTCAAAATGGGACATTGAGCAAAA
AGAGAGCCACTGGACAATCTCTTGTGAATTTAAAGAGGTGGTAGCCTAATGAAACAAGGATAATTTATGA
CAGATATAGCCACTCTTGCCATTGAGATTAGAACTAATGGTATATCTCGCGCAAATCGCGATTTACGTAG
TGTTGAGCAAGTATCACAAAAAACGGAAAAAGCCGTTAACTCTCTAAGCCTTGCTGTGAACGTATTGAAA
CGCTTAATGGCGTTAGGGATTGGCATTCAAGGCCTCTCAGGGTTCTTACAAATGGCTGACACAATGCAAT
CCCTGCGCGCTCAAGTGAAATTTGTGACAGGTTCATTGGCAGAGTTAAATAAGGTGCAAAATGAGTTATT
TAATATTGCTCAACGTACGCGTTCCAGTCTTGAATCAACAACACAGCTCTATATTCGAACATCACGAGCC
TTGAAGGATTACGGCGTATCGCAACAGCAAGCATTGCAGTTTACTGAAACCATTAACAAAGCAATGGCAG
TGGGTGGTGTTGGTGCGCAAGAGCAAGCCAGTGCTTTAATGCAATTATCACAAGCGCTTGGCTCGGGGCG
TTTACAAGGTGATGAATTTAGAACAATTGCGGAAACCGCGCCGATTATTCTTGATGTAGTCGCGGAATAT
ATGGGGAAAAGTCGAGCTGAAGTGAAAAAACTGGCGTCTGAAGGCTTAATTACCTCGGAATTACTTTTTA
AAGCAATCAGTGGCTCAACTAAGAAAATCAACAAGCAATTTGAAGAAATGCCTCTTACATTCGGGCAAGC
AATGCAGCAGCTGCAAAATGCGGCCTTAAAGTTTGTTGGGGATTTGAATCAATCTACCAACGCAACCAAC
TTATTAGCTCAGGGGGTGAGTTTTTTAGCTGAAAACTTCTAAGCCGTAGGTCATTGGTTCGAATCCAATA
GGGCGTGCCATTAATTTTATTTATTTTCAATACCTTAAATATTCATAGATAACAGACGTTGTTTTTTCTT
GGTACCATGTGTCGTAAATGTACCTTAAAATCGGAACGTATTAGCTTCACTGCACTCATCTTCTTATACA
AAACTAGCATTAACCGATTTGACAGTTCACGCCCTAAAAGTTTAAAGCACACACATGTATTGAATTAATA
CAGGTCTTGTTTCCTTCTTCATACAAAAGAAAGCTGTAAGAAAAGTATAGGTTACTCGTCCAAATAACAC
GACAGTAATTTGCATAATAAGGAAAATAAAATGAAAAAATGGTTACAACATTTCCAACAATCTCATTTGG
ATATCACTCTTTTACGTCTTAGCGTTATTCTGCTCTTTTTTATTTTTGCTAATACTAAATGGTTTGAATT
TGAAGTAGAAGCTCTGAAACCAATTATTTCCGCTAGCTGGTTAAGCTTTCTTTACGACTTATTTGGTGTA
TATAAAACAAGTTATTTATTAGGGATTATCGAAACTCTGGCTTATCTCGGCTTAATTATCGGATTTAGAC
AGCCTAAAGCAGGGTTATTGGGTAGTGGCTTAGTCCTTATCACAGCACTTGTCACAGTAAGTCTATTACC
GCAATTAGGGTTTAATGGGTTTATTTTTAAAGATATTTTATTAATTGGCATCGCACTCGTTTTATTTAAA
TATGATTTAAATCGTGCTTACCCTCTTTGAGAACATGTACAATCTGGTAAGAAAAAATGGAAAGTTAAAC
CCTTTCCATTTTTTATTTTTCAAGTTTTATCAAGGCATTATTTCACAATTTCGCCTTTGGCTTGCAAGTC
TGCATGATAAGAAGAACGCACAAACGGACCGCAAGCAGCGTGTTCAAAGCCCATAGCTTGTGCTTTATCA
CGGAACTCATCAAACTCTGCGGGTGGTACATAACGCGCAACAGGTAAATGATGGCGACTTGGTTGTAAAT
ATTGCCCTAAGGTTAACATAGTCACACCATGATCGCGTAGATCTTGCATCACTTGCAGAATCTCTTCATT
AGTTTCACCTAACCCCACCATTAAACCTGATTTGGTCGGAATATGTGGAAACATCGCTTTAAAATCTTTA
AGCAATTTCAAAGACCATTGATAATCTGCTCCTGGACGAATTTCACGGTATAAACGTGGTACATTTTCTA
AATTATGGTTAAACACATCTGGTGGATTGTCTTTCAATTTATCCAACGCTTGCTCAATTCGCCCACGAAA
ATCAGGAACCAAAATCTCAATTTTGATATTTGGATTGAGCTGACGAATTTCTTTTACACATTCTGCAAAG
TGACCCGCACCACGATCAGGCAAGTCATCACGATCCACAGAAGTGATCACCACATAACGCAATTTCATGT
CTTGGATTGTCTCCGCTAACTTACGTGGTTCTTCAGGATCCGGCGGTAAAGGCTTACCATGCGCCACATC
ACAGAAAGGACAACGGCGAGTACAAATTGCCCCTAAAATCATGAAGGTTGCTGTTCCGTGATTAAAACAT
TCATGTAAATTCGGGCACGATGCTTCTTCACACACTGAGTGTAAACCATGACGACGCATGCCGTTTTTAA
TGCTATCAATTTTGGCAGAATTCGCAGGGAGTTTGATTTTCATCCATTCCGGTTTTTTTAATAATTCCTG
ATTTGGATCGATATTTTTTACCGGGATAATGGACGTTTTAGCAGCATCACGGTATTTGACACCACGTTCC
ATTTTAAAAGGTGTACCCATCTTGGTTCCTTAACTTCTAATGACGTTTGAAAGTGCGGTCGGTTTTCAAC
AACTTTCAGAAATGTTAAAAATTTGTTGCATTATATCCTAATAATTGTGCAAAGTGTGCAACTAATTTCG
GTGCGACTTTTTCACAGCTTGCTTGTTGAGGATCCATGAAATCCGCTAACTGGCACATTTCTAAACCGGC
ATAACCACAAGGATTAATAAAGTGGAATGGCGATAAATCCATATTAATATTCAACGCCAGACCATGAAAA
GAGCAACCCTTACGAATTCGTAAGCCTAAAGAACAAATCTTCTTCTCATCAATATACACACCGGGTGCAT
CCGCTTTAGGATAAGCGTGAATGCCATAATCTGCTAAGGTATTCACCACCGCTTGTTCAAGCGCGCTCAC
TAATTGGCGTACATTGAATTCATTACCTAAGGCTTTTTGGCGTTTAATATCAATCAACACATACATCACT
TGTTGCCCTAAGCCATGATAGGTGATTTGTCCACCCCGATCAGATTGCACCACCGGAATAGTCGTTTGTT
GCAATAAATGTTCTGCTTTACCTGCTTGCCCTTGGGTAAAAACCGCAGGGTGTTGAACGAGCCAGATTTC
ATCTTGTGTATCCACATCACGTGAATCAGTAAAGGTTTGCATTTGTTGCCAAACCGTTTGGTAATCTTGT
ATGCCAAGTTGGCGAACAAGTAGTGGGGATAGATTAGACATTTTTCGTTATAGCACCATTCTGACGCCAT
CAATTTTGGCAAGCTCAACATAAAGCACTTCGACTTGTTCAATATGCTCTGCAATGATATCAATAGACAC
CGAATTGTAGGTACCTTTGCTACTTAATTGCTGACGCGGATTGTAATCCCCTTTTGCATATTTTTGTACC
ACAACCACAACATCATCTATCAGATCCGCACGATTCGCTCCAACAACTTTAAAGGTAAAAGCGCACGGGA
ATTCCAGTAGATCTTTTAATTTCGCTTGTGGCATCTCATTGAGTTTTATGATTTTTTCTGTCATTGTTCC
ATCCTACTCTTTATCAAAGATGAACCGCACTTTTCGCTAAAAAGTGCGGTCATCAAATTGCAGTTTCTTG
CTTTTCAATATGGGGTGAGTTTTTGATTAATCAAACAAACTTTTTACAGTTAGGACTAACCAATCCCAAG
CCTTACCAAAAATACCGCCTTCTTGGACTTCTTGCATCACTTGTAAATCAATTTTCGCGATGTCTTTACC
CTCTAATTGATAAACGACTTGACCCACCACTTCACCTTTCGCTAACGGTGCTTGCAAGTATTTTTTATTG
AGTTCATAACGGGCTTTTAACTCAGTTTGTTTGCCTTTCGGGATCGTAATAAATCCATCTTGTAATACCC
CTAAAGACACTTTCCCCATGTCACCATAATAAACAGATTGCTCAGAAATCGCTTTACCCGCTTCAAGGGT
TTTAAAAGTATCAAAATTCGCGAATCCCCACTGTAATAATTTTTTACTTTCGACTTCACGTCCTTTAATA
GTTGGTACACCCATCACCACCGAAATCAAACGCATATTGTTTGCGTTGGTCGCTGAAGCAACTAAGTTAT
AACCTGCTTTATCCGTATGCCCCGTTTTAATGCCATCCACTTGAATGCTTTTATCCCATAACAAGCCATT
ACGGTTATTCTGTTTAATCTTATTAAAAGTAAAATCCTTTTCCGCGTAAATTTTATATTCTTCCGGTAAA
TCACGGATTAAATGCGCACCAATAATCGCCATATCGCGGGCAGAGGAATATTGATTATCCTCATCTAAAC
CATGTACCGTGGTAAAATGCGTATTTTTTAAGCCAAATTGTTGCGCATATTTATTCATAGCGTCAACAAA
GGCAGGTACAGAACCAGCAACATGCTCTGCAATGGCCACAGAGGCATCATTACCTGACACAATAATCACA
CCGCGGTTTAAATCTGACACAGACACTTGCTGATTTAAATTTAAGAACATTTTTGACGAGCCAGGAAAAT
TCTTTCCCCATGCACTTTCGCCAATCGTCACTCTATCCGCATTATTGATTTTACCTTGTTTTAAAGCATC
GCCAACGACATAACTGGTCATCATTTTTGTTAATGAGGCAGGATATTGGCGTTGGTCAGGATTCAATGCA
GCAATAACCGCACCCGAATTATAATCCATTAAAATAAAGGTTTGCGCATTCAATTGCGGCACCGCAATCC
CATAATCAATATCTTGCGCCAACAAACTTGGGGCAATACATAAGCCCGTTATCAATGCGATTTTACTTTT
CGTTACAACTGTTTTAAACAT
