# Supplementary material for: Comparative analysis reveals the Genomic Islands in Pasteurella multocida population genetics: on Symbiosis and adaptability
Source: BMC Genomics. 2019 Jan 18;20:63. doi: 10.1186/s12864-018-5366-6 (PMC6339346; doi:10.1186/s12864-018-5366-6)
Supplement: Supplementary file 9 — File S2. Detailed information on predicted phage of each strain (ZIP 5010 kb). [file 12864_2018_5366_MOESM9_ESM.zip › File. S2. Detailed information on predicted phage of each strain/CIRMBP-0884/detail.txt]

gi|00000000|ref||  [asmbl_id: NC_000000].2463037, gc%: 40.43%

CDS_POSITION                       BLAST_HIT                                                                            EVALUE              prophage_PRO_SEQ
---------------------------------------------------------------------------------------------------------------------------------------------------------------------------------------

#### region 1 ####
35..241                            PHAGE_Mannhe_vB_MhM_3927AP2_NC_028766: hypothetical protein; -; phage(gi971741514)     1.90e-09            MKCKCPACGAVLSLDVLLQHEQASLAVMSALSLNGDFGRLAVQYLGLFRPEKTALTMDRVAKLINQFR
317..505                           hypothetical protein; -                                                              N/A                 VVLNSRHNLKLPLNSHGYLYEVMTKWQPRNLVKNSPVHQNNNQVTANKTSKALQNLAEFANG
498..692                           hypothetical protein; -                                                              N/A                 MDEVWLRATVAKGLAGLVVLRLPGQPPEDMITKTAEIWIKAILHQKIFNGGMSKRTNGESKKRF
731..853                           hypothetical protein; -                                                              N/A                 MLLERLPKRKVLALPEPKITVLTAEERERNLTFCQHLEKY
863..1327                          PHAGE_Mannhe_vB_MhM_3927AP2_NC_028766: hypothetical protein; -; phage(gi971741515)     1.36e-29            MYENRKSIIAKIHIGKNTLKMDDDVYRAFLQSTVGKTSCKEMNIAELLNVLRAMKDKGFEPTATKFKHQRRPKPAEYKEMYLRKITALLTEHQLPQSYADSMAKRSFKVDFVHWLDVWQLKKVIQMLEVYNRRQQRDEEQKNTIELLDISAKKQ
1364..1534                         hypothetical protein; -                                                              N/A                 MKKLFILITLSLFSLASFSMTDKAQKELEKALKGTIKHLEMLRLQWSKAHSDTIKI
1825..2253                         PHAGE_Mannhe_vB_MhM_3927AP2_NC_028766: mor transcription activator family protein; -; phage(gi971741519)     4.60e-44            MSTDIENVAEYLPNVVHEMVNIAGFSDVEKIIKRFGGSRFRFSDGIHYFPKLKELIGKESAIKLRTHFQSEEIYIPRCDVALRVLRNQRLKADFDYLTQREGKSGRMSMLEICHKYKISDRQAWDIVYSLQREPKAQQTTLF
2341..2562                         PHAGE_Haemop_SuMu_NC_019455: putative N-acetylmuramoyl-L-alanine amidase; -; phage(gi418489052)     4.57e-08            MAIEKIIIHCAATQNGVRLAKRGKTAAQIIDDWHFDAHFRREINNKLRLIVIYTPLAITLSLIQTGWLNLVAK
2816..2983                         hypothetical protein; -                                                              N/A                 MNKLHRLFGWLHTYFRKPINTCRPKCYSKKAWSYRVKGKPTLAQQLYLKIGVVNG
2976..3212                         PHAGE_Mannhe_vB_MhM_3927AP2_NC_028766: hypothetical protein; -; phage(gi971741521)     2.94e-11            MAKLSELITNSDGRLSTTGFIQFFGALLMAAILIFCVWLDRAYVPELFMTFAIFCGGGAATKGFAVAVERRKNRAGAE
3209..3466                         hypothetical protein; -                                                              N/A                 MTLQLILVAIAFFLGLCGYVIFKLKRANNTIDALLKENAQLEQDKAIVTTQRNNQRERKRNEETANHATRDKLIDSLHKSHDLRD
3633..3833                         PHAGE_Mannhe_vB_MhM_3927AP2_NC_028766: hypothetical protein; -; phage(gi971741524)     1.15e-09            VFFGGVWFKRLDADFKELKAEINKIKESYQTKEMANHVNSGFSSQLDRIFDKLDSIEGKLDKKVDK
3833..4081                         PHAGE_Mannhe_vB_MhM_3927AP2_NC_028766: hypothetical protein; -; phage(gi971741525)     1.51e-11            MRQKNKSTGEKLDAILDKLDGIADKVDKQNKEIADLQKQVQALQADLSEMAKKNRNQALIAGGIGGGIVAVGIELIRLQFGG
4085..4582                         PHAGE_Mannhe_vB_MhM_3927AP2_NC_028766: DNA-binding protein; -; phage(gi971741526)     7.19e-66            MAFDEKTRALVRRYYVFEFLSLEQSASKAGVSFNTARRWKKEAEKKGDDWDKVRDVQVMAGNELTDITKGLLSGFIIQYRATMDEIQNSNLNAQDKVDRLSSLADSFAKMTAASKRILPEISAIATAMKTIELFANLIKTKKPHLLPDFIELLDEIKPLIDKEFK
4632..6278                         PHAGE_Mannhe_vB_MhM_3927AP2_NC_028766: terminase large subunit; -; phage(gi971741528)     0.0                 MKIKEFEKKLEELRRELQRNIEASFEGWTDDPKSIATRRQQVFDPVGGFEFFVQQYFPHYVRSEHKSQLHEYLFEQLPQSVVELERSIRQAIAAPRGEAKSTICTQLFPLWCMVRGLKKYIIIAMDTETQAYEMLEAIKMEIEANPRLHIDFPELGMGKVWRAGAIITSLNQKVEAVGAGQKLRGRRYGAYRPDLVVLDDIENDKSVEKPEQRNKLHNWVLKAVLKLGAAGEKFDVIYVGTILHYDSVLSRILNTKGWRRVRFKAILRMPDNMHLWDQWENIYLSEEGDDDTLSDLFYKQHKAEMDAGAVVSWLRRPILQLMKIRASDGHSAFDSEYQNDPVSGDDAIFENSIQYWTELPANLIYFGALDPSLGKAGASRDPSAILVGGYHRETGKLYVIEAQVKKRLPDLIIEDVIRLHKQYECQRWFVETVQFQEFLKDELVKRSAQRGLPVPATAIKPNTDKMLRIESLQPHIANGLILLHRSQATLISQLRHFPKADHDDGPDALEMLWKNAVSSSAPIEFMTIDGDLGRDEFDDSDLYSIWRR
6282..7922                         PHAGE_Mannhe_vB_MhM_3927AP2_NC_028766: portal protein; -; phage(gi971741529)         0.0                 MAKKKKKLQQVKKVQVGLDTQTNEARVTETGRIISDHPSNKITPAKLKGILEDAESGDITAQHELFMDIEERDSCIGANIQTRKRAILTLDWRIAEPRNATPQEEKLQVEIDELFYQFPMLEDLMVDMMDAVGHGFSALEIEWKQAEGKWIPVNFIACPQSWFKLDKDDNLLLKTPDNQDGEPLRQYGWVVHTHKSRTVQLARMGLFRTLAWLYMFKHYSVHDFAEFLELYGMPIRIGKYPFGATNDEKRTLLRALAQIGHNAAGIMPEGMNVELHNVTNTTGSAGSNPFLQMVDWCEKSAARLILGQTLTSGADGKTSTNALGQVHNEVRRDLLVSDAKQIAQTITQQIILPYLQINIDPNILPSRVPYFEFDTKEYADLSVLADAIPKLVSVGVRIPENWVRDKAGIPEPQENETILSAVQHDFKTDLNDVENPKKQTALSVQNHVTGCQCDGCRGVALSANTDSSTAQGVLDGGLAQAFNEPDFNKQLNPMVKKAVSVLMACDSYDEAAEKLAEAYPEISSHEHEQYLANALFLADLLGGTNV
8226..8780                         PHAGE_Mannhe_vB_MhM_3927AP2_NC_028766: head morphogenesis protein; -; phage(gi971741530)     6.60e-107           MADPKTGEYFGTPRRLNTIYRTNVQAAYSAARYQRMMDNIDHRPYWQYSAVGDERTRPSHLALNGRIYRYDDPFWSTFYPPNGFNCRCAVIALGERDLKRKGLNKPDDSSEFLVKVKRPADKNGNQETTVGFKLPDGSIRVTDKGFDYNIGRLNYRPNLDLYPEKLAHQFAKTEMQGAEFKQDF
8798..9214                         PHAGE_Mannhe_vB_MhM_3927AP2_NC_028766: head morphogenesis protein; -; phage(gi971741530)     3.11e-33            MKIKKQLGVDDKLTAEQMFNVRDKLSMNFKFTAGVLSTSSKRMLESDVATVWFSDDSLIKQLNSRDGQDFDLDDYANIPDLIYTPDKIIKEATAYQFYKEIKGKKLLVVLKVLHDKNEIFIQSARRVSEKQWKKAFKK
9355..9771                         PHAGE_Mannhe_vB_MhM_3927AP2_NC_028766: G protein 2; -; phage(gi971741531)            2.05e-70            MIDVDINDVEKIEAVLSDIAHKTQNRTSLMRSIAGTMESAVLQNFDEGGRPKWLGLKYRKGTPLVDTENLMGSITSRYNNDSAEVGTNEPYAAIHQFGGMAGRGRKVKIEARPFLILTQQDKDDILEDAQNYFRSIIE
complement(9866..10024)            hypothetical protein; -                                                              N/A                 VSFISSSSLKILGLQNKGWRNLKRGERLQHGLFCDEVIFGNEIKDKTIFKTF
10014..11051                       PHAGE_Mannhe_vB_MhM_3927AP2_NC_028766: hypothetical protein; -; phage(gi971741532)     8.89e-78            MKLTLAACSFEINKAKYGRIQLLPYGEFRATDGRPTDVEAWYVTDTNGADVVALANSKRNPLPIDYEHQIIHSQKNGKEAPSAGWMEYLYFTPQGIFADVRWTDKAAEYIKNGEYRYISAVFAYDTEGYVRKIFHAALTNTPALDGMDEAMVAASVQLLNEEAQEMDKELLAMLCSLFGVASATETEIKEKVTALSQAKGESKVVLSDVYSALKEKEQSVAALSEKVNAFDPSKYVPVEQVVALQNDFNAFKDGVEKDKKSALIQTALSEGKLAPALKEWAEGLSVEALTGYLEKATPVAALSGEPQSKGDPNNNVVALSESEKAAAKALGMSESEFRKAHKEIN
11051..11968                       PHAGE_Mannhe_vB_MhM_3927AP2_NC_028766: major head subunit T; -; phage(gi971741533)     4.19e-152           MAFKKSDVLNHINEQFKKDFAAGLGKIAPQWPEVAMEIGSNTDTNTYGFLGDFPKMKEWVSKRQIKNMQAQGTSIKNKTFEATVQVPRTNVEDDQVGLFRPMVQQAGQSAAELPDDEVFALLKKGESTLCYDGQNFFDTDHPCYAEVDGTGVNTQQSNLTTGSSGGKPTFYLLDTTNVIKPFIWQKRTAPEIETKFDASRSDTVFMEDVYIWGVRARGAAGFGFWQLAHCVKDTELTAENIMEVVAKMQTLKGDGGKLLNIRPSVILVPPALEFKARQICEAEVINGTTNVLKGRLKVMVSSQIL
12007..12594                       PHAGE_Mannhe_vB_MhM_3927AP2_NC_028766: hypothetical protein; -; phage(gi971741534)     2.82e-20            MSKNKSKKETADVKPEDVKPEDVKPEDVKQEDVKLEDVKLEDVKPEDVKPEDMKPEDMKPEDMKPEDMKPEDVKQEDVKLEDVKLEDVKPEDVKPEDMKPEDMKPEDMKPEDMKPEDMKPEDVKLEGKGYLEAIHPVAFDIRLMSHHPHESYGRCGYRFNKENAVRIPAEELTGEQVSRLLDDPYLEVAPVTEEE
12597..13019                       PHAGE_Mannhe_vB_MhM_3927AP2_NC_028766: hypothetical protein; -; phage(gi971741535)     2.05e-55            MYATINDFISRVGEFQVMELTDRENIGEVNQAVLTIALLDSSSQIDGYLVGRYKLPLKTIPQNLTRICCDLTRYRLASMSDVSITEEIIERYKLSLRELEGIASGKVSLGIAEDEQASTGENTVIFTNVANRVFSRDNEN
13003..13644                       PHAGE_Mannhe_vB_MhM_3927AP2_NC_028766: hypothetical protein; -; phage(gi971741536)     4.14e-60            MITKIENALVERLKKGLGKLANTVKSYGGELDDESIGTARLPAVLVTYGGSRIECKDLRRRRHKSTDTFVIILAVRSLKSNQVARQGGVDRREIGVHQLISAVRRLLDAQTLGNLVYPLNPKRIRTIFNNAQFRSDKITVYAVEYEVSYDDLPPLEDGLFPEATSDKTSPDYVFNAYEGMLSEQQPMLEQVVGKIVDPTTKDFVEFNVETQKG
13648..14040                       hypothetical protein; -                                                              N/A                 MKRFFALIMIAFLPVHVMSAANMAPIIAAAATTGTRSNQENDRDKADSQAQIIAITQGGLTVDADSGHVIIRCLWQKGGLCKIRGGKEGEGFISRRTDLILTPQEFAEREGYKKVHRITLLPLYLDVSKE
14043..14210                       PHAGE_Mannhe_vB_MhM_3927AP2_NC_028766: hypothetical protein; -; phage(gi971741537)     1.91e-20            MKVKAAVGVKVPLENQPLAYIEQEPVEVENTIYYQRRIADGDLIEVKGNKKADKS
14207..15616                       PHAGE_Mannhe_vB_MhM_3927AP2_NC_028766: tail sheath protein; -; phage(gi971741538)     0.0                 MTNIEFDKIPTSIRKPGVYTEYNRRNAVSTLPTNEQEVLIIAPMVSDSAEFTAPVRIYSDYDAELAFGAGTWAHLMARVAIQNNPLLRLSIIGLKDNEAGVAATGTLTLSGTASAIGYLSTTIAGVEYKVSVAKAETANAVAARLAAVINISNTCPVNAQVSDGTITLTAKCKGEIGNEITLSAASYTSSMTLTAQALASGANNADIAKALASVAGTHYHVVISPFSDEKNAKALVNHLETVSSPLEKKPAIGVIGWRGTMASGTTYTSKINSERVTCAWYKGAIESNALIAAGYGAVIAGEEDPAKPLNTLEIKGLTTVDATQTPILTEVNQALFHGLTPVTVVNHRVRIMRAITTYTKSATNTDDPSYLDLTTIRTLDYTRKALEQRIELRFPRSKLSNRTPPKVRSEILDVLYRLENLEILENVDLHKAKLLVQRNQQDPNRLDTVIPADVVNGLHVVANRIDLIL
15626..15994                       PHAGE_Mannhe_vB_MhM_3927AP2_NC_028766: tail tube protein; -; phage(gi971741539)      3.45e-34            MAKEFASLGIIEVDGLEIDLTKCDVRVITGRKPVKTINRKARVKGFAKGITEYTLSLTVAVPLNSPEPDWDNVDDAKVTIEEENGQRISYRNCFTTEVGTSYTVDNEEVRDIQVVALDKVIE
15994..16335                       PHAGE_Mannhe_vB_MhM_3927AP2_NC_028766: hypothetical protein; -; phage(gi971741540)     9.49e-19            MQGRLLLGVLFNGTRYFDFNVKILTLGLECQALEWIEEKGLAKDELNKAEQTLVDLAYLCQQLEISGIDKVSLTPEFLLDNLSTDDYVLITDLIGQLRKKCIDAGENQVLATA
16383..16604                       PHAGE_Mannhe_vB_MhM_3927AP2_NC_028766: hypothetical protein; -; phage(gi971741541)     7.99e-08            VVLLSKIGFNAQQVWDMSHAEINAWIESYLIQHGVKKKSLRSDETVTSYVFRRRKSQEKRGRNAPFILHLNKV
16618..18873                       PHAGE_Mannhe_vB_MhM_3927AP2_NC_028766: tail length tape measure protein; -; phage(gi971741542)     0.0                 MSSLNLSLMLKAQDFASRTVKSMRDNVNKSTKDIENQAKRSSSAQQNEVRKTARLTEQAYRQIQQQARTTATAREQLGMRSERSIQNEILRTEQAYRRLKNSGTASTRELARATEQHKRRIAELNAEMGKIATGQRLGNIGRGVAGAIAGVTAGAMVLAQPMNKQMTYDRQLAMVSNTAFSERDVDGRIAGKKELHSAVKNAVETGGGTKEDALSALDTLLASGAVSADIAMKLLPTLQKGAVATGASTQDLSKIAISAMQQFGMSENQIGEVLDKAVAAGQAGNFELADMARWLPQQMAAAKSAGLSGMSGFEALLVANQQARVTAGTSDQAGNNLANLLAKITSRETNDRFANLEIKDKDGKTHGVDFIKSMEAQKVKGKNSIEAFMAIMDQVIGEDKNYKELQEKLKTAKKEDQKALLEQMTNLVEGTAIGQIISDKEALLALIGMRNNVQLGQEVKNSVMNSAGAVESSHAVIADTNDFKTEQLKNSAEFAQMESLKGFNNMIGDVSAKLTDYASQYPGLTTAIAGATTGIAALSAGALVAAGSLRLLGGSTGLGLGGALGGLSKGGAVKGGLFKGGKVGSLLNVGSLAVAGLAIASDNHDDYFAQQEAIKEKREKAQEKANIAMSGHSVNKFQYTPTTSFKTSNVNYHGAYAIADIQRNQAIAKARLNQGTLTQAQYDARVESGNARIAELTQTDLQQFGNQIQSGLKQAVENQQHTIQTHITVELDGRAVAETVSENQYRQFNRE
18876..20201                       PHAGE_Mannhe_vB_MhM_3927AP2_NC_028766: DNA circularization protein; -; phage(gi971741543)     3.94e-114           MKGWTMPVQRASYRGVRFDVFNIEDSVERAVVEHAYPFVNGADIEDLGLNPLEVRLSAVFYGEGYYSDFKKFLEVLKKQGADVLTHPIRGRLQNMICTSANFYHDAEYTDYVTLNLIFREATPAKPIFLFNNALFGLIDDFLSAIEDFIDDCLAFFAEVMEGISLAANFKARLLGTFGAIFGCYEHLRDLFTLDKAKFNTPASTTADKFKTQSSQACKDIFEMIEIGLTQIAQRQDLTQRAKFDEVLRTIDQIDEIPTILVTGKNASANRKVNLKSLTSALSERDTREINAAMQLACTAALMKIATDFIEDDTMLPSDIEYIATKVRLQILKNLNTVRAFAQEVTPSFTVTMPNTGIYTKLHLVSERLRNQGKKITKLALSAINRKPPLVIRTVEINGTLQQVAHEFYGDYRRANELLRLNPQIRYPNFITKGEVLNSYAK
20191..21315                       PHAGE_Mannhe_vB_MhM_3927AP2_NC_028766: tail protein P; -; phage(gi971741544)         1.31e-180           MQNEVNYNYPFENEIVVEIDGKQHKSWKSYDIDSDFLIAADAFRFDIGTPSTDTVIPNFTGKEVKVMINEQLVITGIVDTTQHSINKTNRTFHLTGRDKAAILVDCSAPITNVKGLTVLDAVKKIVAPLGIKNVELKAENNPTLDKVDIDIGETAWNAVKRCANSAGLHTWFDPKGVLIVGGADYSTPPVATLCCMKNGERNNFSSANLVFDVSQRFSEITFLAQRHGRSGDDNKNDLKWVYKDESMKTYKPKTVVVPDVEDLTSLKKWAKKYIADSILEGFTLTVTIPDHKTQDGTLWQPGQRVHIICEEYDIDAIFFLMGRRFMLSRANGTQTELRFKQDGIWTPDAYKAKADKARKRKGKKNQGDLIVLDK
21318..21974                       PHAGE_Mannhe_vB_MhM_3927AP2_NC_028766: baseplate assembly protein; -; phage(gi971741545)     1.51e-96            MRNLTKKIQEKTGAMLADVRQVFRGVLNLVKSGDNIQKAQVSGLAGETLQDVELMQQFGFTSVPPAGTQVVVVPVGGKTTHSIIIATENGAFRVKNLENGETALYDQSGSTIILKQGRLVEVDCDTFKLNCKTYQVNASASADFTTPKLETSAVLTAQGKINGNGGMAVQGGSGASFSGDVEQSGGDFTTSGDVVANGKSLVSHTHPGDSGGNTGAPN
22050..22400                       PHAGE_Mannhe_vB_MhM_3927AP2_NC_028766: hypothetical protein; -; phage(gi971741546)     3.18e-63            MDREISPLTGDYTSKQISTLQNAVYIRLTTPLGAYWADGRVGSLLHLIQREKDVERVGLLAQQYAEEALKPLLDDGRASEVTVSYKQPKNGILLLLISVKDNRGNAFEFKHPVKLI
22415..23479                       PHAGE_Mannhe_vB_MhM_3927AP2_NC_028766: baseplate J protein; -; phage(gi971741547)     4.48e-128           MLLVPTLEDIRNAILRDYQSLEPNADISEDSDNFARASALSAVAEGLYAHQKWIIKQFFPDTADTAFLEKHASLRGIRRRNATYASGRSAVIAGNEHSQIRIGLLIKTEDNRFYETTESAVIDSSGTVTVAVRSLETGSSQNITQATKASFMSAPVGVQTDVTLSNVVGGTDAESDTSLLERLLELIRRPPAGGNRYDYRNWALSVDGVDAAYVYPLRRGLGTVDIAITSNNDLPSSETIERCQAFIDEVRPVTAKESKVVKPDVTKVNFDIQVKISGITLAEIKVAIQKALSDYFNTLIPGDDLIVSQCEAVVNNLIGVVDRRFTTPTANKKADVVSKIEWFRLGTVTVTEMS
23479..24066                       PHAGE_Mannhe_vB_MhM_3927AP2_NC_028766: tail protein; -; phage(gi971741548)           3.45e-35            MMSHKHALSTLYPPISYNVNGKQFLIQCEVDGNVFDRVQQSAVDMLNAIEPATSGQMLADWERVCGIKTDLSKNYQERVKRVIIQLNAIGGLSIPYFKKLAESIGYQIEIKEFSPLQNDLPNLGDVDIFQNEPRESLIFMWRVTVIDGDDNIVYFRAGTSVAGDHLVTFGDPIIEEFFKDLKPAHTYCYFAYQER
24070..26598                       PHAGE_Mannhe_vB_MhM_3927AP2_NC_028766: defective tail fiber protein; -; phage(gi971741549)     7.37e-36            MRDLLQKIQSNDGQFHNGNPATGEQGTRVTDTWLNDVQEHIRDFGDEFKYLLQQVELEPDPAKKTQIYDAIVQIIENKRRAASLTQSGEVQLDSSTDSTAEDKAATPKAVNVVKALVIAVRNALNNYIPNSKKSNADNSSSSDTIATSYAVKKVRDIVENRFSSLANADGYKHVGRCKSVEMLRKVVPSKHGQRILVDAYYEGGTTGGGEFVADLQDLTTADDGGSCFVVLNNTARWKRIFDDRVDVVDFGAKSDEDATIAFENAFKYAGEHKKIITSEASTYFINKPLFLSGVGGIELNGKLYAKMTPENKSKPIITWAENAITLTQSHNNFINLVMWLEPTEDAPAICLAGLKSTNLKIGETGCVQIYATTEQNEQQVDFKGVEVSSTGYNRFDIDVLSTLHITGKGRGWVNENVINAQRFRALKEGFRAGILIDGEYRHNHNLIRRGCLEGGQTINIENGSSNTIEDARFERNPKNPDELLTISFSENAFSNRIIASWVSSPEFTNTPYGVHYDMVKVTDKGVDNVVSHIQETYSDEACLFALSQTTSFVSTLNKATFPMKYTTDIEGVNGIKQLISGSFKLLQNFAEVYKQSQFIHVRIGTMFDLSSDASHFRLGVELFDENKAPITTALDSHIKSGQLKVDGNKYKMDRNVSHANFTIISEQVRYVRVLITSGNDTENQVFDYLRFVVRYPKHFIEKSRGYHNIQQPIRKRSLFYRGVEGDIDMAEVGEGVACYKQDLSEMKINLVRVALVINKIVGNVLIIEGLPVSGIKEHTQDSEQGWSLIYPHNDQEHKLAVERVAFLQSEKQTKIHIQGTIPSELRTGESIVLILTKTKKLA
26659..26838                       hypothetical protein; -                                                              N/A                 MEKGQKVKLRNGNDAEIVFISDFGKLLVVEYIDDELPAVHWHNSNGSFYADCESALDIV
26984..27103                       PHAGE_Haemop_SuMu_NC_019455: Mu-like prophage protein Com; -; phage(gi418489076)     8.81e-09            MQKVKEFRCECCKKLLARAKDVQSLQIKCVRCKKINQFN
27167..28006                       PHAGE_Mannhe_vB_MhM_3927AP2_NC_028766: hypothetical protein; -; phage(gi971741551)     1.42e-05            MAKQFKQAPLPFVGQKRMFLKHFEQVLDENIQGDGEGWTIIDVFGGSGLLSHTAKRLKPKARVIYNDFDRYTERLNHIAETNQLREILYQTVNGIIPKNKLINKRLKEEIINKINRFNGYKDVNCLSSWLLFSGQQVGSLHELFKQRFYNCVRKTDYVLTEGYLEGLEVVSESFHQLLPKFQNKEKVLIVLAPPYLCTRQESYRQATYFDLIDFLRLIHLTKPPFIFFSSTKSEFIRFLDYTQEDKTDNWQTFEGYKRIIVNTSASYSGKYEDNLIYKF

#### region 2 ####
511871..511882                     attL                                                                                 N/A                 TTGATGTTGAAA
complement(522618..523544)         PHAGE_Lactob_JCL1032_NC_019456: hypothetical protein; -; phage(gi418489139)          4.07e-18            MAQEKMHLALRELKKVKRMYKTFEELEKHHNENYRNAPFFISLDDYLSIADMKSDEFAYHPPIIAWNYSKLIYRFDVDAEQEIKRTKITDSIPSDIFTRMPAWSIFIETNNLRYEESKVKGFFVSFDFMEELGGNILLFLFYYKNEVLPFLFPLIENGSIIDSFDKTEQIIFQTVKLNDDIKNLLSEAISLLLFICTQNNDITHGKSKKTPTKSNGLIIENDAIFNYAAVAIGNAIRLNRKEVKEKDSKNGSHKTRRPHIRRAHWHGYWTGKRDEPENRKFDLKWLPPFAVGLKDGAEIPAVVHKIKK
complement(523547..523936)         PHAGE_Pectob_ZF40_NC_019522: hypothetical protein; -; phage(gi422936670)             3.17e-18            MTNEQLQQLRKALFLDVAEAAEFIGNVSPRAWQRWESGDRAIPKDVENKIIELNKIQENAIGIALENEGYSYSFYDYESFREEFSDSTLKWRLYQSVLARAYQTLGDSEKIVPAPADCNLYAFFEGLEI
complement(523990..524226)         hypothetical protein; -                                                              N/A                 MKKQFKFYSSNISFNNVSVAVYENKAGNYVLQVEKDGRKVRGTNAVEMTKEQYEDLPFDDYNSLVRFQAAAQVCGYNI
complement(525067..526668)         PHAGE_Pasteu_F108_NC_008193: hypothetical protein; -; phage(gi109302940)             0.0                 MKIIKTVRINGEELELAQEDLILELNNTGRGFVTVRTDKQCEGKSAVIFVGEYDNFYKWFDGFVEREQLAENGYKKLFVREKVAIFERPLNCSHRHVTLRDLCAWITSATGITVKVPAASYADTPIPLFTHTGSGYQLLNNIGRQYQIKNYMWQQAADGSLFVGSHDDSRWFGRDVHIDESVTLSSGSNDMTIPIAAAIRPGALINGNKIKTVQLKGDDYVLTWESLDKDGKPVQKSPERRQIEKTFPELAGGYHLPRYAKVVGVADPSGAGDISDPFRPKYAVELQLLDEHGEVDQAVPVYPAVPLPVTSTGSQGGDFAFPEVGTVVEVGFAYGRSDKPFVRTMLAQDKTIPNVEPGEQLKQQRPEVYERTDAAGNKTRETDQQIKDKSFKRVIECDQETKTIGTSEKTIDADADEMIGGNKSVGVVGNYEETTASNKGVGVGGTLQERIAGVASRVSDTKNKFTAPLSYMGTDEQNIFKILEELIQIVADIAETASSHTHRGSPPPDQRDQFSQQKQKADTEKSKLSPIIE
complement(526665..527237)         PHAGE_Pasteu_F108_NC_008193: hypothetical protein; -; phage(gi109302939)             1.38e-135           MTTIKRNPSVQLALDGKPIHLHDININASVKRDDKDMSGQKSSTKKTDKGVKAKELNVIGVIPYERKEWLTNLFNLAEAENEKGEQVKYRVSCLIAEAINMREVQFTGQVSATEMGGRLAWQVSFTLREVNSIAEKKEQRKPKPTVKTQSEKAPVAEQQKKNDGAKSAEKQQEDDNSISKKIDDILGGLG
complement(527224..527988)         PHAGE_Pasteu_F108_NC_008193: hypothetical protein; -; phage(gi109302938)             0.0                 MWKKQKLKLAPQAKRTLEQAQRGNISPFSLSAQGVKIGVHNWSHGIKEKSNMYLSPENAVKALSAKLVDYADPNRPRGQQDVIAVMITSNDIQDFISRLEQVRVLMPEPTFKQALDYAKASKSLQETKMIKTPTIQSPAFAKSADITPGANREMQSILRNAMSAAKATSSGDPQAKLTALLAVKREKEQQNARRVAEMLDTSVLVDAFSASDFLESADAQIKLNIPPASNVFTACVMFIGADLSTIKGMLNDND
complement(528073..530853)         PHAGE_Pasteu_F108_NC_008193: hypothetical protein; -; phage(gi109302934)             0.0                 MKNYNTILTEHLSKYIASKTILGERVELTEFIFAQLPLEQLNALSKYSTLPDDHFIVHRQAVSKTGLINEDSVAYSVTMGTDVGDFTFNFIGLLTKEGLLAVAVRAAETQKLATKNGLQGNSLTRSILLEFSGAAEATQINVPAQTWQIDFTARLNGIDEDIRNLARDIYGEIRFFNDGFLAVKQSKNIVTIKSGVAYLKGYRVELAHDEIIGINRSDCAIYIDLVSQGDVVSKTVKKISFLTDRKDDYTDKAGNEHYIIKIADVENWNIIDRRIRGELILKTDLGASDGYRYIGKCKSIAELRLIEPKSHGQSILLSSYYLNGNTGGGEFVADFQDSITADDGGVTIVTAKGKRWKRVLKNNKVNVLDFGAKANQDSTVAFEGAFKYAGKNEKIITSDASTYLINKPLFLSGVGGIELPCLIYGTFATTQGAIITWFENSQEITHAHKNYINFVMWQDQSQDSVAIRLIGLKSTSLKIGETGCVQLYATKDKAEQQRKFNGLDTSSLAYNRFDIDVLSTLHITGKADGWVNENTINTQRFRAVKTGLRAGILIDGDYAHNHNLIRRGCLEGAQIIHIDHGYSNTIEDVRFERNPQNRNEVLNIRFSEKTWSNRITASWVSSPGFTNGPYGIYYKLVNVVDNGLDNVVSHNQENYSDEACLFELSQTTPFVSSINKLKTGILNNNTDIHNVRNIKHLINGDFKILKDYAVIYEQENFIHVTKGTMFDLSSDKKLFRISVRLFDKDKTLITDQLDELILSGELENDQRVPTQLTMLGNDDHINFMIKSDKVAYVKILISSGNNSENKTFNYLRFIVRYPKHFIEKSRGFHNIVKPERKNSLMYYSNDDIDMGEIGEGIPCYKHDLSEMKINITRSAITVKNIDQKEIDIDGTLIQFAPKGSCFLIYEDQSKQEKKLAIETANNKKSL
complement(530891..531487)         PHAGE_Pasteu_F108_NC_008193: hypothetical protein; -; phage(gi109302932)             2.38e-143           MIKIKLPFWMDKGELQKIALLFEKWWAYVLSAVKFPFNILDEETCGEKILNLIAYQRDVERFDGEPIELFRKRVKYAFLNAKDAGSKAGFIRIFERLGIGKIGVGERIDGIDWDIIKIYITDQQVVNNNALLNFIIRKYGRTCRRYDYEIVTFTPTVIHYGEFDHNQQVFYGKLIFKNNRVFTGNHSQTGEVYIAKLN
complement(531484..532167)         PHAGE_Pasteu_F108_NC_008193: hypothetical protein; -; phage(gi109302931)             1.59e-161           MATGYYRILAENIPGVVKVENLDDWLTKPGADRETNDELRERYRTQFASVGQHHIDSVYRGMIAKVAGLSVDRIYFKHDAPRGPGTANAYLLLDTGVTSQPFIDVVNNYVQTQGNHGHGDDLICYAMPETQHNITCAIYFDPRIEIGEVRKGEIKQDVENMIRCAFRENRNYQVTKTYPFSRFSWSKLGEEIHAKHSEIDSLVWGQQDIKSELTIPRIQSLSVTVAK
complement(532140..532649)         PHAGE_Pasteu_F108_NC_008193: hypothetical protein; -; phage(gi109302931)             2.41e-107           MTDFKQMLEENGLPTEETQIRQEFERLTDEAGLITNTSRMSPFWRLITAIAVKPVKWLTDHLIVEILPNLFVKTARDKWLQIQAWQVGLDFKDATKAQGVVHFTKESDLTDLTIKAGIVVQTERINDVIFKLIVTENTVIPRGTLIAPVPVIAEHAGRRITWRRATIEF
complement(532642..532980)         PHAGE_Pasteu_F108_NC_008193: hypothetical protein; -; phage(gi109302930)             1.56e-74            MTKKLYFDLLIKGEDITLDSGNQPVICDNRVSIAQDIKHALIESGLATLLIAERSRILRRDIILQMILIVEEDRRLVPGTIFIDEEDQGRLRLTAETYEFGKIENLGIVLND
complement(532984..535104)         PHAGE_Pasteu_F108_NC_008193: hypothetical protein; -; phage(gi109302929)             0.0                 MAVEGLEYVISLVDQVSAPLKGVMKSIDDIGNRGKDAMIKIGAGVGGIVAAGVALQGAIAPAIEMNRAIGEVRSLSVAEESLRKLTDTALEFSSQYGESATDFVRSSYDIQSSIAGLQGDELAEFTKASNLLAKGTKANASTITNYMGTMYGIFEEDAKAIGNANWVQEIAGKTALAVKMFKTSGDGMSAAFTSVGASAKSAKIGIAEQFAVLGTLQATMGGSEAGTKYKAFLAGVGNAQKALNLQFTDSNGNMLDMVSILNKIKGKFGDTLELAESDALKKAFGSDEAVALIKLLLPKVNNLKGSIQDLAKVKGMDDLEKMAQAMTDPWARFSQTLRNIKTAIGTEVLRVIEPIANKIADLGTNFVKWLSTYKNIARWIGYIVGALIGFTGFTAALTLMSGVVAAIGVAFSFLFSPIAAVITLISAIVVVVYKFRAELFGFIKGVVKGFKSVGVSFEPVAKAFGKLWDSLRIGQTIAWAFGLFGGATDSVDTFTSAGEKVGIFVGKSLEIVVSVIELIVTNIAEMADIFANVADFIIEMWDGVIKGWQESDPKQIFDALANGVGNIFSSIFNGIEKMFINTLNWLITQANKVSGVIGIEIPLIPVVEDSKPQSSFLQNAILTTRNATNNISATGNPQKTSGQVFALGSNTQPERTQIAGGSVSSKLTTNQNIDRSVNIHGGVVVKADDPSKFEQWMRDREQLNAG
complement(535118..535240)         PHAGE_Pasteu_F108_NC_008193: hypothetical protein; -; phage(gi109302928)             1.01e-23            MHYLPHEDNTEQNLARALWLNKQFFENLANAVASGIAKCF
complement(535297..535605)         PHAGE_Pasteu_F108_NC_008193: hypothetical protein; -; phage(gi109302927)             4.46e-65            MEKTQAQTLLEKLNAGVKDSVIVNVAGVDFKFNRDNTAYDTMINEIDSGNKVTPIKDYLLAIIDPAQKDEFLQVINVTGLAIQVAGAVNKVLVPKIEVTVKN
complement(535739..536125)         PHAGE_Pasteu_F108_NC_008193: hypothetical protein; -; phage(gi109302926)             5.12e-26            MNLKDYLIFILLFFCTVFFIGASYYKSEYKATSETLKTQVEKNKEQEKSIKNYEKNLKVLTHKLTNATAQAEQRAKALNEVLTSEDVKNWSAGNVPDDVRRLFNERQSDVGQSHLPPNDGMPRGKRAD
complement(536122..536679)         PHAGE_Pasteu_F108_NC_008193: Lys; Phage; phage lysin; -(gi109302925)                 2.25e-75            MKKSRSLILACAIALIIANVKTDKEIRTSTRGLELIANAEGCVRKGYKCPRDVLTVGIGSTQAGGEKIEVGKIYSNEEIAQRFAHDVKIAEMCVKQHFNGAYMNMNQFDAMTSLAFNVGCENIKAYYSPRLGKRVQTTIYKHAQDKNFIAMCERIPDFKRSGGRVLKGLQIRREKEKAHCLKEVE
complement(536666..536875)         PHAGE_Pasteu_F108_NC_008193: Hol; -; phage(gi109302924)                              3.40e-37            MFKNTEHNAFFGSAVAGVFAQLSWGDIGAIFGILFGLLTVLTNWHFKRKEDKRAEETLKLMREKYNEKK
complement(536956..537408)         PHAGE_Pasteu_F108_NC_008193: hypothetical protein; -; phage(gi109302923)             3.54e-91            MERISGMSFDFYVLGFPVHAESITLSITDNSAVAQTRGIPDGWVSGDVGAEGEIEFDSKNFQKLTAAAAAAGSYRAIPETDFTFFAQRGGVRDKVEAFGCKMLITDVLNIDPKGGSKSTKKVKYFVTSPDFVRINGVPYLSDDDTRDLIG
complement(537413..538192)         PHAGE_Haemop_HP2_NC_003315: tail sheath; -; phage(gi17981837)                        2.26e-162           MQELYIELLTKLGRRTFFIQAIAGVNPDSGDGETWAQYVQKLTTLQQTVVADHVMLVPLLFGNEVGVIAGRLANRTVTVADSPARVLTGALIDLGNAEKPKDKEGTLLDLSHLKTLEKARYSVPMWYPDYDGYYWADGRTLDVEGGDYQVIENVRVVDKVARRVRLLAIQKIADRSFNSTASSTEFHKNYFAKPMRDMSKSATVNGKEFPGECMPPKDDAVTIVWHSKTKVTIYIKVRPYDCPKEITVNIFLDLETLGD
complement(538234..538542)         PHAGE_Pasteu_F108_NC_008193: hypothetical protein; -; phage(gi109302922)             4.35e-61            MFPSVQINTLNLLSGEVKEIERHALFVGVTTQRETKLTSVTPDSDFDKVFGVGADEIKKQVRAAMLNAGQNWIAHVMLVPQDSYDFSAAVKKRTKSRHLNMQ
complement(538561..539250)         PHAGE_Pasteu_F108_NC_008193: hypothetical protein; -; phage(gi109302921)             2.74e-111           MNPAIKMGVNPDDLRDFLKDLELLKIPPKKKKEILIRTLQEMKKRSVKSASNQRTPTGSGWKPRKNGNAKMLRRIAKLLNSQAQTANKARLHYKQKRTAQIAEEHQRGLDHEFEKRDFKKEPAGTAKDPATMRQAKKLRDLGYTVPNGTTKSGKKRYRRPSAREIVATLSRAKASLLIRYFQEKEGKGKGKGLTKWIIPTEKRPFLDERDKENAEILKEFILKFSGIEK
complement(539247..539780)         PHAGE_Pasteu_F108_NC_008193: hypothetical protein; -; phage(gi109302920)             9.14e-111           MKKMLYQQLTEFLLTKLPERYHAHFHAWIENGKLLNQGKRVTDAGIEIAHIQYDAVLFFDEFPFREISAQKIMAEIQIWLNENDYLRDVLDEYETPFELEIINDDVADLTFTISFQEPLTAVEDDAGDLEIDGKKYRLDEIEINIVNSIDLVYPTTKKPQEQSQAQNDDALKETITL
complement(539777..540229)         PHAGE_Pasteu_F108_NC_008193: hypothetical protein; -; phage(gi109302919)             1.78e-100           MFNGRNQQLENTVILNSGFWEDIHIAEFQKERNIPLQMPVETVKSALITAMQELALDLKDVEQRYKARGINNVREIAQSTVNNENPAQTLYKKAVFARAKADLLPEFFALSAREIHQNRDYVEEQKSLLAEATRAIRTLKGKKRGSVHLL
complement(540202..541068)         PHAGE_Pasteu_F108_NC_008193: terminase endonuclease subunit; -; phage(gi109302918)     7.22e-152           MGIREFQARMRALQQIEQAKNDGTLQSEVVAQHSNDYTVLEIALTNDVNAIRAIPTLELRAEHKRNRFLPKWLPFVDEYLEKKAVYQNDYLAYCIVYLFDVGDFDKALELAEIAIEQKQSLPARFNSTLPNFVADQIFNWANKTASAGGSVEPYFTQTLENVATKWQLHEIVKSKWLKMAAALLLRNDNGEVKASGIDDPESLILAIKLCIRAFQLNHKSGVKSMIERCYMRLSALEKEGKFTPNELTPLPALGLETVEINFSEVVKKLRRGQLNEEVKECSTAEINS
complement(541089..542096)         PHAGE_Pasteu_F108_NC_008193: capsid protein; -; phage(gi109302917)                   2.59e-100           MDKSKFYSFVKAVAAYYNVPVESVLRGESFSLEAPQAALLGENIQQRSDFLSKINMFFVEDIKGKKLLGATEKGITGRKKDGRYIAKLNHDQFGYDLAETDSGIIVPWQMFDSFARNYEKLEELYAEFVQTQIALDICQIGWHGTSVAENTTKSDLSDVNKGWLTLLKEQKSENFMTEGAQSGKIRIFGAGADYDSLDDLASDLKLGLHQRHRDRNDLVFLVGADLVSKETKIINKKHGLTPSEKAALGSHNLLGSFGGMNAITPPNFPARGACVTTLRNLSVYTQTKSVRRSLRNDEDKKGIINSYYRQEGYVVEDLGLMTAIDHSKVKFEGEN
complement(542100..542987)         PHAGE_Pasteu_F108_NC_008193: capsid-scaffolding protein; -; phage(gi109302916)       4.08e-160           MGNKTELITDFVRVATSGNTIDGRHIDAQDLKDMAETYDPEKYTAVIWWEHWRWRNFGRVVEVKAEDGEEGKTCLYARIAPSLEMIKLNKDGQGLFTSIEITPNFANTGKAYLSGLAFTDQPASLGTTKLNFSKRIKDENVKVGNCEQLDFSKVTFSEDETRENLLNKFFNLGKKLFSTEEVATAENPAINPDNNNKKEEKEMTEEQFNKLIGAVQGLGAKIDQHFSVPQPTEPAEKPKTEEKPAETGVTAEQFNKLMQQVEDLGNKFNQALTQEVTQVPNGAPVSQEFTLKKGI
543193..545001                     PHAGE_Pasteu_F108_NC_008193: terminase ATPase subunit; -; phage(gi109302915)         0.0                 MTAQLRIRKTKRYDDEVIYSAKFLYLKKWTPNEIAKELGLNSARPIYYWAEKYNWRNLINENGIEELIALRIITLTERENKTDQEIKELEALIDKDIEYKKQRAKKAASAQKSAVTLSESFGDFADSGDGNESKQKKSKKRAKNDISHVTPEMVQPFVDSLFDYQKHCRANKHHSVRNILKSRQIGATYYFAFEALEDAIFNGDNQIFLSASKRQAEIFKTYIIKMAREYFDVELKGSPIILSNGAELHFLATNANTSQGNSGHVYGDEYAWIRDFERFNTVSSAMATHKHWRETYFSTPSSKFHPSYAFWSGDMWKEGDPKRANVVFPSFEELRDGGRVCPDGTWRYVITIEDALKGGAGVLFDIDALKQKYSKYAFAQLFMCVWVDDADSIFNIKKLLKCGVDIAKWKDHNPNDARPFGAREVWGGYDPAHSGDGASFVIVAPPALLKEKYRVLARYQWNGLSYKYQAAQIKQLFEKYNMTYIGIDATGVGYGVYEQVKEFAGRKAVPLVYNPESKTEMVLKVHDLVEHEQIEWDENERDIVPSFLMIKHTSTKSGNTMTFVAERTVKTQHADVFFAIANAINNKSLTDKPRRKSRGWRM
545006..546037                     PHAGE_Pasteu_F108_NC_008193: portal vertex protein; -; phage(gi109302914)            4.19e-160           MAKNKQKDVKSTSIISINGSDYSYSAAPALDYVGLMHDDIYNCFMPPINRHALAKLPHQNAQHGGILHSRANMVSAGYIGGALLSKIDMRALCLNLIQFGDVALLKIRNAFGQVVRLHVLSSLYMRVCKDGNYKYLMKKSLYDTKSEIYEYNKNDVIFIKLYDPMQQVYGSPDYVGGITSALLNSDATIFRRRYYSNGAHMGFILYSTDPDMTEEMEDEIAERIRDSKGVGNFRSMFVNIAGGHPDGLKVIPIGDTGQKDEFANIKNISAQDVLTSHRFPPGLSGIIPVNTAGLGDPLKIREAYQADEVLPLQEIIAESINSDYEIKSALKVNFKQPEKRDKN
546113..546388                     PHAGE_Pasteu_F108_NC_008193: hypothetical protein; -; phage(gi109302913)             1.79e-62            MARTLDIYCKVCNSKATVTRTERIHSEYSKSYCTCKNPACGHKFVLNVEFSHTTKTSLLTKDGLLSLMINQLSDKDKQKIREMLNQEEKGV
complement(546431..546967)         PHAGE_Pasteu_F108_NC_008193: Dam; -; phage(gi109302912)                              9.03e-127           MFRRRRKTIKTYGRPWWLFFFAEHYFDVKFDLDVCAMAHNTKVKKYITPEQNTLKTMWEGRNCWFNPPYSNPLPFVMRAVEMATLHRKTVVMLLNVDNSTKWFNLCVRNAKEIVYITDRRVPFVHNGTGEEVDQNNKGQMLVLFAPDNPLDTLKSSYISMQKMRQIGVKIGVKKNELI
complement(547208..547480)         PHAGE_Pasteu_F108_NC_008193: hypothetical protein; -; phage(gi109302910)             2.82e-56            MIDENKKVEVSLREFEEMVRDRVRLDFIESRIIESLNKEFYNTDFSNQISFIIHEKINAFREKRIILNRKTIDKLIQEKTNETFKNRCKK
complement(547483..547734)         PHAGE_Pasteu_F108_NC_008193: hypothetical protein; -; phage(gi109302909)             9.26e-55            MEKVEITKEFFDSLMKDKERLNFIECYRVTIIEDKPGENGGFELSHCNGGEDPILCDLVYSESVREGIDRMMEYQKCIEQKEV
complement(547748..550141)         PHAGE_Pasteu_F108_NC_008193: Rep; -; phage(gi109302908)                              0.0                 MNNFNNTKSVGASNRAPACAFVWNYEENARAVDERRHNRFLEQKAHYDLVNKEKVITPPDSARTDLQLELFNTTPEGYELVERLIANLPRQRQREYFRKLYLKTYRSVKDDGSIAYRLGNIQRRTANLFIREVLEERLKKAFNSYHINVSFLLAFSKNLPKWRADLESEIAQSLTKIEQQITISQEIIDRINEDYYTQDDLIAPDRNTSAAQIDANFEQYTKAQIKKAKLPFYLINAEKLKEIARTLATAFEQELMSFINDLAPRAEEIGAQGVKDEFLRLYQKCGQICENIGFPAPSWEMKKSRLTGEKIDIALQKIACEKYWFRTMNRVQKRMTEHVAIACGEVRKQASCYISYGSFNNWKTQIKTNLDYLKSMILTNIDDPEEQIELFGMFLKSSSNPDNRRNEMMCRLRGLEEWAEREEHEALFLTLTAPSSFHATHSSGDLNKKWSGVNPRDTQKYLNKVWAQYRALLAKREIKFYGMRVTEPHHDGTPHWHLLVYVKAEDKAEVIRLFKKKALEQDGNERGALKHRCRIEECDKEKGSATAYIAKYISKNINGFALDGETSDENPNLSLKENAHRVRAWASLWGIRQFQFYGGASISVWRELRRLVTGQAEDEIIEKARAVADVSCFASYIEIQGGAMAMRKDQPIKLSYIETEQNKYGETRQKIKGVENKISFRKVLTRLKKWAITKAQVSRSETQESAVRAPWTCVSNCNRSIVEQKIKNAVAPICLPLHARQIEHLLSGKPLLLNERNKIQVINNEIVITDPIKERVERESAGKSHLDRLREIPIFLN
complement(550168..550443)         PHAGE_Pasteu_F108_NC_008193: hypothetical protein; -; phage(gi109302907)             3.31e-60            MAEQHIIELSNRYQLKATDDFLILYQLKLQDNGTWERVKALATKSPDYLLDTLIRLELQSEDVTTLEDVAKTITAMRAELKEAINIGRTQQ
complement(550449..550700)         PHAGE_Pasteu_F108_NC_008193: hypothetical protein; -; phage(gi109302906)             1.82e-54            MFPSIFRKVATPEVITMQKREDRTQKTYPEGKFVLLRKSSAFGWESEVETREGMDAQTIERVYFYKVEIERRDPRNLIIVKVE
complement(550714..550923)         PHAGE_Pasteu_F108_NC_008193: hypothetical protein; -; phage(gi109302905)             6.42e-38            MQTANIKVNVKKANQFMFYFKDSHDAYLTLAKRAPTIAQRVKHAEKARLCRTYYKNASEFARIATSKIH
complement(550904..551239)         PHAGE_Haemop_HP1_NC_001697: hypothetical protein; -; phage(gi9628609)                5.70e-07            MNEEIIKARDQALAQARKQLNVSNYRVERFFDRMPQDEKEIIFALAQVDQMDQVNPGKQPKYLRDFTREGMRKIAKAYQKIRKISNRLPQCISINEFYLIDEEVNYANRQY
complement(551232..551414)         PHAGE_Pasteu_F108_NC_008193: hypothetical protein; -; phage(gi109302903)             1.18e-36            MQFVMSIKIQNEDDSIQSSLKPKLDKQKTRIAQIKKTALYSKTGKQSRLEGATIWGISYE
551493..551735                     hypothetical protein; -                                                              N/A                 MFDSKVETPESQKEHLRVLSLKVAFLETLNRSLIRSLARTDPRFVDLLELELLEKVNVIAETDPQIAQAIESYLVDLLKN
complement(551807..552019)         PHAGE_Pasteu_F108_NC_008193: Cox; -; phage(gi109302900)                              1.70e-29            MTTQNAICINIQLDTPFVTKDEYKKRTGLPMGTINDQLKAGKLPILPRKSPKEKVLINLIALAQQAANQQ
552144..552719                     PHAGE_Pasteu_F108_NC_008193: CI; -; phage(gi109302899)                               2.52e-115           MSNFSGGKEVIERIKKAYGFTKQIDLAKHLSIPQSTFATWGSRGIFPAELVIRCVIETGARLEYVARGIEPIFDDSMNMKYFQSFNLESGKLFINENKPFLLPLLPNLDSRESYDHLFCVSENNRTFFINPNYDTLTDGEYFVLVENSHLIRYLTVLPGGKVRVDGGKFSFECDLVDIEIKGKVILKMEKC
552719..553171                     PHAGE_Pasteu_F108_NC_008193: hypothetical protein; -; phage(gi109302898)             5.80e-100           MKPALILALLPFSVVAKEYMPLLISSGSMNNKPAISLYFGDNSERDYFEFTMHCNLFDSPDAPDFTIYDDGAPAMKLTHYKNGTYFPNSSKLGTHTDLKLSVNKEKKQVIFNISGTVLDVERQKLIEISPHDVALSRSQWGDVKKHCSVK
553071..553082                     attR                                                                                 N/A                 TTGATGTTGAAA
553174..554196                     PHAGE_Pasteu_F108_NC_008193: integrase; -; phage(gi109302897)                        0.0                 MGVRKDSTKGGKWLAEFYHDGKRVRKWFATKGEATRFFNQEQAKNATQSENVRVVLSNDLAPLSHYAHEWYELYGQTLNDGQARLNKLLNLCSHLGDPPANKFTTQDFAEYRKKRLAGKFSADPKRPPKQSTVNREHAYLRAVFNELKSLGKWSGDNPLSEISLFKENETELAFLFGDEIRRLIDECDNSRNKDLGLITRICLATGARWSEAEQLKQAQVIPYKITYINTKSGKNRTIPISPELYNMLPQRRGRLFGDAYESFENAVDRAGIDLPKGQLTHVLRHTFASHFMMNGGNILVLKEILGHSTIEMTMKYAHFAPSHLESAVSLNPLTNPSKKR
complement(554764..555090)         Macrolide export ATP-binding/permease protein MacB; -                                N/A                 MNIMLVSVIERTREIGIRVAVGAKEKDILHQFLIESASVSLLGGMLGVLLSLLLGGLFSAFTDSIKMQFTFSSFLIAFVCSSMIGMIFGYFPARNAARLKPVVALSQE
complement(555090..556709)         PHAGE_Plankt_PaV_LD_NC_016564: ABC transporter; -; phage(gi371496158)                1.04e-45            MNQPLIELKNIVRRYGHGDTETTVLKSINLKIYAGEMVAIVGASGSGKSTLMNLLGVLDQADDGEYLFRGRQISTLSSDELADLRCYHFGFVFQRYHLLPHLTAVENVEIPAIYSAMEKEKRIERAQKLLCRLGLENQLKHKPSQLSGGQQQRVSIARALMNGGEIILADEPTGALDSQSSQEVLSVLKTLNHQGHTVVLITHDMQIASHADRIITMKDGEIIADSGVTQNLMKSSAQEVTPQLSSMHYLATLRRYHAAFLMAMHMMFAHKIRTLLTMLGIIIGIAAVVCVIALGEGAKNKVLAEFSALGNNTIDIYPGKNWGDPDAIKIQTLNQVDLALLRQQPYLKGATPQISVDLPLRFLNRTVNASVYGVSDAFFQLRKHRLLSGRWFNAHDMATHQAVSVIDKKSQQVIFGTESAVGKTVFIGQIPILIVGVVETPPQNIEGQRATIWLPYNTVVSRLYNQSYFQQITVQVKEHIAPDLAEKAIIDLLTIQHGRKDFFTFSSRKFLQSLQRTTQTLTMMISSIAFISLVVGGLG

#### region 3 ####
complement(699005..699328)         PHAGE_Burkho_ST79_NC_021343: hypothetical protein; -; phage(gi509141645)             1.40e-07            MKYIEKTIEDSQTGANASYHELVSFTVDYNNSSVTSTTASYVSKKAKDGNKKALSFNSFYLNSVPERGESAHDWVLNQLVQSQPEDYQHDGQSVNPYMFAGGQVKND
complement(699376..700068)         PHAGE_Mannhe_vB_MhS_1152AP2_NC_028956: host specificity protein J; -; phage(gi971760507)     1.85e-17            MQIISRAYSNALKTPFVISTHNGRSQVALAGDLIVDDSITGNKIQANSTITAPNINGGVVNGGSFTGGSIDIGNGNFTVDSAGNLTAKNGVFSGRLDGATGRFKGELEVTKLIGGGVIEQIVATMTKTGTRSVRYAYSVYHRDGDRTRYGTVYVPIYATTISIDPYPVDRYVKIGDELSFVLKANQAFTKKYERVGTYLQNNERATPVDPDKNLLIISYALSDTGTISFS
complement(700181..701020)         PHAGE_Mannhe_vB_MhM_3927AP2_NC_028766: hypothetical protein; -; phage(gi971741551)     1.42e-05            MAKQFKQAPLPFVGQKRMFLKHFEQVLDENIQGDGEGWTIIDVFGGSGLLSHTAKRLKPKARVIYNDFDRYTERLNHIAETNQLREILYQTVNGIIPKNKLINKRLKEEIINKINRFNGYKDVNCLSSWLLFSGQQVGSLHELFKQRFYNCVRKTDYVLTEGYLEGLEVVSESFHQLLPKFQNKEKVLIVLAPPYLCTRQESYRQATYFDLIDFLRLIHLTKPPFIFFSSTKSEFIRFLDYTQEDKTDNWQTFEGYKRIIVNTSASYSGKYEDNLIYKF
complement(701084..701203)         PHAGE_Haemop_SuMu_NC_019455: Mu-like prophage protein Com; -; phage(gi418489076)     8.81e-09            MQKVKEFRCECCKKLLARAKDVQSLQIKCVRCKKINQFN
complement(701349..701528)         hypothetical protein; -                                                              N/A                 MEKGQKVKLRNGNDAEIVFISDFGKLLVVEYIDDELPAVHWHNSNGSFYADCESALDIV
complement(701589..704117)         PHAGE_Mannhe_vB_MhM_3927AP2_NC_028766: defective tail fiber protein; -; phage(gi971741549)     7.37e-36            MRDLLQKIQSNDGQFHNGNPATGEQGTRVTDTWLNDVQEHIRDFGDEFKYLLQQVELEPDPAKKTQIYDAIVQIIENKRRAASLTQSGEVQLDSSTDSTAEDKAATPKAVNVVKALVIAVRNALNNYIPNSKKSNADNSSSSDTIATSYAVKKVRDIVENRFSSLANADGYKHVGRCKSVEMLRKVVPSKHGQRILVDAYYEGGTTGGGEFVADLQDLTTADDGGSCFVVLNNTARWKRIFDDRVDVVDFGAKSDEDATIAFENAFKYAGEHKKIITSEASTYFINKPLFLSGVGGIELNGKLYAKMTPENKSKPIITWAENAITLTQSHNNFINLVMWLEPTEDAPAICLAGLKSTNLKIGETGCVQIYATTEQNEQQVDFKGVEVSSTGYNRFDIDVLSTLHITGKGRGWVNENVINAQRFRALKEGFRAGILIDGEYRHNHNLIRRGCLEGGQTINIENGSSNTIEDARFERNPKNPDELLTISFSENAFSNRIIASWVSSPEFTNTPYGVHYDMVKVTDKGVDNVVSHIQETYSDEACLFALSQTTSFVSTLNKATFPMKYTTDIEGVNGIKQLISGSFKLLQNFAEVYKQSQFIHVRIGTMFDLSSDASHFRLGVELFDENKAPITTALDSHIKSGQLKVDGNKYKMDRNVSHANFTIISEQVRYVRVLITSGNDTENQVFDYLRFVVRYPKHFIEKSRGYHNIQQPIRKRSLFYRGVEGDIDMAEVGEGVACYKQDLSEMKINLVRVALVINKIVGNVLIIEGLPVSGIKEHTQDSEQGWSLIYPHNDQEHKLAVERVAFLQSEKQTKIHIQGTIPSELRTGESIVLILTKTKKLA
complement(704121..704708)         PHAGE_Mannhe_vB_MhM_3927AP2_NC_028766: tail protein; -; phage(gi971741548)           3.45e-35            MMSHKHALSTLYPPISYNVNGKQFLIQCEVDGNVFDRVQQSAVDMLNAIEPATSGQMLADWERVCGIKTDLSKNYQERVKRVIIQLNAIGGLSIPYFKKLAESIGYQIEIKEFSPLQNDLPNLGDVDIFQNEPRESLIFMWRVTVIDGDDNIVYFRAGTSVAGDHLVTFGDPIIEEFFKDLKPAHTYCYFAYQER
complement(704708..705772)         PHAGE_Mannhe_vB_MhM_3927AP2_NC_028766: baseplate J protein; -; phage(gi971741547)     4.48e-128           MLLVPTLEDIRNAILRDYQSLEPNADISEDSDNFARASALSAVAEGLYAHQKWIIKQFFPDTADTAFLEKHASLRGIRRRNATYASGRSAVIAGNEHSQIRIGLLIKTEDNRFYETTESAVIDSSGTVTVAVRSLETGSSQNITQATKASFMSAPVGVQTDVTLSNVVGGTDAESDTSLLERLLELIRRPPAGGNRYDYRNWALSVDGVDAAYVYPLRRGLGTVDIAITSNNDLPSSETIERCQAFIDEVRPVTAKESKVVKPDVTKVNFDIQVKISGITLAEIKVAIQKALSDYFNTLIPGDDLIVSQCEAVVNNLIGVVDRRFTTPTANKKADVVSKIEWFRLGTVTVTEMS
complement(705787..706137)         PHAGE_Mannhe_vB_MhM_3927AP2_NC_028766: hypothetical protein; -; phage(gi971741546)     3.18e-63            MDREISPLTGDYTSKQISTLQNAVYIRLTTPLGAYWADGRVGSLLHLIQREKDVERVGLLAQQYAEEALKPLLDDGRASEVTVSYKQPKNGILLLLISVKDNRGNAFEFKHPVKLI
complement(706213..706869)         PHAGE_Mannhe_vB_MhM_3927AP2_NC_028766: baseplate assembly protein; -; phage(gi971741545)     1.51e-96            MRNLTKKIQEKTGAMLADVRQVFRGVLNLVKSGDNIQKAQVSGLAGETLQDVELMQQFGFTSVPPAGTQVVVVPVGGKTTHSIIIATENGAFRVKNLENGETALYDQSGSTIILKQGRLVEVDCDTFKLNCKTYQVNASASADFTTPKLETSAVLTAQGKINGNGGMAVQGGSGASFSGDVEQSGGDFTTSGDVVANGKSLVSHTHPGDSGGNTGAPN
complement(706872..707996)         PHAGE_Mannhe_vB_MhM_3927AP2_NC_028766: tail protein P; -; phage(gi971741544)         1.31e-180           MQNEVNYNYPFENEIVVEIDGKQHKSWKSYDIDSDFLIAADAFRFDIGTPSTDTVIPNFTGKEVKVMINEQLVITGIVDTTQHSINKTNRTFHLTGRDKAAILVDCSAPITNVKGLTVLDAVKKIVAPLGIKNVELKAENNPTLDKVDIDIGETAWNAVKRCANSAGLHTWFDPKGVLIVGGADYSTPPVATLCCMKNGERNNFSSANLVFDVSQRFSEITFLAQRHGRSGDDNKNDLKWVYKDESMKTYKPKTVVVPDVEDLTSLKKWAKKYIADSILEGFTLTVTIPDHKTQDGTLWQPGQRVHIICEEYDIDAIFFLMGRRFMLSRANGTQTELRFKQDGIWTPDAYKAKADKARKRKGKKNQGDLIVLDK
complement(707986..709311)         PHAGE_Mannhe_vB_MhM_3927AP2_NC_028766: DNA circularization protein; -; phage(gi971741543)     3.94e-114           MKGWTMPVQRASYRGVRFDVFNIEDSVERAVVEHAYPFVNGADIEDLGLNPLEVRLSAVFYGEGYYSDFKKFLEVLKKQGADVLTHPIRGRLQNMICTSANFYHDAEYTDYVTLNLIFREATPAKPIFLFNNALFGLIDDFLSAIEDFIDDCLAFFAEVMEGISLAANFKARLLGTFGAIFGCYEHLRDLFTLDKAKFNTPASTTADKFKTQSSQACKDIFEMIEIGLTQIAQRQDLTQRAKFDEVLRTIDQIDEIPTILVTGKNASANRKVNLKSLTSALSERDTREINAAMQLACTAALMKIATDFIEDDTMLPSDIEYIATKVRLQILKNLNTVRAFAQEVTPSFTVTMPNTGIYTKLHLVSERLRNQGKKITKLALSAINRKPPLVIRTVEINGTLQQVAHEFYGDYRRANELLRLNPQIRYPNFITKGEVLNSYAK
complement(709314..711569)         PHAGE_Mannhe_vB_MhM_3927AP2_NC_028766: tail length tape measure protein; -; phage(gi971741542)     0.0                 MSSLNLSLMLKAQDFASRTVKSMRDNVNKSTKDIENQAKRSSSAQQNEVRKTARLTEQAYRQIQQQARTTATAREQLGMRSERSIQNEILRTEQAYRRLKNSGTASTRELARATEQHKRRIAELNAEMGKIATGQRLGNIGRGVAGAIAGVTAGAMVLAQPMNKQMTYDRQLAMVSNTAFSERDVDGRIAGKKELHSAVKNAVETGGGTKEDALSALDTLLASGAVSADIAMKLLPTLQKGAVATGASTQDLSKIAISAMQQFGMSENQIGEVLDKAVAAGQAGNFELADMARWLPQQMAAAKSAGLSGMSGFEALLVANQQARVTAGTSDQAGNNLANLLAKITSRETNDRFANLEIKDKDGKTHGVDFIKSMEAQKVKGKNSIEAFMAIMDQVIGEDKNYKELQEKLKTAKKEDQKALLEQMTNLVEGTAIGQIISDKEALLALIGMRNNVQLGQEVKNSVMNSAGAVESSHAVIADTNDFKTEQLKNSAEFAQMESLKGFNNMIGDVSAKLTDYASQYPGLTTAIAGATTGIAALSAGALVAAGSLRLLGGSTGLGLGGALGGLSKGGAVKGGLFKGGKVGSLLNVGSLAVAGLAIASDNHDDYFAQQEAIKEKREKAQEKANIAMSGHSVNKFQYTPTTSFKTSNVNYHGAYAIADIQRNQAIAKARLNQGTLTQAQYDARVESGNARIAELTQTDLQQFGNQIQSGLKQAVENQQHTIQTHITVELDGRAVAETVSENQYRQFNRE
complement(711617..711805)         PHAGE_Mannhe_vB_MhM_3927AP2_NC_028766: hypothetical protein; -; phage(gi971741541)     5.64e-08            VVLLSKIGFNAQQVWDMSHAEINAWIESYLIQHGVKKKSLRSDETVTSYVFRRRKSQEKKGA
complement(711853..712194)         PHAGE_Mannhe_vB_MhM_3927AP2_NC_028766: hypothetical protein; -; phage(gi971741540)     9.49e-19            MQGRLLLGVLFNGTRYFDFNVKILTLGLECQALEWIEEKGLAKDELNKAEQTLVDLAYLCQQLEISGIDKVSLTPEFLLDNLSTDDYVLITDLIGQLRKKCIDAGENQVLATA
complement(712194..712562)         PHAGE_Mannhe_vB_MhM_3927AP2_NC_028766: tail tube protein; -; phage(gi971741539)      3.45e-34            MAKEFASLGIIEVDGLEIDLTKCDVRVITGRKPVKTINRKARVKGFAKGITEYTLSLTVAVPLNSPEPDWDNVDDAKVTIEEENGQRISYRNCFTTEVGTSYTVDNEEVRDIQVVALDKVIE
complement(712572..713981)         PHAGE_Mannhe_vB_MhM_3927AP2_NC_028766: tail sheath protein; -; phage(gi971741538)     0.0                 MTNIEFDKIPTSIRKPGVYTEYNRRNAVSTLPTNEQEVLIIAPMVSDSAEFTAPVRIYSDYDAELAFGAGTWAHLMARVAIQNNPLLRLSIIGLKDNEAGVAATGTLTLSGTASAIGYLSTTIAGVEYKVSVAKAETANAVAARLAAVINISNTCPVNAQVSDGTITLTAKCKGEIGNEITLSAASYTSSMTLTAQALASGANNADIAKALASVAGTHYHVVISPFSDEKNAKALVNHLETVSSPLEKKPAIGVIGWRGTMASGTTYTSKINSERVTCAWYKGAIESNALIAAGYGAVIAGEEDPAKPLNTLEIKGLTTVDATQTPILTEVNQALFHGLTPVTVVNHRVRIMRAITTYTKSATNTDDPSYLDLTTIRTLDYTRKALEQRIELRFPRSKLSNRTPPKVRSEILDVLYRLENLEILENVDLHKAKLLVQRNQQDPNRLDTVIPADVVNGLHVVANRIDLIL
complement(713978..714145)         PHAGE_Mannhe_vB_MhM_3927AP2_NC_028766: hypothetical protein; -; phage(gi971741537)     1.91e-20            MKVKAAVGVKVPLENQPLAYIEQEPVEVENTIYYQRRIADGDLIEVKGNKKADKS
complement(714148..714540)         hypothetical protein; -                                                              N/A                 MKRFFALIMIAFLPVHVMSAANMAPIIAAAATTGTRSNQENDRDKADSQAQIIAITQGGLTVDADSGHVIIRCLWQKGGLCKIRGGKEGEGFISRRTDLILTPQEFAEREGYKKVHRITLLPLYLDVSKE
complement(714544..715185)         PHAGE_Mannhe_vB_MhM_3927AP2_NC_028766: hypothetical protein; -; phage(gi971741536)     4.14e-60            MITKIENALVERLKKGLGKLANTVKSYGGELDDESIGTARLPAVLVTYGGSRIECKDLRRRRHKSTDTFVIILAVRSLKSNQVARQGGVDRREIGVHQLISAVRRLLDAQTLGNLVYPLNPKRIRTIFNNAQFRSDKITVYAVEYEVSYDDLPPLEDGLFPEATSDKTSPDYVFNAYEGMLSEQQPMLEQVVGKIVDPTTKDFVEFNVETQKG
complement(715169..715591)         PHAGE_Mannhe_vB_MhM_3927AP2_NC_028766: hypothetical protein; -; phage(gi971741535)     2.05e-55            MYATINDFISRVGEFQVMELTDRENIGEVNQAVLTIALLDSSSQIDGYLVGRYKLPLKTIPQNLTRICCDLTRYRLASMSDVSITEEIIERYKLSLRELEGIASGKVSLGIAEDEQASTGENTVIFTNVANRVFSRDNEN
complement(715594..716181)         PHAGE_Mannhe_vB_MhM_3927AP2_NC_028766: hypothetical protein; -; phage(gi971741534)     2.82e-20            MSKNKSKKETADVKPEDVKPEDVKPEDVKQEDVKLEDVKLEDVKPEDVKPEDMKPEDMKPEDMKPEDMKPEDVKQEDVKLEDVKLEDVKPEDVKPEDMKPEDMKPEDMKPEDMKPEDMKPEDVKLEGKGYLEAIHPVAFDIRLMSHHPHESYGRCGYRFNKENAVRIPAEELTGEQVSRLLDDPYLEVAPVTEEE
complement(716220..717137)         PHAGE_Mannhe_vB_MhM_3927AP2_NC_028766: major head subunit T; -; phage(gi971741533)     4.19e-152           MAFKKSDVLNHINEQFKKDFAAGLGKIAPQWPEVAMEIGSNTDTNTYGFLGDFPKMKEWVSKRQIKNMQAQGTSIKNKTFEATVQVPRTNVEDDQVGLFRPMVQQAGQSAAELPDDEVFALLKKGESTLCYDGQNFFDTDHPCYAEVDGTGVNTQQSNLTTGSSGGKPTFYLLDTTNVIKPFIWQKRTAPEIETKFDASRSDTVFMEDVYIWGVRARGAAGFGFWQLAHCVKDTELTAENIMEVVAKMQTLKGDGGKLLNIRPSVILVPPALEFKARQICEAEVINGTTNVLKGRLKVMVSSQIL
complement(717137..718174)         PHAGE_Mannhe_vB_MhM_3927AP2_NC_028766: hypothetical protein; -; phage(gi971741532)     8.89e-78            MKLTLAACSFEINKAKYGRIQLLPYGEFRATDGRPTDVEAWYVTDTNGADVVALANSKRNPLPIDYEHQIIHSQKNGKEAPSAGWMEYLYFTPQGIFADVRWTDKAAEYIKNGEYRYISAVFAYDTEGYVRKIFHAALTNTPALDGMDEAMVAASVQLLNEEAQEMDKELLAMLCSLFGVASATETEIKEKVTALSQAKGESKVVLSDVYSALKEKEQSVAALSEKVNAFDPSKYVPVEQVVALQNDFNAFKDGVEKDKKSALIQTALSEGKLAPALKEWAEGLSVEALTGYLEKATPVAALSGEPQSKGDPNNNVVALSESEKAAAKALGMSESEFRKAHKEIN
complement(718417..718833)         PHAGE_Mannhe_vB_MhM_3927AP2_NC_028766: G protein 2; -; phage(gi971741531)            2.05e-70            MIDVDINDVEKIEAVLSDIAHKTQNRTSLMRSIAGTMESAVLQNFDEGGRPKWLGLKYRKGTPLVDTENLMGSITSRYNNDSAEVGTNEPYAAIHQFGGMAGRGRKVKIEARPFLILTQQDKDDILEDAQNYFRSIIE
complement(718974..720116)         PHAGE_Mannhe_vB_MhM_3927AP2_NC_028766: head morphogenesis protein; -; phage(gi971741530)     0.0                 MTNDIYKSMEVAKKEGKSFAQWKKDLVSEFEKKGWVFGHDKSISRGIDGKLLADPKTGEYFGTPRRLNTIYRTNVQAAYSAARYQRMMDNIDHRPYWQYSAVGDERTRPSHLALNGRIYRYDDPFWSTFYPPNGFNCRCAVIALGERDLKRKGLNKPDDSSEFLVKVKRPADKNGNQETTVGFKLPDGSIRVTDKGFDYNIGRLNYRPNLDLYPEKLAHQFAKTEMQGAEFKQDFLIFQRQFVKIKKQLGVDDKLTAEQMFNVRDKLSMNFKFTAGVLSTSSKRMLESDVATVWFSDDSLIKQLNSRDGQDFDLDDYANIPDLIYTPDKIIKEATAYQFYKEIKGKKLLVVLKVLHDKNEIFIQSARRVSEKQWKKAFKK
complement(720113..720274)         hypothetical protein; -                                                              N/A                 MSKPLSFLFGLEPTQAIEFLHNKNYLQRKCLKNHCMIVPSQELQQSRDYLVLR
complement(720267..721907)         PHAGE_Mannhe_vB_MhM_3927AP2_NC_028766: portal protein; -; phage(gi971741529)         0.0                 MAKKKKKLQQVKKVQVGLDTQTNEARVTETGRIISDHPSNKITPAKLKGILEDAESGDITAQHELFMDIEERDSCIGANIQTRKRAILTLDWRIAEPRNATPQEEKLQVEIDELFYQFPMLEDLMVDMMDAVGHGFSALEIEWKQAEGKWIPVNFIACPQSWFKLDKDDNLLLKTPDNQDGEPLRQYGWVVHTHKSRTVQLARMGLFRTLAWLYMFKHYSVHDFAEFLELYGMPIRIGKYPFGATNDEKRTLLRALAQIGHNAAGIMPEGMNVELHNVTNTTGSAGSNPFLQMVDWCEKSAARLILGQTLTSGADGKTSTNALGQVHNEVRRDLLVSDAKQIAQTITQQIILPYLQINIDPNILPSRVPYFEFDTKEYADLSVLADAIPKLVSVGVRIPENWVRDKAGIPEPQENETILSAVQHDFKTDLNDVENPKKQTALSVQNHVTGCQCDGCRGVALSANTDSSTAQGVLDGGLAQAFNEPDFNKQLNPMVKKAVSVLMACDSYDEAAEKLAEAYPEISSHEHEQYLANALFLADLLGGTNV
complement(721911..723434)         PHAGE_Mannhe_vB_MhM_3927AP2_NC_028766: terminase large subunit; -; phage(gi971741528)     0.0                 MFDPVGGFEFFVQQYFPHYVRSEHKSQLHEYLFEQLPQSVVELERSIRQAIAAPRGEAKSTICTQLFPLWCMVRGLKKYIIIAMDTETQAYEMLEAIKMEIEANPRLHIDFPELGMGKVWRAGAIITSLNQKVEAVGAGQKLRGRRYGAYRPDLVVLDDIENDKSVEKPEQRNKLHNWVLKAVLKLGAAGEKFDVIYVGTILHYDSVLSRILNTKGWRRVRFKAILRMPDNMHLWDQWENIYLSEEGDDDTLSDLFYKQHKAEMDAGAVVSWLRRPILQLMKIRASDGHSAFDSEYQNDPVSGDDAIFENSIQYWTELPANLIYFGALDPSLGKAGASRDPSAILVGGYHRETGKLYVIEAQVKKRLPDLIIEDVIRLHKQYECQRWFVETVQFQEFLKDELVKRSAQRGLPVPATAIKPNTDKMLRIESLQPHIANGLILLHRSQATLISQLRHFPKADHDDGPDALEMLWKNAVSSSAPIEFMTIDGDLGRDEFDDSDLYSIWRR
complement(723606..724103)         PHAGE_Mannhe_vB_MhM_3927AP2_NC_028766: DNA-binding protein; -; phage(gi971741526)     7.19e-66            MAFDEKTRALVRRYYVFEFLSLEQSASKAGVSFNTARRWKKEAEKKGDDWDKVRDVQVMAGNELTDITKGLLSGFIIQYRATMDEIQNSNLNAQDKVDRLSSLADSFAKMTAASKRILPEISAIATAMKTIELFANLIKTKKPHLLPDFIELLDEIKPLIDKEFK
complement(724107..724355)         PHAGE_Mannhe_vB_MhM_3927AP2_NC_028766: hypothetical protein; -; phage(gi971741525)     1.51e-11            MRQKNKSTGEKLDAILDKLDGIADKVDKQNKEIADLQKQVQALQADLSEMAKKNRNQALIAGGIGGGIVAVGIELIRLQFGG
complement(724355..724609)         PHAGE_Mannhe_vB_MhM_3927AP2_NC_028766: hypothetical protein; -; phage(gi971741524)     1.09e-11            MELQISGAMIFNFVVSIAVFFGGVWFKRLDADFKELKAEINKIKESYQTKEMANHVNSGFSSQLDRIFDKLDSIEGKLDKKVDK
complement(724723..724980)         hypothetical protein; -                                                              N/A                 MTLQLILVAIAFFLGLCGYVIFKLKRANNTIDALLKENAQLEQDKAIVTTQRNNQRERKRNEETANHATRDKLIDSLHKSHDLRD
complement(724977..725213)         PHAGE_Mannhe_vB_MhM_3927AP2_NC_028766: hypothetical protein; -; phage(gi971741521)     2.94e-11            MAKLSELITNSDGRLSTTGFIQFFGALLMAAILIFCVWLDRAYVPELFMTFAIFCGGGAATKGFAVAVERRKNRAGAE
complement(725206..725373)         hypothetical protein; -                                                              N/A                 MNKLHRLFGWLHTYFRKPINTCRPKCYSKKAWSYRVKGKPTLAQQLYLKIGVVNG
complement(725366..725851)         PHAGE_Haemop_SuMu_NC_019455: putative N-acetylmuramoyl-L-alanine amidase; -; phage(gi418489052)     2.39e-45            MAIEKIIIHCAATQNGVRLAKRGKTAAQIIDDWHFDAHFRREINNKIAFNRHLHAIGYHFVIDTNGMVESGRKIGEIGAHCRGQNRNSIGICLVGTDRFTVAQWQALANLVRDLSRKYPNATLHGHREFARKICPGFDVAEWVDNDCQPLVEHVIMELEHE
complement(725942..726370)         PHAGE_Mannhe_vB_MhM_3927AP2_NC_028766: mor transcription activator family protein; -; phage(gi971741519)     4.60e-44            MSTDIENVAEYLPNVVHEMVNIAGFSDVEKIIKRFGGSRFRFSDGIHYFPKLKELIGKESAIKLRTHFQSEEIYIPRCDVALRVLRNQRLKADFDYLTQREGKSGRMSMLEICHKYKISDRQAWDIVYSLQREPKAQQTTLF
complement(726499..726834)         PHAGE_Mannhe_vB_MhM_3927AP2_NC_028766: hypothetical protein; -; phage(gi971741516)     1.74e-37            MKKLFILITLSLFSLASFSMTDKAQKELEKALKGDYQTLRNVAFAMEQGSFGHDKNLVSACALRRVILFVNSDKADDTDYANELITCKNIHATENRQAWEIALTITKSLSN
complement(726871..727335)         PHAGE_Mannhe_vB_MhM_3927AP2_NC_028766: hypothetical protein; -; phage(gi971741515)     1.36e-29            MYENRKSIIAKIHIGKNTLKMDDDVYRAFLQSTVGKTSCKEMNIAELLNVLRAMKDKGFEPTATKFKHQRRPKPAEYKEMYLRKITALLTEHQLPQSYADSMAKRSFKVDFVHWLDVWQLKKVIQMLEVYNRRQQRDEEQKNTIELLDISAKKQ
complement(727322..727702)         hypothetical protein; -                                                              N/A                 MDEVWLRATVAKGLAGLVVLRLPGQPPEDMITKTAEIWIKAILHQKIFNGWNEQEDKWRIEEAFLTLYAECDRFPNPKMLLERLPKRKVLALPEPKITVLTAEERERNLTFCQHFRKILGAARVRK
complement(727695..728168)         PHAGE_Mannhe_vB_MhM_3927AP2_NC_028766: hypothetical protein; -; phage(gi971741514)     1.57e-10            MKCKCPACGAVLSLDVLLQHEQASLAVMSALSLNGDFGRLAVQYLGLFRPEKTALTMDRVAKLINQLLDDVKNQRIQRNGDVYDAPIECWIDSLAVVLNSRHNLKLPLNSHGYLYEVMTKWQPRNLVKNSPVHQNNNQVTANKTSKALQNLAEFANG
complement(728244..728726)         PHAGE_Mannhe_vB_MhS_587AP2_NC_028743: hypothetical protein; -; phage(gi970580048)     1.42e-46            MSNEKYFSVDVSNDIHIVNLHETLEQAKQSCLDGAIEAHDFADDMCDHEDFASNDLPNAVYGIVLGKAVCKEKQLSEEEKEDYGSDLVLEKPELVELPQDNNWISVKEKLPEAYTHVLVYTIAAETISLFYDGEKFLFYPYTYGLEKITHWQPLPTKPIQ
complement(728770..729045)         hypothetical protein; -                                                              N/A                 MDKHTRAALAFARNVKAERGEKTVEIGEFELTTLRHDKKRLDFIEKNAIDIVVNGYGLNECEMWTPKGLITFPAADTVREAIDNAMALADK
complement(729070..729351)         hypothetical protein; -                                                              N/A                 LIARADNYCLGWVHGVYKTVQDFVLTQEEKEKMERFKNQLHKKMNLREAKTRKVGDTRERNGDESGLRGYLDGKQVKLNRGVNGQETLKIAHQ
complement(729384..729770)         PHAGE_Pseudo_PaMx74_NC_028809: hypothetical protein; -; phage(gi971745269)           6.29e-09            MSQSNEKLLKKIKKLLALSKSNNPHEAAKALEMAQKLMAEHNVNSIDVEISESDSKQKFSRKTGQYVHALASLIKRVFGVEAYFSNRTNNIPEQKLHAVFSVKKKDLLLLLTALMCCIVNYNRLEKHL
complement(729767..729865)         hypothetical protein; -                                                              N/A                 MLRDLEGQALRLKEKQSVKEMMKIMRKDMEWR
complement(730012..730560)         PHAGE_Entero_SfV_NC_003444: hypothetical protein; -; phage(gi19549017)               1.88e-22            MAIYLTHSNRVINFQEPEKSDIHMDDIVHHLSMIPRFGGKLDRHYSVLDHSVYVGMIAKTFLKADDETAFAALMHDAQEAFLGDIPSRLKSLLPDYKAIEKSFEKVIQEKFNISMSETIKTFVKCADLLALKAEKEAFINTPIEQECHWQYLHELPLVPISPIDFCVNSKELFFQAFDYYRK
complement(730569..730739)         hypothetical protein; -                                                              N/A                 MTKHDIAQQIVEIQEILEIARDNVIEERRADAKVILQRAIAEIKKINWQITPINQI
complement(730896..731105)         PHAGE_Haemop_SuMu_NC_019455: hypothetical protein; -; phage(gi418489044)             7.37e-08            MAKKANKLSFKEISQLASEVERAGDYSYAAELWRNAAELAKKAVNKEWCARRHAFLTKWALRWKEAENG
complement(731263..731880)         PHAGE_Mannhe_vB_MhM_3927AP2_NC_028766: hypothetical protein; -; phage(gi971741508)     5.34e-97            MSKVEMNGQVYWKNIKGNLVPDEMVKEIDKERDCLVRNFVEQAIEKQKEVRAFKTQVFDDIGAFIQLSAEKYDVQLGGRKGNVTLVSYDGEYKLMIAVQDRLTFDERIQAAKQLIDECLHEWSADARPELRSVINDAFQVDKEGNLNTARILSLRRVEIQDERWTKAMQAISDSIQIVDSKDYVRFYKRDENGNYQQISLDMARV
complement(731883..732071)         PHAGE_Mannhe_vB_MhM_3927AP2_NC_028766: hypothetical protein; -; phage(gi971741507)     1.54e-10            MKRRQIYAVYRGEKNLGDGTAEELEKKLAISKKKIYALCSPYVHKRDKGQQLVVIKLGKEEV
complement(732080..732289)         hypothetical protein; -                                                              N/A                 MGELLQRVAYALRREGVQVLRIKNGRFPTMIILNPSERIIKKSVEVRVNNNGQRMTKYVANEQGVSLYW
complement(732306..732626)         hypothetical protein; -                                                              N/A                 MERWFFIKREKAYYRKWTNRARGYVKEVIELKQNIKMVQVGRVSYSFCVSLTQSNNTNEQDYIDGLRVVGNWHDKASWKNAYSKLRSLLRYEPSRLIHSPEFKLAE
complement(732640..733515)         PHAGE_Mannhe_vB_MhM_3927AP2_NC_028766: DNA transposition protein B; bacteriophage; phage DNA transposition B protein; -(gi971741505)     1.02e-112           MRQQLADYMTKNGMTQQQVANAIGKSVGTVSLYLRGAYNGKVEEVDQAVSRLIGRHNDKVVERRFNSEFVSTHAAERCLDAIAIAHIEGEISVVVGAAGLGKTKALKQYVEMNPETIFIEVEPSCSPKVLLKTLCQQLGINDVGLNHDLFTRITNKLGEGRLIIVDEAELLSTKSLEYIRRIHDLTKCGVVLAGMPRLIVNLKGKYGELAQLYSRVGVCCDLGNALVAEDVALLAEKGLGTDEFNELLFKVSKGNARRLNKLMRGAVRLAELNKRTLDEALISRYAEMLIN
complement(733646..735610)         PHAGE_Mannhe_vB_MhM_3927AP2_NC_028766: transposase; -; phage(gi971741504)            0.0                 MSELTLKSHYSIAELLSFNLNRIPQAHKNVIEKANRENWESQKRSGRGGGLEYALSSFPKELQDEIYSKFTESMVQRKPTLPAVKQIDLDDVTSKQRDIADARMALVAYVQNLEQVKTRDAAIKFICNSAKFGQLPDEVMALVERANCKNGKNCGRVLSHRTLYSWVLDYNKAKTPEERLKALVPSQRKADRVEDIAWLPNFLAIYRNTNGVSVAEAYAEFAHNWSLEFADQPLRLAMLPSIDRVRRALSKLPRHIKEIGRKTGAEMRALQTYVKRDWSCLLANDVWVGDGHSMKMKVQHPDHGRPFIPELTMVMDAPSRFIVGWSVSLSENALAVADAIRHGVENHGIPAIYYSDNGGGEKNWMLDGDITGMLPRLGINHQTGIPGNPQGRGIIERVNKTIALRIARQFDTYHGTGADRDTVRKTSTAVISLDKAIRKGATELTEKQKWAKGKLPTWQQFIDAVQVEIDRYNNHHIHREIGTTPARKRRELLAKAEIIYITAVEARDLFRPSLLRVAQRGWINLFNNVYFSQKLLDVDGQQVQVSIDIHDPSSVIIRQKNGTYICEAMLDGNKRDAFPMSLVEKARKDRAQGRLKRKQEKVDEINAELNPVITIEQNKGAELLHGLCMNGLKKKEEVEEIAVFPSDLKRMKRA
complement(735655..735921)         PHAGE_Haemop_SuMu_NC_019455: Mu-like prophage FluMu DNA-binding protein Ner; -; phage(gi418489037)     1.37e-27            MSVLEEPKKTAVDWHRADILAALRKKGWSLRSLAAEGNVSYNTLKSALDKSYPKMERLIANAIGVPPEIIWAGRTTERNRRPVLTNKF
736098..736781                     PHAGE_Mannhe_vB_MhM_3927AP2_NC_028766: transcriptional regulatory protein; -; phage(gi971741502)     2.93e-26            MSKPNIYDLGFAKRMEVLVEKYGGSIASLAQKLEVSPPTIARWIKGEADPTRSNLIKIAQTTNVSLEWLALGIGDQKEFPVEITESQQNDNFELIDDFRNVRVSAGFGAFNGDNQTPKKISIEKAWFHARHLKPKDCAMFLVNGDSMYPTLKDGEEIIVDRSKRELDEGKIFVINHQGAMWVKKVRFNFNGIDLISDNSIYNPINLTTEEANSLLIIGQVVRSHRNF
complement(737096..738430)         PHAGE_Bacill_SP_15_NC_031245: hypothetical protein; -; phage(gi100155)               6.42e-15            MAERKYFGTDGVRGKVGTFPITPDFALKLGWAAGKVLATQGSRTVLIGKDTRISGYMLESALEAGLAAAGLSAAFTGPMPTPAIAYLTRTFRAEAGIVISASHNPYYDNGIKFFSAQGTKLPDDVEEAIEAMLDEPMDCVESAELGRASRINDAVGRYIEFCKGTFPAHLSLENYKIVVDCAHGATYHIAPNVMRELGAEVIEIGAKPNGLNINERCGATDIKALQEKVLEVKADVGLAYDGDGDRLIMVDHLGNKVDGDQVLFIIAREALRAGHLKGGVVGTLMSNMSLELALKQLGIPFVRANVGDRYVLEKMQEKGWLLGGENSGHIIILDKNTTGDGIIASLAVLSAMVQHNLSLNELASAVPLFPQVLINVRFAGGDNPLESAAVKAVAAEVEKRLAGKGRILLRKSGTEPLIRVMVECEDGALAQQCAEQIADVVRAN
complement(738450..739277)         Dihydropteroate synthase (EC 2.5.1.15); -                                            N/A                 MKLYANNKVLDLSTPQIMGILNFTPDSFSDSGQFFALDKALFHVESMLNAGATIIDIGGESTRSMAEEVTLEQELARVIPVVEAVRQNFDCWISVDTSKAEVMKEAARVGMDLINDIRALREPNALLTAAELDLPVCIMHMQGEPRTMQQNPYYEDVVAEVFAFLQTRSAECISVGIRQENIIWDMGFGFGKNVVHNYKLLQNLAHFCAAGFPVLAGLSRKSMIGNVLDKAVEDRVVGSVAGALIAVMHGAAIVRVHDVEHTADALKIWQATMNA
complement(739410..741338)         PHAGE_Acidia_virus_NC_029316: AAA+ ATPase; -; phage(gi1002166819)                    1.14e-22            MNDMVKNLVLWIVVAVVMMTAYQGFNSSSSGNTTDYTTFITDLGNDQIRQARFDYNEIFVTKTDGSKYTTVMPLNDDKLLNDLLNKKVKVEGTLPEKRGLFSQILISWFPMLLLIGVWFFFMRQMQGGGSKAMSFGKSRARMMTQEQIKTTFADVVGCDEAKEEVGEIVDFLRDPGKFQKLGGKIPKGILMVGPPGTGKTLLAKAIAGEAKVPFFTISGSDFVEMFVGVGASRVRDMFEQAKKNAPCLIFIDEIDAVGRQRGAGLGGGHDEREQTLNQMLVEMDGFEGNEGVIVIAATNRPDVLDPALTRPGRFDRQVVVGLPDVRGREQILKVHMRRVPIAPDVDAMTLARGTPGYSGADLANLVNEAALFAARTNKRLVTMLEFEKAKDKINMGPERRTMIMTEKQKESTAYHEAGHAIVGYIVPEHDPVHKVTIIPRGRALGVTFFLPEGDQVSISQKQLESKLSTLYAGRLAEDLIYGEENISTGASNDIKVATNIARNMVTQWGFSEKLGPILYSEDDGEVFLGRSMAKAKHMSDETAHLIDEEVRAIVTRNYERARQILIDNMDILHAMKDALVKYETIEEEQIEQLMKRQPVTPPSGWDENEPTTQTKAGTKASPEPKSVVETEQDSDHQSPSDK

#### region 4 ####
2093483..2093496                   attL                                                                                 N/A                 TAATGGTTGCGACA
complement(2099600..2102371)       PHAGE_Bacill_G_NC_023719: gp2; -; phage(gi593777470)                                 3.35e-11            MKKLTALFLIICTLIACQSMPSSPQASLPFDPAIQHGKLANGLTYYVVRNPEPAHRVYIRLVVNAGSLHEDEDQKGVAHLVEHMAFNGSHRFPENQIINALEKLGMKFARDINAFTDFENTVYTLNLDKNDPQSLTLAFEVLNEWMHHLTILEKDLDNERGIVQEEWRRRLSPMLRLGDKKSAVEMAGSRYAVRDPIGDMNIIRTISRQRVADFYHKWYRADNMAVIIVGDIDAQQVTSQLKAQIGSINSHSTSPLPPIDFSIPFVNQWRVAGISEKGTYIPTLELSFFEKFTEQNTLAAYKQDLTQQILIRLINLRLQDWEQVKQQKVESANFYRTHLGKETLQNIFLLQLFDTDYQKATQSLFQFIAEIQQHGFSAQEFQQEKARLVQLNEKQRSLKAGSLKIADDLVISAANQQVVISQQDRYRLNQRFLQEIRLEELNQAFQHLITIQAKLLLVTQPYPATPLTLTVNKVAQLWQETQHTAQHTWHTPRTAGKMPALSFPKGQIKQSKHWKKGDITEYQLSNGSKLIYHYSDKTPNQVYFKAVTAGGLRSVAPSDYHRFKSAVTLTDDSGIGPLSLSEINDLFRQHPIALATVVDDYKQGFTAVGKPEQIADLLKLFRLKLQGTAISEPVFERYQKETQDYFRQVDKETEFMQKLSRLRYPNMATVYSQNKKEALSFSRQELTQFYDSVMLDKTDFTYFLIGDLPQQEAEKLAQTYLASVEVKHSPRHYYDSSPITPANHFVMHGLDEPRADVEIYFSTPNQWTPELQYQLDLLADVLQEVLRLTLREQSSGIYAVNSWFNQEKSHARLEGKIEFSCAPDRVAELTAQTYHILDEIMQKGVSASLLEKKRSEKQTQIKFQFDSLVSIAMLIEQSFWHTQSPDEIYLYQRLEDIGQKKYIDNLARKIFQPNARFQAILQP
complement(2102454..2103290)       Outer membrane receptor proteins, mostly Fe transport; -                             N/A                 MYYLHNSPAENHANPAPTLTLRNFFHAKFFSFNYANIVTTSHYSDELSFGVEQYVANLAFHLKYILRDNKQRIVLQEEDVMLNGERKKLRYYQRGKDYKTNVLTFQINTQAPWELGPTRWTSAVAFDWLDSKAIDHGRGYNGSTPVILDGKLMTYEQMLKKVNAYKETWGLRLNLDMFVPRFDLSWANTIYVKPPTTLTERVSSNTPEVYRSYDYGTYTQWDTSLRWQPTFAEKHRPYIKLDVLNVLNKTRKGAGPNGQDLGIYTPGREFWLEVGYEF
complement(2103450..2104058)       PHAGE_Mannhe_vB_MhM_3927AP2_NC_028766: transcriptional regulatory protein; -; phage(gi971741502)     2.79e-15            MAEKLSLSLSALQNWETNQTEPQASMIITLAKELGVSPNYLLTGEDISERILHVKSESPDEMDGEFEWIDDCRDVMVTAGYGGINGDYPNIKKTKIEKSWLLARGFKAKDCGMYKVFGNSMDSTLKDEEDIIVHHPSKTLIDGQIFILNNKGAVLVKRVQLTFNGIVLISDNKREYQPIQLTMEEANDLIVIGRVVRGYRDF
2104341..2104604                   PHAGE_Mannhe_vB_MhM_3927AP2_NC_028766: transcriptional regulatory protein; -; phage(gi971741503)     4.10e-16            MRTLNETKKTAVDWHREDIKAALAKKGWSLRQLSLKHGYSNGSTLKNALDRPWLKGERIIAEAIGVPAEIIWASRYEQRNNKKFADR
2104623..2106587                   PHAGE_Mannhe_vB_MhM_3927AP2_NC_028766: transposase; -; phage(gi971741504)            0.0                 MSTNSLKTHYSAKELLELSLSCLPNSVQGIIYQAKKQGWESQKRVARGGGSEFALASLPKEIQSEVYSKFTESIVQRKPTLPAVKQIDLNNITSKQREIADARMALVAYVQNLEQVQSRDAAIKFICNSAKSGQLPDEVMALVERANCKNGNNCGRVLSHRTLYGWVLAYEKAKTPEERLKALVPSQRKADRVEDIAWLPNFLAIYRNTNGVSVAEAYVEFAHKWQMEFADQPLRLALLPSIDRVRRALSKLPRHIKEIGRKTGAEMRALQTYVKRDWSCLLANDVWVGDGHSMKMKVQHPDHGRPFIPELTMVMDAPSRFIVGWSVSLSENALAVADAIRHGVENHGIPAIYYSDNGGGEKNWMLDGDITGMLPRLGINHQTGIPGNPQGRGIIERVNKTIALRIARQFDTYHGTGADRDTVRKTSTAVISLDKAIRKGATELTEKQKWAKGKLPTWQQFIDAVQVEIDRYNNHHIHREIGTTPARKRRELLAKAEIIYITAVEARDLFRPSLLRVAQRGWINLFNNVYFSQKLLDVDGQQVQVSIDIHDPSSVIIRQKNGTYICEAMLDGNKRDAFPMSLVEKARKDRAQGRLKRKQEKVDEINAELNPVITIEQNKGAELLHGLCMNGLKKKEEVEEIAVFPSDLKRMKRA
2106718..2107593                   PHAGE_Mannhe_vB_MhM_3927AP2_NC_028766: DNA transposition protein B; bacteriophage; phage DNA transposition B protein; -(gi971741505)     1.02e-112           MRQQLADYMTKNGMTQQQVANAIGKSVGTVSLYLRGAYNGKVEEVDQAVSRLIGRHNDKVVERRFNSEFVSTHAAERCLDAIAIAHIEGEISVVVGAAGLGKTKALKQYVEMNPETIFIEVEPSCSPKVLLKTLCQQLGINDVGLNHDLFTRITNKLGEGRLIIVDEAELLSTKSLEYIRRIHDLTKCGVVLAGMPRLIVNLKGKYGELAQLYSRVGVCCDLGNALVAEDVALLAEKGLGTDEFNELLFKVSKGNARRLNKLMRGAVRLAELNKRTLDEALISRYAEMLIN
2107607..2107927                   hypothetical protein; -                                                              N/A                 MERWFFIKREKAYYRKWTNRARGYVKEVIELKQNIKMVQVGRVSYSFCVSLTQSNNTNEQDYIDGLRVVGNWHDKASWKNAYSKLRSLLRYEPSRLIHSPEFKLAE
2107944..2108153                   hypothetical protein; -                                                              N/A                 MGELLQRVAYALRREGVQVLRIKNGRFPTMIILNPSERIIKKSVEVRVNNNGQRMTKYVANEQGVSLYW
2108162..2108350                   PHAGE_Mannhe_vB_MhM_3927AP2_NC_028766: hypothetical protein; -; phage(gi971741507)     1.54e-10            MKRRQIYAVYRGEKNLGDGTAEELEKKLAISKKKIYALCSPYVHKRDKGQQLVVIKLGKEEV
2108353..2108970                   PHAGE_Mannhe_vB_MhM_3927AP2_NC_028766: hypothetical protein; -; phage(gi971741508)     5.34e-97            MSKVEMNGQVYWKNIKGNLVPDEMVKEIDKERDCLVRNFVEQAIEKQKEVRAFKTQVFDDIGAFIQLSAEKYDVQLGGRKGNVTLVSYDGEYKLMIAVQDRLTFDERIQAAKQLIDECLHEWSADARPELRSVINDAFQVDKEGNLNTARILSLRRVEIQDERWTKAMQAISDSIQIVDSKDYVRFYKRDENGNYQQISLDMARV
2109128..2109337                   PHAGE_Haemop_SuMu_NC_019455: hypothetical protein; -; phage(gi418489044)             7.37e-08            MAKKANKLSFKEISQLASEVERAGDYSYAAELWRNAAELAKKAVNKEWCARRHAFLTKWALRWKEAENG
2109494..2109664                   hypothetical protein; -                                                              N/A                 MTKHDIAQQIVEIQEILEIARDNVIEERRADAKVILQRAIAEIKKINWQITPINQI
2109673..2110221                   PHAGE_Entero_SfV_NC_003444: hypothetical protein; -; phage(gi19549017)               1.88e-22            MAIYLTHSNRVINFQEPEKSDIHMDDIVHHLSMIPRFGGKLDRHYSVLDHSVYVGMIAKTFLKADDETAFAALMHDAQEAFLGDIPSRLKSLLPDYKAIEKSFEKVIQEKFNISMSETIKTFVKCADLLALKAEKEAFINTPIEQECHWQYLHELPLVPISPIDFCVNSKELFFQAFDYYRK
2110368..2110466                   hypothetical protein; -                                                              N/A                 MLRDLEGQALRLKEKQSVKEMMKIMRKDMEWR
2110463..2110849                   PHAGE_Pseudo_PaMx74_NC_028809: hypothetical protein; -; phage(gi971745269)           6.29e-09            MSQSNEKLLKKIKKLLALSKSNNPHEAAKALEMAQKLMAEHNVNSIDVEISESDSKQKFSRKTGQYVHALASLIKRVFGVEAYFSNRTNNIPEQKLHAVFSVKKKDLLLLLTALMCCIVNYNRLEKHL
2110882..2111094                   hypothetical protein; -                                                              N/A                 LIARADNYCLGWVHGVYKTVQDFVLTQEEKEKMERFKNQLHKKMNLREAKTRKVGDTRERNGDESGLRGI
2111187..2111462                   hypothetical protein; -                                                              N/A                 MDKHTRAALAFARNVKAERGEKTVEIGEFELTTLRHDKKRLDFIEKNAIDIVVNGYGLNECEMWTPKGLITFPAADTVREAIDNAMALADK
2111506..2111988                   PHAGE_Mannhe_vB_MhS_587AP2_NC_028743: hypothetical protein; -; phage(gi970580048)     1.42e-46            MSNEKYFSVDVSNDIHIVNLHETLEQAKQSCLDGAIEAHDFADDMCDHEDFASNDLPNAVYGIVLGKAVCKEKQLSEEEKEDYGSDLVLEKPELVELPQDNNWISVKEKLPEAYTHVLVYTIAAETISLFYDGEKFLFYPYTYGLEKITHWQPLPTKPIQ
2112064..2112537                   PHAGE_Mannhe_vB_MhM_3927AP2_NC_028766: hypothetical protein; -; phage(gi971741514)     1.57e-10            MKCKCPACGAVLSLDVLLQHEQASLAVMSALSLNGDFGRLAVQYLGLFRPEKTALTMDRVAKLINQLLDDVKNQRIQRNGDVYDAPIECWIDSLAVVLNSRHNLKLPLNSHGYLYEVMTKWQPRNLVKNSPVHQNNNQVTANKTSKALQNLAEFANG
2112530..2112910                   hypothetical protein; -                                                              N/A                 MDEVWLRATVAKGLAGLVVLRLPGQPPEDMITKTAEIWIKAILHQKIFNGWNEQEDKWRIEEAFLTLYAECDRFPNPKMLLERLPKRKVLALPEPKITVLTAEERERNLTFCQHFRKILGAARVRK
2112897..2113361                   PHAGE_Mannhe_vB_MhM_3927AP2_NC_028766: hypothetical protein; -; phage(gi971741515)     1.36e-29            MYENRKSIIAKIHIGKNTLKMDDDVYRAFLQSTVGKTSCKEMNIAELLNVLRAMKDKGFEPTATKFKHQRRPKPAEYKEMYLRKITALLTEHQLPQSYADSMAKRSFKVDFVHWLDVWQLKKVIQMLEVYNRRQQRDEEQKNTIELLDISAKKQ
2113398..2113733                   PHAGE_Mannhe_vB_MhM_3927AP2_NC_028766: hypothetical protein; -; phage(gi971741516)     1.74e-37            MKKLFILITLSLFSLASFSMTDKAQKELEKALKGDYQTLRNVAFAMEQGSFGHDKNLVSACALRRVILFVNSDKADDTDYANELITCKNIHATENRQAWEIALTITKSLSN
2113862..2114290                   PHAGE_Mannhe_vB_MhM_3927AP2_NC_028766: mor transcription activator family protein; -; phage(gi971741519)     4.60e-44            MSTDIENVAEYLPNVVHEMVNIAGFSDVEKIIKRFGGSRFRFSDGIHYFPKLKELIGKESAIKLRTHFQSEEIYIPRCDVALRVLRNQRLKADFDYLTQREGKSGRMSMLEICHKYKISDRQAWDIVYSLQREPKAQQTTLF
2114381..2114866                   PHAGE_Haemop_SuMu_NC_019455: putative N-acetylmuramoyl-L-alanine amidase; -; phage(gi418489052)     2.39e-45            MAIEKIIIHCAATQNGVRLAKRGKTAAQIIDDWHFDAHFRREINNKIAFNRHLHAIGYHFVIDTNGMVESGRKIGEIGAHCRGQNRNSIGICLVGTDRFTVAQWQALANLVRDLSRKYPNATLHGHREFARKICPGFDVAEWVDNDCQPLVEHVIMELEHE
2114859..2115026                   hypothetical protein; -                                                              N/A                 MNKLHRLFGWLHTYFRKPINTCRPKCYSKKAWSYRVKGKPTLAQQLYLKIGVVNG
2115019..2115255                   PHAGE_Mannhe_vB_MhM_3927AP2_NC_028766: hypothetical protein; -; phage(gi971741521)     2.94e-11            MAKLSELITNSDGRLSTTGFIQFFGALLMAAILIFCVWLDRAYVPELFMTFAIFCGGGAATKGFAVAVERRKNRAGAE
2115252..2115509                   hypothetical protein; -                                                              N/A                 MTLQLILVAIAFFLGLCGYVIFKLKRANNTIDALLKENAQLEQDKAIVTTQRNNQRERKRNEETANHATRDKLIDSLHKSHDLRD
2115623..2115877                   PHAGE_Mannhe_vB_MhM_3927AP2_NC_028766: hypothetical protein; -; phage(gi971741524)     1.09e-11            MELQISGAMIFNFVVSIAVFFGGVWFKRLDADFKELKAEINKIKESYQTKEMANHVNSGFSSQLDRIFDKLDSIEGKLDKKVDK
2115877..2116125                   PHAGE_Mannhe_vB_MhM_3927AP2_NC_028766: hypothetical protein; -; phage(gi971741525)     1.51e-11            MRQKNKSTGEKLDAILDKLDGIADKVDKQNKEIADLQKQVQALQADLSEMAKKNRNQALIAGGIGGGIVAVGIELIRLQFGG
2116129..2116626                   PHAGE_Mannhe_vB_MhM_3927AP2_NC_028766: DNA-binding protein; -; phage(gi971741526)     7.19e-66            MAFDEKTRALVRRYYVFEFLSLEQSASKAGVSFNTARRWKKEAEKKGDDWDKVRDVQVMAGNELTDITKGLLSGFIIQYRATMDEIQNSNLNAQDKVDRLSSLADSFAKMTAASKRILPEISAIATAMKTIELFANLIKTKKPHLLPDFIELLDEIKPLIDKEFK
2116676..2118322                   PHAGE_Mannhe_vB_MhM_3927AP2_NC_028766: terminase large subunit; -; phage(gi971741528)     0.0                 MKIKEFEKKLEELRRELQRNIEASFEGWTDDPKSIATRRQQVFDPVGGFEFFVQQYFPHYVRSEHKSQLHEYLFEQLPQSVVELERSIRQAIAAPRGEAKSTICTQLFPLWCMVRGLKKYIIIAMDTETQAYEMLEAIKMEIEANPRLHIDFPELGMGKVWRAGAIITSLNQKVEAVGAGQKLRGRRYGAYRPDLVVLDDIENDKSVEKPEQRNKLHNWVLKAVLKLGAAGEKFDVIYVGTILHYDSVLSRILNTKGWRRVRFKAILRMPDNMHLWDQWENIYLSEEGDDDTLSDLFYKQHKAEMDAGAVVSWLRRPILQLMKIRASDGHSAFDSEYQNDPVSGDDAIFENSIQYWTELPANLIYFGALDPSLGKAGASRDPSAILVGGYHRETGKLYVIEAQVKKRLPDLIIEDVIRLHKQYECQRWFVETVQFQEFLKDELVKRSAQRGLPVPATAIKPNTDKMLRIESLQPHIANGLILLHRSQATLISQLRHFPKADHDDGPDALEMLWKNAVSSSAPIEFMTIDGDLGRDEFDDSDLYSIWRR
2118326..2119966                   PHAGE_Mannhe_vB_MhM_3927AP2_NC_028766: portal protein; -; phage(gi971741529)         0.0                 MAKKKKKLQQVKKVQVGLDTQTNEARVTETGRIISDHPSNKITPAKLKGILEDAESGDITAQHELFMDIEERDSCIGANIQTRKRAILTLDWRIAEPRNATPQEEKLQVEIDELFYQFPMLEDLMVDMMDAVGHGFSALEIEWKQAEGKWIPVNFIACPQSWFKLDKDDNLLLKTPDNQDGEPLRQYGWVVHTHKSRTVQLARMGLFRTLAWLYMFKHYSVHDFAEFLELYGMPIRIGKYPFGATNDEKRTLLRALAQIGHNAAGIMPEGMNVELHNVTNTTGSAGSNPFLQMVDWCEKSAARLILGQTLTSGADGKTSTNALGQVHNEVRRDLLVSDAKQIAQTITQQIILPYLQINIDPNILPSRVPYFEFDTKEYADLSVLADAIPKLVSVGVRIPENWVRDKAGIPEPQENETILSAVQHDFKTDLNDVENPKKQTALSVQNHVTGCQCDGCRGVALSANTDSSTAQGVLDGGLAQAFNEPDFNKQLNPMVKKAVSVLMACDSYDEAAEKLAEAYPEISSHEHEQYLANALFLADLLGGTNV
2119959..2121260                   PHAGE_Mannhe_vB_MhM_3927AP2_NC_028766: head morphogenesis protein; -; phage(gi971741530)     0.0                 MSKPLSFLFGLEPTQAIEFLHNKKLLATKVFKKSLHDSAIARATTIARLSSLEMTNDIYKSMEVAKKEGKSFAQWKKDLVSEFEKKGWVFGHDKSISRGIDGKLLADPKTGEYFGTPRRLNTIYRTNVQAAYSAARYQRMMDNIDHRPYWQYSAVGDERTRPSHLALNGRIYRYDDPFWSTFYPPNGFNCRCAVIALGERDLKRKGLNKPDDSSEFLVKVKRPADKNGNQETTVGFKLPDGSIRVTDKGFDYNIGRLNYRPNLDLYPEKLAHQFAKTEMQGAEFKQDFLIFQRQFVKIKKQLGVDDKLTAEQMFNVRDKLSMNFKFTAGVLSTSSKRMLESDVATVWFSDDSLIKQLNSRDGQDFDLDDYANIPDLIYTPDKIIKEATAYQFYKEIKGKKLLVVLKVLHDKNEIFIQSARRVSEKQWKKAFKK
2121401..2121817                   PHAGE_Mannhe_vB_MhM_3927AP2_NC_028766: G protein 2; -; phage(gi971741531)            2.05e-70            MIDVDINDVEKIEAVLSDIAHKTQNRTSLMRSIAGTMESAVLQNFDEGGRPKWLGLKYRKGTPLVDTENLMGSITSRYNNDSAEVGTNEPYAAIHQFGGMAGRGRKVKIEARPFLILTQQDKDDILEDAQNYFRSIIE
complement(2121912..2122070)       hypothetical protein; -                                                              N/A                 VSFISSSSLKILGLQNKGWRNLKRGERLQHGLFCDEVIFGNEIKDKTIFKTF
2122060..2123097                   PHAGE_Mannhe_vB_MhM_3927AP2_NC_028766: hypothetical protein; -; phage(gi971741532)     8.89e-78            MKLTLAACSFEINKAKYGRIQLLPYGEFRATDGRPTDVEAWYVTDTNGADVVALANSKRNPLPIDYEHQIIHSQKNGKEAPSAGWMEYLYFTPQGIFADVRWTDKAAEYIKNGEYRYISAVFAYDTEGYVRKIFHAALTNTPALDGMDEAMVAASVQLLNEEAQEMDKELLAMLCSLFGVASATETEIKEKVTALSQAKGESKVVLSDVYSALKEKEQSVAALSEKVNAFDPSKYVPVEQVVALQNDFNAFKDGVEKDKKSALIQTALSEGKLAPALKEWAEGLSVEALTGYLEKATPVAALSGEPQSKGDPNNNVVALSESEKAAAKALGMSESEFRKAHKEIN
2123097..2123573                   PHAGE_Mannhe_vB_MhM_3927AP2_NC_028766: major head subunit T; -; phage(gi971741533)     3.29e-52            MAFKKSDVLNHINEQFKKDFAAGLGKIAPQWPEVAMEIGSNTDTNTYGFLGDFPKMKEWVSKRQIKNMQAQGTSIKNKTFEATVQVPRTNVEDDQVGLFRPMVQQAGQSAAELPDDEVFALLKKVKARFAMMVKISLTPITLAMQKWTVRALIPNKVT
2123710..2124012                   PHAGE_Mannhe_vB_MhM_3927AP2_NC_028766: major head subunit T; -; phage(gi971741533)     5.72e-40            MEDVYIWGVRARGAAGFGFWQLAHCVKDTELTAENIMEVVAKMQTLKGDGGKLLNIRPSVILVPPALEFKARQICEAEVINGTTNVLKGRLKVMVSSQIL
2124051..2124638                   PHAGE_Mannhe_vB_MhM_3927AP2_NC_028766: hypothetical protein; -; phage(gi971741534)     3.03e-20            MSKNKSKKETADVKPGRRETGRRETEDVKQEDVKLEDVKLEDVKPEDVKPEDMKPEDMKPEDMKPEDMKPEDVKQEDVKLEDVKLEDVKPEDVKPEDMKPEDMKPEDMKPEDMKPEDMKPEDVKLEGKGYLEAIHPVAFDIRLMSHHPHESYGRCGYRFNKENAVRIPAEELTGEQVSRLLDDPYLEVAPVTEEE
2124641..2125063                   PHAGE_Mannhe_vB_MhM_3927AP2_NC_028766: hypothetical protein; -; phage(gi971741535)     2.05e-55            MYATINDFISRVGEFQVMELTDRENIGEVNQAVLTIALLDSSSQIDGYLVGRYKLPLKTIPQNLTRICCDLTRYRLASMSDVSITEEIIERYKLSLRELEGIASGKVSLGIAEDEQASTGENTVIFTNVANRVFSRDNEN
2125047..2125688                   PHAGE_Mannhe_vB_MhM_3927AP2_NC_028766: hypothetical protein; -; phage(gi971741536)     4.14e-60            MITKIENALVERLKKGLGKLANTVKSYGGELDDESIGTARLPAVLVTYGGSRIECKDLRRRRHKSTDTFVIILAVRSLKSNQVARQGGVDRREIGVHQLISAVRRLLDAQTLGNLVYPLNPKRIRTIFNNAQFRSDKITVYAVEYEVSYDDLPPLEDGLFPEATSDKTSPDYVFNAYEGMLSEQQPMLEQVVGKIVDPTTKDFVEFNVETQKG
2125692..2126084                   hypothetical protein; -                                                              N/A                 MKRFFALIMIAFLPVHVMSAANMAPIIAAAATTGTRSNQENDRDKADSQAQIIAITQGGLTVDADSGHVIIRCLWQKGGLCKIRGGKEGEGFISRRTDLILTPQEFAEREGYKKVHRITLLPLYLDVSKE
2126087..2126254                   PHAGE_Mannhe_vB_MhM_3927AP2_NC_028766: hypothetical protein; -; phage(gi971741537)     1.91e-20            MKVKAAVGVKVPLENQPLAYIEQEPVEVENTIYYQRRIADGDLIEVKGNKKADKS
2126251..2127660                   PHAGE_Mannhe_vB_MhM_3927AP2_NC_028766: tail sheath protein; -; phage(gi971741538)     0.0                 MTNIEFDKIPTSIRKPGVYTEYNRRNAVSTLPTNEQEVLIIAPMVSDSAEFTAPVRIYSDYDAELAFGAGTWAHLMARVAIQNNPLLRLSIIGLKDNEAGVAATGTLTLSGTASAIGYLSTTIAGVEYKVSVAKAETANAVAARLAAVINISNTCPVNAQVSDGTITLTAKCKGEIGNEITLSAASYTSSMTLTAQALASGANNADIAKALASVAGTHYHVVISPFSDEKNAKALVNHLETVSSPLEKKPAIGVIGWRGTMASGTTYTSKINSERVTCAWYKGAIESNALIAAGYGAVIAGEEDPAKPLNTLEIKGLTTVDATQTPILTEVNQALFHGLTPVTVVNHRVRIMRAITTYTKSATNTDDPSYLDLTTIRTLDYTRKALEQRIELRFPRSKLSNRTPPKVRSEILDVLYRLENLEILENVDLHKAKLLVQRNQQDPNRLDTVIPADVVNGLHVVANRIDLIL
2127670..2128014                   PHAGE_Mannhe_vB_MhM_3927AP2_NC_028766: tail tube protein; -; phage(gi971741539)      5.67e-15            MAKEFASLGIIEVDGLEIDLTKCDVRVITGRKPVKTINRKARVKGFAKGITEYTLSLTVAVPLNSQNQTGIMSMTLKSQSKKKTVSVFRIAIVLRRKLGQAIPSIMKKCVIFKW
2128037..2128135                   hypothetical protein; -                                                              N/A                 MQGRLLLGVLFNGTRYFDFNVKILTLGLSAKR
2128201..2128377                   PHAGE_Mannhe_vB_MhM_3927AP2_NC_028766: hypothetical protein; -; phage(gi971741540)     3.36e-07            LAYLCQQLEISGIDKVSLTPEFLLDNLSTDDYVLITDLIGQLRKKCIDAGENQVLATA
2128425..2128613                   PHAGE_Mannhe_vB_MhM_3927AP2_NC_028766: hypothetical protein; -; phage(gi971741541)     5.64e-08            VVLLSKIGFNAQQVWDMSHAEINAWIESYLIQHGVKKKSLRSDETVTSYVFRRRKSQEKKGA
2128661..2129311                   PHAGE_Mannhe_vB_MhM_3927AP2_NC_028766: tail length tape measure protein; -; phage(gi971741542)     6.70e-29            MSSLNLSLMLKAQDFASRTVKSMRDNVNKSTKDIENQAKRSSSAQQNEVRKTARLTEQAYRQIQQQARTTATAREQLGMRSERSIQNEILRTEQAYRRLKNSGTASTRELARATEQHKRRIAELNAEMGKIATGQRLGNIGRGVAGAIAGVTAGAMVLAQPMNKQMTYDRQLAMVSNTAFQSVMWTGELQGKRITQCGQKRGRDGRWHKRRCIKCA
2129352..2129579                   PHAGE_Mannhe_vB_MhM_3927AP2_NC_028766: tail length tape measure protein; -; phage(gi971741542)     4.25e-21            MKLLPTLQKGAVATGASTQDLSKIAISAMQQFGMSENQIGEVLDKAVAAGQAGNFELAIWHAGCLNKWQQLNQQA
2129552..2129884                   PHAGE_Mannhe_vB_MhM_3927AP2_NC_028766: tail length tape measure protein; -; phage(gi971741542)     1.68e-43            MAAAKSAGLSGMSGFEALLVANQQARVTAGTSDQAGNNLANLLAKITSRETNDRFANLEIKDKDGKTHGVDFIKSMEAQKVKGKNSIEAFMAIMDQVIGEDKNYKELQEN
2129914..2130228                   PHAGE_Mannhe_vB_MhM_3927AP2_NC_028766: tail length tape measure protein; -; phage(gi971741542)     5.48e-34            LLEQMTNLVEGTAIGQIISDKEALLALIGMRNNVQLGQEVKNSVMNSAGAVESSHAVIADTNDFKTEQLKNSAEFAQMESLKGFNNMIGDVSAKLTDYASQYPD
2130206..2130910                   PHAGE_Mannhe_vB_MhM_3927AP2_NC_028766: tail length tape measure protein; -; phage(gi971741542)     7.33e-07            MPHNTRTNDGDCGGNNGYCRIKCGRTCGGWLIAFAGGSTGLGLGGALGGLSKGGAVKGGLFKGGKVGSLLNVGSLAVAGLAIASDNHDDYFAQQEAIKEKREKAQEKANIAMSGHSVNKFQYTPTTSFKTSNVNYHGAYAIADIQRNQAIAKARLNQGTLTQAQYDARVESGNARIAELTQTDLQQFGNQIQSGLKQAVENQQHTIQTHITVELDGRAVAETVSENQYRQFNRE
2130913..2131197                   PHAGE_Mannhe_vB_MhM_3927AP2_NC_028766: DNA circularization protein; -; phage(gi971741543)     1.12e-41            MKGWTMPVQRASYRGVRFDVFNIEDSVERAVVEHAYPFVNGADIEDLGLNPLEVRLSAVFYGEGYYSDFKKFLEVLKKQGADVLTHPIRGVCKI
2131194..2131388                   PHAGE_Mannhe_vB_MhM_3927AP2_NC_028766: DNA circularization protein; -; phage(gi971741543)     2.88e-07            MICTSANFYHDAEYTDYVTLNLIFREATPAKPIFLFNNALFGLIDDFYQQLRILSMIVWHFLLK
2131388..2131690                   PHAGE_Mannhe_vB_MhM_3927AP2_NC_028766: DNA circularization protein; -; phage(gi971741543)     3.72e-10            MEGISLAANFKARLLGTFGAIFGCYEHLRDLFTLDKAKFNTPASTTADKFKTQSSQACKDIFEMIEIGLTQIAQRQDLTQRAKFDEVLRTIDQIDEIPTI
2131723..2131902                   Phage tail/DNA circulation protein; -                                                N/A                 VNLKSLTSALSERDTREINAAMQLACTAALMKIATDFIEDDTMLPSDIEYIATKVRLQI
2131962..2132237                   PHAGE_Mannhe_vB_MhM_3927AP2_NC_028766: DNA circularization protein; -; phage(gi971741543)     2.98e-23            MPNTGIYTKLHLVSERLRNQGKKITKLALSAINRKPPLVIRTVEINGTLQQVAHEFYGDYRRANELLRLNPQIRYPNFITKGEVLNSMQMK
2132234..2132404                   PHAGE_Mannhe_vB_MhM_3927AP2_NC_028766: tail protein P; -; phage(gi971741544)         2.72e-17            MNYNYPFENEIVVEIDGKQHKSWKSYDIDSDFLIAADAFRFDIGTPSTDTVIPNLR
2132612..2132731                   PHAGE_Mannhe_vB_MhM_3927AP2_NC_028766: tail protein P; -; phage(gi971741544)         1.30e-06            VELKAENNPTLDKVDIDIGETAWNASEALCKLCRLTYMV
2132753..2133136                   PHAGE_Mannhe_vB_MhM_3927AP2_NC_028766: tail protein P; -; phage(gi971741544)         3.78e-32            MAQIILPASCYTLLYENGERNNFSSANLVFDVSQRFSEITFLAQRHGRSGDDNKNDLKWVYKDESMKTYKPKTVVVPDVEDLTSLKKWAKKYIADSILEGFTLTVTIPDHKTQWHAVATGATCTYYL
2133168..2133332                   PHAGE_Mannhe_vB_MhM_3927AP2_NC_028766: tail protein P; -; phage(gi971741544)         5.76e-12            MGRRFMLSRANGTQTELRFKQDGIWTPDAYKAKADKARKRKGKKNQGDLIVLDK
2133335..2133991                   PHAGE_Mannhe_vB_MhM_3927AP2_NC_028766: baseplate assembly protein; -; phage(gi971741545)     1.51e-96            MRNLTKKIQEKTGAMLADVRQVFRGVLNLVKSGDNIQKAQVSGLAGETLQDVELMQQFGFTSVPPAGTQVVVVPVGGKTTHSIIIATENGAFRVKNLENGETALYDQSGSTIILKQGRLVEVDCDTFKLNCKTYQVNASASADFTTPKLETSAVLTAQGKINGNGGMAVQGGSGASFSGDVEQSGGDFTTSGDVVANGKSLVSHTHPGDSGGNTGAPN
2134067..2134417                   PHAGE_Mannhe_vB_MhM_3927AP2_NC_028766: hypothetical protein; -; phage(gi971741546)     3.18e-63            MDREISPLTGDYTSKQISTLQNAVYIRLTTPLGAYWADGRVGSLLHLIQREKDVERVGLLAQQYAEEALKPLLDDGRASEVTVSYKQPKNGILLLLISVKDNRGNAFEFKHPVKLI
2134432..2135496                   PHAGE_Mannhe_vB_MhM_3927AP2_NC_028766: baseplate J protein; -; phage(gi971741547)     4.48e-128           MLLVPTLEDIRNAILRDYQSLEPNADISEDSDNFARASALSAVAEGLYAHQKWIIKQFFPDTADTAFLEKHASLRGIRRRNATYASGRSAVIAGNEHSQIRIGLLIKTEDNRFYETTESAVIDSSGTVTVAVRSLETGSSQNITQATKASFMSAPVGVQTDVTLSNVVGGTDAESDTSLLERLLELIRRPPAGGNRYDYRNWALSVDGVDAAYVYPLRRGLGTVDIAITSNNDLPSSETIERCQAFIDEVRPVTAKESKVVKPDVTKVNFDIQVKISGITLAEIKVAIQKALSDYFNTLIPGDDLIVSQCEAVVNNLIGVVDRRFTTPTANKKADVVSKIEWFRLGTVTVTEMS
2135496..2135741                   PHAGE_Mannhe_vB_MhM_3927AP2_NC_028766: tail protein; -; phage(gi971741548)           1.22e-06            MMSHKHALSTLYPPISYNVNGKQFLIQCEVDGNVFDRVQQSAVDMLNAIEPATSGQCLPIGSGFVVLKQIYRRIIKSVLSG
2135738..2136082                   PHAGE_Mannhe_vB_MhM_3927AP2_NC_028766: tail protein; -; phage(gi971741548)           2.52e-13            MIIQLNAIGGLSIPYFKKLAESIGYQIEIKEFSPLQNDLPNLGDVDIFQNEPRESLIFMWRVTVIDGDDNIVYFRAGTSVAGDHLVTFGDPIIEEFFKDLKPAHTYCYFAYQER
2136086..2136778                   PHAGE_Mannhe_vB_MhM_3927AP2_NC_028766: defective tail fiber protein; -; phage(gi971741549)     4.98e-31            MRDLLQKIQSNDGQFHNGNPATGEQGTRVTDTWLNDVQEHIRDFGDEFKYLLQQVELEPDPAKKTQIYDAIVQIIENKRRAASLTQSGEVQLDSSTDSTAEDKAATPKAVNVVKALVIAVRNALNNYIPNSKKSNADNSSSSDTIATSYAVKKVRDIVENRFSSLANADGYKHVGRCKSVEMLRKVVPSKHGQRILVDAYYEGGTTGGGEFVADLQDLTTADDGGSCFVC
2136772..2136981                   PHAGE_Klebsi_KP36_NC_029099: putative tail fiber protein; -; phage(gi985760492)      1.50e-05            MLNNTARWKRIFDDRVDVVDFGAKSDEDATIAFENAFKYAGEHKKIITSEASTYFINKPLFLSGVGGLN
2137002..2137421                   PHAGE_Pasteu_F108_NC_008193: hypothetical protein; -; phage(gi109302934)             1.12e-48            MTPENKSKPIITWAENAITLTQSHNNFINLVMWLEPTEDAPAICLAGLKSTNLKIGETGCVQIYATTEQNEQQVDFKGVEVSSTGYNRFDIDVLSTLHITGKGRGWVNENVINAQRFRALKEGFGQVYSLMVSIAIIII
2137436..2137660                   PHAGE_Pasteu_F108_NC_008193: hypothetical protein; -; phage(gi109302934)             6.89e-27            MEGGQTINIENGSSNTIEDARFERNPKNPDELLTISFSENAFSNRIIASWVSSPEFTNTPYGVHYDMVKVTDKE
complement(2137785..2138060)       PHAGE_Mannhe_vB_MhM_3927AP2_NC_028766: portal protein; -; phage(gi971741529)         1.56e-41            MFKHYSVHDFAEFLELYGMPIRIGKYPFGATNDEKRTLLRALAQIGHNAAGIMPEGMNVELHNVTNTTGSAGSNPFLQMVDWCEKSAARLIL
complement(2138018..2138701)       PHAGE_Mannhe_vB_MhM_3927AP2_NC_028766: portal protein; -; phage(gi971741529)         5.90e-82            MAKKKKKLQQVKKVQVGLDTQTNEARVTETGRIISDHPSNKITPAKLKGILEDAESGDITAQHELFMDIEERDSCIGANIQTRKRAILTLDWRIAEPRNATPQEEKLQVEIDELFYQFPMLEDLMVDMMDAVGHGFSALEIEWKQAEGKWIPVNFIACPQSWFKLDKDDNLLLKTPDNQDGEPLRQYGWVVHTTNQERYSLLAWAYLERSHGFICLNTTRCMILPSS
complement(2138705..2139130)       PHAGE_Mannhe_vB_MhM_3927AP2_NC_028766: terminase large subunit; -; phage(gi971741528)     6.83e-70            LPDLIIEDVIRLHKQYECQRWFVETVQFQEFLKDELVKRSAQRGLPVPATAIKPNTDKMLRIESLQPHIANGLILLHRSQATLISQLRHFPKADHDDGPDALEMLWKNAVSSSAPIEFMTIDGDLGRDEFDDSDLYSIWRR
complement(2139123..2139674)       PHAGE_Mannhe_vB_MhM_3927AP2_NC_028766: terminase large subunit; -; phage(gi971741528)     7.12e-116           MGAAGEKFDVIYVGTILHYDSVLSRILNTKGWRRVRFKAILRMPDNMHLWDQWENIYLSEEGDDDTLSDLFYKQHKAEMDAGAVVSWLRRPILQLMKIRASDGHSAFDSEYQNDPVSGDDAIFENSIQYWTELPANLIYFGALDPSLGKAGASRDPSAILVGGYHRETGKLYVIEAQVKKTLA
complement(2139712..2140263)       PHAGE_Mannhe_vB_MhM_3927AP2_NC_028766: terminase large subunit; -; phage(gi971741528)     6.36e-55            MTLKVLLPVGSKCLTLWVDLSFLCSSIFHTMCAPSINPNCTSICLSNCRNRWLELERSIRQAIAAPRGEAKSTICTQLFPLWCMVRGLKKYIIIAMDTETQAYEMLEAIKMEIEANPRLHIDFPELGMGKVWRAGAIITSLNQKVEAVGAGQKLRGRRYGHIVPILWCWTTSKMTKRRKTRAT
complement(2140260..2140349)       Phage protein; -                                                                     N/A                 MKIKEFEKKLEELRRELQRNIEASFEGDG
complement(2140563..2140718)       PHAGE_Mannhe_vB_MhM_3927AP2_NC_028766: DNA-binding protein; -; phage(gi971741526)     3.79e-07            MAGNELTDITKGLLSGFIIQYRATMDEIQNSNLNAQDKVDRLSSLADSFAR
complement(2140718..2140843)       PHAGE_Mannhe_vB_MhM_3927AP2_NC_028766: DNA-binding protein; -; phage(gi971741526)     4.63e-08            LSFYRLEQSASKAGVSFNTARRWKKEAEKKGDDWIKCVMCK
complement(2140896..2141144)       PHAGE_Mannhe_vB_MhM_3927AP2_NC_028766: hypothetical protein; -; phage(gi971741525)     1.51e-11            MRQKNKSTGEKLDAILDKLDGIADKVDKQNKEIADLQKQVQALQADLSEMAKKNRNQALIAGGIGGGIVAVGIELIRLQFGG
complement(2141144..2141344)       PHAGE_Mannhe_vB_MhM_3927AP2_NC_028766: hypothetical protein; -; phage(gi971741524)     1.15e-09            VFFGGVWFKRLDADFKELKAEINKIKESYQTKEMANHVNSGFSSQLDRIFDKLDSIEGKLDKKVDK
complement(2141381..2141587)       PHAGE_Haemop_SuMu_NC_019455: hypothetical protein; -; phage(gi418489055)             2.38e-06            MKKRLIMLLVTSLLIACTNRTTYVINTSCDGFTLIKASRNDTTETLRQVKAHNDTYRAICEVKDGTAN
complement(2141763..2141999)       PHAGE_Mannhe_vB_MhM_3927AP2_NC_028766: hypothetical protein; -; phage(gi971741521)     2.94e-11            MAKLSELITNSDGRLSTTGFIQFFGALLMAAILIFCVWLDRAYVPELFMTFAIFCGGGAATKGFAVAVERRKNRAGAE
complement(2141992..2142159)       hypothetical protein; -                                                              N/A                 MNKLHRLFGWLHTYFRKPINTCRPKCYSKKAWSYRVKGKPTLAQQLYLKIGVVNG
complement(2142152..2142439)       PHAGE_Erwini_vB_EamP_L1_NC_019510: lysozyme; -; phage(gi422935539)                   1.15e-22            MVESGRKIGEIGAHCRGQNRNSIGICLVGTDRFTVAQWQALANLVRDLSRKYPNATLHGHREFARKICPGFDVAEWVDNDCQPLVEHVIMELEHE
complement(2142626..2143153)       PHAGE_Mannhe_vB_MhM_3927AP2_NC_028766: mor transcription activator family protein; -; phage(gi971741519)     8.62e-30            MSTDIENVAEYLPNVVHEMVNIAGFSDVEKIIKRFGGSRFRFSDGIHYFPKLKELIGKESAIKLRTHFQSEEIYIPRCDVALRVLRNQRLKADFDYLTQREGKSGECQCLRFAINIRYQTDKRGILCTVFSVNRKHNRLLSFKSGVEVVHRFLKSILNQNTLNKSLNLLGVFYGY
complement(2143282..2143482)       PHAGE_Mannhe_vB_MhM_3927AP2_NC_028766: hypothetical protein; -; phage(gi971741516)     6.22e-26            MEQGSFGHDKNLVSACALRRVILFVNSDKADDTDYANELITCKNIHATENRQAWEIALTITKSLSN
complement(2143653..2144117)       PHAGE_Mannhe_vB_MhM_3927AP2_NC_028766: hypothetical protein; -; phage(gi971741515)     1.36e-29            MYENRKSIIAKIHIGKNTLKMDDDVYRAFLQSTVGKTSCKEMNIAELLNVLRAMKDKGFEPTATKFKHQRRPKPAEYKEMYLRKITALLTEHQLPQSYADSMAKRSFKVDFVHWLDVWQLKKVIQMLEVYNRRQQRDEEQKNTIELLDISAKKQ
complement(2144104..2144484)       hypothetical protein; -                                                              N/A                 MDEVWLRATVAKGLAGLVVLRLPGQPPEDMITKTAEIWIKAILHQKIFNGWNEQEDKWRIEEAFLTLYAECDRFPNPKMLLERLPKRKVLALPEPKITVLTAEERERNLTFCQHFRKILGAARVRK
complement(2144477..2144950)       PHAGE_Mannhe_vB_MhM_3927AP2_NC_028766: hypothetical protein; -; phage(gi971741514)     1.57e-10            MKCKCPACGAVLSLDVLLQHEQASLAVMSALSLNGDFGRLAVQYLGLFRPEKTALTMDRVAKLINQLLDDVKNQRIQRNGDVYDAPIECWIDSLAVVLNSRHNLKLPLNSHGYLYEVMTKWQPRNLVKNSPVHQNNNQVTANKTSKALQNLAEFANG
complement(2144974..2145507)       PHAGE_Mannhe_vB_MhS_587AP2_NC_028743: hypothetical protein; -; phage(gi970580048)     1.52e-41            MSNEKYFSVDVSNDIHIVNLHETLEQAKQSCLDGAIEAHDFADDMCDHEDFASNDLPNAVYGIVLGKAVCKEKQLSEEEKEDYGSDLVLEKPELVELPQDNNWISVKEKLPEAYTHVLVYTIAAETISLFYDGEKFLFYPYTYGLEKLHIGNHFQLNQFNKTHLQPISHKSGLNNVF
2145794..2145931                   hypothetical protein; -                                                              N/A                 MQVLLLCVYPFFTPALISLIDALFLVFLVRLHRDSVSLVYRLDTP
complement(2145997..2146128)       hypothetical protein; -                                                              N/A                 LIARADNYCLGWVHGVYKTVQDFVLTQEEKEKMERFKINYIKK
complement(2146161..2146547)       PHAGE_Pseudo_PaMx74_NC_028809: hypothetical protein; -; phage(gi971745269)           6.29e-09            MSQSNEKLLKKIKKLLALSKSNNPHEAAKALEMAQKLMAEHNVNSIDVEISESDSKQKFSRKTGQYVHALASLIKRVFGVEAYFSNRTNNIPEQKLHAVFSVKKKDLLLLLTALMCCIVNYNRLEKHL
complement(2146544..2146642)       hypothetical protein; -                                                              N/A                 MLRDLEGQALRLKEKQSVKEMMKIMRKDMEWR
complement(2146789..2147337)       PHAGE_Entero_SfV_NC_003444: hypothetical protein; -; phage(gi19549017)               1.88e-22            MAIYLTHSNRVINFQEPEKSDIHMDDIVHHLSMIPRFGGKLDRHYSVLDHSVYVGMIAKTFLKADDETAFAALMHDAQEAFLGDIPSRLKSLLPDYKAIEKSFEKVIQEKFNISMSETIKTFVKCADLLALKAEKEAFINTPIEQECHWQYLHELPLVPISPIDFCVNSKELFFQAFDYYRK
complement(2147346..2147516)       hypothetical protein; -                                                              N/A                 MTKHDIAQQIVEIQEILEIARDNVIEERRADAKVILQRAIAEIKKINWQITPINQI
complement(2147673..2147882)       PHAGE_Haemop_SuMu_NC_019455: hypothetical protein; -; phage(gi418489044)             7.37e-08            MAKKANKLSFKEISQLASEVERAGDYSYAAELWRNAAELAKKAVNKEWCARRHAFLTKWALRWKEAENG
complement(2148040..2148657)       PHAGE_Mannhe_vB_MhM_3927AP2_NC_028766: hypothetical protein; -; phage(gi971741508)     5.34e-97            MSKVEMNGQVYWKNIKGNLVPDEMVKEIDKERDCLVRNFVEQAIEKQKEVRAFKTQVFDDIGAFIQLSAEKYDVQLGGRKGNVTLVSYDGEYKLMIAVQDRLTFDERIQAAKQLIDECLHEWSADARPELRSVINDAFQVDKEGNLNTARILSLRRVEIQDERWTKAMQAISDSIQIVDSKDYVRFYKRDENGNYQQISLDMARV
complement(2148856..2149065)       hypothetical protein; -                                                              N/A                 MGELLQRVAYALRREGVQVLRIKNGRFPTMIILNPSERIIKKSVEVRVNNNGQRMTKYVANEQGVSLYW
complement(2149082..2149402)       hypothetical protein; -                                                              N/A                 MERWFFIKREKAYYRKWTNRARGYVKEVIELKQNIKMVQVGRVSYSFCVSLTQSNNTNEQDYIDGLRVVGNWHDKASWKNAYSKLRSLLRYEPSRLIHSPEFKLAE
complement(2149416..2150291)       PHAGE_Mannhe_vB_MhM_3927AP2_NC_028766: DNA transposition protein B; bacteriophage; phage DNA transposition B protein; -(gi971741505)     1.02e-112           MRQQLADYMTKNGMTQQQVANAIGKSVGTVSLYLRGAYNGKVEEVDQAVSRLIGRHNDKVVERRFNSEFVSTHAAERCLDAIAIAHIEGEISVVVGAAGLGKTKALKQYVEMNPETIFIEVEPSCSPKVLLKTLCQQLGINDVGLNHDLFTRITNKLGEGRLIIVDEAELLSTKSLEYIRRIHDLTKCGVVLAGMPRLIVNLKGKYGELAQLYSRVGVCCDLGNALVAEDVALLAEKGLGTDEFNELLFKVSKGNARRLNKLMRGAVRLAELNKRTLDEALISRYAEMLIN
complement(2150422..2152386)       PHAGE_Mannhe_vB_MhM_3927AP2_NC_028766: transposase; -; phage(gi971741504)            0.0                 MSTNSLKTHYSAKELLELSLSCLPNSVQGIIYQAKKQGWESQKRVARGGGSEFALASLPKEIQSEVYSKFTESIVQRKPTLPAVKQIDLNNITSKQREIADARMALVAYVQNLEQVQSRDAAIKFICNSAKSGQLPDEVMALVERANCKNGNNCGRVLSHRTLYGWVLAYEKAKTPEERLKALVPSQRKADRVEDIAWLPNFLAIYRNTNGVSVAEAYVEFAHKWQMEFADQPLRLALLPSIDRVRRALSKLPRHIKEIGRKTGAEMRALQTYVKRDWSCLLANDVWVGDGHSMKMKVQHPDHGRPFIPELTMVMDAPSRFIVGWSVSLSENALAVADAIRHGVENHGIPAIYYSDNGGGEKNWMLDGDITGMLPRLGINHQTGIPGNPQGRGIIERVNKTIALRIARQFDTYHGTGADRDTVRKTSTAVISLDKAIRKGATELTEKQKWAKGKLPTWQQFIDAVQVEIDRYNNHHIHREIGTTPARKRRELLAKAEIIYITAVEARDLFRPSLLRVAQRGWINLFNNVYFSQKLLDVDGQQVQVSIDIHDPSSVIIRQKNGTYICEAMLDGNKRDAFPMSLVEKARKDRAQGRLKRKQEKVDEINAELNPVITIEQNKGAELLHGLCMNGLKKKEEVEEIAVFPSDLKRMKRA
complement(2152405..2152668)       PHAGE_Mannhe_vB_MhM_3927AP2_NC_028766: transcriptional regulatory protein; -; phage(gi971741503)     4.10e-16            MRTLNETKKTAVDWHREDIKAALAKKGWSLRQLSLKHGYSNGSTLKNALDRPWLKGERIIAEAIGVPAEIIWASRYEQRNNKKFADR
2152951..2153559                   PHAGE_Mannhe_vB_MhM_3927AP2_NC_028766: transcriptional regulatory protein; -; phage(gi971741502)     2.79e-15            MAEKLSLSLSALQNWETNQTEPQASMIITLAKELGVSPNYLLTGEDISERILHVKSESPDEMDGEFEWIDDCRDVMVTAGYGGINGDYPNIKKTKIEKSWLLARGFKAKDCGMYKVFGNSMDSTLKDEEDIIVHHPSKTLIDGQIFILNNKGAVLVKRVQLTFNGIVLISDNKREYQPIQLTMEEANDLIVIGRVVRGYRDF
complement(2153834..2159074)       PHAGE_Mannhe_vB_MhS_535AP2_NC_028853: host specificity protein J; -; phage(gi971749613)     0.0                 MGGRKGGGGHTPYEAPESGQSKQFVSIVEIVSEGQIKGLVDGVKSVYLNNTPLQASDDSYNFKNVEAQGRIGTQDQEVMEGFNTSEKEIAVSTQVKKLTPITRTITDRKVSRLRLTLGVQSLFHQNDKGDVYGSKVDFTVTIGERSHLVSISGKYSSQYLKQVEFGDLPPVPFQVKVERVNADSKSQRLQNNTIWASYTEIIETQFAYPNTAILGIRFDSEYFSSIPNRTYEIYGIEMKVPSNYDPFERTYTGFWDGTFKIAWTNNPAWILYDLMTNKRYGLGWRLGEFNVDKWALYQAAQYCDQIVPDGFGGQEPRFTCNAWLTDQRKAYDVINDICSIFRAMPVWNGREFTVVMDRPADPVWTYTNANVISGEFSYQYSAQKARHNEIHIEYIDADDSYERKIEVVSDDDLIRRHGLNVKKVTAFACTSRGQAFRTGKWILETERLETKTVTFAVGAEGLMHIPGDIIRVADCDYADTNIGGRVLDINGNKVTLDREIEISENSYFTYINSEAKHKDIRIVSKNGKEVMLESEPVGLAELGVWSLTTQEINVQLFRALTINEEEQGQYTIVALQHEPQKEAIVDNGAVFEPRETTLSTAGLDKVSHVNVQANGDGVALSFDYVVKHSAMVKYQIKLSKDGNFYKIYDDLTTPNHKFIGLPDGEYVAEIRAKNEQGQLSEAVTKSFNISFAVSELTTVSKVFGILLQWKNPVFANPNSAIEIWTSTDNQFENARKLVSLSYPTSEYLFSGLGVNEKHYFWVRMIDTANGNAGEFTKSVVGTSEKSGKKLVEYIQGQVTKSTLAKDLAQEITQIQATASEATDSAKMALSRIDSEATTRAEQIKQEGESIKASVRKEYEKNASAISNLEKTTQDHALQISTVHSKFNQLEIGGRNLLKHSEKLNKNWGKNGGVTLDTDHGIATLTANGRLVALSQVLIEDQVEVKDGKVVLSFDALSNKSGKLNLRLRRYTGSTHSDISAYVTVDSRDYKRYSVVFDYQKSEGQTRLSVEIVTYEKDGTVFNIKKPKLELGNIATDWTPAPEDVDVAISEVSADIIQHKQSQATVNKSTADKLDSLTARVGLSESEIQLIQKTASEKDKSFSTKLETLDSKVAQNTSGISDLKETKASKDEVASLARKELKSEWTDEVNATKLDLTSKITALEQTVSNENKSLAVKSETLEAKFNQLQIGGRNLLKQTRTLNSWNKNSGVTLDTDHGIAILTANGRLVALSQVLIEDQVEVKDGKVVLSFDALSNKSGKLNLRLRRYTGSTHSDISAYVTVDSRDYKRYSVVFDYQKSEGQTRLSVEIVTYEKDGTVFNIKKPKLELGNIATDWTPAPEDVDVAISEVSADIIQHKQSQATVNKSTADKLDSLTARVGLSESEIQLIQKTASEKDKSFSTKLETLDSKVAQNTSGISDLKETKASKDEVASLARKELKSEWTDEVNATKLDLTSKITALEQTVSNENKSLAVKSETLEAKFNQLQIGGRNLLKQTRTLNSWNKNSGVTLDTDHGIAILTANGRLVALSQVLIEDQVEVKDGKVVLSFDALSNKSGKLNLRLRRYTGSTHSDISAYVTVDSRDYKRYSVVFDYQKSEGQTRLSVEIVTYEKDGTVFNIKKPKLELGNIATDWTPAPEDVDSTLSEVNASISSLKNTTAEKEKAFSQEVSTVKAEIVGAKALITSSSQAISSLDGKVQSMYTLKTETVAGGRKAIAGIVLGADGQTAESQVIIFANKFAIADPNSNVR
complement(2159078..2159482)       PHAGE_Mannhe_vB_MhS_535AP2_NC_028853: tail assembly protein I; -; phage(gi971749612)     2.74e-36            MTVHFTPVLKGSKRGGVFSVILGAALMVASIFVPGAGLFGGLITKGAVFGMGATLALGGVAQLLTPQPKMPAINEKEKKQSTSFSNLSNMAAQGRMVPLAYGRIRCGSLVISQGVQTLDVNIVEKNQNTGFSKG
complement(2159641..2160384)       PHAGE_Mannhe_vB_MhS_587AP2_NC_028743: minor tail protein K; -; phage(gi970580031)     9.13e-103           MNEKLKQILIDYAKQCEPYEMCGFVVFNGQEKIFIACENIAEDKENHFEISADDFLKANQYDGIVALVHSHPDGKPFLSAMDRQTQLFSNLDFWLVCHDEVHEFPVIPPLIGRDFIHGKTDCYTLFRDFYRLAGIDFPDFERDDFWWEDGQNLYLDNMEKHGFERVFDEKRVQVGDVILMQVGADVPNHAAIYIGNQQVLHHSPKRLSKRDLYDGYWLKHTHSIWRFKEWSTLNFTAVLDSLELHSK
complement(2160389..2161093)       PHAGE_Mannhe_vB_MhS_535AP2_NC_028853: minor tail protein L; -; phage(gi971749609)     2.76e-108           MISSEMKLELSKLEQNAMIDLFEVDLRGLKDKDGMNGELYRFYAGTNEMLNPIVWQGNTYQPFGASATGFSLSGKGPSNRPQLTLANFNGFVTGIANRFDQCLGAIVRRRQVYVQHLDAVNFKDGNSQADPMQEVLSFFIIEQLSVLKRDVAVFVLALPTETDNALISSRTISIHCGWLYRSAECGYTGPPVADEKDQPTKNPKKDKCSCLISGCKLRNNTRNYGGFVSVNKLS
complement(2161090..2161203)       Phage tail length tape-measure protein 1; -                                          N/A                 MSIYGQLEVTVELIGQIAKQVVNETIEDNFRQGGVFA
complement(2161247..2161813)       hypothetical protein; -                                                              N/A                 MKKIYTLGVLSALLIGCSTANNLTKINSNVEGLIYNSVASDYLPGLTSALLLDFDEGYQAVTYTTETYKTNQFGQREKVNITIPSYAVDDHLIMLNKFLSWDQKAKERGDQFSKEIGRVKTVNGYSIYTFHSGNKHSNLLNVCFTNPESMPCNIDSITFDVKNVKLIIQDLNKFKSGGFKQLDTSIYN
complement(2161885..2162232)       PHAGE_Salmon_vB_SosS_Oslo_NC_018279: minor tail protein; -; phage(gi399528780)       5.08e-22            MTIETFKWKSQWGMTSEMTRNVDVVKFGDGYEQRSSKGLNDLIQTSNVIVRLNKRVQENDINELKVFLAKHLSLYAFYWTPPGNSVNILVVCDKYSTTDNGVYIDFELTFRQVFN
complement(2162232..2164604)       PHAGE_Idioma_Phi1M2_2_NC_025471: putative tail tape measure protein; -; phage(gi722142267)     2.57e-32            MNQISNLKIKLTAETAKFTEEINKARNSLGGLSRTKSGIDLTKVALRGLAVTAGVVATAFAAVSAAAMQGISIYAETERYMARTEAQLKATGAAVGFTTSELDKFARSVAMNTLASTDGIRNAMSVLMTFKSVTGDIFKQTISLAQDLAEVFKTDVASEARNLGRALETPTEAVSILKRKGIELSESQQELIKKFVESGEKAKAQELILHELQKRVGGAGQAAANDTVTGALDTLGQVTQELKEEFAKATGITDIFKKSVNGLAKAFLWLTETMRGPSLEDHITTLEKELDVLEKSKKSLEEKLSKTDDSESKDILKARDESIESTRKKLAEARAELQKQKEKAKIEQDEAEKLKQQKEDKEKQDASLASINALNNRLKTRREKLDAQYNKDIKMIESLTLSKEQIEEQGFQNIEALRKAHIEKVTKQYNAEKAELDKLESKKVATAKSSYQDQLSALDLRYATETQKIELNHQLQIKKIQQMSISEKDARAKGFSSALELRKHYLALENQAFDKAMTDQKEKIRREEQERSDKVRSFFNEIRGSGNDPYVQNDIIRDEQLAKAEEMHKQQLLSVEEFQKAKADIEDAYRKRKEDLDRESAIAQLGAAASLFDGLAGLMEATAGRNSSAYRTMFAISKSFQIAQSLLNLNAAVMKAMNDDDSLTTTERLAKMATVASAGANVLNQLTSVTLSGARAMGGPVGGGRAYLVGEKGPEIFVPGASGQITSNENLNKALGGGSNKTVVINQTNNFDSSNSDNLDLAKSIAKQTKAVVYEVLKNESRSGGMLGGR
complement(2164591..2164785)       hypothetical protein; -                                                              N/A                 MLEMIDYAQSSIVSSAYNVAAGKAISSAQDFSVLNHVVRNSEMTDEQIEDASGATAGVLRIESD
complement(2164914..2165303)       hypothetical protein; -                                                              N/A                 MLKKIEFTLNGAAIQLSAISALDYLNYVEYMNELDKPENIAESDTEKELHRKLNQANKLNLLVNTRLIAISMSYAEKEKTVDEIQDHLLNNFTHTDILTLLDKVQDVCEFPKVEKSEDDEVESGEQKNV
complement(2165309..2165815)       PHAGE_Entero_HK225_NC_019717: major tail protein V; -; phage(gi428782388)            2.71e-50            MSTNKKITPMKGAGTLFYRLKREKEATVVAGGVLKVNEVKKDANWDRIAKIKELQPGEITAESYEDNYLDDANAEWKGTSQGAKSAGETSITLAWLPGDTAQQAIVGDFDSGKKTYYMVKYPNGTRDVYYAWVSSLGKTVPQNETMTRTIKLTNVGKPSLAENNNAGD
complement(2165812..2166219)       PHAGE_Entero_mEp460_NC_019716: minor tail protein; -; phage(gi428782325)             8.88e-15            MKIHTEIRKKLVADISKRFKRVKEVINGKPSFVDIENNSPVVAVFISNVTPTGYLDETNSGILHIYLMMKSAAREDSLDKLAQEILDSNIVESSLSSLTESVVFSSFDYDQDEESGTWIAADIQFTITYTFGDQE
complement(2166216..2166767)       PHAGE_Entero_mEp237_NC_019704: minor tail protein Z; -; phage(gi435439275)           1.46e-47            MAFEDDIKQAQKKLENLNKKAVPKATSRAINKVGSKVLVRSIATAAKEADVPKKLIKGRAKLEKAKPSRLSAYIKVNRGNLPAIRIVAGKGSPFLTRGKRRGQLKVGKRFYERAFIQKLANGRVHVLQRKGKARYPIDVVKIPLVKPLTEAFESEVKKALESEMPKEMKAALEHQIKLVVKNK
complement(2166767..2167060)       hypothetical protein; -                                                              N/A                 MSSPFDQALASADQAIEKTMMSTYLINNEEYQAVYDETPKEFEPMNGVVRTLTLYKKQGYEPRKNDVVQIGDVEYLVTSFTINDGLIILQLEENAKY
complement(2167053..2167379)       PHAGE_Entero_cdtI_NC_009514: hypothetical protein; -; phage(gi148609388)             8.65e-18            MAKNYIQDGDTLRFTAKKAVKSGDVVVVGEMVGVAITDVENKAQGVLRVTGVFTVKAKQADNIEKGAVLYWDESAGEATTTKGSHKVLGKAWSDSGTSSTEVDVKLNV
complement(2167452..2169443)       PHAGE_Phage_Gifsy_2_NC_010393: bacteriophage Clp protease involved in capsid processing; -; phage(gi169257302)     0.0                 MALTVAMAAASVQMNNDTQSWFSIKAGANDTAEISIYDEIGGWGISAKAFAKQLKDLGNVKKINLHIHSPGGSVFDGMAIFNLLNNHTAKKIVYIDGLAASMASVIAMVGDVVIMPENAMMMIHKPWGIQGGDAEDMRKYADLLDKIEETLISAYTKKTGKSAEELAEMLAEETWLNGKECVEHGFADQFVEPVKAMATLNSKRLEEFSNMPKAVKEMLFSPKAQAATQTQKAEVNTQPEKVVVDNSAEIKAQAEKRIADIKSVFAPFSDQQDLLIECLSDVNITAEQAKDKLLAKLGANTTPSANGGYVDNGNIVGDSVKNSLLARAGKAEIEKDNAYNGMTLRELARASIADRGVSISGMNAMSIVGLAFTHSSSDFGSILLDVAHKSVLEGWAVATDNFDKFTTKGSVSDFRKHNRVGLTEFGPLPVVSEGEEYTYGTIGDKQVAVAIATYGKLFSITRQAIINDDMSMLTRIPFLMGKSARATVAKLVYNLITSNGKWQDGKVLFSADRKNLLTGSGTKMDVTTIDKAIQLMNGHLDGDKQPLLIEPEFLLAPTSLATKAKQVVGSTSVEGADTNSGIINPINNFAEVIKSQHLQVADAVSWYLINSQAIEVNYLDGADQPYLEQQDGFTVDGVVSKVRIDAGVDVIDPRGIVKVTNQG
complement(2169397..2170935)       PHAGE_Phage_Gifsy_2_NC_010393: bacteriophage portal protein; -; phage(gi169257301)     0.0                 MKLIEKIIAEISPGWAAQRARSRLVFNAYEAAMPNRTHKAKREKSAANTSVKQSAVSLREQARALDQDHDIVIGILDKLEERVIGSKGIHIEPQPLNLDGEVNEELAEQIRTKWAEWSVSPDVTGMYTRPMLERMLLRTWLRDGEVFLQLVRGKVYGLEYNTKTQFALEALEPDFIPMNSDQSSRLVQGVHLNAWRKPIAYQVFLDNPQESVKTYGKVKTVQAENMLHLAFRKRLHQLRGISMLHGVMIRLADLKNYEESERVAARIAAAFTMYIKKGDAQVYGSEEFDNRNSDSEQRDFEIAPGAIIDDLKPGEDIGLINSNRPNVNLENFRNGQLRATAAGTRSSYSSIARDYNGTYSSQRQELVESFEGYAVLQDHFVAHISRPIYREWLKMAILCGEIKVPLEVDQSMLFNAVYSGPVMPWIDPMKEAQAWATRIRGGLATESQAVRASGHNPAEVKRRRVVEVQENREKGLKFDTDLTNTQSQGNKHEEKNSDGTDSGDGGGKRSDE
complement(2170932..2171159)       FIG00698470: hypothetical protein; -                                                 N/A                 VVVIYTAEELKQKIKALDEKIENAQSQVSFNGRSVSFQISELSKQRDRYQAMLEQLLAETGQRSKKHRIKFARFV
complement(2171150..2173258)       PHAGE_Phage_Gifsy_2_NC_010393: bacteriophage DNA packaging protein; terminase, large subunit; -; phage(gi169257299)     0.0                 MYASARDIRRDIANSVKAPRRMKISEAVATYMRVPVGGGNSVKWDKNTAAYMLEPMDCLNSREYDAVIFVGPARTGKTIGLIDGWIAYSIVCDPSDFLLVQLTQDKASEHSRKRLDRTFRCSPEIAKRLSPRKNDNNVYDKYFRAGNLLKIGWPSINVLSSSDYKYVALTDYDRWPEDVDGEGDGFSLASKRTTTFMSSGMTLVESSPGKDIKDVKHRVGSTHEAPPTTGILSLYNRGDRRRFYWPCPHCKEYFEPSMSNMVGYRDDPDFVKASENARLQCPHCQNLIEPSLKRELNIKGVWLKEGQTIDKKGQIKGAGRNSRIASFWLEGPAAAYQTWAQLTYKLLNAEQEFERTGSEETLKAVINTDWGLPYLPRSALEQRRSDELMERREEVEEKTVPANCRFLIAAVDVQGGKKRRFVVQIVGYGESGERWLIDRYNISFTRPDEHGETKEIDPRIPEDWDILISDVLEKKYPLSYNKNHLMPILAMAVDSGGEEGVTDNAYKFWRRCRRNGKSKQVYLVKGDSTKRQKLITKSYPDNTTRSDRRASARGDVPLYLLQTDLLKDRINNALARETAGANYIHFPEWIGEWFFNELTYEERGPDGKWRKPGKGNNEAFDLFCYAHAIAILRGYERIKWGDEKDVPTWARLPEINSEVIRNDPVSRNAQSNIVEEVLPKQSKPRAKKKSSFLGGGKSGGWL
complement(2173262..2173735)       PHAGE_Entero_c_1_NC_019706: terminase small subunit; -; phage(gi428781736)           4.80e-56            MDNLFDIKLNINQIAELVGMHRQTVSQRLAGLTPASGSNSKLKLYLLSDLIRSGLSEKMSIDVDSLVPVDRKAFWQAENERLKYERETGQLIPAFEVAQEMSAFAKATVQTLETLPDILERDAGLTPKALVLVQQIIDDVRDQMALRIQQNESNDQG
2174025..2174285                   PHAGE_Burkho_phiE125_NC_003309: hypothetical protein; -; phage(gi17975231)           1.28e-09            MNQISWTKKAIKQLLSIDQRYVKSIREKVNALNTFPDVKLDLKKMSGKDNQYRLRVGDYRVLFEVIDGEPRIINIQTVKRRTSTTY
2174321..2174689                   putative regulator; -                                                                N/A                 MKLQYINDTNGKPQFVVLPIEEFKRLTALDDDLIFQDVPYQSDHTDNETVPNEVINIMFDQDLSLLAAWRVYRGLSQYDVAVKTGLTQSSISQAEKKGSKPQQKTCERLAAIYNCKPEQLIL
complement(2174712..2174942)       PHAGE_Mannhe_vB_MhS_587AP2_NC_028743: lytic protein Rz1; -; phage(gi970580082)       2.45e-16            MPVLLVLLLSSCASKPVVQVYPQIPAALLAHLDKTGFNGNTYGDVSKYAVILKRERDVCLNRVDKIREWQKEDLNK
complement(2175195..2175725)       PHAGE_Mannhe_phiMHaA1_NC_008201: endolysin; Phage; phage lysin; -(gi109289945)       3.27e-59            MKHVKKITACSVAMIIAVVMSDHSTEIRTGERGLEIIGNAEGCAREPYRCPADVLTVGIGSTELSGLPIDRKRYSDEEIAKRWINDIKVAEKCVNNWANGNNLPQGAFEATVSITFNVGCSKLKYSTLFKHAKNGDIQAMCDQFPRWKYANGKVLRGLEIRRQKERELCLADLHKS
complement(2175722..2175976)       PHAGE_Mannhe_vB_MhS_535AP2_NC_028853: holin; -; phage(gi971749660)                   1.84e-14            MKDAGTQSYIWSGFGAFFALLSLQEWLAVISLTVGVITMLVNSYYKKKENERKNAEKVRLEELHKLRVERMRIKLEKEKAGLVK
complement(2176049..2176124)       tRNA                                                                                 N/A                 GGACAGTTAACTCAGTTGGTAGAGTGGCTGGCTGTTAACCAGTATGTCGCAGGTTCAAATCCCGCACTGTCCGCCA
complement(2176308..2176769)       PHAGE_Mannhe_vB_MhS_535AP2_NC_028853: antitermination protein Q; -; phage(gi971749655)     2.19e-17            MSDKLLEKPRKEWIQNHLDAWGAWAFNGLDFDGQTNIIAKLMLEANGNKNSKQDRKMCDDELGLVISSVIGHCIKTPSLEDYKYIEAKYIFNLSNYSIAQFQHAKDKSISFNAWYKRINQSIDSSEWIIAKFLDYALKNHKNADKLQKFAFNV
complement(2176771..2177373)       PHAGE_Salmon_SPN3UB_NC_019545: NinG; -; phage(gi423262439)                           3.23e-54            MTKKTKPLNRKCKICGEKFQTNFFNVQWCSPECGVKLARQRLEKEKEKAAKKREKEEKKRIEETKERMKTTTTLLSETQSAVNKYIRLRDRNKCCISCGKPLVAEQLGGGFDAGHYRSRGSAPHLRFYTLNIHGQCKKCNRYHGGNYHQFRIGLIERLGIEKVEQIEADQRPRHYSKDDLRRIKKIFNKKARMLEKRKGF
complement(2177366..2177581)       hypothetical protein; -                                                              N/A                 MKTEYKCPKCGGELSDCWDGEPVSAFIGEWSDDRFRCEGRVVAVGIMGPQRKKSCGYFGLEDLGVEYREDD
complement(2177655..2178305)       PHAGE_Entero_lambda_NC_001416: NinI protein; -; phage(gi9626305)                     5.76e-79            MTEIYKKIDGSKYKKIFIVGDLHGMYDLLVSELEEAGFDFVDDLLISVGDLIDRGPENIKCLELIDFDWFEAVRGNHEQLAINGLEGNRQSLYAWLYNGGNWYFELDPIQKQKAEKLIKRCRDSPLIIELSIGEKKIVIAHADYPYNEYEYGKEVSNKEVIWNRDRVENDSHVSIDGADMFVFGHTPMKEPEQMGNRFYIDTGAVFNGKLTLMRVK
complement(2178390..2178896)       PHAGE_Mannhe_vB_MhS_535AP2_NC_028853: hypothetical protein; -; phage(gi971749650)     1.16e-105           MAHSVDDIVKAHGKRYKARLRIQVIKMAGGLLAPLDEREAEALQSLKNGEQYEIEIIRTRNPSFHRKVFAFFNFCFEHWSADKTDWKYFDERKQFDTFRKNLTVLAGFREVTYTIDGRVRVEAQSLSYGNMDQSEFEQCYKALINAALKEIFNNTTDENTINRLYSFF
complement(2178918..2179268)       hypothetical protein; -                                                              N/A                 MRIKPVSVAFVVYQIVFNTTFYLAVFHGNDGVKELMNYIFSILTAICLASAIFIKRRECVESGVLISRNRFYVNVISSLITSIVIASAGLSFIAVLYFISKFIGDAKLADIEEKYS
complement(2179278..2179817)       PHAGE_Mannhe_vB_MhS_535AP2_NC_028853: methyltransferase; -; phage(gi971749648)       9.87e-112           MSIQFNTNKKYQIIYADPPWRYSDKGCNGSAENHYQTMNIKDICEMPVNEMADKNCVLFLWVTYPMLAEGLRLIEAWGFKYKTIGFQWLKTNKKNKDTFFFGLGRWTRGNTECCLIATKGKPSRISNKVSQLVVEPIQHHSKKPDVVREKIVELMGDLPRIELFARNTTDGWDVWGNEV
complement(2179814..2181178)       PHAGE_Mannhe_vB_MhS_535AP2_NC_028853: helicase; -; phage(gi971749647)                1.11e-163           MKNTTYDLEYSLIGSFLAGGLTAQAREVMTWLEPEMFATYQLGSIYNNIRKQARKDNVIDIILLHQDFGEDFANLAEIMKNTITSANLTGYAHKVRSFWVNRTAQKTMLEMASELSKARDEQAEKITEKALSEMQKLLSSKVEVKPVVMGELVDEYIDVLEKRSKQDFNSRLLHTGIEAVDNILGGINPTDIVVIAGRPGMGKTEFALTLTRNIAEQKGAVLFFSLEMANQQLMDRILSANANVPVRKLRNPNSMDQTEFGRVGDGLGKIKDHHIYFVDRGGLSANEIVSITESHLSNTGPLSAICIDYLGLMNHGSLKNSNKSQLIEDSLSTLKTFAKNFNVPIILLSQLNREVDSRGDKRPQNSDLRDSGSIEQDASQIIMLYREKAYKKDSDNDYSEAIITKNRFGELGTAYMKFDKGHFVDCDQALAYQFANEKPAQQMEFKNYARRGAA
complement(2181175..2181993)       PHAGE_Haemop_Aaphi23_NC_004827: putative DNA replication protein O; -; phage(gi31544014)     3.27e-97            MRASEILKQTGRSIAYRPALAKLFGGVTAEIFFEQIFYWQDKAENQELGVYKTQAELEEETGLSRKEQETARKKLREIGVLIETHKRLEHRIYFKIDMEKLDEVLSTLADVQSEHSRMPESDIREEPKCTFVNTLDYNTRLHTNTPLTPQGESASADDVPVAENKKQRSLNIDYVGIGKAYNECVMESGKNLPMLADPENLSQERKRKIKKLADVMKKRFGSCDAETFRNYFLDFMRSATQFYFGENDRGWRADFEYILREKVMDKTIEGSL
complement(2181980..2182081)       hypothetical protein; -                                                              N/A                 MRFNRPVRVDELIQYYLFQLLAELDEVIFDESE
complement(2182078..2182761)       PHAGE_Aggreg_S1249_NC_013597: hypothetical protein; -; phage(gi100047)               3.21e-107           MNQLLNISEQKARLTMSSREIASLINKNHSDLCRSIERLMVKGVIRGYQPMAYTHPQNGQTYYEYHLEKRDCLIVVAQNCPEFTAAIVDRWQELENQQKSTALSRKELALMVLQAEEENERLQLENAELKPKAAFVDHYVEVGTSKSLREVAKILKMPERAMIDRLIQDRLLYRQSGALLPYQTAHSRDLFTVKTGTAEHGHNYTQTRVTSKGIEYIASRYASELML
complement(2182819..2183262)       PHAGE_Entero_mEp390_NC_019721: hypothetical protein; -; phage(gi428782704)           3.00e-13            MRRTIIQMINKAAEIAGGKDKVAFSIGLTESELNNRMYQTKGQRFKDEELIAIQHEYGLTDYIDELCRQAGGVFVKTPVVDELDSVELSTKQVQELAVRGMLFSALDSAMSDGEITSQEEDRIRKILNKHLSATCSSIEFAISLYKK
complement(2183317..2183502)       PHAGE_Pseudo_F116_NC_006552: Cro-like protein; -; phage(gi56692919)                  1.17e-15            MKKTPLSDYVKEHGQAVAAKTIGVTQGAISKALDKGRNIFVIYDEKGNVKAEEVRQFPAKN
2183630..2184406                   PHAGE_Pseudo_F116_NC_006552: transcriptional regulator; -; phage(gi56692918)         4.14e-32            MSEQQKNKKRELTQEQKEECLRLNAIYELRKADLKLTQAKVSEELGVNQSAVSHYLNGTNALNVNSASKFAKLLNITVDKFSPRLAEEIKQMADTLDPEKMDLEEAIKAIDKKAVKVPLLDIYAAASHSGIINKDYPEVIREISIDKDQVSQLLGRRVIDGIKLINVPTDSMTPTINKGDVAFIDITCVDYVGEGVYIFTDEDGALFIKRLQKVPNAGYKILSDNKDYLPLDFTQEQLSRCKIMGKFIKALPLKMIDL
complement(2184475..2185380)       hypothetical protein; -                                                              N/A                 MRKMILIMLLPLSVFANQDPKKCADIESVSHRLDCYDSIFGKKEVRKESAKEDNKETKWVYSESKSEMSNTEYVQVSIDSENSVNFSFPYQGEQKARLRLWRSKKGNTDYLTFSIKKGQIVCRTGSGCSLSIKIDDDDEFYIKGDEPSDSDSTYTTVKLTGDEAFRISRASKILIQPTIYKQGYPIFKFDVKNNPYPCCAKYPFFKVLLPNIENGATPNLELVKEEISQKTFKQCMIFLPYRLEDKNLAWDESGVYTKKEHKDSVEWVKYQDDYVEKFICNKKSKQQKNIMYRYTDHIFRF
complement(2185648..2185815)       PHAGE_Mycoba_Gumball_NC_011290: gp40; -; phage(gi206599745)                          8.13e-11            MKFETYLDARSEWRWRLRASNGKIIADSGEGYKNYSDCLHGIELVKSTSKSTPVE
2185828..2186037                   FIG00696967: hypothetical protein; -                                                 N/A                 MKKYLFHYYYQGIQWACDVYANSPEEAKEKVKAMSQAVYDGECKMEIYIPENPLSKIAKLIKSLLRKFS
2186279..2186509                   hypothetical protein; -                                                              N/A                 MKVSKMLKQAKRLRERQKQLCSKKQSNRINVALIDVPVNAKKLSDIANYNCNKGQSGVNTVRAVQKRRLGCRELIR
2186522..2186692                   hypothetical protein; -                                                              N/A                 MKVVIAVIETEENKNKLPKEVKEQIWETVLHHAKCDRGDVLNFAEELKKAFISINS
2187509..2188051                   hypothetical protein; -                                                              N/A                 MEEGVKTWDFLSKLDINTFIGLGTCLFTGYLAFFAWSQLKELRKQHKQKATIELLISNSNNAYYRRRRQAYMKMRDGGVNFTSLACSLQGNTPSSSETDRQNFIVLDILNSIEFICVGIKENLFDEAVYKRMSKSSVITDWNTLKPYVMELRRIKNNNNKLFCEFEWLAEKWIKEGKNSH
2188333..2188974                   PHAGE_Haemop_Aaphi23_NC_004827: putative antirepressor protein Ant; -; phage(gi31544021)     6.74e-48            MLTQLSTFLFETHIIRTLSINNEPWFVVADLCKALELSSPTKAILNLDEDEVALNSIQGISKGNDKVNLVSESGMYTLILRCRDAVKKGSVPHRFRKWVTAEVLPQIRKTGKYEVQPQQLTLPEPDYKLTAIQNSEETLALIIQLYSYCFQAHEMQEKLQNTNIAKLMENQIGGQYLYNFKHPLEQVMAKAKKYVHANTERLALVKAVNNLLN
complement(2189037..2189348)       hypothetical protein; -                                                              N/A                 MIGSFFLKVTNIDLICFFIVLILIGEYMKYCSAIINYVLIAVVISLNFLILGEQQLFIFFGITLTAAQLGYIAKICSIILFVRCCLYFFPVIKQWIEKNKLLG
2189415..2189714                   PHAGE_Haemop_Aaphi23_NC_004827: hypothetical protein; -; phage(gi45862224)           5.54e-08            MKHINIWDLTGAFILALILGIGCHPVSANEQETDYYNHYLSSEISKEQLAEMEREASEEWEQEYGDIPPNLASEQLIYLKVYALKEQERRNGTRQKERR
2189935..2190222                   hypothetical protein; -                                                              N/A                 MKITDSQLARAVDMRDVAILDEICDRETLEEQQIAHFEDQVKLGNTCEFYCLTEQLSSDDNFWLAIGSGSDYLKIRDEYIKRIVVEDKYYQKEDY
2190224..2191177                   PHAGE_Mannhe_vB_MhS_587AP2_NC_028743: recombinase; -; phage(gi970580052)             2.35e-164           MAQVATQQNKLPSVKDFFEKPAVKQKIQELLNKNAAAFSTSVLQIVNSNSLLKDADPMTIFNAACMAATLNLPLQNGLGFAYIVPYKNNKTKKYEAQFQIGYKGLIQLAQRSGQFKRFVAVPIYKEQLIAEDPINGYEFDWSKKPANGEVPIGYYAYFKLLNEFTAEIYMTTEEVNEHAKRYSQTYRTYLQKKEQGQWATSVWADNFEAMALKTVMKLLLSKQAPLSVEIQKAVLADQAVVKDVEKGEFNYVDNANIQDAEFTDLKVSNEQFEQCKQNIINGETTLQELCDAGFDFSSAQYDELEQIENERNGNVQS
2191191..2191823                   PHAGE_Mannhe_vB_MhS_587AP2_NC_028743: exonuclease; -; phage(gi970580051)             4.91e-122           MLHRLIGEPKTKADKEAGKITETAKSAVREIVKFDLFGYESFEGNKYTQKGNNLEDQAIKLSGLRRGLPLKKNTERRENDLITGECDVYIPSRRLIIDTKCSWDIGSHPFFIDEAEDKAKKAGYDIQMQGYMWLWDCEEAQIDFILLPTPLDLIKSYENAEKFVDLVEQIPQQKRITTVVVKRDEKVIERIKERIPKAQAYYQQLIQEAM
2191823..2192275                   PHAGE_Vibrio_VvAW1_NC_020488: single-stranded DNA-binding protein; -; phage(gi460042909)     9.37e-48            MAGVNRVIILGNLGSDPEIRTMPNGDPVAKISVATSESWIDKNTNERKTQTEWHSIVFYRRQAEICGQYLKKGSKVYVEGKLRTRKWQDQNGQDRYTTEIQGDVLQMLDSRQDSQQQQAQAPQNNAYANAKAGKPVQQQAYNFEEDNIPF
2192342..2192863                   PHAGE_Strept_EJ_1_NC_005294: DNA-binding protein; -; phage(gi39653705)               2.31e-22            MNKEIKELIDKIEQWVEDRDIFNGSTVKKQIKKLAKEIGELFSGDNKNNLDLIKDGVGGCVVVLINLRKMLNIEETLLNTYLDSDYIFEEDNVFDADEHLFWILRFIGFLSDYGVPETERTYPNSVNMIFYNLMRYCRAKEIDFIDCIQHAYDQIKDRKGKMIDGVFVKEEDL
2192863..2193174                   PHAGE_Brucel_Pr_NC_019447: hypothetical protein; -; phage(gi418487882)               3.35e-12            MIKEVLNERETTHGDFHAGAMDFKELMNVINSGRNNMDSSQYYALTMIATKIVRIVNGNAHEVDHWRDIVGYATLGGRLNIEDEPLTAQPAVNILLVIDYPQN
2193253..2193636                   hypothetical protein; -                                                              N/A                 MEFTGKKKFKVSTKTFESIEIYAVFEIDFDFPKVKERIIEMSTFWSGSPEPSDPLIEHIQFVLPIATDSVYDIARRIFWLPSVNDIDKNLWNKKEGFAYCEYIGIKLIDFHADEVSADIFEVEEMEE
2193639..2193914                   PHAGE_Vibrio_12A4_NC_021068: recombination-associated protein RdgC; -; phage(gi481019112)     3.96e-13            MFWFKNLMIYRLTKALDWTADSLQTALQQCEYHPCQQSDMSKFGWTNPLRGTEMLHFSVGKQILLLAHKEEKILPAHVVKAELEQRIELLE
2193975..2194541                   PHAGE_Entero_P1_NC_005856: HrdC; -; phage(gi46401690)                                2.48e-45            MLLPRAFSKNQQTALWIDTENQLIYVDAASSKRAEDVLALLRKTLGSLPVVPLTFAKAPSIVMTSWINENPTWLTLLEEVELLGTTESGLIKCKNQDLNSAEIETMLESDKVITKLSLEWEDNLSFILCEDGTLKRLKFADDVLEKNDDILKEDIAQRFDADFILMTSVLSELTEMLLNEFGGEKETE
2194584..2194673                   hypothetical protein; -                                                              N/A                 MGAIEMEIIADGILLTIIGLVLLVAICNR
2194685..2195212                   PHAGE_Mannhe_vB_MhS_535AP2_NC_028853: hypothetical protein; -; phage(gi971749626)     3.09e-30            MTETENKYFAVNIYDENSISFHKTEEEAKKACLNGAEELYDHATYNDDISLYTEQEHNAVYGVVLGKAESKTRELSEEEKQSSWYSEYDYLIEHPKIVEYPKCDGWISVDERLPEEYQDVLVAFWTGGNYGISFATYKKYDGEMAFVEPNYGYYGIDEVTTKCDFWRPLPQPPKV
2195221..2195574                   hypothetical protein; -                                                              N/A                 MNKDWLKNLKVGDTVYFVETGGRSTFERETEVLKIGRKYLTIKVLSQDRKINLSDGYEESKYGAFRSRIYRDKKDYLHELKLIELRFAVKKKIASSYFKLTSEDAEAINNLLDKYTE
2195619..2196074                   PHAGE_Mannhe_vB_MhS_535AP2_NC_028853: pyruvate kinase; -; phage(gi971749627)         2.84e-35            MKEFDLEKALAGEPVVLRNGDKAFVKFVLENPLFEDDQVVGFHIDSEGKEEVTSWGNNGVHIPNTNSIYDIIGMWEEPRPTVTLTLPCPLKSVTVGQRVFYLDLNKQCERICAFLFQKDSTYHFNLLKNGGIFSTEEDAQAWFDAMKNARR
2196414..2196427                   attR                                                                                 N/A                 TAATGGTTGCGACA
2196450..2197622                   PHAGE_Pseudo_phiPSA1_NC_024365: integrase; -; phage(gi658307718)                     1.94e-141           MGRKLTGLKNRNGVWYIHKQYRGKTIRCSCYTDERKEAEAILIQKMSEIDKAVNFGIRKDRTFAEAAMRYISENENKPSIDMTIIMLESLMPFIGKLTLRNIHDGTLKKYIEHRKKHGDTAQTKDGVKNRTVNIALEIVIRILNLSARKWRDENGMTWLDIPPSISKLNEKEDRRKPYPISWFEQRILMGELPEHLRSMALFKVNTGTREQEVCNLRWDWEIYIPEIKKSVFLIPEDFGGRDKNSGVKNREDRLVVLNDVAREVVQKQRGKHPIYVFTYRGKPVTRMYNSAWKKARIRASVRFEKETETKANDGMINLRVHDLKHTFGYRLRSAGVTEEDRKTLLGHKSKSITTHYSAPDVEKLIEFSNKVNETDGAQRRTLTILRRKTA

#### region 5 ####
2436073..2436768                   PHAGE_Plankt_PaV_LD_NC_016564: ABC transporter; -; phage(gi371496158)                2.59e-37            MPNYVIETQHLYKRFGQVTALEDINIQIKEGEFVAIMGASGSGKTTLMNILTGLDTASEGKVILDGVDAAQLDEIGRQRFRAEKIGLVFQQFHLIPYLTALENVMLAQHYHSVIDEDAAKAVLQQVGLAHRFDHRPSQLSGGEQQRVCIARALVNQPPVIFADEPTGNLDEKNEQLVLDLLVTLNQQGRTVVMVTHNPELSKLADRTIFLQHGKFLREASNENKRIVNRTF
2436734..2437090                   Possible periplasmic thiredoxin; -                                                   N/A                 MKTSVLLTALFKPLLLCTIVLSCIGCKEDIAVIGKQAPEIAVFDLVGTQRSLNEGKGKTILLNFWSETCGVCIAELKTFEQLLQSYPQNNLHIIAINVDGDKADTQALVKKEKFPFWW
2437081..2437233                   Possible periplasmic thiredoxin; -                                                   N/A                 LVVKDQLKITAERYQLVGTPTSFVIDPEGKILYKFEGLIPTQDLHLFFKG
2437237..2437539                   Cytochrome C553 (soluble cytochrome f); -                                            N/A                 MKKYDSALWILLALVPIAQANVSVKRGQQLFKPCSFCHGNQAEKSALNQSRPLKDLPENEIVNALKARKEGQIIGAGNAAKSRLSEEDMQSVAKFIETLK
2437599..2437988                   PHAGE_Nitrin_1M3_16_NC_024217: putative deoxyribonuclease; -; phage(gi643655124)     1.37e-37            MTRINLIAPAELCDQHLLAEHRELTRIPNAVAKGKFSLLGQPEDYKLGTGHVRFFFNKLQFLKKRYDLLHQECRARGFNVQYIWPDKLPEDDNLWLDYIPTEHALAANRARILERMPVKARFTPSKATT
complement(2437978..2438229)       Protein YcgL; -                                                                      N/A                 MLCAIYKSTRKMGTYLYVAKRDQFDVVPEVLRNAFGPPVFVMMFNLAGEKALVNAEKAEVRKQIETQGFYLQMPKEDDWLFKL
2438323..2438589                   Septum site-determining protein MinC; -                                              N/A                 MAQDIVAFRTGQFSSIFLTLHSSSLSVIKRALSKKIKSSPSIFQHIAVILQFTPELEKVNLQALKVSVKNLIFILLEFQIGQIICKKN
2438592..2438999                   Septum site-determining protein MinC; -                                              N/A                 MTSGLALLGKSGEFTEILPEPRCLPVKIIHQHVASKQVIYAKNSDLIIHGNVEPGAEVAADGNVHIYGKLLGRAMAGVNNNVGSIYTQYLDAEFIAVSSRFLYKDNLPHEYQHEAVRIFADKDKLRFHFLLEKET
complement(2439048..2439737)       PHAGE_Clostr_phiCD6356_NC_015262: putative phage tail tape measure protein; -; phage(gi326536862)     2.28e-05            MKKSVLAALVLGASLSVTGCFDKESKAGQEVEKAKASVVETKEAVVNAANEVKNSAVEAAKEAKETVATKVEEVKETTAAKVEEVKAATAAKVEEMKETTAAKVEEMKEASAAKMEEVKAATATKMEEMKAAVADAKNDVAEKAAEVKDAAAAKAEEAKAAVAEKSAEMKDAAAAKVEDAKVASSEAKEMVTEKATEMKDAMKAEVNKAADAVSEKTEEVKEVIVPKAQ
complement(2440017..2440475)       Phosphohistidine phosphatase SixA; -                                                 N/A                 MDIFVMRHGEAEVMAKSDRERHLNRRGIQQAISQGEWLKSTMTVDKVLVSSYARAQQTFEQINGVYANQLAEKVETWDGITPYGNSHTVVGYLDVLAKQGIQSVLIVSHLPLVGEIVVTLCGRNSVSFYPSTIAHVQWDGKIGNIVQAKYPE
complement(2440661..2441500)       PHAGE_Mannhe_vB_MhM_3927AP2_NC_028766: hypothetical protein; -; phage(gi971741551)     1.42e-05            MAKQFKQAPLPFVGQKRMFLKHFEQVLDENIQGDGEGWTIIDVFGGSGLLSHTAKRLKPKARVIYNDFDRYTERLNHIAETNQLREILYQTVNGIIPKNKLINKRLKEEIINKINRFNGYKDVNCLSSWLLFSGQQVGSLHELFKQRFYNCVRKTDYVLTEGYLEGLEVVSESFHQLLPKFQNKEKVLIVLAPPYLCTRQESYRQATYFDLIDFLRLIHLTKPPFIFFSSTKSEFIRFLDYTQEDKTDNWQTFEGYKRIIVNTSASYSGKYEDNLIYKF
complement(2441564..2441683)       PHAGE_Haemop_SuMu_NC_019455: Mu-like prophage protein Com; -; phage(gi418489076)     8.81e-09            MQKVKEFRCECCKKLLARAKDVQSLQIKCVRCKKINQFN
complement(2441829..2442008)       hypothetical protein; -                                                              N/A                 MEKGQKVKLRNGNDAEIVFISDFGKLLVVEYIDDELPAVHWHNSNGSFYADCESALDIV
complement(2442069..2444597)       PHAGE_Mannhe_vB_MhM_3927AP2_NC_028766: defective tail fiber protein; -; phage(gi971741549)     7.37e-36            MRDLLQKIQSNDGQFHNGNPATGEQGTRVTDTWLNDVQEHIRDFGDEFKYLLQQVELEPDPAKKTQIYDAIVQIIENKRRAASLTQSGEVQLDSSTDSTAEDKAATPKAVNVVKALVIAVRNALNNYIPNSKKSNADNSSSSDTIATSYAVKKVRDIVENRFSSLANADGYKHVGRCKSVEMLRKVVPSKHGQRILVDAYYEGGTTGGGEFVADLQDLTTADDGGSCFVVLNNTARWKRIFDDRVDVVDFGAKSDEDATIAFENAFKYAGEHKKIITSEASTYFINKPLFLSGVGGIELNGKLYAKMTPENKSKPIITWAENAITLTQSHNNFINLVMWLEPTEDAPAICLAGLKSTNLKIGETGCVQIYATTEQNEQQVDFKGVEVSSTGYNRFDIDVLSTLHITGKGRGWVNENVINAQRFRALKEGFRAGILIDGEYRHNHNLIRRGCLEGGQTINIENGSSNTIEDARFERNPKNPDELLTISFSENAFSNRIIASWVSSPEFTNTPYGVHYDMVKVTDKGVDNVVSHIQETYSDEACLFALSQTTSFVSTLNKATFPMKYTTDIEGVNGIKQLISGSFKLLQNFAEVYKQSQFIHVRIGTMFDLSSDASHFRLGVELFDENKAPITTALDSHIKSGQLKVDGNKYKMDRNVSHANFTIISEQVRYVRVLITSGNDTENQVFDYLRFVVRYPKHFIEKSRGYHNIQQPIRKRSLFYRGVEGDIDMAEVGEGVACYKQDLSEMKINLVRVALVINKIVGNVLIIEGLPVSGIKEHTQDSEQGWSLIYPHNDQEHKLAVERVAFLQSEKQTKIHIQGTIPSELRTGESIVLILTKTKKLA
complement(2444601..2445188)       PHAGE_Mannhe_vB_MhM_3927AP2_NC_028766: tail protein; -; phage(gi971741548)           3.45e-35            MMSHKHALSTLYPPISYNVNGKQFLIQCEVDGNVFDRVQQSAVDMLNAIEPATSGQMLADWERVCGIKTDLSKNYQERVKRVIIQLNAIGGLSIPYFKKLAESIGYQIEIKEFSPLQNDLPNLGDVDIFQNEPRESLIFMWRVTVIDGDDNIVYFRAGTSVAGDHLVTFGDPIIEEFFKDLKPAHTYCYFAYQER
complement(2445241..2446251)       PHAGE_Mannhe_vB_MhM_3927AP2_NC_028766: baseplate J protein; -; phage(gi971741547)     1.08e-120           MLLVPTLEDIRNAILRDYQSLEPNADISEDSDNFARASALSAVAEGLYAHQKWIIKQFFPDTADTAFLEKHASLRGIRRRNATYASGRSAVIAGNEHSQIRIGLLIKTEDNRFYETTESAVIDSSGTVTVAVRSLETGSSQNITQATKASFMSAPVGVQTDVTLSNVVGGTDAESDTSLLERLLELIRRPPAGGNRYDYRNWALSVDGVDAAYVYPLRRGLGTVDIAITSNNDLPSSETIERCQAFIDEVRPVTAKESKVVKPDVTKVNFDIQVKISGITLAEIKVAIQKALSDYFNTLIPGDDLIVSQCEAVVNNLIGVVDRRFTTPTANKKRMW
complement(2446266..2446616)       PHAGE_Mannhe_vB_MhM_3927AP2_NC_028766: hypothetical protein; -; phage(gi971741546)     3.18e-63            MDREISPLTGDYTSKQISTLQNAVYIRLTTPLGAYWADGRVGSLLHLIQREKDVERVGLLAQQYAEEALKPLLDDGRASEVTVSYKQPKNGILLLLISVKDNRGNAFEFKHPVKLI
complement(2446692..2447348)       PHAGE_Mannhe_vB_MhM_3927AP2_NC_028766: baseplate assembly protein; -; phage(gi971741545)     1.51e-96            MRNLTKKIQEKTGAMLADVRQVFRGVLNLVKSGDNIQKAQVSGLAGETLQDVELMQQFGFTSVPPAGTQVVVVPVGGKTTHSIIIATENGAFRVKNLENGETALYDQSGSTIILKQGRLVEVDCDTFKLNCKTYQVNASASADFTTPKLETSAVLTAQGKINGNGGMAVQGGSGASFSGDVEQSGGDFTTSGDVVANGKSLVSHTHPGDSGGNTGAPN
complement(2447351..2448475)       PHAGE_Mannhe_vB_MhM_3927AP2_NC_028766: tail protein P; -; phage(gi971741544)         1.31e-180           MQNEVNYNYPFENEIVVEIDGKQHKSWKSYDIDSDFLIAADAFRFDIGTPSTDTVIPNFTGKEVKVMINEQLVITGIVDTTQHSINKTNRTFHLTGRDKAAILVDCSAPITNVKGLTVLDAVKKIVAPLGIKNVELKAENNPTLDKVDIDIGETAWNAVKRCANSAGLHTWFDPKGVLIVGGADYSTPPVATLCCMKNGERNNFSSANLVFDVSQRFSEITFLAQRHGRSGDDNKNDLKWVYKDESMKTYKPKTVVVPDVEDLTSLKKWAKKYIADSILEGFTLTVTIPDHKTQDGTLWQPGQRVHIICEEYDIDAIFFLMGRRFMLSRANGTQTELRFKQDGIWTPDAYKAKADKARKRKGKKNQGDLIVLDK
complement(2448465..2449790)       PHAGE_Mannhe_vB_MhM_3927AP2_NC_028766: DNA circularization protein; -; phage(gi971741543)     3.94e-114           MKGWTMPVQRASYRGVRFDVFNIEDSVERAVVEHAYPFVNGADIEDLGLNPLEVRLSAVFYGEGYYSDFKKFLEVLKKQGADVLTHPIRGRLQNMICTSANFYHDAEYTDYVTLNLIFREATPAKPIFLFNNALFGLIDDFLSAIEDFIDDCLAFFAEVMEGISLAANFKARLLGTFGAIFGCYEHLRDLFTLDKAKFNTPASTTADKFKTQSSQACKDIFEMIEIGLTQIAQRQDLTQRAKFDEVLRTIDQIDEIPTILVTGKNASANRKVNLKSLTSALSERDTREINAAMQLACTAALMKIATDFIEDDTMLPSDIEYIATKVRLQILKNLNTVRAFAQEVTPSFTVTMPNTGIYTKLHLVSERLRNQGKKITKLALSAINRKPPLVIRTVEINGTLQQVAHEFYGDYRRANELLRLNPQIRYPNFITKGEVLNSYAK
complement(2449793..2452048)       PHAGE_Mannhe_vB_MhM_3927AP2_NC_028766: tail length tape measure protein; -; phage(gi971741542)     0.0                 MSSLNLSLMLKAQDFASRTVKSMRDNVNKSTKDIENQAKRSSSAQQNEVRKTARLTEQAYRQIQQQARTTATAREQLGMRSERSIQNEILRTEQAYRRLKNSGTASTRELARATEQHKRRIAELNAEMGKIATGQRLGNIGRGVAGAIAGVTAGAMVLAQPMNKQMTYDRQLAMVSNTAFSERDVDGRIAGKKELHSAVKNAVETGGGTKEDALSALDTLLASGAVSADIAMKLLPTLQKGAVATGASTQDLSKIAISAMQQFGMSENQIGEVLDKAVAAGQAGNFELADMARWLPQQMAAAKSAGLSGMSGFEALLVANQQARVTAGTSDQAGNNLANLLAKITSRETNDRFANLEIKDKDGKTHGVDFIKSMEAQKVKGKNSIEAFMAIMDQVIGEDKNYKELQEKLKTAKKEDQKALLEQMTNLVEGTAIGQIISDKEALLALIGMRNNVQLGQEVKNSVMNSAGAVESSHAVIADTNDFKTEQLKNSAEFAQMESLKGFNNMIGDVSAKLTDYASQYPGLTTAIAGATTGIAALSAGALVAAGSLRLLGGSTGLGLGGALGGLSKGGAVKGGLFKGGKVGSLLNVGSLAVAGLAIASDNHDDYFAQQEAIKEKREKAQEKANIAMSGHSVNKFQYTPTTSFKTSNVNYHGAYAIADIQRNQAIAKARLNQGTLTQAQYDARVESGNARIAELTQTDLQQFGNQIQSGLKQAVENQQHTIQTHITVELDGRAVAETVSENQYRQFNRE
complement(2452096..2452284)       PHAGE_Mannhe_vB_MhM_3927AP2_NC_028766: hypothetical protein; -; phage(gi971741541)     5.64e-08            VVLLSKIGFNAQQVWDMSHAEINAWIESYLIQHGVKKKSLRSDETVTSYVFRRRKSQEKKGA
complement(2452332..2452673)       PHAGE_Mannhe_vB_MhM_3927AP2_NC_028766: hypothetical protein; -; phage(gi971741540)     9.49e-19            MQGRLLLGVLFNGTRYFDFNVKILTLGLECQALEWIEEKGLAKDELNKAEQTLVDLAYLCQQLEISGIDKVSLTPEFLLDNLSTDDYVLITDLIGQLRKKCIDAGENQVLATA
complement(2452673..2453041)       PHAGE_Mannhe_vB_MhM_3927AP2_NC_028766: tail tube protein; -; phage(gi971741539)      3.45e-34            MAKEFASLGIIEVDGLEIDLTKCDVRVITGRKPVKTINRKARVKGFAKGITEYTLSLTVAVPLNSPEPDWDNVDDAKVTIEEENGQRISYRNCFTTEVGTSYTVDNEEVRDIQVVALDKVIE
complement(2453051..2454460)       PHAGE_Mannhe_vB_MhM_3927AP2_NC_028766: tail sheath protein; -; phage(gi971741538)     0.0                 MTNIEFDKIPTSIRKPGVYTEYNRRNAVSTLPTNEQEVLIIAPMVSDSAEFTAPVRIYSDYDAELAFGAGTWAHLMARVAIQNNPLLRLSIIGLKDNEAGVAATGTLTLSGTASAIGYLSTTIAGVEYKVSVAKAETANAVAARLAAVINISNTCPVNAQVSDGTITLTAKCKGEIGNEITLSAASYTSSMTLTAQALASGANNADIAKALASVAGTHYHVVISPFSDEKNAKALVNHLETVSSPLEKKPAIGVIGWRGTMASGTTYTSKINSERVTCAWYKGAIESNALIAAGYGAVIAGEEDPAKPLNTLEIKGLTTVDATQTPILTEVNQALFHGLTPVTVVNHRVRIMRAITTYTKSATNTDDPSYLDLTTIRTLDYTRKALEQRIELRFPRSKLSNRTPPKVRSEILDVLYRLENLEILENVDLHKAKLLVQRNQQDPNRLDTVIPADVVNGLHVVANRIDLIL
complement(2454457..2454624)       PHAGE_Mannhe_vB_MhM_3927AP2_NC_028766: hypothetical protein; -; phage(gi971741537)     1.91e-20            MKVKAAVGVKVPLENQPLAYIEQEPVEVENTIYYQRRIADGDLIEVKGNKKADKS
complement(2454627..2455019)       hypothetical protein; -                                                              N/A                 MKRFFALIMIAFLPVHVMSAANMAPIIAAAATTGTRSNQENDRDKADSQAQIIAITQGGLTVDADSGHVIIRCLWQKGGLCKIRGGKEGEGFISRRTDLILTPQEFAEREGYKKVHRITLLPLYLDVSKE
complement(2455023..2455664)       PHAGE_Mannhe_vB_MhM_3927AP2_NC_028766: hypothetical protein; -; phage(gi971741536)     4.14e-60            MITKIENALVERLKKGLGKLANTVKSYGGELDDESIGTARLPAVLVTYGGSRIECKDLRRRRHKSTDTFVIILAVRSLKSNQVARQGGVDRREIGVHQLISAVRRLLDAQTLGNLVYPLNPKRIRTIFNNAQFRSDKITVYAVEYEVSYDDLPPLEDGLFPEATSDKTSPDYVFNAYEGMLSEQQPMLEQVVGKIVDPTTKDFVEFNVETQKG
complement(2455683..2456069)       PHAGE_Mannhe_vB_MhM_3927AP2_NC_028766: hypothetical protein; -; phage(gi971741535)     3.83e-50            MYATINDFISRVGEFQVMELTDRENIGEVNQAVLTIALLDSSSQIDGYLVGRYKLPLKTIPQNLTRICCDLTRYRLASMSDVSITEEIIERYKLSLRELEGIASGKVSLGIAEDEQASTGENTVILLT
complement(2456072..2456659)       PHAGE_Mannhe_vB_MhM_3927AP2_NC_028766: hypothetical protein; -; phage(gi971741534)     2.82e-20            MSKNKSKKETADVKPEDVKPEDVKPEDVKQEDVKLEDVKLEDVKPEDVKPEDMKPEDMKPEDMKPEDMKPEDVKQEDVKLEDVKLEDVKPEDVKPEDMKPEDMKPEDMKPEDMKPEDMKPEDVKLEGKGYLEAIHPVAFDIRLMSHHPHESYGRCGYRFNKENAVRIPAEELTGEQVSRLLDDPYLEVAPVTEEE
complement(2456698..2457000)       PHAGE_Mannhe_vB_MhM_3927AP2_NC_028766: major head subunit T; -; phage(gi971741533)     5.72e-40            MEDVYIWGVRARGAAGFGFWQLAHCVKDTELTAENIMEVVAKMQTLKGDGGKLLNIRPSVILVPPALEFKARQICEAEVINGTTNVLKGRLKVMVSSQIL
complement(2457138..2457614)       PHAGE_Mannhe_vB_MhM_3927AP2_NC_028766: major head subunit T; -; phage(gi971741533)     3.29e-52            MAFKKSDVLNHINEQFKKDFAAGLGKIAPQWPEVAMEIGSNTDTNTYGFLGDFPKMKEWVSKRQIKNMQAQGTSIKNKTFEATVQVPRTNVEDDQVGLFRPMVQQAGQSAAELPDDEVFALLKKVKARFAMMVKISLTPITLAMQKWTVRALIPNKVT
complement(2457614..2458651)       PHAGE_Mannhe_vB_MhM_3927AP2_NC_028766: hypothetical protein; -; phage(gi971741532)     8.89e-78            MKLTLAACSFEINKAKYGRIQLLPYGEFRATDGRPTDVEAWYVTDTNGADVVALANSKRNPLPIDYEHQIIHSQKNGKEAPSAGWMEYLYFTPQGIFADVRWTDKAAEYIKNGEYRYISAVFAYDTEGYVRKIFHAALTNTPALDGMDEAMVAASVQLLNEEAQEMDKELLAMLCSLFGVASATETEIKEKVTALSQAKGESKVVLSDVYSALKEKEQSVAALSEKVNAFDPSKYVPVEQVVALQNDFNAFKDGVEKDKKSALIQTALSEGKLAPALKEWAEGLSVEALTGYLEKATPVAALSGEPQSKGDPNNNVVALSESEKAAAKALGMSESEFRKAHKEIN
complement(2458894..2459310)       PHAGE_Mannhe_vB_MhM_3927AP2_NC_028766: G protein 2; -; phage(gi971741531)            2.05e-70            MIDVDINDVEKIEAVLSDIAHKTQNRTSLMRSIAGTMESAVLQNFDEGGRPKWLGLKYRKGTPLVDTENLMGSITSRYNNDSAEVGTNEPYAAIHQFGGMAGRGRKVKIEARPFLILTQQDKDDILEDAQNYFRSIIE
complement(2459366..2460019)       PHAGE_Mannhe_vB_MhM_3927AP2_NC_028766: head morphogenesis protein; -; phage(gi971741530)     1.02e-55            VTDKGFDYNIGRLNYRPNLDLYPEKLAHQFAKTEMQGAEFKQDFLIFQRQFVKIKKQLGVDDKLTAEQMFNVRDKLSMNFKFTAGVLSTSSKRMLESDVATVWFSDDSLIKQLNSRDGQDFDLDDYANIPDLIYTPDKIIKEATAYQFYKEIKGKKLLVVLKVLHDKNEIFIQSARRVSEKQWKKHLRNKPLGGARTHRTQSRVYTLRLRYRDSSLF
complement(2460016..2460171)       PHAGE_Mannhe_vB_MhM_3927AP2_NC_028766: head morphogenesis protein; -; phage(gi971741530)     9.04e-11            VIALGERDLKRKGLNKPDDSSEFLVKVKRPADKNGNQETTVGLNCRMGRFV
complement(2460168..2460590)       PHAGE_Mannhe_vB_MhM_3927AP2_NC_028766: head morphogenesis protein; -; phage(gi971741530)     4.32e-72            MTNDIYKSMEVAKKEGKSFAQWKKDLVSEFEKKGWVFGHDKSISRGIDGKLLADPKTGEYFGTPRRLNTIYRTNVQAAYSAARYQRMMDNIDHRPYWQYSAVGDERTRPSHLALNGRIYRYDDPFGQHSTHLMGLIVAVR
complement(2460587..2460748)       hypothetical protein; -                                                              N/A                 MSKPLSFLFGLEPTQAIEFLHNKNYLQRKCLKNHCMIVPSQELQQSRDYLVLR
complement(2460741..2461772)       PHAGE_Mannhe_vB_MhM_3927AP2_NC_028766: portal protein; -; phage(gi971741529)         2.76e-146           MGLFRTLAWLYMFKHYSVHDFAEFLELYGMPIRIGKYPFGATNDEKRTLLRALAQIGHNAAGIMPEGMNVELHNVTNTTGSAGSNPFLQMVDWCEKSAARLILGQTLTSGADGKTSTNALGQVHNEVRRDLLVSDAKQIAQTITQQIILPYLQINIDPNILPSRVPYFEFDTKEYADLSVLADAIPKLVSVGVRIPEKWVRDKAGIPEPQENETILSAVQHDFKTDLNDVENPKKQTALSVQNHVTGCQCDGCRGVALSANTDSSTAQGVLDGGLAQAFNEPDFNKQLNPMVKKAVSVLMACDSYDEAAEKLAEAYPEISSHEHEQYLANALFLADLLGGTNV
complement(2462017..2462379)       PHAGE_Mannhe_vB_MhM_3927AP2_NC_028766: portal protein; -; phage(gi971741529)         7.95e-39            MAKKKKKLQQVKKVQVGLDTQTNEARVTETGRIISDHPSNKITPAKLKGILEDAESGDITAQHELFMDIEERDSCIGANIQTRKRAILTLDWRIAEPRNATPQEENCKSKLTSFSINSQC
complement(2462557..2463036)       PHAGE_Mannhe_vB_MhM_3927AP2_NC_028766: terminase large subunit; -; phage(gi971741528)     9.68e-95            SAFDSEYQNDPVSGDDAIFENSIQYWTELPANLIYFGALDPSLGKAGASRDPSAILVGGYHRETGKLYVIEAQVKKRLPDLIIEDVIRLHKQYECQRWFVETVQFQEFLKDELVKRSAQRGLPVPATAIKPNTDKMLRIESLQPHIANGLIYCIDHKQL
