# Supplementary material for: Comparative analysis reveals the Genomic Islands in Pasteurella multocida population genetics: on Symbiosis and adaptability
Source: BMC Genomics. 2019 Jan 18;20:63. doi: 10.1186/s12864-018-5366-6 (PMC6339346; doi:10.1186/s12864-018-5366-6)
Supplement: Supplementary file 9 — File S2. Detailed information on predicted phage of each strain (ZIP 5010 kb). [file 12864_2018_5366_MOESM9_ESM.zip › File. S2. Detailed information on predicted phage of each strain/CIRMBP-0884/phage_regions.fna]

>1	 35-28006
ATGAAGTGTAAATGCCCCGCTTGCGGTGCGGTATTATCGCTTGATGTGTTATTACAGCATGAACAAGCAA
GCCTTGCAGTAATGTCTGCACTCTCGCTAAACGGTGATTTCGGCAGACTTGCTGTGCAGTATTTAGGGCT
TTTTAGACCAGAAAAAACGGCACTAACAATGGATCGTGTGGCAAAGCTAATCAATCAATTTAGATGATGT
TAAAAATCAACGCATTCAACGCAACGGCGACGTTTATGACGCCCGATTGAGTGTTGGATTGACAGTCTTG
CTGTGGTTTTAAACAGTCGCCACAACTTAAAACTACCACTTAATAGCCACGGCTATCTTTATGAAGTGAT
GACAAAGTGGCAGCCGAGAAATTTGGTTAAAAATAGTCCCGTTCATCAAAATAATAATCAAGTGACAGCA
AATAAAACAAGCAAAGCCTTGCAAAATTTAGCGGAGTTTGCCAATGGATGAGGTGTGGTTACGAGCAACA
GTCGCAAAAGGGTTGGCGGGGTTGGTAGTGCTAAGGCTACCGGGACAACCGCCAGAAGATATGATCACAA
AAACGGCGGAGATTTGGATTAAAGCAATACTTCATCAAAAGATCTTTAATGGTGGAATGAGCAAGAGGAC
AAATGGCGAATCGAAGAAGCGTTTTTAACGCTTTATGCAGAATGCGACCGGTTTCCAAACCCCAAAATGC
TGTTAGAACGTCTGCCAAAACGCAAGGTTTTAGCCTTACCTGAGCCAAAAATCACAGTTTTAACGGCAGA
AGAACGAGAAAGAAACCTCACTTTTTGTCAACATTTAGAAAAATATTAGGAGCGGCACGTGTACGAAAAT
AGAAAAAGTATTATTGCCAAAATTCACATCGGTAAAAACACATTAAAAATGGATGATGACGTGTACAGAG
CGTTTTTACAAAGCACTGTCGGCAAAACAAGCTGTAAAGAGATGAATATTGCAGAGCTTTTAAATGTCCT
CCGAGCGATGAAAGACAAGGGATTTGAGCCAACGGCGACCAAGTTTAAACATCAACGCAGACCGAAGCCC
GCTGAGTATAAAGAGATGTATTTAAGAAAAATTACCGCACTTTTAACTGAACATCAGCTACCACAATCAT
ACGCAGACAGCATGGCAAAGCGATCTTTTAAAGTTGACTTTGTTCACTGGCTAGACGTCTGGCAATTAAA
GAAAGTTATTCAAATGCTAGAAGTTTATAATAGAAGACAACAACGTGATGAAGAACAAAAAAACACAATA
GAATTACTAGACATCAGTGCTAAAAAGCAATAAATTAAGCCCCAACAACTCAACATCGGGGCTTTTTTTA
TGAAAAAATTATTTATCTTAATCACTCTCAGCTTGTTCTCATTAGCTTCGTTTTCTATGACAGATAAAGC
ACAAAAAGAACTTGAAAAGGCACTCAAAGGGACTATCAAACACTTAGAAATGTTGCGTTTGCAATGGAGC
AAGGCTCATTCGGACACGATAAAAATCTAGTATCAGCTTGCGCACTTCGTCGAGTTATTCTTTTTGTTAA
TTCTGATAAAGCGGATGATACAGATTATGCAAATGAATTGATTACTTGTAAAAATATTCACGCAACAGAG
AACCGACAAGCGTGGGAATTGCATTAACAATAACTAAGTCATTATCTAACTAATAACTAATAACTAATAG
ATTTATTAAAAGCCTCGCCAAATGCGAGGTTTTTTAATTTTTTTCAAAAAACACTCACTTTTTAAAATCT
CGTGATAGATTGCCGAAAAAATCGCAAGAAAGGGGGCGTTATGAGTACAGATATTGAAAATGTTGCAGAA
TATTTACCCAACGTTGTACATGAAATGGTGAATATCGCAGGTTTTTCTGATGTTGAAAAAATTATTAAAC
GATTCGGTGGTTCAAGATTTCGATTTTCAGACGGTATACATTATTTTCCGAAATTAAAAGAGTTAATCGG
GAAAGAAAGTGCAATCAAATTACGTACACATTTTCAAAGCGAAGAGATCTATATTCCGCGCTGCGATGTT
GCTTTGCGCGTATTGCGCAATCAGCGTTTAAAAGCCGATTTTGACTATTTAACGCAGCGAGAGGGAAAAT
CTGGGCGAATGTCAATGCTTGAGATTTGCCATAAATATAAGATATCAGACAGACAAGCGTGGGATATTGT
GTACAGTCTTCAGCGTGAACCGAAAGCACAACAGACTACTCTCTTTTAAGAGCGGTGTTGAAGTCGTTCA
CCGCTTTTAAAATCTATTTTAAATCAAATACTCTCAATAAATCACTTAATTTATTGGGAGTTTTTTATGG
CTATTGAAAAAATCATCATCCATTGCGCCGCGACGCAAAACGGCGTGCGACTTGCAAAGCGCGGTAAAAC
TGCGGCACAAATCATTGATGACTGGCATTTTGACGCGCATTTTCGGCGCGAAATCAATAACAAATTGCGT
TTAATCGTCATTTACACGCCATTGGCTATCACTTTGTCATTGATACAAACGGGATGGTTGAATCTGGTCG
CAAAATAGGCGAAATCGGTGCACATTGTCGCGGTCAAAATCGCAATTCAATTGGCATTTGTCTAGTCGGT
ACTGACCGCTTCACTGTCGCGCAGTGGCAAGCATTAGCAAATTTGGTGCGAGATTTATCACGTAATACCC
AATGCCACACTGCACGGGCACCGTGAGTTTGCACGTAAAATCTGCCCGGGGTTTGATGTCGCAGAATGGG
TTGATAACGATTGTCAGCCTTTAGTTGAACACGTCATTATGGAGCTTGAACATGAATAAATTACATCGTT
TATTTGGCTGGTTACATACATATTTTCGTAAACCAATAAATACATGTCGCCCCAAATGCTACAGCAAAAA
AGCGTGGTCCTATCGTGTAAAAGGCAAGCCTACACTCGCACAACAACTCTATTTAAAAATCGGGGTGGTA
AATGGCTAAACTCTCTGAACTTATCACAAATAGTGACGGACGCTTGTCAACCACGGGCTTTATTCAGTTT
TTCGGCGCACTTCTAATGGCTGCAATTCTCATTTTCTGCGTCTGGCTTGACCGCGCTTACGTGCCTGAGC
TTTTTATGACGTTTGCTATTTTCTGCGGTGGCGGTGCGGCAACAAAAGGCTTCGCGGTTGCCGTCGAGCG
TCGAAAAAATCGCGCAGGTGCGGAATGACTTTACAGCTAATTTTAGTCGCAATAGCGTTTTTTTTAGGGC
TATGCGGCTATGTCATTTTCAAATTAAAGCGTGCAAATAACACAATTGACGCATTATTGAAAGAAAACGC
ACAGCTTGAACAAGACAAAGCGATTGTGACAACACAACGAAATAATCAACGGGAGCGTAAGCGAAATGAA
GAAACGGCTAATCATGCTACTCGTGACAAGCTTATTGATAGCTTGCACAAATCGCACGACTTACGTGATT
AACACCAGCTGCGACGGCTTTACATTAATTAAAGCTAGTCGCAATGATACAACAGAAACATTGCGACAGG
TTAAAGCGCATAACGACACATATCGCGCAATCTGCGAGGTGAAAGATGGAACTGCAAATTAGCGGCGCAA
TGATTTTAACTTTGTTGTTTCAATTGCTGTGTTTTTTGGTGGCGTTTGGTTTAAACGACTTGATGCTGAT
TTTAAAGAGCTCAAAGCGGAAATTAACAAAATCAAAGAGAGCTATCAAACAAAGGAAATGGCTAATCACG
TCAACAGTGGGTTTAGCAGTCAGCTAGACCGAATCTTTGACAAATTAGATAGTATTGAAGGGAAATTAGA
CAAAAAGGTTGATAAATAATGCGACAAAAAAATAAATCAACAGGTGAAAAGCTTGATGCAATCTTAGATA
AATTAGACGGAATTGCAGATAAAGTCGACAAACAAAACAAAGAAATTGCGGATTTACAAAAACAAGTGCA
AGCACTGCAAGCAGATTTAAGCGAAATGGCAAAGAAAAACCGCAATCAAGCGTTGATTGCAGGTGGTATT
GGCGGTGGCATTGTTGCAGTCGGTATTGAGCTCATTCGCTTGCAATTTGGGGGCTAACTCATGGCATTTG
ATGAAAAAACACGTGCGCTGGTTCGTCGCTACTATGTGTTTGAGTTTTTATCGCTTGAGCAATCTGCAAG
CAAAGCTGGCGTGTCATTTAATACCGCGCGACGCTGGAAGAAAGAAGCAGAGAAAAAAGGCGATGACTGG
GATAAAGTGCGTGATGTGCAAGTGATGGCGGGCAATGAGCTGACTGATATCACAAAAGGGTTGCTGTCAG
GCTTTATTATTCAATATCGTGCAACGATGGATGAGATTCAAAACTCAAATTTAAACGCACAAGATAAAGT
CGACCGCTTGTCATCGCTTGCGGATAGTTTTGCGAAGATGACGGCAGCAAGTAAACGTATTCTGCCCGAG
ATTAGTGCTATTGCAACAGCGATGAAAACTATAGAACTGTTCGCTAATTTGATAAAAACCAAGAAACCGC
ACTTATTACCTGATTTTATTGAGTTGCTAGATGAAATCAAGCCTTTGATTGATAAAGAATTTAAATAATT
TCAGTAAGTTATCTTGTATTTGCATTTTGTTAGTAGGTAAATAACAAATGAAAATTAAAGAATTTGAAAA
AAAACTCGAAGAATTACGTCGTGAGCTACAACGCAACATTGAGGCAAGCTTTGAGGGGTGGACGGATGAC
CCTAAAAGTATTGCTACCCGTCGGCAGCAAGTGTTTGACCCTGTGGGTGGATTTGAGTTTTTTGTGCAGC
AGTATTTTCCACACTATGTGCGCTCCGAGCATAAATCCCAACTGCACGAGTATTTGTTTGAGCAACTGCC
GCAATCGGTGGTAGAGCTAGAACGCTCTATTCGCCAAGCGATTGCCGCCCCACGTGGTGAGGCAAAATCG
ACCATTTGTACTCAGCTTTTCCCACTGTGGTGTATGGTGCGTGGGCTGAAAAAGTACATCATCATCGCAA
TGGATACTGAGACTCAAGCTTATGAGATGCTTGAGGCGATTAAGATGGAGATTGAGGCAAATCCGCGCTT
GCACATTGATTTTCCCGAGCTTGGTATGGGTAAGGTGTGGCGCGCGGGGGCGATTATCACTAGCCTAAAT
CAAAAGGTTGAGGCGGTGGGAGCGGGGCAAAAGCTGCGTGGTCGCCGCTACGGGGCATATCGTCCCGATC
TTGTGGTGCTGGACGACATCGAAAATGACAAAAGCGTAGAAAAACCAGAGCAACGTAATAAATTACACAA
CTGGGTCTTAAAGGCAGTTTTAAAATTGGGTGCAGCGGGCGAAAAGTTTGACGTAATCTATGTGGGGACA
ATCTTACATTACGATAGTGTGTTAAGCCGTATCCTCAATACTAAAGGCTGGAGGCGGGTACGCTTTAAAG
CTATTTTGCGCATGCCCGACAATATGCACCTGTGGGATCAATGGGAAAATATCTACCTGAGCGAAGAGGG
GGACGATGATACCCTCTCTGACCTGTTTTATAAGCAACACAAAGCGGAAATGGACGCAGGCGCGGTGGTC
TCTTGGCTGAGGCGCCCGATTCTGCAACTAATGAAAATCCGTGCCAGTGACGGGCACTCTGCTTTTGACT
CCGAGTATCAAAACGACCCCGTTAGCGGTGATGATGCGATTTTTGAGAACAGCATTCAATATTGGACGGA
ATTGCCGGCTAACCTGATTTACTTTGGCGCACTTGACCCAAGTCTTGGAAAAGCGGGCGCAAGCCGTGAC
CCTTCTGCGATTTTAGTCGGTGGGTATCATCGTGAAACAGGTAAACTCTATGTCATTGAAGCGCAAGTAA
AAAAACGCTTGCCTGATTTAATCATTGAAGATGTGATTCGACTGCATAAACAGTACGAGTGTCAGCGCTG
GTTCGTTGAAACCGTGCAATTTCAAGAGTTTTTGAAAGATGAGCTGGTTAAACGTTCCGCACAGCGCGGT
TTGCCTGTCCCTGCCACGGCAATTAAACCTAATACAGACAAAATGCTACGCATTGAAAGCCTGCAACCGC
ACATTGCAAATGGTTTGATTTTATTGCATAGATCACAAGCAACTCTAATTTCACAATTGCGACATTTCCC
AAAAGCAGACCACGACGACGGACCTGATGCGCTAGAGATGTTGTGGAAAAACGCAGTAAGCAGCTCTGCC
CCGATTGAATTTATGACAATTGACGGCGATTTAGGGCGTGATGAATTTGATGACAGTGATTTATACAGTA
TTTGGCGGAGATAAAAAATGGCGAAGAAAAAGAAAAAATTACAACAAGTGAAAAAAGTACAAGTTGGCTT
AGATACACAAACAAATGAGGCGCGTGTCACGGAGACAGGAAGAATTATTTCTGATCACCCTAGTAATAAA
ATTACCCCAGCAAAGTTAAAAGGGATTTTAGAAGACGCTGAAAGTGGCGATATTACTGCGCAACATGAGC
TCTTTATGGATATTGAAGAACGCGACAGTTGTATTGGGGCAAATATTCAAACCCGCAAGCGTGCGATTTT
AACGCTTGATTGGCGCATTGCAGAGCCACGTAATGCCACACCGCAAGAAGAAAAACTGCAAGTCGAAATT
GACGAGCTTTTCTATCAATTCCCAATGCTAGAAGATTTGATGGTGGATATGATGGATGCGGTAGGACATG
GTTTTTCGGCGTTAGAAATTGAATGGAAGCAAGCTGAAGGTAAATGGATTCCAGTTAATTTTATCGCATG
TCCGCAGTCGTGGTTTAAGCTAGACAAGGACGATAATTTACTGCTCAAAACGCCAGATAATCAAGACGGT
GAGCCCTTACGACAATACGGCTGGGTAGTACATACCCACAAATCAAGAACGGTACAGCTTGCTCGCATGG
GCTTATTTAGAACGCTCGCATGGCTTTATATGTTTAAACACTACTCGGTGCATGATTTTGCCGAGTTCTT
AGAACTTTACGGTATGCCGATTCGTATTGGTAAATATCCGTTTGGCGCAACAAATGACGAAAAACGCACA
TTATTGCGTGCGCTTGCTCAAATCGGACATAACGCAGCAGGGATTATGCCAGAAGGAATGAATGTTGAGT
TGCATAATGTGACAAACACTACTGGCTCGGCTGGAAGCAACCCGTTTTTGCAAATGGTGGACTGGTGTGA
AAAGTCCGCCGCACGTTTGATTCTAGGGCAAACATTAACAAGCGGTGCAGATGGTAAAACTTCAACTAAT
GCCCTTGGACAAGTGCATAATGAAGTCAGACGTGACTTGCTTGTGTCTGATGCTAAACAGATTGCACAAA
CTATTACACAACAGATTATTCTGCCATATCTTCAAATTAACATTGATCCGAATATTTTGCCTTCTCGTGT
GCCGTATTTCGAGTTTGACACGAAAGAATACGCTGATTTAAGTGTCCTAGCGGATGCCATTCCTAAGCTT
GTGAGCGTAGGAGTGCGCATTCCTGAAAATTGGGTGCGTGATAAAGCGGGCATTCCAGAACCGCAAGAAA
ATGAAACGATTTTAAGTGCGGTTCAACATGATTTTAAAACAGACTTAAACGATGTTGAAAATCCGAAAAA
ACAGACTGCTCTCTCTGTACAAAATCACGTGACAGGTTGTCAGTGTGATGGGTGTCGTGGTGTTGCTTTG
TCGGCAAACACTGACAGTTCTACTGCACAGGGCGTGCTAGATGGTGGACTTGCGCAAGCATTTAATGAGC
CTGATTTTAATAAACAATTAAATCCAATGGTAAAGAAAGCTGTTTCGGTACTTATGGCATGTGACTCTTA
CGATGAGGCAGCAGAAAAACTCGCTGAAGCATACCCAGAAATTTCAAGTCACGAACACGAACAGTATCTC
GCTAATGCGCTGTTTTTAGCTGATTTACTTGGAGGAACTAATGTCTAAACCGCTTAGTTTTCTATTCGGA
CTTGAACCAACACAAGCCATTGAGTTTTTACATAATAAAAAATTACTTGCAACGAAAGTGTTTAAAAAAT
CACTGCATGATAGTGCCATCGCAAGAGCTACAACAATCGCGAGATTATCTAGTCTTGAGATGACGAATGA
TATTTATAAATCAATGGAAGTTGCCAAGAAAGAGGGTAAGAGCTTTGCACAATGGAAAAAAGACTTGGTA
AGTGAGTTTGAGAAAAAGGCTGGGTATTCGGGCATGATAAATCTATCAGTCGCGGTATCGACGGAAAACT
GTTGGCTGATCCGAAAACAGGTGAATACTTTGGTACACCTCGTCGACTGAATACAATTTATCGTACAAAC
GTGCAAGCCGCATATTCTGCGGCGCGCTATCAGCGCATGATGGATAATATTGATCATCGCCCCTACTGGC
AATATTCCGCTGTCGGCGATGAGCGTACACGACCGTCTCATCTTGCACTAAACGGTCGAATTTATCGCTA
TGATGACCCGTTTTGGTCAACATTCTACCCACCTAATGGGTTTAATTGTCGCTGTGCGGTGATTGCACTT
GGTGAACGTGATTTAAAGCGTAAAGGGCTAAATAAACCCGACGATAGCAGTGAGTTTCTTGTGAAAGTTA
AGCGACCTGCAGATAAAAATGGTAATCAAGAAACAACTGTCGGTTTTAAATTGCCGGATGGGTCGATTCG
TGTGACAGATAAAGGGTTTGATTACAATATTGGGCGCTTAAATTATCGCCCTAATCTTGATTTATATCCT
GAAAAGCTTGCTCATCAGTTTGCGAAAACGGAAATGCAAGGAGCGGAATTTAAGCAAGATTTTTAATATT
TCAACGTCAATTTGTGAAAATTAAAAAACAATTGGGTGTCGATGATAAGCTCACGGCTGAACAGATGTTC
AATGTGCGAGATAAGTTAAGTATGAATTTTAAATTTACTGCCGGTGTCTTATCAACGAGTTCTAAACGCA
TGTTAGAATCAGATGTGGCAACGGTTTGGTTTTCCGATGACTCGTTGATTAAGCAGTTAAATAGTCGGGA
TGGTCAGGACTTTGATTTAGACGATTATGCAAATATTCCTGATTTGATTTATACGCCCGATAAAATCATC
AAAGAGGCAACAGCATATCAATTCTATAAAGAGATTAAAGGCAAAAAATTACTTGTTGTCTTGAAAGTTT
TGCATGATAAAAATGAGATTTTTATTCAATCTGCAAGGAGAGTCAGTGAGAAACAATGGAAAAAAGCATT
TAAGAAATAAGCCGCTAGGCGGGGCTCGAACCCACCGCACACAGTCCCGAGTTTACACTCTTCGCTTGCG
ATATCGAGATTCATCGCTTTTCTAGCGGCAGAGTCAATATAACGCTATTTGATGATTAAATCAACAACAC
AAGGGTAATTATGATTGATGTCGATATTAATGATGTAGAAAAAATTGAAGCTGTGTTATCTGACATTGCG
CATAAAACGCAAAACAGAACAAGTTTAATGCGTAGTATTGCGGGCACCATGGAATCGGCAGTGTTGCAAA
ACTTTGACGAGGGTGGTCGTCCGAAATGGCTTGGCTTGAAATACAGAAAAGGCACGCCGCTGGTCGATAC
TGAAAATTTAATGGGAAGCATCACCAGTCGTTACAATAATGATTCTGCCGAAGTTGGTACAAATGAACCG
TATGCGGCTATTCATCAGTTCGGCGGTATGGCAGGTCGTGGTCGTAAAGTGAAGATTGAAGCCCGTCCGT
TTCTCATTTTAACGCAACAAGACAAAGACGACATCTTAGAAGATGCGCAGAACTATTTTAGAAGTATTAT
TGAATAGCTAAAAATACCCGCCTAAATCGCGCATAGCGCGATTTTTTGTTTTATTTGTACAATTTATCAT
TTAAATGTTTTTAAAAAGAATTAAAGGCGTTTTAAAAAGTTTTAAAAATGGTCTTGTCTTTTATTTCATT
CCCAAAAATCACTTCATCACAAAATAAGCCATGTTGAAGTCGCTCACCTCTTTTTAAATTACGCCATCCT
TTATTCTGTAATCCTAGGATTTTTAAAGAGGATGACGAAATGAAACTCACTCTCGCAGCTTGTAGCTTTG
AAATCAATAAAGCCAAATACGGTCGTATTCAGCTTTTGCCGTACGGCGAGTTTAGAGCAACAGACGGCAG
ACCAACAGATGTGGAGGCTTGGTATGTAACAGATACAAACGGTGCAGATGTGGTTGCGCTCGCAAATTCA
AAACGCAACCCCCTTCCAATCGACTACGAACATCAAATTATTCATTCACAGAAAAACGGCAAAGAAGCAC
CGAGCGCGGGTTGGATGGAATATCTCTATTTCACCCCACAAGGGATTTTTGCTGATGTCCGCTGGACTGA
TAAGGCAGCGGAATATATCAAAAATGGCGAATATCGTTATATCTCCGCAGTGTTTGCTTATGACACTGAG
GGCTATGTTCGCAAAATCTTTCACGCAGCACTCACGAATACTCCTGCACTTGACGGCATGGATGAAGCAA
TGGTGGCTGCAAGTGTTCAATTATTAAATGAGGAAGCACAAGAAATGGACAAAGAATTACTTGCAATGCT
TTGTTCTTTATTCGGTGTTGCATCTGCGACTGAAACCGAAATTAAAGAAAAAGTAACAGCACTATCACAA
GCGAAAGGTGAGTCAAAAGTGGTGTTATCTGACGTGTATAGTGCACTTAAAGAAAAAGAGCAATCCGTTG
CAGCATTGAGTGAGAAAGTCAATGCGTTTGATCCGTCAAAATATGTGCCAGTTGAACAAGTTGTTGCACT
TCAAAACGATTTTAACGCATTCAAAGATGGTGTTGAAAAAGATAAAAAAAGCGCACTTATTCAAACTGCA
TTATCAGAAGGTAAGCTTGCACCTGCTCTCAAAGAATGGGCTGAGGGTTTATCTGTTGAAGCGTTAACTG
GTTATTTAGAAAAAGCAACACCAGTTGCTGCATTAAGTGGTGAACCTCAATCAAAAGGTGATCCAAATAA
CAACGTTGTTGCGCTTTCCGAAAGTGAGAAAGCTGCTGCAAAAGCTCTCGGGATGAGCGAATCAGAATTT
AGAAAAGCACATAAGGAGATCAACTAATGGCATTTAAAAAATCAGATGTGTTAAATCACATTAATGAACA
ATTTAAAAAAGACTTCGCGGCCGGTCTAGGCAAAATTGCCCCGCAATGGCCTGAAGTTGCAATGGAAATC
GGATCTAATACCGACACCAACACCTACGGCTTTTTAGGCGATTTCCCAAAAATGAAAGAATGGGTCAGCA
AGCGCCAGATTAAAAATATGCAAGCCCAAGGTACTAGCATTAAAAATAAAACTTTTGAAGCTACTGTTCA
AGTTCCACGTACTAATGTGGAAGATGACCAAGTGGGCTTATTCCGACCAATGGTGCAGCAAGCGGGACAA
TCGGCAGCAGAGTTGCCAGATGATGAGGTGTTTGCACTGTTGAAAAAAGGTGAAAGCACGCTTTGCTATG
ATGGTCAAAATTTCTTTGACACCGATCACCCTTGCTATGCAGAAGTGGACGGTACGGGCGTTAATACCCA
ACAAAGTAACTTGACCACTGGTTCTAGCGGTGGCAAGCCAACATTCTATTTGTTGGATACCACTAATGTG
ATTAAGCCATTTATTTGGCAAAAACGCACAGCACCTGAAATTGAGACCAAGTTTGACGCATCAAGATCCG
ACACTGTTTTTATGGAAGATGTGTACATTTGGGGTGTGCGTGCTCGTGGTGCTGCTGGCTTTGGTTTCTG
GCAGTTAGCACACTGTGTTAAAGACACTGAATTGACTGCAGAAAACATTATGGAAGTTGTGGCAAAAATG
CAGACACTAAAAGGCGACGGCGGTAAGTTATTAAATATCCGACCGAGCGTTATTTTGGTTCCACCTGCAT
TGGAATTTAAAGCCCGCCAAATCTGCGAAGCAGAAGTGATCAATGGCACAACTAACGTGTTAAAAGGTCG
CTTGAAAGTGATGGTGTCGTCTCAAATCCTTTGACTTTTAATAGCCCCGCTTGTGCGGGGGTGGAGGAAT
ATATGTCAAAGAACAAATCTAAAAAAGAAACTGCAGACGTGAAACCGGAAGACGTGAAACCGGAAGACGT
GAAACCGGAAGACGTGAAGCAGGAAGATGTCAAGCTGGAAGATGTCAAGCTGGAAGATGTCAAGCCGGAA
GATGTGAAGCCGGAAGATATGAAACCGGAAGATATGAAACCGGAAGATATGAAACCGGAAGATATGAAAC
CGGAAGACGTGAAGCAGGAAGATGTCAAGCTGGAAGATGTCAAGCTGGAAGATGTCAAGCCGGAAGATGT
GAAGCCGGAAGATATGAAACCGGAAGATATGAAACCGGAAGATATGAAACCGGAAGATATGAAACCGGAA
GATATGAAACCGGAAGACGTGAAGCTGGAAGGCAAAGGCTACTTAGAAGCAATCCATCCGGTTGCGTTTG
ATATTCGCTTAATGTCGCATCATCCGCATGAAAGCTACGGTCGCTGTGGCTATCGTTTTAACAAAGAAAA
TGCGGTGCGCATTCCGGCTGAAGAATTAACCGGTGAGCAAGTATCTCGTTTATTAGATGACCCGTATTTA
GAAGTCGCCCCAGTGACCGAAGAGGAATAGTAATGTACGCAACAATTAACGATTTTATTTCGCGTGTCGG
CGAATTCCAAGTTATGGAGCTCACTGACCGGGAAAATATTGGCGAAGTCAATCAGGCAGTTTTAACTATC
GCTTTATTAGATAGTTCAAGTCAAATTGATGGCTATCTAGTGGGTCGTTATAAGTTGCCGTTAAAAACTA
TTCCGCAAAACCTCACTCGTATTTGTTGTGACTTAACACGCTATCGTTTGGCGTCAATGTCTGATGTATC
AATCACTGAAGAGATTATCGAACGCTATAAGTTAAGCCTGCGCGAATTAGAAGGCATTGCGAGCGGCAAA
GTATCCCTTGGTATTGCAGAAGATGAGCAAGCAAGCACGGGAGAAAATACGGTGATTTTTACTAACGTAG
CAAATCGGGTATTTAGTCGTGATAACGAAAATTGAGAACGCGCTTGTTGAGCGATTAAAAAAAGGCTTGG
GTAAGCTTGCTAATACGGTCAAAAGCTATGGCGGTGAGCTCGATGATGAAAGTATCGGTACTGCAAGATT
GCCAGCAGTGTTAGTGACTTATGGCGGTTCACGTATTGAGTGTAAAGACTTGCGACGTCGTCGTCATAAA
TCAACTGATACTTTTGTGATTATTTTAGCTGTCCGTTCATTAAAAAGTAATCAAGTGGCGCGCCAAGGTG
GTGTAGATAGGCGTGAAATTGGTGTGCATCAACTGATTTCAGCAGTGCGTCGGTTGCTTGATGCGCAAAC
ACTTGGAAATCTGGTCTATCCGCTTAATCCAAAGCGAATACGCACGATTTTCAATAATGCGCAATTTCGT
AGCGATAAAATCACGGTGTACGCAGTGGAATATGAAGTCAGTTATGACGACCTACCGCCACTTGAAGACG
GGTTATTTCCAGAGGCGACTTCTGATAAAACTTCACCGGATTATGTCTTTAACGCGTATGAAGGCATGTT
ATCTGAACAACAGCCTATGCTTGAGCAAGTTGTCGGAAAAATTGTTGACCCAACGACCAAGGATTTTGTT
GAATTTAACGTAGAAACTCAAAAAGGATAAAACATGAAACGATTTTTTGCACTGATTATGATTGCTTTCT
TGCCAGTTCATGTGATGTCGGCAGCAAATATGGCTCCCATTATTGCGGCGGCAGCAACGACAGGTACACG
CAGCAATCAAGAAAACGATAGAGATAAAGCAGATTCTCAAGCACAAATTATTGCTATCACACAAGGTGGT
TTGACCGTAGATGCAGACTCGGGGCACGTGATTATTCGCTGTCTTTGGCAAAAAGGTGGGCTTTGTAAAA
TTCGAGGTGGAAAAGAGGGTGAAGGGTTTATCAGTCGAAGAACCGATCTCATTTTAACACCACAGGAATT
TGCAGAACGGGAGGGGTATAAAAAAGTGCATCGAATCACATTATTACCGCTTTATCTGGATGTCAGTAAG
GAGTAAATATGAAAGTCAAAGCGGCTGTGGGAGTTAAAGTCCCACTTGAGAATCAACCGCTCGCATATAT
TGAGCAAGAGCCGGTTGAAGTTGAAAACACAATTTACTATCAACGTCGCATTGCAGACGGTGATTTAATC
GAAGTAAAGGGTAATAAAAAGGCGGATAAATCATGACAAATATTGAATTTGACAAAATCCCAACATCAAT
TCGTAAACCCGGTGTTTACACTGAATACAACCGCAGAAATGCGGTGAGCACTTTACCGACAAATGAACAG
GAAGTGTTAATTATCGCTCCGATGGTAAGTGACAGTGCAGAATTTACTGCACCAGTGCGTATTTATTCTG
ATTATGACGCAGAACTGGCATTTGGCGCAGGTACTTGGGCACATCTAATGGCACGCGTTGCGATTCAAAA
TAACCCACTTTTACGCTTGTCTATCATCGGTTTGAAAGATAATGAGGCAGGTGTGGCGGCAACAGGGACA
TTAACGCTTTCTGGTACGGCTTCAGCTATCGGTTATCTTTCAACAACAATTGCAGGCGTGGAATATAAAG
TTTCTGTAGCGAAAGCAGAAACCGCAAATGCGGTGGCGGCACGTTTAGCAGCAGTGATCAATATCTCGAA
TACCTGTCCTGTTAATGCGCAAGTTTCAGACGGCACAATTACACTCACAGCAAAATGTAAAGGTGAAATC
GGCAATGAAATCACATTAAGTGCAGCAAGTTATACATCAAGTATGACACTCACTGCACAAGCTTTGGCAA
GTGGTGCTAACAATGCTGATATTGCAAAAGCACTAGCCAGTGTTGCAGGGACGCATTATCACGTCGTTAT
CTCCCCGTTTTCTGATGAGAAAAACGCAAAAGCATTAGTCAATCACTTAGAAACGGTGTCATCTCCACTT
GAGAAAAAACCGGCAATCGGTGTGATTGGTTGGCGCGGTACAATGGCAAGCGGTACGACATACACCAGTA
AAATTAACTCGGAACGTGTCACTTGCGCTTGGTATAAAGGGGCAATTGAGTCTAATGCGTTAATTGCGGC
TGGCTACGGTGCGGTGATTGCAGGTGAAGAAGACCCAGCAAAACCGCTTAATACACTTGAAATTAAAGGT
CTGACGACAGTTGATGCCACGCAAACCCCAATTTTAACTGAAGTAAACCAAGCTTTATTTCACGGTTTAA
CACCGGTTACGGTTGTTAATCATCGTGTGCGTATTATGCGTGCGATTACGACGTACACGAAATCAGCAAC
AAATACGGATGACCCAAGTTATTTAGATTTAACCACAATTCGCACGCTTGACTATACGCGCAAAGCACTA
GAACAGCGTATTGAGTTGCGTTTTCCACGCTCAAAACTATCTAACCGCACGCCACCGAAGGTACGCTCAG
AAATCTTAGATGTGCTTTATCGCTTGGAAAATCTTGAAATTCTGGAAAACGTTGATTTGCACAAAGCAAA
ACTGTTGGTGCAACGTAATCAACAAGACCCAAATCGTTTAGATACGGTCATTCCAGCAGATGTGGTTAAT
GGCTTGCACGTTGTTGCAAACCGCATTGATTTAATTTTATAGGGGGCATAAATGGCTAAAGAATTTGCCA
GTCTTGGCATTATTGAAGTCGATGGGTTAGAAATCGACTTGACGAAGTGTGACGTGCGTGTGATTACCGG
TCGCAAGCCAGTTAAAACAATCAATCGTAAGGCTCGCGTGAAAGGCTTTGCGAAAGGCATTACTGAATAT
ACCCTTTCTTTAACTGTTGCCGTGCCACTAAATAGCCCAGAACCAGACTGGGATAATGTCGATGACGCTA
AAGTCACAATCGAAGAAGAAAACGGTCAGCGTATTTCGTATCGCAATTGTTTTACGACGGAAGTTGGGAC
AAGCTATACCGTCGATAATGAAGAAGTGCGTGATATTCAAGTGGTAGCATTAGACAAGGTGATTGAATAA
TGCAGGGACGTTTATTGTTAGGCGTGCTGTTTAACGGCACGCGATATTTCGATTTTAATGTGAAAATTCT
CACCCTTGGGCTTGAGTGCCAAGCGTTAGAATGGATTGAAGAAAAGGGACTTGCGAAAGATGAACTAAAT
AAAGCCGAACAAACGCTCGTTGACTTGGCTTATTTATGTCAGCAGTTAGAGATTTCAGGCATTGATAAAG
TATCTTTAACGCCTGAATTTTTACTCGATAATCTCTCAACAGATGATTATGTCTTAATCACAGATTTAAT
CGGTCAATTAAGAAAAAAGTGCATCGACGCTGGGGAAAACCAAGTTTTAGCAACAGCGTAATAAAAAAAC
TCACTCTACCGCAGGTATATGAGAATTACCGAAGTGCGGTGGTTTTATTGAGTAAAATTGGCTTTAACGC
ACAGCAAGTCTGGGATATGTCACATGCAGAAATTAACGCGTGGATTGAAAGTTATTTAATACAACATGGT
GTTAAGAAAAAATCACTAAGAAGTGATGAGACGGTGACAAGTTATGTCTTCCGCCGTCGTAAAAGTCAAG
AAAAAAGGGGGCGTAATGCCCCTTTTATTTTGCATTTAAACAAAGTTTAAAAGAGGTTTAAAGATGTCAA
GTTTAAATCTGTCGTTGATGTTAAAAGCGCAAGATTTCGCCAGTCGCACAGTGAAATCTATGCGTGATAA
TGTCAATAAATCAACGAAAGACATTGAGAATCAAGCCAAACGTTCAAGTAGCGCGCAGCAAAATGAAGTG
AGAAAAACGGCGCGACTAACAGAGCAAGCTTATCGACAAATTCAACAACAAGCTCGAACGACTGCGACAG
CACGCGAACAACTTGGCATGCGTAGTGAACGGTCAATTCAAAATGAGATTTTACGCACAGAACAAGCATA
TCGTCGTTTGAAAAATAGCGGTACAGCGTCGACAAGAGAGCTTGCGCGCGCAACAGAACAGCACAAGCGA
CGAATTGCAGAGCTGAATGCAGAAATGGGCAAAATCGCCACAGGTCAACGCTTGGGGAATATCGGGCGCG
GTGTGGCGGGTGCTATTGCGGGTGTGACAGCAGGCGCAATGGTATTAGCTCAACCGATGAATAAACAGAT
GACTTACGACAGACAACTTGCGATGGTGTCCAATACGGCATTTTCAGAGCGTGATGTGGACGGGAGAATT
GCAGGGAAAAAAGAATTACACAGTGCGGTCAAAAACGCGGTAGAGACGGGCGGTGGCACAAAAGAAGATG
CATTAAGTGCGCTTGATACACTACTCGCCTCTGGCGCAGTATCTGCTGATATTGCAATGAAGTTATTACC
GACACTACAAAAAGGCGCGGTGGCAACTGGGGCAAGCACGCAAGACTTATCAAAAATTGCGATCTCCGCA
ATGCAACAATTTGGTATGAGTGAAAATCAAATCGGTGAAGTATTAGACAAAGCAGTTGCAGCAGGTCAAG
CGGGGAACTTTGAGCTTGCCGATATGGCACGCTGGTTGCCTCAACAAATGGCAGCAGCTAAATCAGCAGG
CTTAAGCGGTATGAGTGGCTTTGAGGCGTTGCTTGTGGCAAACCAACAAGCTCGAGTAACTGCGGGTACA
AGTGACCAAGCTGGTAATAACTTGGCTAATTTGTTGGCTAAAATCACATCTAGAGAAACAAATGATCGTT
TTGCAAATTTAGAAATCAAGGACAAGGACGGTAAAACGCACGGTGTTGACTTCATTAAGTCGATGGAAGC
ACAGAAAGTTAAAGGGAAAAACTCAATTGAAGCGTTCATGGCGATTATGGATCAAGTGATTGGCGAAGAC
AAAAACTATAAAGAATTGCAAGAAAAACTGAAAACAGCCAAAAAAGAAGATCAGAAAGCCTTGCTTGAGC
AAATGACAAACTTAGTTGAAGGTACGGCAATTGGTCAGATTATTTCAGATAAAGAGGCTCTGCTTGCGCT
AATCGGTATGCGTAACAATGTGCAACTCGGGCAAGAAGTGAAAAATAGCGTGATGAATAGTGCGGGCGCG
GTTGAAAGCTCGCACGCTGTGATTGCTGATACAAATGACTTTAAAACCGAACAGCTTAAAAATAGCGCAG
AGTTTGCGCAAATGGAAAGCTTAAAAGGGTTTAACAATATGATTGGCGATGTCAGTGCTAAGTTGACAGA
TTATGCCTCACAATACCCGGGACTAACGACGGCGATTGCGGGGGCAACAACGGGTATTGCCGCATTAAGT
GCGGGCGCACTTGTGGCGGCTGGCTCATTGCGTTTGCTGGGCGGTAGTACAGGCTTAGGTTTAGGGGGAG
CATTAGGTGGATTATCTAAAGGTGGCGCGGTTAAAGGTGGGTTGTTTAAAGGCGGCAAAGTGGGCAGTTT
ATTAAATGTTGGCTCTCTGGCAGTCGCGGGGCTTGCGATAGCATCAGATAATCACGATGACTATTTTGCA
CAACAAGAAGCAATCAAAGAAAAACGTGAGAAAGCGCAAGAAAAAGCGAATATCGCGATGAGCGGGCATT
CTGTCAATAAATTTCAATACACGCCGACAACGTCATTTAAAACATCAAATGTGAACTATCACGGGGCTTA
TGCAATTGCTGATATTCAACGCAATCAAGCGATTGCAAAGGCTAGACTTAATCAAGGTACACTAACACAA
GCACAATATGATGCGCGAGTAGAAAGTGGTAATGCACGCATTGCAGAGCTGACACAAACAGACTTACAGC
AATTCGGCAATCAGATTCAAAGCGGATTAAAGCAAGCAGTAGAGAATCAACAGCATACGATTCAAACGCA
CATCACAGTAGAGCTAGATGGGCGTGCCGTGGCTGAAACCGTATCAGAAAATCAATATAGACAATTTAAT
CGGGAGTAACTATGAAAGGTTGGACTATGCCAGTACAGCGTGCGTCATATCGCGGTGTGCGCTTTGATGT
GTTTAATATTGAAGACAGTGTTGAGCGTGCCGTGGTTGAACACGCTTACCCGTTTGTGAATGGCGCAGAT
ATTGAAGATTTAGGCTTAAATCCGCTTGAAGTGAGACTTAGTGCAGTATTTTATGGTGAAGGGTATTATT
CAGATTTTAAAAAGTTTTTAGAAGTACTCAAAAAACAAGGGGCGGATGTATTAACACACCCAATTCGGGG
GCGTTTGCAAAATATGATTTGTACGTCTGCTAATTTCTACCACGACGCAGAATATACCGATTATGTCACA
TTGAATTTAATTTTCCGTGAAGCAACACCTGCTAAGCCGATTTTCTTGTTTAATAACGCCCTATTTGGCT
TAATTGATGACTTTTTATCAGCAATTGAGGATTTTATCGATGATTGTTTGGCATTTTTTGCTGAAGTGAT
GGAGGGGATTAGTTTAGCGGCGAATTTTAAAGCAAGACTACTCGGTACATTCGGTGCGATTTTCGGATGT
TATGAGCATTTACGTGACTTATTTACGCTTGATAAAGCGAAGTTTAACACGCCCGCAAGTACGACTGCAG
ATAAGTTTAAAACGCAATCATCGCAAGCTTGTAAAGATATTTTCGAGATGATTGAAATTGGTCTAACACA
GATTGCACAGCGTCAAGATTTAACTCAACGTGCGAAGTTTGACGAAGTGTTACGCACAATTGATCAAATT
GACGAAATACCGACTATTTTAGTAACGGGCAAGAACGCCAGTGCAAATAGAAAAGTGAATCTTAAATCGC
TGACTAGCGCATTAAGTGAACGAGATACGAGAGAGATTAACGCCGCAATGCAGCTTGCTTGTACAGCTGC
ACTGATGAAAATTGCAACAGACTTTATTGAAGATGACACGATGTTGCCAAGTGATATCGAGTATATCGCA
ACAAAAGTGCGCTTACAGATTTTAAAAAATCTCAATACTGTTCGCGCATTTGCACAAGAAGTTACTCCGA
GCTTTACGGTGACAATGCCGAATACCGGTATCTATACCAAGTTGCATTTAGTGAGTGAGAGATTGCGTAA
TCAAGGAAAAAAAATAACGAAGCTTGCATTAAGTGCGATTAATCGTAAGCCACCCTTGGTGATTCGTACA
GTTGAAATCAACGGCACGCTTCAGCAAGTCGCGCACGAGTTTTACGGTGATTATCGACGCGCAAATGAGT
TGTTGCGGCTTAATCCACAAATTCGCTATCCAAATTTTATTACGAAAGGCGAGGTATTAAATAGTTATGC
AAAATGAAGTGAATTATAACTACCCATTTGAAAATGAAATTGTGGTTGAAATTGATGGAAAACAGCATAA
AAGTTGGAAGTCTTATGATATTGATAGTGATTTTTTAATTGCGGCAGACGCTTTTCGATTCGATATCGGC
ACGCCGTCAACGGATACGGTGATCCCCAATTTTACGGGTAAAGAAGTGAAAGTCATGATTAATGAGCAAT
TAGTCATAACAGGTATTGTAGATACGACACAGCATTCCATTAATAAAACAAATCGTACATTTCATTTAAC
TGGACGTGATAAAGCGGCGATTTTAGTCGATTGCTCGGCACCTATTACTAATGTTAAAGGGTTAACTGTG
CTTGATGCTGTGAAAAAAATCGTCGCGCCACTTGGGATTAAAAATGTGGAATTAAAAGCAGAAAATAACC
CAACACTTGATAAAGTGGATATTGATATTGGTGAAACGGCTTGGAATGCAGTGAAGCGTTGTGCAAACTC
TGCAGGCTTACATACATGGTTTGATCCAAAAGGTGTACTGATCGTAGGTGGCGCAGATTATTCTACCCCG
CCAGTTGCTACACTTTGTTGTATGAAAAACGGTGAGCGAAATAACTTCTCAAGTGCAAATTTGGTCTTTG
ATGTGTCACAGCGTTTCAGTGAGATTACATTTCTAGCACAACGCCACGGGCGTTCAGGTGACGATAATAA
AAACGATTTAAAATGGGTTTATAAAGATGAATCAATGAAGACCTATAAACCGAAAACCGTTGTCGTGCCT
GATGTTGAGGACTTAACCTCTCTTAAAAAATGGGCGAAAAAATACATCGCAGACAGCATTTTAGAAGGCT
TTACTCTGACGGTTACAATACCGGACCATAAAACACAAGATGGCACGCTGTGGCAACCGGGGCAACGTGT
ACATATTATCTGTGAGGAGTACGATATTGATGCTATTTTCTTTTTAATGGGGCGTCGATTTATGCTTTCT
CGCGCAAACGGCACACAGACAGAGTTACGTTTTAAACAAGACGGAATTTGGACACCGGATGCATACAAAG
CAAAAGCAGATAAAGCGCGTAAGCGTAAGGGGAAGAAAAATCAAGGTGATCTCATTGTATTGGATAAATA
ATTATGCGTAATTTGACAAAGAAAATTCAAGAAAAAACAGGTGCAATGCTTGCGGATGTGCGACAAGTGT
TCCGTGGCGTGCTCAATCTTGTGAAAAGTGGTGATAATATCCAGAAAGCACAGGTGTCTGGACTGGCGGG
CGAAACGTTGCAAGATGTGGAGCTGATGCAACAATTCGGTTTTACGTCTGTGCCACCTGCCGGCACGCAA
GTGGTGGTTGTGCCCGTGGGCGGTAAAACAACGCACAGTATTATCATTGCAACGGAGAATGGTGCTTTCC
GGGTTAAAAATCTGGAAAATGGCGAGACTGCACTCTACGACCAAAGCGGCAGTACAATTATTTTAAAACA
GGGGCGCTTGGTTGAAGTGGATTGTGACACGTTTAAACTGAATTGCAAGACATATCAAGTCAACGCAAGC
GCATCAGCTGATTTTACTACGCCCAAGCTTGAGACGTCTGCTGTTCTCACAGCCCAAGGGAAAATTAATG
GTAATGGCGGTATGGCGGTCCAAGGTGGAAGTGGTGCGTCATTTAGCGGAGATGTTGAGCAATCTGGCGG
TGACTTTACAACGAGCGGTGATGTTGTCGCAAATGGTAAATCACTTGTAAGTCACACTCATCCGGGTGAC
AGTGGTGGCAATACCGGTGCACCGAATTAATAATATTTAAATAACGCAAGCGGTGTTGAAGTCCCTCACC
GCTTTTTTTTTACTTTTTTTTCATATGCTAGCAACATGGACAGAGAAATCAGCCCGCTTACAGGCGACTA
CACAAGTAAGCAAATCAGTACACTGCAAAATGCCGTGTATATCAGACTAACAACACCACTAGGCGCGTAT
TGGGCAGATGGGCGTGTAGGTTCTCTGCTCCACCTAATTCAAAGAGAGAAAGATGTAGAGCGCGTGGGCT
TGCTTGCACAGCAATACGCTGAAGAAGCGTTAAAACCGTTACTCGATGACGGACGTGCAAGTGAAGTTAC
AGTCAGTTACAAGCAACCCAAAAACGGCATTCTACTTCTTTTGATTTCAGTTAAAGATAATCGGGGTAAT
GCTTTTGAATTTAAACACCCCGTAAAACTCATTTAAAAGGTGTTTAAAGTATGCTTTTAGTCCCGACGCT
TGAAGACATCCGCAACGCTATTTTACGCGATTATCAATCGTTAGAACCCAATGCTGATATAAGCGAAGAC
AGCGATAATTTCGCACGCGCAAGTGCATTAAGTGCAGTTGCTGAAGGGTTATATGCGCATCAGAAATGGA
TTATTAAACAATTTTTCCCAGACACCGCAGATACTGCTTTTTTAGAAAAGCACGCAAGCTTACGTGGCAT
TCGCAGACGTAATGCAACTTATGCAAGCGGGCGCAGTGCAGTGATTGCGGGAAACGAGCATTCACAAATT
AGAATCGGTCTTCTAATTAAAACCGAAGACAATCGCTTTTATGAAACGACAGAAAGTGCGGTGATTGATT
CAAGCGGGACAGTCACTGTTGCTGTACGTTCGCTTGAAACAGGGTCTAGTCAAAATATCACGCAAGCTAC
AAAAGCAAGCTTTATGTCTGCGCCAGTTGGCGTGCAAACTGATGTCACACTTTCAAATGTGGTTGGCGGG
ACGGATGCAGAAAGTGATACGTCATTATTAGAGCGATTATTAGAACTTATTCGACGACCACCGGCAGGTG
GAAATCGTTATGACTACCGCAACTGGGCGTTATCCGTTGACGGTGTGGACGCGGCTTATGTTTACCCACT
ACGACGTGGACTTGGCACTGTTGATATCGCTATTACATCGAATAACGACTTGCCAAGCAGTGAAACAATT
GAACGTTGCCAAGCGTTTATTGATGAAGTGAGACCCGTCACCGCAAAAGAATCAAAAGTTGTTAAGCCGG
ATGTGACAAAAGTGAACTTCGATATTCAAGTGAAAATTTCTGGCATTACGTTAGCCGAGATTAAAGTTGC
TATTCAAAAAGCTCTCTCAGACTACTTCAATACGCTTATTCCCGGTGACGATCTTATTGTGTCGCAATGC
GAAGCTGTTGTGAATAACTTAATTGGTGTTGTTGATAGACGTTTTACAACACCAACGGCAAATAAAAAAG
CGGATGTGGTGAGCAAAATTGAGTGGTTTAGACTTGGCACGGTGACCGTCACGGAGATGAGTTGATGATG
TCACATAAACACGCACTTAGCACACTCTACCCACCCATTTCGTATAACGTAAACGGCAAGCAATTTCTTA
TTCAATGTGAAGTGGACGGTAACGTATTTGATAGAGTACAACAAAGTGCAGTTGATATGTTAAATGCGAT
TGAACCTGCCACATCTGGGCAAATGCTTGCCGATTGGGAGCGGGTTTGTGGTATTAAAACAGATTTATCG
AAGAATTATCAAGAGCGTGTTAAGCGGGTGATTATCCAATTAAACGCCATTGGCGGGCTTTCCATCCCGT
ATTTTAAGAAACTGGCTGAAAGTATTGGTTATCAAATTGAAATTAAAGAGTTCTCGCCGCTTCAAAACGA
CTTACCTAACCTTGGTGACGTGGATATTTTTCAAAATGAACCCCGCGAGAGTTTAATTTTTATGTGGCGT
GTCACGGTGATCGATGGTGATGACAATATTGTTTATTTTCGTGCAGGTACTTCGGTTGCCGGCGACCACT
TAGTGACATTTGGAGACCCCATCATTGAAGAGTTTTTTAAAGACTTAAAACCGGCTCACACTTACTGCTA
TTTTGCATATCAAGAGAGATAAAACATGAGAGATTTGTTACAGAAAATTCAATCAAATGATGGGCAATTT
CACAATGGAAACCCCGCCACAGGCGAACAGGGCACGCGAGTCACTGATACGTGGCTCAATGATGTGCAAG
AACATATTCGCGATTTCGGCGATGAATTTAAGTATTTATTACAGCAAGTGGAACTTGAGCCGGACCCAGC
GAAAAAAACACAAATTTATGATGCTATTGTGCAAATTATTGAGAACAAGCGCAGAGCGGCAAGTTTAACA
CAAAGTGGCGAGGTCCAACTTGACTCTAGCACGGATTCAACTGCTGAAGATAAAGCAGCAACACCGAAAG
CAGTAAATGTTGTTAAAGCGTTAGTGATTGCTGTGAGAAATGCGCTAAATAACTATATTCCAAACAGCAA
GAAATCAAATGCTGATAACAGCTCAAGTTCAGACACTATTGCAACGAGTTATGCTGTTAAAAAGGTACGT
GATATTGTAGAAAATCGATTTTCATCCCTCGCTAATGCGGATGGATACAAACATGTTGGTCGTTGTAAAT
CAGTAGAGATGTTACGCAAAGTCGTTCCCAGTAAACACGGACAGCGTATTTTGGTGGATGCGTACTATGA
AGGCGGCACAACAGGCGGTGGTGAGTTTGTGGCGGATTTGCAAGATTTAACGACAGCAGATGATGGAGGA
AGTTGTTTTGTTGTGTTGAACAATACAGCGCGTTGGAAACGGATATTTGATGATCGTGTGGATGTGGTCG
ATTTTGGCGCAAAATCAGATGAAGACGCGACAATCGCGTTTGAAAATGCGTTTAAATATGCGGGTGAGCA
CAAGAAGATAATTACGTCTGAAGCGTCCACTTATTTCATCAATAAGCCATTATTTCTTTCAGGTGTTGGG
GGGATTGAATTAAACGGTAAGCTTTATGCGAAAATGACCCCAGAGAACAAAAGTAAACCCATTATTACTT
GGGCAGAAAATGCGATAACACTCACGCAATCGCACAACAATTTTATTAATTTGGTCATGTGGTTAGAGCC
GACAGAGGATGCTCCCGCGATATGCTTAGCGGGTTTAAAATCGACCAATTTAAAGATTGGAGAAACGGGC
TGTGTTCAGATTTACGCAACAACAGAGCAAAATGAGCAACAAGTTGATTTTAAAGGCGTGGAGGTTTCTT
CAACGGGTTATAATCGATTTGATATTGATGTGTTATCTACTTTACACATTACAGGCAAAGGGCGGGGTTG
GGTAAATGAAAATGTCATTAATGCACAACGCTTTAGAGCATTAAAAGAGGGCTTCCGGGCAGGTATACTC
ATTGATGGTGAGTATCGCCATAATCATAATTTAATTAGACGAGGTTGTTTGGAGGGAGGGCAAACGATAA
ATATTGAAAATGGCTCAAGCAACACAATTGAGGATGCGCGTTTTGAGCGTAATCCGAAAAATCCGGATGA
GTTATTAACGATTTCGTTTTCGGAAAACGCCTTTTCAAACAGAATCATTGCGAGCTGGGTATCAAGTCCA
GAATTCACAAATACCCCCTACGGTGTGCATTACGACATGGTGAAGGTGACGGATAAGGGAGTAGACAATG
TTGTGAGTCATATACAAGAAACTTATTCAGATGAAGCGTGTTTATTTGCTTTGTCACAAACGACATCTTT
TGTCTCAACGCTCAATAAAGCGACCTTTCCCATGAAATACACAACCGATATTGAAGGGGTGAATGGTATT
AAGCAGCTTATTAGTGGTAGTTTTAAACTGTTGCAAAATTTTGCTGAAGTCTATAAACAAAGCCAATTCA
TACACGTAAGAATCGGAACGATGTTTGATTTAAGTTCAGATGCATCGCACTTCCGTTTGGGAGTGGAATT
GTTTGATGAAAACAAAGCACCGATTACTACAGCGTTAGATAGTCATATAAAATCAGGACAACTCAAAGTC
GATGGAAACAAATACAAGATGGACCGCAATGTGAGTCATGCTAATTTTACGATTATCTCTGAGCAGGTGC
GCTATGTAAGGGTGTTAATCACTTCAGGAAATGATACGGAAAACCAAGTTTTTGATTATTTACGTTTTGT
GGTGCGCTATCCGAAGCACTTTATTGAAAAATCGAGAGGATATCATAATATTCAACAGCCGATTAGAAAG
CGAAGCTTGTTTTATAGAGGCGTTGAAGGTGATATTGATATGGCGGAAGTGGGAGAAGGTGTAGCATGCT
ATAAACAAGATTTAAGTGAAATGAAAATTAACTTAGTCCGTGTTGCTTTAGTGATTAACAAGATAGTCGG
GAATGTGTTAATCATTGAGGGTCTTCCTGTTTCAGGTATAAAAGAGCACACACAAGATAGCGAGCAAGGT
TGGAGCTTGATTTATCCGCACAATGACCAAGAGCATAAGCTTGCGGTGGAGAGAGTGGCGTTTTTGCAGA
GTGAAAAACAAACCAAAATTCACATACAAGGTACTATACCGTCGGAGCTTAGGACGGGGGAGAGTATCGT
GTTGATTTTAACAAAGACAAAGAAGTTAGCATGACGATGGAACGCATGTATTCAGCCCAAATGCATTATC
AGCAATATTTAAAAAGGGGTAAAAATGGAAAAAGGACAAAAAGTTAAACTACGAAATGGAAATGATGCAG
AAATCGTGTTTATTAGCGATTTCGGCAAATTACTCGTTGTTGAGTATATTGATGACGAGTTACCTGCTGT
TCACTGGCACAATAGTAATGGTTCATTCTATGCTGATTGCGAGAGTGCGCTAGATATTGTTTGATGTCAG
CTAGAAGTGGCGATACAGCGAGCATTCGCACTGCTCACTGTATCAGCTACGCAGAGACATCCTGCATATA
GCCATGTGCCACAACGTCTAGCTAGACCGTGGCATTTTAGCAAAACAATAAAAAAATGTGGTAACTAATA
TGCAGAAAGTAAAAGAATTTCGTTGCGAGTGCTGTAAAAAGCTACTCGCGCGAGCAAAAGATGTACAATC
ATTACAAATTAAATGCGTACGTTGTAAAAAAATTAATCAATTCAATTAATCAAATCAGAGTGTCAGAGCA
TCACTTGAATGCCAGAACGCCATAATTTAAAGGAGCTAAATTATGGCAAAACAATTCAAACAAGCCCCAT
TGCCGTTCGTAGGTCAGAAACGAATGTTTCTCAAGCATTTTGAACAAGTCTTGGATGAAAATATTCAAGG
GGATGGCGAAGGTTGGACAATTATTGATGTGTTCGGCGGAAGTGGCTTATTAAGTCACACTGCAAAGCGT
TTAAAACCGAAAGCAAGAGTGATTTACAATGATTTTGACAGATACACAGAAAGATTAAATCACATAGCTG
AAACTAATCAATTACGTGAAATACTCTATCAAACTGTTAATGGAATTATACCAAAAAATAAACTCATTAA
CAAGCGATTAAAAGAGGAAATTATTAATAAAATCAATAGATTTAATGGTTATAAAGATGTAAATTGCCTG
TCTTCTTGGCTACTTTTTAGCGGTCAGCAAGTCGGCTCTTTACACGAATTATTTAAGCAGCGTTTTTATA
ATTGCGTTCGAAAAACTGACTATGTACTCACAGAAGGTTATCTAGAGGGCTTGGAAGTTGTTAGTGAGTC
TTTTCATCAACTGTTGCCGAAATTTCAGAATAAAGAAAAGGTTTTAATAGTGCTCGCCCCACCTTACCTT
TGCACAAGGCAAGAAAGCTACAGGCAGGCAACTTATTTTGATCTTATCGACTTTTTGAGGTTGATCCATT
TAACTAAGCCACCTTTTATTTTCTTCAGTTCAACTAAATCGGAGTTCATTCGTTTTTTAGATTATACACA
AGAAGATAAAACAGATAACTGGCAGACATTTGAAGGCTACAAGAGGATTATTGTTAATACTTCAGCAAGT
TACAGCGGGAAATATGAAGATAATCTCATTTATAAGTTCTAA


>2	 511871-556709
TTGATGTTGAAACTGCAGGGTTCAATGCGAAAACTGACGCATTACTTGAACTTGCCGCCATTACAGTCAA
AATGAACGAAGACGGTCTTTTAGTCCCCGATCAAACTTGCCATTTTCACATTGAACCTTTTGCGGGTGCT
AATATTAACCCCGAGTCACTCCAGTTTAATGGGATTGATATTCACAATCCATTACGAGGGGCAGTCAGTG
AAACAGTCGCTATCACAGAGCTCTTCAAAATGGTTCGTAAAGCACAAAAAGCAGCAGACTGCCAACGCTC
TATTATCGTGGCACACAATGCGGCCTTTGATCAAAGTTTCTTAATGGCCGCAGCAGAACGAACAGGCGTC
AAACGCAATCCATTTCATCCTTTTGGTATGTTTGATACCGCAACGTTAAGTGGTTTTATGTTTGGACAAA
CCGTCTTGGTTAAAGCTTGCCAAGCCGCTCAAATTGCTTTTGATGGTAAACAGGCCCATTCTGCGTTATA
CGATACAGAGCGGACTGCTGAATTGTTCTGTTATATGGTGAATCATTTAAAACATTTAGGTGGTTTTCCA
CACCAACAAGCTAACGAAAAGAAATGATTATTCTGCATAAAAAATCTGTTTTATCACCATTTTTATGCAA
AAAGATAGACAAATTATTTTTTTTAAGTAAATTTAGAACTCTTTTAAAAAACATAACTTAATAACCTAAG
GACACATACAATGTTATTAACTAACCCTGTCGTGATTTCCATTGTGGTTCTACTTGCGCTCAGTTTATTG
CGTATTAATGTTGTCATCGCACTCGTTATTTCCGCATTAGTGGCAGGTTTAACTGGCAATTTGGGCGTCA
GTGAAACAATAAAAACGTTTACGAATGGACTAGGCGGAGGTGCAGAGGTCGCCATGAATTATGCGATTTT
AGGCGCGTTTGCGGTTGCCATTTCAAAATCAGGCATTACTGATTTACTTGCCTATAAAGTCATTAAACGT
TTGGGCAATACACCAAGCAGTCGCTCAATGGCGGGTTTTAAATATTTTATCTTAACAATCCTCACGCTGT
TTGCCGTTTCATCGCAAAACTTATTACCTGTCCATATCGCGTTTATTCCTATTGTGATTCCCCCGCTTCT
TGCGATTTTCAATAAACTAAAATTGGATCGTCGTGCCGTTGCTTGTGTTTTAACTTTTGGTTTAACCGCC
ACTTATATGTTATTACCAGTAGGGTTTGGGAAAATTTTTATTGAAAGTATCCTCGTTAAGAATATCAATC
AAGCCGGCGCGACTTTAGGCTTACAGACATCTGTGGCTGAAGTGTCATTAGCTATGGCAGTCCCAGTGAT
TGGCATGATTCTTGGTTTACTGACAGCGATCTTTATTAGCTATCGTAAACCGAGAGAATATGCCATGATG
CGCAGCGAAATCAGCACGCAAGATATTGAATCACATGTTGCTCAAATCAAGCCGTTCCATGTCGGCGCAA
GTTTAGTGGCAATCATTGTTACTTTTGCCCTTCAGCTCTTTACCAGTTCAACCATTATTGGTGGATTAGC
CGGTCTGATTATTTTTGCTGTTTGTGGTATTTTCAAATTAAAAGAAAGTAATGACATTTTCCAACAAGGC
TTACGTTTAATGGCGATGATTGGTTTTGTGATGATCGCTGCTTCTGGCTTTGCCAATGTTATTAATACAA
CGGGTGGTGTAACGGCGTTAGTTGAAACCTTCAGTCAAGGTTTTGGCGCAGAAAATAAAGGGATTGCAGC
CTTTTTAATGCTGTTAGTTGGCTTATTTATTACTATGGGGATTGGCTCATCATTCTCAACGGTACCTATT
ATTGCCTCTATTTATGTACCACTTTGTCTTTCTCTTGGTTTCTCACCTTTAGCAACGGTTTCGCTTATTG
GGGTATCCGCTGCGCTTGGTGATGCGGGTTCGCCTGCCTCTGACTCAACATTAGGACCAACCTCGGGTTT
AAATGCAGATGGTAAACATGATCATATTTGGGATTCTGTCGTCCCAACATTTATCCATTATAATATCCCA
CTCATTCTTTTCGGTTGGTTAGCCGCCATGTATCTGTAATATCCACATCAATCCTCCTACTAGGGAGGAT
TGATTGTTTATCACCACCTATGAAAAAAACAGAACTTATTCGAATCTTAACAAACAAGATCACGCAACTT
GATCACAAACAGCGTACAGCGACAGAACAGCCATTAAAAACGCGTTTTGCCCCTCATTTATTTAGTGAAA
ATAACCAAGTCTTTTCTTTTTATTTTCAAGAACTAAAGCAAACGCTAACACAACTAGAAAATGCACCGGA
AACGGACATTGCACTCTGCGCCTTTTTTGCAGAAAAGTTACTATCACAGTATGTTGCTTTATCTGAAGCC
TTAACTCATACTCAAATCAAAACAGAAACCTTCACTCCGACCAATAAAGCAACACATCATGTTCATCAAC
TCCCACCTAGAGAACGTTTAGAAAAATATTATGAGGCATTACAAGCATTAAATGAAAAATTGATGTCACT
ACAAGATAGCCAACAAAAAACACAAGCAGAGCAAGAAAAAAAATTGTTAGGACAAAAAATCCAACTAACT
CAGCAACGAAAAGCAAAGTGTCTGGTAGCCATTGAAACGTTAGAAGAATATTTAGTATTCAAAAATACAC
AAGATAAAAAGTAATTAACCTACTGAGATAAACACTGTCCTCATCATTCAGCATATCATTTCTCTCCCCC
GTAAATTTCTTACTGTCTAAAATATAGCTCATTGTACGCCTCCTCAACCAAACATTTAGGGGGGAACTAT
GCGATACCTTTTGTGATCGCACTCAAAGATAATACCATTATACTTTTCGTACAACATCACATCATAAACC
AGATAGTTAATAAGAAAACAAGATGTAAAGATAAGAAAAAACCGTAAGCCAAACGACTTACGGTTTTCAA
AATTTGATGGCGGAGGAAGTGAGATTCGAACTCACGGAGGGCGTAAACCCTCGCCGGTTTTCAAGACCGG
TGCCTTCAACCACTCGACCATTCCTCCGTGATTTAAGCGTGGTGAATAATACGGATTTTAGCTTGCTAAG
TCAAGCAATTAAATAAGGATTTTTATTCAATTGCTTTATTTTAGAACAATTCGTTACTTGCTATCTTGTT
GTCTAATAGCAAATCACAACTCCGTGCTTATTCGCCTTTATTCTCCGCTTTTGTCGGTCCTGCATAAACG
TGGCTAATCGCACTATGATGTCCTGCTGAACCTTTGCCATGGAAATAGTAACGCGACTCAGTCCACACGC
CAATTTGGCACATTTCAAGAGGCTCATCACTTGCTTTAGCTAGCGTCATTTCTGATGTCGTATGCGGCAC
TGCCGAAATAGTACCTAAACGTCCACTAAACTGATAGTTTCGTTGTAAGCGACTAATGGACTTCACTTCA
TCCCCTTGAGCAGGCATTTCGACTTGTTCAACAACTTCTTCTACTGGCGACTGTGGAAGACTATTTTCGT
CCTTCTCTTTCACACTGAGTTCTGTCGAAACGTCGTTTAATGGCTTGTGCTCGGTTTCCCCTTCTGCTTC
GTCTATTTTAGTATCTGCTACCGATAAAGGTTGCATAATGGCTAAAGCTTGCTCTTCTTCTAAACGCTGT
AACGATTGTTTGACTTTCTTTTCAACCGACTCATTCGCAGGCTGTACAACGAAACCATTAAATGGTGATA
CACCTTTTTCACTACCTTCCGCCACCAAATCAAGTGCAGGAATCGTTGCTGCGCTTTCTTTTGGCTGATG
TTGTTGTTCTAATAATTCATCTACCGATAAGAATTGGTTTTCTTTTACTACAACAGGTTGGAAATCAGGC
CATACTTTACCACTTGCTAACTCTGGAGAAGCTACCGCAGCAAATAATGGCATTGGTGCTTTAAACTCTT
GGTTCTGACGACGACGGCGTTGATTATTCACACGTAAATGACGAGGTAAACGGCGACGATTATTATCACG
GCGTTTTTCTGTTTCCCCTTCTTCAACTACAGGCACAGTTTCTGGCACAAGTTCTGTTGCAACAACCGTC
TCCTCAACCACGGTTTCTGCTTCAGGCATACTTATTTCTGTCTCGACAAGTGGCAATGCACTTTCATGTA
CATCATCGCTAATACGGACTTTTTTACGCAGATCGCGACGTTGACGACGTGGCGCAACGGACTCCACTTT
TTCCACTTCAACGCTCTCAACAGTAGCAGTATCTAATGTATTTTCCGTTACAGATACGGTATCAACCGCA
TGATTTGCCTTACGATTACGCTTAGTATTACGTTCTGAACGAGGACGAATCACTTCTTCAACAACCTCAT
CTTGACGTTTCGTATTGCTATCACGCTCCACATTCTCTGCACGTGAACGACGTTGATTACGACGTTCTTG
TTGACGGCGATTACGGTTACTCTTAGGACGATTTCCTTTTGACTTCTCTTCCACCACTGGTTTATCAGCA
AAAATTGCTTTTAATTTTGCCAGTATGCGAGTCAATAAAGACGGTTTATTTTCGACCTTCTTCTCTGGAA
CGGGTGCTGGTGCAGGAATTGCCATTGAAACAGCCGCACTTTCTAAAACGTTTTCACTTGTTAAAGCTGC
GGTTTCAATATTACGTGACACAAGAGATTCTTCAGGCACAAAATGCTCATCTTTCTCTTGATGTAATTTA
ACTAAATTATAACTGAGCTCATGTACTTCTTCGCCCTCACGCACACGGAACACGCCAAAGTGTGGGGTTT
CCATCCCTTCATTTGGTACGACAATCACATCCACATCGTGACGTTTTTCAATGCTGTGAATCGCACGACG
TTTTTCATTTAATAAATAAGAAGCAATTTCCACTGGCACAAGGGTATGCACTTGTTTGGTATTTTCTTTT
AATGCTTCTTCTTCGATTAAACGTAAAATAGAAAGAGAGAGTGATTCATTATCACGGATTTTACCTGTCC
CTTGACAACGTGGGCATACATGATGGGATGACTCCCCTAACGATGGGCTTAAACGCTGACGTGACATTTC
CAACAAACCAAAACGAGAAATACGACTAATTTGGATACGTGCACGATCTTGACGTACAGCATCACGAATA
CGATTTTCTACTTCGCGTTGATGGCGAACTGGAGTCATATCAATGAAATCAATCACAATCAAGCCGCCTA
AGTCACGTAAACGTAGTTGACGAGCAATTTCATCTGCCGCTTCAAGATTAGTATTTAACGCGGTTTCTTC
AATGTCGCCACCTCGCGTCGAACGAGATGAGTTGATATCAATCGCCGTTAAGGCTTCTGTCACATCAATG
ACGATCGAGCCACCGGAAGGTAAGCGCACTTCACGTTGGAACGCGGATTCGATTTGTGATTCAATTTGAT
AGTGGCTGAACAACGGTACTTCGCCCTGATAAAGTTTGACTCGATGAATAAAGTCAGGACGCACTAATTT
AATATGCGCTTTGGCTTTTTCATACACTTTAGGGCTATCAATTAAAATTTCACCGATATCACGACGCAAG
TAATCACGAATAGCTCGTACAATCACATCGCTTTCTTGGTGAATCAGGAAAGGCGCAGGGCGACTTTGCG
AGGCTTGTTTAATTGCTTCCCAATGGTGAAGTAAAACTTTTAAGTCCCATTGTAATTCTTCCGGCGACTT
ACCTACCCCGGCAGTACGCACAATTAATCCCACACCGTCTGGTACTTCAAGAGAACTCAATGCATCTTTT
AACTCAAGACGTTCATCCCCCTCAATACGACGTGAAATACCGCCTGCTCTCGGGTTATTCGGCATGATCA
CCAAGTAACTTCCCGCTAAAGAAACAAAGGTTGTCAACGCAGCCCCTTTATTCCCACGTTCTTCTTTATT
TACTTGAACAATGACTTCTTGCCCTTCGCTCAAAATATCGCGAATGTTTGGGCGTCCTTGATAGACATAA
TCATCGGGAAAATACTCACGTGCAATTTCTTTCAAAGGCAAGAAACCATGACGTTCGGCACCATAATCCA
CAAACGCGGCTTCAAGACTAGGTTCAACACGAGTAATACGGCCTTTGTAAATGTTTGCTTTTTTCTGTTC
ATGACCTGGACTTTCAATATCCAAATCAAATAAACGTTGTCCATCCACTAGAGCAACGCGCAACTCTTCC
TTTTGAGTTGCGTTGATTAACATTCTTTTCATTATTTGTTCTCTTAATTTTTATTCTGTCTCTATTAAAA
AATCACCGCACTTTTCTTCGCTATCGACCTCGTGTCTGTCGCAGAATGTCAGTCTCTCGACTGTCAGCTG
CTGGGTGCATTGATAACGTTACTCAAATGAAAGATACATTTGCGTAAAACAGCATCGACTCATCAAAATG
ATACTGTAAGTCGCGATAGGATTTTTAATATATAAAATCATTGGGTTACTAATGTCTTATGCCATTCGCT
GCATTATATGACCACAATAATAACGCTCCATTTTCAAGCCAATTTAATGGCATAAAAATACGCCTTATTA
TGTACTTATCCCTCTTATTTATCAAGGTAATTTTAATCCTTTAAAGGAAAGCAAAATATGATATGATCCG
TCCAATTTCTATCAAATAGACGTATCAAATGAACCAAAAAAAGACGAAAAAGTCATCAATCAAGCAGTAA
AAATGCTGACGATTAGTGAAGATGAAGCAGGGCAACGTATTGATAATTATTTATTAGCTAAACTCAAAGG
TGTGCCAAAAAGTTTAATTTATCGTATTTTGCGTAAAGGCGAAGTCCGTGTAAATAAAGGGCGTATTAAA
CCAGAATACAAACTGCAAGCCAATGATATTGTACGAGTTCCTCCTGTCCGTGTGTCAGAAAAAGAACACG
CACCTATTTCAACTAAATTAAATAAAGTCAGCCAATTAGAAAAACAAATTTTATTTGAAGATGAGTGTTT
ATTAGTCTTAAATAAGCCCTCTGGTATTGCTGTTCACGGTGGGAGTGGATTAAGTTTTGGCGTGATTGAA
GCCTTACGCACCTTACGTCCTGACGCCCGTTTTCTTGAGCTTGTCCATCGTTTAGACCGTGATACTTCGG
GAATTTTATTGGTCGCGAAAAAACGTTCCGCCTTACGCAGTTTACATGAGCAATTACGCGAAAAAACGGT
ACAAAAAGATTATTTAGCCTTAGTCCGTGGGCAATGGCAATCCCATTGCAAAGTGGTGAAAGCGCCACTA
CTAAAAAATGAGTTATCCAGTGGCGAACGTATTGTACGAGTCAGTGAACAAGGTAAACCGTCTGAAACCC
GTTTTTCAATCGAAGAACGTTATGAATATGCTACTTTGGTAAAAGCCTCCCCCGTCACAGGACGAACTCA
TCAAATTCGAGTACACACTCAATATGCAGGTCATCCTATCGCTTTAGACGATAAGTATGGCGATAAACAC
TTTGATGAGCAAATGACTCAATTAGGCTTAACACGCTTATTCTTACACGCGTTTTCTATTCGTTTTGAAC
ACCCTAAAACAGGTGAAACATTACGCATTAATGCACCATTAGATCCAGAAATGAAAAAGATCTTGGGTGC
ATTGCGTGAGCAAAAATCAAGCAATTAATATCATAACAACAAAAAATGACGGGGAAATACGAGTGAAATC
TTGTTTGAGGTAAGAACCACACATCAGGAGGAAAACGCATGACAAAACAAGTTAGAATTGTTGTCTTAAC
CGGTGCAGGCATTTCAGCCGAATCGGGTATTCGCACTTTCCGAGCTACTGATGGCTTATGGGAGAATCAT
CCTGTTGATGAGGTTGCTACCCCAGAAGGCTTTGCTCGCAATCCCAAACTCGTGCAGCGCTTTTACAATG
AACGCCGCAAGCAGTTATTTTCTGATCAGATTGCACCCAATGCTGCCCATTTCGCCTTAGCGGAACTGGA
GAAAAAACTCGGCGATAATTTACTCATCGTCACACAAAATGTAGATAATTTACACGAACGTGCAGGGTCA
AAAAACTTGATTCATATGCATGGGGAATTATTGAAAGTTCGCTGTGTCAAATCAGGAAAAATTTATGACT
GGCAAGGAGATATTGGTGAGCACGACAAGTGTCTTTGCTGTACACCTACTCAGATTCTGCGTCCACATAT
TGTATGGTTTGGCGAAATGCCGTTAGAAATGGAAAAAATTCAGACCGCACTTTCTGAGTGTGATTATTTT
ATTTCAATTGGAACGTCTGGCAATGTTTATCCCGCAGCAGGGTTTGTACGCGAAGCGCTGTTTTATGGGG
CTCACACAGTCGAGCTTAATTTAGAACCTAGCCAAGTGCGGTCTAGTTTTGACGAATGTCATTATGGTAA
AGCGACGGAATTGGTTCCACACTATTTAGCACAATTTCTTTAAACATAAAAAAATCCCAAACACACCTGT
TTGGGATTTTTTATGCTATTCGTTAACTAGATATTCTGATTAATAAAGTTAGCTAATTGGTTCTTTGGTA
AAGCACCCACTTGTGTCGCAACGGCTTTACCATTTTTAAATAAGACTAAAGTAGGGATACTACGCACACC
TAATTGTGCTGGTGTCGCTTGGTTTTCATCAATATTAATTTTCACCACTTTCACTTTACCCGAAAATTCT
GCTGCAATTTCATCTAAAATTGGAGAGATCATACGGCAAGGACCACACCAAGGTGCCCAAAAATCTAATA
AGACCGGTACATCTGAATTGACGACGTCTGCCGTAAATGTTGCATCAGTTGAATGTAATACTTCCATTAT
TTCTTCCTTTTTTGTTAATAACATTCTTTATAATAAGAATATTTTTTATCATTTCAAGTGCAATGATAAT
ATCATAAGCATTATGCAAATCAATCCGTCCACGAGGAAAACTTAGTTTAATTGTGCAAACGCTTGTAATA
AATCCGCTTTAATATCCTCTACATTTTCTAAACCAACAGAAAAACGCAAAAGACAATTACACACACCGCG
CGCAATACGCTCCTCTTCTGGAATATCCATATGGGTTTGTGTCGCTGGATAAGTAATAAAGCTCTCTGTT
CCCCCCAAACTTTCAGCAAAAGTGATTAGTTTCAGCGCTTTCAAAAAAGGATTAACCCAATGTGCTTCAT
GTAAGCGGAAAGAAAGCATACCGCCCTTATTTGGATATAACACATTTTTTACTTGTGGCTGAGAAGCCAG
AAACGCAGCCAGCTGTTTGGCATTTTGTTCATGACGTTCCATACGTAAGGCGAGGGTTTTCATGCCTCGA
ATCGTTAACCATGAATCGAAAGGCGACAGAACTGCACCTGCCCCATTCTGAATATAGAATAAACGTTGGC
AGAGTTCTTCACCTTTTGCCACAACCAGTCCAACCAAAGCATCGTTATGACCAGCCAAGTATTTAGTTCC
ACTATGAATCACAATATCTGCACCAGCCTCAATTGGTCTAAATAAAACCGGTGTTAAGAAAGTATTATCG
ACAATCAAAAGCAGATTATGTTTTTTCGCAATTTTTGCAATCGCAGCTACATCACATTCCTCCATCAAAG
GATTAGAAGGAGTTTCTACAAAAATTGCTTTTGTATTAGACGTAATCGCCGCTTCGATACAGGATACCTC
TGATGTATTCACATAAACTGGTTTAACGCCTTGTGTATTTTTGTACGCGAAATCCAATAAACGATAGGTG
CCACCATACACATCACGCGAAACAATCCACTCATCAGGGGACGTAAATAAGGACATGATTAATTGAATTG
CCGCCATTCCTGAAGCACAAGCAAAGCCTCGTTCCCCACCTTCTAATTTAGCAATGGTTTCTTCTAAAAC
GCTACGTGTTGGATTTTTCGTACGTGTATAGTCATAGCCTGTACTTTCACCAATTCCATGGTGGGCATAA
GCTGTTGATAAAAAGATCGGTGTAGAAACTGCACCAGTACGCTCATCCGTTCGATTTCCAGCCTGCGCTA
ATAACGTTTCAATTGAATAATGTTGTGTCATAGAACCTCTGTATTCCCTAAGTAAAGAATAAAAACTTAT
TATTTTAGCTATCTAGATGTCTAGACTTGATATTATGTCATAAAAGTGAAAAAAGAAAATAGAAAAATTT
TCAATCAACAAGAAAACACCAAGTTGTTTAAAGTTAAGCAAAAAACACATTTTTTAAACAGAAAAAATTA
ATATGCACTTTTTTTCACCAATTAATCACTTTTTTTCAAAACAACCGTTGACAGATTTTTATAAATCAGT
AGAATGCACCGCACTAACAGCGAATGCGGGAATAGCTCAGTTGGTAGAGCACAACCTTGCCAAGGTTGGG
GTCGCGAGTTCGAGCCTCGTTTCCCGCTCCAAACTAACGGCGTGTTAGCAAAGCGGTTATGCACTGGATT
GCAAATCCATGTAGCTCGGTTCGACTCCGGGACACGCCTCCATACGCTGATACCAAGTTAGTTTAAAAAA
GATATAAAATTGTGCGCCCGAGTGGTGAAATCGGTAGACACAAGGGATTTAAAATCCCTCGACTTTCGAG
TCGTGGCGGTTCAAGTCCGCCCTCGGGCACCATTTAAATATCAATAAAAACAGTAATCTAGTCGCATAAT
GCGACTTTTTTTATACTTAAAATTCACTGCTTTAATTTTCTCACTTTTACTTAGTGGCTGTTTGGTGGCT
TTTTAGATCTGGCTTGGTGGCTGCGTTTTTTGTTGTTAAAATTAGGTGTGGTGGCTGTATCGCCACTTTT
TAGATATGAAAAAAGCGATCTTAAGATCGCTTTAAATTTATTTTTTAATTTTATGTACAACCGCGGGGAT
TTCAGCACCGTCTTTCAGTCCAACAGCGAAAGGTGGTAACCATTTTAAGTCGAACTTTCTATTTTCTGGC
TCATCCCTTTTTCCAGTCCAATATCCATGCCAGTGTGCACGGCGGATGTGTGGGCGTCTTGTTTTATGTG
AGCCATTTTTTGAATCTTTCTCTTTTACCTCTTTTCTATTTAATCTTATCGCATTCCCGATTGCTACTGC
AGCATAATTAAAAATCGCGTCATTTTCAATTATTAAACCGTTGCTTTTCGTCGGTGTTTTCTTTGATTTT
CCGTGTGTGATATCGTTATTTTGTGTACAGATAAAAAGTAACAATGAGATAGCCTCCGATAATAGATTTT
TTATATCATCGTTAAGTTTTACTGTTTGAAAAATAATCTGCTCTGTTTTATCAAAAGAATCTATTATAGA
CCCGTTTTCAATGAGCGGGAATAAAAATGGCAATACTTCATTTTTATAATAAAATAAAAACAATAGTATA
TTCCCGCCCAACTCTTCCATAAAATCAAAACTTACAAAGAATCCTTTTACTTTACTTTCTTCATAACGCA
AGTTATTTGTTTCAATAAATATGCTCCAAGCAGGCATTCTTGTAAAAATATCTGACGGGATTGAATCTGT
TATTTTTGTTCTTTTTATTTCCTGTTCTGCATCTACATCAAAACGATATATCAGTTTACTATAATTCCAA
GCAATTATCGGCGGATGATAAGCAAATTCATCACTTTTCATATCTGCTATTGAAAGATAATCATCAAGTG
AAATAAAAAATGGAGCATTTCTATAATTTTCGTTGTGATGTTTCTCTAGCTCTTCGAATGTTTTATACAT
TCGTTTTACTTTTTTTAGCTCTCTTAAAGCTAAGTGCATTTTTTCTTGTGCCATTTTCAAATCTCTAGTC
CTTCAAAAAATGCATATAAATTGCAATCAGCTGGGGCGGGCACTATTTTTTCAGAATCTCCTAGCGTTTG
ATAAGCTCGCGCTAAAACTGACTGATATAATCGCCATTTCAATGTACTGTCACTGAATTCTTCTCTAAAA
CTCTCATAATCATAAAATGAATATGAATAACCCTCATTTTCTAATGCAATACCAATCGCATTTTCTTGTA
TCTTGTTTAATTCAATTATTTTATTCTCTACATCTTTCGGAATTGCGCGATCACCGCTTTCCCAACGTTG
CCACGCTCTAGGAGAAACATTTCCAATAAACTCTGCTGCTTCTGCCACATCTAAAAATAATGCTTTTCGT
AATTGTTGTAATTGTTCGTTTGTCATTTTTTTCACCTTATTATTTTTGATAAAAGCCCGCATTTTTGCGG
GCTGATTGATTAGATGTTATAGCCACAAACTTGAGCGGCTGCTTGGAATCTAACTAATGAATTGTAGTCA
TCGAATGGTAAATCTTCGTATTGTTCTTTTGTCATTTCTACTGCATTAGTACCTCTAACTTTGCGACCGT
CTTTTTCTACTTGTAAAACGTAGTTACCGGCTTTGTTTTCATATACTGCAACAGAAACGTTGTTAAAAGA
GATGTTTGAAGAGTAGAATTTGAATTGTTTTTTCATGATAGTCACCTTTTATGTTGTGATTGAAACGACC
CCTTGCCGTTTCTTGTGTTCTATTATATGGTCGCAATCGCGACCAGTCAACACCTTTTTTAATTATTTTG
TTTTATTTTGTGATCTATGTCTCAATTTTGCTATTTCTACGTAAATAGTCATCTTGAAACTCGGCTTTAT
TCCAAATTTTTTCATTAAAAAACCATTAATCCCACTTTCCACGCCCGCTATTTTTTTATAAATTTTTTAG
CATGGCGGCGTTTCTCAAAAGTTTTTATCTTAAATCTGTTTCCGTTTATCTTTGAAAAAAGATCATATTT
ACTCATGCTTACCCCTTTTCTATTTTCAATAATCAAGTTTTATTTAATCTTTTCTTGCTCTTTTTGTAAA
CACTAAAAATGTTTCTGTACTTTTTTTTCAGTTAACAAAATAACGAAATCTCCACGTAAAATCTAATTAT
TCCTTTTATTTTCAAAGTGTTACAAATTCCATTTTGATTTTACGATCTTTTTTAACTGTAATTAGCTGTA
ATTAAGTGAAATTTTTCAGTTAAGATCTTTTTTACAGATCCTTTTATTGCAAGGCTTGAGCTTGTTTTTT
AACTGCAAATTAACTGAAAAAACACAAAAACGCGTCAAAAATTCGGCGGGGGAGGAAGTGGATTTTCCGT
GACGTGGTTGTTGCCGTGAAAATTTTCCGTGAGTTCCCGCGCCGGTTCGTGCACTATTGTGCCCTGTGGC
GCGTGTGGTGACGTTTTTACGTTGAATGCAAGGGAAAGAGTGGGGAGAAAGTAAAAAGAAAGCCACGCGT
GTAGCGTGGCTTGTTTCGACTGTTCGTAAAATAATTTCATTCAATAATTGGACTTAACTTAGATTTTTCT
GTGTCTGCTTTCTGTTTCTGTTGTGAGAACTGATCGCGTTGGTCGGGTGGGGGTGACCCTCTGTGAGTAT
GACTGCTTGCGGTTTCTGCAATATCCGCTACGATCTGTATTAACTCTTCTAAGATTTTAAAAATATTTTG
TTCGTCAGTCCCCATATAACTAAGCGGGGCAGTAAATTTATTTTTAGTATCTGATACGCGCGACGCGACG
CCCGCGATCCGCTCTTGCAACGTTCCGCCCACGCCCACACCTTTATTGCTTGCTGTTGTCTCTTCATAGT
TTCCCACAACGCCCACGCTTTTATTGCCGCCGATCATCTCGTCCGCGTCTGCGTCGATTGTCTTTTCAGA
CGTGCCGATTGTCTTTGTTTCTTGATCGCACTCAATCACCCTTTTGAAAGATTTATCTTTGATTTGCTGA
TCGGTTTCCCGCGTTTTATTTCCTGCCGCGTCCGTGCGTTCGTAAACTTCTGGGCGTTGTTGTTTTAATT
GTTCGCCCGGCTCTACGTTCGGGATTGTCTTATCTTGCGCCAACATCGTGCGTACAAACGGCTTATCAGA
ACGCCCGTAAGCAAACCCAACCTCTACCACCGTTCCAACCTCTGGAAAAGCAAAATCCCCGCCCTGTGAG
CCTGTACTCGTCACGGGCAACGGCACTGCGGGATAGACCGGCACGGCTTGATCAACTTCGCCGTGTTCGT
CCAACAACTGCAATTCTACGGCATACTTCGGGCGGAACGGGTCTGAAATATCACCCGCACCCGACGGATC
AGCCACACCGACCACTTTCGCATAGCGGGGCAAATGATAACCGCCCGCTAATTCAGGGAATGTTTTTTCT
ATCTGACGACGCTCGGGGCTTTTCTGCACCGGCTTGCCGTCTTTGTCTAAACTTTCCCACGTTAACACAT
AATCATCACCCTTTAACTGCACCGTTTTGATTTTGTTGCCGTTAATCAGCGCACCCGGTCGAATAGCAGC
AGCGATCGGGATCGTCATATCATTGCTGCCGCTTGATAACGTCACGCTTTCATCTATGTGCACGTCACGC
CCGAACCAGCGTGAATCATCGTGCGATCCCACAAATAGTGAACCGTCCGCCGCCTGTTGCCACATATAGT
TTTTGATTTGATATTGTCGCCCGATATTATTTAAAAGCTGATAACCGCTTCCGGTATGTGTGAAAAGCGG
GATCGGCGTGTCTGCGTAACTCGCCGCCGGCACTTTAACAGTGATCCCCGTCGCGCTTGTAATCCACGCG
CAAAGATCCCTTAACGTGACATGACGGTGCGAACAATTAAGCGGTCTTTCAAAAATCGCCACTTTCTCAC
GCACGAATAGCTTTTTATAGCCGTTTTCGGCTAACTGTTCACGCTCAACAAACCCGTCAAACCATTTATA
AAAATTGTCGTATTCACCAACAAAAATCACCGCACTTTTCCCTTCGCACTGCTTATCTGTACGAACAGTG
ACGAACCCGCGCCCTGTATTATTCAACTCTAAAATCAAGTCTTCTTGCGCTAATTCTAATTCTTCACCAT
TTATCCTCACTGTTTTAATTATTTTCATCCCAAACCACCCAAAATATCATCAATTTTTTTAGATATTGAA
TTATCATCTTCTTGCTGTTTTTCTGCTGATTTCGCTCCATCATTTTTTTTCTGCTGTTCTGCTACTGGAG
CTTTCTCACTCTGCGTTTTTACTGTCGGTTTTGGCTTGCGCTGTTCTTTTTTCTCTGCAATTGAATTCAC
TTCGCGCAACGTAAAAGATACTTGCCACGCTAAACGCCCGCCCATTTCTGTCGCGCTCACTTGTCCCGTG
AATTGCACTTCTCGCATATTAATTGCCTCGGCGATTAAGCACGAAACTCGGTATTTGACTTGCTCGCCTT
TCTCATTCTCTGCCTCTGCTAAGTTAAACAGGTTAGTGAGCCATTCTTTGCGCTCATACGGAATCACGCC
GATAACGTTTAATTCTTTCGCTTTCACGCCTTTATCTGTTTTTTTCGTGCTCGATTTCTGCCCGCTCATA
TCTTTATCGTCGCGCTTTACGCTCGCGTTTATGTTTATATCGTGCAAATGAATCGGCTTGCCGTCTAACG
CTAACTGCACGCTCGGATTGCGCTTAATCGTTGTCATTTAACATTCCTTTAATCGTTGATAAATCCGCGC
CGATAAACATCACGCAAGCCGTAAACACATTGCTTGCGGGCGGGATATTTAATTTTATTTGCGCGTCGGC
TGATTCTAAAAAGTCCGACGCACTGAACGCGTCAACTAAAACACTTGTATCTAACATTTCCGCAACGCGG
CGCGCATTCTGTTGTTCTTTCTCACGTTTCACAGCTAAAAGTGCCGTCAATTTTGCTTGCGGGTCGCCCG
AGCTTGTCGCTTTTGCTGCACTCATTGCGTTGCGTAAAATTGACTGCATTTCACGATTCGCCCCCGGCGT
AATATCTGCTGATTTAGCGAAAGCAGGGCTTTGAATCGTCGGCGTCTTAATCATCTTCGTTTCTTGCAAT
GACTTACTTGCTTTCGCATAATCAAGCGCTTGCTTAAAAGTCGGTTCAGGCATTAAAACGCGCACTTGTT
CAAGTCTGCTGATAAAGTCTTGAATATCATTGCTAGTTATCATCACCGCAATCACATCCTGCTGCCCTCG
AGGGCGATTTGGATCAGCATAATCAACTAACTTCGCAGAAAGTGCTTTCACTGCATTTTCAGGCGATAGA
TACATATTTGATTTTTCTTTAATTCCATGTGACCAGTTATGCACCCCGATTTTGACCCCTTGCGCTGATA
GCGAAAAGGGGGAAATATTCCCCCTCTGTGCTTGTTCAAGTGTGCGCTTTGCCTGCGGGGCTAGTTTTAA
TTTTTGCTTTTTCCACATAGGACCCCCTTTACAATGACTTTGTTTTAGTGACTAAAAAGACGACATTTTG
CCCAACCGTCAGATCAACCGGGGCGTTTTCTTTTAAAGTGATTTTTTATTATTTGCTGTTTCAATCGCTA
ATTTCTTTTCTTGTTTTGACTGATCCTCATAGATTAAAAAGCAACTACCTTTTGGCGCAAACTGAATCAA
AGTCCCGTCAATATCAATCTCTTTCTGATCTATGTTTTTCACCGTGATCGCCGATCGTGTAATATTAATT
TTCATCTCACTTAAGTCATGCTTATAACAAGGGATCCCCTCGCCAATTTCCCCCATATCAATATCATCGT
TAGAATAATACATAAGTGAATTTTTTCGTTCCGGTTTTACGATGTTATGAAAGCCGCGCGATTTTTCTAT
AAAGTGTTTCGGATATCGAACAATAAAACGTAAATAATTAAATGTTTTATTCTCGCTATTATTTCCCGAA
CTAATTAAAATTTTCACATAAGCCACTTTATCTGATTTAATCATAAAATTAATATGATCATCATTTCCAA
GCATGGTCAACTGCGTCGGCACTCTCTGATCGTTTTCTAACTCACCCGACAAAATCAACTCGTCAAGCTG
ATCCGTGATTAGCGTTTTATCTTTATCAAATAAGCGGACGCTAATTCTAAAAAGTTTTTTATCTGAACTT
AAGTCAAACATTGTCCCTTTAGTTACATGAATGAAATTTTCCTGTTCATAGATAACCGCGTAATCTTTTA
AAATTTTAAAATCACCGTTGATCAAGTGTTTAATATTTCTTACGTTGTGAATATCGGTATTGTTGTTCAA
TATGCCGGTTTTTAATTTATTAATACTTGATACGAAAGGTGTAGTCTGCGACAGTTCAAACAAGCACGCT
TCATCAGAATAATTTTCTTGATTGTGTGATACAACATTATCCAAGCCATTATCAACAACGTTAACTAATT
TATAATAAATCCCATACGGGCCATTCGTGAAACCCGGCGACGAAACCCAACTCGCTGTAATTCTGTTTGA
CCACGTTTTTTCAGAAAAACGAATGTTAAGCACTTCATTTCTATTTTGTGGATTTCTCTCAAATCGCACA
TCTTCGATCGTATTTGAGTAACCATGATCAATATGAATAATTTGCGCCCCCTCCAAGCAACCGCGGCGGA
TCAAGTTATGATTGTGCGCATAGTCCCCGTCAATTAAAATCCCCGCTCTTAAGCCTGTTTTTACTGCGCG
AAAACGTTGTGTATTAATTGTATTTTCATTCACCCAACCATCTGCTTTGCCTGTAATATGTAAAGTAGAT
AAAACATCGATATCGAATCTATTGTAAGCCAAAGAACTCGTATCAAGTCCGTTAAATTTTCTTTGTTGCT
CGGCTTTATCCTTTGTTGCATAAAGCTGAACACAGCCTGTTTCGCCTATTTTTAAACTTGTCGATTTCAA
ACCGATCAAACGAATTGCGACGCTATCCTGACTTTGATCCTGCCACATTACAAAATTAATATAATTCTTA
TGCGCGTGCGTGATTTCTTGCGAATTCTCAAACCATGTAATGATTGCGCCCTGTGTTGTTGCAAATGTAC
CGTAAATTAAGCACGGCAACTCAATACCACCCACGCCGGAAAGGAATAACGGCTTATTAATTAAATAAGT
GGACGCATCAGACGTGATTATTTTTTCATTTTTACCTGCATACTTAAACGCGCCCTCAAATGCCACGGTT
GAGTCTTGATTCGCTTTCGCACCAAAATCTAACACGTTAACCTTGTTATTTTTTAATACACGTTTCCAAC
GCTTGCCTTTTGCTGTCACAATAGTGACGCCGCCATCATCTGCTGTAATTGAATCTTGAAAATCAGCGAC
GAACTCGCCGCCGCCGGTGTTCCCGTTTAAATAGTATGACGAAAGCAAAATAGATTGCCCGTGTGATTTC
GGTTCGATAAGTCTTAATTCCGCAATAGATTTACATTTTCCAATATATCTATAGCCGTCACTTGCGCCCA
GGTCTGTTTTTAAAATTAATTCCCCGCGAATGCGACGATCAATAATATTCCAGTTTTCAACGTCTGCGAT
TTTTATAATGTAGTGTTCATTTCCCGCTTTATCTGTGTAATCGTCTTTTCTGTCTGTTAAAAAAGAAATT
TTCTTTACTGTCTTGCTGACAACGTCGCCCTGACTAACTAGATCTATATAAATAGCGCAATCGGATCGAT
TAATCCCGATTATTTCATCGTGCGCTAATTCAACTCTATAACCTTTTAAATACGCCACGCCCGATTTAAT
TGTGACAATATTTTTTGACTGCTTAACGGCTAAAAAGCCGTCATTAAAAAATCGGATTTCTCCGTAAATA
TCGCGCGCAAGGTTGCGAATATCTTCATCAATCCCGTTAAGTCTAGCTGTAAAATCAATTTGCCATGTCT
GCGCCGGCACGTTGATTTGCGTCGCTTCTGCGGCGCCTGAAAATTCCAACAAAATCGAACGTGTTAAACT
ATTCCCTTGCAAGCCGTTTTTAGTCGCAAGCTTTTGCGTTTCTGCAGCTCGCACTGCAACGGCAAGCAAG
CCTTCTTTTGTTAAAAGCCCGATAAAATTAAACGTAAAATCACCAACATCCGTCCCCATTGTCACCGAAT
AGGCGACGGAATCCTCATTAATTAGCCCCGTTTTACTCACTGCTTGACGGTGTACGATAAAATGATCGTC
TGGAAGTGTAGAATATTTACTTAAAGCGTTTAATTGCTCAAGCGGTAACTGTGCAAAAATAAACTCGGTC
AATTCGACCCGCTCGCCTAAAATTGTTTTACTCGCGATATATTTTGAAAGGTGTTCTGTTAAAATTGTGT
TGTAGTTTTTCATATATTCTCACTTTTTAATTATTCTATTATTTTTTTATTTAATTGAGTTTCGCAATAT
AAACTTCGCCCGTCTGCGAATGGTTACCAGTAAAGACGCGATTATTTTTGAATATTAATTTTCCATAAAA
AACTTGCTGATTATGATCAAATTCGCCGTAATGGATCACCGTCGGAGTGAACGTTACTATTTCATAGTCA
TAGCGCCGACAAGTGCGCCCGTATTTTCTAATAATAAAATTTAATAACGCGTTATTATTCACCACCTGCT
GATCAGTGATATAGATTTTTATAATATCCCAATCGATCCCGTCTATTCTTTCGCCCACGCCGATTTTACC
GATCCCCAATCGCTCAAAAATACGAATAAAGCCCGCTTTACTCCCTGCGTCTTTCGCATTTAAAAACGCA
TATTTCACGCGCTTTCTAAATAGTTCGATTGGCTCACCGTCGAATCGCTCGACGTCGCGCTGATACGCGA
TTAAATTTAGTATTTTCTCGCCGCACGTTTCTTCATCTAAGATATTAAAGGGGAATTTCACCGCGCTTAA
CACATACGCCCACCATTTTTCGAAAAGTAGCGCGATTTTCTGAAGTTCCCCTTTATCCATCCAAAACGGT
AATTTTATTTTTATCATTTCGCCACCGTGACCGATAAAGACTGAATCCGCGGGATCGTTAGCTCGCTTTT
AATATCTTGCTGACCCCAAACTAAAGAATCAATTTCACTGTGTTTCGCGTGAATTTCTTCACCGAGTTTC
GACCAACTAAAGCGTGAAAACGGGTAAGTCTTTGTAACTTGATAATTGCGATTTTCACGAAATGCGCAAC
GGATCATATTCTCAACGTCTTGCTTGATTTCGCCTTTTCTCACTTCGCCGATCTCAATGCGCGGATCAAA
ATAAATCGCGCATGTAATATTGTGCTGTGTTTCTGGCATTGCATAGCAAATCAAATCGTCACCGTGTCCG
TGATTTCCTTGTGTTTGTACGTAATTGTTGACAACGTCAATAAATGGCTGACTTGTTACGCCGGTATCCA
ATAATAAATACGCATTAGCTGTACCCGGACCACGTGGCGCGTCATGTTTAAAATAAATGCGGTCAACGGA
TAAACCCGCTACTTTTGCGATCATTCCGCGATAAACGCTATCAATATGATGTTGTCCCACGCTTGCGAAT
TGCGTGCGATAACGTTCGCGCAATTCGTCGTTCGTTTCACGATCGGCGCCCGGTTTCGTCAACCAATCGT
CTAAATTCTCGACTTTCACCACGCCCGGGATATTTTCCGCTAAAATTCGATAGTAGCCCGTCGCCAAGTT
ATACGCCGTCCCGCGTGTTCTGCTATAACCGGCACTGGCGCTATTAACGTACCGCGCGGGATCACCGTGT
TTTCAGTCACAATCAATTTAAAAATCACGTCGTTAATACGCTCTGTTTGAACAACTATTCCCGCTTTGAT
TGTTAAATCTGTCAAGTCGCTTTCTTTTGTGAAATGCACTACGCCTTGTGCCTTTGTTGCGTCTTTAAAA
TCAAGCCCCACTTGCCAAGCCTGAATCTGCAACCATTTATCACGCGCGGTTTTAACGAATAAATTAGGCA
AAATCTCAACAATTAAGTGATCCGTAAGCCACTTCACCGGCTTAACCGCGATTGCGGTGATTAAGCGCCA
AAACGGCGACATCCGCGACGTGTTCGTAATTAATCCCGCCTCATCTGTTAAGCGCTCAAATTCTTGTCGG
ATCTGCGTTTCTTCTGTCGGCAAGCCGTTTTCTTCTAACATTTGCTTAAAATCAGTCATTTAATACGATC
CCCAAATTCTCAATTTTCCCAAATTCGTAAGTTTCCGCCGTCAAGCGCAAACGCCCTTGATCTTCTTCAT
CGATAAAAATCGTTCCCGGCACTAGTCTGCGGTCTTCTTCAACAATTAAAATCATCTGCAGAATAATATC
GCGGCGCAAAATGCGGCTGCGTTCTGCGATTAAAAGGGTGGCAAGTCCGCTTTCAATTAGCGCGTGTTTA
ATATCTTGCGCGATAGATACTCGGTTATCGCAAATAACAGGCTGATTACCGCTATCTAGCGTTATATCTT
CCCCTTTAATTAATAAATCAAAATACAATTTCTTCGTCATTTATCACCCCGCATTTAGCTGTTCGCGGTC
GCGCATCCATTGTTCAAATTTGCTTGGATCATCTGCTTTCACAACAACGCCGCCGTGGATATTCACCGAC
CGATCAATATTTTGATTTGTTGTTAGCTTGCTACTTACTGAACCGCCGGCGATCTGTGTTCTCTCCGGTT
GTGTATTTGAACCAAGCGCGAACACTTGCCCGCTCGTTTTTTGTGGGTTACCTGTTGCGCTGATATTGTT
CGTCGCGTTTCTAGTCGTCAAAATTGCATTTTGTAAAAAACTTGATTGTGGCTTGCTATCTTCAACGACG
GGAATAAGCGGTATTTCAATTCCGATCACCCCGCTCACTTTATTTGCTTGTGTAATTAGCCAGTTCAACG
TATTGATAAACATCTTTTCAATTCCGTTAAAAATACTGCTAAAAATATTTCCAACGCCATTTGCCAAAGC
GTCGAAAATTTGTTTTGGATCGCTTTCTTGCCACCCTTTAATTACACCGTCCCACATCTCAATGATAAAA
TCTGCAACGTTTGCGAAAATATCTGCCATTTCCGCGATATTTGTCACGATTAATTCAATCACGCTTACCA
CGATTTCAAGCGATTTACCGACAAAAATTCCGACTTTTTCGCCGGCGCTTGTGAACGTATCTACTGAATC
CGTTGCACCGCCGAACAAGCCGAACGCCCAGGCGATTGTCTGCCCAATGCGCAAGCTGTCCCATAATTTG
CCGAATGCTTTCGCCACCGGCTCAAATGATACACCGACGGATTTAAAGCCTTTCACCACGCCTTTAATAA
ATCCGAACAACTCCGCGCGGAATTTATAAACCACGACTACAATTGCGCTAATCAGTGTAATCACCGCTGC
AATTGGACTGAATAAAAAGCTAAATGCGACGCCAATCGCGGCAACAACGCCGCTCATCAACGTGAGCGCG
GCAGTAAATCCAGTAAATCCAATTAATGCGCCGACGATATAGCCGATCCAGCGTGCAATATTTTTGTAAG
TTGAAAGCCATTTCACAAAATTAGTACCAAGATCAGCGATTTTATTTGCGATCGGCTCAATCACACGCAA
CACTTCTGTGCCGATTGCTGTTTTGATATTTCTCAATGTTTGTGAAAAACGCGCCCATGGATCGGTCATC
GCTTGCGCCATTTTTTCCAAGTCGTCCATTCCTTTAACTTTCGCTAAGTCTTGAATAGACCCTTTTAGAT
TATTGACCTTCGGCAAAAGCAACTTAATCAACGCCACCGCCTCGTCACTTCCAAATGCTTTTTTGAGCGC
GTCGGATTCTGCAAGCTCTAGCGTGTCACCGAATTTTCCTTTAATCTTGTTCAATATGCTGACCATATCT
AGCATATTGCCGTTACTGTCTGTGAATTGTAGATTTAACGCTTTCTGCGCGTTCCCAACGCCCGCCAAAA
ACGCTTTATATTTTGTCCCTGCCTCGCTGCCGCCCATTGTTGCTTGCAATGTTCCCAGCACCGCGAATTG
CTCGGCAATACCAATTTTTGCTGATTTTGCCGACGCCCCAACGGATGTAAACGCAGCGCTCATACCGTCG
CCCGACGTTTTAAACATTTTCACCGCAAGCGCGGTTTTTCCCGCAATTTCCTGCACCCAATTTGCATTTC
CGATCGCTTTCGCGTCTTCTTCAAAAATGCCGTACATTGTCCCCATGTAGTTTGTAATTGTACTTGCATT
GGCTTTTGTACCTTTTGCTAATAAGTTAGACGCTTTCGTAAATTCGGCTAATTCATCGCCCTGTAAGCCG
GCGATCGAGGATTGAATATCATAAGAAGAACGAACGAAATCCGTCGCGGATTCGCCGTATTGTGAAGAAA
ACTCCAACGCCGTGTCTGTGAGTTTTCTAAGTGATTCTTCCGCAACTGACAACGACCGCACTTCACCGAT
CGCGCGGTTCATTTCGATTGCGGGGGCAATTGCGCCTTGTAATGCAACACCCGCCGCCACGATACCACCG
ACGCCAGCGCCGATCTTGATCATCGCGTCTTTGCCGCGGTTGCCTATATCGTCGATCGACTTCATCACGC
CCTTGAGGGGCGCACTCACTTGATCAACAAGGCTAATTACATACTCCAAGCCCTCAACTGCCATCTTTTG
AACTTTCCTAAAAACATTTCGCGATACCGCTTGCGACTGCGTTTGCTAAGTTTTCAAAAAACTGCTTATT
CAGCCAAAGCGCCCGCGCTAAATTTTGTTCTGTGTTGTCTTCGTGCGGTAAGTAGTGCATACGTAACGCA
ACGGCTTGTGAAAATCCGTTGCGCTCAATTGCACTAACCCGCGCATTTAGTTTTTTACTGTGACCTCAAT
TTTAGGCACTAAAACTTTATTGACTGCGCCGGCGACTTGAATCGCCAATCCAGTAACGTTGATCACTTGT
AAAAACTCATCTTTTTGCGCCGGATCGATGATTGCTAGTAAGTAATCTTTGATCGGCGTTACTTTGTTGC
CCGAATCGATCTCATTGATCATTGTGTCGTATGCCGTGTTATCACGATTAAATTTAAAATCAACGCCCGC
AACGTTTACAATCACGCTATCTTTCACGCCCGCGTTTAACTTTTCTAAAAGTGTCTGTGCTTGTGTTTTT
TCCATTTTGATTTACCTTTTTGTTTCTGCTTTGTTATTAAAATCGTTTATACATTCGTGCGTGTTTTCAT
AAGCTATCACGCAAATCTCTACGCGATTGAGCGCGTTTTCTAACGCGTGCGCTAAATCGCCGTTTGTCTT
AATCTGCACGCTTTCCGCGCGGCATTCCGTCGTTTGGGGGCAAATGACTTTGACCGACGTCGCTTTGTCG
CTCGTTGAACAAGCGACGCACATCATCAGGCACATTGCCAGCGCTCCAATTTTTAACATCTTCACTTGTT
AGCACCTCGTTTAACGCTTTCGCGCGCTGTTCTGCTTGCGCTGTTGCGTTCGTTAATTTATGCGTTAAAA
CTTTGAGATTCTTCTCATAGTTTTTAATACTTTTTTCTTGTTCTTTGTTCTTTTCGACTTGCGTTTTTAG
CGTTTCCGACGTCGCTTTGTACTCGCTTTTGTAATAGCTCGCACCGATAAAAAATACTGTACAAAAGAAC
AGCAAAATAAAAATCAAATAATCTTTTAAATTCATTCAACTTCCTTTAAACAATGTGCTTTTTCTTTTTC
GCGGCGAATCTGCAAACCTTTCAATACACGCCCGCCCGACCGCTTAAAGTCTGGAATGCGTTCACACATA
GCGATAAAATTTTTATCTTGTGCGTGCTTGTAAATCGTTGTTTGCACTCGCTTGCCTAGGCGTGGACTGT
AATATGCTTTAATGTTTTCACACCCGACATTAAACGCGAGCGACGTCATCGCGTCGAATTGATTCATGTT
CATGTAAGCGCCGTTGAAATGTTGCTTTACGCACATTTCGGCAATTTTTACGTCATGTGCAAAGCGTTGC
GCAATTTCTTCGTTTGAATAGATTTTCCCGACTTCGATTTTTTCACCGCCTGCCTGCGTGCTACCAATGC
CCACGGTTAACACGTCGCGCGGGCATTTATAACCCTTTCTTACACACCCTTCAGCGTTTGCAATTAATTC
AAGCCCGCGTGTACTTGTACGAATCTCTTTATCTGTTTTCACATTCGCAATAATCAACGCAATCGCACAC
GCCAAGATTAAACTTCTACTTTTTTTCATTATATTTTTCCCGCATGAGTTTTAACGTTTCTTCTGCGCGT
TTATCTTCTTTGCGCTTGAAATGCCAATTCGTTAAAACAGTTAATAAACCGAATAAAATCCCAAAAATCG
CGCCAATATCGCCCCAGCTCAATTGCGCAAAAACTCCCGCGACTGCGGAACCAAAAAAAGCGTTGTGTTC
TGTATTTTTAAACATTGCTGATCCCTCAAAACTTTTAGCAAAACGACCGCACTTTATTATTATTGTTATT
GTCGGTCGTTCGCTAAAAACTGCTGTTAACCGATTAGATCGCGCGTGTCATCATCTGACAAATACGGCAC
GCCGTTAATGCGCACGAAATCGGGACTTGTCACAAAATACTTAACTTTTTTCGTTGATTTTGAGCCGCCC
TTTGGATCAATATTTAACACATCAGTGATCAACATCTTGCACCCAAATGCCTCGACTTTATCGCGCACAC
CGCCGCGTTGTGCAAAGAAAGTAAAATCAGTTTCAGGGATTGCGCGATAACTTCCCGCCGCTGCTGCGGC
TGCTGTTAATTTCTGAAAGTTTTTTGAGTCAAATTCAATCTCACCTTCTGCGCCCACATCACCAGAAACC
CAACCGTCAGGGATTCCGCGCGTTTGCGCCACCGCTGAATTGTCTGTAATACTCAATGTGATAGATTCTG
CGTGCACTGGAAAGCCCAGCACGTAGAAATCAAAGCTCATTCCGCTGATTCTTTCCATTCTCTTAATCTC
CTAACGTTTCTAAATCTAAGAAAATATTTACCGTGATTTCTTTCGGGCAATCGTACGGGCGCACTTTAAT
GTAGATCGTGACTTTAGTTTTGCTATGCCAAACGATAGTTACTGCGTCATCTTTTGGCGGCATACACTCA
CCCGGAAATTCTTTGCCGTTCACTGTTGCTGATTTGCTCATATCTCGCATAGGTTTTGCGAAATAGTTTT
TATGAAATTCAGTGCTAGACGCTGTCGAATTGAACGAACGATCCGCGATTTTTTGAATCGCTAACAAGCG
AACGCGGCGCGCCACTTTGTCAACTACGCGAACGTTTTCGATCACTTGATAATCGCCGCCCTCTACATCA
AGCGTGCGACCGTCCGCCCAGTAATACCCGTCGTAATCTGGATACCACATCGGCACAGAATAGCGCGCTT
TTTCAAGCGTTTTTAAGTGTGACAAGTCAAGCAAAGTGCCTTCCTTGTCTTTTGGTTTTTCTGCGTTGCC
TAAATCAATCAGTGCGCCAGTTAAAACGCGCGCCGGACTGTCTGCGACTGTCACCGTGCGATTAGCCAAA
CGACCCGCGATCACGCCAACTTCATTGCCAAAAAGCAACGGCACAAGCATTACATGATCCGCTACAACTG
TTTGTTGTAGTGTCGTCAATTTCTGCACATACTGCGCCCACGTTTCACCGTCGCCACTATCTGGATTTAC
ACCCGCAATGGCTTGAATGAAAAACGTTCTGCGTCCTAGTTTCGTTAATAATTCGATATATAATTCTTGC
AATTTATTAATTGCGTCTTTATCGACGCCCGTCGCGTGCGTGTTTACTGCATATTCAAATGACGCGACTT
CGTTCGCTTTTTCACTGCTGCGCTAAAGTCGTAGCTATCCTGTGGCACTAACATCACGTGCGCGATCCAG
TTTTGACCGGCATTTAGCATTGCCGCGCGTACTTGCTTTTTAATTTCATCAGCACCGACGCCAAAAACTT
TGTCAAAATCGCTGTCGGGGGTCACGCTCGTGAGCTTTGTTTCTCGCTGCGTTGTGACCCCGACAAATAG
CGCGTGTCGCTCAATTTCTTTCACTTCACCGCTCAATAGATTAAGCGTATTAATCTGTACACTCGGGAAC
ATTTCTTGATCCTCTTATTGTTATTTTTCAATACCCGAAAACTTCAAAATAAACTCTTTCAAAATCTCGG
CGTTTTCTTTGTCCCGTTCATCTAAAAACGGGCGTTTCTCTGTCGGAATAATCCATTTTGTTAAACCTTT
TCCCTTGCCTTTTCCTTCTTTCTCTTGAAAGTAGCGGATAAGCAAGCTCGCTTTTGCGCGTGATAGCGTC
GCGACAATCTCGCGTGCGCTCGGTCTGCGGTAGCGTTTTTTCCCGCTTTTCGTCGTACCGTTCGGCACTG
TGTAGCCAAGATCGCGCAACTTCTTCGCTTGTCGCATTGTTGCCGGATCTTTCGCTGTGCCTGCCGGCTC
TTTCTTAAAATCACGCTTTTCAAATTCGTGATCTAGCCCGCGTTGGTGTTCTTCTGCGATCTGTGCTGTG
CGTTTCTGCTTATAGTGCAAACGCGCTTTATTTGCTGTCTGCGCTTGTGAATTTAAGAGTTTCGCAATGC
GTCGCAACATCTTCGCATTGCCGTTTTTTCTTGGTTTCCAGCCTGAACCCGTCGGAGTTCTTTGATTGCT
TGCACTTTTCACCGAACGCTTTTTCATTTCTTGAAGTGTTCGGATTAAAATTTCTTTTTTCTTCTTCGGC
GGGATTTTCAAAAGCTCTAAATCTTTTAGAAAATCACGTAAATCGTCGGGATTCACGCCCATTTTTATTG
CCGGATTCATAACGTGATCGTTTCTTTCAATGCGTCATCGTTCTGCGCCTGACTTTGTTCTTGTGGCTTT
TTCGTTGTGGGATAGACAAGATCAATGCTGTTCACGATATTAATTTCGATTTCATCAAGTCGATATTTTT
TACCGTCAATCTCTAGATCGCCCGCGTCGTCTTCGACGGCGGTCAAAGGCTCTTGGAAAGAGATTGTGAA
CGTGAGATCCGCTACATCGTCATTGATAATCTCTAGTTCGAACGGCGTTTCATATTCATCTAGCACGTCG
CGCAAATAGTCGTTTTCATTCAGCCAAATTTGAATTTCCGCCATTATTTTTTGCGCTGAAATTTCGCGAA
ATGGGAACTCGTCAAAGAATAAAACGGCGTCATATTGAATATGCGCGATCTCAATTCCCGCGTCTGTTAC
GCGCTTGCCTTGATTGAGTAATTTTCCGTTCTCTATCCACGCGTGAAAGTGCGCGTGATAACGCTCTGGC
AACTTCGTGAGTAAAAATTCGGTTAACTGTTGATAAAGCATTTTTTTCATAGTAAATGCACCGATCCCCG
CTTTTTGCCCTTTAACGTGCGAATTGCGCGCGTTGCTTCTGCTAACAGGCTTTTCTGTTCTTCCACATAG
TCGCGGTTCTGATGAATTTCGCGCGCGGATAGCGCGAAAAATTCGGGTAATAGATCCGCTTTTGCCCGCG
CAAATACTGCTTTTTTGTACAGTGTTTGCGCGGGATTTTCGTTGTTCACTGTGCTTTGTGCGATTTCTCG
CACGTTGTTAATGCCGCGCGCTTTGTAGCGCTGTTCGACATCTTTTAAATCAAGCGCTAATTCTTGCATA
GCTGTGATTAGTGCTGATTTAACAGTTTCAACCGGCATTTGTAGCGGAATATTTCTTTCTTTTTGAAATT
CCGCAATATGAATATCTTCCCAAAATCCACTGTTCAAAATTACAGTGTTTTCTAACTGTTGATTTCTGCC
GTTGAACATTCTTTTACTTCTTCGTTAAGTTGCCCGCGTCTTAACTTTTTAACGACTTCTGAAAAATTAA
TTTCGACCGTTTCTAAGCCAAGGGCGGGCAGTGGGGTAAGCTCGTTCGGGGTAAATTTCCCTTCCTTTTC
CAATGCGCTAAGACGCATATAGCAGCGCTCGATCATACTTTTTACGCCGCTTTTGTGATTAAGCTGAAAC
GCTCTAATACACAATTTAATTGCTAAAATCAGGCTTTCGGGGTCATCAATTCCCGACGCCTTTACTTCGC
CGTTGTCATTTCTTAATAGCAGTGCGGCAGCCATTTTTAGCCATTTTGATTTTACAATCTCGTGTAGTTG
CCACTTCGTCGCCACGTTTTCTAAAGTCTGTGTAAAATATGGCTCAACCGAACCGCCTGCACTCGCTGTT
TTATTCGCCCAATTAAAGATTTGATCAGCGACAAAATTCGGTAAAGTTGAATTAAAACGCGCTGGCAAAC
TTTGTTTTTGCTCGATTGCAATTTCAGCCAGTTCCAAAGCTTTGTCGAAATCGCCCACATCGAACAAATA
CACAATGCAATAAGCAAGATAATCATTTTGATAAACTGCCTTTTTCTCTAAATATTCGTCAACAAACGGC
AACCACTTCGGCAAAAAGCGGTTGCGTTTGTGTTCTGCTCTAAGCTCAAGTGTTGGGATCGCGCGAATTG
CGTTGACATCATTTGTAAGCGCAATTTCCAGCACTGTGTAATCATTGCTATGCTGTGCAACGACTTCACT
TTGTAAAGTGCCGTCATTTTTCGCTTGCTCTATCTGCTGTAAAGCGCGCATACGCGCTTGAAATTCACGA
ATCCCCATTTTTTAACACTCAAACTTTTTTAGTTTTCACCTTCAAACTTCACTTTGCTGTGATCGATCGC
AGTCATTAAGCCAAGATCTTCAACAACATAGCCCTCTTGACGATAATAAGAGTTAATAATCCCTTTCTTA
TCTTCGTCATTACGTAAAGAACGACGCACCGATTTTGTTTGTGTATAGACACTTAAGTTTCTAAGCGTAG
TCACACAAGCGCCGCGTGCGGGGAAGTTCGGCGGGGTAATCGCATTCATACCGCCAAAACTACCCAACAA
GTTATGTGATCCAAGTGCAGCTTTTTCGCTCGGTGTTAAGCCGTGTTTTTTATTAATGATTTTTGTTTCT
TTACTCACCAGATCCGCACCAACAAGAAAAACTAAATCGTTTCTATCACGGTGTCGTTGATGTAAACCAA
GTTTTAAATCTGACGCCAGATCGTCAAGACTGTCATAGTCTGCACCTGCGCCAAAAATGCGAATTTTTCC
ACTTTGCGCACCTTCTGTCATAAAGTTTTCTGATTTCTGCTCTTTTAATAGCGTCAACCAACCTTTATTC
ACATCCGATAGATCGGATTTTGTTGTATTTTCTGCAACGCTTGTACCGTGCCAACCGATTTGACAAATAT
CAAGTGCGATTTGCGTTTGAACAAATTCTGCATATAATTCTTCTAACTTTTCGTAATTACGTGCAAAAGA
ATCGAACATCTGCCACGGCACAATGATCCCCGAATCAGTTTCGGCAAGGTCATAACCAAATTGATCGTGA
TTTAGTTTCGCAATATAACGACCGTCTTTTTTACGCCCCGTAATGCCTTTTTCAGTCGCACCAAGTAATT
TTTTACCTTTAATATCTTCAACAAAAAACATATTGATTTTGCTTAAAAAATCAGATCTCTGTTGAATGTT
TTCGCCCAACAATGCAGCTTGCGGCGCTTCCAAACTGAATGATTCACCGCGCAAAACACTTTCAACTGGC
ACGTTGTAATATGCTGCGACGGCTTTAACAAAAGAATAAAATTTGCTTTTATCCATTTTTTAAATTCCTT
TCTTTAAAGTGAACTCTTGTGACACTGGTGCGCCATTAGGCACTTGTGTCACTTCTTGCGTTAACGCTTG
ATTAAACTTATTGCCCAAGTCTTCCACCTGTTGCATAAGCTTGTTAAATTGTTCTGCTGTTACGCCAGTT
TCTGCCGGCTTTTCTTCTGTTTTTGGCTTTTCCGCCGGTTCTGTTGGTTGCGGTACACTAAAATGCTGGT
CGATTTTCGCGCCCAAGCCTTGCACCGCGCCGATCAGCTTGTTGAACTGTTCTTCGGTCATTTCTTTTTC
CTCTTTTTTATTATTATTGTCGGGATTGATTGCGGGATTTTCTGCTGTTGCGACTTCTTCAGTGCTAAAC
AGTTTTTTCCCAAGATTAAAAAATTTATTTAAAAGATTTTCGCGCGTTTCATCTTCTGAAAACGTGACTT
TTGAAAAGTCCAATTGCTCACAATTGCCTACTTTTACGTTTTCATCTTTAATTCGCTTTGAAAAATTGAG
TTTTGTTGTGCCAAGGCTTGCGGGTTGATCGGTAAATGCTAAACCGCTCAAATACGCTTTGCCTGTATTT
GCAAAATTTGGCGTGATTTCAATACTTGTAAAAAGCCCTTGCCCATCTTTGTTTAATTTGATCATCTCAA
GCGACGGGGCAATACGTGCATATAAGCAGGTTTTTCCTTCTTCGCCGTCTTCCGCTTTCACTTCAACAAC
ACGACCAAAATTGCGCCAGCGCCAGTGCTCCCACCAAATGACCGCCGTATATTTTTCGGGGTCGTAGGTT
TCCGCCATATCTTTAAGATCTTGCGCGTCAATATGACGACCGTCGATCGTATTTCCCGACGTCGCCACGC
GTACAAAATCTGTAATTAATTCGGTTTTATTTCCCATTTTTGTTTACCTGAAATTTGCATAAAACAAATG
TATTTGCGCTTATTCTTACGAATTTTTTTGAATAAATCAGCAAATTAAAATTGGATATGTTCGGTTATCG
GCGGTTATCGTTGAATTGTTGCTATATAGCTGATTTTCTTATGATTAAAATCCTTGTTTTTACTGCCACA
ATAGCCTCAAAAACACTATAAAAAGGGTAAAAATGACGGCACAGCTAAGAATAAGAAAAACAAAACGCTA
TGACGATGAAGTGATTTACTCTGCGAAATTTCTTTATTTAAAGAAGTGGACGCCGAACGAAATCGCAAAG
GAACTGGGCTTAAATTCCGCCCGCCCGATCTACTACTGGGCGGAAAAATACAACTGGCGCAATCTGATTA
ATGAAAACGGCATTGAAGAATTGATCGCTCTGCGTATTATCACGCTCACCGAACGCGAAAACAAAACAGA
TCAAGAAATCAAAGAACTTGAGGCATTGATTGATAAAGATATTGAATACAAAAAACAACGCGCAAAGAAA
GCAGCCAGCGCGCAAAAAAGTGCGGTTACTTTATCAGAAAGTTTTGGCGATTTTGCGGATTCTGGTGACG
GCAACGAAAGCAAGCAAAAGAAAAGCAAAAAGCGGGCTAAAAATGACATCTCACACGTTACACCGGAAAT
GGTGCAACCTTTTGTTGATTCGCTATTTGACTATCAGAAACACTGTCGCGCGAATAAACATCATAGTGTA
CGGAATATTCTTAAATCTCGCCAAATTGGTGCGACGTATTATTTCGCGTTTGAAGCACTAGAGGACGCGA
TTTTCAATGGCGACAATCAAATATTCTTATCTGCGTCTAAACGACAAGCCGAAATTTTTAAAACGTATAT
TATCAAAATGGCACGCGAATATTTCGACGTCGAATTGAAAGGTAGCCCGATTATTTTAAGCAATGGCGCG
GAATTACACTTTTTAGCAACCAACGCCAACACATCGCAAGGGAATAGCGGGCATGTTTACGGCGACGAAT
ACGCTTGGATTAGAGATTTTGAGCGATTCAATACCGTATCTTCAGCAATGGCAACACATAAGCACTGGCG
TGAAACGTACTTTTCAACGCCGTCATCTAAATTTCACCCGTCTTACGCGTTTTGGTCTGGCGATATGTGG
AAAGAGGGCGATCCGAAACGTGCAAACGTGGTCTTTCCAAGTTTTGAAGAATTACGCGACGGCGGGCGCG
TTTGTCCTGACGGCACTTGGCGCTATGTAATCACAATTGAAGACGCGCTCAAAGGCGGCGCGGGCGTACT
TTTTGATATTGACGCGCTAAAACAAAAATATAGCAAATACGCGTTCGCCCAGCTTTTTATGTGCGTCTGG
GTCGATGACGCGGATTCTATTTTTAACATTAAAAAGCTATTGAAGTGCGGCGTGGATATTGCGAAATGGA
AAGATCACAACCCGAACGACGCACGACCGTTTGGGGCGCGTGAAGTGTGGGGCGGATATGATCCCGCGCA
TAGCGGCGACGGGGCTAGTTTTGTGATTGTTGCACCGCCGGCGTTACTGAAAGAAAAATACAGGGTATTA
GCGCGCTATCAATGGAACGGGCTTTCATATAAGTATCAAGCCGCGCAAATTAAGCAGTTATTTGAAAAAT
ATAATATGACTTATATCGGCATTGACGCGACGGGCGTCGGCTACGGCGTTTATGAACAAGTGAAAGAATT
TGCGGGGCGCAAAGCTGTGCCGCTTGTTTACAATCCGGAAAGCAAGACGGAAATGGTGCTAAAAGTCCAC
GACCTGGTGGAACACGAGCAAATAGAATGGGACGAAAACGAACGCGACATTGTGCCGTCTTTTTTAATGA
TTAAGCATACATCGACGAAAAGCGGCAACACTATGACGTTTGTCGCAGAAAGAACAGTAAAAACACAACA
CGCGGACGTATTCTTTGCAATTGCGAACGCTATTAATAATAAATCACTAACAGATAAGCCGCGTCGCAAG
TCGCGTGGCTGGAGAATGTAAAAAAATGGCTAAAAATAAACAAAAAGACGTAAAAAGCACGTCGATTATT
TCAATAAATGGCTCTGATTATTCTTATTCTGCCGCGCCCGCGCTGGATTATGTAGGGCTTATGCACGATG
ATATTTACAACTGCTTTATGCCACCAATCAATCGCCATGCGCTCGCAAAATTGCCGCACCAAAACGCGCA
ACACGGCGGAATCTTACACAGCCGCGCAAATATGGTTAGCGCTGGCTATATTGGCGGGGCTTTACTGTCA
AAAATTGATATGCGCGCTCTCTGTTTGAATTTAATTCAATTCGGCGACGTCGCGCTGTTGAAAATTCGTA
ATGCGTTCGGGCAAGTTGTTCGCTTGCACGTTTTATCGTCGCTTTATATGCGCGTCTGTAAAGACGGGAA
CTATAAATATTTAATGAAAAAGTCGCTTTATGATACAAAATCCGAAATTTACGAATACAACAAAAACGAC
GTTATTTTTATTAAATTATACGACCCCATGCAACAGGTATACGGCTCACCTGACTACGTGGGCGGGATTA
CTTCTGCGTTGTTAAACTCTGACGCAACGATATTCCGCCGCCGTTACTACTCAAACGGCGCGCATATGGG
CTTTATTTTGTATTCCACCGACCCTGATATGACCGAAGAAATGGAAGACGAAATCGCGGAAAGAATCCGC
GATTCGAAGGGTGTGGGGAATTTCCGCTCAATGTTCGTTAACATCGCCGGCGGTCATCCGGACGGCTTAA
AAGTGATCCCGATTGGCGACACGGGGCAAAAAGACGAATTTGCAAATATTAAAAACATTTCCGCGCAAGA
TGTGTTGACGTCGCACCGATTCCCACCCGGTCTAAGTGGGATTATTCCCGTTAACACGGCGGGGCTTGGC
GACCCGCTCAAAATCCGTGAGGCGTATCAAGCAGACGAAGTTTTACCGCTACAAGAGATTATTGCTGAAT
CTATTAATTCAGATTATGAAATTAAAAGTGCATTAAAAGTCAATTTTAAACAACCGGAAAAAAGGGATAA
AAATTAGCTTTTTTAACTGTATAAAATCACAGCCTTTTGATAGAATAGTCTCAATTTTTCAACGGTTAAA
GGATTGTTACAAATGGCTAGAACGCTTGATATTTATTGTAAAGTTTGTAATTCGAAAGCAACTGTTACGC
GCACTGAACGGATTCACAGTGAATACTCAAAATCTTATTGCACTTGTAAAAATCCGGCGTGTGGTCATAA
ATTTGTGTTAAATGTTGAGTTTAGTCATACAACAAAAACAAGTCTTTTAACAAAAGACGGACTATTAAGT
CTAATGATTAATCAATTATCTGATAAAGATAAACAAAAAATAAGAGAAATGTTAAATCAAGAAGAAAAGG
GCGTTTAAGCCCTTTTTTATTGTTCTTTTTTCGGCGGCGGGGGTGGTAAATCATATTAATTCATTTTTCT
TCACCCCAATTTTCACGCCGATTTGTCTCATTTTCTGCATTGAAATGTAGCTAGATTTCAGCGTATCAAG
CGGGTTGTCCGGCGCAAATAACACTAGCATTTGCCCCTTGTTATTCTGATCCACTTCTTCTCCTGTGCCG
TTGTGAACGAACGGCACGCGTCTATCAGTTATATAAACGATCTCTTTTGCGTTTCGCACGCATAAATTGA
ACCACTTTGTAGAATTATCGACGTTGAGCAACATCACAACCGTTTTTCTGTGTAACGTTGCCATTTCTAC
CGCCCGCATAACGAATGGCAATGGGTTTGAGTAAGGCGGATTGAACCAGCAGTTACGCCCCTCCCACATA
GTTTTTAATGTATTTTGTTCGGGTGTAATGTATTTTTTAACTTTCGTATTGTGCGCCATTGCGCACACAT
CAAGATCGAATTTGACATCGAAATAATGTTCAGCAAAGAAGAAAAGCCACCAAGGCCGCCCATAAGTCTT
TATCGTTTTTCTGCGTCTTCGAAACATTCATAAACTAGATCCTCAATTAATTTGTCGATATTTTCACGCG
TAATTTTCATTTGCTTTTGATCAGTTGTTTTCTTATTCATCGTAAAACTAACTTTATCTGATACGTCCAT
TTCAAAATAAGCGGGGCTTAGTCCCACTATAATTCCGCTTTCGATAAAATCTAATCGTGTGCGATCTCTC
GCCATTTCTTGCCATTTCTCTAGTGAGATTGTTATATTTCCCATACGTTACCCCTTGTTATTTTTTACAT
CTATTCTTGAATGTTTCATTTGTCTTTTCCTGAATTAATTTATCTATTGTTTTTCTATTCAAAATTATTC
TTTTTTCTCTGAAAGCATTTATTTTCTCGTGAATAATAAAACTAATCTGATTTGAAAAATCTGTGTTATA
AAATTCTTTATTCAAACTCTCTATTATTCTACTTTCAATAAAATCTAGCCTTACGCGATCTCGCACCATT
TCTTCAAACTCTCTCAAAGAAACTTCTACTTTTTTATTTTCATCAATCATTTTTAAACTTCCTTTTGTTC
AATACACTTTTGATATTCCATCATTCTATCTATGCCTTCTCTTACGCTTTCTGAATAAACTAAATCACAT
AGAATTGGATCTTCTCCTCCGTTACAATGTGATAATTCGAATCCGCCATTTTCCCCCGGTTTATCTTCAA
TAATCGTCACTCTGTAACACTCAATAAAATTCAATCTTTCTTTATCTTTCATTAAAGAATCAAAAAACTC
TTTTGTAATTTCTACTTTTTCCATAATTTACCCCTTGTTAGTTTAAAAAAATTGGTATTTCGCGCAAACG
ATCAAGGTGCGATTTTCCCGCGCTTTCACGTTCCACACGTTCTTTAATCGGATCAGTGATCACGATTTCA
TTATTTATCACTTGAATTTTGTTGCGTTCGTTTAATAAAAGCGGTTTTCCGCTCAATAAATGTTCAATTT
GTCGCGCGTGAAGTGGTAAACAGATCGGCGCGACTGCGTTTTTTATCTTTTGCTCAACAATTGAGCGGTT
ACAGTTACTGACACAAGTCCAAGGTGCGCGTACCGCGCTTTCTTGTGTTTCGCTACGCGAAACTTGGGCT
TTAGTGATCGCCCATTTTTTAAGACGTGTAAGCACTTTTCTGAAAGATATTTTGTTTTCTACCCCTTTGA
TCTTCTGACGTGTCTCGCCGTATTTATTCTGCTCCGTTTCGATATAGCTCAACTTGATCGGCTGGTCTTT
ACGCATAGCCATTGCGCCGCCTTGAATCTCGATATAAGACGCAAAGCACGATACATCAGCAACCGCGCGG
GCTTTTTCAATGATTTCATCTTCCGCTTGACCCGTTACTAAACGGCGCAATTCTCGCCAAACGCTGATTG
ACGCGCCGCCGTAGAATTGGAATTGACGGATTCCCCAAAGGCTTGCCCATGCGCGCACGCGGTGCGCGTT
TTCTTTTAGCGATAAATTCGGGTTTTCGTCTGACGTTTCGCCGTCTAATGCGAAACCGTTGATATTTTTT
GAAATGTATTTAGCAATGTATGCTGTCGCACTTCCTTTTTCTTTGTCGCATTCTTCAATTCTGCAACGGT
GTTTTAGCGCGCCTCGCTCGTTGCCGTCTTGCTCAAGTGCTTTTTTCTTGAATAAGCGGATCACTTCTGC
TTTATCTTCTGCTTTCACATAAACAAGCAAGTGCCAGTGCGGCGTGCCGTCGTGGTGTGGCTCTGTGACG
CGCATTCCATAAAATTTAATCTCGCGTTTTGCTAATAAAGCGCGGTATTGCGCCCAGACTTTATTAAGAT
ATTTTTGCGTATCGCGCGGATTGACGCCCGACCACTTTTTATTAAGATCTCCGCTACTGTGGGTTGCGTG
AAACGATGACGGGGCAGTAAGTGTTAAAAACAATGCCTCGTGCTCTTCTCGCTCCGCCCATTCTTCCAAA
CCACGCAAACGGCACATCATTTCATTGCGTCGATTGTCGGGATTTGACGATGATTTCAAGAACATTCCGA
AAAGTTCTATTTGTTCTTCTGGATCATCAATATTTGTTAAAATCATTGATTTTAAATAATCAAGATTTGT
TTTGATTTGTGTTTTCCAATTATTAAAACTTCCGTAAGAAATATAGCAACTTGCTTGCTTGCGTACTTCG
CCACACGCAATCGCGACGTGTTCAGTCATGCGCTTTTGAACGCGATTCATTGTTCTAAACCAGTATTTTT
CGCAAGCGATTTTCTGCAACGCAATATCTATTTTCTCGCCAGTTAAACGGCTCTTTTTCATTTCCCATGA
CGGCGCGGGGAATCCGATGTTTTCGCAAATTTGACCGCACTTTTGATACAATCTTAAAAATTCATCTTTC
ACGCCTTGCGCGCCAATTTCTTCCGCGCGCGGGGCTAAATCATTAATAAAGCTCATTAGCTCTTGTTCAA
ATGCTGTTGCTAGTGTTCGCGCGATCTCTTTGAGCTTTTCTGCGTTGATTAAGTAAAAAGGTAATTTTGC
TTTTTTGATTTGCGCTTTGGTGTATTGCTCAAAATTCGCGTCGATTTGTGCTGCACTTGTGTTTCTATCC
GGCGCAATGAGATCGTCTTGCGTGTAATAATCTTCATTAATACGATCGATGATCTCTTGTGAAATTGTGA
TCTGTTGTTCTATTTTAGTAAGAGATTGTGCGATCTCGCTTTCTAAATCCGCTCGCCATTTTGGCAAGTT
TTTGCTAAATGCAAGTAAAAAAGAAACGTTGATATGATAGCTGTTAAACGCTTTCTTTAAGCGTTCTTCC
AACACTTCGCGAATAAATAAATTAGCCGTCCGGCGTTGAATATTTCCCAAACGATATGCAATTGATCCGT
CATCTTTGACCGATCGATATGTTTTTAAATACAGTTTGCGGAAATACTCGCGCTGACGTTGACGCGGTAG
GTTTGCGATCAAGCGCTCGACAAGCTCATAGCCTTCTGGCGTTGTATTGAATAGCTCTAATTGTAGGTCT
GTGCGCGCACTATCCGGCGGTGTAATTACCTTTTCTTTATTGACTAGATCATAATGCGCTTTTTGCTCTA
AAAATCTGTTGTGACGGCGCTCATCAACTGCACGGGCGTTTTCTTCATAATTCCACACAAACGCACAAGC
GGGTGCGCGATTGCTCGCCCCCACTGATTTTGTGTTATTAAAATTATTCATAATTACGCCCACTTATATG
AATTTTCCTATTGTTGAGTGCGCCCGATATTGATTGCCTCTTTTAATTCGGCGCGCATTGCTGTGATAGT
CTTCGCCACATCTTCAAGCGTTGTCACGTCTTCGCTTTGAAGTTCCAAGCGGATCAGTGTATCAAGCAGA
TAATCCGGCGATTTTGTCGCGAGTGCTTTCACGCGTTCCCATGTGCCGTTATCTTGCAATTTCAATTGAT
AAAGAATTAAAAAATCATCTGTTGCTTTTAATTGATAGCGATTTGATAGTTCTATGATGTGTTGCTCTGC
CATTTTTCTTACTCCACTTTCACAATGATTAAATTTCTCGGATCGCGTCTTTCGATTTCTACTTTATAAA
AATAAACACGCTCAATTGTTTGCGCGTCCATGCCCTCGCGTGTTTCTACTTCTGATTCCCAACCAAACGC
GCTGCTTTTTCTTAATAAAACGAATTTCCCTTCTGGGTATGTTTTCTGCGTTCTATCTTCTCGTTTCTGC
ATTGTTATCACTTCTGGCGTGGCTACTTTTCTAAAAATTGAAGGAAACATATTGACCACCTTATTAATGA
ATTTTGCTTGTCGCTATGCGCGCAAACTCTGACGCGTTTTTGTAGTATGTACGGCATAATCTTGCTTTCT
CTGCGTGCTTTACGCGTTGCGCGATTGTTGGCGCACGCTTGGCAAGCGTTAAATAGGCGTCGTGGGAATC
TTTGAAATAAAACATGAATTGATTTGCTTTTTTTACATTCACTTTAATATTGGCGGTTTGCATAGTTCAC
CTCTTCGTCAATTAGATAAAATTCGTTAATGCTTATGCATTGCGGCAATCGGTTCGATATTTTTCTGATT
TTCTGATATGCTTTTGCGATCTTTCTCATTCCCTCTCGTGTAAAATCTCTTAAATACTTCGGTTGTTTTC
CTGGATTTACTTGATCCATTTGATCGACTTGCGCAAGCGCAAAAATGATTTCTTTCTCATCTTGTGGCAT
TCTGTCAAAAAAACGCTCCACGCGATAATTGCTAACATTTAGTTGTTTACGCGCTTGCGCCAACGCTTGA
TCCCGTGCCTTTATGATTTCCTCATTCATAAGAAATCCCCCAAATAGTTGCGCCCTCCAATCTGCTTTGT
TTACCCGTTTTGCTATAAAGTGCTGTCTTTTTAATTTGGGCAATTCTAGTTTTCTGTTTGTCTAATTTCG
GTTTTAAGCTTGATTGAATGGAATCATCTTCATTTTGTATTTTGATTGACATTACGAATTGCATTGCGCA
TACCTCTATTTTTGCGGTATTCTTCGTTGCATATTTCCCAAATTGCATTACGAAAATTAAGGTAGTCTTG
ATATGTTTGATTCGAAAGTAGAAACTCCTGAATCGCAAAAAGAACATTTGCGGGTGTTGTCTTTAAAAGT
GGCATTTTTAGAAACGTTAAATCGTTCTCTAATTCGTTCTCTTGCTCGCACTGACCCTCGTTTTGTCGAT
TTGCTTGAGTTGGAACTTCTTGAGAAAGTGAACGTAATTGCTGAAACAGATCCGCAAATCGCCCAGGCGA
TTGAAAGTTATCTTGTTGATCTGTTGAAGAATTGATAATAATTAATTTGCTCATAAGTCTTACCCCTAAA
ACTTTTTGAAAACTGACCGCACTTTTGTGCGGTTTTTTATTGTTGATTCGCTGCCTGTTGCGCTAGTGCG
ATTAAATTGATTAATACTTTCTCTTTCGGCGACTTTCTCGGCAAAATGGGCAATTTCCCTGCCTTTAACT
GGTCGTTGATTGTCCCCATGGGCAAGCCCGTTCTTTTCTTATATTCGTCTTTTGTCACGAATGGCGTATC
TAACTGTATGTTTATACAAATTGCATTTTGTGTTGTCATACTGTATAACCTCTATTGAATATTAATGAAT
ATTAGCGGATATCGCATTTGCAATATAATAATACTATATTTCATTTGCGATATTCAAGAGTAATTTTATT
GCATTTGAGTTTAAGGATTATTTATGAGTAATTTCAGCGGAGGTAAGGAAGTTATAGAACGGATCAAAAA
AGCGTATGGATTTACAAAACAAATAGATCTTGCTAAACACTTATCTATCCCTCAAAGTACCTTTGCGACG
TGGGGTTCTCGTGGTATTTTCCCTGCCGAACTTGTTATACGTTGTGTTATCGAAACGGGCGCAAGACTAG
AATATGTAGCACGCGGAATTGAGCCTATTTTTGATGATTCAATGAATATGAAATATTTTCAATCATTCAA
TTTAGAAAGTGGAAAATTATTCATAAATGAAAATAAGCCGTTTTTACTTCCACTTTTACCCAATCTTGAT
AGCCGTGAAAGCTACGATCACCTCTTTTGTGTAAGTGAAAACAACCGCACTTTTTTTATTAATCCAAACT
ACGACACGCTGACCGACGGAGAGTATTTCGTACTTGTTGAAAACTCGCATTTAATCCGCTATTTAACGGT
ATTGCCAGGCGGAAAAGTGCGCGTTGACGGCGGGAAATTCTCGTTTGAATGTGATCTTGTGGATATTGAG
ATTAAGGGAAAAGTTATCTTAAAAATGGAGAAGTGCTAATGAAACCCGCGCTAATTCTTGCTTTGTTGCC
GTTTTCTGTTGTTGCTAAAGAATATATGCCGCTTTTAATTAGTAGCGGTTCGATGAATAACAAGCCCGCT
ATTTCGCTATATTTCGGCGACAATTCAGAACGTGATTATTTTGAATTTACTATGCACTGTAACTTATTCG
ATAGCCCAGACGCCCCCGACTTTACTATCTACGATGACGGTGCACCGGCTATGAAATTAACTCATTATAA
AAACGGGACATATTTTCCCAACTCGTCAAAACTTGGCACGCATACTGATTTAAAACTTTCTGTAAATAAA
GAGAAAAAGCAAGTTATTTTCAACATTAGCGGAACAGTGCTTGATGTTGAAAGACAAAAACTCATTGAGA
TAAGCCCACACGATGTTGCTTTGTCAAGATCGCAGTGGGGTGATGTTAAAAAACATTGTTCAGTTAAATA
GAAATGGGCGTAAGAAAAGACAGTACAAAAGGCGGGAAATGGCTTGCGGAGTTTTATCACGACGGCAAGC
GTGTGCGCAAGTGGTTTGCGACAAAAGGCGAGGCGACCCGTTTTTTTAATCAAGAACAAGCAAAGAACGC
AACGCAAAGTGAAAACGTTCGTGTAGTGCTATCTAATGATCTTGCTCCATTGAGTCACTACGCTCATGAG
TGGTATGAACTGTACGGGCAAACGCTGAACGACGGGCAAGCCCGCTTAAATAAATTATTAAATCTTTGCT
CACACCTTGGCGACCCGCCAGCAAATAAATTCACTACGCAAGACTTTGCGGAATATCGAAAAAAACGGCT
TGCGGGTAAGTTTTCAGCAGACCCTAAGCGACCACCGAAACAATCTACTGTTAATCGCGAACACGCGTAC
TTACGTGCGGTTTTCAATGAGCTAAAATCACTTGGTAAGTGGTCTGGCGATAATCCGCTAAGTGAGATCT
CACTTTTCAAAGAAAATGAAACTGAACTCGCGTTTTTATTTGGCGATGAAATTCGGCGCTTAATTGACGA
ATGTGATAATTCAAGAAATAAAGATCTAGGTTTAATCACGCGCATTTGTTTAGCAACTGGGGCGCGGTGG
AGTGAGGCGGAGCAATTAAAACAAGCGCAAGTGATCCCGTATAAAATCACTTACATCAACACGAAAAGCG
GGAAAAATAGAACAATTCCAATTAGTCCTGAATTATATAATATGCTGCCACAACGTCGAGGGCGATTGTT
CGGTGACGCCTATGAATCTTTCGAGAACGCAGTAGATCGGGCGGGCATTGACTTACCAAAAGGTCAATTG
ACGCACGTTTTACGCCATACTTTCGCCAGTCACTTTATGATGAACGGGGGAAATATTTTAGTATTAAAAG
AGATTCTCGGACACTCAACAATTGAAATGACAATGAAGTATGCACATTTCGCGCCATCGCATTTAGAAAG
CGCCGTTTCTCTAAATCCGCTCACTAACCCTTCAAAAAAACGCTAAAAAGGGATTTATTTTAAAAATCCC
TTGTTCTTTTCTTAAAATAAAATTACATTTTTGTGGCTTTCTTGGTGGCTGTTATCGCTAATATTCATCA
TTATTTGTTAATATACGTTATTGTTAAATGATTAATTTTTCACAAGTATTTGATTTCAAAGAATATTAGA
AAGGATTTAAAATCCCTCGCTTTTCGAAGCGTGCCAGTTCAAGTCTGGCCTCGGGCACCATTTAAAATAT
CAATGAAATCAGCAATCCAGTCGCTTAACGCGGCTTTTTTTGTATCTAAAATTTCCTGTTTTTCTTAATC
TTTCACTTAGTCGCTATTTGATAGCCGTGATTTTCTTTATTAATATTTTATATACAAGCCAAATGGTGAC
CAATCGTGCCGCCTGCTCATGCTTCAAATGCTCTCTATCACTCATATATGCTTTTCATCCGTATTTAGTT
TATCTTACGCATGCTAAAAAACGGCATTTCTAGTCTACTTTAACGATCACAAATAGAGCGTGTTTTTCGC
TTTCTGCTTTCTTCCTTCTCCACTTATATCACATCAATAATCCTTATACGTCCTTATTCCTGTGACAAGG
CGACAACAGGCTTTAATCTTGCGGCATTACGCGCAGGAAAATAACCAAAGATCATGCCGATCATTGACGA
ACAAACAAAAGCAATCAAAAAGGAAGAAAACGTAAATTGCATTTTAATACTGTCAGTGAATGCAGAAAAA
AGTCCCCCCAATAATAAAGAAAGTAATACGCCCAACATACCACCAAGTAAGCTCACACTCGCTGATTCAA
TCAGGAACTGGTGTAAAATATCTTTCTCTTTTGCACCGACAGCAACACGAATACCGATTTCACGAGTTCT
CTCTATAACAGAAACTAGCATGATATTCATTACCCCAATCCCCCTACAACTAACGAAATAAACGCAATAG
ACGAGATCATCATCGTCAACGTTTGGGTCGTACGCTGAAGAGATTGTAAAAACTTACGACTGCTAAAAGT
AAAGAAATCTTTCCTACCATGTTGTATGGTTAATAAATCAATAATAGCTTTTTCTGCCAGATCTGGAGCA
ATATGCTCTTTAACTTGTACCGTAATCTGTTGAAAATAAGACTGATTGTATAACCGGCTCACGACAGTGT
TATAAGGTAACCATATTGTGGCACGTTGTCCCTCTATATTTTGAGGAGGCGTTTCTACTACCCCGACAAT
CAAAATCGGAATTTGCCCAATAAAAACCGTTTTTCCGACCGCACTTTCCGTCCCAAAGATGACCTGCTGT
GATTTTTTATCAATCACACTAACCGCTTGATGAGTTGCCATATCGTGAGCATTAAACCAACGTCCACTGA
GCAACCTGTGCTTTCTGAGTTGGAAAAAAGCGTCACTTACGCCATAAACTGACGCATTCACTGTTCTATT
TAAGAAACGTAACGGTAGATCGACTGAAATCTGAGGTGTAGCCCCTTTTAAGTAAGGTTGTTGGCGTAAG
AGTGCTAAATCAACCTGATTGAGCGTTTGAATTTTTATCGCATCGGGATCACCCCAATTCTTTCCTGGAT
AGATATCAATTGTATTATTGCCTAACGCACTAAACTCAGCTAAAACTTTATTTTTTGCGCCTTCCCCTAA
CGCAATGACACACACTACCGCAGCAATGCCAATAATAATGCCGAGCATCGTAAGTAATGTTCTGATTTTA
TGCGCAAACATCATGTGCATTGCCATCAAAAAAGCCGCATGATAACGGCGTAGCGTAGCCAAATAATGCA
TTGAAGAGAGCTGAGGTGTCACTTCTTGAGCGGATGATTTCATTAGGTTTTGAGTCACGCCACTATCCGC
AATAATCTCACCGTCTTTCATTGTGATAATTCTGTCTGCATGCGATGCAATTTGCATATCATGCGTAATC
AAAACAACCGTATGTCCCTGATGATTCAAGGTCTTCAGTACAGATAAAACTTCCTGACTGCTTTGACTGT
CTAATGCTCCAGTAGGCTCATCAGCTAAAATAATCTCACCGCCATTCATCAATGCCCGTGCAATGCTCAC
ACGCTGTTGCTGCCCACCGGAAAGTTGAGAAGGTTTATGCTTTAACTGATTTTCTAATCCCAAACGACAC
AATAATTTTTGTGCTCGTTCAATCCGCTTTTCCTTCTCCATAGCAGAATAAATAGCCGGTATTTCGACAT
TTTCTACTGCAGTGAGATGAGGCAATAAATGATAACGCTGGAAAACAAAGCCAAAGTGGTAACAGCGTAA
ATCCGCCAATTCATCAGAGGATAATGTGCTGATCTGACGACCTCGAAAAAGATACTCACCATCATCCGCC
TGATCAAGTACACCTAATAGATTCATTAAGGTCGATTTCCCCGATCCCGAAGCCCCTACGATCGCTACCA
TTTCACCAGCATAAATCTTAAGATTGATCGACTTTAATACTGTCGTTTCAGTATCGCCATGACCATAACG
ACGCACAATATTTTTCAATTCAATTAAAGGTTGATTCAT


>3	 699005-741338
TTAGTCGTTTTTTACTTGTCCACCAGCAAACATATACGGATTCACAGACTGTCCGTCATGCTGGTAATCT
TCTGGTTGTGACTGCACTAACTGATTTAACACCCAGTCATGCGCACTTTCGCCACGTTCTGGAACTGAGT
TCAAGTAAAACGAATTAAAAGAAAGTGCTTTTTTATTTCCATCTTTCGCTTTTTTAGATACATAGCTCGC
TGTAGTCGAAGTCACGGAGCTGTTGTTGTAGTCAACGGTAAATGACACTAGCTCGTGATAGCTTGCGTTT
GCGCCAGTTTGTGAATCTTCAATTGTTTTTTCGATGTATTTCATTGTGTTTTCCTTTTAGTAAAAATAAA
GCCCTAGAAATAGGGCTTAAATTATGAGAAAGAAATTGTGCCAGTATCTGATAGGGCGTAGCTTATAATG
AGTAAGTTTTTGTCCGGATCGACTGGTGTGGCACGCTCATTGTTCTGTAAGTACGTACCGACTCTTTCAT
ATTTTTTAGTAAAAGCTTGATTTGCTTTTAATACAAAAGATAGTTCGTCGCCTATTTTTACATATCGATC
GACGGGATATGGATCAATGCTGATCGTTGTTGCATAAATTGGAACGTAAACAGTACCATATCGAGTTCTG
TCACCATCACGGTGGTAAACGCTATATGCGTATCTAACACTACGTGTCCCTGTCTTAGTCATTGTTGCAA
CGATTTGCTCAATAACACCACCGCCAATCAGTTTCGTTACTTCCAGCTCACCTTTAAATCGACCAGTCGC
ACCGTCTAATCTGCCACTGAATACGCCATTTTTGGCTGTTAAATTCCCGGCGCTATCAACAGTAAAGTTT
CCATTTCCGATGTCGATACTTCCGCCAGTAAACGAACCGCCATTCACTACACCGCCATTAATATTTGGAG
CTGTGATTGTGCTATTCGCTTGAATCTTGTTACCAGTGATTGAATCATCAACGATTAAATCGCCAGCCAA
AGCAACTTGTGAACGTCCGTTGTGTGTTGAAATGACAAATGGAGTTTTTAATGCGTTACTGTAAGCGCGT
GAAATTATTTGCATAAACTCGTAAAATTATTTGCATAACACAATGATACCAGACTATGCAAATAAAAACA
CAATTTAAAAAAATTAAAAGCCCCTTTAAAATAGTTTTAAAGGGCTTTTTTATCACTTAGAACTTATAAA
TGAGATTATCTTCATATTTCCCGCTGTAACTTGCTGAAGTATTAACAATAATCCTCTTGTAGCCTTCAAA
TGTCTGCCAGTTATCTGTTTTATCTTCTTGTGTATAATCTAAAAAACGAATGAACTCCGATTTAGTTGAA
CTGAAGAAAATAAAAGGTGGCTTAGTTAAATGGATCAACCTCAAAAAGTCGATAAGATCAAAATAAGTTG
CCTGCCTGTAGCTTTCTTGCCTTGTGCAAAGGTAAGGTGGGGCGAGCACTATTAAAACCTTTTCTTTATT
CTGAAATTTCGGCAACAGTTGATGAAAAGACTCACTAACAACTTCCAAGCCCTCTAGATAACCTTCTGTG
AGTACATAGTCAGTTTTTCGAACGCAATTATAAAAACGCTGCTTAAATAATTCGTGTAAAGAGCCGACTT
GCTGACCGCTAAAAAGTAGCCAAGAAGACAGGCAATTTACATCTTTATAACCATTAAATCTATTGATTTT
ATTAATAATTTCCTCTTTTAATCGCTTGTTAATGAGTTTATTTTTTGGTATAATTCCATTAACAGTTTGA
TAGAGTATTTCACGTAATTGATTAGTTTCAGCTATGTGATTTAATCTTTCTGTGTATCTGTCAAAATCAT
TGTAAATCACTCTTGCTTTCGGTTTTAAACGCTTTGCAGTGTGACTTAATAAGCCACTTCCGCCGAACAC
ATCAATAATTGTCCAACCTTCGCCATCCCCTTGAATATTTTCATCCAAGACTTGTTCAAAATGCTTGAGA
AACATTCGTTTCTGACCTACGAACGGCAATGGGGCTTGTTTGAATTGTTTTGCCATAATTTAGCTCCTTT
AAATTATGGCGTTCTGGCATTCAAGTGATGCTCTGACACTCTGATTTGATTAATTGAATTGATTAATTTT
TTTACAACGTACGCATTTAATTTGTAATGATTGTACATCTTTTGCTCGCGCGAGTAGCTTTTTACAGCAC
TCGCAACGAAATTCTTTTACTTTCTGCATATTAGTTACCACATTTTTTTATTGTTTTGCTAAAATGCCAC
GGTCTAGCTAGACGTTGTGGCACATGGCTATATGCAGGATGTCTCTGCGTAGCTGATACAGTGAGCAGTG
CGAATGCTCGCTGTATCGCCACTTCTAGCTGACATCAAACAATATCTAGCGCACTCTCGCAATCAGCATA
GAATGAACCATTACTATTGTGCCAGTGAACAGCAGGTAACTCGTCATCAATATACTCAACAACGAGTAAT
TTGCCGAAATCGCTAATAAACACGATTTCTGCATCATTTCCATTTCGTAGTTTAACTTTTTGTCCTTTTT
CCATTTTTACCCCTTTTTAAATATTGCTGATAATGCATTTGGGCTGAATACATGCGTTCCATCGTCATGC
TAACTTCTTTGTCTTTGTTAAAATCAACACGATACTCTCCCCCGTCCTAAGCTCCGACGGTATAGTACCT
TGTATGTGAATTTTGGTTTGTTTTTCACTCTGCAAAAACGCCACTCTCTCCACCGCAAGCTTATGCTCTT
GGTCATTGTGCGGATAAATCAAGCTCCAACCTTGCTCGCTATCTTGTGTGTGCTCTTTTATACCTGAAAC
AGGAAGACCCTCAATGATTAACACATTCCCGACTATCTTGTTAATCACTAAAGCAACACGGACTAAGTTA
ATTTTCATTTCACTTAAATCTTGTTTATAGCATGCTACACCTTCTCCCACTTCCGCCATATCAATATCAC
CTTCAACGCCTCTATAAAACAAGCTTCGCTTTCTAATCGGCTGTTGAATATTATGATATCCTCTCGATTT
TTCAATAAAGTGCTTCGGATAGCGCACCACAAAACGTAAATAATCAAAAACTTGGTTTTCCGTATCATTT
CCTGAAGTGATTAACACCCTTACATAGCGCACCTGCTCAGAGATAATCGTAAAATTAGCATGACTCACAT
TGCGGTCCATCTTGTATTTGTTTCCATCGACTTTGAGTTGTCCTGATTTTATATGACTATCTAACGCTGT
AGTAATCGGTGCTTTGTTTTCATCAAACAATTCCACTCCCAAACGGAAGTGCGATGCATCTGAACTTAAA
TCAAACATCGTTCCGATTCTTACGTGTATGAATTGGCTTTGTTTATAGACTTCAGCAAAATTTTGCAACA
GTTTAAAACTACCACTAATAAGCTGCTTAATACCATTCACCCCTTCAATATCGGTTGTGTATTTCATGGG
AAAGGTCGCTTTATTGAGCGTTGAGACAAAAGATGTCGTTTGTGACAAAGCAAATAAACACGCTTCATCT
GAATAAGTTTCTTGTATATGACTCACAACATTGTCTACTCCCTTATCCGTCACCTTCACCATGTCGTAAT
GCACACCGTAGGGGGTATTTGTGAATTCTGGACTTGATACCCAGCTCGCAATGATTCTGTTTGAAAAGGC
GTTTTCCGAAAACGAAATCGTTAATAACTCATCCGGATTTTTCGGATTACGCTCAAAACGCGCATCCTCA
ATTGTGTTGCTTGAGCCATTTTCAATATTTATCGTTTGCCCTCCCTCCAAACAACCTCGTCTAATTAAAT
TATGATTATGGCGATACTCACCATCAATGAGTATACCTGCCCGGAAGCCCTCTTTTAATGCTCTAAAGCG
TTGTGCATTAATGACATTTTCATTTACCCAACCCCGCCCTTTGCCTGTAATGTGTAAAGTAGATAACACA
TCAATATCAAATCGATTATAACCCGTTGAAGAAACCTCCACGCCTTTAAAATCAACTTGTTGCTCATTTT
GCTCTGTTGTTGCGTAAATCTGAACACAGCCCGTTTCTCCAATCTTTAAATTGGTCGATTTTAAACCCGC
TAAGCATATCGCGGGAGCATCCTCTGTCGGCTCTAACCACATGACCAAATTAATAAAATTGTTGTGCGAT
TGCGTGAGTGTTATCGCATTTTCTGCCCAAGTAATAATGGGTTTACTTTTGTTCTCTGGGGTCATTTTCG
CATAAAGCTTACCGTTTAATTCAATCCCCCCAACACCTGAAAGAAATAATGGCTTATTGATGAAATAAGT
GGACGCTTCAGACGTAATTATCTTCTTGTGCTCACCCGCATATTTAAACGCATTTTCAAACGCGATTGTC
GCGTCTTCATCTGATTTTGCGCCAAAATCGACCACATCCACACGATCATCAAATATCCGTTTCCAACGCG
CTGTATTGTTCAACACAACAAAACAACTTCCTCCATCATCTGCTGTCGTTAAATCTTGCAAATCCGCCAC
AAACTCACCACCGCCTGTTGTGCCGCCTTCATAGTACGCATCCACCAAAATACGCTGTCCGTGTTTACTG
GGAACGACTTTGCGTAACATCTCTACTGATTTACAACGACCAACATGTTTGTATCCATCCGCATTAGCGA
GGGATGAAAATCGATTTTCTACAATATCACGTACCTTTTTAACAGCATAACTCGTTGCAATAGTGTCTGA
ACTTGAGCTGTTATCAGCATTTGATTTCTTGCTGTTTGGAATATAGTTATTTAGCGCATTTCTCACAGCA
ATCACTAACGCTTTAACAACATTTACTGCTTTCGGTGTTGCTGCTTTATCTTCAGCAGTTGAATCCGTGC
TAGAGTCAAGTTGGACCTCGCCACTTTGTGTTAAACTTGCCGCTCTGCGCTTGTTCTCAATAATTTGCAC
AATAGCATCATAAATTTGTGTTTTTTTCGCTGGGTCCGGCTCAAGTTCCACTTGCTGTAATAAATACTTA
AATTCATCGCCGAAATCGCGAATATGTTCTTGCACATCATTGAGCCACGTATCAGTGACTCGCGTGCCCT
GTTCGCCTGTGGCGGGGTTTCCATTGTGAAATTGCCCATCATTTGATTGAATTTTCTGTAACAAATCTCT
CATGTTTTATCTCTCTTGATATGCAAAATAGCAGTAAGTGTGAGCCGGTTTTAAGTCTTTAAAAAACTCT
TCAATGATGGGGTCTCCAAATGTCACTAAGTGGTCGCCGGCAACCGAAGTACCTGCACGAAAATAAACAA
TATTGTCATCACCATCGATCACCGTGACACGCCACATAAAAATTAAACTCTCGCGGGGTTCATTTTGAAA
AATATCCACGTCACCAAGGTTAGGTAAGTCGTTTTGAAGCGGCGAGAACTCTTTAATTTCAATTTGATAA
CCAATACTTTCAGCCAGTTTCTTAAAATACGGGATGGAAAGCCCGCCAATGGCGTTTAATTGGATAATCA
CCCGCTTAACACGCTCTTGATAATTCTTCGATAAATCTGTTTTAATACCACAAACCCGCTCCCAATCGGC
AAGCATTTGCCCAGATGTGGCAGGTTCAATCGCATTTAACATATCAACTGCACTTTGTTGTACTCTATCA
AATACGTTACCGTCCACTTCACATTGAATAAGAAATTGCTTGCCGTTTACGTTATACGAAATGGGTGGGT
AGAGTGTGCTAAGTGCGTGTTTATGTGACATCATCAACTCATCTCCGTGACGGTCACCGTGCCAAGTCTA
AACCACTCAATTTTGCTCACCACATCCGCTTTTTTATTTGCCGTTGGTGTTGTAAAACGTCTATCAACAA
CACCAATTAAGTTATTCACAACAGCTTCGCATTGCGACACAATAAGATCGTCACCGGGAATAAGCGTATT
GAAGTAGTCTGAGAGAGCTTTTTGAATAGCAACTTTAATCTCGGCTAACGTAATGCCAGAAATTTTCACT
TGAATATCGAAGTTCACTTTTGTCACATCCGGCTTAACAACTTTTGATTCTTTTGCGGTGACGGGTCTCA
CTTCATCAATAAACGCTTGGCAACGTTCAATTGTTTCACTGCTTGGCAAGTCGTTATTCGATGTAATAGC
GATATCAACAGTGCCAAGTCCACGTCGTAGTGGGTAAACATAAGCCGCGTCCACACCGTCAACGGATAAC
GCCCAGTTGCGGTAGTCATAACGATTTCCACCTGCCGGTGGTCGTCGAATAAGTTCTAATAATCGCTCTA
ATAATGACGTATCACTTTCTGCATCCGTCCCGCCAACCACATTTGAAAGTGTGACATCAGTTTGCACGCC
AACTGGCGCAGACATAAAGCTTGCTTTTGTAGCTTGCGTGATATTTTGACTAGACCCTGTTTCAAGCGAA
CGTACAGCAACAGTGACTGTCCCGCTTGAATCAATCACCGCACTTTCTGTCGTTTCATAAAAGCGATTGT
CTTCGGTTTTAATTAGAAGACCGATTCTAATTTGTGAATGCTCGTTTCCCGCAATCACTGCACTGCGCCC
GCTTGCATAAGTTGCATTACGTCTGCGAATGCCACGTAAGCTTGCGTGCTTTTCTAAAAAAGCAGTATCT
GCGGTGTCTGGGAAAAATTGTTTAATAATCCATTTCTGATGCGCATATAACCCTTCAGCAACTGCACTTA
ATGCACTTGCGCGTGCGAAATTATCGCTGTCTTCGCTTATATCAGCATTGGGTTCTAACGATTGATAATC
GCGTAAAATAGCGTTGCGGATGTCTTCAAGCGTCGGGACTAAAAGCATACTTTAAACACCTTTTAAATGA
GTTTTACGGGGTGTTTAAATTCAAAAGCATTACCCCGATTATCTTTAACTGAAATCAAAAGAAGTAGAAT
GCCGTTTTTGGGTTGCTTGTAACTGACTGTAACTTCACTTGCACGTCCGTCATCGAGTAACGGTTTTAAC
GCTTCTTCAGCGTATTGCTGTGCAAGCAAGCCCACGCGCTCTACATCTTTCTCTCTTTGAATTAGGTGGA
GCAGAGAACCTACACGCCCATCTGCCCAATACGCGCCTAGTGGTGTTGTTAGTCTGATATACACGGCATT
TTGCAGTGTACTGATTTGCTTACTTGTGTAGTCGCCTGTAAGCGGGCTGATTTCTCTGTCCATGTTGCTA
GCATATGAAAAAAAAGTAAAAAAAAAGCGGTGAGGGACTTCAACACCGCTTGCGTTATTTAAATATTATT
AATTCGGTGCACCGGTATTGCCACCACTGTCACCCGGATGAGTGTGACTTACAAGTGATTTACCATTTGC
GACAACATCACCGCTCGTTGTAAAGTCACCGCCAGATTGCTCAACATCTCCGCTAAATGACGCACCACTT
CCACCTTGGACCGCCATACCGCCATTACCATTAATTTTCCCTTGGGCTGTGAGAACAGCAGACGTCTCAA
GCTTGGGCGTAGTAAAATCAGCTGATGCGCTTGCGTTGACTTGATATGTCTTGCAATTCAGTTTAAACGT
GTCACAATCCACTTCAACCAAGCGCCCCTGTTTTAAAATAATTGTACTGCCGCTTTGGTCGTAGAGTGCA
GTCTCGCCATTTTCCAGATTTTTAACCCGGAAAGCACCATTCTCCGTTGCAATGATAATACTGTGCGTTG
TTTTACCGCCCACGGGCACAACCACCACTTGCGTGCCGGCAGGTGGCACAGACGTAAAACCGAATTGTTG
CATCAGCTCCACATCTTGCAACGTTTCGCCCGCCAGTCCAGACACCTGTGCTTTCTGGATATTATCACCA
CTTTTCACAAGATTGAGCACGCCACGGAACACTTGTCGCACATCCGCAAGCATTGCACCTGTTTTTTCTT
GAATTTTCTTTGTCAAATTACGCATAATTATTTATCCAATACAATGAGATCACCTTGATTTTTCTTCCCC
TTACGCTTACGCGCTTTATCTGCTTTTGCTTTGTATGCATCCGGTGTCCAAATTCCGTCTTGTTTAAAAC
GTAACTCTGTCTGTGTGCCGTTTGCGCGAGAAAGCATAAATCGACGCCCCATTAAAAAGAAAATAGCATC
AATATCGTACTCCTCACAGATAATATGTACACGTTGCCCCGGTTGCCACAGCGTGCCATCTTGTGTTTTA
TGGTCCGGTATTGTAACCGTCAGAGTAAAGCCTTCTAAAATGCTGTCTGCGATGTATTTTTTCGCCCATT
TTTTAAGAGAGGTTAAGTCCTCAACATCAGGCACGACAACGGTTTTCGGTTTATAGGTCTTCATTGATTC
ATCTTTATAAACCCATTTTAAATCGTTTTTATTATCGTCACCTGAACGCCCGTGGCGTTGTGCTAGAAAT
GTAATCTCACTGAAACGCTGTGACACATCAAAGACCAAATTTGCACTTGAGAAGTTATTTCGCTCACCGT
TTTTCATACAACAAAGTGTAGCAACTGGCGGGGTAGAATAATCTGCGCCACCTACGATCAGTACACCTTT
TGGATCAAACCATGTATGTAAGCCTGCAGAGTTTGCACAACGCTTCACTGCATTCCAAGCCGTTTCACCA
ATATCAATATCCACTTTATCAAGTGTTGGGTTATTTTCTGCTTTTAATTCCACATTTTTAATCCCAAGTG
GCGCGACGATTTTTTTCACAGCATCAAGCACAGTTAACCCTTTAACATTAGTAATAGGTGCCGAGCAATC
GACTAAAATCGCCGCTTTATCACGTCCAGTTAAATGAAATGTACGATTTGTTTTATTAATGGAATGCTGT
GTCGTATCTACAATACCTGTTATGACTAATTGCTCATTAATCATGACTTTCACTTCTTTACCCGTAAAAT
TGGGGATCACCGTATCCGTTGACGGCGTGCCGATATCGAATCGAAAAGCGTCTGCCGCAATTAAAAAATC
ACTATCAATATCATAAGACTTCCAACTTTTATGCTGTTTTCCATCAATTTCAACCACAATTTCATTTTCA
AATGGGTAGTTATAATTCACTTCATTTTGCATAACTATTTAATACCTCGCCTTTCGTAATAAAATTTGGA
TAGCGAATTTGTGGATTAAGCCGCAACAACTCATTTGCGCGTCGATAATCACCGTAAAACTCGTGCGCGA
CTTGCTGAAGCGTGCCGTTGATTTCAACTGTACGAATCACCAAGGGTGGCTTACGATTAATCGCACTTAA
TGCAAGCTTCGTTATTTTTTTTCCTTGATTACGCAATCTCTCACTCACTAAATGCAACTTGGTATAGATA
CCGGTATTCGGCATTGTCACCGTAAAGCTCGGAGTAACTTCTTGTGCAAATGCGCGAACAGTATTGAGAT
TTTTTAAAATCTGTAAGCGCACTTTTGTTGCGATATACTCGATATCACTTGGCAACATCGTGTCATCTTC
AATAAAGTCTGTTGCAATTTTCATCAGTGCAGCTGTACAAGCAAGCTGCATTGCGGCGTTAATCTCTCTC
GTATCTCGTTCACTTAATGCGCTAGTCAGCGATTTAAGATTCACTTTTCTATTTGCACTGGCGTTCTTGC
CCGTTACTAAAATAGTCGGTATTTCGTCAATTTGATCAATTGTGCGTAACACTTCGTCAAACTTCGCACG
TTGAGTTAAATCTTGACGCTGTGCAATCTGTGTTAGACCAATTTCAATCATCTCGAAAATATCTTTACAA
GCTTGCGATGATTGCGTTTTAAACTTATCTGCAGTCGTACTTGCGGGCGTGTTAAACTTCGCTTTATCAA
GCGTAAATAAGTCACGTAAATGCTCATAACATCCGAAAATCGCACCGAATGTACCGAGTAGTCTTGCTTT
AAAATTCGCCGCTAAACTAATCCCCTCCATCACTTCAGCAAAAAATGCCAAACAATCATCGATAAAATCC
TCAATTGCTGATAAAAAGTCATCAATTAAGCCAAATAGGGCGTTATTAAACAAGAAAATCGGCTTAGCAG
GTGTTGCTTCACGGAAAATTAAATTCAATGTGACATAATCGGTATATTCTGCGTCGTGGTAGAAATTAGC
AGACGTACAAATCATATTTTGCAAACGCCCCCGAATTGGGTGTGTTAATACATCCGCCCCTTGTTTTTTG
AGTACTTCTAAAAACTTTTTAAAATCTGAATAATACCCTTCACCATAAAATACTGCACTAAGTCTCACTT
CAAGCGGATTTAAGCCTAAATCTTCAATATCTGCGCCATTCACAAACGGGTAAGCGTGTTCAACCACGGC
ACGCTCAACACTGTCTTCAATATTAAACACATCAAAGCGCACACCGCGATATGACGCACGCTGTACTGGC
ATAGTCCAACCTTTCATAGTTACTCCCGATTAAATTGTCTATATTGATTTTCTGATACGGTTTCAGCCAC
GGCACGCCCATCTAGCTCTACTGTGATGTGCGTTTGAATCGTATGCTGTTGATTCTCTACTGCTTGCTTT
AATCCGCTTTGAATCTGATTGCCGAATTGCTGTAAGTCTGTTTGTGTCAGCTCTGCAATGCGTGCATTAC
CACTTTCTACTCGCGCATCATATTGTGCTTGTGTTAGTGTACCTTGATTAAGTCTAGCCTTTGCAATCGC
TTGATTGCGTTGAATATCAGCAATTGCATAAGCCCCGTGATAGTTCACATTTGATGTTTTAAATGACGTT
GTCGGCGTGTATTGAAATTTATTGACAGAATGCCCGCTCATCGCGATATTCGCTTTTTCTTGCGCTTTCT
CACGTTTTTCTTTGATTGCTTCTTGTTGTGCAAAATAGTCATCGTGATTATCTGATGCTATCGCAAGCCC
CGCGACTGCCAGAGAGCCAACATTTAATAAACTGCCCACTTTGCCGCCTTTAAACAACCCACCTTTAACC
GCGCCACCTTTAGATAATCCACCTAATGCTCCCCCTAAACCTAAGCCTGTACTACCGCCCAGCAAACGCA
ATGAGCCAGCCGCCACAAGTGCGCCCGCACTTAATGCGGCAATACCCGTTGTTGCCCCCGCAATCGCCGT
CGTTAGTCCCGGGTATTGTGAGGCATAATCTGTCAACTTAGCACTGACATCGCCAATCATATTGTTAAAC
CCTTTTAAGCTTTCCATTTGCGCAAACTCTGCGCTATTTTTAAGCTGTTCGGTTTTAAAGTCATTTGTAT
CAGCAATCACAGCGTGCGAGCTTTCAACCGCGCCCGCACTATTCATCACGCTATTTTTCACTTCTTGCCC
GAGTTGCACATTGTTACGCATACCGATTAGCGCAAGCAGAGCCTCTTTATCTGAAATAATCTGACCAATT
GCCGTACCTTCAACTAAGTTTGTCATTTGCTCAAGCAAGGCTTTCTGATCTTCTTTTTTGGCTGTTTTCA
GTTTTTCTTGCAATTCTTTATAGTTTTTGTCTTCGCCAATCACTTGATCCATAATCGCCATGAACGCTTC
AATTGAGTTTTTCCCTTTAACTTTCTGTGCTTCCATCGACTTAATGAAGTCAACACCGTGCGTTTTACCG
TCCTTGTCCTTGATTTCTAAATTTGCAAAACGATCATTTGTTTCTCTAGATGTGATTTTAGCCAACAAAT
TAGCCAAGTTATTACCAGCTTGGTCACTTGTACCCGCAGTTACTCGAGCTTGTTGGTTTGCCACAAGCAA
CGCCTCAAAGCCACTCATACCGCTTAAGCCTGCTGATTTAGCTGCTGCCATTTGTTGAGGCAACCAGCGT
GCCATATCGGCAAGCTCAAAGTTCCCCGCTTGACCTGCTGCAACTGCTTTGTCTAATACTTCACCGATTT
GATTTTCACTCATACCAAATTGTTGCATTGCGGAGATCGCAATTTTTGATAAGTCTTGCGTGCTTGCCCC
AGTTGCCACCGCGCCTTTTTGTAGTGTCGGTAATAACTTCATTGCAATATCAGCAGATACTGCGCCAGAG
GCGAGTAGTGTATCAAGCGCACTTAATGCATCTTCTTTTGTGCCACCGCCCGTCTCTACCGCGTTTTTGA
CCGCACTGTGTAATTCTTTTTTCCCTGCAATTCTCCCGTCCACATCACGCTCTGAAAATGCCGTATTGGA
CACCATCGCAAGTTGTCTGTCGTAAGTCATCTGTTTATTCATCGGTTGAGCTAATACCATTGCGCCTGCT
GTCACACCCGCAATAGCACCCGCCACACCGCGCCCGATATTCCCCAAGCGTTGACCTGTGGCGATTTTGC
CCATTTCTGCATTCAGCTCTGCAATTCGTCGCTTGTGCTGTTCTGTTGCGCGCGCAAGCTCTCTTGTCGA
CGCTGTACCGCTATTTTTCAAACGACGATATGCTTGTTCTGTGCGTAAAATCTCATTTTGAATTGACCGT
TCACTACGCATGCCAAGTTGTTCGCGTGCTGTCGCAGTCGTTCGAGCTTGTTGTTGAATTTGTCGATAAG
CTTGCTCTGTTAGTCGCGCCGTTTTTCTCACTTCATTTTGCTGCGCGCTACTTGAACGTTTGGCTTGATT
CTCAATGTCTTTCGTTGATTTATTGACATTATCACGCATAGATTTCACTGTGCGACTGGCGAAATCTTGC
GCTTTTAACATCAACGACAGATTTAAACTTGACATCTTTAAACCTCTTTTAAACTTTGTTTAAATGCAAA
ATAAAAGGGGCATTACGCCCCCTTTTTTTCTTGACTTTTACGACGGCGGAAGACATAACTTGTCACCGTC
TCATCACTTCTTAGTGATTTTTTCTTAACACCATGTTGTATTAAATAACTTTCAATCCACGCGTTAATTT
CTGCATGTGACATATCCCAGACTTGCTGTGCGTTAAAGCCAATTTTACTCAATAAAACCACCGCACTTCG
GTAATTCTCATATACCTGCGGTAGAGTGAGTTTTTTTATTACGCTGTTGCTAAAACTTGGTTTTCCCCAG
CGTCGATGCACTTTTTTCTTAATTGACCGATTAAATCTGTGATTAAGACATAATCATCTGTTGAGAGATT
ATCGAGTAAAAATTCAGGCGTTAAAGATACTTTATCAATGCCTGAAATCTCTAACTGCTGACATAAATAA
GCCAAGTCAACGAGCGTTTGTTCGGCTTTATTTAGTTCATCTTTCGCAAGTCCCTTTTCTTCAATCCATT
CTAACGCTTGGCACTCAAGCCCAAGGGTGAGAATTTTCACATTAAAATCGAAATATCGCGTGCCGTTAAA
CAGCACGCCTAACAATAAACGTCCCTGCATTATTCAATCACCTTGTCTAATGCTACCACTTGAATATCAC
GCACTTCTTCATTATCGACGGTATAGCTTGTCCCAACTTCCGTCGTAAAACAATTGCGATACGAAATACG
CTGACCGTTTTCTTCTTCGATTGTGACTTTAGCGTCATCGACATTATCCCAGTCTGGTTCTGGGCTATTT
AGTGGCACGGCAACAGTTAAAGAAAGGGTATATTCAGTAATGCCTTTCGCAAAGCCTTTCACGCGAGCCT
TACGATTGATTGTTTTAACTGGCTTGCGACCGGTAATCACACGCACGTCACACTTCGTCAAGTCGATTTC
TAACCCATCGACTTCAATAATGCCAAGACTGGCAAATTCTTTAGCCATTTATGCCCCCTATAAAATTAAA
TCAATGCGGTTTGCAACAACGTGCAAGCCATTAACCACATCTGCTGGAATGACCGTATCTAAACGATTTG
GGTCTTGTTGATTACGTTGCACCAACAGTTTTGCTTTGTGCAAATCAACGTTTTCCAGAATTTCAAGATT
TTCCAAGCGATAAAGCACATCTAAGATTTCTGAGCGTACCTTCGGTGGCGTGCGGTTAGATAGTTTTGAG
CGTGGAAAACGCAACTCAATACGCTGTTCTAGTGCTTTGCGCGTATAGTCAAGCGTGCGAATTGTGGTTA
AATCTAAATAACTTGGGTCATCCGTATTTGTTGCTGATTTCGTGTACGTCGTAATCGCACGCATAATACG
CACACGATGATTAACAACCGTAACCGGTGTTAAACCGTGAAATAAAGCTTGGTTTACTTCAGTTAAAATT
GGGGTTTGCGTGGCATCAACTGTCGTCAGACCTTTAATTTCAAGTGTATTAAGCGGTTTTGCTGGGTCTT
CTTCACCTGCAATCACCGCACCGTAGCCAGCCGCAATTAACGCATTAGACTCAATTGCCCCTTTATACCA
AGCGCAAGTGACACGTTCCGAGTTAATTTTACTGGTGTATGTCGTACCGCTTGCCATTGTACCGCGCCAA
CCAATCACACCGATTGCCGGTTTTTTCTCAAGTGGAGATGACACCGTTTCTAAGTGATTGACTAATGCTT
TTGCGTTTTTCTCATCAGAAAACGGGGAGATAACGACGTGATAATGCGTCCCTGCAACACTGGCTAGTGC
TTTTGCAATATCAGCATTGTTAGCACCACTTGCCAAAGCTTGTGCAGTGAGTGTCATACTTGATGTATAA
CTTGCTGCACTTAATGTGATTTCATTGCCGATTTCACCTTTACATTTTGCTGTGAGTGTAATTGTGCCGT
CTGAAACTTGCGCATTAACAGGACAGGTATTCGAGATATTGATCACTGCTGCTAAACGTGCCGCCACCGC
ATTTGCGGTTTCTGCTTTCGCTACAGAAACTTTATATTCCACGCCTGCAATTGTTGTTGAAAGATAACCG
ATAGCTGAAGCCGTACCAGAAAGCGTTAATGTCCCTGTTGCCGCCACACCTGCCTCATTATCTTTCAAAC
CGATGATAGACAAGCGTAAAAGTGGGTTATTTTGAATCGCAACGCGTGCCATTAGATGTGCCCAAGTACC
TGCGCCAAATGCCAGTTCTGCGTCATAATCAGAATAAATACGCACTGGTGCAGTAAATTCTGCACTGTCA
CTTACCATCGGAGCGATAATTAACACTTCCTGTTCATTTGTCGGTAAAGTGCTCACCGCATTTCTGCGGT
TGTATTCAGTGTAAACACCGGGTTTACGAATTGATGTTGGGATTTTGTCAAATTCAATATTTGTCATGAT
TTATCCGCCTTTTTATTACCCTTTACTTCGATTAAATCACCGTCTGCAATGCGACGTTGATAGTAAATTG
TGTTTTCAACTTCAACCGGCTCTTGCTCAATATATGCGAGCGGTTGATTCTCAAGTGGGACTTTAACTCC
CACAGCCGCTTTGACTTTCATATTTACTCCTTACTGACATCCAGATAAAGCGGTAATAATGTGATTCGAT
GCACTTTTTTATACCCCTCCCGTTCTGCAAATTCCTGTGGTGTTAAAATGAGATCGGTTCTTCGACTGAT
AAACCCTTCACCCTCTTTTCCACCTCGAATTTTACAAAGCCCACCTTTTTGCCAAAGACAGCGAATAATC
ACGTGCCCCGAGTCTGCATCTACGGTCAAACCACCTTGTGTGATAGCAATAATTTGTGCTTGAGAATCTG
CTTTATCTCTATCGTTTTCTTGATTGCTGCGTGTACCTGTCGTTGCTGCCGCCGCAATAATGGGAGCCAT
ATTTGCTGCCGACATCACATGAACTGGCAAGAAAGCAATCATAATCAGTGCAAAAAATCGTTTCATGTTT
TATCCTTTTTGAGTTTCTACGTTAAATTCAACAAAATCCTTGGTCGTTGGGTCAACAATTTTTCCGACAA
CTTGCTCAAGCATAGGCTGTTGTTCAGATAACATGCCTTCATACGCGTTAAAGACATAATCCGGTGAAGT
TTTATCAGAAGTCGCCTCTGGAAATAACCCGTCTTCAAGTGGCGGTAGGTCGTCATAACTGACTTCATAT
TCCACTGCGTACACCGTGATTTTATCGCTACGAAATTGCGCATTATTGAAAATCGTGCGTATTCGCTTTG
GATTAAGCGGATAGACCAGATTTCCAAGTGTTTGCGCATCAAGCAACCGACGCACTGCTGAAATCAGTTG
ATGCACACCAATTTCACGCCTATCTACACCACCTTGGCGCGCCACTTGATTACTTTTTAATGAACGGACA
GCTAAAATAATCACAAAAGTATCAGTTGATTTATGACGACGACGTCGCAAGTCTTTACACTCAATACGTG
AACCGCCATAAGTCACTAACACTGCTGGCAATCTTGCAGTACCGATACTTTCATCATCGAGCTCACCGCC
ATAGCTTTTGACCGTATTAGCAAGCTTACCCAAGCCTTTTTTTAATCGCTCAACAAGCGCGTTCTCAATT
TTCGTTATCACGACTAAATACCCGATTTGCTACGTTAGTAAAAATCACCGTATTTTCTCCCGTGCTTGCT
TGCTCATCTTCTGCAATACCAAGGGATACTTTGCCGCTCGCAATGCCTTCTAATTCGCGCAGGCTTAACT
TATAGCGTTCGATAATCTCTTCAGTGATTGATACATCAGACATTGACGCCAAACGATAGCGTGTTAAGTC
ACAACAAATACGAGTGAGGTTTTGCGGAATAGTTTTTAACGGCAACTTATAACGACCCACTAGATAGCCA
TCAATTTGACTTGAACTATCTAATAAAGCGATAGTTAAAACTGCCTGATTGACTTCGCCAATATTTTCCC
GGTCAGTGAGCTCCATAACTTGGAATTCGCCGACACGCGAAATAAAATCGTTAATTGTTGCGTACATTAC
TATTCCTCTTCGGTCACTGGGGCGACTTCTAAATACGGGTCATCTAATAAACGAGATACTTGCTCACCGG
TTAATTCTTCAGCCGGAATGCGCACCGCATTTTCTTTGTTAAAACGATAGCCACAGCGACCGTAGCTTTC
ATGCGGATGATGCGACATTAAGCGAATATCAAACGCAACCGGATGGATTGCTTCTAAGTAGCCTTTGCCT
TCCAGCTTCACGTCTTCCGGTTTCATATCTTCCGGTTTCATATCTTCCGGTTTCATATCTTCCGGTTTCA
TATCTTCCGGTTTCATATCTTCCGGCTTCACATCTTCCGGCTTGACATCTTCCAGCTTGACATCTTCCAG
CTTGACATCTTCCTGCTTCACGTCTTCCGGTTTCATATCTTCCGGTTTCATATCTTCCGGTTTCATATCT
TCCGGTTTCATATCTTCCGGCTTCACATCTTCCGGCTTGACATCTTCCAGCTTGACATCTTCCAGCTTGA
CATCTTCCTGCTTCACGTCTTCCGGTTTCACGTCTTCCGGTTTCACGTCTTCCGGTTTCACGTCTGCAGT
TTCTTTTTTAGATTTGTTCTTTGACATATATTCCTCCACCCCCGCACAAGCGGGGCTATTAAAAGTCAAA
GGATTTGAGACGACACCATCACTTTCAAGCGACCTTTTAACACGTTAGTTGTGCCATTGATCACTTCTGC
TTCGCAGATTTGGCGGGCTTTAAATTCCAATGCAGGTGGAACCAAAATAACGCTCGGTCGGATATTTAAT
AACTTACCGCCGTCGCCTTTTAGTGTCTGCATTTTTGCCACAACTTCCATAATGTTTTCTGCAGTCAATT
CAGTGTCTTTAACACAGTGTGCTAACTGCCAGAAACCAAAGCCAGCAGCACCACGAGCACGCACACCCCA
AATGTACACATCTTCCATAAAAACAGTGTCGGATCTTGATGCGTCAAACTTGGTCTCAATTTCAGGTGCT
GTGCGTTTTTGCCAAATAAATGGCTTAATCACATTAGTGGTATCCAACAAATAGAATGTTGGCTTGCCAC
CGCTAGAACCAGTGGTCAAGTTACTTTGTTGGGTATTAACGCCCGTACCGTCCACTTCTGCATAGCAAGG
GTGATCGGTGTCAAAGAAATTTTGACCATCATAGCAAAGCGTGCTTTCACCTTTTTTCAACAGTGCAAAC
ACCTCATCATCTGGCAACTCTGCTGCCGATTGTCCCGCTTGCTGCACCATTGGTCGGAATAAGCCCACTT
GGTCATCTTCCACATTAGTACGTGGAACTTGAACAGTAGCTTCAAAAGTTTTATTTTTAATGCTAGTACC
TTGGGCTTGCATATTTTTAATCTGGCGCTTGCTGACCCATTCTTTCATTTTTGGGAAATCGCCTAAAAAG
CCGTAGGTGTTGGTGTCGGTATTAGATCCGATTTCCATTGCAACTTCAGGCCATTGCGGGGCAATTTTGC
CTAGACCGGCCGCGAAGTCTTTTTTAAATTGTTCATTAATGTGATTTAACACATCTGATTTTTTAAATGC
CATTAGTTGATCTCCTTATGTGCTTTTCTAAATTCTGATTCGCTCATCCCGAGAGCTTTTGCAGCAGCTT
TCTCACTTTCGGAAAGCGCAACAACGTTGTTATTTGGATCACCTTTTGATTGAGGTTCACCACTTAATGC
AGCAACTGGTGTTGCTTTTTCTAAATAACCAGTTAACGCTTCAACAGATAAACCCTCAGCCCATTCTTTG
AGAGCAGGTGCAAGCTTACCTTCTGATAATGCAGTTTGAATAAGTGCGCTTTTTTTATCTTTTTCAACAC
CATCTTTGAATGCGTTAAAATCGTTTTGAAGTGCAACAACTTGTTCAACTGGCACATATTTTGACGGATC
AAACGCATTGACTTTCTCACTCAATGCTGCAACGGATTGCTCTTTTTCTTTAAGTGCACTATACACGTCA
GATAACACCACTTTTGACTCACCTTTCGCTTGTGATAGTGCTGTTACTTTTTCTTTAATTTCGGTTTCAG
TCGCAGATGCAACACCGAATAAAGAACAAAGCATTGCAAGTAATTCTTTGTCCATTTCTTGTGCTTCCTC
ATTTAATAATTGAACACTTGCAGCCACCATTGCTTCATCCATGCCGTCAAGTGCAGGAGTATTCGTGAGT
GCTGCGTGAAAGATTTTGCGAACATAGCCCTCAGTGTCATAAGCAAACACTGCGGAGATATAACGATATT
CGCCATTTTTGATATATTCCGCTGCCTTATCAGTCCAGCGGACATCAGCAAAAATCCCTTGTGGGGTGAA
ATAGAGATATTCCATCCAACCCGCGCTCGGTGCTTCTTTGCCGTTTTTCTGTGAATGAATAATTTGATGT
TCGTAGTCGATTGGAAGGGGGTTGCGTTTTGAATTTGCGAGCGCAACCACATCTGCACCGTTTGTATCTG
TTACATACCAAGCCTCCACATCTGTTGGTCTGCCGTCTGTTGCTCTAAACTCGCCGTACGGCAAAAGCTG
AATACGACCGTATTTGGCTTTATTGATTTCAAAGCTACAAGCTGCGAGAGTGAGTTTCATTTCGTCATCC
TCTTTAAAAATCCTAGGATTACAGAATAAAGGATGGCGTAATTTAAAAAGAGGTGAGCGACTTCAACATG
GCTTATTTTGTGATGAAGTGATTTTTGGGAATGAAATAAAAGACAAGACCATTTTTAAAACTTTTTAAAA
CGCCTTTAATTCTTTTTAAAAACATTTAAATGATAAATTGTACAAATAAAACAAAAAATCGCGCTATGCG
CGATTTAGGCGGGTATTTTTAGCTATTCAATAATACTTCTAAAATAGTTCTGCGCATCTTCTAAGATGTC
GTCTTTGTCTTGTTGCGTTAAAATGAGAAACGGACGGGCTTCAATCTTCACTTTACGACCACGACCTGCC
ATACCGCCGAACTGATGAATAGCCGCATACGGTTCATTTGTACCAACTTCGGCAGAATCATTATTGTAAC
GACTGGTGATGCTTCCCATTAAATTTTCAGTATCGACCAGCGGCGTGCCTTTTCTGTATTTCAAGCCAAG
CCATTTCGGACGACCACCCTCGTCAAAGTTTTGCAACACTGCCGATTCCATGGTGCCCGCAATACTACGC
ATTAAACTTGTTCTGTTTTGCGTTTTATGCGCAATGTCAGATAACACAGCTTCAATTTTTTCTACATCAT
TAATATCGACATCAATCATAATTACCCTTGTGTTGTTGATTTAATCATCAAATAGCGTTATATTGACTCT
GCCGCTAGAAAAGCGATGAATCTCGATATCGCAAGCGAAGAGTGTAAACTCGGGACTGTGTGCGGTGGGT
TCGAGCCCCGCCTAGCGGCTTATTTCTTAAATGCTTTTTTCCATTGTTTCTCACTGACTCTCCTTGCAGA
TTGAATAAAAATCTCATTTTTATCATGCAAAACTTTCAAGACAACAAGTAATTTTTTGCCTTTAATCTCT
TTATAGAATTGATATGCTGTTGCCTCTTTGATGATTTTATCGGGCGTATAAATCAAATCAGGAATATTTG
CATAATCGTCTAAATCAAAGTCCTGACCATCCCGACTATTTAACTGCTTAATCAACGAGTCATCGGAAAA
CCAAACCGTTGCCACATCTGATTCTAACATGCGTTTAGAACTCGTTGATAAGACACCGGCAGTAAATTTA
AAATTCATACTTAACTTATCTCGCACATTGAACATCTGTTCAGCCGTGAGCTTATCATCGACACCCAATT
GTTTTTTAATTTTCACAAATTGACGTTGAAATATTAAAAAATCTTGCTTAAATTCCGCTCCTTGCATTTC
CGTTTTCGCAAACTGATGAGCAAGCTTTTCAGGATATAAATCAAGATTAGGGCGATAATTTAAGCGCCCA
ATATTGTAATCAAACCCTTTATCTGTCACACGAATCGACCCATCCGGCAATTTAAAACCGACAGTTGTTT
CTTGATTACCATTTTTATCTGCAGGTCGCTTAACTTTCACAAGAAACTCACTGCTATCGTCGGGTTTATT
TAGCCCTTTACGCTTTAAATCACGTTCACCAAGTGCAATCACCGCACAGCGACAATTAAACCCATTAGGT
GGGTAGAATGTTGACCAAAACGGGTCATCATAGCGATAAATTCGACCGTTTAGTGCAAGATGAGACGGTC
GTGTACGCTCATCGCCGACAGCGGAATATTGCCAGTAGGGGCGATGATCAATATTATCCATCATGCGCTG
ATAGCGCGCCGCAGAATATGCGGCTTGCACGTTTGTACGATAAATTGTATTCAGTCGACGAGGTGTACCA
AAGTATTCACCTGTTTTCGGATCAGCCAACAGTTTTCCGTCGATACCGCGACTGATAGATTTATCATGCC
CGAATACCCAGCCTTTTTTCTCAAACTCACTTACCAAGTCTTTTTTCCATTGTGCAAAGCTCTTACCCTC
TTTCTTGGCAACTTCCATTGATTTATAAATATCATTCGTCATCTCAAGACTAGATAATCTCGCGATTGTT
GTAGCTCTTGCGATGGCACTATCATGCAGTGATTTTTTAAACACTTTCGTTGCAAGTAATTTTTATTATG
TAAAAACTCAATGGCTTGTGTTGGTTCAAGTCCGAATAGAAAACTAAGCGGTTTAGACATTAGTTCCTCC
AAGTAAATCAGCTAAAAACAGCGCATTAGCGAGATACTGTTCGTGTTCGTGACTTGAAATTTCTGGGTAT
GCTTCAGCGAGTTTTTCTGCTGCCTCATCGTAAGAGTCACATGCCATAAGTACCGAAACAGCTTTCTTTA
CCATTGGATTTAATTGTTTATTAAAATCAGGCTCATTAAATGCTTGCGCAAGTCCACCATCTAGCACGCC
CTGTGCAGTAGAACTGTCAGTGTTTGCCGACAAAGCAACACCACGACACCCATCACACTGACAACCTGTC
ACGTGATTTTGTACAGAGAGAGCAGTCTGTTTTTTCGGATTTTCAACATCGTTTAAGTCTGTTTTAAAAT
CATGTTGAACCGCACTTAAAATCGTTTCATTTTCTTGCGGTTCTGGAATGCCCGCTTTATCACGCACCCA
ATTTTCAGGAATGCGCACTCCTACGCTCACAAGCTTAGGAATGGCATCCGCTAGGACACTTAAATCAGCG
TATTCTTTCGTGTCAAACTCGAAATACGGCACACGAGAAGGCAAAATATTCGGATCAATGTTAATTTGAA
GATATGGCAGAATAATCTGTTGTGTAATAGTTTGTGCAATCTGTTTAGCATCAGACACAAGCAAGTCACG
TCTGACTTCATTATGCACTTGTCCAAGGGCATTAGTTGAAGTTTTACCATCTGCACCGCTTGTTAATGTT
TGCCCTAGAATCAAACGTGCGGCGGACTTTTCACACCAGTCCACCATTTGCAAAAACGGGTTGCTTCCAG
CCGAGCCAGTAGTGTTTGTCACATTATGCAACTCAACATTCATTCCTTCTGGCATAATCCCTGCTGCGTT
ATGTCCGATTTGAGCAAGCGCACGCAATAATGTGCGTTTTTCGTCATTTGTTGCGCCAAACGGATATTTA
CCAATACGAATCGGCATACCGTAAAGTTCTAAGAACTCGGCAAAATCATGCACCGAGTAGTGTTTAAACA
TATAAAGCCATGCGAGCGTTCTAAATAAGCCCATGCGAGCAAGCTGTACCGTTCTTGATTTGTGGGTATG
TACTACCCAGCCGTATTGTCGTAAGGGCTCACCGTCTTGATTATCTGGCGTTTTGAGCAGTAAATTATCG
TCCTTGTCTAGCTTAAACCACGACTGCGGACATGCGATAAAATTAACTGGAATCCATTTACCTTCAGCTT
GCTTCCATTCAATTTCTAACGCCGAAAAACCATGTCCTACCGCATCCATCATATCCACCATCAAATCTTC
TAGCATTGGGAATTGATAGAAAAGCTCGTCAATTTCGACTTGCAGTTTTTCTTCTTGCGGTGTGGCATTA
CGTGGCTCTGCAATGCGCCAATCAAGCGTTAAAATCGCACGCTTGCGGGTTTGAATATTTGCCCCAATAC
AACTGTCGCGTTCTTCAATATCCATAAAGAGCTCATGTTGCGCAGTAATATCGCCACTTTCAGCGTCTTC
TAAAATCCCTTTTAACTTTGCTGGGGTAATTTTATTACTAGGGTGATCAGAAATAATTCTTCCTGTCTCC
GTGACACGCGCCTCATTTGTTTGTGTATCTAAGCCAACTTGTACTTTTTTCACTTGTTGTAATTTTTTCT
TTTTCTTCGCCATTTTTTATCTCCGCCAAATACTGTATAAATCACTGTCATCAAATTCATCACGCCCTAA
ATCGCCGTCAATTGTCATAAATTCAATCGGGGCAGAGCTGCTTACTGCGTTTTTCCACAACATCTCTAGC
GCATCAGGTCCGTCGTCGTGGTCTGCTTTTGGGAAATGTCGCAATTGTGAAATTAGAGTTGCTTGTGATC
TATGCAATAAAATCAAACCATTTGCAATGTGCGGTTGCAGGCTTTCAATGCGTAGCATTTTGTCTGTATT
AGGTTTAATTGCCGTGGCAGGGACAGGCAAACCGCGCTGTGCGGAACGTTTAACCAGCTCATCTTTCAAA
AACTCTTGAAATTGCACGGTTTCAACGAACCAGCGCTGACACTCGTACTGTTTATGCAGTCGAATCACAT
CTTCAATGATTAAATCAGGCAAGCGTTTTTTTACTTGCGCTTCAATGACATAGAGTTTACCTGTTTCACG
ATGATACCCACCGACTAAAATCGCAGAAGGGTCACGGCTTGCGCCCGCTTTTCCAAGACTTGGGTCAAGT
GCGCCAAAGTAAATCAGGTTAGCCGGCAATTCCGTCCAATATTGAATGCTGTTCTCAAAAATCGCATCAT
CACCGCTAACGGGGTCGTTTTGATACTCGGAGTCAAAAGCAGAGTGCCCGTCACTGGCACGGATTTTCAT
TAGTTGCAGAATCGGGCGCCTCAGCCAAGAGACCACCGCGCCTGCGTCCATTTCCGCTTTGTGTTGCTTA
TAAAACAGGTCAGAGAGGGTATCATCGTCCCCCTCTTCGCTCAGGTAGATATTTTCCCATTGATCCCACA
GGTGCATATTGTCGGGCATGCGCAAAATAGCTTTAAAGCGTACCCGCCTCCAGCCTTTAGTATTGAGGAT
ACGGCTTAACACACTATCGTAATGTAAGATTGTCCCCACATAGATTACGTCAAACTTTTCGCCCGCTGCA
CCCAATTTTAAAACTGCCTTTAAGACCCAGTTGTGTAATTTATTACGTTGCTCTGGTTTTTCTACGCTTT
TGTCATTTTCGATGTCGTCCAGCACCACAAGATCGGGACGATATGCCCCGTAGCGGCGACCACGCAGCTT
TTGCCCCGCTCCCACCGCCTCAACCTTTTGATTTAGGCTAGTGATAATCGCCCCCGCGCGCCACACCTTA
CCCATACCAAGCTCGGGAAAATCAATGTGCAAGCGCGGATTTGCCTCAATCTCCATCTTAATCGCCTCAA
GCATCTCATAAGCTTGAGTCTCAGTATCCATTGCGATGATGATGTACTTTTTCAGCCCACGCACCATACA
CCACAGTGGGAAAAGCTGAGTACAAATGGTCGATTTTGCCTCACCACGTGGGGCGGCAATCGCTTGGCGA
ATAGAGCGTTCTAGCTCTACCACCGATTGCGGCAGTTGCTCAAACAAATACTCGTGCAGTTGGGATTTAT
GCTCGGAGCGCACATAGTGTGGAAAATACTGCTGCACAAAAAACTCAAATCCACCCACAGGGTCAAACAC
TTGCTGCCGACGGGTAGCAATACTTTTAGGGTCATCCGTCCACCCTCAAAGCTTGCCTCAATGTTGCGTT
GTAGCTCACGACGTAATTCTTCGAGTTTTTTTTCAAATTCTTTAATTTTCATTTGTTATTTACCTACTAA
CAAAATGCAAATACAAGATAACTTACTGAAATTATTTAAATTCTTTATCAATCAAAGGCTTGATTTCATC
TAGCAACTCAATAAAATCAGGTAATAAGTGCGGTTTCTTGGTTTTTATCAAATTAGCGAACAGTTCTATA
GTTTTCATCGCTGTTGCAATAGCACTAATCTCGGGCAGAATACGTTTACTTGCTGCCGTCATCTTCGCAA
AACTATCCGCAAGCGATGACAAGCGGTCGACTTTATCTTGTGCGTTTAAATTTGAGTTTTGAATCTCATC
CATCGTTGCACGATATTGAATAATAAAGCCTGACAGCAACCCTTTTGTGATATCAGTCAGCTCATTGCCC
GCCATCACTTGCACATCACGCACTTTATCCCAGTCATCGCCTTTTTTCTCTGCTTCTTTCTTCCAGCGTC
GCGCGGTATTAAATGACACGCCAGCTTTGCTTGCAGATTGCTCAAGCGATAAAAACTCAAACACATAGTA
GCGACGAACCAGCGCACGTGTTTTTTCATCAAATGCCATGAGTTAGCCCCCAAATTGCAAGCGAATGAGC
TCAATACCGACTGCAACAATGCCACCGCCAATACCACCTGCAATCAACGCTTGATTGCGGTTTTTCTTTG
CCATTTCGCTTAAATCTGCTTGCAGTGCTTGCACTTGTTTTTGTAAATCCGCAATTTCTTTGTTTTGTTT
GTCGACTTTATCTGCAATTCCGTCTAATTTATCTAAGATTGCATCAAGCTTTTCACCTGTTGATTTATTT
TTTTGTCGCATTATTTATCAACCTTTTTGTCTAATTTCCCTTCAATACTATCTAATTTGTCAAAGATTCG
GTCTAGCTGACTGCTAAACCCACTGTTGACGTGATTAGCCATTTCCTTTGTTTGATAGCTCTCTTTGATT
TTGTTAATTTCCGCTTTGAGCTCTTTAAAATCAGCATCAAGTCGTTTAAACCAAACGCCACCAAAAAACA
CAGCAATTGAAACAACAAAGTTAAAAATCATTGCGCCGCTAATTTGCAGTTCCATCTTTCACCTCGCAGA
TTGCGCGATATGTGTCGTTATGCGCTTTAACCTGTCGCAATGTTTCTGTTGTATCATTGCGACTAGCTTT
AATTAATGTAAAGCCGTCGCAGCTGGTGTTAATCACGTAAGTCGTGCGATTTGTGCAAGCTATCAATAAG
CTTGTCACGAGTAGCATGATTAGCCGTTTCTTCATTTCGCTTACGCTCCCGTTGATTATTTCGTTGTGTT
GTCACAATCGCTTTGTCTTGTTCAAGCTGTGCGTTTTCTTTCAATAATGCGTCAATTGTGTTATTTGCAC
GCTTTAATTTGAAAATGACATAGCCGCATAGCCCTAAAAAAAACGCTATTGCGACTAAAATTAGCTGTAA
AGTCATTCCGCACCTGCGCGATTTTTTCGACGCTCGACGGCAACCGCGAAGCCTTTTGTTGCCGCACCGC
CACCGCAGAAAATAGCAAACGTCATAAAAAGCTCAGGCACGTAAGCGCGGTCAAGCCAGACGCAGAAAAT
GAGAATTGCAGCCATTAGAAGTGCGCCGAAAAACTGAATAAAGCCCGTGGTTGACAAGCGTCCGTCACTA
TTTGTGATAAGTTCAGAGAGTTTAGCCATTTACCACCCCGATTTTTAAATAGAGTTGTTGTGCGAGTGTA
GGCTTGCCTTTTACACGATAGGACCACGCTTTTTTGCTGTAGCATTTGGGGCGACATGTATTTATTGGTT
TACGAAAATATGTATGTAACCAGCCAAATAAACGATGTAATTTATTCATGTTCAAGCTCCATAATGACGT
GTTCAACTAAAGGCTGACAATCGTTATCAACCCATTCTGCGACATCAAACCCCGGGCAGATTTTACGTGC
AAACTCACGGTGCCCGTGCAGTGTGGCATTGGGGTATTTACGTGATAAATCTCGCACCAAATTTGCTAAT
GCTTGCCACTGCGCGACAGTGAAGCGGTCAGTACCGACTAGACAAATGCCAATTGAATTGCGATTTTGAC
CGCGACAATGTGCACCGATTTCGCCTATTTTGCGACCAGATTCAACCATCCCGTTTGTATCAATGACAAA
GTGATAGCCAATGGCGTGTAAATGACGATTAAACGCAATTTTGTTATTGATTTCGCGCCGAAAATGCGCG
TCAAAATGCCAGTCATCAATGATTTGTGCCGCAGTTTTACCGCGCTTTGCAAGTCGCACGCCGTTTTGCG
TCGCGGCGCAATGGATGATGATTTTTTCAATAGCCATAAAAAAACTCCCAATAAATTAAGTGATTTATTG
AGAGTATTTTGATTTAAAATAGATTTTAAAAAGCGGTGAACGACTTCAACACCGCTCTTAAAAGAGAGTA
GTCTGTTGTGCTTTCGGTTCACGCTGAAGACTGTACACAATATCCCACGCTTGTCTGTCTGATATCTTAT
ATTTATGGCAAATCTCAAGCATTGACATTCGCCCAGATTTTCCCTCTCGCTGCGTTAAATAGTCAAAATC
GGCTTTTAAACGCTGATTGCGCAATACGCGCAAAGCAACATCGCAGCGCGGAATATAGATCTCTTCGCTT
TGAAAATGTGTACGTAATTTGATTGCACTTTCTTTCCCGATTAACTCTTTTAATTTCGGAAAATAATGTA
TACCGTCTGAAAATCGAAATCTTGAACCACCGAATCGTTTAATAATTTTTTCAACATCAGAAAAACCTGC
GATATTCACCATTTCATGTACAACGTTGGGTAAATATTCTGCAACATTTTCAATATCTGTACTCATAACG
CCCCCTTTCTTGCGATTTTTTCGGCAATCTATCACGAGATTTTTAAAAAGTGAGTGTTTTTTGAAAAAAA
TTAAAAAACCTCGCATTTGGCGAGGCTTTTAATAAATCTATTAGTTATTAGTTATTAGTTAGATAATGAC
TTAGTTATTGTTAATGCAATTTCCCACGCTTGTCGGTTCTCTGTTGCGTGAATATTTTTACAAGTAATCA
ATTCATTTGCATAATCTGTATCATCCGCTTTATCAGAATTAACAAAAAGAATAACTCGACGAAGTGCGCA
AGCTGATACTAGATTTTTATCGTGTCCGAATGAGCCTTGCTCCATTGCAAACGCAACATTTCTAAGTGTT
TGATAGTCCCCTTTGAGTGCCTTTTCAAGTTCTTTTTGTGCTTTATCTGTCATAGAAAACGAAGCTAATG
AGAACAAGCTGAGAGTGATTAAGATAAATAATTTTTTCATAAAAAAAGCCCCGATGTTGAGTTGTTGGGG
CTTAATTTATTGCTTTTTAGCACTGATGTCTAGTAATTCTATTGTGTTTTTTTGTTCTTCATCACGTTGT
TGTCTTCTATTATAAACTTCTAGCATTTGAATAACTTTCTTTAATTGCCAGACGTCTAGCCAGTGAACAA
AGTCAACTTTAAAAGATCGCTTTGCCATGCTGTCTGCGTATGATTGTGGTAGCTGATGTTCAGTTAAAAG
TGCGGTAATTTTTCTTAAATACATCTCTTTATACTCAGCGGGCTTCGGTCTGCGTTGATGTTTAAACTTG
GTCGCCGTTGGCTCAAATCCCTTGTCTTTCATCGCTCGGAGGACATTTAAAAGCTCTGCAATATTCATCT
CTTTACAGCTTGTTTTGCCGACAGTGCTTTGTAAAAACGCTCTGTACACGTCATCATCCATTTTTAATGT
GTTTTTACCGATGTGAATTTTGGCAATAATACTTTTTCTATTTTCGTACACGTGCCGCTCCTAATATTTT
TCTAAAATGTTGACAAAAAGTGAGGTTTCTTTCTCGTTCTTCTGCCGTTAAAACTGTGATTTTTGGCTCA
GGTAAGGCTAAAACCTTGCGTTTTGGCAGACGTTCTAACAGCATTTTGGGGTTTGGAAACCGGTCGCATT
CTGCATAAAGCGTTAAAAACGCTTCTTCGATTCGCCATTTGTCCTCTTGCTCATTCCACCCATTAAAGAT
CTTTTGATGAAGTATTGCTTTAATCCAAATCTCCGCCGTTTTTGTGATCATATCTTCTGGCGGTTGTCCC
GGTAGCCTTAGCACTACCAACCCCGCCAACCCTTTTGCGACTGTTGCTCGTAACCACACCTCATCCATTG
GCAAACTCCGCTAAATTTTGCAAGGCTTTGCTTGTTTTATTTGCTGTCACTTGATTATTATTTTGATGAA
CGGGACTATTTTTAACCAAATTTCTCGGCTGCCACTTTGTCATCACTTCATAAAGATAGCCGTGGCTATT
AAGTGGTAGTTTTAAGTTGTGGCGACTGTTTAAAACCACAGCAAGACTGTCAATCCAACACTCAATCGGG
GCGTCATAAACGTCGCCGTTGCGTTGAATGCGTTGATTTTTAACATCATCTAACAATTGATTGATTAGCT
TTGCCACACGATCCATTGTTAGTGCCGTTTTTTCTGGTCTAAAAAGCCCTAAATACTGCACAGCAAGTCT
GCCGAAATCACCGTTTAGCGAGAGTGCAGACATTACTGCAAGGCTTGCTTGTTCATGCTGTAATAACACA
TCAAGCGATAATACCGCACCGCAAGCGGGGCATTTACACTTCATTTTTAAACTCCTTTTAACATCGTTTA
AAACACATTATTCAGCCCACTTTTGTGGGAAATGGGCTGTAAATGGGTTTTATTGAATTGGTTTAGTTGG
AAGTGGTTGCCAATGTGTAATTTTTTCTAGACCATATGTGTACGGATAAAATAAAAATTTCTCTCCGTCA
TAAAATAAAGAAATTGTCTCAGCGGCAATCGTATAAACCAAAACATGAGTATATGCCTCTGGAAGTTTCT
CTTTCACGCTAATCCAGTTATTGTCTTGTGGTAATTCAACAAGCTCTGGCTTTTCAAGCACTAAATCAGA
GCCGTAGTCTTCTTTTTCTTCTTCGCTTAACTGTTTTTCTTTACATACAGCTTTTCCAAGTACAATGCCG
TAAACAGCGTTTGGCAAATCATTCGACGCAAAATCTTCATGATCACACATGTCATCTGCAAAATCATGAG
CCTCGATTGCACCATCTAAACAACTTTGTTTAGCTTGTTCTAATGTTTCGTGTAAGTTAACAATATGAAT
GTCATTAGATACATCTACTGAGAAATATTTTTCATTACTCATTTTTTTTATCTCCTGTTTATATTTAATT
TCTGAAAAATGGGTTTTATTTATCTGCTAATGCCATTGCATTATCAATCGCTTCTCGCACAGTATCTGCC
GCAGGAAAAGTGATTAAACCTTTTGGTGTCCACATTTCACATTCATTAAGTCCATATCCATTAACAACAA
TATCTATTGCATTTTTTTCAATGAAATCTAGCCGTTTCTTGTCATGTCTTAATGTAGTTAACTCAAACTC
GCCAATTTCTACCGTTTTTTCGCCTCTTTCTGCTTTTACATTTCTAGCAAATGCAAGTGCTGCTCTTGTG
TGTTTATCCATTTTTTACTCCTGCTTTGATTAGTCTTATTGATGCGCTATTTTTAGTGTTTCTTGTCCGT
TTACACCGCGATTCAGTTTCACTTGTTTACCGTCTAGATACCCCCTTAAACCAGACTCATCTCCATTTCG
TTCTCTGGTATCACCAACTTTACGAGTTTTAGCTTCCCTTAAATTCATTTTTTTATGTAATTGATTTTTA
AATCGCTCCATTTTCTCTTTTTCTTCCTGTGTTAAAACAAAGTCTTGAACTGTTTTATAAACACCATGAA
CCCAGCCGAGGCAATAATTATCTGCTCTTGCAATCAATGTACTACGCTTCAAACGCTTACTTTGCGTTGC
TATAAATGCTTTTCTAGCCTGTTGTAATTGACGATACAACACATCAAAGCAGTAAGAAGCAATAACAGGT
CTTTCTTCTTGACCGAAAAAACAGCATGTAATTTTTGTTCAGGAATATTGTTAGTTCGGTTTGAAAAGTA
TGCTTCAACACCAAACACTCTTTTGATTAAAGAGGCGAGCGCATGAACATATTGCCCAGTTTTGCGAGAA
AATTTCTGTTTGCTATCGCTTTCTGAAATTTCCACATCAATGCTATTCACATTATGTTCAGCCATTAGTT
TTTGTGCCATCTCTAACGCTTTAGCTGCTTCATGCGGATTGTTAGATTTAGATAACGCTAACAATTTCTT
GATTTTTTTTAGTAGTTTTTCGTTCGATTGACTCATCTCCACTCCATATCTTTTCTCATAATCTTCATCA
TTTCCTTAACGCTTTGCTTTTCTTTTAAACGTAACGCTTGCCCTTCTAAGTCTCTCAACATCAAAACCTG
CTAGATTGTGTATCTACCGCTTATTGCAAGATTAATTCTGTAATCTCTTATCCACTTCAAAATCACCTTA
CCGGGGACATATTGTTTTTTTAATGCCAAAGCAATGTAAGATAGAGTTATTTTTTCCATATCTCACCTTA
TTTTCTATAATAATCAAAGGCTTGAAAAAACAACTCTTTACTATTTACACAAAAATCAATCGGTGATATC
GGCACAAGCGGTAATTCATGCAAATATTGCCAATGGCACTCTTGCTCAATCGGCGTATTGATAAACGCTT
CTTTTTCTGCTTTTAAAGCGAGCAAATCTGCACATTTCACGAAAGTTTTAATCGTTTCACTCATGCTAAT
ATTGAATTTTTCTTGTATGACTTTCTCAAAAGATTTTTCAATTGCCTTGTAATCAGGAAGCAGACTTTTT
AACCGACTCGGGATGTCACCAAGAAAAGCTTCTTGCGCATCGTGCATGAGCGCAGCAAACGCAGTTTCGT
CATCCGCTTTTAAAAATGTTTTAGCAATCATTCCAACATAAACACTGTGATCTAACACCGAGTAATGTCT
GTCTAATTTACCCCCAAAGCGCGGTATCATTGAGAGATGGTGAACGATATCGTCCATATGAATATCGCTT
TTTTCCGGTTCTTGGAAATTGATCACTCTGTTTGAGTGCGTAAGATAAATAGCCATTGTTTACCTCAAAT
TTGATTTATTGGTGTTATTTGCCAGTTGATTTTTTTAATTTCTGCAATTGCACGTTGCAAAATCACTTTT
GCGTCCGCGCGACGTTCTTCAATCACGTTATCTCTCGCGATTTCGAGTATTTCTTGTATTTCAACAATCT
GTTGTGCGATATCGTGTTTTGTCATAGTTCCTCGACCTCCATCACATCGTCAATTTCGGTTATTTGATGT
GGCACTTGATTAATATCGAATTGATTCAAGTCACACACTCGCTCAGTTACATCATCAATATTGTCTGCTT
CGACTGTTGCTTAAACTAAGCAATATAAGCGCACTACATATTTAGCCATTTTCGGCCTCCTTCCAACGCA
ATGCCCACTTTGTTAAAAAAGCGTGACGACGCGCACACCACTCTTTATTAACAGCCTTTTTTGCTAGCTC
TGCTGCATTTCTCCACAGTTCAGCTGCGTAGCTATAGTCGCCTGCTCGCTCAACTTCACTCGCGAGTTGC
GAGATCTCTTTAAAACTTAATTTATTTGCTTTTTTTGCCATTTTTTTGCTCCTTATTGTTGTTAAAACAC
TTTATAAAAGCCCCTTTAATACAAGTTAAAAGAGCTTTGAAAAGCGTTTTATTTGCGATAAATAAGCCAC
GCAATCCAGCTGTAGAGAATCAATAAAGCGATAGTCGGGATATAGTGATTACACATAATTAAACCCTCGC
CATATCTAAGCTGATTTGCTGATAGTTGCCGTTTTCATCGCGTTTATAAAATCGCACGTAGTCTTTACTA
TCAACGATTTGAATACTGTCGCTAATTGCTTGCATTGCTTTAGTCCAGCGTTCGTCTTGAATTTCTACAC
GACGAAGTGAAAGAATGCGCGCGGTGTTCAAATTACCTTCCTTATCCACTTGGAAAGCATCATTAATGAC
TGAGCGAAGCTCTGGACGCGCATCTGCTGACCATTCGTGCAAACATTCATCAATCAGCTGTTTAGCGGCT
TGAATACGCTCATCGAACGTTAAGCGGTCTTGCACTGCAATCATCAGCTTGTATTCACCGTCATAGCTCA
CCAGCGTGACATTGCCTTTCCGACCGCCAAGCTGGACATCGTATTTTTCAGCTGAAAGCTGAATAAATGC
GCCAATATCATCAAAGACTTGTGTTTTGAAAGCGCGGACTTCTTTTTGCTTTTCAATCGCTTGCTCAACA
AAATTACGCACTAAACAGTCACGCTCTTTATCAATCTCTTTCACCATCTCATCTGGCACTAAGTTTCCTT
TGATGTTTTTCCAGTAAACTTGCCCGTTCATTTCGACTTTACTCATATTTAAACCTCTTCTTTACCTAGT
TTGATCACAACTAACTGTTGCCCTTTATCTCGTTTATGCACATACGGTGAACAAAGCGCATAAATTTTCT
TTTTTGATATTGCTAACTTTTTTTCTAATTCTTCCGCTGTGCCGTCACCCAAATTCTTCTCTCCCCGGTA
GACGGCGTAGATCTGACGGCGTTTCATTCAACCTCCTACCAATACAGGCTTACGCCTTGTTCATTGGCGA
CGTATTTCGTCATACGTTGCCCGTTGTTATTAACTCGGACTTCTACCGACTTTTTAATGATCCGTTCACT
CGGATTTAAGATAATCATCGTCGGGAAACGCCCATTTTTAATACGTAATACTTGAACCCCTTCGCGTCGT
AACGCATACGCCACACGTTGCAATAATTCGCCCATATTTACTGTCCTTTAGTTATTCAGCTAATTTAAAT
TCCGGTGAGTGTATTAATCGACTTGGCTCATAACGCAGTAAACTTCGTAACTTACTGTATGCATTCTTCC
ATGACGCTTTATCATGCCAATTTCCAACTACTCTCAATCCGTCAATATAATCTTGTTCATTGGTATTATT
AGATTGTGTTAAACTCACACAAAAGCTGTAACTTACTCTCCCTACTTGAACCATTTTTATATTTTGTTTT
AATTCAATTACTTCTTTTACATACCCACGGGCTCTATTAGTCCATTTGCGGTAGTAAGCTTTTTCTCTTT
TTATAAAAAACCATCTTTCCATCTTTTTATCTCCTTTAATTAATTAACATCTCTGCATAACGACTGATTA
ACGCCTCGTCCAGCGTGCGTTTATTAAGTTCTGCTAAACGCACCGCACCGCGCATTAACTTATTTAAACG
TCTTGCGTTACCTTTGCTTACTTTGAATAGAAGCTCGTTAAATTCGTCTGTGCCCAATCCTTTTTCTGCA
AGTAACGCAACATCTTCTGCAACAAGTGCATTACCCAGGTCACAACAGACACCAACACGACTATATAGCT
GTGCAAGTTCGCCATATTTTCCTTTTAAATTCACAATCAAGCGTGGCATACCCGCAAGCACAACACCGCA
TTTTGTTAAATCATGAATGCGACGGATATACTCAAGACTTTTAGTGCTTAAAAGCTCGGCTTCATCGACG
ATAATCAAGCGACCTTCACCGAGTTTGTTTGTGATACGCGTGAATAAATCGTGATTTAAGCCGACATCAT
TAATGCCTAATTGCTGGCAAAGTGTTTTCAGTAAGACTTTCGGTGAACAACTCGGCTCAACTTCGATAAA
AATTGTTTCTGGGTTCATCTCAACATACTGTTTTAATGCTTTTGTTTTGCCCAAACCTGCGGCACCTACA
ACCACGCTGATTTCACCTTCAATATGTGCAATCGCGATGGCGTCTAAACAGCGTTCTGCCGCATGGGTTG
ATACAAATTCACTGTTAAAGCGACGCTCAACCACTTTGTCGTTGTGACGACCGATTAAGCGCGAAACGGC
TTGGTCCACTTCTTCAACTTTACCGTTGTATGCGCCGCGCAAATACAGGCTGACTGTACCGACAGATTTA
CCGATGGCATTTGCTACCTGTTGTTGCGTCATGCCGTTTTTTGTCATATAGTCTGCTAGTTGCTGTCTCA
TTTTCTTACCTCTTTTAATGGTTAAATTTATATTGATACCCAAATTTACTTACATTCTTATGTCTCAACT
TTGTTAAGTTGAACTGCTCGTTACACTTTGTTATTTTGTTCACTTTCATATTTTTTATTCCTTACGCACG
TTTCATTCTTTTTAAATCACTTGGAAATACTGCAATTTCTTCCACTTCTTCTTTCTTTTTAAGCCCGTTC
ATACACAAACCGTGTAACAGCTCTGCACCTTTATTTTGTTCAATCGTAATAACGGGGTTAAGCTCTGCGT
TAATCTCATCAACTTTCTCTTGCTTGCGTTTTAATCTGCCTTGCGCTCTGTCTTTACGTGCTTTTTCAAC
TAAGCTCATTGGGAATGCATCACGCTTGTTGCCGTCTAACATTGCTTCACAGATGTATGTGCCGTTTTTC
TGTCTAATAATCACAGAGCTTGGGTCGTGAATATCAATTGATACTTGGACTTGCTGACCATCTACATCTA
ACAGCTTCTGGCTGAAGTAGACATTGTTAAACAAGTTAATCCAGCCGCGTTGTGCAACACGTAAAAGAGA
TGGTCTAAACAAGTCTCTTGCTTCAACAGCAGTGATATAAATAATCTCTGCTTTTGCGAGCAGTTCGCGC
CGCTTTCTAGCGGGTGTTGTGCCAATTTCTCTATGAATGTGATGATTGTTATAGCGGTCAATCTCGACTT
GTACTGCGTCGATAAACTGCTGCCACGTCGGTAACTTGCCTTTTGCCCATTTTTGTTTTTCTGTTAATTC
CGTCGCGCCTTTTCTGATAGCTTTGTCTAACGAAATGACTGCAGTTGATGTCTTACGGACTGTATCGCGG
TCTGCGCCCGTTCCGTGGTATGTGTCAAACTGACGAGCGATGCGTAGTGCGATTGTTTTATTCACACGTT
CAATAATTCCTCGACCCTGTGGGTTGCCTGGAATCCCCGTTTGATGGTTAATACCAAGACGTGGCAACAT
CCCCGTAATGTCACCATCAAGCATCCAGTTCTTCTCACCACCCCCATTATCGGAATAGTAGATGGCGGGA
ATACCATGGTTTTCTACGCCATGACGGATGGCATCTGCCACTGCTAAAGCGTTTTCAGAAAGACTGACCG
ACCAACCAACGATGAAACGACTTGGCGCATCCATCACCATAGTTAATTCAGGGATGAACGGGCGACCGTG
GTCAGGATGTTGCACTTTCATCTTCATTGAGTGACCGTCGCCGACCCAGACGTCATTAGCTAACAAGCAA
GACCAGTCACGCTTAACATAAGTTTGTAAAGCGCGCATTTCTGCGCCTGTTTTGCGTCCGATTTCTTTGA
TGTGGCGTGGTAATTTGCTTAGGGCTCTACGCACGCGGTCAATGCTTGGTAGCATTGCAAGGCGCAATGG
TTGGTCTGCAAATTCAAGTGACCAGTTATGAGCAAACTCCGCATAAGCTTCTGCGACAGAGACACCATTA
GTGTTGCGATAAATCGCCAAGAAATTAGGCAACCATGCAATATCTTCTACACGATCTGCTTTGCGCTGGC
TCGGCACTAACGCTTTTAAGCGTTCTTCTGGCGTTTTTGCTTTGTTGTAATCAAGCACCCAGCTGTACAG
CGTTCTGTGTGATAGAACGCGACCGCAGTTTTTGCCGTTTTTACAATTCGCACGCTCAACTAACGCCATT
ACTTCATCGGGCAATTGACCAAATTTAGCGGAATTGCAAATAAACTTAATCGCTGCATCTCTAGTTTTGA
CTTGTTCTAGATTCTGAACATAAGCAACTAATGCCATTCGAGCGTCTGCTATATCTCGTTGCTTACTTGT
AACATCATCAAGATCGATTTGTTTAACTGCAGGTAAGGTTGGTTTGCGTTGAACCATTGATTCAGTAAAT
TTGCTATAAATCTCGTCTTGAAGCTCTTTTGGGAAAGAGGAAAGTGCATATTCAAGTCCACCACCGCGAC
CAGAACGCTTTTGACTTTCCCAATTCTCACGATTGGCTTTCTCAATTACATTTTTATGTGCTTGTGGTAT
TCTGTTTAAGTTAAAACTAAGTAACTCAGCTATTGAATAATGACTTTTTAATGTTAATTCACTCATAAAT
GATCCTTTTTTGTATCTTTTACGTTTTTTTTCATTTATGATTAAAACTTATTAGTTAAAACTGGTCGTCT
ATTACGCTCAGTAGTACGTCCTGCCCAGATAATTTCTGGTGGCACACCTATTGCATTTGCAATTAGGCGC
TCCATTTTTGGATAGGATTTATCTAGCGCAGACTTTAATGTGTTGTAACTCACGTTTCCTTCTGCTGCTA
AAGAACGTAATGACCAGCCTTTTTTACGGAGAGCTGCAAGAATATCCGCGCGATGCCAATCAACTGCGGT
TTTTTTTGGCTCCTCTAATACACTCATTTTATACACCCTTTTTTGTCTATCATATGAGTGTATTAAAACG
TAAAAGTTACACTTAGTCAATAGTAAAAGTTGCATTTATTTAAAATATTTTCGTAGATGTAATATTTTTA
AATTAAATCAACAACATATATGAAAGATTTACGAGTAAATCTTTTTGTTGCAAAAGGTAAAAGATGAGTA
AGCCAAACATTTACGATCTTGGTTTTGCCAAGAGAATGGAAGTACTAGTTGAAAAATATGGTGGAAGCAT
TGCTTCTCTTGCCCAAAAATTAGAAGTTTCACCTCCAACAATAGCGAGATGGATAAAGGGCGAAGCAGAT
CCAACGCGTAGCAATTTAATTAAAATCGCACAAACCACAAACGTAAGCCTAGAATGGCTAGCGTTAGGAA
TTGGCGACCAAAAAGAGTTCCCAGTAGAAATAACTGAATCTCAACAAAACGATAATTTTGAATTGATTGA
TGATTTCAGAAATGTACGAGTTTCTGCTGGATTTGGCGCATTTAATGGCGATAATCAAACGCCTAAGAAG
ATATCAATAGAAAAGGCTTGGTTTCACGCTAGGCACTTAAAACCTAAAGATTGTGCAATGTTCCTTGTTA
ATGGCGATAGTATGTATCCAACACTAAAAGATGGTGAGGAAATTATTGTTGACCGCTCAAAACGAGAGCT
TGATGAAGGGAAGATATTTGTTATTAACCATCAAGGCGCCATGTGGGTTAAGAAAGTCCGCTTTAATTTC
AACGGCATTGATTTAATTAGCGATAACAGCATCTACAACCCAATTAACCTAACAACAGAAGAAGCCAACA
GTTTGTTGATTATTGGACAAGTAGTAAGAAGCCATCGCAATTTCTAACGCATAAGCTAATGCACAAGCTA
ACGCACAAGTAGTGCAAATATAAAATAAAAAACGGTTTTTAAAAACTCGTTTAAAAAGTTTTAAAAACCG
TTTAAAAAGGATCTAAACTACGCTCATTATCTGCAAATAAAAACGCAATTTTCACCCATTTTTTACTATT
TTTAAAAACCACTCTTTTTTACATAACTTAAACCACCAAAACACCACGAAAGCCCGCCATTATTGGATTT
GTGCCGAATTTTTTCGCGCCAAATTTTTTCTTTTAACTATGCAAATATTGTCACTAGCCCACAAGCTTAC
TCAAAAAAACATTAGTTAGCTCGCACAACATCCGCAATCTGTTCTGCACATTGTTGAGCTAATGCACCAT
CTTCACATTCTACCATGACTCGAATTAAAGGTTCCGTCCCCGACTTACGTAATAAAATACGCCCTTTGCC
TGCCAAACGTTTTTCAACCTCTGCAGCAACTGCTTTTACTGCAGCGCTTTCGAGAGGATTATCTCCCCCA
GCAAAACGCACATTAATTAACACTTGTGGGAAAAGTGGCACCGCACTGGCTAACTCATTTAAAGATAAGT
TATGCTGTACCATCGCACTTAATACGGCTAAGGAAGCAATAATGCCATCTCCAGTGGTGTTTTTATCTAA
AATAATAATATGCCCGGAGTTTTCCCCACCCAATAACCAGCCTTTTTCTTGCATTTTCTCCAACACATAA
CGGTCACCCACATTGGCACGAACAAACGGAATGCCTAACTGTTTTAACGCAAGCTCAAGACTCATATTAC
TCATTAAGGTGCCCACCACACCACCTTTTAAATGACCTGCACGTAAAGCTTCACGCGCAATAATAAATAA
AACTTGATCACCATCGACTTTATTGCCTAAATGGTCAACCATAATTAAACGGTCTCCATCACCATCATAG
GCAAGCCCCACATCGGCTTTCACTTCAAGCACTTTCTCTTGCAGTGCTTTGATATCGGTGGCACCACATC
TCTCATTGATATTCAGCCCATTTGGCTTAGCACCGATTTCTATCACTTCTGCGCCCAGTTCACGCATTAC
ATTCGGTGCAATGTGATAGGTTGCACCATGAGCACAATCTACAACAATTTTATAGTTTTCTAAACTCAGA
TGAGCGGGAAACGTTCCTTTACAAAACTCAATATAACGTCCTACCGCATCATTAATCCGACTTGCTCGAC
CAAGCTCCGCAGATTCGACACAATCCATCGGTTCATCCAGCATAGCTTCAATCGCTTCTTCTACATCATC
TGGTAATTTTGTCCCTTGGGCAGAAAAAAACTTAATACCATTATCATAATAAGGGTTGTGCGATGCCGAG
ATGACGATCCCCGCTTCTGCACGAAATGTGCGTGTTAAATAAGCAATAGCCGGCGTTGGCATCGGTCCGG
TGAACGCTGCTGAAAGCCCTGCCGCCGCTAAACCCGCTTCAAGTGCCGATTCCAACATATACCCCGAAAT
ACGTGTATCTTTACCAATTAATACGGTTCTTGACCCTTGCGTCGCCAAGACTTTTCCAGCAGCCCAACCC
AATTTTAAAGCAAAATCAGGGGTAATCGGGAATGTTCCCACTTTGCCACGAACACCATCTGTACCAAAAT
ACTTACGTTCTGCCATATTTATCATCCTTCTTTATTTAAGCATTCATTGTTGCTTGCCAAATTTTGAGCG
CATCCGCTGTGTGTTCGACATCATGCACACGTACAATTGCTGCACCATGCATCACTGCAATTAACGCACC
AGCAACACTCCCAACAACACGGTCTTCTACCGCTTTATCTAACACATTCCCAATCATAGATTTTCGGGAT
AAGCCCGCTAATACCGGAAAGCCTGCAGCACAAAAGTGCGCTAAGTTTTGCAATAATTTATAGTTATGTA
CAACGTTTTTACCAAAGCCAAACCCCATATCCCAAATAATATTTTCTTGCCGAATGCCCACGCTTATACA
TTCTGCAGAACGCGTTTGTAAAAAGGCGAAAACTTCAGCCACGACATCCTCATAATACGGATTCTGCTGC
ATAGTACGGGGCTCTCCTTGCATATGCATAATACATACTGGTAAATCCAGTTCCGCTGCAGTGAGTAATG
CATTTGGCTCACGTAGTGCACGAATATCATTGATCAGATCCATTCCTACTCGAGCGGCTTCTTTCATCAC
TTCGGCTTTCGACGTGTCTACAGAAATCCAGCAATCAAAGTTCTGGCGCACCGCTTCAACCACAGGAATA
ACACGAGCTAACTCTTGTTCAAGCGTCACTTCTTCTGCCATAGAGCGCGTTGACTCACCACCAATATCGA
TGATCGTCGCCCCTGCATTTAACATGCTCTCTACATGAAAAAGGGCTTTGTCTAATGCAAAGAATTGACC
ACTGTCTGAAAAGGAATCCGGTGTGAAATTTAAAATCCCCATGATTTGGGGCGTAGATAAGTCTAATACT
TTATTGTTTGCGTATAATTTCATTGATGATTACCACGATGAAAGGTATGGCTAATTATAGCGAAAGATTG
CCATAGAAAAAATAACTTATTGTCAAAACGCGTCAAGAGGGAAATAAAAAACCCTTTAACATTCGATTAA
AGGGTTTTGAGAGGCTTATTTATCCGAAGGCGATTGATGATCTGAATCTTGTTCCGTTTCTACCACACTT
TTCGGTTCTGGAGAAGCTTTTGTCCCCGCTTTAGTTTGCGTAGTCGGTTCGTTTTCATCCCAGCCCGATG
GCGGTGTAACAGGTTGACGTTTCATCAGCTGCTCAATCTGTTCTTCTTCAATGGTTTCATATTTCACTAA
TGCATCTTTCATGGCATGTAAAATATCCATATTATCAATCAGAATCTGTCTTGCACGTTCATAGTTACGT
GTCACAATGGCACGGACTTCCTCATCGATAAGATGTGCGGTTTCATCTGACATATGTTTTGCTTTTGCCA
TTGAACGCCCTAAGAATACTTCACCATCATCTTCTGAATAAAGAATTGGACCTAATTTTTCTGAGAATCC
CCATTGGGTTACCATGTTACGGGCAATATTAGTTGCCACTTTAATATCGTTTGAGGCTCCGGTTGAAATA
TTCTCTTCACCATAAATCAAATCTTCCGCCAGACGTCCTGCATACAATGTGGAAAGTTTACTTTCTAATT
GTTTTTGACTGATACTGACTTGATCGCCTTCAGGTAAGAAGAAGGTCACTCCCAATGCACGACCACGAGG
AATAATCGTGACTTTATGTACGGGATCATGTTCTGGCACGATATAACCGACAATGGCGTGTCCCGCTTCA
TGATAAGCAGTCGATTCTTTCTGCTTCTCCGTCATGATCATAGTACGGCGCTCCGGTCCCATATTGATTT
TATCTTTCGCTTTTTCAAACTCAAGCATAGTGACCAAACGTTTATTTGTACGTGCTGCAAATAACGCGGC
CTCATTGACTAAGTTTGCCAAATCCGCCCCAGAATAACCTGGTGTACCACGCGCAAGCGTCATCGCATCG
ACGTCTGGTGCAATCGGAACACGACGCATATGTACTTTTAAGATTTGTTCACGACCACGCACATCAGGTA
AACCTACTACTACTTGACGGTCGAAACGTCCTGGACGGGTTAATGCTGGGTCAAGGACATCTGGACGGTT
CGTCGCCGCAATCACGATAACGCCTTCATTCCCCTCAAAGCCATCCATTTCCACCAACATTTGGTTTAAC
GTTTGTTCACGTTCATCGTGTCCACCACCTAAACCGGCACCACGTTGGCGACCAACGGCATCAATCTCAT
CAATGAAAATCAAACAAGGTGCATTTTTCTTCGCTTGTTCAAACATATCACGGACACGCGACGCACCGAC
ACCCACGAACATTTCAACGAAATCTGAACCTGAAATAGTAAAGAAAGGTACTTTAGCTTCACCTGCGATC
GCTTTAGCTAATAAGGTTTTACCCGTGCCCGGTGGTCCTACCATTAAAATCCCTTTAGGGATTTTACCGC
CAAGTTTTTGGAACTTACCTGGATCACGTAAGAAATCAACAATTTCGCCCACTTCTTCTTTAGCTTCATC
ACAACCCACAACATCAGCAAAAGTGGTTTTAATTTGCTCTTGCGTCATCATTCGAGCACGGCTTTTACCA
AAGCTCATGGCTTTACTGCCACCGCCTTGCATCTGACGCATAAAGAAGAACCAAACCCCGATGAGTAAAA
GCATTGGGAACCAAGAAATTAAGATTTGTGAGAATAAACCCCGTTTTTCTGGTAAGGTTCCTTCTACCTT
AACTTTCTTATTGAGCAAGTCATTGAGTAATTTATCGTCATTTAACGGCATGACTGTCGTATATTTGCTG
CCGTCGGTTTTGGTAACAAAAATTTCATTGTAATCAAAACGGGCTTGACGAATTTGATCGTTACCTAAAT
CTGTAATGAAGGTTGTATAGTCAGTGGTATTTCCTGACGAACTTGAATTAAAGCCTTGGTATGCGGTCAT
CATTACCACAGCTACCACAATCCAAAGGACTAAATTTTTTACCATATCGTTCAA


>4	 2093483-2197622
TAATGGTTGCGACAGCGAAATTCGGTGTTGAACGTTGTCAGCATTTATTGGAAAAAGGCACGCTTATACT
CGCTACGCTCACTGATTCACTCAGCTTAAATTTGAATATTAATACGATTGATCCCTTCGAAGGCTTTTTC
TCTTTAAATATCCAAAATACAGAAACAAAGCAAAGTGTTTATGATGCCTCGTTTACGTTTTTGTCAGAAA
AGCAGCTATTAATCGCTTCTATTCAGGGACCAAAAGGGGAACATGCTCCAGAGATTGTGCGTGTAGTAAC
CAAGCAACTACACGGTGTTCGCCCAATGTTTATGCTTGTGAATGGATTTCGTTTTCTTGCTCAACAACTC
GATTGTCAATTACTGGGGATTCCGCATCGTCAGCAAGCGAAATACCGTTGGAATGATTCGGAGCGGTTAT
TATTTAATTACGATGAGTTTTGGCAAGAAAATGATGCGGTAAAACAAGGTGAATATTGGTGTCTTCCTGC
TGATGTTGAACGAAAACCGCTAGAAGACATTCAAAGTAAAAAACGTTCTATGTATCGAAAACGTTATGAG
ATGTTTGATAACGCGTTGGAACAAATCATAACACAGCTTTCATAGCCGATACTAAAAGTAAAACCCCAAA
AGTGCGGTGCATTTTTGGGGATTTTTTATGAGAAGAACAACGTCTTACTGACCTAACGTTGCCACCATCA
CTGCTTTAATTGTATGCATACGGTTTTCTGCTTCATCAAACACGATGGAGGCATCTGATTCAAATACCTC
ATCGGTGACTTCAAGACCGTTCATACCATATTTTTGCGCCATTTCTTTACCGACCGTTGTATTTTCATCG
TGGAAAGCAGGCAAACAGTGCATGAATTTCACTTTTGGATTACCTGTTTTTTCAAGTAACGCCTTGTTGA
CTTGGTATGGTTTCATTAAGTTAATGCGCTGTTCCCAAGCTTCTTCAGGCTCGCCCATGGAGACCCAAAT
ATCGGTGTAAAGGAAATCAACACCTTTCACCCCTTCCTCTACGTTTTCTGTACAGGTAATTTTTGCGCCA
GTTTTCTTCGCCATTTCTGCGACTTCATCAAGCAGTTTTTGTTCTGGCCAATAGGCTTTAGGCGCGACTA
AACGGAGATCCATGCCCATTAATGCCGCACCTTCAACAAAAGAATTTCCCATGTTATTTCTGGCATCACC
CAAATAGGCCATTTTCATTTGATTAAGACGTTTGCCTTCACCGTGTTCTAACATTGTCAGAAAATCAGCA
AGAATTTGTGTTGGATGAAAATCATCAGTTAACCCATTCCAAACAGGAACGCCTGAGTACTGTGCGAGAA
TCTCGACTAATTCCTGTCCATAACCACGATATTGAATTCCGTCATACATACGGCCTAAAACTCGAGCCGT
GTCTTTCATCGATTCTTTATGACCAATTTGTGAACCACTTGGACCGATATAAGTGACATTTGCCCCTTGA
TCATACGCCGCCACTTCAAATGAACAGCGCGTGCGTGTTGACGTTTTCTCAAAAATTAAGGCAATATTTT
TCCCTTTCAAACGAGGTTGTTCTGTTCCGGTATATTTTGCTTTTTTTAAGTTGGCAGAGAGGTCGAGTAG
GAATTGAATTTCGGTTGGCGTGAAATCCATTAAACGCAAGAAATGACGATGACGTAAATTGAGTGGCATA
TATTCTCCTCATTTGAATTGATAATTTATAGTAGGATTTTGAGCAAACGTTTACGCGATCGAAAATTATA
CCTTAATTATATTAAAAGGCTAGGAGAAATTGCTTTGATAGATTGAATTGCTATAAAAAAGTGCGATTTA
AGAAATAAATCGCACTTTGAGAGAATAGCTTATCTGCGGAACTAGACTTTGGCTTTTATATCAAATTTAT
CTGACACAAAACCATATAGTGTCCAACCAATAAAGGTGGCAATTGAACCATATAACATCGGTTCTTGTCC
TGCCGCATAGAGTGCATAAATACTGTACACGGAGCCAATAAAGGCGACAAATGTCGTGATTTTTGCTTTC
TGTGCCGGGACTTTTTCCACTTTTTGTAACACCATTAATGCAGCCATCGAAAGAATATAAGGGATAACGT
TCGTGACGACGGCAAGATCCACTAATACATTAAATTGTTTGTTTAAGGATGGACTGATCGTCATTAAGGA
TAACAAGCTTTGAATCACTGTAATTGTCACCATGCCGATGATTGGTGCATCTTTGCTTGTTACTTTCTTG
AAAAAGGCAGGGAAATAGCCTTCTTCAGCAGAGCTTCTGAAGACTTGAGCAATGGTGAACTGCCAGCCGA
GGAGTGAACCAAAGCAAGAGAGTACCATCAAGCCCATCACAATTTTACCCGTTGTTTCATTAAACATATG
AGCAAAAGCTAATCCGAAAGGCGCGGTTGAATTAGCCAAATCCATATTCGGTACAATACCGGCAATCACA
TTGGTTGACACGATATAGATCGCGGCTGCGCCTAAGGTGCCGCCGAGTACCGCAATGGGTACGTTACGTT
CTGGATTTTCGACCACATCGGTATTTGCACAGGCAGATTCTAAGCCAAGGAATGCCCATAATGTCATGGA
AATAGACACCCCAATTGCTTCAAACGTCGGCACATGATGTGGGTTCCAAGCATTGATATACATGTCGGCA
TCAAACCATTTCCAGCCAATAATGCATAAACCAACCACCGGAATAATGACACCCCAAATGGTAAATGAAC
TAATATTACCTGTAATACGAGCTCCCCCAAAGTTAAGGGACGTCGCGAGCCATAAAGTGATAATTGTCCA
GCCTGCGATCGCAACAGGGGAGAGGCTTACTTCAAGTAATTCAGAACCATAACCTACTGCGGAAATCGCA
ATGGCTGTGTTAGCAATGACCAATGAAACACCATAAGTATAGTTCGCCATGAAATTCCCTGCTTTACCGA
AAGCATATTCGGCATAGCCACCCATACCACCTGATTTTTTGCTAAACATACCACATTGTGCGAAGGCATA
AGCCAGTGCAGTAGAACCAACGGCAGTTACTAACCACGATAAGATTGAAATGGTACCAATTTCTGCCAAT
TTTGTGGGTAACATAATGATGCCTGAGCCCATCATGTTAACCATAGTAAGAATAGTGAGTTGAACAACAC
CAATTTTATTATTTCTTGCACTCATAATTGTATCCTCATAAAAGTACAGTAAATGCATACTGTACTTTTT
TAATTAATGATTTAGTTTTCAGTTAATACGTAGCCATAAGCACGAATACGTCCATCTGCATCTTGTTGTA
GATATACCCCTTGAATTTCTGGTGCGAAACCTGGTAATAAATTAATGCCTTCTTCGAGTGCTAAGAAATA
TTCCTGTGCAGTCTGACTCCATTTTTCACCCGGTACGACACAAAGCACACCCGGTGGATAAGGAAGTGCT
CCTTCTGCCGCAATGCGATTAACGATTTCGGTTAGTGGAACCAGTTCTACACGATTACGAACAAATTCAA
GATTAGCTTGATGTGGATTCATCACATATTCAGGCAAGGTCGCTTTTCTGAATAAGTTGCGTTGTAAAGT
TTTCACGTTACGGCTGACATACAAATCATGCATTTCTTGGCAAAGACGACGGATGGTATAACCTTCATAG
CGTTTTTCATTGTTGTGATAAACACTTGGTAAGACTTCTTTTAGTAAGGAATCTTTTTTGATGTGTTGTT
CAAATGCCGCAATTTGTGCAACCAAACTTTGCATTTTGGTGAGGGTTTCTGCTGGCGTTAATAAGAAGAG
AATTGAGTTTAAGTCACATTTTTCCGGAATAATGCCGTTTTCACGTAAATAATTAGCAAGAATCGTAGCA
GGGACACCGAAGTCTTCGTATTCACCTGTTTCAATATCAATACCCGGCGTCGTTAGCATGAATTTACATG
GATCAACAAAATATTGGTTATCTACATAGCCTTCAAATTGATGCCATTTATCATCAGCATGGAATTTGAA
GAATGTTAAATCATTTGCCATTTCTTCTGTATCGTAGTCTTGCCATTTTTTGCCATTGACATAAGGCGGA
ATAAACGGTTTGATCAGATCACAACTATTCAGCACCATTTTACGTGCTTCTATCCCGATTTTGACACAGT
CATGCCATAAACGAATACCCGCAGGGGTACCTTGAATTTTTGCATTGACATCAAGTGTGGCAAAAAGAGG
GTAGAATGGGCTGGTGGAGGCGTGTAACATGAATGCATTATTAAAGCGTTTATGATTACAGTAGCGCTGT
TGACCTTTAATGTGCTTGTCTTTTTTGTGAATTTGTGAGGCTTGTGAGAAGCCGGCTTGTTGTTTGTGTA
CTGATTGTGTCACGATGATGCCGGGATCATTTTCATTTAATTCAAGCAAGAGCGGTGAGCAATCTTTCAT
CATTGGAATGAATTGTTCATAACCTACCCACGCAGAATCAAACAAGATGTAGTCACATAAATGACCAATT
TTATCTACGACTTGGCGCGCATTATAGATGGTTCCGTCATAAGTGCCGAGCTGAATAACGGCTAAACGGA
AAGGACGTGCTTGTGTTAGTTTTTCAGGCGCAACATCTTTAATTAAAGATTTCAAATAATCTTCATCAAA
ACAATGGCTATCGATCCCACCGATAAAACCAAATGGATTACGCGCAGTTTCCAAATAAACAGGGGTAGCA
CCAGCTTGAATTAATGCACCGTGATGGATAGATTTGTGATTGTTACGATCAAAGAGCACAAGATCACCCG
GTGTGAGTAACGCATTGGTGACGACTTTATTTGCAGAAGATGTCCCATTTAAGACGAAGTAGGTTTTATC
AGCATTAAAGACTTGAGCAGCGTGTTTTTGAGCATCACAAGCGGCTCCTTCATGGATTAGCAAATCGCCT
AATTTTACATCGGCATTACAGATATCTGAGCGGAAAATATTTTCACCGTAGAAATCATAGAGATAACGTC
CTGCAGGATGTTTACGGAAATATTGTCCACCTTGGTGTCCCGGACAATCAAAAGCAGAATTCCCCATTTC
CACATATTCACTTAGCATTTTAAAGAAAGGTGGGAGGATTTTTTCTTCGTAAAACCGCGCCGCAGTTTCA
ATTTGGCGACTGTATAGGTTGATGTCGTAGTTGTTGAGATCTTGAACGTGATAGACTTTGTCAAAGAATT
GAGGATCTAAAAATTGACCTTCAATGACAGCAACAAAGACCGGAATATTAAATTCAGTTGCTTGTATACT
ATCAATATAATCTTCAATATCTTCAGAACTCAGGATAATTGCACCAATGTCGGTGAAATCTGTTTCTTGA
ACAGAAACGAGTTCTCTATTTGTATGAAAATAAGGTCGAATTAATGGGCTATATGCAATTTTTAAATTTA
GCATAGATGACTCCTTGTTTATTTAAGTAATAAAATTCCCTCCGCTATTATTAAATGGCGGATCAGGATT
TTAATTAATATGTTGATTAATTCAGTTCTTATTATTTATATTTAGATAATAAGAGTTGGACTAAAAAATA
TATTAATTATTTTTTAATGATAATGTGTGATTTTAAATACAACAGAAAAGCATAAGAAAATAATAATAAA
TTCTTAAACGCCAAGTTATATTTAAAAAATAGCAACTCGCCTGTACGAAAGGGTGCAGGATAGTTCTAGA
TGCTACACTCAGCGAGCGTAATGAGATGAGGATATTTGGGAATTGAAGATTGAATAAGAAAAACAAGAGC
GATACGAAGGCATCATAATATGTCTTGTTCTACGAATATGTGCCATAATGGAACGTCCTTTATCAGGATG
ATATTCTTTGTAGTAGTCGTGTATTAACATAAAACTCTCCAAGTGTATTATTTATTTAACATTAGATTGC
CTTACTTTCATTTAGTCATTAGTCTCGCTAATTTCCCTTATCTTTTCAAGATAAATTTTTTTATTTGTGA
TATCCATCACAGTTTTTGTTTATAATTTAACCATATTTTAAATTTATTAACATTTTATTAATTTTATTTT
TAATTAAATATATTTAATTAAAAATTTTGTTATACAAGAAAATAAGTCAGGATGATCTTAACATAAATAA
ACATATTAAAATAGCGTTTAAATATTATTAAGGCTGCAAGATGGCTTGAAAACGTGCATTTGGCTGAAAT
ATTTTTCTTGCGAGATTATCTATGTATTTTTTTTGTCCAATGTCTTCGAGTCTTTGATACAGATAAATTT
CATCTGGACTTTGAGTATGCCAAAAGCTTTGTTCAATTAGCATGGCAATAGACACTAATGAATCAAATTG
GAATTTGATTTGTGTTTGTTTCTCACTTCGTTTCTTTTCTAATAAGCTGGCGGAAACGCCTTTTTGCATG
ATTTCATCTAAAATATGGTACGTTTGTGCGGTCAGTTCTGCCACGCGATCAGGGGCGCAACTGAATTCAA
TTTTCCCCTCTAGGCGCGCATGTGATTTTTCTTGATTAAACCAACTATTCACAGCATAGATACCTGATGA
TTGTTCTCGCAGTGTTAAGCGAAGCACTTCTTGCAGTACATCTGCTAAGAGATCTAACTGATATTGTAGT
TCAGGTGTCCATTGATTCGGTGTACTGAAATAAATCTCGACATCAGCACGTGGTTCATCTAAGCCATGCA
TTACAAAATGATTGGCGGGTGTGATAGGCGAACTATCGTAATAATGACGAGGTGAGTGTTTGACCTCTAC
TGAGGCTAAATACGTTTGTGCCAGCTTTTCTGCCTCTTGTTGAGGGAGATCTCCAATAAGAAAATATGTG
AAATCCGTTTTATCTAGCATCACCGAGTCATAGAATTGGGTGAGTTCCTGACGAGAAAACGATAAGGCTT
CCTTTTTATTTTGGCTATACACTGTGGCCATGTTGGGATAACGTAAACGTGATAATTTTTGCATAAATTC
CGTTTCTTTATCTACTTGACGGAAATAATCTTGAGTTTCTTTTTGGTAACGTTCAAAAACGGGTTCGCTA
ATTGCTGTTCCTTGTAATTTCAAGCGAAATAATTTGAGTAAATCAGCTATTTGTTCGGGTTTTCCTACTG
CGGTAAAACCTTGTTTATAGTCATCAACTACAGTCGCCAATGCGATAGGATGCTGGCGAAATAAATCATT
GATCTCCGACAAGCTTAATGGACCAATACCAGAATCATCAGTTAATGTCACCGCACTTTTAAAGCGATGG
TAATCACTAGGCGCTACAGAACGTAATCCTCCCGCAGTAACAGCTTTAAAATACACTTGATTGGGTGTTT
TATCGCTATAATGGTAAATCAATTTGCTTCCATTGCTTAATTGATATTCCGTAATATCGCCTTTTTTCCA
ATGTTTGCTTTGTTTGATTTGCCCTTTAGGGAAGGACAATGCAGGCATTTTCCCAGCTGTTCGAGGTGTA
TGCCAAGTATGTTGCGCAGTATGCTGTGTTTCTTGCCACAGCTGTGCCACCTTATTTACCGTTAACGTCA
ATGGTGTCGCGGGATAAGGTTGAGTAACTAACAGGAGTTTGGCTTGAATAGTAATGAGGTGTTGAAATGC
CTGGTTCAGTTCTTCTAAACGGATTTCTTGCAAAAAGCGTTGATTGAGTCGATATCGATCTTGTTGACTT
ATCACGACTTGCTGATTTGCCGCAGAAATAACGAGATCATCTGCGATTTTTAAACTCCCAGCTTTGAGAC
TGCGTTGTTTTTCATTTAATTGGACTAACCGCGCTTTTTCTTGTTGAAATTCTTGCGCAGAAAAGCCGTG
TTGCTGAATTTCTGCGATAAATTGGAATAAGGATTGTGTGGCTTTTTGGTAGTCAGTATCAAAAAGCTGT
AGCAGGAAAATATTTTGTAGCGTTTCTTTTCCTAAATGGGTGCGGTAAAAATTTGCTGATTCAACTTTTT
GCTGTTTGACTTGTTCCCAATCTTGTAAACGTAAATTTATCAGACGAATCAGGATTTGTTGAGTCAAGTC
TTGTTTATATGCAGCGAGGGTATTTTGCTCTGTAAATTTTTCAAAAAAGCTTAATTCAAGTGTGGGAATA
TAGGTGCCTTTTTCAGAAATACCAGCAACGCGCCATTGGTTAACGAATGGAATAGAAAAATCAATTGGTG
GTAAGGGGGAAGTTGAGTGTGAGTTTATACTCCCTATCTGCGCTTTTAACTGAGAGGTGACTTGTTGAGC
ATCAATATCACCCACAATGATCACCGCCATATTATCAGCTCGGTACCATTTGTGATAAAAATCAGCCACA
CGCTGTCTTGAAATCGTGCGAATAATATTCATATCGCCAATCGGATCGCGTACTGCATAGCGTGACCCCG
CCATTTCTACCGCACTTTTTTTGTCACCTAAACGTAACATGGGGCTTAAACGTCGTCGCCATTCTTCCTG
TACAATACCACGTTCATTATCTAAGTCTTTTTCCAGAATCGTTAAGTGGTGCATCCACTCATTTAACACC
TCAAAAGCTAAAGTCAGGCTTTGAGGATCATTTTTGTCTAAATTAAGGGTGTAAACCGTATTTTCAAAAT
CGGTAAATGCATTAATATCCCGTGCAAATTTCATTCCTAATTTTTCAAGTGCATTAATGATTTGATTTTC
AGGGAATCGATGAGAGCCATTAAATGCCATGTGTTCGACTAAATGCGCCACCCCTTTTTGATCCTCATCT
TCGTGCAGTGATCCTGCATTCACAACTAAACGAATATAGACACGATGCGCCGGCTCAGGATTTCGTACGA
CATAATAAGTTAACCCATTCGCTAATTTACCATGTTGAATAGCTGGATCAAACGGGAGTGATGCCTGAGG
AGAGGAAGGCATACTTTGGCAAGCAATCAACGTGCAAATGATAAGGAAAAGTGCGGTCAATTTTTTCATT
ATTTTTAATCTCATCTGTGTATAAATAAACGCGACGCGTTATGTGAATAACACGTCGTGTTTTTTGACAG
GTGTGGAGAAGTTAGAATTCGTAACCAACTTCAAGCCAGAACTCACGACCGGGGGTGTAGATGCCGAGAT
CTTGTCCATTTGGACCCGCGCCTTTACGTGTTTTATTTAACACATTAAGTACATCTAATTTAATATAAGG
ACGGTGTTTTTCTGCGAAAGTTGGCTGCCAGCGAAGACTGGTATCCCATTGTGTATAAGTACCATAATCA
TAGCTACGATATACCTCAGGTGTATTACTGCTAACGCGTTCGGTTAAGGTTGTTGGTGGCTTGACATAAA
TTGTATTGGCCCAAGAAAGATCAAATCTTGGAACAAACATGTCAAGATTTAAACGTAATCCCCATGTTTC
TTTGTAAGCATTGACTTTTTTCAACATTTGCTCATAGGTCATTAATTTCCCGTCTAAAATCACAGGTGTC
GAACCGTTATAGCCCCTGCCATGATCGATAGCTTTGCTATCTAACCAATCAAATGCCACTGCACTTGTCC
AGCGTGTTGGACCAAGCTCCCAAGGCGCTTGTGTGTTAATTTGGAAGGTTAACACATTCGTTTTGTAGTC
TTTTCCTCGTTGGTAATAGCGGAGTTTTTTCCTTTCTCCATTTAACATGACGTCTTCTTCTTGTAAAACA
ATACGTTGTTTGTTATCACGTAAAATGTATTTCAAGTGAAAGGCGAGATTAGCAACATATTGTTCTACAC
CAAAGCTCAGTTCGTCTGAATAATGTGAGGTAGTGACAATATTTGCATAGTTAAAAGAAAAAAATTTGGC
GTGAAAAAAATTACGCAAAGTCAATGTTGGCGCGGGATTGGCGTGGTTTTCGGCTGGTGAATTATGCAAA
TAATACAATTTTAAAAAATGGTCAAAAATAGTTAAAAAATGCGTTTTTATTTGCAGATAATGGGCAGGGT
TTAGATCCTTTTTAAACGGTTTTTAAAACTTTTTAAACGAGTTTTTAAAAACCGTTTTTTATTTTATGTT
TGCACTACTTGTGCGTTAGCTTATGCGTTAGAAGTCACGATAGCCACGAACAACACGACCAATCACAATC
AAATCATTTGCTTCCTCCATGGTGAGTTGGATCGGTTGGTATTCTCTCTTGTTATCGCTAATTAAAACAA
TTCCATTGAATGTGAGCTGTACCCTTTTAACTAATACTGCACCTTTATTATTTAAGATAAATATTTGTCC
ATCAATCAATGTTTTGCTTGGGTGGTGAACGATGATATCTTCTTCATCTTTCAATGTACTATCCATGCTA
TTGCCAAAGACTTTATACATACCACAATCTTTCGCTTTAAAACCTCTAGCGAGTAACCATGACTTTTCTA
TCTTGGTTTTCTTTATATTTGGGTAATCGCCATTTATACCACCATAGCCCGCCGTTACCATCACATCACG
ACAATCATCGATCCATTCAAATTCTCCATCCATCTCATCAGGTGACTCTGATTTTACATGCAAAATCCTT
TCTGAAATGTCTTCCCCTGTTAATAAATAGTTAGGAGATACACCTAGCTCTTTAGCCAAAGTAATAATCA
TTGACGCTTGTGGCTCTGTTTGGTTTGTTTCCCAATTTTGCAATGCAGATAAAGAAAGACTTAACTTTTC
CGCCATAGCATTTCTTGAGATTTTTTTTTGTTCCCTCAACTCTCTAATTCGATTTCCAATCGACGAGTTG
TTTTTAAACTTAATTCGCATAACTTTAAAAAATACCTTTTGATTTTTTAATGTTTTTAAAGTTTAAATAA
ACCTAATAATTTCAATTATATAGGGATAAAAACCTTTAAAACAATAAACAAACATTAATCAAACAACTTT
AAAAAAAGTGTTTTTAAGGTTGAATTGATTGTTTTTATGGTTTATTATCCTCATTAGATTAATTAAGAGG
GTTATCTAATGAGGACATTAAACGAAACTAAAAAAACAGCTGTTGATTGGCACCGTGAAGACATCAAAGC
TGCATTAGCAAAAAAAGGTTGGTCATTACGCCAACTTTCTTTAAAGCATGGTTATAGCAATGGTAGTACG
TTAAAAAACGCACTAGACCGCCCGTGGTTAAAAGGAGAACGCATTATAGCTGAAGCTATTGGCGTCCCCG
CTGAAATTATATGGGCATCGCGTTATGAGCAACGTAACAATAAAAAATTTGCCGATAGATAAGTCTAAAA
GAGGTTGTTTATGAGTACCAACAGCTTAAAAACGCACTATTCAGCAAAAGAACTACTTGAATTAAGTTTA
TCCTGTTTACCTAATTCAGTGCAAGGAATTATTTATCAAGCTAAAAAACAAGGTTGGGAAAGTCAAAAAA
GAGTTGCGCGAGGTGGTGGAAGTGAATTTGCACTTGCATCTTTACCAAAAGAAATTCAAAGCGAAGTTTA
TAGCAAATTTACTGAATCAATTGTTCAACGCAAACCAACCTTACCTGCAGTTAAACAAATCGATCTTAAT
AACATCACTTCTAAACAGCGTGAAATCGCAGATGCACGCATGGCTTTGGTCGCTTATGTCCAAAATTTGG
AACAAGTACAAAGTCGTGATGCTGCGATTAAGTTTATCTGCAACTCTGCTAAATCTGGGCAATTGCCCGA
TGAGGTGATGGCACTTGTTGAGCGTGCTAACTGTAAGAACGGTAATAACTGTGGTCGTGTGCTTTCACAT
AGAACGCTCTACGGCTGGGTGCTGGCTTACGAAAAAGCCAAAACACCAGAAGAACGCTTAAAAGCGTTAG
TACCGAGCCAGCGCAAGGCAGATCGCGTGGAAGATATTGCATGGTTACCTAATTTCTTGGCGATTTATCG
CAACACTAATGGCGTCTCTGTTGCAGAAGCTTATGTTGAGTTTGCCCATAAATGGCAAATGGAATTTGCA
GATCAGCCACTCCGCCTTGCCTTGCTCCCGAGCATTGACCGCGTACGTAGAGCTTTAAGCAAATTACCAC
GCCACATCAAAGAAATCGGACGTAAAACAGGCGCAGAAATGCGCGCATTGCAGACGTACGTTAAGCGTGA
CTGGTCTTGCTTGTTAGCTAATGACGTCTGGGTCGGCGACGGTCATTCAATGAAGATGAAAGTGCAACAC
CCAGACCATGGTCGACCGTTTATTCCAGAACTCACAATGGTAATGGATGCGCCAAGTCGTTTCATCGTCG
GTTGGTCTGTCAGTCTTTCAGAAAACGCTTTAGCAGTCGCTGATGCAATTCGTCACGGCGTGGAAAACCA
CGGCATTCCCGCTATCTACTACTCTGATAACGGGGGCGGTGAGAAAAACTGGATGCTTGATGGTGACATT
ACGGGGATGTTGCCACGCTTGGGGATAAATCATCAAACAGGTATTCCAGGCAACCCGCAAGGACGAGGCA
TTATTGAACGTGTGAATAAAACAATCGCACTACGCATCGCTCGTCAGTTTGACACATACCACGGAACGGG
CGCAGACCGCGATACAGTCCGTAAAACCTCTACTGCAGTCATTTCGTTAGACAAAGCTATCAGAAAAGGC
GCGACGGAATTAACAGAAAAACAAAAATGGGCAAAAGGCAAGTTACCGACGTGGCAGCAGTTTATCGACG
CAGTACAAGTCGAGATTGACCGCTATAACAATCATCACATTCATAGAGAAATTGGCACAACACCCGCTAG
AAAGCGGCGCGAACTGCTCGCAAAAGCAGAGATTATTTATATCACTGCTGTTGAAGCAAGAGACTTGTTT
AGACCATCTCTTTTACGTGTTGCACAACGCGGCTGGATTAACTTGTTTAACAATGTCTACTTCAGCCAGA
AGCTGTTAGATGTAGATGGTCAGCAAGTCCAAGTATCAATTGATATTCACGACCCAAGCTCTGTGATTAT
TAGACAGAAAAACGGCACATACATCTGTGAAGCAATGTTAGACGGCAACAAGCGTGATGCATTCCCAATG
AGCTTAGTTGAAAAAGCACGTAAAGACAGAGCGCAAGGCAGATTAAAACGCAAGCAAGAGAAAGTTGATG
AGATTAACGCAGAGCTTAACCCCGTTATTACGATTGAACAAAATAAAGGTGCAGAGCTGTTACACGGTTT
GTGTATGAACGGGCTTAAAAAGAAAGAAGAAGTGGAAGAAATTGCAGTATTTCCAAGTGATTTAAAAAGA
ATGAAACGTGCGTAAGGAATAAAAAATATGAAAGTGAACAAAATAACAAAGTGTAACGAGCAGTTCAACT
TAACAAAGTTGAGACATAAGAATGTAAGTAAATTTGGGTATCAATATAAATTTAACCATTAAAAGAGGTA
AGAAAATGAGACAGCAACTAGCAGACTATATGACAAAAAACGGCATGACGCAACAACAGGTAGCAAATGC
CATCGGTAAATCTGTCGGTACAGTCAGCCTGTATTTGCGCGGCGCATACAACGGTAAAGTTGAAGAAGTG
GACCAAGCCGTTTCGCGCTTAATCGGTCGTCACAACGACAAAGTGGTTGAGCGTCGCTTTAACAGTGAAT
TTGTATCAACCCATGCGGCAGAACGCTGTTTAGACGCCATCGCGATTGCACATATTGAAGGTGAAATCAG
CGTGGTTGTAGGTGCCGCAGGTTTGGGCAAAACAAAAGCATTAAAACAGTATGTTGAGATGAACCCAGAA
ACAATTTTTATCGAAGTTGAGCCGAGTTGTTCACCGAAAGTCTTACTGAAAACACTTTGCCAGCAATTAG
GCATTAATGATGTCGGCTTAAATCACGATTTATTCACGCGTATCACAAACAAACTCGGTGAAGGTCGCTT
GATTATCGTCGATGAAGCCGAGCTTTTAAGCACTAAAAGTCTTGAGTATATCCGTCGCATTCATGATTTA
ACAAAATGCGGTGTTGTGCTTGCGGGTATGCCACGCTTGATTGTGAATTTAAAAGGAAAATATGGCGAAC
TTGCACAGCTATATAGTCGTGTTGGTGTCTGTTGTGACCTGGGTAATGCACTTGTTGCAGAAGATGTTGC
GTTACTTGCAGAAAAAGGATTGGGCACAGACGAATTTAACGAGCTTCTATTCAAAGTAAGCAAAGGTAAC
GCAAGACGTTTAAATAAGTTAATGCGCGGTGCGGTGCGTTTAGCAGAACTTAATAAACGCACGCTGGACG
AGGCGTTAATCAGTCGTTATGCAGAGATGTTAATTAATTAAAGGAGATAAAAAGATGGAAAGATGGTTTT
TTATAAAAAGAGAAAAAGCTTACTACCGCAAATGGACTAATAGAGCCCGTGGGTATGTAAAAGAAGTAAT
TGAATTAAAACAAAATATAAAAATGGTTCAAGTAGGGAGAGTAAGTTACAGCTTTTGTGTGAGTTTAACA
CAATCTAATAATACCAATGAACAAGATTATATTGACGGATTGAGAGTAGTTGGAAATTGGCATGATAAAG
CGTCATGGAAGAATGCATACAGTAAGTTACGAAGTTTACTGCGTTATGAGCCAAGTCGATTAATACACTC
ACCGGAATTTAAATTAGCTGAATAACTAAAGGACAGTAAATATGGGCGAATTATTGCAACGTGTGGCGTA
TGCGTTACGACGCGAAGGGGTTCAAGTATTACGTATTAAAAATGGGCGTTTCCCGACGATGATTATCTTA
AATCCGAGTGAACGGATCATTAAAAAGTCGGTAGAAGTCCGAGTTAATAACAACGGGCAACGTATGACGA
AATACGTCGCCAATGAACAAGGCGTAAGCCTGTATTGGTAGGAGGTTGAATGAAACGCCGTCAGATCTAC
GCCGTCTACCGGGGAGAGAAGAATTTGGGTGACGGCACAGCGGAAGAATTAGAAAAAAAGTTAGCAATAT
CAAAAAAGAAAATTTATGCGCTTTGTTCACCGTATGTGCATAAACGAGATAAAGGGCAACAGTTAGTTGT
GATCAAACTAGGTAAAGAAGAGGTTTAAATATGAGTAAAGTCGAAATGAACGGGCAAGTTTACTGGAAAA
ACATCAAAGGAAACTTAGTGCCAGATGAGATGGTGAAAGAGATTGATAAAGAGCGTGACTGTTTAGTGCG
TAATTTTGTTGAGCAAGCGATTGAAAAGCAAAAAGAAGTCCGCGCTTTCAAAACACAAGTCTTTGATGAT
ATTGGCGCATTTATTCAGCTTTCAGCTGAAAAATACGATGTCCAGCTTGGCGGTCGGAAAGGCAATGTCA
CGCTGGTGAGCTATGACGGTGAATACAAGCTGATGATTGCAGTGCAAGACCGCTTAACGTTCGATGAGCG
TATTCAAGCCGCTAAACAGCTGATTGATGAATGTTTGCACGAATGGTCAGCAGATGCGCGTCCAGAGCTT
CGCTCAGTCATTAATGATGCTTTCCAAGTGGATAAGGAAGGTAATTTGAACACCGCGCGCATTCTTTCAC
TTCGTCGTGTAGAAATTCAAGACGAACGCTGGACTAAAGCAATGCAAGCAATTAGCGACAGTATTCAAAT
CGTTGATAGTAAAGACTACGTGCGATTTTATAAACGCGATGAAAACGGCAACTATCAGCAAATCAGCTTA
GATATGGCGAGGGTTTAATTATGTGTAATCACTATATCCCGACTATCGCTTTATTGATTCTCTACAGCTG
GATTGCGTGGCTTATTTATCGCAAATAAAACGCTTTTCAAAGCTCTTTTAACTTGTATTAAAGGGGCTTT
TATAAAGTGTTTTAACAACAATAAGGAGCAAAAAAATGGCAAAAAAAGCAAATAAATTAAGTTTTAAAGA
GATCTCGCAACTCGCGAGTGAAGTTGAGCGAGCAGGCGACTATAGCTACGCAGCTGAACTGTGGAGAAAT
GCAGCAGAGCTAGCAAAAAAGGCTGTTAATAAAGAGTGGTGTGCGCGTCGTCACGCTTTTTTAACAAAGT
GGGCATTGCGTTGGAAGGAGGCCGAAAATGGCTAAATATGTAGTGCGCTTATATTGCTTAGTTTAAGCAA
CAGTCGAAGCAGACAATATTGATGATGTAACTGAGCGAGTGTGTGACTTGAATCAATTCGATATTAATCA
AGTGCCACATCAAATAACCGAAATTGACGATGTGATGGAGGTCGAGGAACTATGACAAAACACGATATCG
CACAACAGATTGTTGAAATACAAGAAATACTCGAAATCGCGAGAGATAACGTGATTGAAGAACGTCGCGC
GGACGCAAAAGTGATTTTGCAACGTGCAATTGCAGAAATTAAAAAAATCAACTGGCAAATAACACCAATA
AATCAAATTTGAGGTAAACAATGGCTATTTATCTTACGCACTCAAACAGAGTGATCAATTTCCAAGAACC
GGAAAAAAGCGATATTCATATGGACGATATCGTTCACCATCTCTCAATGATACCGCGCTTTGGGGGTAAA
TTAGACAGACATTACTCGGTGTTAGATCACAGTGTTTATGTTGGAATGATTGCTAAAACATTTTTAAAAG
CGGATGACGAAACTGCGTTTGCTGCGCTCATGCACGATGCGCAAGAAGCTTTTCTTGGTGACATCCCGAG
TCGGTTAAAAAGTCTGCTTCCTGATTACAAGGCAATTGAAAAATCTTTTGAGAAAGTCATACAAGAAAAA
TTCAATATTAGCATGAGTGAAACGATTAAAACTTTCGTGAAATGTGCAGATTTGCTCGCTTTAAAAGCAG
AAAAAGAAGCGTTTATCAATACGCCGATTGAGCAAGAGTGCCATTGGCAATATTTGCATGAATTACCGCT
TGTGCCGATATCACCGATTGATTTTTGTGTAAATAGTAAAGAGTTGTTTTTTCAAGCCTTTGATTATTAT
AGAAAATAAGGTGAGATATGGAAAAAATAACTCTATCTTACATTGCTTTGGCATTAAAAAAACAATATGT
CCCCGGTAAGGTGATTTTGAAGTGGATAAGAGATTACAGAATTAATCTTGCAATAAGCGGTAGATACACA
ATCTAGCAGGTTTTGATGTTGAGAGACTTAGAAGGGCAAGCGTTACGTTTAAAAGAAAAGCAAAGCGTTA
AGGAAATGATGAAGATTATGAGAAAAGATATGGAGTGGAGATGAGTCAATCGAACGAAAAACTACTAAAA
AAAATCAAGAAATTGTTAGCGTTATCTAAATCTAACAATCCGCATGAAGCAGCTAAAGCGTTAGAGATGG
CACAAAAACTAATGGCTGAACATAATGTGAATAGCATTGATGTGGAAATTTCAGAAAGCGATAGCAAACA
GAAATTTTCTCGCAAAACTGGGCAATATGTTCATGCGCTCGCCTCTTTAATCAAAAGAGTGTTTGGTGTT
GAAGCATACTTTTCAAACCGAACTAACAATATTCCTGAACAAAAATTACATGCTGTTTTTTCGGTCAAGA
AGAAAGACCTGTTATTGCTTCTTACTGCTTTGATGTGTTGTATCGTCAATTACAACAGGCTAGAAAAGCA
TTTATAGCAACGCAAAGTAAGCGTTTGAAGCGTAGTACATTGATTGCAAGAGCAGATAATTATTGCCTCG
GCTGGGTTCATGGTGTTTATAAAACAGTTCAAGACTTTGTTTTAACACAGGAAGAAAAAGAGAAAATGGA
GCGATTTAAAAATCAATTACATAAAAAAATGAATTTAAGGGAAGCTAAAACTCGTAAAGTTGGTGATACC
AGAGAACGAAATGGAGATGAGTCTGGTTTAAGGGGTATCTAGACGGTAAACAAGTGAAACTGAATCGCGG
TGTAAACGGACAAGAAACACTAAAAATAGCGCATCAATAAGACTAATCAAAGCAGGAGTAAAAAATGGAT
AAACACACAAGAGCAGCACTTGCATTTGCTAGAAATGTAAAAGCAGAAAGAGGCGAAAAAACGGTAGAAA
TTGGCGAGTTTGAGTTAACTACATTAAGACATGACAAGAAACGGCTAGATTTCATTGAAAAAAATGCAAT
AGATATTGTTGTTAATGGATATGGACTTAATGAATGTGAAATGTGGACACCAAAAGGTTTAATCACTTTT
CCTGCGGCAGATACTGTGCGAGAAGCGATTGATAATGCAATGGCATTAGCAGATAAATAAAACCCATTTT
TCAGAAATTAAATATAAACAGGAGATAAAAAAAATGAGTAATGAAAAATATTTCTCAGTAGATGTATCTA
ATGACATTCATATTGTTAACTTACACGAAACATTAGAACAAGCTAAACAAAGTTGTTTAGATGGTGCAAT
CGAGGCTCATGATTTTGCAGATGACATGTGTGATCATGAAGATTTTGCGTCGAATGATTTGCCAAACGCT
GTTTACGGCATTGTACTTGGAAAAGCTGTATGTAAAGAAAAACAGTTAAGCGAAGAAGAAAAAGAAGACT
ACGGCTCTGATTTAGTGCTTGAAAAGCCAGAGCTTGTTGAATTACCACAAGACAATAACTGGATTAGCGT
GAAAGAGAAACTTCCAGAGGCATATACTCATGTTTTGGTTTATACGATTGCCGCTGAGACAATTTCTTTA
TTTTATGACGGAGAGAAATTTTTATTTTATCCGTACACATATGGTCTAGAAAAAATTACACATTGGCAAC
CACTTCCAACTAAACCAATTCAATAAAACCCATTTACAGCCCATTTCCCACAAAAGTGGGCTGAATAATG
TGTTTTAAACGATGTTAAAAGGAGTTTAAAAATGAAGTGTAAATGCCCCGCTTGCGGTGCGGTATTATCG
CTTGATGTGTTATTACAGCATGAACAAGCAAGCCTTGCAGTAATGTCTGCACTCTCGCTAAACGGTGATT
TCGGCAGACTTGCTGTGCAGTATTTAGGGCTTTTTAGACCAGAAAAAACGGCACTAACAATGGATCGTGT
GGCAAAGCTAATCAATCAATTGTTAGATGATGTTAAAAATCAACGCATTCAACGCAACGGCGACGTTTAT
GACGCCCCGATTGAGTGTTGGATTGACAGTCTTGCTGTGGTTTTAAACAGTCGCCACAACTTAAAACTAC
CACTTAATAGCCACGGCTATCTTTATGAAGTGATGACAAAGTGGCAGCCGAGAAATTTGGTTAAAAATAG
TCCCGTTCATCAAAATAATAATCAAGTGACAGCAAATAAAACAAGCAAAGCCTTGCAAAATTTAGCGGAG
TTTGCCAATGGATGAGGTGTGGTTACGAGCAACAGTCGCAAAAGGGTTGGCGGGGTTGGTAGTGCTAAGG
CTACCGGGACAACCGCCAGAAGATATGATCACAAAAACGGCGGAGATTTGGATTAAAGCAATACTTCATC
AAAAGATCTTTAATGGGTGGAATGAGCAAGAGGACAAATGGCGAATCGAAGAAGCGTTTTTAACGCTTTA
TGCAGAATGCGACCGGTTTCCAAACCCCAAAATGCTGTTAGAACGTCTGCCAAAACGCAAGGTTTTAGCC
TTACCTGAGCCAAAAATCACAGTTTTAACGGCAGAAGAACGAGAAAGAAACCTCACTTTTTGTCAACATT
TTAGAAAAATATTAGGAGCGGCACGTGTACGAAAATAGAAAAAGTATTATTGCCAAAATTCACATCGGTA
AAAACACATTAAAAATGGATGATGACGTGTACAGAGCGTTTTTACAAAGCACTGTCGGCAAAACAAGCTG
TAAAGAGATGAATATTGCAGAGCTTTTAAATGTCCTCCGAGCGATGAAAGACAAGGGATTTGAGCCAACG
GCGACCAAGTTTAAACATCAACGCAGACCGAAGCCCGCTGAGTATAAAGAGATGTATTTAAGAAAAATTA
CCGCACTTTTAACTGAACATCAGCTACCACAATCATACGCAGACAGCATGGCAAAGCGATCTTTTAAAGT
TGACTTTGTTCACTGGCTAGACGTCTGGCAATTAAAGAAAGTTATTCAAATGCTAGAAGTTTATAATAGA
AGACAACAACGTGATGAAGAACAAAAAAACACAATAGAATTACTAGACATCAGTGCTAAAAAGCAATAAA
TTAAGCCCCAACAACTCAACATCGGGGCTTTTTTTATGAAAAAATTATTTATCTTAATCACTCTCAGCTT
GTTCTCATTAGCTTCGTTTTCTATGACAGATAAAGCACAAAAAGAACTTGAAAAGGCACTCAAAGGGGAC
TATCAAACACTTAGAAATGTTGCGTTTGCAATGGAGCAAGGCTCATTCGGACACGATAAAAATCTAGTAT
CAGCTTGCGCACTTCGTCGAGTTATTCTTTTTGTTAATTCTGATAAAGCGGATGATACAGATTATGCAAA
TGAATTGATTACTTGTAAAAATATTCACGCAACAGAGAACCGACAAGCGTGGGAAATTGCATTAACAATA
ACTAAGTCATTATCTAACTAATAACTAATAACTAATAGATTTATTAAAAGCCTCGCCAAATGCGAGGTTT
TTTAATTTTTTTCAAAAAACACTCACTTTTTAAAAATCTCGTGATAGATTGCCGAAAAAATCGCAAGAAA
GGGGGCGTTATGAGTACAGATATTGAAAATGTTGCAGAATATTTACCCAACGTTGTACATGAAATGGTGA
ATATCGCAGGTTTTTCTGATGTTGAAAAAATTATTAAACGATTCGGTGGTTCAAGATTTCGATTTTCAGA
CGGTATACATTATTTTCCGAAATTAAAAGAGTTAATCGGGAAAGAAAGTGCAATCAAATTACGTACACAT
TTTCAAAGCGAAGAGATCTATATTCCGCGCTGCGATGTTGCTTTGCGCGTATTGCGCAATCAGCGTTTAA
AAGCCGATTTTGACTATTTAACGCAGCGAGAGGGAAAATCTGGGCGAATGTCAATGCTTGAGATTTGCCA
TAAATATAAGATATCAGACAGACAAGCGTGGGATATTGTGTACAGTCTTCAGCGTGAACCGAAAGCACAA
CAGACTACTCTCTTTTAAGAGCGGTGTTGAAGTCGTTCACCGCTTTTTAAAATCTATTTTAAATCAAAAT
ACTCTCAATAAATCACTTAATTTATTGGGAGTTTTTTTATGGCTATTGAAAAAATCATCATCCATTGCGC
CGCGACGCAAAACGGCGTGCGACTTGCAAAGCGCGGTAAAACTGCGGCACAAATCATTGATGACTGGCAT
TTTGACGCGCATTTTCGGCGCGAAATCAATAACAAAATTGCGTTTAATCGTCATTTACACGCCATTGGCT
ATCACTTTGTCATTGATACAAACGGGATGGTTGAATCTGGTCGCAAAATAGGCGAAATCGGTGCACATTG
TCGCGGTCAAAATCGCAATTCAATTGGCATTTGTCTAGTCGGTACTGACCGCTTCACTGTCGCGCAGTGG
CAAGCATTAGCAAATTTGGTGCGAGATTTATCACGTAAATACCCCAATGCCACACTGCACGGGCACCGTG
AGTTTGCACGTAAAATCTGCCCGGGGTTTGATGTCGCAGAATGGGTTGATAACGATTGTCAGCCTTTAGT
TGAACACGTCATTATGGAGCTTGAACATGAATAAATTACATCGTTTATTTGGCTGGTTACATACATATTT
TCGTAAACCAATAAATACATGTCGCCCCAAATGCTACAGCAAAAAAGCGTGGTCCTATCGTGTAAAAGGC
AAGCCTACACTCGCACAACAACTCTATTTAAAAATCGGGGTGGTAAATGGCTAAACTCTCTGAACTTATC
ACAAATAGTGACGGACGCTTGTCAACCACGGGCTTTATTCAGTTTTTCGGCGCACTTCTAATGGCTGCAA
TTCTCATTTTCTGCGTCTGGCTTGACCGCGCTTACGTGCCTGAGCTTTTTATGACGTTTGCTATTTTCTG
CGGTGGCGGTGCGGCAACAAAAGGCTTCGCGGTTGCCGTCGAGCGTCGAAAAAATCGCGCAGGTGCGGAA
TGACTTTACAGCTAATTTTAGTCGCAATAGCGTTTTTTTTAGGGCTATGCGGCTATGTCATTTTCAAATT
AAAGCGTGCAAATAACACAATTGACGCATTATTGAAAGAAAACGCACAGCTTGAACAAGACAAAGCGATT
GTGACAACACAACGAAATAATCAACGGGAGCGTAAGCGAAATGAAGAAACGGCTAATCATGCTACTCGTG
ACAAGCTTATTGATAGCTTGCACAAATCGCACGACTTACGTGATTAACACCAGCTGCGACGGCTTTACAT
TAATTAAAGCTAGTCGCAATGATACAACAGAAACATTGCGACAGGTTAAAGCGCATAACGACACATATCG
CGCAATCTGCGAGGTGAAAGATGGAACTGCAAATTAGCGGCGCAATGATTTTTAACTTTGTTGTTTCAAT
TGCTGTGTTTTTTGGTGGCGTTTGGTTTAAACGACTTGATGCTGATTTTAAAGAGCTCAAAGCGGAAATT
AACAAAATCAAAGAGAGCTATCAAACAAAGGAAATGGCTAATCACGTCAACAGTGGGTTTAGCAGTCAGC
TAGACCGAATCTTTGACAAATTAGATAGTATTGAAGGGAAATTAGACAAAAAGGTTGATAAATAATGCGA
CAAAAAAATAAATCAACAGGTGAAAAGCTTGATGCAATCTTAGATAAATTAGACGGAATTGCAGATAAAG
TCGACAAACAAAACAAAGAAATTGCGGATTTACAAAAACAAGTGCAAGCACTGCAAGCAGATTTAAGCGA
AATGGCAAAGAAAAACCGCAATCAAGCGTTGATTGCAGGTGGTATTGGCGGTGGCATTGTTGCAGTCGGT
ATTGAGCTCATTCGCTTGCAATTTGGGGGCTAACTCATGGCATTTGATGAAAAAACACGTGCGCTGGTTC
GTCGCTACTATGTGTTTGAGTTTTTATCGCTTGAGCAATCTGCAAGCAAAGCTGGCGTGTCATTTAATAC
CGCGCGACGCTGGAAGAAAGAAGCAGAGAAAAAAGGCGATGACTGGGATAAAGTGCGTGATGTGCAAGTG
ATGGCGGGCAATGAGCTGACTGATATCACAAAAGGGTTGCTGTCAGGCTTTATTATTCAATATCGTGCAA
CGATGGATGAGATTCAAAACTCAAATTTAAACGCACAAGATAAAGTCGACCGCTTGTCATCGCTTGCGGA
TAGTTTTGCGAAGATGACGGCAGCAAGTAAACGTATTCTGCCCGAGATTAGTGCTATTGCAACAGCGATG
AAAACTATAGAACTGTTCGCTAATTTGATAAAAACCAAGAAACCGCACTTATTACCTGATTTTATTGAGT
TGCTAGATGAAATCAAGCCTTTGATTGATAAAGAATTTAAATAATTTCAGTAAGTTATCTTGTATTTGCA
TTTTGTTAGTAGGTAAATAACAAATGAAAATTAAAGAATTTGAAAAAAAACTCGAAGAATTACGTCGTGA
GCTACAACGCAACATTGAGGCAAGCTTTGAGGGGTGGACGGATGACCCTAAAAGTATTGCTACCCGTCGG
CAGCAAGTGTTTGACCCTGTGGGTGGATTTGAGTTTTTTGTGCAGCAGTATTTTCCACACTATGTGCGCT
CCGAGCATAAATCCCAACTGCACGAGTATTTGTTTGAGCAACTGCCGCAATCGGTGGTAGAGCTAGAACG
CTCTATTCGCCAAGCGATTGCCGCCCCACGTGGTGAGGCAAAATCGACCATTTGTACTCAGCTTTTCCCA
CTGTGGTGTATGGTGCGTGGGCTGAAAAAGTACATCATCATCGCAATGGATACTGAGACTCAAGCTTATG
AGATGCTTGAGGCGATTAAGATGGAGATTGAGGCAAATCCGCGCTTGCACATTGATTTTCCCGAGCTTGG
TATGGGTAAGGTGTGGCGCGCGGGGGCGATTATCACTAGCCTAAATCAAAAGGTTGAGGCGGTGGGAGCG
GGGCAAAAGCTGCGTGGTCGCCGCTACGGGGCATATCGTCCCGATCTTGTGGTGCTGGACGACATCGAAA
ATGACAAAAGCGTAGAAAAACCAGAGCAACGTAATAAATTACACAACTGGGTCTTAAAGGCAGTTTTAAA
ATTGGGTGCAGCGGGCGAAAAGTTTGACGTAATCTATGTGGGGACAATCTTACATTACGATAGTGTGTTA
AGCCGTATCCTCAATACTAAAGGCTGGAGGCGGGTACGCTTTAAAGCTATTTTGCGCATGCCCGACAATA
TGCACCTGTGGGATCAATGGGAAAATATCTACCTGAGCGAAGAGGGGGACGATGATACCCTCTCTGACCT
GTTTTATAAGCAACACAAAGCGGAAATGGACGCAGGCGCGGTGGTCTCTTGGCTGAGGCGCCCGATTCTG
CAACTAATGAAAATCCGTGCCAGTGACGGGCACTCTGCTTTTGACTCCGAGTATCAAAACGACCCCGTTA
GCGGTGATGATGCGATTTTTGAGAACAGCATTCAATATTGGACGGAATTGCCGGCTAACCTGATTTACTT
TGGCGCACTTGACCCAAGTCTTGGAAAAGCGGGCGCAAGCCGTGACCCTTCTGCGATTTTAGTCGGTGGG
TATCATCGTGAAACAGGTAAACTCTATGTCATTGAAGCGCAAGTAAAAAAACGCTTGCCTGATTTAATCA
TTGAAGATGTGATTCGACTGCATAAACAGTACGAGTGTCAGCGCTGGTTCGTTGAAACCGTGCAATTTCA
AGAGTTTTTGAAAGATGAGCTGGTTAAACGTTCCGCACAGCGCGGTTTGCCTGTCCCTGCCACGGCAATT
AAACCTAATACAGACAAAATGCTACGCATTGAAAGCCTGCAACCGCACATTGCAAATGGTTTGATTTTAT
TGCATAGATCACAAGCAACTCTAATTTCACAATTGCGACATTTCCCAAAAGCAGACCACGACGACGGACC
TGATGCGCTAGAGATGTTGTGGAAAAACGCAGTAAGCAGCTCTGCCCCGATTGAATTTATGACAATTGAC
GGCGATTTAGGGCGTGATGAATTTGATGACAGTGATTTATACAGTATTTGGCGGAGATAAAAAATGGCGA
AGAAAAAGAAAAAATTACAACAAGTGAAAAAAGTACAAGTTGGCTTAGATACACAAACAAATGAGGCGCG
TGTCACGGAGACAGGAAGAATTATTTCTGATCACCCTAGTAATAAAATTACCCCAGCAAAGTTAAAAGGG
ATTTTAGAAGACGCTGAAAGTGGCGATATTACTGCGCAACATGAGCTCTTTATGGATATTGAAGAACGCG
ACAGTTGTATTGGGGCAAATATTCAAACCCGCAAGCGTGCGATTTTAACGCTTGATTGGCGCATTGCAGA
GCCACGTAATGCCACACCGCAAGAAGAAAAACTGCAAGTCGAAATTGACGAGCTTTTCTATCAATTCCCA
ATGCTAGAAGATTTGATGGTGGATATGATGGATGCGGTAGGACATGGTTTTTCGGCGTTAGAAATTGAAT
GGAAGCAAGCTGAAGGTAAATGGATTCCAGTTAATTTTATCGCATGTCCGCAGTCGTGGTTTAAGCTAGA
CAAGGACGATAATTTACTGCTCAAAACGCCAGATAATCAAGACGGTGAGCCCTTACGACAATACGGCTGG
GTAGTACATACCCACAAATCAAGAACGGTACAGCTTGCTCGCATGGGCTTATTTAGAACGCTCGCATGGC
TTTATATGTTTAAACACTACTCGGTGCATGATTTTGCCGAGTTCTTAGAACTTTACGGTATGCCGATTCG
TATTGGTAAATATCCGTTTGGCGCAACAAATGACGAAAAACGCACATTATTGCGTGCGCTTGCTCAAATC
GGACATAACGCAGCAGGGATTATGCCAGAAGGAATGAATGTTGAGTTGCATAATGTGACAAACACTACTG
GCTCGGCTGGAAGCAACCCGTTTTTGCAAATGGTGGACTGGTGTGAAAAGTCCGCCGCACGTTTGATTCT
AGGGCAAACATTAACAAGCGGTGCAGATGGTAAAACTTCAACTAATGCCCTTGGACAAGTGCATAATGAA
GTCAGACGTGACTTGCTTGTGTCTGATGCTAAACAGATTGCACAAACTATTACACAACAGATTATTCTGC
CATATCTTCAAATTAACATTGATCCGAATATTTTGCCTTCTCGTGTGCCGTATTTCGAGTTTGACACGAA
AGAATACGCTGATTTAAGTGTCCTAGCGGATGCCATTCCTAAGCTTGTGAGCGTAGGAGTGCGCATTCCT
GAAAATTGGGTGCGTGATAAAGCGGGCATTCCAGAACCGCAAGAAAATGAAACGATTTTAAGTGCGGTTC
AACATGATTTTAAAACAGACTTAAACGATGTTGAAAATCCGAAAAAACAGACTGCTCTCTCTGTACAAAA
TCACGTGACAGGTTGTCAGTGTGATGGGTGTCGTGGTGTTGCTTTGTCGGCAAACACTGACAGTTCTACT
GCACAGGGCGTGCTAGATGGTGGACTTGCGCAAGCATTTAATGAGCCTGATTTTAATAAACAATTAAATC
CAATGGTAAAGAAAGCTGTTTCGGTACTTATGGCATGTGACTCTTACGATGAGGCAGCAGAAAAACTCGC
TGAAGCATACCCAGAAATTTCAAGTCACGAACACGAACAGTATCTCGCTAATGCGCTGTTTTTAGCTGAT
TTACTTGGAGGAACTAATGTCTAAACCGCTTAGTTTTCTATTCGGACTTGAACCAACACAAGCCATTGAG
TTTTTACATAATAAAAAATTACTTGCAACGAAAGTGTTTAAAAAATCACTGCATGATAGTGCCATCGCAA
GAGCTACAACAATCGCGAGATTATCTAGTCTTGAGATGACGAATGATATTTATAAATCAATGGAAGTTGC
CAAGAAAGAGGGTAAGAGCTTTGCACAATGGAAAAAAGACTTGGTAAGTGAGTTTGAGAAAAAAGGCTGG
GTATTCGGGCATGATAAATCTATCAGTCGCGGTATCGACGGAAAACTGTTGGCTGATCCGAAAACAGGTG
AATACTTTGGTACACCTCGTCGACTGAATACAATTTATCGTACAAACGTGCAAGCCGCATATTCTGCGGC
GCGCTATCAGCGCATGATGGATAATATTGATCATCGCCCCTACTGGCAATATTCCGCTGTCGGCGATGAG
CGTACACGACCGTCTCATCTTGCACTAAACGGTCGAATTTATCGCTATGATGACCCGTTTTGGTCAACAT
TCTACCCACCTAATGGGTTTAATTGTCGCTGTGCGGTGATTGCACTTGGTGAACGTGATTTAAAGCGTAA
AGGGCTAAATAAACCCGACGATAGCAGTGAGTTTCTTGTGAAAGTTAAGCGACCTGCAGATAAAAATGGT
AATCAAGAAACAACTGTCGGTTTTAAATTGCCGGATGGGTCGATTCGTGTGACAGATAAAGGGTTTGATT
ACAATATTGGGCGCTTAAATTATCGCCCTAATCTTGATTTATATCCTGAAAAGCTTGCTCATCAGTTTGC
GAAAACGGAAATGCAAGGAGCGGAATTTAAGCAAGATTTTTTAATATTTCAACGTCAATTTGTGAAAATT
AAAAAACAATTGGGTGTCGATGATAAGCTCACGGCTGAACAGATGTTCAATGTGCGAGATAAGTTAAGTA
TGAATTTTAAATTTACTGCCGGTGTCTTATCAACGAGTTCTAAACGCATGTTAGAATCAGATGTGGCAAC
GGTTTGGTTTTCCGATGACTCGTTGATTAAGCAGTTAAATAGTCGGGATGGTCAGGACTTTGATTTAGAC
GATTATGCAAATATTCCTGATTTGATTTATACGCCCGATAAAATCATCAAAGAGGCAACAGCATATCAAT
TCTATAAAGAGATTAAAGGCAAAAAATTACTTGTTGTCTTGAAAGTTTTGCATGATAAAAATGAGATTTT
TATTCAATCTGCAAGGAGAGTCAGTGAGAAACAATGGAAAAAAGCATTTAAGAAATAAGCCGCTAGGCGG
GGCTCGAACCCACCGCACACAGTCCCGAGTTTACACTCTTCGCTTGCGATATCGAGATTCATCGCTTTTC
TAGCGGCAGAGTCAATATAACGCTATTTGATGATTAAATCAACAACACAAGGGTAATTATGATTGATGTC
GATATTAATGATGTAGAAAAAATTGAAGCTGTGTTATCTGACATTGCGCATAAAACGCAAAACAGAACAA
GTTTAATGCGTAGTATTGCGGGCACCATGGAATCGGCAGTGTTGCAAAACTTTGACGAGGGTGGTCGTCC
GAAATGGCTTGGCTTGAAATACAGAAAAGGCACGCCGCTGGTCGATACTGAAAATTTAATGGGAAGCATC
ACCAGTCGTTACAATAATGATTCTGCCGAAGTTGGTACAAATGAACCGTATGCGGCTATTCATCAGTTCG
GCGGTATGGCAGGTCGTGGTCGTAAAGTGAAGATTGAAGCCCGTCCGTTTCTCATTTTAACGCAACAAGA
CAAAGACGACATCTTAGAAGATGCGCAGAACTATTTTAGAAGTATTATTGAATAGCTAAAAATACCCGCC
TAAATCGCGCATAGCGCGATTTTTTGTTTTATTTGTACAATTTATCATTTAAATGTTTTTAAAAAGAATT
AAAGGCGTTTTAAAAAGTTTTAAAAATGGTCTTGTCTTTTATTTCATTCCCAAAAATCACTTCATCACAA
AATAAGCCATGTTGAAGTCGCTCACCTCTTTTTAAATTACGCCATCCTTTATTCTGTAATCCTAGGATTT
TTAAAGAGGATGACGAAATGAAACTCACTCTCGCAGCTTGTAGCTTTGAAATCAATAAAGCCAAATACGG
TCGTATTCAGCTTTTGCCGTACGGCGAGTTTAGAGCAACAGACGGCAGACCAACAGATGTGGAGGCTTGG
TATGTAACAGATACAAACGGTGCAGATGTGGTTGCGCTCGCAAATTCAAAACGCAACCCCCTTCCAATCG
ACTACGAACATCAAATTATTCATTCACAGAAAAACGGCAAAGAAGCACCGAGCGCGGGTTGGATGGAATA
TCTCTATTTCACCCCACAAGGGATTTTTGCTGATGTCCGCTGGACTGATAAGGCAGCGGAATATATCAAA
AATGGCGAATATCGTTATATCTCCGCAGTGTTTGCTTATGACACTGAGGGCTATGTTCGCAAAATCTTTC
ACGCAGCACTCACGAATACTCCTGCACTTGACGGCATGGATGAAGCAATGGTGGCTGCAAGTGTTCAATT
ATTAAATGAGGAAGCACAAGAAATGGACAAAGAATTACTTGCAATGCTTTGTTCTTTATTCGGTGTTGCA
TCTGCGACTGAAACCGAAATTAAAGAAAAAGTAACAGCACTATCACAAGCGAAAGGTGAGTCAAAAGTGG
TGTTATCTGACGTGTATAGTGCACTTAAAGAAAAAGAGCAATCCGTTGCAGCATTGAGTGAGAAAGTCAA
TGCGTTTGATCCGTCAAAATATGTGCCAGTTGAACAAGTTGTTGCACTTCAAAACGATTTTAACGCATTC
AAAGATGGTGTTGAAAAAGATAAAAAAAGCGCACTTATTCAAACTGCATTATCAGAAGGTAAGCTTGCAC
CTGCTCTCAAAGAATGGGCTGAGGGTTTATCTGTTGAAGCGTTAACTGGTTATTTAGAAAAAGCAACACC
AGTTGCTGCATTAAGTGGTGAACCTCAATCAAAAGGTGATCCAAATAACAACGTTGTTGCGCTTTCCGAA
AGTGAGAAAGCTGCTGCAAAAGCTCTCGGGATGAGCGAATCAGAATTTAGAAAAGCACATAAGGAGATCA
ACTAATGGCATTTAAAAAATCAGATGTGTTAAATCACATTAATGAACAATTTAAAAAAGACTTCGCGGCC
GGTCTAGGCAAAATTGCCCCGCAATGGCCTGAAGTTGCAATGGAAATCGGATCTAATACCGACACCAACA
CCTACGGCTTTTTAGGCGATTTCCCAAAAATGAAAGAATGGGTCAGCAAGCGCCAGATTAAAAATATGCA
AGCCCAAGGTACTAGCATTAAAAATAAAACTTTTGAAGCTACTGTTCAAGTTCCACGTACTAATGTGGAA
GATGACCAAGTGGGCTTATTCCGACCAATGGTGCAGCAAGCGGGACAATCGGCAGCAGAGTTGCCAGATG
ATGAGGTGTTTGCACTGTTGAAAAAGGTGAAAGCACGCTTTGCTATGATGGTCAAAATTTCTTTGACACC
GATCACCCTTGCTATGCAGAAGTGGACGGTACGGGCGTTAATACCCAACAAAGTAACTTGACCACTGGTT
CTAGCGGTGGCAAGCCAACATTCTATTTGTTGGATACCACTAATGTGATTAAGCCATTTATTTGGCAAAA
ACGCACAGCACCTGAAATTGAGACCAAGTTTGACGCATCAAGATCCGACACTGTTTTATGGAAGATGTGT
ACATTTGGGGTGTGCGTGCTCGTGGTGCTGCTGGCTTTGGTTTCTGGCAGTTAGCACACTGTGTTAAAGA
CACTGAATTGACTGCAGAAAACATTATGGAAGTTGTGGCAAAAATGCAGACACTAAAAGGCGACGGCGGT
AAGTTATTAAATATCCGACCGAGCGTTATTTTGGTTCCACCTGCATTGGAATTTAAAGCCCGCCAAATCT
GCGAAGCAGAAGTGATCAATGGCACAACTAACGTGTTAAAAGGTCGCTTGAAAGTGATGGTGTCGTCTCA
AATCCTTTGACTTTTAATAGCCCCGCTTGTGCGGGGGTGGAGGAATATATGTCAAAGAACAAATCTAAAA
AAGAAACTGCAGACGTGAAACCCGGAAGACGTGAAACCGGAAGACGTGAAACGGAAGACGTGAAGCAGGA
AGATGTCAAGCTGGAAGATGTCAAGCTGGAAGATGTCAAGCCGGAAGATGTGAAGCCGGAAGATATGAAA
CCGGAAGATATGAAACCGGAAGATATGAAACCGGAAGATATGAAACCGGAAGACGTGAAGCAGGAAGATG
TCAAGCTGGAAGATGTCAAGCTGGAAGATGTCAAGCCGGAAGATGTGAAGCCGGAAGATATGAAACCGGA
AGATATGAAACCGGAAGATATGAAACCGGAAGATATGAAACCGGAAGATATGAAACCGGAAGACGTGAAG
CTGGAAGGCAAAGGCTACTTAGAAGCAATCCATCCGGTTGCGTTTGATATTCGCTTAATGTCGCATCATC
CGCATGAAAGCTACGGTCGCTGTGGCTATCGTTTTAACAAAGAAAATGCGGTGCGCATTCCGGCTGAAGA
ATTAACCGGTGAGCAAGTATCTCGTTTATTAGATGACCCGTATTTAGAAGTCGCCCCAGTGACCGAAGAG
GAATAGTAATGTACGCAACAATTAACGATTTTATTTCGCGTGTCGGCGAATTCCAAGTTATGGAGCTCAC
TGACCGGGAAAATATTGGCGAAGTCAATCAGGCAGTTTTAACTATCGCTTTATTAGATAGTTCAAGTCAA
ATTGATGGCTATCTAGTGGGTCGTTATAAGTTGCCGTTAAAAACTATTCCGCAAAACCTCACTCGTATTT
GTTGTGACTTAACACGCTATCGTTTGGCGTCAATGTCTGATGTATCAATCACTGAAGAGATTATCGAACG
CTATAAGTTAAGCCTGCGCGAATTAGAAGGCATTGCGAGCGGCAAAGTATCCCTTGGTATTGCAGAAGAT
GAGCAAGCAAGCACGGGAGAAAATACGGTGATTTTTACTAACGTAGCAAATCGGGTATTTAGTCGTGATA
ACGAAAATTGAGAACGCGCTTGTTGAGCGATTAAAAAAAGGCTTGGGTAAGCTTGCTAATACGGTCAAAA
GCTATGGCGGTGAGCTCGATGATGAAAGTATCGGTACTGCAAGATTGCCAGCAGTGTTAGTGACTTATGG
CGGTTCACGTATTGAGTGTAAAGACTTGCGACGTCGTCGTCATAAATCAACTGATACTTTTGTGATTATT
TTAGCTGTCCGTTCATTAAAAAGTAATCAAGTGGCGCGCCAAGGTGGTGTAGATAGGCGTGAAATTGGTG
TGCATCAACTGATTTCAGCAGTGCGTCGGTTGCTTGATGCGCAAACACTTGGAAATCTGGTCTATCCGCT
TAATCCAAAGCGAATACGCACGATTTTCAATAATGCGCAATTTCGTAGCGATAAAATCACGGTGTACGCA
GTGGAATATGAAGTCAGTTATGACGACCTACCGCCACTTGAAGACGGGTTATTTCCAGAGGCGACTTCTG
ATAAAACTTCACCGGATTATGTCTTTAACGCGTATGAAGGCATGTTATCTGAACAACAGCCTATGCTTGA
GCAAGTTGTCGGAAAAATTGTTGACCCAACGACCAAGGATTTTGTTGAATTTAACGTAGAAACTCAAAAA
GGATAAAACATGAAACGATTTTTTGCACTGATTATGATTGCTTTCTTGCCAGTTCATGTGATGTCGGCAG
CAAATATGGCTCCCATTATTGCGGCGGCAGCAACGACAGGTACACGCAGCAATCAAGAAAACGATAGAGA
TAAAGCAGATTCTCAAGCACAAATTATTGCTATCACACAAGGTGGTTTGACCGTAGATGCAGACTCGGGG
CACGTGATTATTCGCTGTCTTTGGCAAAAAGGTGGGCTTTGTAAAATTCGAGGTGGAAAAGAGGGTGAAG
GGTTTATCAGTCGAAGAACCGATCTCATTTTAACACCACAGGAATTTGCAGAACGGGAGGGGTATAAAAA
AGTGCATCGAATCACATTATTACCGCTTTATCTGGATGTCAGTAAGGAGTAAATATGAAAGTCAAAGCGG
CTGTGGGAGTTAAAGTCCCACTTGAGAATCAACCGCTCGCATATATTGAGCAAGAGCCGGTTGAAGTTGA
AAACACAATTTACTATCAACGTCGCATTGCAGACGGTGATTTAATCGAAGTAAAGGGTAATAAAAAGGCG
GATAAATCATGACAAATATTGAATTTGACAAAATCCCAACATCAATTCGTAAACCCGGTGTTTACACTGA
ATACAACCGCAGAAATGCGGTGAGCACTTTACCGACAAATGAACAGGAAGTGTTAATTATCGCTCCGATG
GTAAGTGACAGTGCAGAATTTACTGCACCAGTGCGTATTTATTCTGATTATGACGCAGAACTGGCATTTG
GCGCAGGTACTTGGGCACATCTAATGGCACGCGTTGCGATTCAAAATAACCCACTTTTACGCTTGTCTAT
CATCGGTTTGAAAGATAATGAGGCAGGTGTGGCGGCAACAGGGACATTAACGCTTTCTGGTACGGCTTCA
GCTATCGGTTATCTTTCAACAACAATTGCAGGCGTGGAATATAAAGTTTCTGTAGCGAAAGCAGAAACCG
CAAATGCGGTGGCGGCACGTTTAGCAGCAGTGATCAATATCTCGAATACCTGTCCTGTTAATGCGCAAGT
TTCAGACGGCACAATTACACTCACAGCAAAATGTAAAGGTGAAATCGGCAATGAAATCACATTAAGTGCA
GCAAGTTATACATCAAGTATGACACTCACTGCACAAGCTTTGGCAAGTGGTGCTAACAATGCTGATATTG
CAAAAGCACTAGCCAGTGTTGCAGGGACGCATTATCACGTCGTTATCTCCCCGTTTTCTGATGAGAAAAA
CGCAAAAGCATTAGTCAATCACTTAGAAACGGTGTCATCTCCACTTGAGAAAAAACCGGCAATCGGTGTG
ATTGGTTGGCGCGGTACAATGGCAAGCGGTACGACATACACCAGTAAAATTAACTCGGAACGTGTCACTT
GCGCTTGGTATAAAGGGGCAATTGAGTCTAATGCGTTAATTGCGGCTGGCTACGGTGCGGTGATTGCAGG
TGAAGAAGACCCAGCAAAACCGCTTAATACACTTGAAATTAAAGGTCTGACGACAGTTGATGCCACGCAA
ACCCCAATTTTAACTGAAGTAAACCAAGCTTTATTTCACGGTTTAACACCGGTTACGGTTGTTAATCATC
GTGTGCGTATTATGCGTGCGATTACGACGTACACGAAATCAGCAACAAATACGGATGACCCAAGTTATTT
AGATTTAACCACAATTCGCACGCTTGACTATACGCGCAAAGCACTAGAACAGCGTATTGAGTTGCGTTTT
CCACGCTCAAAACTATCTAACCGCACGCCACCGAAGGTACGCTCAGAAATCTTAGATGTGCTTTATCGCT
TGGAAAATCTTGAAATTCTGGAAAACGTTGATTTGCACAAAGCAAAACTGTTGGTGCAACGTAATCAACA
AGACCCAAATCGTTTAGATACGGTCATTCCAGCAGATGTGGTTAATGGCTTGCACGTTGTTGCAAACCGC
ATTGATTTAATTTTATAGGGGGCATAAATGGCTAAAGAATTTGCCAGTCTTGGCATTATTGAAGTCGATG
GGTTAGAAATCGACTTGACGAAGTGTGACGTGCGTGTGATTACCGGTCGCAAGCCAGTTAAAACAATCAA
TCGTAAGGCTCGCGTGAAAGGCTTTGCGAAAGGCATTACTGAATATACCCTTTCTTTAACTGTTGCCGTG
CCACTAAATAGCCAGAACCAGACTGGGATAATGTCGATGACGCTAAAGTCACAATCGAAGAAGAAAACGG
TCAGCGTATTTCGTATCGCAATTGTTTTACGACGGAAGTTGGGACAAGCTATACCGTCGATAATGAAGAA
GTGCGTGATATTCAAGTGGTAGCATTAGACAAGGTGATTGAATAATGCAGGGACGTTTATTGTTAGGCGT
GCTGTTTAACGGCACGCGATATTTCGATTTTAATGTGAAAATTCTCACCCTTGGGCTGAGTGCCAAGCGT
TAGAATGGATTGAAGAAAAGGGACTTGCGAAAGATGAACTAAATAAAGCCGAACAAACGCTCGTTGACTT
GGCTTATTTATGTCAGCAGTTAGAGATTTCAGGCATTGATAAAGTATCTTTAACGCCTGAATTTTTACTC
GATAATCTCTCAACAGATGATTATGTCTTAATCACAGATTTAATCGGTCAATTAAGAAAAAAGTGCATCG
ACGCTGGGGAAAACCAAGTTTTAGCAACAGCGTAATAAAAAAACTCACTCTACCGCAGGTATATGAGAAT
TACCGAAGTGCGGTGGTTTTATTGAGTAAAATTGGCTTTAACGCACAGCAAGTCTGGGATATGTCACATG
CAGAAATTAACGCGTGGATTGAAAGTTATTTAATACAACATGGTGTTAAGAAAAAATCACTAAGAAGTGA
TGAGACGGTGACAAGTTATGTCTTCCGCCGTCGTAAAAGTCAAGAAAAAAAGGGGGCGTAATGCCCCTTT
TATTTTGCATTTAAACAAAGTTTAAAAGAGGTTTAAAGATGTCAAGTTTAAATCTGTCGTTGATGTTAAA
AGCGCAAGATTTCGCCAGTCGCACAGTGAAATCTATGCGTGATAATGTCAATAAATCAACGAAAGACATT
GAGAATCAAGCCAAACGTTCAAGTAGCGCGCAGCAAAATGAAGTGAGAAAAACGGCGCGACTAACAGAGC
AAGCTTATCGACAAATTCAACAACAAGCTCGAACGACTGCGACAGCACGCGAACAACTTGGCATGCGTAG
TGAACGGTCAATTCAAAATGAGATTTTACGCACAGAACAAGCATATCGTCGTTTGAAAAATAGCGGTACA
GCGTCGACAAGAGAGCTTGCGCGCGCAACAGAACAGCACAAGCGACGAATTGCAGAGCTGAATGCAGAAA
TGGGCAAAATCGCCACAGGTCAACGCTTGGGGAATATCGGGCGCGGTGTGGCGGGTGCTATTGCGGGTGT
GACAGCAGGCGCAATGGTATTAGCTCAACCGATGAATAAACAGATGACTTACGACAGACAACTTGCGATG
GTGTCCAATACGGCATTTCAGAGCGTGATGTGGACGGGAGAATTGCAGGGAAAAAGAATTACACAGTGCG
GTCAAAAACGCGGTAGAGACGGGCGGTGGCACAAAAGAAGATGCATTAAGTGCGCTTGATACACTACTCG
CCTCTGGCGCAGTATCTGCTGATATTGCAATGAAGTTATTACCGACACTACAAAAAGGCGCGGTGGCAAC
TGGGGCAAGCACGCAAGACTTATCAAAAATTGCGATCTCCGCAATGCAACAATTTGGTATGAGTGAAAAT
CAAATCGGTGAAGTATTAGACAAAGCAGTTGCAGCAGGTCAAGCGGGGAACTTTGAGCTTGCGATATGGC
ACGCTGGTTGCCTCAACAAATGGCAGCAGCTAAATCAGCAGGCTTAAGCGGTATGAGTGGCTTTGAGGCG
TTGCTTGTGGCAAACCAACAAGCTCGAGTAACTGCGGGTACAAGTGACCAAGCTGGTAATAACTTGGCTA
ATTTGTTGGCTAAAATCACATCTAGAGAAACAAATGATCGTTTTGCAAATTTAGAAATCAAGGACAAGGA
CGGTAAAACGCACGGTGTTGACTTCATTAAGTCGATGGAAGCACAGAAAGTTAAAGGGAAAAACTCAATT
GAAGCGTTCATGGCGATTATGGATCAAGTGATTGGCGAAGACAAAAACTATAAAGAATTGCAAGAAAACT
GAAAACAGCCAAAAAAGAAGATCAGAAAGCCTTGCTTGAGCAAATGACAAACTTAGTTGAAGGTACGGCA
ATTGGTCAGATTATTTCAGATAAAGAGGCTCTGCTTGCGCTAATCGGTATGCGTAACAATGTGCAACTCG
GGCAAGAAGTGAAAAATAGCGTGATGAATAGTGCGGGCGCGGTTGAAAGCTCGCACGCTGTGATTGCTGA
TACAAATGACTTTAAAACCGAACAGCTTAAAAATAGCGCAGAGTTTGCGCAAATGGAAAGCTTAAAAGGG
TTTAACAATATGATTGGCGATGTCAGTGCTAAGTTGACAGATTATGCCTCACAATACCCGGACTAACGAC
GGCGATTGCGGGGGCAACAACGGGTATTGCCGCATTAAGTGCGGGCGCACTTGTGGCGGCTGGCTCATTG
CGTTTGCTGGCGGTAGTACAGGCTTAGGTTTAGGGGGAGCATTAGGTGGATTATCTAAAGGTGGCGCGGT
TAAAGGTGGGTTGTTTAAAGGCGGCAAAGTGGGCAGTTTATTAAATGTTGGCTCTCTGGCAGTCGCGGGG
CTTGCGATAGCATCAGATAATCACGATGACTATTTTGCACAACAAGAAGCAATCAAAGAAAAACGTGAGA
AAGCGCAAGAAAAAGCGAATATCGCGATGAGCGGGCATTCTGTCAATAAATTTCAATACACGCCGACAAC
GTCATTTAAAACATCAAATGTGAACTATCACGGGGCTTATGCAATTGCTGATATTCAACGCAATCAAGCG
ATTGCAAAGGCTAGACTTAATCAAGGTACACTAACACAAGCACAATATGATGCGCGAGTAGAAAGTGGTA
ATGCACGCATTGCAGAGCTGACACAAACAGACTTACAGCAATTCGGCAATCAGATTCAAAGCGGATTAAA
GCAAGCAGTAGAGAATCAACAGCATACGATTCAAACGCACATCACAGTAGAGCTAGATGGGCGTGCCGTG
GCTGAAACCGTATCAGAAAATCAATATAGACAATTTAATCGGGAGTAACTATGAAAGGTTGGACTATGCC
AGTACAGCGTGCGTCATATCGCGGTGTGCGCTTTGATGTGTTTAATATTGAAGACAGTGTTGAGCGTGCC
GTGGTTGAACACGCTTACCCGTTTGTGAATGGCGCAGATATTGAAGATTTAGGCTTAAATCCGCTTGAAG
TGAGACTTAGTGCAGTATTTTATGGTGAAGGGTATTATTCAGATTTTAAAAAGTTTTTAGAAGTACTCAA
AAAACAAGGGGCGGATGTATTAACACACCCAATTCGGGGCGTTTGCAAAATATGATTTGTACGTCTGCTA
ATTTCTACCACGACGCAGAATATACCGATTATGTCACATTGAATTTAATTTTCCGTGAAGCAACACCTGC
TAAGCCGATTTTCTTGTTTAATAACGCCCTATTTGGCTTAATTGATGACTTTTATCAGCAATTGAGGATT
TTATCGATGATTGTTTGGCATTTTTTGCTGAAGTGATGGAGGGGATTAGTTTAGCGGCGAATTTTAAAGC
AAGACTACTCGGTACATTCGGTGCGATTTTCGGATGTTATGAGCATTTACGTGACTTATTTACGCTTGAT
AAAGCGAAGTTTAACACGCCCGCAAGTACGACTGCAGATAAGTTTAAAACGCAATCATCGCAAGCTTGTA
AAGATATTTTCGAGATGATTGAAATTGGTCTAACACAGATTGCACAGCGTCAAGATTTAACTCAACGTGC
GAAGTTTGACGAAGTGTTACGCACAATTGATCAAATTGACGAAATACCGACTATTTAGTAACGGGCAAGA
ACGCCAGTGCAAATAGAAAAGTGAATCTTAAATCGCTGACTAGCGCATTAAGTGAACGAGATACGAGAGA
GATTAACGCCGCAATGCAGCTTGCTTGTACAGCTGCACTGATGAAAATTGCAACAGACTTTATTGAAGAT
GACACGATGTTGCCAAGTGATATCGAGTATATCGCAACAAAAGTGCGCTTACAGATTTAAAAAATCTCAA
TACTGTTCGCGCATTTGCACAAGAAGTTACTCCGAGCTTTACGGTGACAATGCCGAATACCGGTATCTAT
ACCAAGTTGCATTTAGTGAGTGAGAGATTGCGTAATCAAGGAAAAAAAATAACGAAGCTTGCATTAAGTG
CGATTAATCGTAAGCCACCCTTGGTGATTCGTACAGTTGAAATCAACGGCACGCTTCAGCAAGTCGCGCA
CGAGTTTTACGGTGATTATCGACGCGCAAATGAGTTGTTGCGGCTTAATCCACAAATTCGCTATCCAAAT
TTTATTACGAAAGGCGAGGTATTAAATAGTATGCAAATGAAGTGAATTATAACTACCCATTTGAAAATGA
AATTGTGGTTGAAATTGATGGAAAACAGCATAAAAGTTGGAAGTCTTATGATATTGATAGTGATTTTTTA
ATTGCGGCAGACGCTTTTCGATTCGATATCGGCACGCCGTCAACGGATACGGTGATCCCCAATTTACGGT
AAGAAGTGAAAGTCATGATTAATGAGCATAGTCATAACAGGTATTGTAATACGACACAGCATTCCATTAA
TAAAACAATCGTACATTCATTTAACTGGACGTGAATAAAGCGGCGATTTTAGTCGATTGCTCGGCACCTA
TTACTAATGTTAAGGGTTAACTGTGCTTGATGCTGTGAAAAAAATCGTCCGCCACTTGGGATTAAAAATG
TGGAATTAAAAGCAGAAAATAACCCAACACTTGATAAAGTGGATATTGATATTGGTGAAACGGCTTGGAA
TGCCAGTGAAGCGTTGTGCAAACTCTGCAGGCTTACATACATGGTTTGATCCAAAAGTGTACTGATCGTA
GTGGCGCAGATTATTCTACCCGCCAGTTGCTACACTTTGTTGTATGAAAACGGTGAGCGAAATAACTTCT
CAAGTGCAAATTTGGTCTTTGATGTGTCACAGCGTTTCAGTGAGATTACATTTCTAGCACAACGCCACGG
GCGTTCAGGTGACGATAATAAAAACGATTTAAAATGGGTTTATAAAGATGAATCAATGAAGACCTATAAA
CCGAAAACCGTTGTCGTGCCTGATGTTGAGGACTTAACCTCTCTTAAAAAATGGGCGAAAAAATACATCG
CAGACAGCATTTTAGAAGGCTTTACTCTGACGGTTACAATACCGGACCATAAAACACAATGGCACGCTGT
GGCAACCGGGGCAACGTGTACATATTATCTGTGAGGAGTACGATATTGATGCTATTTTCTTTTTAATGGG
GCGTCGATTTATGCTTTCTCGCGCAAACGGCACACAGACAGAGTTACGTTTTAAACAAGACGGAATTTGG
ACACCGGATGCATACAAAGCAAAAGCAGATAAAGCGCGTAAGCGTAAGGGGAAGAAAAATCAAGGTGATC
TCATTGTATTGGATAAATAATTATGCGTAATTTGACAAAGAAAATTCAAGAAAAAACAGGTGCAATGCTT
GCGGATGTGCGACAAGTGTTCCGTGGCGTGCTCAATCTTGTGAAAAGTGGTGATAATATCCAGAAAGCAC
AGGTGTCTGGACTGGCGGGCGAAACGTTGCAAGATGTGGAGCTGATGCAACAATTCGGTTTTACGTCTGT
GCCACCTGCCGGCACGCAAGTGGTGGTTGTGCCCGTGGGCGGTAAAACAACGCACAGTATTATCATTGCA
ACGGAGAATGGTGCTTTCCGGGTTAAAAATCTGGAAAATGGCGAGACTGCACTCTACGACCAAAGCGGCA
GTACAATTATTTTAAAACAGGGGCGCTTGGTTGAAGTGGATTGTGACACGTTTAAACTGAATTGCAAGAC
ATATCAAGTCAACGCAAGCGCATCAGCTGATTTTACTACGCCCAAGCTTGAGACGTCTGCTGTTCTCACA
GCCCAAGGGAAAATTAATGGTAATGGCGGTATGGCGGTCCAAGGTGGAAGTGGTGCGTCATTTAGCGGAG
ATGTTGAGCAATCTGGCGGTGACTTTACAACGAGCGGTGATGTTGTCGCAAATGGTAAATCACTTGTAAG
TCACACTCATCCGGGTGACAGTGGTGGCAATACCGGTGCACCGAATTAATAATATTTAAATAACGCAAGC
GGTGTTGAAGTCCCTCACCGCTTTTTTTTTACTTTTTTTTCATATGCTAGCAACATGGACAGAGAAATCA
GCCCGCTTACAGGCGACTACACAAGTAAGCAAATCAGTACACTGCAAAATGCCGTGTATATCAGACTAAC
AACACCACTAGGCGCGTATTGGGCAGATGGGCGTGTAGGTTCTCTGCTCCACCTAATTCAAAGAGAGAAA
GATGTAGAGCGCGTGGGCTTGCTTGCACAGCAATACGCTGAAGAAGCGTTAAAACCGTTACTCGATGACG
GACGTGCAAGTGAAGTTACAGTCAGTTACAAGCAACCCAAAAACGGCATTCTACTTCTTTTGATTTCAGT
TAAAGATAATCGGGGTAATGCTTTTGAATTTAAACACCCCGTAAAACTCATTTAAAAGGTGTTTAAAGTA
TGCTTTTAGTCCCGACGCTTGAAGACATCCGCAACGCTATTTTACGCGATTATCAATCGTTAGAACCCAA
TGCTGATATAAGCGAAGACAGCGATAATTTCGCACGCGCAAGTGCATTAAGTGCAGTTGCTGAAGGGTTA
TATGCGCATCAGAAATGGATTATTAAACAATTTTTCCCAGACACCGCAGATACTGCTTTTTTAGAAAAGC
ACGCAAGCTTACGTGGCATTCGCAGACGTAATGCAACTTATGCAAGCGGGCGCAGTGCAGTGATTGCGGG
AAACGAGCATTCACAAATTAGAATCGGTCTTCTAATTAAAACCGAAGACAATCGCTTTTATGAAACGACA
GAAAGTGCGGTGATTGATTCAAGCGGGACAGTCACTGTTGCTGTACGTTCGCTTGAAACAGGGTCTAGTC
AAAATATCACGCAAGCTACAAAAGCAAGCTTTATGTCTGCGCCAGTTGGCGTGCAAACTGATGTCACACT
TTCAAATGTGGTTGGCGGGACGGATGCAGAAAGTGATACGTCATTATTAGAGCGATTATTAGAACTTATT
CGACGACCACCGGCAGGTGGAAATCGTTATGACTACCGCAACTGGGCGTTATCCGTTGACGGTGTGGACG
CGGCTTATGTTTACCCACTACGACGTGGACTTGGCACTGTTGATATCGCTATTACATCGAATAACGACTT
GCCAAGCAGTGAAACAATTGAACGTTGCCAAGCGTTTATTGATGAAGTGAGACCCGTCACCGCAAAAGAA
TCAAAAGTTGTTAAGCCGGATGTGACAAAAGTGAACTTCGATATTCAAGTGAAAATTTCTGGCATTACGT
TAGCCGAGATTAAAGTTGCTATTCAAAAAGCTCTCTCAGACTACTTCAATACGCTTATTCCCGGTGACGA
TCTTATTGTGTCGCAATGCGAAGCTGTTGTGAATAACTTAATTGGTGTTGTTGATAGACGTTTTACAACA
CCAACGGCAAATAAAAAAGCGGATGTGGTGAGCAAAATTGAGTGGTTTAGACTTGGCACGGTGACCGTCA
CGGAGATGAGTTGATGATGTCACATAAACACGCACTTAGCACACTCTACCCACCCATTTCGTATAACGTA
AACGGCAAGCAATTTCTTATTCAATGTGAAGTGGACGGTAACGTATTTGATAGAGTACAACAAAGTGCAG
TTGATATGTTAAATGCGATTGAACCTGCCACATCTGGGCAATGCTTGCCGATTGGGAGCGGGTTTGTGGT
ATTAAAACAGATTTATCGAAGAATTATCAAGAGCGTGTTAAGCGGGTGATTATCCAATTAAACGCCATTG
GCGGGCTTTCCATCCCGTATTTTAAGAAACTGGCTGAAAGTATTGGTTATCAAATTGAAATTAAAGAGTT
CTCGCCGCTTCAAAACGACTTACCTAACCTTGGTGACGTGGATATTTTTCAAAATGAACCCCGCGAGAGT
TTAATTTTTATGTGGCGTGTCACGGTGATCGATGGTGATGACAATATTGTTTATTTTCGTGCAGGTACTT
CGGTTGCCGGCGACCACTTAGTGACATTTGGAGACCCCATCATTGAAGAGTTTTTTAAAGACTTAAAACC
GGCTCACACTTACTGCTATTTTGCATATCAAGAGAGATAAAACATGAGAGATTTGTTACAGAAAATTCAA
TCAAATGATGGGCAATTTCACAATGGAAACCCCGCCACAGGCGAACAGGGCACGCGAGTCACTGATACGT
GGCTCAATGATGTGCAAGAACATATTCGCGATTTCGGCGATGAATTTAAGTATTTATTACAGCAAGTGGA
ACTTGAGCCGGACCCAGCGAAAAAAACACAAATTTATGATGCTATTGTGCAAATTATTGAGAACAAGCGC
AGAGCGGCAAGTTTAACACAAAGTGGCGAGGTCCAACTTGACTCTAGCACGGATTCAACTGCTGAAGATA
AAGCAGCAACACCGAAAGCAGTAAATGTTGTTAAAGCGTTAGTGATTGCTGTGAGAAATGCGCTAAATAA
CTATATTCCAAACAGCAAGAAATCAAATGCTGATAACAGCTCAAGTTCAGACACTATTGCAACGAGTTAT
GCTGTTAAAAAGGTACGTGATATTGTAGAAAATCGATTTTCATCCCTCGCTAATGCGGATGGATACAAAC
ATGTTGGTCGTTGTAAATCAGTAGAGATGTTACGCAAAGTCGTTCCCAGTAAACACGGACAGCGTATTTT
GGTGGATGCGTACTATGAAGGCGGCACAACAGGCGGTGGTGAGTTTGTGGCGGATTTGCAAGATTTAACG
ACAGCAGATGATGGAGGAAGTTGTTTTGTGTGTTGAACAATACAGCGCGTTGGAAACGGATATTTGATGA
TCGTGTGGATGTGGTCGATTTTGGCGCAAAATCAGATGAAGACGCGACAATCGCGTTTGAAAATGCGTTT
AAATATGCGGGTGAGCACAAGAAGATAATTACGTCTGAAGCGTCCACTTATTTCATCAATAAGCCATTAT
TTCTTTCAGGTGTTGGGGGATTGAATTAAACGGTAAGCTTTATGCGAAAATGACCCCAGAGAACAAAAGT
AAACCCATTATTACTTGGGCAGAAAATGCGATAACACTCACGCAATCGCACAACAATTTTATTAATTTGG
TCATGTGGTTAGAGCCGACAGAGGATGCTCCCGCGATATGCTTAGCGGGTTTAAAATCGACCAATTTAAA
GATTGGAGAAACGGGCTGTGTTCAGATTTACGCAACAACAGAGCAAAATGAGCAACAAGTTGATTTTAAA
GGCGTGGAGGTTTCTTCAACGGGTTATAATCGATTTGATATTGATGTGTTATCTACTTTACACATTACAG
GCAAAGGGCGGGGTTGGGTAAATGAAAATGTCATTAATGCACAACGCTTTAGAGCATTAAAAGAGGGCTT
CGGGCAGGTATACTCATTGATGGTGAGTATCGCCATAATCATAATTTAATTAGACGAGGTTGTTTGGAGG
GAGGGCAAACGATAAATATTGAAAATGGCTCAAGCAACACAATTGAGGATGCGCGTTTTGAGCGTAATCC
GAAAAATCCGGATGAGTTATTAACGATTTCGTTTTCGGAAAACGCCTTTTCAAACAGAATCATTGCGAGC
TGGGTATCAAGTCCAGAATTCACAAATACCCCCTACGGTGTGCATTACGACATGGTGAAGGTGACGGATA
AGGAGTAGACAATGTTGTGAGTCATATACAAGAAACTTATTCAGATGAAGCGTGTTTATTTGCTTTGTCA
CAAACGACATCTTTTGTCTCAACGCTCAATAAAGCGACCTTTCCCATGAAATACACAACCCCTAGAATCA
AACGTGCGGCGGACTTTTCACACCAGTCCACCATTTGCAAAAACGGGTTGCTTCCAGCCGAGCCAGTAGT
GTTTGTCACATTATGCAACTCAACATTCATTCCTTCTGGCATAATCCCTGCTGCGTTATGTCCGATTTGA
GCAAGCGCACGCAATAATGTGCGTTTTTCGTCATTTGTTGCGCCAAACGGATATTTACCAATACGAATCG
GCATACCGTAAAGTTCTAAGAACTCGGCAAAATCATGCACCGAGTAGTGTTTAAACATATAAAGCCATGC
GAGCGTTCTAAATAAGCCCATGCGAGCAAGCTGTACCGTTCTTGATTTGTGGTATGTACTACCCAGCCGT
ATTGTCGTAAGGGCTCACCGTCTTGATTATCTGGCGTTTTGAGCAGTAAATTATCGTCCTTGTCTAGCTT
AAACCACGACTGCGGACATGCGATAAAATTAACTGGAATCCATTTACCTTCAGCTTGCTTCCATTCAATT
TCTAACGCCGAAAAACCATGTCCTACCGCATCCATCATATCCACCATCAAATCTTCTAGCATTGGGAATT
GATAGAAAAGCTCGTCAATTTCGACTTGCAGTTTTTCTTCTTGCGGTGTGGCATTACGTGGCTCTGCAAT
GCGCCAATCAAGCGTTAAAATCGCACGCTTGCGGGTTTGAATATTTGCCCCAATACAACTGTCGCGTTCT
TCAATATCCATAAAGAGCTCATGTTGCGCAGTAATATCGCCACTTTCAGCGTCTTCTAAAATCCCTTTTA
ACTTTGCTGGGGTAATTTTATTACTAGGGTGATCAGAAATAATTCTTCCTGTCTCCGTGACACGCGCCTC
ATTTGTTTGTGTATCTAAGCCAACTTGTACTTTTTTCACTTGTTGTAATTTTTTCTTTTTCTTCGCCATT
TTTTATCTCCGCCAAATACTGTATAAATCACTGTCATCAAATTCATCACGCCCTAAATCGCCGTCAATTG
TCATAAATTCAATCGGGGCAGAGCTGCTTACTGCGTTTTTCCACAACATCTCTAGCGCATCAGGTCCGTC
GTCGTGGTCTGCTTTTGGGAAATGTCGCAATTGTGAAATTAGAGTTGCTTGTGATCTATGCAATAAAATC
AAACCATTTGCAATGTGCGGTTGCAGGCTTTCAATGCGTAGCATTTTGTCTGTATTAGGTTTAATTGCCG
TGGCAGGGACAGGCAAACCGCGCTGTGCGGAACGTTTAACCAGCTCATCTTTCAAAAACTCTTGAAATTG
CACGGTTTCAACGAACCAGCGCTGACACTCGTACTGTTTATGCAGTCGAATCACATCTTCAATGATTAAA
TCAGGCAAGCGTTTTTTTTACTTGCGCTTCAATGACATAGAGTTTACCTGTTTCACGATGATACCCACCG
ACTAAAATCGCAGAAGGGTCACGGCTTGCGCCCGCTTTTCCAAGACTTGGGTCAAGTGCGCCAAAGTAAA
TCAGGTTAGCCGGCAATTCCGTCCAATATTGAATGCTGTTCTCAAAAATCGCATCATCACCGCTAACGGG
GTCGTTTTGATACTCGGAGTCAAAAGCAGAGTGCCCGTCACTGGCACGGATTTTCATTAGTTGCAGAATC
GGGCGCCTCAGCCAAGAGACCACCGCGCCTGCGTCCATTTCCGCTTTGTGTTGCTTATAAAACAGGTCAG
AGAGGGTATCATCGTCCCCCTCTTCGCTCAGGTAGATATTTTCCCATTGATCCCACAGGTGCATATTGTC
GGGCATGCGCAAAATAGCTTTAAAGCGTACCCGCCTCCAGCCTTTAGTATTGAGGATACGGCTTAACACA
CTATCGTAATGTAAGATTGTCCCCACATAGATTACGTCAAACTTTTCGCCCGCTGCACCCAATTTTAAAA
CTGCCTTTAAGACCCAGTTGTGTAATTTATTACGTTGCTCTGGTTTTTCTACGCTTTGTCATTTTCGATG
TCGTCCAGCACCACAAGATCGGGACGATATGCCCGTAGCGGCGACCACGCAGCTTTTGCCCCGCTCCCAC
CGCCTCAACCTTTTGATTTAGGCTAGTGATAATCGCCCCCGCGCGCCACACCTTACCCATACCAAGCTCG
GGAAAATCAATGTGCAAGCGCGGATTTGCCTCAATCTCCATCTTAATCGCCTCAAGCATCTCATAAGCTT
GAGTCTCAGTATCCATTGCGATGATGATGTACTTTTTCAGCCCACGCACCATACACCACAGTGGGAAAAG
CTGAGTACAAATGGTCGATTTTGCCTCACCACGTGGGGCGGCAATCGCTTGGCGAATAGAGCGTTCTAGC
TCTAACCACCGATTGCGGCAGTTGCTCAAACAAATACTCGTGCAGTTGGGATTTATGCTCGGAGCGCACA
TAGTGTGGAAAATACTGCTGCACAAAAAACTCAAATCCACCCACAGGGTCAAACACTTGCTGCCGACGGG
TAGCAATACTTTTAGGGTCATCCGTCACCCTCAAAGCTTGCCTCAATGTTGCGTTGTAGCTCACGACGTA
ATTCTTCGAGTTTTTTTTCAAATTCTTTAATTTTCATTTGTTATTTACCTACTAACAAAATGCAAATACA
AGATAACTTACTGAAATTATTTAAATTCTTTATCAATCAAGGCTTGATTTCATCTGCAACTCAATAAAAT
CAGGTAATAAGTGCGGTTTCTTGGTTTTTATCAAATTAGCGACAGTTCTATAGTTTTCATCGCTGTTGCA
ATAGCACTAATCTCGGGCAGAATACGTTTACTTGCTGCCGTCATCTCGCAAAACTATCCGCAAGCGATGA
CAAGCGGTCGACTTTATCTTGTGCGTTTAAATTTGAGTTTTGAATCTCATCCATCGTTGCACGATATTGA
ATAATAAAGCCTGACAGCAACCCTTTTGTGATATCAGTCAGCTCATTGCCCGCCATCACTTGCACATCAC
GCACTTTATCCAGTCATCGCCTTTTTTCTCTGCTTCTTTCTTCCAGCGTCGCGCGGTATTAAATGACACG
CCAGCTTTGCTTGCAGATTGCTCCAAGCGATAAAAACTCAAAACACATAGTAGCGACGAACCAGCGCACG
TGTTTTTCATCAAATGCCATGAGTTAGCCCCCAAATTGCAAGCGAATGAGCTCAATACCGACTGCAACAA
TGCCACCGCCAATACCACCTGCAATCAACGCTTGATTGCGGTTTTTCTTTGCCATTTCGCTTAAATCTGC
TTGCAGTGCTTGCACTTGTTTTTGTAAATCCGCAATTTCTTTGTTTTGTTTGTCGACTTTATCTGCAATT
CCGTCTAATTTATCTAAGATTGCATCAAGCTTTTCACCTGTTGATTTATTTTTTTGTCGCATTATTTATC
AACCTTTTTGTCTAATTTCCCTTCAATACTATCTAATTTGTCAAAGATTCGGTCTAGCTGACTGCTAAAC
CCACTGTTGACGTGATTAGCCATTTCCTTTGTTTGATAGCTCTCTTTGATTTTGTTAATTTCCGCTTTGA
GCTCTTTAAAATCAGCATCAAGTCGTTTAAACCAAACGCCACCAAAAAACACAGCAATTGAAACAACAAA
GTTAAAATCATTGCGCCGCTAATTTGCAGTTCCATCTTTCACCTCGCAGATTGCGCGATATGTGTCGTTA
TGCGCTTTAACCTGTCGCAATGTTTCTGTTGTATCATTGCGACTAGCTTTAATTAATGTAAAGCCGTCGC
AGCTGGTGTTAATCACGTAAGTCGTGCGATTTGTGCAAGCTATCAATAAGCTTGTCACGAGTAGCATGAT
TAGCCGTTTCTTCATTTCGCTTACGCTCCCGTTGATTATTTCGTTGTGTTGTCACAATCGCTTGTCTTGT
TCAAGCTGTGCGTTTTCTTTCAATAATGCGTCAATTGTGTTATTTGCACGCTTTAATTTGAAAATGACAT
AGCCGCATAGCCCTAAAAAAAACGCTATTGCGACTAAAATTAGCTGTAAGTCATTCCGCACCTGCGCGAT
TTTTTCGACGCTCGACGGCAACCGCGAAGCCTTTTGTTGCCGCACCGCCACCGCAGAAAATAGCAAACGT
CATAAAAAGCTCAGGCACGTAAGCGCGGTCAAGCCAGACGCAGAAAATGAGAATTGCAGCCATTAGAAGT
GCGCCGAAAAACTGAATAAAGCCCGTGGTTGACAAGCGTCCGTCACTATTTGTGATAAGTTCAGAGAGTT
TAGCCATTTACCACCCCGATTTTTAAATAGAGTTGTTGTGCGAGTGTAGGCTTGCCTTTTACACGATAGG
ACCACGCTTTTTTGCTGTAGCATTTGGGGCGACATGTATTTATTGGTTTACGAAAATATGTATGTAACCA
GCCAAATAAACGATGTAATTTATTCATGTTCAAGCTCCATAATGACGTGTTCAACTAAAGGCTGACAATC
GTTATCAACCCATTCTGCGACATCAAACCCCGGGCAGATTTTACGTGCAAACTCACGGTGCCCGTGCAGT
GTGGCATTGGGGTATTTACGTGATAAATCTCGCACCAAATTTGCTAATGCTTGCCACTGCGCGACAGTGA
AGCGGTCAGTACCGACTAGACAAATGCCAATTGAATTGCGATTTTGACCGCGACAATGTGCACCGATTTC
GCCTATTTTGCGACCAGATTCAACCATCCCGTTTGTATCAATGACAAAGTGATAGCCAATGGCGTGTAAA
TGACGATTAAACGCAATTTTGTTATTGATTTCGCGCCGAAAATGCGCGTCAAAATGCCAGTCATCAATGA
TTGTGCCGCAGTTTTACCGCGCTTTGCAAGTCGCACGCCGTTTTGCGTCGCGGCGCAATGGATGATGATT
TTTTCAATAGCCATAAAAAACTCCCAATAAATTAAGTGATTTATTGAGAGTATTTTGATTTAAAATAGAT
TTTAAAAAGCGGTGAACGACTTCAACACCGCTCTTAAAAGAGAGTAGTCTGTTGTGCTTTCGGTTCACGC
TGAAGACTGTACACAATATCCCACGCTTGTCTGTCTGATATCTTATATTTATGGCAAATCTCAAGCATTG
ACATTCGCCAGATTTTCCCTCTCGCTGCGTTAAATAGTCAAAATCGGCTTTTAAACGCTGATTGCGCAAT
ACGCGCAAAGCAACATCGCAGCGCGGAATATAGATCTCTTCGCTTTGAAAATGTGTACGTAATTTGATTG
CACTTTCTTTCCCGATTAACTCTTTTAATTTCGGAAAATAATGTATACCGTCTGAAAATCGAAATCTTGA
ACCACCGAATCGTTTAATAATTTTTTCAACATCAGAAAAACCTGCGATATTCACCATTTCATGTACAACG
TTGGGTAAATATTCTGCAACATTTTCAATATCTGTACTCATAACGCCCCCTTTCTTGCGATTTTTTCGGC
AATCTATCACGAGATTTTTAAAAAGTGAGTGTTTTTTGAAAAAAATTAAAAAACCTCGCATTTGGCGAGG
CTTTTAATAAATCTATTAGTTATTAGTTATTAGTTAGATAATGACTTAGTTATTGTTAATGCAATTTCCC
ACGCTTGTCGGTTCTCTGTTGCGTGAATATTTTTACAAGTAATCAATTCATTTGCATAATCTGTATCATC
CGCTTTATCAGAATTAACAAAAAGAATAACTCGACGAAGTGCGCAAGCTGATACTAGATTTTTATCGTGT
CCGAATGAGCCTTGCTCCATTGCAAACGCAACATTTCTAAGTGTTTGATAGTCCCCTTTGAGTGCCTTTT
CAAGTTCTTTTGTGCTTTATCTGTCATAGAAAACGAAGCTAATGAGAACAAGCTGAGAGTGATTAAGATA
AATAATTTTTTCATAAAAAAAGCCCCGATGTTGAGTTGTTGGGGCTTAATTTATTGCTTTTTAGCACTGA
TGTCTAGTAATTCTATTGTGTTTTTTTGTTCTTCATCACGTTGTTGTCTTCTATTATAAACTTCTAGCAT
TTGAATAACTTTCTTTAATTGCCAGACGTCTAGCCAGTGAACAAAGTCAACTTTAAAAGATCGCTTTGCC
ATGCTGTCTGCGTATGATTGTGGTAGCTGATGTTCAGTTAAAAGTGCGGTAATTTTTCTTAAATACATCT
CTTTATACTCAGCGGGCTTCGGTCTGCGTTGATGTTTAAACTTGGTCGCCGTTGGCTCAAATCCCTTGTC
TTTCATCGCTCGGAGGACATTTAAAAGCTCTGCAATATTCATCTCTTTACAGCTTGTTTTGCCGACAGTG
CTTTGTAAAAACGCTCTGTACACGTCATCATCCATTTTTAATGTGTTTTTACCGATGTGAATTTTGGCAA
TAATACTTTTTCTATTTTCGTACACGTGCCGCTCCTAATATTTTTCTAAAATGTTGACAAAAAGTGAGGT
TTCTTTCTCGTTCTTCTGCCGTTAAAACTGTGATTTTTGGCTCAGGTAAGGCTAAAACCTTGCGTTTTGG
CAGACGTTCTAACAGCATTTTGGGGTTTGGAAACCGGTCGCATTCTGCATAAAGCGTTAAAAACGCTTCT
TCGATTCGCCATTTGTCCTCTTGCTCATTCCACCCATTAAAGATCTTTTGATGAAGTATTGCTTTAATCC
AAATCTCCGCCGTTTTTGTGATCATATCTTCTGGCGGTTGTCCCGGTAGCCTTAGCACTACCAACCCCGC
CAACCCTTTTGCGACTGTTGCTCGTAACCACACCTCATCCATTGGCAAACTCCGCTAAATTTTGCAAGGC
TTTGCTTGTTTTATTTGCTGTCACTTGATTATTATTTTGATGAACGGGACTATTTTTAACCAAATTTCTC
GGCTGCCACTTTGTCATCACTTCATAAAGATAGCCGTGGCTATTAAGTGGTAGTTTTAAGTTGTGGCGAC
TGTTTAAAACCACAGCAAGACTGTCAATCCAACACTCAATCGGGGCGTCATAAACGTCGCCGTTGCGTTG
AATGCGTTGATTTTTAACATCATCTAACAATTGATTGATTAGCTTTGCCACACGATCCATTGTTAGTGCC
GTTTTTTCTGGTCTAAAAAGCCCTAAATACTGCACAGCAAGTCTGCCGAAATCACCGTTTAGCGAGAGTG
CAGACATTACTGCAAGGCTTGCTTGTTCATGCTGTAATAACACATCAAGCGATAATACCGCACCGCAAGC
GGGGCATTTACACTTCATTTTTAAACTCCTTTTAACATCGTTTAAAACACATTATTCAGCCCACTTTTGT
GGGAAATGGGCTGTAAATGGGTTTTATTGAATTGGTTTAGTTGGAAGTGGTTGCCAATGTGTAATTTTTC
TAGACCATATGTGTACGGATAAAATAAAAATTTCTCTCCGTCATAAAATAAAGAAATTGTCTCAGCGGCA
ATCGTATAAACCAAAACATGAGTATATGCCTCTGGAAGTTTCTCTTTCACGCTAATCCAGTTATTGTCTT
GTGGTAATTCAACAAGCTCTGGCTTTTCAAGCACTAAATCAGAGCCGTAGTCTTCTTTTTCTTCTTCGCT
TAACTGTTTTTCTTTACATACAGCTTTTCCAAGTACAATGCCGTAAACAGCGTTTGGCAAATCATTCGAC
GCAAAATCTTCATGATCACACATGTCATCTGCAAAATCATGAGCCTCGATTGCACCATCTAAACAACTTT
GTTTAGCTTGTTCTAATGTTTCGTGTAAGTTAACAATATGAATGTCATTAGATACATCTACTGAGAAATA
TTTTTCATTACTCATTTTTTTATCTCCTGTTTATATTTAATTTCTGAAAAATGGGTTTTATTTATCTGCT
AATGCCATTGCATTATCAATCGCTTCTCGCACAGTATCTGCCGCAGGAAAAGTGATTAAACCTTTTGGTG
TCCACATTTCACATTCATTAAGTCCATATCCATTAACAACAATATCTATTGCATTTTTTCAATGAAATCT
AGCCGTTTCTTGTCATGTCTTAATGTAGTTAACTCAAACTCGCCAATTTCTACCGTTTTTTCGCCTCTTT
CTGCTTTTACATTTCTAGCAAATGCAAGTGCTGCTCTTGTGTGTTTATCCATTTTTTACTCCTGCTTTGA
TTAGTCTTATTGATGCGCTATTTTTAGTGTTTCTTGTCCGTTTACACCGCGATTCAGTTTCACTTGTTTA
CCGTCTAGATACCCCTTAAACCAGACTCATCTCCATTTCGTTCTCTGGTATCACCAACTTTACGAGTTTT
AGCTTCCCTTAAATTCATTTTTTTATGTAATTGATTTTAAATCGCTCCATTTTCTCTTTTTCTTCCTGTG
TTAAAACAAAGTCTTGAACTGTTTTATAAACACCATGAACCCAGCCGAGGCAATAATTATCTGCTCTTGC
AATCAATGTACTACGCTTCAAACGCTTACTTTGCGTTGCTATAAATGCTTTTCTAGCCTGTTGTAATTGA
CGATACAACACATCAAAGCAGTAAGAAGCAATAACAGGTCTTTCTTCTTGACCGAAAAAACAGCATGTAA
TTTTTGTTCAGGAATATTGTTAGTTCGGTTTGAAAAGTATGCTTCAACACCAAACACTCTTTTGATTAAA
GAGGCGAGCGCATGAACATATTGCCCAGTTTTGCGAGAAAATTTCTGTTTGCTATCGCTTTCTGAAATTT
CCACATCAATGCTATTCACATTATGTTCAGCCATTAGTTTTTGTGCCATCTCTAACGCTTTAGCTGCTTC
ATGCGGATTGTTAGATTTAGATAACGCTAACAATTTCTTGATTTTTTTTAGTAGTTTTTCGTTCGATTGA
CTCATCTCCACTCCATATCTTTTCTCATAATCTTCATCATTTCCTTAACGCTTTGCTTTTCTTTTAAACG
TAACGCTTGCCCTTCTAAGTCTCTCAACATCAAAACCTGCTAGATTGTGTATCTACCGCTTATTGCAAGA
TTAATTCTGTAATCTCTTATCCACTTCAAAATCACCTTACCGGGGACATATTGTTTTTTTAATGCCAAAG
CAATGTAAGATAGAGTTATTTTTTCCATATCTCACCTTATTTTCTATAATAATCAAAGGCTTGAAAAAAC
AACTCTTTACTATTTACACAAAAATCAATCGGTGATATCGGCACAAGCGGTAATTCATGCAAATATTGCC
AATGGCACTCTTGCTCAATCGGCGTATTGATAAACGCTTCTTTTTCTGCTTTTAAAGCGAGCAAATCTGC
ACATTTCACGAAAGTTTTAATCGTTTCACTCATGCTAATATTGAATTTTTCTTGTATGACTTTCTCAAAA
GATTTTTCAATTGCCTTGTAATCAGGAAGCAGACTTTTTAACCGACTCGGGATGTCACCAAGAAAAGCTT
CTTGCGCATCGTGCATGAGCGCAGCAAACGCAGTTTCGTCATCCGCTTTTAAAAATGTTTTAGCAATCAT
TCCAACATAAACACTGTGATCTAACACCGAGTAATGTCTGTCTAATTTACCCCCAAAGCGCGGTATCATT
GAGAGATGGTGAACGATATCGTCCATATGAATATCGCTTTTTTCCGGTTCTTGGAAATTGATCACTCTGT
TTGAGTGCGTAAGATAAATAGCCATTGTTTACCTCAAATTTGATTTATTGGTGTTATTTGCCAGTTGATT
TTTTTAATTTCTGCAATTGCACGTTGCAAAATCACTTTTGCGTCCGCGCGACGTTCTTCAATCACGTTAT
CTCTCGCGATTTCGAGTATTTCTTGTATTTCAACAATCTGTTGTGCGATATCGTGTTTTGTCATAGTTCC
TCGACCTCCATCACATCGTCAATTTCGGTTATTTGATGTGGCACTTGATTAATATCGAATTGATTCAAGT
CACACACTCGCTCAGTTACATCATCAATATTGTCTGCTTCGACTGTTGCTTAAACTAAGCAATATAAGCG
CACTACATATTTAGCCATTTTCGGCCTCCTTCCAACGCAATGCCCACTTTGTTAAAAAAGCGTGACGACG
CGCACACCACTCTTTATTAACAGCCTTTTTTGCTAGCTCTGCTGCATTTCTCCACAGTTCAGCTGCGTAG
CTATAGTCGCCTGCTCGCTCAACTTCACTCGCGAGTTGCGAGATCTCTTTAAAACTTAATTTATTTGCTT
TTTTTGCCATTTTTTTGCTCCTTATTGTTGTTAAAACACTTTATAAAAGCCCCTTTAATACAAGTTAAAA
GAGCTTTGAAAAGCGTTTTATTTGCGATAAATAAGCCACGCAATCCAGCTGTAGAGAATCAATAAAGCGA
TAGTCGGGATATAGTGATTACACATAATTAAACCCTCGCCATATCTAAGCTGATTTGCTGATAGTTGCCG
TTTTCATCGCGTTTATAAAATCGCACGTAGTCTTTACTATCAACGATTTGAATACTGTCGCTAATTGCTT
GCATTGCTTTAGTCCAGCGTTCGTCTTGAATTTCTACACGACGAAGTGAAAGAATGCGCGCGGTGTTCAA
ATTACCTTCCTTATCCACTTGGAAAGCATCATTAATGACTGAGCGAAGCTCTGGACGCGCATCTGCTGAC
CATTCGTGCAAACATTCATCAATCAGCTGTTTAGCGGCTTGAATACGCTCATCGAACGTTAAGCGGTCTT
GCACTGCAATCATCAGCTTGTATTCACCGTCATAGCTCACCAGCGTGACATTGCCTTTCCGACCGCCAAG
CTGGACATCGTATTTTTCAGCTGAAAGCTGAATAAATGCGCCAATATCATCAAAGACTTGTGTTTTGAAA
GCGCGGACTTCTTTTTGCTTTTCAATCGCTTGCTCAACAAAATTACGCACTAAACAGTCACGCTCTTTAT
CAATCTCTTTCACCATCTCATCTGGCACTAAGTTTCCTTTGATGTTTTTCCAGTAAACTTGCCCGTTCAT
TTCGACTTTACTCATATTTAAACCTCTTCTTTACCTAGTTTGATCACAACTAACTGTTGCCCTTTATCTC
GTTTATGCACATACGGTGAACAAAGCGCATAAATTTTCTTTTTGATATTGCTAACTTTTTTTCTAATTCT
TCCGCTGTGCCGTCACCCAAATTCTTCTCTCCCCGGTAGACGGCGTAGATCTGACGGCGTTTCATTCAAC
CTCCTACCAATACAGGCTTACGCCTTGTTCATTGGCGACGTATTTCGTCATACGTTGCCCGTTGTTATTA
ACTCGGACTTCTACCGACTTTTTAATGATCCGTTCACTCGGATTTAAGATAATCATCGTCGGGAAACGCC
CATTTTTAATACGTAATACTTGAACCCCTTCGCGTCGTAACGCATACGCCACACGTTGCAATAATTCGCC
CATATTTACTGTCCTTTAGTTATTCAGCTAATTTAAATTCCGGTGAGTGTATTAATCGACTTGGCTCATA
ACGCAGTAAACTTCGTAACTTACTGTATGCATTCTTCCATGACGCTTTATCATGCCAATTTCCAACTACT
CTCAATCCGTCAATATAATCTTGTTCATTGGTATTATTAGATTGTGTTAAACTCACACAAAAGCTGTAAC
TTACTCTCCCTACTTGAACCATTTTTATATTTTGTTTTAATTCAATTACTTCTTTTACATACCCACGGGC
TCTATTAGTCCATTTGCGGTAGTAAGCTTTTTCTCTTTTTATAAAAAACCATCTTTCCATCTTTTTATCT
CCTTTAATTAATTAACATCTCTGCATAACGACTGATTAACGCCTCGTCCAGCGTGCGTTTATTAAGTTCT
GCTAAACGCACCGCACCGCGCATTAACTTATTTAAACGTCTTGCGTTACCTTTGCTTACTTTGAATAGAA
GCTCGTTAAATTCGTCTGTGCCCAATCCTTTTTCTGCAAGTAACGCAACATCTTCTGCAACAAGTGCATT
ACCCAGGTCACAACAGACACCAACACGACTATATAGCTGTGCAAGTTCGCCATATTTTCCTTTTAAATTC
ACAATCAAGCGTGGCATACCCGCAAGCACAACACCGCATTTTGTTAAATCATGAATGCGACGGATATACT
CAAGACTTTTAGTGCTTAAAAGCTCGGCTTCATCGACGATAATCAAGCGACCTTCACCGAGTTTGTTTGT
GATACGCGTGAATAAATCGTGATTTAAGCCGACATCATTAATGCCTAATTGCTGGCAAAGTGTTTTCAGT
AAGACTTTCGGTGAACAACTCGGCTCAACTTCGATAAAAATTGTTTCTGGGTTCATCTCAACATACTGTT
TTAATGCTTTTGTTTTGCCCAAACCTGCGGCACCTACAACCACGCTGATTTCACCTTCAATATGTGCAAT
CGCGATGGCGTCTAAACAGCGTTCTGCCGCATGGGTTGATACAAATTCACTGTTAAAGCGACGCTCAACC
ACTTTGTCGTTGTGACGACCGATTAAGCGCGAAACGGCTTGGTCCACTTCTTCAACTTTACCGTTGTATG
CGCCGCGCAAATACAGGCTGACTGTACCGACAGATTTACCGATGGCATTTGCTACCTGTTGTTGCGTCAT
GCCGTTTTTTGTCATATAGTCTGCTAGTTGCTGTCTCATTTTCTTACCTCTTTTAATGGTTAAATTTATA
TTGATACCCAAATTTACTTACATTCTTATGTCTCAACTTTGTTAAGTTGAACTGCTCGTTACACTTTGTT
ATTTTGTTCACTTTCATATTTTTTATTCCTTACGCACGTTTCATTCTTTTTAAATCACTTGGAAATACTG
CAATTTCTTCCACTTCTTCTTTCTTTTTAAGCCCGTTCATACACAAACCGTGTAACAGCTCTGCACCTTT
ATTTTGTTCAATCGTAATAACGGGGTTAAGCTCTGCGTTAATCTCATCAACTTTCTCTTGCTTGCGTTTT
AATCTGCCTTGCGCTCTGTCTTTACGTGCTTTTTCAACTAAGCTCATTGGGAATGCATCACGCTTGTTGC
CGTCTAACATTGCTTCACAGATGTATGTGCCGTTTTTCTGTCTAATAATCACAGAGCTTGGGTCGTGAAT
ATCAATTGATACTTGGACTTGCTGACCATCTACATCTAACAGCTTCTGGCTGAAGTAGACATTGTTAAAC
AAGTTAATCCAGCCGCGTTGTGCAACACGTAAAAGAGATGGTCTAAACAAGTCTCTTGCTTCAACAGCAG
TGATATAAATAATCTCTGCTTTTGCGAGCAGTTCGCGCCGCTTTCTAGCGGGTGTTGTGCCAATTTCTCT
ATGAATGTGATGATTGTTATAGCGGTCAATCTCGACTTGTACTGCGTCGATAAACTGCTGCCACGTCGGT
AACTTGCCTTTTGCCCATTTTTGTTTTTCTGTTAATTCCGTCGCGCCTTTTCTGATAGCTTTGTCTAACG
AAATGACTGCAGTAGAGGTTTTACGGACTGTATCGCGGTCTGCGCCCGTTCCGTGGTATGTGTCAAACTG
ACGAGCGATGCGTAGTGCGATTGTTTTATTCACACGTTCAATAATGCCTCGTCCTTGCGGGTTGCCTGGA
ATACCTGTTTGATGATTTATCCCCAAGCGTGGCAACATCCCCGTAATGTCACCATCAAGCATCCAGTTTT
TCTCACCGCCCCCGTTATCAGAGTAGTAGATAGCGGGAATGCCGTGGTTTTCCACGCCGTGACGAATTGC
ATCAGCGACTGCTAAAGCGTTTTCTGAAAGACTGACAGACCAACCGACGATGAAACGACTTGGCGCATCC
ATTACCATTGTGAGTTCTGGAATAAACGGTCGACCATGGTCTGGGTGTTGCACTTTCATCTTCATTGAAT
GACCGTCGCCGACCCAGACGTCATTAGCTAACAAGCAAGACCAGTCACGCTTAACGTACGTCTGCAATGC
GCGCATTTCTGCGCCTGTTTTACGTCCGATTTCTTTGATGTGGCGTGGTAATTTGCTTAAAGCTCTACGT
ACGCGGTCAATGCTCGGGAGCAAGGCAAGGCGGAGTGGCTGATCTGCAAATTCCATTTGCCATTTATGGG
CAAACTCAACATAAGCTTCTGCAACAGAGACGCCATTAGTGTTGCGATAAATCGCCAAGAAATTAGGTAA
CCATGCAATATCTTCCACGCGATCTGCCTTGCGCTGGCTCGGTACTAACGCTTTTAAGCGTTCTTCTGGT
GTTTTGGCTTTTTCGTAAGCCAGCACCCAGCCGTAGAGCGTTCTATGTGAAAGCACACGACCACAGTTAT
TACCGTTCTTACAGTTAGCACGCTCAACAAGTGCCATCACCTCATCGGGCAATTGCCCAGATTTAGCAGA
GTTGCAGATAAACTTAATCGCAGCATCACGACTTTGTACTTGTTCCAAATTTTGGACATAAGCGACCAAA
GCCATGCGTGCATCTGCGATTTCACGCTGTTTAGAAGTGATGTTATTAAGATCGATTTGTTTAACTGCAG
GTAAGGTTGGTTTGCGTTGAACAATTGATTCAGTAAATTTGCTATAAACTTCGCTTTGAATTTCTTTTGG
TAAAGATGCAAGTGCAAATTCACTTCCACCACCTCGCGCAACTCTTTTTTGACTTTCCCAACCTTGTTTT
TTAGCTTGATAAATAATTCCTTGCACTGAATTAGGTAAACAGGATAAACTTAATTCAAGTAGTTCTTTTG
CTGAATAGTGCGTTTTTAAGCTGTTGGTACTCATAAACAACCTCTTTTAGACTTATCTATCGGCAAATTT
TTTATTGTTACGTTGCTCATAACGCGATGCCCATATAATTTCAGCGGGGACGCCAATAGCTTCAGCTATA
ATGCGTTCTCCTTTTAACCACGGGCGGTCTAGTGCGTTTTTTAACGTACTACCATTGCTATAACCATGCT
TTAAAGAAAGTTGGCGTAATGACCAACCTTTTTTTGCTAATGCAGCTTTGATGTCTTCACGGTGCCAATC
AACAGCTGTTTTTTTAGTTTCGTTTAATGTCCTCATTAGATAACCCTCTTAATTAATCTAATGAGGATAA
TAAACCATAAAAACAATCAATTCAACCTTAAAAACACTTTTTTTAAAGTTGTTTGATTAATGTTTGTTTA
TTGTTTTAAAGGTTTTTATCCCTATATAATTGAAATTATTAGGTTTATTTAAACTTTAAAAACATTAAAA
AATCAAAAGGTATTTTTTAAAGTTATGCGAATTAAGTTTAAAAACAACTCGTCGATTGGAAATCGAATTA
GAGAGTTGAGGGAACAAAAAAAAATCTCAAGAAATGCTATGGCGGAAAAGTTAAGTCTTTCTTTATCTGC
ATTGCAAAATTGGGAAACAAACCAAACAGAGCCACAAGCGTCAATGATTATTACTTTGGCTAAAGAGCTA
GGTGTATCTCCTAACTATTTATTAACAGGGGAAGACATTTCAGAAAGGATTTTGCATGTAAAATCAGAGT
CACCTGATGAGATGGATGGAGAATTTGAATGGATCGATGATTGTCGTGATGTGATGGTAACGGCGGGCTA
TGGTGGTATAAATGGCGATTACCCAAATATAAAGAAAACCAAGATAGAAAAGTCATGGTTACTCGCTAGA
GGTTTTAAAGCGAAAGATTGTGGTATGTATAAAGTCTTTGGCAATAGCATGGATAGTACATTGAAAGATG
AAGAAGATATCATCGTTCACCACCCAAGCAAAACATTGATTGATGGACAAATATTTATCTTAAATAATAA
AGGTGCAGTATTAGTTAAAAGGGTACAGCTCACATTCAATGGAATTGTTTTAATTAGCGATAACAAGAGA
GAATACCAACCGATCCAACTCACCATGGAGGAAGCAAATGATTTGATTGTGATTGGTCGTGTTGTTCGTG
GCTATCGTGACTTCTAACGCATAAGCTAACGCACAAGTAGTGCAAACATAAAATAAAAAACGGTTTTTAA
AAACTCGTTTAAAAAGTTTTAAAAACCGTTTAAAAAGGATCTAAACCCTGCCCATTATCTGCAAATAAAA
ACGCATTTTTTAACTATTTTTGACCATTTTTTAAAATTGTATTATTTGCATAATTCACCAGCCGAAAACC
ACGCCAATCCCGCGCCAACATTGACTTTGCGTAATTTTTTTCACGCCAAATTTTTTTCTTTTAACTATGC
AAATATTGTCACTACCTCACATTACTGTTCGGATCTGCGATAGCGAACTTATTAGCAAAAATGATAACTT
GTGATTCAGCAGTTTGACCGTCCGCACCAAGTACGATGCCGGCAATCGCTTTACGACCGCCAGCGACAGT
TTCAGTTTTCAACGTGTACATTGATTGCACTTTGCCGTCAAGACTAGAGATTGCTTGACTTGACGATGTT
ATCAATGCTTTTGCGCCAACGATTTCCGCTTTGACTGTGCTAACTTCTTGAGAGAATGCTTTCTCTTTCT
CAGCCGTCGTATTTTTAAGCGAAGAGATACTCGCATTTACTTCTGAAAGAGTGCTGTCAACATCTTCGGG
GGCTGGCGTCCAGTCCGTTGCGATGTTGCCGAGTTCAAGTTTAGGTTTCTTAATATTGAAAACTGTACCA
TCTTTTTCATACGTTACAATCTCAACACTTAATCGCGTTTGACCTTCCGATTTTTGATAGTCAAAGACTA
CTGAGTAACGCTTGTAGTCGCGTGAATCGACTGTTACATAAGCCGATATGTCAGAATGAGTACTGCCGGT
ATATCGTCTTAATCTAAGATTAAGCTTGCCACTTTTGTTCGATAAAGCGTCAAACGAAAGCACGACTTTA
CCGTCCTTGACTTCCACCTGATCTTCAATGAGCACTTGACTTAGTGCGACCAATCGACCGTTGGCAGTCA
GTATCGCAATGCCGTGATCCGTATCAAGCGTTACACCGCTATTTTTATTCCAACTGTTCAGCGTTCTAGT
CTGTTTCAGTAGATTTCTGCCACCAATCTGCAACTGATTAAACTTAGCTTCAAGCGTTTCACTCTTGACT
GCAAGCGACTTGTTTTCATTGCTAACCGTTTGCTCAAGTGCTGTGATTTTGGATGTTAAATCTAACTTAG
TTGCATTGACTTCATCAGTCCATTCTGACTTTAACTCTTTTCTCGCAAGTGACGCCACTTCATCTTTGCT
AGCTTTCGTTTCTTTTAAGTCAGAAATGCCACTAGTATTTTGCGCCACTTTAGAATCGAGCGTTTCTAGT
TTTGTAGAGAAAGATTTGTCTTTTTCGCTAGCCGTTTTTTGAATTAGCTGTATTTCACTTTCGCTCAATC
CAACTCTAGCAGTTAGACTGTCTAGCTTGTCAGCAGTAGATTTATTCACAGTCGCTTGTGATTGCTTGTG
TTGAATAATATCTGCGCTTACTTCCGAGATAGCCACGTCAACATCTTCGGGGGCTGGCGTCCAGTCCGTT
GCGATGTTGCCGAGCTCGAGTTTAGGTTTCTTAATATTGAAAACTGTACCATCTTTTTCATACGTTACAA
TCTCAACACTTAATCGCGTTTGACCTTCCGATTTTTGATAGTCAAAGACTACTGAGTAACGCTTGTAGTC
GCGCGAATCGACTGTTACATAAGCCGATATGTCAGAATGAGTACTGCCGGTATATCGTCTTAATCTAAGA
TTAAGCTTGCCACTTTTGTTCGATAAAGCGTCAAACGAAAGCACGACTTTACCGTCCTTGACTTCCACCT
GATCTTCAATGAGCACTTGACTTAGTGCGACCAATCGACCGTTGGCAGTCAGTATCGCAATGCCGTGATC
CGTATCAAGCGTTACACCGCTATTTTTATTCCAACTGTTCAGCGTTCTAGTCTGTTTCAGTAGATTTCTG
CCACCAATCTGCAACTGATTAAACTTAGCTTCAAGCGTTTCACTCTTGACTGCAAGCGACTTGTTTTCAT
TGCTAACCGTTTGCTCAAGTGCTGTGATTTTGGATGTTAAATCTAACTTAGTTGCATTGACTTCATCAGT
CCATTCTGACTTTAACTCTTTTCTCGCAAGTGACGCCACTTCATCTTTGCTAGCTTTCGTTTCTTTTAAG
TCAGAAATGCCACTAGTATTTTGCGCCACTTTAGAATCGAGCGTTTCTAGTTTTGTAGAGAAAGATTTGT
CTTTTTCGCTAGCCGTTTTTTGAATTAGCTGTATTTCACTTTCGCTCAATCCAACTCTAGCAGTTAGACT
GTCTAGCTTGTCAGCAGTAGATTTATTCACAGTCGCTTGTGATTGCTTGTGTTGAATAATATCTGCGCTT
ACTTCCGAGATAGCCACGTCAACATCTTCGGGGGCTGGCGTCCAGTCCGTTGCGATGTTGCCGAGCTCGA
GTTTAGGTTTCTTAATATTGAAAACTGTACCATCTTTTTCATACGTTACAATCTCAACACTTAATCGCGT
TTGACCTTCCGATTTTTGATAGTCAAAGACTACTGAGTAACGCTTGTAGTCGCGCGAATCGACTGTTACA
TAAGCCGATATGTCAGAATGAGTACTGCCGGTATATCGTCTTAATCTAAGATTAAGCTTGCCACTTTTGT
TCGATAAAGCGTCAAACGAAAGCACGACTTTACCGTCCTTGACTTCCACCTGATCTTCAATGAGCACTTG
ACTTAGTGCGACCAATCGACCGTTGGCAGTCAGTGTCGCAATGCCGTGATCCGTATCAAGCGTTACACCG
CCATTTTTTCCCCAGTTTTTATTGAGCTTTTCACTATGTTTCAGTAAGTTTCTACCACCGATTTCTAGCT
GATTAAACTTAGAATGAACGGTTGAGATTTGTAGTGCATGATCTTGCGTTGTTTTCTCTAGATTAGAGAT
TGCACTTGCGTTTTTCTCATACTCTTTTCTAACGCTAGCTTTAATGCTTTCGCCTTCTTGCTTGATTTGT
TCAGCGCGTGTTGTTGCTTCACTATCAATGCGTGAGAGTGCCATTTTTGCTGAATCGGTAGCTTCACTTG
CTGTTGCTTGGATCTGCGTGATTTCTTGTGCTAAATCTTTCGCAAGAGTGCTTTTTGTTACTTGTCCTTG
AATGTACTCAACAAGCTTTTTGCCTGATTTCTCAGACGTGCCGACGACTGATTTTGTAAATTCCCCAGCA
TTGCCATTTGCTGTGTCAATCATTCGCACCCAAAAATAGTGTTTTTCATTGACGCCTAGACCGCTGAACA
AATACTCGCTCGTAGGGTAAGAAAGAGACACAAGCTTTCTCGCGTTCTCGAATTGATTGTCAGTACTCGT
CCATATTTCAATCGCTGAGTTAGGATTAGCAAAAACAGGATTTTTCCACTGCAACAATATGCCAAACACT
TTCGATACTGTCGTTAATTCACTCACAGCAAAGCTGATATTGAATGACTTTGTAACGGCCTCTGATAGCT
GTCCTTGCTCATTCTTCGCACGGATCTCCGCAACATATTCGCCATCAGGTAAACCGATGAACTTGTGATT
AGGTGTTGTTAAATCGTCATAAATCTTATAAAAATTACCATCTTTAGATAATTTAATCTGATATTTGACC
ATTGCGCTGTGCTTGACGACATAGTCAAAACTTAGTGCAACACCGTCACCATTAGCCTGCACGTTAACGT
GACTAACTTTATCAAGTCCGGCAGTAGAAAGCGTGGTTTCACGCGGTTCAAACACAGCACCGTTATCCAC
GATAGCCTCTTTTTGTGGCTCATGTTGAAGTGCGACAATTGTGTATTGACCCTGTTCTTCTTCATTGATC
GTCAACGCTCTAAATAACTGCACGTTGATTTCTTGCGTAGTCAAAGACCACACACCAAGCTCAGCTAGTC
CTACTGGCTCAGATTCAAGCATAACCTCTTTGCCGTTTTTACTGACAATACGAATATCTTTGTGTTTCGC
TTCACTATTGATATAAGTAAAATAGCTGTTTTCAGATATTTCGATTTCACGATCAAGTGTGACTTTATTA
CCATTAATATCAAGAACACGACCACCGATGTTAGTATCAGCATAATCACAGTCTGCAACACGAATAATAT
CGCCCGGGATGTGCATCAGCCCCTCGGCACCAACCGCAAACGTTACTGTTTTTGTTTCTAACCGCTCTGT
TTCAAGTATCCATTTCCCCGTTCTAAACGCTTGTCCACGCGACGTGCAAGCAAATGCCGTCACTTTTTTA
ACGTTTAAGCCGTGACGACGAATTAAATCATCATCAGAAACAACCTCGATCTTTCGTTCATAGCTATCAT
CCGCGTCGATATACTCGATGTGAATTTCATTATGTCGCGCTTTCTGTGCTGAATATTGATAAGAGAACTC
CCCGCTAATTACATTAGCATTTGTGTACGTCCACACAGGATCTGCCGGTCTGTCCATCACGACAGTGAAC
TCACGACCATTCCAAACAGGCATCGCGCGGAAGATTGAACAGATATCATTAATCACATCGTATGCTTTGC
GCTGATCTGTTAACCACGCATTGCAAGTAAATCTTGGCTCTTGTCCACCAAAACCATCTGGCACTATTTG
ATCGCAGTATTGCGCAGCTTGATATAACGCCCACTTATCAACGTTGAATTCACCTAAACGCCAGCCAAGA
CCATAGCGTTTATTTGTCATCAAGTCGTATAAAATCCAAGCCGGGTTATTGGTCCATGCGATCTTAAATG
TACCGTCCCAAAATCCCGTATAAGTGCGCTCAAATGGATCGTAATTGCTCGGCACTTTCATTTCGATACC
GTAAATTTCATAGGTTCGGTTCGGGATTGAACTGAAATATTCCGAATCAAAACGAATGCCAAGAATTGCG
GTGTTCGGATACGCAAATTGCGTTTCGATGATTTCAGTGTAGCTCGCCCAGATCGTGTTATTCTGCAAAC
GCTGTGATTTACTGTCCGCATTCACACGTTCAACTTTAACTTGAAATGGAACCGGTGGCAGGTCGCCAAA
TTCAACTTGTTTCAAGTATTGAGAGCTGTACTTTCCGCTTATTGATACAAGATGACTTCTTTCACCGATT
GTTACTGTAAAATCAACTTTTGAGCCGTAAACATCACCTTTGTCGTTTTGATGAAAAAGCGACTGAACTC
CGAGCGTCAACCGTAAACGGCTGACTTTTCTATCCGTGATCGTGCGTGTAATCGGTGTAAGCTTTTTTAC
TTGTGTACTGACCGCAATCTCTTTTTCAGAAGTGTTAAACCCTTCCATCACTTCTTGATCTTGCGTACCA
ATGCGCCCTTGCGCTTCAACATTTTTAAAATTATAACTGTCGTCGCTGGCTTGTAGAGGTGTGTTGTTTA
AATAAACAGATTTAACACCGTCAACCAAGCCTTTGATCTGACCTTCTGACACAATTTCAACAATTGAAAC
AAACTGCTTAGATTGTCCGCTTTCCGGTGCCTCGTACGGTGTATGACCGCCCCCACCTTTTCTTCCACCC
ATAACTTATCCCTTTGAAAACCCGGTATTTTGATTTTTCTCAACGATATTTACATCGAGCGTTTGAACAC
CTTGCGAAATAACAAGACTGCCACAACGAATCCGACCGTAAGCTAACGGCACCATCCGACCTTGCGCGGC
CATGTTTGATAAATTCGAAAACGAAGTGGATTGTTTCTTTTCTTTTTCATTGATTGCTGGCATTTTCGGC
TGCGGTGTAAGTAACTGCGCAACACCACCAAGAGCAAGTGTAGCTCCCATACCGAATACTGCGCCTTTTG
TAATAAGCCCTCCGAATAATCCCGCCCCCGGCACAAATATTGATGCAACCATCAAAGCAGCCCCGAGAAT
CACACTAAACACGCCTCCCCGTTTAGATCCTTTTAAAACAGGCGTAAAATGAACCGTCATGCCTTCTTTT
AGCTTGTAAAAAAGCCCTTTTTCTAGATAGCGGTTATCTATGTATTCTTTTGCGATTCGTACTGTGAAGT
AGCCTTTTTGAATAAATTCCCGCAGTTTTGGGATTTGAGAAGTGAGCGCGCGAATGATTTCCGCCGTGTT
TTCTGCATCTATTTTGAATGAAGTTCCAAACTGTCTAAGACTGCCGTAAAATTTAACGTTGACCATTCTT
TAAATCTCCAAATGCTGTGCGTGTGCTTGAGCCAATACCCGTCATATAGATCGCGCTTAGAAAGCCGTTT
TGGGCTGTGATGTAATACTTGCTGATTACCGATATAGATCGCAGCGTGATTTGGCACGTCGGCACCGACT
TGCATCAAAATAACATCACCTACCTGCACCCTTTTTTCATCAAAAACACGCTCAAAACCGTGCTTTTCCA
TGTTATCTAGATACAGATTCTGACCATCTTCCCACCAGAAGTCGTCACGTTCGAAATCTGGGAAATCAAT
GCCAGCCAAGCGATAAAAATCGCGGAATAGCGTGTAGCAATCTGTTTTTCCATGAATGAAATCGCGCCCG
ATAAGTGGTGGAATAACGGGGAACTCGTGGACCTCATCATGACAGACAAGCCAAAAATCAAGATTTGAGA
ACAACTGTGTTTGACGATCCATTGCGGATAGAAACGGCTTGCCGTCAGGGTGTGAATGAACAAGAGCGAC
AATGCCGTCGTATTGATTTGCTTTTAAGAAATCATCTGCTGAGATTTCAAAGTGATTCTCTTTATCTTCA
GCGATGTTTTCACAAGCGATGAAAATTTTTTCTTGACCGTTAAAAACAACAAAACCGCACATTTCGTACG
GCTCACATTGTTTTGCGTAGTCGATTAATATTTGTTTTAGCTTTTCATTCATTTTTTTAACTCAACTTAT
TAACAGAAACGAATCCGCCGTAATTGCGCGTATTGTTCCTTAACTTGCAACCGCTAATTAAACAACTGCA
TTTGTCTTTTTTCGGATTTTTTGTGGGTTGATCTTTCTCGTCTGCGACGGGTGGACCGGTATAGCCACAT
TCCGCAGAACGATACAACCATCCACAATGGATGCTAATTGTTCGAGAAGAAATCAATGCATTGTCCGTTT
CCGTTGGTAACGCAAGCACAAACACGGCAACGTCACGCTTTAATACAGATAACTGCTCAATGATAAAAAA
ACTAAGTACTTCTTGCATTGGATCTGCTTGTGAATTTCCATCTTTGAAATTTACTGCATCAAGATGTTGT
ACATAGACCTGTCGTCTGCGCACAATCGCACCAAGACATTGATCAAAGCGATTGGCAATTCCCGTCACAA
ACCCATTGAAGTTCGCGAGCGTTAATTGTGGACGGTTTGACGGTCCTTTTCCAGACAAAGAAAATCCCGT
CGCGCTTGCCCCAAACGGTTGATAAGTGTTACCTTGCCACACAATTGGATTAAGCATTTCGTTTGTACCG
GCATAAAAGCGGTATAACTCACCATTCATGCCGTCTTTATCTTTCAGACCGCGCAGATCCACTTCAAACA
AGTCAATCATGGCGTTTTGCTCAAGCTTTGAAAGCTCAAGTTTCATTTCTGAGCTGATCATGCGAACACG
CCTCCTTGTCTAAAGTTGTCTTCAATCGTTTCATTAACCACTTGTTTAGCTATCTGTCCAATAAGCTCAA
CGGTAACTTCAAGTTGTCCGTAAATGCTCATATTTGCTCCAATAAAAATCCCTTGATGATTCAAGGGATT
TTACTTAGTTATAAATTGATGTGTCTAATTGCTTAAACCCTCCAGACTTAAATTTGTTTAAGTCTTGAAT
TATGAGTTTTACGTTCTTCACATCAAAAGTAATGCTGTCAATATTACAAGGCATACTCTCTGGATTTGTG
AAACATACATTTAATAAGTTTGAATGTTTATTGCCAGAATGGAATGTGTAAATAGAATATCCATTTACTG
TTTTAACTCTGCCAATTTCTTTACTAAACTGATCTCCACGCTCTTTTGCCTTTTGATCCCAAGACAAGAA
TTTATTCAGCATAATAAGATGATCATCAACAGCATAGCTAGGAATTGTTATATTGACTTTTTCTCTTTGA
CCAAATTGATTTGTTTTATATGTTTCTGTGGTATAAGTGACAGCTTGATAACCCTCATCAAAATCCAATA
GCAACGCGGAAGTTAACCCTGGTAAATAATCTGAAGCAACCGAATTATAAATTAAACCTTCGACATTAGA
GTTTATCTTGGTTAAATTATTAGCAGTTGAGCAACCAATAAGCAAAGCACTTAAAACACCTAATGTATAA
ATTTTTTTCATTTCTTATTCTCCATTTTAAAAATGAAAAGATTATACATATTTTTATATTATTTTATGTG
ATCAAACTCACATTAATTAAAAACTTGTCTAAATGTGAGTTCAAAATCAATATATACGCCATTATCCGTT
GTGGAATATTTATCACAAACAACGAGGATATTTACGCTGTTACCCGGTGGGGTCCAGTAAAACGCATATA
GCGATAGATGTTTTGCTAAAAACACTTTTAACTCGTTAATATCGTTTTCTTGAACCCGTTTATTTAATCT
GACAATAACATTGGATGTTTGAATAAGATCATTTAGTCCTTTTGATGATCGCTGTTCGTAACCATCACCA
AACTTCACAACATCCACATTTCTTGTCATTTCAGATGTCATACCCCATTGTGATTTCCATTTGAATGTTT
CAATTGTCATCATCTACCACCTAACATTCCACCAGAACGACTTTCATTTTTAAGCACTTCATACACAACC
GCTTTTGTTTGTTTTGCTATCGACTTGGCGAGATCCAAATTATCCGAATTGCTAGAATCAAAGTTATTCG
TTTGATTAATCACAACCGTTTTATTAGACCCACCACCGAGTGCTTTATTCAGATTTTCATTACTTGTAAT
CTGACCGCTTGCCCCCGGCACGAAAATTTCAGGACCTTTTTCACCAACAAGATATGCACGTCCACCACCT
ACTGGACCACCCATTGCACGCGCACCAGATAGGGTAACGCTTGTTAATTGGTTCAGTACATTTGCCCCCG
CACTTGCCACTGTCGCCATTTTGGCAAGTCTTTCGGTGGTCGTCAGAGAATCATCATCATTCATTGCTTT
CATCACTGCAGCGTTTAAGTTTAAAAGTGATTGTGCAATCTGAAAACTTTTCGAAATCGCAAACATCGTT
CTGTATGCAGAAGAATTTCTACCTGCAGTCGCTTCCATTAAGCCGGCTAATCCGTCAAATAATGAAGCGG
CGGCACCTAATTGTGCTATCGCAGATTCTCTATCTAAATCTTCTTTGCGCTTTCTGTATGCATCTTCAAT
ATCGGCTTTTGCTTTCTGAAACTCTTCAACACTTAACAACTGTTGCTTGTGCATTTCTTCTGCTTTCGCA
AGTTGTTCATCACGAATAATGTCATTTTGAACATACGGATCATTCCCACTTCCGCGAATTTCGTTAAAAA
ACGACCGCACTTTATCAGAACGTTCTTGTTCTTCACGTCTGATTTTCTCTTTTTGATCAGTCATCGCTTT
ATCGAAAGCTTGATTCTCTAATGCGAGATAGTGCTTACGTAACTCAAGTGCAGATGAAAAACCTTTCGCG
CGCGCGTCTTTTTCAGAGATAGACATTTGCTGAATTTTTTTAATCTGTAACTGATGATTTAATTCAATCT
TTTGTGTTTCAGTTGCATAGCGAAGATCTAATGCAGAAAGCTGATCTTGATATGATGATTTTGCAGTAGC
GACTTTTTTACTTTCTAACTTATCCAGTTCTGCTTTTTCTGCATTATACTGCTTAGTCACTTTCTCAATA
TGAGCCTTGCGCAATGCCTCAATGTTTTGAAAGCCTTGTTCCTCAATTTGCTCCTTGCTCAGCGTGAGCG
ACTCAATCATTTTTATATCTTTATTATATTGAGCATCGAGTTTTTCTCTGCGCGTTTTTAAGCGATTGTT
CAATGCATTAATTGAAGCAAGACTTGCATCTTGTTTTTCTTTATCTTCCTTTTGCTGTTTAAGCTTTTCT
GCTTCATCTTGCTCAATTTTGGCTTTTTCCTTTTGTTTTTGTAATTCTGCTCGAGCTTCAGCAAGTTTTT
TTCTTGTTGACTCTATGCTTTCATCTCTTGCCTTGAGAATATCCTTACTTTCACTATCATCTGTTTTACT
GAGTTTTTCTTCTAATGACTTTTTGCTCTTTTCTAGAACATCAAGCTCTTTTTCAAGTGTCGTAATGTGA
TCTTCAAGACTAGGACCACGCATAGTTTCAGTTAGCCATAAAAATGCTTTTGCTAAACCATTTACAGATT
TTTTAAAAATATCTGTAATGCCAGTCGCTTTCGCAAATTCTTCTTTTAGTTCTTGAGTAACTTGACCGAG
AGTATCAAGTGCGCCAGTTACTGTGTCGTTAGCTGCCGCTTGACCGGCACCGCCAACGCGTTTTTGTAAT
TCGTGCAAGATTAATTCTTGGGCTTTGGCTTTTTCGCCAGATTCAACGAATTTTTTAATTAATTCTTGCT
GTGATTCCGAGAGTTCGATCCCTTTTCTTTTCAGAATTGATACCGCTTCGGTTGGTGTTTCTAACGCACG
CCCAAGGTTTCTAGCTTCGCTCGCAACATCTGTTTTAAATACTTCCGCTAAGTCTTGCGCAAGACTGATC
GTCTGTTTAAAAATATCACCGGTTACGCTTTTGAACGTCATCAAAACAGACATCGCATTGCGAATGCCGT
CTGTACTTGCAAGCGTATTCATCGCGACAGATCGAGCAAACTTATCTAATTCGCTCGTAGTAAAACCGAC
AGCCGCGCCAGTCGCTTTTAGTTGCGCTTCGGTGCGTGCCATATAGCGTTCTGTTTCCGCATAAATGCTA
ATTCCTTGCATTGCGGCAGCAGAAACCGCGGCAAATGCAGTAGCAACAACTCCTGCAGTGACAGCTAAAC
CACGTAACGCGACTTTCGTTAAATCAATACCGCTTTTTGTTCTCGATAATCCACCAAGAGAATTTCTCGC
TTTGTTGATTTCTTCAGTGAATTTCGCTGTTTCAGCAGTCAACTTGATTTTTAAATTGCTAATCTGATTC
AATTCTCAATACTCCTGCAGTTGCGCCGCTTGCGTCTTCAATTTGTTCATCTGTCATTTCACTATTTCTA
ACAACATGATTTAACACAGAAAAGTCTTGTGCACTTGAAATAGCTTTACCCGCAGCAACGTTATAAGCTG
AACTCACGATCGACGACTGCGCATAGTCGATCATCTCTAACATAAATGGTCTTTTTCCGAAGTATTTGCA
CCAAAAAAAATACTCCGAAACAGACATATCTCGGAGCATTCTTTTAAAGTCTGGCCGTCTAAACTCATGC
GCTAACTTCAGAATAAAGTTGAGTTCAGCTTCTAAACGTTTTTTTGTTCACCACTTTCCACTTCGTCATC
TTCCGATTTTTCGACTTTCGGAAATTCACAAACATCTTGTACTTTATCAAGTAACGTTAGAATGTCTGTG
TGTGTGAAGTTATTCAGTAGATGATCTTGGATTTCATCAACTGTCTTTTCTTTTTCTGCGTAAGACATAG
AAATCGCAATCAAGCGAGTATTAACCAACAGATTTAACTTGTTCGCTTGATTTAGCTTACGATGTAATTC
TTTTTCTGTGTCCGATTCTGCAATATTTTCTGGCTTATCTAACTCGTTCATATACTCAACATAATTGAGA
TAGTCTAGCGCAGAGATTGCGGACAACTGAATTGCCGCACCGTTTAGTGTGAACTCAATTTTCTTCAACA
TGATTATTAATCCCCAGCGTTGTTGTTTTCTGCTAATGACGGTTTGCCGACGTTTGTTAACTTGATCGTG
CGTGTCATTGTTTCGTTTTGCGGCACTGTCTTACCAAGTGAAGATACCCATGCATAATAGACATCGCGTG
TACCGTTAGGATATTTCACCATGTAGTAAGTTTTCTTGCCTGAATCGAAGTCGCCAACAATCGCTTGTTG
TGCAGTATCACCCGGCAACCACGCAAGCGTGATTGATGTCTCACCGGCAGACTTAGCACCTTGTGATGTA
CCTTTCCATTCTGCGTTGGCGTCGTCTAAGTAGTTATCTTCATAACTTTCCGCTGTGATTTCGCCCGGTT
GCAACTCTTTGATTTTCGCAATACGATCCCAGTTAGCGTCTTTTTTAACTTCGTTAACTTTCAACACACC
GCCCGCAACCACAGTTGCTTCTTTTTCTCTTTTCAAACGATAGAATAGTGTGCCAGCACCTTTCATTGGT
GTGATTTTTTTATTTGTACTCATTCTTGATCTCCGAATGTGTAAGTGATAGTGAATTGAATATCAGCCGC
GATCCACGTTCCGCTTTCTTCATCTTGATCGTAGTCAAAAGACGAGAAAACCACGCTTTCAGTTAGACTA
GATAATGAAGATTCAACAATATTTGAATCGAGAATTTCTTGTGCTAACTTATCAAGACTGTCTTCACGCG
CAGCGGATTTCATCATCAAATAGATGTGTAAAATCCCACTGTTTGTTTCATCAAGATAACCCGTTGGTGT
TACGTTACTGATAAATACCGCCACCACCGGTGAGTTGTTTTCAATGTCAACAAACGACGGTTTACCATTG
ATCACTTCTTTCACTCTCTTGAAACGCTTTGAGATGTCAGCAACAAGTTTCTTTCTGATCTCTGTATGAA
TTTTCATTTATTCTTCACCACAAGTTTAATTTGATGTTCCAGTGCCGCTTTCATCTCTTTCGGCATTTCT
GATTCGAGTGCTTTTTTTACTTCACTCTCGAAAGCTTCAGTGAGCGGCTTAACTAAAGGAATTTTGACAA
CATCGATCGGATAGCGCGCTTTTCCTTTACGTTGCAAAACATGAACGCGACCATTCGCTAATTTCTGAAT
AAAAGCGCGCTCATAAAAGCGTTTACCGACTTTTAATTGTCCGCGTCGCTTACCGCGTGTTAAAAACGGA
CTGCCTTTCCCCGCCACAATTCGAATAGCGGGGAGGTTGCCACGGTTAACTTTAATGTACGCAGACAAAC
GAGATGGCTTGGCTTTTTCAAGCTTTGCCCGTCCTTTAATTAACTTTTTCGGCACATCTGCTTCTTTCGC
AGCAGTAGCAATACTGCGCACCAGCACTTTTGAGCCGACTTTGTTAATAGCCCTTGATGTCGCTTTCGGC
ACTGCTTTTTTATTCAGATTTTCAAGCTTTTTTTGCGCTTGTTTAATATCATCTTCAAAAGCCATTAGTA
TTTCGCATTCTCTTCTAATTGAAGAATAATCAAGCCGTCATTGATCGTGAAACTTGTAACAAGATATTCC
ACATCACCAATTTGTACGACATCATTCTTTCTAGGCTCATACCCTTGTTTTTTATACAAAGTGAGCGTGC
GAACAACACCATTCATCGGTTCGAATTCTTTTGGCGTTTCGTCATAAACAGCTTGATATTCTTCATTGTT
AATTAGATACGTTGACATCATCGTTTTTTCAATCGCTTGATCCGCTGATGCCAACGCTTGATCGAATGGA
CTAGACATTGAGTTTTACATCAACTTCAGTAGATGATGTACCCGAATCGCTCCATGCTTTACCTAGCACT
TTATGCGAACCTTTAGTTGTAGTCGCTTCGCCGGCACTTTCATCCCAGTACAGGACCGCACCTTTTTCGA
TGTTGTCGGCTTGTTTCGCTTTCACTGTGAAAACGCCAGTAACACGTAAAACGCCTTGTGCTTTGTTTTC
AACATCAGTGATTGCCACACCGACCATTTCGCCCACAACTACTACATCGCCACTTTTCACCGCTTTTTTA
GCTGTAAAACGTAGCGTATCGCCATCTTGAATGTAATTTTTAGCCATGATTTTTAGATCCTATTTTTGAG
AAAAAAGAAACCGCACTTTTTTTAGAGTGCGGCTTGAAATTACGCTTGATTAGCCTTGGTTAGTCACTTT
CACGATACCGCGCGGATCGATGACATCCACACCCGCGTCAATACGAACTTTACTTACTACGCCATCAACA
GTGAAACCGTCTTGCTGTTCAAGATACGGTTGATCTGCACCGTCTAAGTAGTTCACTTCAATTGCTTGAG
AATTGATTAAATACCAAGACACAGCATCGGCAACTTGTAAATGTTGCGATTTAATCACTTCTGCGAAGTT
GTTAATTGGATTGATAATTCCAGAGTTAGTGTCTGCACCTTCTACACTTGTTGAGCCAACAACTTGTTTT
GCTTTTGTTGCAAGCGATGTTGGCGCAAGTAAGAATTCAGGCTCAATCAACAACGGCTGTTTATCGCCAT
CCAAGTGACCATTCATTAATTGAATAGCCTTATCGATAGTTGTTACATCCATTTTAGTGCCGGAACCAGT
CAATAAGTTTTTACGATCTGCACTAAACAACACTTTTCCGTCTTGCCATTTGCCGTTTGACGTAATCAAG
TTGTACACAAGTTTGGCAACCGTCGCACGAGCAGATTTACCCATCAAGAACGGAATACGAGTTAACATGC
TCATATCATCGTTGATGATTGCTTGGCGAGTGATAGAGAACAGCTTACCGTATGTTGCAATAGCAACAGC
AACTTGTTTATCACCAATTGTGCCGTATGTGTATTCTTCACCTTCACTCACAACTGGAAGTGGTCCGAAT
TCAGTTAAGCCAACACGGTTATGTTTGCGGAAGTCTGATACAGATCCTTTCGTTGTGAACTTGTCAAAGT
TATCCGTTGCAACCGCCCAACCCTCTAACACTGATTTATGTGCCACATCTAACAAGATAGAACCGAAGTC
ACTAGAAGAATGAGTAAATGCCAACCCAACAATGCTCATCGCATTCATACCGCTGATACTCACGCCACGA
TCTGCGATTGACGCACGTGCTAATTCGCGTAATGTCATGCCGTTGTATGCGTTGTCTTTCTCAATTTCTG
CTTTACCAGCACGCGCTAACAATGAGTTTTTAACGCTATCGCCAACGATGTTACCGTTATCAACATAACC
GCCATTGGCACTTGGTGTTGTATTCGCACCGAGTTTCGCAAGTAATTTATCTTTTGCTTGTTCTGCAGTG
ATATTCACATCTGATAAGCATTCGATAAGTAAGTCTTGTTGATCAGAAAACGGTGCAAATACTGATTTAA
TATCTGCAATGCGTTTTTCGGCTTGTGCTTTAATTTCAGCAGAATTATCAACAACAACCTTTTCTGGTTG
GGTATTCACTTCTGCTTTTTGTGTTTGTGTTGCTGCCTGAGCTTTTGGCGAGAACAACATTTCTTTTACT
GCTTTTGGCATATTTGAGAACTCCTCTAAACGTTTTGAATTAAGTGTTGCCATCGCCTTGACAGGCTCGA
CAAATTGATCTGCGAAACCGTGTTCAACGCATTCTTTACCATTGAGCCACGTTTCTTCTGCTAGCATTTC
TGCTAATTCTTCCGCACTTTTACCCGTTTTCTTGGTATAAGCGGAAATAAGTGTTTCCTCGATTTTATCG
AGTAAATCTGCGTACTTGCGCATATCTTCGGCATCACCACCCTGAATCCCCCAAGGCTTGTGAATCATCA
TCATGGCGTTTTCTGGCATAATGACAACATCACCCACCATTGCGATAACACTTGCCATTGAAGCAGCTAA
TCCGTCGATATACACAATTTTCTTTGCTGTGTGATTGTTCAGTAAATTGAAGATCGCCATGCCGTCAAAT
ACTGAACCGCCCGGAGAGTGAATGTGAAGATTAATTTTTTTCACATTCCCAAGATCTTTTAATTGTTTTG
CGAATGCTTTCGCACTAATTCCCCAGCCACCGATCTCGTCATAAATTGAAATTTCGGCTGTGTCATTTGC
ACCCGCTTTGATTGAAAACCAGCTCTGCGTATCGTTATTCATCTGAACGCTTGCCGCCGCCATCGCCACT
GTCAGTGCCATCGCTGTTTTTTTCTTCATGTTTATTTCCTTGTGATTGTGTATTAGTTAAATCTGTGTCG
AATTTCAAACCTTTCTCGCGGTTTTCTTGAACTTCCACCACACGTCTGCGTTTCACTTCTGCCGGATTAT
GTCCGCTCGCTCTTACTGCTTGGCTTTCTGTTGCTAGACCGCCACGAATTCGCGTAGCCCACGCTTGCGC
CTCTTTCATCGGATCAATCCAAGGCATAACCGGACCTGAATAAACTGCATTGAATAGCATTGATTGATCG
ACTTCTAATGGCACTTTGATTTCACCGCACAAGATCGCCATTTTTAACCATTCGCGATAAATCGGTCGTG
AAATATGCGCGACAAAATGATCTTGTAAAACGGCATAGCCTTCAAAGCTTTCCACCAGCTCTTGGCGTTG
ACTTGAGTATGTGCCGTTATAATCTCGCGCAATACTTGAATAACTCGAGCGTGTACCCGCTGCCGTTGCT
CTTAACTGACCATTGCGGAAGTTTTCAAGATTGACATTTGGACGATTAGAATTAATCAATCCGATATCTT
CGCCCGGTTTTAAATCATCAATGATCGCACCGGGGGCAATTTCAAAATCGCGTTGCTCAGAATCACTATT
TCTATTATCAAATTCTTCAGAACCGTAAACTTGGGCATCACCTTTCTTAATATACATCGTGAAAGCGGCG
GCAATTCTTGCTGCAACACGTTCTGATTCTTCATAGTTTTTTAAATCAGCAAGTCGAATCATTACGCCGT
GCAACATTGAAATACCACGCAACTGATGAAGTCGCTTACGAAATGCAAGATGCAACATATTTTCAGCTTG
AACAGTTTTCACTTTGCCGTATGTTTTGACCGATTCTTGAGGATTATCAAGGAAGACTTGATAAGCAATA
GGCTTTCTCCAAGCGTTAAGATGTACACCTTGCACCAGTCTGCTAGATTGATCACTATTCATAGGAATGA
AATCAGGTTCTAATGCTTCAAGTGCAAACTGTGTTTTCGTGTTGTATTCCAATCCGTAGACTTTACCGCG
CACTAACTGTAAAAACACTTCACCATCACGTAACCACGTCCGCAACAACATCCGCTCTAGCATTGGTCGC
GTGTACATTCCCGTCACATCAGGCGATACGGACCATTCAGCCCACTTTGTTCGAATCTGTTCCGCTAATT
CTTCGTTTACTTCACCATCTAAATTAAGCGGTTGCGGTTCAATATGAATGCCTTTTGAACCAATTACACG
TTCTTCCAGCTTATCTAAAATCCCGATAACAATATCGTGATCTTGATCTAATGCTCTGGCTTGTTCGCGT
AAACTGACAGCGCTTTGTTTAACGCTAGTATTTGCTGCGCTTTTCTCACGTTTTGCTTTATGCGTTCGGT
TCGGCATAGCAGCTTCATAAGCATTAAACACCAAGCGAGATCGTGCACGTTGAGCCGCCCAACCGGGTGA
AATCTCTGCAATGATTTTTTCAATTAATTTCATACAAATCTCGCAAATTTAATTCGGTGTTTTTTAGATC
GTTGTCCTGTTTCTGCTAGTAGCTGTTCAAGCATTGCTTGATAACGATCTCTTTGTTTCGATAATTCACT
AATCTGAAAACTGACCGATCTTCCGTTAAAACTCACTTGGCTTTGCGCGTTTTCGATCTTTTCATCAAGT
GCTTTTATCTTTTGTTTTAGTTCTTCTGCTGTGTAGATCACAACCACCCCCCAGATTTTCCACCACCAAG
AAAACTACTTTTTTTCTTTGCTCGTGGTTTTGATTGCTTCGGTAAAACTTCTTCTACAATGTTGCTTTGC
GCATTTCGTGAAACAGGATCATTGCGAATCACTTCGGAATTAATTTCAGGTAATCTCGCCCAAGTCGGCA
CGTCTTTTTCATCGCCCCATTTGATCCGCTCATAACCTCGCAAAATAGCAATGGCGTGGGCGTAGCAAAA
CAAGTCAAAGGCTTCGTTATTGCCTTTACCCGGTTTTCGCCACTTGCCGTCAGGTCCTCTTTCTTCATAC
GTCAATTCATTAAAAAACCACTCACCAATCCATTCTGGAAAGTGAATATAATTAGCCCCCGCAGTTTCAC
GTGCGAGGGCGTTATTAATTCGATCTTTTAACAAGTCAGTTTGAAGTAAATAAAGTGGCACATCTCCACG
TGCGGACGCGCGACGATCTGAGCGCGTAGTATTATCCGGATAGCTTTTTGTAATTAATTTCTGGCGTTTC
GTTGAATCACCTTTAACAAGATAAACCTGTTTAGATTTGCCGTTACGTCTGCAACGTCGCCAGAATTTAT
ACGCGTTATCCGTTACACCTTCTTCACCACCACTATCCACCGCCATTGCTAAGATCGGCATTAGGTGATT
CTTGTTATAAGAAAGCGGGTATTTCTTTTCGAGCACATCAGAAATAAGAATGTCCCAGTCTTCAGGAATC
CGCGGATCAATCTCTTTCGTTTCACCGTGTTCATCAGGTCGAGTAAAAGAGATGTTGTAACGATCAATTA
GCCAACGTTCACCACTTTCACCATAGCCCACGATCTGAACAACAAAGCGACGTTTTTTGCCGCCTTGTAC
GTCCACTGCAGCAATTAAAAACCGGCAATTTGCCGGCACTGTTTTTTCTTCGACTTCTTCGCGACGTTCC
ATTAATTCATCAGATCGTCGTTGCTCAAGTGCTGAACGAGGGAGATAAGGCAAACCCCAGTCAGTGTTAA
TGACGGCTTTTAATGTTTCCTCACTTCCCGTGCGCTCGAACTCTTGCTCTGCGTTAAGAAGTTTATACGT
TAACTGCGCCCAAGTTTGGTATGCAGCCGCTGGACCTTCAAGCCAAAAAGATGCAATTCTCGAGTTTCTA
CCTGCACCCTTGATTTGTCCTTTTTTATCTATTGTTTGACCTTCTTTTAGCCAAACACCTTTAATATTTA
ATTCACGTTTTAGCGATGGTTCGATTAAGTTCTGGCAATGCGGACACTGCAACCTCGCGTTTTCACTTGC
TTTGACAAAATCGGGATCATCGCGATAGCCAACCATGTTGGACATGCTCGGTTCGAAATATTCTTTGCAA
TGTGGACATGGCCAGTAAAATCGACGTCTATCACCTCGATTGTACAAACTCAAAATACCAGTTGTTGGAG
GTGCTTCATGTGTAGAACCTACACGATGTTTTACATCTTTAATGTCTTTACCCGGTGAACTTTCGACAAG
TGTCATGCCCGATGACATAAAAGTCGTTGTACGTTTTGACGCAAGTGAAAAGCCGTCACCTTCACCGTCC
ACATCTTCTGGCCAGCGATCGTAATCTGTCAGTGCAACGTATTTGTAATCCGAAGAAGAAAGCACGTTGA
TAGACGGCCAACCAATTTTTAACAGATTTCCAGCGCGGAAATATTTATCGTATACGTTGTTGTCATTCTT
TCGCGGACTTAACCGCTTAGCAATTTCAGGCGAGCAACGGAAAGTGCGGTCTAGTCTTTTTCGACTATGT
TCACTCGCTTTATCTTGCGTTAATTGAACAAGTAAGAAGTCGGACGGATCGCAAACAATTGAATAAGCGA
TCCAACCGTCAATTAATCCGATAGTTTTCCCTGTTCGTGCTGGCCCGACAAAAATGACAGCGTCATACTC
TCGAGAATTAAGACAGTCCATCGGCTCAAGCATATATGCCGCAGTGTTCTTGTCCCATTTAACAGAGTTC
CCACCGCCAACCGGCACACGCATATATGTAGCAACGGCTTCTGATATTTTCATTCGACGCGGTGCTTTTA
CTGAGTTCGCAATGTCACGTCTAATATCTCTTGCTGATGCATACATTTGTTATCCTTGATCGTTGCTTTC
GTTTTGCTGAATCCGCAGTGCCATTTGATCTCGAACATCATCGATGATCTGTTGTACTAGCACGAGTGCT
TTTGGTGTAAGACCTGCATCACGTTCTAAAATATCTGGCAATGTTTCTAATGTTTGAACAGTTGCTTTTG
CGAATGCACTCATTTCTTGTGCAACTTCAAAAGCTGGAATTAATTGACCAGTCTCTCGCTCATACTTAAG
CCTTTCATTTTCAGCTTGCCAAAATGCTTTGCGATCAACTGGTACTAGTGAATCGACATCTATCGACATC
TTTTCTGATAATCCAGATCGAATAAGATCCGAAAGTAAATAGAGTTTTAATTTTGAATTGCTGCCGCTTG
CTGGCGTTAGCCCAGCGAGCCGTTGAGATACCGTCTGGCGGTGCATTCCGACCAGTTCAGCTATCTGATT
TATGTTTAATTTTATGTCGAATAAATTATCCATAATCTAAAAAACCCACTGATTAAAAGTCTGAAAAACT
GATTAAAAATGCAACAAAAACCCGGATGATGATGATGACTGAAAATTCGAAAAACTGCCGAAAACCGCGA
GCGCCCAACCCCGCGGAAAGCCCACTCCCGTCAGGAGTACCTTTCGATAATTATTTTTATCAAACAATGA
TTAGAAAAATTGAAAATAATTAGATTTTTTTCTAAAAAAATATTGACAATATAAGATATATATCTTATTA
TCTAATCATCGAAAGATACTTGTTCTTTAAAAAGGAGATTAAATGAATCAGATTAGCTGGACTAAGAAAG
CAATTAAGCAACTGCTTTCAATAGACCAAAGATATGTGAAGTCAATTAGAGAAAAAGTGAACGCGTTAAA
CACCTTTCCCGATGTCAAGTTAGATTTAAAAAAGATGTCAGGTAAAGATAACCAGTACAGATTAAGGGTA
GGTGATTACAGAGTTTTGTTTGAAGTAATCGACGGTGAACCTAGAATAATCAATATACAAACAGTTAAAC
GCAGAACATCAACAACCTATTAATAAAGTGGGGAGAAATCCCCACTAAAGGAGATCTCATGAAACTACAA
TATATAAACGATACAAATGGCAAACCACAATTTGTAGTCTTGCCAATCGAAGAGTTTAAACGCTTGACTG
CACTTGATGATGATTTAATTTTTCAAGATGTACCCTATCAATCAGATCATACAGATAATGAAACAGTGCC
AAACGAAGTTATTAATATTATGTTTGATCAAGACTTAAGTTTATTAGCTGCGTGGCGCGTATATCGTGGA
TTATCACAATATGATGTAGCAGTTAAAACTGGGTTAACTCAATCATCAATTTCTCAAGCAGAGAAAAAAG
GATCTAAACCACAACAAAAAACTTGTGAACGTTTAGCAGCAATTTATAACTGTAAACCAGAACAGCTTAT
TCTATAAAAGAAAAGGGGATCACCCCTTTTCACTTATTTAAATCTTCTTTCTGCCACTCTCGAATCTTAT
CAACTCGATTTAAGCAAACATCTCTTTCACGTTTGAGTATCACTGCGTACTTTGAAACGTCACCGTAAGT
ATTACCGTTAAAACCTGTTTTATCTAAGTGCGCAAGAAGTGCTGCTGGAATTTGTGGGTATACTTGAACT
ACTGGCTTACTTGCGCAAGAACTCAACAATAGAACGAGGAGCACTGGCATTGTAAGCGTCAGCACTCTTT
TCATCATGTGAAATAGAATTGATTGCATCATCTGATTTACTCCGCGATTCACTTTCCAATCTGCTGATTT
CAAGTGTGAGTTGTCTATTTATTTCTTCTTGCTGTTTGAGCTTTTTGATACTTTCGCTTTGTAGTGAAAT
GGTTTGGGCTTGAATGGTGTTTTTGGCTTTTAAGTTAGAAATAGACTGGAACTGGAACCACAACGCGACA
CACAAGCCCAAAATTACGACGATCAAGATTTGTGTAAGTCGGCTAAACATAGCTCACGTTCCTTTTGTCT
GCGGATTTCAAGTCCACGTAATACTTTACCGTTAGCGTATTTCCAGCGTGGAAATTGATCGCACATTGCT
TGAATATCACCATTTTTGGCATGCTTAAACAACGTAGAATATTTAAGCTTAGAACATCCGACATTAAATG
TGATTGATACCGTTGCCTCAAATGCACCCTGCGGCAAATTATTCCCGTTTGCCCAGTTATTAACGCATTT
TTCAGCTACTTTAATGTCATTTATCCAGCGCTTCGCTATCTCTTCGTCTGAATATCTTTTACGGTCAATT
GGCAATCCGCTTAATTCCGTTGAACCAATACCAACTGTTAGAACGTCAGCAGGACATCTATAAGGTTCAC
GTGCGCATCCCTCGGCATTACCAATGATTTCTAGTCCACGCTCACCGGTGCGAATCTCAGTTGAGTGATC
GGACATGACAACAGCGATAATCATTGCAACAGAACAAGCCGTTATCTTCTTAACGTGTTTCATTTAACAA
GCCCCGCTTTTTCTTTTTCGAGTTTTATTCTCATGCGTTCAACTCTTAACTTATGAAGCTCTTCAAGTCG
CACTTTTTCTGCGTTTTTTCTCTCATTTTCTTTCTTCTTGTAATAAGAGTTAACAAGCATAGTAATTACA
CCAACAGTCAAACTGATAACTGCCAGCCATTCTTGAAGTGAGAGAAGTGCAAAGAAAGCGCCAAACCCTG
ACCAGATATATGATTGCGTCCCAGCATCTTTCATTTTCATAATCTCCACCCCCTTGCTTTTGGGGCAATA
AAAAAGCCCAGTCCGTTAAGACTGAGCTTGTGAATTTGGCGGACAGTGCGGGATTTGAACCTGCGACATA
CTGGTTAACAGCCAGCCACTCTACCAACTGAGTTAACTGTCCAAAAAAACACCTAGCGTTGAGGCTAGGT
TTTGTTGAATGGGATAAGTAAACGAATCGAACGTTTTTTGGGAGTGTGTAAGCCACACCTGAGCGCCAGC
TCTTACCCCTGCGGTGAATCATACTTACACTACGACCACCATTAACTCATACGATATATGAAAACTACAC
CAGAGTCAATACTTTTTACACGTTAAAAGCAAACTTTTGCAATTTGTCTGCATTTTTGTGATTTTTAAGA
GCATAATCAAGAAACTTAGCAATTATCCATTCTGATGAGTCTATGCTTTGATTAATTCTTTTATACCAAG
CATTAAATGAAATAGACTTATCTTTTGCGTGTTGAAATTGAGCTATTGAGTAATTGGATAAATTAAATAT
ATATTTAGCCTCGATATACTTATAGTCTTCTAGAGATGGCGTTTTGATACAATGCCCTATAACAGAACTA
ATCACTAACCCTAGTTCGTCATCACACATCTTTCTATCTTGCTTTGAATTTTTATTCCCATTTGCCTCCA
GCATTAGTTTCGCAATAATGTTTGTCTGCCCGTCAAAATCTAAACCATTAAAAGCCCAAGCTCCCCAAGC
GTCCAAGTGGTTTTGAATCCATTCTTTTCTTGGTTTTTCTAATAATTTATCGCTCACTTTAAAACCCCTT
ACGCTTTTCCAACATTCTTGCTTTTTTATTGAAGATTTTTTTAATCCGTCTCAAGTCATCTTTTGAGTAA
TGTCTTGGTCTTTGGTCTGCTTCTATTTGCTCGACTTTTTCAATACCTAGACGTTCAATTAAGCCAATTC
TGAATTGATGATAATTTCCTCCGTGATAACGATTGCACTTTTTACACTGCCCATGAATGTTTAATGTGTA
GAATCTTAAATGTGGTGCGCTGCCTCTACTGCGATAATGCCCTGCGTCGAATCCACCGCCTAATTGCTCC
GCTACAAGCGGTTTCCCGCATGAAATGCAACACTTATTTCTATCTCTTAGTCGGATGTACTTATTAACTG
CACTTTGTGTTTCAGAGAGCAATGTTGTTGTGGTTTTCATTCTCTCTTTGGTTTCTTCGATGCGCTTTTT
CTCTTCCTTTTCACGTTTTTTGGCTGCTTTTTCTTTCTCTTTTTCTAATCGCTGTCTTGCTAACTTAACG
CCACATTCTGGACTGCACCATTGCACATTAAAGAAGTTGGTTTGGAATTTTTCGCCACAGATTTTACATT
TGCGATTTAGAGGTTTTGTTTTTTTAGTCATCTTCCCGATACTCCACACCTAAATCTTCTAACCCAAAAT
ACCCACAAGATTTCTTGCGTTGCGGCCCCATAATCCCCACTGCGACAACTCTACCCTCACAACGAAAACG
GTCATCACTCCACTCACCGATAAAAGCACTTACTGGCTCACCATCCCAACAATCAGAAAGCTCACCACCG
CACTTAGGGCATTTGTATTCTGTTTTCATAGAAAATCACCCATCAACATACAGCCCAAAAACAACATTCC
TAGTGACACAATTACAATCAAAAAATCTTCCATTATTTAACTCTCATTAGTGTTAGTTTTCCGTTAAAAA
CTGCTCCAGTATCAATATAGAAACGATTTCCCATCTGCTCTGGCTCTTTCATTGGCGTATGCCCGAAAAC
AAACATATCAGCACCGTCAATTGAAACATGGCTATCGTTTTCAACACGATCTCGATTCCAGATAACCTCT
TTATTGCTTACTTCTTTCCCGTATTCATATTCGTTATATGGATAGTCTGCATGAGCAATAACAATCTTCT
TTTCACCAATAGATAACTCAATGATTAATGGTGAATCTCTGCATCGTTTAATTAGTTTTTCAGCCTTTTG
TTTTTGAATTGGATCGAGTTCAAAATACCAATTACCACCGTTATACAGCCATGCGTAAAGTGACTGCCTA
TTTCCCTCCAATCCATTAATAGCTAATTGCTCATGGTTTCCTCTTACTGCTTCGAACCAGTCAAAATCAA
TTAATTCTAGGCATTTGATATTTTCAGGTCCCCTATCAATCAAATCACCAACAGAAATAAGTAAGTCATC
CACAAAATCAAAACCTGCTTCCTCTAATTCACTAACAAGTAAGTCATACATCCCATGCAGATCGCCAACA
ATAAAGATTTTCTTGTATTTGCTACCATCAATTTTTTTATAAATTTCTGTCATTATTTACCTCCAAGGGG
GTGATCTTATTTTTACTATCTTGACTCACCACAAAAATTAAAAACCCATATAATCAATAGCTTAAAACTA
GAAAAATGAGTAAAGTCTATTGATCGTATTTTCGTCCGTCGTATTATTAAAAATCTCTTTCAATGCGGCG
TTAATCAACGCCTTGTAACATTGCTCAAACTCACTCTGATCCATGTTTCCATAACTCAAACTTTGAGCCT
CTACTCTCACTCTGCCATCAATCGTGTAAGTGACCTCACGGAAACCCGCAAGCACAGTGAGATTTTTACG
AAAAGTGTCAAACTGCTTTCTCTCATCAAAGTATTTCCAGTCCGTTTTATCTGCGGACCAGTGTTCAAAA
CAGAAGTTAAAAAATGCGAAGACTTTTCTGTGAAATGATGGATTACGCGTGCGGATGATTTCGATCTCGT
ACTGCTCACCATTCTTTAATGACTGCAAAGCTTCTGCTTCACGCTCATCAAGCGGTGCAAGTAATCCACC
AGCCATCTTAATGACCTGAATACGAAGTCTGGCTTTATAACGCTTGCCGTGAGCTTTTACGATGTCATCT
ACACTATGAGCCACTTTAAAATTCCTTTTAATGCATTAACTGTATTTTTCTTCTATATCTGCGAGTTTTG
CATCTCCTATAAACTTAGAAATGAAATACAGCACAGCAATAAAACTCAACCCTGCGCTAGCAATGACAAT
AGATGTGATAAGTGAAGAAATGACATTCACATAAAAACGATTTCTTGAGATTAAAACACCACTCTCTACA
CATTCCCTTCTTTTTATAAAGATGGCAGATGCAAGGCAGATTGCAGTTAAAATGCTAAAGATATAATTCA
TTAGCTCTTTTACACCGTCATTGCCGTGAAACACAGCAAGATAAAATGTCGTATTAAATACAATTTGATA
CACAACAAAAGCTACGCTAACTGGTTTTATTCTCATATTTACTCCTTAAACTTCATTTCCCCATACATCC
CAACCATCAGTCGTGTTACGTGCGAACAATTCAATGCGTGGTAAGTCACCCATTAACTCAACGATCTTTT
CGCGCACAACGTCAGGCTTTTTACTATGGTGCTGGATTGGCTCAACGACTAATTGGCTAACTTTATTACT
AATTCGGCTAGGTTTTCCTTTTGTTGCGATCAGGCAGCACTCCGTATTTCCACGGGTCCATCGACCAAGA
CCAAAAAAGAATGTATCTTTGTTTTTCTTATTTGTTTTTAACCACTGAAAACCAATCGTTTTATATTTAA
ATCCCCACGCCTCAATAAGTCTTAACCCTTCTGCTAACATTGGGTATGTCACCCAGAGAAATAAAACGCA
GTTTTTATCAGCCATTTCGTTTACTGGCATTTCGCAAATATCTTTAATATTCATTGTTTGATAATGATTT
TCAGCACTGCCGTTACAGCCTTTATCGCTATATCTCCACGGCGGGTCGGCGTAGATGATTTGATATTTTT
TATTCGTGTTGAATTGAATACTCATGCGGCACCTCTGCGAGCATAATTCTTAAATTCCATCTGCTGTGCT
GGCTTTTCATTAGCAAATTGATATGCCAACGCTTGATCGCAATCTACAAAATGCCCTTTATCAAACTTCA
TATAAGCCGTTCCAAGTTCACCAAAACGATTTTTAGTGATAATTGCCTCTGAATAATCGTTATCACTGTC
TTTTTTGTATGCCTTTTCTCTGTAAAGCATAATGATTTGGCTGGCATCCTGTTCGATTGAACCGCTATCT
CTTAAATCAGAGTTCTGAGGACGTTTATCACCACGAGAATCAACCTCACGGTTTAGTTGACTTAGTAAGA
TGATTGGTACATTAAAGTTTTTAGCGAACGTTTTAAGCGTACTTAATGAATCCTCAATTAATTGGCTTTT
GTTCGAATTTTTAAGCGAGCCGTGATTCATTAATCCAAGATAGTCAATACAGATTGCGGAAAGTGGTCCT
GTGTTGCTTAAATGACTTTCTGTGATAGATACAATCTCATTTGCTGATAAACCACCACGATCGACAAAGT
AAATGTGGTGATCTTTGATTTTCCCTAGCCCATCACCTACTCGACCAAATTCAGTTTGATCCATGCTATT
TGGATTGCGGAGTTTTCTAACTGGAACATTTGCATTGGCACTTAAAATACGGTCCATCAATTGTTGATTT
GCCATTTCTAAGCTAAAAAATAAGACTGCACCTTTTTGCTCCGCAATATTGCGAGTGAGCGTTAAAGCAA
ACTCGGTTTTACCCATTCCAGGACGACCAGCAATGACAACAATATCGGTCGGATTAATACCACCTAAAAT
GTTATCTACAGCCTCAATGCCTGTATGAAGAAGTCTTGAGTTGAAGTCTTGTTTACTACGTTTTTCTAAA
ACATCAATATATTCATCAACTAACTCACCCATAACGACAGGCTTAACTTCAACTTTGCTGCTTAAAAGCT
TTTGCATTTCAGAAAGTGCTTTTTCTGTAATTTTTTCTGCTTGCTCATCTCTTGCTTTTGATAATTCTGA
TGCCATCTCAAGCATCGTTTTTTGTGCAGTACGATTGACCCAAAACGACCGCACTTTATGTGCGTAACCC
GTAAGATTTGCGGATGTGATTGTGTTTTTCATAATCTCCGCTAAATTGGCAAAGTCTTCGCCAAAATCTT
GGTGTAATAAAATAATATCGATTACATTGTCTTTGCGTGCTTGTTTGCGAATGTTGTTATATATCGAACC
GAGTTGATAAGTGGCGAACATCTCAGGCTCTAACCATGTCATCACTTCACGAGCTTGAGCTGTTAACCCA
CCAGCAAGAAATGAACCAATTAAACTGTATTCAAGATCATACGTCGTGTTTTTCATAGCGATCCCTCGAT
TGTTTTATCCATAACTTTTTCACGCAAGATATATTCAAAATCAGCACGCCAGCCACGATCGTTCTCACCA
AAGTAAAATTGTGTTGCGGACCTCATGAAATCGAGGAAATAATTTCTGAATGTTTCTGCATCACAAGAAC
CAAAGCGTTTTTTCATGACATCAGCCAATTTTTTGATTTTGCGTTTTCTTTCCTGACTTAAATTTTCAGG
GTCTGCAAGCATTGGTAAGTTTTTCCCAGATTCCATAACGCACTCGTTATACGCTTTTCCAATTCCCACA
TAGTCGATATTCAGTGAACGTTGTTTTTTATTTTCAGCAACTGGCACATCATCAGCGCTAGCTGATTCAC
CTTGAGGGGTAAGGGGTGTATTTGTATGTAATCTAGTGTTGTAATCTAGTGTATTAACGAATGTACATTT
CGGTTCTTCCCGAATGTCACTTTCGGGCATTCGGGAATGTTCACTTTGTACATCAGCCAATGTTGATAAA
ACTTCATCAAGTTTTTCCATGTCAATTTTGAAATAAATGCGGTGTTCAAGACGTTTATGCGTTTCGATTA
ATACCCCAATTTCACGCAGTTTTTTACGTGCTGTTTCTTGCTCTTTACGGCTTAATCCCGTTTCTTCTTC
AAGCTCAGCTTGCGTTTTATAAACGCCCAATTCTTGATTTTCGGCTTTGTCTTGCCAATAAAAAATTTGT
TCAAAGAAAATCTCTGCGGTTACGCCACCAAATAGCTTGGCTAACGCTGGTCGATAGGCGATAGAACGAC
CAGTTTGTTTTAAAATTTCACTCGCTCTCATCGAAAATCACCTCGTCTAACTCTGCTAACAATTGAAATA
GGTAATACTGAATTAATTCATCTACTCGAACAGGTCTGTTAAATCTCATAACATCAACTCCGAAGCGTAA
CGTGACGCGATATATTCAATCCCTTTGCTTGTTACACGGGTTTGTGTGTAATTGTGACCGTGTTCCGCTG
TGCCTGTTTTTACAGTAAATAAATCACGTGAGTGGGCGGTTTGATATGGCAGTAACGCGCCTGATTGGCG
ATATAAAAGGCGATCTTGAATAAGGCGGTCTATCATTGCTCTTTCTGGCATTTTTAGAATCTTGGCGACT
TCACGAAGTGATTTACTAGTGCCAACTTCCACGTAGTGATCGACAAAAGCAGCTTTTGGTTTTAATTCAG
CGTTCTCTAATTGTAAACGCTCGTTTTCTTCCTCAGCTTGAAGAACCATTAACGCTAATTCTTTTCGAGA
AAGTGCGGTTGATTTTTGTTGATTTTCCAACTCTTGCCAGCGGTCAACTATTGCGGCGGTAAATTCAGGG
CAGTTTTGAGCGACGACGATAAGGCAATCTCTTTTCTCGAGATGGTATTCGTAGTAAGTCTGTCCGTTCT
GTGGATGGGTGTAAGCCATTGGCTGATACCCCCTAATTACGCCCTTTACCATTAATCTTTCGATTGAACG
ACATAGGTCGCTATGATTTTTATTGATTAATGACGCAATCTCACGACTACTCATCGTAAGTCTTGCTTTT
TGTTCTGAAATGTTTAATAATTGATTCATCGGAAGTACCTTTCGTAGTTTAACTTTGTTAAAGACCACCG
CTCCTACGGTGGTTTTTTATTTCTTGTAAAGTGAAATAGCGAATTCAATTGATGAACAAGTCGCACTTAA
ATGCTTGTTCAAAATCTTACGTATGCGATCTTCTTCTTGTGATGTGATTTCACCGTCTGACATCGCAGAA
TCTAAAGCACTGAATAACATTCCGCGAACTGCCAATTCTTGAACCTGTTTTGTAGAAAGCTCGACAGAAT
CTAGCTCATCAACAACCGGAGTTTTGACAAACACGCCACCAGCTTGACGGCATAGTTCATCGATATAGTC
TGTTAAGCCATATTCATGCTGAATTGCGATCAACTCTTCATCTTTGAAACGCTGACCTTTTGTCTGATAC
ATGCGATTGTTTAACTCGCTTTCTGTCAAACCAATGGAAAAAGCAACTTTATCTTTTCCACCAGCAATCT
CTGCGGCTTTATTAATCATCTGAATGATCGTTCTTCTCATTGCCATAATTTCCTGTCGTTTTTTATGGTT
TTCTTTTTGTTTTGTGTTGGTAAATTAGTTTTTAGCAGGGAATTGGCGTACCTCTTCTGCTTTTACGTTT
CCTTTTTCATCGTAAATAACAAAAATATTTCTGCCTTTATCTAATGCTTTACTGATTGCACCTTGAGTGA
CGCCAATAGTTTTAGCTGCTACTGCTTGACCATGTTCTTTTACATAGTCAGAAAGAGGGGTTTTTTTCAT
AAATCCTCACTATAAGTATTATTTTTAACATTAATTATTACCGCTAGTAAAGTTAATGTCAATATTTGCG
GTAATTTTACATTTAATACTGTTGGGAATATCCTTAATAGCAACTATGGAGGATTACATGAGTGAACAAC
AAAAAAACAAGAAAAGAGAGCTAACTCAAGAGCAAAAGGAGGAATGCTTACGTTTGAATGCTATTTATGA
GTTAAGAAAAGCTGACTTAAAACTTACACAAGCTAAAGTGTCAGAAGAGCTTGGAGTAAATCAGAGTGCG
GTTAGTCATTATTTGAACGGGACAAACGCATTAAATGTAAATAGTGCAAGTAAGTTCGCAAAACTCTTGA
ATATAACAGTTGATAAATTTAGCCCTAGATTAGCAGAAGAAATAAAACAAATGGCAGATACTTTAGATCC
TGAAAAAATGGACTTAGAAGAAGCTATTAAAGCGATTGATAAAAAAGCAGTTAAAGTACCTTTATTAGAT
ATTTATGCAGCAGCTTCTCATAGCGGGATCATTAATAAAGATTATCCAGAAGTGATAAGAGAAATATCCA
TTGATAAAGATCAAGTATCTCAACTATTAGGTAGAAGGGTTATTGATGGCATTAAATTGATTAACGTTCC
AACAGACAGTATGACTCCAACAATAAATAAAGGTGATGTAGCATTCATTGATATAACATGTGTAGATTAT
GTTGGAGAGGGTGTTTATATTTTTACAGATGAAGATGGTGCTTTATTTATTAAAAGATTACAAAAAGTTC
CAAATGCTGGATATAAGATTTTATCTGACAATAAAGACTATTTACCACTTGATTTTACTCAAGAGCAACT
ATCAAGATGTAAGATAATGGGTAAGTTTATTAAAGCATTGCCTTTAAAAATGATTGATTTGTAAATAGGT
TAATATTTTAAAAATCCCAACAGTGCTGATGGTGGTTGGGATTTGTTATTTTAGTATGTACATTAAAATC
GGAATATGTGATCAGTATATCTATACATTATATTCTTTTGCTGTTTTGATTTTTTATTACAAATAAATTT
TTCAACATAATCATCTTGGTACTTAACCCATTCTACTGAATCCTTATGTTCTTTTTTAGTATAAACACCA
GATTCATCCCAAGCTAAATTCTTATCTTCCAATCTATATGGTAGAAATATCATACACTGTTTAAATGTTT
TTTGTGATATTTCTTCTTTAACAAGTTCTAAATTTGGTGTGGCCCCATTTTCAATGTTAGGTAGAAGCAC
TTTAAAAAAAGGATACTTAGCACAACAAGGATAAGGATTATTTTTAACATCAAATTTAAAAATTGGATAG
CCTTGCTTGTATATAGTTGGTTGTATTAGAATTTTACTAGCTCTACTTATTCTAAATGCCTCATCACCAG
TTAATTTCACTGTTGTGTATGTAGAATCACTATCTGACGGTTCATCACCTTTAATATAAAACTCATCGTC
ATCATCAATCTTTATAGATAAACTACACCCTGAACCAGTTCTACATACAATTTGACCTTTTTTAATACTA
AATGTTAAATAATCAGTATTGCCTTTCTTACTTCTCCACAATCTTAACCTTGCTTTTTGTTCACCTTGAT
AAGGAAATGAGAAGTTCACTGAATTTTCACTATCAATACTAACTTGAACATATTCAGTATTACTCATCTC
TGATTTACTTTCTGAGTAAACCCACTTAGTTTCTTTGTTGTCTTCTTTTGCTGATTCTTTTCTTACTTCT
TTTTTTCCAAAAATAGAATCATAACAATCTAATCGATGTGAAACGGATTCAATATCTGCGCATTTTTTGG
GGTCTTGATTTGCGAATACAGAAAGTGGTAATAGCATTATTAATATCATTTTTCTCATTTAGATATCCTT
AATATCAAAATTCAAGTAATCGTATTTTATTCCACATCATCATCCACTAAAAGATAGTGGATTGTATCTA
GTCTATTTTCTGTGACATAGCTCACAAATTCAGCAATTAAATATAAATTACCGCAAATAATATTACTTGC
GGTATTTACAATTCAAATTACTTGCGGTAATATTCAATTATCAAAACGAGATACACATCTCACTGCTCTT
TAAAAATCTAGATGAAAAAAGCCCCTTTCGGAGCTTTTGGATAAGTTATTCAACTGGTGTTGATTTACTT
GTGGATTTTACGAGTTCAATACCGTGTAAACAATCACTGTAGTTTTTATAGCCTTCCCCGCTATCTGCAA
TGATTTTACCGTTACTCGCTCTTAAACGCCACCGCCATTCGCTGCGAGCGTCTAAGTAAGTTTCAAATTT
CATAAGGAACTCCCAATGAAAAAATATTTATTCCACTATTACTACCAAGGCATTCAATGGGCATGCGATG
TTTACGCAAACAGTCCAGAAGAAGCCAAGGAAAAAGTAAAAGCAATGTCCCAAGCTGTTTATGATGGTGA
GTGTAAGATGGAGATTTACATCCCTGAAAACCCGCTATCAAAAATCGCAAAGTTAATTAAAAGTTTACTC
CGAAAATTTAGCTAATTCCATTATTTCATCTAGATATTAAAAAGCATCTAATGTTCTTTAAAAATCTACA
CATCACAAGTTAATCAAATATAGCCTTATTGATTAAGTAGTCTGTGATTGCGACACAATTTGGTTAAGTG
GAATTGAGTTACTTGATTATGACTCCCACGTGCTAGCGACATAAATCAAGACTTATTTAAAAGCGCATTC
AAACAAGTAAGTGTGCTTTCAAATGAGAGAGAAAGGAGCAAACGATATGAAAGTATCAAAAATGCTAAAA
CAAGCAAAACGTCTTAGAGAAAGACAAAAGCAGTTATGCAGTAAAAAGCAATCTAATCGCATTAATGTGG
CTTTAATAGATGTTCCAGTTAATGCTAAGAAATTAAGCGATATTGCTAATTACAATTGCAATAAAGGTCA
GTCAGGCGTTAATACAGTGAGAGCTGTACAGAAACGTAGATTGGGTTGTAGAGAATTAATCAGATAAAAG
GATATAAATATGAAAGTAGTAATTGCTGTTATTGAAACTGAAGAAAATAAAAACAAACTACCCAAAGAAG
TTAAAGAGCAAATTTGGGAAACTGTCTTACATCACGCAAAATGTGATAGAGGTGATGTTTTAAATTTTGC
TGAAGAACTTAAGAAAGCGTTTATTTCGATAAATTCTTAAATCGTTCTACGGTATCACTATCAAAATCAT
CGAGCTTTTCTTGAAATTCAGATGACAGTGCGGCAATAAACTCACCGATGGCTTTTGCGTTACTTTTATG
AAAGTTTAACCCAGCTTTATCATAATGAGCCTTTGCAAATTCATAGGCTAAAAAGTCAGCTGTTGATTTC
TTCATAACTTAATCCTTATTTCGTGTTGTGGTATTAAAAATATACAGTTAGTACAAAATAAAATCAATTC
CTTATGTGTTGTGGTGACCATAAGCCTTGTAGCTTGGGCAAGGTAAAAAATCCAAGCAACTTTAAATAAA
GCGCATTTACAGAGAAATCTCAGGAAGTACAACTGAGACGAATGTTAGACAAGTGCGCTTTATTGAAAGA
ATAATGACTTCACTTTTGATCAATCATTCATTTCTTTTGAATCAATCATCATTTTGTGAAGTCGCCAAAT
TAGTGCTAGCGTTCAAAAACCTATCTGTCTCCTTAATTAATTTTACCGAACGTTAGCACTAACCTTTTCC
TAAAACGTAAATATTTGCCCTCTTTTGAGGGCTTTTTTTACTCAAGAGGAAAAGAAAAAGATATAAAAGA
TATAAAAAAGATATAAAAAAGATTGCATGTTTTTATGGGGTAAAGTATCCTTTGAGTTGCGAATGTTTAA
GATTAATTACGGTTAATAACCGTGATTGTTTTGTTCTTTATAACAATTTAGACGGATAAACAGCTTGCCA
GGTGAACTTGAGCAGGCTTTTTTAGTCTAAGTAAATACGGAGGGAGGAAATATGATGAAACAATTTAATG
AAGGTTGGGAAGTTTAATGGAAGAAGGTGTTAAAACCTGGGATTTCCTAAGCAAACTCGATATTAACACA
TTCATAGGGCTAGGAACTTGTCTTTTTACTGGTTACCTAGCCTTTTTTGCGTGGTCTCAACTTAAAGAGT
TGCGTAAACAACATAAACAAAAAGCAACTATCGAATTACTAATTAGTAATAGCAATAATGCTTATTACCG
TAGGCGCCGTCAAGCTTACATGAAAATGCGAGATGGCGGAGTTAATTTTACCAGCTTAGCCTGTTCATTG
CAGGGAAATACACCATCAAGTAGTGAAACAGATCGCCAAAACTTTATTGTACTTGATATTCTAAATTCAA
TTGAATTTATTTGTGTTGGCATTAAAGAAAACTTATTTGACGAAGCAGTTTACAAGCGAATGAGTAAAAG
CAGTGTCATTACCGACTGGAATACATTAAAACCATATGTAATGGAGCTTAGGCGAATAAAAAACAACAAC
AATAAACTATTTTGTGAGTTTGAATGGCTTGCTGAAAAATGGATAAAAGAAGGAAAAAATAGTCATTAAC
CCTGTTGCAATCAACGGGGTTTAATTTTATTGACACTCCCCCTTTTTTATCTTACTATCTGCCTCAAGGT
GTCGAAACCTTTAATGTACAAGGCGGATAGTGTAACTGGTCGCCAAGAGCGACTTTTTTTATATCCGTAA
TCCTGACTATGTCGGGAGGGCGACGAATACAATACCTTCGGGAAATAAGTCCAGCCCTTACCTTGTACGG
GGTTTTCGAACCTCCCGACGCCATTGTCGAAAATGGCTTGTGTAAAAACAAATAGTACGAGGATTAGATT
ATGTTAACTCAACTCTCAACATTCCTTTTTGAAACTCATATCATCCGCACTTTATCTATTAACAACGAAC
CTTGGTTTGTTGTAGCTGATCTTTGCAAGGCACTTGAGCTATCAAGCCCAACTAAGGCGATTTTGAATTT
AGATGAAGATGAAGTAGCCCTGAATTCAATTCAGGGCATAAGTAAAGGTAATGATAAAGTAAATTTAGTT
TCCGAAAGTGGAATGTACACCTTAATTTTACGCTGCCGTGATGCAGTGAAAAAAGGATCTGTTCCACACC
GTTTCAGAAAATGGGTAACTGCCGAAGTCCTACCCCAAATCAGAAAAACGGGTAAATATGAAGTTCAACC
ACAACAACTGACTTTACCTGAACCTGATTACAAATTAACAGCCATTCAAAACAGCGAAGAAACTCTCGCT
TTAATTATCCAGTTGTATAGCTACTGTTTCCAAGCTCACGAAATGCAAGAGAAGTTACAGAATACAAACA
TTGCCAAATTAATGGAAAACCAAATCGGCGGTCAGTATCTCTACAACTTCAAACATCCATTAGAACAGGT
TATGGCAAAAGCGAAGAAATACGTTCACGCCAACACCGAACGCCTAGCACTCGTTAAAGCCGTAAATAAC
CTACTCAATTAAAACTCATTGAAAACCGACCGCACTTTTATCGTGTGGCGGTTTTCTGCACCCAAAATTC
AGCATTATCCAAGTAATTTATTCTTTTCAATCCATTGTTTAATTACAGGAAAGAAATACAAGCAACAACG
AACGAAAAGAATAATTGAACAAATTTTCGCAATATAGCCCAATTGTGCAGCAGTGAGTGTTATGCCAAAG
AAAATAAAGAGTTGTTGTTCACCCAAAATTAAAAAATTAAGGGAAATTACCACCGCAATAAGCACATAGT
TAATGATTGCAGAACAATATTTCATATATTCACCAATGAGGATTAAGACAATGAAAAAACAAATTAAATC
TATATTAGTTACTTTTAAAAAGAAAGAGCCAATCATTATTTTAACCTTTCTGTTGATTGCACTTTTTACA
TTGTTTTGTTAAGCCAGTAAAAGGAAACGATTATGAAACACATCAATATATGGGATCTAACGGGCGCATT
CATTCTTGCGCTTATTCTTGGTATTGGTTGTCATCCAGTATCAGCAAACGAACAAGAAACAGATTATTAC
AATCACTATCTGAGTTCTGAAATCAGCAAAGAACAATTAGCTGAAATGGAACGCGAAGCAAGCGAAGAAT
GGGAACAGGAATACGGTGATATTCCACCAAACTTAGCGAGCGAACAACTGATTTATCTCAAGGTTTACGC
ACTTAAAGAACAGGAGCGAAGAAATGGCACGCGTCAGAAAGAAAGGCGATAAAACGCTCTCCTACTCTAT
CGAACCCCATCCAAAAGGACTGGGGCTTGTTGTTATTGAGCGTATTGGCAAAAACCAAGAAAACAAAACA
GGCTGGCAGCGCAATTTTGCTAGCAAGGATTTATGCGAAACAGCAATAAAACAACGGCAGAAAAGCAGAG
AGGAGTTTTTAAACGCCTCATGCAAGCCAGCAAGACAATTTTACATTTGACGGATTGAGCAGATGAAAAT
AACAGATTCACAATTAGCAAGAGCGGTCGATATGCGAGATGTTGCAATACTTGATGAAATATGCGATCGC
GAAACATTAGAAGAACAGCAAATAGCGCACTTTGAAGATCAAGTAAAACTTGGTAACACTTGCGAATTTT
ATTGCTTAACCGAGCAATTGTCCAGTGATGATAATTTTTGGTTAGCAATCGGAAGTGGTTCTGATTATCT
CAAGATTAGAGATGAATATATTAAGCGTATTGTTGTTGAAGATAAATACTATCAGAAAGAGGATTATTAA
AATGGCACAAGTTGCAACACAACAAAATAAATTACCTAGCGTAAAAGATTTTTTCGAAAAGCCAGCAGTT
AAGCAAAAAATCCAAGAATTACTTAATAAAAACGCCGCGGCATTTTCGACTAGCGTTCTTCAGATTGTGA
ATAGCAATTCTTTATTAAAAGATGCCGACCCAATGACGATTTTTAACGCCGCTTGCATGGCGGCAACGCT
AAATTTACCACTTCAAAATGGTCTAGGGTTTGCCTATATCGTTCCATACAAAAACAATAAAACGAAGAAA
TACGAAGCACAATTTCAGATTGGCTATAAAGGTTTGATTCAACTTGCACAGCGTTCAGGACAATTTAAAC
GATTTGTTGCAGTACCTATCTATAAAGAACAGCTTATTGCAGAAGATCCAATTAATGGTTATGAGTTTGA
CTGGAGCAAAAAGCCAGCAAATGGTGAAGTTCCAATTGGTTATTATGCTTATTTCAAGCTGTTGAATGAG
TTTACTGCCGAAATTTATATGACGACTGAAGAAGTCAATGAACATGCTAAGCGGTATAGTCAAACTTACC
GAACATACTTGCAGAAGAAAGAGCAAGGGCAATGGGCGACAAGCGTTTGGGCGGATAACTTTGAAGCCAT
GGCACTAAAAACAGTTATGAAGTTATTGCTATCAAAACAAGCCCCTTTATCTGTCGAAATTCAAAAGGCA
GTATTGGCAGATCAAGCCGTTGTTAAAGATGTCGAAAAAGGCGAATTTAACTATGTAGATAATGCCAATA
TCCAAGATGCAGAATTCACAGATTTAAAAGTCAGCAATGAACAGTTTGAGCAATGTAAGCAAAACATCAT
TAACGGTGAAACAACATTACAAGAATTGTGCGATGCAGGGTTTGATTTCTCATCCGCACAGTATGACGAA
TTGGAGCAAATAGAAAATGAACGAAACGGAAATGTACAATCTTAAAGTTAGATGTTCAATGCTCCACCGC
TTGATTGGCGAGCCTAAAACAAAGGCTGATAAAGAAGCTGGTAAAATCACAGAAACAGCAAAAAGTGCGG
TGCGTGAGATTGTGAAGTTCGATCTGTTTGGTTATGAATCCTTTGAGGGTAATAAATACACTCAAAAAGG
GAACAACCTTGAAGATCAGGCAATCAAGCTAAGTGGACTAAGACGAGGTTTACCGCTTAAAAAGAACACC
GAACGAAGAGAGAATGACTTAATTACGGGGGAATGTGATGTTTACATTCCCTCTCGTCGTTTAATCATTG
ATACAAAATGTTCTTGGGATATTGGCTCACACCCTTTTTTCATTGATGAAGCCGAAGACAAAGCCAAAAA
AGCCGGCTACGACATTCAAATGCAAGGTTATATGTGGCTGTGGGACTGTGAAGAAGCACAAATAGACTTC
ATTCTACTTCCCACTCCATTAGACCTAATTAAGAGCTATGAGAATGCAGAAAAATTTGTTGATTTAGTTG
AACAAATACCGCAGCAGAAACGCATTACAACGGTTGTGGTAAAGCGTGATGAAAAGGTTATTGAAAGAAT
AAAAGAACGCATTCCAAAAGCTCAAGCTTATTATCAACAACTTATTCAGGAGGCTATGTAATGGCTGGGG
TTAATCGTGTAATTATTTTAGGAAATTTAGGAAGCGATCCTGAAATCCGCACAATGCCAAATGGCGACCC
TGTGGCAAAAATCAGTGTGGCCACAAGTGAAAGCTGGATTGATAAAAACACAAACGAACGAAAAACACAA
ACTGAATGGCATTCTATCGTGTTCTATCGTCGCCAAGCAGAAATTTGCGGGCAGTATTTGAAGAAAGGCT
CGAAAGTTTATGTGGAAGGTAAGCTCAGAACACGCAAATGGCAAGATCAAAATGGTCAAGACCGCTACAC
CACAGAGATTCAAGGCGACGTATTACAAATGCTAGACAGTCGCCAAGATTCACAGCAACAGCAAGCACAG
GCACCACAAAATAATGCTTATGCGAATGCGAAAGCTGGAAAGCCTGTACAGCAACAAGCATATAACTTTG
AAGAGGATAATATCCCATTCTGAATTCCATATAATTTAAAACACAGAACAACAGCCACTTTAACAAGTGG
CTTTTTATTGGGTGAAAATATGAATAAAGAAATCAAAGAATTAATCGATAAAATCGAACAATGGGTTGAG
GATCGCGACATCTTCAATGGTTCAACTGTAAAAAAACAGATCAAAAAACTTGCCAAAGAAATTGGCGAGT
TATTCAGTGGAGATAACAAAAATAACCTTGATTTAATTAAAGATGGCGTAGGAGGTTGCGTAGTTGTGCT
CATTAATCTCCGTAAAATGCTAAATATCGAGGAAACTCTTTTAAATACATATCTAGATTCTGATTACATC
TTCGAAGAAGATAATGTATTTGACGCAGATGAACATCTGTTCTGGATATTAAGATTCATCGGATTCCTTT
CTGATTATGGTGTTCCAGAAACGGAGAGAACTTATCCTAACTCCGTTAATATGATTTTCTACAACTTAAT
GCGTTATTGCAGAGCTAAGGAAATAGATTTCATTGATTGTATTCAACACGCCTATGATCAAATCAAAGAC
CGTAAAGGCAAAATGATTGATGGAGTTTTTGTCAAAGAGGAAGATTTATAATGATTAAAGAAGTATTAAA
CGAAAGAGAAACAACGCACGGTGATTTTCACGCGGGCGCAATGGATTTTAAAGAGCTGATGAACGTTATT
AATAGCGGTAGAAATAATATGGACTCATCGCAATACTATGCGCTCACAATGATAGCTACAAAGATTGTGC
GGATTGTAAATGGAAATGCACATGAAGTTGACCATTGGCGAGATATTGTGGGTTATGCAACATTAGGTGG
GCGTTTGAATATTGAAGATGAACCGTTAACTGCACAGCCTGCTGTCAACATTTTACTTGTTATTGACTAT
CCACAGAATTAATTCAGTTATTAAGTAAAACTTAAATACTCAACAGCACGCAATAGCGTGTTTTTTTGTG
CCAGAAAAAGGGAAATAAACATGGAATTTACAGGCAAGAAAAAATTTAAAGTTAGCACAAAAACATTTGA
ATCTATCGAGATTTACGCAGTATTTGAGATAGATTTTGACTTTCCGAAAGTTAAAGAAAGAATTATTGAG
ATGTCAACATTTTGGTCTGGCTCACCTGAACCAAGTGACCCACTTATTGAGCATATTCAATTTGTTTTAC
CAATTGCAACAGACTCAGTATATGACATCGCAAGACGAATTTTTTGGTTACCAAGCGTTAACGATATAGA
TAAGAATTTATGGAATAAAAAAGAAGGTTTTGCTTATTGTGAATATATCGGAATTAAATTAATAGACTTC
CATGCTGACGAAGTGAGTGCAGATATTTTCGAAGTTGAAGAAATGGAGGAATAACTATGTTTTGGTTTAA
AAACCTCATGATTTATCGTCTCACAAAAGCATTGGATTGGACGGCAGATAGCCTACAAACTGCATTACAA
CAATGTGAGTATCATCCTTGTCAACAATCAGACATGAGTAAATTTGGGTGGACAAATCCCCTGCGTGGCA
CTGAGATGTTACATTTTTCGGTGGGAAAACAGATTTTATTATTGGCACATAAAGAAGAAAAGATCTTGCC
TGCCCACGTCGTAAAAGCAGAATTGGAGCAACGTATTGAACTGCTTGAGTAAAAAGAAAATCGCAAGTTA
AAGAAAGTCGAAAAGCAAGCATTAAAAGATGATGTAGTATCGATGTTGTTACCTCGTGCTTTTAGCAAAA
ATCAACAAACAGCATTATGGATTGATACTGAAAATCAGCTCATTTATGTGGATGCTGCCTCATCTAAACG
GGCAGAAGATGTGTTGGCATTGTTGCGTAAAACGCTTGGATCGTTGCCGGTTGTTCCGCTGACTTTCGCT
AAAGCACCAAGCATTGTGATGACGTCATGGATTAATGAAAATCCAACATGGCTCACATTGTTAGAAGAAG
TTGAACTTTTAGGCACAACAGAAAGTGGATTAATTAAATGCAAGAACCAGGATTTAAACAGCGCAGAAAT
TGAGACGATGCTTGAGTCCGACAAAGTTATCACCAAACTATCGTTAGAATGGGAAGATAATTTGTCGTTC
ATTCTATGCGAAGATGGCACTCTCAAGCGTTTAAAATTCGCTGATGATGTGCTAGAGAAAAACGACGACA
TTCTCAAAGAAGATATTGCCCAGCGTTTTGATGCGGATTTTATCTTAATGACAAGCGTTCTTTCCGAGCT
AACAGAAATGCTACTTAATGAGTTTGGCGGTGAGAAAGAAACAGAATAAGCCACTTAATTGTGGCTTTTA
TTTTTGGTTCAGGAGTTAAAAATGGGTGCAATAGAAATGGAGATAATAGCGGATGGTATTCTTCTGACTA
TTATCGGTTTAGTCCTTTTAGTCGCTATTTGCAATAGATAATAGGTGGAACTATGACAGAAACAGAAAAT
AAATACTTCGCAGTAAATATTTATGATGAAAACAGTATTTCATTTCACAAAACTGAAGAAGAAGCTAAAA
AAGCATGCTTGAACGGTGCGGAAGAATTGTACGATCATGCAACATATAATGACGATATTTCCCTCTATAC
TGAACAGGAACATAATGCAGTTTACGGTGTTGTTCTTGGTAAAGCTGAATCTAAAACTAGAGAGCTAAGC
GAAGAAGAGAAGCAATCTTCTTGGTATTCTGAGTATGATTATCTTATTGAGCATCCAAAGATTGTTGAAT
ATCCGAAATGTGATGGCTGGATTAGTGTTGATGAGAGATTGCCAGAAGAATATCAAGATGTCTTAGTTGC
GTTTTGGACTGGTGGCAATTACGGGATTAGTTTCGCTACATACAAAAAATATGACGGAGAGATGGCATTT
GTCGAACCAAATTACGGATATTACGGTATTGATGAGGTAACAACTAAATGTGATTTTTGGAGACCACTTC
CACAGCCACCGAAAGTATGAGGGTATTTATGAATAAAGATTGGCTTAAAAATCTTAAAGTTGGCGACACT
GTGTATTTTGTAGAAACAGGAGGACGATCAACATTCGAGCGTGAAACCGAAGTTCTAAAAATCGGAAGAA
AATATTTAACAATCAAAGTGCTTAGTCAAGATAGAAAGATCAATTTATCTGATGGGTATGAAGAAAGTAA
ATATGGGGCGTTTCGCAGTAGAATTTATAGAGATAAAAAAGACTACTTGCATGAACTAAAGTTAATAGAA
TTAAGGTTCGCAGTTAAAAAGAAAATAGCATCAAGCTACTTTAAATTAACATCAGAAGATGCTGAGGCGA
TAAATAATCTTTTAGATAAATACACAGAATAACCGCAGAAATGCGGTTTTTTATTCCCAAAAGAAAGGAT
TAGAAAATGAAAGAGTTTGATTTAGAAAAAGCGTTAGCTGGTGAGCCAGTAGTGCTTAGAAATGGTGATA
AAGCGTTTGTTAAATTTGTATTAGAAAATCCGCTTTTTGAAGATGATCAAGTTGTGGGTTTTCATATTGA
TAGCGAAGGTAAAGAAGAAGTTACTAGTTGGGGTAATAATGGAGTGCATATACCGAATACAAATAGTATT
TACGACATTATTGGAATGTGGGAAGAGCCACGACCAACAGTAACGCTTACTTTGCCTTGTCCGCTGAAAT
CTGTGACGGTGGGTCAAAGAGTTTTCTACTTAGACTTAAACAAACAGTGTGAGCGGATTTGTGCTTTTTT
ATTTCAAAAAGATTCAACTTATCATTTCAATTTATTAAAAAACGGCGGGATTTTCTCAACTGAAGAAGAC
GCCCAAGCTTGGTTTGATGCCATGAAAAATGCTCGGAGATAAACATGATCATCACATTATCCATTATTGC
GATAGTTGAAATTCTAGCTATCGTGGCATACACGCAATATGAAAAAACAAAGTCCGCTTAGTGTGGGCTT
TTTTAATGGAGGTATCGATGATAATTCCAAGAATGATGAAACAAGAACAGGCAGCATTGTATCTTGGTTG
TAGTGTAAACACATTCAAAACAAGATATAAGCCACATCTTCGAGCTTATGATAATTTCTATGAGAAGCGT
GGAAACATTCCAATTTGGGCATTTGATAGAAATGACCTAGATGAATTAATAGAAAAAATAAAGAATGGCT
CAATTGATCTATTCAAAGAAAAAGATAAGAATAATGGTTGCGACAAGCGACCTTATGGAGGTAAAAAATG
GGTCGCAAACTCACAGGGCTCAAAAATAGAAACGGAGTCTGGTATATCCACAAGCAATATCGAGGTAAAA
CAATTCGATGCTCTTGTTACACGGATGAAAGAAAGGAAGCGGAAGCAATCTTAATACAAAAGATGTCCGA
AATCGACAAAGCAGTAAATTTTGGCATCAGAAAGGACCGCACTTTTGCTGAAGCAGCCATGAGATACATT
TCTGAAAATGAAAATAAGCCAAGTATTGATATGACTATTATAATGCTTGAATCATTAATGCCGTTCATTG
GTAAATTGACGTTAAGAAATATCCATGACGGCACATTAAAGAAATATATTGAACACCGAAAAAAACACGG
AGACACGGCGCAGACAAAAGACGGTGTGAAAAATAGGACCGTCAATATTGCGCTTGAGATCGTGATTAGA
ATCTTAAACCTTTCCGCAAGGAAATGGAGGGATGAAAACGGTATGACATGGCTTGATATTCCACCATCCA
TTTCAAAGCTAAACGAGAAAGAAGATAGAAGAAAACCCTACCCTATTTCTTGGTTTGAGCAAAGAATATT
GATGGGAGAACTCCCAGAGCATCTTCGCAGTATGGCGCTTTTCAAAGTCAATACAGGCACACGTGAACAA
GAAGTATGTAATTTGCGTTGGGATTGGGAAATCTACATTCCAGAAATTAAAAAGAGTGTATTTCTTATTC
CAGAAGACTTTGGAGGACGTGATAAAAATAGCGGAGTTAAGAATAGAGAGGACCGTCTCGTTGTTCTTAA
TGATGTAGCAAGAGAGGTTGTACAAAAACAGCGTGGCAAGCATCCTATTTATGTTTTTACATATCGAGGT
AAGCCTGTTACAAGAATGTACAATTCAGCATGGAAAAAAGCCAGAATAAGGGCGTCCGTACGTTTTGAGA
AGGAAACGGAGACAAAAGCCAATGATGGGATGATCAATTTAAGGGTTCACGACTTGAAACACACTTTCGG
TTATAGGTTGAGGTCTGCGGGAGTTACCGAAGAAGATCGGAAAACATTACTTGGTCATAAATCCAAAAGC
ATTACAACACACTATTCTGCGCCAGATGTTGAGAAGCTCATTGAGTTTTCCAATAAAGTTAATGAAACAG
ACGGCGCACAACGTCGAACTTTGACCATTTTGCGGAGAAAAACAGCTTGA


>5	 2436073-2463036
ATGCCAAATTATGTGATTGAAACACAACATTTATACAAAAGATTCGGTCAAGTGACCGCACTTGAAGACA
TCAACATTCAAATTAAAGAAGGCGAATTTGTTGCAATCATGGGTGCCTCAGGTTCAGGCAAAACGACGTT
AATGAATATTCTCACTGGTTTAGACACTGCCAGTGAAGGAAAAGTGATCCTAGATGGTGTCGATGCCGCA
CAACTTGATGAAATCGGCAGACAACGATTCCGGGCGGAGAAGATCGGTCTGGTCTTTCAGCAATTCCACT
TAATCCCTTATTTAACTGCCTTGGAAAACGTCATGTTAGCACAACATTATCACAGTGTAATTGATGAAGA
TGCAGCCAAGGCGGTGTTACAACAAGTCGGTCTGGCGCATCGTTTCGACCACAGACCAAGCCAACTGTCT
GGCGGAGAACAACAACGTGTGTGTATTGCGCGCGCCTTAGTTAATCAGCCGCCGGTGATTTTTGCCGATG
AGCCGACAGGAAACCTAGATGAAAAAAATGAGCAACTGGTGCTCGATTTACTCGTCACATTAAACCAACA
AGGACGTACAGTCGTGATGGTCACCCATAATCCTGAGCTAAGTAAACTGGCCGACCGCACTATTTTCTTA
CAGCATGGTAAATTCCTACGAGAAGCCTCAAATGAAAACAAGCGTATTGTTAACCGCACTTTTTAAGCCA
TTGCTTCTTTGCACAATCGTTCTAAGTTGTATTGGATGTAAAGAAGACATCGCGGTCATTGGTAAGCAAG
CCCCCGAAATTGCCGTTTTTGATTTAGTGGGCACACAACGTTCTTTAAATGAAGGGAAAGGAAAAACTAT
TCTCCTCAATTTCTGGTCAGAAACCTGTGGCGTATGTATTGCAGAATTAAAAACCTTTGAACAACTTCTC
CAGTCTTACCCACAAAATAATTTACATATTATTGCGATTAACGTTGATGGAGACAAAGCAGATACACAAG
CGCTTGTAAAAAAAGAGAAATTTCCCTTTTGGTGGTGAAAGATCAATTAAAGATCACGGCTGAACGCTAC
CAATTAGTGGGCACCCCCACCTCTTTCGTTATTGACCCCGAGGGCAAAATCCTTTATAAATTCGAGGGCT
TAATTCCTACTCAGGATTTACACTTATTTTTTAAAGGTTAACGAATGAAAAAATACGACTCTGCTTTATG
GATTTTGCTGGCACTTGTTCCAATCGCACAAGCAAATGTCAGCGTTAAACGCGGTCAACAACTTTTTAAA
CCCTGTTCCTTCTGTCATGGTAACCAAGCGGAAAAATCCGCTTTAAACCAATCACGTCCATTAAAAGATT
TACCGGAAAATGAAATTGTCAATGCCCTCAAAGCGCGTAAAGAAGGACAAATTATCGGTGCCGGAAATGC
CGCGAAATCTCGCTTATCTGAAGAAGATATGCAGAGTGTGGCAAAATTTATCGAAACACTGAAATAAACC
ACCCACAGAGAAATGGCATCATTGATGCCATTTTCACAATACAGTCTTGGATTTTCATGACACGGATTAA
TCTCATCGCCCCCGCTGAACTTTGTGATCAACATCTGTTAGCAGAACACAGAGAACTGACACGTATTCCC
AATGCTGTGGCAAAAGGGAAATTTAGCCTCCTCGGTCAGCCAGAAGATTATAAATTAGGTACAGGGCATG
TACGCTTTTTCTTTAATAAGCTCCAGTTTCTCAAAAAACGTTATGACTTATTGCATCAAGAATGTCGAGC
TCGAGGTTTTAATGTGCAATATATTTGGCCCGACAAGTTGCCGGAGGACGATAACCTCTGGTTAGACTAC
ATCCCTACTGAGCATGCCTTAGCCGCCAATAGAGCGCGTATTTTAGAAAGAATGCCTGTCAAAGCCCGCT
TTACACCAAGTAAAGCTACAACTTAAATAGCCAGTCATCCTCTTTTGGCATTTGTAAATAAAAACCTTGT
GTTTCAATTTGTTTACGGACTTCGGCTTTCTCCGCATTAACTAATGCTTTCTCGCCAGCGAGATTAAACA
TCATCACAAAAACAGGGGGACCAAAAGCATTTCTTAATACCTCAGGAACCACATCAAATTGATCACGTTT
TGCCACATAAAGATATGTCCCCATTTTTCTTGTACTTTTATAAATCGCACATAACATTGCTTTAACTTCC
AATTCGAACAAAAAAGATTTGCCGATCCTAGCACAATTCTTTATGATTGGAACAAGTAATTTGTTTATTT
GGATAGAGTTATGGCACAGGATATTGTAGCGTTTCGTACAGGGCAATTTTCATCAATTTTTCTTACTCTT
CATAGCTCTAGCCTCAGCGTGATTAAACGTGCCTTAAGCAAAAAAATCAAATCCTCCCCTTCAATTTTTC
AACATATTGCTGTCATTCTCCAATTCACGCCTGAACTTGAAAAAGTCAATCTACAAGCACTAAAAGTCTC
TGTGAAGAATTTAATATTCATATTATTGGAGTTTCAGATTGGACAAATCATCTGCAAAAAGAATTAATCA
TGACATCAGGCCTAGCCTTGTTGGGTAAGAGCGGTGAATTTACCGAGATTTTGCCAGAACCACGCTGTTT
ACCCGTCAAAATCATTCATCAACATGTTGCAAGCAAGCAAGTGATTTATGCCAAAAACAGCGATCTGATT
ATTCATGGTAATGTAGAACCCGGCGCAGAAGTGGCTGCCGACGGTAATGTACATATTTATGGCAAGCTAT
TAGGACGTGCCATGGCTGGCGTGAATAACAATGTGGGTTCAATTTATACCCAATATCTTGATGCGGAATT
CATTGCTGTGAGTAGTCGCTTTTTATATAAAGACAACTTGCCTCATGAATACCAACATGAAGCCGTACGT
ATCTTTGCCGACAAAGACAAATTGCGTTTTCACTTCTTGTTAGAAAAAGAAACCTAAAGGATAAAAAAAA
TAGCGGAGAATACCTCCGCTATTTCTATCCGTGCATTATTGTGCTTTAGGCACAATCACTTCTTTTACTT
CTTCTGTTTTTTCACTCACTGCATCCGCTGCTTTATTCACTTCCGCTTTCATCGCGTCTTTCATCTCTGT
CGCTTTTTCTGTTACCATTTCTTTGGCTTCTGAGCTAGCAACTTTCGCGTCTTCCACTTTGGCTGCTGCA
GCGTCTTTCATTTCAGCACTTTTCTCTGCAACGGCAGCTTTGGCTTCTTCCGCTTTGGCTGCTGCAGCGT
CTTTTACTTCCGCTGCTTTTTCTGCAACATCGTTTTTCGCGTCAGCAACTGCCGCTTTCATTTCTTCCAT
CTTTGTCGCCGTAGCAGCTTTAACTTCTTCCATTTTCGCTGCGCTGGCTTCTTTCATTTCTTCCACTTTA
GCCGCGGTAGTTTCTTTCATTTCTTCTACTTTAGCGGCAGTAGCGGCTTTCACTTCTTCCACTTTAGCTG
CTGTTGTTTCTTTCACTTCTTCTACTTTCGTAGCAACCGTTTCTTTTGCTTCTTTCGCTGCTTCAACAGC
AGAGTTTTTCACTTCATTTGCTGCATTAACAACAGCTTCTTTGGTTTCAACAACACTCGCTTTCGCTTTT
TCCACTTCTTGACCAGCTTTGCTCTCTTTATCAAAGCAACCTGTGACGCTTAAACTCGCCCCTAATACTA
ATGCGGCTAATACTGATTTTTTCATCATTTCTCCTAACTTTTACGAGGTTTTTAAACTCAATACCTACAA
AGTATCATACTTTGTTCAATATAGTGTGTATTAAATTCCATGAAAAAGAAATGATTATTTACATTATTTA
CTAAACATCATGTGTTTTGGGATCATAAAAAACGCCACAGTATGATTCTAACTTATTGAATATAAGCTAA
AAATACTTTTACATCAGATGGCGTTTGTGAATTAATGTAAATGATTGAACTTTTCATTTTGATGAAATTT
AACACAAATTACTTCCGTGTTTATTTACTCTGGATATTTTGCTTGCACGATATTGCCTATTTTTCCATCC
CATTGGACATGCGCAATCGTCGAAGGATAAAAGCTAACAGAATTCCGTCCACAAAGTGTTACCACAATTT
CTCCTACTAAAGGCAGATGTGAAACAATCAAAACAGACTGGATACCTTGTTTCGCCAAAACATCCAAATA
CCCTACTACCGTATGTGAATTACCGTAAGGGGTTATCCCATCCCAAGTTTCTACCTTCTCGGCTAATTGA
TTAGCATAGACACCGTTAATCTGTTCGAATGTTTGTTGAGCGCGTGCATAAGAACTAACTAGCACTTTAT
CTACCGTCATCGTCGATTTTAACCACTCACCTTGTGAAATTGCTTGCTGAATACCACGACGATTTAAGTG
ACGTTCTCTGTCTGATTTCGCCATCACTTCGGCTTCGCCATGGCGCATAACAAAAATATCCATAATTGAC
TCTCAATATTAAAAAATAAACTGAGCCTTATCGACTCAGCTTGTAAGCGCGTGAAATTATTTGCATAAAC
TCGTAAAATTATTTGCATAACACAATGATACCAGACTATGCAAATAAAAACACAATTTAAAAAAATTAAA
AGCCCCTTTAAAATAGTTTTAAAGGGCTTTTTTATCACTTAGAACTTATAAATGAGATTATCTTCATATT
TCCCGCTGTAACTTGCTGAAGTATTAACAATAATCCTCTTGTAGCCTTCAAATGTCTGCCAGTTATCTGT
TTTATCTTCTTGTGTATAATCTAAAAAACGAATGAACTCCGATTTAGTTGAACTGAAGAAAATAAAAGGT
GGCTTAGTTAAATGGATCAACCTCAAAAAGTCGATAAGATCAAAATAAGTTGCCTGCCTGTAGCTTTCTT
GCCTTGTGCAAAGGTAAGGTGGGGCGAGCACTATTAAAACCTTTTCTTTATTCTGAAATTTCGGCAACAG
TTGATGAAAAGACTCACTAACAACTTCCAAGCCCTCTAGATAACCTTCTGTGAGTACATAGTCAGTTTTT
CGAACGCAATTATAAAAACGCTGCTTAAATAATTCGTGTAAAGAGCCGACTTGCTGACCGCTAAAAAGTA
GCCAAGAAGACAGGCAATTTACATCTTTATAACCATTAAATCTATTGATTTTATTAATAATTTCCTCTTT
TAATCGCTTGTTAATGAGTTTATTTTTTGGTATAATTCCATTAACAGTTTGATAGAGTATTTCACGTAAT
TGATTAGTTTCAGCTATGTGATTTAATCTTTCTGTGTATCTGTCAAAATCATTGTAAATCACTCTTGCTT
TCGGTTTTAAACGCTTTGCAGTGTGACTTAATAAGCCACTTCCGCCGAACACATCAATAATTGTCCAACC
TTCGCCATCCCCTTGAATATTTTCATCCAAGACTTGTTCAAAATGCTTGAGAAACATTCGTTTCTGACCT
ACGAACGGCAATGGGGCTTGTTTGAATTGTTTTGCCATAATTTAGCTCCTTTAAATTATGGCGTTCTGGC
ATTCAAGTGATGCTCTGACACTCTGATTTGATTAATTGAATTGATTAATTTTTTTACAACGTACGCATTT
AATTTGTAATGATTGTACATCTTTTGCTCGCGCGAGTAGCTTTTTACAGCACTCGCAACGAAATTCTTTT
ACTTTCTGCATATTAGTTACCACATTTTTTTATTGTTTTGCTAAAATGCCACGGTCTAGCTAGACGTTGT
GGCACATGGCTATATGCAGGATGTCTCTGCGTAGCTGATACAGTGAGCAGTGCGAATGCTCGCTGTATCG
CCACTTCTAGCTGACATCAAACAATATCTAGCGCACTCTCGCAATCAGCATAGAATGAACCATTACTATT
GTGCCAGTGAACAGCAGGTAACTCGTCATCAATATACTCAACAACGAGTAATTTGCCGAAATCGCTAATA
AACACGATTTCTGCATCATTTCCATTTCGTAGTTTAACTTTTTGTCCTTTTTCCATTTTTACCCCTTTTT
AAATATTGCTGATAATGCATTTGGGCTGAATACATGCGTTCCATCGTCATGCTAACTTCTTTGTCTTTGT
TAAAATCAACACGATACTCTCCCCCGTCCTAAGCTCCGACGGTATAGTACCTTGTATGTGAATTTTGGTT
TGTTTTTCACTCTGCAAAAACGCCACTCTCTCCACCGCAAGCTTATGCTCTTGGTCATTGTGCGGATAAA
TCAAGCTCCAACCTTGCTCGCTATCTTGTGTGTGCTCTTTTATACCTGAAACAGGAAGACCCTCAATGAT
TAACACATTCCCGACTATCTTGTTAATCACTAAAGCAACACGGACTAAGTTAATTTTCATTTCACTTAAA
TCTTGTTTATAGCATGCTACACCTTCTCCCACTTCCGCCATATCAATATCACCTTCAACGCCTCTATAAA
ACAAGCTTCGCTTTCTAATCGGCTGTTGAATATTATGATATCCTCTCGATTTTTCAATAAAGTGCTTCGG
ATAGCGCACCACAAAACGTAAATAATCAAAAACTTGGTTTTCCGTATCATTTCCTGAAGTGATTAACACC
CTTACATAGCGCACCTGCTCAGAGATAATCGTAAAATTAGCATGACTCACATTGCGGTCCATCTTGTATT
TGTTTCCATCGACTTTGAGTTGTCCTGATTTTATATGACTATCTAACGCTGTAGTAATCGGTGCTTTGTT
TTCATCAAACAATTCCACTCCCAAACGGAAGTGCGATGCATCTGAACTTAAATCAAACATCGTTCCGATT
CTTACGTGTATGAATTGGCTTTGTTTATAGACTTCAGCAAAATTTTGCAACAGTTTAAAACTACCACTAA
TAAGCTGCTTAATACCATTCACCCCTTCAATATCGGTTGTGTATTTCATGGGAAAGGTCGCTTTATTGAG
CGTTGAGACAAAAGATGTCGTTTGTGACAAAGCAAATAAACACGCTTCATCTGAATAAGTTTCTTGTATA
TGACTCACAACATTGTCTACTCCCTTATCCGTCACCTTCACCATGTCGTAATGCACACCGTAGGGGGTAT
TTGTGAATTCTGGACTTGATACCCAGCTCGCAATGATTCTGTTTGAAAAGGCGTTTTCCGAAAACGAAAT
CGTTAATAACTCATCCGGATTTTTCGGATTACGCTCAAAACGCGCATCCTCAATTGTGTTGCTTGAGCCA
TTTTCAATATTTATCGTTTGCCCTCCCTCCAAACAACCTCGTCTAATTAAATTATGATTATGGCGATACT
CACCATCAATGAGTATACCTGCCCGGAAGCCCTCTTTTAATGCTCTAAAGCGTTGTGCATTAATGACATT
TTCATTTACCCAACCCCGCCCTTTGCCTGTAATGTGTAAAGTAGATAACACATCAATATCAAATCGATTA
TAACCCGTTGAAGAAACCTCCACGCCTTTAAAATCAACTTGTTGCTCATTTTGCTCTGTTGTTGCGTAAA
TCTGAACACAGCCCGTTTCTCCAATCTTTAAATTGGTCGATTTTAAACCCGCTAAGCATATCGCGGGAGC
ATCCTCTGTCGGCTCTAACCACATGACCAAATTAATAAAATTGTTGTGCGATTGCGTGAGTGTTATCGCA
TTTTCTGCCCAAGTAATAATGGGTTTACTTTTGTTCTCTGGGGTCATTTTCGCATAAAGCTTACCGTTTA
ATTCAATCCCCCCAACACCTGAAAGAAATAATGGCTTATTGATGAAATAAGTGGACGCTTCAGACGTAAT
TATCTTCTTGTGCTCACCCGCATATTTAAACGCATTTTCAAACGCGATTGTCGCGTCTTCATCTGATTTT
GCGCCAAAATCGACCACATCCACACGATCATCAAATATCCGTTTCCAACGCGCTGTATTGTTCAACACAA
CAAAACAACTTCCTCCATCATCTGCTGTCGTTAAATCTTGCAAATCCGCCACAAACTCACCACCGCCTGT
TGTGCCGCCTTCATAGTACGCATCCACCAAAATACGCTGTCCGTGTTTACTGGGAACGACTTTGCGTAAC
ATCTCTACTGATTTACAACGACCAACATGTTTGTATCCATCCGCATTAGCGAGGGATGAAAATCGATTTT
CTACAATATCACGTACCTTTTTAACAGCATAACTCGTTGCAATAGTGTCTGAACTTGAGCTGTTATCAGC
ATTTGATTTCTTGCTGTTTGGAATATAGTTATTTAGCGCATTTCTCACAGCAATCACTAACGCTTTAACA
ACATTTACTGCTTTCGGTGTTGCTGCTTTATCTTCAGCAGTTGAATCCGTGCTAGAGTCAAGTTGGACCT
CGCCACTTTGTGTTAAACTTGCCGCTCTGCGCTTGTTCTCAATAATTTGCACAATAGCATCATAAATTTG
TGTTTTTTTCGCTGGGTCCGGCTCAAGTTCCACTTGCTGTAATAAATACTTAAATTCATCGCCGAAATCG
CGAATATGTTCTTGCACATCATTGAGCCACGTATCAGTGACTCGCGTGCCCTGTTCGCCTGTGGCGGGGT
TTCCATTGTGAAATTGCCCATCATTTGATTGAATTTTCTGTAACAAATCTCTCATGTTTTATCTCTCTTG
ATATGCAAAATAGCAGTAAGTGTGAGCCGGTTTTAAGTCTTTAAAAAACTCTTCAATGATGGGGTCTCCA
AATGTCACTAAGTGGTCGCCGGCAACCGAAGTACCTGCACGAAAATAAACAATATTGTCATCACCATCGA
TCACCGTGACACGCCACATAAAAATTAAACTCTCGCGGGGTTCATTTTGAAAAATATCCACGTCACCAAG
GTTAGGTAAGTCGTTTTGAAGCGGCGAGAACTCTTTAATTTCAATTTGATAACCAATACTTTCAGCCAGT
TTCTTAAAATACGGGATGGAAAGCCCGCCAATGGCGTTTAATTGGATAATCACCCGCTTAACACGCTCTT
GATAATTCTTCGATAAATCTGTTTTAATACCACAAACCCGCTCCCAATCGGCAAGCATTTGCCCAGATGT
GGCAGGTTCAATCGCATTTAACATATCAACTGCACTTTGTTGTACTCTATCAAATACGTTACCGTCCACT
TCACATTGAATAAGAAATTGCTTGCCGTTTACGTTATACGAAATGGGTGGGTAGAGTGTGCTAAGTGCGT
GTTTATGTGACATCATCAACTCATCTCCGTGACGGTCACCGTGCCAAGTCTAAACCACTCAATTTTGCTC
ACCACATCCGCTTTTTATTTGCCGTTGGTGTTGTAAAACGTCTATCAACAACACCAATTAAGTTATTCAC
AACAGCTTCGCATTGCGACACAATAAGATCGTCACCGGGAATAAGCGTATTGAAGTAGTCTGAGAGAGCT
TTTTGAATAGCAACTTTAATCTCGGCTAACGTAATGCCAGAAATTTTCACTTGAATATCGAAGTTCACTT
TTGTCACATCCGGCTTAACAACTTTTGATTCTTTTGCGGTGACGGGTCTCACTTCATCAATAAACGCTTG
GCAACGTTCAATTGTTTCACTGCTTGGCAAGTCGTTATTCGATGTAATAGCGATATCAACAGTGCCAAGT
CCACGTCGTAGTGGGTAAACATAAGCCGCGTCCACACCGTCAACGGATAACGCCCAGTTGCGGTAGTCAT
AACGATTTCCACCTGCCGGTGGTCGTCGAATAAGTTCTAATAATCGCTCTAATAATGACGTATCACTTTC
TGCATCCGTCCCGCCAACCACATTTGAAAGTGTGACATCAGTTTGCACGCCAACTGGCGCAGACATAAAG
CTTGCTTTTGTAGCTTGCGTGATATTTTGACTAGACCCTGTTTCAAGCGAACGTACAGCAACAGTGACTG
TCCCGCTTGAATCAATCACCGCACTTTCTGTCGTTTCATAAAAGCGATTGTCTTCGGTTTTAATTAGAAG
ACCGATTCTAATTTGTGAATGCTCGTTTCCCGCAATCACTGCACTGCGCCCGCTTGCATAAGTTGCATTA
CGTCTGCGAATGCCACGTAAGCTTGCGTGCTTTTCTAAAAAAGCAGTATCTGCGGTGTCTGGGAAAAATT
GTTTAATAATCCATTTCTGATGCGCATATAACCCTTCAGCAACTGCACTTAATGCACTTGCGCGTGCGAA
ATTATCGCTGTCTTCGCTTATATCAGCATTGGGTTCTAACGATTGATAATCGCGTAAAATAGCGTTGCGG
ATGTCTTCAAGCGTCGGGACTAAAAGCATACTTTAAACACCTTTTAAATGAGTTTTACGGGGTGTTTAAA
TTCAAAAGCATTACCCCGATTATCTTTAACTGAAATCAAAAGAAGTAGAATGCCGTTTTTGGGTTGCTTG
TAACTGACTGTAACTTCACTTGCACGTCCGTCATCGAGTAACGGTTTTAACGCTTCTTCAGCGTATTGCT
GTGCAAGCAAGCCCACGCGCTCTACATCTTTCTCTCTTTGAATTAGGTGGAGCAGAGAACCTACACGCCC
ATCTGCCCAATACGCGCCTAGTGGTGTTGTTAGTCTGATATACACGGCATTTTGCAGTGTACTGATTTGC
TTACTTGTGTAGTCGCCTGTAAGCGGGCTGATTTCTCTGTCCATGTTGCTAGCATATGAAAAAAAAGTAA
AAAAAAAGCGGTGAGGGACTTCAACACCGCTTGCGTTATTTAAATATTATTAATTCGGTGCACCGGTATT
GCCACCACTGTCACCCGGATGAGTGTGACTTACAAGTGATTTACCATTTGCGACAACATCACCGCTCGTT
GTAAAGTCACCGCCAGATTGCTCAACATCTCCGCTAAATGACGCACCACTTCCACCTTGGACCGCCATAC
CGCCATTACCATTAATTTTCCCTTGGGCTGTGAGAACAGCAGACGTCTCAAGCTTGGGCGTAGTAAAATC
AGCTGATGCGCTTGCGTTGACTTGATATGTCTTGCAATTCAGTTTAAACGTGTCACAATCCACTTCAACC
AAGCGCCCCTGTTTTAAAATAATTGTACTGCCGCTTTGGTCGTAGAGTGCAGTCTCGCCATTTTCCAGAT
TTTTAACCCGGAAAGCACCATTCTCCGTTGCAATGATAATACTGTGCGTTGTTTTACCGCCCACGGGCAC
AACCACCACTTGCGTGCCGGCAGGTGGCACAGACGTAAAACCGAATTGTTGCATCAGCTCCACATCTTGC
AACGTTTCGCCCGCCAGTCCAGACACCTGTGCTTTCTGGATATTATCACCACTTTTCACAAGATTGAGCA
CGCCACGGAACACTTGTCGCACATCCGCAAGCATTGCACCTGTTTTTTCTTGAATTTTCTTTGTCAAATT
ACGCATAATTATTTATCCAATACAATGAGATCACCTTGATTTTTCTTCCCCTTACGCTTACGCGCTTTAT
CTGCTTTTGCTTTGTATGCATCCGGTGTCCAAATTCCGTCTTGTTTAAAACGTAACTCTGTCTGTGTGCC
GTTTGCGCGAGAAAGCATAAATCGACGCCCCATTAAAAAGAAAATAGCATCAATATCGTACTCCTCACAG
ATAATATGTACACGTTGCCCCGGTTGCCACAGCGTGCCATCTTGTGTTTTATGGTCCGGTATTGTAACCG
TCAGAGTAAAGCCTTCTAAAATGCTGTCTGCGATGTATTTTTTCGCCCATTTTTTAAGAGAGGTTAAGTC
CTCAACATCAGGCACGACAACGGTTTTCGGTTTATAGGTCTTCATTGATTCATCTTTATAAACCCATTTT
AAATCGTTTTTATTATCGTCACCTGAACGCCCGTGGCGTTGTGCTAGAAATGTAATCTCACTGAAACGCT
GTGACACATCAAAGACCAAATTTGCACTTGAGAAGTTATTTCGCTCACCGTTTTTCATACAACAAAGTGT
AGCAACTGGCGGGGTAGAATAATCTGCGCCACCTACGATCAGTACACCTTTTGGATCAAACCATGTATGT
AAGCCTGCAGAGTTTGCACAACGCTTCACTGCATTCCAAGCCGTTTCACCAATATCAATATCCACTTTAT
CAAGTGTTGGGTTATTTTCTGCTTTTAATTCCACATTTTTAATCCCAAGTGGCGCGACGATTTTTTTCAC
AGCATCAAGCACAGTTAACCCTTTAACATTAGTAATAGGTGCCGAGCAATCGACTAAAATCGCCGCTTTA
TCACGTCCAGTTAAATGAAATGTACGATTTGTTTTATTAATGGAATGCTGTGTCGTATCTACAATACCTG
TTATGACTAATTGCTCATTAATCATGACTTTCACTTCTTTACCCGTAAAATTGGGGATCACCGTATCCGT
TGACGGCGTGCCGATATCGAATCGAAAAGCGTCTGCCGCAATTAAAAAATCACTATCAATATCATAAGAC
TTCCAACTTTTATGCTGTTTTCCATCAATTTCAACCACAATTTCATTTTCAAATGGGTAGTTATAATTCA
CTTCATTTTGCATAACTATTTAATACCTCGCCTTTCGTAATAAAATTTGGATAGCGAATTTGTGGATTAA
GCCGCAACAACTCATTTGCGCGTCGATAATCACCGTAAAACTCGTGCGCGACTTGCTGAAGCGTGCCGTT
GATTTCAACTGTACGAATCACCAAGGGTGGCTTACGATTAATCGCACTTAATGCAAGCTTCGTTATTTTT
TTTCCTTGATTACGCAATCTCTCACTCACTAAATGCAACTTGGTATAGATACCGGTATTCGGCATTGTCA
CCGTAAAGCTCGGAGTAACTTCTTGTGCAAATGCGCGAACAGTATTGAGATTTTTTAAAATCTGTAAGCG
CACTTTTGTTGCGATATACTCGATATCACTTGGCAACATCGTGTCATCTTCAATAAAGTCTGTTGCAATT
TTCATCAGTGCAGCTGTACAAGCAAGCTGCATTGCGGCGTTAATCTCTCTCGTATCTCGTTCACTTAATG
CGCTAGTCAGCGATTTAAGATTCACTTTTCTATTTGCACTGGCGTTCTTGCCCGTTACTAAAATAGTCGG
TATTTCGTCAATTTGATCAATTGTGCGTAACACTTCGTCAAACTTCGCACGTTGAGTTAAATCTTGACGC
TGTGCAATCTGTGTTAGACCAATTTCAATCATCTCGAAAATATCTTTACAAGCTTGCGATGATTGCGTTT
TAAACTTATCTGCAGTCGTACTTGCGGGCGTGTTAAACTTCGCTTTATCAAGCGTAAATAAGTCACGTAA
ATGCTCATAACATCCGAAAATCGCACCGAATGTACCGAGTAGTCTTGCTTTAAAATTCGCCGCTAAACTA
ATCCCCTCCATCACTTCAGCAAAAAATGCCAAACAATCATCGATAAAATCCTCAATTGCTGATAAAAAGT
CATCAATTAAGCCAAATAGGGCGTTATTAAACAAGAAAATCGGCTTAGCAGGTGTTGCTTCACGGAAAAT
TAAATTCAATGTGACATAATCGGTATATTCTGCGTCGTGGTAGAAATTAGCAGACGTACAAATCATATTT
TGCAAACGCCCCCGAATTGGGTGTGTTAATACATCCGCCCCTTGTTTTTTGAGTACTTCTAAAAACTTTT
TAAAATCTGAATAATACCCTTCACCATAAAATACTGCACTAAGTCTCACTTCAAGCGGATTTAAGCCTAA
ATCTTCAATATCTGCGCCATTCACAAACGGGTAAGCGTGTTCAACCACGGCACGCTCAACACTGTCTTCA
ATATTAAACACATCAAAGCGCACACCGCGATATGACGCACGCTGTACTGGCATAGTCCAACCTTTCATAG
TTACTCCCGATTAAATTGTCTATATTGATTTTCTGATACGGTTTCAGCCACGGCACGCCCATCTAGCTCT
ACTGTGATGTGCGTTTGAATCGTATGCTGTTGATTCTCTACTGCTTGCTTTAATCCGCTTTGAATCTGAT
TGCCGAATTGCTGTAAGTCTGTTTGTGTCAGCTCTGCAATGCGTGCATTACCACTTTCTACTCGCGCATC
ATATTGTGCTTGTGTTAGTGTACCTTGATTAAGTCTAGCCTTTGCAATCGCTTGATTGCGTTGAATATCA
GCAATTGCATAAGCCCCGTGATAGTTCACATTTGATGTTTTAAATGACGTTGTCGGCGTGTATTGAAATT
TATTGACAGAATGCCCGCTCATCGCGATATTCGCTTTTTCTTGCGCTTTCTCACGTTTTTCTTTGATTGC
TTCTTGTTGTGCAAAATAGTCATCGTGATTATCTGATGCTATCGCAAGCCCCGCGACTGCCAGAGAGCCA
ACATTTAATAAACTGCCCACTTTGCCGCCTTTAAACAACCCACCTTTAACCGCGCCACCTTTAGATAATC
CACCTAATGCTCCCCCTAAACCTAAGCCTGTACTACCGCCCAGCAAACGCAATGAGCCAGCCGCCACAAG
TGCGCCCGCACTTAATGCGGCAATACCCGTTGTTGCCCCCGCAATCGCCGTCGTTAGTCCCGGGTATTGT
GAGGCATAATCTGTCAACTTAGCACTGACATCGCCAATCATATTGTTAAACCCTTTTAAGCTTTCCATTT
GCGCAAACTCTGCGCTATTTTTAAGCTGTTCGGTTTTAAAGTCATTTGTATCAGCAATCACAGCGTGCGA
GCTTTCAACCGCGCCCGCACTATTCATCACGCTATTTTTCACTTCTTGCCCGAGTTGCACATTGTTACGC
ATACCGATTAGCGCAAGCAGAGCCTCTTTATCTGAAATAATCTGACCAATTGCCGTACCTTCAACTAAGT
TTGTCATTTGCTCAAGCAAGGCTTTCTGATCTTCTTTTTTGGCTGTTTTCAGTTTTTCTTGCAATTCTTT
ATAGTTTTTGTCTTCGCCAATCACTTGATCCATAATCGCCATGAACGCTTCAATTGAGTTTTTCCCTTTA
ACTTTCTGTGCTTCCATCGACTTAATGAAGTCAACACCGTGCGTTTTACCGTCCTTGTCCTTGATTTCTA
AATTTGCAAAACGATCATTTGTTTCTCTAGATGTGATTTTAGCCAACAAATTAGCCAAGTTATTACCAGC
TTGGTCACTTGTACCCGCAGTTACTCGAGCTTGTTGGTTTGCCACAAGCAACGCCTCAAAGCCACTCATA
CCGCTTAAGCCTGCTGATTTAGCTGCTGCCATTTGTTGAGGCAACCAGCGTGCCATATCGGCAAGCTCAA
AGTTCCCCGCTTGACCTGCTGCAACTGCTTTGTCTAATACTTCACCGATTTGATTTTCACTCATACCAAA
TTGTTGCATTGCGGAGATCGCAATTTTTGATAAGTCTTGCGTGCTTGCCCCAGTTGCCACCGCGCCTTTT
TGTAGTGTCGGTAATAACTTCATTGCAATATCAGCAGATACTGCGCCAGAGGCGAGTAGTGTATCAAGCG
CACTTAATGCATCTTCTTTTGTGCCACCGCCCGTCTCTACCGCGTTTTTGACCGCACTGTGTAATTCTTT
TTTCCCTGCAATTCTCCCGTCCACATCACGCTCTGAAAATGCCGTATTGGACACCATCGCAAGTTGTCTG
TCGTAAGTCATCTGTTTATTCATCGGTTGAGCTAATACCATTGCGCCTGCTGTCACACCCGCAATAGCAC
CCGCCACACCGCGCCCGATATTCCCCAAGCGTTGACCTGTGGCGATTTTGCCCATTTCTGCATTCAGCTC
TGCAATTCGTCGCTTGTGCTGTTCTGTTGCGCGCGCAAGCTCTCTTGTCGACGCTGTACCGCTATTTTTC
AAACGACGATATGCTTGTTCTGTGCGTAAAATCTCATTTTGAATTGACCGTTCACTACGCATGCCAAGTT
GTTCGCGTGCTGTCGCAGTCGTTCGAGCTTGTTGTTGAATTTGTCGATAAGCTTGCTCTGTTAGTCGCGC
CGTTTTTCTCACTTCATTTTGCTGCGCGCTACTTGAACGTTTGGCTTGATTCTCAATGTCTTTCGTTGAT
TTATTGACATTATCACGCATAGATTTCACTGTGCGACTGGCGAAATCTTGCGCTTTTAACATCAACGACA
GATTTAAACTTGACATCTTTAAACCTCTTTTAAACTTTGTTTAAATGCAAAATAAAAGGGGCATTACGCC
CCCTTTTTTTCTTGACTTTTACGACGGCGGAAGACATAACTTGTCACCGTCTCATCACTTCTTAGTGATT
TTTTCTTAACACCATGTTGTATTAAATAACTTTCAATCCACGCGTTAATTTCTGCATGTGACATATCCCA
GACTTGCTGTGCGTTAAAGCCAATTTTACTCAATAAAACCACCGCACTTCGGTAATTCTCATATACCTGC
GGTAGAGTGAGTTTTTTTATTACGCTGTTGCTAAAACTTGGTTTTCCCCAGCGTCGATGCACTTTTTTCT
TAATTGACCGATTAAATCTGTGATTAAGACATAATCATCTGTTGAGAGATTATCGAGTAAAAATTCAGGC
GTTAAAGATACTTTATCAATGCCTGAAATCTCTAACTGCTGACATAAATAAGCCAAGTCAACGAGCGTTT
GTTCGGCTTTATTTAGTTCATCTTTCGCAAGTCCCTTTTCTTCAATCCATTCTAACGCTTGGCACTCAAG
CCCAAGGGTGAGAATTTTCACATTAAAATCGAAATATCGCGTGCCGTTAAACAGCACGCCTAACAATAAA
CGTCCCTGCATTATTCAATCACCTTGTCTAATGCTACCACTTGAATATCACGCACTTCTTCATTATCGAC
GGTATAGCTTGTCCCAACTTCCGTCGTAAAACAATTGCGATACGAAATACGCTGACCGTTTTCTTCTTCG
ATTGTGACTTTAGCGTCATCGACATTATCCCAGTCTGGTTCTGGGCTATTTAGTGGCACGGCAACAGTTA
AAGAAAGGGTATATTCAGTAATGCCTTTCGCAAAGCCTTTCACGCGAGCCTTACGATTGATTGTTTTAAC
TGGCTTGCGACCGGTAATCACACGCACGTCACACTTCGTCAAGTCGATTTCTAACCCATCGACTTCAATA
ATGCCAAGACTGGCAAATTCTTTAGCCATTTATGCCCCCTATAAAATTAAATCAATGCGGTTTGCAACAA
CGTGCAAGCCATTAACCACATCTGCTGGAATGACCGTATCTAAACGATTTGGGTCTTGTTGATTACGTTG
CACCAACAGTTTTGCTTTGTGCAAATCAACGTTTTCCAGAATTTCAAGATTTTCCAAGCGATAAAGCACA
TCTAAGATTTCTGAGCGTACCTTCGGTGGCGTGCGGTTAGATAGTTTTGAGCGTGGAAAACGCAACTCAA
TACGCTGTTCTAGTGCTTTGCGCGTATAGTCAAGCGTGCGAATTGTGGTTAAATCTAAATAACTTGGGTC
ATCCGTATTTGTTGCTGATTTCGTGTACGTCGTAATCGCACGCATAATACGCACACGATGATTAACAACC
GTAACCGGTGTTAAACCGTGAAATAAAGCTTGGTTTACTTCAGTTAAAATTGGGGTTTGCGTGGCATCAA
CTGTCGTCAGACCTTTAATTTCAAGTGTATTAAGCGGTTTTGCTGGGTCTTCTTCACCTGCAATCACCGC
ACCGTAGCCAGCCGCAATTAACGCATTAGACTCAATTGCCCCTTTATACCAAGCGCAAGTGACACGTTCC
GAGTTAATTTTACTGGTGTATGTCGTACCGCTTGCCATTGTACCGCGCCAACCAATCACACCGATTGCCG
GTTTTTTCTCAAGTGGAGATGACACCGTTTCTAAGTGATTGACTAATGCTTTTGCGTTTTTCTCATCAGA
AAACGGGGAGATAACGACGTGATAATGCGTCCCTGCAACACTGGCTAGTGCTTTTGCAATATCAGCATTG
TTAGCACCACTTGCCAAAGCTTGTGCAGTGAGTGTCATACTTGATGTATAACTTGCTGCACTTAATGTGA
TTTCATTGCCGATTTCACCTTTACATTTTGCTGTGAGTGTAATTGTGCCGTCTGAAACTTGCGCATTAAC
AGGACAGGTATTCGAGATATTGATCACTGCTGCTAAACGTGCCGCCACCGCATTTGCGGTTTCTGCTTTC
GCTACAGAAACTTTATATTCCACGCCTGCAATTGTTGTTGAAAGATAACCGATAGCTGAAGCCGTACCAG
AAAGCGTTAATGTCCCTGTTGCCGCCACACCTGCCTCATTATCTTTCAAACCGATGATAGACAAGCGTAA
AAGTGGGTTATTTTGAATCGCAACGCGTGCCATTAGATGTGCCCAAGTACCTGCGCCAAATGCCAGTTCT
GCGTCATAATCAGAATAAATACGCACTGGTGCAGTAAATTCTGCACTGTCACTTACCATCGGAGCGATAA
TTAACACTTCCTGTTCATTTGTCGGTAAAGTGCTCACCGCATTTCTGCGGTTGTATTCAGTGTAAACACC
GGGTTTACGAATTGATGTTGGGATTTTGTCAAATTCAATATTTGTCATGATTTATCCGCCTTTTTATTAC
CCTTTACTTCGATTAAATCACCGTCTGCAATGCGACGTTGATAGTAAATTGTGTTTTCAACTTCAACCGG
CTCTTGCTCAATATATGCGAGCGGTTGATTCTCAAGTGGGACTTTAACTCCCACAGCCGCTTTGACTTTC
ATATTTACTCCTTACTGACATCCAGATAAAGCGGTAATAATGTGATTCGATGCACTTTTTTATACCCCTC
CCGTTCTGCAAATTCCTGTGGTGTTAAAATGAGATCGGTTCTTCGACTGATAAACCCTTCACCCTCTTTT
CCACCTCGAATTTTACAAAGCCCACCTTTTTGCCAAAGACAGCGAATAATCACGTGCCCCGAGTCTGCAT
CTACGGTCAAACCACCTTGTGTGATAGCAATAATTTGTGCTTGAGAATCTGCTTTATCTCTATCGTTTTC
TTGATTGCTGCGTGTACCTGTCGTTGCTGCCGCCGCAATAATGGGAGCCATATTTGCTGCCGACATCACA
TGAACTGGCAAGAAAGCAATCATAATCAGTGCAAAAAATCGTTTCATGTTTTATCCTTTTTGAGTTTCTA
CGTTAAATTCAACAAAATCCTTGGTCGTTGGGTCAACAATTTTTCCGACAACTTGCTCAAGCATAGGCTG
TTGTTCAGATAACATGCCTTCATACGCGTTAAAGACATAATCCGGTGAAGTTTTATCAGAAGTCGCCTCT
GGAAATAACCCGTCTTCAAGTGGCGGTAGGTCGTCATAACTGACTTCATATTCCACTGCGTACACCGTGA
TTTTATCGCTACGAAATTGCGCATTATTGAAAATCGTGCGTATTCGCTTTGGATTAAGCGGATAGACCAG
ATTTCCAAGTGTTTGCGCATCAAGCAACCGACGCACTGCTGAAATCAGTTGATGCACACCAATTTCACGC
CTATCTACACCACCTTGGCGCGCCACTTGATTACTTTTTAATGAACGGACAGCTAAAATAATCACAAAAG
TATCAGTTGATTTATGACGACGACGTCGCAAGTCTTTACACTCAATACGTGAACCGCCATAAGTCACTAA
CACTGCTGGCAATCTTGCAGTACCGATACTTTCATCATCGAGCTCACCGCCATAGCTTTTGACCGTATTA
GCAAGCTTACCCAAGCCTTTTTTTAATCGCTCAACAAGCGCGTTCTCAATTTTCGTTATCACGACTAAAT
ACCCGATTTGCTACGTTAGTAAAATCACCGTATTTTCTCCCGTGCTTGCTTGCTCATCTTCTGCAATACC
AAGGGATACTTTGCCGCTCGCAATGCCTTCTAATTCGCGCAGGCTTAACTTATAGCGTTCGATAATCTCT
TCAGTGATTGATACATCAGACATTGACGCCAAACGATAGCGTGTTAAGTCACAACAAATACGAGTGAGGT
TTTGCGGAATAGTTTTTAACGGCAACTTATAACGACCCACTAGATAGCCATCAATTTGACTTGAACTATC
TAATAAAGCGATAGTTAAAACTGCCTGATTGACTTCGCCAATATTTTCCCGGTCAGTGAGCTCCATAACT
TGGAATTCGCCGACACGCGAAATAAAATCGTTAATTGTTGCGTACATTACTATTCCTCTTCGGTCACTGG
GGCGACTTCTAAATACGGGTCATCTAATAAACGAGATACTTGCTCACCGGTTAATTCTTCAGCCGGAATG
CGCACCGCATTTTCTTTGTTAAAACGATAGCCACAGCGACCGTAGCTTTCATGCGGATGATGCGACATTA
AGCGAATATCAAACGCAACCGGATGGATTGCTTCTAAGTAGCCTTTGCCTTCCAGCTTCACGTCTTCCGG
TTTCATATCTTCCGGTTTCATATCTTCCGGTTTCATATCTTCCGGTTTCATATCTTCCGGTTTCATATCT
TCCGGCTTCACATCTTCCGGCTTGACATCTTCCAGCTTGACATCTTCCAGCTTGACATCTTCCTGCTTCA
CGTCTTCCGGTTTCATATCTTCCGGTTTCATATCTTCCGGTTTCATATCTTCCGGTTTCATATCTTCCGG
CTTCACATCTTCCGGCTTGACATCTTCCAGCTTGACATCTTCCAGCTTGACATCTTCCTGCTTCACGTCT
TCCGGTTTCACGTCTTCCGGTTTCACGTCTTCCGGTTTCACGTCTGCAGTTTCTTTTTTAGATTTGTTCT
TTGACATATATTCCTCCACCCCCGCACAAGCGGGGCTATTAAAAGTCAAAGGATTTGAGACGACACCATC
ACTTTCAAGCGACCTTTTAACACGTTAGTTGTGCCATTGATCACTTCTGCTTCGCAGATTTGGCGGGCTT
TAAATTCCAATGCAGGTGGAACCAAAATAACGCTCGGTCGGATATTTAATAACTTACCGCCGTCGCCTTT
TAGTGTCTGCATTTTTGCCACAACTTCCATAATGTTTTCTGCAGTCAATTCAGTGTCTTTAACACAGTGT
GCTAACTGCCAGAAACCAAAGCCAGCAGCACCACGAGCACGCACACCCCAAATGTACACATCTTCCATAA
AAACAGTGTCGGATCTTGATGCGTCAAACTTGGTCTCAATTTCAGGTGCTGTGCGTTTTTGCCAAATAAA
TGGCTTAATCACATTAGTGGTATCCAACAAATAGAATGTTGGCTTGCCACCGCTAGAACCAGTGGTCAAG
TTACTTTGTTGGGTATTAACGCCCGTACCGTCCACTTCTGCATAGCAAGGGTGATCGGTGTCAAAGAAAT
TTTGACCATCATAGCAAAGCGTGCTTTCACCTTTTTCAACAGTGCAAACACCTCATCATCTGGCAACTCT
GCTGCCGATTGTCCCGCTTGCTGCACCATTGGTCGGAATAAGCCCACTTGGTCATCTTCCACATTAGTAC
GTGGAACTTGAACAGTAGCTTCAAAAGTTTTATTTTTAATGCTAGTACCTTGGGCTTGCATATTTTTAAT
CTGGCGCTTGCTGACCCATTCTTTCATTTTTGGGAAATCGCCTAAAAAGCCGTAGGTGTTGGTGTCGGTA
TTAGATCCGATTTCCATTGCAACTTCAGGCCATTGCGGGGCAATTTTGCCTAGACCGGCCGCGAAGTCTT
TTTTAAATTGTTCATTAATGTGATTTAACACATCTGATTTTTTAAATGCCATTAGTTGATCTCCTTATGT
GCTTTTCTAAATTCTGATTCGCTCATCCCGAGAGCTTTTGCAGCAGCTTTCTCACTTTCGGAAAGCGCAA
CAACGTTGTTATTTGGATCACCTTTTGATTGAGGTTCACCACTTAATGCAGCAACTGGTGTTGCTTTTTC
TAAATAACCAGTTAACGCTTCAACAGATAAACCCTCAGCCCATTCTTTGAGAGCAGGTGCAAGCTTACCT
TCTGATAATGCAGTTTGAATAAGTGCGCTTTTTTTATCTTTTTCAACACCATCTTTGAATGCGTTAAAAT
CGTTTTGAAGTGCAACAACTTGTTCAACTGGCACATATTTTGACGGATCAAACGCATTGACTTTCTCACT
CAATGCTGCAACGGATTGCTCTTTTTCTTTAAGTGCACTATACACGTCAGATAACACCACTTTTGACTCA
CCTTTCGCTTGTGATAGTGCTGTTACTTTTTCTTTAATTTCGGTTTCAGTCGCAGATGCAACACCGAATA
AAGAACAAAGCATTGCAAGTAATTCTTTGTCCATTTCTTGTGCTTCCTCATTTAATAATTGAACACTTGC
AGCCACCATTGCTTCATCCATGCCGTCAAGTGCAGGAGTATTCGTGAGTGCTGCGTGAAAGATTTTGCGA
ACATAGCCCTCAGTGTCATAAGCAAACACTGCGGAGATATAACGATATTCGCCATTTTTGATATATTCCG
CTGCCTTATCAGTCCAGCGGACATCAGCAAAAATCCCTTGTGGGGTGAAATAGAGATATTCCATCCAACC
CGCGCTCGGTGCTTCTTTGCCGTTTTTCTGTGAATGAATAATTTGATGTTCGTAGTCGATTGGAAGGGGG
TTGCGTTTTGAATTTGCGAGCGCAACCACATCTGCACCGTTTGTATCTGTTACATACCAAGCCTCCACAT
CTGTTGGTCTGCCGTCTGTTGCTCTAAACTCGCCGTACGGCAAAAGCTGAATACGACCGTATTTGGCTTT
ATTGATTTCAAAGCTACAAGCTGCGAGAGTGAGTTTCATTTCGTCATCCTCTTTAAAAATCCTAGGATTA
CAGAATAAAGGATGGCGTAATTTAAAAAGAGGTGAGCGACTTCAACATGGCTTATTTTGTGATGAAGTGA
TTTTTGGGAATGAAATAAAAGACAAGACCATTTTTAAAACTTTTTAAAACGCCTTTAATTCTTTTTAAAA
ACATTTAAATGATAAATTGTACAAATAAAACAAAAAATCGCGCTATGCGCGATTTAGGCGGGTATTTTTA
GCTATTCAATAATACTTCTAAAATAGTTCTGCGCATCTTCTAAGATGTCGTCTTTGTCTTGTTGCGTTAA
AATGAGAAACGGACGGGCTTCAATCTTCACTTTACGACCACGACCTGCCATACCGCCGAACTGATGAATA
GCCGCATACGGTTCATTTGTACCAACTTCGGCAGAATCATTATTGTAACGACTGGTGATGCTTCCCATTA
AATTTTCAGTATCGACCAGCGGCGTGCCTTTTCTGTATTTCAAGCCAAGCCATTTCGGACGACCACCCTC
GTCAAAGTTTTGCAACACTGCCGATTCCATGGTGCCCGCAATACTACGCATTAAACTTGTTCTGTTTTGC
GTTTTATGCGCAATGTCAGATAACACAGCTTCAATTTTTTCTACATCATTAATATCGACATCAATCATAA
TTACCCTTGTGTTGTTGATTTAATCATCAAATAGCGTTATATTGACTCTGCCGCTAGAAAAGCGATGAAT
CTCGATATCGCAAGCGAAGAGTGTAAACTCGGGACTGTGTGCGGTGGGTTCGAGCCCCGCCTAGCGGCTT
ATTTCTTAAATGCTTTTTCCATTGTTTCTCACTGACTCTCCTTGCAGATTGAATAAAAATCTCATTTTTA
TCATGCAAAACTTTCAAGACAACAAGTAATTTTTTGCCTTTAATCTCTTTATAGAATTGATATGCTGTTG
CCTCTTTGATGATTTTATCGGGCGTATAAATCAAATCAGGAATATTTGCATAATCGTCTAAATCAAAGTC
CTGACCATCCCGACTATTTAACTGCTTAATCAACGAGTCATCGGAAAACCAAACCGTTGCCACATCTGAT
TCTAACATGCGTTTAGAACTCGTTGATAAGACACCGGCAGTAAATTTAAAATTCATACTTAACTTATCTC
GCACATTGAACATCTGTTCAGCCGTGAGCTTATCATCGACACCCAATTGTTTTTTAATTTTCACAAATTG
ACGTTGAAATATTAAAAAATCTTGCTTAAATTCCGCTCCTTGCATTTCCGTTTTCGCAAACTGATGAGCA
AGCTTTTCAGGATATAAATCAAGATTAGGGCGATAATTTAAGCGCCCAATATTGTAATCAAACCCTTTAT
CTGTCACACGAATCGACCCATCCGGCAATTTAAACCGACAGTTGTTTCTTGATTACCATTTTTATCTGCA
GGTCGCTTAACTTTCACAAGAAACTCACTGCTATCGTCGGGTTTATTTAGCCCTTTACGCTTTAAATCAC
GTTCACCAAGTGCAATCACCGCACAGCGACAATTAAACCCATTAGGTGGGTAGAATGTTGACCAAACGGG
TCATCATAGCGATAAATTCGACCGTTTAGTGCAAGATGAGACGGTCGTGTACGCTCATCGCCGACAGCGG
AATATTGCCAGTAGGGGCGATGATCAATATTATCCATCATGCGCTGATAGCGCGCCGCAGAATATGCGGC
TTGCACGTTTGTACGATAAATTGTATTCAGTCGACGAGGTGTACCAAAGTATTCACCTGTTTTCGGATCA
GCCAACAGTTTTCCGTCGATACCGCGACTGATAGATTTATCATGCCCGAATACCCAGCCTTTTTTCTCAA
ACTCACTTACCAAGTCTTTTTTCCATTGTGCAAAGCTCTTACCCTCTTTCTTGGCAACTTCCATTGATTT
ATAAATATCATTCGTCATCTCAAGACTAGATAATCTCGCGATTGTTGTAGCTCTTGCGATGGCACTATCA
TGCAGTGATTTTTTAAACACTTTCGTTGCAAGTAATTTTTATTATGTAAAAACTCAATGGCTTGTGTTGG
TTCAAGTCCGAATAGAAAACTAAGCGGTTTAGACATTAGTTCCTCCAAGTAAATCAGCTAAAAACAGCGC
ATTAGCGAGATACTGTTCGTGTTCGTGACTTGAAATTTCTGGGTATGCTTCAGCGAGTTTTTCTGCTGCC
TCATCGTAAGAGTCACATGCCATAAGTACCGAAACAGCTTTCTTTACCATTGGATTTAATTGTTTATTAA
AATCAGGCTCATTAAATGCTTGCGCAAGTCCACCATCTAGCACGCCCTGTGCAGTAGAACTGTCAGTGTT
TGCCGACAAAGCAACACCACGACACCCATCACACTGACAACCTGTCACGTGATTTTGTACAGAGAGAGCA
GTCTGTTTTTTCGGATTTTCAACATCGTTTAAGTCTGTTTTAAAATCATGTTGAACCGCACTTAAAATCG
TTTCATTTTCTTGCGGTTCTGGAATGCCCGCTTTATCACGCACCCATTTTTCAGGAATGCGCACTCCTAC
GCTCACAAGCTTAGGAATGGCATCCGCTAGGACACTTAAATCAGCGTATTCTTTCGTGTCAAACTCGAAA
TACGGCACACGAGAAGGCAAAATATTCGGATCAATGTTAATTTGAAGATATGGCAGAATAATCTGTTGTG
TAATAGTTTGTGCAATCTGTTTAGCATCAGACACAAGCAAGTCACGTCTGACTTCATTATGCACTTGTCC
AAGGGCATTAGTTGAAGTTTTACCATCTGCACCGCTTGTTAATGTTTGCCCTAGAATCAAACGTGCGGCG
GACTTTTCACACCAGTCCACCATTTGCAAAAACGGGTTGCTTCCAGCCGAGCCAGTAGTGTTTGTCACAT
TATGCAACTCAACATTCATTCCTTCTGGCATAATCCCTGCTGCGTTATGTCCGATTTGAGCAAGCGCACG
CAATAATGTGCGTTTTTCGTCATTTGTTGCGCCAAACGGATATTTACCAATACGAATCGGCATACCGTAA
AGTTCTAAGAACTCGGCAAAATCATGCACCGAGTAGTGTTTAAACATATAAAGCCATGCGAGCGTTCTAA
ATAAGCCCATGCGAGCAAGCTGTACCGTTCTTGATTTGTGGGTATGTACTACCCAGCCGTATTGTCGTAA
GGGCTCACCGTCTTGATTATCTGGCGTTTTGAGCAGTAAATTATCGTCCTTGTCTAGCTTAAACCACGAC
TGCGGACATGCGATAAATTAACTGGAATCCATTTACCTTCAGCTTGCTTCCATTCAATTTCTAACGCCGA
AAAAACCATGTCCTACCGCATCCATCATATCCACCATCAATCTTCTAGCATTGGGAATTGATAGAAAAGC
TCGTCAATTTCGACTTGCAGTTTTCTTCTTGCGGTGTGGCATTACGTGGCTCTGCAATGCGCCAATCAAG
CGTTAAAATCGCACGCTTGCGGGTTTGAATATTTGCCCCAATACAACTGTCGCGTTCTTCAATATCCATA
AAGAGCTCATGTTGCGCAGTAATATCGCCACTTTCAGCGTCTTCTAAAATCCCTTTTAACTTTGCTGGGG
TAATTTTATTACTAGGGTGATCAGAAATAATTCTTCCTGTCTCCGTGACACGCGCCTCATTTGTTTGTGT
ATCTAAGCCAACTTGTACTTTTTTCACTTGTTGTAATTTTTTCTTTTTCTTCGCCATTTTTTATCTCCGC
CAAATACTGTATAAATCACTGTCATCAAATTCATCACGCCCTAAATCGCCGTCAATTGTCATAAATTCAA
TCGGGGCAGAGCTGCTTACTGCGTTTTTCCAACATCTCTAGCGCATCAGGTCCGTCGTCGTGGTCTGCTT
TTGGGAAATGTCGCAATTGTGAAATTAGAGTTGCTTGTGATCTATGCAATAAATCAAACCATTTGCAATG
TGCGGTTGCAGGCTTTCAATGCGTAGCATTTTGTCTGTATTAGGTTTAATTGCCGTGGCAGGGACAGGCA
AACCGCGCTGTGCGGAACGTTTAACCAGCTCATCTTTCAAAAACTCTTGAAATTGCACGGTTTCAACGAA
CCAGCGCTGACACTCGTACTGTTTATGCAGTCGAATCACATCTTCAATGATTAAATCAGGCAAGCGTTTT
TTTACTTGCGCTTCAATGACATAGAGTTTACCTGTTTCACGATGATACCCACCGACTAAAATCGCAGAAG
GGTCACGGCTTGCGCCCGCTTTTCCAAGACTTGGGTCAAGTGCGCCAAAGTAAATCAGGTTAGCCGGCAA
TTCCGTCCAATATTGAATGCTGTTCTCAAAAATCGCATCATCACCGCTAACGGGGTCGTTTTGATACTCG
GAGTCAAAAGCAGA
