# Supplementary material for: Comparative analysis reveals the Genomic Islands in Pasteurella multocida population genetics: on Symbiosis and adaptability
Source: BMC Genomics. 2019 Jan 18;20:63. doi: 10.1186/s12864-018-5366-6 (PMC6339346; doi:10.1186/s12864-018-5366-6)
Supplement: Supplementary file 9 — File S2. Detailed information on predicted phage of each strain (ZIP 5010 kb). [file 12864_2018_5366_MOESM9_ESM.zip › File. S2. Detailed information on predicted phage of each strain/CIRMBP-0906/detail.txt]

gi|00000000|ref||  [asmbl_id: NC_000000].2270271, gc%: 40.22%

CDS_POSITION                       BLAST_HIT                                                                            EVALUE              prophage_PRO_SEQ
---------------------------------------------------------------------------------------------------------------------------------------------------------------------------------------

#### region 1 ####
896797..896808                     attL                                                                                 N/A                 AAAAAGTGCGGT
complement(911732..911992)         PHAGE_Mannhe_vB_MhM_587AP1_NC_028898: hypothetical protein; -; phage(gi971753886)     4.51e-29            MKKSKYWLNVAIALDQLFNALTWGSPDETLSSRAYRGAVLAGKPKKKWKFFHAAINKLFFWQNNHCKQAYLSEVERRQLPREFSKV
complement(911979..912569)         PHAGE_Mannhe_vB_MhM_587AP1_NC_028898: tail fiber assembly protein; -; phage(gi971753885)     1.79e-37            MKVYFLKDDLNQYQIFPAPQNLQDFIEFEIGDGVDLESKQLILCQGQYILVDRQPSELHVWNCDKWVLDEEKQAQLLAIQQTEMWEKIKKKRYENGLGGVYITRVGKWFQTGEEEKTKYLGLDKVIDSLGEIDWKCYDNSFIKMNRTLLNEIFLQMVIDENADHINAEKHRAEMMKSAEPLNYDFSTGWSANYEEE
complement(912580..913659)         PHAGE_Escher_slur16_NC_028248: putative tail fiber protein; -; phage(gi947835067)     7.30e-07            MADFNKPTVDSHYTQFPNEIRAAVNAALSFLEGGTHTNIPMKAKRWNPTSKIFEEYNGSQWLPMATEYKLPVDYNVLRNKPVPSSATNSDSETTFASSKAVKDAYDLADGKQSPATTLAGYGITDFVVKDLTTEDLNNVTVAGFYSQRLTSRATIEKNYPVNEAGSLVVKPSAYVLMQEYTTNLSKRIYIRNRTDYVGTWGEWKQVDASVLATEVQTINGKTQQIEAYFNQYKSQTNLKIQEIESGISALSVLPESRIVWSGNVTQHSTNVLQLSESILGKTLIFYLQASSVNSLQQDHDVSTVTIFVDKLLTNVTGAKYLHAALYAGGWRNCQMRLVSENQIIVRDISGMYLKQITAI
complement(913673..917320)         PHAGE_Salmon_SSU5_NC_018843: putative phage tail protein; -; phage(gi410491430)      1.67e-149           MQIVGQKGGKGGGGGRTPVEAPDSLRSRSYAKFIDVISCGEIDGPVNGLQSVYFGDVPLQDENGKFNFNNVAIEWRPGSVRQAPSEICETNEVTTDVNTEIKKNNPITRSIIAPEADIVRVTINVPGLSYQNKSNGDINGTTVELRVEYQANGSQWIDAGKIVISGKTTTSYNREHSFRLTGEAPWNIRVTRLTEDSNSQTLQNRTIFSKLTTVFEEKLIYPGVAYVGVQIDAEQFSSIPARGYHCRGIKLKVPSNYDPITRLYTGDWDGTFVVKYSNNPVWIYFDLLINEEYGAGEHIKEDMLDKWSMYQIAKYCDQLVPDGFGGYEPRFTCNAYIQTRQEAGKLLRDLTSVFRAMSYWASGTQMLVQDSPKEPMYQFNNTNVIDGQFSRSGSNVKTRHNVALVTWNDPKKYFKQSVEYIEDAESIVKMGYISQTEVVAFGCTSRGQARRLGKWLLYTEQHESEVVTFSCGQDGAIPIPGEVIQVSDVHRSGERRGGRVKTGSTVNQIILDAAVEITKASTISIVNGEGKLEQRNITQRGSLTEINVNPTFTSVTEDSTWIIANSDIEPELYRVVAVVEGENGTYTISAVNYNPSKFAYIENGENLAEYDTTNNTLETGVKNVVITDEIYRGRGGSIQTKIVVSYQPATSLTSRYQIEYRAGNENWQQLEPTTLTSVDIPNVKDGVQYQIRIRTSNVLGLWSNNNDIETYEPIGKLRPPHNVTNLRHKAIAQEGAFLTWDISPDIDLEYYEIRKGDTYENSRLVAKIKANEFNLGFIQAGSHKYWLSAVDSSEVRSDEPTPISFTVTSGQVENLAAEIVGDEVLLTWNETQNNSFSTELYEVKKDDEVLALVKSTSFKFKADFSGNKTFMVTAIDLGGNRSASAQAQLIIHQPTQVSISQQVIDNYVMLRWQSAKATLPIIYYELKKGDTFDNAEFITNIDGLAFPQFETVGGLYKYWIVGVDSAGNRGEPQFTLSNVAQPPDYILKYDYNTEYDGVKNGSDKIDGKLYLPIKTETWSQHYQSNNFTTPQSQVNAGFPLYLQPTATSGYYEEEMDYGTVLASSKITLTPKVVSSGNYDISYYIAVKQNESDSWREHNQASVYETNFRYIKFRITVTNAQKPVVIEQLNLKLDQKQKTDGGTVQANASDVNGTWVAFSTEFVDASVPVLTPQSTQPLFATSDFKDEPRPKGFYVFLFDKNGNRVNGKVGWVVKGV
complement(917324..918034)         PHAGE_Escher_HK639_NC_016158: tail assembly protein; -; phage(gi356870622)           2.54e-42            MTERHTSCDIRKIRLKGELGKRFGKVHKLAVKTPAEAIRALCVLKKGFKEFLLNSEKHGIVYRFLVQREDIDGTPEEFQMQYGAKTEFHLIPVIRGSKRGGLFGLIAGAALIGLSIWNPAFLGLSTFGGTGILANVATVPFMIGASLALGGISQLLTPIPKIDGPQERPENQPSYLFNGAVNTTQQGQPIPLLYGELIVGSAVVSAGLTDKEIPVRTGSQSNSSNLGKGNSLKLAG
complement(917988..918695)         PHAGE_Burkho_phiE125_NC_003309: putative tail component protein; -; phage(gi17975180)     2.92e-61            MKHIDNAIAHAKQSYPHESCGFFVLKKGKLQYVACTNLAQDTEDEFLISVEDYARAEKIGEIRTVVHSHPNESCLPSIADQDAHKVSGLEWCIIGLEGDEVSMHFMPAVTVIPDLYGRKFIHGMTDCYGFVRDWYQQELGIELPNYNRTDGWWNEGANLYVDNFEHAGFYQVDDLQVGDMIVMQINANVPNHAGVYLGDGLIGHHLYGRLSSKDVYGQFYRDRTTHIMRHKKNTA
complement(918697..919347)         PHAGE_Salmon_SSU5_NC_018843: putative minor tail protein L; -; phage(gi410491427)     3.46e-46            MSIYGQLQQYATHGWIELFELDLTKFGDIVYRFHDGQSPLGQAIVWQGQEYTPYPVKVDGFAVDGLNPVRPSITFSNLGGAITLVLAKLKGIEGAKLTRKRTKIIYLDAVNFENGNLTADPHAHLPDDIFYISQKTAENHLTVSFELLPATDLEGVKLPRRQIVAHYCTHKYKGQFCGYTGDKPTCSKTLAACKAHFGENAELPFGGFPSAAYMRI
complement(919375..919899)         PHAGE_Acinet_vB_AbaS_TRS1_NC_031098: hypothetical protein; -; phage(gi100014)        2.50e-33            MQLANPENFKQFVQIKDRKTVTTSETVAKVFGKRHKHVLRDIREILENGDDEFNRTNFGLVEYIDKKGEKQPMFEMTKDGFMLLVMGYKTKKAMAIKISYIKAFNYMAEQIAKGGETLLEQYYQAIGEHKAEKQFASLCGKGLNEWKGKKPVLEATIRIIENKMQIELPILTVQ
complement(920097..920915)         PHAGE_Salmon_118970_sal4_NC_030919: hypothetical protein; -; phage(gi100063)         2.52e-67            MTNQISTQTISFYGSQLITLKVDDVIYTAVKPIVKALGIDWTRQSRKLSQQEKFNCRLMSIVAEDGKLREMLCMPLKKLNGWLFSINPEKVRSDLKEKVIQYQEECFEALYNYWYHGKAERKTTTDERTGLRQAVSKLVSQKGLIYSDAYSFIHQRFNVQHIDELTPEQIPMAVEYIHKIVLEGELITDTSPKVKEDEIVVPYNLLYALYRQGQRGRQLGYEVNILLNSLLRLLGAEDERPKIKGLAYDCQAQCIHWLNLAEKIIDKRNLIS
complement(921171..921368)         hypothetical protein; -                                                              N/A                 MPKFLKYHHNNLLHLLNIDDIIYIAPIYNPPPNLPIKSIITLKNAVQLYSDESVDTLFNEIKNLK
921728..922738                     PHAGE_Entero_BP_4795_NC_004813: hypothetical protein; -; phage(gi157166018)          1.64e-118           MLIKVINLVKETSMTKQTLTPEQRKERAKKAAQLRWEKKKQLSEIPLAIHEGILKIGETSLDVAVLENDVRIISSASVFQALNRPNRGARGASIVENEEVINLPAFMDAKNLKPFINQDVIDVIKRIKFKTKDGQIKEGYDATILPIVCDVYLRAREEKVLIKAQFDTAQKAEILVRSLAKVGIVALVDEVTGYQDSRAKDALAKIFEAFVAKELQPWIKTFPVDYYKELCRLYGVKYPPLKNNQFPQFFGHITNNAVYSRLAPELLPELKRMASKESKKARLHQFLTEDIGHPKLREHLSSIITILKLSKDRDAFYENLDRIHPKINETLSFDFE
complement(922831..923325)         PHAGE_Brucel_BiPBO1_NC_031264: hypothetical protein; -; phage(gi100067)              1.01e-05            MKKLILISSLFPVICIADINLSHDIWNISFERSEMNDSISVYMTTKSLEAFNVYGRSVRASMMIRCKDNKTEMFIHYPGIYLDNDYVRVEYRLDKDKSIKATWNTSTDYEATFVKKPLSVIKSMFDKDRMLVKVSPYSKSPITLPFNISGLKESIEPLRKVCNW
complement(923327..923845)         hypothetical protein; -                                                              N/A                 MRKLFFSFFMIPVLALANPNIKFENDDVKGEYTVSIGDPESTNWIKVLLLTPKTNVLAFSKENQERKYINCYESFSILLDEKTLIPESIRLRSNGSRVYAEDVLSKDDEDLNRIMNTPKKYEESFYVDLTNKNLKNIIDSSEISLKVCEETENFSPEEMTALKQTILKKLEK
complement(924042..924215)         PHAGE_Aggreg_S1249_NC_013597: hypothetical protein; -; phage(gi100010)               6.25e-17            MRNYSKTKLKIHLKEGLEMEANRSPVMRVAIAFAIAVIALGIALAFSTPFINAIRWW
complement(924326..924880)         hypothetical protein; -                                                              N/A                 MKKMLLILGLASVLSACSVTLPVSSYVPQNYTRFEGSANIGEFTYQPYLQGKVKSNQMQSTAAGQIYVSSNVADLVQRGTALELEKTGVKLGSSNIRLDGVVKEFKMDDLGYSVDWTYIINYTLVNTKTSSTLLNKDYVADPKKTGKFGLPIDYANVANDMILSGYNKFITDPDVRRILEKNKK
complement(924977..928240)         PHAGE_Mannhe_vB_MhS_1152AP2_NC_028956: tail length tape measure protein; -; phage(gi971760502)     8.42e-103           MTDIATLAIEIRTNGISRANRDLRSVEQVSQKTEKAVNSLSLAVNTLKRLMALGIGIQGLSGFLQMADTMQSLRAQVKFVTGSLAELNKAQNELFNISQRTRSSLESTTQLYVRTSRALKDYGVSQQQALQFTETINKAMAVGGVGAQEQASALMQLSQALGSGRLQGDEFRTIAETAPIILDVVAEYMGKSRAEVKKLASEGLITSELLFKAISGSTEKINKQFEEMPLTFGQAMQQMQNAALKFVGDLNQSTNATNLLAQGVSFLAENFNTLGAIIGGVMLGHLAKYGQSMAMAAVNRYKQSLANLQVAKTEQVKAAAELNTARANMAVLASELKLAQTEQTRSVLRMRMAQQATLITSLTNAEAVATNNLATAQAKASIAGRALNGVMGLLGGPAGVITIAASALFYFHQKAEEAREKALDLAGANDRLKQSYEDLSEASLLGSIREQVKELNNSREQVKNVEAEIKNTQRVMNQFLGVAVPDELKSDLDALRDKLAQLREGEGINFQTLEKQLGVLAPMFARSGKNIDDFRKKLLLVGVSSQDAEIFIKSLEKSFTDSTKATEKAKNGYSRIESELAKLKEKTEEARQKFEILTLKQQGNEKASYVLSQLYDVLGEKGADYAKVLREIAVGNYIAAQSELSHIKDAKFSLEELIGMKKEAEAAFWFVSQTDKFSASGQDSLSEWKSFYNELQKASADSLTQISLNEEQALRDMLEKAKKAKIGHEEMERAKTLITEKYAKERMEVAENYVPSLRYERELTEHLKLIDQLQKTNRITAEQAGDAKLALSAKYNPLLAAQQTYINNLKEIELLEVKGGLTKPQADIARKQQATDLKNTEWQEWLKNADQSDPFNGLKVGIKEFGDQANDVMGNVGQITGRALNGMTDALTDFVMTGKANFADLARSIIADLARMIIKMMIFNALKSAFGGTSIGSFLGFESKAEGGIVGEHYNGGLVGFSRGGFTGFGGKYTPAGIVHRGEYVITKEATSRIGLDYLNYLNYGKRGFANGGGVDVPRLASPTSNSNRNISIKIINNGEPVQANVESKENNGQLEVTIALMKKIADEQIKKHHTTFLRNRRLNGNA
complement(928258..928584)         PHAGE_Mannhe_vB_MhS_1152AP2_NC_028956: minor tail protein M; -; phage(gi971760500)     2.02e-39            METFTFAPNWGMKLSKEPKVKTITFGDGYEQRLKQGLNHNLRSYSLTFSGDINQMQQIEAFLDRHEGYKAFLWSPYHSTQGKFKCSKWDIEQKESHWTISCEFKEVVA
complement(928592..928723)         PHAGE_Mannhe_vB_MhS_1152AP2_NC_028956: hypothetical protein; -; phage(gi971760499)     4.76e-11            MVLNPITYSEIVAWSQLYQTRLSMWEIDVLKRIDLVFLNIQNE
complement(928930..929334)         PHAGE_Mannhe_vB_MhS_1152AP2_NC_028956: hypothetical protein; -; phage(gi971760498)     1.67e-47            MNLQNLSQGNLSESHRFELLHPVTGEGLGAYVSVVSAKSDQAQKFVAKQMRLAQKQEFENARSRKPKIKELDEIREESVELAISRIVDWENIEWGDKKDLPFTPENARMVLEQCDWIIEQVLEQSNDLGKFLVS
complement(929460..930476)         PHAGE_Mannhe_vB_MhS_1152AP2_NC_028956: hypothetical protein; -; phage(gi971760497)     0.0                 MATNAQGTKRTIVFAKETQFGTKATRTGAKILPRIESSLDTSFESFQSQEIRDDMQRAASITGFEKVEGELKGELSAGQWSAFLAAVLRGNFTTQAKAPIIKKTTNGSGEKQGKILVVPQNNHTTDSFTIEDLFSDINVSRTYLGCRVSKISIDVQPNGIASISVGFLGQRSEEGTAAYFTSPTNINQSGKLAGVTGKLLFNKQALGLVTGFKLDIDLNASSEPVLGARYAPDVFIGTVAVSGSFSIYMQDKKMFDAIRRGETLSLELRMDAEDAANSDYVSIILPGIKLTSIDTDDGAKNIIQTLNFDAFPEVYDGESQIDDILKIATTMIVQDTLA
complement(930489..930881)         PHAGE_Mannhe_vB_MhS_1152AP2_NC_028956: hypothetical protein; -; phage(gi971760496)     9.27e-40            MKAKIRAILQGHLAKISDIETAWEGVENVLNLPYQSVFLNISSTLTGAICDKPKAQEVGFLQVTLYYPSGKGTAEIEEKAVEIRHHFYGKSFTRKGVQVVIHSPPQIGGTYLKDNILALPVTINFTAYEL
complement(930881..931282)         PHAGE_Mannhe_vB_MhS_1152AP2_NC_028956: hypothetical protein; -; phage(gi971760495)     5.08e-52            MGSFVIDIAKFREKFSNKADLVLRKVGIETYERVRQKTPVDTGQLRASWTVSINGMPQTYNGDLSALSSVKFGDGIIIATDKPYAPALEYGLYPKSGGRKTKNGFSIQAPHGMVRITVQEMQAWLKSNLGKFY
complement(931284..931670)         PHAGE_Mannhe_vB_MhS_1152AP2_NC_028956: hypothetical protein; -; phage(gi971760494)     3.14e-34            MYGRLKNISSSLIKKFGSPCVVRIEKKGEYDPETGSVNTVQTVENKAFCIFDNLAYDFPSFKSNGISRGDSVMVKQGDVVLLLTAEANPELNSHVVVNGETWLIVNFQPVKPSSTVIIYQCQARRLGD
complement(931672..932139)         PHAGE_Mannhe_vB_MhS_1152AP2_NC_028956: hypothetical protein; -; phage(gi971760493)     5.71e-46            MDLIIPNDSYVTLEEANEYHGNRNSAFVWQELDDETKARRLVSASDFLDFNYRFLGRKADPTQPRAFPRTNTGGTDSKGIPTSVKYAVFELALYENLNENPDSEMSSVRVGPLSVNFEKNLASGNASNRFEYVKGILDTYLDKSQGSGKARMLRG
complement(932156..932392)         PHAGE_Mannhe_vB_MhS_1152AP2_NC_028956: hypothetical protein; -; phage(gi971760492)     2.84e-05            MFFRIEKQNEQLVVHQSTLSEHESLGWVVLGPEETKKDDKGLSALKVEELKTMLTEKGIDFDPRAKKDDLIALLSEET
complement(932449..933606)         PHAGE_Rhizob_vB_RglS_P106B_NC_023566: putative coat protein; -; phage(gi589890404)     4.96e-87            MAEKNTLTAIAPSLFAALNTVSREMVGFIPAVNRNSTAERAALGDEVTVPIASAGELEDISPGQQPKNTGGTTPESVKIKMEHSKAAPIVWTGEDEKRVNNAGVYNGVLADQFADGMRKLVNTIERDVASKALIGASRAYGTYGKTPFGTAGNLSDFAGVARILDDNGCPIVDRQLVVNSGAMANLRGVQSVLFKVNEAGSADMLRDGYTDRVQGFALRNSAGISMHKQGNAASKTLNGGAATGLRELALQAGTGDFKAGDLIYLNNDKSNIYTVAEDLGNGAGKLKINAPGIVTSMSGSETITSFGDFTPNFAFDRNAIVLATRAPAQPTGGDSAEDVMFLTDPVTGLVFEVRVYRQYRQIKFEIGMTWGAKVINSRHLAILAG
complement(933624..934409)         PHAGE_Xantho_Xp15_NC_007024: putative phage structural protein; -; phage(gi66392059)     1.95e-12            MYTFMNLGKFSQKFNDNPDGLGGGAGGNGASEAKYTQADLDKAISEAVAKEVAGLKTKNSELLGAQKDLKEKLAKFDGLDPETIKNLMTQFENDEEMKKIAEGKYKEVIENRVNKVNEAKQREIEALSNKHQEEMNKLQASLDHYSGLVLENAIRSEATKAGVTFGVDDAVLRAKLTFKLDEGLVVPIDENTFGGDGKPLTLKEWFESMKEKAPHWFPASQGGGSSNGSQNGAKTMSRAQFEKLSPAEQMKTMQDGITLTN
complement(934537..934704)         PHAGE_Mycoba_Florinda_NC_028889: hypothetical protein; -; phage(gi971752827)         9.06e-05            MNRELIHVYPVNDLREHEHSENCWCKPIVLESADICIHHAIDQRDRYENSELKMH
complement(934745..935179)         PHAGE_Mannhe_vB_MhS_1152AP2_NC_028956: hypothetical protein; -; phage(gi971760489)     2.18e-52            MHGLISISDKAKLFAEQIHANQFDKAGSPYICHLSFVAEMLTGEHDDVIAVAWLHDSVEDTETSLGDISALFGEVVAAAVNAITKRQGECYQSYLLRVRSNEIARKVKIADLTHNMDLSRLPKITEKDLSRQRKYQQAKQFLQT
complement(935375..936976)         PHAGE_Mannhe_vB_MhS_1152AP2_NC_028956: head morphogenesis protein; -; phage(gi971760487)     0.0                 MSIDEQIEHLLTDHKILLFRYDASLRREIVKRLNKLQKQMLSRISAVGLENASKRDVAKLLGEIKELIKGYYVEMYSFTDGELQSLLPIEALAIMEIYNQSVKFDLFNKVPDYKLKANKTAQIVAGSPLSDWFDKQGSDLSFKFSGLIRQGILDGKATSRIITEVNELMVHSRRSAETLVRTAVMKVNDEAHKLLRDENMDIIKGEQHISTLDTRTSEVCRARDGLVWDLNQKPIGDHKVPYQRPPLHPNCRSTLRLIMKSWRELGFDVDEIPESTRASMDGQVKANITYEDWLKNKTKAQQDEILGKGKADLWRNGVITFRDMIDQSGRPLTLKELREQFKLGGVESAVNAVYKRASELEPILTNDMLSIVKQSNGYLDGLDFRLKNIDSITRKVQTDIVRTGITEGESLSKITDIVRYTTIFESKNFTRNYFRMQEILTEKGYNITRVKNTWRKGAVYKGINTIIEKDGVKFEMQYHTKQSFELKNGKLHELYEKARILNVSSEELKKLNEKMKDLSNQLETPANIGKIRN
complement(936966..938369)         PHAGE_Mannhe_vB_MhS_1152AP2_NC_028956: portal protein; -; phage(gi971760486)         0.0                 MFKVSDTSSEMAKLHSRIRIIDDLLGGTERMREVSKTYLPKFPLEDEDTYKNRLERTTLYPALEETLSQMNGRVFFTPINITKINNKLASEILPDVDMEGNNLDVFASSWFHAGLAYGVSYVLVDYPVTNDAKTLAEEKAMGARPYLVHIHPSSVLGFKTARINGKRVFTQFRYREFIDEENGEFGLKQIEQINVYERGRVRKFRRIKNAKDGESDYYLHAEVELKHLGKTLEFIPIVPFITKQDNHFGIGRPPLLELAHLNIKHWQSQSDQDNIVSVARVPLLARTGAIEGEQFQIGGSVIDLPREGSLFYVEHSGNAIGAGKESIKELESQMLVAGAKLLIKNIIAMTESQARDEQGKEISQLRLYANKFEDALDLALEYVGFWLGIENVGNVEISGNIDSEIDPNASLDMVIKLNSAGVISTQTTFEEAKRRGLLSDHASWEDEQARLEVESMSGNFHGENNEY
complement(938379..939611)         PHAGE_Mannhe_vB_MhS_1152AP2_NC_028956: terminase large subunit; -; phage(gi971760485)     0.0                 MKVQIEIPPKLIPVFSGNYRYRGSYGGRGSAKTRTFAKMTAVVAYKRAMAGDSGVVLCGREFMNSLEDSSLEEVKQAIRAESFLNDFFEIGEKYIRTKCGRVSYIFSGLRHNLDSIKSKARILLAWVDEAESVSEMAWSKLIPTVREHNSEIWLTWNPEKRDSATDKRFRQFPPENSAIVEMNYTDNPWFPGVLEQERLNDKKRLDDATYRWIWEGAYLEASEAQIFKGKYEELEFSPNQDFNGPYFGLDFGFAKDPTAVVKCWVFNNDLYIEYEAGKTGLELDHTAGFVKERVPDIEKYILRADSARPESISYLKRNGIPRIEGVKKWAGSVEDGIEHIKSYRKVYIHPRCKETLREFRLYSYKTDRLTGDVLPTVRDEHNHYIDAIRYALNPLMQPVGISVQSPLKVR
complement(939595..940131)         PHAGE_Mannhe_vB_MhS_1152AP2_NC_028956: terminase, small subunit; -; phage(gi971760484)     7.90e-67            MPKKDEVKSTSKGRGKTKLTDKQKRFVEEYLIDLNATQAAIRAGYAEKAANREGSRLLSNVDIQEAIQKAQNTRAERVQISQDDVLRDLMELRDMCMGRKSFIVTDTVKNNQEGTVNTVDNHVYAFEPAGANKALELLGKHLGMFKERVDLTNSDSSLNRPTIIELVSPSVNSNESTD
940425..940859                     PHAGE_Pseudo_phi3_NC_030940: hypothetical protein; -; phage(gi100035)                1.29e-18            MLFTIGVETPKNENEAFGLCVPALFNETYSCFSGADTVEEIVPMVTDAIHTILEMMVEGDFDISQIKDLGFLHYKEQEDFQYCDSWLLIDVDITAYFGKRQRVNIVLPQYLIDRIDQRVANNPIYKDRSHFLAVASQRELSSSL
complement(941081..941404)         PHAGE_Mannhe_vB_MhS_1152AP2_NC_028956: lytic protein Rz; -; phage(gi971760559)       5.36e-11            MFSRLTQILIVVILGLCVALWFQFQSISNLKAKNTIQAQTISLQSESIKNLKQQEEINRQLTLEISRLESESRSKSDDAINSISHDEKSADAYNASAPRSIVEFLRK
complement(941377..941907)         PHAGE_Mannhe_vB_MhS_1152AP2_NC_028956: endolysin; -; phage(gi971760558)              2.91e-52            MKHVKKITACSVAMIIAVVMSDHSTEIRTGERGLEIIGNAEGCAREPYRCPADVLTVGIGSTELSGLPIDRKRYSDEEIAKRWINDIKVAEKCVNNWANGNNLPQGAFEATVSITFNVGCSKLKYSTLFKHAKNGDIQAMCDQFPRWKYANGKVLRGLEIRRQKERELCLADLHKS
complement(941904..942158)         PHAGE_Mannhe_vB_MhS_1152AP2_NC_028956: holin; -; phage(gi971760557)                  1.84e-14            MKDAGTQSYIWSGFGAFFALLSLQEWLAVISLTVGVITMLVNSYYKKKENERKNAEKVRLEELHKLRVERMRIKLEKEKAGLVK
complement(942231..942306)         tRNA                                                                                 N/A                 AAGGGTGTAGCTCAACTGGTAGAGCAACGGTCTCCAAAATCGTATGTCATTGGTTCAAGTCCAGTCACCCTTGCCA
complement(942417..942920)         PHAGE_Escher_HK639_NC_016158: Q antitermination protein; -; phage(gi356870666)       3.57e-25            MKFSELKLTQEQEYFVDKWMDMWGNWIRTERFDKTQFNIIGRLMQSVTPSEPSEPICDDDVGMMISQIVDQFFMKHDPAMRFIVFSYYVNKCTINKIAVTLRKNSEPIPMKASPGKSKIRVPSILTMRKNVEKELKLAKAIIHELLVTGFVILQSGSERAVNVKIKY
complement(942917..943498)         PHAGE_Mannhe_vB_MhS_1152AP2_NC_028956: NinG protein; -; phage(gi971760552)           1.10e-79            MTTKKPKEHKCKVCGSYFVKSKSTQKVCSVDCAVKLSKEEARKKREKIQKAERVETAKRMRARKEALKTRRDWLNDLQKIFNKFIRLRDRDEPCISCCRYHQGQWHAGHYKTVGSSPELRFDEKNVHKQCSACNNHKSGNVTEYRINLIRKIGVEEVEKLERKDHPPLKLTNDEIKVKIALYKNKIKELEGRE
complement(943572..943997)         PHAGE_Aggreg_S1249_NC_013597: hypothetical protein; -; phage(gi100043)               3.75e-59            MEIKNQFFLRSEQVRSNCQDFIAQLPIDDDKPLVVDIKPRTRNLEQNAKFHAMCQDVANQLEFMGRKLTMEQWKVLFISGHAMATNEKADVVPGLEGEFVNIRESSARMSVKRMASLIEYVTAYGVSHGVRFNDRCGFWGK
complement(944001..945440)         PHAGE_Haemop_Aaphi23_NC_004827: putative DNA replication protein P; -; phage(gi31544016)     0.0                 MSTQIQTVPYNLQAEQSVLGAIMMDANGERSATVFAMLKPESFHVPAHKKIYEEMLFLARNNQPIDLMTIDSRLRAIGVIEQIGGMAYLAEMSKNTVSIANISTYAQIVRDEAIKRFTFAKLQDCQEMVLSSNGLNAQERLDAVSRLMSEIADYGRTGATKGLRAAREVGNEWLDSYQERLENPSATRGLTTGLTALDDLLGAKGLVKQSLVVVGARPKCGKTAFYGMVAENCIVNEKKPALLFSLEMSGQLIFERLIGQNGNLNTTAFYEHDPDVIFHKYHTTQESLINRASNAVGELIKDDLLYIDDTPGVSMAHIRNECRRIKRERGEIGLIAVDYLTLMKAEDAERNDLAYGKITKELKNLAREMNCVVLVLTQLNRKLEDRGDKRPLPSDSRDTGQIEQECDYWIGLYKESAYSESADKSLTEVILRLNRHGGGSGTVYADQRFGSMFNCDQDEAKLRAEQCKPEPKKVKKGDF
complement(945440..946246)         PHAGE_Haemop_Aaphi23_NC_004827: putative DNA replication protein O; -; phage(gi31544014)     1.89e-29            MSSKLLGHVWDLDLPDHATKLVLLRLADSANDETGECWPSLKHIQDKCNIKSKNTIRRALEVLEQLGLLVVIKRKLSAKQNTSNLYRLNIKKILEPSSVSIKLGGGSNSELGGSNSELGGGSNSEPRTNNSFEPINELNTPLPPKGESANADGEGNAKKDLSAKNKKNRSAEKIDYQGVIEAFNEANTENGSRLPFVRELSDKRKTSIKKFLLSLKEPTAECAGNYFNALFSMLRPFHFGEEKNSTWKANFDWAIRAETVIKVREENL
complement(946236..947027)         PHAGE_Pseudo_JBD44_NC_030929: hypothetical protein; -; phage(gi100001)               3.38e-89            MSNKKQKSTRTALSKKVRFEVFKRDSFKCQYCGKSAPDVVLHVDHINPVSNDGTNDIMNLITSCSECNLGKGAKTLDDNSVIEKQRKQLQELNQKREQLEMMLKWREGLESLDQNIVDVITQKINELIAPSEVNSNGEKTIKTWIKKFSVEEILNAIDAAFESTFCRGSNKSHDEKSNDFFNLIPRICSVNRMPELDRELCYIRGILKNRMYVNFGYVMQLMKKATSLGFDVEDLKELAKTAKNWTSFKNTLEEFIQEGENEF
complement(947024..947707)         PHAGE_Aggreg_S1249_NC_013597: hypothetical protein; -; phage(gi100047)               5.71e-107           MNQLLNISEQKARLTMSSREIASLINKNHSDLCRSIERLMVKGVIRGYQPMAYTHPQNGQTYYEYHLEKRDCLIVVAQNCPEFTAAIVDRWQELENQQKSTALSRKELALMVLQAEEENERLQLENAELKPKAAFVDHYVEVGTSKSLREVAKILKMPERAMIDRLIQDRLLYRQSGALLPYQTAHSRDLFTVKTGTAERGHNYTQTRVTSKGIEYIASRYASELML
complement(947759..948211)         PHAGE_Burkho_phi1026b_NC_005284: gp65; -; phage(gi38707955)                          3.79e-08            MNSKEIQRLLHRDCKNSSGGITSLAYTLEKSPKILGNKLNVDCEQNQLSFIEAIELIATVQSKKTLSAIAAQIDHIVVPMPRCADCGQDVLARFLDIAESSGRIGKEIKSAVSSDSELGRNLSQREKQRILAEVEQLIEQAICLKMELGQ
complement(948261..948458)         PHAGE_Entero_HK225_NC_019717: prophage antirepressor; -; phage(gi428782423)          4.24e-10            MTPIEKAIQAVGSQAKLAQAVGKTSQFIYRMKRAGGKISTQDVSADKWKEVTGLPKSELFPEFQD
948582..949259                     PHAGE_Acinet_vB_AbaS_TRS1_NC_031098: hypothetical protein; -; phage(gi100048)        8.78e-28            MDNRDKLVVERLQQILDESGVSKAELARVSNKTPQAVNNWFKNGKIGIDSARLICEKYGYSVNWLLGSEDILDKNEVAVIEDKDYSDSHIEIDLYDVKLSAGTGKGCIVEWIPRKSDEPLLFRQAWFKQKNLTPESCKAMFVRGHSMYPVLKDWDTVIVNIHDTDIVDGEIYALTYKNNFYIKQVVRNGDKITLLSFNPEYKPIEVGEEQLGELKIIGRQVWRGG
949392..950318                     hypothetical protein; -                                                              N/A                 MKIKAPSVLCIYDEKSIVDTLNFISQLYTLAIDESNTSIKIDFTNTKQITAAAAVMLFAHINHLQILKGNAGFFTFDTKKSPIHKSIFIRSQLLKTLMAGSMKKIDDLEKDMNLFQYGEVPVAKRKINRKLLSILYEELYVKYKNTTVLKDFLEKLEVALAEASLNVFHHAYDGLDEKVKWWQGLWYSPKNSQITFILYDLGVGIVESFSKNKTSSNILFPETDLKIEILKEALRPGNSRFSSIGRGFGSIDILKVSHISPAATMIHSRDVRYTKNNSEERYELSYDIKGTLLEWDLDLPDEEKTNDQ
950308..950646                     hypothetical protein; -                                                              N/A                 MTNEIKIYVKDFSDDPFGRDDNDGPFNGDKFRREYLSDAFKKFDKIIVDFDGLQAFPGTSFIGSAFVGLMTIDKIPYQTILSKLEVLPKDSVYPETVKIILNTQKHLTIGRL
950646..951038                     hypothetical protein; -                                                              N/A                 MDQILLSFLIEHIEWIVGGISTIISYFVGGLRERKKEIKNKIDSLLIEIEQIYTEIIGNYEKQPPNILSNRYKILLVENKIKALCKLRKIENTHLIKEHAILSVYATDDQHIDFKKVVRHIENIITILSK
complement(951031..951237)         Haemophilus-specific protein, uncharacterized; -                                     N/A                 MAVPMFVRIGEILSQRVRLILFPVRKVKIRRWHNEKFMGYGELDLTSQEPMIDQLDRIDAELKSDFII
complement(951679..951846)         PHAGE_Mycoba_Gumball_NC_011290: gp40; -; phage(gi206599745)                          8.13e-11            MKFETYLDARSEWRWRLRASNGKIIADSGEGYKNYSDCLHGIELVKSTSKSTPVE
951859..952068                     hypothetical protein; -                                                              N/A                 MKKYLFHYYYQGIQWACDVYANSPEEAKEKVKAMSQAVYDGECKMEIYIPENPLSKIAKLIKSLLRKFS
952310..952540                     hypothetical protein; -                                                              N/A                 MKVSKMLKQAKRLRERQKQLCSKKQSNRINVALIDVPVNAKKLSDIANYNCNKGQSGVNTVRAVQKRRLGCRELIR
952553..952723                     hypothetical protein; -                                                              N/A                 MKVVIAVIETEENKNKLPKEVKEQIWETVLHHAKCDRGDVLNFAEELKKAFISINS
953185..953260                     tRNA                                                                                 N/A                 GGCGGTGTAGCTCAAGTGGTAGAGCGGGAGATTTTTAATCTTTGCGTTACTGGTTCAAATCCAGTCACCGTGGCCA
953630..954172                     hypothetical protein; -                                                              N/A                 MEEGVKTWDFLSKLDINTFIGLGTCLFTGYLAFFAWSQLKELRKQHKQKATIELLISNSNNAYYRRRRQAYMKMRDGGVNFTSLACSLQGNTPSSSETDRQNFIVLDILNSIEFICVGIKENLFDEAVYKRMSKSSVITDWNTLKPYVMELRRIKNNNNKLFCEFEWLAEKWIKEGKNSH
954454..955137                     PHAGE_Haemop_Aaphi23_NC_004827: putative antirepressor protein Ant; -; phage(gi31544021)     2.42e-53            MSNQTQLSIHSFETHTIRTLVINNEPWFVAKDLCDALNILNARDALLKLDDDEKTTIALTDSFRNGTVGLTDSIGNQVQSINLVNDSGMYTLILRCRDAVKKGSTPHRFRKWVTAEVLPQIRKTGKYEVQPQQLTLPEPDYKLTAIQNSEETLALIIQLYSYCFQAHEMQEKLQNTNIAKLMENQIGGQYLYNFKHPLEQVMAKAKKYVHANTERLALVKAVNNLLN
955437..955634                     hypothetical protein; -                                                              N/A                 MPKKKNYTTRINKNIGWYHGAIYINGILKERTAGVRNKVIAIRLLNKRIKRLNLCLEEKIPEMEV
955637..955798                     hypothetical protein; -                                                              N/A                 MRNRRFLPAWQCDSDQDYYAQFEQKEEQEVDPDDYDDEWFVEQDIKYHNGDRG
955972..956559                     PHAGE_Clostr_phiCP39_O_NC_011318: hypothetical protein; -; phage(gi208429862)        2.24e-42            MKYGRLTLLEPMRRTRDKHKCICDCGNILFVRLNSLKSGNTKSCGCLKKELTSQCFSKHGKKFTPEYTSWQLMKDRCLNKNNKTYKYYGGRGIKVCSEWIDSFERFFLDMGEKPSKHHTLDRINTNGDYSRENCRWASKKEQVRNRHNTKMIKYKNETRPLAEWCEILGLDYANTNKRLFRKWTIERAFTEPKRR
956562..957254                     PHAGE_Brucel_Pr_NC_019447: putative DNA-PolB associated Exonuclease; -; phage(gi418487886)     2.41e-30            MSQFVYIDIETIPTQNKDFQDYVCEKLKPPANYKNQKTIDKWLVENKDEAVNKTSLDGAFGEIVVIGVAIDDQEPVLFYRKDWQAEDREIDILQRFNDYLKEHASKSMTAPVFIGHNIVKFDYRFIFQRSVINGVKPYYMQTKLNTIDTMEEWAGYKGTVSLDKLCKVLGIEQKGDIDGSKVWDFVQAGKIDEVANYCAKDVERVRQVYKRMTFADHPKPYTDPRLGQFP
complement(957251..957520)         PHAGE_Staphy_StB20_like_NC_028821: CRISPR-associated endoribonuclease Cas2; -; phage(gi971746517)     3.43e-16            MANFIVSYDLRNHRDYTKLIQAIRETYRLHSKVLESVWYIKSTQSAVQIRDYLRQYIDGDDGIAVFDMTNNSWATWNCNHEEMQRLWNF
957687..957818                     hypothetical protein; -                                                              N/A                 MSSKDTKPVKIELKGDAGKRVALAAAKRVIKAHNKEIKALAYK
957815..958192                     PHAGE_Salmon_SJ46_NC_031129: peptidase inhibitor; -; phage(gi100080)                 3.31e-15            MITVELVLAIHQTILENEPGLKGVADIGRLDSALARIDNWMLYENTDNIFDIAALYAVAIAKAHAFPDGNKRTAMVTMVTMLTYLDLQGIEIPPNHGLDDTMVDVASGKLNFLQLSQHLQQLIEK
958438..959100                     PHAGE_Salmon_118970_sal3_NC_031940: endoribonuclease; -; phage(gi100126)             1.02e-21            MTNLAILNNSIRTLNNLYSLADLHRASGNDPKHRPTYFLRNDQTKALIAEIESENPTCEKSHSSVLIVKNGVGTYACKELVIAYAAWISPAFHLTVLRAFLNQVEQPQQLALPEPKPRGILLDEEAFYVVAKAIAKLNESTFEWEKMMDLFSELESHRNYKTAFNLGVASYNLAQSSEKIIMKNLAQMKNKVWKKEIEDFIFSNPHLQNHTENKLVHYLR
959296..959916                     PHAGE_Clostr_phiCT9441A_NC_029022: essential recombination function protein; -; phage(gi971821655)     1.65e-40            MNIYQKLAQARVKLQEKGLKKTGKNRSFNYFELKDFLPSVNEIFAQLNMCSVISYTSELATLTIYDGEKDEKIIFTSPMVEKALPSGTDIQNLGAIQTYQRRYLYLTALEIAENDMVDSLDTGGEQPAPPKSVSQSNSKPLIQQNMSSGQTKKPFNEMVNERLNQCKSKEELTSLYDQFIKWVEEKHPDKVDEFNIMYNDKVLSFM
959927..960466                     PHAGE_Phormi_MIS_PhV1A_NC_029032: hypothetical protein; -; phage(gi100010)           1.03e-10            MAGVNKVIIDEFELYLDGYSIPEVSERTGIPLSTLRNRFLKAGILRSRADGVRNAFEKGRMHREKGYKRKFTPEWCANISKGKKNSSKNTAVGVDVSKKYPRITLGEHKGKFVHRLVMEKRIGRKLQRDEHVHHIDGDVTNNSIDNLALVTVAGHARLHRYQDELSESLRQRLDNGRFK
960466..960918                     PHAGE_Pseudo_YMC11/02/R656_NC_028657: single-stranded DNA-binding protein; -; phage(gi966197819)     4.87e-46            MAGVNRVIILGNLGNDPDVRTMPNGDAVAKISVATSESWIDKNTNERKTQTEWHSIVFYRRQAEICGQYLKKGSKVYVEGRLKTRKWQDQNGQDRYTTEIQGDVLQMLDSRQDSQPQQAQAPQNNAYANAKSGKPVQQQVGNFEEDNIPF
961019..962026                     PHAGE_Lactoc_TP901_1_NC_002747: ORF54; -; phage(gi13786585)                          5.86e-05            MTEQTHNDEPIKSIEEFLIRLNSKEIKEGHTRLYRGHSDENFSLTPSIYRNDGKHIKYEHQMIYDLIASNPEELKELDPFHLLVKLQHYGCPTRLLDLTSNPLVALYFSVSESKKNNKIQNGEVMFFDIPNENILHWNNPDVLVISSLSQLKKDLFKDGIGSIILNLVTVYMELKDIKTNPNIKYKITPFMEKAEQTFIDILGRETFNKALTESNILPIISKISKLREITRHYVSEVEMNYIDTIDKVLCVKPVANNNRLINQSGYFFLYGSQLSINTACKEPSNLEYTPHKIKISSDSKEIIKEQLATLNISEFSLFPELEKRAIATFNKYKET
962092..962250                     PHAGE_Salmon_Jersey_NC_021777: hypothetical protein; -; phage(gi525972234)           3.02e-06            MIHPESEIAELNKRDLDAIDREITFHEKKIDILNEERREFINRNDLNKGKEE
962247..962558                     PHAGE_Brucel_Pr_NC_019447: hypothetical protein; -; phage(gi418487882)               4.59e-13            MIKEVLDERETTHGDFHAGAMDFKELMNVINSGKSNMDSSQYYALTMIATKIVRIVNGNPHEVDHWRDIVGYATLGGRLDIEDEPLTQQPVVNILPVVDYPQN
962637..963020                     hypothetical protein; -                                                              N/A                 MEFTGKKKFKVSTRTFESIEIYAVFEIDFDFPEVKKRIAEMSAFWADSPDASNPLREHLEYVLSVATSKIYHEQDRNWKLSDVESMDNYLWNYGDGFAYGEYVGIKLIDFHADEICSDIFEVKEMEE
963023..963928                     PHAGE_Vibrio_12A4_NC_021068: recombination-associated protein RdgC; -; phage(gi481019112)     5.45e-72            MFWFKNAIIYRLTKQLDWSTEKLQEKLQQCAYRPCDKSDVSKFGWTNPIHSSELLYHAAENKILLVAQKEEKILPVHVVNNALNKRIEEFEKIQGRKLEKIEKLALKDDVIAVLLQQAFSKYKQTALFIDLEKGLIYVDASSYKTAEDVLALLRKTLGSLPVVPLSFVKDPHLVMTSWLGDNPTWLVLLEEAEFTGTTESGLIKCKNQDLNSEEIDKMLESDKVITKLSLEWEDNLSFILNEDGTLKRLKFADNVLDKNDDIILKEDYTQRFDADFILMTSVLSELTENLLNEFGGEKEHD
963921..964202                     hypothetical protein; -                                                              N/A                 MINKLLRLFEKSVRIAIWLLFIVFILDVTGICDLDKVQKAFVITMLITLWLLRIEITLEKINSRLDRGIRISYSYTDKDGVKKTVSYLIQQAT
964241..964684                     PHAGE_Strept_phiARI0468_4_NC_031915: hypothetical protein; -; phage(gi100041)        2.01e-18            MPNWCKGNLKIRGKIEDVKKFLDEQIYKKGEVILEKDEIKLSGVDGHLKDTYRCFISAGKDGFHDEFYARRDGNIIVIIPVQHAWGPYLPYFEELSEKYNVDFRFYGYERGLEFNCEFEIIKGNITIHRKIEFDNYEWECPEPRLGG
964744..965229                     PHAGE_Mannhe_vB_MhS_535AP2_NC_028853: methyltransferase; -; phage(gi971749623)       3.05e-79            MLKNKPILDACCGSRMFHFNKNNPAVLFADIREIETTFKDRDKQRKLEIKPDIFHDFTSMPYPDKSFKLVIFDPPHLVQGGDNSWLVKKYGRLDKDWKTQLRKGFEECMRVLDDFGTLVFKWNETQITVKEILSILPVQPILGHKSGKAANTHWLLFMKGI
965232..965738                     PHAGE_Mannhe_vB_MhS_1152AP2_NC_028956: hypothetical protein; -; phage(gi971760524)     5.76e-28            MTETENKYFAVNVYDENSISFHKTEEEAEKACLNFAEEFHQQCADGQDMQCYEDRISHAIYGVVLGKAESKTRDLNEEEKQSGLYDGIDCMVELPEIVEFQKNNGWIACSERLPEKSGMYLIYINPLLSKGTGAHQIRSDIYDTSLKEYGFTYDSVTHWRPLPPPPTE
965747..966100                     PHAGE_Rhodoc_E3_NC_021347: hypothetical protein; -; phage(gi509142242)               1.14e-05            MEKDWIKNLKVGDTVYFVETGRRSTFERETEVLKIGRKYLTIRVLSQDRKINLSDGYEESKYGALYGRIYRSKKDYLHELKLIELRFAVKKKIASSYFKLTSEDAEAINNLLDKYTE
966145..966636                     PHAGE_Mannhe_vB_MhS_1152AP2_NC_028956: pyruvate kinase; -; phage(gi971760525)        3.79e-28            MRPFDLERSLAGEPVVLRNGNKAFVKFVMENPVREECAMIGYVIDDRSRDSLIGWYKNGLYASCGGDGLDIVGMYEEPRPTVTLTLPAPITYPEENKRCYTIVINDVDAYDGDGSFVSISDWVAEKENGDYDYQTKQRIMEGLLFATEEDAQAWLDAMKNARR
966640..966957                     PHAGE_Entero_vB_EcoM_VR5_NC_028881: hypothetical protein; -; phage(gi971751980)      1.12e-12            MENQKPELIVCAAIKFEIRVPLKERNNKKGFEWVLPMVRHYSPDAHETLGMIDDYYTEHEVQQGFITNKGRFVDRKEALEIAKQNNQIKFDIGYTPKELYSEMLY
966993..967244                     PHAGE_Mannhe_vB_MhS_1152AP2_NC_028956: hypothetical protein; -; phage(gi971760515)     7.73e-06            MEVNIYDEFLSPLEILYITGYLQPKRQMQRLNQLGIAFIPPNGNTKHPIVRRDYSNKKAHKSSVASEQKARVVWRSNVLNQGG
967246..968277                     PHAGE_Mannhe_vB_MhS_1152AP2_NC_028956: integrase; -; phage(gi971760514)              8.39e-165           MGRPRKKEYQGLPQGLVCRVRKKADGTKVMYYYYTMADKKEKPLGKDKRFAVLEAAKLNVQQHQVSNKILFIEVLSRYENEVVPTKKARNTRNSNIQAIRKLTQFFGDPPIPLEDIEPIHIREYLEWRKDVKPTANIEIGLFNHIWNTAREWGYTNLISPSTGVKKYKVQYRDIYVEDYILDKIYECASDDMKDIIDVAYLLGQRPIDVVKIHSTHIYDGLLHITQQKTGKKIRFEVIGRLSEIIKRRITEEKQWLFVNKWGRKLERRSLTDYFKETRKAAMEKYPELADEIAVVQMRDLRAKTATDISLKVDDELARKQLGHSSSKTTQIYIRKDKPMKPIK
980127..980138                     attR                                                                                 N/A                 AAAAAGTGCGGT
