# Supplementary material for: Comparative analysis reveals the Genomic Islands in Pasteurella multocida population genetics: on Symbiosis and adaptability
Source: BMC Genomics. 2019 Jan 18;20:63. doi: 10.1186/s12864-018-5366-6 (PMC6339346; doi:10.1186/s12864-018-5366-6)
Supplement: Supplementary file 9 — File S2. Detailed information on predicted phage of each strain (ZIP 5010 kb). [file 12864_2018_5366_MOESM9_ESM.zip › File. S2. Detailed information on predicted phage of each strain/CIRMBP-0906/phage_regions.fna]

>1	 896797-980127
AAAAAGTGCGGTTCTTTTTTTCTTTTTTTACCAGCGTGCTAAGGCTTGCTGATCAGTATCGCGACTTTCA
ATCCAGCGCTCACCCTGAGTGGTTTTTTCTTTTTTCCAAAATGGGGCTTTGCTTTTTAAAAAATCCATAA
TAAATTCATTAGCTTGATAAGCTTCACCACGATGTGCAGAGCTCACCCCGACGAAAACAATCTCATCACC
TGTTTGTAATAAACCAACACGGTGAATGACACAAACACGTTGAATGTCCCAGCGGGCTTTTGCTTGCGCC
ACAATCTCTGTTAGGGCTTTTTCAGTCATCGCGGGATAATGTTCTAAATACAAACTGGATACTTCATCGC
CGAGATTTAAATCCCGTACTTTGCCCACAAAAACCACGGTAGCCCCGACAGAATGTTGTTCTGATAACCA
ACGATATGCCGCATTTTGATCAAAGGGCTGTTCTTGTACTGCAATTTGAATATCGCTCATTTATCCTCCA
GTCACGGGTGGGAAAAACGCGACTTCATCACCCGCTTTCACTTCTGTATCTAAAGGCACTAAAGCCTGAT
TAATTGCCACTAATAATTTGCCTTTTTCAAGTGCTAACGCCCAACGCTCGCCTTTTTCAGCTAAATGCTG
ACGAACTTGCTCTGCTGTCTTAAACGTGGCAGGTAATTCAAGGCTATCGACGCCGATAAGTTCTCTGGTT
TGAGCAAAAAATAAAATGTTTAGCATATTGTCTCGCTGTTATTTCGCAATAAAATGACCCGATTTTCCAC
CGCACTTTTCAAGCAAACGCACTTGTTCAATCACGATGTCTTTTTGCACCGCCTTGCACATATCGTAAAT
CGTCAGTGCAGCAACGCTAGCGGCGGTTAGCGCTTCCATTTCTACTCCAGTTTTGCCAGTCAATCTACAT
AGACTTTCAATACGCACTTGGTTACGTTCCACAACGGGAGTTAAGCTCACTTCTACTTTAGATAATAACA
AAGGATGACACAGCGGAATTAAATCCCATGTACGTTTCGCCGCCTGAATCCCCGCGATACGCGCCGTAGC
AAATACATCACCTTTATGGTGTTGTCCAGAAATAATCATATTCAGCGTTTCTGGTGACATTGTCACTAAT
GCTTCCGCTCTTGCCTCACGCACGCTCTCTTGTTTGCCTGACACGTCCACCATGTTGGCTTCCCCTTGGC
AATTAATATGGGTAAATGTACTCATAATTTCTCATGGTTAAGTTGAAAAATAGAAAAAGTGCGGTCAATT
TGTAGAAAATATGATTAACCGCCGATACTGGCTAAATTTGCGCGTACACCACTATCACCTTGATGTAAGA
AATGATGCTCACGTTTGCCTTGTAGTGCAGAAGAAATACGTGCTTGTAATTGCAATTGTTGATCATCCGA
TTGCAGTAAGTCACGTAACGTAATGCCTTCTTCACCAAACAAACATAAGTGCAGTTTGCCTTTCGCTGAT
ACCCTTAAACGATTACAGCTCGCACAGAAATTTTTCTCATAGGGCATAATCAAGCCTACTTCGCCAACAT
AATCTGGGTGTTTAAATACTTTAGCCGGTCCATCAAGTAATCCCTTGCTTTGTAAGGTCCACCCCGCATT
GATTAATTTATCTGCTAACAATTGACCTGATACATGATGTTGCTGAAAGAAATGATCCATTTCCCCCGTT
TGCATTAATTCAATAAAACGCATTTGGATCGGCTTGTCTTTAATCCAAGTTAAAAACTGATTAAAATCCG
CGTCATTAAGATCTCTCATTAACACGGAATTGACTTTGATTTTCTGATAGCCCACCTCAAAAGCACGCTC
AAGACCACGCATTACGTCTTCAAATTTGTCTATCCCGGTAATACGATGGAACATTCGTGCATCTAAGCTA
TCAATACTCACGTTAATCGACGTGATCCCCGCCTCTTTCCACGCAGCAACATCTTTTGCCATACGGTAAC
CATTCGTGGTCAAAGCAATCTGTTTAATAGTAGGATTTTGAGCAATGGTTTCAACAATAGGTAAAAAATC
TTTACGTAAGGTAGGTTCTCCCCCCGTAATACGGACTTTTTCAGTACCCATGTTAGCAAAACTTTTTACC
ACTAAACGAATTTCATTTAAGGTGAGAAAACTGGGTTTATTTGACTCAGGTTGATAACCATTCGGCAAAC
AGTAATTACAGCGGAAATTACACACATCTGTAATTGACAGTCGCAAATAGTAATAGCGACGTTGGAACGC
ATCCACTAAAGGATCATTACCAACATGTTTAATTGGAATTGTTTGCATGTCACACCTTTCTAAAATACGA
GAGGATAAACCGTTTCCAGCGTATCCCTGAATAGCACAAGTTTTATGCTATTGGCATTACCACCTTATTT
CTATTGTAGAAACGTAGGTTAAATAAGCTCGGAGTTATGCGATAATGGGTTAATCAAATTGTTTGATTGG
TATTGTAAAAGATAAGTTTATTCAATTGCAAACAATTAATATGATCTCAGTCATAAAAGCATAAAATTCT
TTAAAATCAATTATATAACAAAATATATAGCGTTAAAATCAACGCTTATTTCGAGCACTTTTCTACTCAA
TTTGGCGTAGAAAAGAACTTTGGAAAAATAGCGATGTCTTTAGTTATAACGAAAAAAATAAAAGGGTAAA
CATGTCGGATTTAACTCGTTTTACACAGTATGAGCACTTAGATAAAGTCAAAAAAGTCGTCGCGATCGGC
GGAGGGCATGGCTTAGGGCGACTGATGTCTGCATTAAGTTTCATGAAATCACGTTTAACGGGTATCGTGA
CCACGACTGATAATGGCGGTTCAACAGGACGTATCCGGCTTAATCATGGCGGAATTGCGTGGGGTGATCT
GCGTAATTGTTTAAATCAGATTATTACTGAACCCAGTACTGCTTCTAGTTTATTTGAATATCGCTTTACT
GGGCAAGGTGAACTCTCTGGGCATAACTTAGGGAATCTCATGCTCAAAGCCTTAGAAAATATGCACATTC
GTCCAGTGGAGGCGATTCATTTAGTGAGAGAGTTATTGCATGTCAAATCTCATATTTTTCCGATGTCTGA
AAGTCCGGTTCACCTTGCTGCCGTCTTACAATCCGGTGCCAGCATTGTTGGTGAAGTGGGAATTGATAAT
CTCACTGAATTACCCAAATCCATTTTTTTAGTGCCTTTAGTCAAGGCTACACCAGAGGCAATTGAAGCAT
TACAGGAGGCAGATGTGATTTTGTTTGGTCCTGGCAGTTTTCTCACCAGTATTCTGCCACCCATTTTATT
ACCTGAAGTAATCGAAGCATTGCAAAAAAGTCACGCAAAGAAAATATTTATCGATAATTTAGCCCTTGAG
CAAAGCCCTGCCGCCTCTCTATCGCTATCAGATCGTATTCAATGGATTCATCATACCGTTGGTAAAGAGA
TTATTGATGCAACAATCGTTCCAACCAATGCAAACGACTTGTGCGAGAATTTATCCTTGAAAGTGATGGT
TCGCCCATTACAGGCAGATGATATTAGCTATCGCCATGATCGAAGTTTGTTATCACAAGCGATTGATGAT
TTACTTGGCGAATTATAATCTTTCGCCAATCACCGTATTAAATGCGTCTTGCTTGCCAATATTTTTTTGA
CCAATAGGGGCTATTTAAAGAAGAATAGATTACCCCTCCTTTGGTTGAGGCATGCAAAAACAAATCATCT
TTGACATAAATACCAACATGATAGCCATTTGGACCTCGACCGGTTTTAAAAAACACTAAATCACCAGTTT
GGATATCTTGTTTAGACACTAATTTTCCATAATTAGCTTGCTGTACCGTCATTCTCGGTAAAAGAATATC
AAAGCGATCTAAAAACGTTTTTTGTACAAAACCAGAGCAATCAATACCGGCACGACTTTGTCCACCTAAA
CGATAGGGCGTTCCTGCCCACTCACGTTGTTGCTCACTCAATAAGGCAATCACCATAATCGGATCATTGA
GTTGCCCCTTATAACTGATTTTCCCCGTATTGCTATGATGACCACAGGCAGATAGTAGACAAAACAGACT
TACGAATACACATTGCTTTAATAACATCTTCATATTTTTTCTACCAAAAGGAAAGCTATCCATAGTTAGC
CTACAGATAGCTTAACGATTTGAAAGCGTACTTCAAAAGCGAAAATTAACTCTTTGGTTTCGTTTTTTCT
ACGCGGGCACGAAGTTTTTGACCAGGTTTGAATGCCACGACACGACGAGCAGAAACAGGAACACTTTCAC
CCGTTTTAGGATTTCGACCTGGGCGAGATGATTTATCCCGTAATTCAAAATTACCAAAGCCAGAAAGTTT
GACATCTTCGCCTGTTTCTAATGCAACTCGAATTTCTTCAAAAAAGTTTTCCACTAATTCTTTCGCATCA
CGTTTATTTAAATGAAGTTTTTCAATTAAATTGTCTGCGAGTTCTACTTTGGTCAGTGTCATAATTTAAT
CTCTCAAATAAGCATTAAAACGTTGTTTTAACTCAGACAATACAACAGAAACCACTGCGTTGATATCATC
TTCCTCAAGAGTTTTTTCATTATCTTGAATAATCAAACTAATCGCTAAACTCTTGTGGCCTTCAGCCACA
CCATTGCCTTGATAGACATCGAACAGGTTAACTTGAGTTAATGTTTCGCCAGCAACCTCTCGACACGCGT
CAAGCACATCGCTTGCTGCAACACTCTCAGCAACAACGATAGCTAAATCTCGGCGATTTGCAGGAAAACG
TGAAATCTCTTTTGCTTGCACTACTTGACGTGTTGCAATCGCTTGCCAAAGAATCTCAAATACCACTGTT
TTTCCATTTAAACCCAGTTGTTTCGCGGCATTTGGATGAAGTGTACCAATAAAACCAATTTCTTCACCAT
TTAACATGATGGCCGCAGATTGACCAGGATGTAATGCTGGATATGATTTTGCTACAAATTTAACCAAATT
TCTAGTCCCTGTTAAAGATAAAATGCTTTCTAAATCCCCTTTTAGGTCAAAGAAATCGACACTTTCGGCT
TTACCTGCCCAGTGTTCTGCTTTTTTATTACCTGTCATCACAGCCGCTAAAACAAATTCTTGACGTACGC
CGAATTCGGCCTGCGTGTCTGGAATAAAGCGTAAACCTGTTTCAAATAAGCGAACACGGGTTTGCTGACG
ATTTTGGTTATACTGTACTGCGCCTAACAAACCACTTAATAGGGATAAACGCATGGCGGACATTTCCACT
GAAATTGGATTTGGTAAGACCAGTGCATCTTGTTGTGGATGTAAAACGCTTTGTATTTTTGGATCAACGA
AACTATAAGTAATCGCCTCTTGGTAATCGGCATCAACCAGTGCAGTTTTAATTCGGGCCAAATCTAAATC
CGCTTCTTTATGCTCGCGCATACGTAAATGTGCCAATGGCGCCTTGTTTGGAATACTGTTGTAACCATAA
ATACGTGCGATTTCTTCCACTAAATCTTCTTCGATTTCAATATCAAAACGCCAACTTGCTGATGTCACTT
GCCATACATCGTTAGCATAGCTCACTTGTAAGCCAAGGCGCGTTAAAATATCCGTGACGGTTTCTGTTTC
AATATGGTGACCTAATAAGGCATCTAACTTTTCACGACGTAAACTCACTTGGTTCAGTTTCGGTAAAAAG
GCGTCACTAGCGACTTCACAAATGTCACCGACTTCCCCACCACAGATTTCCACTAACAAGGCTGTTGCTC
TTTCCATCGCTTGACGCTGTAATTCAAAATCAACCCCCCGTTCGAAACGATGAGAAGAATCGGTATGTAA
GCCATATTGTCTTGCTCGACCAGCAATGGCTAACGGTGCAAAGAAAGCAGCTTCCAAAATAATGTCTTTA
GTTTCTGCATTTACCCCACTGGCTTGTCCACCAAAAATCCCCGCCATCGCTAATGGTCCATTTTGGTCCG
CAATTAATAAAGTGTTATCTTTTAATTTTGCTGTAGAACCGTCTAAAAGCACGAGCGCTTCACCTGATTT
TGCCATACGGACTTGTACTGGCTGAGCGACTTTGGCTGCATCAAATGCATGCATCGGTTGACCCAGTTCA
AGTAAAATATAGTTAGTTACATCGACTACTGGATCAATAGAGCGAATCCCACAACGGCGAAGTTTTTCTT
GTAACCACATTGGTGATGGCGCTTGCACATTGACATTTTTCACTACACGTAATAAATAACGTGGGCACGC
TTCAGGCGCATGCAGTTGAATATCGACTTTATCAGTAATTGTCGCTTTCACTGATTCAAAGTGCGGTGTA
TTAACAGCCAGTTTATTGACGACACCGATTTCACGCGCAATACCTGCGATACTTAAACAGTCTGCCCGGT
TTGGGGTTAAGCTAATTTCTACCGTATTATCATCTAAGGTTAAATAATCACGTAGATTAGTGCCGACTGG
CGCATTTTGTGGTAGTTCAATGATACCGCTGGATTCCACATCAATACCTAATTCGCTGAATGAGCAAAGC
ATACCTTCTGAAGGTTGACCACGTAATTTGGTTTTCTTGATTTTGAAGTCACCCGGTAAAACAGCCCCTT
CTGTCGCACAAGCCACTTTTAAGCCTTGACGACAATTTGGTGCACCACACACAATATCTAATAGGCGATC
ACCACCAACATTAACTTTGGTCACACGTAATTTATCGGCATCAGGATGTTGGGCGCATTCCACTACCTCA
CCGACAACCACTCCCGAAAAATCACCCGCGACCTTTTCTACGCCGTCCACTTCTAAACCTAACATCGTGA
TTTGATCGCATAATTGCGCTGTGCTAATAGCGGGATTTACCCATTCACGCACCCATGATTCACTAAATTT
CATCTATTTACTCTCTATATTCTTTCTATTTTAAAATTTGGAATGCTAATCCTTTAAACACAATATCATT
AAATTGGAGTTCTAACTGATACGTACCAACGGGATCATTTTTACTAAATTGCCAACATTGTGTAATTGCA
CCACTTGCGATATTGGCTTTTGGCAAATTAAAGATAATTAAGTTACCAGTCCCATCTTCTGTCGTACGTG
TTTCTGCATTTTCTGCTTGCATACGAATGGGAGCCGGTGCCACAAAATATTCTGCCAACAAATTCTGTTC
TTTTACCTCAACGTTTTCAACAAAGATACATAATTGGTGTGGTTTAGCGCGCGAAAATTTATTTCCCTCT
ATTAACTGGGGCGCTTTTCCTGACAGATCAAAAAGACGAAAACCAGCGATCGGCTGTGCTATTTGTTCTT
CTTTTTTACTGGCAACCGTATTTTTTGCATTTACTGACATCACAACAGAAAACATAAGCAAACTCATTGC
TATGATTTTTTTCATGGCGATTCTCTTATTTAAATTGTTTTAAGAAACGTAAGTCATTTTCAAAGAAAGC
ACGTAAATCTGTGACGTTGTAGCGTAACATCGTTAAGCGCTCAACCCCCATCCCCACCGCAAAGCCAGCA
TATTCATTTGGGTCAATCCCAACATTGCGTAAAACATTCGGATGTACCATACCACAACCTAGTACTTCTA
ACCATTTGCCATTTTTGCCCATCACATCCACTTCAGCGGAAGGTTCAGTGAACGGGAAATAGGAAGGACG
GAAACGCACTTGTAAGTCTTCTTCAAAAAAGGCGCGTAAGAAGTCATGGAGTAACCCTTTTAATTCAGTG
AAGTTCGCTTTTTTATCCACATACAATAATTCAATTTGGTGGAACATCGGTGTATGTGTTTGATCATAAT
CGTTACGGTAAACACGTCCTGGTGCCATAATGCGAATTGGCGGTTGCATTTTTTCCATCGTACGAATTTG
TACACCAGAGGTTTGTGTGCGTAGTAATAATTCTGGGTTAAACCAAAATGTATCGTGATCAGCTCGGGCT
GGGTGATGTTTCGGGATATTGAGGGCATCGAAATTATAATAGTCGCTTTCAATTTCTGGACCACTTTCGA
CGGAAAAACCTAACTCAGAGAAGAATTTGGTCACACGATCAATCGTCATTGTCACTGGATGTAATCCCCC
AGTTTCCACTTTACGTCCCGGCAAGCTTACATCAATTTTTTCTTTCGCTAATTGTGCATTTAATTCCGCT
GTTTCAAGCTGTACTTTCTTTTCATTTAATGCATTTTGTGCAAGTTGTTTTGCATCGTTAATTTTTTGAC
CTACGGCTGGACGTGCTTCTGGTGACACATCACGTAATCCTTGCATTAATGCCGTAAAAGGTCCCTTTTT
ACCAAAATATTCCACACGAATCGCATCTAATGCTTTGCCATCTTCCGCACGGGCAATTGCATCCAATGCT
TGTTCGGTAATTTGTTCTAGGTTTTGCATGCCTTCCTCTAAATTCAATTATGCTGTGAAAAATACTGTTA
ATGATAATACTAACTGCCTTAAAAATCACGTTTTTATTGGCGTTTTTTGTGTTTTAATGACGGTCAAGTC
CATTAGGCTTTAACCTTGAGTGAAGTGATAAGAAAGAAAGGAAATTGGCATTAATACCATCGTGTCATTA
TAAACAATGTTTCTTCCATTTTCTTATTTTTGTTCTAAAGCTCGTAAAGGGGGCAACCGTATTCACATGA
ATAAATTGAAATACTGTCCATTTGGCATTTTTAGTGGCATTATCCGCCCACTTTCGTTGATGTTGGGAAA
AAAGCGCTTTATCGCTCATGGTATCAATTAGATAATAAATTGTTTCTATATTATGTGCTAATCGACTTTT
TAATTCGGCTAAGGACAAATGTGCATAAGTTTGATTAAACCATTGATAAAGTTCACTTAATTGATTCCAC
TTGAAGTGTTCAGAAGGGGTTTTAACAAGCAATCCCTTTCGTTCATCTTGTTCCCAGCTGATCAATAAAC
TTGTCCAACCAACTTGATAAGCTAAGTTTTGCACAGGTGTTCGCTCAACCTCTGTACATCCTGTCTCTTT
TAAATCTTCCGGAATGGTTTCAAATTCTGACAAATATTTCTCATACGTTTGTTGTATCGCATTTTTTAAA
GCCGTTTTACTCGTATAATGACGCATAAAAATCTCCTCGTGTATCAATAACACCTTACTCTTTAGCCGAC
GCCACTAATAACTCTGCTAACGGGATTCTCTCAAAAAATTGACCGCACCTTGGCAATGATTGAATATCAA
ACACCTGTCCTTGATAGTCAAATTGTAAACGATAAGCATGTAAATAAGTGCGGTCTATTTTTGCTGAATT
ACCTGCATACAATGCATCCCCTAAAATTGGACTGCCTAAACTCTTCATTGCTACACGTAACTGGTGTGTT
TTCCCTGTTTGTGGCTTTAAAATAAACAAGCGCAAATTCGGTTCACAATTGATGGAGTGGAAGCGAGTAA
TCGCAGGATTGGTCTTAGTCGGACAAAGTTTCCAAGCGCCACGACGCGCTTTTTGCATATCACCGACGAT
CAATCCCTGCTTTTTCTTGGGTTTATGTTGAGATAAAGCAAGATACGTCTTTTGGATACGGTGTTCGGCA
AACAATAGAGAAAGTGCGCGAGCAGCGCGTTGGTTTAATGCCAATAAGAGTAACCCTGAAGTAATTTTAT
CTAAACGATGTACTAACCAAACCTGTGGTACATCAAGTTGCTGTGCGACTAGGGTCGTAAGACCTACTGC
TTCCTCATCTTTATGTACACTGATACCACAAGGTTTATCAATCACAACAAAATCAGGATGTTGATAGATA
AGATGAAATACAGGCATAAGGTTCTCAATCAATCATAAAGGGAAAACATTATACCATACTTGGCTCCCCT
CCATTATCAGGATTTTTTCGCTATAATGGATTGCAGATATAAATGAGGAACAACATGAAAACATTAACAT
TCTATTTGATACGTCATGGTAAAACGGAGTGGAACGAAAAAAGGTTATTACAAGGAAATGGGGACTCCCC
TTTGACACAAGAAGGCATTGAAGGTGCTAAGCGCACAGCAAAAGCGTTATCTAACATTGATTTCACTGCC
GCCTATAGTAGCGTATTGCCCCGTGCAATTTCCACTGCAAACATGATTTTAGCGCACAAAACCACCCCAT
TAATTTGTCATGCCGGCTTAAATGAATTGTGTTTTGGCTCATGGGAAGGGCAAGCCATTGAGGAATTAAG
TTGCTTACCGGAATACCGTCAAATGCGCGATCAACCTGCGCAGTATTTGGGGTTAACCAATGGCGGGGAA
ACTTATCAGCAATTAGCAACACGCGCGATCGGCGTCATTGAACAGATTATTCAACGTTATGACACTGGAA
ATATTCTCATTGTCTCTCATGGTCATACTTTACGTATGCTTTTGGCGTTGTTTCATGGTGCCACTTGGCA
AACCCATCGAGAAAAAAGTACCAGCTTAGCGAACACGTCCATTAGCGTTGTACACTATTTACAAACTGAG
AATGAAACAGGACGCTTTGTGCTTGAAAAGGTCAATGATATACAGCATTTAACCGATTCATTCGATGAGG
AATAAAGGCAGAAGTCTATTCTGCCTTATTGAGTATTAAAGTAACTGTAAGAATTCGCCAACAGTATGGA
AAGAGCCAAAGACTAAGATTACATCATGCGCTGTTGTCGTTGCCAACGCTTGTTTTACACCTAATGCTAC
AGAGCTCGCAGTGTTTGCATGCAGTTGATGAGATTGTCCCTGTGCAATTTGTTGCAACGTCACAAATAAT
GCCTGTCCGCTTTGACCTCGATACCCTTCTAATGTCACGCAATGCCATTCATCAATCACCGGTAACAAAG
GAGAAAGCACGCCTTGTGCATCTTTATCTTTTAAAATGCCACAAACAGCGACGATCTTACCTGTTATTTT
CGCCTTAAGTGCGGTCAGTTTCTCTGCTAAATAAAGGGCTGCATGTGGATTATGCCCCACATCAATAATC
ATTTGTGGAAAATCAGCCCATGGTTTCGCTAAATTTTCGGCTAAAGGGAAAAGGACATCTGGTTTTAAGG
TTTGAAAACGCCCAACTAATTCCACTTCTTGCAAAGATTGACGAATCACCTCTTCTGAAATCTGAAAAGG
CAACTGTTCAAATGTAGCGAGTGCTGTTGCGGCATTAGCGAGTGGAATTTGACAACATGGCAAATTTTTC
AACCGCACTTTTTGCCCACACCAATCCCAATGCTCCGCTTGTAAACGGAAATGCCAATCTTGATCACGAC
AAGAGATTTGGCATCCGAGTGACTTAGCATGCTCCAATAATCTTTGAGGAATATTAGGCTCTCCAATAAT
CGCCGGTTTATGTGCACGGAAAATGCCTGCTTTCTCAAACCCGATTTGTTCGCGATCTGCCCCTAAAAAA
TCCACATGATCAATGTCTATACTGGTAATCACCGCCACATCACTATCAACAATATTAGTCGCGTCTAAAC
GCCCCCCTAACCCCACTTCTAAAATCACCACATCCAAGTTCGCTTGCTTAAATAAATGCAAGGCAGAAAG
GGTGCTAAACTCAAAATAGGTTAACGATTCACGTTTATGCTGTTCAATAAAGGCAAAAGAAGCCGTATGC
GCTTCATCTGGCAATTCTTGGTCTTGAATACGTACGCGTTCATTATAGCGAAGCAAATGAGGGGAAGAAT
ACACACCAACACGGTAGCCTGCCTTTAATAAAACGGTTTCCAATAAACGACACGTAGTGCCTTTACCATT
AGTACCACCCACCGTGATGACAAATGGTGCGGGCGTGAGCAAATCCAGCGCCTTGGCAACCGATTTAATT
CTATCTAGCCCTAAATCAATGGCTTTAAAATGGCTGTTTTCCAAATAAGAAAGCCACTGCGCAAGAGGCG
AAGTGGCTGTTAATGATACTGTAGAATTATTCATTATCGCTTTTACTTTGTTCTTCGTTTTCCACCAATT
CAGGTTCCACAAAAGGCGATGGTTTATTGCTTAATTTGCTTAACACACTTGCTAACGTATGACGCATGTC
AGCACGCTTCACAATCATGTCAATTGCGCCTTTTTCAAGCAAAAATTCACTACGTTGGAAACCCTCAGGT
AATTTTTCACGTACAGTTTGCTCAATCACACGCGGACCAGCAAAACCTATTAACGCTTTCGGTTCTGCGA
TATTAATGTCACCCAGCATCGCAAAGCTCGCAGAAACACCACCTAACGTTGGATCGGTTAATACGGAAAT
AAATGGCACACCTTGTTCACGCATTTTGGCTAAGACAGCACTGGTTTTTGCCATTTGCATTAAAGAGAAT
AAGGCTTCTTGCATACGTGCGCCACCGCTGGCAGAGAAACACACAAAAGGACAGTTTTCAGCAATCGCTT
TTTCTGCTGCTTGCACAAATTTTGCGCCCACAACTGAGCCCATTGAGCCACCCATAAAGCTAAAGTTAGA
GGCAGCGGCGACAATTGGCATACCGTATAAAGTGCCAAACATTGAAATTAATGCGTCTTTTTCACCCGTT
TCTTTTTGTGCTGCGGAAATCCGATCTTTATATTTTTTTAAGTCTTTAAATTTTAAGATATCTTTTGGTT
CAAGCTCCGCAGACAATTCTTGGCTACTGTCTTTATCTAAAAGTGCCAAAAGACGTTCTCTCGCATCAAT
ACGCATATGATGTCCACATTTTGGACAAACTTCTAAATGACGTCTTAACTCATCACGATACAACACTTGC
TCACAAGAAGTACATTTAGTCCAAACGCCCTCAGGAACGTTCGCTTTACGCGAGCTTGTGGAAGAAGTAT
CTTTATTAAAAATTCGATCAATCCAACTCATGTTAACCCTTTTTATTAACGAGAAAATTCGATGTATTAC
ACCATAATTTAAGGCAATATGCTAGCAATAAAGGTCTGATGTGACTAGCCTAATTCATTTTCTAAAAACA
AAGGCCCTAACGCATTTTGAGGTAACTGAAATTGCGTAGGATAACTCACATTGACCAAATAAAGCCCTTC
CGGTTTTGCGGTGGGTGCCGCTAATCTACGATCTTTTTGCGCCAGCAACCACCCTATCCATTCTACAGGT
TGATGACCCGCGCCGACTTCAATCAGACTGCCCACAATATTACGCACCATGTGATGAACAAATGCATTGG
CTTGGATATCCACAATAATATATTGCCCACGTCGCACCACTTTTAAATGATGAACATTGCGAAATGGTGT
ATGTGATTGACATTGTGCTGCACGAAAAGAAGAAAAGTCTTGTTCACCTAATAACGCTTGTCCCGCTTGA
TGCATCAAGTGGTGATCTAAGTCTAAATGACAATGTGTGACACCTTCAGGCAAAATTGCCGAGCGCAATT
TATTACAATACAAAATATAGCGATAACGGCGTGCAGTAGCACTAAAGCGGGCATGAAAATCATCAGTAAC
ACATTTTGCCCAGCTCACTGAAATATCATCAGGCAAATTCGCATTCACACCAAAACTCCATGCTTTTTCT
GCCCGAATGGCATCGGTTTCAAAATGCACAACTTGCCCTGTGGCATGCACCCCTGAATCCGTTCGCCCTG
CACAAAAAATCTGACAGGGTTGGTTAGCGACAAAAGAAATCGCTTTTTCTAATTGCTCTTGTACACTCGC
CACATTTTCCTGACGTTGCCAACCACAATAATTTTTTCCGTTATATTGAATGCCTAATGCAATTTTCATG
GTTTATATATCTTTTTAAATAGGATGCTGTAAAACACCCTATTATAGAGGAGATTTACGCTAGCGATAAG
CAGAAAAATCAGGCACAATTTGAGTCAGGTCGTTTAAAATCAACAAAAGTGCGGTCAATTTTCCTCACTT
TTTTCAAGGATACAAAATGAAAGTCGGTTTAGTATTAGAAGGTGGTGGCATGCGTGCCATGTTCACTGCT
GGTGTGTTAGATGTGTTTCTAACTGAAAATGTGCAGGTTGATGGGATTGTTGCCGTATCCGCGGGTGTCT
TATTTGGGGTAAATTATCCTGCAAAGCAATATGGACGGGCTCTGCGCTACAATAAAAAATATCTCAATGA
TAAACGCTACATGGGCTGGCATAGCTTGCTCACAACCGGCAATATTGTTAATAAAGATTTTGCTTTTTAT
GAATTACCTTTCACCTTAGATCCTTTTGATGCCAAAACATTTCGCCAATCGAAAATTGATTTTTATGCCA
CTTTGACCAATGTGCAAACAGGCGAAGCAGAATATGTCAAATTAGACGATGTGTTTAATGAAATGGAAGT
ACTGCGTGCTACATCAGCGATGCCTTTTGTTTCCAAAATGGTGGAGATCAATGGACAATACTATCTTGAT
GGTGGCATTGCCGATAGTATCCCACTCAAAAAATGTCAAGCATTAGGCTATGACAAAATTATTGTGGTGT
TAACTCGCCCATTAGAATACCGTAAAAAACCCACACCTTCTTGGATCTTTAACCTCTTTTATCGTGACTA
TCCTCACTTAGTGGAAAAACTGAAAACACGTTACCAAAATTACAATGATACCGTAGAGGAAATTATTCGG
CTTAATAACAACAAAGACATTTTTGTTATTCGTCCTTCTCATCACTTACCTATCAGCCGTATTGAAAAAG
ATGTTGAGAAAGTGCAAGCGATGTATGATCTGGGGATTACCGATGCTAAACGTGAAATGGCGGCACTTAA
GGCATTTTTAAGCCGTTAAGATGGAAAAAACATAAAAAAAGAAAAGCCCAATAAGCGAACTTATTGGGCT
TTTGCATCATGCGATTAATTAAACACGTTTGAAATCGAAGTATCCATTTTAAATAAATTAACTAATTTAT
CTTTAAAATCAATAAAATATAATGCAAATACCTATTTTATTTCCGATACTACAATGATTTTTCCGAAAAA
CTTAATGTGACACTGTAAAGCTTTATTAAGAGTAAGAACCGAAAACAAGACAATGTCAAAGATTAATATA
AAGGGCTAAACGCCCTTTTTTATTATCAAACTTTGCTAAACTCTCTCGGCAATTGTCGTCTCTCAACTTC
CGAAAGATACGCTTGCTTGCAATGGTTGTTTTGCCAGAAAAACAACTTATTAATTGCAGCGTGGAAGAAT
TTCCATTTCTTCTTCGGTTTTCCAGCAAGTACCGCCCCTCGATATGCTCGACTTGAGAGTGTTTCGTCTG
GACTTCCCCAAGTTAACGCGTTAAATAGCTGATCTAAGGCGATCGCAACGTTTAGCCAATATTTACTCTT
CTTCATAGTTAGCACTCCAGCCAGTTGAGAAATCATAATTAAGCGGTTCTGCTGATTTCATCATTTCCGC
GCGATGTTTTTCTGCATTGATGTGATCTGCGTTTTCATCAATGACCATTTGTAGAAAAATTTCATTGAGT
AAAGTGCGGTTCATTTTGATAAATGAATTGTCGTAGCACTTCCAGTCAATTTCACCAAGTGAATCAATCA
CTTTATCTAAGCCAAGATACTTAGTCTTCTCTTCCTCGCCAGTTTGAAACCACTTGCCGACTCGAGTGAT
ATATACACCGCCCAAGCCGTTTTCATAGCGTTTTTTCTTGATTTTTTCCCACATTTCAGTTTGTTGAATT
GCAAGAAGTTGCGCTTGTTTTTCTTCATCTAAAACCCACTTATCGCAGTTCCAAACGTGTAATTCAGACG
GTTGTCTATCAACTAAAATATACTGTCCTTGACAAAGAATAAGTTGTTTACTTTCAAGATCCACGCCATC
TCCGATTTCAAACTCAATAAAATCTTGTAAATTTTGTGGAGCCGGGAAAATCTGATACTGATTTAAGTCG
TCTTTTAAGAAATATACTTTCATGAGAATCCCTCTAAATTGCGGTTATCTGTTTTAAATACATACCAGAA
ATATCTCTGACAATAATCTGGTTTTCACTCACAAGTCTCATCTGACAGTTTCTCCAGCCCCCTGCATATA
AAGCAGCGTGTAAATATTTAGCCCCTGTAACGTTAGTAAGTAATTTATCTACGAAAATAGTAACGGTACT
AACATCGTGATCTTGTTGTAACGAATTAACGGATGATGCTTGCAAATAGAAAATAAGCGTTTTCCCGAGA
ATAGACTCGGATAGCTGAAGCACATTTGTTGAATGTTGCGTAACGTTTCCAGACCACACAATTCGACTTT
CAGGAAGAACACTTAATGCGCTTATTCCGCTTTCTATTTCTTGAATTTTTAGATTTGTTTGCGACTTATA
CTGATTAAAATACGCTTCTATCTGTTGAGTTTTGCCATTAATTGTTTGCACTTCCGTTGCTAGAACGCTT
GCATCAACCTGCTTCCATTCGCCCCACGTGCCAACATAATCCGTTCTGTTTCTTATATAAATACGCTTAC
TTAAGTTGGTGGTATATTCTTGCATCAACACATAAGCTGACGGTTTAACAACTAACGATCCAGCTTCGTT
AACCGGATAATTTTTCTCTATCGTCGCTCTAGACGTCAGTCTTTGTGAGTAAAACCCAGCAACTGTTACG
TTGTTCAAATCTTCTGTTGTGAGATCTTTCACGACAAAATCAGTAATCCCGTAACCAGCAAGTGTTGTTG
CCGGACTTTGCTTTCCATCTGCCAAGTCATACGCGTCTTTCACTGCTTTTGAGCTTGCGAATGTCGTTTC
ACTGTCACTATTTGTTGCAGACGACGGCACAGGCTTATTACGTAACACGTTGTAATCGACGGGTAACTTG
TACTCAGTCGCCATCGGCAACCATTGCGAACCGTTGTACTCTTCAAAAATCTTGCTTGTTGGATTCCAAC
GTTTCGCTTTCATCGGAATATTTGTATGTGTGCCACCCTCTAGAAATGATAAAGCCGCATTGACTGCGGC
TCTAATTTCATTTGGGAATTGCGTGTAATGACTATCGACTGTCGGCTTATTAAAATCTGCCATTGTTTAC
TCCTTTTTATACCCCTTTTACAACCCAACCCACTTTACCGTTTACGCGATTTCCATTTTTGTCGAACAAA
AACACATAGAATCCTTTTGGTCGTGGCTCATCTTTAAAATCAGATGTGGCAAAAAGCGGTTGTGTTGATT
GCGGTGTAAGAACTGGAACGGATGCATCAACAAACTCTGTTGAGAATGCCACCCACGTTCCATTTACATC
GCTTGCGTTAGCTTGCACCGTTCCACCATCAGTTTTCTGTTTCTGATCGAGTTTCAAATTCAATTGCTCA
ATAACAACAGGTTTCTGAGCGTTAGTTACTGTTATTCTGAACTTGATATATCTGAAATTCGTTTCATACA
CAGATGCTTGATTGTGTTCACGCCAGCTATCACTCTCATTCTGTTTCACTGCGATGTAGTAGCTAATATC
ATAATTTCCACTACTCACCACTTTTGGCGTTAGTGTGATTTTTGACGATGCTAATACTGTGCCGTAATCC
ATCTCTTCTTCGTAATAACCGCTTGTCGCGGTCGGTTGAAGATAAAGCGGAAATCCAGCATTAACTTGCG
ATTGCGGTGTCGTAAAATTATTAGATTGATAGTGTTGCGACCATGTCTCAGTCTTGATCGGAAGATACAA
TTTACCGTCGATCTTATCCGAACCGTTTTTTACTCCGTCATACTCTGTGTTGTAGTCGTATTTCAGAATA
TAATCTGGTGGCTGTGCAACGTTTGAAAGCGTGAACTGCGGTTCACCTCGATTGCCGGCACTATCTACAC
CGACAATCCAGTATTTGTACAATCCACCAACAGTTTCGAACTGAGGAAACGCTAATCCGTCAATGTTAGT
GATGAACTCCGCATTGTCGAACGTGTCGCCTTTTTTCAACTCGTAATAGATGATTGGCAGTGTCGCTTTC
GCACTTTGCCAGCGCAACATGACATAGTTATCAATGACTTGTTGAGAAATGCTAACTTGTGTCGGTTGAT
GAATGATCAACTGTGCTTGTGCTGATGCACTACGATTTCCACCGAGATCGATTGCTGTCACCATGAACGT
CTTGTTGCCGCTAAAATCCGCTTTGAACTTAAATGACGTACTTTTTACCAATGCTAGCACTTCATCATCT
TTTTTCACTTCGTAAAGTTCTGTCGAAAATGAATTGTTTTGTGTTTCATTCCATGTCAGCAATACTTCAT
CACCAACAATTTCTGCGGCTAAGTTTTCAACTTGGCCACTTGTAACTGTGAATGAGATTGGTGTAGGTTC
GTCAGATCGAACTTCGGAAGAATCAACCGCACTTAGCCAGTATTTATGACTGCCGGCTTGAATAAAGCCA
AGATTGAACTCATTCGCTTTAATCTTTGCAACAAGCCGTGAATTTTCGTAAGTATCGCCCTTTCTGATTT
CGTAATACTCAAGATCGATATCAGGCGAAATATCCCATGTTAGAAATGCACCTTCTTGCGCGATTGCCTT
ATGTCGTAAATTCGTCACATTATGCGGTGGTCGTAACTTACCGATAGGCTCATAGGTCTCTATGTCGTTA
TTATTTGACCACAGTCCCAATACGTTACTTGTGCGGATTCTGATTTGATACTGCACACCGTCTTTTACAT
TCGGAATATCAACAGACGTTAGCGTAGTCGGTTCTAACTGTTGCCAGTTTTCGTTACCCGCACGATATTC
AATTTGATAACGTGAAGTCAGCGAGGTTGCCGGTTGATAACTCACGACGATTTTTGTTTGAATACTGCCA
CCACGGCCACGGTAAATTTCATCCGTGATGACAACGTTTTTCACGCCAGTTTCTAGCGTATTATTCGTTG
TGTCGTACTCAGCAAGATTTTCGCCATTTTCGATGTACGCAAATTTTGACGGATTGTAATTCACCGCACT
AATGGTATAGGTGCCGTTTTCACCTTCCACCACCGCGACAACGCGATACAATTCAGGCTCAATGTCACTA
TTTGCGATGATCCACGTACTATCTTCTGTCACAGAAGTGAATGTAGGATTGACGTTAATTTCCGTTAAAC
TTCCGCGTTGTGTAATGTTACGTTGTTCGAGTTTTCCCTCTCCATTCACAATACTGATTGTTGAGGCTTT
GGTAATTTCAACCGCGGCATCAAGAATGATTTGATTAACTGTTGAACCAGTTTTAACGCGTCCGCCACGT
CGCTCACCGGAGCGGTGAACATCTGAAACTTGAATGACTTCACCCGGAATTGGAATTGCACCATCTTGAC
CGCACGAGAACGTTACTACTTCGCTTTCGTGTTGCTCTGTGTAGAGTAGCCATTTGCCAAGTCGTCTCGC
TTGTCCTCTCGACGTACAGCCAAACGCTACAACTTCCGTTTGTGAGATGTACCCCATCTTCACGATAGAT
TCGGCATCTTCGATATATTCAACAGATTGTTTAAAGTATTTTTTTGGATCGTTCCACGTCACTAACGCAA
CGTTATGTCGTGTCTTAACATTTGAGCCTGAACGGCTGAATTGACCGTCAATAACGTTTGTATTATTGAA
CTGATACATCGGCTCTTTCGGTGAGTCTTGGACAAGCATTTGCGTACCGCTTGCCCAGTAGCTCATCGCA
CGAAAGACGGATGTTAAGTCGCGCAATAGCTTGCCGGCTTCTTGTCGTGTCTGAATATAAGCGTTACACG
TAAATCTTGGCTCATACCCCCCGAAACCGTCCGGCACCAATTGATCACAATACTTGGCAATTTGGTACAT
AGACCATTTATCGAGCATATCTTCTTTTATATGCTCACCAGCTCCGTATTCTTCGTTAATGAGTAAATCA
AAATAGATCCAAACGGGATTGTTTGAGTATTTAACAACAAAGGTGCCATCCCAGTCGCCAGTATATAATC
GAGTAATTGGATCGTAATTTGACGGCACTTTTAACTTAATTCCACGACAGTGATAACCGCGAGCGGGTAT
TGAGCTGAACTGTTCAGCGTCAATCTGTACGCCAACATAAGCCACTCCCGGATAAATTAACTTTTCTTCA
AAAACAGTCGTTAATTTAGAAAAAATCGTTCTATTTTGTAGTGTCTGACTGTTTGAATCTTCAGTTAAAC
GTGTAACGCGAATGTTCCAAGGTGCTTCGCCTGTTAAACGGAAGCTATGTTCACGGTTATATGAGGTTGT
TGTCTTACCGCTAATAACAATCTTTCCGGCATCAATCCATTGGCTACCATTTGCTTGATATTCAACTCTT
AATTCAACTGTTGTACCGTTAATATCACCGTTACTTTTGTTTTGATAACTCAATCCTGGAACATTAATTG
TGACTCTAACAATATCCGCTTCTGGTGCAATAATAGAACGTGTTATCGGATTATTTTTCTTAATTTCTGT
ATTAACATCTGTTGTGACTTCGTTAGTTTCACAAATCTCAGACGGTGCTTGTCTTACGCTACCTGGTCGC
CACTCAATAGCAACATTGTTGAAATTGAATTTCCCATTTTCGTCTTGCAGTGGTACATCACCGAAATAGA
CTGACTGCAATCCGTTTACAGGACCGTCAATTTCACCGCACGAGATGACATCAATAAACTTCGCATAAGA
GCGAGAACGAAGTGAATCGGGTGCTTCTACTGGCGTTCTGCCACCACCACCACCTTTGCCACCTTTTTGA
CCGACTATTTGCATTTATTACCCCGCAAGTTTAAGGCTATTGCCTTTTCCTAAGTTGCTACTATTACTCT
GTGAACCCGTTCTAACTGGGATTTCTTTATCAGTCAGTCCGGCTGATACTACTGCAGAACCAACAATCAA
TTCACCGTAAAGCAAGGGGATTGGTTGTCCTTGTTGTGTGGTATTCACAGCGCCATTGAACAGGTATGAT
GGCTGATTTTCTGGGCGTTCCTGTGGCCCGTCTATTTTTGGAATTGGCGTAAGTAACTGCGAAATTCCGC
CAAGTGCGAGAGATGCACCAATCATAAACGGCACAGTCGCAACATTCGCAAGTATACCTGTTCCGCCAAA
TGTCGATAGACCAAGAAAAGCAGGGTTCCAGATTGACAAACCAATCAGTGCGGCACCTGCGATCAGACCG
AATAATCCACCTCGTTTTGAGCCACGAATAACAGGGATAAGATGAAACTCTGTCTTTGCACCGTACTGCA
TTTGAAATTCTTCTGGCGTTCCGTCTATATCTTCTCTCTGCACTAAAAAGCGGTACACAATGCCATGCTT
TTCTGAATTTAAGAGAAACTCTTTAAAGCCTTTTTTTAATACACACAATGCGCGAATTGCTTCTGCCGGT
GTTTTTACTGCCAGCTTGTGAACTTTGCCAAAGCGTTTGCCCAGCTCGCCTTTAAGCCGTATTTTTCTTA
TGTCGCATGATGTGTGTCGTTCTGTCACGATAGAATTGTCCATATACATCCTTACTTGATAGTCGCCCGT
AGAGGTGGTGACCGATTAAACCATCACCGAGATAAACACCCGCATGATTTGGTACATTCGCATTGATTTG
CATCACAATCATGTCACCGACTTGTAAATCATCGACTTGATAGAACCCAGCGTGTTCGAAGTTATCAACA
TAGAGATTTGCGCCCTCATTCCACCAGCCGTCTGTGCGGTTGTAGTTAGGTAGTTCAATGCCTAGTTCTT
GTTGATACCAGTCACGCACAAAGCCGTAACAGTCGGTCATGCCATGAATGAATTTCCGTCCGTACAAATC
AGGAATTACAGTCACTGCTGGCATAAAGTGCATTGATACTTCGTCACCCTCTAAACCGATAATGCACCAC
TCCAAACCGCTGACCTTGTGCGCATCTTGGTCTGCGATACTCGGCAAACAACTTTCGTTAGGATGTGAAT
GAACCACCGTTCGAATTTCACCGATTTTTTCCGCGCGAGCGTAATCTTCAACGCTAATTAAAAACTCATC
TTCGGTGTCTTGTGCGAGATTAGTACAAGCGACGTACTGCAATTTCCCTTTTTTAAGCACAAAAAAACCG
CAACTCTCGTGCGGGTAACTTTGCTTTGCGTGCGCTATTGCGTTGTCAATGTGTTTCATATTAAATCCTC
ATATATGCGGCACTCGGAAATCCACCGAATGGTAATTCTGCGTTCTCGCCAAAATGTGCCTTGCAGGCTG
CAAGCGTTTTTGAACAAGTCGGCTTATCACCTGTATATCCACAAAACTGCCCCTTGTATTTGTGTGTGCA
GTAATGCGCCACAATCTGTCTGCGCGGTAACTTAACACCCTCTAAGTCGGTAGCAGGCAACAACTCAAAG
CTGACTGTTAAATGATTCTCCGCTGTCTTTTGCGAAATATAGAAAATATCATCAGGTAAGTGTGCGTGCG
GATCTGCTGTGAGATTGCCATTTTCAAAATTCACCGCATCAAGATAGATAATCTTCGTTCGTTTACGTGT
GAGTTTTGCTCCTTCGATTCCTTTAAGTTTTGCTAAAACAAGCGTAATCGCACCGCCAAGATTGGAAAAT
GTGATACTAGGTCTAACTGGATTTAATCCATCGACAGCAAACCCATCCACTTTTACTGGATAAGGCGTAT
ATTCTTGCCCTTGCCACACAATCGCTTGACCGAGTGGACTCTGTCCGTCGTGAAAACGATAGACAATATC
GCCAAACTTAGTGAGATCTAACTCAAACAATTCGATCCAGCCATGTGTCGCATATTGTTGAAGTTGTCCG
TAAATGCTCATATTTGCTCCAATAAAAAGTCAATCCTTTTACTGCACCGTCAATATTGGTAACTCAATTT
GCATTTTGTTTTCAATAATGCGGATTGTCGCTTCTAATACTGGCTTTTTACCCTTCCATTCATTCAACCC
TTTGCCACATAAACTGGCGAACTGTTTTTCCGCTTTATGTTCGCCAATAGCTTGGTAATACTGTTCCAGC
AAGGTTTCGCCACCTTTAGCAATTTGTTCCGCCATATAGTTAAAGGCTTTGATATATGAGATTTTAATTG
CCATAGCCTTCTTGGTTTTATAACCCATTACTAACAACATAAATCCGTCTTTGGTCATCTCAAACATTGG
CTGTTTCTCGCCTTTCTTATCAATATATTCAACGAGACCAAAATTGGTCCGGTTAAATTCATCGTCACCA
TTTTCTAAAATTTCACGAATATCTCTTAAAACGTGTTTATGTCGTTTACCAAAAACTTTAGCTACTGTTT
CTGATGTTGTAACTGTTTTACGATCTTTAATTTGTACAAATTGTTTAAAGTTTTCTGGATTTGCTAATTG
CATCTTTATTTCCTTTTACAAATTTTAGGTAATAAAAAACCCCGACCATTTCTGATCGGGGTTTGTTGCC
CACAACGTTCCTACCTTTCGGCTTGGTATCTACCAATTTAAAGATGTTTAAGGAATTTTAGGCATAAAAA
AAGCCAAAAAGTAAAATACATTACAATTTGGCTATTGTGGGAAATCTTACTGCAAAAATACTAGGAAATC
AAATTTCTCTTATCAATAATCTTTTCAGCTAAATTTAACCAGTGGATACATTGGGCTTGGCAATCATAGG
CTAATCCTTTGATTTTAGGTCTTTCATCTTCTGCACCCAATAATCTCAACAAAGAATTTAACAAGATATT
CACTTCATATCCTAATTGTCGCCCACGTTGTCCTTGTCTATATAGAGCATAAAGCAAATTGTAAGGCACG
ACAATTTCATCTTCTTTCACTTTTGGCGATGTGTCTGTAATGAGCTCACCTTCTAAAACGATCTTGTGAA
TATACTCAACCGCCATTGGAATTTGTTCTGGTGTCAGTTCATCAATATGTTGCACATTAAAGCGTTGGTG
AATAAATGAGTAGGCATCTGAATAGATTAAACCTTTCTGACTGACTAATTTACTCACTGCTTGTCTTAGT
CCTGTTCTTTCGTCTGTGGTTGTTTTTCTTTCTGCTTTGCCGTGATACCAATAGTTATAAAGTGCCTCGA
AACACTCTTCTTGATATTGGATTACTTTTTCTTTTAAATCTGACCGCACTTTTTCAGGATTAATGCTGAA
TAACCAGCCATTGAGTTTTTTAAGTGGCATACAGAGCATTTCACGTAATTTACCGTCTTCGGCAACTATA
GACATAAGTCTACAGTTGAATTTTTCTTGCTGTGATAGTTTTCTAGATTGTCTAGTCCAATCAATTCCTA
ATGCTTTAACAATAGGTTTAACTGCCGTATAGATTACATCATCGACTTTTAAAGTAATTAATTGAGAGCC
ATAGAAAGAGATGGTTTGAGTTGAAATTTGATTTGTCATTTCGTTATTCCTTTTGATGGAAATTCAGTTG
GGTTCATATGAACTCAACTGGTGGTCGAGAGCTCAAAACTCGTAACGAATCGAGCGGACGTATTCCCTTG
CGGTATTGTATTAGTCGCACTCTCGACCATTGATTAAATTGTAGGCATAAAAAAATCACGCTGACGGGGT
GAATTACCGTTCGTTATTAGGCTTTTGAGACCTTAGGCAAATAATAAATAAAAAAGCCTGTGTTGTAAAC
AGGCTATATTGATTTTATTTTAAATTCTTAATTTCATTGAAGAGAGTATCAACACTTTCATCTGAATAAA
GTTGAACTGCATTTTTAAGTGTAATAATAGATTTTATTGGTAAATTTGGTGGTGGATTATATATTGGAGC
AATATAGATAATGTCATCTATATTTAATAAATGTAGAAGATTATTATGGTGATATTTTAAGAACTTGGGC
ATAAATACTCCATTAAGATTTGATTTGTCATTTTGATACCTATGTAATTTTCGATATTAGAATACCCTAT
ATTAGGGTGCCAAGAGGTTCGAAAGCCTCAACAAGTAGGCTGGAGTTATTTCCCTTTCGGGTCTTGTATT
CCTCACCCTCTCGGCATAGATAAATTTGGGGTATGCGTAATCAAAATTCTTTAGAGAAAAAAGCAGTTGA
TAATAAATTTTACGCATAAAAAAACCGCTATGCTATCGGGTGCGGATTACCGCTTGTTGTTAAGGTTTCG
ACACCTATGGGGGAATATTACTACTCAAATTATACAATGTCAATTGCTAAATTATGCTTGAATTAATTTT
AATTTAGCATTATGCTAATAAAAGTGATTAATTTAGTAAAAGAAACATCTATGACAAAACAGACTTTAAC
ACCTGAACAACGTAAAGAACGTGCGAAAAAAGCCGCTCAACTCCGCTGGGAAAAGAAAAAACAACTTAGT
GAAATCCCACTCGCTATTCACGAGGGAATTTTAAAAATTGGTGAAACTTCGCTTGATGTTGCTGTACTTG
AAAATGATGTTCGAATTATATCAAGTGCATCAGTTTTCCAAGCTCTAAATCGTCCAAATCGTGGAGCAAG
AGGTGCTTCAATTGTTGAAAATGAAGAGGTGATCAACTTGCCTGCATTTATGGACGCAAAGAACCTAAAA
CCATTTATAAATCAAGATGTTATTGATGTGATCAAGCGCATCAAATTTAAAACTAAAGATGGTCAAATTA
AAGAGGGTTACGATGCAACAATCCTCCCTATTGTATGTGATGTTTATTTAAGAGCAAGGGAAGAAAAAGT
ACTAATAAAAGCACAATTTGACACTGCTCAGAAGGCAGAAATTTTAGTACGTTCACTGGCTAAAGTCGGT
ATTGTTGCACTTGTAGATGAAGTAACTGGTTACCAAGATAGCCGAGCAAAAGATGCGTTGGCTAAAATCT
TTGAAGCTTTTGTGGCTAAAGAGCTTCAACCGTGGATTAAAACCTTTCCAGTAGACTACTACAAAGAATT
ATGCCGTTTATATGGTGTAAAATACCCGCCACTTAAAAACAATCAATTTCCACAATTCTTTGGGCATATC
ACTAATAATGCGGTTTATTCAAGACTTGCTCCTGAATTGTTACCCGAACTCAAAAGAATGGCATCTAAAG
AGTCCAAAAAAGCTAGACTTCATCAATTTTTAACTGAAGATATTGGTCACCCTAAATTAAGGGAACATCT
GTCATCTATTATTACGATACTTAAGTTATCCAAAGATAGAGATGCTTTCTATGAAAACTTAGACCGCATT
CATCCAAAAATCAATGAGACATTGAGCTTTGATTTTGAGTAGTGAGGTATAAAACCCCAAACATTCGCAG
TGTTTGGGGTTTATTTTTTTTGATGTAATAAAAAAGCCCCTCTAGGTCAAGGGGCTTTACAAACTTACCA
ATTACATACTTTCCTTAAAGGCTCAATAGATTCCTTCAAGCCTGAAATATTAAATGGCAAGGTGATTGGT
GATTTACTATAAGGTGATACTTTCACCAACATTCTGTCTTTATCAAACATGGATTTAATCACTGAAAGAG
GTTTTTTCACAAAAGTAGCTTCATAATCTGTTGAAGTATTCCAAGTTGCTTTAATCGATTTATCTTTATC
CAAGCGATACTCAACTCTTACATAATCATTGTCTAAATAAATTCCAGGATAATGAATAAACATCTCTGTT
TTGTTATCTTTACAACGAATCATCATACTAGCTCTCACACTTCTACCATACACATTAAAAGCTTCTAAAG
ATTTAGTAGTCATATAGACCGAAATGGAATCATTCATTTCAGATCTTTCAAATGAAATATTCCAAATATC
ATGACTAAGATTAATATCCGCTATACAAATAACAGGAAATAAAGATGATATTAATATTAATTTTTTCATA
CTATTTCTCCAGCTTTTTTAGTATTGTTTGCTTCAATGCCGTCATTTCTTCTGGAGAGAAATTTTCGGTT
TCTTCACAGACTTTTAAAGAAATTTCTGATGAATCAATAATATTCTTGAGATTCTTATTAGTTAAATCCA
CATAAAAAGACTCTTCATATTTTTTGGGTGTATTCATAATTCTATTTAAGTCTTCATCATCTTTCGATAA
GACATCTTCTGCATACACTCGGCTACCATTACTTCTTAGTCTAATTGATTCGGGAATTAAAGTTTTTTCA
TCTAAAAGTATAGAGAAAGACTCATAACAATTTATATATTTTCTTTCCTGATTTTCTTTTGAGAATGCTA
ACACATTAGTTTTAGGCGTAAGAAGCAAAACTTTAATCCAGTTAGTAGACTCAGGATCTCCAATGCTTAC
TGTATATTCTCCCTTAACATCATCGTTTTCAAATTTAATATTAGGATTAGCTAAAGCTAATACAGGTATC
ATAAAAAAAGAAAAGAATAGTTTTCTCATTATTATTCTCCAGTTTGTAAAAATATGTAAATTATACAAAA
CTGGAAAATGTTTTTCTGTGATTTGTATCTAAAAATTAAATAAAAAACTAATCCCAAAGCTCTCCGCACC
AATAGTAAAAAACCAAGTGCAGCAATGATTGCTGCTGTTGCTAGCATTTTCCCGACTGTATTTGCACTTT
CTGTACTCATTATTCTTACCACCAGCGAATTGCATTGATAAATGGTGTTGAAAATGCGAGAGCTATACCT
AATGCGATAACAGCGATCGCAAAAGCAATGGCAACTCTCATTACTGGACTTCTATTCGCTTCCATTTCTA
ACCCCTCTTTTAAGTGGATTTTTAATTTAGTTTTGCTATAATTTCTCAAAATTTATTCCTTTTAAATCGT
GCTTAACTGGAATGAAAAAACCCCAAACACTGCGAATGTTTGGGGTTTGTTTTTTTTTTGCGTAATAAAA
AGTTATTAATATTAAAAAGTTATTTTTTATTTTTTTCTAAAATTCTCCGAACATCAGGATCGGTAATAAA
TTTATTATACCCAGATAAGATCATATCATTAGCAACGTTTGCATAATCTATAGGTAGTCCAAATTTACCG
GTTTTTTTAGGGTCAGCAACATAATCTTTATTTAGCAGTGTAGAAGATGTTTTTGTGTTTACTAATGTGT
AATTAATAATATAAGTCCAATCCACACTATAACCTAAATCATCCATTTTAAATTCTTTAACCACTCCATC
TAACCTAATATTGGAAGACCCTAATTTTACACCTGTTTTCTCTAACTCTAACGCAGTTCCTCTTTGAACT
AAATCAGCAACATTAGATGAAACATAGATTTGTCCTGCTGCTGTACTCTGCATCTGGTTACTTTTTACTT
TACCTTGTAAATACGGTTGATATGTAAATTCACCGATATTAGCAGAACCTTCGAATCTCGTATAATTTTG
TGGAACATACGAAGATACAGGTAAAGTTACCGAACAAGCACTTAGAACGCTTGCTAATCCTAAAATCAAG
AGCATTTTTTTCATTTTCTTAATCTCCCATATAAAAAAAGAGGCTATATTCTACTCATTTTAGAAACTAT
TTCTGTGATCTATGTCTAGGAATTTAATTTATCAACGGATTTAAGCATTTCCATTCAATCTCCTATTTCT
CAAAAATGTCGTATGATGCTTTTTAATTTGTTCATCTGCAATTTTCTTCATTAATGCTATAGTCACCTCT
AGTTGTCCATTGTTTTCTTTTGACTCAACATTGGCTTGTACAGGCTCACCGTTGTTAATGATTTTTATTG
AGATATTCCTATTAGAATTAGAGGTTGGAGAGGCTAAACGCGGAACATCTACACCGCCACCATTCGCAAA
ACCTCGTTTCCCGTAATTCAGATAATTGAGATAATCCAAGCCAATTCTACTTGTCGCTTCTTTCGTGATG
ACATACTCACCGCGATGAACAATACCAGCTGGTGTGTATTTACCACCAAATCCAGTAAATCCCCCTCTAG
AGAAACCAACAAGACCGCCATTGTAATGCTCACCCACAATGCCACCTTCAGCTTTACTTTCAAAACCAAG
AAAGCTACCTATAGATGTGCCACCAAAAGCGGATTTTAGCGCATTGAAAATCATCATTTTAATGATCATT
CTAGCTAGATCCGCAATGATAGATCTGGCTAAATCAGCAAAATTAGCCTTACCTGTCATCACAAAATCCG
TTAAAGCATCTGTCATTCCATTTAATGCTCTACCTGTAATTTGCCCAACATTCCCCATCACATCATTAGC
TTGGTCGCCAAATTCTTTAATGCCAACTTTTAAACCATTAAAAGGGTCTGATTGATCCGCATTTTTCAGC
CACTCTTGCCATTCAGTATTTTTTAGATCTGTCGCCTGTTGCTTACGTGCAATATCTGCTTGTGGTTTAG
TTAAACCACCTTTCACTTCTAGTAGTTCAATCTCTTTCAGGTTATTGATATACGTTTGCTGAGCAGCTAA
TAAAGGATTGTATTTAGCACTTAACGCTAATTTGGCATCTCCGGCTTGTTCTGCTGTAATCCGATTAGTT
TTTTGTAGCTGATCGATTAGCTTGAGATGTTCAGTCAATTCGCGCTCATATCTCAATGATGGCACATAAT
TTTCCGCGACTTCCATTCTCTCTTTGGCGTATTTTTCAGTGATTAAAGTTTTAGCACGTTCCATCTCCTC
ATGACCAATTTTTGCTTTTTTCGCCTTCTCTAACATATCTCTCAACGCTTGCTCCTCATTAAGAGATATT
TGAGTTAAGCTATCAGCGCTCGCTTTTTGAAGTTCATTATAAAAACTTTTCCATTCACTTAGACTATCTT
GACCTGAAGCACTAAATTTATCAGTTTGTGATACGAACCAAAATGCAGCTTCCGCCTCTTTCTTCATTCC
GATCAATTCTTCTAAAGAGAATTTAGCGTCCTTAATGTGAGAAAGCTCTGATTGTGCAGCAATATAGTTA
CCAACGGCGATTTCTCTAAGAACCTTAGCATAGTCAGCGCCTTTTTCCCCTAAAACATCATAAAGTTGAG
AAAGTACATAAGATGCCTTTTCATTTCCTTGCTGTTTTAAAGTTAAAATTTCAAACTTCTGTCTTGCTTC
TTCAGTTTTCTCTTTGAGTTTTGCCAACTCGGACTCTATGCGACTATATCCATTTTTCGCTTTCTCTGTG
GCCTTCGTGGAATCTGTGAAAGATTTTTCAAGAGATTTAATAAAAATCTCAGCATCTTGTGAGCTTACCC
CTACTAGCAAAAGTTTTTTTCTAAAATCGTCAATGTTTTTACCGCTACGCGCAAACATTGGTGCTAGAAC
CCCAAGCTGTTTTTCTAGTGTCTGAAAATTAATTCCTTCACCTTCTCTTAATTGAGCAAGCTTATCTCGC
AACGCATCTAGGTCGGATTTTAATTCATCAGGAACCGCTACTCCTAAAAATTGATTCATCACTCGTTGAG
TATTTTTAATCTCCGCCTCTACATTTTTGACTTGCTCTCTAGAGTTATTTAACTCTTTAACTTGTTCACG
AATAGAACCAAGTAACGAGGCTTCACTTAAATCTTCGTACGATTGCTTTAATCTATCATTTGCCCCAGCT
AAATCTAATGCCTTTTCTCTAGCTTCTTCCGCTTTCTGGTGGAAATAAAACAATGCACTAGCTGCTATGG
TAATCACTCCAGCAGGGCCACCCAACAAGCCCATTACACCATTCAACGCTCGACCAGCGATAGATGCTTT
AGCTTGAGCAGTCGCTAAATTATTTGTTGCTACCGCCTCCGCATTGGTTAGACTGGTAATAAGTGTCGCT
TGTTGAGCCATTCTCATTCGAAGAACTGAACGAGTTTGCTCCGTTTGCGCCAACTTTAATTCAGATGCTA
ACACCGCCATATTAGCACGAGCGGTATTAAGCTCTGCCGCAGCTTTTACTTGCTCTGTTTTGGCGACTTG
TAAATTAGCAAGGCTTTGCTTGTACCTATTTACCGCGGCCATGGCCATTGATTGCCCATATTTAGCCAAA
TGACCCAACATAACACCACCAATGATAGCACCAAGTGTATTGAAGTTTTCAGCCAAAAAACTCACACCTT
GAGCTAATAAGTTGGTTGCGTTGGTAGATTGATTCAAATCCCCAACAAACTTTAAGGCCGCATTTTGCAT
CTGCTGCATTGCTTGCCCGAATGTAAGAGGCATTTCTTCAAATTGCTTGTTGATTTTCTCAGTTGAGCCA
CTGATTGCTTTAAAAAGTAATTCCGAGGTAATTAAGCCTTCAGACGCCAGTTTTTTCACTTCAGCTCGAC
TTTTCCCCATATATTCCGCTACTACATCAAGAATAATCGGCGCGGTTTCCGCAATTGTTCTAAATTCATC
ACCTTGTAAACGCCCTGAGCCAAGCGCTTGTGATAATTGCATTAAAGCACTAGCTTGCTCTTGAGCACCA
ACCCCACCCACTGCCATTGCTTTGTTAATGGTTTCGGTAAACTGCAATGCTTGCTGTTGCGATACGCCGT
AATCCTTCAAGGCTCGTGATGTTCGAACATAGAGCTGTGTTGTTGATTCAAGACTGGAACGCGTACGTTG
AGAAATATTAAATAACTCGTTTTGCGCCTTATTTAACTCTGCCAATGAACCTGTCACAAATTTCACTTGA
GCGCGCAGGGATTGCATTGTGTCAGCCATTTGTAAGAATCCTGAGAGGCCTTGAATGCCAATCCCTAACG
CCATTAATCGTTTCAATGTGTTCACAGCAAGGCTTAGGGAATTAACGGCTTTTTCCGTTTTTTGTGATAC
TTGCTCAACACTACGTAAGTCGCGATTTGCGCGAGATATACCATTAGTTCTAATCTCAATGGCAAGAGTG
GCTATATCTGTCATAAATTATCCTTGTTTCATTAGGCTACCACCTCTTTAAATTCACAAGAGATTGTCCA
GTGGCTCTCTTTTTGCTCAATGTCCCATTTTGAACATTTGAATTTACCTTGCGTGGAGTGGTAAGGGGAC
CACAAAAAAGCCTTATACCCTTCGTGACGGTCTAAAAAGGCTTCAATTTGTTGCATTTGATTTATATCTC
CACTAAATGTAAGAGAGTAGCTTCGTAGATTGTGGTTTAACCCTTGTTTTAGACGTTGTTCGTAGCCATC
GCCGAAAGTAATGGTTTTGACTTTTGGCTCTTTGCTTAATTTCATTCCCCAGTTTGGAGCAAAGGTAAAG
GTTTCCATTCGCCACCTATTCATTTTGAATATTAAGAAAAACCAAATCGATCCGTTTCAATACATCAATC
TCCCACATCGAAAGGCGAGTTTGATATAACTGCGACCACGCTACAATTTCGCTGTATGTAATTGGATTTA
ATACCATTCCAGCCTGACGAGAAAGAGATAGCTGCTGAAAGATCACAAGCAAATGCTGTACTGCCAAATT
AGGCTCCGGATTATCCAGCTCTTCAGGTGTAGTGCCTGTTTGCTCAGCAATTGCTTGTAAATGCTCTCTC
AGTGTGCTGTCCGATTCTTTTGGTTTCTTATCTAGTTTAAATTCCTGCCCCGCATAACGAAGCAGGTCAT
CGATTAGCTCACCAAGAACTTTCCCAAATCGTTAGATTGCTCAAGCACTTGCTCAATAATCCAATCACAT
TGTTCTAGCACCATTCGGGCATTTTCAGGCGTAAACGGTAAATCTTTTTTATCGCCCCATTCGATATTTT
CCCAGTCAACAATACGACTTATTGCAAGTTCAACTGATTCTTCACGAATTTCGTCCAACTCTTTGATTTT
CGGTTTACGACTACGAGCGTTTTCAAACTCTTGCTTTTGAGCCAGTCGCATCTGTTTAGCGACAAATTTT
TGCGCTTGATCGCTTTTCGCACTTACCACGCTAACATAAGCTCCCAATCCTTCGCCTGTGACAGGGTGTA
GTAATTCAAAACGGTGTGATTCTGACAAGTTACCTTGTGAAAGATTTTGTAAGTTCATTTAGATTTCCTT
ATTGTTGAAAATAAAAAACCACTCAATCACGAGGATTAAGCGATTTGTTTGCTGTATTTTGGGTAATAAA
AAATCAACTATTGCTGGTCGAGGTTTGATTTATTTGGCTTAGATTAAGCCAATGTATCTTGTACAATCAT
TGTGGTTGCTATTTTTAATATGTCATCAATTTGGCTTTCCCCATCGTACACCTCTGGGAAAGCATCAAAA
TTCAATGTTTGGATGATATTTTTTGCCCCATCATCCGTATCAATAGATGTGAGTTTGATACCCGGTAAAA
TGATTGATACATAATCGCTGTTAGCGGCATCTTCTGCGTCCATCCGCAATTCAAGGGAAAGTGTTTCTCC
ACGACGAATAGCATCAAACATTTTCTTATCTTGCATATAGATAGAAAATGAGCCACTCACCGCAACGGTG
CCGATAAATACATCAGGGGCGTATCTTGCACCCAGTACGGGTTCACTAGACGCATTTAAGTCAATATCCA
GCTTAAAGCCGGTTACAAGCCCTAAAGCTTGTTTATTAAACAATAACTTACCCGTTACACCAGCGAGCTT
GCCTGATTGGTTGATGTTGGTTGGAGAAGTAAAATAAGCCGCGGTTCCTTCTTCACTTCGTTGGCCTAAA
AATCCGACACTAATTGAAGCAATACCATTAGGTTGTACATCAATACTAATCTTAGATACTCTGCAACCTA
AATATGTACGACTGACATTAATATCCGAGAATAAATCTTCAATAGTGAATGAGTCTGTGGTGTGATTGTT
TTGTGGTACAACTAAGATTTTCCCTTGTTTTTCACCACTACCATTCGTTGTTTTCTTGATAATAGGAGCT
TTCGCTTGAGTGGTGAAATTTCCGCGTAATACTGCGGCTAAAAAGGCTGACCATTGACCAGCGGAAAGTT
CCCCTTTCAATTCTCCTTCTACCTTCTCAAAACCTGTAATTGATGCTGCACGTTGCATATCATCACGTAT
TTCTTGAGATTGAAAAGACTCAAAACTGGTATCTAATGAGCTTTCTATGCGAGGAAGGATTTTTGCTCCT
GTGCGTGTAGCTTTAGTACCAAATTGGGTTTCTTTGGCGAAAACGATCGTGCGTTTCGTGCCTTGTGCGT
TTGTTGCCATGTTATTCCTCCCTTAGAGTTCATAGGCAGTAAAATTAATTGTTACTGGTAGCGCAAGAAT
ATTATCCTTGAGATAAGTGCCACCTATTTGTGGTGGGGAGTGGATCACCACCTGAACACCTTTTCTAGTA
AATGATTTACCATAAAAATGATGCCTGATTTCTACAGCTTTCTCTTCGATCTCAGCTGTTCCTTTCCCTG
ATGGGTAATATAAAGTCACTTGTAAAAAACCGACTTCTTGTGCTTTTGGCTTATCACAAATTGCTCCTGT
TAGCGTACTAGAGATATTTAGAAACACACTTTGATAAGGTAGGTTTAATACATTTTCTACACCTTCCCAT
GCAGTTTCTATATCACTTATTTTTGCTAAATGCCCTTGGAGTATCGCCCTGATTTTTGCTTTCATTAATA
GAATTTCCCTAGGTTGCTTTTTAGCCAAGCTTGCATCTCTTGAACAGTGATTCTCACCATGCCATGTGGT
GCCTGAATGGAAAAGCCGTTTTTTGTCTTACGTCCACCAGACTTTGGGTATAAACCATACTCAAGCGCTG
GAGCATAAGGCTTATCGGTCGCAATAATAATGCCATCTCCAAACTTAACAGAACTAAGTGCGGATAGATC
GCCATTATAGGTTTGTGGCATACCATTGATACTCACAGTCCAGCTCGCCCTTAATTGTCCAGTATCTACT
GGCGTTTTCTGTCTTACTCTTTCATATGTTTCAATCCCAACTTTTCTCAGAACAAGATCAGCTTTATTGC
TAAACTTTTCTCTGAATTTTGCTATATCAATGACAAAACTTCCCATATTAATCACCCAATCGTCTTGCTT
GGCATTGATAAATGATGACGGTGCTAGATGGCTTAACTGGCTGAAAATTAACAATAAGCCATGTTTCACC
GTTCACTACAACGTGTGAGTTTAATTCCGGATTGGCTTCTGCTGTGAGTAGAAGTACCACATCACCTTGT
TTCACCATGACTGAATCACCTCTGCTAATTCCATTACTTTTAAAGCTAGGAAAATCATAAGCAAGATTAT
CGAAAATACAGAAAGCTTTGTTTTCCACTGTCTGAACAGTATTAACACTTCCTGTTTCTGGATCGTACTC
ACCTTTTTTTTCAATTCTCACTACGCACGGAGAACCAAATTTTTTGATGAGTGATGATGAAATGTTTTTT
AGCCTACCGTACATATCACCCTCTTAACATTCTAGCCTTACCGCTCCCTTGGCTTTTATCCAAATAGGTA
TCAAGAATTCCCTTTACATATTCAAAGCGGTTACTTGCGTTACCAGATGCTAGGTTTTTCTCGAAATTCA
CCGAAAGAGGACCAACACGAACGCTAGACATTTCACTATCTGGATTTTCATTCAGATTCTCGTAAAGAGC
TAACTCAAATACGGCGTATTTGACCGAAGTTGGAATGCCTTTACTATCAGTCCCACCAGTATTAGTGCGA
GGAAATGCTCTAGGTTGTGTTGGATCTGCTTTTCTACCAAGAAAACGATAATTGAAGTCTAAGAAATCCG
ATGCGCTCACTAAACGTCTTGCTTTCGTTTCGTCGTCAAGCTCTTGCCATACAAATGCACTGTTTCTGTT
GCCATGATATTCATTAGCTTCTTCCAAAGTGACGTAGGAGTCATTAGGGATTATTAAATCCATATTTCCC
CCTTTACTTTTAAGTTTCTTCGCTAAGCAAGGCAATCAAGTCATCTTTCTTGGCTCTAGGATCAAAATCA
ATCCCTTTTTCAGTTAGCATTGTTTTTAACTCTTCTACTTTCAAAGCAGACAAGCCTTTATCATCTTTTT
TGGTTTCTTCTGGTCCTAAAACGACCCACCCTAGAGATTCATGCTCAGAAAGCGTGCTTTGATGTACTAC
TAGCTGCTCATTTTGTTTCTCAATTCTAAAAAACATAATCTTTCTCCATAAAAAAAGCGCTCCTTTCGGA
ACGCTCTTTATGTTGTTTCAGGTTAACCCGCTAAAATTGCCAAGTGGCGAGAATTAATAACTTTCGCGCC
CCAAGTCATACCAATTTCAAACTTAATTTGGCGGTATTGACGATAAACGCGAACTTCAAACACTAATCCA
GTAACTGGATCAGTTAAGAACATAACGTCTTCCGCGCTATCTCCACCTGTTGGCTGTGCTGGCGCACGTG
TTGCAAGCACAATAGCGTTGCGGTCAAAGGCAAAGTTAGGTGTAAAGTCGCCAAATGATGTAATAGTTTC
ACTACCAGACATCGAGGTGACAATCCCCGGTGCGTTGATTTTTAATTTGCCCGCACCGTTGCCTAAATCT
TCCGCCACGGTGTAGATGTTGCTTTTATCATTGTTTAGATAAATCAAATCACCCGCTTTGAAATCACCTG
TTCCAGCCTGTAATGCAAGTTCACGCAATCCCGTTGCCGCACCACCATTTAAAGTTTTTGACGCAGCATT
ACCTTGTTTATGCATTGAGATACCAGCAGAGTTGCGAAGGGCAAAACCTTGCACTCGATCTGTGTAGCCG
TCGCGTAACATATCTGCGCTACCTGCCTCATTCACTTTGAATAAAACAGACTGCACACCACGCAAGTTAG
CCATCGCACCAGAGTTGACGACTAATTGACGATCCACGATAGGACAGCCGTTATCATCAAGAATACGGGC
AACACCAGCAAAGTCAGATAAATTACCTGCTGTACCAAATGGTGTCTTGCCATATGTACCGTAGGCACGA
GAGGCACCAATCAACGCTTTACTTGCGACATCGCGCTCAATCGTATTAACAAGTTTGCGCATGCCATCAG
CAAACTGATCAGCTAACACGCCATTATAAACGCCAGCGTTATTTACACGTTTCTCATCTTCACCAGTCCA
AACGATAGGAGCGGCTTTTGAGTGCTCCATCTTAATTTTGACTGATTCAGGAGTTGTGCCGCCTGTGTTT
TTAGGCTGTTGACCCGGTGAAATATCTTCAAGTTCACCTGCACTTGCGATTGGCACAGTCACTTCATCAC
CTAAAGCCGCACGCTCCGCTGTTGAGTTACGGTTAACCGCAGGAATAAACCCAACCATCTCACGAGAAAC
TGTGTTTAATGCAGCGAAAAGAGATGGTGCAATTGCTGTTAAAGTATTTTTTTCTGCCATTTCTGACCTC
TTTTAATTTAGTTAGTTAATGTAATTCCATCCTGCATAGTCTTCATTTGCTCAGCAGGAGAGAGTTTTTC
GAATTGAGCGCGAGACATCGTTTTCGCTCCATTTTGGCTACCATTAGAAGATCCACCGCCTTGCGATGCT
GGGAACCAGTGAGGTGCCTTTTCTTTCATGCTTTCGAACCATTCTTTCAGTGTTAATGGCTTACCATCAC
CACCAAAAGTATTTTCATCAATTGGAACAACAAGCCCTTCATCAAGCTTGAATGTGAGCTTGGCTCTTAA
CACTGCATCATCTACACCGAAAGTAACGCCAGCTTTGGTTGCTTCACTACGGATAGCGTTTTCAAGAACC
AATCCTGAATAGTGATCTAAGCTTGCTTGCAGTTTGTTCATTTCTTCTTGATGTTTGTTGCTCAACGCTT
CAATCTCACGTTGTTTTGCCTCATTGACTTTGTTTACTCGATTTTCAATGACTTCTTTATATTTGCCCTC
AGCAATTTTTTTCATTTCCTCATCATTCTCGAATTGAGTCATGAGATTTTTAATGGTTTCTGGGTCTAAG
CCGTCGAATTTAGCTAACTTCTCTTTCAAATCTTTCTGAGCGCCTAGCAATTCAGAATTCTTTGTTTTAA
GTCCAGCGACTTCTTTTGCGACTGCTTCGCTAATGGCTTTATCAAGATCGGCTTGTGTATATTTCGCCTC
ACTAGCACCGTTACCACCAGCACCACCGCCAAGTCCATCAGGATTGTCATTAAATTTTTGCGAGAATTTG
CCTAAATTCATAAATGTGTACATAAAAGATCACCTCGTGATATGTTGTTGATGTGCCTAGCACGTTGGAA
TCGCCATTCCTTGAATGACGGGTATAAAAAACCGCCTCGTGTTTCCACTAAGGCGGTCGTTGTTTTCTGT
TTTAAATTTGTTAGTGCATTTTTAATTCACTATTTTCATAGCGGTCACGCTGATCTATTGCGTGGTGGAT
GCAAATATCAGCACTTTCAAGAACAATTGGCTTACACCAACAATTTTCGCTATGTTCATGCTCTCTTAAG
TCGTTTACTGGATAAACATGGATTAATTCACGGTTCATATTTTCCTTTTATTCGGTAATAAAAAAACCTA
GCGCTAGGCTAGGTTTGTAAAAATTGTTTAGCTTGTTGATATTTTCTCTGTCGAGATAAATCCTTTTCTG
TTATTTTTGGTAAACGACTTAAATCCATATTATGAGTGAGATCAGCTATTTTGACTTTTCTCGCAATTTC
ATTTGACCTCACTCGTAACAAGTAACTCTGGTAACATTCACCCTGTCGCTTGGTTATTGCATTGACAGCA
GCGGCAACAACCTCTCCAAATAAAGCTGAAATATCACCTAATGAAGTTTCGGTATCTTCCACGCTGTCAT
GCAACCAAGCCACAGCAATAACATCATCATGCTCACCTGTAAGCATTTCAGCAACAAAAGATAAATGACA
AATATAAGGACTTCCAGCTTTATCAAATTGATTAGCATGTATCTGCTCTGCAAATAATTTTGCTTTATCA
CTTATGCTTATTAATCCATGCATTTGCCATTTCCTCCGATATTTGCTCGAAATCAACAAAATCACTTGCT
AAAATTTTGTCGCCCCAATAAAACGCATCAGAATTATCCCAAGCATTTTTTTTTAAATCAAACTTGGCAA
ACGTTAAATAGTCGTATGCTTCACCTCTCACAAGCAATTGATTATTTGACTTTGGGAAAACAAGATAATA
TTCCATCGCTAATTCCTGATCTTTCCTATATTGGCAGGGGTTTCAAGTTGATTACTTAAATCCTTCATCT
TCTCATTAAGTTTTTTAAGCTCCTCAGATGAAACATTAAGAATCCTTGCTTTTTCATATAACTCATGCAA
TTTTCCATTCTTCAACTCAAAGCTTTGCTTAGTGTGATATTGCATTTCAAATTTAACGCCATCTTTTTCA
ATGATCGTATTAATGCCTTTATATACAGCACCTTTTCGCCAAGTATTTTTAACTCTGGTTATATTATAAC
CTTTTTCAGTAAGAATTTCCTGCATTCGAAAATAATTTCGCGTGAAATTCTTACTCTCAAAAATTGTGGT
ATAACGCACAATATCAGTTATTTTACTTAGCGATTCTCCTTCTGTTATTCCGGTTCTAACAATATCCGTT
TGAACTTTACGCGTGATGGAGTCAATGTTTTTCAAGCGAAAATCTAATCCATCTAAATAGCCATTAGATT
GTTTAACAATAGATAGCATATCATTTGTAAGTATAGGCTCTAATTCACTTGCGCGTTTATAAACGGCGTT
TACTGCACTTTCAACACCACCTAACTTAAACTGCTCCCTAAGCTCTTTAAGTGTCAAGGGGCGCCCAGAC
TGATCAATCATATCCCGAAAAGTGATAACTCCGTTGCGCCATAAATCTGCCTTACCTTTACCTAGTATTT
CATCTTGTTGAGCCTTGGTTTTGTTTTTAAGCCAATCTTCATAGGTTATGTTAGCTTTTACTTGACCGTC
CATACTTGCTCTGGTGCTTTCTGGAATTTCATCAACATCAAAGCCTAACTCACGCCAAGATTTCATAATT
AGACGCAAGGTTGATCTACAGTTTGGGTGTAATGGTGGTCTTTGGTACGGCACCTTGTGATCACCAATTG
GCTTTTGGTTTAGGTCCCACACTAGACCATCTCTAGCGCGACAAACTTCTGACGTTCTCGTATCAAGAGT
ACTAATGTGTTGCTCGCCTTTAATGATATCCATGTTTTCATCACGCAAAAGCTTGTGAGCTTCGTCGTTA
ACCTTCATTACTGCCGTTCTAACTAATGTTTCAGCAGAACGACGTGAATGCACCATAAGCTCATTCACTT
CCGTGATGATTCTGCTTGTTGCTTTACCGTCCAAAATCCCCTGTCTAATTAGCCCAGAGAACTTAAAACT
TAAATCGCTTCCCTGTTTATCGAACCAATCAGACAAAGGTGAACCAGCGACGATTTGAGCGGTTTTATTG
GCTTTTAACTTATAGTCCGGCACCTTGTTGAATAAATCGAATTTTACGGACTGATTATATATTTCCATTA
TTGCCAAAGCTTCAATTGGTAAAAGGCTTTGCAACTCACCATCTGTAAAACTATACATTTCAACATAGTA
ACCCTTGATAAGTTCTTTTATCTCACCAAGTAACTTTGCTACATCTCTTTTACTTGCATTTTCCAACCCA
ACAGCAGAAATACGGCTCAACATCTGTTTTTGTAGTTTATTGAGCCGTTTTACGATTTCTCGTCTTAATG
AGGCGTCATAACGAAAGAGTAAGATTTTATGATCTGTGAGCAGATGTTCTATTTGCTCATCAATACTCAT
TGTTTTCTCCATGGAAATTTCCACTCATACTTTCGACTTCTAGTCTAGCTTGCTCATCTTCCCAACTAGC
ATGATCAGATAGCAAACCTCTGCGTTTTGCCTCTTCAAATGTTGTTTGGGTGGAAATGACTCCAGCCGAG
TTCAGTTTAATAACCATATCCAATGAGGCGTTAGGATCGATTTCGCTATCAATATTGCCGCTTATCTCAA
CATTACCTACGTTCTCAATACCAAGCCAGAAACCTACATATTCAAGCGCTAAATCAAGTGCGTCTTCGAA
TTTGTTGGCATAAAGTCTTAATTGACTGATTTCTTTTCCTTGCTCATCTCTTGCTTGACTTTCAGTCATA
GCGATAATGTTTTTGATAAGAAGTTTTGCTCCGGCCACCAACATCTGAGATTCAAGCTCTTTAATTGATT
CTTTCCCAGCACCTATCGCATTACCTGAATGTTCAACATAGAAAAGACTACCTTCTCTTGGCAGATCAAT
TACAGAACCCCCAATTTGAAACTGTTCCCCCTCAATTGCTCCAGTTCTAGCAAGGAGCGGAACTCTTGCA
ACACTAACAATGTTGTCTTGATCTGATTGGGATTGCCAATGCTTAATATTTAAGTGGGCCAGCTCCAGCA
ATGGAGGTCTTCCAATGCCAAAGTGATTATCTTGTTTTGTGATAAAAGGTACGATAGGAATAAACTCAAG
AGTTTTGCCTAAATGCTTAAGCTCCACCTCAGCATGTAGGTAGTAATCACTCTCTCCATCTTTGGCATTT
TTAATTCTCCTGAATTTTCTAACTCTTCCACGTTCATAAACATTGATCTGCTCAATTTGTTTTAACCCAA
ATTCTCCATTCTCTTCATCAATGAACTCACGGTATCTAAATTGAGTAAATACACGTTTACCGTTAATTCT
GGCTGTTTTAAAACCCAAAACTGAGGATGGATGAATGTGAACTAAATAAGGTCTAGCCCCCATAGCCTTT
TCTTCTGCTAGTGTTTTGGCATCGTTTGTAACTGGGTAATCGACCAGAACATAACTAACACCATAGGCTA
ATCCTGCATGAAACCAACTGGATGCAAACACGTCAAGGTTATTCCCTTCCATGTCAACGTCCGGGAGTAT
TTCACTAGCAAGCTTATTGTTGATCTTTGTGATATTAATCGGGGTAAAAAAAACTCTCCCGTTCATTTGG
GAGAGTGTTTCTTCTAAAGCTGGATAAAGTGTTGTTCGTTCTAGCCTATTTTTGTAAGTATCCTCGTCTT
CTAATGGGAACTTTGGTAAATAGGTTTTGCTAACTTCTCTCATTCGCTCTGTTCCACCTAACAAGTCATC
TATAATGCGGATGCGCGAATGCAATTTCGCCATTTCTGACGAAGTATCAGATACTTTAAACATATAAAAT
CCTTAGCGTACTTTTAATGGAGATTGCACCGATATTCCAACGGGTTGCATTAGTGGATTTAACGCGTAGC
GAATTGCGTCGATATAATGATTGTGTTCATCACGCACAGTAGGTAGCACATCGCCTGTTAATCTATCCGT
TTTGTAACTATACAGCCTGAACTCACGTAATGTTTCTTTGCAGCGAGGATGGATATAGACTTTTCTATAA
GATTTGATGTGTTCTATCCCGTCCTCAACAGAACCAGCCCATTTTTTAACGCCCTCAATTCGAGGGATAC
CGTTGCGTTTAAGATAGCTGATTGATTCAGGTCTTGCTGAGTCTGCACGTAATATATATTTTTCTATATC
TGGCACTCTTTCTTTCACAAAACCTGCGGTGTGATCTAACTCTAAGCCTGTTTTGCCTGCCTCATACTCA
ATATACAGATCATTATTAAATACCCAACACTTAACTACAGCAGTTGGATCTTTAGCAAAGCCAAAATCAA
GTCCAAAATATGGACCGTTAAAATCTTGATTTGGTGAAAACTCTAGCTCTTCATATTTACCTTTAAATAT
TTGAGCCTCGCTTGCCTCTAAGTAAGCACCTTCCCAAATCCAACGGTATGTTGCATCATCAAGGCGTTTT
TTATCATTCAGCCTTTCTTGCTCTAATACACCAGGAAACCAAGGGTTATCTGTGTAATTCATTTCAACAA
TAGCAGAATTTTCAGGTGGGAATTGTCTAAAACGCTTATCCGTTGCGGAATCTCTTTTTTCTGGATTCCA
CGTCAGCCAGATTTCTGAATTATGTTCACGAACCGTAGGAATTAATTTACTCCAAGCCATTTCACTGACT
GATTCAGCTTCATCAACCCAAGCAAGTAATATTCTTGCTTTCGATTTGATACTATCTAAGTTATGACGTA
GACCAGAAAATATATACGACACTCTGCCACACTTTGTTCTGATGTACTTTTCACCTATTTCAAAAAAATC
ATTTAAAAATGACTCTGCTCTAATTGCCTGTTTAACTTCTTCAAGTGAGGAATCCTCAAGCGAGTTCATA
AATTCACGACCACATAGTACAACACCACTGTCACCTGCCATTGCTCTCTTATATGCAACCACAGCAGTCA
TTTTCGCAAACGTTCTTGTTTTTGCAGAACCACGACCACCATAAGATCCACGATAACGATAATTACCACT
AAAAACTGGGATGAGTTTAGGTGGTATTTCAATCTGTACTTTCATTGCTATTTACCGATGGTGAAACTAA
TTCAATAATTGTTGGACGATTAAGTGAACTGTCTGAATTAGTGAGATCTACTCGTTCTTTAAACATTCCC
AAATGCTTACCCAATAACTCAAGTGCTTTATTTGCTCCTGCAGGCTCAAAAGCATAAACATGATTATCAA
CCGTATTAACAGTTCCCTCTTGATTGTTTTTAACCGTATCAGTGACAATGAATGATTTACGTCCCATACA
CATATCACGTAACTCCATTAAGTCACGCAGTACATCATCTTGTGAAATTTGAACTCGTTCCGCCCGAGTG
TTTTGGGCTTTTTGAATAGCTTCTTGAATGTCTACATTTGACAACAAACGACTGCCTTCACGATTAGCTG
CTTTCTCAGCATACCCCGCTCTGATTGCTGCTTGAGTGGCATTTAAGTCAATTAGATATTCTTCAACAAA
CCGTTTTTGCTTGTCTGTTAATTTAGTTTTACCACGCCCTTTAGACGTGGATTTAACCTCGTCTTTTTTT
GGCATAATGGTTAATCCTTTTTTAAATACTTGACTTGTGTGTATACGTGTGTATAATAGTATTTGATTAA
GGCAAAGGAGGTATCACGTGAACTCACACGACTTAATCAAGGAACTGACAGCAATTGGATGTACTGAATT
GAGATGTAAAGGGTCGCACCATATATGGTATTCACCCAAAACAGGAAAGACGTTTCCTGTTCCGCATCCC
AAGAAAGATTTACCAATAGGTACTGTCAGATCCATAAAGAAATCGGCAGGGCTTTTATAGCTCTGCCGAG
TCCTATCTAGGAGGCTATATGTTATTTACCATTGGCGTTGAAACGCCAAAAAATGAAAATGAAGCGTTTG
GCTTATGTGTGCCTGCGCTTTTTAATGAAACTTACTCTTGTTTTAGTGGTGCAGATACTGTCGAAGAAAT
TGTTCCAATGGTAACTGATGCAATCCATACCATCTTAGAAATGATGGTTGAGGGTGATTTTGATATTTCC
CAAATTAAAGATTTGGGCTTTCTTCACTATAAAGAGCAAGAAGATTTTCAATATTGCGATAGTTGGTTAC
TAATCGATGTAGATATCACTGCTTACTTTGGTAAACGCCAGCGTGTTAATATTGTATTACCGCAATATCT
AATTGATAGAATAGACCAACGTGTAGCTAATAATCCAATCTATAAAGACCGTAGCCATTTCTTAGCAGTA
GCTTCACAACGAGAGTTATCATCATCTTTATAATTAAAAGAGGCATAGTGAAATATCTATGCCTCTTTTA
ATTCTGTGCGTTTTCTGTTTGCCACTCTCGAATCTTATCAACTCGATTTAAGCAAACATCTCTTTCACGT
TTGAGTATCACTGCGTACTTTGAAACGTCACCGTAAGTATTGCCGTTAAACCCTGTTTTATCTAAGTGCG
CAAGAAGTGCTGCTGGAATTTGTGGGTATACTTGAACTACTGGCTTACTTGCGCAAGAACTCAACAATAG
AACGAGGAGCACTGGCATTGTAAGCGTCAGCACTCTTTTCATCATGTGAAATAGAATTGATTGCATCATC
TGATTTGCTCCTAGACTCACTCTCAAGTCTGCTTATTTCGAGTGTGAGTTGTCTGTTTATTTCTTCTTGC
TGTTTGAGATTTTTGATACTTTCGCTTTGTAGTGAAATGGTTTGGGCTTGAATGGTGTTTTTGGCTTTTA
AGTTAGAAATAGACTGGAACTGGAACCACAACGCGACACACAAGCCCAAAATTACGACGATCAAGATTTG
TGTAAGTCGGCTAAACATAGCTCACGTTCCTTTTGTCTGCGGATTTCAAGTCCACGTAATACTTTACCGT
TAGCGTATTTCCAGCGTGGAAATTGATCGCACATTGCTTGAATATCACCATTTTTGGCATGCTTAAACAA
CGTAGAATATTTAAGCTTAGAACATCCGACATTAAATGTGATTGATACCGTTGCCTCAAATGCACCCTGC
GGCAAATTATTCCCGTTTGCCCAGTTATTAACGCATTTTTCAGCTACTTTAATGTCATTTATCCAGCGCT
TCGCTATCTCTTCGTCTGAATATCTTTTACGGTCAATTGGCAATCCGCTTAATTCCGTTGAACCAATACC
AACTGTTAGAACGTCAGCAGGACATCTATAAGGTTCACGTGCGCATCCCTCGGCATTACCAATGATTTCT
AGTCCACGCTCACCGGTGCGAATCTCAGTTGAGTGATCGGACATGACAACAGCGATAATCATTGCAACAG
AACAAGCCGTTATCTTCTTAACGTGTTTCATTTAACAAGCCCCGCTTTTTCTTTTTCGAGTTTTATTCTC
ATGCGTTCAACTCTTAACTTATGAAGCTCTTCAAGTCGCACTTTTTCTGCGTTTTTTCTCTCATTTTCTT
TCTTCTTGTAATAAGAGTTAACAAGCATAGTAATTACACCAACAGTCAAACTGATAACTGCCAGCCATTC
TTGAAGTGAGAGAAGTGCAAAGAAAGCGCCAAACCCTGACCAGATATATGATTGCGTCCCAGCATCTTTC
ATTTTCATAATCTCCACCCCCTTGCTTTTGGGGCAATAAAAAAGCCCAGTCCGTTAAGACTGAGCTTGTG
AATTTGGCAAGGGTGACTGGACTTGAACCAATGACATACGATTTTGGAGACCGTTGCTCTACCAGTTGAG
CTACACCCTTAAATAAAAACCCCGACTGCTTCTAGTCAGGGTTATAAAATCTCATTTAGTGAACCTCATT
TAAACAAAGCCCACTATGTATTGAAATGATATATAGGTTTATACTTTTTGTCAATACTTGATTTTCACGT
TGACGGCACGTTCGCTACCAGATTGAAGAATTACAAAGCCAGTTACAAGAAGTTCGTGAATTATCGCTTT
CGCTAGTTTTAGCTCTTTCTCTACGTTTTTTCTCATGGTGAGAATACTTGGAACTCTGATTTTTGATTTA
CCCGGACTGGCTTTCATTGGAATTGGTTCGCTATTCTTTCTCAACGTTACAGCTATTTTGTTAATAGTGC
ATTTGTTCACGTAGTAAGAAAAGACAATGAACCGCATCGCTGGATCATGCTTCATAAAGAACTGGTCAAC
AATTTGACTGATCATCATTCCAACATCATCATCACAAATTGGCTCGCTAGGTTCGCTTGGTGTAACACTT
TGCATTAATCTACCAATGATATTAAATTGTGTTTTATCAAACCGTTCAGTTCTAATCCAGTTGCCCCACA
TATCCATCCACTTGTCGACAAAATATTCTTGTTCTTGTGTTAATTTTAATTCACTAAATTTCATTCCCTG
CCCTCTAATTCTTTAATTTTGTTTTTGTACAGCGCAATCTTTACTTTGATTTCGTCGTTTGTGAGTTTTA
GTGGTGGATGGTCTTTTCTCTCTAACTTTTCTACTTCTTCAACACCAATCTTTCTAATGAGGTTGATTCT
GTATTCTGTAACATTTCCACTTTTATGGTTATTACAGGCAGAGCATTGTTTATGGACGTTTTTTTCATCA
AATCTTAGCTCTGGTGATGAACCGACTGTTTTATAATGTCCAGCATGCCATTGCCCTTGATGATAACGAC
AGCAACTAATACAAGGCTCATCTCTATCTCGTAATCTAATGAATTTATTAAAAATCTTTTGTAAATCGTT
TAACCAATCCCTTCTTGTTTTTAACGCTTCTTTTCTTGCTCTCATTCGCTTTGCTGTTTCTACACGTTCA
GCCTTTTGAATTTTCTCTCTTTTCTTGCGCGCTTCTTCTTTGCTTAGCTTGACAGCACAATCAACTGAAC
AGACTTTCTGTGTTGATTTACTTTTTACAAAGTAGCTACCGCATACCTTGCATTTGTGCTCCTTCGGTTT
CTTTGTTGTCATAAAAAATCACCCATCAACATACAGCCAAAAAACAACATTCCTAGTGACACAATTACAA
TTAAAAAATCTTCCATTATTTCCCCCAAAATCCGCATCTATCGTTAAATCTAACACCATGACTTACACCG
TAAGCCGTCACATACTCAATTAAGCTTGCCATGCGCTTAACACTCATTCTTGCTGAGCTTTCGCGGATAT
TGACAAACTCACCCTCTAGACCTGGTACAACGTCTGCTTTTTCATTGGTAGCCATCGCATGACCTGAAAT
AAACAGCACTTTCCATTGTTCCATCGTTAGCTTACGTCCCATGAATTCAAGCTGATTAGCCACATCTTGG
CACATGGCATGGAATTTAGCGTTTTGCTCTAGGTTGCGTGTTCTTGGCTTAATATCGACAACCAGTGGCT
TATCATCATCGATAGGGAGTTGTGCGATAAAATCCTGACAATTTGACCGCACTTGTTCTGAGCGTAAGAA
GAATTGGTTTTTAATTTCCATATCTTAAAAATCCCCTTTCTTAACTTTCTTCGGCTCTGGTTTGCATTGT
TCTGCTCTTAGTTTTGCTTCGTCTTGGTCACAATTGAACATTGAACCAAAACGCTGATCGGCATAAACTG
TGCCACTTCCACCACCGTGACGATTTAGTCTTAAAATCACTTCAGTGAGTGATTTGTCTGCCGATTCGCT
ATAAGCACTCTCTTTGTACAACCCGATCCAGTAATCACATTCTTGTTCTATTTGACCTGTGTCACGACTA
TCACTGGGAAGTGGGCGTTTATCGCCACGATCCTCAAGTTTTCGGTTTAGCTGCGTAAGAACCAAAACCA
CACAATTCATTTCACGTGCTAGATTTTTTAGTTCTTTCGTGATTTTTCCGTAAGCGAGATCGTTACGTTC
TGCATCTTCAGCTTTCATCAATGTGAGATAGTCGACCGCAATCAATCCAATCTCACCACGCTCACGCTTA
ATACGTCTGCATTCATTTCTGATGTGGGCCATTGAAACACCCGGTGTGTCGTCGATATACAAGAGATCGT
CTTTGATTAACTCCCCTACAGCATTACTTGCGCGGTTAATAAGCGATTCTTGCGTAGTGTGATATTTATG
GAAAATGACATCTGGATCATGTTCATAAAATGCAGTGGTATTGAGATTTCCATTCTGTCCAATCAACCTT
TCAAAAATGAGCTGACCAGACATTTCTAGGCTAAATAAAAGTGCTGGTTTTTTCTCATTCACAATGCAGT
TTTCTGCAACCATGCCATAGAAAGCAGTTTTTCCACATTTAGGTCTAGCACCTACAACAACGAGTGATTG
TTTAACTAAACCTTTTGCACCAAGTAGATCATCAAGTGCAGTAAGCCCAGTTGTAAGTCCTCTTGTAGCA
CTTGGATTTTCTAGTCGTTCTTGGTAGCTATCTAACCATTCATTTCCAACTTCTCTTGCAGCACGCAAGC
CTTTTGTTGCTCCTGTACGTCCATAATCCGCAATCTCAGACATTAAGCGACTAACTGCATCAAGTCTTTC
TTGTGCGTTCAAACCATTACTAGAAAGCACCATTTCTTGGCAGTCTTGTAACTTAGCAAAGGTAAAACGT
TTAATTGCTTCATCTCGCACAATCTGCGCATACGTTGAAATATTAGCGATGCTGACAGTGTTTTTTGACA
TTTCTGCGAGATACGCCATACCGCCAATTTGCTCGATAACGCCAATTGCTCTTAAACGTGAATCAATAGT
CATTAAATCGATCGGTTGATTATTTCTCGCCAAGAAAAGCATTTCTTCATAGATTTTTTTGTGTGCTGGC
ACATGGAAACTTTCAGGTTTTAACATCGCAAAAACTGTCGCACTTCTCTCACCGTTAGCATCCATCATGA
TTGCACCAAGTACAGATTGTTCTGCCTGCAAGTTGTAAGGGACTGTTTGAATTTGTGTACTCATTACAGG
TTCTCCTCACGCACTTTAATCACTGTTTCAGCACGAATTGCCCAATCAAAATTTGCTTTCCAAGTTGAAT
TTTTTTCTTCACCGAAATGGAAAGGTCTTAGCATTGAGAACAAGGCGTTGAAGTAATTACCTGCACATTC
CGCAGTAGGCTCTTTCAGTGACAAGAGGAATTTTTTAATGCTTGTTTTTCGCTTATCTGATAATTCTCTA
ACAAATGGCAACCTAGAGCCGTTTTCAGTATTAGCTTCGTTGAATGCTTCAATAACGCCTTGATAATCGA
TTTTTTCAGCAGAACGATTTTTTTTATTTTTAGCAGATAAATCTTTTTTGGCATTTCCTTCGCCATCAGC
GTTAGCTGATTCACCCTTAGGGGGTAAGGGGGTATTTAATTCATTAATTGGTTCAAAAGAGTTATTGGTT
CTGGGTTCAGAATTTGAACCACCCCCTAGTTCAGAATTTGAACCCCCTAGTTCAGAATTTGAACCACCCC
CTAATTTAATACTTACAGAGCTTGGTTCGAGGATTTTTTTAATGTTCAATCTGTATAAATTTGAGGTGTT
TTGCTTTGCTGATAATTTTCTCTTAATAACGACCAATAACCCTAATTGCTCAAGAACTTCTAAAGCTCTT
CTAATAGTATTTTTTGACTTAATGTTACATTTATCTTGAATATGCTTAAGTGACGGCCAGCATTCTCCAG
TCTCATCATTTGCGCTATCAGCAAGACGGAGTAATACTAGTTTTGTTGCGTGATCTGGAAGATCTAAATC
CCAAACATGTCCCAATAATTTAGAACTCATTTTCACCCTCCTGAATAAACTCCTCTAAAGTGTTCTTAAA
GGAAGTCCAGTTTTTCGCTGTTTTTGCTAGTTCTTTTAAATCTTCTACATCAAAGCCTAATGAAGTAGCT
TTTTTCATTAACTGCATTACATAACCAAAATTCACATACATTCTGTTTTTTAAAATTCCTCTGATATAGC
AAAGCTCTCTATCTAGTTCAGGCATTCTGTTTACACTACAAATACGAGGAATTAAGTTGAAAAAATCATT
ACTCTTTTCGTCATGAGATTTATTGCTGCCACGACAAAAAGTGCTCTCAAAAGCTGCATCAATAGCATTT
AATATTTCTTCTACAGAAAACTTTTTAATCCATGTCTTAATTGTTTTCTCACCATTAGAGTTAACTTCAC
TTGGCGCAATTAATTCATTTATTTTTTGAGTAATAACATCAACAATATTTTGATCTAAGCTTTCTAACCC
TTCTCTCCACTTGAGCATCATCTCAAGTTGTTCACGCTTTTGATTTAACTCTTGCAATTGCTTTCTTTGC
TTTTCAATAACAGAGTTATCGTCTAGTGTTTTTGCGCCTTTACCTAAATTACATTCAGAACAAGAGGTGA
TCAGGTTCATAATGTCATTGGTTCCGTCATTGCTTACAGGATTAATATGATCGACATGAAGAACAACATC
AGGAGCTGACTTTCCGCAATACTGGCATTTAAAGCTGTCACGTTTAAAAACTTCAAAGCGGACTTTTTTT
GATAACGCAGTTCTGGTGCTTTTTTGTTTTTTATTACTCATAACATCAACTCCGAAGCGTAACGTGACGC
GATATATTCAATCCCCTTGCTTGTTACTCTTGTTTGCGTGTAATTGTGACCGCGTTCTGCTGTGCCTGTT
TTCACGGTAAATAAATCACGTGAGTGAGCGGTTTGATATGGCAGTAACGCACCTGATTGGCGATATAAAA
GGCGATCTTGAATAAGGCGGTCTATCATTGCTCTTTCTGGCATTTTTAGAATCTTGGCGACTTCACGAAG
TGATTTACTAGTGCCAACTTCCACGTAGTGATCGACAAAAGCAGCTTTTGGTTTTAATTCAGCGTTCTCT
AATTGTAAACGCTCGTTTTCTTCCTCAGCTTGAAGAACCATTAACGCTAATTCTTTTCGAGAAAGTGCGG
TTGATTTTTGTTGATTTTCCAACTCTTGCCAGCGGTCAACTATTGCGGCGGTAAATTCAGGGCAGTTTTG
AGCGACGACGATAAGGCAATCTCTTTTCTCGAGATGGTATTCGTAGTAAGTCTGTCCGTTCTGTGGATGG
GTGTAAGCCATTGGCTGATACCCCCTAATTACGCCCTTTACCATTAATCTTTCGATTGAACGACATAGGT
CGCTATGATTTTTATTAATTAATGACGCAATCTCACGACTACTCATCGTAAGTCTTGCTTTTTGCTCTGA
AATGTTTAATAATTGATTCATAAATCACCTTGGTTTATATTTCCTAAATACCACTGCTCCAACAGTGGTT
TTTTATTGCCCCAATTCCATCTTCAAACAGATAGCTTGCTCAATTAACTGTTCCACTTCTGCTAAGATTC
TTTGTTTCTCACGTTGAGATAAATTACGTCCAAGCTCTGAATCAGAACTCACCGCACTTTTAATCTCTTT
TCCGATTCTTCCGCTTGATTCCGCAATATCTAGAAATCTTGCTAGTACGTCTTGACCGCAATCAGCACAT
CTAGGCATAGGCACAACGATGTGATCGATTTGTGCTGCAATAGCTGAGAGTGTTTTCTTGCTTTGAACGG
TGGCGATAAGTTCGATCGCTTCGATAAAGCTCAATTGGTTCTGCTCGCAATCCACGTTGAGCTTGTTGCC
AAGAATTTTTGGCGACTTCTCTAACGTATAAGCAAGAGAGGTAATACCGCCTGAGCTGTTCTTACAATCT
CGGTGTAACAATCTCTGTATTTCTTTGCTGTTCATGAAAATTTTTCCTTTTTTCTTGAAGATTGTTTTTT
AGTTAGTTGGTAAGTTAATCCTGAAATTCAGGGAATAACTCGCTTTTAGGGAGACCAGTGACCTCTTTCC
ATTTGTCGGCTGAAACGTCTTGAGTAGAAATTTTTCCCCCAGCTCTTTTCATTCGATAAATAAATTGAGA
TGTCTTTCCTACTGCCTGAGCTAATTTGGCTTGAGAGCCAACAGCCTGAATTGCCTTTTCAATAGGTGTC
ATAAATACCTCAATATTTAGTTGATTGAATCTGGCATTAATAATAAATCATAAATTTATATATGTAAATA
TTGAGTTTATTGCAAAAGTAAATATTTTATTTACACTTCAATAATGGAGGATTATATGGATAACAGAGAT
AAACTTGTCGTTGAGCGATTACAGCAAATATTAGATGAGTCTGGAGTAAGTAAGGCGGAGTTAGCCAGAG
TATCAAACAAAACTCCCCAAGCTGTAAATAATTGGTTTAAAAATGGGAAGATAGGTATTGATTCAGCTAG
ATTGATTTGCGAAAAATACGGCTATTCAGTGAATTGGTTATTAGGTAGCGAAGACATTCTTGATAAAAAT
GAGGTTGCAGTAATAGAAGATAAAGATTACAGCGATTCGCATATTGAGATTGATTTATATGATGTAAAAC
TATCCGCTGGCACTGGAAAGGGATGCATTGTGGAATGGATACCAAGAAAATCTGATGAGCCTTTATTATT
TAGACAAGCTTGGTTTAAACAAAAAAATTTAACACCAGAAAGCTGTAAAGCGATGTTTGTTCGTGGGCAT
AGTATGTATCCAGTTTTAAAAGATTGGGACACTGTGATTGTGAATATTCACGATACAGATATTGTTGATG
GTGAGATCTACGCTTTAACGTATAAAAACAATTTCTATATCAAACAAGTTGTACGCAATGGCGACAAAAT
CACACTGCTTAGTTTTAATCCTGAATATAAGCCTATTGAAGTAGGTGAAGAGCAATTGGGTGAGTTAAAA
ATTATTGGTCGTCAAGTCTGGCGCGGCGGTTGATAGCAAGGTCTTCTGGCGGTCTGTGCTTTGTGATTAA
AGATGTAATGATTGGGTGTCACTGAGAGAGTTGATTTTATAATAGTGGAGCATTACTAACCCAACATTAA
ATATAACCTATTTAAAATATTAAAAATGAAAATTAAAGCTCCTTCAGTACTGTGTATTTATGATGAAAAA
TCCATAGTGGATACATTAAATTTTATCTCTCAACTTTATACATTAGCTATAGATGAGAGTAATACTTCAA
TAAAAATCGATTTCACAAATACAAAACAAATAACTGCAGCAGCAGCTGTAATGCTTTTTGCACATATAAA
TCATTTACAAATATTAAAAGGTAATGCAGGCTTTTTCACATTTGATACAAAAAAATCACCAATACATAAA
AGCATATTTATTCGAAGTCAACTATTAAAGACACTAATGGCTGGATCAATGAAGAAGATAGATGATTTAG
AAAAAGACATGAATCTTTTTCAATATGGTGAAGTACCAGTAGCAAAAAGAAAGATCAATAGAAAACTTCT
GTCGATACTTTATGAAGAATTATATGTCAAGTATAAAAACACTACTGTCTTAAAAGATTTTCTGGAAAAA
CTTGAAGTTGCACTTGCGGAGGCATCGTTAAATGTTTTTCATCATGCTTATGACGGGCTAGATGAAAAAG
TAAAATGGTGGCAAGGATTGTGGTACTCGCCTAAAAACAGTCAAATTACGTTTATTTTGTATGATTTGGG
TGTTGGGATTGTTGAGTCATTTTCCAAAAATAAGACGTCAAGCAATATTCTTTTCCCTGAAACAGACCTA
AAAATTGAGATATTAAAAGAAGCATTACGTCCTGGTAACTCAAGATTTAGCAGTATAGGAAGGGGGTTTG
GGAGTATTGATATACTCAAAGTATCACATATTAGCCCTGCAGCAACAATGATTCACTCAAGAGATGTAAG
ATACACTAAAAATAATAGTGAAGAACGTTATGAATTAAGTTATGATATCAAAGGAACTTTACTAGAGTGG
GATTTGGACTTGCCCGATGAAGAGAAAACAAATGACCAATGAAATAAAAATTTATGTAAAAGACTTCTCT
GATGACCCTTTCGGCAGAGATGATAATGACGGACCATTTAATGGTGATAAGTTTCGTCGTGAGTATTTAT
CTGATGCTTTTAAAAAATTTGATAAAATTATTGTTGATTTTGATGGGTTACAGGCATTCCCTGGTACCTC
ATTCATTGGTTCTGCTTTCGTAGGATTAATGACAATCGACAAAATACCATATCAAACTATACTTTCTAAA
TTAGAGGTATTACCAAAGGACAGTGTTTACCCTGAAACAGTAAAAATAATACTTAACACCCAGAAACATT
TAACAATTGGACGATTGTAATGGATCAGATTTTACTTAGTTTTCTTATAGAACATATTGAATGGATAGTT
GGTGGTATCAGTACTATTATTTCTTACTTTGTGGGTGGTCTTCGAGAACGAAAAAAGGAAATAAAAAATA
AAATAGATAGCTTACTTATTGAAATAGAGCAAATATATACCGAAATAATAGGAAATTATGAAAAGCAGCC
ACCTAATATTTTATCTAACAGATACAAAATCTTATTAGTTGAAAATAAAATAAAAGCGCTGTGCAAATTA
AGAAAAATAGAAAATACTCACTTAATCAAAGAGCATGCAATACTTTCTGTGTATGCTACAGATGACCAAC
ACATTGATTTTAAGAAAGTTGTACGACATATAGAAAATATCATTACCATTTTATCTAAATGATAAAATCA
CTCTTGAGTTCCGCGTCAATGCGATCTAATTGATCAATCATAGGCTCTTGTGAAGTCAAATCCAACTCTC
CATATCCCATAAATTTTTCATTATGCCAGCGACGAATTTTGACCTTTCTTACAGGGAATAGTATTAAACG
AACTCTCTGACTTAAAATTTCACCAATGCGAACAAACATAGGGACAGCCATTACTAACCCTATAATAAGA
ATTACATAAGTTAAAATATCAGAATTATTCATCTTTATTATCTGTCAATTTATGATCTTTACTGACTAAA
TGTTCTAAAACCTTAGTTATTATATGAGAAGTTGTTTTTGTGATAAACACCTTTAATATTTTTATATTTA
TCTCTAATCAATGTTCTTTTCCTACAAAATACACATCATTTTCTTCTCCTTTATGTGACATAGCTCACAA
ATTCAGTAATTAATCAAAAAATTTCAAAAATATTTTTCTTTTAAAATCAACTATATATTTATAAATGAAA
TAAATTTAATATTTATTTATTAAACTATATATTTACATTTGTATAAATATTTGATTTAATAACCACAACA
AAACGAGATACTCATCTCGCTGCTCTTTAAAAATCTAGATGAAAAAAGCCCCTTTCGGAGCTTTTGGATA
AGTTATTCAACTGGTGTTGATTTACTTGTGGATTTTACGAGTTCAATACCGTGTAAACAATCACTGTAGT
TTTTATAGCCTTCCCCGCTATCTGCAATGATTTTACCGTTACTCGCTCTTAAACGCCACCGCCATTCGCT
GCGAGCGTCTAAGTAAGTTTCAAATTTCATAAGGAACTCCCAATGAAAAAATATTTATTCCACTATTACT
ACCAAGGCATTCAATGGGCATGCGATGTTTACGCAAACAGTCCAGAAGAAGCCAAGGAAAAAGTAAAAGC
AATGTCCCAAGCTGTTTATGATGGTGAGTGTAAGATGGAGATTTACATCCCTGAAAACCCGCTATCAAAA
ATCGCAAAGTTAATTAAAAGTTTACTCCGAAAATTTAGCTAATTCCATTATTTCATCTAGATATTAAAAA
GCATCTAATGTTCTTTAAAAATCTACACATCACAAGTTAATCAAATATAGCCTTATTGATTAAGTAGTCT
GTGATTGCGACACAATTTGGTTAAGTGGAATTGAGTTACTTGATTATGACTCCCACGTGCTAGCGACATA
AATCAAGACTTATTTAAAAGCGCATTCAAACAAGTAAGTGTGCTTTCAAATGAGAGAGAAAGGAGCAAAC
GATATGAAAGTATCAAAAATGCTAAAACAAGCAAAACGTCTTAGAGAAAGACAAAAGCAGTTATGCAGTA
AAAAGCAATCTAATCGCATTAATGTGGCTTTAATAGATGTTCCAGTTAATGCTAAGAAATTAAGCGATAT
TGCTAATTACAATTGCAATAAAGGTCAGTCAGGCGTTAATACAGTGAGAGCTGTACAGAAACGTAGATTG
GGTTGTAGAGAATTAATCAGATAAAAGGATATAAATATGAAAGTAGTAATTGCTGTTATTGAAACTGAAG
AAAATAAAAACAAACTACCCAAAGAAGTTAAAGAGCAAATTTGGGAAACTGTCTTACATCACGCAAAATG
TGATAGAGGTGATGTTTTAAATTTTGCTGAAGAACTTAAGAAAGCGTTTATTTCGATAAATTCTTAAATC
GTTCTACGGTATCACTATCAAAATCATCGAGCTTTTCTTGAAATTCAGATGACAGTGCGGCAATAAACTC
ACCGATGGCTTTTGCGTTACTTTTATGAAAGTTTAACCCAGCTTTATCATAATGAGCCTTTGCAAATTCA
TAGGCTAAAAAGTCAGCTGTTGATTTCTTCATAACTTAATCCTTATTTCGTGTTGTGGTATTAAAAATAT
ACAGTTAGTACAAAATAAAATCAATTCCTTATGTGTTGTGGTGACCATAAGCCTTGTAGCTTGGGCAAGG
TAAAAAATCCAAGCAACTTTAAATAAAGCGCATTTACAGAGAAATCTTGGGAAGTACAACCGGGACGAAT
GTTAGACAAGTGCGCTTTATTAAAAGAATTATGACCCTGTAAACATTAACTTTCACTTAATGTACGGATA
ATTTGACCAATCCCGAACAATACAGGGTCGCCCTATTTGGCGGTGTAGCTCAAGTGGTAGAGCGGGAGAT
TTTTAATCTTTGCGTTACTGGTTCAAATCCAGTCACCGTGGCCAAATTGGTGCTAGCGTTCAAAATCTCC
TTGTTTGATTGGTTCCTCTTAACAGAACGTTAGCACCACCCTTTATAAACAAAAGCACTTGTTAATTACC
ACTCCGCCCTCGAAAGAGGGCTTTTTTATTCAAGAGAAAAAGAAAAGATATAAAAAAGATATAAAAAAGA
TTGCATGTTTTTATGTGGTAAAGTATCCTTTAGCTGTTAATATTTAAGATTAATTACAGTTAATAACAGT
AATTGTTTTGTTCTTTATAACAATTTAGACGGATAAACAGCTTGCCAGGTGAACTTGAGCAGGCTTTTTT
AGTCTAAGTAAATACGGAGGGAGGAAATATGATGAAACAATTTAATGAAGGTTGGGAAGTTTAATGGAAG
AAGGTGTTAAAACCTGGGATTTCCTAAGCAAACTCGATATTAACACATTCATAGGGCTAGGAACTTGTCT
TTTTACTGGTTACCTAGCCTTTTTTGCGTGGTCTCAACTTAAAGAGTTGCGTAAACAACATAAACAAAAA
GCAACTATCGAATTACTAATTAGTAATAGCAATAATGCTTATTACCGTAGGCGCCGTCAAGCTTACATGA
AAATGCGAGATGGCGGAGTTAATTTTACCAGCTTAGCCTGTTCATTGCAGGGAAATACACCATCAAGTAG
TGAAACAGATCGCCAAAACTTTATTGTACTTGATATTCTAAATTCAATTGAATTTATTTGTGTTGGCATT
AAAGAAAACTTATTTGACGAAGCAGTTTACAAGCGAATGAGTAAAAGCAGTGTCATTACCGACTGGAATA
CATTAAAACCATATGTAATGGAGCTTAGGCGAATAAAAAACAACAACAATAAACTATTTTGTGAGTTTGA
ATGGCTTGCTGAAAAATGGATAAAAGAAGGAAAAAATAGTCATTAACCCTGTTGCAATCAACGGGGTTTA
ATTTTATTGACACTCCCCCTTTTTTATCTTACTATCTGCCTCAAGGTGTCGAAACCTAAAACTCAGAGGC
GGATAGTTTACTAATCGCCACAAGGCGATTTTTTTATATCCGTAATCCTGACTATGTCGGGAGGGCGACT
AATACAATACCTTCGGGGAATACGTCCAGCCCTTTGCCTTTGAGTAGGGTTTTCGAACCTCCCGACGCCA
TTGTCGAAAATGGCTTGTGTAAAAACAAATACTCAAAGGATTACATTATGTCAAATCAAACTCAACTCTC
AATTCACTCTTTCGAAACTCACACAATCCGTACCTTGGTAATCAACAATGAACCTTGGTTTGTTGCTAAA
GATCTTTGTGATGCTTTAAATATTTTAAATGCTCGTGATGCACTTTTAAAACTAGATGATGATGAAAAAA
CGACTATCGCTTTAACCGATAGCTTTAGAAATGGTACCGTCGGTTTAACCGACAGTATAGGAAATCAAGT
ACAATCTATTAATTTAGTCAATGATAGCGGTATGTACACCTTAATCCTACGCTGCCGTGATGCAGTGAAA
AAAGGATCAACGCCACACCGTTTCAGAAAATGGGTAACTGCCGAAGTCCTACCCCAAATCAGAAAAACGG
GTAAATATGAAGTTCAACCACAACAACTGACTTTACCTGAACCTGATTACAAATTAACAGCCATTCAAAA
CAGCGAAGAAACTCTCGCTTTAATTATCCAGTTGTATAGCTACTGTTTCCAAGCTCACGAAATGCAAGAG
AAGTTACAGAATACAAACATTGCCAAATTAATGGAAAACCAAATCGGCGGTCAGTATCTCTACAACTTCA
AACATCCATTAGAACAGGTTATGGCAAAAGCGAAGAAATACGTTCACGCCAACACCGAACGCCTAGCACT
CGTTAAAGCCGTAAATAACCTACTCAATTAAAACTCATTGAAAACCGACCGCACTTTTATCGTGTGGCGG
TTTTCTGCACCCAAAATTCAGCAAATTGAACAAAAAGGAAACGATTATGAAACACATCAACATCTGGAAT
ATGACAGCGGCATTTCTGATTGCGCTTATCCTTGGTGTGAGTTGTCATCCAGCCTACACATCAGAAATCG
ACTGGGAAGCACAAGCGAAAGCAGAATGGATTATCGAACACGGCGACAATCAAGTCACACTCACAGAAGA
AGCCGAGCGTTATTTAATGAAGCAAACAATGATTATTCAGGAGTTTTATGATGCCCAAAAAGAAAAATTA
CACAACGAGAATTAATAAAAACATAGGATGGTATCACGGTGCTATTTATATCAATGGGATATTAAAAGAA
CGAACCGCAGGCGTAAGAAATAAGGTTATAGCAATTCGTTTGTTAAATAAAAGAATTAAACGGTTAAATC
TCTGCTTAGAAGAAAAAATTCCAGAAATGGAGGTGTAATTATGAGAAACAGACGATTTTTACCTGCTTGG
CAGTGCGACAGCGATCAAGATTACTATGCACAGTTTGAGCAAAAAGAAGAGCAAGAAGTAGATCCTGATG
ATTACGATGATGAGTGGTTTGTAGAACAGGATATTAAATATCACAACGGCGACAGAGGTTAATTATGACC
GAGCAAGTGAACAGAAAGAAAACAGATCGCATTTATGAAATGAAGAGAAAGAAAAAGTTGAGACAGCTTA
AAAAGTGGATCTTTAACGGTGAAATTGACACTAACTCAATTTATCGAATCTTACAAAAATACAACACAAC
ATTTCCATTCTAAGAGGTAAAGACGATGAAATATGGAAGGTTAACATTATTAGAGCCTATGCGAAGAACT
AGGGATAAACATAAATGCATTTGTGATTGTGGAAACATTCTATTTGTGCGCCTTAATTCGCTAAAGTCTG
GCAATACAAAATCTTGTGGATGTTTAAAAAAAGAGCTTACATCTCAATGTTTTTCTAAGCATGGAAAAAA
ATTCACACCTGAATATACATCTTGGCAATTAATGAAAGATCGTTGTTTAAATAAAAATAACAAAACCTAT
AAATACTATGGTGGTAGAGGAATAAAAGTTTGTAGTGAGTGGATTGATAGCTTCGAGCGTTTTTTCTTAG
ATATGGGGGAAAAGCCAAGCAAGCATCATACACTCGATAGGATAAATACAAATGGCGATTACTCACGAGA
AAATTGTCGCTGGGCAAGTAAAAAGGAGCAAGTTAGAAATCGACATAATACAAAAATGATTAAATATAAA
AATGAGACAAGACCGCTTGCGGAGTGGTGTGAAATTCTAGGATTAGATTACGCCAATACAAATAAGCGAT
TATTTAGAAAATGGACTATCGAAAGAGCATTCACAGAACCTAAAAGGAGATAAATATGTCACAATTTGTT
TATATTGATATTGAAACCATCCCGACACAAAACAAAGATTTTCAAGATTATGTTTGCGAGAAACTAAAGC
CACCAGCCAATTATAAAAATCAAAAAACTATTGATAAATGGCTAGTTGAAAATAAAGACGAGGCAGTAAA
CAAAACATCACTAGATGGTGCTTTTGGTGAAATCGTGGTTATTGGTGTGGCAATTGACGATCAAGAACCA
GTGCTTTTCTATCGCAAAGATTGGCAAGCAGAGGACCGAGAAATTGATATCTTGCAGCGTTTTAATGACT
ACTTAAAAGAACACGCAAGTAAATCTATGACAGCCCCCGTTTTCATTGGTCACAATATCGTGAAATTCGA
TTACCGCTTCATCTTTCAGCGTTCAGTAATCAATGGCGTGAAGCCTTATTATATGCAAACTAAATTAAAT
ACTATTGACACAATGGAGGAATGGGCTGGATATAAAGGTACTGTCTCGCTGGACAAGCTATGTAAAGTAC
TTGGTATTGAACAAAAAGGCGATATTGACGGCTCGAAAGTTTGGGATTTTGTGCAAGCAGGCAAGATTGA
CGAAGTGGCAAACTACTGTGCGAAAGATGTTGAGCGAGTTCGCCAAGTGTACAAGCGGATGACCTTTGCT
GATCACCCTAAGCCTTACACCGATCCACGACTAGGGCAATTCCCTTAAAAATTCCACAACCGTTGCATTT
CTTCGTGATTGCAATTCCACGTTGCCCAAGAGTTATTAGTCATATCAAATACCGCAATCCCATCATCACC
ATCAATATATTGGCGAAGATAATCACGGATTTGCACCGCACTTTGAGTCGATTTGATATACCAAACCGAC
TCAAGTACCTTGCTATGTAGGCGATATGTCTCCCGTATCGCCTGAATTAGCTTGGTATAATCACGATGAT
TTCTCAAATCATAACTCACAATAAAATTAGCCATTTTGAAGTCTCCTGTTGTTAGTGAATAAAATTTAAG
CGTTTCTATTCTAGTTTAACTTCAGGGGATTTCAAAATGACGAATTGAATATTTGACACTGCCGCCCTTT
CGGATTAAGATAACCGCACTATAAGCCGTTTAATAACGGCTTTTTTTATAGGAGAAAACAATGTCATCAA
AAGATACAAAACCTGTAAAAATAGAGCTAAAAGGCGATGCAGGAAAGCGAGTAGCATTAGCTGCTGCAAA
GCGTGTGATTAAAGCGCATAACAAAGAAATTAAGGCGTTAGCATATAAATGATCACCGTTGAATTAGTCC
TAGCTATTCATCAAACAATCTTAGAAAATGAACCAGGTCTAAAAGGTGTTGCAGATATTGGTAGGCTAGA
TAGTGCTTTAGCACGCATTGATAATTGGATGTTATACGAAAATACAGACAATATCTTTGATATAGCTGCA
CTTTATGCAGTAGCAATTGCTAAAGCTCATGCTTTTCCTGATGGCAATAAACGTACTGCGATGGTTACGA
TGGTTACGATGCTTACTTATTTAGATTTACAAGGCATTGAAATCCCACCTAATCATGGCTTAGATGACAC
TATGGTTGATGTAGCAAGTGGAAAACTGAATTTTCTGCAGTTATCTCAACATCTACAACAACTCATCGAA
AAATAACTTTACAACCCCTACCCTTTTATTTTACTATCTGCCTCAAGGTGTCAGAACCTTTTTCCAATAG
GCGGTAGTAAGCAGATCGCCAAAAGCGATCTTTTTTTATGCCGATATCTCGCAACGTCGAGAGGGCGACT
AATACAATACCTTCGGGGAATACGTCCACCCTAACCTATTGGAGGGTTCTGAACCTCTCGGCACCAGTGT
CAGAACTGGTCAATTTCAGAAAACCAATAGGAGCAGTCAAAATGACTAATTTAGCAATTCTTAATAACTC
AATTCGTACTTTAAATAATCTTTATTCATTAGCAGATCTTCATAGGGCAAGTGGAAACGATCCAAAACAT
CGTCCTACTTATTTTTTGCGAAATGATCAAACAAAAGCTCTAATTGCAGAGATTGAAAGCGAAAATCCAA
CCTGTGAGAAATCTCACAGCTCAGTTTTAATTGTCAAAAATGGTGTTGGTACTTACGCTTGCAAAGAACT
TGTTATCGCCTACGCAGCTTGGATAAGCCCTGCTTTTCATCTAACCGTGTTGCGAGCATTTTTAAATCAA
GTTGAGCAACCACAACAACTTGCTTTACCTGAACCAAAACCACGTGGAATTTTACTCGATGAAGAAGCAT
TTTATGTTGTTGCAAAAGCAATAGCTAAATTAAATGAATCTACATTTGAGTGGGAAAAAATGATGGATTT
GTTTTCAGAACTTGAAAGCCACAGAAACTATAAAACAGCATTTAATCTCGGTGTTGCTAGTTACAACCTT
GCACAAAGTTCAGAGAAAATCATCATGAAGAATTTAGCGCAGATGAAAAATAAGGTATGGAAAAAAGAGA
TTGAAGATTTTATTTTTTCCAACCCACACCTACAAAATCATACAGAAAATAAACTAGTTCACTACTTACG
TTAAAACTCCCCAGAAACCGACCGCACTTTATCGTGTGGCGGTTTGTCTTACCCAAAATTCAGCAAAAAG
GACAGATTATGTACAAAATCCTACTTATTGGCGTGCTTTTGTGGGCAGGCTTTGAATTAGAGTTATACAA
CGATTGCGATGGATATCAATGTCACCAGACTTCAATCTTAATAATGAAAGGAAAATAATATGAATATTTA
TCAGAAACTAGCACAAGCACGAGTAAAATTACAGGAAAAAGGATTAAAGAAAACTGGAAAAAATCGCTCT
TTTAATTACTTTGAATTAAAAGACTTCCTCCCTTCTGTTAATGAGATCTTTGCACAATTAAATATGTGTT
CAGTTATATCTTATACGAGTGAGTTAGCTACATTGACTATTTATGATGGAGAAAAAGATGAAAAGATAAT
CTTCACGTCACCAATGGTTGAAAAAGCACTACCAAGTGGAACTGATATTCAAAATCTTGGTGCAATTCAG
ACTTATCAAAGACGTTATCTCTATTTAACAGCTCTTGAAATAGCTGAAAACGACATGGTTGATTCACTGG
ACACAGGAGGAGAACAACCTGCCCCTCCAAAGAGCGTGTCGCAAAGCAACTCAAAGCCACTAATCCAGCA
GAATATGAGTTCTGGTCAAACTAAAAAGCCTTTTAATGAAATGGTTAATGAGAGATTAAACCAATGCAAA
TCAAAAGAAGAATTGACCAGTCTTTATGATCAGTTCATCAAATGGGTTGAAGAGAAACATCCAGATAAAG
TGGATGAGTTTAATATTATGTACAACGACAAAGTATTGAGTTTTATGTAAGGGGTAAATAATGGCTGGAG
TCAATAAAGTAATTATTGATGAATTTGAACTTTATCTAGATGGTTATTCCATCCCAGAAGTGAGTGAAAG
GACAGGGATTCCATTATCTACTCTACGAAATCGTTTTTTAAAAGCAGGAATATTAAGAAGTCGTGCTGAT
GGTGTTCGTAATGCCTTTGAAAAAGGTAGAATGCATAGAGAGAAAGGATATAAAAGAAAATTCACACCTG
AATGGTGTGCAAATATCTCAAAGGGTAAAAAGAACTCAAGCAAAAATACCGCTGTTGGAGTTGATGTATC
AAAAAAATATCCAAGGATAACGCTTGGTGAGCATAAGGGAAAGTTTGTACATAGGTTGGTAATGGAAAAG
CGAATAGGAAGAAAACTTCAACGTGATGAACACGTCCATCATATTGATGGTGATGTGACAAACAACTCAA
TTGATAATTTAGCCTTGGTTACAGTTGCTGGCCACGCAAGATTGCATAGATATCAAGATGAGTTATCAGA
ATCGCTAAGACAAAGATTAGACAATGGGAGATTTAAATAATGGCTGGGGTTAATCGTGTAATTATTTTAG
GAAATTTAGGTAACGATCCTGATGTCCGCACAATGCCAAATGGCGACGCAGTGGCAAAAATTAGTGTGGC
CACGAGCGAAAGTTGGATCGACAAAAACACGAACGAGCGAAAAACGCAGACAGAATGGCACTCTATCGTG
TTTTATCGCCGCCAAGCAGAAATTTGCGGGCAGTATCTCAAGAAAGGCTCAAAAGTGTATGTAGAAGGAC
GTTTAAAAACTCGTAAATGGCAAGACCAAAATGGGCAAGACCGCTACACCACCGAAATCCAAGGCGACGT
ATTGCAGATGTTAGATAGTCGCCAAGATTCGCAACCACAGCAAGCACAGGCACCACAAAACAATGCTTAT
GCGAATGCGAAAAGTGGAAAGCCTGTACAACAACAGGTAGGTAACTTTGAAGAGGATAATATCCCGTTCT
GAATTTTTTATTAATAGTCTTTCTGACAGATTAAAATCAAGGTAACATTATTTACTCTAATTTATACTAT
CTGCAATATCAAAATTTCTTAGGTAATAAAAAATGACTGAACAAACACATAATGATGAGCCAATTAAAAG
TATTGAAGAATTTCTAATAAGATTAAATAGTAAAGAGATTAAAGAAGGGCATACAAGATTGTATAGGGGG
CATTCTGATGAGAACTTTTCATTAACCCCAAGTATTTATAGGAATGATGGAAAACATATAAAATATGAGC
ATCAAATGATTTATGATTTGATTGCTAGTAATCCTGAAGAACTGAAAGAACTAGATCCTTTCCATTTACT
AGTAAAACTTCAGCATTACGGATGTCCAACGAGATTATTAGATTTAACTTCTAACCCTTTAGTTGCGCTA
TATTTTAGTGTGTCAGAATCTAAAAAAAATAATAAAATCCAAAACGGAGAGGTAATGTTTTTTGATATTC
CAAATGAAAATATATTACACTGGAATAACCCAGACGTATTAGTGATATCAAGTCTTAGTCAACTAAAAAA
AGATTTATTCAAAGATGGGATAGGAAGTATAATATTGAATCTAGTTACAGTTTATATGGAGCTTAAAGAT
ATAAAGACAAATCCAAATATAAAATATAAAATTACCCCTTTTATGGAAAAAGCTGAGCAAACCTTCATAG
ACATATTAGGGCGAGAAACATTTAATAAAGCTTTAACAGAATCAAATATACTTCCAATTATTTCAAAAAT
CTCTAAATTAAGAGAGATAACTCGACATTATGTTAGTGAAGTTGAGATGAATTATATAGATACTATAGAT
AAAGTCCTTTGTGTTAAACCTGTGGCAAATAATAATAGATTAATAAACCAAAGTGGCTATTTTTTCCTTT
ATGGATCACAACTCAGTATCAACACTGCTTGCAAAGAACCTTCAAATCTGGAATATACACCACATAAGAT
AAAAATATCAAGTGATAGCAAAGAAATAATAAAAGAACAATTAGCAACATTAAATATTTCTGAATTTTCT
CTCTTTCCTGAATTGGAGAAACGTGCAATAGCAACTTTTAATAAATATAAAGAAACATAAGACTGAACAA
GAAACCAAACCGCACTTCATCGTGCGGTTTTTTATTTAAGGAGAATATTAATTTTATGATTCACCCCGAA
AGCGAAATAGCAGAATTAAACAAGCGTGATTTAGATGCGATTGATAGAGAGATCACATTTCACGAAAAGA
AAATCGACATTCTCAATGAAGAACGTAGAGAGTTTATTAATCGGAATGATTTAAACAAAGGGAAAGAAGA
ATGATTAAAGAAGTGTTAGACGAAAGAGAAACAACGCACGGTGATTTTCACGCGGGCGCAATGGATTTTA
AAGAGTTAATGAATGTTATTAATAGCGGTAAGAGCAATATGGATTCATCTCAATATTACGCGCTCACAAT
GATAGCGACAAAGATTGTGCGGATTGTGAATGGAAATCCGCACGAGGTTGACCACTGGCGAGATATTGTA
GGTTATGCGACGTTAGGCGGGCGTTTGGATATTGAAGATGAGCCATTAACACAACAACCAGTAGTCAACA
TCTTACCTGTCGTTGACTATCCGCAGAATTAATTCAGTTATTAAGTAATACTTAAATACTGAACAGCACG
CAATAGCGTGTTTTTTTGTATCTAAAAAAGGTAAATAAACATGGAATTTACAGGCAAGAAAAAATTTAAA
GTTAGCACAAGAACATTTGAATCTATCGAGATTTACGCAGTCTTTGAGATAGATTTTGACTTTCCAGAAG
TTAAAAAACGAATTGCCGAAATGTCCGCTTTCTGGGCTGATTCACCTGATGCAAGCAACCCACTTAGAGA
ACATTTGGAATACGTGTTATCGGTTGCAACAAGTAAGATTTATCACGAACAAGATAGAAATTGGAAGTTA
TCAGATGTTGAAAGTATGGATAACTATTTGTGGAACTATGGGGATGGTTTTGCTTATGGCGAATATGTCG
GAATTAAATTAATTGACTTTCACGCTGATGAAATATGCTCGGATATTTTCGAAGTTAAAGAAATGGAGGA
ATAACTATGTTTTGGTTTAAAAATGCAATTATTTACCGTCTAACAAAACAGTTAGACTGGTCAACAGAAA
AATTACAAGAAAAATTACAGCAATGTGCTTATCGCCCGTGTGATAAATCTGATGTGAGTAAATTTGGTTG
GACTAATCCAATTCACAGCAGTGAATTGCTCTATCATGCGGCAGAAAACAAGATTTTGCTTGTTGCGCAG
AAAGAAGAAAAAATTCTTCCAGTGCACGTTGTTAATAACGCACTAAACAAGCGCATTGAAGAGTTTGAGA
AAATACAAGGTCGCAAGTTAGAGAAAATTGAAAAGCTAGCGTTAAAAGATGATGTTATTGCAGTTCTACT
CCAGCAAGCGTTCAGCAAGTATAAACAGACCGCACTTTTCATTGATTTAGAAAAAGGCTTGATTTATGTC
GACGCAAGCTCTTACAAGACGGCAGAAGATGTCTTGGCATTGTTGAGAAAAACACTTGGATCATTGCCAG
TCGTGCCGTTATCTTTCGTTAAAGATCCACATTTAGTTATGACAAGCTGGCTTGGCGACAATCCGACGTG
GCTGGTATTGCTAGAAGAGGCGGAATTTACAGGCACAACAGAAAGCGGTTTGATCAAGTGTAAAAATCAG
GACTTAAACAGCGAAGAAATTGATAAAATGCTAGAGTCCGACAAGGTTATCACCAAGTTATCGCTAGAAT
GGGAAGATAATTTGTCATTCATTCTCAATGAAGATGGCACGCTTAAACGCTTGAAATTTGCGGACAACGT
ACTCGATAAAAACGACGACATTATTTTGAAAGAAGATTATACGCAGCGTTTTGATGCTGACTTTATCTTA
ATGACAAGTGTTTTATCCGAGCTAACAGAAAATCTGCTGAACGAATTTGGCGGTGAGAAAGAACATGATT
AATAAACTACTCCGACTTTTTGAAAAGTCAGTGAGAATTGCAATTTGGTTACTGTTCATCGTTTTTATCT
TAGATGTCACGGGAATTTGCGATCTTGATAAAGTCCAGAAAGCTTTTGTTATAACAATGTTGATCACATT
ATGGTTACTACGTATTGAAATAACGCTTGAGAAAATCAACAGCAGATTGGACCGTGGAATAAGAATTTCT
TACTCATACACTGACAAAGATGGTGTGAAAAAGACAGTATCCTATTTAATCCAACAAGCCACTTGATTGT
GGCTTTTTTTATTTTTAGAAATTGGAGAAAGAGTATGCCGAATTGGTGTAAAGGAAATTTAAAAATAAGA
GGAAAAATTGAAGATGTAAAGAAATTCCTCGATGAACAAATTTATAAAAAAGGTGAAGTCATCTTAGAAA
AAGATGAAATAAAACTAAGTGGTGTAGATGGCCACTTAAAAGACACTTATAGATGTTTCATAAGTGCAGG
CAAGGACGGATTTCATGATGAGTTTTATGCTCGTAGAGATGGAAATATCATTGTAATAATTCCAGTTCAG
CACGCATGGGGACCGTATTTACCATATTTTGAAGAGTTAAGTGAGAAATATAATGTCGATTTTAGATTTT
ATGGTTATGAGAGAGGACTTGAGTTCAATTGTGAGTTTGAAATCATAAAGGGTAATATCACAATTCACCG
AAAGATTGAATTTGATAACTACGAATGGGAATGTCCTGAGCCAAGACTTGGTGGTTAATTATGACAGAAA
CAGAATAAGCCGCTTAATTGTGGCTTTTTATTTTTAGAAAGGCAATTATGTTGAAAAACAAACCGATTCT
AGATGCATGTTGCGGTTCTCGTATGTTTCACTTCAATAAGAATAATCCAGCAGTTTTATTTGCGGATATT
CGAGAAATCGAAACAACATTTAAAGACAGAGATAAACAGAGAAAGTTAGAAATCAAACCTGACATTTTCC
ACGACTTCACATCAATGCCGTATCCCGATAAATCATTCAAACTAGTCATTTTTGACCCGCCGCATTTGGT
ACAGGGTGGTGATAATTCTTGGCTAGTAAAGAAGTATGGGAGGCTTGATAAAGACTGGAAAACACAGCTT
AGAAAAGGCTTTGAGGAATGTATGCGAGTTCTCGATGATTTTGGCACACTAGTTTTTAAGTGGAATGAAA
CACAAATCACAGTGAAAGAGATTTTAAGCATTCTTCCAGTACAACCCATTCTTGGACATAAGTCAGGAAA
GGCGGCAAATACGCATTGGTTATTATTTATGAAAGGAATTTAACTATGACAGAAACAGAAAATAAATACT
TCGCAGTAAATGTTTATGATGAAAACAGCATTTCATTTCACAAAACTGAAGAAGAAGCTGAAAAAGCGTG
CTTGAACTTCGCTGAAGAATTTCATCAACAATGTGCTGATGGTCAAGATATGCAATGTTATGAAGATCGC
ATAAGTCATGCGATATATGGTGTAGTTCTCGGTAAAGCTGAGTCTAAAACTAGAGATTTAAACGAAGAGG
AAAAACAGTCTGGTCTGTATGACGGAATTGATTGCATGGTTGAACTGCCAGAGATTGTGGAATTTCAAAA
AAACAACGGCTGGATTGCGTGTTCAGAGAGATTACCTGAAAAATCAGGAATGTATTTAATATACATAAAT
CCACTTTTATCTAAAGGAACTGGCGCACATCAAATTAGAAGTGATATTTATGACACCTCTTTAAAAGAAT
ACGGCTTTACTTACGATAGTGTAACACACTGGCGCCCACTTCCACCACCACCGACAGAGTGAGAATATTT
ATGGAAAAAGATTGGATTAAAAATCTTAAAGTTGGCGACACTGTGTATTTTGTAGAAACAGGTAGACGAT
CAACATTTGAGCGTGAAACCGAAGTTCTAAAAATCGGAAGAAAATATTTAACAATTAGAGTGCTTAGTCA
AGATAGAAAGATCAATTTATCTGATGGGTATGAAGAAAGTAAATATGGAGCATTATACGGTAGGATTTAT
AGAAGTAAAAAAGACTACTTGCATGAACTAAAGTTAATAGAATTAAGGTTCGCAGTTAAAAAGAAAATAG
CATCAAGCTACTTTAAATTAACATCAGAAGATGCTGAGGCGATAAATAATCTTTTAGATAAATACACAGA
ATAACCGCAGAAATGCGGTTTTTTATTCCCAAAAGAAAGGATTAGAAAATGAGACCATTTGACTTAGAAC
GATCGCTTGCTGGCGAACCAGTGGTGCTTAGAAATGGAAATAAAGCGTTTGTGAAGTTTGTGATGGAAAA
TCCAGTTCGTGAAGAATGTGCAATGATCGGATATGTTATTGATGATCGCAGTAGAGATAGTCTTATAGGG
TGGTATAAAAATGGACTGTATGCGTCATGCGGAGGTGACGGATTAGACATAGTCGGAATGTACGAAGAAC
CACGCCCAACAGTAACGCTGACTTTACCCGCTCCAATTACATATCCAGAAGAAAATAAAAGATGCTACAC
GATCGTCATTAACGATGTTGATGCTTATGATGGTGATGGTAGTTTCGTTTCGATTTCTGATTGGGTGGCT
GAAAAAGAAAATGGCGATTATGATTATCAGACGAAGCAAAGAATTATGGAAGGTTTGTTATTTGCTACCG
AAGAAGATGCCCAAGCTTGGCTTGATGCCATGAAAAATGCACGGAGATAAGTTATGGAAAATCAAAAGCC
AGAATTGATTGTTTGTGCTGCGATTAAATTTGAAATAAGAGTGCCACTCAAAGAACGTAATAACAAGAAA
GGTTTCGAATGGGTATTGCCAATGGTTCGTCATTATAGTCCAGATGCTCATGAAACTTTGGGCATGATTG
ATGACTATTACACCGAGCATGAAGTTCAACAAGGCTTTATCACAAATAAAGGTCGCTTTGTTGACAGAAA
AGAAGCGCTGGAAATCGCAAAACAAAACAATCAAATTAAGTTCGATATTGGGTACACCCCGAAAGAACTG
TATAGCGAAATGCTTTATTAAGCCGTCCATGACGGCTTTTATTTATAGGAGGATTTATGGAAGTTAATAT
TTATGATGAATTCCTTAGCCCTTTAGAAATTTTATATATTACAGGTTACCTACAACCTAAAAGGCAAATG
CAAAGACTTAATCAACTTGGGATCGCATTTATTCCACCTAATGGAAACACCAAGCACCCTATTGTTAGAC
GTGACTATTCAAACAAGAAAGCACACAAATCGAGTGTTGCTAGCGAACAAAAAGCAAGAGTAGTATGGAG
ATCTAATGTATTAAATCAAGGAGGTTGATATGGGGCGACCTAGAAAAAAAGAATATCAAGGATTACCTCA
GGGGCTAGTTTGTAGAGTGAGAAAGAAAGCCGATGGAACGAAAGTAATGTATTACTATTACACAATGGCT
GATAAAAAAGAAAAGCCTCTTGGTAAGGATAAAAGGTTCGCTGTATTAGAAGCAGCAAAACTAAACGTAC
AGCAACATCAAGTAAGTAATAAGATTTTATTTATCGAAGTTCTCTCACGCTATGAAAATGAAGTTGTACC
GACCAAAAAGGCCAGAAATACCCGCAATTCAAATATCCAAGCAATACGTAAGTTAACCCAATTTTTTGGC
GACCCCCCTATTCCACTTGAAGATATAGAGCCAATCCATATAAGAGAATATCTTGAATGGAGAAAGGATG
TAAAACCGACAGCAAATATAGAAATCGGGTTGTTTAATCATATCTGGAATACAGCTAGAGAATGGGGGTA
TACAAATTTAATCAGTCCATCTACGGGAGTTAAAAAGTATAAAGTTCAATATAGAGATATTTATGTTGAA
GATTACATTCTCGATAAAATATATGAGTGTGCTTCTGATGATATGAAGGATATTATTGATGTTGCATATT
TACTTGGACAACGCCCCATTGATGTTGTGAAGATCCATAGCACTCATATTTATGATGGGTTATTACACAT
CACGCAACAAAAAACAGGGAAAAAAATCAGATTTGAAGTTATAGGGAGGTTAAGTGAGATTATTAAGCGA
AGAATTACCGAAGAAAAACAATGGTTATTTGTAAATAAATGGGGTCGTAAATTAGAAAGGAGATCGCTTA
CAGACTACTTCAAAGAAACACGTAAAGCTGCAATGGAAAAATATCCTGAATTAGCTGATGAGATTGCCGT
TGTTCAAATGAGAGATTTAAGAGCTAAAACAGCCACAGATATTTCATTAAAAGTTGATGATGAGTTAGCA
AGAAAACAACTTGGCCACTCTTCTTCAAAAACAACACAAATATATATCAGAAAAGACAAGCCCATGAAAC
CCATAAAATAAAAATGCTCATCTTAACTAAAAAGATGAGCATTTGTGTCACAAATCATTTCCGAAACTAT
TTTATAGAAAATTGATTTTGTTCACTATTTTTAGTGAAAAATCCAATGTATTTTCGGAAATAAAAAGAGG
TTAAAGGCTTTTAAATCCTAGATTACACTCTTTTGAAATCGATATGAACTAATTTTGGTTTGAATGGGTG
ACGTTGCATCGCTTGTGCTTTCACTGCAACTTCTTTCCCTTCAATCACTAATGTAATAACATCAGTGTAG
AATGCATCATGAACTTGTGCGTTATTTAAATCATCGTGGTTTAAGACGATTGAAACAGGCGCTTCGCTAC
CACCGTAAACGATTGCAGGAATTTGACCATTATGACGCAGGCGGCGGCTCGCACCCTTACCTTGCGATTG
ACGAACTTCAGCATTAAATTTAAACATTTTTCGCTATCTCATAGTTAATAGTAAAAGACAAAAATCGCAG
GCGACCCAGCGATTTTCCATAAATCAGCTCAAAGCAAGCTACTTTGAGGCGCTAGATTATATTTGATTTG
CCCCAACAAATCAAACAGAAAATACTACTGACTTTTTTCGCGACTTTATGCAAAAAACGCGCTAGAATAG
CAGACCGTTTTTTATTGTAAATTGAGTGCTTGTAATGGATATCCTAATTTCATTTTTCTCTGATTATGGT
TATTTTGCCGTCTTATTTGTACTGATTCTTTGTGGATTCGGTTTGCCGATTCCAGAAGATATTACTTTAG
TGTCTGGTGGCGTGATTGCGGGTTTATACCCAAACGATGTCAATGTCCATGTCATGCTAGGGGTGAGTAT
GTTTGGCGTATTGGCGGGTGACTCCTGTATGTATTGGCTAGGACGTTTTTATGGTGCCAAAATTTTACGC
TTTCGTTTCATGCGTAAATTAATCACCGTTAAACGTTTAAGGCTCGTCAGAGAGAAGTTTGAAAAATATG
GTAACCGTGTATTGTTTACAGCACGTTTCTTACCCGGTCTTAGAGCGGTGATTTATATGGTATCGGGGAT
TACTCGCCGTGTCAGTTATACGCGCTTTTTACTGATTGATTTCTTTGCCGCCATTATTTCTGTTCCCATT
TGGGTTTATTTGGGCTTTTTCGGTGCGCAAAATTTAGATTGGTTACATGAACAAATCCACAAAGGTCAAC
TTGTGATTTATATTTTAATTTTTGCCTTGGCGATTTTCCTATTATGGAAATGGAAAAAGAATAAAAAAGC
CAAAATGAATATGGAATAAGTTCATTTTCCGATCAAAAAAAGCGTTTTGTGAAAGATAAAACGCTTTTTT
TGCCTTGAATGTTGCACTAATCTGCTAAAACAGTTTCCATATAGGTTAAGCGATCGAGATTATGAATATA
ACGTGCTAAGTCTTGTTCTTCTGGCTTATGTAAATACGGAATTTGCCCCAATAACGGCGCATCAATTTTT
TCACTGAGCAAATCAATAATCTCGGCATAATGTCCTAAACAGGGATTAATTCGATTAGCAATCCAACCTA
ATAATGGCAACCCTTTCTGTTGTATAGATTCGACTGTTAATAACGCATGGTTAAGACACCCCTCTTTAAT
TCCCACGACCAATACAACGGGCATTTGATGTGATTTTGCCCAATCTGCAAAGCAATACGTTTTATTAATG
GGCGTTAGCCAACCATAGCTGCCTTCGACTAAAACAGATTGATACTTTTGATTTAAACGAGCTAAATCCG
CATCCATTTTTTCAATGCGAATATGTTTACCTTGAACAGAAAAAACGGGGAGGCTGTGGCGAAAGGTATA
ACTATTGATTTCCTGATAACTTACTTTTTCGTGAGTTGATTTCATCAGTGTTAGCACATCACTATTATTT
TGTGAATCGTAATCACTTTCTGCGGCTTGTTGATTTTCCATATCGGTATAAACACATTCTTCTCGACTAA
AGGCAACTGGTTTATAGCCCACAATTTGGATACCTTGATTTTGTAAAGCTTGTATAATGGCTCGACTTGC
GACTGTTTTACCTACATTAGTATCCGTGCCTGTCAGAAAAAAACTGCTCATGGTTTATCCCCTTGTTATT
TCTTAATGCGAGATCTTAAAGCAATCACGCAAAAAAAATGTTGAGATAACACAACTTTTTCTCAGAAATT
ATTCCCTTTTAGCACAAGAGGAAAAATAAAAAAGCACTGTTTGATATAAATCAAAAACAGTGCTGAATAA
AAAACTTAGTGCTTAATAAAATGCCCAAGCAAGCTACCGTCATAGATACCTTGTTTAATCGCCGCCGCTG
CAACTACTGGTGTATTCCATTCATAGCGTCCGGTAATTACTTCAACATGAGGGTAATCTGCGCCTAAATT
TGCTTTGAGCGTTTGATTCACACGAGGAAGAAAAACTTCTTTTGCACTTAAAAAGCTCGAACTTAACATG
ATTTTCTCAGAATCAAAAATATTGACAAGATTCATTAAAATATATGCCAGACTATCTGCAACATAATGCA
GAATTTGTTGAGCTTGTGGATTCTGCGCATTCGCTTTCTGACATAAAAATTCAATTTCACTTTGTGCTAA
GGCCGCTTCTGGGAAATAATGCGTAATTAAAGGGTAAATGGCTTTATGGGTAACTTGATGTTGGAGTTGA
TAGCGTTCAAGATCCGCTAAATGTGGGCTAATCAGGTCTTGTAAAGGGCTTATCTTCGGTACAATCATTT
TATTGATATGACTTCTGACTTGATGCTGATGAGTTAAGAGCTCGCCTTTAGACAATACACTAAAATTAAT
CACATCATCCAACTGTAGGAATAACACATTATCGCAATTAATCACACTTCCTAATGTTGACTCTGCCATT
AACCAAGTTTGGAAATATTCTGTCACTAATACAGGCACTTTAAAATACGGTTTAAATAGGCTTTCTAAAT
CAAGATCAAGGTTGACATCGCCTAACTTTATCAATCGATTTTTACTATCAAGCTCGCCACCAACCGCAAT
GGAAAAAGTAATTAAATGATTTAGTTCATGTTGGGTTTCAAAAAGAAATTGTTGTAAATATTGGACTAAT
ACCTGATCTAAGTGCACTAAATCGGAGGTGGTTAAAGGATAGCTTTTACTTTTTATTTCACCGCCATCTA
ATTCACTTAGAATCAGTTCAAAACGGTTTTCAACCAAGGTTGCACATAAAGATTGCCAATAAAAAGGTGA
AACACATAATCCAATGGCAGGACGCCCACGACTTTCTGTATTTTGAACGGCACGCTCGACAATCAATTTT
TCTTTGATTAATTCGCGTGTCAATGCCGTAATGGTCGCTGGTGCTAAACGTGAAAGTTTTGATAAGTCTA
TACGAGAAATTTCTTCAAATTGTTCAACTAAACGATAAATTTTACCAAGCTGTGTCAAGCGTAATGGTAA
TTTATCCTCTTTTCTAATTTTTGGCATAACTGTAATACTCAATATATCAATGATGTAACATCACGTTGTT
ATTTCAAACAATTCACAACGCCTACTCTTTCGTTCGTATTGCGTATTAACGCAGCATATTCTACTCACAT
AGAAAATGGTCGATTTGTACTTATAACCAGTTACATTAATAAAAACAAGCACTTTAATTCAATTATGGGG
TCTATTTCACAAAAACAAAAAATTTAATAGATTTTGTGAATTCGACTAAGTTGAGGTAAACTATGTCGGT
TTATTTCTTCACAAAAAATTTGTTGAAAATTGAGGTTTTATATGACTAAAGTCGCATCTATTGTAGATGT
TTTACAAGGCAAAATTGCCATTGGTGAAACCGTCACTGTCCGTGGCTGGATTCGTACTCGCCGTGACTCA
AAAGCAGGTCTTTCTTTTTTGGCCATTTATGATGGTTCTTGCTTTGATCCTATCCAAGCAATTGTCAATA
ATGATATTGAAAATTACGAAACAGAAGTGTTGCGTTTAACAACCGGCTGTTCTGTTATTGTAACAGGTAC
TGTTGTAGAATCCCCTGCTGAAGGTCAAGCTGTTGAATTACAAGCAGAAAAAGTCGAGGTCGCAGGTTGG
GTTGAGGACCCAGAAACATATCCAATGGCGGCAAAACGTCACTCAATTGAATATTTACGTGAAGTGGCTC
ATTTACGCCCTCGTACCAATATTATTGGCGCAGTCGCACGTGTTCGTCACTGCTTAGCACAAGCCATCCA
CCGTTTTTTCCATGAACAAGGTTTCTATTGGGTAGCGACGCCATTAATTACCGCATCAGATACAGAAGGG
GCAGGCGAAATGTTCCGTGTGTCCACTCTCGACTTAGAAAATCTGCCACGTGATGACAAAGGTGCGGTCG
ATTTTTCACAAGATTTCTTTGGAAAAGAATCTTTCTTAACAGTATCCGGGCAATTAAATGGTGAAACCTA
TGCCTGTGCTTTAAGTAAAATTTATACTTTTGGTCCAACATTCCGTGCAGAAAATTCCAATACAACACGC
CACTTAGCTGAATTCTGGATGGTTGAACCAGAAATTGCCTTTGCGACTCTGGCCGATAACGCGAAATTAG
CCGAGGATATGTTAAAGTATGTATTCCGTGCAGTACTTGAAGAACGCAAAGATGACTTAAAATTCTTTGA
AAAACATGTCGATAACGACGTTATTAGCCGTTTAGAAAATTTCATCAATTCAGATTTCGCGCAAATTGAC
TATACTGATGCAATTGAGGTGTTATTACAATCAGGTAAGAAATTTGAATTCCCAGTTTCTTGGGGGATCG
ACTTATCCTCTGAACATGAACGTTATTTAGCGGAAGAACACTTTAAATCGCCAGTTGTGGTTAAAAACTA
TCCGAAAGACATCAAGGCTTTCTATATGCGCTTAAATGATGACGGAAAAACTGTCGCAGCAATGGATGTG
TTAGCACCGGGTATTGGTGAAATTATCGGCGGTTCACAACGTGAAGAACGTTTAGACGTGCTGGATAAAC
GAATGATCGAAATGGGACTCAACCCAGAAGATTACTGGTGGTATCGCGATTTACGCCGTTATGGCACCGT
ACCACACGCTGGTTTTGGTTTAGGTTTTGAACGTTTAATCGTGTATGTTACTGGCGTACAAAATATTCGT
GATGTGATCCCATTCCCACGTTCACCGCGTAATGCAAACTTCTAAACAAACTTAACACTGCTAATTCCCC
TTATATTATTAAGGGGAATTTTTTAGGTCACCTGAATGGCTCGCTTACGTAAAAACTGTATTTTATCGCT
GCTTTATACCGCACTTTTACTTGCCTGCGTGGTGACCATTGTTCGCCTTTTACCTTACTCCCCATTAAAA
GATCATTTCCCCTATTCCAGCGCAGTTTATGACGAGCAACAAAATTTGTTACGCCTCACCACCGCCAAAG
ATGAGAAATACCGTCTATGGACACCTCTCCATGATATCTCCCCGAAACTTGTTGATGCGGTGCTTTTTCA
GGAGGATGAATGGTTTTATTGGCATTTTGGTGTTAATCCTTACGGGCTATTGCGTGGGGCTTGGCAAACC
TACATTTTAGGCAACTCACCACAAGGTGGATCAACGATTACTATGCAACTGGCTCGTGTCTTATGGGCTA
TTGACAGCCGAAGTCTATTAGGCAAAACAGAACAAATCTTACGCGCAATCCAACTGGAAATACGTTACTC
AAAAAAAGAGATTTTAGAGGCTTATTTGAATTTTGCCCCTTATGGCAGAAATATTGAAGGGGCGGGAACC
GCCAGTTTAATCTACTTTAATAAAGCCAATCATAAGATGAATTTGGCTGAAGCGCTTACCTTAGCGATTT
TACCAAAGAATCCGAACAGCTATATTCGTCAAAACAATCAACAGCTGAATTCTGCTTTATTCAAGGCACG
TAACCAACTTTACCAACGTTGGATAGCACAATACCCTGCTGATCAACAATGGCAAACAGATTTTCAACTC
AATTATCCACTGCGACCACTCGAAAAACTACCGTTTTTTGCACCGCATTTTGTTGATCAATTACTACAAC
AATATCCTGAACAAACGCATATTGTCAGTACGCTCAATAGCTCCCAACAGCGATTAATTGAGCGTATTAC
ACGCCGCTATTTATCCCAGCAATACACTAAAGGAATAGAAAATGTCGCAGTACTATTAGTGGATAATCGC
GATATGGCAGTAAAAGCCTTGATCGGTTCGGGTAACTATTTTAATCCAGCCATTTCGGGACAAATTAATG
GTACTTTAGCTAACCGCTCTTATGGTTCAACGTTAAAACCTTTTATTTACGCATTGGCGTTTGATCAAGG
TTTAGCCCACGGCAAAACCGTTTTAAAAGATTTGCCAACGACCTTTGGTGATTACCAGCCCGAAAATTAC
GAAGGCAATTTTTTAGGTCCCGTCAGTGTTACTCAGGCGTTATTACAAAGCCGCAATATTCCTGCTATTG
ATCTTGCCAAACAACTTAACCCCGATCTTTACGACTTTCTCCAACAAGCAGATATCAAACTACCCAAAAG
TAAAAGCTATTATGGCTTATCTCTAGTATTAGGCGGTGCTGAATTAAATCTACAACAGTTAGCCAGTTTA
TATGCGATGTTAGCCAATCAAGGGAGATGGCAACCGTTGAAATTCAACCAACGAGATAGTCTTCCTGCGC
CTAAAACCGTATTAAGTCAAGAAAGTGCGGTCATGATTCATGATATTTTGCGGCAAAATTTTCGCACCGA
TATGCAAAATAAATCGATTAAGACTGCATTACCGCTCTATTGGAAGACCGGCACGTCAAATGGGCTACGT
GATGCGTGGACGGCAGGTTATTTTGGACACTATACTCTTGTGGTTTGGTTTGGTAATTTTAACAATAAAA
ATAACCCGCATTTTATTGGGCGTGCTTTGGCTGCCCCTTTGTTCTTACAACTGGCAGACAGTCTGATTGC
TAGTGAGCCTCAAATGCGTGACATTGTCACTGAGAATATCAATCAACTCAATTTAAAAAATGTCCTCGTT
TGTCAGGCGGACGGAAATCTACCGAATGCCTATTGCCAACAACAAGTCAACACCCTGTTTATTCCCGGAA
AATCGCCGATTACCATCAGCCAGCTTTATCAGCCTTTTATGGTACTCAAAAATAGCGACATGTTGGCATG
TTCAACACATGATAAAGCCGAAACGGAACAAAAAATTTATGAAATGTGGTCAAGTGATTTTCAACAGATT
TTTGCGCAAGCTGGCGTCATGAAAAGAATGCCGATCATAAATACGGCTTGCCCTTATGAACAACAACACC
AAGCCTTACAAAATCTACACCATAATAATCCGCAAATCGTTTCGCCATTAGCACAACGTCATTATTATAT
TGAACATGACAACCCAAAAAGCCCTTTACTTCTGTCAGCTATTGCCGCGGGTGAAGTCAAAAAATTATAC
TGGTTTGTCAATAATAGTTTTATTGGTGAAGCCTTGCCGCAGCAGCCCCTTTTTTGGCAACCTAGGTCAG
CAGGCTATTATACGATCTCGGTGACAGATGATTACGGCAGAAGCACAAGCCTTTCCATTAATGTGCTACT
GAAAGGATTTTAAAAAGCCCCTGCGCATTTACTTGCTATGGGGCTTTTAGCTAGAACTTTAATTAAAATG
CTCTAATCCATATTGATACAGCGCATTTTTCTTATAACCATAGATTTCCGCCACAATGGCAGCCGCCTTT
TTTAATGGAAGCGATTGGCTTATTAATTCAAGTGCTTTGAGGGCTTGGGGATTTATCTCATCAGTCTCCT
GTTTGACTTTCCCTTCAATAATTAACACCATTTCTCCTTTAGTGCGATTCGGATCTTCTCCTAACCATTG
GCGTAAATTTGCCACATTGTCCCCTACGATCGTTTCCCAGGTTTTGGTAATTTCCCGCGCCAATACCACA
TAGCGTTCTGCTCCCAACGTTTTTTCGATATCCGCTAAGGTATCCAAAATGCGATGGGTTGATTCATAAA
AAATCAGCGTACGCTCTTCTTCAGCGAGATTTTGCAATTTATCGCAACGTGCCTTGCTTTTCGCCGGTAA
AAATCCTTCAAAACAAAAACGATCGGATGCAATACCTGAAGCGCAAAGTGCGGTAACCGCAGCACAAGCG
CCCGGTATCGGCACCACTTTAATACCAGCTTGGCGACATTGACGTACTAGATGAAAACCGGGATCACTAA
TCAGTGGCGTCCCCGCATCAGAAATCAACGCAATATGTTGCCCCTGCTGTAATTTCTCTACTAAGAGGTG
TGCTTTTTGTTGTTCATTATGATCATGTAAAGCAAAAAAAGGCTTCTTAATGCCATAATGGCTTAATAGT
AAACCACTATGACGCGTATCTTCCGCCGCAATCAGATCAACCTGTTCAAAAATCGCTAAAGCCCTTTGTG
TAATATCTTGTAAATTCCCAATCGGCGTGGCGACAATATATAAAATTCCTGTTAAATTGTTCATTTCATA
CTTCTTTTTATTTGCTTTTAGTTAATGAGATAAGTAAGATCGTTCTATTGTTGTTAACAAACGGAGTAAT
CATGACTATTCTATTACAACACACCCATTTAAAAAATCGATTAATGCCTTTTTTGTTGGCACTTTTTCTT
GCCGGCTGTACGACTTTCTTAGGTGGTGGCTCAGCAAGTCTCTTGCAGAGTGATGCCAATGCAAATTCTG
ACTTTTATATGAATAAAGTCTATCAAGCACAAAATCTCGAAGAACAGCATACTTATAAATTGCTTGCCGC
ACGTGTACTTGTCACAGAAAACAAAATCCCTCAGGCTCAAGCATTACTCAATGAATTAACAACATTAACT
GACGAACAAGTATTAGATAAATCAATTATTGAAGCACATATCGCCGCAGTTAAACAACAAAATACCGTGG
CAGATACACAGCTTAAACACATTAATCTCGCTCAATTAAGCCGTTCACAATTAGCACGTTATTATGATGT
GGCAGCACGTATCGCAGAAAATCGCTATGATGCGATTGAAGCGGTAAAAGCTCGAATTCAAATCGACCAG
CTTTTATCAGATGTTTCTCGTAAACAAGCCAATATCGACCGTACTTGGTCGCTCCTTCGTAATGCTAACC
GTGGTGTGATTAATAACACTGTAGCCGAAGGGAATATTGCATTGGGTGGCTGGTTAGCCTTAACTCGCGC
TTATAACCAAAATTTAAGCAATCCTGCACAATTAAGCCAAGCAATTCAGCAATGGAAAACCGCTTATCCG
ACACACCCAGCGGCTTACTTATTCCCAACAGAACTACAAGGTCTGTTTAATTTCCAACAAACACAATTTT
CACAAGTCGCGTTATTGTTACCACTTAGCGGCAATGCTCAAGTCATCGGAAATACCATTAAAGCAGGTTT
TGATGCAGCAAAAGACAATAGCGCGACACAAGTTCAAGTATTTGACACCGCTGCGACCCCGGTTGATGTG
ATTTTTGATCAAGTTAAACAAGCGGGGATTCGAACAGTCGTTGGTCCATTGCTAAAACAGAATGTGGATA
TGCTCTTGAATAACGCACAGCTAGTACAAGGCTTAGATGTGTTAACACTAAACTCTACCTCAAATGAACG
CGCAATCGGGCAATTATGTTACTACGGACTTTCACCTGAAGACGAAGCCGAGTCAGCAGCGAACAAAATG
TGGAAAGATGGGATTAGAACACCTTCTGTTTTTGTACCACAAAATGATTTAGGTCGTCGTACAGCTTCTG
CGTTTAATGTGCGTTGGCAACAATTAGCTGCAACGGATGCCAATATTCGTTTCTATAACTTACCGGCTGA
TATTACTTATACCTTAGACGATCAAAATACCTCTGGCGTCTATATTGTTGCCATGAGTGATCAATTAGCT
GAAATTAAAACAACCATTGATAACAGCGGTCGTACAACGAAACTTTATGCCAGTTCGCGCAGTAATTCCG
CTAACAATGCGCCAGAATATCGTTTATTAATGGAAGGTTTACAATTTAGTGATATTCCTTTCTTTAAAGA
TGTTACATCTAACCAATATAAGAAAATTGAAAAATTAACCAAAGGTGATTTTTCACTGATGCGCCTCTAT
GCAATGGGCGCTGACGCTTGGTTGCTTATTAATCATTTTAATGAGTTACGCCAAGTACCAGGTTATAACA
TTGATGGTTTGACCGGTAAACTAAGTGCGGGCGCAAACTGTAATATTGAGCGTGACATGACCTGGTTCCA
ATACCAAAGTGGTGGCATTATCTCCTTGAACTAAGATGTTCTCATTAAAGCGTCAACAAGGGGCGAGATT
TGAATACCAAGCTCGCCTCTTTTTAGAATCAAAAGGACTACAATTTGTAGCCGCCAATCAATCCTTTTCC
TGTGGCGAATTAGATCTGATTATGCGAGATCAAGACACGCTCGTTTTTGTTGAGGTGCGACAACGAAAAA
ATGCGGTTTTTGGTTCAGCAGTGGAAAGTGTTGACTGGAAAAAACAAAAAAAGTGGCTGAACGCAGCAAG
CTTATGGCTTGCACAGCAAAATCGTAGCTTGGAAGACACTGACTGCCGGTTTGACTTAATTGCTTTCGGT
AAAACCACACAAGACCTTGAATGGATTATAAATTTTCTTGATTAATTATGTTAGATAAACTCAAAGACTT
ATACACTGAAAGTATTCAAACACAGATTTCCGCCTCCAGTTTATTACCCGATACCATCATACAAGCCACA
CAAATGATTGTGGATTGTTTGTTAAGAGGGAATAAAATTATTGCCTGCGGAAACGGACGTTCTTATATTA
ATGCCCAACTGTTTGTCGCAAACTTATTAAATCGCTATGAGTTAGCCAGACCTAGTTTCCCTTCTGTTTT
ACTCAGTTTAGATAGCGCCATTAACGCCGCAATGGCGCTTGATAATAATACAGAAACCTTATTTCAACGC
CAATTTAATGCAGTGGCTCAACAAGGGGATATTCTTATTGCTTTTTCTCCTTTGCCTCATAATGATGAAA
TTGTCATTAATGCAATTAACAGTGCGGTAAACAAAGGCATTATTGTAATTGTCTTAACGAGTGCCTCAAA
TGATCATATTCAAGGTTTTTTGACCGAACACGATCTCGAAATCGCGATTCCCGCAATCAAAGAAAGCCGA
GTGATTGAAGGACATTGTTTTATTGCTAATGCAATTTGTGAACTGGTCGATCACGCCCTGTTTTCACATT
CATAACTTGACAAGAATCAGGATTTCAACAACACTAACTCGCATGACAAATACAAAAGGAGATCCCTTAT
GCAAATCAACATGTTAAAAAAATACACTTTTATTTTAGCGACTGCTCTCCTACTGCAAGGTTGTGTGGCC
GCAACCATTGCTGGCACGGCAGCTGTGGCAACCAAAGTTGCCACTGACCCAAGAACTGTTGGCACACAAG
TTGATGATGAAACTTTAGAAGAAAAAGTGCGTTTTGCCATTCGTAAAGATGCGCAAGTTAAATCGGAAGC
ACGTATTAATATTATTTCTTATAGCGGTCGTGTTTTATTAATTGGTCAAGCCCCAAACGCGAATGTTGCT
GAAGTCGCTACCAGCTTGGCGAAAGGTGTAGAAGGTGTAAACGAAGTATATAATCAAATTCGTATCCAGC
CACAAATTAGCTTCGGTCAAATTGCAAAAGACGGGGTAACCACCACCGAAATTAAATCTAAAATGCTCGT
GGATTCTCGCGTCAAATCTACTGATATTAAAGTGATTACGGAAAATGCCGAAGTTTTTTTAATGGGTAAC
GTCACTCAAGCACAAGCGGATGCCGCAGCGGATATTGCACGCAATGTGTCAGGTGTTAACAAAGTCATCA
AAGTCTTTAATTACTTAAATTAAGCCAATAA
