# Supplementary material for: Comparative analysis reveals the Genomic Islands in Pasteurella multocida population genetics: on Symbiosis and adaptability
Source: BMC Genomics. 2019 Jan 18;20:63. doi: 10.1186/s12864-018-5366-6 (PMC6339346; doi:10.1186/s12864-018-5366-6)
Supplement: Supplementary file 9 — File S2. Detailed information on predicted phage of each strain (ZIP 5010 kb). [file 12864_2018_5366_MOESM9_ESM.zip › File. S2. Detailed information on predicted phage of each strain/CIRMBP-0922/detail.txt]

gi|00000000|ref||  [asmbl_id: NC_000000].2275582, gc%: 40.24%

CDS_POSITION                       BLAST_HIT                                                                            EVALUE              prophage_PRO_SEQ
---------------------------------------------------------------------------------------------------------------------------------------------------------------------------------------

#### region 1 ####
complement(1692223..1692483)       PHAGE_Mannhe_vB_MhM_587AP1_NC_028898: hypothetical protein; -; phage(gi971753886)     4.51e-29            MKKSKYWLNVAIALDQLFNALTWGSPDETLSSRAYRGAVLAGKPKKKWKFFHAAINKLFFWQNNHCKQAYLSEVERRQLPREFSKV
complement(1692470..1693060)       PHAGE_Mannhe_vB_MhM_587AP1_NC_028898: tail fiber assembly protein; -; phage(gi971753885)     1.79e-37            MKVYFLKDDLNQYQIFPAPQNLQDFIEFEIGDGVDLESKQLILCQGQYILVDRQPSELHVWNCDKWVLDEEKQAQLLAIQQTEMWEKIKKKRYENGLGGVYITRVGKWFQTGEEEKTKYLGLDKVIDSLGEIDWKCYDNSFIKMNRTLLNEIFLQMVIDENADHINAEKHRAEMMKSAEPLNYDFSTGWSANYEEE
complement(1693071..1694150)       PHAGE_Escher_slur16_NC_028248: putative tail fiber protein; -; phage(gi947835067)     7.30e-07            MADFNKPTVDSHYTQFPNEIRAAVNAALSFLEGGTHTNIPMKAKRWNPTSKIFEEYNGSQWLPMATEYKLPVDYNVLRNKPVPSSATNSDSETTFASSKAVKDAYDLADGKQSPATTLAGYGITDFVVKDLTTEDLNNVTVAGFYSQRLTSRATIEKNYPVNEAGSLVVKPSAYVLMQEYTTNLSKRIYIRNRTDYVGTWGEWKQVDASVLATEVQTINGKTQQIEAYFNQYKSQTNLKIQEIESGISALSVLPESRIVWSGNVTQHSTNVLQLSESILGKTLIFYLQASSVNSLQQDHDVSTVTIFVDKLLTNVTGAKYLHAALYAGGWRNCQMRLVSENQIIVRDISGMYLKQITAI
complement(1694164..1697811)       PHAGE_Salmon_SSU5_NC_018843: putative phage tail protein; -; phage(gi410491430)      1.67e-149           MQIVGQKGGKGGGGGRTPVEAPDSLRSRSYAKFIDVISCGEIDGPVNGLQSVYFGDVPLQDENGKFNFNNVAIEWRPGSVRQAPSEICETNEVTTDVNTEIKKNNPITRSIIAPEADIVRVTINVPGLSYQNKSNGDINGTTVELRVEYQANGSQWIDAGKIVISGKTTTSYNREHSFRLTGEAPWNIRVTRLTEDSNSQTLQNRTIFSKLTTVFEEKLIYPGVAYVGVQIDAEQFSSIPARGYHCRGIKLKVPSNYDPITRLYTGDWDGTFVVKYSNNPVWIYFDLLINEEYGAGEHIKEDMLDKWSMYQIAKYCDQLVPDGFGGYEPRFTCNAYIQTRQEAGKLLRDLTSVFRAMSYWASGTQMLVQDSPKEPMYQFNNTNVIDGQFSRSGSNVKTRHNVALVTWNDPKKYFKQSVEYIEDAESIVKMGYISQTEVVAFGCTSRGQARRLGKWLLYTEQHESEVVTFSCGQDGAIPIPGEVIQVSDVHRSGERRGGRVKTGSTVNQIILDAAVEITKASTISIVNGEGKLEQRNITQRGSLTEINVNPTFTSVTEDSTWIIANSDIEPELYRVVAVVEGENGTYTISAVNYNPSKFAYIENGENLAEYDTTNNTLETGVKNVVITDEIYRGRGGSIQTKIVVSYQPATSLTSRYQIEYRAGNENWQQLEPTTLTSVDIPNVKDGVQYQIRIRTSNVLGLWSNNNDIETYEPIGKLRPPHNVTNLRHKAIAQEGAFLTWDISPDIDLEYYEIRKGDTYENSRLVAKIKANEFNLGFIQAGSHKYWLSAVDSSEVRSDEPTPISFTVTSGQVENLAAEIVGDEVLLTWNETQNNSFSTELYEVKKDDEVLALVKSTSFKFKADFSGNKTFMVTAIDLGGNRSASAQAQLIIHQPTQVSISQQVIDNYVMLRWQSAKATLPIIYYELKKGDTFDNAEFITNIDGLAFPQFETVGGLYKYWIVGVDSAGNRGEPQFTLSNVAQPPDYILKYDYNTEYDGVKNGSDKIDGKLYLPIKTETWSQHYQSNNFTTPQSQVNAGFPLYLQPTATSGYYEEEMDYGTVLASSKITLTPKVVSSGNYDISYYIAVKQNESDSWREHNQASVYETNFRYIKFRITVTNAQKPVVIEQLNLKLDQKQKTDGGTVQANASDVNGTWVAFSTEFVDASVPVLTPQSTQPLFATSDFKDEPRPKGFYVFLFDKNGNRVNGKVGWVVKGV
complement(1697815..1698525)       PHAGE_Escher_HK639_NC_016158: tail assembly protein; -; phage(gi356870622)           2.54e-42            MTERHTSCDIRKIRLKGELGKRFGKVHKLAVKTPAEAIRALCVLKKGFKEFLLNSEKHGIVYRFLVQREDIDGTPEEFQMQYGAKTEFHLIPVIRGSKRGGLFGLIAGAALIGLSIWNPAFLGLSTFGGTGILANVATVPFMIGASLALGGISQLLTPIPKIDGPQERPENQPSYLFNGAVNTTQQGQPIPLLYGELIVGSAVVSAGLTDKEIPVRTGSQSNSSNLGKGNSLKLAG
complement(1698479..1699186)       PHAGE_Burkho_phiE125_NC_003309: putative tail component protein; -; phage(gi17975180)     2.92e-61            MKHIDNAIAHAKQSYPHESCGFFVLKKGKLQYVACTNLAQDTEDEFLISVEDYARAEKIGEIRTVVHSHPNESCLPSIADQDAHKVSGLEWCIIGLEGDEVSMHFMPAVTVIPDLYGRKFIHGMTDCYGFVRDWYQQELGIELPNYNRTDGWWNEGANLYVDNFEHAGFYQVDDLQVGDMIVMQINANVPNHAGVYLGDGLIGHHLYGRLSSKDVYGQFYRDRTTHIMRHKKNTA
complement(1699188..1699838)       PHAGE_Salmon_SSU5_NC_018843: putative minor tail protein L; -; phage(gi410491427)     3.46e-46            MSIYGQLQQYATHGWIELFELDLTKFGDIVYRFHDGQSPLGQAIVWQGQEYTPYPVKVDGFAVDGLNPVRPSITFSNLGGAITLVLAKLKGIEGAKLTRKRTKIIYLDAVNFENGNLTADPHAHLPDDIFYISQKTAENHLTVSFELLPATDLEGVKLPRRQIVAHYCTHKYKGQFCGYTGDKPTCSKTLAACKAHFGENAELPFGGFPSAAYMRI
complement(1699866..1700390)       PHAGE_Acinet_vB_AbaS_TRS1_NC_031098: hypothetical protein; -; phage(gi100014)        2.50e-33            MQLANPENFKQFVQIKDRKTVTTSETVAKVFGKRHKHVLRDIREILENGDDEFNRTNFGLVEYIDKKGEKQPMFEMTKDGFMLLVMGYKTKKAMAIKISYIKAFNYMAEQIAKGGETLLEQYYQAIGEHKAEKQFASLCGKGLNEWKGKKPVLEATIRIIENKMQIELPILTVQ
complement(1700588..1701406)       PHAGE_Salmon_118970_sal4_NC_030919: hypothetical protein; -; phage(gi100063)         2.52e-67            MTNQISTQTISFYGSQLITLKVDDVIYTAVKPIVKALGIDWTRQSRKLSQQEKFNCRLMSIVAEDGKLREMLCMPLKKLNGWLFSINPEKVRSDLKEKVIQYQEECFEALYNYWYHGKAERKTTTDERTGLRQAVSKLVSQKGLIYSDAYSFIHQRFNVQHIDELTPEQIPMAVEYIHKIVLEGELITDTSPKVKEDEIVVPYNLLYALYRQGQRGRQLGYEVNILLNSLLRLLGAEDERPKIKGLAYDCQAQCIHWLNLAEKIIDKRNLIS
complement(1701662..1701859)       hypothetical protein; -                                                              N/A                 MPKFLKYHHNNLLHLLNIDDIIYIAPIYNPPPNLPIKSIITLKNAVQLYSDESVDTLFNEIKNLK
1702219..1703229                   PHAGE_Entero_BP_4795_NC_004813: hypothetical protein; -; phage(gi157166018)          1.64e-118           MLIKVINLVKETSMTKQTLTPEQRKERAKKAAQLRWEKKKQLSEIPLAIHEGILKIGETSLDVAVLENDVRIISSASVFQALNRPNRGARGASIVENEEVINLPAFMDAKNLKPFINQDVIDVIKRIKFKTKDGQIKEGYDATILPIVCDVYLRAREEKVLIKAQFDTAQKAEILVRSLAKVGIVALVDEVTGYQDSRAKDALAKIFEAFVAKELQPWIKTFPVDYYKELCRLYGVKYPPLKNNQFPQFFGHITNNAVYSRLAPELLPELKRMASKESKKARLHQFLTEDIGHPKLREHLSSIITILKLSKDRDAFYENLDRIHPKINETLSFDFE
complement(1703322..1703816)       PHAGE_Brucel_BiPBO1_NC_031264: hypothetical protein; -; phage(gi100067)              1.01e-05            MKKLILISSLFPVICIADINLSHDIWNISFERSEMNDSISVYMTTKSLEAFNVYGRSVRASMMIRCKDNKTEMFIHYPGIYLDNDYVRVEYRLDKDKSIKATWNTSTDYEATFVKKPLSVIKSMFDKDRMLVKVSPYSKSPITLPFNISGLKESIEPLRKVCNW
complement(1703818..1704336)       hypothetical protein; -                                                              N/A                 MRKLFFSFFMIPVLALANPNIKFENDDVKGEYTVSIGDPESTNWIKVLLLTPKTNVLAFSKENQERKYINCYESFSILLDEKTLIPESIRLRSNGSRVYAEDVLSKDDEDLNRIMNTPKKYEESFYVDLTNKNLKNIIDSSEISLKVCEETENFSPEEMTALKQTILKKLEK
complement(1704533..1704706)       PHAGE_Aggreg_S1249_NC_013597: hypothetical protein; -; phage(gi100010)               6.25e-17            MRNYSKTKLKIHLKEGLEMEANRSPVMRVAIAFAIAVIALGIALAFSTPFINAIRWW
complement(1704818..1705372)       hypothetical protein; -                                                              N/A                 MKKMLLILGLASVLSACSVTLPVSSYVPQNYTRFEGSANIGEFTYQPYLQGKVKSNQMQSTAAGQIYVSSNVADLVQRGTALELEKTGVKLGSSNIRLDGVVKEFKMDDLGYSVDWTYIINYTLVNTKTSSTLLNKDYVADPKKTGKFGLPIDYANVANDMILSGYNKFITDPDVRRILEKNKK
complement(1705469..1708732)       PHAGE_Mannhe_vB_MhS_1152AP2_NC_028956: tail length tape measure protein; -; phage(gi971760502)     8.42e-103           MTDIATLAIEIRTNGISRANRDLRSVEQVSQKTEKAVNSLSLAVNTLKRLMALGIGIQGLSGFLQMADTMQSLRAQVKFVTGSLAELNKAQNELFNISQRTRSSLESTTQLYVRTSRALKDYGVSQQQALQFTETINKAMAVGGVGAQEQASALMQLSQALGSGRLQGDEFRTIAETAPIILDVVAEYMGKSRAEVKKLASEGLITSELLFKAISGSTEKINKQFEEMPLTFGQAMQQMQNAALKFVGDLNQSTNATNLLAQGVSFLAENFNTLGAIIGGVMLGHLAKYGQSMAMAAVNRYKQSLANLQVAKTEQVKAAAELNTARANMAVLASELKLAQTEQTRSVLRMRMAQQATLITSLTNAEAVATNNLATAQAKASIAGRALNGVMGLLGGPAGVITIAASALFYFHQKAEEAREKALDLAGANDRLKQSYEDLSEASLLGSIREQVKELNNSREQVKNVEAEIKNTQRVMNQFLGVAVPDELKSDLDALRDKLAQLREGEGINFQTLEKQLGVLAPMFARSGKNIDDFRKKLLLVGVSSQDAEIFIKSLEKSFTDSTKATEKAKNGYSRIESELAKLKEKTEEARQKFEILTLKQQGNEKASYVLSQLYDVLGEKGADYAKVLREIAVGNYIAAQSELSHIKDAKFSLEELIGMKKEAEAAFWFVSQTDKFSASGQDSLSEWKSFYNELQKASADSLTQISLNEEQALRDMLEKAKKAKIGHEEMERAKTLITEKYAKERMEVAENYVPSLRYERELTEHLKLIDQLQKTNRITAEQAGDAKLALSAKYNPLLAAQQTYINNLKEIELLEVKGGLTKPQADIARKQQATDLKNTEWQEWLKNADQSDPFNGLKVGIKEFGDQANDVMGNVGQITGRALNGMTDALTDFVMTGKANFADLARSIIADLARMIIKMMIFNALKSAFGGTSIGSFLGFESKAEGGIVGEHYNGGLVGFSRGGFTGFGGKYTPAGIVHRGEYVITKEATSRIGLDYLNYLNYGKRGFANGGGVDVPRLASPTSNSNRNISIKIINNGEPVQANVESKENNGQLEVTIALMKKIADEQIKKHHTTFLRNRRLNGNA
complement(1708750..1709076)       PHAGE_Mannhe_vB_MhS_1152AP2_NC_028956: minor tail protein M; -; phage(gi971760500)     2.02e-39            METFTFAPNWGMKLSKEPKVKTITFGDGYEQRLKQGLNHNLRSYSLTFSGDINQMQQIEAFLDRHEGYKAFLWSPYHSTQGKFKCSKWDIEQKESHWTISCEFKEVVA
complement(1709084..1709215)       PHAGE_Mannhe_vB_MhS_1152AP2_NC_028956: hypothetical protein; -; phage(gi971760499)     4.76e-11            MVLNPITYSEIVAWSQLYQTRLSMWEIDVLKRIDLVFLNIQNE
complement(1709422..1709826)       PHAGE_Mannhe_vB_MhS_1152AP2_NC_028956: hypothetical protein; -; phage(gi971760498)     1.67e-47            MNLQNLSQGNLSESHRFELLHPVTGEGLGAYVSVVSAKSDQAQKFVAKQMRLAQKQEFENARSRKPKIKELDEIREESVELAISRIVDWENIEWGDKKDLPFTPENARMVLEQCDWIIEQVLEQSNDLGKFLVS
complement(1709952..1710968)       PHAGE_Mannhe_vB_MhS_1152AP2_NC_028956: hypothetical protein; -; phage(gi971760497)     0.0                 MATNAQGTKRTIVFAKETQFGTKATRTGAKILPRIESSLDTSFESFQSQEIRDDMQRAASITGFEKVEGELKGELSAGQWSAFLAAVLRGNFTTQAKAPIIKKTTNGSGEKQGKILVVPQNNHTTDSFTIEDLFSDINVSRTYLGCRVSKISIDVQPNGIASISVGFLGQRSEEGTAAYFTSPTNINQSGKLAGVTGKLLFNKQALGLVTGFKLDIDLNASSEPVLGARYAPDVFIGTVAVSGSFSIYMQDKKMFDAIRRGETLSLELRMDAEDAANSDYVSIILPGIKLTSIDTDDGAKNIIQTLNFDAFPEVYDGESQIDDILKIATTMIVQDTLA
complement(1710981..1711373)       PHAGE_Mannhe_vB_MhS_1152AP2_NC_028956: hypothetical protein; -; phage(gi971760496)     9.27e-40            MKAKIRAILQGHLAKISDIETAWEGVENVLNLPYQSVFLNISSTLTGAICDKPKAQEVGFLQVTLYYPSGKGTAEIEEKAVEIRHHFYGKSFTRKGVQVVIHSPPQIGGTYLKDNILALPVTINFTAYEL
complement(1711373..1711774)       PHAGE_Mannhe_vB_MhS_1152AP2_NC_028956: hypothetical protein; -; phage(gi971760495)     5.08e-52            MGSFVIDIAKFREKFSNKADLVLRKVGIETYERVRQKTPVDTGQLRASWTVSINGMPQTYNGDLSALSSVKFGDGIIIATDKPYAPALEYGLYPKSGGRKTKNGFSIQAPHGMVRITVQEMQAWLKSNLGKFY
complement(1711776..1712162)       PHAGE_Mannhe_vB_MhS_1152AP2_NC_028956: hypothetical protein; -; phage(gi971760494)     3.14e-34            MYGRLKNISSSLIKKFGSPCVVRIEKKGEYDPETGSVNTVQTVENKAFCIFDNLAYDFPSFKSNGISRGDSVMVKQGDVVLLLTAEANPELNSHVVVNGETWLIVNFQPVKPSSTVIIYQCQARRLGD
complement(1712164..1712631)       PHAGE_Mannhe_vB_MhS_1152AP2_NC_028956: hypothetical protein; -; phage(gi971760493)     5.71e-46            MDLIIPNDSYVTLEEANEYHGNRNSAFVWQELDDETKARRLVSASDFLDFNYRFLGRKADPTQPRAFPRTNTGGTDSKGIPTSVKYAVFELALYENLNENPDSEMSSVRVGPLSVNFEKNLASGNASNRFEYVKGILDTYLDKSQGSGKARMLRG
complement(1712648..1712884)       PHAGE_Mannhe_vB_MhS_1152AP2_NC_028956: hypothetical protein; -; phage(gi971760492)     2.84e-05            MFFRIEKQNEQLVVHQSTLSEHESLGWVVLGPEETKKDDKGLSALKVEELKTMLTEKGIDFDPRAKKDDLIALLSEET
complement(1712941..1714098)       PHAGE_Rhizob_vB_RglS_P106B_NC_023566: putative coat protein; -; phage(gi589890404)     4.96e-87            MAEKNTLTAIAPSLFAALNTVSREMVGFIPAVNRNSTAERAALGDEVTVPIASAGELEDISPGQQPKNTGGTTPESVKIKMEHSKAAPIVWTGEDEKRVNNAGVYNGVLADQFADGMRKLVNTIERDVASKALIGASRAYGTYGKTPFGTAGNLSDFAGVARILDDNGCPIVDRQLVVNSGAMANLRGVQSVLFKVNEAGSADMLRDGYTDRVQGFALRNSAGISMHKQGNAASKTLNGGAATGLRELALQAGTGDFKAGDLIYLNNDKSNIYTVAEDLGNGAGKLKINAPGIVTSMSGSETITSFGDFTPNFAFDRNAIVLATRAPAQPTGGDSAEDVMFLTDPVTGLVFEVRVYRQYRQIKFEIGMTWGAKVINSRHLAILAG
complement(1714116..1714901)       PHAGE_Xantho_Xp15_NC_007024: putative phage structural protein; -; phage(gi66392059)     1.95e-12            MYTFMNLGKFSQKFNDNPDGLGGGAGGNGASEAKYTQADLDKAISEAVAKEVAGLKTKNSELLGAQKDLKEKLAKFDGLDPETIKNLMTQFENDEEMKKIAEGKYKEVIENRVNKVNEAKQREIEALSNKHQEEMNKLQASLDHYSGLVLENAIRSEATKAGVTFGVDDAVLRAKLTFKLDEGLVVPIDENTFGGDGKPLTLKEWFESMKEKAPHWFPASQGGGSSNGSQNGAKTMSRAQFEKLSPAEQMKTMQDGITLTN
complement(1715029..1715196)       PHAGE_Mycoba_Florinda_NC_028889: hypothetical protein; -; phage(gi971752827)         9.06e-05            MNRELIHVYPVNDLREHEHSENCWCKPIVLESADICIHHAIDQRDRYENSELKMH
complement(1715237..1715671)       PHAGE_Mannhe_vB_MhS_1152AP2_NC_028956: hypothetical protein; -; phage(gi971760489)     2.18e-52            MHGLISISDKAKLFAEQIHANQFDKAGSPYICHLSFVAEMLTGEHDDVIAVAWLHDSVEDTETSLGDISALFGEVVAAAVNAITKRQGECYQSYLLRVRSNEIARKVKIADLTHNMDLSRLPKITEKDLSRQRKYQQAKQFLQT
complement(1715867..1717468)       PHAGE_Mannhe_vB_MhS_1152AP2_NC_028956: head morphogenesis protein; -; phage(gi971760487)     0.0                 MSIDEQIEHLLTDHKILLFRYDASLRREIVKRLNKLQKQMLSRISAVGLENASKRDVAKLLGEIKELIKGYYVEMYSFTDGELQSLLPIEALAIMEIYNQSVKFDLFNKVPDYKLKANKTAQIVAGSPLSDWFDKQGSDLSFKFSGLIRQGILDGKATSRIITEVNELMVHSRRSAETLVRTAVMKVNDEAHKLLRDENMDIIKGEQHISTLDTRTSEVCRARDGLVWDLNQKPIGDHKVPYQRPPLHPNCRSTLRLIMKSWRELGFDVDEIPESTRASMDGQVKANITYEDWLKNKTKAQQDEILGKGKADLWRNGVITFRDMIDQSGRPLTLKELREQFKLGGVESAVNAVYKRASELEPILTNDMLSIVKQSNGYLDGLDFRLKNIDSITRKVQTDIVRTGITEGESLSKITDIVRYTTIFESKNFTRNYFRMQEILTEKGYNITRVKNTWRKGAVYKGINTIIEKDGVKFEMQYHTKQSFELKNGKLHELYEKARILNVSSEELKKLNEKMKDLSNQLETPANIGKIRN
complement(1717458..1718861)       PHAGE_Mannhe_vB_MhS_1152AP2_NC_028956: portal protein; -; phage(gi971760486)         0.0                 MFKVSDTSSEMAKLHSRIRIIDDLLGGTERMREVSKTYLPKFPLEDEDTYKNRLERTTLYPALEETLSQMNGRVFFTPINITKINNKLASEILPDVDMEGNNLDVFASSWFHAGLAYGVSYVLVDYPVTNDAKTLAEEKAMGARPYLVHIHPSSVLGFKTARINGKRVFTQFRYREFIDEENGEFGLKQIEQINVYERGRVRKFRRIKNAKDGESDYYLHAEVELKHLGKTLEFIPIVPFITKQDNHFGIGRPPLLELAHLNIKHWQSQSDQDNIVSVARVPLLARTGAIEGEQFQIGGSVIDLPREGSLFYVEHSGNAIGAGKESIKELESQMLVAGAKLLIKNIIAMTESQARDEQGKEISQLRLYANKFEDALDLALEYVGFWLGIENVGNVEISGNIDSEIDPNASLDMVIKLNSAGVISTQTTFEEAKRRGLLSDHASWEDEQARLEVESMSGNFHGENNEY
complement(1718871..1720103)       PHAGE_Mannhe_vB_MhS_1152AP2_NC_028956: terminase large subunit; -; phage(gi971760485)     0.0                 MKVQIEIPPKLIPVFSGNYRYRGSYGGRGSAKTRTFAKMTAVVAYKRAMAGDSGVVLCGREFMNSLEDSSLEEVKQAIRAESFLNDFFEIGEKYIRTKCGRVSYIFSGLRHNLDSIKSKARILLAWVDEAESVSEMAWSKLIPTVREHNSEIWLTWNPEKRDSATDKRFRQFPPENSAIVEMNYTDNPWFPGVLEQERLNDKKRLDDATYRWIWEGAYLEASEAQIFKGKYEELEFSPNQDFNGPYFGLDFGFAKDPTAVVKCWVFNNDLYIEYEAGKTGLELDHTAGFVKERVPDIEKYILRADSARPESISYLKRNGIPRIEGVKKWAGSVEDGIEHIKSYRKVYIHPRCKETLREFRLYSYKTDRLTGDVLPTVRDEHNHYIDAIRYALNPLMQPVGISVQSPLKVR
complement(1720087..1720623)       PHAGE_Mannhe_vB_MhS_1152AP2_NC_028956: terminase, small subunit; -; phage(gi971760484)     7.90e-67            MPKKDEVKSTSKGRGKTKLTDKQKRFVEEYLIDLNATQAAIRAGYAEKAANREGSRLLSNVDIQEAIQKAQNTRAERVQISQDDVLRDLMELRDMCMGRKSFIVTDTVKNNQEGTVNTVDNHVYAFEPAGANKALELLGKHLGMFKERVDLTNSDSSLNRPTIIELVSPSVNSNESTD
1720917..1721351                   PHAGE_Pseudo_phi3_NC_030940: hypothetical protein; -; phage(gi100035)                1.29e-18            MLFTIGVETPKNENEAFGLCVPALFNETYSCFSGADTVEEIVPMVTDAIHTILEMMVEGDFDISQIKDLGFLHYKEQEDFQYCDSWLLIDVDITAYFGKRQRVNIVLPQYLIDRIDQRVANNPIYKDRSHFLAVASQRELSSSL
complement(1721573..1721896)       PHAGE_Mannhe_vB_MhS_1152AP2_NC_028956: lytic protein Rz; -; phage(gi971760559)       5.36e-11            MFSRLTQILIVVILGLCVALWFQFQSISNLKAKNTIQAQTISLQSESIKNLKQQEEINRQLTLEISRLESESRSKSDDAINSISHDEKSADAYNASAPRSIVEFLRK
complement(1721869..1722399)       PHAGE_Mannhe_vB_MhS_1152AP2_NC_028956: endolysin; -; phage(gi971760558)              2.91e-52            MKHVKKITACSVAMIIAVVMSDHSTEIRTGERGLEIIGNAEGCAREPYRCPADVLTVGIGSTELSGLPIDRKRYSDEEIAKRWINDIKVAEKCVNNWANGNNLPQGAFEATVSITFNVGCSKLKYSTLFKHAKNGDIQAMCDQFPRWKYANGKVLRGLEIRRQKERELCLADLHKS
complement(1722396..1722650)       PHAGE_Mannhe_vB_MhS_1152AP2_NC_028956: holin; -; phage(gi971760557)                  1.84e-14            MKDAGTQSYIWSGFGAFFALLSLQEWLAVISLTVGVITMLVNSYYKKKENERKNAEKVRLEELHKLRVERMRIKLEKEKAGLVK
complement(1722723..1722798)       tRNA                                                                                 N/A                 AAGGGTGTAGCTCAACTGGTAGAGCAACGGTCTCCAAAATCGTATGTCATTGGTTCAAGTCCAGTCACCCTTGCCA
complement(1722909..1723412)       PHAGE_Escher_HK639_NC_016158: Q antitermination protein; -; phage(gi356870666)       3.57e-25            MKFSELKLTQEQEYFVDKWMDMWGNWIRTERFDKTQFNIIGRLMQSVTPSEPSEPICDDDVGMMISQIVDQFFMKHDPAMRFIVFSYYVNKCTINKIAVTLRKNSEPIPMKASPGKSKIRVPSILTMRKNVEKELKLAKAIIHELLVTGFVILQSGSERAVNVKIKY
complement(1723409..1723990)       PHAGE_Mannhe_vB_MhS_1152AP2_NC_028956: NinG protein; -; phage(gi971760552)           1.10e-79            MTTKKPKEHKCKVCGSYFVKSKSTQKVCSVDCAVKLSKEEARKKREKIQKAERVETAKRMRARKEALKTRRDWLNDLQKIFNKFIRLRDRDEPCISCCRYHQGQWHAGHYKTVGSSPELRFDEKNVHKQCSACNNHKSGNVTEYRINLIRKIGVEEVEKLERKDHPPLKLTNDEIKVKIALYKNKIKELEGRE
complement(1724064..1724489)       PHAGE_Aggreg_S1249_NC_013597: hypothetical protein; -; phage(gi100043)               3.75e-59            MEIKNQFFLRSEQVRSNCQDFIAQLPIDDDKPLVVDIKPRTRNLEQNAKFHAMCQDVANQLEFMGRKLTMEQWKVLFISGHAMATNEKADVVPGLEGEFVNIRESSARMSVKRMASLIEYVTAYGVSHGVRFNDRCGFWGK
complement(1724493..1725932)       PHAGE_Haemop_Aaphi23_NC_004827: putative DNA replication protein P; -; phage(gi31544016)     0.0                 MSTQIQTVPYNLQAEQSVLGAIMMDANGERSATVFAMLKPESFHVPAHKKIYEEMLFLARNNQPIDLMTIDSRLRAIGVIEQIGGMAYLAEMSKNTVSIANISTYAQIVRDEAIKRFTFAKLQDCQEMVLSSNGLNAQERLDAVSRLMSEIADYGRTGATKGLRAAREVGNEWLDSYQERLENPSATRGLTTGLTALDDLLGAKGLVKQSLVVVGARPKCGKTAFYGMVAENCIVNEKKPALLFSLEMSGQLIFERLIGQNGNLNTTAFYEHDPDVIFHKYHTTQESLINRASNAVGELIKDDLLYIDDTPGVSMAHIRNECRRIKRERGEIGLIAVDYLTLMKAEDAERNDLAYGKITKELKNLAREMNCVVLVLTQLNRKLEDRGDKRPLPSDSRDTGQIEQECDYWIGLYKESAYSESADKSLTEVILRLNRHGGGSGTVYADQRFGSMFNCDQDEAKLRAEQCKPEPKKVKKGDF
complement(1725932..1726738)       PHAGE_Haemop_Aaphi23_NC_004827: putative DNA replication protein O; -; phage(gi31544014)     1.89e-29            MSSKLLGHVWDLDLPDHATKLVLLRLADSANDETGECWPSLKHIQDKCNIKSKNTIRRALEVLEQLGLLVVIKRKLSAKQNTSNLYRLNIKKILEPSSVSIKLGGGSNSELGGSNSELGGGSNSEPRTNNSFEPINELNTPLPPKGESANADGEGNAKKDLSAKNKKNRSAEKIDYQGVIEAFNEANTENGSRLPFVRELSDKRKTSIKKFLLSLKEPTAECAGNYFNALFSMLRPFHFGEEKNSTWKANFDWAIRAETVIKVREENL
complement(1726728..1727519)       PHAGE_Pseudo_JBD44_NC_030929: hypothetical protein; -; phage(gi100001)               3.38e-89            MSNKKQKSTRTALSKKVRFEVFKRDSFKCQYCGKSAPDVVLHVDHINPVSNDGTNDIMNLITSCSECNLGKGAKTLDDNSVIEKQRKQLQELNQKREQLEMMLKWREGLESLDQNIVDVITQKINELIAPSEVNSNGEKTIKTWIKKFSVEEILNAIDAAFESTFCRGSNKSHDEKSNDFFNLIPRICSVNRMPELDRELCYIRGILKNRMYVNFGYVMQLMKKATSLGFDVEDLKELAKTAKNWTSFKNTLEEFIQEGENEF
complement(1727516..1728199)       PHAGE_Aggreg_S1249_NC_013597: hypothetical protein; -; phage(gi100047)               5.71e-107           MNQLLNISEQKARLTMSSREIASLINKNHSDLCRSIERLMVKGVIRGYQPMAYTHPQNGQTYYEYHLEKRDCLIVVAQNCPEFTAAIVDRWQELENQQKSTALSRKELALMVLQAEEENERLQLENAELKPKAAFVDHYVEVGTSKSLREVAKILKMPERAMIDRLIQDRLLYRQSGALLPYQTAHSRDLFTVKTGTAERGHNYTQTRVTSKGIEYIASRYASELML
complement(1728251..1728703)       PHAGE_Burkho_phi1026b_NC_005284: gp65; -; phage(gi38707955)                          3.79e-08            MNSKEIQRLLHRDCKNSSGGITSLAYTLEKSPKILGNKLNVDCEQNQLSFIEAIELIATVQSKKTLSAIAAQIDHIVVPMPRCADCGQDVLARFLDIAESSGRIGKEIKSAVSSDSELGRNLSQREKQRILAEVEQLIEQAICLKMELGQ
complement(1728753..1728950)       PHAGE_Entero_HK225_NC_019717: prophage antirepressor; -; phage(gi428782423)          4.24e-10            MTPIEKAIQAVGSQAKLAQAVGKTSQFIYRMKRAGGKISTQDVSADKWKEVTGLPKSELFPEFQD
1729074..1729751                   PHAGE_Acinet_vB_AbaS_TRS1_NC_031098: hypothetical protein; -; phage(gi100048)        8.78e-28            MDNRDKLVVERLQQILDESGVSKAELARVSNKTPQAVNNWFKNGKIGIDSARLICEKYGYSVNWLLGSEDILDKNEVAVIEDKDYSDSHIEIDLYDVKLSAGTGKGCIVEWIPRKSDEPLLFRQAWFKQKNLTPESCKAMFVRGHSMYPVLKDWDTVIVNIHDTDIVDGEIYALTYKNNFYIKQVVRNGDKITLLSFNPEYKPIEVGEEQLGELKIIGRQVWRGG
1729884..1730807                   hypothetical protein; -                                                              N/A                 MKIKAPSVLCIYDEKSIVDTLNFISQLYTLAIDESNTSIKIDFTNTKQITAAAVMLFAHINHLQILKGNAGFFTFDTKKSPIHKSIFIRSQLLKTLMAGSMKKIDDLEKDMNLFQYGEVPVAKRKINRKLLSILYEELYVKYKNTTVLKDFLEKLEVALAEASLNVFHHAYDGLDEKVKWWQGLWYSPKNSQITFILYDLGVGIVESFSKNKTSSNILFPETDLKIEILKEALRPGNSRFSSIGRGFGSIDILKVSHISPAATMIHSRDVRYTKNNSEERYELSYDIKGTLLEWDLDLPDEEKTNDQ
1730797..1731135                   hypothetical protein; -                                                              N/A                 MTNEIKIYVKDFSDDPFGRDDNDGPFNGDKFRREYLSDAFKKFDKIIVDFDGLQAFPGTSFIGSAFVGLMTIDKIPYQTILSKLEVLPKDSVYPETVKIILNTQKHLTIGRL
1731135..1731527                   hypothetical protein; -                                                              N/A                 MDQILLSFLIEHIEWIVGGISTIISYFVGGLRERKKEIKNKIDSLLIEIEQIYTEIIGNYEKQPPNILSNRYKILLVENKIKALCKLRKIENTHLIKEHAILSVYATDDQHIDFKKVVRHIENIITILSK
complement(1731520..1731726)       Haemophilus-specific protein, uncharacterized; -                                     N/A                 MAVPMFVRIGEILSQRVRLILFPVRKVKIRRWHNEKFMGYGELDLTSQEPMIDQLDRIDAELKSDFII
complement(1732168..1732335)       PHAGE_Mycoba_Gumball_NC_011290: gp40; -; phage(gi206599745)                          8.13e-11            MKFETYLDARSEWRWRLRASNGKIIADSGEGYKNYSDCLHGIELVKSTSKSTPVE
