# Supplementary material for: Comparative analysis reveals the Genomic Islands in Pasteurella multocida population genetics: on Symbiosis and adaptability
Source: BMC Genomics. 2019 Jan 18;20:63. doi: 10.1186/s12864-018-5366-6 (PMC6339346; doi:10.1186/s12864-018-5366-6)
Supplement: Supplementary file 9 — File S2. Detailed information on predicted phage of each strain (ZIP 5010 kb). [file 12864_2018_5366_MOESM9_ESM.zip › File. S2. Detailed information on predicted phage of each strain/CIRMBP-0927/detail.txt]

gi|00000000|ref||  [asmbl_id: NC_000000].2278436, gc%: 40.23%

CDS_POSITION                       BLAST_HIT                                                                            EVALUE              prophage_PRO_SEQ
---------------------------------------------------------------------------------------------------------------------------------------------------------------------------------------

#### region 1 ####
152325..152624                     PHAGE_Brucel_BiPBO1_NC_031264: hypothetical protein; -; phage(gi100020)              3.83e-30            MTIRIKTTERFDSWLRKLKNPRAKMKINARIKRLQFGNFGDLKTVNDGIFEMRIDEGQGYRIYLKNNNSVVVILLCGGDKSTQNKDIKLAKQIAEELGV
152626..152922                     PHAGE_Burkho_phiE12_2_NC_009236: gp6, putative addiction module antidote protein; -; phage(gi134288715)     4.75e-22            MEQLKDFDIAEHLTTEEEIRLYLNEILQEDNIELILSALGDIARARNISQISRETGISREGLYKALSGKGNPTFATVLKVMKALNLQFEVKVNNVIHA
152956..152974                     attL                                                                                 N/A                 TTTTTTTATGAAGTTTTAT
complement(153016..153672)         PHAGE_Mannhe_vB_MhS_1152AP2_NC_028956: CI repressor; -; phage(gi971760540)           7.70e-88            MTTLGERIKAYREMAKISQKDLAELCNMIDPRGKNAKWGQPRIANYEKDNRTPDLEDISIIARALNISPEILAFDTNVINISNKTYSYPLISAVQAGLWTGISSLNDIDGYEMIPSMILASENSFYLRIEGDSMIPRFNSGDLVLIDPSIYPTPGKFVAAINGNNEATFKQYKELGVLSESGMPHFELVPLNPVYPTLSSLNQDIRVIGVARERIESL
153803..154009                     PHAGE_Mannhe_vB_MhS_1152AP2_NC_028956: Cro repressor; -; phage(gi971760541)          1.20e-26            MNKIAQIRNELGITQSQLAERIGWKQPRIANYEAGIRMPSLIVAQEIVKALNSFGAGKSIDDVFPVQN
154059..154520                     PHAGE_Burkho_Bcep176_NC_007497: gp14; -; phage(gi77864639)                           1.39e-06            MNSKEIQRLLHRDCKNSSGGITSLAYTLEKSPNILGNKLNVDCEQNQLSFIEAIELIATVQSKKTLSAIAAQIDHIVVPMPKCRECEGGGQEILSRFLDIAETSGRVGKEIKESIKENSELGRDLSPNEREKILTAVNQLIEQAICLKMELGQ
154581..155264                     PHAGE_Aggreg_S1249_NC_013597: hypothetical protein; -; phage(gi100047)               8.58e-108           MNQLLNISEQKARLTMSSREIASLINKNHSDLCRSIERLMAKGVIKGYQPMAYTHPQNGQTYYEYHLEKRDCLIVVAQNCPEFTAAIVDRWQELENQQKSTALSRKELALMVLQAEEENERLQLENAELKPKAAFVDHYVEVGTSKSLREVAKILKMPERAMIDRLIQDRLLYRQSGALLPYQTAHSRDLFTVKTGTAEHGHNYTQTRVTSKGIEYIASRYASELML
155261..155362                     hypothetical protein; -                                                              N/A                 MRFNRPVRVDELIQYYLFQLLAELDEVIFDESE
155349..156167                     PHAGE_Haemop_Aaphi23_NC_004827: putative DNA replication protein O; -; phage(gi31544014)     3.27e-97            MRASEILKQTGRSIAYRPALAKLFGGVTAEIFFEQIFYWQDKAENQELGVYKTQAELEEETGLSRKEQETARKKLREIGVLIETHKRLEHRIYFKIDMEKLDEVLSTLADVQSEHSRMPESDIREEPKCTFVNTLDYNTRLHTNTPLTPQGESASADDVPVAENKKQRSLNIDYVGIGKAYNECVMESGKNLPMLADPENLSQERKRKIKKLADVMKKRFGSCDAETFRNYFLDFMRSATQFYFGENDRGWRADFEYILREKVMDKTIEGSL
156164..157528                     PHAGE_Mannhe_vB_MhS_1152AP2_NC_028956: helicase; -; phage(gi971760545)               1.11e-163           MKNTTYDLEYSLIGSFLAGGLTAQAREVMTWLEPEMFATYQLGSIYNNIRKQARKDNVIDIILLHQDFGEDFANLAEIMKNTITSANLTGYAHKVRSFWVNRTAQKTMLEMASELSKARDEQAEKITEKALSEMQKLLSSKVEVKPVVMGELVDEYIDVLEKRSKQDFNSRLLHTGIEAVDNILGGINPTDIVVIAGRPGMGKTEFALTLTRNIAEQKGAVLFFSLEMANQQLMDRILSANANVPVRKLRNPNSMDQTEFGRVGDGLGKIKDHHIYFVDRGGLSANEIVSITESHLSNTGPLSAICIDYLGLMNHGSLKNSNKSQLIEDSLSTLKTFAKNFNVPIILLSQLNREVDSRGDKRPQNSDLRDSGSIEQDASQIIMLYREKAYKKDSDNDYSEAIITKNRFGELGTAYMKFDKGHFVDCDQALAYQFANEKPAQQMEFKNYARRGAA
157525..158064                     PHAGE_Mannhe_vB_MhS_1152AP2_NC_028956: methyltransferase; -; phage(gi971760546)      9.87e-112           MSIQFNTNKKYQIIYADPPWRYSDKGCNGSAENHYQTMNIKDICEMPVNEMADKNCVLFLWVTYPMLAEGLRLIEAWGFKYKTIGFQWLKTNKKNKDTFFFGLGRWTRGNTECCLIATKGKPSRISNKVSQLVVEPIQHHSKKPDVVREKIVELMGDLPRIELFARNTTDGWDVWGNEV
158074..158424                     hypothetical protein; -                                                              N/A                 MRIKPVSVAFVVYQIVFNTTFYLAVFHGNDGVKELMNYIFSILTAICLASAIFIKRRECVESGVLISRNRFYVNVISSLITSIVIASAGLSFIAVLYFISKFIGDAKLADIEEKYS
158446..158952                     PHAGE_Mannhe_vB_MhS_1152AP2_NC_028956: hypothetical protein; -; phage(gi971760548)     1.16e-105           MAHSVDDIVKAHGKRYKARLRIQVIKMAGGLLAPLDEREAEALQSLKNGEQYEIEIIRTRNPSFHRKVFAFFNFCFEHWSADKTDWKYFDERKQFDTFRKNLTVLAGFREVTYTIDGRVRVEAQSLSYGNMDQSEFEQCYKALINAALKEIFNNTTDENTINRLYSFF
159037..159687                     PHAGE_Entero_lambda_NC_001416: NinI protein; -; phage(gi9626305)                     5.76e-79            MTEIYKKIDGSKYKKIFIVGDLHGMYDLLVSELEEAGFDFVDDLLISVGDLIDRGPENIKCLELIDFDWFEAVRGNHEQLAINGLEGNRQSLYAWLYNGGNWYFELDPIQKQKAEKLIKRCRDSPLIIELSIGEKKIVIAHADYPYNEYEYGKEVSNKEVIWNRDRVENDSHVSIDGADMFVFGHTPMKEPEQMGNRFYIDTGAVFNGKLTLMRVK
159761..159976                     hypothetical protein; -                                                              N/A                 MKTEYKCPKCGGELSDCWDGEPVSAFIGEWSDDRFRCEGRVVAVGIMGPQRKKSCGYFGLEDLGVEYREDD
159969..160571                     PHAGE_Salmon_SPN3UB_NC_019545: NinG; -; phage(gi423262439)                           3.23e-54            MTKKTKPLNRKCKICGEKFQTNFFNVQWCSPECGVKLARQRLEKEKEKAAKKREKEEKKRIEETKERMKTTTTLLSETQSAVNKYIRLRDRNKCCISCGKPLVAEQLGGGFDAGHYRSRGSAPHLRFYTLNIHGQCKKCNRYHGGNYHQFRIGLIERLGIEKVEQIEADQRPRHYSKDDLRRIKKIFNKKARMLEKRKGF
160573..161034                     PHAGE_Mannhe_vB_MhS_1152AP2_NC_028956: antitermination protein Q; -; phage(gi971760553)     2.19e-17            MSDKLLEKPRKEWIQNHLDAWGAWAFNGLDFDGQTNIIAKLMLEANGNKNSKQDRKMCDDELGLVISSVIGHCIKTPSLEDYKYIEAKYIFNLSNYSIAQFQHAKDKSISFNAWYKRINQSIDSSEWIIAKFLDYALKNHKNADKLQKFAFNV
161219..161294                     tRNA                                                                                 N/A                 GGACAGTTAACTCAGTTGGTAGAGTGGCTGGCTGTTAACCAGTATGTCGCAGGTTCAAATCCCGCACTGTCCGCCA
161367..161621                     PHAGE_Mannhe_vB_MhS_1152AP2_NC_028956: holin; -; phage(gi971760557)                  1.84e-14            MKDAGTQSYIWSGFGAFFALLSLQEWLAVISLTVGVITMLVNSYYKKKENERKNAEKVRLEELHKLRVERMRIKLEKEKAGLVK
161618..162148                     PHAGE_Mannhe_vB_MhS_1152AP2_NC_028956: endolysin; -; phage(gi971760558)              2.91e-52            MKHVKKITACSVAMIIAVVMSDHSTEIRTGERGLEIIGNAEGCAREPYRCPADVLTVGIGSTELSGLPIDRKRYSDEEIAKRWINDIKVAEKCVNNWANGNNLPQGAFEATVSITFNVGCSKLKYSTLFKHAKNGDIQAMCDQFPRWKYANGKVLRGLEIRRQKERELCLADLHKS
162121..162444                     PHAGE_Mannhe_vB_MhS_1152AP2_NC_028956: lytic protein Rz; -; phage(gi971760559)       2.13e-11            MFSRLTQILIVVILGLCVALWFQFQSISNLKAKNTIQAQTISLQSESIKKLKQQEEINRQLTLEISRLESESRSKSDDAINSISHDEKSADAYNASAPRSIVEFLRK
complement(162666..163100)         PHAGE_Pseudo_phi3_NC_030940: hypothetical protein; -; phage(gi100035)                6.43e-19            MLFTIGVETPKNENEAFGLCVPALFNETYSCFSGADTVEEIVPMVTDAIHTILEMMVESDFDISQIKDLGFLHYKEQEDFQYCDSWLLIDVDITAYFGKRQRVNIVLPQYLIDRIDQRVANNPIYKDRSHFLAVASQRELSSSL
163394..163930                     PHAGE_Mannhe_vB_MhS_1152AP2_NC_028956: terminase, small subunit; -; phage(gi971760484)     7.90e-67            MPKKDEVKSTSKGRGKTKLTDKQKRFVEEYLIDLNATQAAIRAGYAEKAANREGSRLLSNVDIQEAIQKAQNTRAERVQISQDDVLRDLMELRDMCMGRKSFIVTDTVKNNQEGTVNTVDNHVYAFEPAGANKALELLGKHLGMFKERVDLTNSDSSLNRPTIIELVSPSVNSNESTD
163914..165146                     PHAGE_Mannhe_vB_MhS_1152AP2_NC_028956: terminase large subunit; -; phage(gi971760485)     0.0                 MKVQIEIPPKLIPVFSGNYRYRGSYGGRGSAKTRTFAKMTAVVAYKRAMAGDSGVVLCGREFMNSLEDSSLEEVKQAIRAESFLNDFFEIGEKYIRTKCGRVSYIFSGLRHNLDSIKSKARILLAWVDEAESVSEMAWSKLIPTVREHNSEIWLTWNPEKRDSATDKRFRQFPPENSAIVEMNYTDNPWFPGVLEQERLNDKKRLDDATYRWIWEGAYLEASEAQIFKGKYEELEFSPNQDFNGPYFGLDFGFAKDPTAVVKCWVFNNDLYIEYEAGKTGLELDHTAGFVKERVPDIEKYILRADSARPESISYLKRNGIPRIEGVKKWAGSVEDGIEHIKSYRKVYIHPRCKETLREFRLYSYKTDRLTGDVLPTVRDEHNHYIDAIRYALNPLMQPVGISVQSPLKVR
165156..166559                     PHAGE_Mannhe_vB_MhS_1152AP2_NC_028956: portal protein; -; phage(gi971760486)         0.0                 MFKVSDTSSEMAKLHSRIRIIDDLLGGTERMREVSKTYLPKFPLEDEDTYKNRLERTTLYPALEETLSQMNGRVFFTPINITKINNKLASEILPDVDMEGNNLDVFASSWFHAGLAYGVSYVLVDYPVTNDAKTLAEEKAMGARPYLVHIHPSSVLGFKTARINGKRVFTQFRYREFIDEENGEFGLKQIEQINVYERGRVRKFRRIKNAKDGESDYYLHAEVELKHLGKTLEFIPIVPFITKQDNHFGIGRPPLLELAHLNIKHWQSQSDQDNIVSVARVPLLARTGAIEGEQFQIGGSVIDLPREGSLFYVEHSGNAIGAGKESIKELESQMLVAGAKLLIKNIIAMTESQARDEQGKEISQLRLYANKFEDALDLALEYVGFWLGIENVGNVEISGNIDSEIDPNASLDMVIKLNSAGVISTQTTFEEAKRRGLLSDHASWEDEQARLEVESMSGNFHGENNEY
166549..168150                     PHAGE_Mannhe_vB_MhS_1152AP2_NC_028956: head morphogenesis protein; -; phage(gi971760487)     0.0                 MSIDEQIEHLLTDHKILLFRYDASLRREIVKRLNKLQKQMLSRISAVGLENASKRDVAKLLGEIKELIKGYYVEMYSFTDGELQSLLPIEALAIMEIYNQSVKFDLFNKVPDYKLKANKTAQIVAGSPLSDWFDKQGSDLSFKFSGLIRQGILDGKATSRIITEVNELMVHSRRSAETLVRTAVMKVNDEAHKLLRDENMDIIKGEQHISTLDTRTSEVCRARDGLVWDLNQKPIGDHKVPYQRPPLHPNCRSTLRLIMKSWRELGFDVDEIPESTRASMDGQVKANITYEDWLKNKTKAQQDEILGKGKADLWRNGVITFRDMIDQSGRPLTLKELREQFKLGGVESAVNAVYKRASELEPILTNDMLSIVKQSNGYLDGLDFRLKNIDSITRKVQTDIVRTGITEGESLSKITDIVRYTTIFESKNFTRNYFRMQEILTEKGYNITRVKNTWRKGAVYKGINTIIEKDGVKFEMQYHTKQSFELKNGKLHELYEKARILNVSSEELKKLNEKMKDLSNQLETPANIGKIRN
168153..168371                     PHAGE_Mannhe_vB_MhS_1152AP2_NC_028956: hypothetical protein; -; phage(gi971760488)     8.19e-09            MEYYLVFPKSNNQLLVRGEAYDYLTFAKFDLKKNAWDNSDAFYWGDKILASDFVDFEQISEEMANAWINKHK
168346..168780                     PHAGE_Mannhe_vB_MhS_1152AP2_NC_028956: hypothetical protein; -; phage(gi971760489)     2.18e-52            MHGLISISDKAKLFAEQIHANQFDKAGSPYICHLSFVAEMLTGEHDDVIAVAWLHDSVEDTETSLGDISALFGEVVAAAVNAITKRQGECYQSYLLRVRSNEIARKVKIADLTHNMDLSRLPKITEKDLSRQRKYQQAKQFLQT
168821..168988                     PHAGE_Mycoba_Florinda_NC_028889: hypothetical protein; -; phage(gi971752827)         9.06e-05            MNRELIHVYPVNDLREHEHSENCWCKPIVLESADICIHHAIDQRDRYENSELKMH
169116..169901                     PHAGE_Xantho_Xp15_NC_007024: putative phage structural protein; -; phage(gi66392059)     1.95e-12            MYTFMNLGKFSQKFNDNPDGLGGGAGGNGASEAKYTQADLDKAISEAVAKEVAGLKTKNSELLGAQKDLKEKLAKFDGLDPETIKNLMTQFENDEEMKKIAEGKYKEVIENRVNKVNEAKQREIEALSNKHQEEMNKLQASLDHYSGLVLENAIRSEATKAGVTFGVDDAVLRAKLTFKLDEGLVVPIDENTFGGDGKPLTLKEWFESMKEKAPHWFPASQGGGSSNGSQNGAKTMSRAQFEKLSPAEQMKTMQDGITLTN
169919..171076                     PHAGE_Rhizob_vB_RglS_P106B_NC_023566: putative coat protein; -; phage(gi589890404)     4.96e-87            MAEKNTLTAIAPSLFAALNTVSREMVGFIPAVNRNSTAERAALGDEVTVPIASAGELEDISPGQQPKNTGGTTPESVKIKMEHSKAAPIVWTGEDEKRVNNAGVYNGVLADQFADGMRKLVNTIERDVASKALIGASRAYGTYGKTPFGTAGNLSDFAGVARILDDNGCPIVDRQLVVNSGAMANLRGVQSVLFKVNEAGSADMLRDGYTDRVQGFALRNSAGISMHKQGNAASKTLNGGAATGLRELALQAGTGDFKAGDLIYLNNDKSNIYTVAEDLGNGAGKLKINAPGIVTSMSGSETITSFGDFTPNFAFDRNAIVLATRAPAQPTGGDSAEDVMFLTDPVTGLVFEVRVYRQYRQIKFEIGMTWGAKVINSRHLAILAG
171133..171369                     PHAGE_Mannhe_vB_MhS_1152AP2_NC_028956: hypothetical protein; -; phage(gi971760492)     2.84e-05            MFFRIEKQNEQLVVHQSTLSEHESLGWVVLGPEETKKDDKGLSALKVEELKTMLTEKGIDFDPRAKKDDLIALLSEET
171386..171853                     PHAGE_Mannhe_vB_MhS_1152AP2_NC_028956: hypothetical protein; -; phage(gi971760493)     5.71e-46            MDLIIPNDSYVTLEEANEYHGNRNSAFVWQELDDETKARRLVSASDFLDFNYRFLGRKADPTQPRAFPRTNTGGTDSKGIPTSVKYAVFELALYENLNENPDSEMSSVRVGPLSVNFEKNLASGNASNRFEYVKGILDTYLDKSQGSGKARMLRG
171855..172241                     PHAGE_Mannhe_vB_MhS_1152AP2_NC_028956: hypothetical protein; -; phage(gi971760494)     3.14e-34            MYGRLKNISSSLIKKFGSPCVVRIEKKGEYDPETGSVNTVQTVENKAFCIFDNLAYDFPSFKSNGISRGDSVMVKQGDVVLLLTAEANPELNSHVVVNGETWLIVNFQPVKPSSTVIIYQCQARRLGD
172243..172644                     PHAGE_Mannhe_vB_MhS_1152AP2_NC_028956: hypothetical protein; -; phage(gi971760495)     5.08e-52            MGSFVIDIAKFREKFSNKADLVLRKVGIETYERVRQKTPVDTGQLRASWTVSINGMPQTYNGDLSALSSVKFGDGIIIATDKPYAPALEYGLYPKSGGRKTKNGFSIQAPHGMVRITVQEMQAWLKSNLGKFY
172644..173036                     PHAGE_Mannhe_vB_MhS_1152AP2_NC_028956: hypothetical protein; -; phage(gi971760496)     9.27e-40            MKAKIRAILQGHLAKISDIETAWEGVENVLNLPYQSVFLNISSTLTGAICDKPKAQEVGFLQVTLYYPSGKGTAEIEEKAVEIRHHFYGKSFTRKGVQVVIHSPPQIGGTYLKDNILALPVTINFTAYEL
173049..174065                     PHAGE_Mannhe_vB_MhS_1152AP2_NC_028956: hypothetical protein; -; phage(gi971760497)     0.0                 MATNAQGTKRTIVFAKETQFGTKATRTGAKILPRIESSLDTSFESFQSQEIRDDMQRAASITGFEKVEGELKGELSAGQWSAFLAAVLRGNFTTQAKAPIIKKTTNGSGEKQGKILVVPQNNHTTDSFTIEDLFSDINVSRTYLGCRVSKISIDVQPNGIASISVGFLGQRSEEGTAAYFTSPTNINQSGKLAGVTGKLLFNKQALGLVTGFKLDIDLNASSEPVLGARYAPDVFIGTVAVSGSFSIYMQDKKMFDAIRRGETLSLELRMDAEDAANSDYVSIILPGIKLTSIDTDDGAKNIIQTLNFDAFPEVYDGESQIDDILKIATTMIVQDTLA
174191..174595                     PHAGE_Mannhe_vB_MhS_1152AP2_NC_028956: hypothetical protein; -; phage(gi971760498)     1.67e-47            MNLQNLSQGNLSESHRFELLHPVTGEGLGAYVSVVSAKSDQAQKFVAKQMRLAQKQEFENARSRKPKIKELDEIREESVELAISRIVDWENIEWGDKKDLPFTPENARMVLEQCDWIIEQVLEQSNDLGKFLVS
174802..174933                     PHAGE_Mannhe_vB_MhS_1152AP2_NC_028956: hypothetical protein; -; phage(gi971760499)     4.76e-11            MVLNPITYSEIVAWSQLYQTRLSMWEIDVLKRIDLVFLNIQNE
174941..175267                     PHAGE_Mannhe_vB_MhS_1152AP2_NC_028956: minor tail protein M; -; phage(gi971760500)     2.02e-39            METFTFAPNWGMKLSKEPKVKTITFGDGYEQRLKQGLNHNLRSYSLTFSGDINQMQQIEAFLDRHEGYKAFLWSPYHSTQGKFKCSKWDIEQKESHWTISCEFKEVVA
175285..178542                     PHAGE_Mannhe_vB_MhS_1152AP2_NC_028956: tail length tape measure protein; -; phage(gi971760502)     6.68e-103           MTDIATLAIEIRTNGISRANRDLRSVEQVSQKTEKAVNSLSLAVNTLKRLMALGIGIQGLSGFLQMADTMQSLRAQVKFVTGSLAELNKAQNELFNISQRTRSSLESTTQLYVRTSRALKDYGVSQQQALQFTETINKAMAVGGVGAQEQASALMQLSQALGSGRLQGDEFRTIAETAPIILDVVAEYMGKSRAEVKKLASEGLITSELLFKAISGSTEKINKQFEEMPLTFGQAMQQMQNAALKFVGDLNQSTNATNLLAQGVSFLAENFNTLGAIIGGVMLGHLAKYGQSMAMAAVNRYKQSLANLQVAKTEQVKAAAELNTARANMAVLASELKLAQTEQTRSVLRMRMAQQATLITSLTNAEAVATNNLATAQAKASIAGRALNGVMGLLGGPAGVITIAASALFYFHQKAEEAREKALDLAGANDRLKQSYEDLSEASLLGSIREQVKELNNSREQVKNVEAEIKNTQRVMNQFLGVAVPDELKSDLDALRDKLAQLREGEGINFQTLEKQLGVLAPMFARSGKNIDDFRKKLLLVGVSSQDAEIFIKSLEKSFTDSTKATEKAKNGYSRIESELAKLKEKTEEARQKFEILTLKQQGNEKASYVLSQLYDVLGEKGADYAKVLREIAVGNYIAAQSELSHIKDAKFSLEELIGMKKEAEAAFWFVSQTDKFSASGQDSLSEWKSFYNELQKASADSLTQISLNEEQALRDMLEKAKKAKIGHEEMERAKTLITEKYAKERMEVAENYVPSLRYERELTEHLKLIDQLQKTNRITAEQAGDAKLALSAKYNPLLAAQQTYINNLKEIELLEVKGGLTKPQADIARKQQATDLKNTEWQEWLKNADQSDPFNGLKVGIKEFGDQANDVMGNVGQITGRALNGMTDALTDFVMTGKANFADLARSIIADLARMIIKMMIFNALKSAFGGTSIGSFLGFESKAEGGIVGEHYNGGLVGFSRGGFTGFGGKYTPAGIVHRGEYVITKEATSRIGLDYLNYLNYGKRGFANGGGVDVPRLASPTSNSNRNISIKIINNGEPVQANVSSKESNGQLEVTVELIRQISKQVVNETIEDNFRQGGVFA
178539..179243                     PHAGE_Mannhe_vB_MhS_1152AP2_NC_028956: minor tail protein L; -; phage(gi971760503)     2.09e-107           MISAEMKLELSKLEQNAMIDLFEVDLRGLKDKDGMNGELYRFYAGTNEMLNPIVWQGNTYQPFGASATGFSLSGKGPSNRPQLTLANFNGFVTGIANRFDQCLGAIVRRRQVYVQHLDAVNFKDGNSQADPMQEVLSFFIIEQLSVLKRDVAVFVLALPTETDNALISSRTISIHCGWLYRSAECGYTGPPVADEKDQPTKNPKKDKCSCLLTGCEIRNNTRNYGGFVSVNKLS
179247..179990                     PHAGE_Mannhe_vB_MhS_1152AP2_NC_028956: minor tail protein K; -; phage(gi971760504)     6.74e-105           MNEKLKQILIDYAKQCEPHEMCGFVVFDGQEKIFIACENMAEDKENHFEISADDFLKASEYDGIIALVHSHPDGKPFLSAMDRQTQLFSNLDFWLVCHDEVHEFPVIPPLIGRDFIHGKTDCYTLFRDFYRLAGIDFPDFERDDFWWEDGQNLYLDNMEKHGFERVFDEKRVQVGDVILMQVGADVPNHAAIYIGNQQVLHHSPKRLSKRDLYDGYWLKHTHSIWRFKEWSTLNFTAVLDSLELHSS
180044..180556                     PHAGE_Mannhe_vB_MhS_1152AP2_NC_028956: tail assembly protein I; -; phage(gi971760506)     4.34e-59            MREFIQKGYFTVRIAKEYIDNRYLEKGLFYKLKEGMTVHFTPVLKGSKRGGVFQTILGAALVGAAFLLGPVGFGLLSANSAWVVGGLGASLMLGGVAQLLTPQPKMPAINEKEKKQSTSFSNLSNMAAQGRMVPLAYGRIRCGSLVISQGVQTLDVNIVEKNQNTGFSKG
180560..185563                     PHAGE_Mannhe_vB_MhS_1152AP2_NC_028956: host specificity protein J; -; phage(gi971760507)     0.0                 MGGRKKGGGHTPYEAPESGQSKQFVSIVEVVSEGQIKGLVDGVKSVYLDNTPLQASDDSFNFKNVEAQGCIGTQDQDVLEGFNTSEKEIAVSTQVKKLTPITRTITDRKVSRLRLTLGVQSLFHQNDKGDVYGSKVDFTVTIGERSHLVSISGKYSSQYLKQVEFGDLPPVPFQVKVERMNADSKSQRLQNNTIWASYTEIIETQFAYPNTAILGIRFDSEYFSSIPNRTYEIYGIEMKVPSNYDPFERTYTGFWDGTFKIAWTNNPAWILYDLMTNKRYGLGWRLGAFNVDKWALYQAAQYCDQMVPDGFGGQEPRFTCNAWLTDQRKAYDVINDICSIFRAMPVWNGREFTVVMDRPADPVWTYTNANVIGGEFSYQYAAQKARHNEIHIEYIDANDSYERKIEVVSDDDLIRRHGLNVKKVTAFACTSRGQAFRTGKWILETERLETKTVTFAVGAEGLMHIPGDIIRVADCDYADTNIGGRVLAVKGRNVTLDKEISLWSNSYLTYIDSEAKHKDIRIVSKNGKEVTLESEPVGLAELGVWSLTTQEINVQLFRALTISEEKQGQYTIVALQHEPQKEAIVDNGAVFEPRETTLSTAGLDKVSHVNVQANGDGVALSFDYIVKHSAMIKYQIKLYKDGTFYKVYDDLTTPNHKFIGLPDGEYVAEIRAKNEQGQLSEAVTKSFNISFAVSELTTVSKVFGILLQWKNPVFANPNSAIEIWTSTDNQFENARKLVSLSYPTSEYLFSGLGVNEKHYFWVRMIDTANGNAGEFTKSVVGTSEKSGKKLVEYIQGQVTKSTLAKDLAQEITQIQATASEATDSAKMALSRIDSEATTRAEQIKQEGESIKASVRKEYEKNASAISNLEKTTQDHALQISTVHSKFNQLEIGGRNLLKHSEKLNKNWGKNGGVTLDTDHGIATLTANGRLVALSQVLIEDQVEVKDGKVVLSFDALSNKSGKLNLRLRRYTGSTHSDISAYVTVDSRDYKRYSVVFDYQKSEGQTRLSVEIVTYEKDGTVFNIKKPKLELGNIATDWTPAPEDVDVAISEVSADIIQHKQSQATVNKSTADKLDSLTARVGLSESEIQLIQKTASEKDKSFSTKLETLDSKVAQNTSGISDLKETKASKDEVASLARKELKSEWTDEVNATKLDLTSKITALEQTVSNENKSLAVKSETLEAKFNQLQIGGRNLLKQTRTLNSWNKNSGVTLDTDHGIAILTANGRLVALSQVLIEDQVEVKDGKVVLSFDALSNKSGKLNLRLRRYTGSTHSDISAYVTVDSRDYKRYSVVFDYQKSEGQTRLSVEIVTYEKDGTVFNIKKPKLELGNIATDWTPAPEDVDSTLSEVNASISSLKNTTAEKEKAFSQEVSTVKAEIVGAKALITSSSQAISSLDGKVQSMYTLKTETVAGGRKAIAGIVLGADGQTAESQVIIFANKFAIADPNSNALKTPFVISTHNGRSQVALAGDLIVDDSITGNKIQANSTITAPNINGGVVNGGSFTGGSIDIGNGNFTVDSAGNLTAKNGVFSGRLDGATGRFKGELEVTKLIGGGVIEQIVATMTKTGTRSVRYAYSVYHRDGDRTRYGTVYVPIYATTISIDPYPVDRYVKIGDELSFVLKANQAFTKKYERVGTYLQNNERATPVDPDKNLLIISYALSDTGTISFS
185611..185934                     PHAGE_Burkho_ST79_NC_021343: hypothetical protein; -; phage(gi509141645)             1.40e-07            MKYIEKTIEDSQTGANASYHELVSFTVDYNNSSVTSTTASYVSKKAKDGNKKALSFNSFYLNSVPERGESAHDWVLNQLVQSQPEDYQHDGQSVNPYMFAGGQVKND
complement(186325..187071)         hypothetical protein; -                                                              N/A                 MKQTGKIGNKNAVKEITASSQIQIRVQDSQKELFRKTAEVNGLTMSKWFLKLAETEILKMNKVLNIELNGKEVCLSTNILSFDYQVFDDGQYDVYFTIEINGEPATTMAYQKDDDDEWTFEYGGNDCTNELREELENVVGELKDEQFEMIMRELRKWADEFVEKEGFDKDETDGLEYLFSAGRVALNNVSVAVYRKDDENYILRVENKGKKVSGYKAVEISVDDYENLPHDQYDNLVRYYAAIKLCEK
complement(187071..187583)         hypothetical protein; -                                                              N/A                 MAYTTFQEWYNEADMPTRAEDGKWYDAETGLPYQPVVKKVVRKSVSSDAKGFRAYAKQFGGVALTGSTKQKEWAEKIRYEILVKCDDEQATAICALALTQKSTFWINFRNESAEQIFNRVCEIRKAIKEVNKARRAYEATADERGFMNKDTAECAAYEAAIKRYYEVAGE
187763..187781                     attR                                                                                 N/A                 TTTTTTTATGAAGTTTTAT
complement(188089..188928)         PHAGE_Pseudo_phiPSA1_NC_024365: integrase; -; phage(gi658307718)                     1.48e-115           DRGIRISYSYTDKDGVKNRTVNIALEIVIRILNLSARKWRDENGMTWLDIPPSISKLNEKEDRRKPYPISWFEQRILMGELPEHLRSMALFKVNTGTREQEVCNLRWDWEIYIPEIKKSVFLIPEDFGGRDKNSGVKNREDRLVVLNDVAREVVQKQRGKHPIYVFTYRGKPVTRMYNSAWKKARIRASVRFEKETETKANDGMINLRVHDLKHTFGYRLRSAGVTEEDRKTLLGHKSKSITTHYSAPDVEKLIEFSNKVNETDGAQRRTLTILRRKTA
