# Supplementary material for: Comparative analysis reveals the Genomic Islands in Pasteurella multocida population genetics: on Symbiosis and adaptability
Source: BMC Genomics. 2019 Jan 18;20:63. doi: 10.1186/s12864-018-5366-6 (PMC6339346; doi:10.1186/s12864-018-5366-6)
Supplement: Supplementary file 9 — File S2. Detailed information on predicted phage of each strain (ZIP 5010 kb). [file 12864_2018_5366_MOESM9_ESM.zip › File. S2. Detailed information on predicted phage of each strain/CIRMBP-0927/phage_regions.fna]

>1	 152325-188928
ATGACAATTCGAATTAAAACAACTGAGCGCTTTGATTCTTGGCTGAGAAAGCTTAAAAATCCTCGCGCAA
AGATGAAAATTAATGCGCGTATTAAGCGGTTACAATTCGGAAATTTTGGTGACTTAAAAACTGTTAATGA
TGGCATTTTTGAAATGCGTATAGATGAAGGGCAGGGGTATAGAATTTATTTAAAAAATAACAATAGTGTG
GTGGTTATATTGTTGTGTGGTGGTGATAAATCAACACAAAACAAAGATATTAAATTAGCAAAACAAATTG
CAGAAGAATTGGGGGTATGATATGGAACAATTAAAAGATTTTGATATAGCAGAACATTTAACAACAGAAG
AAGAAATCCGACTTTATCTTAATGAAATTTTACAAGAAGATAATATTGAATTGATTCTCTCCGCACTTGG
CGATATTGCAAGGGCTAGAAATATAAGCCAAATCTCTCGAGAAACTGGAATTAGTAGAGAAGGGCTTTAT
AAGGCATTATCTGGAAAAGGAAATCCGACCTTTGCAACAGTCCTTAAAGTGATGAAGGCTTTGAATTTAC
AGTTTGAAGTTAAAGTAAATAACGTTATTCATGCTTAATAATTAAAAAAGGTGCTTAATATATTAGGCAC
CTTTTTTTATGAAGTTTTATATACTTTGATTTTATTATTTTGAAAACTATTACAGCAGGTTTTATAAAGA
TTCAATTCTCTCCCTTGCCACACCAATAACTCTGATATCTTGATTCAATGAGCTTAATGTAGGGTAAACG
GGGTTAAGAGGAACTAGCTCAAAGTGCGGCATTCCGCTTTCCGATAAAACACCTAACTCTTTGTATTGTT
TGAATGTTGCCTCATTATTTCCATTTATAGCGGCAACAAATTTTCCCGGCGTTGGATATATACTAGGATC
AATCAAAACTAGATCTCCACTATTGAAACGGGGAATCATGGAATCTCCTTCGATACGTAAATAAAAGGAA
TTTTCAGATGCAAGTATCATACTTGGAATCATCTCATAACCGTCTATATCATTTAGTGAACTAATGCCAG
TCCATAATCCTGCTTGAACAGCACTAATTAATGGATAACTATATGTCTTATTGGATATATTAATAACGTT
AGTATCAAAAGCTAGGATCTCTGGGGATATGTTTAATGCACGAGCAATAATTGATATATCCTCTAGATCT
GGAGTTCTATTATCTTTCTCATAATTAGCAATCCTAGGTTGTCCCCACTTTGCGTTTTTCCCTCTTGGAT
CAATCATATTGCATAGTTCTGCCAAGTCCTTCTGACTAATTTTAGCCATTTCTCTGTACGCCTTAATTCT
CTCGCCAAGTGTCGTCATTTTATACCTCCCATCTTCTATATGCATAATAACACGCAGTGTTATATTTATG
TAATTTCAAAATGTGATTGATAGTTATTTCATAATGTGATTTAATTAGTTGTGTAAAAATCACAGAAGGA
CATTTTTAATGAATAAAATTGCACAAATAAGAAATGAGTTGGGAATTACTCAATCTCAATTGGCTGAGAG
AATTGGCTGGAAACAACCAAGAATCGCTAATTACGAGGCAGGAATCCGTATGCCATCTCTAATTGTTGCT
CAGGAAATAGTTAAAGCACTTAATTCTTTTGGTGCTGGAAAATCTATTGATGACGTTTTCCCTGTTCAAA
ACTAATTTACCAACAAACTAAAAAACAATCTTCAAGAAAAAAGGAAAAATTTTCATGAATAGCAAAGAGA
TACAGAGATTGTTGCACCGAGATTGTAAAAACAGCTCAGGCGGTATTACTTCTCTTGCTTATACGTTAGA
GAAGTCGCCAAACATTCTTGGTAACAAACTCAACGTGGATTGCGAACAGAATCAATTGAGCTTTATCGAA
GCGATTGAATTAATCGCCACCGTTCAAAGCAAGAAAACTCTTTCAGCTATTGCGGCACAAATCGATCACA
TTGTCGTACCAATGCCGAAATGCAGAGAGTGTGAAGGTGGTGGGCAAGAAATACTTTCCCGATTTTTAGA
CATTGCCGAAACAAGCGGAAGAGTCGGAAAGGAAATTAAGGAATCTATCAAAGAGAATTCTGAGCTTGGT
CGTGATTTATCACCAAATGAGAGAGAGAAAATCTTAACGGCAGTGAATCAATTAATTGAGCAAGCTATCT
GTTTAAAGATGGAATTGGGGCAATAAAAAACCACCGCTGGAACGGTGGTTTCATATTAAACCCAAAATCA
CAACAGGAATTATGATATGAACCAATTATTAAACATTTCAGAACAAAAAGCAAGGCTTACGATGAGCAGT
CGTGAGATTGCTTCTTTAATCAATAAAAATCACAGCGATCTATGCCGTTCAATCGAAAGATTAATGGCAA
AAGGGGTTATTAAGGGGTATCAGCCAATGGCTTACACCCATCCACAGAACGGGCAGACTTACTACGAATA
CCATCTCGAGAAAAGAGATTGCCTTATCGTCGTCGCTCAAAACTGCCCTGAATTTACCGCCGCAATAGTT
GACCGCTGGCAAGAGTTGGAAAATCAACAAAAATCAACCGCACTTTCTCGAAAAGAATTAGCGTTAATGG
TTCTTCAAGCTGAGGAAGAAAACGAGCGTTTACAATTAGAGAACGCTGAATTAAAACCAAAAGCTGCTTT
TGTCGATCACTACGTGGAAGTTGGCACTAGTAAATCACTTCGTGAAGTCGCGAAGATTCTAAAAATGCCA
GAAAGAGCAATGATAGACCGCCTTATTCAAGATCGCCTTTTATATCGCCAATCAGGCGCGTTACTGCCAT
ATCAAACCGCTCACTCACGTGATTTATTTACCGTAAAAACAGGCACAGCAGAACACGGTCACAATTACAC
ACAAACCCGTGTAACAAGCAAAGGGATTGAATATATCGCGTCACGTTACGCTTCGGAGTTGATGTTATGA
GATTTAACAGACCTGTTCGAGTAGATGAATTAATTCAGTATTACCTATTTCAATTGTTAGCAGAGTTAGA
CGAGGTGATTTTCGATGAGAGCGAGTGAAATTTTAAAACAAACTGGTCGTTCTATCGCCTATCGACCAGC
GTTAGCCAAGCTATTTGGTGGCGTAACCGCAGAGATTTTCTTTGAACAAATTTTTTATTGGCAAGACAAA
GCCGAAAATCAAGAATTGGGCGTTTATAAAACGCAAGCTGAGCTTGAAGAAGAAACGGGATTAAGCCGTA
AAGAGCAAGAAACAGCACGTAAAAAACTGCGTGAAATTGGGGTATTAATCGAAACGCATAAACGTCTTGA
ACACCGCATTTATTTCAAAATTGACATGGAAAAACTTGATGAAGTTTTATCAACATTGGCTGATGTACAA
AGTGAACATTCCCGAATGCCCGAAAGTGACATTCGGGAAGAACCGAAATGTACATTCGTTAATACACTAG
ATTACAACACTAGATTACATACAAATACACCCCTTACCCCTCAAGGTGAATCAGCTAGCGCTGATGATGT
GCCAGTTGCTGAAAATAAAAAACAACGTTCACTGAATATCGACTATGTGGGAATTGGAAAAGCGTATAAC
GAGTGCGTTATGGAATCTGGGAAAAACTTACCAATGCTTGCAGACCCTGAAAATTTAAGTCAGGAAAGAA
AACGCAAAATCAAAAAATTGGCTGATGTCATGAAAAAACGCTTTGGTTCTTGTGATGCAGAAACATTCAG
AAATTATTTCCTCGATTTCATGAGGTCCGCAACACAATTTTACTTTGGTGAGAACGATCGTGGCTGGCGT
GCTGATTTTGAATATATCTTGCGTGAAAAAGTTATGGATAAAACAATCGAGGGATCGCTATGAAAAACAC
GACGTATGATCTTGAATACAGTTTAATTGGTTCATTTCTTGCTGGTGGGTTAACAGCTCAAGCTCGTGAA
GTGATGACATGGTTAGAGCCTGAGATGTTCGCCACTTATCAACTCGGTTCGATATATAACAACATTCGCA
AACAAGCACGCAAAGACAATGTAATCGATATTATTTTATTACACCAAGATTTTGGCGAAGACTTTGCCAA
TTTAGCGGAGATTATGAAAAACACAATCACATCCGCAAATCTTACGGGTTACGCACATAAAGTGCGGTCG
TTTTGGGTCAATCGTACTGCACAAAAAACGATGCTTGAGATGGCATCAGAATTATCAAAAGCAAGAGATG
AGCAAGCAGAAAAAATTACAGAAAAAGCACTTTCTGAAATGCAAAAGCTTTTAAGCAGCAAAGTTGAAGT
TAAGCCTGTCGTTATGGGTGAGTTAGTTGATGAATATATTGATGTTTTAGAAAAACGTAGTAAACAAGAC
TTCAACTCAAGACTTCTTCATACAGGCATTGAGGCTGTAGATAACATTTTAGGTGGTATTAATCCGACCG
ATATTGTTGTCATTGCTGGTCGTCCTGGAATGGGTAAAACCGAGTTTGCTTTAACGCTCACTCGCAATAT
TGCGGAGCAAAAAGGTGCAGTCTTATTTTTTAGCTTAGAAATGGCAAATCAACAATTGATGGACCGTATT
TTAAGTGCCAATGCAAATGTTCCAGTTAGAAAACTCCGCAATCCAAATAGCATGGATCAAACTGAATTTG
GTCGAGTAGGTGATGGGCTAGGGAAAATCAAAGATCACCACATTTACTTTGTCGATCGTGGTGGTTTATC
AGCAAATGAGATTGTATCTATCACAGAAAGTCATTTAAGCAACACAGGACCACTTTCCGCAATCTGTATT
GACTATCTTGGATTAATGAATCACGGCTCGCTTAAAAATTCGAACAAAAGCCAATTAATTGAGGATTCAT
TAAGTACGCTTAAAACGTTCGCTAAAAACTTTAATGTACCAATCATCTTACTAAGTCAACTAAACCGTGA
GGTTGATTCTCGTGGTGATAAACGTCCTCAGAACTCTGATTTAAGAGATAGCGGTTCAATCGAACAGGAT
GCCAGCCAAATCATTATGCTTTACAGAGAAAAGGCATACAAAAAAGACAGTGATAACGATTATTCAGAGG
CAATTATCACTAAAAATCGTTTTGGTGAACTTGGAACGGCTTATATGAAGTTTGATAAAGGGCATTTTGT
AGATTGCGATCAAGCGTTGGCATATCAATTTGCTAATGAAAAGCCAGCACAGCAGATGGAATTTAAGAAT
TATGCTCGCAGAGGTGCCGCATGAGTATTCAATTCAACACGAATAAAAAATATCAAATCATCTACGCCGA
CCCGCCGTGGAGATATAGCGATAAAGGCTGTAACGGCAGTGCTGAAAATCATTATCAAACAATGAATATT
AAAGATATTTGCGAAATGCCAGTAAACGAAATGGCTGATAAAAACTGCGTTTTATTTCTCTGGGTGACAT
ACCCAATGTTAGCAGAAGGGTTAAGACTTATTGAGGCGTGGGGATTTAAATATAAAACGATTGGTTTTCA
GTGGTTAAAAACAAATAAGAAAAACAAAGATACATTCTTTTTTGGTCTTGGTCGATGGACCCGTGGAAAT
ACGGAGTGCTGCCTGATCGCAACAAAAGGAAAACCTAGCCGAATTAGTAATAAAGTTAGCCAATTAGTCG
TTGAGCCAATCCAGCACCATAGTAAAAAGCCTGACGTTGTGCGCGAAAAGATCGTTGAGTTAATGGGTGA
CTTACCACGCATTGAATTGTTCGCACGTAACACGACTGATGGTTGGGATGTATGGGGAAATGAAGTTTAA
GGAGTAAATATGAGAATAAAACCAGTTAGCGTAGCTTTTGTTGTGTATCAAATTGTATTTAATACGACAT
TTTATCTTGCTGTGTTTCACGGCAATGACGGTGTAAAAGAGCTAATGAATTATATCTTTAGCATTTTAAC
TGCAATCTGCCTTGCATCTGCCATCTTTATAAAAAGAAGGGAATGTGTAGAGAGTGGTGTTTTAATCTCA
AGAAATCGTTTTTATGTGAATGTCATTTCTTCACTTATCACATCTATTGTCATTGCTAGCGCAGGGTTGA
GTTTTATTGCTGTGCTGTATTTCATTTCTAAGTTTATAGGAGATGCAAAACTCGCAGATATAGAAGAAAA
ATACAGTTAATGCATTAAAAGGAATTTTAAAGTGGCTCATAGTGTAGATGACATCGTAAAAGCTCACGGC
AAGCGTTATAAAGCCAGACTTCGTATTCAGGTCATTAAGATGGCTGGTGGATTACTTGCACCGCTTGATG
AGCGTGAAGCAGAAGCTTTGCAGTCATTAAAGAATGGTGAGCAGTACGAGATCGAAATCATCCGCACGCG
TAATCCATCATTTCACAGAAAAGTCTTCGCATTTTTTAACTTCTGTTTTGAACACTGGTCCGCAGATAAA
ACGGACTGGAAATACTTTGATGAGAGAAAGCAGTTTGACACTTTTCGTAAAAATCTCACTGTGCTTGCGG
GTTTCCGTGAGGTCACTTACACGATTGATGGCAGAGTGAGAGTAGAGGCTCAAAGTTTGAGTTATGGAAA
CATGGATCAGAGTGAGTTTGAGCAATGTTACAAGGCGTTGATTAACGCCGCATTGAAAGAGATTTTTAAT
AATACGACGGACGAAAATACGATCAATAGACTTTACTCATTTTTCTAGTTTTAAGCTATTGATTATATGG
GTTTTTAATTTTTGTGGTGAGTCAAGATAGTAAAAATAAGATCACCCCCTTGGAGGTAAATAATGACAGA
AATTTATAAAAAAATTGATGGTAGCAAATACAAGAAAATCTTTATTGTTGGCGATCTGCATGGGATGTAT
GACTTACTTGTTAGTGAATTAGAGGAAGCAGGTTTTGATTTTGTGGATGACTTACTTATTTCTGTTGGTG
ATTTGATTGATAGGGGACCTGAAAATATCAAATGCCTAGAATTAATTGATTTTGACTGGTTCGAAGCAGT
AAGAGGAAACCATGAGCAATTAGCTATTAATGGATTGGAGGGAAATAGGCAGTCACTTTACGCATGGCTG
TATAACGGTGGTAATTGGTATTTTGAACTCGATCCAATTCAAAAACAAAAGGCTGAAAAACTAATTAAAC
GATGCAGAGATTCACCATTAATCATTGAGTTATCTATTGGTGAAAAGAAGATTGTTATTGCTCATGCAGA
CTATCCATATAACGAATATGAATACGGGAAAGAAGTAAGCAATAAAGAGGTTATCTGGAATCGAGATCGT
GTTGAAAACGATAGCCATGTTTCAATTGACGGTGCTGATATGTTTGTTTTCGGGCATACGCCAATGAAAG
AGCCAGAGCAGATGGGAAATCGTTTCTATATTGATACTGGAGCAGTTTTTAACGGAAAACTAACACTAAT
GAGAGTTAAATAATGGAAGATTTTTTGATTGTAATTGTGTCACTAGGAATGTTGTTTTTGGGCTGTATGT
TGATGGGTGATTTTCTATGAAAACAGAATACAAATGCCCTAAGTGCGGTGGTGAGCTTTCTGATTGTTGG
GATGGTGAGCCAGTAAGTGCTTTTATCGGTGAGTGGAGTGATGACCGTTTTCGTTGTGAGGGTAGAGTTG
TCGCAGTGGGGATTATGGGGCCGCAACGCAAGAAATCTTGTGGGTATTTTGGGTTAGAAGATTTAGGTGT
GGAGTATCGGGAAGATGACTAAAAAAACAAAACCTCTAAATCGCAAATGTAAAATCTGTGGCGAAAAATT
CCAAACCAACTTCTTTAATGTGCAATGGTGCAGTCCAGAATGTGGCGTTAAGTTAGCAAGACAGCGATTA
GAAAAAGAGAAAGAAAAAGCAGCCAAAAAACGTGAAAAGGAAGAGAAAAAGCGCATCGAAGAAACCAAAG
AGAGAATGAAAACCACAACAACATTGCTCTCTGAAACACAAAGTGCAGTTAATAAGTACATCCGACTAAG
AGATAGAAATAAGTGTTGCATTTCATGCGGGAAACCGCTTGTAGCGGAGCAATTAGGCGGTGGATTCGAC
GCAGGGCATTATCGCAGTAGAGGCAGCGCACCACATTTAAGATTCTACACATTAAACATTCATGGGCAGT
GTAAAAAGTGCAATCGTTATCACGGAGGAAATTATCATCAATTCAGAATTGGCTTAATTGAACGTCTAGG
TATTGAAAAAGTCGAGCAAATAGAAGCAGACCAAAGACCAAGACATTACTCAAAAGATGACTTGAGACGG
ATTAAAAAAATCTTCAATAAAAAAGCAAGAATGTTGGAAAAGCGTAAGGGGTTTTAAAGTGAGCGATAAA
TTATTAGAAAAACCAAGAAAAGAATGGATTCAAAACCACTTGGACGCTTGGGGAGCTTGGGCTTTTAATG
GTTTAGATTTTGACGGGCAGACAAACATTATTGCGAAACTAATGCTGGAGGCAAATGGGAATAAAAATTC
AAAGCAAGATAGAAAGATGTGTGATGACGAACTAGGGTTAGTGATTAGTTCTGTTATAGGGCATTGTATC
AAAACGCCATCTCTAGAAGACTATAAGTATATCGAGGCTAAATATATATTTAATTTATCCAATTACTCAA
TAGCTCAATTTCAACACGCAAAAGATAAGTCTATTTCATTTAATGCTTGGTATAAAAGAATTAATCAAAG
CATAGACTCATCAGAATGGATAATTGCTAAGTTTCTTGATTATGCTCTTAAAAATCACAAAAATGCAGAC
AAATTGCAAAAGTTTGCTTTTAACGTGTAAAAAGTATTGACTCTGGTGTAGTTTTCATATATCGTATGAG
TTAATGGTGGTCGTAGTGTAAGTATGATTCACCGCAGGGGTAAGAGCTGGCGCTCAGGTGTGGCTTACAC
ACTCCCAAAAAACGTTCGATTCGTTTACTTATCCCATTCAACAAAACCTAGCCTCAACGCTAGGTGTTTT
TTTTGGACAGTTAACTCAGTTGGTAGAGTGGCTGGCTGTTAACCAGTATGTCGCAGGTTCAAATCCCGCA
CTGTCCGCCAAATTCACAAGCTCAGTCTTAACGGACTGGGCTTTTTTATTGCCCCAAAAGCAAGGGGGTG
GAGATTATGAAAATGAAAGATGCTGGGACGCAATCATATATCTGGTCAGGGTTTGGCGCTTTCTTTGCAC
TTCTCTCACTTCAAGAATGGCTGGCAGTTATCAGTTTGACTGTTGGTGTAATTACTATGCTTGTTAACTC
TTATTACAAGAAGAAAGAAAATGAGAGAAAAAACGCAGAAAAAGTGCGACTTGAAGAGCTTCATAAGTTA
AGAGTTGAACGCATGAGAATAAAACTCGAAAAAGAAAAAGCGGGGCTTGTTAAATGAAACACGTTAAGAA
GATAACGGCTTGTTCTGTTGCAATGATTATCGCTGTTGTCATGTCCGATCACTCAACTGAGATTCGCACC
GGTGAGCGTGGACTAGAAATCATTGGTAATGCCGAGGGATGCGCACGTGAACCTTATAGATGTCCTGCTG
ACGTTCTAACAGTTGGTATTGGTTCAACGGAATTAAGCGGATTGCCAATTGACCGTAAAAGATATTCAGA
CGAAGAGATAGCGAAGCGCTGGATAAATGACATTAAAGTAGCTGAAAAATGCGTTAATAACTGGGCAAAC
GGGAATAATTTGCCGCAGGGTGCATTTGAGGCAACGGTATCAATCACATTTAATGTCGGATGTTCTAAGC
TTAAATATTCTACGTTGTTTAAGCATGCCAAAAATGGTGATATTCAAGCAATGTGCGATCAATTTCCACG
CTGGAAATACGCTAACGGTAAAGTATTACGTGGACTTGAAATCCGCAGACAAAAGGAACGTGAGCTATGT
TTAGCCGACTTACACAAATCTTGATCGTCGTAATTTTGGGCTTGTGTGTCGCGTTGTGGTTCCAGTTCCA
GTCTATTTCTAACTTAAAAGCCAAAAACACCATTCAAGCCCAAACCATTTCACTACAAAGCGAAAGTATC
AAAAAGCTCAAACAGCAAGAAGAAATAAATAGACAACTCACACTTGAAATCAGCAGATTGGAAAGTGAAT
CGCGGAGTAAATCAGATGATGCAATCAATTCTATTTCACATGATGAAAAGAGTGCTGACGCTTACAATGC
CAGTGCTCCTCGTTCTATTGTTGAGTTCTTGCGCAAGTAAGCCAGTAGTTCAAGTATACCCACAAATTCC
AGCAGCACTTCTTGCGCACTTAGATAAAACAGGGTTTAACGGCAATACTTACGGTGACGTTTCAAAGTAC
GCAGTGATACTCAAACGTGAAAGAGATGTTTGCTTAAATCGAGTTGATAAGATTCGAGAGTGGCAAACAG
AAAACGCACAGAATTAAAAGAGGCATAGATATTTCACTATGCCTCTTTTAATTATAAAGATGATGATAAC
TCTCGTTGTGAAGCTACTGCTAAGAAATGGCTACGGTCTTTATAGATTGGATTATTAGCTACACGTTGGT
CTATTCTATCAATTAGATATTGCGGTAATACAATATTTACACGCTGGCGTTTACCAAAGTAAGCAGTGAT
ATCTACATCGATTAGTAACCAACTATCGCAATATTGAAAATCTTCTTGCTCTTTATAGTGAAGAAAGCCC
AAATCTTTAATTTGGGAAATATCAAAATCACTCTCAACCATCATTTCTAAGATGGTATGGATTGCATCAG
TTACCATTGGAACAATTTCTTCGACAGTATCTGCACCACTAAAACAAGAGTAAGTTTCATTAAAAAGCGC
AGGCACACATAAGCCAAACGCTTCATTTTCATTTTTTGGCGTTTCAACGCCAATGGTAAATAACATATAA
CCTCCTAGATAGGACTCGGCAGAGCTATAAAAGCCCTGCCGATTTCTTTATGGATCTAACAGTACCTATT
GGTAAATCTTTCTTGGGATGTGGAACAGGAAACGTCTTTCCTGTTTTGGGTGAATACCATATATGGTGTG
ACCCTTTACATCTCAATTCAGTACATCCAATTGCTGTCAGTTCCTTGATTAAGTCGTGTGAGTTCACGTG
ATACCTCCTTTGCCTTAATCAAATACTATTATACACACGTATACACACAAGTCAAGTATTTAAAAAAGGA
TTAACCATTATGCCAAAAAAAGACGAGGTTAAATCCACGTCTAAAGGGCGTGGTAAAACTAAATTAACAG
ACAAGCAAAAACGGTTTGTTGAAGAATATCTAATTGACTTAAATGCCACTCAAGCAGCAATCAGAGCGGG
GTATGCTGAGAAAGCAGCTAATCGTGAAGGCAGTCGTTTGTTGTCAAATGTAGACATTCAAGAAGCTATT
CAAAAAGCCCAAAACACTCGGGCGGAACGAGTTCAAATTTCACAAGATGATGTACTGCGTGACTTAATGG
AGTTACGTGATATGTGTATGGGACGTAAATCATTCATTGTCACTGATACGGTTAAAAACAATCAAGAGGG
AACTGTTAATACGGTTGATAATCATGTTTATGCTTTTGAGCCTGCAGGAGCAAATAAAGCACTTGAGTTA
TTGGGTAAGCATTTGGGAATGTTTAAAGAACGAGTAGATCTCACTAATTCAGACAGTTCACTTAATCGTC
CAACAATTATTGAATTAGTTTCACCATCGGTAAATAGCAATGAAAGTACAGATTGAAATACCACCTAAAC
TCATCCCAGTTTTTAGTGGTAATTATCGTTATCGTGGATCTTATGGTGGTCGTGGTTCTGCAAAAACAAG
AACGTTTGCGAAAATGACTGCTGTGGTTGCATATAAGAGAGCAATGGCAGGTGACAGTGGTGTTGTACTA
TGTGGTCGTGAATTTATGAACTCGCTTGAGGATTCCTCACTTGAAGAAGTTAAACAGGCAATTAGAGCAG
AGTCATTTTTAAATGATTTTTTTGAAATAGGTGAAAAGTACATCAGAACAAAGTGTGGCAGAGTGTCGTA
TATATTTTCTGGTCTACGTCATAACTTAGATAGTATCAAATCGAAAGCAAGAATATTACTTGCTTGGGTT
GATGAAGCTGAATCAGTCAGTGAAATGGCTTGGAGTAAATTAATTCCTACGGTTCGTGAACATAATTCAG
AAATCTGGCTGACGTGGAATCCAGAAAAAAGAGATTCCGCAACGGATAAGCGTTTTAGACAATTCCCACC
TGAAAATTCTGCTATTGTTGAAATGAATTACACAGATAACCCTTGGTTTCCTGGTGTATTAGAGCAAGAA
AGGCTGAATGATAAAAAACGCCTTGATGATGCAACATACCGTTGGATTTGGGAAGGTGCTTACTTAGAGG
CAAGCGAGGCTCAAATATTTAAAGGTAAATATGAAGAGCTAGAGTTTTCACCAAATCAAGATTTTAACGG
TCCATATTTTGGACTTGATTTTGGCTTTGCTAAAGATCCAACTGCTGTAGTTAAGTGTTGGGTATTTAAT
AATGATCTGTATATTGAGTATGAGGCAGGCAAAACAGGCTTAGAGTTAGATCACACCGCAGGTTTTGTGA
AAGAAAGAGTGCCAGATATAGAAAAATATATATTACGTGCAGACTCAGCAAGACCTGAATCAATCAGCTA
TCTTAAACGCAACGGTATCCCTCGAATTGAGGGCGTTAAAAAATGGGCTGGTTCTGTTGAGGACGGGATA
GAACACATCAAATCTTATAGAAAAGTCTATATCCATCCTCGCTGCAAAGAAACATTACGTGAGTTCAGGC
TGTATAGTTACAAAACGGATAGATTAACAGGCGATGTGCTACCTACTGTGCGTGATGAACACAATCATTA
TATCGACGCAATTCGCTACGCGTTAAATCCACTAATGCAACCCGTTGGAATATCGGTGCAATCTCCATTA
AAAGTACGCTAAGGATTTTATATGTTTAAAGTATCTGATACTTCGTCAGAAATGGCGAAATTGCATTCGC
GCATCCGCATTATAGATGACTTGTTAGGTGGAACAGAGCGAATGAGAGAAGTTAGCAAAACCTATTTACC
AAAGTTCCCATTAGAAGACGAGGATACTTACAAAAATAGGCTAGAACGAACAACACTTTATCCAGCTTTA
GAAGAAACACTCTCCCAAATGAACGGGAGAGTTTTTTTTACCCCGATTAATATCACAAAGATCAACAATA
AGCTTGCTAGTGAAATACTCCCGGACGTTGACATGGAAGGGAATAACCTTGACGTGTTTGCATCCAGTTG
GTTTCATGCAGGATTAGCCTATGGTGTTAGTTATGTTCTGGTCGATTACCCAGTTACAAACGATGCCAAA
ACACTAGCAGAAGAAAAGGCTATGGGGGCTAGACCTTATTTAGTTCACATTCATCCATCCTCAGTTTTGG
GTTTTAAAACAGCCAGAATTAACGGTAAACGTGTATTTACTCAATTTAGATACCGTGAGTTCATTGATGA
AGAGAATGGAGAATTTGGGTTAAAACAAATTGAGCAGATCAATGTTTATGAACGTGGAAGAGTTAGAAAA
TTCAGGAGAATTAAAAATGCCAAAGATGGAGAGAGTGATTACTACCTACATGCTGAGGTGGAGCTTAAGC
ATTTAGGCAAAACTCTTGAGTTTATTCCTATCGTACCTTTTATCACAAAACAAGATAATCACTTTGGCAT
TGGAAGACCTCCATTGCTGGAGCTGGCCCACTTAAATATTAAGCATTGGCAATCCCAATCAGATCAAGAC
AACATTGTTAGTGTTGCAAGAGTTCCGCTCCTTGCTAGAACTGGAGCAATTGAGGGGGAACAGTTTCAAA
TTGGGGGTTCTGTAATTGATCTGCCAAGAGAAGGTAGTCTTTTCTATGTTGAACATTCAGGTAATGCGAT
AGGTGCTGGGAAAGAATCAATTAAAGAGCTTGAATCTCAGATGTTGGTGGCCGGAGCAAAACTTCTTATC
AAAAACATTATCGCTATGACTGAAAGTCAAGCAAGAGATGAGCAAGGAAAAGAAATCAGTCAATTAAGAC
TTTATGCCAACAAATTCGAAGACGCACTTGATTTAGCGCTTGAATATGTAGGTTTCTGGCTTGGTATTGA
GAACGTAGGTAATGTTGAGATAAGCGGCAATATTGATAGCGAAATCGATCCTAACGCCTCATTGGATATG
GTTATTAAACTGAACTCGGCTGGAGTCATTTCCACCCAAACAACATTTGAAGAGGCAAAACGCAGAGGTT
TGCTATCTGATCATGCTAGTTGGGAAGATGAGCAAGCTAGACTAGAAGTCGAAAGTATGAGTGGAAATTT
CCATGGAGAAAACAATGAGTATTGATGAGCAAATAGAACATCTGCTCACAGATCATAAAATCTTACTCTT
TCGTTATGACGCCTCATTAAGACGAGAAATCGTAAAACGGCTCAATAAACTACAAAAACAGATGTTGAGC
CGTATTTCTGCTGTTGGGTTGGAAAATGCAAGTAAAAGAGATGTAGCAAAGTTACTTGGTGAGATAAAAG
AACTTATCAAGGGTTACTATGTTGAAATGTATAGTTTTACAGATGGTGAGTTGCAAAGCCTTTTACCAAT
TGAAGCTTTGGCAATAATGGAAATATATAATCAGTCCGTAAAATTCGATTTATTCAACAAGGTGCCGGAC
TATAAGTTAAAAGCCAATAAAACCGCTCAAATCGTCGCTGGTTCACCTTTGTCTGATTGGTTCGATAAAC
AGGGAAGCGATTTAAGTTTTAAGTTCTCTGGGCTAATTAGACAGGGGATTTTGGACGGTAAAGCAACAAG
CAGAATCATCACGGAAGTGAATGAGCTTATGGTGCATTCACGTCGTTCTGCTGAAACATTAGTTAGAACG
GCAGTAATGAAGGTTAACGACGAAGCTCACAAGCTTTTGCGTGATGAAAACATGGATATCATTAAAGGCG
AGCAACACATTAGTACTCTTGATACGAGAACGTCAGAAGTTTGTCGCGCTAGAGATGGTCTAGTGTGGGA
CCTAAACCAAAAGCCAATTGGTGATCACAAGGTGCCGTACCAAAGACCACCATTACACCCAAACTGTAGA
TCAACCTTGCGTCTAATTATGAAATCTTGGCGTGAGTTAGGCTTTGATGTTGATGAAATTCCAGAAAGCA
CCAGAGCAAGTATGGACGGTCAAGTAAAAGCTAACATAACCTATGAAGATTGGCTTAAAAACAAAACCAA
GGCTCAACAAGATGAAATACTAGGTAAAGGTAAGGCAGATTTATGGCGCAACGGAGTTATCACTTTTCGG
GATATGATTGATCAGTCTGGGCGCCCCTTGACACTTAAAGAGCTTAGGGAGCAGTTTAAGTTAGGTGGTG
TTGAAAGTGCAGTAAACGCCGTTTATAAACGCGCAAGTGAATTAGAGCCTATACTTACAAATGATATGCT
ATCTATTGTTAAACAATCTAATGGCTATTTAGATGGATTAGATTTTCGCTTGAAAAACATTGACTCCATC
ACGCGTAAAGTTCAAACGGATATTGTTAGAACCGGAATAACAGAAGGAGAATCGCTAAGTAAAATAACTG
ATATTGTGCGTTATACCACAATTTTTGAGAGTAAGAATTTCACGCGAAATTATTTTCGAATGCAGGAAAT
TCTTACTGAAAAAGGTTATAATATAACCAGAGTTAAAAATACTTGGCGAAAAGGTGCTGTATATAAAGGC
ATTAATACGATCATTGAAAAAGATGGCGTTAAATTTGAAATGCAATATCACACTAAGCAAAGCTTTGAGT
TGAAGAATGGAAAATTGCATGAGTTATATGAAAAAGCAAGGATTCTTAATGTTTCATCTGAGGAGCTTAA
AAAACTTAATGAGAAGATGAAGGATTTAAGTAATCAACTTGAAACCCCTGCCAATATAGGAAAGATCAGG
AATTAGCGATGGAATATTATCTTGTTTTCCCAAAGTCAAATAATCAATTGCTTGTGAGAGGTGAAGCATA
CGACTATTTAACGTTTGCCAAGTTTGATTTAAAAAAAAATGCTTGGGATAATTCTGATGCGTTTTATTGG
GGCGACAAAATTTTAGCAAGTGATTTTGTTGATTTCGAGCAAATATCGGAGGAAATGGCAAATGCATGGA
TTAATAAGCATAAGTGATAAAGCAAAATTATTTGCAGAGCAGATACATGCTAATCAATTTGATAAAGCTG
GAAGTCCTTATATTTGTCATTTATCTTTTGTTGCTGAAATGCTTACAGGTGAGCATGATGATGTTATTGC
TGTGGCTTGGTTGCATGACAGCGTGGAAGATACCGAAACTTCATTAGGTGATATTTCAGCTTTATTTGGA
GAGGTTGTTGCCGCTGCTGTCAATGCAATAACCAAGCGACAGGGTGAATGTTACCAGAGTTACTTGTTAC
GAGTGAGGTCAAATGAAATTGCGAGAAAAGTCAAAATAGCTGATCTCACTCATAATATGGATTTAAGTCG
TTTACCAAAAATAACAGAAAAGGATTTATCTCGACAGAGAAAATATCAACAAGCTAAACAATTTTTACAA
ACCTAGCCTAGCGCTAGGTTTTTTTATTACCGAATAAAAGGAAAATATGAACCGTGAATTAATCCATGTT
TATCCAGTAAACGACTTAAGAGAGCATGAACATAGCGAAAATTGTTGGTGTAAGCCAATTGTTCTTGAAA
GTGCTGATATTTGCATCCACCACGCAATAGATCAGCGTGACCGCTATGAAAATAGTGAATTAAAAATGCA
CTAACAAATTTAAAACAGAAAACAACGACCGCCTTAGTGGAAACACGAGGCGGTTTTTTATACCCGTCAT
TCAAGGAATGGCGATTCCAACGTGCTAGGCACATCAACAACATATCACGAGGTGATCTTTTATGTACACA
TTTATGAATTTAGGCAAATTCTCGCAAAAATTTAATGACAATCCTGATGGACTTGGCGGTGGTGCTGGTG
GTAACGGTGCTAGTGAGGCGAAATATACACAAGCCGATCTTGATAAAGCCATTAGCGAAGCAGTCGCAAA
AGAAGTCGCTGGACTTAAAACAAAGAATTCTGAATTGCTAGGCGCTCAGAAAGATTTGAAAGAGAAGTTA
GCTAAATTCGACGGCTTAGACCCAGAAACCATTAAAAATCTCATGACTCAATTCGAGAATGATGAGGAAA
TGAAAAAAATTGCTGAGGGCAAATATAAAGAAGTCATTGAAAATCGAGTAAACAAAGTCAATGAGGCAAA
ACAACGTGAGATTGAAGCGTTGAGCAACAAACATCAAGAAGAAATGAACAAACTGCAAGCAAGCTTAGAT
CACTATTCAGGATTGGTTCTTGAAAACGCTATCCGTAGTGAAGCAACCAAAGCTGGCGTTACTTTCGGTG
TAGATGATGCAGTGTTAAGAGCCAAGCTCACATTCAAGCTTGATGAAGGGCTTGTTGTTCCAATTGATGA
AAATACTTTTGGTGGTGATGGTAAGCCATTAACACTGAAAGAATGGTTCGAAAGCATGAAAGAAAAGGCA
CCTCACTGGTTCCCAGCATCGCAAGGCGGTGGATCTTCTAATGGTAGCCAAAATGGAGCGAAAACGATGT
CTCGCGCTCAATTCGAAAAACTCTCTCCTGCTGAGCAAATGAAGACTATGCAGGATGGAATTACATTAAC
TAACTAAATTAAAAGAGGTCAGAAATGGCAGAAAAAAATACTTTAACAGCAATTGCACCATCTCTTTTCG
CTGCATTAAACACAGTTTCTCGTGAGATGGTTGGGTTTATTCCTGCGGTTAACCGTAACTCAACAGCGGA
GCGTGCGGCTTTAGGTGATGAAGTGACTGTGCCAATCGCAAGTGCAGGTGAACTTGAAGATATTTCACCG
GGTCAACAGCCTAAAAACACAGGCGGCACAACTCCTGAATCAGTCAAAATTAAGATGGAGCACTCAAAAG
CCGCTCCTATCGTTTGGACTGGTGAAGATGAGAAACGTGTAAATAACGCTGGCGTTTATAATGGCGTGTT
AGCTGATCAGTTTGCTGATGGCATGCGCAAACTTGTTAATACGATTGAGCGCGATGTCGCAAGTAAAGCG
TTGATTGGTGCCTCTCGTGCCTACGGTACATATGGCAAGACACCATTTGGTACAGCAGGTAATTTATCTG
ACTTTGCTGGTGTTGCCCGTATTCTTGATGATAACGGCTGTCCTATCGTGGATCGTCAATTAGTCGTCAA
CTCTGGTGCGATGGCTAACTTGCGTGGTGTGCAGTCTGTTTTATTCAAAGTGAATGAGGCAGGTAGCGCA
GATATGTTACGCGACGGCTACACAGATCGAGTGCAAGGTTTTGCCCTTCGCAACTCTGCTGGTATCTCAA
TGCATAAACAAGGTAATGCTGCGTCAAAAACTTTAAATGGTGGTGCGGCAACGGGATTGCGTGAACTTGC
ATTACAGGCTGGAACAGGTGATTTCAAAGCGGGTGATTTGATTTATCTAAACAATGATAAAAGCAACATC
TACACCGTGGCGGAAGATTTAGGCAACGGTGCGGGCAAATTAAAAATCAACGCACCGGGGATTGTCACCT
CGATGTCTGGTAGTGAAACTATTACATCATTTGGCGACTTTACACCTAACTTTGCCTTTGACCGCAACGC
TATTGTGCTTGCAACACGTGCGCCAGCACAGCCAACAGGTGGAGATAGCGCGGAAGACGTTATGTTCTTA
ACTGATCCAGTTACTGGATTAGTGTTTGAAGTTCGCGTTTATCGTCAATACCGCCAAATTAAGTTTGAAA
TTGGTATGACTTGGGGCGCGAAAGTTATTAATTCTCGCCACTTGGCAATTTTAGCGGGTTAACCTGAAAC
AACATAAAGAGCGTTCCGAAAGGAGCGCTTTTTTTATGGAGAAAGATTATGTTTTTTAGAATTGAGAAAC
AAAATGAGCAGCTAGTAGTACATCAAAGCACGCTTTCTGAGCATGAATCTCTAGGGTGGGTCGTTTTAGG
ACCAGAAGAAACCAAAAAAGATGATAAAGGCTTGTCTGCTTTGAAAGTAGAAGAGTTAAAAACAATGCTA
ACTGAAAAAGGGATTGATTTTGATCCTAGAGCCAAGAAAGATGACTTGATTGCCTTGCTTAGCGAAGAAA
CTTAAAAGTAAAGGGGGAAATATGGATTTAATAATCCCTAATGACTCCTACGTCACTTTGGAAGAAGCTA
ATGAATATCATGGCAACAGAAACAGTGCATTTGTATGGCAAGAGCTTGACGACGAAACGAAAGCAAGACG
TTTAGTGAGCGCATCGGATTTCTTAGACTTCAATTATCGTTTTCTTGGTAGAAAAGCAGATCCAACACAA
CCTAGAGCATTTCCTCGCACTAATACTGGTGGGACTGATAGTAAAGGCATTCCAACTTCGGTCAAATACG
CCGTATTTGAGTTAGCTCTTTACGAGAATCTGAATGAAAATCCAGATAGTGAAATGTCTAGCGTTCGTGT
TGGTCCTCTTTCGGTGAATTTCGAGAAAAACCTAGCATCTGGTAACGCAAGTAACCGCTTTGAATATGTA
AAGGGAATTCTTGATACCTATTTGGATAAAAGCCAAGGGAGCGGTAAGGCTAGAATGTTAAGAGGGTGAT
ATGTACGGTAGGCTAAAAAACATTTCATCATCACTCATCAAAAAATTTGGTTCTCCGTGCGTAGTGAGAA
TTGAAAAAAAAGGTGAGTACGATCCAGAAACAGGAAGTGTTAATACTGTTCAGACAGTGGAAAACAAAGC
TTTCTGTATTTTCGATAATCTTGCTTATGATTTTCCTAGCTTTAAAAGTAATGGAATTAGCAGAGGTGAT
TCAGTCATGGTGAAACAAGGTGATGTGGTACTTCTACTCACAGCAGAAGCCAATCCGGAATTAAACTCAC
ACGTTGTAGTGAACGGTGAAACATGGCTTATTGTTAATTTTCAGCCAGTTAAGCCATCTAGCACCGTCAT
CATTTATCAATGCCAAGCAAGACGATTGGGTGATTAATATGGGAAGTTTTGTCATTGATATAGCAAAATT
CAGAGAAAAGTTTAGCAATAAAGCTGATCTTGTTCTGAGAAAAGTTGGGATTGAAACATATGAAAGAGTA
AGACAGAAAACGCCAGTAGATACTGGACAATTAAGGGCGAGCTGGACTGTGAGTATCAATGGTATGCCAC
AAACCTATAATGGCGATCTATCCGCACTTAGTTCTGTTAAGTTTGGAGATGGCATTATTATTGCGACCGA
TAAGCCTTATGCTCCAGCGCTTGAGTATGGTTTATACCCAAAGTCTGGTGGACGTAAGACAAAAAACGGC
TTTTCCATTCAGGCACCACATGGCATGGTGAGAATCACTGTTCAAGAGATGCAAGCTTGGCTAAAAAGCA
ACCTAGGGAAATTCTATTAATGAAAGCAAAAATCAGGGCGATACTCCAAGGGCATTTAGCAAAAATAAGT
GATATAGAAACTGCATGGGAAGGTGTAGAAAATGTATTAAACCTACCTTATCAAAGTGTGTTTCTAAATA
TCTCTAGTACGCTAACAGGAGCAATTTGTGATAAGCCAAAAGCACAAGAAGTCGGTTTTTTACAAGTGAC
TTTATATTACCCATCAGGGAAAGGAACAGCTGAGATCGAAGAGAAAGCTGTAGAAATCAGGCATCATTTT
TATGGTAAATCATTTACTAGAAAAGGTGTTCAGGTGGTGATCCACTCCCCACCACAAATAGGTGGCACTT
ATCTCAAGGATAATATTCTTGCGCTACCAGTAACAATTAATTTTACTGCCTATGAACTCTAAGGGAGGAA
TAACATGGCAACAAACGCACAAGGCACGAAACGCACGATCGTTTTCGCCAAAGAAACCCAATTTGGTACT
AAAGCTACACGCACAGGAGCAAAAATCCTTCCTCGCATAGAAAGCTCATTAGATACCAGTTTTGAGTCTT
TTCAATCTCAAGAAATACGTGATGATATGCAACGTGCAGCATCAATTACAGGTTTTGAGAAGGTAGAAGG
AGAATTGAAAGGGGAACTTTCCGCTGGTCAATGGTCAGCCTTTTTAGCCGCAGTATTACGCGGAAATTTC
ACCACTCAAGCGAAAGCTCCTATTATCAAGAAAACAACGAATGGTAGTGGTGAAAAACAAGGGAAAATCT
TAGTTGTACCACAAAACAATCACACCACAGACTCATTCACTATTGAAGATTTATTCTCGGATATTAATGT
CAGTCGTACATATTTAGGTTGCAGAGTATCTAAGATTAGTATTGATGTACAACCTAATGGTATTGCTTCA
ATTAGTGTCGGATTTTTAGGCCAACGAAGTGAAGAAGGAACCGCGGCTTATTTTACTTCTCCAACCAACA
TCAACCAATCAGGCAAGCTCGCTGGTGTAACGGGTAAGTTATTGTTTAATAAACAAGCTTTAGGGCTTGT
AACCGGCTTTAAGCTGGATATTGACTTAAATGCGTCTAGTGAACCCGTACTGGGTGCAAGATACGCCCCT
GATGTATTTATCGGCACCGTTGCGGTGAGTGGCTCATTTTCTATCTATATGCAAGATAAGAAAATGTTTG
ATGCTATTCGTCGTGGAGAAACACTTTCCCTTGAATTGCGGATGGACGCAGAAGATGCCGCTAACAGCGA
TTATGTATCAATCATTTTACCGGGTATCAAACTCACATCTATTGATACGGATGATGGGGCAAAAAATATC
ATCCAAACATTGAATTTTGATGCTTTCCCAGAGGTGTACGATGGGGAAAGCCAAATTGATGACATATTAA
AAATAGCAACCACAATGATTGTACAAGATACATTGGCTTAATCTAAGCCAAATAAATCAAACCTCGACCA
GCAATAGTTGATTTTTTATTACCCAAAATACAGCAAACAAATCGCTTAATCCTCGTGATTGAGTGGTTTT
TTATTTTCAACAATAAGGAAATCTAAATGAACTTACAAAATCTTTCACAAGGTAACTTGTCAGAATCACA
CCGTTTTGAATTACTACACCCTGTCACAGGCGAAGGATTGGGAGCTTATGTTAGCGTGGTAAGTGCGAAA
AGCGATCAAGCGCAAAAATTTGTCGCTAAACAGATGCGACTGGCTCAAAAGCAAGAGTTTGAAAACGCTC
GTAGTCGTAAACCGAAAATCAAAGAGTTGGACGAAATTCGTGAAGAATCAGTTGAACTTGCAATAAGTCG
TATTGTTGACTGGGAAAATATCGAATGGGGCGATAAAAAAGATTTACCGTTTACGCCTGAAAATGCCCGA
ATGGTGCTAGAACAATGTGATTGGATTATTGAGCAAGTGCTTGAGCAATCTAACGATTTGGGAAAGTTCT
TGGTGAGCTAATCGATGACCTGCTTCGTTATGCGGGGCAGGAATTTAAACTAGATAAGAAACCAAAAGAA
TCGGACAGCACACTGAGAGAGCATTTACAAGCAATTGCTGAGCAAACAGGCACTACACCTGAAGAGCTGG
ATAATCCGGAGCCTAATTTGGCAGTACAGCATTTGCTTGTGATCTTTCAGCAGCTATCTCTTTCTCGTCA
GGCTGGAATGGTATTAAATCCAATTACATACAGCGAAATTGTAGCGTGGTCGCAGTTATATCAAACTCGC
CTTTCGATGTGGGAGATTGATGTATTGAAACGGATCGATTTGGTTTTTCTTAATATTCAAAATGAATAGG
TGGCGAATGGAAACCTTTACCTTTGCTCCAAACTGGGGAATGAAATTAAGCAAAGAGCCAAAAGTCAAAA
CCATTACTTTCGGCGATGGCTACGAACAACGTCTAAAACAAGGGTTAAACCACAATCTACGAAGCTACTC
TCTTACATTTAGTGGAGATATAAATCAAATGCAACAAATTGAAGCCTTTTTAGACCGTCACGAAGGGTAT
AAGGCTTTTTTGTGGTCCCCTTACCACTCCACGCAAGGTAAATTCAAATGTTCAAAATGGGACATTGAGC
AAAAAGAGAGCCACTGGACAATCTCTTGTGAATTTAAAGAGGTGGTAGCCTAATGAAACAAGGATAATTT
ATGACAGATATAGCCACTCTTGCCATTGAGATTAGAACTAATGGTATATCTCGCGCAAATCGCGACTTAC
GTAGTGTTGAGCAAGTATCACAAAAAACGGAAAAAGCCGTTAATTCCCTAAGCCTTGCTGTGAACACATT
GAAACGATTAATGGCGTTAGGGATTGGCATTCAAGGCCTCTCAGGATTCTTACAAATGGCTGACACAATG
CAATCCCTGCGCGCTCAAGTGAAATTTGTGACAGGTTCATTGGCAGAGTTAAATAAGGCGCAAAACGAGT
TATTTAATATTTCTCAACGTACGCGTTCCAGTCTTGAATCAACAACACAGCTCTATGTTCGAACATCACG
AGCCTTGAAGGATTACGGCGTATCGCAACAGCAAGCATTGCAGTTTACCGAAACCATTAACAAAGCAATG
GCAGTGGGTGGGGTTGGTGCTCAAGAGCAAGCTAGTGCTTTAATGCAATTATCACAAGCGCTTGGCTCAG
GGCGTTTACAAGGTGATGAATTTAGAACAATTGCGGAAACCGCGCCGATTATTCTTGATGTAGTAGCGGA
ATATATGGGGAAAAGTCGAGCTGAAGTGAAAAAACTGGCGTCTGAAGGCTTAATTACCTCGGAATTACTT
TTTAAAGCAATCAGTGGCTCAACTGAGAAAATCAACAAGCAATTTGAAGAAATGCCTCTTACATTCGGGC
AAGCAATGCAGCAGATGCAAAATGCGGCCTTAAAGTTTGTTGGGGATTTGAATCAATCTACCAACGCAAC
CAACTTATTAGCTCAAGGTGTGAGTTTTTTGGCTGAAAACTTCAATACACTTGGTGCTATCATTGGTGGT
GTTATGTTGGGTCATTTGGCTAAATATGGGCAATCAATGGCCATGGCCGCGGTAAATAGGTACAAGCAAA
GCCTTGCTAATTTACAAGTCGCCAAAACAGAGCAAGTAAAAGCTGCGGCAGAGCTTAATACCGCTCGTGC
TAATATGGCGGTGTTAGCATCTGAATTAAAGTTGGCGCAAACGGAGCAAACTCGTTCAGTTCTTCGAATG
AGAATGGCTCAACAAGCGACACTTATTACCAGTCTAACCAATGCGGAGGCGGTAGCAACAAATAATTTAG
CGACTGCTCAAGCTAAAGCATCTATCGCTGGTCGAGCGTTGAATGGTGTAATGGGCTTGTTGGGTGGCCC
TGCTGGAGTGATTACCATAGCAGCTAGTGCATTGTTTTATTTCCACCAGAAAGCGGAAGAAGCTAGAGAA
AAGGCATTAGATTTAGCTGGGGCAAATGATAGATTAAAGCAATCGTACGAAGATTTAAGTGAAGCCTCGT
TACTTGGTTCTATTCGTGAACAAGTTAAAGAGTTAAATAACTCTAGAGAGCAAGTCAAAAATGTAGAGGC
GGAGATTAAAAATACTCAACGAGTGATGAATCAATTTTTAGGAGTAGCGGTTCCTGATGAATTAAAATCC
GACCTAGATGCGTTGCGAGATAAGCTTGCTCAATTAAGAGAAGGTGAAGGAATTAATTTTCAGACACTAG
AAAAACAGCTTGGGGTTCTAGCACCAATGTTTGCGCGTAGCGGTAAAAACATTGACGATTTTAGAAAAAA
ACTTTTGCTAGTAGGGGTAAGCTCACAAGATGCTGAGATTTTTATTAAATCTCTTGAAAAATCTTTCACA
GATTCCACGAAGGCCACAGAGAAAGCGAAAAATGGATATAGTCGCATAGAGTCCGAGTTGGCAAAACTCA
AAGAGAAAACTGAAGAAGCAAGACAGAAGTTTGAAATTTTAACTTTAAAACAGCAAGGAAATGAAAAGGC
ATCTTATGTACTTTCTCAACTTTATGATGTTTTAGGGGAAAAAGGCGCTGACTATGCTAAGGTTCTTAGA
GAAATCGCCGTTGGTAACTATATTGCTGCACAATCAGAGCTTTCTCACATTAAGGACGCTAAATTCTCTT
TAGAAGAATTGATCGGAATGAAGAAAGAGGCGGAAGCTGCATTTTGGTTCGTATCACAAACTGATAAATT
TAGTGCTTCAGGTCAAGATAGTCTAAGTGAATGGAAAAGTTTTTATAATGAACTTCAAAAAGCGAGCGCT
GATAGCTTAACTCAAATATCTCTTAATGAGGAGCAAGCGTTGAGAGATATGTTAGAGAAGGCGAAAAAAG
CAAAAATTGGTCATGAGGAGATGGAACGTGCTAAAACTTTAATCACTGAAAAATACGCCAAAGAGAGAAT
GGAAGTCGCGGAAAATTATGTGCCATCATTGAGATATGAGCGCGAATTGACTGAACATCTCAAGCTAATC
GATCAGCTACAAAAAACTAATCGGATTACAGCAGAACAAGCCGGAGATGCCAAATTAGCGTTAAGTGCTA
AATACAATCCTTTATTAGCTGCTCAGCAAACGTATATCAATAACCTGAAAGAGATTGAACTACTAGAAGT
GAAAGGTGGTTTAACTAAACCACAAGCAGATATTGCACGTAAGCAACAGGCGACAGATCTAAAAAATACT
GAATGGCAAGAGTGGCTGAAAAATGCGGATCAATCAGACCCTTTTAATGGTTTAAAAGTTGGCATTAAAG
AATTTGGCGACCAAGCTAATGATGTGATGGGGAATGTTGGGCAAATTACAGGTAGAGCATTAAATGGAAT
GACAGATGCTTTAACGGATTTTGTGATGACAGGTAAGGCTAATTTTGCTGATTTAGCCAGATCTATCATT
GCGGATCTAGCTAGAATGATCATTAAAATGATGATTTTCAATGCGCTAAAATCCGCTTTTGGTGGCACAT
CTATAGGTAGCTTTCTTGGTTTTGAAAGTAAAGCTGAAGGTGGCATTGTGGGTGAGCATTACAATGGCGG
TCTTGTTGGTTTCTCTAGAGGGGGATTTACTGGATTTGGTGGTAAATACACACCAGCTGGTATTGTTCAT
CGCGGTGAGTATGTCATCACGAAAGAAGCGACAAGTAGAATTGGCTTGGATTATCTCAATTATCTGAATT
ACGGGAAACGAGGTTTTGCGAATGGTGGCGGTGTAGATGTTCCGCGTTTAGCCTCTCCAACCTCTAATTC
TAATAGGAATATCTCAATAAAAATCATTAACAACGGTGAGCCTGTACAAGCTAATGTCAGCTCGAAAGAA
AGCAATGGACAATTAGAGGTGACTGTTGAGCTTATTAGACAGATATCTAAACAAGTGGTTAATGAAACGA
TTGAAGACAACTTTAGACAAGGAGGTGTGTTCGCATGATCAGCGCAGAAATGAAACTTGAGCTTTCAAAG
CTTGAGCAAAACGCCATGATCGACTTGTTTGAAGTGGATTTACGCGGTCTGAAAGATAAAGACGGCATGA
ATGGTGAGTTATACCGCTTTTATGCCGGTACAAACGAAATGCTTAATCCAATTGTGTGGCAAGGTAACAC
TTATCAACCGTTTGGGGCAAGCGCGACGGGATTTTCTTTGTCTGGAAAAGGACCGTCAAACCGTCCACAA
TTAACGCTCGCGAACTTCAATGGGTTTGTGACGGGAATTGCCAATCGCTTTGATCAATGTCTTGGTGCGA
TTGTGCGCAGACGACAGGTCTATGTACAACATCTTGATGCAGTAAATTTCAAAGATGGAAATTCACAAGC
AGATCCAATGCAAGAAGTACTTAGTTTTTTTATCATTGAGCAGTTATCTGTATTAAAGCGTGACGTTGCC
GTGTTTGTGCTTGCGTTACCAACGGAAACGGACAATGCATTGATTTCTTCTCGAACAATTAGCATCCATT
GTGGATGGTTGTATCGTTCTGCGGAATGTGGCTATACCGGTCCACCCGTCGCAGACGAGAAAGATCAGCC
CACAAAAAATCCGAAAAAAGATAAATGCAGTTGTTTGTTGACCGGTTGTGAAATAAGGAACAATACGCGC
AATTACGGTGGATTCGTTTCTGTTAATAAGTTGAGTTAAAAAATGAATGAAAAGCTAAAACAAATATTAA
TCGACTACGCAAAGCAATGTGAGCCGCACGAAATGTGCGGTTTTGTTGTTTTTGACGGTCAAGAAAAAAT
CTTCATTGCTTGTGAAAACATGGCAGAAGATAAAGAGAATCACTTTGAGATTTCAGCAGATGATTTCTTA
AAAGCGAGCGAATATGACGGAATCATCGCACTTGTTCATTCTCACCCAGACGGCAAGCCGTTTCTATCCG
CAATGGATCGTCAAACACAGTTGTTCTCAAATCTTGATTTTTGGCTTGTCTGTCATGATGAGGTCCACGA
GTTCCCCGTTATTCCACCACTTATCGGGCGCGATTTCATTCATGGAAAAACAGATTGCTACACGCTATTC
CGCGATTTTTATCGCTTGGCTGGCATTGATTTCCCAGATTTCGAACGTGACGACTTCTGGTGGGAAGATG
GTCAGAATCTGTATCTAGATAACATGGAAAAGCACGGTTTTGAGCGTGTTTTTGATGAAAAAAGGGTGCA
GGTAGGTGATGTTATTTTAATGCAAGTCGGTGCCGACGTGCCGAATCACGCAGCGATCTATATCGGTAAT
CAACAAGTATTGCACCACAGCCCAAAACGTTTATCTAAGCGCGATCTATATGACGGTTACTGGCTCAAGC
ACACGCATAGCATTTGGAGATTTAAAGAATGGTCAACGTTAAATTTTACGGCAGTCTTAGACAGTTTGGA
ACTTCATTCAAGCTAGATGCAGAAAACACAGCAGAAATCATTCGCGCGCTCACTTCTCAAATCCCAAAAT
TGCGGGAATTTATTCAAAAAGGCTACTTCACAGTACGAATCGCAAAAGAATACATAGACAACCGCTATCT
AGAAAAAGGGCTTTTTTACAAGCTAAAAGAAGGCATGACGGTTCATTTTACGCCTGTTTTAAAAGGATCC
AAACGCGGTGGTGTGTTTCAAACTATTTTAGGTGCCGCACTTGTTGGCGCAGCCTTTCTTTTAGGACCGG
TCGGTTTTGGTTTGTTGTCAGCAAATTCAGCATGGGTGGTTGGTGGACTTGGTGCCTCCCTCATGCTTGG
TGGCGTTGCGCAGTTACTTACACCGCAGCCCAAAATGCCAGCAATCAATGAAAAAGAAAAGAAACAATCC
ACTTCTTTTTCGAATTTATCAAACATGGCCGCGCAAGGTCGCATGGTGCCATTAGCTTACGGTCGGATTC
GTTGCGGCAGTCTTGTTATCTCGCAAGGTGTTCAAACGCTCGATGTAAATATCGTTGAGAAAAATCAGAA
TACAGGATTTTCAAAAGGATAAGTTATGGGTGGAAGAAAAAAAGGGGGAGGTCATACCCCGTATGAAGCA
CCGGAAAGTGGACAGTCTAAGCAGTTTGTTTCGATTGTTGAAGTCGTATCAGAGGGGCAAATTAAAGGGT
TAGTTGACGGTGTTAAATCTGTTTATTTAGACAATACACCGCTACAAGCAAGCGACGATAGTTTTAATTT
TAAAAACGTTGAAGCGCAAGGGTGTATTGGTACGCAAGATCAAGATGTATTGGAAGGTTTTAATACTTCT
GAAAAAGAAATTGCGGTCAGTACACAAGTAAAAAAGCTTACACCGATTACACGCACGATCACGGATAGAA
AAGTCAGCCGTTTACGGCTAACACTCGGAGTTCAGTCGCTTTTTCATCAAAACGACAAAGGTGATGTTTA
CGGCTCAAAAGTTGATTTTACAGTAACAATCGGTGAAAGAAGTCATCTTGTTTCAATAAGCGGAAAGTAT
AGCTCTCAATACTTGAAACAAGTTGAATTTGGCGACTTACCGCCCGTTCCATTTCAAGTTAAAGTTGAAC
GCATGAATGCGGACAGTAAATCCCAGCGTTTGCAGAATAACACGATCTGGGCGAGCTACACTGAAATCAT
CGAAACGCAATTCGCGTATCCGAACACCGCAATTCTGGGCATTCGTTTTGATTCTGAATATTTCAGTTCA
ATCCCAAATCGAACTTATGAAATTTACGGCATCGAAATGAAAGTGCCGAGCAATTACGATCCATTTGAGC
GAACTTATACGGGATTTTGGGACGGTACATTTAAGATCGCATGGACAAATAACCCGGCTTGGATTTTATA
CGACTTGATGACAAATAAACGTTATGGTCTTGGCTGGCGTTTAGGTGCATTCAATGTTGATAAGTGGGCG
TTATATCAAGCTGCGCAATACTGCGATCAAATGGTGCCGGATGGTTTTGGTGGACAAGAGCCAAGATTTA
CTTGCAATGCGTGGTTAACAGATCAGCGCAAAGCATACGATGTGATTAATGACATCTGTTCAATCTTTCG
TGCAATGCCGGTGTGGAATGGTCGTGAGTTCACTGTCGTGATGGACAGACCGGCAGATCCTGTGTGGACT
TATACAAACGCTAATGTAATCGGCGGGGAGTTCTCTTATCAATATGCCGCACAAAAAGCGCGACATAATG
AAATTCACATCGAGTATATCGACGCAAATGATAGCTATGAAAGAAAGATCGAGGTTGTTTCTGATGATGA
TTTAATTCGTCGTCATGGCTTAAACGTTAAAAAAGTGACAGCATTTGCTTGTACGTCACGCGGACAAGCG
TTTAGAACGGGGAAATGGATCCTTGAAACTGAGCGTTTGGAAACCAAAACAGTAACGTTTGCGGTTGGTG
CCGAGGGTCTAATGCACATCCCGGGCGATATTATTCGCGTTGCAGACTGTGATTATGCGGACACTAACAT
CGGTGGTCGCGTTCTCGCTGTAAAGGGTCGAAATGTCACGCTTGATAAAGAAATTTCGCTGTGGAGCAAT
AGCTATTTAACTTACATTGATAGCGAAGCAAAACATAAAGATATTCGTATTGTCAGCAAAAACGGCAAAG
AGGTTACACTTGAATCTGAACCGGTAGGACTAGCCGAGCTTGGTGTTTGGTCTTTAACTACGCAAGAAAT
CAACGTGCAGTTATTTAGAGCGTTGACGATCAGCGAAGAAAAACAAGGTCAATACACAATTGTCGCACTT
CAACATGAGCCACAGAAAGAGGCGATTGTAGATAACGGTGCTGTGTTCGAGCCGCGCGAAACCACGCTTT
CTACTGCCGGACTTGATAAAGTCAGTCACGTCAACGTACAAGCCAACGGTGACGGTGTTGCGCTGAGTTT
TGACTATATTGTCAAGCATAGTGCGATGATTAAGTATCAGATTAAATTATATAAAGACGGAACGTTTTAT
AAAGTTTATGACGATTTAACAACACCTAATCACAAGTTCATCGGTTTACCTGATGGCGAATATGTTGCGG
AGATCCGTGCGAAGAATGAGCAAGGACAGCTATCAGAGGCCGTTACAAAGTCATTCAATATCAGCTTTGC
TGTGAGTGAATTAACGACAGTATCGAAAGTGTTTGGCATATTGTTGCAGTGGAAAAATCCTGTTTTTGCT
AATCCTAACTCAGCGATTGAAATATGGACGAGTACTGACAATCAATTCGAGAACGCGAGAAAGCTTGTGT
CTCTTTCTTACCCTACGAGCGAGTATTTATTCAGCGGTCTAGGCGTCAATGAAAAACACTATTTTTGGGT
GCGAATGATTGACACAGCAAATGGCAATGCTGGGGAATTTACAAAATCAGTCGTCGGCACGTCTGAGAAA
TCAGGCAAAAAGCTTGTTGAGTACATTCAAGGACAAGTAACAAAAAGCACTCTTGCGAAAGATTTAGCAC
AAGAAATCACGCAGATCCAAGCAACAGCAAGTGAAGCTACCGATTCAGCAAAAATGGCACTCTCACGCAT
TGATAGTGAAGCAACAACACGCGCTGAACAAATCAAGCAAGAAGGCGAAAGCATTAAAGCTAGCGTTAGA
AAAGAGTATGAGAAAAACGCAAGTGCAATCTCTAATCTAGAGAAAACAACGCAAGATCATGCACTACAAA
TCTCAACCGTTCATTCTAAGTTTAATCAGCTAGAAATCGGTGGTAGAAACTTACTGAAACATAGTGAAAA
GCTCAATAAAAACTGGGGAAAAAATGGCGGTGTAACGCTTGATACGGATCACGGCATTGCGACACTGACT
GCCAACGGTCGATTGGTCGCACTAAGTCAAGTGCTCATTGAAGATCAGGTGGAAGTCAAGGACGGTAAAG
TCGTGCTTTCGTTTGACGCTTTATCGAACAAAAGTGGCAAGCTTAATCTTAGATTAAGACGATATACCGG
CAGTACTCATTCTGACATATCGGCTTATGTAACAGTCGATTCACGCGACTACAAGCGTTACTCAGTAGTC
TTTGACTATCAAAAATCGGAAGGTCAAACGCGATTAAGTGTTGAGATTGTAACGTATGAAAAAGATGGTA
CAGTTTTCAATATTAAGAAACCTAAACTCGAGCTCGGCAACATCGCAACGGACTGGACGCCAGCCCCCGA
AGATGTTGACGTGGCTATCTCGGAAGTAAGCGCAGATATTATTCAACACAAGCAATCACAAGCGACTGTG
AATAAATCTACTGCTGACAAGCTAGACAGTCTAACTGCTAGAGTTGGATTGAGCGAAAGTGAAATACAGC
TAATTCAAAAAACGGCTAGCGAAAAAGACAAATCTTTCTCTACAAAACTAGAAACGCTCGATTCTAAAGT
GGCGCAAAATACTAGTGGCATTTCTGACTTAAAAGAAACGAAAGCTAGCAAAGATGAAGTGGCGTCACTT
GCGAGAAAAGAGTTAAAGTCAGAATGGACTGATGAAGTCAATGCAACTAAGTTAGATTTAACATCCAAAA
TCACAGCACTTGAGCAAACGGTTAGCAATGAAAACAAGTCGCTTGCAGTCAAGAGTGAAACGCTTGAAGC
TAAGTTTAATCAGTTGCAGATTGGTGGCAGAAATCTACTGAAACAGACTAGAACGCTGAACAGTTGGAAT
AAAAATAGCGGTGTAACGCTTGATACGGATCACGGCATTGCGATACTGACTGCCAACGGTCGATTGGTCG
CACTAAGTCAAGTGCTCATTGAAGATCAGGTGGAAGTCAAGGACGGTAAAGTCGTGCTTTCGTTTGACGC
TTTATCGAACAAAAGTGGCAAGCTTAATCTTAGATTAAGACGATATACCGGCAGTACTCATTCTGACATA
TCGGCTTATGTAACAGTCGATTCACGCGACTACAAGCGTTACTCAGTAGTCTTTGACTATCAAAAATCGG
AAGGTCAAACGCGATTAAGTGTTGAGATTGTAACGTATGAAAAAGATGGTACAGTTTTCAATATTAAGAA
ACCTAAACTTGAACTCGGCAACATCGCAACGGACTGGACGCCAGCCCCCGAAGATGTTGACAGCACTCTT
TCAGAAGTAAATGCGAGTATCTCTTCGCTTAAAAATACGACGGCTGAGAAAGAGAAAGCATTCTCTCAAG
AAGTTAGCACAGTCAAAGCGGAAATCGTTGGCGCAAAAGCATTGATAACATCGTCAAGTCAAGCAATCTC
TAGTCTTGACGGCAAAGTGCAATCAATGTACACGTTGAAAACTGAAACTGTCGCTGGCGGTCGTAAAGCG
ATTGCCGGCATCGTACTTGGTGCGGACGGTCAAACTGCTGAATCACAAGTTATCATTTTTGCTAATAAGT
TCGCTATCGCAGATCCGAACAGTAACGCATTAAAAACTCCATTTGTCATTTCAACACACAACGGACGTTC
ACAAGTTGCTTTGGCTGGCGATTTAATCGTTGATGATTCAATCACTGGTAACAAGATTCAAGCGAATAGC
ACAATCACAGCTCCAAATATTAATGGCGGTGTAGTGAATGGCGGTTCGTTTACTGGCGGAAGTATCGACA
TCGGAAATGGAAACTTTACTGTTGATAGCGCCGGGAATTTAACAGCCAAAAATGGCGTATTCAGTGGCAG
ATTAGACGGTGCGACTGGTCGATTTAAAGGTGAGCTGGAAGTAACGAAACTGATTGGCGGTGGTGTTATT
GAGCAAATCGTTGCAACAATGACTAAGACAGGGACACGTAGTGTTAGATACGCATATAGCGTTTACCACC
GTGATGGTGACAGAACTCGATATGGTACTGTTTACGTTCCAATTTATGCAACAACGATCAGCATTGATCC
ATATCCCGTCGATCGATATGTAAAAATAGGCGACGAACTATCTTTTGTATTAAAAGCAAATCAAGCTTTT
ACTAAAAAATATGAAAGAGTCGGTACGTACTTACAGAACAATGAGCGTGCCACACCAGTCGATCCGGACA
AAAACTTACTCATTATAAGCTACGCCCTATCAGATACTGGCACAATTTCTTTCTCATAATTTAAGCCCTA
TTTCTAGGGCTTTATTTTTACTAAAAGGAAAACACAATGAAATACATCGAAAAAACAATTGAAGATTCAC
AAACTGGCGCAAACGCAAGCTATCACGAGCTAGTGTCATTTACCGTTGACTACAACAACAGCTCCGTGAC
TTCGACTACAGCGAGCTATGTATCTAAAAAAGCGAAAGATGGAAATAAAAAAGCACTTTCTTTTAATTCG
TTTTACTTGAACTCAGTTCCAGAACGTGGCGAAAGTGCGCATGACTGGGTGTTAAATCAGTTAGTGCAGT
CACAACCAGAAGATTACCAGCATGACGGACAGTCTGTGAATCCGTATATGTTTGCTGGTGGACAAGTAAA
AAACGACTAACAAAAAAGGGCTAAATGCCCTTTTTCTCAAGAATGTTAGTGAGGACAGCTTAATATAAGC
TGGTTGTCTTTTTCAAAGACAGTATTTTCGTTAAATGTAATCGTTGGAGAAAATTCAATTTCATTTGCTG
ATAATTTATATATTTTTGTTTTATTTTGTGAGATAGATCACAATTAACATTTTCTAAGATATGTTTTGCA
CTTTTTCTAAAATAAAAAAAAGCGACCCTAAGATCGCTTTTCCTTTCCGCTTATACAGCGGTTAACTTTC
TAAGTAAACTATAATGTAGAATTTACTTTTTATACAGATTTTAAAGTCCGTATTATTTTTTTCTAAGCCG
CTTTCATTCAGCGGTGATTTCATGTTACATCTATTTCTGATGTTTGCAAGTTATTTTTCACAAAGCTTTA
TTGCGGCATAATAGCGCACAAGATTATCATATTGGTCGTGCGGTAGATTTTCGTAGTCATCAACGCTAAT
TTCCACTGCTTTATAACCACTTACTTTTTTACCCTTATTTTCAACGCGTAAGATGTAGTTTTCATCATCT
TTTCTATAAACAGCCACGGACACATTGTTAAGTGCTACGCGGCCAGCAGAAAATAAATACTCTAATCCGT
CGGTTTCGTCTTTATCAAATCCCTCTTTTTCTACGAACTCGTCAGCCCATTTTCTCAATTCACGCATAAT
CATTTCAAATTGCTCGTCTTTGAGTTCGCCAACAACATTTTCTAGCTCTTCTCTCAGCTCGTTAGTGCAA
TCATTTCCACCGTATTCGAAAGTCCATTCATCGTCATCATCTTTTTGATAAGCCATTGTAGTTGCCGGTT
CGCCATTAATTTCAATTGTAAAATATACGTCATATTGACCGTCATCAAATACTTGATAATCGAAAGAAAG
AATATTTGTTGATAAACAAACTTCTTTTCCGTTTAATTCGATATTTAGCACTTTATTCATTTTCAAGATC
TCCGTTTCTGCTAGCTTTAAAAACCATTTACTCATTGTTAAGCCGTTCACTTCTGCTGTTTTTCTAAAGA
GTTCTTTTTGACTATCTTGAACTCTTATTTGAATTTGAGAAGATGCCGTGATTTCTTTCACCGCATTTTT
ATTCCCAATTTTTCCTGTTTGTTTCATTATTCACCCGCTACTTCATAGTATCTTTTGATTGCTGCTTCGT
ATGCTGCACACTCTGCAGTGTCTTTGTTCATAAAACCTCTTTCATCTGCTGTTGCTTCGTATGCTCTGCG
TGCTTTATTTACTTCTTTAATTGCTTTTCTGATTTCGCATACGCGATTGAAAATCTGTTCTGCGCTTTCG
TTTCTGAAGTTAATCCAGAAAGTTGATTTTTGTGTTAAAGCTAATGCGCAAATTGCTGTTGCTTGTTCGT
CATCGCATTTAACTAAGATTTCATAACGAATTTTTTCAGCCCATTCTTTTTGTTTCGTTGAGCCAGTTAA
CGCTACACCACCGAATTGTTTAGCATAAGCGCGAAAACCTTTAGCATCTGATGATACTGACTTGCGAACT
ACCTTTTTAACGACTGGCTGATACGGTAAACCAGTTTCTGCATCGTACCATTTACCATCTTCAGCACGTG
TTGGCATATCTGCCTCGTTGTACCATTCTTGAAAAGTTGTATAAGCCATTTTAGTATCTCCTTGTGTTCT
TGTTGAGATAATAATATGCCTTCTATTTTGTTTTGTCAATACAAAACGAAATAGAAAATAAAAGAATATT
TAGAATATGTGAATCAGATCACAAAATTGATTTTAAGAGTGTTGATTTGGGAGTTTTAATATTGGAGTAA
AGGGAAATGCATTTTACATTTTTTTATGAAGTTTTATTTTTTTGTGGTAGGCATGCTACATGAAGAAGTG
GTTAGCTTGAGGGGCGTGTTTTGGGCGGGATGTATTTAACCATCATTAAGTATAAATAGTCTGTGTGCGA
CAAGTGACCTAGTTTAAGTTATTGATAATAAACAATGTTTATTTAAAGTGCATACATGGCATTCAAGAGG
TCGTCGGTTCGATCCCGATTATCTCCACCACTTTAACACATTGAATATATTAGTTTTTTTAATAAAAAAG
CAAGTCTAACAATTTCCATTTAATATCAGCTTGGGCGAGTTTTGGGCGGGAACCTTAAATTCAATCAAGC
TGTTTTTCTCCGCAAAATGGTCAAAGTTCGACGTTGTGCGCCGTCTGTTTCATTAACTTTATTGGAAAAC
TCAATGAGCTTCTCAACATCTGGCGCAGAATAGTGTGTTGTAATGCTTTTGGATTTATGACCAAGTAATG
TTTTCCGATCTTCTTCGGTAACTCCCGCAGACCTCAACCTATAACCGAAAGTGTGTTTCAAGTCGTGAAC
CCTTAAATTGATCATCCCATCATTGGCTTTTGTCTCCGTTTCCTTCTCAAAACGTACGGACGCCCTTATT
CTGGCTTTTTTCCATGCTGAATTGTACATTCTTGTAACAGGCTTACCTCGATATGTAAAAACATAAATAG
GATGCTTGCCACGCTGTTTTTGTACAACCTCTCTTGCTACATCATTAAGAACAACGAGACGGTCCTCTCT
ATTCTTAACTCCGCTATTTTTATCACGTCCTCCAAAGTCTTCTGGAATAAGAAATACACTCTTTTTAATT
TCTGGAATGTAGATTTCCCAATCCCAACGCAAATTACATACTTCTTGTTCACGTGTGCCTGTATTGACTT
TGAAAAGCGCCATACTGCGAAGATGCTCTGGGAGTTCTCCCATCAATATTCTTTGCTCAAACCAAGAAAT
AGGGTAGGGTTTTCTTCTATCTTCTTTCTCGTTTAGCTTTGAAATGGATGGTGGAATATCAAGCCATGTC
ATACCGTTTTCATCCCTCCATTTCCTTGCGGAAAGGTTTAAGATTCTAATCACGATCTCAAGCGCAATAT
TGACGGTCCTATTTTTCACACCGTCTTTGTCAGTGTATGAGTAAGAAATTCTTATTCCACGGTC
