# Supplementary material for: Comparative analysis reveals the Genomic Islands in Pasteurella multocida population genetics: on Symbiosis and adaptability
Source: BMC Genomics. 2019 Jan 18;20:63. doi: 10.1186/s12864-018-5366-6 (PMC6339346; doi:10.1186/s12864-018-5366-6)
Supplement: Supplementary file 9 — File S2. Detailed information on predicted phage of each strain (ZIP 5010 kb). [file 12864_2018_5366_MOESM9_ESM.zip › File. S2. Detailed information on predicted phage of each strain/DY120818/detail.txt]

gi|00000000|ref|NC_000000|  [asmbl_id: NC_000000].2283138, gc%: 40.11%

CDS_POSITION                       BLAST_HIT                                                                            EVALUE              prophage_PRO_SEQ
---------------------------------------------------------------------------------------------------------------------------------------------------------------------------------------

#### region 1 ####
60695..61969                       PHAGE_Sinorh_phiN3_NC_028945: tRNA nucleotidyltransferase; -; phage(gi971759164)     2.94e-114           MNNKIKIYLVGGAVRDQLLNLVVKDRDWVVVGATPDDLLSQGYQQVGKDFPVFLHPQTKEEYALARTERKAGSGYTGFICDFSPTISLEQDLSRRDLTINALAQDLDGKIYDFYGGLTDLKQRLLRHVSPAFAEDPLRVLRVARFAARYHALGFTIASETRELMQQLSQSGELSNLTVERVWLETEKALLEPHPEVYFQTLQEVGALQVLFPELAALQGVPNPAKYHPEIDTFVHTMLVLQQAVLLTENTDSDKSAVRFAAICHDLGKALTPKEILPHHYGHEKAGVMPTRRLCQRFKLPHAIQDFAELCCEYHSHIHKAFELRAETILKLFNRLDVWRKPERFKALLLVCIADTRGRTGFEQVDYPQREFLWQLYQSALQVNVQDIIQQGFQQQAIRDELNRRRIIAIKQTRAEILPRFTNPC
62010..62627                       Outer membrane lipoprotein LolB; -                                                   N/A                 MKKQHFLLPIIASFFLFACTLDTERPTDVKYISHTDPTWQQHLSQLKKIRDYTNQGQLGYISQKERFSTRFDWQYQNPTNYRLTLSSTLSPTTLSIEVRHNVMHLSDNKGPLRSAQDAKRLLKEIVGMDLPLDQFALWLKGQPDESQEYRVAENHLLAHFSYPIDNQQWTADYLSYHQLPLPLPKDILLKTEGQTLKIRIDNWTY
62627..63514                       4-diphosphocytidyl-2-C-methyl-D-erythritol kinase (EC 2.7.1.148); -                  N/A                 MQHYHFSHSLLAQQEKPYRFPCPAKLNLFLYINGKRQDGYHELQTLFQFVDFGDWLDIEVREDNEICLTPELPSLKNEDNLVYRAAKLLQQKTNCALGANLTLDKILPMGSGLGGGSSNAATALVALNYLWNTQLSTKQLAKLGLMLGADVPIFVHGHAAFAEGVGEKITYCEPKEKWYVVLKPNVSISTATVFSDPDLIRNTPKQSLEQLLNQKYANDCEKVVLNHYPEVEEILHRLLQYAPSRLTGTGACVFAEFNDEESAQLAFQTIPKNYFGFVAQGLNKSPLHNMLAKIS
63584..64531                       PHAGE_Entero_4MG_NC_022968: putative phosphoribosylpyrophosphate synthetase; -; phage(gi563397545)     1.69e-25            MPDIKLFTGNATPELAKRISERLYLSLGDATVGRFSDGEIQVQINENVRGSDVFIIQSTCAPTNDNLMELIVMVDALRRASAGRITAVIPYFGYARQDRRVRSARVPITAKVVADFLSSVGVDRVLTCDLHAEQIQGFFDVPVDNVFGSPVLVHDMLKKIDMQNPIVVSPDIGGVVRARAIAKLLNDTDMAIIDKRRPRANVAQVMHIIGDVAGRDCILVDDMIDTGGTLCKAAEALKERGAKRVFAYATHAVFSGSAAKNLASDALDEVVVTDTIPLSPEIKALNKVRVLTLSGMLAEAIRRISNEESISAMFT
complement(64606..66201)           PHAGE_Clostr_phiZP2_NC_018084: putative lysozyme-peptidase; -; phage(gi392972703)     1.68e-20            MRHVKLARDRRRRKLQIKIAIFFSIILFIVLVISLGKKEEGQDSSADSQTQTETQIEKQPALSTATVESPSSVQADSTLSPPSSAESVEKQAITEHHTESSAVSMDEKNSDTQVDASSQETTAKPAENTLDATSFYDDLEAKDDEVDEIKPDMLDELAAFPEPVRHALSDLFDVMDQAMRIKNQFSHTVVKGDSLKDVLELSGLDASVSERLIKAYPEFKNLKPGQQFYWILDNQGELEYLNWLVSEREEKIYEKTADGQYQREILKKQSVWKKEVLKGRIDGSFNTALRTLGLDIRQINQLANALQWQINLKRLKKGDKFAVLVTREYIEGKLTGQGNVDGIHIISAGKSYYAIQASNGRYYNRQGETLGKGFARYPLQRQARVSSHFNPYRRHPVTGRIAPHKGVDFAMPVGTPVIAPADGIVEKVAYQANGAGRYIVVRHGREYQTVYMHLSRALVKAGQNVKRGQRIALSGNTGRSTGPHLHYEFHINGRAVNPLTVKLPGTSSGMGTAERKQFLVKAKEIERQLRL
66394..67185                       PHAGE_Bacill_G_NC_023719: gp245; -; phage(gi593777701)                               8.55e-18            MHIHSIKLPLVELKNINVVFEQKKALQNINLTLYPNSIITIVGPNGGGKSTLLKVLLKLLPPTSGQVIYHKNLRIGYVPQKIHLDHSLPITVERFLSLKKGISHQAIQDALSLLSISHLHKNSLQKLSGGEMQRVLLARAILNKPNLLVLDEPTQGVDINGQAELYQLIQQTQQQLNCAILMVSHDLNIVMADTNEVLCINQHICCAGTPETVSNDPTFIHFFGDQFAKNVALYTHKHNHKHDIHGDICCTSDFQSQQCTHKE
67194..67979                       Zinc ABC transporter, permease protein ZnuB; -                                       N/A                 MFEILFPAWLTGMLLSLITAPLGAFVVWRKMAYFGDTLAHSALLGVALGIFLDINPYLSIVLLTLILAILMVWLEGKTQFSVDTLLGIIAHSCLSLGVVTVGLLQNVRVDLMAYLFGDLLAMNYEDLVVIGIGVVFVLVTLLYFWHPLLSTTVSPELAQVEGVNVQKMRFILMILTALTIALSMKFVGALIITSLLIIPSATARRFAKTPESMVFIAILISMLSISLGLLLSAYYDTAAGPSVVICASLLFLLSLMKKEHN
complement(68056..69036)           PHAGE_Plankt_PaV_LD_NC_016564: ABC transporter; -; phage(gi371496158)                1.02e-24            MQELERQAPLLDAVNLKKYYPVKKGILSKPKLVKAVDGVSFTLERGKTLAIVGESGCGKSTLGRMLTMIEAPTEGELFYKGQNFLENDTATQKLRRKKIQIVFQNPYASLNPRKKIGTILEEPLLINTDLNAKERKQQVLEMMEKVGLKPEFYDRYPHMFSGGQRQRIAIARGLMLRPDIVVADEPVSALDVSVRAQVLNLMMDLQEEMGLSYVFISHDLSVVEHIADEVMVMYLGRCVEQGETKAIFNHPRHPYTQALLSATPRLEAEHRRERIKLTGELPSPLSPPKGCAFHARCRFAMEKCALEKPALKQYEDGSKIACFMLD
complement(69053..70051)           PHAGE_Plankt_PaV_LD_NC_016564: ABC transporter; -; phage(gi371496158)                9.96e-19            MALLNVENLSVHFGDENAPFKAVDRVSYTVNEGEVLGIVGESGSGKSVSSLAIMGLIDYPGRVQAEQLLFNQSDLLALTEKQKQKIVGADVSMIFQDAMTSLNPSYTVGYQIMEALKVHQGGAKAWRKERAIELLTLVGIPDPRSRLDVYPHQLSGGMSQRVMIAMAIACNPKLLIADEPTTALDVTIQAQIIDLLLELQRKENMALILITHDLALVAEAAHRIIVMYAGQVVEEGRAEEIFKCPRHPYTQALLRALPEFAEGKSRLQSLPGVVPGKYDRPTGCLLNPRCPYATDRCREQEPETRLVNGHRVKCHTPLNAQGMPSYTEFAVS

#### region 2 ####
complement(189991..190722)         PHAGE_Plankt_PaV_LD_NC_016564: ABC transporter; -; phage(gi371496158)                1.10e-35            MAIRVKNLNFFYGSSQTLFDINLSAEEGDTVVLLGPSGAGKSTLIRTLNLLEVPASGELIIANSQFDLSETKTNPKQICRLRQDVGMVFQQYHLWPHLTVIENLIEAPKKVLKLSDEQARSEALELLKRLRLAQFADRFPLHLSGGQQQRVAIARALMMKPQVLLFDEPTAALDPEITAQVVDIIKELQQTGITQVIVTHEVGVAKKVATKVVYMEQGHIIEMGDASCFTNPKTEQFKQYLSH
complement(190898..191509)         PHAGE_Caulob_Cr30_NC_025422: phosphoheptose isomerase; -; phage(gi725949171)         5.46e-17            MLDGLKGEQMYLEQIKAELNEAATVLNKFINDENNMKLIQQAALLISDSFKQGGKVLSCGNGGSHCDAMHFAEELTGRYRENRPGYPAIAISDVSHLSCVSNDFGYEYVFSRYVEAVGQKGDVLFGLSTSGNSKNILNAIKAAKEKGMKVIAMTGKDGGQMAGIADIEIRVPHFGYADRIQEIHIKVIHILMMLIEFEMAKTE
complement(191515..192054)         PHAGE_Cellul_phiST_NC_020842: hypothetical protein; -; phage(gi472339898)            6.66e-05            MKKHHVGILISEQDVRARIQTLGREITQYYQQKAVEKVIVVGLLRGSFMFMADLVRELNLPVEIEFMTTSSYGSGMTTNHDVKISKDLDGDIKGEHVLIIEDIIDTGYTLQKVREILKLREPASLRICTLLDKPSRREVEVPVEWVGFSIPDEFVVGYGIDYAQRYRNLGYIGHVVLEE
complement(192289..193644)         PROPHAGE_Escher_Sakai: protease TldD; -; phage(gi15833371)                           1.13e-05            MQNTEKSTALLKQQEQTLREAVHYAVDMAQKAGATAEVAVTKVSGLSVSTRLQEIENVEFTNDGALGISVYLGNQKGNASTSDLSPEAIKNTVEAAISIAKYTSPDECAGLADYDLMAFDAPDLALYHAADIDVEKATALALETEQAALNYDKRIVNSEGAAFNSHTGVRVYGNTHGMLQSYLSSRYSLSCSVIAGVEDQLERDYEYTISRDLNQLESASWVGEHCAKKTLSRLQPQKMATQQVPVIFLNDVATGLISHLTAAISGGSLYRKSSFLLDHLGKQVLPDWFHISEQPHLIGQLASSPFDSEGVRTQCREIIKQGTLQTYLLTSYSGKKLGMRSTGHAGGIHNWLVKPNTTGGLTTLLRQMGTGLLVTDLMGQGVNLVTGDYSRGAAGFWVENGEIQYPVAEITIAGQLKEMLRNIVAVGDDIEHRSNIQTGSILLEHLKVSGN
193739..194281                     FIG138315: Putative alpha helix protein; -                                           N/A                 MAKRGKNKIEWDNTDWEQEEEEIIWVSKSEIKRDAEALKKLGEKLVDLTKAKLEKIPLEEKLLEAIELAQRLQKEARRRQLQYIGKLLRNIDVEPIQDALEKLENKHQQQQAMLHKLEMLRDTLIDNPEAITQFLEQYPDADRQHLRNLVRAAQKEKAQNKPPKAYREIFQYLKDFMLED
complement(194338..195225)         PROPHAGE_Escher_Sakai: FtsH protease regulator HflC; -; phage(gi15834405)            7.40e-123           MRKFLTPVIVVIAAILYSSIVIVSEGTRGIMLRFSKVHRDADNKVVVYNPGLHFKIPFIDSIKILDARIRTLDGQADRFVTVEKKDLLVDSYVKWRISDFGRFYTATGGGDYAQASNLLRRKVNDRLRSETGSRTIKDIVSGTRGELMEGARKALNTGPDSTAELGIEVVDVRVKQINLPDEVSSSIYQRMRAERDAVAREHRSQGREKAAFIQADVDRKVTLILANANRTAQELRGSGDATAAKVFSDAFSQEPQFYSFLRSLKAYESSFANSDNMMILKPDSDFFRFMQAPTK
complement(195225..196472)         PROPHAGE_Escher_Sakai: FtsH protease regulator HflK; -; phage(gi15834404)            1.79e-126           MSLNGSDQDPWGKPGQKKPESQRPDNEGGQPNWNDNQSGRKQNNQEQSPPDIEEIFNNLLKKLGGSGNGGKRNNSHSGGSLNLGKLLPIAAVIGAIVWGVSGFYTVKEAERGVVMRFGELHAIVQPGLNWKPTFIDRVIPVNVEQVKELRTQGSMLTQDENMVKVEMTVQYRVHDPAKYLFSVTNADDSLNQATDSALRYVIGHMSMDDILTTGRSVVRENTWKTLNTIIEPYNMGLEVVDVNFQSARPPEEVKDAFDDAIKAQEDEQRYIREAEAYAREREPIARGDAQRILEEATAYKDRVVLDAKGEVERFERLLPEFKAAPELLRERLYIQTMEKVMANTPKVMLDGNSGNNLTVLPLEQILKGQQTKGKSTSATSEEVRPVFRAETPNVMPTQTSTSSTRQENTRQGRFN
