# Supplementary material for: Comparative analysis reveals the Genomic Islands in Pasteurella multocida population genetics: on Symbiosis and adaptability
Source: BMC Genomics. 2019 Jan 18;20:63. doi: 10.1186/s12864-018-5366-6 (PMC6339346; doi:10.1186/s12864-018-5366-6)
Supplement: Supplementary file 10 — Table S7. Predicted phage basic information. (XLSX 79 kb) [file 12864_2018_5366_MOESM10_ESM.xlsx]

## Sheet: Phage basic information
host	Name	Region Length	Completeness(score)	Region Position	tRNA	Total Proteins	Phage Hit Proteins	Hypothetical Proteins	Attachment site	Phage Species	GC%	Gene accession number of integrase/recombinase/transposase*
Avian	Pm70	6.4Kb	incomplete(40)	143185-149666	0	7	6	0	no	4	0.4102	-
		9.3Kb	incomplete(10)	269612-278969	0	9	6	0	no	5	0.4091	-
	X73	41.8Kb	intact(150)	2156992-2198879	2	56	40	15	no	17	0.4072	-
	HB02	6.4Kb	incomplete(40)	912783-919264	0	7	6	0	no	4	0.409	-
		9.3Kb	incomplete(10)	1039270-1048626	0	9	6	0	no	5	0.4089	-
	C48-1	70.8Kb	intact(150)	772084-842971	1	69	50	17	yes	21	0.387	gi971760514
	HN141014	9.3Kb	incomplete(10)	60695-70051	0	9	6	0	no	5	0.4088	-
		6.4Kb	incomplete(40)	189991-196472	0	7	6	0	no	4	0.4087	-
	DY120818	9.3Kb	incomplete(10)	60695-70051	0	9	6	0	no	5	0.4088	-
		6.4Kb	incomplete(40)	189991-196472	0	7	6	0	no	4	0.4087	-
	RCAD0276	9.3Kb	incomplete(10)	60695-70051	0	9	6	0	no	5	0.4089	-
		6.4Kb	incomplete(40)	189988-196469	0	7	6	0	no	4	0.4087	-
	P-1662	16.5Kb	questionable(80)	1540031-1556562	0	19	15	3	yes	14	0.3789	gi16130540
	P-2095	60.2Kb	intact(150)	499484-559712	4	80	64	15	yes	32	0.3882	-
		14.5Kb	questionable(80)	1583421-1597972	0	20	13	6	yes	12	0.3726	gi16130540
	P-1702	41Kb	intact(150)	912308-953381	0	57	41	13	no	15	0.4145	-
		16.5Kb	intact(120)	2109197-2125729	0	19	15	3	yes	15	0.3791	gi16130540
	P-2100	36.9Kb	intact(150)	149916-186914	0	52	38	14	no	16	0.4114	-
		79.5Kb	intact(150)	2305293-2384854	2	102	82	12	no	35	0.3913	-
	ATCC15742	59.8Kb	intact(150)	839798-899649	0	84	62	20	yes	35	0.372	gi971760514
	Anand1_poultry	30.9Kb	questionable(90)	487284-518227	0	25	11	4	yes	9	0.3854	-
		11.6Kb	incomplete(30)	515718-527381	0	11	6	1	yes	5	0.3762	-
		18.3Kb	incomplete(30)	576090-594443	0	15	8	1	yes	7	0.3752	-
		20.1Kb	intact(100)	597822-617977	0	21	13	4	yes	11	0.3884	gi764162281
		13.6Kb	incomplete(50)	676931-690576	0	20	14	2	no	11	0.3704	-
		19.3Kb	questionable(90)	743893-763282	0	11	11	0	yes	7	0.3761	-
		14.3Kb	questionable(80)	770447-784822	0	22	15	5	no	14	0.3878	-
		12.3Kb	incomplete(10)	1016349-1028730	0	21	7	0	no	6	0.4093	-
	FDAARGOS_216	41.8Kb	questionable(83)	1710826-1752713	2	55	40	14	no	20	0.4072	-
	FDAARGOS_218	60.7Kb	intact(150)	2046311-2107030	0	85	62	21	yes	35	0.3714	gi971760514
	FDAARGOS_219	16.5Kb	questionable(80)	2195689-2212219	0	19	15	4	yes	14	0.3789	gi16130540
	FDAARGOS_220	41Kb	intact(150)	879973-921046	0	57	41	13	no	16	0.4145	-
		16.5Kb	questionable(80)	1583677-1600208	0	19	15	4	yes	14	0.379	gi16130540
	Razi 0002	29.8Kb	intact(130)	1739792-1769686	0	39	29	7	no	20	0.3838	-
Cattle	36950	9.3Kb	incomplete(10)	1140019-1149376	0	9	6	0	no	5	0.409	-
		6.4Kb	incomplete(40)	1270992-1277474	0	7	6	0	no	4	0.4078	-
	TB	34Kb	incomplete(30)	750106-784150	0	31	13	18	yes	8	0.4203	-
		37.7Kb	intact(150)	1257810-1295575	1	53	46	5	no	7	0.4229	-
		16.3Kb	intact(110)	1895379-1911726	0	21	15	4	yes	14	0.3756	-
	TB2.1	32.2Kb	intact(150)	567163-599388	0	46	42	3	no	6	0.401	-
		48.9Kb	intact(150)	694367-743293	0	52	37	12	yes	23	0.3773	gi971760514
	HB01	46.2Kb	intact(150)	34887-81145	0	65	56	9	yes	19	0.3845	-
		53.7Kb	intact(150)	1467335-1521065	2	81	63	17	yes	31	0.3883	-
		59Kb	intact(130)	2285523-2344559	0	52	38	10	yes	13	0.4093	gi109289985
	Pm-3	32.1Kb	intact(140)	183307-215489	0	52	40	9	no	12	0.4102	-
		32.1Kb	intact(120)	1176772-1208957	0	46	38	7	no	11	0.4103	-
		46.1Kb	intact(150)	1463323-1509449	0	70	56	14	yes	19	0.3842	gi658307718
		47.1Kb	intact(150)	2368143-2415312	0	70	56	14	no	29	0.3901	-
	P1062	31.7Kb	intact(150)	134891-166600	0	43	30	12	yes	6	0.3995	gi109289985
		55.6Kb	intact(140)	229593-285228	0	66	56	10	yes	22	0.3859	-
		54.1Kb	intact(150)	745369-799512	0	55	43	11	yes	6	0.4108	-
		64.1Kb	intact(150)	1172014-1236151	0	72	54	15	yes	25	0.3941	-
		32.1Kb	question(90)	1863119-1895237	0	46	36	7	no	8	0.3951	-
		35.5Kb	intact(132)	2429859-2465425	0	42	39	1	yes	4	0.4175	-
		27.4Kb	intact(110)	2640163-2667568	0	33	30	3	no	15	0.3971	-
	P52VAC	33.5Kb	intact(150)	2066922-2100514	1	49	44	4	no	6	0.4244	-
		32.4Kb	incomplete(60)	2109805-2142301	0	35	19	16	yes	13	0.4376	gi66392091
	VTCCBAA264	37.7Kb	intact(150)	340628-378406	1	52	45	5	no	7	0.423	-
		34Kb	incomplete(40)	1075764-1109808	0	30	14	16	yes	9	0.4206	gi66392091
	1500E	6.4Kb	incomplete(40)	16859-23341	0	7	6	0	no	4	0.4078	-
	P1933	17Kb	questionable(80)	1416017-1433048	0	20	20	0	no	9	0.3929	-
		17.5Kb	intact(150)	1582740-1600258	0	22	18	3	no	4	0.4155	-
		13.6Kb	questionable(70)	1776737-1790411	1	15	13	2	no	2	0.4493	-
		11.2Kb	incomplete(60)	1815617-1826834	0	18	11	7	no	4	0.396	-
		28.3Kb	intact(120)	1831596-1859954	0	33	26	2	no	13	0.4098	-
		13.5Kb	incomplete(10)	1940472-1954019	0	16	14	0	no	2	0.425	-
		19.4Kb	questionable(70)	2100975-2120471	0	8	8	0	yes	1	0.4195	-
		44.7Kb	intact(150)	2135980-2180774	0	64	58	4	no	28	0.3965	-
		14.9Kb	incomplete(60)	2196825-2211746	0	25	17	6	no	7	0.3877	-
		34.1Kb	incomplete(60)	2215272-2249389	1	45	23	7	no	10	0.3952	-
		58.8Kb	intact(110)	2352645-2411454	0	76	48	17	yes	31	0.3788	-
		18.5Kb	incomplete(40)	2409443-2428018	0	22	13	7	yes	11	0.3738	-
	2000	9.3Kb	incomplete(10)	548885-558242	0	9	6	0	no	5	0.409	-
		6.4Kb	incomplete(40)	742224-748706	0	7	6	0	no	4	0.4078	-
	671/90	6.4Kb	incomplete(40)	383302-389783	0	7	6	0	no	4	0.4082	-
		9.3Kb	incomplete(10)	509725-519082	0	9	6	0	no	5	0.4097	-
		17.7Kb	incomplete(20)	1130381-1148120	0	13	10	3	yes	10	0.343	gi16130540
	1500C	12.3Kb	incomplete(60)	448282-460661	0	17	13	2	no	5	0.4088	-
		11.3Kb	incomplete(20)	1461449-1472807	0	17	14	2	no	9	0.4143	-
		16.6Kb	incomplete(40)	1753955-1770651	0	22	17	1	no	10	0.4104	-
	93002	NO										-
	PVAcc	39.1Kb	questionable(80)	492404-531538	0	48	34	14	yes	22	0.3798	-
		34Kb	incomplete(40)	1086971-1121025	0	30	14	16	yes	9	0.4207	gi66392091
		37.7Kb	intact(150)	1581639-1619417	1	52	45	5	no	7	0.423	-
		16.3Kb	intact(110)	2223275-2239613	0	21	15	4	yes	14	0.3756	-
	V1	39.1Kb	questionable(80)	492404-531538	0	48	34	14	yes	22	0.3798	-
		34Kb	incomplete(40)	1086971-1121030	0	30	14	16	yes	9	0.4208	gi66392091
		37.7Kb	intact(150)	1581572-1619350	1	52	45	5	no	7	0.423	-
		16.3Kb	intact(110)	2223099-2239437	0	21	15	4	yes	14	0.3756	-
	TX1	34Kb	incomplete(40)	1074394-1108442	0	30	14	16	yes	9	0.4206	gi66392091
		37.7Kb	intact(150)	1604461-1642239	1	52	45	5	no	7	0.423	-
		16.3Kb	intact(110)	2248433-2264780	0	21	15	4	yes	14	0.3756	-
	Islm	39.1Kb	questionable(80)	492404-531538	0	48	34	14	yes	22	0.3798	-
		41.1Kb	questionable(80)	1086366-1127507	0	28	15	12	yes	11	0.4232	-
		37.7Kb	intact(150)	1560338-1598116	1	52	45	5	no	7	0.423	-
		16.3Kb	intact(110)	2201672-2218010	0	21	15	4	yes	14	0.3756	-
	THA	34Kb	incomplete(30)	1032564-1066611	0	31	13	18	yes	8	0.4203	gi639163118
		37.7Kb	intact(150)	1527822-1565600	1	52	45	5	no	7	0.423	-
		16.3Kb	intact(110)	2173071-2189418	0	21	15	4	yes	14	0.3756	-
	Pesh	39.1Kb	questionable(80)	492404-531538	0	48	34	14	yes	22	0.3798	-
		34Kb	incomplete(40)	1086971-1121034	0	30	14	16	yes	9	0.4209	gi66392091
		37.7Kb	intact(150)	1581648-1619426	1	52	45	5	no	7	0.423	-
		16.3Kb	intact(110)	2223035-2239373	0	21	15	4	yes	14	0.3756	-
	THD	34Kb	incomplete(30)	1032558-1066604	0	31	13	18	yes	8	0.4202	gi639163118
		37.7Kb	intact(150)	1527630-1565408	1	51	44	5	no	7	0.4229	-
		16.3Kb	intact(110)	2172534-2188882	0	20	15	4	yes	14	0.3756	-
	THF	34Kb	incomplete(30)	1032553-1066602	0	31	13	18	yes	8	0.4204	gi639163118
		37.7Kb	intact(150)	1527911-1565689	1	52	45	5	no	7	0.4229	-
		16.3Kb	intact(110)	2172525-2188872	0	21	15	4	yes	14	0.3756	-
	Karachi	39.1Kb	questionable(80)	492404-531538	0	48	34	14	yes	22	0.3798	-
		34Kb	incomplete(40)	1086971-1121027	0	30	14	16	yes	9	0.4208	gi66392091
		37.7Kb	intact(150)	1581641-1619419	1	52	45	5	no	7	0.423	-
		16.3Kb	intact(110)	2223139-2239477	0	21	15	4	yes	14	0.3756	-
	BUKK	34Kb	incomplete(40)	1029637-1063685	0	30	14	16	yes	9	0.4206	gi66392091
		37.7Kb	intact(150)	1560110-1597888	1	52	46	4	no	7	0.423	-
		16.3Kb	intact(110)	2201294-2217641	0	21	15	4	yes	14	0.3756	-
	2213	37.7Kb	intact(150)	462950-500728	1	52	46	4	no	7	0.423	-
		15.6Kb	intact(110)	1859804-1875502	0	21	15	4	yes	14	0.3805	gi16130540
	3213	37.7Kb	intact(150)	462950-500728	1	52	46	4	no	7	0.423	-
		15.6Kb	intact(110)	1859397-1875095	0	21	15	4	yes	14	0.3805	gi16130540
	Faisal	34Kb	incomplete(40)	692727-726821	0	31	14	17	yes	9	0.4201	gi66392091
		37.7Kb	intact(150)	1187040-1224818	1	52	46	4	no	7	0.423	-
		16.3Kb	intact(110)	1827837-1844175	0	20	15	4	yes	14	0.3756	-
		37.7Kb	questionable(90)	2303149-2340922	0	48	34	14	yes	22	0.3792	-
	ATTK	34Kb	incomplete(40)	697475-731558	0	30	14	16	yes	9	0.4206	gi66392091
		37.7Kb	intact(150)	1191307-1229085	1	52	46	4	no	7	0.423	-
		16.3Kb	intact(110)	1831645-1847983	0	21	15	4	yes	14	0.3757	-
		36Kb	questionable(80)	2289120-2325165	0	48	34	14	yes	23	0.3771	-
	Razi_Pm0001	37.7Kb	intact(140)	90685-128462	1	50	44	5	no	7	0.4231	-
		16.3Kb	intact(110)	318909-335256	0	19	15	4	yes	14	0.3756	-
		34Kb	incomplete(30)	1916674-1950715	0	30	13	16	yes	8	0.4205	gi639163118
	HS SKN01	15.6Kb	intact(110)	75163-90860	0	21	15	6	yes	14	0.3806	-
		37.7Kb	intact(150)	530004-567767	1	54	46	6	no	7	0.4229	-
		41.3Kb	intact(150)	658544-699887	1	60	44	15	yes	22	0.399	-
		34Kb	incomplete(30)	1438434-1472474	0	30	13	17	yes	8	0.4203	gi639163118
		17Kb	incomplete(60)	1873665-1890691	0	20	13	5	no	11	0.4532	-
	FDAARGOS_217	18Kb	questionable(70)	1-18030	2	31	26	4	no	7	0.4212	-
		90.6Kb	intact(150)	22321-112978	1	166	126	20	no	13	0.4233	-
		16.3Kb	intact(110)	303097-319442	0	20	15	5	yes	14	0.3756	gi16130540
		31Kb	intact(150)	2122104-2153168	0	46	40	2	no	9	0.4201	-
		25.9Kb	intact(110)	2173769-2199668	0	43	38	4	no	7	0.422	-
		21Kb	intact(130)	2347397-2368482	0	33	29	3	no	5	0.426	-
		13.7Kb	intact(150)	2424639-2438362	0	32	17	2	no	5	0.425	-
	2154PM	9.3Kb	incomplete(10)	1429994-1439351	0	9	6	0	no	5	0.409	-
		6.4Kb	incomplete(40)	1560974-1567456	0	7	6	0	no	4	0.4078	-
	2320PM	9.3Kb	incomplete(10)	59701-69058	0	9	6	0	no	5	0.409	-
		6.4Kb	incomplete(40)	190681-197163	0	7	6	0	no	4	0.4078	-
	2403PM	38.2Kb	intact(150)	114630-152860	0	56	42	13	no	7	0.4082	-
		20.7Kb	intact(100)	249111-269832	0	32	17	13	yes	8	0.373	gi16763128
		21.2Kb	incomplete(30)	1860267-1881528	0	21	17	4	no	12	0.3829	-
	2450PM	9.3Kb	incomplete(10)	1231436-1240793	0	9	6	0	no	5	0.409	-
		6.4Kb	incomplete(40)	1362416-1368898	0	7	6	0	no	4	0.4078	-
		7.2Kb	incomplete(20)	2103705-2110987	0	7	6	0	no	6	0.3904	-
	2512PM	9.3Kb	incomplete(10)	1372882-1382239	0	9	6	0	no	5	0.409	-
		6.4Kb	incomplete(40)	1503862-1510344	0	7	6	0	no	4	0.4078	-
	2578PM	9.3Kb	incomplete(10)	1194941-1204298	0	9	6	0	no	5	0.409	-
		6.4Kb	incomplete(40)	1325921-1332403	0	7	6	0	no	4	0.4078	-
	2633PM	9.3Kb	incomplete(10)	1420903-1430260	0	9	6	0	no	5	0.409	-
		6.4Kb	incomplete(40)	1551883-1558365	0	7	6	0	no	4	0.4078	-
	2612PM	9.3Kb	incomplete(10)	1402069-1411426	0	9	6	0	no	5	0.409	-
		6.4Kb	incomplete(40)	1533049-1539531	0	7	6	0	no	4	0.4078	-
	2930PM	9.3Kb	incomplete(10)	660839-670196	0	9	6	0	no	5	0.409	-
		6.4Kb	incomplete(40)	791819-798301	0	7	6	0	no	4	0.4078	-
	2125PM	6.4Kb	incomplete(40)	1437400-1443882	0	7	6	0	no	4	0.4078	-
		9.3Kb	incomplete(10)	1565505-1574862	0	9	6	0	no	5	0.409	-
	2165PM	9.3Kb	incomplete(10)	484635-493992	0	9	6	0	no	5	0.409	-
		6.4Kb	incomplete(40)	615615-622097	0	7	6	0	no	4	0.4078	-
	2267PM	42.6Kb	questionable(70)	138-42797	0	45	31	11	yes	23	0.4008	gi16763128
		26.3Kb	intact(140)	574008-600322	0	30	23	5	no	12	0.4118	-
	2297PM	9.3Kb	incomplete(10)	1955641-1964998	0	9	6	0	no	5	0.409	-
		6.4Kb	incomplete(40)	2086621-2093103	0	7	6	0	no	4	0.4078	-
	2389PM	9.3Kb	incomplete(10)	1433007-1442364	0	9	6	0	no	5	0.409	-
		6.4Kb	incomplete(40)	1563986-1570468	0	7	6	0	no	4	0.4078	-
	2335PM	9.3Kb	incomplete(10)	452335-461692	0	9	6	0	no	5	0.409	-
		6.4Kb	incomplete(40)	583315-589797	0	7	6	0	no	4	0.4078	-
	2428PM	38.2Kb	intact(150)	114630-152860	0	56	42	13	no	7	0.4082	-
		20.7Kb	intact(100)	249111-269832	0	32	17	13	yes	8	0.373	gi16763128
		21.2Kb	incomplete(30)	1860267-1881528	0	21	17	4	no	12	0.3829	-
	2497PM	9.3Kb	incomplete(10)	1413079-1422436	0	9	6	0	no	5	0.409	-
		6.4Kb	incomplete(40)	1544059-1550541	0	7	6	0	no	4	0.4078	-
	2526PM	9.3Kb	incomplete(10)	2003851-2013208	0	9	6	0	no	5	0.409	-
		6.4Kb	incomplete(40)	2134831-2141313	0	7	6	0	no	4	0.4078	-
	2597PM	9.3Kb	incomplete(10)	1473679-1483036	0	9	6	0	no	5	0.409	-
		6.4Kb	incomplete(40)	1604659-1611141	0	7	6	0	no	4	0.4078	-
	2668PM	9.3Kb	incomplete(10)	403569-412926	0	9	6	0	no	5	0.409	-
		6.4Kb	incomplete(40)	534549-541031	0	7	6	0	no	4	0.4078	-
	2887PM	33.8Kb	intact(120)	230395-264240	0	48	40	7	yes	11	0.3902	gi16763128
		26.4Kb	incomplete(30)	1018978-1045417	1	26	20	6	no	14	0.3682	-
		40.2Kb	intact(150)	2379572-2419790	0	58	42	15	no	7	0.416	-
	3022PM	26.4Kb	incomplete(30)	410434-436873	1	26	20	6	no	14	0.3682	-
		40.6Kb	intact(150)	741021-781719	0	58	42	13	no	6	0.4079	-
		33.4Kb	questionable(90)	2028994-2062424	0	47	37	8	no	9	0.3984	-
	3045PM	9.3Kb	incomplete(10)	1973042-1982399	0	9	6	0	no	5	0.409	-
		6.4Kb	incomplete(40)	2104009-2110491	0	7	6	0	no	4	0.4078	-
	3275PM	9.3Kb	incomplete(10)	1968727-1978084	0	9	6	0	no	5	0.409	-
		6.4Kb	incomplete(40)	2099707-2106189	0	7	6	0	no	4	0.4078	-
	3347PM	41Kb	intact(150)	1478420-1519446	0	58	41	15	no	5	0.4083	-
	3384PM	9.3Kb	incomplete(10)	1457682-1467039	0	9	6	0	no	5	0.409	-
		6.4Kb	incomplete(40)	1588662-1595144	0	7	6	0	no	4	0.4078	-
	3483PM	15.1Kb	intact(150)	55867-70982	0	19	17	2	no	4	0.4126	-
		23.1Kb	intact(110)	108776-131936	0	35	20	15	yes	10	0.3727	gi16763128
		37.4Kb	intact(150)	459824-497293	0	56	41	13	no	6	0.4109	-
		36.5Kb	intact(110)	584937-621440	0	55	43	11	no	12	0.3951	-
		21.2Kb	incomplete(30)	627468-648729	0	21	17	4	no	12	0.3829	-
	68BPM	44.1Kb	intact(140)	558447-602639	0	63	55	8	yes	19	0.3826	-
		30Kb	intact(110)	977343-1007421	0	47	36	10	no	10	0.4136	-
		26.1Kb	questionable(70)	2276296-2302485	0	27	16	11	yes	6	0.3816	gi109289985
	69APM	9.3Kb	incomplete(10)	1468672-1478029	0	9	6	0	no	5	0.409	-
		6.4Kb	incomplete(40)	1599652-1606134	0	7	6	0	no	4	0.4078	-
	654BPM	27.6Kb	incomplete(60)	1237486-1265104	3	48	35	12	yes	17	0.3772	gi764162281
		34.5Kb	intact(150)	1362810-1397348	0	45	41	4	no	17	0.3832	-
	657BPM	50Kb	questionable(70)	499840-549916	3	53	37	14	yes	19	0.3959	-
		35.4Kb	intact(150)	568016-603421	1	46	42	4	no	18	0.3832	-
	8522APM	9.3Kb	incomplete(10)	1421956-1431313	0	9	6	0	no	5	0.409	-
		6.4Kb	incomplete(40)	1552939-1559421	0	7	6	0	no	4	0.4078	-
	2901PM	9.3Kb	incomplete(10)	1460162-1469519	0	9	6	0	no	5	0.409	-
		6.4Kb	incomplete(40)	1591142-1597624	0	7	6	0	no	4	0.4078	-
	2969PM	36Kb	intact(100)	230397-266486	0	50	37	12	yes	9	0.4112	gi16763128
		34Kb	intact(150)	1313077-1347092	0	52	39	13	no	4	0.4094	-
		26.4Kb	incomplete(30)	2135874-2162313	1	26	20	6	no	14	0.3682	-
	J1APM	30.8Kb	incomplete(50)	14-30851	2	31	23	7	yes	12	0.3897	-
		32.5Kb	intact(150)	56479-88980	0	43	39	4	no	14	38.39	-
Swine	ATCC43137	40.7Kb	intact(150)	1426168-1466870	0	56	41	13	no	19	0.4062	-
	HN06	49.4Kb	intact(150)	39680-89170	0	66	52	12	yes	25	0.3757	-
		17.7Kb	incomplete(30)	742886-760625	0	14	11	3	yes	10	0.3428	gi764162281
		41.9Kb	intact(150)	1483549-1525541	2	61	45	14	yes	25	0.3896	-
		56Kb	intact(150)	2172995-2229025	0	69	58	10	yes	25	0.3749	-
	3480	48.3Kb	intact(110)	39700-88069	0	64	53	11	yes	24	0.3782	gi658307718
		17.7Kb	incomplete(30)	651197-668935	0	15	11	4	yes	10	0.343	-
		36.9Kb	questionable(80)	1352760-1389758	0	49	37	12	no	17	0.4114	-
	HB03	36.9Kb	questionable(80)	361550-398548	0	49	37	12	no	17	0.4113	-
	HN07	9.3Kb	incomplete(10)	1134056-1143413	0	9	6	0	no	5	0.4091	-
		6.4Kb	incomplete(40)	1263358-1269839	0	7	6	1	no	4	0.4102	-
		8.5Kb	incomplete(40)	2218931-2227492	0	12	11	1	no	10	0.3851	-
Goat	RIIF	26.9Kb	incomplete(20)	1804815-1831792	0	7	4	0	yes	4	0.3964	-
	Anand1_goat	33.9Kb	incomplete(60)	539564-573491	0	26	13	6	yes	10	0.3777	gi971760514
		57.4Kb	intact(150)	573443-630856	1	67	42	9	yes	28	0.3914	-
		104.2Kb	intact(150)	630992-735276	0	146	104	29	no	35	0.4124	-
Canis	OH4807	7.9Kb	incomplete(60)	207610-215534	0	12	11	1	no	5	0.3908	-
		34.6Kb	intact(150)	881620-916232	0	44	35	8	no	21	0.3925	-
		13.6Kb	incomplete(40)	2041937-2055574	0	16	9	6	yes	7	0.3384	-
	OH1905	15.2Kb	questionable(80)	221808-237011	0	23	15	8	yes	14	0.369	-
		8.5Kb	incomplete(30)	1708432-1716957	0	11	7	3	yes	3	0.3733	gi16130540
Vicugna pacos	unmsm	12.4Kb	incomplete(10)	1056622-1069088	0	17	15	0	no	2	0.3985	-
		4.6Kb	incomplete(40)	1748892-1753569	0	8	7	0	no	7	0.3604	-
		31.1Kb	questionable(90)	1785642-1816838	0	46	36	8	no	8	0.395	-
		18.7Kb	incomplete(30)	1911751-1930484	0	21	18	3	no	13	0.3793	-
		23.9Kb	questionable(70)	1953342-1977313	0	19	18	1	yes	13	0.3833	gi971760514
		15.5Kb	intact(150)	2096465-2112000	0	19	17	2	no	4	0.4119	-
		37Kb	intact(140)	2144927-2181962	0	50	46	3	no	7	0.4149	-
		57.7Kb	intact(150)	2287664-2345432	0	42	26	5	yes	5	0.4051	-
		25.6Kb	intact(130)	2355642-2381294	0	42	34	6	yes	8	0.407	-
		26.3Kb	questionable(70)	2384266-2410646	3	45	32	12	no	17	0.3724	-
		8.4Kb	incomplete(40)	2418061-2426530	0	13	10	1	no	6	0.3838	-
		9.9Kb	incomplete(40)	2429859-2439814	6	16	11	1	no	4	0.3963	-
Oryctolagus cuniculus	CIRMBP-0747	49.1Kb	intact(140)	1688847-1738034	2	69	54	14	no	33	0.38	-
	CIRMBP-0749	44.3Kb	intact(150)	174131-218509	1	60	43	13	yes	6	0.4104	-
		35.9Kb	intact(132)	878990-914965	0	46	40	3	yes	5	0.4027	-
		48Kb	intact(120)	1426531-1474530	1	66	50	14	yes	22	0.3786	gi658307718
	CIRMBP-0758	75.7Kb	intact(150)	272868-348622	7	106	7	22	yes	39	0.3943	-
		37.1Kb	intact(110)	519562-556681	0	51	40	8	no	11	0.3932	-
		37.8Kb	intact(132)	1242024-1279914	1	47	43	1	yes	7	0.4043	gi109302897
		28.4Kb	incomplete(30)	1695034-1723527	0	14	11	3	yes	10	0.376	-
	CIRMBP-0760	56.2Kb	intact(150)	273833-330115	1	78	61	12	no	34	0.3967	-
		37.1Kb	intact(110)	517005-554124	0	51	40	8	no	11	0.3932	-
		44.9Kb	intact(132)	990556-1035455	1	57	49	4	yes	12	0.3974	gi109302897
		28.4Kb	incomplete(30)	1687176-1715669	0	14	11	3	yes	10	0.376	-
	CIRMBP-0782	57.4Kb	intact(150)	985198-1042624	2	83	67	15	yes	40	0.3752	gi971760514
	CIRMBP-0783	34.7Kb	intact(132)	1178078-1212779	0	44	39	2	yes	3	0.4099	-
		48Kb	intact(120)	1404500-1452499	1	66	50	14	yes	22	0.3786	gi658307718
		40.6Kb	intact(150)	2005390-2046004	0	57	44	12	no	6	0.4114	-
	CIRMBP-0812	44.4Kb	intact(150)	244325-288733	1	59	43	12	yes	6	0.4103	-
		36.2Kb	intact(132)	1198224-1234456	0	47	41	3	yes	5	0.4025	-
		48Kb	intact(120)	1359315-1407314	1	67	50	15	yes	22	0.3786	gi658307718
	CIRMBP-0817	14.2Kb	incomplete(30)	255958-270199	0	14	11	3	yes	10	0.3425	gi16130540
		32.9Kb	intact(100)	289481-322468	0	45	40	2	no	20	0.3846	-
		36.9Kb	intact(150)	577640-614540	0	54	43	11	no	5	0.41	-
		36.9Kb	questionable(80)	632805-669803	0	52	38	14	no	18	0.4114	-
		53Kb	intact(150)	992860-1045863	3	67	50	13	yes	24	0.3884	-
	CIRMBP-0827	74.4Kb	intact(150)	135869-210354	0	103	85	13	yes	15	0.4089	-
		13.1Kb	questionable(90)	229170-242302	0	20	14	3	no	4	0.3739	-
		35.3Kb	incomplete(40)	868266-903574	0	28	23	3	yes	3	0.3966	gi658307718
		63.4Kb	intact(150)	1552414-1615866	3	87	68	17	yes	40	0.3791	-
	CIRMBP-0835	16.9Kb	incomplete(20)	1364594-1381521	1	23	16	3	yes	12	0.375	gi971760514
		49.1Kb	intact(140)	1525494-1574674	2	69	54	14	no	33	0.38	-
	CIRMBP-0872	6.4Kb	incomplete(40)	519157-525638	0	7	6	0	no	4	0.4101	-
		9.3Kb	incomplete(10)	645583-654940	0	9	6	0	no	5	0.4091	-
		9.1Kb	incomplete(20)	1106637-1115741	0	8	6	0	no	6	0.4059	-
	CIRMBP-0873	21.6Kb	intact(150)	3-21667	0	34	31	3	no	2	0.4174	-
		48.9Kb	intact(120)	346906-395826	1	67	51	14	yes	23	0.3794	gi658307718
		37.7Kb	intact(150)	650315-688015	0	56	45	11	no	6	0.4095	-
		36.2Kb	intact(132)	1252585-1288813	0	48	42	3	yes	5	0.4026	-
		32.2Kb	intact(150)	2385993-2418212	0	58	46	11	no	5	0.4131	-
	CIRMBP-0877	38.4Kb	intact(150)	104633-143036	0	52	43	8	no	6	0.4237	-
		13.2Kb	incomplete(10)	421318-434613	2	19	16	3	no	12	0.3698	-
		62.9Kb	intact(150)	837629-900557	0	59	42	15	yes	29	0.3981	gi764162281
		35.6Kb	intact(150)	1353755-1389384	0	31	28	3	yes	10	0.3869	-
		15.6Kb	questionable(70)	1758772-1774402	0	23	18	1	no	4	0.395	-
	CIRMBP-0884	27.9Kb	intact(150)	35-28006	0	42	33	9	no	2	0.4168	-
		44.8Kb	intact(132)	511871-556709	0	45	42	2	yes	6	0.4091	-
		42.3Kb	intact(150)	699005-741338	0	60	47	12	no	9	0.4112	-
		104.1Kb	intact(150)	2093483-2197622	1	167	124	36	yes	33	0.3978	gi658307718
		26.9Kb	intact(150)	2436073-2463036	0	41	31	3	no	5	0.4141	-
	CIRMBP-0906	83.3Kb	intact(150)	896797-980127	2	82	66	15	yes	40	0.3826	-
	CIRMBP-0922	49.1Kb	intact(140)	1692223-1741407	2	68	54	13	no	33	0.38	-
	CIRMBP-0927	36.6Kb	intact(150)	152325-188928	1	47	42	5	yes	14	0.393	gi658307718
Human	FDAARGOS_261	28.2Kb	questionable(90)	128244-156445	0	13	12	1	yes	9	0.3831	-
		33.2Kb	intact(120)	146350-179561	1	50	39	9	yes	25	0.3775	-
		39.1Kb	intact(100)	282116-321258	0	56	42	10	no	11	0.4092	-
		8.6Kb	incomplete(30)	899762-908450	0	11	7	4	yes	3	0.3778	gi16130540
		41.6Kb	intact(130)	1513192-1554848	0	56	43	12	no	16	0.4219	-
		32.8Kb	intact(150)	2090834-2123660	0	45	34	11	yes	10	0.3943	-
	FDAARGOS_384	36.6Kb	intact(120)	30262-66863	1	52	46	5	no	15	0.3779	-
		22.5Kb	questionable(86)	92127-114673	0	34	30	3	yes	13	0.3691	-
		8.5Kb	incomplete(30)	1574791-1583331	0	11	7	2	yes	3	0.3719	-
		40.4Kb	intact(140)	1596776-1637206	0	53	44	6	no	16	0.4252	gi16130540
	FDAARGOS_385	36.6Kb	intact(120)	99600-136201	1	52	46	5	no	15	0.3779	-
		22.5Kb	questionable(86)	161465-184011	0	34	30	3	yes	13	0.3691	-
		8.5Kb	incomplete(30)	1644121-1652661	0	11	7	2	yes	3	0.3719	-
		40.4Kb	intact(140)	1666106-1706536	0	53	44	5	no	16	0.4252	gi16130540
	SMC1	18.3Kb	incomplete(20)	2243123-2261486	0	10	6	4	yes	3	0.3974	-
	The blue label is the strain with a prophage containing integrase/recombinase/transposase..
	The yellow label is the same prophage region as the complete GIs regions.
	The green label is the prophage region consistent with the approximate GI region
* : The gene accession number of the genes was used to construct the phylogenetic tree of prophage.
- : There is no integrase/recombinase/transposase in the prophage region.
