# Supplementary material for: Comparative analysis reveals the Genomic Islands in Pasteurella multocida population genetics: on Symbiosis and adaptability
Source: BMC Genomics. 2019 Jan 18;20:63. doi: 10.1186/s12864-018-5366-6 (PMC6339346; doi:10.1186/s12864-018-5366-6)
Supplement: Supplementary file 11 — Table S6. Enriched genes of GIs in the accessory gene. (XLS 1835 kb) [file 12864_2018_5366_MOESM11_ESM.xls]

GO_acc	term_type	Term	queryitem	querytotal	refitem	reftotal	pvalue	FDR	entries	entries_ref
GO:0022415	P	viral reproductive process	51	484	63	1520	5.6e-15	6.6e-12	// ACCESSORY_REP_Org78_Gene1898 // ACCESSORY_REP_Org98_Gene1928 // ACCESSORY_REP_Org99_Gene2091 // ACCESSORY_REP_Org35_Gene2090 // ACCESSORY_REP_Org60_Gene1712 // ACCESSORY_REP_Org90_Gene2073 // ACCESSORY_REP_Org71_Gene2025 // ACCESSORY_REP_Org70_Gene280 // ACCESSORY_REP_Org1_Gene2136 // ACCESSORY_REP_Org67_Gene2100 // ACCESSORY_REP_Org83_Gene1238 // ACCESSORY_REP_Org1_Gene2050 // ACCESSORY_REP_O…	// ACCESSORY_REP_Org78_Gene1898 // ACCESSORY_REP_Org98_Gene1928 // ACCESSORY_REP_Org99_Gene2091 // ACCESSORY_REP_Org35_Gene2090 // ACCESSORY_REP_Org60_Gene1712 // ACCESSORY_REP_Org90_Gene2073 // ACCESSORY_REP_Org47_Gene775 // ACCESSORY_REP_Org71_Gene2025 // ACCESSORY_REP_Org70_Gene280 // ACCESSORY_REP_Org1_Gene2136 // ACCESSORY_REP_Org67_Gene2100 // ACCESSORY_REP_Org84_Gene639 // ACCESSORY_REP_Or…
GO:0016032	P	viral reproduction	53	484	66	1520	3.2e-15	6.6e-12	// ACCESSORY_REP_Org78_Gene1898 // ACCESSORY_REP_Org98_Gene1928 // ACCESSORY_REP_Org99_Gene2091 // ACCESSORY_REP_Org35_Gene2090 // ACCESSORY_REP_Org60_Gene1712 // ACCESSORY_REP_Org90_Gene2073 // ACCESSORY_REP_Org71_Gene2025 // ACCESSORY_REP_Org70_Gene280 // ACCESSORY_REP_Org1_Gene2136 // ACCESSORY_REP_Org67_Gene2100 // ACCESSORY_REP_Org83_Gene1238 // ACCESSORY_REP_Org1_Gene2050 // ACCESSORY_REP_O…	// ACCESSORY_REP_Org78_Gene1898 // ACCESSORY_REP_Org98_Gene1928 // ACCESSORY_REP_Org99_Gene2091 // ACCESSORY_REP_Org35_Gene2090 // ACCESSORY_REP_Org81_Gene2060 // ACCESSORY_REP_Org90_Gene2073 // ACCESSORY_REP_Org47_Gene775 // ACCESSORY_REP_Org71_Gene2025 // ACCESSORY_REP_Org70_Gene280 // ACCESSORY_REP_Org1_Gene2136 // ACCESSORY_REP_Org67_Gene2100 // ACCESSORY_REP_Org84_Gene639 // ACCESSORY_REP_Or…
GO:0019058	P	viral infectious cycle	48	484	59	1520	2.3e-14	1.8e-11	// ACCESSORY_REP_Org78_Gene1898 // ACCESSORY_REP_Org98_Gene1928 // ACCESSORY_REP_Org99_Gene2091 // ACCESSORY_REP_Org35_Gene2090 // ACCESSORY_REP_Org60_Gene1712 // ACCESSORY_REP_Org90_Gene2073 // ACCESSORY_REP_Org71_Gene2025 // ACCESSORY_REP_Org70_Gene280 // ACCESSORY_REP_Org1_Gene2136 // ACCESSORY_REP_Org67_Gene2100 // ACCESSORY_REP_Org83_Gene1238 // ACCESSORY_REP_Org1_Gene2050 // ACCESSORY_REP_O…	// ACCESSORY_REP_Org78_Gene1898 // ACCESSORY_REP_Org98_Gene1928 // ACCESSORY_REP_Org99_Gene2091 // ACCESSORY_REP_Org35_Gene2090 // ACCESSORY_REP_Org60_Gene1712 // ACCESSORY_REP_Org90_Gene2073 // ACCESSORY_REP_Org47_Gene775 // ACCESSORY_REP_Org71_Gene2025 // ACCESSORY_REP_Org70_Gene280 // ACCESSORY_REP_Org1_Gene2136 // ACCESSORY_REP_Org67_Gene2100 // ACCESSORY_REP_Org84_Gene639 // ACCESSORY_REP_Or…
GO:0022414	P	reproductive process	56	484	74	1520	5.9e-14	3.5e-11	// ACCESSORY_REP_Org78_Gene1898 // ACCESSORY_REP_Org98_Gene1928 // ACCESSORY_REP_Org99_Gene2091 // ACCESSORY_REP_Org35_Gene2090 // ACCESSORY_REP_Org60_Gene1712 // ACCESSORY_REP_Org90_Gene2073 // ACCESSORY_REP_Org71_Gene2025 // ACCESSORY_REP_Org70_Gene280 // ACCESSORY_REP_Org1_Gene2136 // ACCESSORY_REP_Org67_Gene1760 // ACCESSORY_REP_Org67_Gene2100 // ACCESSORY_REP_Org83_Gene1238 // ACCESSORY_REP_…	// ACCESSORY_REP_Org78_Gene1898 // ACCESSORY_REP_Org98_Gene1928 // ACCESSORY_REP_Org16_Gene2016 // ACCESSORY_REP_Org99_Gene2091 // ACCESSORY_REP_Org35_Gene2090 // ACCESSORY_REP_Org60_Gene1712 // ACCESSORY_REP_Org48_Gene53 // ACCESSORY_REP_Org90_Gene2073 // ACCESSORY_REP_Org47_Gene775 // ACCESSORY_REP_Org71_Gene2025 // ACCESSORY_REP_Org70_Gene280 // ACCESSORY_REP_Org1_Gene2136 // ACCESSORY_REP_Org…
GO:0000003	P	reproduction	56	484	76	1520	4e-13	1.7e-10	// ACCESSORY_REP_Org78_Gene1898 // ACCESSORY_REP_Org98_Gene1928 // ACCESSORY_REP_Org99_Gene2091 // ACCESSORY_REP_Org35_Gene2090 // ACCESSORY_REP_Org60_Gene1712 // ACCESSORY_REP_Org90_Gene2073 // ACCESSORY_REP_Org71_Gene2025 // ACCESSORY_REP_Org70_Gene280 // ACCESSORY_REP_Org1_Gene2136 // ACCESSORY_REP_Org67_Gene1760 // ACCESSORY_REP_Org67_Gene2100 // ACCESSORY_REP_Org83_Gene1238 // ACCESSORY_REP_…	// ACCESSORY_REP_Org78_Gene1898 // ACCESSORY_REP_Org98_Gene1928 // ACCESSORY_REP_Org16_Gene2016 // ACCESSORY_REP_Org99_Gene2091 // ACCESSORY_REP_Org35_Gene2090 // ACCESSORY_REP_Org60_Gene1712 // ACCESSORY_REP_Org48_Gene53 // ACCESSORY_REP_Org90_Gene2073 // ACCESSORY_REP_Org47_Gene775 // ACCESSORY_REP_Org71_Gene2025 // ACCESSORY_REP_Org70_Gene280 // ACCESSORY_REP_Org1_Gene2136 // ACCESSORY_REP_Org…
GO:0044403	P	symbiosis, encompassing mutualism through parasitism	46	484	58	1520	4.3e-13	1.7e-10	// ACCESSORY_REP_Org78_Gene1898 // ACCESSORY_REP_Org35_Gene2090 // ACCESSORY_REP_Org60_Gene1712 // ACCESSORY_REP_Org71_Gene2025 // ACCESSORY_REP_Org70_Gene280 // ACCESSORY_REP_Org1_Gene2136 // ACCESSORY_REP_Org83_Gene1238 // ACCESSORY_REP_Org86_Gene2065 // ACCESSORY_REP_Org60_Gene2063 // ACCESSORY_REP_Org64_Gene2033 // ACCESSORY_REP_Org52_Gene2004 // ACCESSORY_REP_Org106_Gene1332 // ACCESSORY_REP…	// ACCESSORY_REP_Org78_Gene1898 // ACCESSORY_REP_Org47_Gene775 // ACCESSORY_REP_Org83_Gene1238 // ACCESSORY_REP_Org35_Gene2090 // ACCESSORY_REP_Org60_Gene1712 // ACCESSORY_REP_Org71_Gene2025 // ACCESSORY_REP_Org51_Gene1339 // ACCESSORY_REP_Org1_Gene2136 // ACCESSORY_REP_Org84_Gene639 // ACCESSORY_REP_Org114_Gene2052 // ACCESSORY_REP_Org71_Gene2106 // ACCESSORY_REP_Org86_Gene2065 // ACCESSORY_REP_…
GO:0044419	P	interspecies interaction between organisms	49	484	65	1520	2.4e-12	8.2e-10	// ACCESSORY_REP_Org78_Gene1898 // ACCESSORY_REP_Org35_Gene2090 // ACCESSORY_REP_Org60_Gene1712 // ACCESSORY_REP_Org71_Gene2025 // ACCESSORY_REP_Org70_Gene280 // ACCESSORY_REP_Org1_Gene2136 // ACCESSORY_REP_Org83_Gene1238 // ACCESSORY_REP_Org48_Gene867 // ACCESSORY_REP_Org86_Gene2065 // ACCESSORY_REP_Org60_Gene2063 // ACCESSORY_REP_Org64_Gene2033 // ACCESSORY_REP_Org52_Gene2004 // ACCESSORY_REP_O…	// ACCESSORY_REP_Org78_Gene1898 // ACCESSORY_REP_Org47_Gene775 // ACCESSORY_REP_Org89_Gene1772 // ACCESSORY_REP_Org83_Gene1238 // ACCESSORY_REP_Org35_Gene2090 // ACCESSORY_REP_Org60_Gene1712 // ACCESSORY_REP_Org90_Gene2073 // ACCESSORY_REP_Org71_Gene2025 // ACCESSORY_REP_Org78_Gene1868 // ACCESSORY_REP_Org1_Gene2136 // ACCESSORY_REP_Org84_Gene639 // ACCESSORY_REP_Org114_Gene2052 // ACCESSORY_REP_…
GO:0051701	P	interaction with host	43	484	55	1520	5.7e-12	1.7e-09	// ACCESSORY_REP_Org78_Gene1898 // ACCESSORY_REP_Org35_Gene2090 // ACCESSORY_REP_Org60_Gene1712 // ACCESSORY_REP_Org71_Gene2025 // ACCESSORY_REP_Org70_Gene280 // ACCESSORY_REP_Org1_Gene2136 // ACCESSORY_REP_Org83_Gene1238 // ACCESSORY_REP_Org86_Gene2065 // ACCESSORY_REP_Org64_Gene2033 // ACCESSORY_REP_Org52_Gene2004 // ACCESSORY_REP_Org106_Gene1332 // ACCESSORY_REP_Org16_Gene2016 // ACCESSORY_REP…	// ACCESSORY_REP_Org78_Gene1898 // ACCESSORY_REP_Org47_Gene775 // ACCESSORY_REP_Org83_Gene1238 // ACCESSORY_REP_Org35_Gene2090 // ACCESSORY_REP_Org60_Gene1712 // ACCESSORY_REP_Org71_Gene2025 // ACCESSORY_REP_Org51_Gene1339 // ACCESSORY_REP_Org1_Gene2136 // ACCESSORY_REP_Org84_Gene639 // ACCESSORY_REP_Org114_Gene2052 // ACCESSORY_REP_Org71_Gene2106 // ACCESSORY_REP_Org86_Gene2065 // ACCESSORY_REP_…
GO:0040011	P	locomotion	41	484	55	1520	2.3e-10	6.1e-08	// ACCESSORY_REP_Org78_Gene1898 // ACCESSORY_REP_Org114_Gene1927 // ACCESSORY_REP_Org35_Gene2090 // ACCESSORY_REP_Org60_Gene1712 // ACCESSORY_REP_Org71_Gene2025 // ACCESSORY_REP_Org1_Gene2136 // ACCESSORY_REP_Org83_Gene1238 // ACCESSORY_REP_Org86_Gene2065 // ACCESSORY_REP_Org35_Gene2033 // ACCESSORY_REP_Org64_Gene2033 // ACCESSORY_REP_Org52_Gene2004 // ACCESSORY_REP_Org106_Gene1332 // ACCESSORY_R…	// ACCESSORY_REP_Org78_Gene1898 // ACCESSORY_REP_Org114_Gene1927 // ACCESSORY_REP_Org47_Gene775 // ACCESSORY_REP_Org83_Gene1238 // ACCESSORY_REP_Org35_Gene2090 // ACCESSORY_REP_Org60_Gene1712 // ACCESSORY_REP_Org48_Gene53 // ACCESSORY_REP_Org71_Gene2025 // ACCESSORY_REP_Org1_Gene2136 // ACCESSORY_REP_Org84_Gene639 // ACCESSORY_REP_Org114_Gene2052 // ACCESSORY_REP_Org71_Gene2106 // ACCESSORY_REP_O…
GO:0052192	P	movement in environment of other organism during symbiotic interaction	36	484	47	1520	7.5e-10	1.6e-07	// ACCESSORY_REP_Org78_Gene1898 // ACCESSORY_REP_Org35_Gene2090 // ACCESSORY_REP_Org60_Gene1712 // ACCESSORY_REP_Org71_Gene2025 // ACCESSORY_REP_Org1_Gene2136 // ACCESSORY_REP_Org83_Gene1238 // ACCESSORY_REP_Org86_Gene2065 // ACCESSORY_REP_Org64_Gene2033 // ACCESSORY_REP_Org52_Gene2004 // ACCESSORY_REP_Org106_Gene1332 // ACCESSORY_REP_Org16_Gene2016 // ACCESSORY_REP_Org52_Gene2028 // ACCESSORY_RE…	// ACCESSORY_REP_Org78_Gene1898 // ACCESSORY_REP_Org47_Gene775 // ACCESSORY_REP_Org83_Gene1238 // ACCESSORY_REP_Org35_Gene2090 // ACCESSORY_REP_Org60_Gene1712 // ACCESSORY_REP_Org71_Gene2025 // ACCESSORY_REP_Org1_Gene2136 // ACCESSORY_REP_Org84_Gene639 // ACCESSORY_REP_Org114_Gene2052 // ACCESSORY_REP_Org71_Gene2106 // ACCESSORY_REP_Org86_Gene2065 // ACCESSORY_REP_Org64_Gene2033 // ACCESSORY_REP_…
GO:0052126	P	movement in host environment	36	484	47	1520	7.5e-10	1.6e-07	// ACCESSORY_REP_Org78_Gene1898 // ACCESSORY_REP_Org35_Gene2090 // ACCESSORY_REP_Org60_Gene1712 // ACCESSORY_REP_Org71_Gene2025 // ACCESSORY_REP_Org1_Gene2136 // ACCESSORY_REP_Org83_Gene1238 // ACCESSORY_REP_Org86_Gene2065 // ACCESSORY_REP_Org64_Gene2033 // ACCESSORY_REP_Org52_Gene2004 // ACCESSORY_REP_Org106_Gene1332 // ACCESSORY_REP_Org16_Gene2016 // ACCESSORY_REP_Org52_Gene2028 // ACCESSORY_RE…	// ACCESSORY_REP_Org78_Gene1898 // ACCESSORY_REP_Org47_Gene775 // ACCESSORY_REP_Org83_Gene1238 // ACCESSORY_REP_Org35_Gene2090 // ACCESSORY_REP_Org60_Gene1712 // ACCESSORY_REP_Org71_Gene2025 // ACCESSORY_REP_Org1_Gene2136 // ACCESSORY_REP_Org84_Gene639 // ACCESSORY_REP_Org114_Gene2052 // ACCESSORY_REP_Org71_Gene2106 // ACCESSORY_REP_Org86_Gene2065 // ACCESSORY_REP_Org64_Gene2033 // ACCESSORY_REP_…
GO:0051806	P	entry into cell of other organism during symbiotic interaction	32	484	43	1520	2.1e-08	3.3e-06	// ACCESSORY_REP_Org78_Gene1898 // ACCESSORY_REP_Org35_Gene2090 // ACCESSORY_REP_Org60_Gene1712 // ACCESSORY_REP_Org71_Gene2025 // ACCESSORY_REP_Org1_Gene2136 // ACCESSORY_REP_Org83_Gene1238 // ACCESSORY_REP_Org86_Gene2065 // ACCESSORY_REP_Org52_Gene2004 // ACCESSORY_REP_Org106_Gene1332 // ACCESSORY_REP_Org16_Gene2016 // ACCESSORY_REP_Org52_Gene2028 // ACCESSORY_REP_Org86_Gene1901 // ACCESSORY_RE…	// ACCESSORY_REP_Org78_Gene1898 // ACCESSORY_REP_Org47_Gene775 // ACCESSORY_REP_Org83_Gene1238 // ACCESSORY_REP_Org35_Gene2090 // ACCESSORY_REP_Org60_Gene1712 // ACCESSORY_REP_Org71_Gene2025 // ACCESSORY_REP_Org1_Gene2136 // ACCESSORY_REP_Org84_Gene639 // ACCESSORY_REP_Org114_Gene2052 // ACCESSORY_REP_Org71_Gene2106 // ACCESSORY_REP_Org86_Gene2065 // ACCESSORY_REP_Org52_Gene2004 // ACCESSORY_REP_…
GO:0044409	P	entry into host	32	484	43	1520	2.1e-08	3.3e-06	// ACCESSORY_REP_Org78_Gene1898 // ACCESSORY_REP_Org35_Gene2090 // ACCESSORY_REP_Org60_Gene1712 // ACCESSORY_REP_Org71_Gene2025 // ACCESSORY_REP_Org1_Gene2136 // ACCESSORY_REP_Org83_Gene1238 // ACCESSORY_REP_Org86_Gene2065 // ACCESSORY_REP_Org52_Gene2004 // ACCESSORY_REP_Org106_Gene1332 // ACCESSORY_REP_Org16_Gene2016 // ACCESSORY_REP_Org52_Gene2028 // ACCESSORY_REP_Org86_Gene1901 // ACCESSORY_RE…	// ACCESSORY_REP_Org78_Gene1898 // ACCESSORY_REP_Org47_Gene775 // ACCESSORY_REP_Org83_Gene1238 // ACCESSORY_REP_Org35_Gene2090 // ACCESSORY_REP_Org60_Gene1712 // ACCESSORY_REP_Org71_Gene2025 // ACCESSORY_REP_Org1_Gene2136 // ACCESSORY_REP_Org84_Gene639 // ACCESSORY_REP_Org114_Gene2052 // ACCESSORY_REP_Org71_Gene2106 // ACCESSORY_REP_Org86_Gene2065 // ACCESSORY_REP_Org52_Gene2004 // ACCESSORY_REP_…
GO:0051828	P	entry into other organism during symbiotic interaction	32	484	43	1520	2.1e-08	3.3e-06	// ACCESSORY_REP_Org78_Gene1898 // ACCESSORY_REP_Org35_Gene2090 // ACCESSORY_REP_Org60_Gene1712 // ACCESSORY_REP_Org71_Gene2025 // ACCESSORY_REP_Org1_Gene2136 // ACCESSORY_REP_Org83_Gene1238 // ACCESSORY_REP_Org86_Gene2065 // ACCESSORY_REP_Org52_Gene2004 // ACCESSORY_REP_Org106_Gene1332 // ACCESSORY_REP_Org16_Gene2016 // ACCESSORY_REP_Org52_Gene2028 // ACCESSORY_REP_Org86_Gene1901 // ACCESSORY_RE…	// ACCESSORY_REP_Org78_Gene1898 // ACCESSORY_REP_Org47_Gene775 // ACCESSORY_REP_Org83_Gene1238 // ACCESSORY_REP_Org35_Gene2090 // ACCESSORY_REP_Org60_Gene1712 // ACCESSORY_REP_Org71_Gene2025 // ACCESSORY_REP_Org1_Gene2136 // ACCESSORY_REP_Org84_Gene639 // ACCESSORY_REP_Org114_Gene2052 // ACCESSORY_REP_Org71_Gene2106 // ACCESSORY_REP_Org86_Gene2065 // ACCESSORY_REP_Org52_Gene2004 // ACCESSORY_REP_…
GO:0030260	P	entry into host cell	32	484	43	1520	2.1e-08	3.3e-06	// ACCESSORY_REP_Org78_Gene1898 // ACCESSORY_REP_Org35_Gene2090 // ACCESSORY_REP_Org60_Gene1712 // ACCESSORY_REP_Org71_Gene2025 // ACCESSORY_REP_Org1_Gene2136 // ACCESSORY_REP_Org83_Gene1238 // ACCESSORY_REP_Org86_Gene2065 // ACCESSORY_REP_Org52_Gene2004 // ACCESSORY_REP_Org106_Gene1332 // ACCESSORY_REP_Org16_Gene2016 // ACCESSORY_REP_Org52_Gene2028 // ACCESSORY_REP_Org86_Gene1901 // ACCESSORY_RE…	// ACCESSORY_REP_Org78_Gene1898 // ACCESSORY_REP_Org47_Gene775 // ACCESSORY_REP_Org83_Gene1238 // ACCESSORY_REP_Org35_Gene2090 // ACCESSORY_REP_Org60_Gene1712 // ACCESSORY_REP_Org71_Gene2025 // ACCESSORY_REP_Org1_Gene2136 // ACCESSORY_REP_Org84_Gene639 // ACCESSORY_REP_Org114_Gene2052 // ACCESSORY_REP_Org71_Gene2106 // ACCESSORY_REP_Org86_Gene2065 // ACCESSORY_REP_Org52_Gene2004 // ACCESSORY_REP_…
GO:0046718	P	entry of virus into host cell	31	484	42	1520	4.7e-08	6.7e-06	// ACCESSORY_REP_Org78_Gene1898 // ACCESSORY_REP_Org35_Gene2090 // ACCESSORY_REP_Org60_Gene1712 // ACCESSORY_REP_Org71_Gene2025 // ACCESSORY_REP_Org1_Gene2136 // ACCESSORY_REP_Org83_Gene1238 // ACCESSORY_REP_Org86_Gene2065 // ACCESSORY_REP_Org52_Gene2004 // ACCESSORY_REP_Org106_Gene1332 // ACCESSORY_REP_Org16_Gene2016 // ACCESSORY_REP_Org52_Gene2028 // ACCESSORY_REP_Org86_Gene1901 // ACCESSORY_RE…	// ACCESSORY_REP_Org78_Gene1898 // ACCESSORY_REP_Org47_Gene775 // ACCESSORY_REP_Org83_Gene1238 // ACCESSORY_REP_Org35_Gene2090 // ACCESSORY_REP_Org60_Gene1712 // ACCESSORY_REP_Org71_Gene2025 // ACCESSORY_REP_Org1_Gene2136 // ACCESSORY_REP_Org84_Gene639 // ACCESSORY_REP_Org114_Gene2052 // ACCESSORY_REP_Org71_Gene2106 // ACCESSORY_REP_Org86_Gene2065 // ACCESSORY_REP_Org52_Gene2004 // ACCESSORY_REP_…
GO:0019059	P	initiation of viral infection	31	484	42	1520	4.7e-08	6.7e-06	// ACCESSORY_REP_Org78_Gene1898 // ACCESSORY_REP_Org35_Gene2090 // ACCESSORY_REP_Org60_Gene1712 // ACCESSORY_REP_Org71_Gene2025 // ACCESSORY_REP_Org1_Gene2136 // ACCESSORY_REP_Org83_Gene1238 // ACCESSORY_REP_Org86_Gene2065 // ACCESSORY_REP_Org52_Gene2004 // ACCESSORY_REP_Org106_Gene1332 // ACCESSORY_REP_Org16_Gene2016 // ACCESSORY_REP_Org52_Gene2028 // ACCESSORY_REP_Org86_Gene1901 // ACCESSORY_RE…	// ACCESSORY_REP_Org78_Gene1898 // ACCESSORY_REP_Org47_Gene775 // ACCESSORY_REP_Org83_Gene1238 // ACCESSORY_REP_Org35_Gene2090 // ACCESSORY_REP_Org60_Gene1712 // ACCESSORY_REP_Org71_Gene2025 // ACCESSORY_REP_Org1_Gene2136 // ACCESSORY_REP_Org84_Gene639 // ACCESSORY_REP_Org114_Gene2052 // ACCESSORY_REP_Org71_Gene2106 // ACCESSORY_REP_Org86_Gene2065 // ACCESSORY_REP_Org52_Gene2004 // ACCESSORY_REP_…
GO:0015074	P	DNA integration	20	484	23	1520	8.9e-08	1.2e-05	// ACCESSORY_REP_Org78_Gene1898 // ACCESSORY_REP_Org98_Gene2052 // ACCESSORY_REP_Org1_Gene1048 // ACCESSORY_REP_Org74_Gene1960 // ACCESSORY_REP_Org100_Gene1724 // ACCESSORY_REP_Org22_Gene1020 // ACCESSORY_REP_Org60_Gene2063 // ACCESSORY_REP_Org1_Gene1523 // ACCESSORY_REP_Org60_Gene2022 // ACCESSORY_REP_Org1_Gene2136 // ACCESSORY_REP_Org9_Gene1653 // ACCESSORY_REP_Org30_Gene2032 // ACCESSORY_REP_O…	// ACCESSORY_REP_Org78_Gene1898 // ACCESSORY_REP_Org98_Gene2052 // ACCESSORY_REP_Org22_Gene1020 // ACCESSORY_REP_Org1_Gene1523 // ACCESSORY_REP_Org1_Gene2136 // ACCESSORY_REP_Org90_Gene1798 // ACCESSORY_REP_Org83_Gene1645 // ACCESSORY_REP_Org26_Gene2046 // ACCESSORY_REP_Org79_Gene1824 // ACCESSORY_REP_Org1_Gene1930 // ACCESSORY_REP_Org48_Gene807 // ACCESSORY_REP_Org1_Gene1048 // ACCESSORY_REP_Org…
GO:0051704	P	multi-organism process	61	484	106	1520	1.3e-07	1.6e-05	// ACCESSORY_REP_Org78_Gene1898 // ACCESSORY_REP_Org65_Gene1951 // ACCESSORY_REP_Org35_Gene2090 // ACCESSORY_REP_Org60_Gene1712 // ACCESSORY_REP_Org71_Gene1507 // ACCESSORY_REP_Org90_Gene2073 // ACCESSORY_REP_Org71_Gene2025 // ACCESSORY_REP_Org70_Gene280 // ACCESSORY_REP_Org1_Gene2136 // ACCESSORY_REP_Org6_Gene2040 // ACCESSORY_REP_Org83_Gene1238 // ACCESSORY_REP_Org48_Gene867 // ACCESSORY_REP_Or…	// ACCESSORY_REP_Org28_Gene1594 // ACCESSORY_REP_Org84_Gene639 // ACCESSORY_REP_Org39_Gene761 // ACCESSORY_REP_Org16_Gene2016 // ACCESSORY_REP_Org1_Gene1956 // ACCESSORY_REP_Org14_Gene2043 // ACCESSORY_REP_Org79_Gene1824 // ACCESSORY_REP_Org44_Gene1864 // ACCESSORY_REP_Org112_Gene1733 // ACCESSORY_REP_Org55_Gene1423 // ACCESSORY_REP_Org98_Gene1938 // ACCESSORY_REP_Org40_Gene2007 // ACCESSORY_REP_…
GO:0019048	P	virus-host interaction	20	484	24	1520	3.7e-07	4.4e-05	// ACCESSORY_REP_Org74_Gene1947 // ACCESSORY_REP_Org78_Gene2021 // ACCESSORY_REP_Org90_Gene2073 // ACCESSORY_REP_Org16_Gene2016 // ACCESSORY_REP_Org65_Gene2079 // ACCESSORY_REP_Org1_Gene918 // ACCESSORY_REP_Org52_Gene2004 // ACCESSORY_REP_Org107_Gene950 // ACCESSORY_REP_Org60_Gene2026 // ACCESSORY_REP_Org98_Gene1938 // ACCESSORY_REP_Org1_Gene1956 // ACCESSORY_REP_Org70_Gene280 // ACCESSORY_REP_Or…	// ACCESSORY_REP_Org84_Gene639 // ACCESSORY_REP_Org9_Gene1648 // ACCESSORY_REP_Org64_Gene2033 // ACCESSORY_REP_Org52_Gene2004 // ACCESSORY_REP_Org86_Gene2065 // ACCESSORY_REP_Org16_Gene2016 // ACCESSORY_REP_Org1_Gene1956 // ACCESSORY_REP_Org86_Gene1901 // ACCESSORY_REP_Org90_Gene2073 // ACCESSORY_REP_Org107_Gene950 // ACCESSORY_REP_Org98_Gene1938 // ACCESSORY_REP_Org6_Gene1947 // ACCESSORY_REP_Or…
GO:0019067	P	viral assembly, maturation, egress, and release	15	484	16	1520	4.6e-07	5.3e-05	// ACCESSORY_REP_Org98_Gene2042 // ACCESSORY_REP_Org65_Gene2079 // ACCESSORY_REP_Org64_Gene2033 // ACCESSORY_REP_Org107_Gene950 // ACCESSORY_REP_Org98_Gene2045 // ACCESSORY_REP_Org99_Gene2091 // ACCESSORY_REP_Org98_Gene1928 // ACCESSORY_REP_Org1_Gene1956 // ACCESSORY_REP_Org43_Gene2095 // ACCESSORY_REP_Org67_Gene2100 // ACCESSORY_REP_Org89_Gene2012 // ACCESSORY_REP_Org1_Gene2050 // ACCESSORY_REP_…	// ACCESSORY_REP_Org98_Gene1928 // ACCESSORY_REP_Org65_Gene2079 // ACCESSORY_REP_Org64_Gene2033 // ACCESSORY_REP_Org107_Gene950 // ACCESSORY_REP_Org83_Gene751 // ACCESSORY_REP_Org98_Gene2045 // ACCESSORY_REP_Org99_Gene2091 // ACCESSORY_REP_Org98_Gene2042 // ACCESSORY_REP_Org1_Gene1956 // ACCESSORY_REP_Org43_Gene2095 // ACCESSORY_REP_Org67_Gene2100 // ACCESSORY_REP_Org89_Gene2012 // ACCESSORY_REP_…
GO:0019042	P	latent virus infection	13	484	15	1520	2e-05	0.0022	// ACCESSORY_REP_Org78_Gene1898 // ACCESSORY_REP_Org52_Gene2156 // ACCESSORY_REP_Org74_Gene1960 // ACCESSORY_REP_Org51_Gene1942 // ACCESSORY_REP_Org106_Gene1332 // ACCESSORY_REP_Org52_Gene2028 // ACCESSORY_REP_Org60_Gene2063 // ACCESSORY_REP_Org71_Gene2025 // ACCESSORY_REP_Org1_Gene2136 // ACCESSORY_REP_Org9_Gene1653 // ACCESSORY_REP_Org83_Gene1238 // ACCESSORY_REP_Org20_Gene1877 // ACCESSORY_REP…	// ACCESSORY_REP_Org78_Gene1898 // ACCESSORY_REP_Org60_Gene2063 // ACCESSORY_REP_Org74_Gene1960 // ACCESSORY_REP_Org48_Gene807 // ACCESSORY_REP_Org106_Gene1332 // ACCESSORY_REP_Org55_Gene1423 // ACCESSORY_REP_Org52_Gene2028 // ACCESSORY_REP_Org52_Gene2156 // ACCESSORY_REP_Org71_Gene2025 // ACCESSORY_REP_Org1_Gene2136 // ACCESSORY_REP_Org9_Gene1653 // ACCESSORY_REP_Org83_Gene1238 // ACCESSORY_REP_…
GO:0019068	P	virion assembly	11	484	12	1520	3.2e-05	0.0031	// ACCESSORY_REP_Org98_Gene2042 // ACCESSORY_REP_Org98_Gene2045 // ACCESSORY_REP_Org99_Gene2091 // ACCESSORY_REP_Org98_Gene1928 // ACCESSORY_REP_Org43_Gene2095 // ACCESSORY_REP_Org67_Gene2100 // ACCESSORY_REP_Org89_Gene2012 // ACCESSORY_REP_Org1_Gene2050 // ACCESSORY_REP_Org62_Gene1199 // ACCESSORY_REP_Org48_Gene826 // ACCESSORY_REP_Org43_Gene2098	// ACCESSORY_REP_Org98_Gene1928 // ACCESSORY_REP_Org98_Gene2045 // ACCESSORY_REP_Org83_Gene751 // ACCESSORY_REP_Org99_Gene2091 // ACCESSORY_REP_Org98_Gene2042 // ACCESSORY_REP_Org43_Gene2095 // ACCESSORY_REP_Org67_Gene2100 // ACCESSORY_REP_Org89_Gene2012 // ACCESSORY_REP_Org1_Gene2050 // ACCESSORY_REP_Org43_Gene2098 // ACCESSORY_REP_Org48_Gene826 // ACCESSORY_REP_Org62_Gene1199
GO:0010927	P	cellular component assembly involved in morphogenesis	11	484	12	1520	3.2e-05	0.0031	// ACCESSORY_REP_Org98_Gene2042 // ACCESSORY_REP_Org98_Gene2045 // ACCESSORY_REP_Org99_Gene2091 // ACCESSORY_REP_Org98_Gene1928 // ACCESSORY_REP_Org43_Gene2095 // ACCESSORY_REP_Org67_Gene2100 // ACCESSORY_REP_Org89_Gene2012 // ACCESSORY_REP_Org1_Gene2050 // ACCESSORY_REP_Org62_Gene1199 // ACCESSORY_REP_Org48_Gene826 // ACCESSORY_REP_Org43_Gene2098	// ACCESSORY_REP_Org98_Gene1928 // ACCESSORY_REP_Org98_Gene2045 // ACCESSORY_REP_Org83_Gene751 // ACCESSORY_REP_Org99_Gene2091 // ACCESSORY_REP_Org98_Gene2042 // ACCESSORY_REP_Org43_Gene2095 // ACCESSORY_REP_Org67_Gene2100 // ACCESSORY_REP_Org89_Gene2012 // ACCESSORY_REP_Org1_Gene2050 // ACCESSORY_REP_Org43_Gene2098 // ACCESSORY_REP_Org48_Gene826 // ACCESSORY_REP_Org62_Gene1199
GO:0019069	P	viral capsid assembly	9	484	9	1520	3.6e-05	0.0034	// ACCESSORY_REP_Org98_Gene2042 // ACCESSORY_REP_Org98_Gene2045 // ACCESSORY_REP_Org99_Gene2091 // ACCESSORY_REP_Org98_Gene1928 // ACCESSORY_REP_Org43_Gene2095 // ACCESSORY_REP_Org67_Gene2100 // ACCESSORY_REP_Org1_Gene2050 // ACCESSORY_REP_Org48_Gene826 // ACCESSORY_REP_Org43_Gene2098	// ACCESSORY_REP_Org98_Gene2042 // ACCESSORY_REP_Org98_Gene2045 // ACCESSORY_REP_Org99_Gene2091 // ACCESSORY_REP_Org98_Gene1928 // ACCESSORY_REP_Org43_Gene2095 // ACCESSORY_REP_Org67_Gene2100 // ACCESSORY_REP_Org1_Gene2050 // ACCESSORY_REP_Org48_Gene826 // ACCESSORY_REP_Org43_Gene2098
GO:0032196	P	transposition	15	484	19	1520	3.8e-05	0.0035	// ACCESSORY_REP_Org98_Gene2052 // ACCESSORY_REP_Org1_Gene1048 // ACCESSORY_REP_Org2_Gene264 // ACCESSORY_REP_Org37_Gene1018 // ACCESSORY_REP_Org30_Gene1170 // ACCESSORY_REP_Org73_Gene1873 // ACCESSORY_REP_Org1_Gene1523 // ACCESSORY_REP_Org60_Gene2022 // ACCESSORY_REP_Org111_Gene10 // ACCESSORY_REP_Org100_Gene1724 // ACCESSORY_REP_Org98_Gene2068 // ACCESSORY_REP_Org79_Gene1824 // ACCESSORY_REP_Or…	// ACCESSORY_REP_Org98_Gene2052 // ACCESSORY_REP_Org1_Gene1048 // ACCESSORY_REP_Org26_Gene2046 // ACCESSORY_REP_Org37_Gene1018 // ACCESSORY_REP_Org30_Gene1170 // ACCESSORY_REP_Org73_Gene1873 // ACCESSORY_REP_Org85_Gene1666 // ACCESSORY_REP_Org1_Gene1523 // ACCESSORY_REP_Org60_Gene2022 // ACCESSORY_REP_Org2_Gene264 // ACCESSORY_REP_Org111_Gene10 // ACCESSORY_REP_Org100_Gene1724 // ACCESSORY_REP_Or…
GO:0044003	P	modification by symbiont of host morphology or physiology	10	484	11	1520	9e-05	0.0076	// ACCESSORY_REP_Org78_Gene2021 // ACCESSORY_REP_Org90_Gene2073 // ACCESSORY_REP_Org65_Gene2079 // ACCESSORY_REP_Org64_Gene2033 // ACCESSORY_REP_Org107_Gene950 // ACCESSORY_REP_Org60_Gene2026 // ACCESSORY_REP_Org1_Gene1956 // ACCESSORY_REP_Org78_Gene2007 // ACCESSORY_REP_Org89_Gene2035 // ACCESSORY_REP_Org74_Gene1947	// ACCESSORY_REP_Org78_Gene2021 // ACCESSORY_REP_Org90_Gene2073 // ACCESSORY_REP_Org65_Gene2079 // ACCESSORY_REP_Org64_Gene2033 // ACCESSORY_REP_Org107_Gene950 // ACCESSORY_REP_Org60_Gene2026 // ACCESSORY_REP_Org1_Gene1956 // ACCESSORY_REP_Org86_Gene278 // ACCESSORY_REP_Org78_Gene2007 // ACCESSORY_REP_Org89_Gene2035 // ACCESSORY_REP_Org74_Gene1947
GO:0051817	P	modification of morphology or physiology of other organism during symbiotic interaction	10	484	11	1520	9e-05	0.0076	// ACCESSORY_REP_Org78_Gene2021 // ACCESSORY_REP_Org90_Gene2073 // ACCESSORY_REP_Org65_Gene2079 // ACCESSORY_REP_Org64_Gene2033 // ACCESSORY_REP_Org107_Gene950 // ACCESSORY_REP_Org60_Gene2026 // ACCESSORY_REP_Org1_Gene1956 // ACCESSORY_REP_Org78_Gene2007 // ACCESSORY_REP_Org89_Gene2035 // ACCESSORY_REP_Org74_Gene1947	// ACCESSORY_REP_Org78_Gene2021 // ACCESSORY_REP_Org90_Gene2073 // ACCESSORY_REP_Org65_Gene2079 // ACCESSORY_REP_Org64_Gene2033 // ACCESSORY_REP_Org107_Gene950 // ACCESSORY_REP_Org60_Gene2026 // ACCESSORY_REP_Org1_Gene1956 // ACCESSORY_REP_Org86_Gene278 // ACCESSORY_REP_Org78_Gene2007 // ACCESSORY_REP_Org89_Gene2035 // ACCESSORY_REP_Org74_Gene1947
GO:0048646	P	anatomical structure formation involved in morphogenesis	14	484	18	1520	9.2e-05	0.0076	// ACCESSORY_REP_Org84_Gene1030 // ACCESSORY_REP_Org98_Gene2042 // ACCESSORY_REP_Org98_Gene2045 // ACCESSORY_REP_Org66_Gene1645 // ACCESSORY_REP_Org99_Gene2091 // ACCESSORY_REP_Org98_Gene1928 // ACCESSORY_REP_Org60_Gene1783 // ACCESSORY_REP_Org43_Gene2095 // ACCESSORY_REP_Org67_Gene2100 // ACCESSORY_REP_Org89_Gene2012 // ACCESSORY_REP_Org1_Gene2050 // ACCESSORY_REP_Org62_Gene1199 // ACCESSORY_REP…	// ACCESSORY_REP_Org84_Gene1030 // ACCESSORY_REP_Org98_Gene1928 // ACCESSORY_REP_Org98_Gene2045 // ACCESSORY_REP_Org67_Gene2100 // ACCESSORY_REP_Org48_Gene53 // ACCESSORY_REP_Org12_Gene2009 // ACCESSORY_REP_Org99_Gene2091 // ACCESSORY_REP_Org98_Gene2042 // ACCESSORY_REP_Org60_Gene1783 // ACCESSORY_REP_Org109_Gene1739 // ACCESSORY_REP_Org83_Gene751 // ACCESSORY_REP_Org43_Gene2095 // ACCESSORY_REP_…
GO:0006310	P	DNA recombination	27	484	45	1520	0.00012	0.0096	// ACCESSORY_REP_Org78_Gene1898 // ACCESSORY_REP_Org98_Gene2052 // ACCESSORY_REP_Org73_Gene1873 // ACCESSORY_REP_Org22_Gene1020 // ACCESSORY_REP_Org1_Gene1523 // ACCESSORY_REP_Org1_Gene2136 // ACCESSORY_REP_Org90_Gene1798 // ACCESSORY_REP_Org79_Gene1824 // ACCESSORY_REP_Org1_Gene1930 // ACCESSORY_REP_Org61_Gene1437 // ACCESSORY_REP_Org2_Gene264 // ACCESSORY_REP_Org37_Gene1018 // ACCESSORY_REP_Org…	// ACCESSORY_REP_Org78_Gene1898 // ACCESSORY_REP_Org98_Gene2052 // ACCESSORY_REP_Org73_Gene1873 // ACCESSORY_REP_Org48_Gene53 // ACCESSORY_REP_Org22_Gene1020 // ACCESSORY_REP_Org1_Gene1523 // ACCESSORY_REP_Org1_Gene2136 // ACCESSORY_REP_Org35_Gene1150 // ACCESSORY_REP_Org90_Gene1798 // ACCESSORY_REP_Org41_Gene563 // ACCESSORY_REP_Org60_Gene2022 // ACCESSORY_REP_Org83_Gene1645 // ACCESSORY_REP_Org…
GO:0046794	P	virion transport	12	484	15	1520	0.00019	0.015	// ACCESSORY_REP_Org90_Gene2073 // ACCESSORY_REP_Org1_Gene918 // ACCESSORY_REP_Org52_Gene2004 // ACCESSORY_REP_Org16_Gene2016 // ACCESSORY_REP_Org98_Gene1938 // ACCESSORY_REP_Org70_Gene280 // ACCESSORY_REP_Org86_Gene1901 // ACCESSORY_REP_Org6_Gene1947 // ACCESSORY_REP_Org84_Gene2132 // ACCESSORY_REP_Org86_Gene2065 // ACCESSORY_REP_Org71_Gene1925 // ACCESSORY_REP_Org48_Gene867	// ACCESSORY_REP_Org90_Gene2073 // ACCESSORY_REP_Org52_Gene2004 // ACCESSORY_REP_Org1_Gene918 // ACCESSORY_REP_Org83_Gene751 // ACCESSORY_REP_Org9_Gene1648 // ACCESSORY_REP_Org16_Gene2016 // ACCESSORY_REP_Org98_Gene1938 // ACCESSORY_REP_Org70_Gene280 // ACCESSORY_REP_Org86_Gene1901 // ACCESSORY_REP_Org84_Gene639 // ACCESSORY_REP_Org6_Gene1947 // ACCESSORY_REP_Org84_Gene2132 // ACCESSORY_REP_Org86…
GO:0019045	P	latent virus replication	8	484	9	1520	0.00071	0.052	// ACCESSORY_REP_Org78_Gene1898 // ACCESSORY_REP_Org52_Gene2156 // ACCESSORY_REP_Org74_Gene1960 // ACCESSORY_REP_Org51_Gene1942 // ACCESSORY_REP_Org106_Gene1332 // ACCESSORY_REP_Org52_Gene2028 // ACCESSORY_REP_Org71_Gene2025 // ACCESSORY_REP_Org83_Gene1238	// ACCESSORY_REP_Org78_Gene1898 // ACCESSORY_REP_Org52_Gene2156 // ACCESSORY_REP_Org74_Gene1960 // ACCESSORY_REP_Org51_Gene1942 // ACCESSORY_REP_Org106_Gene1332 // ACCESSORY_REP_Org55_Gene1423 // ACCESSORY_REP_Org52_Gene2028 // ACCESSORY_REP_Org71_Gene2025 // ACCESSORY_REP_Org83_Gene1238
GO:0019046	P	reactivation of latent virus	8	484	9	1520	0.00071	0.052	// ACCESSORY_REP_Org78_Gene1898 // ACCESSORY_REP_Org52_Gene2156 // ACCESSORY_REP_Org74_Gene1960 // ACCESSORY_REP_Org51_Gene1942 // ACCESSORY_REP_Org106_Gene1332 // ACCESSORY_REP_Org52_Gene2028 // ACCESSORY_REP_Org71_Gene2025 // ACCESSORY_REP_Org83_Gene1238	// ACCESSORY_REP_Org78_Gene1898 // ACCESSORY_REP_Org52_Gene2156 // ACCESSORY_REP_Org74_Gene1960 // ACCESSORY_REP_Org51_Gene1942 // ACCESSORY_REP_Org106_Gene1332 // ACCESSORY_REP_Org55_Gene1423 // ACCESSORY_REP_Org52_Gene2028 // ACCESSORY_REP_Org71_Gene2025 // ACCESSORY_REP_Org83_Gene1238
GO:0007610	P	behavior	6	484	6	1520	0.0011	0.073	// ACCESSORY_REP_Org114_Gene1927 // ACCESSORY_REP_Org64_Gene1984 // ACCESSORY_REP_Org102_Gene1696 // ACCESSORY_REP_Org66_Gene1645 // ACCESSORY_REP_Org72_Gene2079 // ACCESSORY_REP_Org35_Gene2033	// ACCESSORY_REP_Org114_Gene1927 // ACCESSORY_REP_Org35_Gene2033 // ACCESSORY_REP_Org102_Gene1696 // ACCESSORY_REP_Org64_Gene1984 // ACCESSORY_REP_Org66_Gene1645 // ACCESSORY_REP_Org72_Gene2079
GO:0050890	P	cognition	6	484	6	1520	0.0011	0.073	// ACCESSORY_REP_Org102_Gene1696 // ACCESSORY_REP_Org64_Gene1984 // ACCESSORY_REP_Org76_Gene1997 // ACCESSORY_REP_Org106_Gene2038 // ACCESSORY_REP_Org99_Gene2175 // ACCESSORY_REP_Org72_Gene2079	// ACCESSORY_REP_Org102_Gene1696 // ACCESSORY_REP_Org64_Gene1984 // ACCESSORY_REP_Org76_Gene1997 // ACCESSORY_REP_Org106_Gene2038 // ACCESSORY_REP_Org99_Gene2175 // ACCESSORY_REP_Org72_Gene2079
GO:0046483	P	heterocycle metabolic process	79	484	182	1520	0.0013	0.088	// ACCESSORY_REP_Org78_Gene1898 // ACCESSORY_REP_Org98_Gene2052 // ACCESSORY_REP_Org76_Gene1991 // ACCESSORY_REP_Org84_Gene1034 // ACCESSORY_REP_Org47_Gene652 // ACCESSORY_REP_Org62_Gene1435 // ACCESSORY_REP_Org22_Gene1020 // ACCESSORY_REP_Org111_Gene2 // ACCESSORY_REP_Org109_Gene1972 // ACCESSORY_REP_Org1_Gene1523 // ACCESSORY_REP_Org51_Gene1412 // ACCESSORY_REP_Org1_Gene2136 // ACCESSORY_REP_Or…	// ACCESSORY_REP_Org98_Gene2052 // ACCESSORY_REP_Org83_Gene1377 // ACCESSORY_REP_Org60_Gene1013 // ACCESSORY_REP_Org47_Gene652 // ACCESSORY_REP_Org109_Gene1972 // ACCESSORY_REP_Org84_Gene2009 // ACCESSORY_REP_Org112_Gene1743 // ACCESSORY_REP_Org90_Gene1798 // ACCESSORY_REP_Org64_Gene1956 // ACCESSORY_REP_Org41_Gene563 // ACCESSORY_REP_Org1_Gene2171 // ACCESSORY_REP_Org83_Gene1645 // ACCESSORY_REP…
GO:0006396	P	RNA processing	26	484	48	1520	0.0014	0.088	// ACCESSORY_REP_Org84_Gene1017 // ACCESSORY_REP_Org112_Gene1743 // ACCESSORY_REP_Org88_Gene1591 // ACCESSORY_REP_Org77_Gene1744 // ACCESSORY_REP_Org93_Gene1560 // ACCESSORY_REP_Org75_Gene1651 // ACCESSORY_REP_Org1_Gene1656 // ACCESSORY_REP_Org95_Gene2079 // ACCESSORY_REP_Org62_Gene1415 // ACCESSORY_REP_Org15_Gene1464 // ACCESSORY_REP_Org50_Gene969 // ACCESSORY_REP_Org99_Gene2081 // ACCESSORY_REP…	// ACCESSORY_REP_Org83_Gene1377 // ACCESSORY_REP_Org15_Gene1464 // ACCESSORY_REP_Org84_Gene1017 // ACCESSORY_REP_Org42_Gene1311 // ACCESSORY_REP_Org12_Gene1022 // ACCESSORY_REP_Org59_Gene1560 // ACCESSORY_REP_Org88_Gene1591 // ACCESSORY_REP_Org77_Gene1744 // ACCESSORY_REP_Org72_Gene1115 // ACCESSORY_REP_Org93_Gene1560 // ACCESSORY_REP_Org82_Gene1723 // ACCESSORY_REP_Org54_Gene1797 // ACCESSORY_RE…
GO:0006139	P	nucleobase, nucleoside, nucleotide and nucleic acid metabolic process	163	484	410	1520	0.0017	0.11	// ACCESSORY_REP_Org98_Gene2052 // ACCESSORY_REP_Org60_Gene1013 // ACCESSORY_REP_Org47_Gene652 // ACCESSORY_REP_Org99_Gene2095 // ACCESSORY_REP_Org78_Gene1779 // ACCESSORY_REP_Org112_Gene1743 // ACCESSORY_REP_Org86_Gene2115 // ACCESSORY_REP_Org90_Gene1798 // ACCESSORY_REP_Org1_Gene2171 // ACCESSORY_REP_Org71_Gene1508 // ACCESSORY_REP_Org4_Gene1591 // ACCESSORY_REP_Org62_Gene1961 // ACCESSORY_REP_…	// ACCESSORY_REP_Org98_Gene2052 // ACCESSORY_REP_Org83_Gene1377 // ACCESSORY_REP_Org47_Gene652 // ACCESSORY_REP_Org78_Gene1779 // ACCESSORY_REP_Org86_Gene2115 // ACCESSORY_REP_Org90_Gene1798 // ACCESSORY_REP_Org114_Gene611 // ACCESSORY_REP_Org4_Gene1591 // ACCESSORY_REP_Org89_Gene1098 // ACCESSORY_REP_Org30_Gene1221 // ACCESSORY_REP_Org18_Gene1163 // ACCESSORY_REP_Org14_Gene2043 // ACCESSORY_REP_…
GO:0032502	P	developmental process	32	484	63	1520	0.0017	0.11	// ACCESSORY_REP_Org84_Gene1030 // ACCESSORY_REP_Org98_Gene1928 // ACCESSORY_REP_Org99_Gene2091 // ACCESSORY_REP_Org99_Gene2095 // ACCESSORY_REP_Org35_Gene1659 // ACCESSORY_REP_Org67_Gene1760 // ACCESSORY_REP_Org67_Gene2100 // ACCESSORY_REP_Org1_Gene2050 // ACCESSORY_REP_Org60_Gene1783 // ACCESSORY_REP_Org62_Gene1382 // ACCESSORY_REP_Org90_Gene33 // ACCESSORY_REP_Org89_Gene2012 // ACCESSORY_REP_O…	// ACCESSORY_REP_Org84_Gene1030 // ACCESSORY_REP_Org98_Gene1928 // ACCESSORY_REP_Org99_Gene2091 // ACCESSORY_REP_Org99_Gene2095 // ACCESSORY_REP_Org81_Gene2060 // ACCESSORY_REP_Org48_Gene53 // ACCESSORY_REP_Org57_Gene2125 // ACCESSORY_REP_Org35_Gene1659 // ACCESSORY_REP_Org60_Gene472 // ACCESSORY_REP_Org37_Gene1902 // ACCESSORY_REP_Org67_Gene1760 // ACCESSORY_REP_Org67_Gene2100 // ACCESSORY_REP_O…
GO:0019043	P	establishment of viral latency	7	484	8	1520	0.002	0.11	// ACCESSORY_REP_Org78_Gene1898 // ACCESSORY_REP_Org60_Gene2063 // ACCESSORY_REP_Org74_Gene1960 // ACCESSORY_REP_Org1_Gene2136 // ACCESSORY_REP_Org9_Gene1653 // ACCESSORY_REP_Org20_Gene1877 // ACCESSORY_REP_Org1_Gene1930	// ACCESSORY_REP_Org78_Gene1898 // ACCESSORY_REP_Org60_Gene2063 // ACCESSORY_REP_Org74_Gene1960 // ACCESSORY_REP_Org48_Gene807 // ACCESSORY_REP_Org1_Gene2136 // ACCESSORY_REP_Org9_Gene1653 // ACCESSORY_REP_Org20_Gene1877 // ACCESSORY_REP_Org1_Gene1930
GO:0032359	P	provirus excision	7	484	8	1520	0.002	0.11	// ACCESSORY_REP_Org78_Gene1898 // ACCESSORY_REP_Org74_Gene1960 // ACCESSORY_REP_Org51_Gene1942 // ACCESSORY_REP_Org106_Gene1332 // ACCESSORY_REP_Org52_Gene2028 // ACCESSORY_REP_Org71_Gene2025 // ACCESSORY_REP_Org83_Gene1238	// ACCESSORY_REP_Org78_Gene1898 // ACCESSORY_REP_Org74_Gene1960 // ACCESSORY_REP_Org51_Gene1942 // ACCESSORY_REP_Org106_Gene1332 // ACCESSORY_REP_Org55_Gene1423 // ACCESSORY_REP_Org52_Gene2028 // ACCESSORY_REP_Org71_Gene2025 // ACCESSORY_REP_Org83_Gene1238
GO:0048856	P	anatomical structure development	31	484	61	1520	0.002	0.11	// ACCESSORY_REP_Org84_Gene1030 // ACCESSORY_REP_Org98_Gene1928 // ACCESSORY_REP_Org99_Gene2091 // ACCESSORY_REP_Org99_Gene2095 // ACCESSORY_REP_Org35_Gene1659 // ACCESSORY_REP_Org67_Gene1760 // ACCESSORY_REP_Org67_Gene2100 // ACCESSORY_REP_Org1_Gene2050 // ACCESSORY_REP_Org60_Gene1783 // ACCESSORY_REP_Org62_Gene1382 // ACCESSORY_REP_Org90_Gene33 // ACCESSORY_REP_Org89_Gene2012 // ACCESSORY_REP_O…	// ACCESSORY_REP_Org84_Gene1030 // ACCESSORY_REP_Org98_Gene1928 // ACCESSORY_REP_Org99_Gene2091 // ACCESSORY_REP_Org99_Gene2095 // ACCESSORY_REP_Org81_Gene2060 // ACCESSORY_REP_Org48_Gene53 // ACCESSORY_REP_Org57_Gene2125 // ACCESSORY_REP_Org35_Gene1659 // ACCESSORY_REP_Org60_Gene472 // ACCESSORY_REP_Org37_Gene1902 // ACCESSORY_REP_Org67_Gene1760 // ACCESSORY_REP_Org67_Gene2100 // ACCESSORY_REP_O…
GO:0032501	P	multicellular organismal process	19	484	33	1520	0.0023	0.13	// ACCESSORY_REP_Org102_Gene1696 // ACCESSORY_REP_Org64_Gene1984 // ACCESSORY_REP_Org76_Gene1997 // ACCESSORY_REP_Org84_Gene1030 // ACCESSORY_REP_Org106_Gene2038 // ACCESSORY_REP_Org90_Gene33 // ACCESSORY_REP_Org99_Gene2175 // ACCESSORY_REP_Org82_Gene1723 // ACCESSORY_REP_Org1_Gene1634 // ACCESSORY_REP_Org67_Gene1760 // ACCESSORY_REP_Org70_Gene2126 // ACCESSORY_REP_Org98_Gene2068 // ACCESSORY_REP…	// ACCESSORY_REP_Org84_Gene1030 // ACCESSORY_REP_Org76_Gene1997 // ACCESSORY_REP_Org81_Gene2060 // ACCESSORY_REP_Org48_Gene53 // ACCESSORY_REP_Org106_Gene2038 // ACCESSORY_REP_Org67_Gene1760 // ACCESSORY_REP_Org87_Gene1838 // ACCESSORY_REP_Org114_Gene2051 // ACCESSORY_REP_Org13_Gene1611 // ACCESSORY_REP_Org64_Gene1984 // ACCESSORY_REP_Org62_Gene1382 // ACCESSORY_REP_Org85_Gene1674 // ACCESSORY_RE…
GO:0034660	P	ncRNA metabolic process	34	484	69	1520	0.0024	0.13	// ACCESSORY_REP_Org36_Gene2078 // ACCESSORY_REP_Org31_Gene1030 // ACCESSORY_REP_Org84_Gene1017 // ACCESSORY_REP_Org112_Gene1743 // ACCESSORY_REP_Org86_Gene2115 // ACCESSORY_REP_Org88_Gene1591 // ACCESSORY_REP_Org77_Gene1744 // ACCESSORY_REP_Org91_Gene1467 // ACCESSORY_REP_Org101_Gene2065 // ACCESSORY_REP_Org93_Gene1560 // ACCESSORY_REP_Org75_Gene1651 // ACCESSORY_REP_Org98_Gene2068 // ACCESSORY_…	// ACCESSORY_REP_Org36_Gene2078 // ACCESSORY_REP_Org83_Gene1377 // ACCESSORY_REP_Org84_Gene1816 // ACCESSORY_REP_Org82_Gene1723 // ACCESSORY_REP_Org88_Gene1591 // ACCESSORY_REP_Org84_Gene1017 // ACCESSORY_REP_Org49_Gene1815 // ACCESSORY_REP_Org42_Gene1311 // ACCESSORY_REP_Org15_Gene1464 // ACCESSORY_REP_Org12_Gene1022 // ACCESSORY_REP_Org86_Gene2115 // ACCESSORY_REP_Org59_Gene1560 // ACCESSORY_RE…
GO:0023033	P	signaling pathway	8	484	10	1520	0.0026	0.14	// ACCESSORY_REP_Org78_Gene2021 // ACCESSORY_REP_Org90_Gene2073 // ACCESSORY_REP_Org76_Gene1997 // ACCESSORY_REP_Org1_Gene1634 // ACCESSORY_REP_Org86_Gene1902 // ACCESSORY_REP_Org99_Gene2175 // ACCESSORY_REP_Org66_Gene1645 // ACCESSORY_REP_Org44_Gene1021	// ACCESSORY_REP_Org78_Gene2021 // ACCESSORY_REP_Org90_Gene2073 // ACCESSORY_REP_Org76_Gene1997 // ACCESSORY_REP_Org1_Gene1634 // ACCESSORY_REP_Org81_Gene2060 // ACCESSORY_REP_Org59_Gene2049 // ACCESSORY_REP_Org86_Gene1902 // ACCESSORY_REP_Org99_Gene2175 // ACCESSORY_REP_Org66_Gene1645 // ACCESSORY_REP_Org44_Gene1021
GO:0044004	P	disruption by symbiont of host cells	5	484	5	1520	0.0033	0.14	// ACCESSORY_REP_Org89_Gene2035 // ACCESSORY_REP_Org65_Gene2079 // ACCESSORY_REP_Org64_Gene2033 // ACCESSORY_REP_Org1_Gene1956 // ACCESSORY_REP_Org107_Gene950	// ACCESSORY_REP_Org89_Gene2035 // ACCESSORY_REP_Org65_Gene2079 // ACCESSORY_REP_Org64_Gene2033 // ACCESSORY_REP_Org1_Gene1956 // ACCESSORY_REP_Org107_Gene950
GO:0019674	P	NAD metabolic process	5	484	5	1520	0.0033	0.14	// ACCESSORY_REP_Org91_Gene1983 // ACCESSORY_REP_Org98_Gene2078 // ACCESSORY_REP_Org93_Gene1255 // ACCESSORY_REP_Org44_Gene964 // ACCESSORY_REP_Org112_Gene1733	// ACCESSORY_REP_Org91_Gene1983 // ACCESSORY_REP_Org98_Gene2078 // ACCESSORY_REP_Org93_Gene1255 // ACCESSORY_REP_Org44_Gene964 // ACCESSORY_REP_Org112_Gene1733
GO:0001906	P	cell killing	5	484	5	1520	0.0033	0.14	// ACCESSORY_REP_Org89_Gene2035 // ACCESSORY_REP_Org65_Gene2079 // ACCESSORY_REP_Org64_Gene2033 // ACCESSORY_REP_Org1_Gene1956 // ACCESSORY_REP_Org107_Gene950	// ACCESSORY_REP_Org89_Gene2035 // ACCESSORY_REP_Org65_Gene2079 // ACCESSORY_REP_Org64_Gene2033 // ACCESSORY_REP_Org1_Gene1956 // ACCESSORY_REP_Org107_Gene950
GO:0001907	P	killing by symbiont of host cells	5	484	5	1520	0.0033	0.14	// ACCESSORY_REP_Org89_Gene2035 // ACCESSORY_REP_Org65_Gene2079 // ACCESSORY_REP_Org64_Gene2033 // ACCESSORY_REP_Org1_Gene1956 // ACCESSORY_REP_Org107_Gene950	// ACCESSORY_REP_Org89_Gene2035 // ACCESSORY_REP_Org65_Gene2079 // ACCESSORY_REP_Org64_Gene2033 // ACCESSORY_REP_Org1_Gene1956 // ACCESSORY_REP_Org107_Gene950
GO:0040029	P	regulation of gene expression, epigenetic	5	484	5	1520	0.0033	0.14	// ACCESSORY_REP_Org82_Gene1723 // ACCESSORY_REP_Org1_Gene1656 // ACCESSORY_REP_Org83_Gene1604 // ACCESSORY_REP_Org60_Gene1013 // ACCESSORY_REP_Org98_Gene2068	// ACCESSORY_REP_Org82_Gene1723 // ACCESSORY_REP_Org1_Gene1656 // ACCESSORY_REP_Org83_Gene1604 // ACCESSORY_REP_Org60_Gene1013 // ACCESSORY_REP_Org98_Gene2068
GO:0051818	P	disruption of cells of other organism during symbiotic interaction	5	484	5	1520	0.0033	0.14	// ACCESSORY_REP_Org89_Gene2035 // ACCESSORY_REP_Org65_Gene2079 // ACCESSORY_REP_Org64_Gene2033 // ACCESSORY_REP_Org1_Gene1956 // ACCESSORY_REP_Org107_Gene950	// ACCESSORY_REP_Org89_Gene2035 // ACCESSORY_REP_Org65_Gene2079 // ACCESSORY_REP_Org64_Gene2033 // ACCESSORY_REP_Org1_Gene1956 // ACCESSORY_REP_Org107_Gene950
GO:0007600	P	sensory perception	5	484	5	1520	0.0033	0.14	// ACCESSORY_REP_Org102_Gene1696 // ACCESSORY_REP_Org106_Gene2038 // ACCESSORY_REP_Org64_Gene1984 // ACCESSORY_REP_Org76_Gene1997 // ACCESSORY_REP_Org99_Gene2175	// ACCESSORY_REP_Org102_Gene1696 // ACCESSORY_REP_Org106_Gene2038 // ACCESSORY_REP_Org64_Gene1984 // ACCESSORY_REP_Org76_Gene1997 // ACCESSORY_REP_Org99_Gene2175
GO:0016192	P	vesicle-mediated transport	10	484	14	1520	0.0029	0.14	// ACCESSORY_REP_Org90_Gene2073 // ACCESSORY_REP_Org52_Gene2004 // ACCESSORY_REP_Org114_Gene1915 // ACCESSORY_REP_Org84_Gene1740 // ACCESSORY_REP_Org99_Gene2175 // ACCESSORY_REP_Org67_Gene1760 // ACCESSORY_REP_Org66_Gene1404 // ACCESSORY_REP_Org7_Gene1923 // ACCESSORY_REP_Org44_Gene1021 // ACCESSORY_REP_Org54_Gene916	// ACCESSORY_REP_Org90_Gene2073 // ACCESSORY_REP_Org52_Gene2004 // ACCESSORY_REP_Org114_Gene1915 // ACCESSORY_REP_Org84_Gene1769 // ACCESSORY_REP_Org84_Gene1740 // ACCESSORY_REP_Org85_Gene1674 // ACCESSORY_REP_Org99_Gene2175 // ACCESSORY_REP_Org67_Gene1760 // ACCESSORY_REP_Org99_Gene2167 // ACCESSORY_REP_Org66_Gene1404 // ACCESSORY_REP_Org114_Gene2051 // ACCESSORY_REP_Org7_Gene1923 // ACCESSORY_R…
GO:0006313	P	transposition, DNA-mediated	10	484	14	1520	0.0029	0.14	// ACCESSORY_REP_Org98_Gene2052 // ACCESSORY_REP_Org1_Gene1048 // ACCESSORY_REP_Org2_Gene264 // ACCESSORY_REP_Org30_Gene1170 // ACCESSORY_REP_Org73_Gene1873 // ACCESSORY_REP_Org60_Gene2022 // ACCESSORY_REP_Org100_Gene1724 // ACCESSORY_REP_Org79_Gene1824 // ACCESSORY_REP_Org83_Gene858 // ACCESSORY_REP_Org61_Gene1437	// ACCESSORY_REP_Org98_Gene2052 // ACCESSORY_REP_Org1_Gene1048 // ACCESSORY_REP_Org26_Gene2046 // ACCESSORY_REP_Org30_Gene1170 // ACCESSORY_REP_Org73_Gene1873 // ACCESSORY_REP_Org85_Gene1666 // ACCESSORY_REP_Org60_Gene2022 // ACCESSORY_REP_Org2_Gene264 // ACCESSORY_REP_Org100_Gene1724 // ACCESSORY_REP_Org57_Gene16 // ACCESSORY_REP_Org79_Gene1824 // ACCESSORY_REP_Org57_Gene1861 // ACCESSORY_REP_Or…
GO:0009617	P	response to bacterium	5	484	5	1520	0.0033	0.14	// ACCESSORY_REP_Org99_Gene2175 // ACCESSORY_REP_Org65_Gene2079 // ACCESSORY_REP_Org64_Gene2033 // ACCESSORY_REP_Org1_Gene1956 // ACCESSORY_REP_Org107_Gene950	// ACCESSORY_REP_Org99_Gene2175 // ACCESSORY_REP_Org65_Gene2079 // ACCESSORY_REP_Org64_Gene2033 // ACCESSORY_REP_Org1_Gene1956 // ACCESSORY_REP_Org107_Gene950
GO:0031640	P	killing of cells of another organism	5	484	5	1520	0.0033	0.14	// ACCESSORY_REP_Org89_Gene2035 // ACCESSORY_REP_Org65_Gene2079 // ACCESSORY_REP_Org64_Gene2033 // ACCESSORY_REP_Org1_Gene1956 // ACCESSORY_REP_Org107_Gene950	// ACCESSORY_REP_Org89_Gene2035 // ACCESSORY_REP_Org65_Gene2079 // ACCESSORY_REP_Org64_Gene2033 // ACCESSORY_REP_Org1_Gene1956 // ACCESSORY_REP_Org107_Gene950
GO:0051883	P	killing of cells in other organism during symbiotic interaction	5	484	5	1520	0.0033	0.14	// ACCESSORY_REP_Org89_Gene2035 // ACCESSORY_REP_Org65_Gene2079 // ACCESSORY_REP_Org64_Gene2033 // ACCESSORY_REP_Org1_Gene1956 // ACCESSORY_REP_Org107_Gene950	// ACCESSORY_REP_Org89_Gene2035 // ACCESSORY_REP_Org65_Gene2079 // ACCESSORY_REP_Org64_Gene2033 // ACCESSORY_REP_Org1_Gene1956 // ACCESSORY_REP_Org107_Gene950
GO:0050789	P	regulation of biological process	78	484	186	1520	0.0041	0.17	// ACCESSORY_REP_Org43_Gene2220 // ACCESSORY_REP_Org84_Gene1030 // ACCESSORY_REP_Org100_Gene2069 // ACCESSORY_REP_Org83_Gene1604 // ACCESSORY_REP_Org76_Gene1997 // ACCESSORY_REP_Org85_Gene129 // ACCESSORY_REP_Org60_Gene2088 // ACCESSORY_REP_Org55_Gene1227 // ACCESSORY_REP_Org44_Gene1021 // ACCESSORY_REP_Org35_Gene1659 // ACCESSORY_REP_Org100_Gene2149 // ACCESSORY_REP_Org7_Gene1923 // ACCESSORY_RE…	// ACCESSORY_REP_Org1_Gene1891 // ACCESSORY_REP_Org99_Gene2095 // ACCESSORY_REP_Org63_Gene804 // ACCESSORY_REP_Org54_Gene1411 // ACCESSORY_REP_Org73_Gene1729 // ACCESSORY_REP_Org50_Gene640 // ACCESSORY_REP_Org103_Gene1436 // ACCESSORY_REP_Org4_Gene756 // ACCESSORY_REP_Org57_Gene2125 // ACCESSORY_REP_Org100_Gene2149 // ACCESSORY_REP_Org67_Gene1760 // ACCESSORY_REP_Org105_Gene1008 // ACCESSORY_REP_…
GO:0010467	P	gene expression	97	484	238	1520	0.0045	0.18	// ACCESSORY_REP_Org60_Gene1013 // ACCESSORY_REP_Org112_Gene1743 // ACCESSORY_REP_Org86_Gene2115 // ACCESSORY_REP_Org85_Gene129 // ACCESSORY_REP_Org95_Gene2079 // ACCESSORY_REP_Org91_Gene2060 // ACCESSORY_REP_Org62_Gene1415 // ACCESSORY_REP_Org62_Gene1413 // ACCESSORY_REP_Org55_Gene946 // ACCESSORY_REP_Org99_Gene2081 // ACCESSORY_REP_Org36_Gene6 // ACCESSORY_REP_Org3_Gene2056 // ACCESSORY_REP_Org…	// ACCESSORY_REP_Org1_Gene1891 // ACCESSORY_REP_Org63_Gene804 // ACCESSORY_REP_Org83_Gene1377 // ACCESSORY_REP_Org84_Gene1816 // ACCESSORY_REP_Org50_Gene640 // ACCESSORY_REP_Org103_Gene1436 // ACCESSORY_REP_Org91_Gene2052 // ACCESSORY_REP_Org89_Gene1716 // ACCESSORY_REP_Org8_Gene686 // ACCESSORY_REP_Org112_Gene1743 // ACCESSORY_REP_Org86_Gene2115 // ACCESSORY_REP_Org22_Gene628 // ACCESSORY_REP_Or…
GO:0016043	P	cellular component organization	54	484	123	1520	0.0047	0.19	// ACCESSORY_REP_Org99_Gene2095 // ACCESSORY_REP_Org10_Gene919 // ACCESSORY_REP_Org99_Gene2091 // ACCESSORY_REP_Org106_Gene2038 // ACCESSORY_REP_Org35_Gene1659 // ACCESSORY_REP_Org98_Gene1928 // ACCESSORY_REP_Org55_Gene1654 // ACCESSORY_REP_Org1_Gene2050 // ACCESSORY_REP_Org67_Gene1760 // ACCESSORY_REP_Org67_Gene2100 // ACCESSORY_REP_Org39_Gene2041 // ACCESSORY_REP_Org80_Gene2073 // ACCESSORY_REP…	// ACCESSORY_REP_Org99_Gene2095 // ACCESSORY_REP_Org10_Gene919 // ACCESSORY_REP_Org112_Gene1335 // ACCESSORY_REP_Org99_Gene2091 // ACCESSORY_REP_Org73_Gene1729 // ACCESSORY_REP_Org85_Gene1674 // ACCESSORY_REP_Org57_Gene2125 // ACCESSORY_REP_Org98_Gene1928 // ACCESSORY_REP_Org67_Gene1760 // ACCESSORY_REP_Org105_Gene1008 // ACCESSORY_REP_Org47_Gene1883 // ACCESSORY_REP_Org22_Gene2014 // ACCESSORY_R…
GO:0048869	P	cellular developmental process	27	484	54	1520	0.0049	0.19	// ACCESSORY_REP_Org84_Gene1030 // ACCESSORY_REP_Org98_Gene1928 // ACCESSORY_REP_Org99_Gene2091 // ACCESSORY_REP_Org99_Gene2095 // ACCESSORY_REP_Org35_Gene1659 // ACCESSORY_REP_Org67_Gene1760 // ACCESSORY_REP_Org67_Gene2100 // ACCESSORY_REP_Org1_Gene2050 // ACCESSORY_REP_Org60_Gene1783 // ACCESSORY_REP_Org62_Gene1382 // ACCESSORY_REP_Org89_Gene2012 // ACCESSORY_REP_Org43_Gene2098 // ACCESSORY_REP…	// ACCESSORY_REP_Org84_Gene1030 // ACCESSORY_REP_Org98_Gene1928 // ACCESSORY_REP_Org99_Gene2091 // ACCESSORY_REP_Org99_Gene2095 // ACCESSORY_REP_Org81_Gene2060 // ACCESSORY_REP_Org48_Gene53 // ACCESSORY_REP_Org57_Gene2125 // ACCESSORY_REP_Org35_Gene1659 // ACCESSORY_REP_Org60_Gene472 // ACCESSORY_REP_Org37_Gene1902 // ACCESSORY_REP_Org67_Gene1760 // ACCESSORY_REP_Org67_Gene2100 // ACCESSORY_REP_O…
GO:0019363	P	pyridine nucleotide biosynthetic process	6	484	7	1520	0.0054	0.2	// ACCESSORY_REP_Org93_Gene1255 // ACCESSORY_REP_Org112_Gene1733 // ACCESSORY_REP_Org8_Gene867 // ACCESSORY_REP_Org91_Gene1983 // ACCESSORY_REP_Org98_Gene2078 // ACCESSORY_REP_Org44_Gene964	// ACCESSORY_REP_Org93_Gene1255 // ACCESSORY_REP_Org112_Gene1733 // ACCESSORY_REP_Org8_Gene867 // ACCESSORY_REP_Org91_Gene1983 // ACCESSORY_REP_Org98_Gene2078 // ACCESSORY_REP_Org44_Gene964 // ACCESSORY_REP_Org48_Gene1994
GO:0019359	P	nicotinamide nucleotide biosynthetic process	6	484	7	1520	0.0054	0.2	// ACCESSORY_REP_Org93_Gene1255 // ACCESSORY_REP_Org112_Gene1733 // ACCESSORY_REP_Org8_Gene867 // ACCESSORY_REP_Org91_Gene1983 // ACCESSORY_REP_Org98_Gene2078 // ACCESSORY_REP_Org44_Gene964	// ACCESSORY_REP_Org93_Gene1255 // ACCESSORY_REP_Org112_Gene1733 // ACCESSORY_REP_Org8_Gene867 // ACCESSORY_REP_Org91_Gene1983 // ACCESSORY_REP_Org98_Gene2078 // ACCESSORY_REP_Org44_Gene964 // ACCESSORY_REP_Org48_Gene1994
GO:0022613	P	ribonucleoprotein complex biogenesis	16	484	28	1520	0.0054	0.2	// ACCESSORY_REP_Org95_Gene2079 // ACCESSORY_REP_Org46_Gene928 // ACCESSORY_REP_Org44_Gene2008 // ACCESSORY_REP_Org99_Gene2081 // ACCESSORY_REP_Org75_Gene1651 // ACCESSORY_REP_Org84_Gene1017 // ACCESSORY_REP_Org42_Gene1126 // ACCESSORY_REP_Org111_Gene1877 // ACCESSORY_REP_Org71_Gene1986 // ACCESSORY_REP_Org82_Gene1723 // ACCESSORY_REP_Org62_Gene1415 // ACCESSORY_REP_Org50_Gene969 // ACCESSORY_REP…	// ACCESSORY_REP_Org63_Gene804 // ACCESSORY_REP_Org44_Gene2008 // ACCESSORY_REP_Org84_Gene1017 // ACCESSORY_REP_Org42_Gene1311 // ACCESSORY_REP_Org59_Gene1560 // ACCESSORY_REP_Org88_Gene1591 // ACCESSORY_REP_Org93_Gene1560 // ACCESSORY_REP_Org75_Gene1651 // ACCESSORY_REP_Org22_Gene571 // ACCESSORY_REP_Org95_Gene2079 // ACCESSORY_REP_Org45_Gene1028 // ACCESSORY_REP_Org62_Gene1415 // ACCESSORY_REP_…
GO:0044085	P	cellular component biogenesis	45	484	100	1520	0.0053	0.2	// ACCESSORY_REP_Org99_Gene2095 // ACCESSORY_REP_Org98_Gene1928 // ACCESSORY_REP_Org99_Gene2091 // ACCESSORY_REP_Org106_Gene2038 // ACCESSORY_REP_Org35_Gene1659 // ACCESSORY_REP_Org1_Gene2050 // ACCESSORY_REP_Org67_Gene2100 // ACCESSORY_REP_Org88_Gene1591 // ACCESSORY_REP_Org39_Gene2041 // ACCESSORY_REP_Org93_Gene1560 // ACCESSORY_REP_Org44_Gene2008 // ACCESSORY_REP_Org75_Gene1651 // ACCESSORY_RE…	// ACCESSORY_REP_Org99_Gene2095 // ACCESSORY_REP_Org98_Gene1928 // ACCESSORY_REP_Org112_Gene1335 // ACCESSORY_REP_Org99_Gene2091 // ACCESSORY_REP_Org73_Gene1729 // ACCESSORY_REP_Org57_Gene2125 // ACCESSORY_REP_Org105_Gene1008 // ACCESSORY_REP_Org47_Gene1883 // ACCESSORY_REP_Org22_Gene2014 // ACCESSORY_REP_Org95_Gene2079 // ACCESSORY_REP_Org54_Gene916 // ACCESSORY_REP_Org48_Gene387 // ACCESSORY_RE…
GO:0003008	P	system process	10	484	15	1520	0.0062	0.23	// ACCESSORY_REP_Org102_Gene1696 // ACCESSORY_REP_Org64_Gene1984 // ACCESSORY_REP_Org76_Gene1997 // ACCESSORY_REP_Org106_Gene2038 // ACCESSORY_REP_Org90_Gene33 // ACCESSORY_REP_Org67_Gene1760 // ACCESSORY_REP_Org99_Gene2175 // ACCESSORY_REP_Org66_Gene1645 // ACCESSORY_REP_Org72_Gene2079 // ACCESSORY_REP_Org66_Gene1936	// ACCESSORY_REP_Org106_Gene1899 // ACCESSORY_REP_Org102_Gene1696 // ACCESSORY_REP_Org64_Gene1984 // ACCESSORY_REP_Org76_Gene1997 // ACCESSORY_REP_Org99_Gene2175 // ACCESSORY_REP_Org106_Gene2038 // ACCESSORY_REP_Org85_Gene1674 // ACCESSORY_REP_Org67_Gene1760 // ACCESSORY_REP_Org72_Gene2079 // ACCESSORY_REP_Org90_Gene33 // ACCESSORY_REP_Org66_Gene1645 // ACCESSORY_REP_Org85_Gene1349 // ACCESSORY_R…
GO:0022607	P	cellular component assembly	25	484	50	1520	0.0066	0.23	// ACCESSORY_REP_Org98_Gene1928 // ACCESSORY_REP_Org44_Gene2008 // ACCESSORY_REP_Org106_Gene2038 // ACCESSORY_REP_Org39_Gene2041 // ACCESSORY_REP_Org67_Gene2100 // ACCESSORY_REP_Org1_Gene2050 // ACCESSORY_REP_Org99_Gene2091 // ACCESSORY_REP_Org95_Gene2079 // ACCESSORY_REP_Org48_Gene826 // ACCESSORY_REP_Org62_Gene1382 // ACCESSORY_REP_Org89_Gene2012 // ACCESSORY_REP_Org62_Gene1199 // ACCESSORY_REP…	// ACCESSORY_REP_Org98_Gene1928 // ACCESSORY_REP_Org63_Gene804 // ACCESSORY_REP_Org112_Gene1335 // ACCESSORY_REP_Org99_Gene2091 // ACCESSORY_REP_Org87_Gene362 // ACCESSORY_REP_Org81_Gene2060 // ACCESSORY_REP_Org106_Gene2038 // ACCESSORY_REP_Org57_Gene2125 // ACCESSORY_REP_Org51_Gene1794 // ACCESSORY_REP_Org67_Gene1828 // ACCESSORY_REP_Org39_Gene2041 // ACCESSORY_REP_Org67_Gene2100 // ACCESSORY_RE…
GO:0034470	P	ncRNA processing	22	484	43	1520	0.0074	0.26	// ACCESSORY_REP_Org84_Gene1017 // ACCESSORY_REP_Org112_Gene1743 // ACCESSORY_REP_Org88_Gene1591 // ACCESSORY_REP_Org77_Gene1744 // ACCESSORY_REP_Org93_Gene1560 // ACCESSORY_REP_Org75_Gene1651 // ACCESSORY_REP_Org62_Gene1415 // ACCESSORY_REP_Org15_Gene1464 // ACCESSORY_REP_Org50_Gene969 // ACCESSORY_REP_Org99_Gene2081 // ACCESSORY_REP_Org101_Gene2065 // ACCESSORY_REP_Org61_Gene8 // ACCESSORY_REP_…	// ACCESSORY_REP_Org83_Gene1377 // ACCESSORY_REP_Org15_Gene1464 // ACCESSORY_REP_Org84_Gene1017 // ACCESSORY_REP_Org42_Gene1311 // ACCESSORY_REP_Org12_Gene1022 // ACCESSORY_REP_Org59_Gene1560 // ACCESSORY_REP_Org88_Gene1591 // ACCESSORY_REP_Org77_Gene1744 // ACCESSORY_REP_Org72_Gene1115 // ACCESSORY_REP_Org93_Gene1560 // ACCESSORY_REP_Org82_Gene1723 // ACCESSORY_REP_Org54_Gene1797 // ACCESSORY_RE…
GO:0065007	P	biological regulation	86	484	212	1520	0.0076	0.27	// ACCESSORY_REP_Org99_Gene2095 // ACCESSORY_REP_Org60_Gene1013 // ACCESSORY_REP_Org100_Gene2149 // ACCESSORY_REP_Org67_Gene1760 // ACCESSORY_REP_Org71_Gene1508 // ACCESSORY_REP_Org62_Gene1382 // ACCESSORY_REP_Org1_Gene1956 // ACCESSORY_REP_Org91_Gene2060 // ACCESSORY_REP_Org62_Gene1413 // ACCESSORY_REP_Org79_Gene1824 // ACCESSORY_REP_Org55_Gene946 // ACCESSORY_REP_Org102_Gene1696 // ACCESSORY_RE…	// ACCESSORY_REP_Org1_Gene1891 // ACCESSORY_REP_Org99_Gene2095 // ACCESSORY_REP_Org63_Gene804 // ACCESSORY_REP_Org54_Gene1411 // ACCESSORY_REP_Org73_Gene1729 // ACCESSORY_REP_Org50_Gene640 // ACCESSORY_REP_Org103_Gene1436 // ACCESSORY_REP_Org4_Gene756 // ACCESSORY_REP_Org57_Gene2125 // ACCESSORY_REP_Org100_Gene2149 // ACCESSORY_REP_Org67_Gene1760 // ACCESSORY_REP_Org105_Gene1008 // ACCESSORY_REP_…
GO:0007275	P	multicellular organismal development	12	484	20	1520	0.0092	0.31	// ACCESSORY_REP_Org84_Gene1030 // ACCESSORY_REP_Org62_Gene1382 // ACCESSORY_REP_Org66_Gene1645 // ACCESSORY_REP_Org90_Gene33 // ACCESSORY_REP_Org82_Gene1723 // ACCESSORY_REP_Org1_Gene1634 // ACCESSORY_REP_Org67_Gene1760 // ACCESSORY_REP_Org70_Gene2126 // ACCESSORY_REP_Org98_Gene2068 // ACCESSORY_REP_Org50_Gene1709 // ACCESSORY_REP_Org72_Gene2079 // ACCESSORY_REP_Org54_Gene916	// ACCESSORY_REP_Org84_Gene1030 // ACCESSORY_REP_Org76_Gene1246 // ACCESSORY_REP_Org97_Gene568 // ACCESSORY_REP_Org47_Gene1727 // ACCESSORY_REP_Org81_Gene2060 // ACCESSORY_REP_Org48_Gene53 // ACCESSORY_REP_Org66_Gene1645 // ACCESSORY_REP_Org85_Gene1674 // ACCESSORY_REP_Org67_Gene1760 // ACCESSORY_REP_Org91_Gene2019 // ACCESSORY_REP_Org82_Gene1723 // ACCESSORY_REP_Org1_Gene1634 // ACCESSORY_REP_Or…
GO:0042221	P	response to chemical stimulus	34	484	74	1520	0.0093	0.31	// ACCESSORY_REP_Org114_Gene1927 // ACCESSORY_REP_Org47_Gene1910 // ACCESSORY_REP_Org111_Gene12 // ACCESSORY_REP_Org99_Gene2246 // ACCESSORY_REP_Org62_Gene1435 // ACCESSORY_REP_Org106_Gene2038 // ACCESSORY_REP_Org111_Gene2 // ACCESSORY_REP_Org70_Gene1500 // ACCESSORY_REP_Org6_Gene1932 // ACCESSORY_REP_Org64_Gene1984 // ACCESSORY_REP_Org1_Gene1656 // ACCESSORY_REP_Org29_Gene1179 // ACCESSORY_REP_O…	// ACCESSORY_REP_Org114_Gene1927 // ACCESSORY_REP_Org111_Gene1867 // ACCESSORY_REP_Org60_Gene1013 // ACCESSORY_REP_Org49_Gene93 // ACCESSORY_REP_Org99_Gene2246 // ACCESSORY_REP_Org81_Gene2060 // ACCESSORY_REP_Org48_Gene53 // ACCESSORY_REP_Org106_Gene2038 // ACCESSORY_REP_Org105_Gene1141 // ACCESSORY_REP_Org111_Gene2 // ACCESSORY_REP_Org70_Gene1500 // ACCESSORY_REP_Org25_Gene1105 // ACCESSORY_REP_…
GO:0019538	P	protein metabolic process	51	484	119	1520	0.0099	0.33	// ACCESSORY_REP_Org36_Gene2078 // ACCESSORY_REP_Org31_Gene1030 // ACCESSORY_REP_Org60_Gene1771 // ACCESSORY_REP_Org62_Gene1435 // ACCESSORY_REP_Org86_Gene2115 // ACCESSORY_REP_Org72_Gene2079 // ACCESSORY_REP_Org97_Gene2123 // ACCESSORY_REP_Org91_Gene1467 // ACCESSORY_REP_Org82_Gene1696 // ACCESSORY_REP_Org43_Gene959 // ACCESSORY_REP_Org44_Gene2008 // ACCESSORY_REP_Org51_Gene1779 // ACCESSORY_REP…	// ACCESSORY_REP_Org84_Gene1816 // ACCESSORY_REP_Org36_Gene2078 // ACCESSORY_REP_Org86_Gene2115 // ACCESSORY_REP_Org84_Gene684 // ACCESSORY_REP_Org1_Gene1038 // ACCESSORY_REP_Org18_Gene1163 // ACCESSORY_REP_Org48_Gene387 // ACCESSORY_REP_Org91_Gene2062 // ACCESSORY_REP_Org88_Gene582 // ACCESSORY_REP_Org83_Gene337 // ACCESSORY_REP_Org48_Gene392 // ACCESSORY_REP_Org92_Gene631 // ACCESSORY_REP_Org30…
GO:0048731	P	system development	11	484	18	1520	0.01	0.34	// ACCESSORY_REP_Org84_Gene1030 // ACCESSORY_REP_Org62_Gene1382 // ACCESSORY_REP_Org66_Gene1645 // ACCESSORY_REP_Org90_Gene33 // ACCESSORY_REP_Org82_Gene1723 // ACCESSORY_REP_Org1_Gene1634 // ACCESSORY_REP_Org67_Gene1760 // ACCESSORY_REP_Org70_Gene2126 // ACCESSORY_REP_Org50_Gene1709 // ACCESSORY_REP_Org72_Gene2079 // ACCESSORY_REP_Org54_Gene916	// ACCESSORY_REP_Org84_Gene1030 // ACCESSORY_REP_Org97_Gene568 // ACCESSORY_REP_Org76_Gene1246 // ACCESSORY_REP_Org81_Gene2060 // ACCESSORY_REP_Org48_Gene53 // ACCESSORY_REP_Org66_Gene1645 // ACCESSORY_REP_Org85_Gene1674 // ACCESSORY_REP_Org67_Gene1760 // ACCESSORY_REP_Org91_Gene2019 // ACCESSORY_REP_Org82_Gene1723 // ACCESSORY_REP_Org1_Gene1634 // ACCESSORY_REP_Org90_Gene33 // ACCESSORY_REP_Org7…
GO:0006412	P	translation	26	484	54	1520	0.01	0.34	// ACCESSORY_REP_Org36_Gene2078 // ACCESSORY_REP_Org44_Gene2008 // ACCESSORY_REP_Org62_Gene1435 // ACCESSORY_REP_Org86_Gene2115 // ACCESSORY_REP_Org97_Gene2123 // ACCESSORY_REP_Org91_Gene1467 // ACCESSORY_REP_Org82_Gene1696 // ACCESSORY_REP_Org43_Gene959 // ACCESSORY_REP_Org31_Gene1030 // ACCESSORY_REP_Org83_Gene1990 // ACCESSORY_REP_Org79_Gene1997 // ACCESSORY_REP_Org99_Gene2065 // ACCESSORY_REP…	// ACCESSORY_REP_Org36_Gene2078 // ACCESSORY_REP_Org84_Gene1816 // ACCESSORY_REP_Org61_Gene2 // ACCESSORY_REP_Org79_Gene459 // ACCESSORY_REP_Org4_Gene369 // ACCESSORY_REP_Org49_Gene1815 // ACCESSORY_REP_Org70_Gene1469 // ACCESSORY_REP_Org24_Gene1816 // ACCESSORY_REP_Org86_Gene2115 // ACCESSORY_REP_Org49_Gene1641 // ACCESSORY_REP_Org97_Gene2123 // ACCESSORY_REP_Org91_Gene1467 // ACCESSORY_REP_Org8…
GO:0016070	P	RNA metabolic process	85	484	212	1520	0.011	0.35	// ACCESSORY_REP_Org43_Gene2220 // ACCESSORY_REP_Org36_Gene2078 // ACCESSORY_REP_Org76_Gene1991 // ACCESSORY_REP_Org62_Gene1869 // ACCESSORY_REP_Org71_Gene1508 // ACCESSORY_REP_Org31_Gene1030 // ACCESSORY_REP_Org93_Gene1560 // ACCESSORY_REP_Org60_Gene2088 // ACCESSORY_REP_Org62_Gene1435 // ACCESSORY_REP_Org111_Gene5 // ACCESSORY_REP_Org84_Gene1017 // ACCESSORY_REP_Org83_Gene1990 // ACCESSORY_REP_…	// ACCESSORY_REP_Org1_Gene1891 // ACCESSORY_REP_Org83_Gene1377 // ACCESSORY_REP_Org84_Gene1816 // ACCESSORY_REP_Org50_Gene640 // ACCESSORY_REP_Org91_Gene2052 // ACCESSORY_REP_Org89_Gene1716 // ACCESSORY_REP_Org109_Gene1313 // ACCESSORY_REP_Org112_Gene1743 // ACCESSORY_REP_Org86_Gene2115 // ACCESSORY_REP_Org22_Gene628 // ACCESSORY_REP_Org1_Gene2171 // ACCESSORY_REP_Org39_Gene761 // ACCESSORY_REP_O…
GO:0042254	P	ribosome biogenesis	14	484	25	1520	0.011	0.36	// ACCESSORY_REP_Org46_Gene928 // ACCESSORY_REP_Org44_Gene2008 // ACCESSORY_REP_Org99_Gene2081 // ACCESSORY_REP_Org84_Gene1017 // ACCESSORY_REP_Org42_Gene1126 // ACCESSORY_REP_Org111_Gene1877 // ACCESSORY_REP_Org71_Gene1986 // ACCESSORY_REP_Org75_Gene1651 // ACCESSORY_REP_Org62_Gene1415 // ACCESSORY_REP_Org50_Gene969 // ACCESSORY_REP_Org88_Gene1591 // ACCESSORY_REP_Org97_Gene192 // ACCESSORY_REP_…	// ACCESSORY_REP_Org44_Gene2008 // ACCESSORY_REP_Org84_Gene1017 // ACCESSORY_REP_Org42_Gene1311 // ACCESSORY_REP_Org59_Gene1560 // ACCESSORY_REP_Org88_Gene1591 // ACCESSORY_REP_Org93_Gene1560 // ACCESSORY_REP_Org22_Gene571 // ACCESSORY_REP_Org45_Gene1028 // ACCESSORY_REP_Org62_Gene1415 // ACCESSORY_REP_Org50_Gene969 // ACCESSORY_REP_Org99_Gene2081 // ACCESSORY_REP_Org111_Gene1877 // ACCESSORY_REP…
GO:0032989	P	cellular component morphogenesis	21	484	42	1520	0.012	0.37	// ACCESSORY_REP_Org99_Gene2095 // ACCESSORY_REP_Org98_Gene2042 // ACCESSORY_REP_Org83_Gene1791 // ACCESSORY_REP_Org98_Gene2045 // ACCESSORY_REP_Org66_Gene1645 // ACCESSORY_REP_Org35_Gene1659 // ACCESSORY_REP_Org67_Gene1760 // ACCESSORY_REP_Org89_Gene1642 // ACCESSORY_REP_Org98_Gene1928 // ACCESSORY_REP_Org62_Gene1382 // ACCESSORY_REP_Org43_Gene2095 // ACCESSORY_REP_Org67_Gene2100 // ACCESSORY_RE…	// ACCESSORY_REP_Org99_Gene2095 // ACCESSORY_REP_Org98_Gene1928 // ACCESSORY_REP_Org99_Gene2091 // ACCESSORY_REP_Org81_Gene2060 // ACCESSORY_REP_Org57_Gene2125 // ACCESSORY_REP_Org35_Gene1659 // ACCESSORY_REP_Org60_Gene472 // ACCESSORY_REP_Org37_Gene1902 // ACCESSORY_REP_Org67_Gene1760 // ACCESSORY_REP_Org67_Gene2100 // ACCESSORY_REP_Org1_Gene2050 // ACCESSORY_REP_Org105_Gene1008 // ACCESSORY_REP…
GO:0006259	P	DNA metabolic process	59	484	142	1520	0.013	0.39	// ACCESSORY_REP_Org78_Gene1898 // ACCESSORY_REP_Org98_Gene2052 // ACCESSORY_REP_Org83_Gene1604 // ACCESSORY_REP_Org47_Gene652 // ACCESSORY_REP_Org36_Gene2193 // ACCESSORY_REP_Org78_Gene1779 // ACCESSORY_REP_Org85_Gene125 // ACCESSORY_REP_Org71_Gene1507 // ACCESSORY_REP_Org30_Gene1170 // ACCESSORY_REP_Org1_Gene2136 // ACCESSORY_REP_Org8_Gene1814 // ACCESSORY_REP_Org90_Gene1798 // ACCESSORY_REP_Or…	// ACCESSORY_REP_Org98_Gene2052 // ACCESSORY_REP_Org47_Gene652 // ACCESSORY_REP_Org78_Gene1779 // ACCESSORY_REP_Org66_Gene2214 // ACCESSORY_REP_Org90_Gene1798 // ACCESSORY_REP_Org41_Gene563 // ACCESSORY_REP_Org83_Gene1643 // ACCESSORY_REP_Org1_Gene2171 // ACCESSORY_REP_Org83_Gene1645 // ACCESSORY_REP_Org4_Gene1591 // ACCESSORY_REP_Org30_Gene1221 // ACCESSORY_REP_Org62_Gene1961 // ACCESSORY_REP_Or…
GO:0009605	P	response to external stimulus	24	484	50	1520	0.014	0.4	// ACCESSORY_REP_Org114_Gene1927 // ACCESSORY_REP_Org71_Gene1507 // ACCESSORY_REP_Org61_Gene1174 // ACCESSORY_REP_Org85_Gene1458 // ACCESSORY_REP_Org4_Gene1591 // ACCESSORY_REP_Org64_Gene1984 // ACCESSORY_REP_Org64_Gene2033 // ACCESSORY_REP_Org1_Gene1656 // ACCESSORY_REP_Org33_Gene276 // ACCESSORY_REP_Org90_Gene2073 // ACCESSORY_REP_Org107_Gene950 // ACCESSORY_REP_Org111_Gene1877 // ACCESSORY_REP…	// ACCESSORY_REP_Org114_Gene1927 // ACCESSORY_REP_Org61_Gene1174 // ACCESSORY_REP_Org71_Gene1507 // ACCESSORY_REP_Org90_Gene2073 // ACCESSORY_REP_Org33_Gene276 // ACCESSORY_REP_Org64_Gene1956 // ACCESSORY_REP_Org41_Gene563 // ACCESSORY_REP_Org85_Gene1458 // ACCESSORY_REP_Org39_Gene761 // ACCESSORY_REP_Org60_Gene1983 // ACCESSORY_REP_Org4_Gene1591 // ACCESSORY_REP_Org35_Gene2033 // ACCESSORY_REP_O…
GO:0009653	P	anatomical structure morphogenesis	24	484	50	1520	0.014	0.4	// ACCESSORY_REP_Org84_Gene1030 // ACCESSORY_REP_Org98_Gene1928 // ACCESSORY_REP_Org99_Gene2091 // ACCESSORY_REP_Org99_Gene2095 // ACCESSORY_REP_Org35_Gene1659 // ACCESSORY_REP_Org67_Gene1760 // ACCESSORY_REP_Org67_Gene2100 // ACCESSORY_REP_Org1_Gene2050 // ACCESSORY_REP_Org60_Gene1783 // ACCESSORY_REP_Org62_Gene1382 // ACCESSORY_REP_Org90_Gene33 // ACCESSORY_REP_Org89_Gene2012 // ACCESSORY_REP_O…	// ACCESSORY_REP_Org84_Gene1030 // ACCESSORY_REP_Org98_Gene1928 // ACCESSORY_REP_Org99_Gene2091 // ACCESSORY_REP_Org99_Gene2095 // ACCESSORY_REP_Org81_Gene2060 // ACCESSORY_REP_Org48_Gene53 // ACCESSORY_REP_Org57_Gene2125 // ACCESSORY_REP_Org35_Gene1659 // ACCESSORY_REP_Org60_Gene472 // ACCESSORY_REP_Org37_Gene1902 // ACCESSORY_REP_Org67_Gene1760 // ACCESSORY_REP_Org67_Gene2100 // ACCESSORY_REP_O…
GO:0048519	P	negative regulation of biological process	20	484	40	1520	0.014	0.4	// ACCESSORY_REP_Org84_Gene1030 // ACCESSORY_REP_Org52_Gene2156 // ACCESSORY_REP_Org44_Gene1021 // ACCESSORY_REP_Org65_Gene1951 // ACCESSORY_REP_Org103_Gene1436 // ACCESSORY_REP_Org78_Gene2021 // ACCESSORY_REP_Org1_Gene1656 // ACCESSORY_REP_Org99_Gene600 // ACCESSORY_REP_Org108_Gene1885 // ACCESSORY_REP_Org82_Gene1723 // ACCESSORY_REP_Org7_Gene1923 // ACCESSORY_REP_Org66_Gene1645 // ACCESSORY_REP…	// ACCESSORY_REP_Org84_Gene1030 // ACCESSORY_REP_Org51_Gene1794 // ACCESSORY_REP_Org38_Gene1151 // ACCESSORY_REP_Org98_Gene2068 // ACCESSORY_REP_Org81_Gene2060 // ACCESSORY_REP_Org48_Gene53 // ACCESSORY_REP_Org7_Gene1923 // ACCESSORY_REP_Org59_Gene2049 // ACCESSORY_REP_Org82_Gene1723 // ACCESSORY_REP_Org64_Gene2033 // ACCESSORY_REP_Org1_Gene1656 // ACCESSORY_REP_Org97_Gene939 // ACCESSORY_REP_Org…
GO:0044092	P	negative regulation of molecular function	5	484	6	1520	0.015	0.4	// ACCESSORY_REP_Org65_Gene1951 // ACCESSORY_REP_Org78_Gene2021 // ACCESSORY_REP_Org66_Gene1645 // ACCESSORY_REP_Org108_Gene1885 // ACCESSORY_REP_Org103_Gene1436	// ACCESSORY_REP_Org78_Gene2021 // ACCESSORY_REP_Org103_Gene1436 // ACCESSORY_REP_Org81_Gene2060 // ACCESSORY_REP_Org66_Gene1645 // ACCESSORY_REP_Org65_Gene1951 // ACCESSORY_REP_Org108_Gene1885
GO:0006897	P	endocytosis	5	484	6	1520	0.015	0.4	// ACCESSORY_REP_Org99_Gene2175 // ACCESSORY_REP_Org44_Gene1021 // ACCESSORY_REP_Org90_Gene2073 // ACCESSORY_REP_Org54_Gene916 // ACCESSORY_REP_Org52_Gene2004	// ACCESSORY_REP_Org90_Gene2073 // ACCESSORY_REP_Org52_Gene2004 // ACCESSORY_REP_Org84_Gene1769 // ACCESSORY_REP_Org99_Gene2175 // ACCESSORY_REP_Org44_Gene1021 // ACCESSORY_REP_Org54_Gene916
GO:0010324	P	membrane invagination	5	484	6	1520	0.015	0.4	// ACCESSORY_REP_Org99_Gene2175 // ACCESSORY_REP_Org44_Gene1021 // ACCESSORY_REP_Org90_Gene2073 // ACCESSORY_REP_Org54_Gene916 // ACCESSORY_REP_Org52_Gene2004	// ACCESSORY_REP_Org90_Gene2073 // ACCESSORY_REP_Org52_Gene2004 // ACCESSORY_REP_Org84_Gene1769 // ACCESSORY_REP_Org99_Gene2175 // ACCESSORY_REP_Org44_Gene1021 // ACCESSORY_REP_Org54_Gene916
GO:0044406	P	adhesion to host	5	484	6	1520	0.015	0.4	// ACCESSORY_REP_Org84_Gene2132 // ACCESSORY_REP_Org86_Gene2065 // ACCESSORY_REP_Org98_Gene1938 // ACCESSORY_REP_Org112_Gene1733 // ACCESSORY_REP_Org51_Gene1339	// ACCESSORY_REP_Org112_Gene1733 // ACCESSORY_REP_Org83_Gene751 // ACCESSORY_REP_Org98_Gene1938 // ACCESSORY_REP_Org51_Gene1339 // ACCESSORY_REP_Org84_Gene2132 // ACCESSORY_REP_Org86_Gene2065
GO:0006397	P	mRNA processing	5	484	6	1520	0.015	0.4	// ACCESSORY_REP_Org82_Gene1723 // ACCESSORY_REP_Org95_Gene2079 // ACCESSORY_REP_Org82_Gene1783 // ACCESSORY_REP_Org46_Gene928 // ACCESSORY_REP_Org72_Gene2079	// ACCESSORY_REP_Org46_Gene928 // ACCESSORY_REP_Org95_Gene2079 // ACCESSORY_REP_Org82_Gene1723 // ACCESSORY_REP_Org82_Gene1783 // ACCESSORY_REP_Org60_Gene1942 // ACCESSORY_REP_Org72_Gene2079
GO:0019835	P	cytolysis	5	484	6	1520	0.015	0.4	// ACCESSORY_REP_Org98_Gene1987 // ACCESSORY_REP_Org65_Gene2079 // ACCESSORY_REP_Org64_Gene2033 // ACCESSORY_REP_Org1_Gene1956 // ACCESSORY_REP_Org107_Gene950	// ACCESSORY_REP_Org65_Gene2079 // ACCESSORY_REP_Org64_Gene2033 // ACCESSORY_REP_Org107_Gene950 // ACCESSORY_REP_Org1_Gene1956 // ACCESSORY_REP_Org98_Gene1987 // ACCESSORY_REP_Org1_Gene2247
GO:0019062	P	virion attachment to host cell surface receptor	8	484	12	1520	0.014	0.4	// ACCESSORY_REP_Org90_Gene2073 // ACCESSORY_REP_Org52_Gene2004 // ACCESSORY_REP_Org98_Gene1938 // ACCESSORY_REP_Org83_Gene892 // ACCESSORY_REP_Org93_Gene2133 // ACCESSORY_REP_Org66_Gene2169 // ACCESSORY_REP_Org84_Gene2132 // ACCESSORY_REP_Org86_Gene2065	// ACCESSORY_REP_Org47_Gene775 // ACCESSORY_REP_Org52_Gene2004 // ACCESSORY_REP_Org83_Gene751 // ACCESSORY_REP_Org90_Gene2073 // ACCESSORY_REP_Org98_Gene1938 // ACCESSORY_REP_Org83_Gene892 // ACCESSORY_REP_Org93_Gene2133 // ACCESSORY_REP_Org114_Gene2052 // ACCESSORY_REP_Org66_Gene2169 // ACCESSORY_REP_Org85_Gene87 // ACCESSORY_REP_Org84_Gene2132 // ACCESSORY_REP_Org86_Gene2065
GO:0051825	P	adhesion to other organism during symbiotic interaction	5	484	6	1520	0.015	0.4	// ACCESSORY_REP_Org84_Gene2132 // ACCESSORY_REP_Org86_Gene2065 // ACCESSORY_REP_Org98_Gene1938 // ACCESSORY_REP_Org112_Gene1733 // ACCESSORY_REP_Org51_Gene1339	// ACCESSORY_REP_Org112_Gene1733 // ACCESSORY_REP_Org83_Gene751 // ACCESSORY_REP_Org98_Gene1938 // ACCESSORY_REP_Org51_Gene1339 // ACCESSORY_REP_Org84_Gene2132 // ACCESSORY_REP_Org86_Gene2065
GO:0016071	P	mRNA metabolic process	6	484	8	1520	0.016	0.4	// ACCESSORY_REP_Org78_Gene2021 // ACCESSORY_REP_Org46_Gene928 // ACCESSORY_REP_Org95_Gene2079 // ACCESSORY_REP_Org82_Gene1723 // ACCESSORY_REP_Org82_Gene1783 // ACCESSORY_REP_Org72_Gene2079	// ACCESSORY_REP_Org78_Gene2021 // ACCESSORY_REP_Org46_Gene928 // ACCESSORY_REP_Org95_Gene2079 // ACCESSORY_REP_Org82_Gene1723 // ACCESSORY_REP_Org82_Gene1783 // ACCESSORY_REP_Org60_Gene1942 // ACCESSORY_REP_Org106_Gene120 // ACCESSORY_REP_Org72_Gene2079
GO:0014070	P	response to organic cyclic substance	7	484	10	1520	0.015	0.4	// ACCESSORY_REP_Org91_Gene1983 // ACCESSORY_REP_Org93_Gene1255 // ACCESSORY_REP_Org1_Gene1656 // ACCESSORY_REP_Org3_Gene2056 // ACCESSORY_REP_Org1_Gene1634 // ACCESSORY_REP_Org60_Gene1013 // ACCESSORY_REP_Org72_Gene2079	// ACCESSORY_REP_Org91_Gene1983 // ACCESSORY_REP_Org93_Gene1255 // ACCESSORY_REP_Org81_Gene2060 // ACCESSORY_REP_Org1_Gene1656 // ACCESSORY_REP_Org3_Gene2056 // ACCESSORY_REP_Org1_Gene1634 // ACCESSORY_REP_Org72_Gene2079 // ACCESSORY_REP_Org60_Gene1013 // ACCESSORY_REP_Org37_Gene264 // ACCESSORY_REP_Org39_Gene761
GO:0007166	P	cell surface receptor linked signaling pathway	6	484	8	1520	0.016	0.4	// ACCESSORY_REP_Org90_Gene2073 // ACCESSORY_REP_Org76_Gene1997 // ACCESSORY_REP_Org1_Gene1634 // ACCESSORY_REP_Org86_Gene1902 // ACCESSORY_REP_Org99_Gene2175 // ACCESSORY_REP_Org44_Gene1021	// ACCESSORY_REP_Org90_Gene2073 // ACCESSORY_REP_Org76_Gene1997 // ACCESSORY_REP_Org1_Gene1634 // ACCESSORY_REP_Org81_Gene2060 // ACCESSORY_REP_Org59_Gene2049 // ACCESSORY_REP_Org86_Gene1902 // ACCESSORY_REP_Org99_Gene2175 // ACCESSORY_REP_Org44_Gene1021
GO:0048518	P	positive regulation of biological process	17	484	33	1520	0.016	0.4	// ACCESSORY_REP_Org102_Gene1696 // ACCESSORY_REP_Org52_Gene2156 // ACCESSORY_REP_Org93_Gene1255 // ACCESSORY_REP_Org64_Gene2033 // ACCESSORY_REP_Org78_Gene2021 // ACCESSORY_REP_Org66_Gene1645 // ACCESSORY_REP_Org90_Gene2073 // ACCESSORY_REP_Org99_Gene2175 // ACCESSORY_REP_Org1_Gene1634 // ACCESSORY_REP_Org67_Gene1760 // ACCESSORY_REP_Org70_Gene2126 // ACCESSORY_REP_Org106_Gene1190 // ACCESSORY_R…	// ACCESSORY_REP_Org1_Gene1891 // ACCESSORY_REP_Org38_Gene1151 // ACCESSORY_REP_Org81_Gene2060 // ACCESSORY_REP_Org48_Gene53 // ACCESSORY_REP_Org67_Gene1760 // ACCESSORY_REP_Org114_Gene2051 // ACCESSORY_REP_Org88_Gene1591 // ACCESSORY_REP_Org70_Gene1469 // ACCESSORY_REP_Org39_Gene761 // ACCESSORY_REP_Org64_Gene2033 // ACCESSORY_REP_Org53_Gene923 // ACCESSORY_REP_Org85_Gene1674 // ACCESSORY_REP_Or…
GO:0061024	P	membrane organization	7	484	10	1520	0.015	0.4	// ACCESSORY_REP_Org90_Gene2073 // ACCESSORY_REP_Org52_Gene2004 // ACCESSORY_REP_Org114_Gene1915 // ACCESSORY_REP_Org99_Gene2175 // ACCESSORY_REP_Org7_Gene1923 // ACCESSORY_REP_Org44_Gene1021 // ACCESSORY_REP_Org54_Gene916	// ACCESSORY_REP_Org90_Gene2073 // ACCESSORY_REP_Org44_Gene1021 // ACCESSORY_REP_Org52_Gene2004 // ACCESSORY_REP_Org114_Gene1915 // ACCESSORY_REP_Org84_Gene1769 // ACCESSORY_REP_Org83_Gene1382 // ACCESSORY_REP_Org99_Gene2175 // ACCESSORY_REP_Org7_Gene1923 // ACCESSORY_REP_Org105_Gene1008 // ACCESSORY_REP_Org54_Gene916
GO:0016044	P	cellular membrane organization	7	484	10	1520	0.015	0.4	// ACCESSORY_REP_Org90_Gene2073 // ACCESSORY_REP_Org52_Gene2004 // ACCESSORY_REP_Org114_Gene1915 // ACCESSORY_REP_Org99_Gene2175 // ACCESSORY_REP_Org7_Gene1923 // ACCESSORY_REP_Org44_Gene1021 // ACCESSORY_REP_Org54_Gene916	// ACCESSORY_REP_Org90_Gene2073 // ACCESSORY_REP_Org44_Gene1021 // ACCESSORY_REP_Org52_Gene2004 // ACCESSORY_REP_Org114_Gene1915 // ACCESSORY_REP_Org84_Gene1769 // ACCESSORY_REP_Org83_Gene1382 // ACCESSORY_REP_Org99_Gene2175 // ACCESSORY_REP_Org7_Gene1923 // ACCESSORY_REP_Org105_Gene1008 // ACCESSORY_REP_Org54_Gene916
GO:0065009	P	regulation of molecular function	6	484	8	1520	0.016	0.4	// ACCESSORY_REP_Org84_Gene1030 // ACCESSORY_REP_Org103_Gene1436 // ACCESSORY_REP_Org78_Gene2021 // ACCESSORY_REP_Org66_Gene1645 // ACCESSORY_REP_Org65_Gene1951 // ACCESSORY_REP_Org108_Gene1885	// ACCESSORY_REP_Org84_Gene1030 // ACCESSORY_REP_Org103_Gene1436 // ACCESSORY_REP_Org78_Gene2021 // ACCESSORY_REP_Org81_Gene2060 // ACCESSORY_REP_Org106_Gene1335 // ACCESSORY_REP_Org66_Gene1645 // ACCESSORY_REP_Org65_Gene1951 // ACCESSORY_REP_Org108_Gene1885
GO:0044260	P	cellular macromolecule metabolic process	189	484	511	1520	0.019	0.47	// ACCESSORY_REP_Org98_Gene2052 // ACCESSORY_REP_Org10_Gene919 // ACCESSORY_REP_Org60_Gene1013 // ACCESSORY_REP_Org47_Gene652 // ACCESSORY_REP_Org99_Gene2095 // ACCESSORY_REP_Org78_Gene1779 // ACCESSORY_REP_Org7_Gene1067 // ACCESSORY_REP_Org47_Gene1872 // ACCESSORY_REP_Org112_Gene1743 // ACCESSORY_REP_Org86_Gene2115 // ACCESSORY_REP_Org90_Gene1798 // ACCESSORY_REP_Org1_Gene2171 // ACCESSORY_REP_O…	// ACCESSORY_REP_Org98_Gene2052 // ACCESSORY_REP_Org83_Gene1377 // ACCESSORY_REP_Org47_Gene652 // ACCESSORY_REP_Org78_Gene1779 // ACCESSORY_REP_Org47_Gene1872 // ACCESSORY_REP_Org86_Gene2115 // ACCESSORY_REP_Org90_Gene1798 // ACCESSORY_REP_Org114_Gene611 // ACCESSORY_REP_Org4_Gene1591 // ACCESSORY_REP_Org84_Gene684 // ACCESSORY_REP_Org30_Gene1221 // ACCESSORY_REP_Org1_Gene1038 // ACCESSORY_REP_Or…
GO:0048513	P	organ development	9	484	15	1520	0.024	0.58	// ACCESSORY_REP_Org84_Gene1030 // ACCESSORY_REP_Org66_Gene1645 // ACCESSORY_REP_Org82_Gene1723 // ACCESSORY_REP_Org1_Gene1634 // ACCESSORY_REP_Org90_Gene33 // ACCESSORY_REP_Org70_Gene2126 // ACCESSORY_REP_Org50_Gene1709 // ACCESSORY_REP_Org72_Gene2079 // ACCESSORY_REP_Org54_Gene916	// ACCESSORY_REP_Org84_Gene1030 // ACCESSORY_REP_Org97_Gene568 // ACCESSORY_REP_Org81_Gene2060 // ACCESSORY_REP_Org48_Gene53 // ACCESSORY_REP_Org66_Gene1645 // ACCESSORY_REP_Org85_Gene1674 // ACCESSORY_REP_Org91_Gene2019 // ACCESSORY_REP_Org82_Gene1723 // ACCESSORY_REP_Org1_Gene1634 // ACCESSORY_REP_Org90_Gene33 // ACCESSORY_REP_Org70_Gene2126 // ACCESSORY_REP_Org87_Gene1838 // ACCESSORY_REP_Org5…
GO:0006399	P	tRNA metabolic process	24	484	52	1520	0.024	0.58	// ACCESSORY_REP_Org36_Gene2078 // ACCESSORY_REP_Org31_Gene1030 // ACCESSORY_REP_Org112_Gene1743 // ACCESSORY_REP_Org86_Gene2115 // ACCESSORY_REP_Org77_Gene1744 // ACCESSORY_REP_Org91_Gene1467 // ACCESSORY_REP_Org101_Gene2065 // ACCESSORY_REP_Org62_Gene1415 // ACCESSORY_REP_Org83_Gene1990 // ACCESSORY_REP_Org15_Gene1464 // ACCESSORY_REP_Org61_Gene8 // ACCESSORY_REP_Org99_Gene2065 // ACCESSORY_REP…	// ACCESSORY_REP_Org36_Gene2078 // ACCESSORY_REP_Org83_Gene1377 // ACCESSORY_REP_Org84_Gene1816 // ACCESSORY_REP_Org15_Gene1464 // ACCESSORY_REP_Org48_Gene56 // ACCESSORY_REP_Org49_Gene1815 // ACCESSORY_REP_Org12_Gene1022 // ACCESSORY_REP_Org86_Gene2115 // ACCESSORY_REP_Org86_Gene974 // ACCESSORY_REP_Org49_Gene1641 // ACCESSORY_REP_Org77_Gene1744 // ACCESSORY_REP_Org72_Gene1115 // ACCESSORY_REP_O…
GO:0050794	P	regulation of cellular process	70	484	177	1520	0.025	0.59	// ACCESSORY_REP_Org43_Gene2220 // ACCESSORY_REP_Org84_Gene1030 // ACCESSORY_REP_Org100_Gene2069 // ACCESSORY_REP_Org76_Gene1997 // ACCESSORY_REP_Org85_Gene129 // ACCESSORY_REP_Org60_Gene2088 // ACCESSORY_REP_Org55_Gene1227 // ACCESSORY_REP_Org35_Gene1659 // ACCESSORY_REP_Org7_Gene1923 // ACCESSORY_REP_Org67_Gene1760 // ACCESSORY_REP_Org99_Gene2095 // ACCESSORY_REP_Org32_Gene2120 // ACCESSORY_REP…	// ACCESSORY_REP_Org1_Gene1891 // ACCESSORY_REP_Org99_Gene2095 // ACCESSORY_REP_Org63_Gene804 // ACCESSORY_REP_Org54_Gene1411 // ACCESSORY_REP_Org73_Gene1729 // ACCESSORY_REP_Org50_Gene640 // ACCESSORY_REP_Org103_Gene1436 // ACCESSORY_REP_Org4_Gene756 // ACCESSORY_REP_Org57_Gene2125 // ACCESSORY_REP_Org89_Gene1716 // ACCESSORY_REP_Org67_Gene1760 // ACCESSORY_REP_Org105_Gene1008 // ACCESSORY_REP_O…
GO:0050877	P	neurological system process	8	484	13	1520	0.027	0.63	// ACCESSORY_REP_Org102_Gene1696 // ACCESSORY_REP_Org64_Gene1984 // ACCESSORY_REP_Org76_Gene1997 // ACCESSORY_REP_Org106_Gene2038 // ACCESSORY_REP_Org67_Gene1760 // ACCESSORY_REP_Org99_Gene2175 // ACCESSORY_REP_Org72_Gene2079 // ACCESSORY_REP_Org66_Gene1936	// ACCESSORY_REP_Org106_Gene1899 // ACCESSORY_REP_Org102_Gene1696 // ACCESSORY_REP_Org64_Gene1984 // ACCESSORY_REP_Org76_Gene1997 // ACCESSORY_REP_Org106_Gene2038 // ACCESSORY_REP_Org85_Gene1674 // ACCESSORY_REP_Org99_Gene2175 // ACCESSORY_REP_Org72_Gene2079 // ACCESSORY_REP_Org67_Gene1760 // ACCESSORY_REP_Org85_Gene1349 // ACCESSORY_REP_Org114_Gene2051 // ACCESSORY_REP_Org13_Gene1611 // ACCESSOR…
GO:0006725	P	cellular aromatic compound metabolic process	69	484	175	1520	0.027	0.63	// ACCESSORY_REP_Org78_Gene1898 // ACCESSORY_REP_Org98_Gene2052 // ACCESSORY_REP_Org76_Gene1991 // ACCESSORY_REP_Org84_Gene1034 // ACCESSORY_REP_Org47_Gene652 // ACCESSORY_REP_Org22_Gene1041 // ACCESSORY_REP_Org62_Gene1435 // ACCESSORY_REP_Org22_Gene1020 // ACCESSORY_REP_Org8_Gene867 // ACCESSORY_REP_Org1_Gene1523 // ACCESSORY_REP_Org1_Gene2136 // ACCESSORY_REP_Org112_Gene1743 // ACCESSORY_REP_Or…	// ACCESSORY_REP_Org98_Gene2052 // ACCESSORY_REP_Org83_Gene1377 // ACCESSORY_REP_Org60_Gene1013 // ACCESSORY_REP_Org47_Gene652 // ACCESSORY_REP_Org97_Gene192 // ACCESSORY_REP_Org84_Gene2009 // ACCESSORY_REP_Org112_Gene1743 // ACCESSORY_REP_Org90_Gene1798 // ACCESSORY_REP_Org64_Gene1956 // ACCESSORY_REP_Org41_Gene563 // ACCESSORY_REP_Org1_Gene2171 // ACCESSORY_REP_Org83_Gene1645 // ACCESSORY_REP_O…
GO:0010646	P	regulation of cell communication	8	484	13	1520	0.027	0.63	// ACCESSORY_REP_Org102_Gene1696 // ACCESSORY_REP_Org84_Gene1030 // ACCESSORY_REP_Org1_Gene1634 // ACCESSORY_REP_Org99_Gene2175 // ACCESSORY_REP_Org66_Gene1645 // ACCESSORY_REP_Org78_Gene2021 // ACCESSORY_REP_Org7_Gene1923 // ACCESSORY_REP_Org44_Gene1021	// ACCESSORY_REP_Org84_Gene1030 // ACCESSORY_REP_Org78_Gene2021 // ACCESSORY_REP_Org81_Gene2060 // ACCESSORY_REP_Org76_Gene1246 // ACCESSORY_REP_Org85_Gene1674 // ACCESSORY_REP_Org59_Gene2049 // ACCESSORY_REP_Org1_Gene1634 // ACCESSORY_REP_Org99_Gene2175 // ACCESSORY_REP_Org66_Gene1645 // ACCESSORY_REP_Org102_Gene1696 // ACCESSORY_REP_Org7_Gene1923 // ACCESSORY_REP_Org44_Gene1021 // ACCESSORY_REP…
GO:0016072	P	rRNA metabolic process	11	484	20	1520	0.028	0.64	// ACCESSORY_REP_Org46_Gene928 // ACCESSORY_REP_Org99_Gene2081 // ACCESSORY_REP_Org84_Gene1017 // ACCESSORY_REP_Org111_Gene1877 // ACCESSORY_REP_Org71_Gene1986 // ACCESSORY_REP_Org75_Gene1651 // ACCESSORY_REP_Org62_Gene1415 // ACCESSORY_REP_Org50_Gene969 // ACCESSORY_REP_Org88_Gene1591 // ACCESSORY_REP_Org97_Gene192 // ACCESSORY_REP_Org93_Gene1560	// ACCESSORY_REP_Org46_Gene928 // ACCESSORY_REP_Org99_Gene2081 // ACCESSORY_REP_Org22_Gene571 // ACCESSORY_REP_Org111_Gene1877 // ACCESSORY_REP_Org88_Gene1591 // ACCESSORY_REP_Org84_Gene1017 // ACCESSORY_REP_Org85_Gene1877 // ACCESSORY_REP_Org38_Gene1056 // ACCESSORY_REP_Org42_Gene1311 // ACCESSORY_REP_Org75_Gene1651 // ACCESSORY_REP_Org6_Gene998 // ACCESSORY_REP_Org62_Gene1415 // ACCESSORY_REP_O…
GO:0006364	P	rRNA processing	11	484	20	1520	0.028	0.64	// ACCESSORY_REP_Org46_Gene928 // ACCESSORY_REP_Org99_Gene2081 // ACCESSORY_REP_Org84_Gene1017 // ACCESSORY_REP_Org111_Gene1877 // ACCESSORY_REP_Org71_Gene1986 // ACCESSORY_REP_Org75_Gene1651 // ACCESSORY_REP_Org62_Gene1415 // ACCESSORY_REP_Org50_Gene969 // ACCESSORY_REP_Org88_Gene1591 // ACCESSORY_REP_Org97_Gene192 // ACCESSORY_REP_Org93_Gene1560	// ACCESSORY_REP_Org46_Gene928 // ACCESSORY_REP_Org99_Gene2081 // ACCESSORY_REP_Org22_Gene571 // ACCESSORY_REP_Org111_Gene1877 // ACCESSORY_REP_Org88_Gene1591 // ACCESSORY_REP_Org84_Gene1017 // ACCESSORY_REP_Org85_Gene1877 // ACCESSORY_REP_Org38_Gene1056 // ACCESSORY_REP_Org42_Gene1311 // ACCESSORY_REP_Org75_Gene1651 // ACCESSORY_REP_Org6_Gene998 // ACCESSORY_REP_Org62_Gene1415 // ACCESSORY_REP_O…
GO:0043170	P	macromolecule metabolic process	197	484	540	1520	0.028	0.64	// ACCESSORY_REP_Org98_Gene2052 // ACCESSORY_REP_Org10_Gene919 // ACCESSORY_REP_Org60_Gene1013 // ACCESSORY_REP_Org47_Gene652 // ACCESSORY_REP_Org36_Gene2078 // ACCESSORY_REP_Org78_Gene1779 // ACCESSORY_REP_Org7_Gene1067 // ACCESSORY_REP_Org47_Gene1872 // ACCESSORY_REP_Org112_Gene1743 // ACCESSORY_REP_Org86_Gene2115 // ACCESSORY_REP_Org90_Gene1798 // ACCESSORY_REP_Org1_Gene2171 // ACCESSORY_REP_O…	// ACCESSORY_REP_Org98_Gene2052 // ACCESSORY_REP_Org83_Gene1377 // ACCESSORY_REP_Org47_Gene652 // ACCESSORY_REP_Org78_Gene1779 // ACCESSORY_REP_Org47_Gene1872 // ACCESSORY_REP_Org86_Gene2115 // ACCESSORY_REP_Org90_Gene1798 // ACCESSORY_REP_Org114_Gene611 // ACCESSORY_REP_Org4_Gene1591 // ACCESSORY_REP_Org84_Gene684 // ACCESSORY_REP_Org30_Gene1221 // ACCESSORY_REP_Org1_Gene1038 // ACCESSORY_REP_Or…
GO:0032879	P	regulation of localization	7	484	11	1520	0.031	0.68	// ACCESSORY_REP_Org103_Gene1436 // ACCESSORY_REP_Org114_Gene1915 // ACCESSORY_REP_Org66_Gene1645 // ACCESSORY_REP_Org100_Gene2149 // ACCESSORY_REP_Org67_Gene1760 // ACCESSORY_REP_Org70_Gene2126 // ACCESSORY_REP_Org88_Gene1591	// ACCESSORY_REP_Org70_Gene2126 // ACCESSORY_REP_Org103_Gene1436 // ACCESSORY_REP_Org114_Gene1915 // ACCESSORY_REP_Org81_Gene2060 // ACCESSORY_REP_Org85_Gene1674 // ACCESSORY_REP_Org106_Gene1335 // ACCESSORY_REP_Org100_Gene2149 // ACCESSORY_REP_Org67_Gene1760 // ACCESSORY_REP_Org66_Gene1645 // ACCESSORY_REP_Org114_Gene2051 // ACCESSORY_REP_Org88_Gene1591
GO:0023051	P	regulation of signaling process	7	484	11	1520	0.031	0.68	// ACCESSORY_REP_Org102_Gene1696 // ACCESSORY_REP_Org84_Gene1030 // ACCESSORY_REP_Org1_Gene1634 // ACCESSORY_REP_Org99_Gene2175 // ACCESSORY_REP_Org66_Gene1645 // ACCESSORY_REP_Org78_Gene2021 // ACCESSORY_REP_Org44_Gene1021	// ACCESSORY_REP_Org84_Gene1030 // ACCESSORY_REP_Org78_Gene2021 // ACCESSORY_REP_Org81_Gene2060 // ACCESSORY_REP_Org76_Gene1246 // ACCESSORY_REP_Org85_Gene1674 // ACCESSORY_REP_Org59_Gene2049 // ACCESSORY_REP_Org1_Gene1634 // ACCESSORY_REP_Org99_Gene2175 // ACCESSORY_REP_Org66_Gene1645 // ACCESSORY_REP_Org102_Gene1696 // ACCESSORY_REP_Org44_Gene1021
GO:0043207	P	response to external biotic stimulus	10	484	18	1520	0.033	0.72	// ACCESSORY_REP_Org78_Gene2021 // ACCESSORY_REP_Org74_Gene1838 // ACCESSORY_REP_Org65_Gene2079 // ACCESSORY_REP_Org64_Gene2033 // ACCESSORY_REP_Org107_Gene950 // ACCESSORY_REP_Org1_Gene1656 // ACCESSORY_REP_Org71_Gene1507 // ACCESSORY_REP_Org90_Gene2073 // ACCESSORY_REP_Org1_Gene1634 // ACCESSORY_REP_Org99_Gene2175	// ACCESSORY_REP_Org81_Gene1987 // ACCESSORY_REP_Org74_Gene1838 // ACCESSORY_REP_Org65_Gene2079 // ACCESSORY_REP_Org64_Gene2033 // ACCESSORY_REP_Org49_Gene1597 // ACCESSORY_REP_Org8_Gene853 // ACCESSORY_REP_Org1_Gene1656 // ACCESSORY_REP_Org71_Gene1507 // ACCESSORY_REP_Org49_Gene1596 // ACCESSORY_REP_Org90_Gene2073 // ACCESSORY_REP_Org107_Gene950 // ACCESSORY_REP_Org1_Gene1634 // ACCESSORY_REP_Or…
GO:0044267	P	cellular protein metabolic process	45	484	110	1520	0.033	0.73	// ACCESSORY_REP_Org36_Gene2078 // ACCESSORY_REP_Org31_Gene1030 // ACCESSORY_REP_Org62_Gene1435 // ACCESSORY_REP_Org86_Gene2115 // ACCESSORY_REP_Org72_Gene2079 // ACCESSORY_REP_Org97_Gene2123 // ACCESSORY_REP_Org91_Gene1467 // ACCESSORY_REP_Org82_Gene1696 // ACCESSORY_REP_Org43_Gene959 // ACCESSORY_REP_Org44_Gene2008 // ACCESSORY_REP_Org51_Gene1779 // ACCESSORY_REP_Org1_Gene1038 // ACCESSORY_REP_…	// ACCESSORY_REP_Org84_Gene1816 // ACCESSORY_REP_Org86_Gene2115 // ACCESSORY_REP_Org84_Gene684 // ACCESSORY_REP_Org1_Gene1038 // ACCESSORY_REP_Org18_Gene1163 // ACCESSORY_REP_Org48_Gene387 // ACCESSORY_REP_Org99_Gene2167 // ACCESSORY_REP_Org88_Gene582 // ACCESSORY_REP_Org83_Gene337 // ACCESSORY_REP_Org48_Gene392 // ACCESSORY_REP_Org92_Gene631 // ACCESSORY_REP_Org30_Gene1855 // ACCESSORY_REP_Org70…
GO:0051707	P	response to other organism	12	484	23	1520	0.036	0.77	// ACCESSORY_REP_Org78_Gene2021 // ACCESSORY_REP_Org74_Gene1838 // ACCESSORY_REP_Org65_Gene2079 // ACCESSORY_REP_Org64_Gene2033 // ACCESSORY_REP_Org107_Gene950 // ACCESSORY_REP_Org1_Gene1656 // ACCESSORY_REP_Org71_Gene1507 // ACCESSORY_REP_Org90_Gene2073 // ACCESSORY_REP_Org1_Gene1956 // ACCESSORY_REP_Org1_Gene1634 // ACCESSORY_REP_Org99_Gene2175 // ACCESSORY_REP_Org50_Gene1709	// ACCESSORY_REP_Org49_Gene1607 // ACCESSORY_REP_Org71_Gene1507 // ACCESSORY_REP_Org81_Gene1370 // ACCESSORY_REP_Org64_Gene2033 // ACCESSORY_REP_Org49_Gene1597 // ACCESSORY_REP_Org49_Gene1596 // ACCESSORY_REP_Org1_Gene1656 // ACCESSORY_REP_Org107_Gene950 // ACCESSORY_REP_Org1_Gene1956 // ACCESSORY_REP_Org68_Gene1405 // ACCESSORY_REP_Org81_Gene1360 // ACCESSORY_REP_Org50_Gene1709 // ACCESSORY_REP_…
GO:0043603	P	cellular amide metabolic process	16	484	33	1520	0.036	0.77	// ACCESSORY_REP_Org45_Gene2024 // ACCESSORY_REP_Org93_Gene1255 // ACCESSORY_REP_Org112_Gene1733 // ACCESSORY_REP_Org59_Gene8 // ACCESSORY_REP_Org111_Gene2 // ACCESSORY_REP_Org5_Gene1849 // ACCESSORY_REP_Org111_Gene1877 // ACCESSORY_REP_Org74_Gene1947 // ACCESSORY_REP_Org91_Gene1983 // ACCESSORY_REP_Org98_Gene2078 // ACCESSORY_REP_Org97_Gene173 // ACCESSORY_REP_Org98_Gene2068 // ACCESSORY_REP_Org…	// ACCESSORY_REP_Org44_Gene1952 // ACCESSORY_REP_Org44_Gene2008 // ACCESSORY_REP_Org4_Gene369 // ACCESSORY_REP_Org111_Gene2 // ACCESSORY_REP_Org37_Gene264 // ACCESSORY_REP_Org70_Gene1469 // ACCESSORY_REP_Org88_Gene174 // ACCESSORY_REP_Org84_Gene1985 // ACCESSORY_REP_Org59_Gene8 // ACCESSORY_REP_Org63_Gene804 // ACCESSORY_REP_Org103_Gene1122 // ACCESSORY_REP_Org42_Gene1197 // ACCESSORY_REP_Org75_G…
GO:0045087	P	innate immune response	5	484	7	1520	0.038	0.79	// ACCESSORY_REP_Org91_Gene1983 // ACCESSORY_REP_Org1_Gene1634 // ACCESSORY_REP_Org90_Gene2073 // ACCESSORY_REP_Org54_Gene916 // ACCESSORY_REP_Org78_Gene2021	// ACCESSORY_REP_Org78_Gene2021 // ACCESSORY_REP_Org90_Gene2073 // ACCESSORY_REP_Org48_Gene53 // ACCESSORY_REP_Org91_Gene1983 // ACCESSORY_REP_Org1_Gene1634 // ACCESSORY_REP_Org86_Gene278 // ACCESSORY_REP_Org54_Gene916
GO:0046496	P	nicotinamide nucleotide metabolic process	9	484	16	1520	0.039	0.79	// ACCESSORY_REP_Org93_Gene1255 // ACCESSORY_REP_Org59_Gene8 // ACCESSORY_REP_Org112_Gene1733 // ACCESSORY_REP_Org8_Gene867 // ACCESSORY_REP_Org91_Gene1983 // ACCESSORY_REP_Org98_Gene2078 // ACCESSORY_REP_Org44_Gene964 // ACCESSORY_REP_Org5_Gene1849 // ACCESSORY_REP_Org88_Gene917	// ACCESSORY_REP_Org88_Gene174 // ACCESSORY_REP_Org13_Gene2041 // ACCESSORY_REP_Org59_Gene8 // ACCESSORY_REP_Org112_Gene1733 // ACCESSORY_REP_Org93_Gene1255 // ACCESSORY_REP_Org8_Gene867 // ACCESSORY_REP_Org103_Gene1122 // ACCESSORY_REP_Org91_Gene1983 // ACCESSORY_REP_Org98_Gene2078 // ACCESSORY_REP_Org107_Gene1262 // ACCESSORY_REP_Org44_Gene964 // ACCESSORY_REP_Org5_Gene1849 // ACCESSORY_REP_Org…
GO:0006323	P	DNA packaging	5	484	7	1520	0.038	0.79	// ACCESSORY_REP_Org5_Gene1784 // ACCESSORY_REP_Org80_Gene2073 // ACCESSORY_REP_Org51_Gene1756 // ACCESSORY_REP_Org84_Gene1096 // ACCESSORY_REP_Org89_Gene2012	// ACCESSORY_REP_Org63_Gene1903 // ACCESSORY_REP_Org84_Gene1096 // ACCESSORY_REP_Org5_Gene1784 // ACCESSORY_REP_Org51_Gene1756 // ACCESSORY_REP_Org85_Gene1245 // ACCESSORY_REP_Org89_Gene2012 // ACCESSORY_REP_Org80_Gene2073
GO:0019362	P	pyridine nucleotide metabolic process	9	484	16	1520	0.039	0.79	// ACCESSORY_REP_Org93_Gene1255 // ACCESSORY_REP_Org59_Gene8 // ACCESSORY_REP_Org112_Gene1733 // ACCESSORY_REP_Org8_Gene867 // ACCESSORY_REP_Org91_Gene1983 // ACCESSORY_REP_Org98_Gene2078 // ACCESSORY_REP_Org44_Gene964 // ACCESSORY_REP_Org5_Gene1849 // ACCESSORY_REP_Org88_Gene917	// ACCESSORY_REP_Org88_Gene174 // ACCESSORY_REP_Org13_Gene2041 // ACCESSORY_REP_Org59_Gene8 // ACCESSORY_REP_Org112_Gene1733 // ACCESSORY_REP_Org93_Gene1255 // ACCESSORY_REP_Org8_Gene867 // ACCESSORY_REP_Org103_Gene1122 // ACCESSORY_REP_Org91_Gene1983 // ACCESSORY_REP_Org98_Gene2078 // ACCESSORY_REP_Org107_Gene1262 // ACCESSORY_REP_Org44_Gene964 // ACCESSORY_REP_Org5_Gene1849 // ACCESSORY_REP_Org…
GO:0030154	P	cell differentiation	9	484	16	1520	0.039	0.79	// ACCESSORY_REP_Org84_Gene1030 // ACCESSORY_REP_Org62_Gene1382 // ACCESSORY_REP_Org60_Gene1783 // ACCESSORY_REP_Org1_Gene1634 // ACCESSORY_REP_Org67_Gene1760 // ACCESSORY_REP_Org66_Gene1645 // ACCESSORY_REP_Org98_Gene2068 // ACCESSORY_REP_Org72_Gene2079 // ACCESSORY_REP_Org54_Gene916	// ACCESSORY_REP_Org84_Gene1030 // ACCESSORY_REP_Org76_Gene1246 // ACCESSORY_REP_Org81_Gene2060 // ACCESSORY_REP_Org48_Gene53 // ACCESSORY_REP_Org85_Gene1674 // ACCESSORY_REP_Org91_Gene2019 // ACCESSORY_REP_Org60_Gene1783 // ACCESSORY_REP_Org109_Gene1739 // ACCESSORY_REP_Org1_Gene1634 // ACCESSORY_REP_Org67_Gene1760 // ACCESSORY_REP_Org66_Gene1645 // ACCESSORY_REP_Org98_Gene2068 // ACCESSORY_REP_…
GO:0007010	P	cytoskeleton organization	5	484	7	1520	0.038	0.79	// ACCESSORY_REP_Org62_Gene1382 // ACCESSORY_REP_Org67_Gene1760 // ACCESSORY_REP_Org66_Gene1645 // ACCESSORY_REP_Org54_Gene916 // ACCESSORY_REP_Org55_Gene1654	// ACCESSORY_REP_Org81_Gene2060 // ACCESSORY_REP_Org57_Gene2125 // ACCESSORY_REP_Org55_Gene1654 // ACCESSORY_REP_Org62_Gene1382 // ACCESSORY_REP_Org67_Gene1760 // ACCESSORY_REP_Org66_Gene1645 // ACCESSORY_REP_Org54_Gene916
GO:0006807	P	nitrogen compound metabolic process	200	484	555	1520	0.041	0.82	// ACCESSORY_REP_Org98_Gene2052 // ACCESSORY_REP_Org60_Gene1013 // ACCESSORY_REP_Org47_Gene652 // ACCESSORY_REP_Org22_Gene1041 // ACCESSORY_REP_Org78_Gene1779 // ACCESSORY_REP_Org109_Gene1972 // ACCESSORY_REP_Org112_Gene1743 // ACCESSORY_REP_Org86_Gene2115 // ACCESSORY_REP_Org90_Gene1798 // ACCESSORY_REP_Org1_Gene2171 // ACCESSORY_REP_Org51_Gene2105 // ACCESSORY_REP_Org4_Gene1591 // ACCESSORY_REP…	// ACCESSORY_REP_Org98_Gene2052 // ACCESSORY_REP_Org83_Gene1377 // ACCESSORY_REP_Org47_Gene652 // ACCESSORY_REP_Org78_Gene1779 // ACCESSORY_REP_Org42_Gene1761 // ACCESSORY_REP_Org109_Gene1972 // ACCESSORY_REP_Org86_Gene2115 // ACCESSORY_REP_Org90_Gene1798 // ACCESSORY_REP_Org114_Gene611 // ACCESSORY_REP_Org4_Gene1591 // ACCESSORY_REP_Org89_Gene1098 // ACCESSORY_REP_Org30_Gene1221 // ACCESSORY_REP…
GO:0010629	P	negative regulation of gene expression	13	484	26	1520	0.043	0.86	// ACCESSORY_REP_Org78_Gene2021 // ACCESSORY_REP_Org52_Gene2156 // ACCESSORY_REP_Org60_Gene1013 // ACCESSORY_REP_Org103_Gene1436 // ACCESSORY_REP_Org1_Gene1656 // ACCESSORY_REP_Org99_Gene600 // ACCESSORY_REP_Org74_Gene1947 // ACCESSORY_REP_Org82_Gene1723 // ACCESSORY_REP_Org72_Gene2079 // ACCESSORY_REP_Org98_Gene2068 // ACCESSORY_REP_Org15_Gene1925 // ACCESSORY_REP_Org55_Gene946 // ACCESSORY_REP_…	// ACCESSORY_REP_Org38_Gene1151 // ACCESSORY_REP_Org60_Gene1013 // ACCESSORY_REP_Org81_Gene2060 // ACCESSORY_REP_Org82_Gene1723 // ACCESSORY_REP_Org64_Gene2033 // ACCESSORY_REP_Org1_Gene1656 // ACCESSORY_REP_Org97_Gene939 // ACCESSORY_REP_Org105_Gene1817 // ACCESSORY_REP_Org55_Gene946 // ACCESSORY_REP_Org93_Gene1676 // ACCESSORY_REP_Org64_Gene1439 // ACCESSORY_REP_Org106_Gene120 // ACCESSORY_REP_…
GO:0006996	P	organelle organization	16	484	34	1520	0.048	0.95	// ACCESSORY_REP_Org74_Gene1838 // ACCESSORY_REP_Org44_Gene2008 // ACCESSORY_REP_Org114_Gene1915 // ACCESSORY_REP_Org1_Gene1656 // ACCESSORY_REP_Org71_Gene1507 // ACCESSORY_REP_Org66_Gene1645 // ACCESSORY_REP_Org111_Gene24 // ACCESSORY_REP_Org55_Gene1654 // ACCESSORY_REP_Org62_Gene1382 // ACCESSORY_REP_Org67_Gene1760 // ACCESSORY_REP_Org70_Gene2126 // ACCESSORY_REP_Org84_Gene1042 // ACCESSORY_REP…	// ACCESSORY_REP_Org44_Gene2008 // ACCESSORY_REP_Org81_Gene2060 // ACCESSORY_REP_Org48_Gene53 // ACCESSORY_REP_Org71_Gene1507 // ACCESSORY_REP_Org57_Gene2125 // ACCESSORY_REP_Org55_Gene1654 // ACCESSORY_REP_Org67_Gene1760 // ACCESSORY_REP_Org111_Gene24 // ACCESSORY_REP_Org63_Gene1903 // ACCESSORY_REP_Org107_Gene2068 // ACCESSORY_REP_Org49_Gene1597 // ACCESSORY_REP_Org49_Gene1596 // ACCESSORY_REP_…
GO:0051049	P	regulation of transport	5	484	8	1520	0.074	1	// ACCESSORY_REP_Org114_Gene1915 // ACCESSORY_REP_Org67_Gene1760 // ACCESSORY_REP_Org100_Gene2149 // ACCESSORY_REP_Org103_Gene1436 // ACCESSORY_REP_Org88_Gene1591	// ACCESSORY_REP_Org103_Gene1436 // ACCESSORY_REP_Org114_Gene1915 // ACCESSORY_REP_Org85_Gene1674 // ACCESSORY_REP_Org106_Gene1335 // ACCESSORY_REP_Org100_Gene2149 // ACCESSORY_REP_Org67_Gene1760 // ACCESSORY_REP_Org114_Gene2051 // ACCESSORY_REP_Org88_Gene1591
GO:0009165	P	nucleotide biosynthetic process	13	484	37	1520	0.4	1	// ACCESSORY_REP_Org93_Gene1255 // ACCESSORY_REP_Org103_Gene1435 // ACCESSORY_REP_Org112_Gene1733 // ACCESSORY_REP_Org53_Gene2007 // ACCESSORY_REP_Org8_Gene867 // ACCESSORY_REP_Org61_Gene1174 // ACCESSORY_REP_Org95_Gene1724 // ACCESSORY_REP_Org91_Gene1983 // ACCESSORY_REP_Org98_Gene2078 // ACCESSORY_REP_Org44_Gene964 // ACCESSORY_REP_Org91_Gene1984 // ACCESSORY_REP_Org88_Gene1588 // ACCESSORY_REP…	// ACCESSORY_REP_Org110_Gene957 // ACCESSORY_REP_Org59_Gene1078 // ACCESSORY_REP_Org106_Gene242 // ACCESSORY_REP_Org49_Gene1727 // ACCESSORY_REP_Org98_Gene2078 // ACCESSORY_REP_Org44_Gene763 // ACCESSORY_REP_Org59_Gene2049 // ACCESSORY_REP_Org64_Gene1956 // ACCESSORY_REP_Org97_Gene1113 // ACCESSORY_REP_Org96_Gene924 // ACCESSORY_REP_Org112_Gene1733 // ACCESSORY_REP_Org61_Gene1174 // ACCESSORY_REP…
GO:0044281	P	small molecule metabolic process	73	484	293	1520	0.99	1	// ACCESSORY_REP_Org94_Gene508 // ACCESSORY_REP_Org22_Gene1041 // ACCESSORY_REP_Org83_Gene1604 // ACCESSORY_REP_Org31_Gene1030 // ACCESSORY_REP_Org36_Gene2078 // ACCESSORY_REP_Org82_Gene1984 // ACCESSORY_REP_Org55_Gene1227 // ACCESSORY_REP_Org35_Gene1659 // ACCESSORY_REP_Org109_Gene1972 // ACCESSORY_REP_Org51_Gene1412 // ACCESSORY_REP_Org98_Gene2078 // ACCESSORY_REP_Org86_Gene2115 // ACCESSORY_RE…	// ACCESSORY_REP_Org94_Gene508 // ACCESSORY_REP_Org99_Gene2095 // ACCESSORY_REP_Org112_Gene1333 // ACCESSORY_REP_Org88_Gene1214 // ACCESSORY_REP_Org84_Gene1816 // ACCESSORY_REP_Org98_Gene2078 // ACCESSORY_REP_Org36_Gene2078 // ACCESSORY_REP_Org91_Gene2052 // ACCESSORY_REP_Org42_Gene1761 // ACCESSORY_REP_Org109_Gene1972 // ACCESSORY_REP_Org8_Gene867 // ACCESSORY_REP_Org114_Gene1013 // ACCESSORY_RE…
GO:0044282	P	small molecule catabolic process	6	484	53	1520	1	1	// ACCESSORY_REP_Org112_Gene1733 // ACCESSORY_REP_Org8_Gene867 // ACCESSORY_REP_Org91_Gene1983 // ACCESSORY_REP_Org90_Gene2 // ACCESSORY_REP_Org44_Gene2015 // ACCESSORY_REP_Org82_Gene1984	// ACCESSORY_REP_Org69_Gene539 // ACCESSORY_REP_Org92_Gene1751 // ACCESSORY_REP_Org82_Gene1002 // ACCESSORY_REP_Org83_Gene1312 // ACCESSORY_REP_Org70_Gene1766 // ACCESSORY_REP_Org17_Gene160 // ACCESSORY_REP_Org81_Gene2101 // ACCESSORY_REP_Org8_Gene867 // ACCESSORY_REP_Org77_Gene386 // ACCESSORY_REP_Org91_Gene1449 // ACCESSORY_REP_Org78_Gene1024 // ACCESSORY_REP_Org77_Gene1922 // ACCESSORY_REP_Org…
GO:0044283	P	small molecule biosynthetic process	34	484	136	1520	0.96	1	// ACCESSORY_REP_Org94_Gene508 // ACCESSORY_REP_Org22_Gene1041 // ACCESSORY_REP_Org99_Gene2095 // ACCESSORY_REP_Org35_Gene1659 // ACCESSORY_REP_Org109_Gene1972 // ACCESSORY_REP_Org98_Gene2078 // ACCESSORY_REP_Org41_Gene203 // ACCESSORY_REP_Org86_Gene2080 // ACCESSORY_REP_Org93_Gene2100 // ACCESSORY_REP_Org77_Gene1744 // ACCESSORY_REP_Org1_Gene1045 // ACCESSORY_REP_Org51_Gene2105 // ACCESSORY_REP_…	// ACCESSORY_REP_Org94_Gene508 // ACCESSORY_REP_Org99_Gene2095 // ACCESSORY_REP_Org42_Gene1761 // ACCESSORY_REP_Org109_Gene1972 // ACCESSORY_REP_Org7_Gene729 // ACCESSORY_REP_Org64_Gene1956 // ACCESSORY_REP_Org44_Gene1952 // ACCESSORY_REP_Org72_Gene1115 // ACCESSORY_REP_Org51_Gene2105 // ACCESSORY_REP_Org1_Gene2128 // ACCESSORY_REP_Org95_Gene807 // ACCESSORY_REP_Org39_Gene1367 // ACCESSORY_REP_Or…
GO:0051716	P	cellular response to stimulus	32	484	91	1520	0.29	1	// ACCESSORY_REP_Org76_Gene1997 // ACCESSORY_REP_Org62_Gene1435 // ACCESSORY_REP_Org106_Gene2038 // ACCESSORY_REP_Org7_Gene1923 // ACCESSORY_REP_Org6_Gene1932 // ACCESSORY_REP_Org85_Gene1458 // ACCESSORY_REP_Org79_Gene181 // ACCESSORY_REP_Org38_Gene1843 // ACCESSORY_REP_Org4_Gene1591 // ACCESSORY_REP_Org1_Gene1656 // ACCESSORY_REP_Org51_Gene1750 // ACCESSORY_REP_Org33_Gene276 // ACCESSORY_REP_Org…	// ACCESSORY_REP_Org30_Gene1221 // ACCESSORY_REP_Org41_Gene563 // ACCESSORY_REP_Org83_Gene1032 // ACCESSORY_REP_Org39_Gene761 // ACCESSORY_REP_Org17_Gene2041 // ACCESSORY_REP_Org4_Gene1591 // ACCESSORY_REP_Org11_Gene422 // ACCESSORY_REP_Org13_Gene1635 // ACCESSORY_REP_Org33_Gene276 // ACCESSORY_REP_Org14_Gene2043 // ACCESSORY_REP_Org48_Gene387 // ACCESSORY_REP_Org99_Gene2167 // ACCESSORY_REP_Org7…
GO:0006304	P	DNA modification	8	484	32	1520	0.85	1	// ACCESSORY_REP_Org36_Gene2193 // ACCESSORY_REP_Org83_Gene1604 // ACCESSORY_REP_Org62_Gene1961 // ACCESSORY_REP_Org62_Gene1960 // ACCESSORY_REP_Org78_Gene1779 // ACCESSORY_REP_Org98_Gene2127 // ACCESSORY_REP_Org8_Gene1814 // ACCESSORY_REP_Org98_Gene2068	// ACCESSORY_REP_Org36_Gene2193 // ACCESSORY_REP_Org83_Gene1604 // ACCESSORY_REP_Org78_Gene1779 // ACCESSORY_REP_Org66_Gene2214 // ACCESSORY_REP_Org8_Gene1814 // ACCESSORY_REP_Org83_Gene1643 // ACCESSORY_REP_Org1_Gene1567 // ACCESSORY_REP_Org62_Gene1961 // ACCESSORY_REP_Org62_Gene1960 // ACCESSORY_REP_Org50_Gene1500 // ACCESSORY_REP_Org98_Gene2127 // ACCESSORY_REP_Org72_Gene2063 // ACCESSORY_REP_…
GO:0006281	P	DNA repair	12	484	38	1520	0.58	1	// ACCESSORY_REP_Org38_Gene1843 // ACCESSORY_REP_Org26_Gene1027 // ACCESSORY_REP_Org4_Gene1591 // ACCESSORY_REP_Org62_Gene1435 // ACCESSORY_REP_Org1_Gene1048 // ACCESSORY_REP_Org60_Gene2022 // ACCESSORY_REP_Org85_Gene1458 // ACCESSORY_REP_Org7_Gene2048 // ACCESSORY_REP_Org95_Gene2098 // ACCESSORY_REP_Org79_Gene1824 // ACCESSORY_REP_Org83_Gene858 // ACCESSORY_REP_Org3_Gene1957	// ACCESSORY_REP_Org89_Gene969 // ACCESSORY_REP_Org30_Gene1221 // ACCESSORY_REP_Org62_Gene1435 // ACCESSORY_REP_Org48_Gene53 // ACCESSORY_REP_Org2_Gene2033 // ACCESSORY_REP_Org35_Gene1150 // ACCESSORY_REP_Org41_Gene563 // ACCESSORY_REP_Org85_Gene1458 // ACCESSORY_REP_Org60_Gene2022 // ACCESSORY_REP_Org1_Gene1567 // ACCESSORY_REP_Org38_Gene1843 // ACCESSORY_REP_Org76_Gene1909 // ACCESSORY_REP_Org4…
GO:0008360	P	regulation of cell shape	7	484	24	1520	0.68	1	// ACCESSORY_REP_Org99_Gene2095 // ACCESSORY_REP_Org35_Gene1659 // ACCESSORY_REP_Org89_Gene1642 // ACCESSORY_REP_Org83_Gene1791 // ACCESSORY_REP_Org56_Gene1791 // ACCESSORY_REP_Org97_Gene157 // ACCESSORY_REP_Org97_Gene178	// ACCESSORY_REP_Org99_Gene2095 // ACCESSORY_REP_Org35_Gene1659 // ACCESSORY_REP_Org60_Gene472 // ACCESSORY_REP_Org37_Gene1902 // ACCESSORY_REP_Org105_Gene1008 // ACCESSORY_REP_Org47_Gene1883 // ACCESSORY_REP_Org54_Gene584 // ACCESSORY_REP_Org51_Gene846 // ACCESSORY_REP_Org86_Gene1104 // ACCESSORY_REP_Org99_Gene675 // ACCESSORY_REP_Org56_Gene1791 // ACCESSORY_REP_Org54_Gene1411 // ACCESSORY_REP_O…
GO:0009607	P	response to biotic stimulus	12	484	27	1520	0.12	1	// ACCESSORY_REP_Org78_Gene2021 // ACCESSORY_REP_Org74_Gene1838 // ACCESSORY_REP_Org65_Gene2079 // ACCESSORY_REP_Org64_Gene2033 // ACCESSORY_REP_Org107_Gene950 // ACCESSORY_REP_Org1_Gene1656 // ACCESSORY_REP_Org71_Gene1507 // ACCESSORY_REP_Org90_Gene2073 // ACCESSORY_REP_Org1_Gene1956 // ACCESSORY_REP_Org1_Gene1634 // ACCESSORY_REP_Org99_Gene2175 // ACCESSORY_REP_Org50_Gene1709	// ACCESSORY_REP_Org49_Gene1607 // ACCESSORY_REP_Org71_Gene1507 // ACCESSORY_REP_Org81_Gene1370 // ACCESSORY_REP_Org99_Gene2167 // ACCESSORY_REP_Org64_Gene2033 // ACCESSORY_REP_Org49_Gene1597 // ACCESSORY_REP_Org49_Gene1596 // ACCESSORY_REP_Org1_Gene1656 // ACCESSORY_REP_Org107_Gene950 // ACCESSORY_REP_Org85_Gene1674 // ACCESSORY_REP_Org1_Gene1956 // ACCESSORY_REP_Org17_Gene2041 // ACCESSORY_REP_…
GO:0006575	P	cellular amino acid derivative metabolic process	5	484	17	1520	0.67	1	// ACCESSORY_REP_Org93_Gene2100 // ACCESSORY_REP_Org55_Gene1227 // ACCESSORY_REP_Org45_Gene2024 // ACCESSORY_REP_Org91_Gene1983 // ACCESSORY_REP_Org1_Gene1045	// ACCESSORY_REP_Org45_Gene2024 // ACCESSORY_REP_Org52_Gene2037 // ACCESSORY_REP_Org44_Gene1952 // ACCESSORY_REP_Org26_Gene1767 // ACCESSORY_REP_Org46_Gene1089 // ACCESSORY_REP_Org55_Gene1227 // ACCESSORY_REP_Org42_Gene1197 // ACCESSORY_REP_Org1_Gene1045 // ACCESSORY_REP_Org91_Gene1983 // ACCESSORY_REP_Org93_Gene2100 // ACCESSORY_REP_Org105_Gene805 // ACCESSORY_REP_Org103_Gene229 // ACCESSORY_REP…
GO:0009892	P	negative regulation of metabolic process	14	484	33	1520	0.14	1	// ACCESSORY_REP_Org78_Gene2021 // ACCESSORY_REP_Org52_Gene2156 // ACCESSORY_REP_Org60_Gene1013 // ACCESSORY_REP_Org103_Gene1436 // ACCESSORY_REP_Org1_Gene1656 // ACCESSORY_REP_Org99_Gene600 // ACCESSORY_REP_Org74_Gene1947 // ACCESSORY_REP_Org82_Gene1723 // ACCESSORY_REP_Org7_Gene1923 // ACCESSORY_REP_Org72_Gene2079 // ACCESSORY_REP_Org98_Gene2068 // ACCESSORY_REP_Org15_Gene1925 // ACCESSORY_REP_…	// ACCESSORY_REP_Org51_Gene1794 // ACCESSORY_REP_Org38_Gene1151 // ACCESSORY_REP_Org60_Gene1013 // ACCESSORY_REP_Org81_Gene2060 // ACCESSORY_REP_Org48_Gene53 // ACCESSORY_REP_Org7_Gene1923 // ACCESSORY_REP_Org59_Gene2049 // ACCESSORY_REP_Org82_Gene1723 // ACCESSORY_REP_Org64_Gene2033 // ACCESSORY_REP_Org1_Gene1656 // ACCESSORY_REP_Org97_Gene939 // ACCESSORY_REP_Org106_Gene1335 // ACCESSORY_REP_Or…
GO:0009893	P	positive regulation of metabolic process	8	484	19	1520	0.24	1	// ACCESSORY_REP_Org78_Gene2021 // ACCESSORY_REP_Org93_Gene1255 // ACCESSORY_REP_Org1_Gene1634 // ACCESSORY_REP_Org99_Gene2175 // ACCESSORY_REP_Org70_Gene2126 // ACCESSORY_REP_Org106_Gene1190 // ACCESSORY_REP_Org72_Gene2079 // ACCESSORY_REP_Org7_Gene1923	// ACCESSORY_REP_Org1_Gene1891 // ACCESSORY_REP_Org78_Gene2021 // ACCESSORY_REP_Org70_Gene1469 // ACCESSORY_REP_Org93_Gene1255 // ACCESSORY_REP_Org99_Gene2175 // ACCESSORY_REP_Org53_Gene923 // ACCESSORY_REP_Org81_Gene2060 // ACCESSORY_REP_Org48_Gene53 // ACCESSORY_REP_Org7_Gene1923 // ACCESSORY_REP_Org91_Gene2019 // ACCESSORY_REP_Org59_Gene2049 // ACCESSORY_REP_Org1_Gene1634 // ACCESSORY_REP_Org2…
GO:0009890	P	negative regulation of biosynthetic process	8	484	23	1520	0.46	1	// ACCESSORY_REP_Org52_Gene2156 // ACCESSORY_REP_Org64_Gene2033 // ACCESSORY_REP_Org103_Gene1436 // ACCESSORY_REP_Org1_Gene1656 // ACCESSORY_REP_Org99_Gene600 // ACCESSORY_REP_Org72_Gene2079 // ACCESSORY_REP_Org15_Gene1925 // ACCESSORY_REP_Org55_Gene946	// ACCESSORY_REP_Org51_Gene1794 // ACCESSORY_REP_Org38_Gene1151 // ACCESSORY_REP_Org64_Gene1439 // ACCESSORY_REP_Org64_Gene2033 // ACCESSORY_REP_Org1_Gene1656 // ACCESSORY_REP_Org97_Gene939 // ACCESSORY_REP_Org106_Gene1335 // ACCESSORY_REP_Org81_Gene2060 // ACCESSORY_REP_Org105_Gene1817 // ACCESSORY_REP_Org55_Gene946 // ACCESSORY_REP_Org93_Gene1676 // ACCESSORY_REP_Org47_Gene421 // ACCESSORY_REP_…
GO:0009161	P	ribonucleoside monophosphate metabolic process	6	484	21	1520	0.7	1	// ACCESSORY_REP_Org112_Gene1733 // ACCESSORY_REP_Org53_Gene2007 // ACCESSORY_REP_Org8_Gene867 // ACCESSORY_REP_Org95_Gene1724 // ACCESSORY_REP_Org91_Gene1984 // ACCESSORY_REP_Org88_Gene1588	// ACCESSORY_REP_Org110_Gene957 // ACCESSORY_REP_Org97_Gene1113 // ACCESSORY_REP_Org58_Gene1798 // ACCESSORY_REP_Org63_Gene718 // ACCESSORY_REP_Org112_Gene1733 // ACCESSORY_REP_Org95_Gene1177 // ACCESSORY_REP_Org106_Gene207 // ACCESSORY_REP_Org8_Gene867 // ACCESSORY_REP_Org53_Gene2007 // ACCESSORY_REP_Org96_Gene817 // ACCESSORY_REP_Org106_Gene242 // ACCESSORY_REP_Org49_Gene1727 // ACCESSORY_REP_O…
GO:0044036	P	cell wall macromolecule metabolic process	10	484	31	1520	0.55	1	// ACCESSORY_REP_Org99_Gene2095 // ACCESSORY_REP_Org65_Gene2079 // ACCESSORY_REP_Org107_Gene950 // ACCESSORY_REP_Org35_Gene1659 // ACCESSORY_REP_Org89_Gene1642 // ACCESSORY_REP_Org83_Gene1791 // ACCESSORY_REP_Org97_Gene178 // ACCESSORY_REP_Org39_Gene2041 // ACCESSORY_REP_Org61_Gene2174 // ACCESSORY_REP_Org56_Gene1791	// ACCESSORY_REP_Org99_Gene2095 // ACCESSORY_REP_Org35_Gene1659 // ACCESSORY_REP_Org60_Gene472 // ACCESSORY_REP_Org37_Gene1902 // ACCESSORY_REP_Org39_Gene2041 // ACCESSORY_REP_Org105_Gene1008 // ACCESSORY_REP_Org47_Gene1883 // ACCESSORY_REP_Org97_Gene873 // ACCESSORY_REP_Org54_Gene584 // ACCESSORY_REP_Org107_Gene950 // ACCESSORY_REP_Org51_Gene846 // ACCESSORY_REP_Org86_Gene1104 // ACCESSORY_REP_O…
GO:0044038	P	cell wall macromolecule biosynthetic process	7	484	25	1520	0.73	1	// ACCESSORY_REP_Org99_Gene2095 // ACCESSORY_REP_Org35_Gene1659 // ACCESSORY_REP_Org89_Gene1642 // ACCESSORY_REP_Org83_Gene1791 // ACCESSORY_REP_Org56_Gene1791 // ACCESSORY_REP_Org39_Gene2041 // ACCESSORY_REP_Org97_Gene178	// ACCESSORY_REP_Org99_Gene2095 // ACCESSORY_REP_Org35_Gene1659 // ACCESSORY_REP_Org60_Gene472 // ACCESSORY_REP_Org37_Gene1902 // ACCESSORY_REP_Org39_Gene2041 // ACCESSORY_REP_Org105_Gene1008 // ACCESSORY_REP_Org47_Gene1883 // ACCESSORY_REP_Org54_Gene584 // ACCESSORY_REP_Org51_Gene846 // ACCESSORY_REP_Org86_Gene1104 // ACCESSORY_REP_Org99_Gene675 // ACCESSORY_REP_Org56_Gene1791 // ACCESSORY_REP_O…
GO:0000902	P	cell morphogenesis	10	484	30	1520	0.5	1	// ACCESSORY_REP_Org99_Gene2095 // ACCESSORY_REP_Org35_Gene1659 // ACCESSORY_REP_Org89_Gene1642 // ACCESSORY_REP_Org83_Gene1791 // ACCESSORY_REP_Org62_Gene1382 // ACCESSORY_REP_Org67_Gene1760 // ACCESSORY_REP_Org66_Gene1645 // ACCESSORY_REP_Org97_Gene178 // ACCESSORY_REP_Org97_Gene157 // ACCESSORY_REP_Org56_Gene1791	// ACCESSORY_REP_Org99_Gene2095 // ACCESSORY_REP_Org81_Gene2060 // ACCESSORY_REP_Org57_Gene2125 // ACCESSORY_REP_Org35_Gene1659 // ACCESSORY_REP_Org60_Gene472 // ACCESSORY_REP_Org37_Gene1902 // ACCESSORY_REP_Org67_Gene1760 // ACCESSORY_REP_Org105_Gene1008 // ACCESSORY_REP_Org47_Gene1883 // ACCESSORY_REP_Org54_Gene584 // ACCESSORY_REP_Org51_Gene846 // ACCESSORY_REP_Org86_Gene1104 // ACCESSORY_REP_…
GO:0008643	P	carbohydrate transport	7	484	39	1520	0.98	1	// ACCESSORY_REP_Org58_Gene540 // ACCESSORY_REP_Org2_Gene1575 // ACCESSORY_REP_Org100_Gene2149 // ACCESSORY_REP_Org6_Gene2042 // ACCESSORY_REP_Org98_Gene1053 // ACCESSORY_REP_Org23_Gene1157 // ACCESSORY_REP_Org79_Gene181	// ACCESSORY_REP_Org93_Gene1676 // ACCESSORY_REP_Org24_Gene769 // ACCESSORY_REP_Org2_Gene1575 // ACCESSORY_REP_Org24_Gene1391 // ACCESSORY_REP_Org88_Gene47 // ACCESSORY_REP_Org100_Gene2149 // ACCESSORY_REP_Org101_Gene254 // ACCESSORY_REP_Org78_Gene1021 // ACCESSORY_REP_Org78_Gene1022 // ACCESSORY_REP_Org78_Gene1288 // ACCESSORY_REP_Org58_Gene540 // ACCESSORY_REP_Org23_Gene1157 // ACCESSORY_REP_Or…
GO:0032259	P	methylation	6	484	11	1520	0.1	1	// ACCESSORY_REP_Org83_Gene1604 // ACCESSORY_REP_Org111_Gene24 // ACCESSORY_REP_Org62_Gene1415 // ACCESSORY_REP_Org50_Gene969 // ACCESSORY_REP_Org98_Gene2068 // ACCESSORY_REP_Org72_Gene2079	// ACCESSORY_REP_Org83_Gene1604 // ACCESSORY_REP_Org111_Gene24 // ACCESSORY_REP_Org59_Gene2049 // ACCESSORY_REP_Org42_Gene1311 // ACCESSORY_REP_Org62_Gene1415 // ACCESSORY_REP_Org50_Gene969 // ACCESSORY_REP_Org98_Gene2068 // ACCESSORY_REP_Org69_Gene1947 // ACCESSORY_REP_Org72_Gene2079 // ACCESSORY_REP_Org22_Gene571 // ACCESSORY_REP_Org6_Gene998
GO:0018130	P	heterocycle biosynthetic process	22	484	76	1520	0.74	1	// ACCESSORY_REP_Org76_Gene1991 // ACCESSORY_REP_Org84_Gene1034 // ACCESSORY_REP_Org8_Gene867 // ACCESSORY_REP_Org109_Gene1972 // ACCESSORY_REP_Org1_Gene2171 // ACCESSORY_REP_Org51_Gene2105 // ACCESSORY_REP_Org61_Gene1174 // ACCESSORY_REP_Org91_Gene2060 // ACCESSORY_REP_Org29_Gene1400 // ACCESSORY_REP_Org73_Gene1457 // ACCESSORY_REP_Org39_Gene1880 // ACCESSORY_REP_Org112_Gene1733 // ACCESSORY_REP…	// ACCESSORY_REP_Org110_Gene957 // ACCESSORY_REP_Org76_Gene1991 // ACCESSORY_REP_Org44_Gene1952 // ACCESSORY_REP_Org84_Gene1034 // ACCESSORY_REP_Org36_Gene1313 // ACCESSORY_REP_Org81_Gene2060 // ACCESSORY_REP_Org18_Gene1934 // ACCESSORY_REP_Org64_Gene1944 // ACCESSORY_REP_Org8_Gene867 // ACCESSORY_REP_Org109_Gene1972 // ACCESSORY_REP_Org84_Gene2009 // ACCESSORY_REP_Org37_Gene264 // ACCESSORY_REP_…
GO:0006629	P	lipid metabolic process	10	484	60	1520	1	1	// ACCESSORY_REP_Org99_Gene2095 // ACCESSORY_REP_Org10_Gene919 // ACCESSORY_REP_Org35_Gene2033 // ACCESSORY_REP_Org51_Gene1490 // ACCESSORY_REP_Org109_Gene1997 // ACCESSORY_REP_Org85_Gene108 // ACCESSORY_REP_Org33_Gene965 // ACCESSORY_REP_Org96_Gene1754 // ACCESSORY_REP_Org47_Gene1872 // ACCESSORY_REP_Org14_Gene960	// ACCESSORY_REP_Org1_Gene1891 // ACCESSORY_REP_Org99_Gene2095 // ACCESSORY_REP_Org10_Gene919 // ACCESSORY_REP_Org36_Gene865 // ACCESSORY_REP_Org34_Gene1507 // ACCESSORY_REP_Org81_Gene2060 // ACCESSORY_REP_Org88_Gene1041 // ACCESSORY_REP_Org51_Gene1985 // ACCESSORY_REP_Org108_Gene733 // ACCESSORY_REP_Org112_Gene1333 // ACCESSORY_REP_Org47_Gene1872 // ACCESSORY_REP_Org33_Gene965 // ACCESSORY_REP_O…
GO:0009308	P	amine metabolic process	39	484	144	1520	0.9	1	// ACCESSORY_REP_Org36_Gene2078 // ACCESSORY_REP_Org31_Gene1030 // ACCESSORY_REP_Org22_Gene1041 // ACCESSORY_REP_Org35_Gene1659 // ACCESSORY_REP_Org109_Gene1972 // ACCESSORY_REP_Org55_Gene1654 // ACCESSORY_REP_Org86_Gene2115 // ACCESSORY_REP_Org86_Gene2080 // ACCESSORY_REP_Org93_Gene2100 // ACCESSORY_REP_Org91_Gene1467 // ACCESSORY_REP_Org51_Gene2105 // ACCESSORY_REP_Org64_Gene2033 // ACCESSORY_R…	// ACCESSORY_REP_Org99_Gene2095 // ACCESSORY_REP_Org84_Gene1816 // ACCESSORY_REP_Org36_Gene2078 // ACCESSORY_REP_Org42_Gene1761 // ACCESSORY_REP_Org109_Gene1972 // ACCESSORY_REP_Org8_Gene867 // ACCESSORY_REP_Org86_Gene2115 // ACCESSORY_REP_Org98_Gene2213 // ACCESSORY_REP_Org105_Gene1008 // ACCESSORY_REP_Org51_Gene2105 // ACCESSORY_REP_Org47_Gene1883 // ACCESSORY_REP_Org100_Gene794 // ACCESSORY_RE…
GO:0009309	P	amine biosynthetic process	15	484	63	1520	0.93	1	// ACCESSORY_REP_Org45_Gene2024 // ACCESSORY_REP_Org22_Gene1041 // ACCESSORY_REP_Org73_Gene1457 // ACCESSORY_REP_Org39_Gene1880 // ACCESSORY_REP_Org8_Gene867 // ACCESSORY_REP_Org109_Gene1972 // ACCESSORY_REP_Org2_Gene2004 // ACCESSORY_REP_Org76_Gene2029 // ACCESSORY_REP_Org1_Gene2257 // ACCESSORY_REP_Org111_Gene2130 // ACCESSORY_REP_Org90_Gene27 // ACCESSORY_REP_Org86_Gene2080 // ACCESSORY_REP_Or…	// ACCESSORY_REP_Org22_Gene1041 // ACCESSORY_REP_Org44_Gene1952 // ACCESSORY_REP_Org18_Gene1934 // ACCESSORY_REP_Org42_Gene1761 // ACCESSORY_REP_Org5_Gene581 // ACCESSORY_REP_Org109_Gene1972 // ACCESSORY_REP_Org81_Gene201 // ACCESSORY_REP_Org93_Gene2100 // ACCESSORY_REP_Org44_Gene763 // ACCESSORY_REP_Org39_Gene1367 // ACCESSORY_REP_Org86_Gene2080 // ACCESSORY_REP_Org13_Gene1611 // ACCESSORY_REP_O…
GO:0009307	P	DNA restriction-modification system	6	484	28	1520	0.92	1	// ACCESSORY_REP_Org36_Gene2193 // ACCESSORY_REP_Org62_Gene1961 // ACCESSORY_REP_Org62_Gene1960 // ACCESSORY_REP_Org78_Gene1779 // ACCESSORY_REP_Org98_Gene2127 // ACCESSORY_REP_Org8_Gene1814	// ACCESSORY_REP_Org36_Gene2193 // ACCESSORY_REP_Org78_Gene1779 // ACCESSORY_REP_Org66_Gene2214 // ACCESSORY_REP_Org8_Gene1814 // ACCESSORY_REP_Org62_Gene1961 // ACCESSORY_REP_Org62_Gene1960 // ACCESSORY_REP_Org50_Gene1500 // ACCESSORY_REP_Org98_Gene2127 // ACCESSORY_REP_Org72_Gene2063 // ACCESSORY_REP_Org78_Gene1686 // ACCESSORY_REP_Org8_Gene1636 // ACCESSORY_REP_Org69_Gene1734 // ACCESSORY_REP_…
GO:0009260	P	ribonucleotide biosynthetic process	9	484	28	1520	0.56	1	// ACCESSORY_REP_Org103_Gene1435 // ACCESSORY_REP_Org112_Gene1733 // ACCESSORY_REP_Org53_Gene2007 // ACCESSORY_REP_Org8_Gene867 // ACCESSORY_REP_Org61_Gene1174 // ACCESSORY_REP_Org95_Gene1724 // ACCESSORY_REP_Org91_Gene1984 // ACCESSORY_REP_Org88_Gene1588 // ACCESSORY_REP_Org48_Gene624	// ACCESSORY_REP_Org110_Gene957 // ACCESSORY_REP_Org8_Gene867 // ACCESSORY_REP_Org49_Gene1727 // ACCESSORY_REP_Org44_Gene763 // ACCESSORY_REP_Org64_Gene1956 // ACCESSORY_REP_Org97_Gene1113 // ACCESSORY_REP_Org61_Gene1174 // ACCESSORY_REP_Org95_Gene1724 // ACCESSORY_REP_Org58_Gene1798 // ACCESSORY_REP_Org72_Gene1408 // ACCESSORY_REP_Org106_Gene207 // ACCESSORY_REP_Org103_Gene1435 // ACCESSORY_REP_…
GO:0043412	P	macromolecule modification	32	484	88	1520	0.22	1	// ACCESSORY_REP_Org36_Gene2193 // ACCESSORY_REP_Org83_Gene1604 // ACCESSORY_REP_Org98_Gene2068 // ACCESSORY_REP_Org78_Gene1779 // ACCESSORY_REP_Org8_Gene1814 // ACCESSORY_REP_Org112_Gene1743 // ACCESSORY_REP_Org77_Gene1744 // ACCESSORY_REP_Org93_Gene1560 // ACCESSORY_REP_Org62_Gene1961 // ACCESSORY_REP_Org1_Gene1038 // ACCESSORY_REP_Org62_Gene1415 // ACCESSORY_REP_Org36_Gene2179 // ACCESSORY_REP…	// ACCESSORY_REP_Org83_Gene1377 // ACCESSORY_REP_Org78_Gene1779 // ACCESSORY_REP_Org26_Gene1595 // ACCESSORY_REP_Org66_Gene2214 // ACCESSORY_REP_Org112_Gene1743 // ACCESSORY_REP_Org83_Gene1643 // ACCESSORY_REP_Org72_Gene1115 // ACCESSORY_REP_Org84_Gene684 // ACCESSORY_REP_Org62_Gene1961 // ACCESSORY_REP_Org1_Gene1038 // ACCESSORY_REP_Org50_Gene1500 // ACCESSORY_REP_Org62_Gene1415 // ACCESSORY_REP…
GO:0043414	P	macromolecule methylation	6	484	10	1520	0.063	1	// ACCESSORY_REP_Org83_Gene1604 // ACCESSORY_REP_Org111_Gene24 // ACCESSORY_REP_Org62_Gene1415 // ACCESSORY_REP_Org50_Gene969 // ACCESSORY_REP_Org98_Gene2068 // ACCESSORY_REP_Org72_Gene2079	// ACCESSORY_REP_Org83_Gene1604 // ACCESSORY_REP_Org111_Gene24 // ACCESSORY_REP_Org59_Gene2049 // ACCESSORY_REP_Org42_Gene1311 // ACCESSORY_REP_Org62_Gene1415 // ACCESSORY_REP_Org50_Gene969 // ACCESSORY_REP_Org98_Gene2068 // ACCESSORY_REP_Org72_Gene2079 // ACCESSORY_REP_Org22_Gene571 // ACCESSORY_REP_Org6_Gene998
GO:0010556	P	regulation of macromolecule biosynthetic process	40	484	109	1520	0.17	1	// ACCESSORY_REP_Org43_Gene2220 // ACCESSORY_REP_Org100_Gene2069 // ACCESSORY_REP_Org85_Gene129 // ACCESSORY_REP_Org60_Gene2088 // ACCESSORY_REP_Org71_Gene1508 // ACCESSORY_REP_Org32_Gene2120 // ACCESSORY_REP_Org65_Gene2022 // ACCESSORY_REP_Org64_Gene2033 // ACCESSORY_REP_Org1_Gene1656 // ACCESSORY_REP_Org8_Gene1182 // ACCESSORY_REP_Org62_Gene1869 // ACCESSORY_REP_Org91_Gene2060 // ACCESSORY_REP_…	// ACCESSORY_REP_Org1_Gene1891 // ACCESSORY_REP_Org63_Gene804 // ACCESSORY_REP_Org50_Gene640 // ACCESSORY_REP_Org103_Gene1436 // ACCESSORY_REP_Org89_Gene1716 // ACCESSORY_REP_Org39_Gene761 // ACCESSORY_REP_Org71_Gene1508 // ACCESSORY_REP_Org114_Gene611 // ACCESSORY_REP_Org11_Gene422 // ACCESSORY_REP_Org114_Gene1031 // ACCESSORY_REP_Org22_Gene2014 // ACCESSORY_REP_Org78_Gene1974 // ACCESSORY_REP_O…
GO:0006022	P	aminoglycan metabolic process	11	484	39	1520	0.74	1	// ACCESSORY_REP_Org99_Gene2095 // ACCESSORY_REP_Org65_Gene2079 // ACCESSORY_REP_Org64_Gene2033 // ACCESSORY_REP_Org107_Gene950 // ACCESSORY_REP_Org35_Gene1659 // ACCESSORY_REP_Org55_Gene1654 // ACCESSORY_REP_Org83_Gene1791 // ACCESSORY_REP_Org97_Gene178 // ACCESSORY_REP_Org89_Gene1642 // ACCESSORY_REP_Org61_Gene2174 // ACCESSORY_REP_Org56_Gene1791	// ACCESSORY_REP_Org99_Gene2095 // ACCESSORY_REP_Org35_Gene1659 // ACCESSORY_REP_Org55_Gene1654 // ACCESSORY_REP_Org37_Gene1902 // ACCESSORY_REP_Org83_Gene770 // ACCESSORY_REP_Org98_Gene2213 // ACCESSORY_REP_Org105_Gene1008 // ACCESSORY_REP_Org110_Gene818 // ACCESSORY_REP_Org47_Gene1883 // ACCESSORY_REP_Org97_Gene873 // ACCESSORY_REP_Org64_Gene2033 // ACCESSORY_REP_Org54_Gene584 // ACCESSORY_REP_…
GO:0006023	P	aminoglycan biosynthetic process	7	484	24	1520	0.68	1	// ACCESSORY_REP_Org99_Gene2095 // ACCESSORY_REP_Org35_Gene1659 // ACCESSORY_REP_Org89_Gene1642 // ACCESSORY_REP_Org83_Gene1791 // ACCESSORY_REP_Org56_Gene1791 // ACCESSORY_REP_Org55_Gene1654 // ACCESSORY_REP_Org97_Gene178	// ACCESSORY_REP_Org99_Gene2095 // ACCESSORY_REP_Org35_Gene1659 // ACCESSORY_REP_Org55_Gene1654 // ACCESSORY_REP_Org37_Gene1902 // ACCESSORY_REP_Org105_Gene1008 // ACCESSORY_REP_Org47_Gene1883 // ACCESSORY_REP_Org54_Gene584 // ACCESSORY_REP_Org51_Gene846 // ACCESSORY_REP_Org86_Gene1104 // ACCESSORY_REP_Org99_Gene675 // ACCESSORY_REP_Org56_Gene1791 // ACCESSORY_REP_Org54_Gene1411 // ACCESSORY_REP_…
GO:0006753	P	nucleoside phosphate metabolic process	18	484	51	1520	0.35	1	// ACCESSORY_REP_Org91_Gene1983 // ACCESSORY_REP_Org93_Gene1255 // ACCESSORY_REP_Org103_Gene1435 // ACCESSORY_REP_Org59_Gene8 // ACCESSORY_REP_Org8_Gene867 // ACCESSORY_REP_Org53_Gene2007 // ACCESSORY_REP_Org5_Gene1849 // ACCESSORY_REP_Org112_Gene1733 // ACCESSORY_REP_Org61_Gene1174 // ACCESSORY_REP_Org95_Gene1724 // ACCESSORY_REP_Org100_Gene1754 // ACCESSORY_REP_Org98_Gene2078 // ACCESSORY_REP_O…	// ACCESSORY_REP_Org110_Gene957 // ACCESSORY_REP_Org59_Gene8 // ACCESSORY_REP_Org61_Gene1174 // ACCESSORY_REP_Org59_Gene1078 // ACCESSORY_REP_Org106_Gene242 // ACCESSORY_REP_Org49_Gene1727 // ACCESSORY_REP_Org51_Gene1412 // ACCESSORY_REP_Org98_Gene2078 // ACCESSORY_REP_Org44_Gene763 // ACCESSORY_REP_Org59_Gene2049 // ACCESSORY_REP_Org64_Gene1956 // ACCESSORY_REP_Org88_Gene1588 // ACCESSORY_REP_Or…
GO:0010558	P	negative regulation of macromolecule biosynthetic process	8	484	22	1520	0.4	1	// ACCESSORY_REP_Org52_Gene2156 // ACCESSORY_REP_Org64_Gene2033 // ACCESSORY_REP_Org103_Gene1436 // ACCESSORY_REP_Org1_Gene1656 // ACCESSORY_REP_Org99_Gene600 // ACCESSORY_REP_Org72_Gene2079 // ACCESSORY_REP_Org15_Gene1925 // ACCESSORY_REP_Org55_Gene946	// ACCESSORY_REP_Org51_Gene1794 // ACCESSORY_REP_Org38_Gene1151 // ACCESSORY_REP_Org64_Gene1439 // ACCESSORY_REP_Org64_Gene2033 // ACCESSORY_REP_Org1_Gene1656 // ACCESSORY_REP_Org97_Gene939 // ACCESSORY_REP_Org81_Gene2060 // ACCESSORY_REP_Org105_Gene1817 // ACCESSORY_REP_Org55_Gene946 // ACCESSORY_REP_Org93_Gene1676 // ACCESSORY_REP_Org47_Gene421 // ACCESSORY_REP_Org28_Gene833 // ACCESSORY_REP_Or…
GO:0006024	P	glycosaminoglycan biosynthetic process	6	484	23	1520	0.79	1	// ACCESSORY_REP_Org99_Gene2095 // ACCESSORY_REP_Org35_Gene1659 // ACCESSORY_REP_Org89_Gene1642 // ACCESSORY_REP_Org83_Gene1791 // ACCESSORY_REP_Org56_Gene1791 // ACCESSORY_REP_Org97_Gene178	// ACCESSORY_REP_Org99_Gene2095 // ACCESSORY_REP_Org35_Gene1659 // ACCESSORY_REP_Org60_Gene472 // ACCESSORY_REP_Org37_Gene1902 // ACCESSORY_REP_Org105_Gene1008 // ACCESSORY_REP_Org47_Gene1883 // ACCESSORY_REP_Org54_Gene584 // ACCESSORY_REP_Org51_Gene846 // ACCESSORY_REP_Org86_Gene1104 // ACCESSORY_REP_Org99_Gene675 // ACCESSORY_REP_Org56_Gene1791 // ACCESSORY_REP_Org54_Gene1411 // ACCESSORY_REP_O…
GO:0051128	P	regulation of cellular component organization	15	484	38	1520	0.2	1	// ACCESSORY_REP_Org99_Gene2095 // ACCESSORY_REP_Org114_Gene1915 // ACCESSORY_REP_Org35_Gene1659 // ACCESSORY_REP_Org99_Gene2175 // ACCESSORY_REP_Org89_Gene1642 // ACCESSORY_REP_Org83_Gene1791 // ACCESSORY_REP_Org62_Gene1382 // ACCESSORY_REP_Org67_Gene1760 // ACCESSORY_REP_Org66_Gene1645 // ACCESSORY_REP_Org97_Gene178 // ACCESSORY_REP_Org84_Gene1042 // ACCESSORY_REP_Org7_Gene1923 // ACCESSORY_REP…	// ACCESSORY_REP_Org99_Gene2095 // ACCESSORY_REP_Org81_Gene2060 // ACCESSORY_REP_Org57_Gene2125 // ACCESSORY_REP_Org35_Gene1659 // ACCESSORY_REP_Org60_Gene472 // ACCESSORY_REP_Org37_Gene1902 // ACCESSORY_REP_Org67_Gene1760 // ACCESSORY_REP_Org105_Gene1008 // ACCESSORY_REP_Org47_Gene1883 // ACCESSORY_REP_Org78_Gene1974 // ACCESSORY_REP_Org54_Gene584 // ACCESSORY_REP_Org85_Gene1674 // ACCESSORY_REP…
GO:0043687	P	post-translational protein modification	10	484	23	1520	0.17	1	// ACCESSORY_REP_Org33_Gene2 // ACCESSORY_REP_Org111_Gene24 // ACCESSORY_REP_Org95_Gene1737 // ACCESSORY_REP_Org1_Gene1634 // ACCESSORY_REP_Org99_Gene2175 // ACCESSORY_REP_Org70_Gene2126 // ACCESSORY_REP_Org65_Gene1951 // ACCESSORY_REP_Org72_Gene2079 // ACCESSORY_REP_Org36_Gene2179 // ACCESSORY_REP_Org108_Gene1885	// ACCESSORY_REP_Org81_Gene2060 // ACCESSORY_REP_Org48_Gene53 // ACCESSORY_REP_Org89_Gene1772 // ACCESSORY_REP_Org84_Gene684 // ACCESSORY_REP_Org81_Gene917 // ACCESSORY_REP_Org76_Gene1246 // ACCESSORY_REP_Org48_Gene387 // ACCESSORY_REP_Org62_Gene2031 // ACCESSORY_REP_Org36_Gene2179 // ACCESSORY_REP_Org85_Gene1164 // ACCESSORY_REP_Org108_Gene1885 // ACCESSORY_REP_Org48_Gene392 // ACCESSORY_REP_Org…
GO:0006974	P	response to DNA damage stimulus	14	484	45	1520	0.6	1	// ACCESSORY_REP_Org38_Gene1843 // ACCESSORY_REP_Org26_Gene1027 // ACCESSORY_REP_Org4_Gene1591 // ACCESSORY_REP_Org62_Gene1435 // ACCESSORY_REP_Org1_Gene1048 // ACCESSORY_REP_Org60_Gene2022 // ACCESSORY_REP_Org85_Gene1458 // ACCESSORY_REP_Org7_Gene2048 // ACCESSORY_REP_Org95_Gene2098 // ACCESSORY_REP_Org79_Gene1824 // ACCESSORY_REP_Org83_Gene858 // ACCESSORY_REP_Org72_Gene2079 // ACCESSORY_REP_Or…	// ACCESSORY_REP_Org51_Gene1794 // ACCESSORY_REP_Org38_Gene1151 // ACCESSORY_REP_Org89_Gene969 // ACCESSORY_REP_Org30_Gene1221 // ACCESSORY_REP_Org62_Gene1435 // ACCESSORY_REP_Org48_Gene53 // ACCESSORY_REP_Org2_Gene2033 // ACCESSORY_REP_Org35_Gene1150 // ACCESSORY_REP_Org41_Gene563 // ACCESSORY_REP_Org85_Gene1458 // ACCESSORY_REP_Org60_Gene2022 // ACCESSORY_REP_Org1_Gene1567 // ACCESSORY_REP_Org3…
GO:0034637	P	cellular carbohydrate biosynthetic process	16	484	68	1520	0.95	1	// ACCESSORY_REP_Org94_Gene508 // ACCESSORY_REP_Org99_Gene2095 // ACCESSORY_REP_Org10_Gene919 // ACCESSORY_REP_Org61_Gene1174 // ACCESSORY_REP_Org51_Gene1490 // ACCESSORY_REP_Org112_Gene1733 // ACCESSORY_REP_Org65_Gene2087 // ACCESSORY_REP_Org8_Gene867 // ACCESSORY_REP_Org53_Gene2007 // ACCESSORY_REP_Org111_Gene2039 // ACCESSORY_REP_Org35_Gene1659 // ACCESSORY_REP_Org7_Gene1067 // ACCESSORY_REP_O…	// ACCESSORY_REP_Org94_Gene508 // ACCESSORY_REP_Org99_Gene2095 // ACCESSORY_REP_Org10_Gene919 // ACCESSORY_REP_Org5_Gene1693 // ACCESSORY_REP_Org61_Gene1174 // ACCESSORY_REP_Org36_Gene865 // ACCESSORY_REP_Org59_Gene1078 // ACCESSORY_REP_Org88_Gene1041 // ACCESSORY_REP_Org8_Gene867 // ACCESSORY_REP_Org49_Gene1727 // ACCESSORY_REP_Org47_Gene1872 // ACCESSORY_REP_Org60_Gene472 // ACCESSORY_REP_Org25…
GO:0023046	P	signaling process	15	484	38	1520	0.2	1	// ACCESSORY_REP_Org1_Gene1634 // ACCESSORY_REP_Org102_Gene1696 // ACCESSORY_REP_Org90_Gene2073 // ACCESSORY_REP_Org64_Gene1984 // ACCESSORY_REP_Org76_Gene1997 // ACCESSORY_REP_Org84_Gene1030 // ACCESSORY_REP_Org99_Gene2175 // ACCESSORY_REP_Org3_Gene2056 // ACCESSORY_REP_Org86_Gene1902 // ACCESSORY_REP_Org67_Gene1760 // ACCESSORY_REP_Org66_Gene1645 // ACCESSORY_REP_Org78_Gene2021 // ACCESSORY_REP…	// ACCESSORY_REP_Org84_Gene1030 // ACCESSORY_REP_Org51_Gene1794 // ACCESSORY_REP_Org76_Gene1997 // ACCESSORY_REP_Org42_Gene1663 // ACCESSORY_REP_Org68_Gene623 // ACCESSORY_REP_Org81_Gene2060 // ACCESSORY_REP_Org48_Gene53 // ACCESSORY_REP_Org36_Gene1842 // ACCESSORY_REP_Org67_Gene1760 // ACCESSORY_REP_Org114_Gene2051 // ACCESSORY_REP_Org13_Gene1611 // ACCESSORY_REP_Org104_Gene1084 // ACCESSORY_REP…
GO:0044255	P	cellular lipid metabolic process	8	484	53	1520	1	1	// ACCESSORY_REP_Org99_Gene2095 // ACCESSORY_REP_Org10_Gene919 // ACCESSORY_REP_Org96_Gene1754 // ACCESSORY_REP_Org51_Gene1490 // ACCESSORY_REP_Org85_Gene108 // ACCESSORY_REP_Org33_Gene965 // ACCESSORY_REP_Org47_Gene1872 // ACCESSORY_REP_Org14_Gene960	// ACCESSORY_REP_Org1_Gene1891 // ACCESSORY_REP_Org99_Gene2095 // ACCESSORY_REP_Org10_Gene919 // ACCESSORY_REP_Org36_Gene865 // ACCESSORY_REP_Org42_Gene1999 // ACCESSORY_REP_Org88_Gene1041 // ACCESSORY_REP_Org51_Gene1985 // ACCESSORY_REP_Org108_Gene733 // ACCESSORY_REP_Org112_Gene1333 // ACCESSORY_REP_Org47_Gene1872 // ACCESSORY_REP_Org33_Gene965 // ACCESSORY_REP_Org25_Gene1105 // ACCESSORY_REP_O…
GO:0030030	P	cell projection organization	5	484	8	1520	0.074	1	// ACCESSORY_REP_Org72_Gene2079 // ACCESSORY_REP_Org72_Gene1714 // ACCESSORY_REP_Org67_Gene1760 // ACCESSORY_REP_Org54_Gene916 // ACCESSORY_REP_Org62_Gene1382	// ACCESSORY_REP_Org72_Gene1714 // ACCESSORY_REP_Org107_Gene2068 // ACCESSORY_REP_Org81_Gene2060 // ACCESSORY_REP_Org57_Gene2125 // ACCESSORY_REP_Org62_Gene1382 // ACCESSORY_REP_Org67_Gene1760 // ACCESSORY_REP_Org72_Gene2079 // ACCESSORY_REP_Org54_Gene916
GO:0042592	P	homeostatic process	5	484	31	1520	0.99	1	// ACCESSORY_REP_Org55_Gene1227 // ACCESSORY_REP_Org51_Gene1750 // ACCESSORY_REP_Org83_Gene1610 // ACCESSORY_REP_Org99_Gene2175 // ACCESSORY_REP_Org102_Gene1696	// ACCESSORY_REP_Org48_Gene1416 // ACCESSORY_REP_Org73_Gene1729 // ACCESSORY_REP_Org81_Gene2060 // ACCESSORY_REP_Org55_Gene1227 // ACCESSORY_REP_Org97_Gene1937 // ACCESSORY_REP_Org89_Gene843 // ACCESSORY_REP_Org14_Gene380 // ACCESSORY_REP_Org78_Gene379 // ACCESSORY_REP_Org114_Gene2051 // ACCESSORY_REP_Org105_Gene1141 // ACCESSORY_REP_Org57_Gene1796 // ACCESSORY_REP_Org102_Gene1211 // ACCESSORY_RE…
GO:0045449	P	regulation of transcription	38	484	99	1520	0.11	1	// ACCESSORY_REP_Org43_Gene2220 // ACCESSORY_REP_Org100_Gene2069 // ACCESSORY_REP_Org85_Gene129 // ACCESSORY_REP_Org60_Gene2088 // ACCESSORY_REP_Org71_Gene1508 // ACCESSORY_REP_Org32_Gene2120 // ACCESSORY_REP_Org65_Gene2022 // ACCESSORY_REP_Org64_Gene2033 // ACCESSORY_REP_Org1_Gene1656 // ACCESSORY_REP_Org8_Gene1182 // ACCESSORY_REP_Org62_Gene1869 // ACCESSORY_REP_Org91_Gene2060 // ACCESSORY_REP_…	// ACCESSORY_REP_Org1_Gene1891 // ACCESSORY_REP_Org50_Gene640 // ACCESSORY_REP_Org103_Gene1436 // ACCESSORY_REP_Org89_Gene1716 // ACCESSORY_REP_Org39_Gene761 // ACCESSORY_REP_Org71_Gene1508 // ACCESSORY_REP_Org114_Gene611 // ACCESSORY_REP_Org11_Gene422 // ACCESSORY_REP_Org114_Gene1031 // ACCESSORY_REP_Org22_Gene2014 // ACCESSORY_REP_Org78_Gene1974 // ACCESSORY_REP_Org91_Gene2060 // ACCESSORY_REP_…
GO:0008219	P	cell death	8	484	16	1520	0.1	1	// ACCESSORY_REP_Org65_Gene2079 // ACCESSORY_REP_Org64_Gene2033 // ACCESSORY_REP_Org107_Gene950 // ACCESSORY_REP_Org1_Gene1956 // ACCESSORY_REP_Org98_Gene1987 // ACCESSORY_REP_Org5_Gene1849 // ACCESSORY_REP_Org72_Gene2079 // ACCESSORY_REP_Org54_Gene916	// ACCESSORY_REP_Org78_Gene1687 // ACCESSORY_REP_Org65_Gene2079 // ACCESSORY_REP_Org64_Gene2033 // ACCESSORY_REP_Org107_Gene950 // ACCESSORY_REP_Org81_Gene2060 // ACCESSORY_REP_Org48_Gene53 // ACCESSORY_REP_Org5_Gene1849 // ACCESSORY_REP_Org85_Gene1674 // ACCESSORY_REP_Org106_Gene1335 // ACCESSORY_REP_Org1_Gene1956 // ACCESSORY_REP_Org98_Gene1987 // ACCESSORY_REP_Org59_Gene2049 // ACCESSORY_REP_O…
GO:0051301	P	cell division	13	484	35	1520	0.31	1	// ACCESSORY_REP_Org12_Gene436 // ACCESSORY_REP_Org48_Gene832 // ACCESSORY_REP_Org62_Gene1435 // ACCESSORY_REP_Org93_Gene1729 // ACCESSORY_REP_Org22_Gene1020 // ACCESSORY_REP_Org35_Gene1659 // ACCESSORY_REP_Org55_Gene1654 // ACCESSORY_REP_Org83_Gene1791 // ACCESSORY_REP_Org30_Gene2032 // ACCESSORY_REP_Org84_Gene1042 // ACCESSORY_REP_Org39_Gene2041 // ACCESSORY_REP_Org97_Gene178 // ACCESSORY_REP_O…	// ACCESSORY_REP_Org81_Gene2060 // ACCESSORY_REP_Org22_Gene1020 // ACCESSORY_REP_Org19_Gene1460 // ACCESSORY_REP_Org60_Gene472 // ACCESSORY_REP_Org37_Gene1902 // ACCESSORY_REP_Org90_Gene1798 // ACCESSORY_REP_Org39_Gene2041 // ACCESSORY_REP_Org83_Gene1645 // ACCESSORY_REP_Org6_Gene159 // ACCESSORY_REP_Org63_Gene1903 // ACCESSORY_REP_Org47_Gene1883 // ACCESSORY_REP_Org48_Gene832 // ACCESSORY_REP_Or…
GO:0009820	P	alkaloid metabolic process	7	484	13	1520	0.085	1	// ACCESSORY_REP_Org93_Gene1255 // ACCESSORY_REP_Org59_Gene8 // ACCESSORY_REP_Org112_Gene1733 // ACCESSORY_REP_Org91_Gene1983 // ACCESSORY_REP_Org98_Gene2078 // ACCESSORY_REP_Org44_Gene964 // ACCESSORY_REP_Org5_Gene1849	// ACCESSORY_REP_Org88_Gene174 // ACCESSORY_REP_Org13_Gene2041 // ACCESSORY_REP_Org75_Gene201 // ACCESSORY_REP_Org112_Gene1733 // ACCESSORY_REP_Org59_Gene8 // ACCESSORY_REP_Org103_Gene1122 // ACCESSORY_REP_Org51_Gene201 // ACCESSORY_REP_Org91_Gene1983 // ACCESSORY_REP_Org98_Gene2078 // ACCESSORY_REP_Org107_Gene1262 // ACCESSORY_REP_Org44_Gene964 // ACCESSORY_REP_Org5_Gene1849 // ACCESSORY_REP_Org…
GO:0006520	P	cellular amino acid metabolic process	27	484	102	1520	0.89	1	// ACCESSORY_REP_Org22_Gene1041 // ACCESSORY_REP_Org31_Gene1030 // ACCESSORY_REP_Org36_Gene2078 // ACCESSORY_REP_Org8_Gene867 // ACCESSORY_REP_Org109_Gene1972 // ACCESSORY_REP_Org86_Gene2115 // ACCESSORY_REP_Org86_Gene2080 // ACCESSORY_REP_Org93_Gene2100 // ACCESSORY_REP_Org91_Gene1467 // ACCESSORY_REP_Org51_Gene2105 // ACCESSORY_REP_Org58_Gene2027 // ACCESSORY_REP_Org2_Gene2004 // ACCESSORY_REP_…	// ACCESSORY_REP_Org84_Gene1816 // ACCESSORY_REP_Org36_Gene2078 // ACCESSORY_REP_Org100_Gene12 // ACCESSORY_REP_Org42_Gene1761 // ACCESSORY_REP_Org109_Gene1972 // ACCESSORY_REP_Org86_Gene2115 // ACCESSORY_REP_Org51_Gene2105 // ACCESSORY_REP_Org100_Gene794 // ACCESSORY_REP_Org75_Gene38 // ACCESSORY_REP_Org18_Gene1163 // ACCESSORY_REP_Org39_Gene1367 // ACCESSORY_REP_Org48_Gene384 // ACCESSORY_REP_O…
GO:0019219	P	regulation of nucleobase, nucleoside, nucleotide and nucleic acid metabolic process	38	484	103	1520	0.17	1	// ACCESSORY_REP_Org43_Gene2220 // ACCESSORY_REP_Org100_Gene2069 // ACCESSORY_REP_Org85_Gene129 // ACCESSORY_REP_Org60_Gene2088 // ACCESSORY_REP_Org71_Gene1508 // ACCESSORY_REP_Org32_Gene2120 // ACCESSORY_REP_Org65_Gene2022 // ACCESSORY_REP_Org64_Gene2033 // ACCESSORY_REP_Org1_Gene1656 // ACCESSORY_REP_Org8_Gene1182 // ACCESSORY_REP_Org62_Gene1869 // ACCESSORY_REP_Org91_Gene2060 // ACCESSORY_REP_…	// ACCESSORY_REP_Org1_Gene1891 // ACCESSORY_REP_Org50_Gene640 // ACCESSORY_REP_Org103_Gene1436 // ACCESSORY_REP_Org89_Gene1716 // ACCESSORY_REP_Org39_Gene761 // ACCESSORY_REP_Org71_Gene1508 // ACCESSORY_REP_Org114_Gene611 // ACCESSORY_REP_Org11_Gene422 // ACCESSORY_REP_Org114_Gene1031 // ACCESSORY_REP_Org22_Gene2014 // ACCESSORY_REP_Org78_Gene1974 // ACCESSORY_REP_Org61_Gene1920 // ACCESSORY_REP_…
GO:0006461	P	protein complex assembly	7	484	25	1520	0.73	1	// ACCESSORY_REP_Org114_Gene1915 // ACCESSORY_REP_Org106_Gene2038 // ACCESSORY_REP_Org85_Gene530 // ACCESSORY_REP_Org111_Gene24 // ACCESSORY_REP_Org99_Gene600 // ACCESSORY_REP_Org62_Gene1382 // ACCESSORY_REP_Org99_Gene2175	// ACCESSORY_REP_Org112_Gene1335 // ACCESSORY_REP_Org87_Gene362 // ACCESSORY_REP_Org81_Gene2060 // ACCESSORY_REP_Org106_Gene2038 // ACCESSORY_REP_Org111_Gene24 // ACCESSORY_REP_Org16_Gene2136 // ACCESSORY_REP_Org73_Gene1729 // ACCESSORY_REP_Org22_Gene2014 // ACCESSORY_REP_Org81_Gene917 // ACCESSORY_REP_Org85_Gene1674 // ACCESSORY_REP_Org62_Gene1382 // ACCESSORY_REP_Org48_Gene387 // ACCESSORY_REP_…
GO:0000271	P	polysaccharide biosynthetic process	17	484	67	1520	0.9	1	// ACCESSORY_REP_Org99_Gene2095 // ACCESSORY_REP_Org10_Gene919 // ACCESSORY_REP_Org51_Gene1490 // ACCESSORY_REP_Org65_Gene2087 // ACCESSORY_REP_Org111_Gene2039 // ACCESSORY_REP_Org35_Gene1659 // ACCESSORY_REP_Org7_Gene1067 // ACCESSORY_REP_Org47_Gene1872 // ACCESSORY_REP_Org55_Gene1654 // ACCESSORY_REP_Org83_Gene1791 // ACCESSORY_REP_Org97_Gene178 // ACCESSORY_REP_Org39_Gene2041 // ACCESSORY_REP_…	// ACCESSORY_REP_Org99_Gene2095 // ACCESSORY_REP_Org10_Gene919 // ACCESSORY_REP_Org36_Gene865 // ACCESSORY_REP_Org24_Gene1391 // ACCESSORY_REP_Org88_Gene1041 // ACCESSORY_REP_Org35_Gene1659 // ACCESSORY_REP_Org47_Gene1872 // ACCESSORY_REP_Org55_Gene1654 // ACCESSORY_REP_Org85_Gene1308 // ACCESSORY_REP_Org25_Gene1105 // ACCESSORY_REP_Org104_Gene505 // ACCESSORY_REP_Org39_Gene2041 // ACCESSORY_REP_…
GO:0000270	P	peptidoglycan metabolic process	9	484	36	1520	0.85	1	// ACCESSORY_REP_Org99_Gene2095 // ACCESSORY_REP_Org65_Gene2079 // ACCESSORY_REP_Org64_Gene2033 // ACCESSORY_REP_Org107_Gene950 // ACCESSORY_REP_Org35_Gene1659 // ACCESSORY_REP_Org89_Gene1642 // ACCESSORY_REP_Org83_Gene1791 // ACCESSORY_REP_Org97_Gene178 // ACCESSORY_REP_Org56_Gene1791	// ACCESSORY_REP_Org99_Gene2095 // ACCESSORY_REP_Org35_Gene1659 // ACCESSORY_REP_Org60_Gene472 // ACCESSORY_REP_Org37_Gene1902 // ACCESSORY_REP_Org98_Gene2213 // ACCESSORY_REP_Org105_Gene1008 // ACCESSORY_REP_Org110_Gene818 // ACCESSORY_REP_Org47_Gene1883 // ACCESSORY_REP_Org97_Gene873 // ACCESSORY_REP_Org64_Gene2033 // ACCESSORY_REP_Org54_Gene584 // ACCESSORY_REP_Org107_Gene950 // ACCESSORY_REP_…
GO:0006464	P	protein modification process	15	484	33	1520	0.074	1	// ACCESSORY_REP_Org52_Gene1278 // ACCESSORY_REP_Org33_Gene2 // ACCESSORY_REP_Org1_Gene1038 // ACCESSORY_REP_Org111_Gene24 // ACCESSORY_REP_Org17_Gene1025 // ACCESSORY_REP_Org1_Gene1634 // ACCESSORY_REP_Org99_Gene2175 // ACCESSORY_REP_Org70_Gene2126 // ACCESSORY_REP_Org65_Gene1951 // ACCESSORY_REP_Org72_Gene2079 // ACCESSORY_REP_Org36_Gene2179 // ACCESSORY_REP_Org14_Gene960 // ACCESSORY_REP_Org95…	// ACCESSORY_REP_Org81_Gene2060 // ACCESSORY_REP_Org48_Gene53 // ACCESSORY_REP_Org89_Gene1772 // ACCESSORY_REP_Org12_Gene2057 // ACCESSORY_REP_Org84_Gene684 // ACCESSORY_REP_Org1_Gene1038 // ACCESSORY_REP_Org81_Gene917 // ACCESSORY_REP_Org106_Gene1335 // ACCESSORY_REP_Org76_Gene1246 // ACCESSORY_REP_Org48_Gene387 // ACCESSORY_REP_Org62_Gene2031 // ACCESSORY_REP_Org36_Gene2179 // ACCESSORY_REP_Org…
GO:0000272	P	polysaccharide catabolic process	5	484	13	1520	0.4	1	// ACCESSORY_REP_Org61_Gene2174 // ACCESSORY_REP_Org51_Gene1729 // ACCESSORY_REP_Org65_Gene2079 // ACCESSORY_REP_Org64_Gene2033 // ACCESSORY_REP_Org107_Gene950	// ACCESSORY_REP_Org1_Gene1948 // ACCESSORY_REP_Org65_Gene2079 // ACCESSORY_REP_Org64_Gene2033 // ACCESSORY_REP_Org107_Gene950 // ACCESSORY_REP_Org7_Gene1202 // ACCESSORY_REP_Org51_Gene1729 // ACCESSORY_REP_Org83_Gene770 // ACCESSORY_REP_Org62_Gene1821 // ACCESSORY_REP_Org98_Gene2213 // ACCESSORY_REP_Org61_Gene2174 // ACCESSORY_REP_Org14_Gene1941 // ACCESSORY_REP_Org110_Gene818 // ACCESSORY_REP_O…
GO:0010382	P	cellular cell wall macromolecule metabolic process	7	484	25	1520	0.73	1	// ACCESSORY_REP_Org99_Gene2095 // ACCESSORY_REP_Org35_Gene1659 // ACCESSORY_REP_Org89_Gene1642 // ACCESSORY_REP_Org83_Gene1791 // ACCESSORY_REP_Org56_Gene1791 // ACCESSORY_REP_Org39_Gene2041 // ACCESSORY_REP_Org97_Gene178	// ACCESSORY_REP_Org99_Gene2095 // ACCESSORY_REP_Org35_Gene1659 // ACCESSORY_REP_Org60_Gene472 // ACCESSORY_REP_Org37_Gene1902 // ACCESSORY_REP_Org39_Gene2041 // ACCESSORY_REP_Org105_Gene1008 // ACCESSORY_REP_Org47_Gene1883 // ACCESSORY_REP_Org54_Gene584 // ACCESSORY_REP_Org51_Gene846 // ACCESSORY_REP_Org86_Gene1104 // ACCESSORY_REP_Org99_Gene675 // ACCESSORY_REP_Org56_Gene1791 // ACCESSORY_REP_O…
GO:0006091	P	generation of precursor metabolites and energy	7	484	28	1520	0.84	1	// ACCESSORY_REP_Org51_Gene1730 // ACCESSORY_REP_Org66_Gene2108 // ACCESSORY_REP_Org103_Gene1435 // ACCESSORY_REP_Org112_Gene1733 // ACCESSORY_REP_Org8_Gene867 // ACCESSORY_REP_Org48_Gene624 // ACCESSORY_REP_Org88_Gene917	// ACCESSORY_REP_Org100_Gene1592 // ACCESSORY_REP_Org70_Gene1766 // ACCESSORY_REP_Org47_Gene638 // ACCESSORY_REP_Org8_Gene867 // ACCESSORY_REP_Org114_Gene1013 // ACCESSORY_REP_Org74_Gene470 // ACCESSORY_REP_Org30_Gene358 // ACCESSORY_REP_Org48_Gene2170 // ACCESSORY_REP_Org103_Gene1435 // ACCESSORY_REP_Org51_Gene1730 // ACCESSORY_REP_Org53_Gene923 // ACCESSORY_REP_Org2_Gene338 // ACCESSORY_REP_Org…
GO:0051276	P	chromosome organization	5	484	17	1520	0.67	1	// ACCESSORY_REP_Org1_Gene1656 // ACCESSORY_REP_Org71_Gene1507 // ACCESSORY_REP_Org70_Gene2126 // ACCESSORY_REP_Org74_Gene1838 // ACCESSORY_REP_Org89_Gene2012	// ACCESSORY_REP_Org63_Gene1903 // ACCESSORY_REP_Org74_Gene1838 // ACCESSORY_REP_Org49_Gene1597 // ACCESSORY_REP_Org49_Gene1596 // ACCESSORY_REP_Org81_Gene2060 // ACCESSORY_REP_Org48_Gene53 // ACCESSORY_REP_Org71_Gene1507 // ACCESSORY_REP_Org91_Gene2019 // ACCESSORY_REP_Org59_Gene2049 // ACCESSORY_REP_Org85_Gene1245 // ACCESSORY_REP_Org8_Gene853 // ACCESSORY_REP_Org70_Gene2126 // ACCESSORY_REP_Or…
GO:0006066	P	alcohol metabolic process	14	484	98	1520	1	1	// ACCESSORY_REP_Org94_Gene508 // ACCESSORY_REP_Org99_Gene2095 // ACCESSORY_REP_Org82_Gene1984 // ACCESSORY_REP_Org66_Gene2108 // ACCESSORY_REP_Org35_Gene1113 // ACCESSORY_REP_Org112_Gene1733 // ACCESSORY_REP_Org1_Gene1038 // ACCESSORY_REP_Org8_Gene867 // ACCESSORY_REP_Org53_Gene2007 // ACCESSORY_REP_Org35_Gene1659 // ACCESSORY_REP_Org61_Gene1174 // ACCESSORY_REP_Org67_Gene1405 // ACCESSORY_REP_O…	// ACCESSORY_REP_Org94_Gene508 // ACCESSORY_REP_Org99_Gene2095 // ACCESSORY_REP_Org7_Gene729 // ACCESSORY_REP_Org91_Gene1449 // ACCESSORY_REP_Org64_Gene1956 // ACCESSORY_REP_Org5_Gene1693 // ACCESSORY_REP_Org72_Gene2095 // ACCESSORY_REP_Org88_Gene174 // ACCESSORY_REP_Org1_Gene1038 // ACCESSORY_REP_Org103_Gene1122 // ACCESSORY_REP_Org75_Gene201 // ACCESSORY_REP_Org1_Gene2008 // ACCESSORY_REP_Org10…
GO:0006796	P	phosphate metabolic process	20	484	67	1520	0.68	1	// ACCESSORY_REP_Org94_Gene508 // ACCESSORY_REP_Org84_Gene1030 // ACCESSORY_REP_Org93_Gene1255 // ACCESSORY_REP_Org103_Gene1435 // ACCESSORY_REP_Org112_Gene1733 // ACCESSORY_REP_Org1_Gene1634 // ACCESSORY_REP_Org53_Gene2007 // ACCESSORY_REP_Org8_Gene867 // ACCESSORY_REP_Org61_Gene1174 // ACCESSORY_REP_Org47_Gene243 // ACCESSORY_REP_Org98_Gene2078 // ACCESSORY_REP_Org99_Gene2175 // ACCESSORY_REP_O…	// ACCESSORY_REP_Org94_Gene508 // ACCESSORY_REP_Org84_Gene1030 // ACCESSORY_REP_Org99_Gene2095 // ACCESSORY_REP_Org81_Gene2060 // ACCESSORY_REP_Org48_Gene53 // ACCESSORY_REP_Org8_Gene867 // ACCESSORY_REP_Org49_Gene1727 // ACCESSORY_REP_Org61_Gene1174 // ACCESSORY_REP_Org78_Gene1020 // ACCESSORY_REP_Org25_Gene1105 // ACCESSORY_REP_Org114_Gene1025 // ACCESSORY_REP_Org64_Gene1956 // ACCESSORY_REP_Or…
GO:0006790	P	sulfur metabolic process	8	484	34	1520	0.89	1	// ACCESSORY_REP_Org91_Gene1983 // ACCESSORY_REP_Org55_Gene1227 // ACCESSORY_REP_Org103_Gene1451 // ACCESSORY_REP_Org47_Gene243 // ACCESSORY_REP_Org86_Gene2080 // ACCESSORY_REP_Org4_Gene756 // ACCESSORY_REP_Org50_Gene2040 // ACCESSORY_REP_Org88_Gene917	// ACCESSORY_REP_Org29_Gene769 // ACCESSORY_REP_Org55_Gene1227 // ACCESSORY_REP_Org83_Gene770 // ACCESSORY_REP_Org81_Gene201 // ACCESSORY_REP_Org48_Gene1615 // ACCESSORY_REP_Org86_Gene2080 // ACCESSORY_REP_Org67_Gene509 // ACCESSORY_REP_Org84_Gene1985 // ACCESSORY_REP_Org16_Gene980 // ACCESSORY_REP_Org55_Gene735 // ACCESSORY_REP_Org114_Gene1013 // ACCESSORY_REP_Org39_Gene1367 // ACCESSORY_REP_Org…
GO:0006418	P	tRNA aminoacylation for protein translation	10	484	24	1520	0.21	1	// ACCESSORY_REP_Org34_Gene969 // ACCESSORY_REP_Org31_Gene1030 // ACCESSORY_REP_Org84_Gene1087 // ACCESSORY_REP_Org99_Gene2065 // ACCESSORY_REP_Org58_Gene2027 // ACCESSORY_REP_Org86_Gene2115 // ACCESSORY_REP_Org97_Gene173 // ACCESSORY_REP_Org3_Gene1988 // ACCESSORY_REP_Org91_Gene1467 // ACCESSORY_REP_Org36_Gene2078	// ACCESSORY_REP_Org36_Gene2078 // ACCESSORY_REP_Org31_Gene1030 // ACCESSORY_REP_Org30_Gene1855 // ACCESSORY_REP_Org24_Gene1816 // ACCESSORY_REP_Org86_Gene2115 // ACCESSORY_REP_Org49_Gene1641 // ACCESSORY_REP_Org91_Gene1467 // ACCESSORY_REP_Org84_Gene1816 // ACCESSORY_REP_Org54_Gene1341 // ACCESSORY_REP_Org18_Gene1163 // ACCESSORY_REP_Org91_Gene2062 // ACCESSORY_REP_Org3_Gene1116 // ACCESSORY_REP…
GO:0048523	P	negative regulation of cellular process	14	484	32	1520	0.11	1	// ACCESSORY_REP_Org84_Gene1030 // ACCESSORY_REP_Org52_Gene2156 // ACCESSORY_REP_Org44_Gene1021 // ACCESSORY_REP_Org64_Gene2033 // ACCESSORY_REP_Org103_Gene1436 // ACCESSORY_REP_Org78_Gene2021 // ACCESSORY_REP_Org1_Gene1656 // ACCESSORY_REP_Org99_Gene600 // ACCESSORY_REP_Org7_Gene1923 // ACCESSORY_REP_Org72_Gene2079 // ACCESSORY_REP_Org98_Gene2068 // ACCESSORY_REP_Org15_Gene1925 // ACCESSORY_REP_…	// ACCESSORY_REP_Org84_Gene1030 // ACCESSORY_REP_Org51_Gene1794 // ACCESSORY_REP_Org38_Gene1151 // ACCESSORY_REP_Org81_Gene2060 // ACCESSORY_REP_Org48_Gene53 // ACCESSORY_REP_Org7_Gene1923 // ACCESSORY_REP_Org59_Gene2049 // ACCESSORY_REP_Org64_Gene2033 // ACCESSORY_REP_Org1_Gene1656 // ACCESSORY_REP_Org97_Gene939 // ACCESSORY_REP_Org106_Gene1335 // ACCESSORY_REP_Org76_Gene1246 // ACCESSORY_REP_Or…
GO:0048522	P	positive regulation of cellular process	11	484	27	1520	0.22	1	// ACCESSORY_REP_Org102_Gene1696 // ACCESSORY_REP_Org93_Gene1255 // ACCESSORY_REP_Org78_Gene2021 // ACCESSORY_REP_Org66_Gene1645 // ACCESSORY_REP_Org1_Gene1634 // ACCESSORY_REP_Org99_Gene2175 // ACCESSORY_REP_Org70_Gene2126 // ACCESSORY_REP_Org106_Gene1190 // ACCESSORY_REP_Org84_Gene1042 // ACCESSORY_REP_Org72_Gene2079 // ACCESSORY_REP_Org54_Gene916	// ACCESSORY_REP_Org1_Gene1891 // ACCESSORY_REP_Org38_Gene1151 // ACCESSORY_REP_Org81_Gene2060 // ACCESSORY_REP_Org48_Gene53 // ACCESSORY_REP_Org114_Gene2051 // ACCESSORY_REP_Org70_Gene1469 // ACCESSORY_REP_Org39_Gene761 // ACCESSORY_REP_Org53_Gene923 // ACCESSORY_REP_Org85_Gene1674 // ACCESSORY_REP_Org106_Gene1335 // ACCESSORY_REP_Org85_Gene1164 // ACCESSORY_REP_Org102_Gene1696 // ACCESSORY_REP_…
GO:0008104	P	protein localization	11	484	43	1520	0.85	1	// ACCESSORY_REP_Org114_Gene1915 // ACCESSORY_REP_Org84_Gene1740 // ACCESSORY_REP_Org111_Gene1877 // ACCESSORY_REP_Org99_Gene2175 // ACCESSORY_REP_Org78_Gene1868 // ACCESSORY_REP_Org67_Gene1760 // ACCESSORY_REP_Org66_Gene1645 // ACCESSORY_REP_Org66_Gene1404 // ACCESSORY_REP_Org7_Gene1923 // ACCESSORY_REP_Org40_Gene1426 // ACCESSORY_REP_Org53_Gene1012	// ACCESSORY_REP_Org50_Gene1782 // ACCESSORY_REP_Org81_Gene2060 // ACCESSORY_REP_Org13_Gene665 // ACCESSORY_REP_Org49_Gene1545 // ACCESSORY_REP_Org67_Gene1760 // ACCESSORY_REP_Org66_Gene1404 // ACCESSORY_REP_Org108_Gene1451 // ACCESSORY_REP_Org5_Gene1003 // ACCESSORY_REP_Org28_Gene1444 // ACCESSORY_REP_Org39_Gene582 // ACCESSORY_REP_Org72_Gene627 // ACCESSORY_REP_Org97_Gene2096 // ACCESSORY_REP_O…
GO:0009451	P	RNA modification	10	484	24	1520	0.21	1	// ACCESSORY_REP_Org70_Gene5 // ACCESSORY_REP_Org50_Gene969 // ACCESSORY_REP_Org93_Gene1560 // ACCESSORY_REP_Org61_Gene8 // ACCESSORY_REP_Org47_Gene243 // ACCESSORY_REP_Org62_Gene1415 // ACCESSORY_REP_Org112_Gene1743 // ACCESSORY_REP_Org77_Gene1744 // ACCESSORY_REP_Org53_Gene1498 // ACCESSORY_REP_Org15_Gene1464	// ACCESSORY_REP_Org83_Gene1377 // ACCESSORY_REP_Org48_Gene56 // ACCESSORY_REP_Org42_Gene1311 // ACCESSORY_REP_Org112_Gene1743 // ACCESSORY_REP_Org59_Gene1560 // ACCESSORY_REP_Org77_Gene1744 // ACCESSORY_REP_Org72_Gene1115 // ACCESSORY_REP_Org93_Gene1560 // ACCESSORY_REP_Org54_Gene1797 // ACCESSORY_REP_Org22_Gene571 // ACCESSORY_REP_Org97_Gene137 // ACCESSORY_REP_Org62_Gene1415 // ACCESSORY_REP_O…
GO:0007165	P	signal transduction	11	484	28	1520	0.26	1	// ACCESSORY_REP_Org84_Gene1030 // ACCESSORY_REP_Org90_Gene2073 // ACCESSORY_REP_Org76_Gene1997 // ACCESSORY_REP_Org1_Gene1634 // ACCESSORY_REP_Org3_Gene2056 // ACCESSORY_REP_Org86_Gene1902 // ACCESSORY_REP_Org99_Gene2175 // ACCESSORY_REP_Org66_Gene1645 // ACCESSORY_REP_Org78_Gene2021 // ACCESSORY_REP_Org93_Gene1255 // ACCESSORY_REP_Org44_Gene1021	// ACCESSORY_REP_Org84_Gene1030 // ACCESSORY_REP_Org51_Gene1794 // ACCESSORY_REP_Org76_Gene1997 // ACCESSORY_REP_Org42_Gene1663 // ACCESSORY_REP_Org68_Gene623 // ACCESSORY_REP_Org81_Gene2060 // ACCESSORY_REP_Org48_Gene53 // ACCESSORY_REP_Org36_Gene1842 // ACCESSORY_REP_Org104_Gene1084 // ACCESSORY_REP_Org11_Gene422 // ACCESSORY_REP_Org76_Gene1246 // ACCESSORY_REP_Org85_Gene1674 // ACCESSORY_REP_O…
GO:0010035	P	response to inorganic substance	8	484	19	1520	0.24	1	// ACCESSORY_REP_Org102_Gene1696 // ACCESSORY_REP_Org106_Gene1325 // ACCESSORY_REP_Org70_Gene1500 // ACCESSORY_REP_Org5_Gene1891 // ACCESSORY_REP_Org6_Gene1932 // ACCESSORY_REP_Org50_Gene1709 // ACCESSORY_REP_Org83_Gene1032 // ACCESSORY_REP_Org66_Gene1936	// ACCESSORY_REP_Org102_Gene1696 // ACCESSORY_REP_Org78_Gene1687 // ACCESSORY_REP_Org49_Gene93 // ACCESSORY_REP_Org83_Gene1394 // ACCESSORY_REP_Org106_Gene1325 // ACCESSORY_REP_Org19_Gene1500 // ACCESSORY_REP_Org106_Gene1335 // ACCESSORY_REP_Org70_Gene1500 // ACCESSORY_REP_Org48_Gene2170 // ACCESSORY_REP_Org93_Gene1225 // ACCESSORY_REP_Org90_Gene7 // ACCESSORY_REP_Org6_Gene1932 // ACCESSORY_REP_O…
GO:0010033	P	response to organic substance	9	484	23	1520	0.3	1	// ACCESSORY_REP_Org91_Gene1983 // ACCESSORY_REP_Org93_Gene1255 // ACCESSORY_REP_Org78_Gene2021 // ACCESSORY_REP_Org1_Gene1656 // ACCESSORY_REP_Org3_Gene2056 // ACCESSORY_REP_Org1_Gene1634 // ACCESSORY_REP_Org99_Gene2175 // ACCESSORY_REP_Org60_Gene1013 // ACCESSORY_REP_Org72_Gene2079	// ACCESSORY_REP_Org83_Gene1382 // ACCESSORY_REP_Org81_Gene2060 // ACCESSORY_REP_Org48_Gene53 // ACCESSORY_REP_Org37_Gene264 // ACCESSORY_REP_Org39_Gene761 // ACCESSORY_REP_Org114_Gene611 // ACCESSORY_REP_Org1_Gene1656 // ACCESSORY_REP_Org85_Gene1674 // ACCESSORY_REP_Org106_Gene1335 // ACCESSORY_REP_Org17_Gene2041 // ACCESSORY_REP_Org99_Gene2167 // ACCESSORY_REP_Org3_Gene2056 // ACCESSORY_REP_Org…
GO:0009072	P	aromatic amino acid family metabolic process	5	484	18	1520	0.73	1	// ACCESSORY_REP_Org91_Gene1983 // ACCESSORY_REP_Org22_Gene1041 // ACCESSORY_REP_Org90_Gene27 // ACCESSORY_REP_Org2_Gene2004 // ACCESSORY_REP_Org1_Gene2257	// ACCESSORY_REP_Org52_Gene2037 // ACCESSORY_REP_Org22_Gene1041 // ACCESSORY_REP_Org5_Gene397 // ACCESSORY_REP_Org26_Gene1767 // ACCESSORY_REP_Org70_Gene1296 // ACCESSORY_REP_Org28_Gene714 // ACCESSORY_REP_Org22_Gene2078 // ACCESSORY_REP_Org21_Gene2167 // ACCESSORY_REP_Org2_Gene2004 // ACCESSORY_REP_Org91_Gene1983 // ACCESSORY_REP_Org1_Gene2257 // ACCESSORY_REP_Org90_Gene27 // ACCESSORY_REP_Org57…
GO:0031668	P	cellular response to extracellular stimulus	6	484	19	1520	0.6	1	// ACCESSORY_REP_Org79_Gene2022 // ACCESSORY_REP_Org4_Gene1591 // ACCESSORY_REP_Org111_Gene1877 // ACCESSORY_REP_Org33_Gene276 // ACCESSORY_REP_Org7_Gene1923 // ACCESSORY_REP_Org85_Gene1458	// ACCESSORY_REP_Org63_Gene757 // ACCESSORY_REP_Org79_Gene2022 // ACCESSORY_REP_Org4_Gene1591 // ACCESSORY_REP_Org26_Gene1876 // ACCESSORY_REP_Org64_Gene1439 // ACCESSORY_REP_Org83_Gene974 // ACCESSORY_REP_Org76_Gene2012 // ACCESSORY_REP_Org69_Gene911 // ACCESSORY_REP_Org41_Gene563 // ACCESSORY_REP_Org111_Gene1877 // ACCESSORY_REP_Org44_Gene1864 // ACCESSORY_REP_Org33_Gene276 // ACCESSORY_REP_Org…
GO:0044249	P	cellular biosynthetic process	145	484	454	1520	0.51	1	// ACCESSORY_REP_Org94_Gene508 // ACCESSORY_REP_Org98_Gene2052 // ACCESSORY_REP_Org10_Gene919 // ACCESSORY_REP_Org47_Gene652 // ACCESSORY_REP_Org36_Gene2078 // ACCESSORY_REP_Org109_Gene1972 // ACCESSORY_REP_Org47_Gene1872 // ACCESSORY_REP_Org86_Gene2115 // ACCESSORY_REP_Org1_Gene2171 // ACCESSORY_REP_Org51_Gene2105 // ACCESSORY_REP_Org1_Gene1038 // ACCESSORY_REP_Org91_Gene2060 // ACCESSORY_REP_Or…	// ACCESSORY_REP_Org98_Gene2052 // ACCESSORY_REP_Org112_Gene1333 // ACCESSORY_REP_Org47_Gene652 // ACCESSORY_REP_Org42_Gene1761 // ACCESSORY_REP_Org109_Gene1972 // ACCESSORY_REP_Org47_Gene1872 // ACCESSORY_REP_Org86_Gene2115 // ACCESSORY_REP_Org114_Gene611 // ACCESSORY_REP_Org89_Gene1098 // ACCESSORY_REP_Org30_Gene1221 // ACCESSORY_REP_Org1_Gene1038 // ACCESSORY_REP_Org7_Gene1378 // ACCESSORY_REP…
GO:0031667	P	response to nutrient levels	5	484	8	1520	0.074	1	// ACCESSORY_REP_Org7_Gene1923 // ACCESSORY_REP_Org91_Gene1983 // ACCESSORY_REP_Org111_Gene1877 // ACCESSORY_REP_Org33_Gene276 // ACCESSORY_REP_Org61_Gene1174	// ACCESSORY_REP_Org97_Gene568 // ACCESSORY_REP_Org111_Gene1877 // ACCESSORY_REP_Org33_Gene276 // ACCESSORY_REP_Org61_Gene1174 // ACCESSORY_REP_Org91_Gene1983 // ACCESSORY_REP_Org64_Gene1956 // ACCESSORY_REP_Org7_Gene1923 // ACCESSORY_REP_Org39_Gene761
GO:0023052	P	signaling	21	484	57	1520	0.26	1	// ACCESSORY_REP_Org84_Gene1030 // ACCESSORY_REP_Org79_Gene2022 // ACCESSORY_REP_Org4_Gene1591 // ACCESSORY_REP_Org64_Gene1984 // ACCESSORY_REP_Org93_Gene1255 // ACCESSORY_REP_Org99_Gene2175 // ACCESSORY_REP_Org102_Gene1696 // ACCESSORY_REP_Org90_Gene2073 // ACCESSORY_REP_Org111_Gene1877 // ACCESSORY_REP_Org33_Gene276 // ACCESSORY_REP_Org3_Gene2056 // ACCESSORY_REP_Org86_Gene1902 // ACCESSORY_REP…	// ACCESSORY_REP_Org84_Gene1030 // ACCESSORY_REP_Org51_Gene1794 // ACCESSORY_REP_Org76_Gene1997 // ACCESSORY_REP_Org42_Gene1663 // ACCESSORY_REP_Org68_Gene623 // ACCESSORY_REP_Org81_Gene2060 // ACCESSORY_REP_Org48_Gene53 // ACCESSORY_REP_Org36_Gene1842 // ACCESSORY_REP_Org90_Gene2073 // ACCESSORY_REP_Org33_Gene276 // ACCESSORY_REP_Org85_Gene1458 // ACCESSORY_REP_Org67_Gene1760 // ACCESSORY_REP_Or…
GO:0070887	P	cellular response to chemical stimulus	10	484	24	1520	0.21	1	// ACCESSORY_REP_Org91_Gene1983 // ACCESSORY_REP_Org1_Gene1656 // ACCESSORY_REP_Org106_Gene2038 // ACCESSORY_REP_Org3_Gene2056 // ACCESSORY_REP_Org1_Gene1634 // ACCESSORY_REP_Org99_Gene2175 // ACCESSORY_REP_Org6_Gene1932 // ACCESSORY_REP_Org60_Gene1013 // ACCESSORY_REP_Org50_Gene1709 // ACCESSORY_REP_Org83_Gene1032	// ACCESSORY_REP_Org49_Gene93 // ACCESSORY_REP_Org81_Gene2060 // ACCESSORY_REP_Org48_Gene53 // ACCESSORY_REP_Org106_Gene2038 // ACCESSORY_REP_Org6_Gene1932 // ACCESSORY_REP_Org39_Gene761 // ACCESSORY_REP_Org1_Gene1656 // ACCESSORY_REP_Org85_Gene1674 // ACCESSORY_REP_Org106_Gene1335 // ACCESSORY_REP_Org17_Gene2041 // ACCESSORY_REP_Org99_Gene2167 // ACCESSORY_REP_Org50_Gene1709 // ACCESSORY_REP_Org…
GO:0051187	P	cofactor catabolic process	5	484	14	1520	0.48	1	// ACCESSORY_REP_Org51_Gene1730 // ACCESSORY_REP_Org83_Gene1032 // ACCESSORY_REP_Org50_Gene1709 // ACCESSORY_REP_Org6_Gene1932 // ACCESSORY_REP_Org88_Gene917	// ACCESSORY_REP_Org51_Gene1730 // ACCESSORY_REP_Org92_Gene1918 // ACCESSORY_REP_Org53_Gene923 // ACCESSORY_REP_Org114_Gene1013 // ACCESSORY_REP_Org19_Gene1782 // ACCESSORY_REP_Org48_Gene843 // ACCESSORY_REP_Org6_Gene1932 // ACCESSORY_REP_Org50_Gene1709 // ACCESSORY_REP_Org75_Gene1822 // ACCESSORY_REP_Org72_Gene1408 // ACCESSORY_REP_Org83_Gene1032 // ACCESSORY_REP_Org92_Gene934 // ACCESSORY_REP_O…
GO:0051186	P	cofactor metabolic process	22	484	77	1520	0.76	1	// ACCESSORY_REP_Org84_Gene1034 // ACCESSORY_REP_Org55_Gene1227 // ACCESSORY_REP_Org8_Gene867 // ACCESSORY_REP_Org98_Gene2078 // ACCESSORY_REP_Org6_Gene1932 // ACCESSORY_REP_Org51_Gene1730 // ACCESSORY_REP_Org52_Gene1242 // ACCESSORY_REP_Org112_Gene1733 // ACCESSORY_REP_Org50_Gene1709 // ACCESSORY_REP_Org29_Gene1400 // ACCESSORY_REP_Org88_Gene917 // ACCESSORY_REP_Org59_Gene8 // ACCESSORY_REP_Org1…	// ACCESSORY_REP_Org95_Gene807 // ACCESSORY_REP_Org59_Gene8 // ACCESSORY_REP_Org84_Gene1034 // ACCESSORY_REP_Org85_Gene1420 // ACCESSORY_REP_Org55_Gene1227 // ACCESSORY_REP_Org39_Gene1322 // ACCESSORY_REP_Org8_Gene867 // ACCESSORY_REP_Org36_Gene916 // ACCESSORY_REP_Org84_Gene2009 // ACCESSORY_REP_Org13_Gene1611 // ACCESSORY_REP_Org53_Gene1028 // ACCESSORY_REP_Org48_Gene1615 // ACCESSORY_REP_Org6_…
GO:0044262	P	cellular carbohydrate metabolic process	23	484	139	1520	1	1	// ACCESSORY_REP_Org94_Gene508 // ACCESSORY_REP_Org99_Gene2095 // ACCESSORY_REP_Org10_Gene919 // ACCESSORY_REP_Org8_Gene867 // ACCESSORY_REP_Org47_Gene1872 // ACCESSORY_REP_Org39_Gene2041 // ACCESSORY_REP_Org82_Gene1984 // ACCESSORY_REP_Org51_Gene1490 // ACCESSORY_REP_Org1_Gene1038 // ACCESSORY_REP_Org61_Gene1174 // ACCESSORY_REP_Org88_Gene917 // ACCESSORY_REP_Org66_Gene2108 // ACCESSORY_REP_Org1…	// ACCESSORY_REP_Org94_Gene508 // ACCESSORY_REP_Org99_Gene2095 // ACCESSORY_REP_Org10_Gene919 // ACCESSORY_REP_Org47_Gene1872 // ACCESSORY_REP_Org25_Gene1105 // ACCESSORY_REP_Org7_Gene729 // ACCESSORY_REP_Org91_Gene1449 // ACCESSORY_REP_Org64_Gene1956 // ACCESSORY_REP_Org5_Gene1693 // ACCESSORY_REP_Org72_Gene2095 // ACCESSORY_REP_Org88_Gene174 // ACCESSORY_REP_Org53_Gene478 // ACCESSORY_REP_Org1_…
GO:0051188	P	cofactor biosynthetic process	14	484	50	1520	0.76	1	// ACCESSORY_REP_Org45_Gene2024 // ACCESSORY_REP_Org91_Gene1983 // ACCESSORY_REP_Org52_Gene1242 // ACCESSORY_REP_Org93_Gene1255 // ACCESSORY_REP_Org84_Gene1034 // ACCESSORY_REP_Org112_Gene1733 // ACCESSORY_REP_Org8_Gene867 // ACCESSORY_REP_Org1_Gene1045 // ACCESSORY_REP_Org47_Gene243 // ACCESSORY_REP_Org98_Gene2078 // ACCESSORY_REP_Org44_Gene964 // ACCESSORY_REP_Org50_Gene2040 // ACCESSORY_REP_Or…	// ACCESSORY_REP_Org95_Gene807 // ACCESSORY_REP_Org44_Gene1952 // ACCESSORY_REP_Org84_Gene1034 // ACCESSORY_REP_Org60_Gene247 // ACCESSORY_REP_Org8_Gene867 // ACCESSORY_REP_Org36_Gene916 // ACCESSORY_REP_Org84_Gene2009 // ACCESSORY_REP_Org13_Gene1611 // ACCESSORY_REP_Org48_Gene1615 // ACCESSORY_REP_Org37_Gene264 // ACCESSORY_REP_Org80_Gene1120 // ACCESSORY_REP_Org24_Gene89 // ACCESSORY_REP_Org52_…
GO:0070271	P	protein complex biogenesis	7	484	25	1520	0.73	1	// ACCESSORY_REP_Org114_Gene1915 // ACCESSORY_REP_Org106_Gene2038 // ACCESSORY_REP_Org85_Gene530 // ACCESSORY_REP_Org111_Gene24 // ACCESSORY_REP_Org99_Gene600 // ACCESSORY_REP_Org62_Gene1382 // ACCESSORY_REP_Org99_Gene2175	// ACCESSORY_REP_Org112_Gene1335 // ACCESSORY_REP_Org87_Gene362 // ACCESSORY_REP_Org81_Gene2060 // ACCESSORY_REP_Org106_Gene2038 // ACCESSORY_REP_Org111_Gene24 // ACCESSORY_REP_Org16_Gene2136 // ACCESSORY_REP_Org73_Gene1729 // ACCESSORY_REP_Org22_Gene2014 // ACCESSORY_REP_Org81_Gene917 // ACCESSORY_REP_Org85_Gene1674 // ACCESSORY_REP_Org62_Gene1382 // ACCESSORY_REP_Org48_Gene387 // ACCESSORY_REP_…
GO:0019748	P	secondary metabolic process	9	484	22	1520	0.25	1	// ACCESSORY_REP_Org96_Gene1754 // ACCESSORY_REP_Org33_Gene2 // ACCESSORY_REP_Org59_Gene8 // ACCESSORY_REP_Org112_Gene1733 // ACCESSORY_REP_Org91_Gene1983 // ACCESSORY_REP_Org98_Gene2078 // ACCESSORY_REP_Org44_Gene964 // ACCESSORY_REP_Org5_Gene1849 // ACCESSORY_REP_Org93_Gene1255	// ACCESSORY_REP_Org98_Gene2078 // ACCESSORY_REP_Org88_Gene174 // ACCESSORY_REP_Org83_Gene114 // ACCESSORY_REP_Org84_Gene1985 // ACCESSORY_REP_Org112_Gene1733 // ACCESSORY_REP_Org103_Gene1122 // ACCESSORY_REP_Org33_Gene2 // ACCESSORY_REP_Org75_Gene201 // ACCESSORY_REP_Org61_Gene2173 // ACCESSORY_REP_Org88_Gene1214 // ACCESSORY_REP_Org59_Gene8 // ACCESSORY_REP_Org12_Gene25 // ACCESSORY_REP_Org51_G…
GO:0050793	P	regulation of developmental process	11	484	31	1520	0.4	1	// ACCESSORY_REP_Org99_Gene2095 // ACCESSORY_REP_Org70_Gene2126 // ACCESSORY_REP_Org35_Gene1659 // ACCESSORY_REP_Org89_Gene1642 // ACCESSORY_REP_Org83_Gene1791 // ACCESSORY_REP_Org62_Gene1382 // ACCESSORY_REP_Org67_Gene1760 // ACCESSORY_REP_Org66_Gene1645 // ACCESSORY_REP_Org97_Gene178 // ACCESSORY_REP_Org97_Gene157 // ACCESSORY_REP_Org56_Gene1791	// ACCESSORY_REP_Org99_Gene2095 // ACCESSORY_REP_Org81_Gene2060 // ACCESSORY_REP_Org48_Gene53 // ACCESSORY_REP_Org35_Gene1659 // ACCESSORY_REP_Org60_Gene472 // ACCESSORY_REP_Org37_Gene1902 // ACCESSORY_REP_Org67_Gene1760 // ACCESSORY_REP_Org105_Gene1008 // ACCESSORY_REP_Org47_Gene1883 // ACCESSORY_REP_Org54_Gene584 // ACCESSORY_REP_Org51_Gene846 // ACCESSORY_REP_Org86_Gene1104 // ACCESSORY_REP_Or…
GO:0009889	P	regulation of biosynthetic process	40	484	111	1520	0.21	1	// ACCESSORY_REP_Org43_Gene2220 // ACCESSORY_REP_Org100_Gene2069 // ACCESSORY_REP_Org85_Gene129 // ACCESSORY_REP_Org60_Gene2088 // ACCESSORY_REP_Org71_Gene1508 // ACCESSORY_REP_Org32_Gene2120 // ACCESSORY_REP_Org65_Gene2022 // ACCESSORY_REP_Org64_Gene2033 // ACCESSORY_REP_Org1_Gene1656 // ACCESSORY_REP_Org8_Gene1182 // ACCESSORY_REP_Org62_Gene1869 // ACCESSORY_REP_Org91_Gene2060 // ACCESSORY_REP_…	// ACCESSORY_REP_Org1_Gene1891 // ACCESSORY_REP_Org63_Gene804 // ACCESSORY_REP_Org50_Gene640 // ACCESSORY_REP_Org103_Gene1436 // ACCESSORY_REP_Org89_Gene1716 // ACCESSORY_REP_Org39_Gene761 // ACCESSORY_REP_Org71_Gene1508 // ACCESSORY_REP_Org114_Gene611 // ACCESSORY_REP_Org11_Gene422 // ACCESSORY_REP_Org114_Gene1031 // ACCESSORY_REP_Org22_Gene2014 // ACCESSORY_REP_Org78_Gene1974 // ACCESSORY_REP_O…
GO:0051234	P	establishment of localization	45	484	195	1520	1	1	// ACCESSORY_REP_Org47_Gene1910 // ACCESSORY_REP_Org58_Gene540 // ACCESSORY_REP_Org2_Gene1575 // ACCESSORY_REP_Org99_Gene2246 // ACCESSORY_REP_Org81_Gene698 // ACCESSORY_REP_Org100_Gene2149 // ACCESSORY_REP_Org78_Gene1868 // ACCESSORY_REP_Org6_Gene2042 // ACCESSORY_REP_Org67_Gene1760 // ACCESSORY_REP_Org66_Gene1404 // ACCESSORY_REP_Org48_Gene624 // ACCESSORY_REP_Org88_Gene1591 // ACCESSORY_REP_Or…	// ACCESSORY_REP_Org58_Gene540 // ACCESSORY_REP_Org2_Gene1575 // ACCESSORY_REP_Org50_Gene640 // ACCESSORY_REP_Org103_Gene1436 // ACCESSORY_REP_Org80_Gene1647 // ACCESSORY_REP_Org97_Gene1937 // ACCESSORY_REP_Org100_Gene2149 // ACCESSORY_REP_Org17_Gene655 // ACCESSORY_REP_Org60_Gene823 // ACCESSORY_REP_Org67_Gene1760 // ACCESSORY_REP_Org84_Gene639 // ACCESSORY_REP_Org84_Gene635 // ACCESSORY_REP_Org…
GO:0008653	P	lipopolysaccharide metabolic process	5	484	27	1520	0.96	1	// ACCESSORY_REP_Org99_Gene2095 // ACCESSORY_REP_Org10_Gene919 // ACCESSORY_REP_Org51_Gene1490 // ACCESSORY_REP_Org47_Gene1872 // ACCESSORY_REP_Org14_Gene960	// ACCESSORY_REP_Org99_Gene2095 // ACCESSORY_REP_Org10_Gene919 // ACCESSORY_REP_Org36_Gene865 // ACCESSORY_REP_Org42_Gene1999 // ACCESSORY_REP_Org88_Gene1041 // ACCESSORY_REP_Org47_Gene1872 // ACCESSORY_REP_Org25_Gene1105 // ACCESSORY_REP_Org21_Gene361 // ACCESSORY_REP_Org51_Gene1490 // ACCESSORY_REP_Org71_Gene1998 // ACCESSORY_REP_Org7_Gene1378 // ACCESSORY_REP_Org81_Gene1598 // ACCESSORY_REP_Or…
GO:0008652	P	cellular amino acid biosynthetic process	14	484	59	1520	0.93	1	// ACCESSORY_REP_Org45_Gene2024 // ACCESSORY_REP_Org22_Gene1041 // ACCESSORY_REP_Org73_Gene1457 // ACCESSORY_REP_Org39_Gene1880 // ACCESSORY_REP_Org8_Gene867 // ACCESSORY_REP_Org109_Gene1972 // ACCESSORY_REP_Org2_Gene2004 // ACCESSORY_REP_Org76_Gene2029 // ACCESSORY_REP_Org1_Gene2257 // ACCESSORY_REP_Org111_Gene2130 // ACCESSORY_REP_Org90_Gene27 // ACCESSORY_REP_Org86_Gene2080 // ACCESSORY_REP_Or…	// ACCESSORY_REP_Org22_Gene1041 // ACCESSORY_REP_Org44_Gene1952 // ACCESSORY_REP_Org18_Gene1934 // ACCESSORY_REP_Org42_Gene1761 // ACCESSORY_REP_Org5_Gene581 // ACCESSORY_REP_Org109_Gene1972 // ACCESSORY_REP_Org81_Gene201 // ACCESSORY_REP_Org44_Gene763 // ACCESSORY_REP_Org39_Gene1367 // ACCESSORY_REP_Org86_Gene2080 // ACCESSORY_REP_Org13_Gene1611 // ACCESSORY_REP_Org48_Gene556 // ACCESSORY_REP_Or…
GO:0042546	P	cell wall biogenesis	8	484	27	1520	0.67	1	// ACCESSORY_REP_Org99_Gene2095 // ACCESSORY_REP_Org35_Gene1659 // ACCESSORY_REP_Org89_Gene1642 // ACCESSORY_REP_Org83_Gene1791 // ACCESSORY_REP_Org97_Gene178 // ACCESSORY_REP_Org39_Gene2041 // ACCESSORY_REP_Org17_Gene1025 // ACCESSORY_REP_Org56_Gene1791	// ACCESSORY_REP_Org99_Gene2095 // ACCESSORY_REP_Org35_Gene1659 // ACCESSORY_REP_Org60_Gene472 // ACCESSORY_REP_Org37_Gene1902 // ACCESSORY_REP_Org39_Gene2041 // ACCESSORY_REP_Org105_Gene1008 // ACCESSORY_REP_Org47_Gene1883 // ACCESSORY_REP_Org54_Gene584 // ACCESSORY_REP_Org51_Gene846 // ACCESSORY_REP_Org86_Gene1104 // ACCESSORY_REP_Org99_Gene675 // ACCESSORY_REP_Org56_Gene1791 // ACCESSORY_REP_O…
GO:0046394	P	carboxylic acid biosynthetic process	18	484	73	1520	0.92	1	// ACCESSORY_REP_Org45_Gene2024 // ACCESSORY_REP_Org22_Gene1041 // ACCESSORY_REP_Org73_Gene1457 // ACCESSORY_REP_Org39_Gene1880 // ACCESSORY_REP_Org112_Gene1733 // ACCESSORY_REP_Org86_Gene2080 // ACCESSORY_REP_Org8_Gene867 // ACCESSORY_REP_Org109_Gene1972 // ACCESSORY_REP_Org2_Gene2004 // ACCESSORY_REP_Org76_Gene2029 // ACCESSORY_REP_Org91_Gene1983 // ACCESSORY_REP_Org1_Gene2257 // ACCESSORY_REP_…	// ACCESSORY_REP_Org22_Gene1041 // ACCESSORY_REP_Org44_Gene1952 // ACCESSORY_REP_Org29_Gene769 // ACCESSORY_REP_Org18_Gene1934 // ACCESSORY_REP_Org42_Gene1761 // ACCESSORY_REP_Org34_Gene365 // ACCESSORY_REP_Org5_Gene581 // ACCESSORY_REP_Org109_Gene1972 // ACCESSORY_REP_Org81_Gene201 // ACCESSORY_REP_Org13_Gene1611 // ACCESSORY_REP_Org77_Gene725 // ACCESSORY_REP_Org33_Gene965 // ACCESSORY_REP_Org4…
GO:0050896	P	response to stimulus	64	484	174	1520	0.11	1	// ACCESSORY_REP_Org84_Gene1030 // ACCESSORY_REP_Org114_Gene1927 // ACCESSORY_REP_Org47_Gene1910 // ACCESSORY_REP_Org76_Gene1997 // ACCESSORY_REP_Org111_Gene12 // ACCESSORY_REP_Org99_Gene2246 // ACCESSORY_REP_Org62_Gene1435 // ACCESSORY_REP_Org106_Gene2038 // ACCESSORY_REP_Org111_Gene2 // ACCESSORY_REP_Org70_Gene1500 // ACCESSORY_REP_Org61_Gene1174 // ACCESSORY_REP_Org7_Gene1923 // ACCESSORY_REP_…	// ACCESSORY_REP_Org111_Gene1867 // ACCESSORY_REP_Org30_Gene1221 // ACCESSORY_REP_Org3_Gene433 // ACCESSORY_REP_Org25_Gene1105 // ACCESSORY_REP_Org64_Gene1956 // ACCESSORY_REP_Org41_Gene563 // ACCESSORY_REP_Org48_Gene2026 // ACCESSORY_REP_Org83_Gene1032 // ACCESSORY_REP_Org39_Gene761 // ACCESSORY_REP_Org17_Gene2041 // ACCESSORY_REP_Org4_Gene1591 // ACCESSORY_REP_Org35_Gene2033 // ACCESSORY_REP_Or…
GO:0009110	P	vitamin biosynthetic process	11	484	29	1520	0.3	1	// ACCESSORY_REP_Org45_Gene2024 // ACCESSORY_REP_Org91_Gene1983 // ACCESSORY_REP_Org93_Gene1255 // ACCESSORY_REP_Org112_Gene1733 // ACCESSORY_REP_Org8_Gene867 // ACCESSORY_REP_Org41_Gene203 // ACCESSORY_REP_Org47_Gene243 // ACCESSORY_REP_Org98_Gene2078 // ACCESSORY_REP_Org44_Gene964 // ACCESSORY_REP_Org103_Gene1451 // ACCESSORY_REP_Org50_Gene2040	// ACCESSORY_REP_Org44_Gene1952 // ACCESSORY_REP_Org8_Gene867 // ACCESSORY_REP_Org36_Gene916 // ACCESSORY_REP_Org1_Gene1164 // ACCESSORY_REP_Org48_Gene1615 // ACCESSORY_REP_Org88_Gene1214 // ACCESSORY_REP_Org95_Gene807 // ACCESSORY_REP_Org41_Gene203 // ACCESSORY_REP_Org42_Gene1197 // ACCESSORY_REP_Org106_Gene207 // ACCESSORY_REP_Org91_Gene91 // ACCESSORY_REP_Org112_Gene1733 // ACCESSORY_REP_Org60…
GO:0006518	P	peptide metabolic process	5	484	13	1520	0.4	1	// ACCESSORY_REP_Org55_Gene1227 // ACCESSORY_REP_Org43_Gene2106 // ACCESSORY_REP_Org111_Gene1877 // ACCESSORY_REP_Org97_Gene173 // ACCESSORY_REP_Org44_Gene2008	// ACCESSORY_REP_Org43_Gene2106 // ACCESSORY_REP_Org84_Gene1985 // ACCESSORY_REP_Org44_Gene2008 // ACCESSORY_REP_Org26_Gene1767 // ACCESSORY_REP_Org55_Gene1227 // ACCESSORY_REP_Org63_Gene804 // ACCESSORY_REP_Org111_Gene1877 // ACCESSORY_REP_Org99_Gene1271 // ACCESSORY_REP_Org97_Gene173 // ACCESSORY_REP_Org109_Gene2060 // ACCESSORY_REP_Org32_Gene1352 // ACCESSORY_REP_Org50_Gene1083 // ACCESSORY_RE…
GO:0006519	P	cellular amino acid and derivative metabolic process	29	484	108	1520	0.88	1	// ACCESSORY_REP_Org22_Gene1041 // ACCESSORY_REP_Org31_Gene1030 // ACCESSORY_REP_Org36_Gene2078 // ACCESSORY_REP_Org55_Gene1227 // ACCESSORY_REP_Org8_Gene867 // ACCESSORY_REP_Org109_Gene1972 // ACCESSORY_REP_Org86_Gene2115 // ACCESSORY_REP_Org86_Gene2080 // ACCESSORY_REP_Org93_Gene2100 // ACCESSORY_REP_Org76_Gene2029 // ACCESSORY_REP_Org51_Gene2105 // ACCESSORY_REP_Org91_Gene1467 // ACCESSORY_REP…	// ACCESSORY_REP_Org84_Gene1816 // ACCESSORY_REP_Org36_Gene2078 // ACCESSORY_REP_Org42_Gene1761 // ACCESSORY_REP_Org109_Gene1972 // ACCESSORY_REP_Org86_Gene2115 // ACCESSORY_REP_Org51_Gene2105 // ACCESSORY_REP_Org100_Gene794 // ACCESSORY_REP_Org75_Gene38 // ACCESSORY_REP_Org18_Gene1163 // ACCESSORY_REP_Org39_Gene1367 // ACCESSORY_REP_Org48_Gene384 // ACCESSORY_REP_Org91_Gene2062 // ACCESSORY_REP_…
GO:0009116	P	nucleoside metabolic process	7	484	26	1520	0.77	1	// ACCESSORY_REP_Org85_Gene2080 // ACCESSORY_REP_Org53_Gene2007 // ACCESSORY_REP_Org61_Gene8 // ACCESSORY_REP_Org61_Gene1174 // ACCESSORY_REP_Org95_Gene1724 // ACCESSORY_REP_Org91_Gene1984 // ACCESSORY_REP_Org77_Gene1744	// ACCESSORY_REP_Org110_Gene957 // ACCESSORY_REP_Org59_Gene1078 // ACCESSORY_REP_Org48_Gene56 // ACCESSORY_REP_Org49_Gene1727 // ACCESSORY_REP_Org44_Gene763 // ACCESSORY_REP_Org64_Gene1956 // ACCESSORY_REP_Org77_Gene1744 // ACCESSORY_REP_Org72_Gene1115 // ACCESSORY_REP_Org9_Gene1794 // ACCESSORY_REP_Org96_Gene924 // ACCESSORY_REP_Org16_Gene980 // ACCESSORY_REP_Org61_Gene1174 // ACCESSORY_REP_Org9…
GO:0022604	P	regulation of cell morphogenesis	9	484	26	1520	0.45	1	// ACCESSORY_REP_Org99_Gene2095 // ACCESSORY_REP_Org35_Gene1659 // ACCESSORY_REP_Org89_Gene1642 // ACCESSORY_REP_Org83_Gene1791 // ACCESSORY_REP_Org62_Gene1382 // ACCESSORY_REP_Org67_Gene1760 // ACCESSORY_REP_Org97_Gene178 // ACCESSORY_REP_Org97_Gene157 // ACCESSORY_REP_Org56_Gene1791	// ACCESSORY_REP_Org99_Gene2095 // ACCESSORY_REP_Org35_Gene1659 // ACCESSORY_REP_Org60_Gene472 // ACCESSORY_REP_Org37_Gene1902 // ACCESSORY_REP_Org67_Gene1760 // ACCESSORY_REP_Org105_Gene1008 // ACCESSORY_REP_Org47_Gene1883 // ACCESSORY_REP_Org54_Gene584 // ACCESSORY_REP_Org51_Gene846 // ACCESSORY_REP_Org86_Gene1104 // ACCESSORY_REP_Org62_Gene1382 // ACCESSORY_REP_Org99_Gene675 // ACCESSORY_REP_O…
GO:0033043	P	regulation of organelle organization	5	484	8	1520	0.074	1	// ACCESSORY_REP_Org7_Gene1923 // ACCESSORY_REP_Org62_Gene1382 // ACCESSORY_REP_Org66_Gene1645 // ACCESSORY_REP_Org84_Gene1042 // ACCESSORY_REP_Org114_Gene1915	// ACCESSORY_REP_Org114_Gene1915 // ACCESSORY_REP_Org81_Gene2060 // ACCESSORY_REP_Org57_Gene2125 // ACCESSORY_REP_Org59_Gene2049 // ACCESSORY_REP_Org62_Gene1382 // ACCESSORY_REP_Org66_Gene1645 // ACCESSORY_REP_Org84_Gene1042 // ACCESSORY_REP_Org7_Gene1923
GO:0006732	P	coenzyme metabolic process	16	484	60	1520	0.84	1	// ACCESSORY_REP_Org51_Gene1730 // ACCESSORY_REP_Org91_Gene1983 // ACCESSORY_REP_Org52_Gene1242 // ACCESSORY_REP_Org93_Gene1255 // ACCESSORY_REP_Org59_Gene8 // ACCESSORY_REP_Org112_Gene1733 // ACCESSORY_REP_Org55_Gene1227 // ACCESSORY_REP_Org8_Gene867 // ACCESSORY_REP_Org1_Gene1045 // ACCESSORY_REP_Org47_Gene243 // ACCESSORY_REP_Org98_Gene2078 // ACCESSORY_REP_Org45_Gene2024 // ACCESSORY_REP_Org4…	// ACCESSORY_REP_Org95_Gene807 // ACCESSORY_REP_Org59_Gene8 // ACCESSORY_REP_Org55_Gene1227 // ACCESSORY_REP_Org39_Gene1322 // ACCESSORY_REP_Org8_Gene867 // ACCESSORY_REP_Org36_Gene916 // ACCESSORY_REP_Org13_Gene1611 // ACCESSORY_REP_Org53_Gene1028 // ACCESSORY_REP_Org48_Gene1615 // ACCESSORY_REP_Org37_Gene264 // ACCESSORY_REP_Org44_Gene1952 // ACCESSORY_REP_Org19_Gene1782 // ACCESSORY_REP_Org24_…
GO:0006733	P	oxidoreduction coenzyme metabolic process	10	484	23	1520	0.17	1	// ACCESSORY_REP_Org52_Gene1242 // ACCESSORY_REP_Org93_Gene1255 // ACCESSORY_REP_Org59_Gene8 // ACCESSORY_REP_Org112_Gene1733 // ACCESSORY_REP_Org8_Gene867 // ACCESSORY_REP_Org91_Gene1983 // ACCESSORY_REP_Org98_Gene2078 // ACCESSORY_REP_Org44_Gene964 // ACCESSORY_REP_Org5_Gene1849 // ACCESSORY_REP_Org88_Gene917	// ACCESSORY_REP_Org59_Gene8 // ACCESSORY_REP_Org8_Gene867 // ACCESSORY_REP_Org98_Gene2078 // ACCESSORY_REP_Org88_Gene174 // ACCESSORY_REP_Org52_Gene1242 // ACCESSORY_REP_Org105_Gene231 // ACCESSORY_REP_Org103_Gene1122 // ACCESSORY_REP_Org33_Gene1478 // ACCESSORY_REP_Org75_Gene201 // ACCESSORY_REP_Org106_Gene207 // ACCESSORY_REP_Org88_Gene917 // ACCESSORY_REP_Org91_Gene91 // ACCESSORY_REP_Org112_…
GO:0006730	P	one-carbon metabolic process	6	484	17	1520	0.47	1	// ACCESSORY_REP_Org83_Gene1604 // ACCESSORY_REP_Org111_Gene24 // ACCESSORY_REP_Org62_Gene1415 // ACCESSORY_REP_Org50_Gene969 // ACCESSORY_REP_Org98_Gene2068 // ACCESSORY_REP_Org72_Gene2079	// ACCESSORY_REP_Org83_Gene1604 // ACCESSORY_REP_Org42_Gene1197 // ACCESSORY_REP_Org31_Gene1599 // ACCESSORY_REP_Org62_Gene1415 // ACCESSORY_REP_Org59_Gene2049 // ACCESSORY_REP_Org42_Gene1311 // ACCESSORY_REP_Org37_Gene264 // ACCESSORY_REP_Org105_Gene805 // ACCESSORY_REP_Org57_Gene1869 // ACCESSORY_REP_Org72_Gene2079 // ACCESSORY_REP_Org98_Gene2068 // ACCESSORY_REP_Org69_Gene1947 // ACCESSORY_REP…
GO:0051649	P	establishment of localization in cell	10	484	27	1520	0.35	1	// ACCESSORY_REP_Org102_Gene1696 // ACCESSORY_REP_Org114_Gene1915 // ACCESSORY_REP_Org84_Gene1740 // ACCESSORY_REP_Org111_Gene1877 // ACCESSORY_REP_Org99_Gene2175 // ACCESSORY_REP_Org67_Gene1760 // ACCESSORY_REP_Org66_Gene1404 // ACCESSORY_REP_Org88_Gene1591 // ACCESSORY_REP_Org7_Gene1923 // ACCESSORY_REP_Org40_Gene1426	// ACCESSORY_REP_Org114_Gene2051 // ACCESSORY_REP_Org102_Gene1696 // ACCESSORY_REP_Org81_Gene2060 // ACCESSORY_REP_Org67_Gene1760 // ACCESSORY_REP_Org66_Gene1404 // ACCESSORY_REP_Org108_Gene1451 // ACCESSORY_REP_Org88_Gene1591 // ACCESSORY_REP_Org97_Gene2096 // ACCESSORY_REP_Org114_Gene1915 // ACCESSORY_REP_Org85_Gene1674 // ACCESSORY_REP_Org106_Gene1335 // ACCESSORY_REP_Org99_Gene2167 // ACCESSO…
GO:0070882	P	cellular cell wall organization or biogenesis	8	484	27	1520	0.67	1	// ACCESSORY_REP_Org99_Gene2095 // ACCESSORY_REP_Org35_Gene1659 // ACCESSORY_REP_Org89_Gene1642 // ACCESSORY_REP_Org83_Gene1791 // ACCESSORY_REP_Org97_Gene178 // ACCESSORY_REP_Org39_Gene2041 // ACCESSORY_REP_Org17_Gene1025 // ACCESSORY_REP_Org56_Gene1791	// ACCESSORY_REP_Org99_Gene2095 // ACCESSORY_REP_Org35_Gene1659 // ACCESSORY_REP_Org60_Gene472 // ACCESSORY_REP_Org37_Gene1902 // ACCESSORY_REP_Org39_Gene2041 // ACCESSORY_REP_Org105_Gene1008 // ACCESSORY_REP_Org47_Gene1883 // ACCESSORY_REP_Org54_Gene584 // ACCESSORY_REP_Org51_Gene846 // ACCESSORY_REP_Org86_Gene1104 // ACCESSORY_REP_Org99_Gene675 // ACCESSORY_REP_Org56_Gene1791 // ACCESSORY_REP_O…
GO:0009252	P	peptidoglycan biosynthetic process	6	484	23	1520	0.79	1	// ACCESSORY_REP_Org99_Gene2095 // ACCESSORY_REP_Org35_Gene1659 // ACCESSORY_REP_Org89_Gene1642 // ACCESSORY_REP_Org83_Gene1791 // ACCESSORY_REP_Org56_Gene1791 // ACCESSORY_REP_Org97_Gene178	// ACCESSORY_REP_Org99_Gene2095 // ACCESSORY_REP_Org35_Gene1659 // ACCESSORY_REP_Org60_Gene472 // ACCESSORY_REP_Org37_Gene1902 // ACCESSORY_REP_Org105_Gene1008 // ACCESSORY_REP_Org47_Gene1883 // ACCESSORY_REP_Org54_Gene584 // ACCESSORY_REP_Org51_Gene846 // ACCESSORY_REP_Org86_Gene1104 // ACCESSORY_REP_Org99_Gene675 // ACCESSORY_REP_Org56_Gene1791 // ACCESSORY_REP_Org54_Gene1411 // ACCESSORY_REP_O…
GO:0009259	P	ribonucleotide metabolic process	9	484	28	1520	0.56	1	// ACCESSORY_REP_Org103_Gene1435 // ACCESSORY_REP_Org112_Gene1733 // ACCESSORY_REP_Org53_Gene2007 // ACCESSORY_REP_Org8_Gene867 // ACCESSORY_REP_Org61_Gene1174 // ACCESSORY_REP_Org95_Gene1724 // ACCESSORY_REP_Org91_Gene1984 // ACCESSORY_REP_Org88_Gene1588 // ACCESSORY_REP_Org48_Gene624	// ACCESSORY_REP_Org110_Gene957 // ACCESSORY_REP_Org8_Gene867 // ACCESSORY_REP_Org49_Gene1727 // ACCESSORY_REP_Org44_Gene763 // ACCESSORY_REP_Org64_Gene1956 // ACCESSORY_REP_Org97_Gene1113 // ACCESSORY_REP_Org61_Gene1174 // ACCESSORY_REP_Org95_Gene1724 // ACCESSORY_REP_Org58_Gene1798 // ACCESSORY_REP_Org72_Gene1408 // ACCESSORY_REP_Org106_Gene207 // ACCESSORY_REP_Org103_Gene1435 // ACCESSORY_REP_…
GO:0007049	P	cell cycle	15	484	41	1520	0.31	1	// ACCESSORY_REP_Org48_Gene832 // ACCESSORY_REP_Org12_Gene436 // ACCESSORY_REP_Org84_Gene1042 // ACCESSORY_REP_Org35_Gene1659 // ACCESSORY_REP_Org22_Gene1020 // ACCESSORY_REP_Org60_Gene2026 // ACCESSORY_REP_Org93_Gene1729 // ACCESSORY_REP_Org55_Gene1654 // ACCESSORY_REP_Org83_Gene1791 // ACCESSORY_REP_Org67_Gene1760 // ACCESSORY_REP_Org30_Gene2032 // ACCESSORY_REP_Org98_Gene2068 // ACCESSORY_REP_…	// ACCESSORY_REP_Org51_Gene1794 // ACCESSORY_REP_Org81_Gene2060 // ACCESSORY_REP_Org48_Gene53 // ACCESSORY_REP_Org22_Gene1020 // ACCESSORY_REP_Org57_Gene2125 // ACCESSORY_REP_Org19_Gene1460 // ACCESSORY_REP_Org55_Gene1654 // ACCESSORY_REP_Org37_Gene1902 // ACCESSORY_REP_Org67_Gene1760 // ACCESSORY_REP_Org90_Gene1798 // ACCESSORY_REP_Org83_Gene1645 // ACCESSORY_REP_Org6_Gene159 // ACCESSORY_REP_Or…
GO:0051246	P	regulation of protein metabolic process	7	484	18	1520	0.34	1	// ACCESSORY_REP_Org74_Gene1947 // ACCESSORY_REP_Org111_Gene1877 // ACCESSORY_REP_Org1_Gene1634 // ACCESSORY_REP_Org99_Gene2175 // ACCESSORY_REP_Org72_Gene2079 // ACCESSORY_REP_Org98_Gene2068 // ACCESSORY_REP_Org7_Gene1923	// ACCESSORY_REP_Org70_Gene1469 // ACCESSORY_REP_Org106_Gene120 // ACCESSORY_REP_Org74_Gene1947 // ACCESSORY_REP_Org53_Gene923 // ACCESSORY_REP_Org76_Gene1246 // ACCESSORY_REP_Org81_Gene2060 // ACCESSORY_REP_Org4_Gene369 // ACCESSORY_REP_Org7_Gene1923 // ACCESSORY_REP_Org63_Gene804 // ACCESSORY_REP_Org111_Gene1877 // ACCESSORY_REP_Org59_Gene2049 // ACCESSORY_REP_Org1_Gene1634 // ACCESSORY_REP_Org…
GO:0009057	P	macromolecule catabolic process	17	484	69	1520	0.92	1	// ACCESSORY_REP_Org78_Gene2021 // ACCESSORY_REP_Org46_Gene928 // ACCESSORY_REP_Org16_Gene2091 // ACCESSORY_REP_Org64_Gene2033 // ACCESSORY_REP_Org112_Gene1733 // ACCESSORY_REP_Org107_Gene950 // ACCESSORY_REP_Org51_Gene1729 // ACCESSORY_REP_Org8_Gene867 // ACCESSORY_REP_Org31_Gene1027 // ACCESSORY_REP_Org97_Gene1738 // ACCESSORY_REP_Org72_Gene2079 // ACCESSORY_REP_Org66_Gene1404 // ACCESSORY_REP_…	// ACCESSORY_REP_Org69_Gene539 // ACCESSORY_REP_Org82_Gene1002 // ACCESSORY_REP_Org83_Gene1312 // ACCESSORY_REP_Org70_Gene1766 // ACCESSORY_REP_Org17_Gene160 // ACCESSORY_REP_Org81_Gene2101 // ACCESSORY_REP_Org8_Gene867 // ACCESSORY_REP_Org4_Gene1939 // ACCESSORY_REP_Org77_Gene386 // ACCESSORY_REP_Org91_Gene1449 // ACCESSORY_REP_Org66_Gene1404 // ACCESSORY_REP_Org78_Gene1024 // ACCESSORY_REP_Org8…
GO:0008033	P	tRNA processing	13	484	27	1520	0.059	1	// ACCESSORY_REP_Org70_Gene5 // ACCESSORY_REP_Org82_Gene1723 // ACCESSORY_REP_Org46_Gene928 // ACCESSORY_REP_Org101_Gene2065 // ACCESSORY_REP_Org61_Gene8 // ACCESSORY_REP_Org71_Gene1986 // ACCESSORY_REP_Org47_Gene243 // ACCESSORY_REP_Org62_Gene1415 // ACCESSORY_REP_Org112_Gene1743 // ACCESSORY_REP_Org12_Gene1022 // ACCESSORY_REP_Org77_Gene1744 // ACCESSORY_REP_Org53_Gene1498 // ACCESSORY_REP_Org1…	// ACCESSORY_REP_Org83_Gene1377 // ACCESSORY_REP_Org15_Gene1464 // ACCESSORY_REP_Org48_Gene56 // ACCESSORY_REP_Org12_Gene1022 // ACCESSORY_REP_Org77_Gene1744 // ACCESSORY_REP_Org72_Gene1115 // ACCESSORY_REP_Org101_Gene2065 // ACCESSORY_REP_Org54_Gene1797 // ACCESSORY_REP_Org97_Gene137 // ACCESSORY_REP_Org62_Gene1415 // ACCESSORY_REP_Org23_Gene1907 // ACCESSORY_REP_Org47_Gene66 // ACCESSORY_REP_Or…
GO:0009405	P	pathogenesis	6	484	15	1520	0.34	1	// ACCESSORY_REP_Org78_Gene1868 // ACCESSORY_REP_Org40_Gene2007 // ACCESSORY_REP_Org51_Gene1339 // ACCESSORY_REP_Org6_Gene2040 // ACCESSORY_REP_Org65_Gene1951 // ACCESSORY_REP_Org108_Gene1885	// ACCESSORY_REP_Org50_Gene1793 // ACCESSORY_REP_Org84_Gene1985 // ACCESSORY_REP_Org81_Gene408 // ACCESSORY_REP_Org28_Gene1594 // ACCESSORY_REP_Org89_Gene1772 // ACCESSORY_REP_Org7_Gene158 // ACCESSORY_REP_Org78_Gene1868 // ACCESSORY_REP_Org40_Gene2007 // ACCESSORY_REP_Org55_Gene1821 // ACCESSORY_REP_Org6_Gene2040 // ACCESSORY_REP_Org65_Gene1951 // ACCESSORY_REP_Org49_Gene1071 // ACCESSORY_REP_Or…
GO:0042493	P	response to drug	7	484	12	1520	0.054	1	// ACCESSORY_REP_Org47_Gene1910 // ACCESSORY_REP_Org99_Gene2246 // ACCESSORY_REP_Org62_Gene1435 // ACCESSORY_REP_Org100_Gene740 // ACCESSORY_REP_Org91_Gene1983 // ACCESSORY_REP_Org43_Gene1134 // ACCESSORY_REP_Org83_Gene1032	// ACCESSORY_REP_Org47_Gene1910 // ACCESSORY_REP_Org49_Gene93 // ACCESSORY_REP_Org99_Gene2246 // ACCESSORY_REP_Org62_Gene1435 // ACCESSORY_REP_Org100_Gene740 // ACCESSORY_REP_Org92_Gene979 // ACCESSORY_REP_Org106_Gene1335 // ACCESSORY_REP_Org91_Gene1983 // ACCESSORY_REP_Org48_Gene228 // ACCESSORY_REP_Org37_Gene264 // ACCESSORY_REP_Org43_Gene1134 // ACCESSORY_REP_Org83_Gene1032
GO:0033692	P	cellular polysaccharide biosynthetic process	10	484	37	1520	0.79	1	// ACCESSORY_REP_Org99_Gene2095 // ACCESSORY_REP_Org10_Gene919 // ACCESSORY_REP_Org51_Gene1490 // ACCESSORY_REP_Org65_Gene2087 // ACCESSORY_REP_Org111_Gene2039 // ACCESSORY_REP_Org7_Gene1067 // ACCESSORY_REP_Org47_Gene1872 // ACCESSORY_REP_Org17_Gene1025 // ACCESSORY_REP_Org39_Gene2041 // ACCESSORY_REP_Org14_Gene960	// ACCESSORY_REP_Org99_Gene2095 // ACCESSORY_REP_Org10_Gene919 // ACCESSORY_REP_Org36_Gene865 // ACCESSORY_REP_Org42_Gene1999 // ACCESSORY_REP_Org88_Gene1041 // ACCESSORY_REP_Org47_Gene1872 // ACCESSORY_REP_Org25_Gene1105 // ACCESSORY_REP_Org39_Gene2041 // ACCESSORY_REP_Org21_Gene361 // ACCESSORY_REP_Org78_Gene1167 // ACCESSORY_REP_Org53_Gene478 // ACCESSORY_REP_Org51_Gene1490 // ACCESSORY_REP_Or…
GO:0034404	P	nucleobase, nucleoside and nucleotide biosynthetic process	7	484	23	1520	0.63	1	// ACCESSORY_REP_Org112_Gene1733 // ACCESSORY_REP_Org53_Gene2007 // ACCESSORY_REP_Org61_Gene8 // ACCESSORY_REP_Org8_Gene867 // ACCESSORY_REP_Org61_Gene1174 // ACCESSORY_REP_Org91_Gene1984 // ACCESSORY_REP_Org77_Gene1744	// ACCESSORY_REP_Org110_Gene957 // ACCESSORY_REP_Org48_Gene56 // ACCESSORY_REP_Org49_Gene1727 // ACCESSORY_REP_Org44_Gene763 // ACCESSORY_REP_Org64_Gene1956 // ACCESSORY_REP_Org77_Gene1744 // ACCESSORY_REP_Org72_Gene1115 // ACCESSORY_REP_Org41_Gene399 // ACCESSORY_REP_Org61_Gene1174 // ACCESSORY_REP_Org58_Gene1798 // ACCESSORY_REP_Org42_Gene1246 // ACCESSORY_REP_Org112_Gene1733 // ACCESSORY_REP_O…
GO:0043933	P	macromolecular complex subunit organization	12	484	36	1520	0.49	1	// ACCESSORY_REP_Org95_Gene2079 // ACCESSORY_REP_Org44_Gene2008 // ACCESSORY_REP_Org114_Gene1915 // ACCESSORY_REP_Org106_Gene2038 // ACCESSORY_REP_Org85_Gene530 // ACCESSORY_REP_Org111_Gene24 // ACCESSORY_REP_Org99_Gene600 // ACCESSORY_REP_Org82_Gene1723 // ACCESSORY_REP_Org62_Gene1382 // ACCESSORY_REP_Org99_Gene2175 // ACCESSORY_REP_Org7_Gene1923 // ACCESSORY_REP_Org54_Gene916	// ACCESSORY_REP_Org51_Gene1794 // ACCESSORY_REP_Org63_Gene804 // ACCESSORY_REP_Org112_Gene1335 // ACCESSORY_REP_Org44_Gene2008 // ACCESSORY_REP_Org87_Gene362 // ACCESSORY_REP_Org81_Gene2060 // ACCESSORY_REP_Org106_Gene2038 // ACCESSORY_REP_Org67_Gene1828 // ACCESSORY_REP_Org16_Gene2136 // ACCESSORY_REP_Org73_Gene1729 // ACCESSORY_REP_Org22_Gene2014 // ACCESSORY_REP_Org78_Gene1974 // ACCESSORY_RE…
GO:0046364	P	monosaccharide biosynthetic process	7	484	33	1520	0.94	1	// ACCESSORY_REP_Org94_Gene508 // ACCESSORY_REP_Org99_Gene2095 // ACCESSORY_REP_Org112_Gene1733 // ACCESSORY_REP_Org8_Gene867 // ACCESSORY_REP_Org53_Gene2007 // ACCESSORY_REP_Org35_Gene1659 // ACCESSORY_REP_Org61_Gene1174	// ACCESSORY_REP_Org94_Gene508 // ACCESSORY_REP_Org99_Gene2095 // ACCESSORY_REP_Org5_Gene1693 // ACCESSORY_REP_Org59_Gene1078 // ACCESSORY_REP_Org8_Gene867 // ACCESSORY_REP_Org49_Gene1727 // ACCESSORY_REP_Org60_Gene472 // ACCESSORY_REP_Org7_Gene729 // ACCESSORY_REP_Org44_Gene763 // ACCESSORY_REP_Org64_Gene1956 // ACCESSORY_REP_Org97_Gene1113 // ACCESSORY_REP_Org96_Gene924 // ACCESSORY_REP_Org61_G…
GO:0034621	P	cellular macromolecular complex subunit organization	6	484	22	1520	0.75	1	// ACCESSORY_REP_Org44_Gene2008 // ACCESSORY_REP_Org95_Gene2079 // ACCESSORY_REP_Org111_Gene24 // ACCESSORY_REP_Org82_Gene1723 // ACCESSORY_REP_Org62_Gene1382 // ACCESSORY_REP_Org54_Gene916	// ACCESSORY_REP_Org51_Gene1794 // ACCESSORY_REP_Org95_Gene2079 // ACCESSORY_REP_Org112_Gene1335 // ACCESSORY_REP_Org44_Gene2008 // ACCESSORY_REP_Org87_Gene362 // ACCESSORY_REP_Org81_Gene2060 // ACCESSORY_REP_Org73_Gene1729 // ACCESSORY_REP_Org22_Gene2014 // ACCESSORY_REP_Org78_Gene1974 // ACCESSORY_REP_Org81_Gene917 // ACCESSORY_REP_Org63_Gene804 // ACCESSORY_REP_Org85_Gene1674 // ACCESSORY_REP_…
GO:0034622	P	cellular macromolecular complex assembly	5	484	18	1520	0.73	1	// ACCESSORY_REP_Org82_Gene1723 // ACCESSORY_REP_Org62_Gene1382 // ACCESSORY_REP_Org95_Gene2079 // ACCESSORY_REP_Org111_Gene24 // ACCESSORY_REP_Org44_Gene2008	// ACCESSORY_REP_Org51_Gene1794 // ACCESSORY_REP_Org63_Gene804 // ACCESSORY_REP_Org112_Gene1335 // ACCESSORY_REP_Org44_Gene2008 // ACCESSORY_REP_Org87_Gene362 // ACCESSORY_REP_Org81_Gene2060 // ACCESSORY_REP_Org81_Gene917 // ACCESSORY_REP_Org95_Gene2079 // ACCESSORY_REP_Org85_Gene1674 // ACCESSORY_REP_Org22_Gene2014 // ACCESSORY_REP_Org111_Gene24 // ACCESSORY_REP_Org82_Gene1723 // ACCESSORY_REP_O…
GO:0009103	P	lipopolysaccharide biosynthetic process	5	484	27	1520	0.96	1	// ACCESSORY_REP_Org99_Gene2095 // ACCESSORY_REP_Org10_Gene919 // ACCESSORY_REP_Org51_Gene1490 // ACCESSORY_REP_Org47_Gene1872 // ACCESSORY_REP_Org14_Gene960	// ACCESSORY_REP_Org99_Gene2095 // ACCESSORY_REP_Org10_Gene919 // ACCESSORY_REP_Org36_Gene865 // ACCESSORY_REP_Org42_Gene1999 // ACCESSORY_REP_Org88_Gene1041 // ACCESSORY_REP_Org47_Gene1872 // ACCESSORY_REP_Org25_Gene1105 // ACCESSORY_REP_Org21_Gene361 // ACCESSORY_REP_Org51_Gene1490 // ACCESSORY_REP_Org71_Gene1998 // ACCESSORY_REP_Org7_Gene1378 // ACCESSORY_REP_Org81_Gene1598 // ACCESSORY_REP_Or…
GO:0045935	P	positive regulation of nucleobase, nucleoside, nucleotide and nucleic acid metabolic process	5	484	12	1520	0.33	1	// ACCESSORY_REP_Org72_Gene2079 // ACCESSORY_REP_Org78_Gene2021 // ACCESSORY_REP_Org70_Gene2126 // ACCESSORY_REP_Org93_Gene1255 // ACCESSORY_REP_Org106_Gene1190	// ACCESSORY_REP_Org78_Gene2021 // ACCESSORY_REP_Org93_Gene1255 // ACCESSORY_REP_Org81_Gene2060 // ACCESSORY_REP_Org48_Gene53 // ACCESSORY_REP_Org91_Gene2019 // ACCESSORY_REP_Org59_Gene2049 // ACCESSORY_REP_Org28_Gene833 // ACCESSORY_REP_Org70_Gene2126 // ACCESSORY_REP_Org106_Gene1190 // ACCESSORY_REP_Org72_Gene2079 // ACCESSORY_REP_Org38_Gene1151 // ACCESSORY_REP_Org39_Gene761
GO:0045934	P	negative regulation of nucleobase, nucleoside, nucleotide and nucleic acid metabolic process	8	484	21	1520	0.35	1	// ACCESSORY_REP_Org52_Gene2156 // ACCESSORY_REP_Org64_Gene2033 // ACCESSORY_REP_Org103_Gene1436 // ACCESSORY_REP_Org1_Gene1656 // ACCESSORY_REP_Org99_Gene600 // ACCESSORY_REP_Org72_Gene2079 // ACCESSORY_REP_Org15_Gene1925 // ACCESSORY_REP_Org55_Gene946	// ACCESSORY_REP_Org93_Gene1676 // ACCESSORY_REP_Org52_Gene2156 // ACCESSORY_REP_Org112_Gene620 // ACCESSORY_REP_Org38_Gene1151 // ACCESSORY_REP_Org64_Gene2033 // ACCESSORY_REP_Org47_Gene421 // ACCESSORY_REP_Org64_Gene1439 // ACCESSORY_REP_Org81_Gene2060 // ACCESSORY_REP_Org1_Gene1656 // ACCESSORY_REP_Org97_Gene939 // ACCESSORY_REP_Org91_Gene2019 // ACCESSORY_REP_Org99_Gene600 // ACCESSORY_REP_Or…
GO:0006793	P	phosphorus metabolic process	21	484	73	1520	0.75	1	// ACCESSORY_REP_Org94_Gene508 // ACCESSORY_REP_Org84_Gene1030 // ACCESSORY_REP_Org93_Gene1255 // ACCESSORY_REP_Org84_Gene2115 // ACCESSORY_REP_Org112_Gene1733 // ACCESSORY_REP_Org1_Gene1634 // ACCESSORY_REP_Org53_Gene2007 // ACCESSORY_REP_Org8_Gene867 // ACCESSORY_REP_Org61_Gene1174 // ACCESSORY_REP_Org47_Gene243 // ACCESSORY_REP_Org98_Gene2078 // ACCESSORY_REP_Org99_Gene2175 // ACCESSORY_REP_Or…	// ACCESSORY_REP_Org94_Gene508 // ACCESSORY_REP_Org84_Gene1030 // ACCESSORY_REP_Org53_Gene478 // ACCESSORY_REP_Org61_Gene1174 // ACCESSORY_REP_Org99_Gene2095 // ACCESSORY_REP_Org81_Gene2060 // ACCESSORY_REP_Org48_Gene53 // ACCESSORY_REP_Org8_Gene867 // ACCESSORY_REP_Org49_Gene1727 // ACCESSORY_REP_Org114_Gene1013 // ACCESSORY_REP_Org59_Gene1078 // ACCESSORY_REP_Org78_Gene1020 // ACCESSORY_REP_Org…
GO:0008610	P	lipid biosynthetic process	8	484	51	1520	1	1	// ACCESSORY_REP_Org99_Gene2095 // ACCESSORY_REP_Org10_Gene919 // ACCESSORY_REP_Org96_Gene1754 // ACCESSORY_REP_Org51_Gene1490 // ACCESSORY_REP_Org85_Gene108 // ACCESSORY_REP_Org33_Gene965 // ACCESSORY_REP_Org47_Gene1872 // ACCESSORY_REP_Org14_Gene960	// ACCESSORY_REP_Org1_Gene1891 // ACCESSORY_REP_Org99_Gene2095 // ACCESSORY_REP_Org112_Gene1333 // ACCESSORY_REP_Org36_Gene865 // ACCESSORY_REP_Org42_Gene1999 // ACCESSORY_REP_Org88_Gene1041 // ACCESSORY_REP_Org51_Gene1985 // ACCESSORY_REP_Org108_Gene733 // ACCESSORY_REP_Org10_Gene919 // ACCESSORY_REP_Org47_Gene1872 // ACCESSORY_REP_Org33_Gene965 // ACCESSORY_REP_Org25_Gene1105 // ACCESSORY_REP_O…
GO:0044238	P	primary metabolic process	240	484	712	1520	0.2	1	// ACCESSORY_REP_Org94_Gene508 // ACCESSORY_REP_Org98_Gene2052 // ACCESSORY_REP_Org10_Gene919 // ACCESSORY_REP_Org62_Gene1869 // ACCESSORY_REP_Org60_Gene1013 // ACCESSORY_REP_Org47_Gene652 // ACCESSORY_REP_Org22_Gene1041 // ACCESSORY_REP_Org78_Gene1779 // ACCESSORY_REP_Org7_Gene1067 // ACCESSORY_REP_Org109_Gene1972 // ACCESSORY_REP_Org47_Gene1872 // ACCESSORY_REP_Org112_Gene1743 // ACCESSORY_REP_…	// ACCESSORY_REP_Org98_Gene2052 // ACCESSORY_REP_Org112_Gene1333 // ACCESSORY_REP_Org83_Gene1377 // ACCESSORY_REP_Org47_Gene652 // ACCESSORY_REP_Org78_Gene1779 // ACCESSORY_REP_Org42_Gene1761 // ACCESSORY_REP_Org109_Gene1972 // ACCESSORY_REP_Org47_Gene1872 // ACCESSORY_REP_Org86_Gene2115 // ACCESSORY_REP_Org90_Gene1798 // ACCESSORY_REP_Org72_Gene2095 // ACCESSORY_REP_Org8_Gene2014 // ACCESSORY_RE…
GO:0005975	P	carbohydrate metabolic process	35	484	193	1520	1	1	// ACCESSORY_REP_Org94_Gene508 // ACCESSORY_REP_Org99_Gene2095 // ACCESSORY_REP_Org10_Gene919 // ACCESSORY_REP_Org35_Gene1659 // ACCESSORY_REP_Org47_Gene1872 // ACCESSORY_REP_Org55_Gene1654 // ACCESSORY_REP_Org39_Gene2041 // ACCESSORY_REP_Org82_Gene1984 // ACCESSORY_REP_Org64_Gene2033 // ACCESSORY_REP_Org1_Gene1038 // ACCESSORY_REP_Org107_Gene950 // ACCESSORY_REP_Org61_Gene1174 // ACCESSORY_REP_O…	// ACCESSORY_REP_Org94_Gene508 // ACCESSORY_REP_Org99_Gene2095 // ACCESSORY_REP_Org10_Gene919 // ACCESSORY_REP_Org54_Gene1411 // ACCESSORY_REP_Org47_Gene1872 // ACCESSORY_REP_Org25_Gene1105 // ACCESSORY_REP_Org7_Gene729 // ACCESSORY_REP_Org91_Gene1449 // ACCESSORY_REP_Org64_Gene1956 // ACCESSORY_REP_Org5_Gene1693 // ACCESSORY_REP_Org98_Gene2213 // ACCESSORY_REP_Org105_Gene1008 // ACCESSORY_REP_Or…
GO:0005976	P	polysaccharide metabolic process	22	484	85	1520	0.9	1	// ACCESSORY_REP_Org99_Gene2095 // ACCESSORY_REP_Org10_Gene919 // ACCESSORY_REP_Org35_Gene1659 // ACCESSORY_REP_Org47_Gene1872 // ACCESSORY_REP_Org55_Gene1654 // ACCESSORY_REP_Org39_Gene2041 // ACCESSORY_REP_Org64_Gene2033 // ACCESSORY_REP_Org65_Gene2087 // ACCESSORY_REP_Org51_Gene1490 // ACCESSORY_REP_Org61_Gene2174 // ACCESSORY_REP_Org56_Gene1791 // ACCESSORY_REP_Org107_Gene950 // ACCESSORY_REP…	// ACCESSORY_REP_Org99_Gene2095 // ACCESSORY_REP_Org10_Gene919 // ACCESSORY_REP_Org36_Gene865 // ACCESSORY_REP_Org24_Gene1391 // ACCESSORY_REP_Org88_Gene1041 // ACCESSORY_REP_Org35_Gene1659 // ACCESSORY_REP_Org7_Gene1202 // ACCESSORY_REP_Org47_Gene1872 // ACCESSORY_REP_Org55_Gene1654 // ACCESSORY_REP_Org85_Gene1308 // ACCESSORY_REP_Org25_Gene1105 // ACCESSORY_REP_Org104_Gene505 // ACCESSORY_REP_O…
GO:0044237	P	cellular metabolic process	250	484	751	1520	0.26	1	// ACCESSORY_REP_Org94_Gene508 // ACCESSORY_REP_Org98_Gene2052 // ACCESSORY_REP_Org10_Gene919 // ACCESSORY_REP_Org60_Gene1013 // ACCESSORY_REP_Org47_Gene652 // ACCESSORY_REP_Org36_Gene2078 // ACCESSORY_REP_Org78_Gene1779 // ACCESSORY_REP_Org7_Gene1067 // ACCESSORY_REP_Org109_Gene1972 // ACCESSORY_REP_Org47_Gene1872 // ACCESSORY_REP_Org112_Gene1743 // ACCESSORY_REP_Org86_Gene2115 // ACCESSORY_REP_…	// ACCESSORY_REP_Org98_Gene2052 // ACCESSORY_REP_Org112_Gene1333 // ACCESSORY_REP_Org83_Gene1377 // ACCESSORY_REP_Org47_Gene652 // ACCESSORY_REP_Org78_Gene1779 // ACCESSORY_REP_Org42_Gene1761 // ACCESSORY_REP_Org109_Gene1972 // ACCESSORY_REP_Org47_Gene1872 // ACCESSORY_REP_Org86_Gene2115 // ACCESSORY_REP_Org90_Gene1798 // ACCESSORY_REP_Org72_Gene2095 // ACCESSORY_REP_Org8_Gene2014 // ACCESSORY_RE…
GO:0019222	P	regulation of metabolic process	48	484	123	1520	0.064	1	// ACCESSORY_REP_Org43_Gene2220 // ACCESSORY_REP_Org84_Gene1030 // ACCESSORY_REP_Org100_Gene2069 // ACCESSORY_REP_Org83_Gene1604 // ACCESSORY_REP_Org85_Gene129 // ACCESSORY_REP_Org60_Gene2088 // ACCESSORY_REP_Org7_Gene1923 // ACCESSORY_REP_Org71_Gene1508 // ACCESSORY_REP_Org32_Gene2120 // ACCESSORY_REP_Org65_Gene2022 // ACCESSORY_REP_Org64_Gene2033 // ACCESSORY_REP_Org1_Gene1656 // ACCESSORY_REP_…	// ACCESSORY_REP_Org1_Gene1891 // ACCESSORY_REP_Org63_Gene804 // ACCESSORY_REP_Org60_Gene1013 // ACCESSORY_REP_Org50_Gene640 // ACCESSORY_REP_Org103_Gene1436 // ACCESSORY_REP_Org89_Gene1716 // ACCESSORY_REP_Org39_Gene761 // ACCESSORY_REP_Org71_Gene1508 // ACCESSORY_REP_Org114_Gene611 // ACCESSORY_REP_Org11_Gene422 // ACCESSORY_REP_Org114_Gene1031 // ACCESSORY_REP_Org22_Gene2014 // ACCESSORY_REP_O…
GO:0048583	P	regulation of response to stimulus	9	484	18	1520	0.086	1	// ACCESSORY_REP_Org84_Gene1030 // ACCESSORY_REP_Org90_Gene2073 // ACCESSORY_REP_Org78_Gene2021 // ACCESSORY_REP_Org1_Gene1634 // ACCESSORY_REP_Org99_Gene2175 // ACCESSORY_REP_Org66_Gene1645 // ACCESSORY_REP_Org7_Gene1923 // ACCESSORY_REP_Org44_Gene1021 // ACCESSORY_REP_Org54_Gene916	// ACCESSORY_REP_Org84_Gene1030 // ACCESSORY_REP_Org90_Gene2073 // ACCESSORY_REP_Org76_Gene1246 // ACCESSORY_REP_Org78_Gene2021 // ACCESSORY_REP_Org81_Gene2060 // ACCESSORY_REP_Org48_Gene53 // ACCESSORY_REP_Org85_Gene1674 // ACCESSORY_REP_Org91_Gene2019 // ACCESSORY_REP_Org59_Gene2049 // ACCESSORY_REP_Org1_Gene1634 // ACCESSORY_REP_Org99_Gene2175 // ACCESSORY_REP_Org66_Gene1645 // ACCESSORY_REP_O…
GO:0009966	P	regulation of signal transduction	6	484	10	1520	0.063	1	// ACCESSORY_REP_Org84_Gene1030 // ACCESSORY_REP_Org78_Gene2021 // ACCESSORY_REP_Org1_Gene1634 // ACCESSORY_REP_Org99_Gene2175 // ACCESSORY_REP_Org66_Gene1645 // ACCESSORY_REP_Org44_Gene1021	// ACCESSORY_REP_Org84_Gene1030 // ACCESSORY_REP_Org78_Gene2021 // ACCESSORY_REP_Org81_Gene2060 // ACCESSORY_REP_Org76_Gene1246 // ACCESSORY_REP_Org85_Gene1674 // ACCESSORY_REP_Org59_Gene2049 // ACCESSORY_REP_Org1_Gene1634 // ACCESSORY_REP_Org99_Gene2175 // ACCESSORY_REP_Org66_Gene1645 // ACCESSORY_REP_Org44_Gene1021
GO:0043650	P	dicarboxylic acid biosynthetic process	7	484	15	1520	0.17	1	// ACCESSORY_REP_Org45_Gene2024 // ACCESSORY_REP_Org22_Gene1041 // ACCESSORY_REP_Org2_Gene2004 // ACCESSORY_REP_Org91_Gene1983 // ACCESSORY_REP_Org1_Gene2257 // ACCESSORY_REP_Org90_Gene27 // ACCESSORY_REP_Org66_Gene1936	// ACCESSORY_REP_Org45_Gene2024 // ACCESSORY_REP_Org22_Gene1041 // ACCESSORY_REP_Org44_Gene1952 // ACCESSORY_REP_Org29_Gene769 // ACCESSORY_REP_Org1_Gene2257 // ACCESSORY_REP_Org2_Gene2004 // ACCESSORY_REP_Org91_Gene1983 // ACCESSORY_REP_Org94_Gene1038 // ACCESSORY_REP_Org90_Gene27 // ACCESSORY_REP_Org57_Gene1873 // ACCESSORY_REP_Org42_Gene1197 // ACCESSORY_REP_Org21_Gene812 // ACCESSORY_REP_Org6…
GO:0045184	P	establishment of protein localization	9	484	40	1520	0.93	1	// ACCESSORY_REP_Org114_Gene1915 // ACCESSORY_REP_Org84_Gene1740 // ACCESSORY_REP_Org111_Gene1877 // ACCESSORY_REP_Org78_Gene1868 // ACCESSORY_REP_Org99_Gene2175 // ACCESSORY_REP_Org66_Gene1404 // ACCESSORY_REP_Org7_Gene1923 // ACCESSORY_REP_Org40_Gene1426 // ACCESSORY_REP_Org53_Gene1012	// ACCESSORY_REP_Org50_Gene1782 // ACCESSORY_REP_Org13_Gene665 // ACCESSORY_REP_Org49_Gene1545 // ACCESSORY_REP_Org66_Gene1404 // ACCESSORY_REP_Org108_Gene1451 // ACCESSORY_REP_Org5_Gene1003 // ACCESSORY_REP_Org28_Gene1444 // ACCESSORY_REP_Org39_Gene582 // ACCESSORY_REP_Org72_Gene627 // ACCESSORY_REP_Org97_Gene2096 // ACCESSORY_REP_Org16_Gene1467 // ACCESSORY_REP_Org85_Gene1674 // ACCESSORY_REP_O…
GO:0043436	P	oxoacid metabolic process	35	484	152	1520	0.99	1	// ACCESSORY_REP_Org94_Gene508 // ACCESSORY_REP_Org22_Gene1041 // ACCESSORY_REP_Org31_Gene1030 // ACCESSORY_REP_Org36_Gene2078 // ACCESSORY_REP_Org8_Gene867 // ACCESSORY_REP_Org109_Gene1972 // ACCESSORY_REP_Org86_Gene2115 // ACCESSORY_REP_Org86_Gene2080 // ACCESSORY_REP_Org93_Gene2100 // ACCESSORY_REP_Org66_Gene2108 // ACCESSORY_REP_Org91_Gene1467 // ACCESSORY_REP_Org51_Gene2105 // ACCESSORY_REP_…	// ACCESSORY_REP_Org94_Gene508 // ACCESSORY_REP_Org84_Gene1816 // ACCESSORY_REP_Org36_Gene2078 // ACCESSORY_REP_Org42_Gene1761 // ACCESSORY_REP_Org109_Gene1972 // ACCESSORY_REP_Org86_Gene2115 // ACCESSORY_REP_Org44_Gene1952 // ACCESSORY_REP_Org8_Gene2014 // ACCESSORY_REP_Org51_Gene2105 // ACCESSORY_REP_Org100_Gene794 // ACCESSORY_REP_Org75_Gene38 // ACCESSORY_REP_Org18_Gene1163 // ACCESSORY_REP_O…
GO:0016052	P	carbohydrate catabolic process	8	484	53	1520	1	1	// ACCESSORY_REP_Org65_Gene2079 // ACCESSORY_REP_Org64_Gene2033 // ACCESSORY_REP_Org112_Gene1733 // ACCESSORY_REP_Org107_Gene950 // ACCESSORY_REP_Org51_Gene1729 // ACCESSORY_REP_Org8_Gene867 // ACCESSORY_REP_Org82_Gene1984 // ACCESSORY_REP_Org61_Gene2174	// ACCESSORY_REP_Org69_Gene539 // ACCESSORY_REP_Org92_Gene1751 // ACCESSORY_REP_Org82_Gene1002 // ACCESSORY_REP_Org83_Gene1312 // ACCESSORY_REP_Org70_Gene1766 // ACCESSORY_REP_Org17_Gene160 // ACCESSORY_REP_Org81_Gene2101 // ACCESSORY_REP_Org77_Gene1922 // ACCESSORY_REP_Org8_Gene867 // ACCESSORY_REP_Org77_Gene386 // ACCESSORY_REP_Org91_Gene1449 // ACCESSORY_REP_Org78_Gene1024 // ACCESSORY_REP_Org…
GO:0016053	P	organic acid biosynthetic process	18	484	73	1520	0.92	1	// ACCESSORY_REP_Org45_Gene2024 // ACCESSORY_REP_Org22_Gene1041 // ACCESSORY_REP_Org73_Gene1457 // ACCESSORY_REP_Org39_Gene1880 // ACCESSORY_REP_Org112_Gene1733 // ACCESSORY_REP_Org86_Gene2080 // ACCESSORY_REP_Org8_Gene867 // ACCESSORY_REP_Org109_Gene1972 // ACCESSORY_REP_Org2_Gene2004 // ACCESSORY_REP_Org76_Gene2029 // ACCESSORY_REP_Org91_Gene1983 // ACCESSORY_REP_Org1_Gene2257 // ACCESSORY_REP_…	// ACCESSORY_REP_Org22_Gene1041 // ACCESSORY_REP_Org44_Gene1952 // ACCESSORY_REP_Org29_Gene769 // ACCESSORY_REP_Org18_Gene1934 // ACCESSORY_REP_Org42_Gene1761 // ACCESSORY_REP_Org34_Gene365 // ACCESSORY_REP_Org5_Gene581 // ACCESSORY_REP_Org109_Gene1972 // ACCESSORY_REP_Org81_Gene201 // ACCESSORY_REP_Org13_Gene1611 // ACCESSORY_REP_Org77_Gene725 // ACCESSORY_REP_Org33_Gene965 // ACCESSORY_REP_Org4…
GO:0016051	P	carbohydrate biosynthetic process	22	484	96	1520	0.98	1	// ACCESSORY_REP_Org94_Gene508 // ACCESSORY_REP_Org99_Gene2095 // ACCESSORY_REP_Org10_Gene919 // ACCESSORY_REP_Org8_Gene867 // ACCESSORY_REP_Org47_Gene1872 // ACCESSORY_REP_Org55_Gene1654 // ACCESSORY_REP_Org39_Gene2041 // ACCESSORY_REP_Org51_Gene1490 // ACCESSORY_REP_Org61_Gene1174 // ACCESSORY_REP_Org56_Gene1791 // ACCESSORY_REP_Org112_Gene1733 // ACCESSORY_REP_Org65_Gene2087 // ACCESSORY_REP_O…	// ACCESSORY_REP_Org94_Gene508 // ACCESSORY_REP_Org99_Gene2095 // ACCESSORY_REP_Org10_Gene919 // ACCESSORY_REP_Org47_Gene1872 // ACCESSORY_REP_Org25_Gene1105 // ACCESSORY_REP_Org7_Gene729 // ACCESSORY_REP_Org64_Gene1956 // ACCESSORY_REP_Org105_Gene1008 // ACCESSORY_REP_Org47_Gene1883 // ACCESSORY_REP_Org53_Gene478 // ACCESSORY_REP_Org7_Gene1378 // ACCESSORY_REP_Org51_Gene1490 // ACCESSORY_REP_Org…
GO:0002376	P	immune system process	9	484	22	1520	0.25	1	// ACCESSORY_REP_Org78_Gene2021 // ACCESSORY_REP_Org74_Gene1838 // ACCESSORY_REP_Org71_Gene1507 // ACCESSORY_REP_Org90_Gene2073 // ACCESSORY_REP_Org91_Gene1983 // ACCESSORY_REP_Org1_Gene1634 // ACCESSORY_REP_Org99_Gene2175 // ACCESSORY_REP_Org7_Gene1923 // ACCESSORY_REP_Org54_Gene916	// ACCESSORY_REP_Org49_Gene1607 // ACCESSORY_REP_Org81_Gene2060 // ACCESSORY_REP_Org48_Gene53 // ACCESSORY_REP_Org71_Gene1507 // ACCESSORY_REP_Org8_Gene853 // ACCESSORY_REP_Org49_Gene1597 // ACCESSORY_REP_Org49_Gene1596 // ACCESSORY_REP_Org68_Gene1405 // ACCESSORY_REP_Org81_Gene1360 // ACCESSORY_REP_Org82_Gene978 // ACCESSORY_REP_Org90_Gene2073 // ACCESSORY_REP_Org78_Gene2021 // ACCESSORY_REP_Org…
GO:0033554	P	cellular response to stress	22	484	62	1520	0.32	1	// ACCESSORY_REP_Org62_Gene1435 // ACCESSORY_REP_Org7_Gene1923 // ACCESSORY_REP_Org6_Gene1932 // ACCESSORY_REP_Org85_Gene1458 // ACCESSORY_REP_Org79_Gene181 // ACCESSORY_REP_Org38_Gene1843 // ACCESSORY_REP_Org4_Gene1591 // ACCESSORY_REP_Org51_Gene1750 // ACCESSORY_REP_Org33_Gene276 // ACCESSORY_REP_Org50_Gene1709 // ACCESSORY_REP_Org79_Gene1824 // ACCESSORY_REP_Org79_Gene2022 // ACCESSORY_REP_Org…	// ACCESSORY_REP_Org51_Gene1794 // ACCESSORY_REP_Org38_Gene1151 // ACCESSORY_REP_Org89_Gene969 // ACCESSORY_REP_Org30_Gene1221 // ACCESSORY_REP_Org62_Gene1435 // ACCESSORY_REP_Org48_Gene53 // ACCESSORY_REP_Org13_Gene1635 // ACCESSORY_REP_Org33_Gene276 // ACCESSORY_REP_Org2_Gene2033 // ACCESSORY_REP_Org7_Gene1923 // ACCESSORY_REP_Org35_Gene1150 // ACCESSORY_REP_Org99_Gene2167 // ACCESSORY_REP_Org6…
GO:0019637	P	organophosphate metabolic process	16	484	63	1520	0.89	1	// ACCESSORY_REP_Org94_Gene508 // ACCESSORY_REP_Org91_Gene1983 // ACCESSORY_REP_Org93_Gene1255 // ACCESSORY_REP_Org84_Gene2115 // ACCESSORY_REP_Org112_Gene1733 // ACCESSORY_REP_Org99_Gene2095 // ACCESSORY_REP_Org53_Gene2007 // ACCESSORY_REP_Org8_Gene867 // ACCESSORY_REP_Org61_Gene1174 // ACCESSORY_REP_Org85_Gene108 // ACCESSORY_REP_Org47_Gene243 // ACCESSORY_REP_Org98_Gene2078 // ACCESSORY_REP_Or…	// ACCESSORY_REP_Org94_Gene508 // ACCESSORY_REP_Org99_Gene2095 // ACCESSORY_REP_Org112_Gene1333 // ACCESSORY_REP_Org59_Gene1078 // ACCESSORY_REP_Org17_Gene160 // ACCESSORY_REP_Org51_Gene1985 // ACCESSORY_REP_Org8_Gene867 // ACCESSORY_REP_Org49_Gene1727 // ACCESSORY_REP_Org85_Gene108 // ACCESSORY_REP_Org61_Gene1174 // ACCESSORY_REP_Org78_Gene1020 // ACCESSORY_REP_Org44_Gene763 // ACCESSORY_REP_Org…
GO:0071103	P	DNA conformation change	9	484	17	1520	0.059	1	// ACCESSORY_REP_Org84_Gene1096 // ACCESSORY_REP_Org39_Gene1093 // ACCESSORY_REP_Org51_Gene1756 // ACCESSORY_REP_Org5_Gene1784 // ACCESSORY_REP_Org35_Gene1047 // ACCESSORY_REP_Org99_Gene1520 // ACCESSORY_REP_Org89_Gene2012 // ACCESSORY_REP_Org1_Gene2171 // ACCESSORY_REP_Org80_Gene2073	// ACCESSORY_REP_Org57_Gene2009 // ACCESSORY_REP_Org63_Gene1903 // ACCESSORY_REP_Org84_Gene1096 // ACCESSORY_REP_Org30_Gene1221 // ACCESSORY_REP_Org103_Gene1389 // ACCESSORY_REP_Org51_Gene1756 // ACCESSORY_REP_Org39_Gene1093 // ACCESSORY_REP_Org76_Gene1824 // ACCESSORY_REP_Org85_Gene1245 // ACCESSORY_REP_Org42_Gene1476 // ACCESSORY_REP_Org5_Gene1784 // ACCESSORY_REP_Org35_Gene1047 // ACCESSORY_RE…
GO:0030203	P	glycosaminoglycan metabolic process	9	484	37	1520	0.88	1	// ACCESSORY_REP_Org99_Gene2095 // ACCESSORY_REP_Org65_Gene2079 // ACCESSORY_REP_Org64_Gene2033 // ACCESSORY_REP_Org107_Gene950 // ACCESSORY_REP_Org35_Gene1659 // ACCESSORY_REP_Org89_Gene1642 // ACCESSORY_REP_Org83_Gene1791 // ACCESSORY_REP_Org97_Gene178 // ACCESSORY_REP_Org56_Gene1791	// ACCESSORY_REP_Org99_Gene2095 // ACCESSORY_REP_Org35_Gene1659 // ACCESSORY_REP_Org60_Gene472 // ACCESSORY_REP_Org37_Gene1902 // ACCESSORY_REP_Org83_Gene770 // ACCESSORY_REP_Org98_Gene2213 // ACCESSORY_REP_Org105_Gene1008 // ACCESSORY_REP_Org110_Gene818 // ACCESSORY_REP_Org47_Gene1883 // ACCESSORY_REP_Org97_Gene873 // ACCESSORY_REP_Org64_Gene2033 // ACCESSORY_REP_Org54_Gene584 // ACCESSORY_REP_O…
GO:0022603	P	regulation of anatomical structure morphogenesis	10	484	28	1520	0.4	1	// ACCESSORY_REP_Org99_Gene2095 // ACCESSORY_REP_Org35_Gene1659 // ACCESSORY_REP_Org89_Gene1642 // ACCESSORY_REP_Org83_Gene1791 // ACCESSORY_REP_Org62_Gene1382 // ACCESSORY_REP_Org67_Gene1760 // ACCESSORY_REP_Org66_Gene1645 // ACCESSORY_REP_Org97_Gene178 // ACCESSORY_REP_Org97_Gene157 // ACCESSORY_REP_Org56_Gene1791	// ACCESSORY_REP_Org99_Gene2095 // ACCESSORY_REP_Org35_Gene1659 // ACCESSORY_REP_Org60_Gene472 // ACCESSORY_REP_Org37_Gene1902 // ACCESSORY_REP_Org67_Gene1760 // ACCESSORY_REP_Org105_Gene1008 // ACCESSORY_REP_Org47_Gene1883 // ACCESSORY_REP_Org54_Gene584 // ACCESSORY_REP_Org51_Gene846 // ACCESSORY_REP_Org86_Gene1104 // ACCESSORY_REP_Org62_Gene1382 // ACCESSORY_REP_Org99_Gene675 // ACCESSORY_REP_O…
GO:0006928	P	cellular component movement	5	484	10	1520	0.19	1	// ACCESSORY_REP_Org66_Gene1645 // ACCESSORY_REP_Org91_Gene1982 // ACCESSORY_REP_Org67_Gene1760 // ACCESSORY_REP_Org70_Gene2126 // ACCESSORY_REP_Org54_Gene916	// ACCESSORY_REP_Org78_Gene1687 // ACCESSORY_REP_Org70_Gene2126 // ACCESSORY_REP_Org76_Gene1246 // ACCESSORY_REP_Org107_Gene2068 // ACCESSORY_REP_Org21_Gene2168 // ACCESSORY_REP_Org48_Gene53 // ACCESSORY_REP_Org91_Gene1982 // ACCESSORY_REP_Org67_Gene1760 // ACCESSORY_REP_Org66_Gene1645 // ACCESSORY_REP_Org54_Gene916
GO:0006812	P	cation transport	6	484	31	1520	0.96	1	// ACCESSORY_REP_Org102_Gene1696 // ACCESSORY_REP_Org103_Gene1435 // ACCESSORY_REP_Org1_Gene919 // ACCESSORY_REP_Org51_Gene1750 // ACCESSORY_REP_Org6_Gene2042 // ACCESSORY_REP_Org48_Gene624	// ACCESSORY_REP_Org80_Gene1647 // ACCESSORY_REP_Org6_Gene2042 // ACCESSORY_REP_Org114_Gene2051 // ACCESSORY_REP_Org20_Gene905 // ACCESSORY_REP_Org68_Gene1977 // ACCESSORY_REP_Org69_Gene1646 // ACCESSORY_REP_Org61_Gene2011 // ACCESSORY_REP_Org51_Gene1750 // ACCESSORY_REP_Org110_Gene1796 // ACCESSORY_REP_Org106_Gene1335 // ACCESSORY_REP_Org112_Gene1967 // ACCESSORY_REP_Org34_Gene1224 // ACCESSORY_…
GO:0006811	P	ion transport	9	484	62	1520	1	1	// ACCESSORY_REP_Org102_Gene1696 // ACCESSORY_REP_Org103_Gene1435 // ACCESSORY_REP_Org1_Gene919 // ACCESSORY_REP_Org51_Gene1750 // ACCESSORY_REP_Org90_Gene33 // ACCESSORY_REP_Org6_Gene2042 // ACCESSORY_REP_Org99_Gene2175 // ACCESSORY_REP_Org53_Gene1012 // ACCESSORY_REP_Org48_Gene624	// ACCESSORY_REP_Org110_Gene1796 // ACCESSORY_REP_Org58_Gene1452 // ACCESSORY_REP_Org104_Gene505 // ACCESSORY_REP_Org50_Gene640 // ACCESSORY_REP_Org80_Gene1647 // ACCESSORY_REP_Org97_Gene1937 // ACCESSORY_REP_Org69_Gene906 // ACCESSORY_REP_Org6_Gene2042 // ACCESSORY_REP_Org114_Gene2051 // ACCESSORY_REP_Org105_Gene1141 // ACCESSORY_REP_Org20_Gene905 // ACCESSORY_REP_Org103_Gene74 // ACCESSORY_REP_…
GO:0006810	P	transport	45	484	194	1520	1	1	// ACCESSORY_REP_Org47_Gene1910 // ACCESSORY_REP_Org58_Gene540 // ACCESSORY_REP_Org2_Gene1575 // ACCESSORY_REP_Org99_Gene2246 // ACCESSORY_REP_Org81_Gene698 // ACCESSORY_REP_Org100_Gene2149 // ACCESSORY_REP_Org78_Gene1868 // ACCESSORY_REP_Org6_Gene2042 // ACCESSORY_REP_Org67_Gene1760 // ACCESSORY_REP_Org66_Gene1404 // ACCESSORY_REP_Org48_Gene624 // ACCESSORY_REP_Org88_Gene1591 // ACCESSORY_REP_Or…	// ACCESSORY_REP_Org58_Gene540 // ACCESSORY_REP_Org2_Gene1575 // ACCESSORY_REP_Org50_Gene640 // ACCESSORY_REP_Org103_Gene1436 // ACCESSORY_REP_Org80_Gene1647 // ACCESSORY_REP_Org97_Gene1937 // ACCESSORY_REP_Org100_Gene2149 // ACCESSORY_REP_Org17_Gene655 // ACCESSORY_REP_Org60_Gene823 // ACCESSORY_REP_Org67_Gene1760 // ACCESSORY_REP_Org84_Gene639 // ACCESSORY_REP_Org84_Gene635 // ACCESSORY_REP_Org…
GO:0046700	P	heterocycle catabolic process	6	484	13	1520	0.21	1	// ACCESSORY_REP_Org46_Gene928 // ACCESSORY_REP_Org112_Gene1733 // ACCESSORY_REP_Org111_Gene2 // ACCESSORY_REP_Org8_Gene867 // ACCESSORY_REP_Org91_Gene1983 // ACCESSORY_REP_Org90_Gene2	// ACCESSORY_REP_Org36_Gene1313 // ACCESSORY_REP_Org46_Gene928 // ACCESSORY_REP_Org112_Gene1733 // ACCESSORY_REP_Org43_Gene538 // ACCESSORY_REP_Org80_Gene1242 // ACCESSORY_REP_Org8_Gene867 // ACCESSORY_REP_Org16_Gene980 // ACCESSORY_REP_Org106_Gene120 // ACCESSORY_REP_Org111_Gene2 // ACCESSORY_REP_Org91_Gene1983 // ACCESSORY_REP_Org90_Gene2 // ACCESSORY_REP_Org103_Gene1386 // ACCESSORY_REP_Org48_…
GO:0006952	P	defense response	13	484	30	1520	0.13	1	// ACCESSORY_REP_Org78_Gene2021 // ACCESSORY_REP_Org74_Gene1838 // ACCESSORY_REP_Org65_Gene2079 // ACCESSORY_REP_Org64_Gene2033 // ACCESSORY_REP_Org107_Gene950 // ACCESSORY_REP_Org1_Gene1656 // ACCESSORY_REP_Org71_Gene1507 // ACCESSORY_REP_Org90_Gene2073 // ACCESSORY_REP_Org1_Gene1956 // ACCESSORY_REP_Org91_Gene1983 // ACCESSORY_REP_Org1_Gene1634 // ACCESSORY_REP_Org50_Gene1709 // ACCESSORY_REP_O…	// ACCESSORY_REP_Org49_Gene1607 // ACCESSORY_REP_Org48_Gene53 // ACCESSORY_REP_Org71_Gene1507 // ACCESSORY_REP_Org81_Gene1370 // ACCESSORY_REP_Org64_Gene2033 // ACCESSORY_REP_Org49_Gene1597 // ACCESSORY_REP_Org49_Gene1596 // ACCESSORY_REP_Org1_Gene1656 // ACCESSORY_REP_Org107_Gene950 // ACCESSORY_REP_Org85_Gene1674 // ACCESSORY_REP_Org106_Gene1335 // ACCESSORY_REP_Org1_Gene1956 // ACCESSORY_REP_O…
GO:0043900	P	regulation of multi-organism process	5	484	10	1520	0.19	1	// ACCESSORY_REP_Org78_Gene2021 // ACCESSORY_REP_Org79_Gene1824 // ACCESSORY_REP_Org90_Gene2073 // ACCESSORY_REP_Org52_Gene2156 // ACCESSORY_REP_Org64_Gene2033	// ACCESSORY_REP_Org78_Gene2021 // ACCESSORY_REP_Org52_Gene2156 // ACCESSORY_REP_Org64_Gene2033 // ACCESSORY_REP_Org85_Gene1674 // ACCESSORY_REP_Org90_Gene2073 // ACCESSORY_REP_Org114_Gene2051 // ACCESSORY_REP_Org86_Gene278 // ACCESSORY_REP_Org79_Gene1824 // ACCESSORY_REP_Org39_Gene761 // ACCESSORY_REP_Org82_Gene1957
GO:0006955	P	immune response	8	484	20	1520	0.29	1	// ACCESSORY_REP_Org78_Gene2021 // ACCESSORY_REP_Org74_Gene1838 // ACCESSORY_REP_Org71_Gene1507 // ACCESSORY_REP_Org90_Gene2073 // ACCESSORY_REP_Org91_Gene1983 // ACCESSORY_REP_Org1_Gene1634 // ACCESSORY_REP_Org99_Gene2175 // ACCESSORY_REP_Org54_Gene916	// ACCESSORY_REP_Org81_Gene1987 // ACCESSORY_REP_Org49_Gene1607 // ACCESSORY_REP_Org81_Gene1360 // ACCESSORY_REP_Org49_Gene1597 // ACCESSORY_REP_Org1_Gene1634 // ACCESSORY_REP_Org48_Gene53 // ACCESSORY_REP_Org71_Gene1507 // ACCESSORY_REP_Org49_Gene1596 // ACCESSORY_REP_Org90_Gene2073 // ACCESSORY_REP_Org74_Gene1838 // ACCESSORY_REP_Org81_Gene1370 // ACCESSORY_REP_Org91_Gene1983 // ACCESSORY_REP_O…
GO:0034654	P	nucleobase, nucleoside, nucleotide and nucleic acid biosynthetic process	12	484	45	1520	0.81	1	// ACCESSORY_REP_Org76_Gene1991 // ACCESSORY_REP_Org93_Gene1255 // ACCESSORY_REP_Org112_Gene1733 // ACCESSORY_REP_Org53_Gene2007 // ACCESSORY_REP_Org61_Gene8 // ACCESSORY_REP_Org8_Gene867 // ACCESSORY_REP_Org61_Gene1174 // ACCESSORY_REP_Org91_Gene1983 // ACCESSORY_REP_Org91_Gene2060 // ACCESSORY_REP_Org91_Gene1984 // ACCESSORY_REP_Org77_Gene1744 // ACCESSORY_REP_Org1_Gene2171	// ACCESSORY_REP_Org110_Gene957 // ACCESSORY_REP_Org76_Gene1991 // ACCESSORY_REP_Org59_Gene1078 // ACCESSORY_REP_Org81_Gene2060 // ACCESSORY_REP_Org48_Gene56 // ACCESSORY_REP_Org49_Gene1727 // ACCESSORY_REP_Org44_Gene763 // ACCESSORY_REP_Org64_Gene1956 // ACCESSORY_REP_Org77_Gene1744 // ACCESSORY_REP_Org1_Gene2171 // ACCESSORY_REP_Org72_Gene1115 // ACCESSORY_REP_Org97_Gene1113 // ACCESSORY_REP_Or…
GO:0044271	P	cellular nitrogen compound biosynthetic process	34	484	135	1520	0.96	1	// ACCESSORY_REP_Org22_Gene1041 // ACCESSORY_REP_Org76_Gene1991 // ACCESSORY_REP_Org77_Gene1744 // ACCESSORY_REP_Org84_Gene1034 // ACCESSORY_REP_Org8_Gene867 // ACCESSORY_REP_Org109_Gene1972 // ACCESSORY_REP_Org86_Gene2080 // ACCESSORY_REP_Org93_Gene2100 // ACCESSORY_REP_Org39_Gene1880 // ACCESSORY_REP_Org1_Gene2171 // ACCESSORY_REP_Org51_Gene2105 // ACCESSORY_REP_Org61_Gene1174 // ACCESSORY_REP_…	// ACCESSORY_REP_Org42_Gene1761 // ACCESSORY_REP_Org109_Gene1972 // ACCESSORY_REP_Org84_Gene2009 // ACCESSORY_REP_Org64_Gene1956 // ACCESSORY_REP_Org1_Gene2171 // ACCESSORY_REP_Org51_Gene2105 // ACCESSORY_REP_Org22_Gene2014 // ACCESSORY_REP_Org78_Gene1974 // ACCESSORY_REP_Org1_Gene2128 // ACCESSORY_REP_Org39_Gene1367 // ACCESSORY_REP_Org91_Gene2060 // ACCESSORY_REP_Org48_Gene387 // ACCESSORY_REP_…
GO:0044270	P	cellular nitrogen compound catabolic process	6	484	13	1520	0.21	1	// ACCESSORY_REP_Org46_Gene928 // ACCESSORY_REP_Org112_Gene1733 // ACCESSORY_REP_Org111_Gene2 // ACCESSORY_REP_Org8_Gene867 // ACCESSORY_REP_Org91_Gene1983 // ACCESSORY_REP_Org90_Gene2	// ACCESSORY_REP_Org106_Gene1899 // ACCESSORY_REP_Org46_Gene928 // ACCESSORY_REP_Org112_Gene1733 // ACCESSORY_REP_Org43_Gene538 // ACCESSORY_REP_Org80_Gene1242 // ACCESSORY_REP_Org8_Gene867 // ACCESSORY_REP_Org16_Gene980 // ACCESSORY_REP_Org106_Gene120 // ACCESSORY_REP_Org111_Gene2 // ACCESSORY_REP_Org91_Gene1983 // ACCESSORY_REP_Org90_Gene2 // ACCESSORY_REP_Org103_Gene1386 // ACCESSORY_REP_Org48…
GO:0046907	P	intracellular transport	7	484	16	1520	0.22	1	// ACCESSORY_REP_Org114_Gene1915 // ACCESSORY_REP_Org84_Gene1740 // ACCESSORY_REP_Org111_Gene1877 // ACCESSORY_REP_Org67_Gene1760 // ACCESSORY_REP_Org66_Gene1404 // ACCESSORY_REP_Org88_Gene1591 // ACCESSORY_REP_Org7_Gene1923	// ACCESSORY_REP_Org108_Gene1451 // ACCESSORY_REP_Org107_Gene2068 // ACCESSORY_REP_Org84_Gene1769 // ACCESSORY_REP_Org111_Gene1877 // ACCESSORY_REP_Org84_Gene1740 // ACCESSORY_REP_Org85_Gene1674 // ACCESSORY_REP_Org90_Gene1516 // ACCESSORY_REP_Org88_Gene2014 // ACCESSORY_REP_Org7_Gene1923 // ACCESSORY_REP_Org67_Gene1760 // ACCESSORY_REP_Org99_Gene2167 // ACCESSORY_REP_Org66_Gene1404 // ACCESSORY_…
GO:0044272	P	sulfur compound biosynthetic process	5	484	26	1520	0.95	1	// ACCESSORY_REP_Org47_Gene243 // ACCESSORY_REP_Org86_Gene2080 // ACCESSORY_REP_Org103_Gene1451 // ACCESSORY_REP_Org50_Gene2040 // ACCESSORY_REP_Org88_Gene917	// ACCESSORY_REP_Org29_Gene769 // ACCESSORY_REP_Org81_Gene201 // ACCESSORY_REP_Org48_Gene1615 // ACCESSORY_REP_Org86_Gene2080 // ACCESSORY_REP_Org67_Gene509 // ACCESSORY_REP_Org84_Gene1985 // ACCESSORY_REP_Org16_Gene980 // ACCESSORY_REP_Org55_Gene735 // ACCESSORY_REP_Org39_Gene1367 // ACCESSORY_REP_Org14_Gene817 // ACCESSORY_REP_Org40_Gene1688 // ACCESSORY_REP_Org88_Gene917 // ACCESSORY_REP_Org60…
GO:0006950	P	response to stress	35	484	106	1520	0.44	1	// ACCESSORY_REP_Org62_Gene1435 // ACCESSORY_REP_Org71_Gene1507 // ACCESSORY_REP_Org61_Gene1174 // ACCESSORY_REP_Org7_Gene1923 // ACCESSORY_REP_Org6_Gene1932 // ACCESSORY_REP_Org85_Gene1458 // ACCESSORY_REP_Org79_Gene181 // ACCESSORY_REP_Org38_Gene1843 // ACCESSORY_REP_Org4_Gene1591 // ACCESSORY_REP_Org64_Gene2033 // ACCESSORY_REP_Org1_Gene1656 // ACCESSORY_REP_Org51_Gene1750 // ACCESSORY_REP_Org…	// ACCESSORY_REP_Org30_Gene1221 // ACCESSORY_REP_Org3_Gene433 // ACCESSORY_REP_Org64_Gene1956 // ACCESSORY_REP_Org41_Gene563 // ACCESSORY_REP_Org74_Gene405 // ACCESSORY_REP_Org39_Gene761 // ACCESSORY_REP_Org17_Gene2041 // ACCESSORY_REP_Org4_Gene1591 // ACCESSORY_REP_Org13_Gene1635 // ACCESSORY_REP_Org33_Gene276 // ACCESSORY_REP_Org1_Gene1956 // ACCESSORY_REP_Org48_Gene387 // ACCESSORY_REP_Org30_G…
GO:0006355	P	regulation of transcription, DNA-dependent	36	484	97	1520	0.17	1	// ACCESSORY_REP_Org43_Gene2220 // ACCESSORY_REP_Org100_Gene2069 // ACCESSORY_REP_Org85_Gene129 // ACCESSORY_REP_Org60_Gene2088 // ACCESSORY_REP_Org71_Gene1508 // ACCESSORY_REP_Org32_Gene2120 // ACCESSORY_REP_Org65_Gene2022 // ACCESSORY_REP_Org1_Gene1656 // ACCESSORY_REP_Org8_Gene1182 // ACCESSORY_REP_Org62_Gene1869 // ACCESSORY_REP_Org91_Gene2060 // ACCESSORY_REP_Org62_Gene1413 // ACCESSORY_REP_…	// ACCESSORY_REP_Org1_Gene1891 // ACCESSORY_REP_Org50_Gene640 // ACCESSORY_REP_Org89_Gene1716 // ACCESSORY_REP_Org39_Gene761 // ACCESSORY_REP_Org71_Gene1508 // ACCESSORY_REP_Org114_Gene611 // ACCESSORY_REP_Org11_Gene422 // ACCESSORY_REP_Org114_Gene1031 // ACCESSORY_REP_Org22_Gene2014 // ACCESSORY_REP_Org78_Gene1974 // ACCESSORY_REP_Org91_Gene2060 // ACCESSORY_REP_Org62_Gene1413 // ACCESSORY_REP_O…
GO:0006350	P	transcription	48	484	134	1520	0.2	1	// ACCESSORY_REP_Org43_Gene2220 // ACCESSORY_REP_Org76_Gene1991 // ACCESSORY_REP_Org85_Gene129 // ACCESSORY_REP_Org60_Gene2088 // ACCESSORY_REP_Org111_Gene5 // ACCESSORY_REP_Org100_Gene2069 // ACCESSORY_REP_Org71_Gene1508 // ACCESSORY_REP_Org32_Gene2120 // ACCESSORY_REP_Org65_Gene2022 // ACCESSORY_REP_Org64_Gene2033 // ACCESSORY_REP_Org91_Gene2060 // ACCESSORY_REP_Org1_Gene1656 // ACCESSORY_REP_O…	// ACCESSORY_REP_Org1_Gene1891 // ACCESSORY_REP_Org50_Gene640 // ACCESSORY_REP_Org103_Gene1436 // ACCESSORY_REP_Org89_Gene1716 // ACCESSORY_REP_Org22_Gene628 // ACCESSORY_REP_Org39_Gene761 // ACCESSORY_REP_Org71_Gene1508 // ACCESSORY_REP_Org114_Gene611 // ACCESSORY_REP_Org11_Gene422 // ACCESSORY_REP_Org114_Gene1031 // ACCESSORY_REP_Org22_Gene2014 // ACCESSORY_REP_Org78_Gene1974 // ACCESSORY_REP_O…
GO:0006351	P	transcription, DNA-dependent	46	484	132	1520	0.27	1	// ACCESSORY_REP_Org43_Gene2220 // ACCESSORY_REP_Org76_Gene1991 // ACCESSORY_REP_Org85_Gene129 // ACCESSORY_REP_Org60_Gene2088 // ACCESSORY_REP_Org111_Gene5 // ACCESSORY_REP_Org100_Gene2069 // ACCESSORY_REP_Org71_Gene1508 // ACCESSORY_REP_Org32_Gene2120 // ACCESSORY_REP_Org65_Gene2022 // ACCESSORY_REP_Org91_Gene2060 // ACCESSORY_REP_Org1_Gene1656 // ACCESSORY_REP_Org8_Gene1182 // ACCESSORY_REP_Or…	// ACCESSORY_REP_Org1_Gene1891 // ACCESSORY_REP_Org50_Gene640 // ACCESSORY_REP_Org89_Gene1716 // ACCESSORY_REP_Org22_Gene628 // ACCESSORY_REP_Org39_Gene761 // ACCESSORY_REP_Org71_Gene1508 // ACCESSORY_REP_Org114_Gene611 // ACCESSORY_REP_Org11_Gene422 // ACCESSORY_REP_Org114_Gene1031 // ACCESSORY_REP_Org22_Gene2014 // ACCESSORY_REP_Org78_Gene1974 // ACCESSORY_REP_Org28_Gene721 // ACCESSORY_REP_Org…
GO:0009615	P	response to virus	5	484	16	1520	0.61	1	// ACCESSORY_REP_Org1_Gene1634 // ACCESSORY_REP_Org71_Gene1507 // ACCESSORY_REP_Org90_Gene2073 // ACCESSORY_REP_Org74_Gene1838 // ACCESSORY_REP_Org78_Gene2021	// ACCESSORY_REP_Org81_Gene1987 // ACCESSORY_REP_Org49_Gene1607 // ACCESSORY_REP_Org81_Gene1360 // ACCESSORY_REP_Org49_Gene1597 // ACCESSORY_REP_Org8_Gene853 // ACCESSORY_REP_Org71_Gene1507 // ACCESSORY_REP_Org49_Gene1596 // ACCESSORY_REP_Org90_Gene2073 // ACCESSORY_REP_Org74_Gene1838 // ACCESSORY_REP_Org81_Gene1370 // ACCESSORY_REP_Org1_Gene1634 // ACCESSORY_REP_Org68_Gene1405 // ACCESSORY_REP_O…
GO:0046677	P	response to antibiotic	11	484	22	1520	0.06	1	// ACCESSORY_REP_Org47_Gene1910 // ACCESSORY_REP_Org33_Gene2 // ACCESSORY_REP_Org111_Gene12 // ACCESSORY_REP_Org29_Gene1180 // ACCESSORY_REP_Org100_Gene740 // ACCESSORY_REP_Org29_Gene1179 // ACCESSORY_REP_Org111_Gene2 // ACCESSORY_REP_Org29_Gene1 // ACCESSORY_REP_Org13_Gene3 // ACCESSORY_REP_Org43_Gene1134 // ACCESSORY_REP_Org83_Gene1032	// ACCESSORY_REP_Org111_Gene1867 // ACCESSORY_REP_Org49_Gene93 // ACCESSORY_REP_Org111_Gene2 // ACCESSORY_REP_Org25_Gene1105 // ACCESSORY_REP_Org47_Gene1910 // ACCESSORY_REP_Org13_Gene1611 // ACCESSORY_REP_Org47_Gene1281 // ACCESSORY_REP_Org29_Gene1179 // ACCESSORY_REP_Org106_Gene1335 // ACCESSORY_REP_Org29_Gene1 // ACCESSORY_REP_Org13_Gene3 // ACCESSORY_REP_Org43_Gene1134 // ACCESSORY_REP_Org3_G…
GO:0006508	P	proteolysis	6	484	12	1520	0.15	1	// ACCESSORY_REP_Org60_Gene1771 // ACCESSORY_REP_Org16_Gene2091 // ACCESSORY_REP_Org97_Gene1738 // ACCESSORY_REP_Org70_Gene2126 // ACCESSORY_REP_Org66_Gene1404 // ACCESSORY_REP_Org84_Gene1042	// ACCESSORY_REP_Org60_Gene1771 // ACCESSORY_REP_Org16_Gene2091 // ACCESSORY_REP_Org53_Gene923 // ACCESSORY_REP_Org59_Gene2049 // ACCESSORY_REP_Org88_Gene95 // ACCESSORY_REP_Org99_Gene2167 // ACCESSORY_REP_Org70_Gene2126 // ACCESSORY_REP_Org66_Gene1404 // ACCESSORY_REP_Org97_Gene1738 // ACCESSORY_REP_Org84_Gene1042 // ACCESSORY_REP_Org50_Gene1083 // ACCESSORY_REP_Org32_Gene1352
GO:0071496	P	cellular response to external stimulus	6	484	19	1520	0.6	1	// ACCESSORY_REP_Org79_Gene2022 // ACCESSORY_REP_Org4_Gene1591 // ACCESSORY_REP_Org111_Gene1877 // ACCESSORY_REP_Org33_Gene276 // ACCESSORY_REP_Org7_Gene1923 // ACCESSORY_REP_Org85_Gene1458	// ACCESSORY_REP_Org63_Gene757 // ACCESSORY_REP_Org79_Gene2022 // ACCESSORY_REP_Org4_Gene1591 // ACCESSORY_REP_Org26_Gene1876 // ACCESSORY_REP_Org64_Gene1439 // ACCESSORY_REP_Org83_Gene974 // ACCESSORY_REP_Org76_Gene2012 // ACCESSORY_REP_Org69_Gene911 // ACCESSORY_REP_Org41_Gene563 // ACCESSORY_REP_Org111_Gene1877 // ACCESSORY_REP_Org44_Gene1864 // ACCESSORY_REP_Org33_Gene276 // ACCESSORY_REP_Org…
GO:0009987	P	cellular process	300	484	905	1520	0.27	1	// ACCESSORY_REP_Org94_Gene508 // ACCESSORY_REP_Org98_Gene2052 // ACCESSORY_REP_Org10_Gene919 // ACCESSORY_REP_Org60_Gene1013 // ACCESSORY_REP_Org47_Gene652 // ACCESSORY_REP_Org36_Gene2078 // ACCESSORY_REP_Org78_Gene1779 // ACCESSORY_REP_Org7_Gene1067 // ACCESSORY_REP_Org109_Gene1972 // ACCESSORY_REP_Org47_Gene1872 // ACCESSORY_REP_Org67_Gene1760 // ACCESSORY_REP_Org112_Gene1743 // ACCESSORY_REP_…	// ACCESSORY_REP_Org98_Gene2052 // ACCESSORY_REP_Org112_Gene1333 // ACCESSORY_REP_Org112_Gene1335 // ACCESSORY_REP_Org47_Gene652 // ACCESSORY_REP_Org78_Gene1779 // ACCESSORY_REP_Org42_Gene1761 // ACCESSORY_REP_Org57_Gene2125 // ACCESSORY_REP_Org109_Gene1972 // ACCESSORY_REP_Org47_Gene1872 // ACCESSORY_REP_Org86_Gene2115 // ACCESSORY_REP_Org90_Gene1798 // ACCESSORY_REP_Org84_Gene635 // ACCESSORY_R…
GO:0016481	P	negative regulation of transcription	8	484	19	1520	0.24	1	// ACCESSORY_REP_Org52_Gene2156 // ACCESSORY_REP_Org64_Gene2033 // ACCESSORY_REP_Org103_Gene1436 // ACCESSORY_REP_Org1_Gene1656 // ACCESSORY_REP_Org99_Gene600 // ACCESSORY_REP_Org72_Gene2079 // ACCESSORY_REP_Org15_Gene1925 // ACCESSORY_REP_Org55_Gene946	// ACCESSORY_REP_Org93_Gene1676 // ACCESSORY_REP_Org52_Gene2156 // ACCESSORY_REP_Org112_Gene620 // ACCESSORY_REP_Org38_Gene1151 // ACCESSORY_REP_Org64_Gene2033 // ACCESSORY_REP_Org64_Gene1439 // ACCESSORY_REP_Org81_Gene2060 // ACCESSORY_REP_Org1_Gene1656 // ACCESSORY_REP_Org97_Gene939 // ACCESSORY_REP_Org91_Gene2019 // ACCESSORY_REP_Org99_Gene600 // ACCESSORY_REP_Org103_Gene1436 // ACCESSORY_REP_…
GO:0051607	P	defense response to virus	5	484	16	1520	0.61	1	// ACCESSORY_REP_Org1_Gene1634 // ACCESSORY_REP_Org71_Gene1507 // ACCESSORY_REP_Org90_Gene2073 // ACCESSORY_REP_Org74_Gene1838 // ACCESSORY_REP_Org78_Gene2021	// ACCESSORY_REP_Org81_Gene1987 // ACCESSORY_REP_Org49_Gene1607 // ACCESSORY_REP_Org81_Gene1360 // ACCESSORY_REP_Org49_Gene1597 // ACCESSORY_REP_Org8_Gene853 // ACCESSORY_REP_Org71_Gene1507 // ACCESSORY_REP_Org49_Gene1596 // ACCESSORY_REP_Org90_Gene2073 // ACCESSORY_REP_Org74_Gene1838 // ACCESSORY_REP_Org81_Gene1370 // ACCESSORY_REP_Org1_Gene1634 // ACCESSORY_REP_Org68_Gene1405 // ACCESSORY_REP_O…
GO:0033036	P	macromolecule localization	13	484	55	1520	0.93	1	// ACCESSORY_REP_Org114_Gene1915 // ACCESSORY_REP_Org84_Gene1740 // ACCESSORY_REP_Org111_Gene1877 // ACCESSORY_REP_Org99_Gene2175 // ACCESSORY_REP_Org78_Gene1868 // ACCESSORY_REP_Org90_Gene33 // ACCESSORY_REP_Org67_Gene1760 // ACCESSORY_REP_Org66_Gene1645 // ACCESSORY_REP_Org66_Gene1404 // ACCESSORY_REP_Org88_Gene1591 // ACCESSORY_REP_Org7_Gene1923 // ACCESSORY_REP_Org40_Gene1426 // ACCESSORY_REP…	// ACCESSORY_REP_Org50_Gene1782 // ACCESSORY_REP_Org24_Gene1391 // ACCESSORY_REP_Org81_Gene2060 // ACCESSORY_REP_Org13_Gene665 // ACCESSORY_REP_Org101_Gene254 // ACCESSORY_REP_Org49_Gene1545 // ACCESSORY_REP_Org67_Gene1760 // ACCESSORY_REP_Org66_Gene1404 // ACCESSORY_REP_Org108_Gene1451 // ACCESSORY_REP_Org88_Gene1591 // ACCESSORY_REP_Org78_Gene1288 // ACCESSORY_REP_Org28_Gene1444 // ACCESSORY_RE…
GO:0051253	P	negative regulation of RNA metabolic process	7	484	18	1520	0.34	1	// ACCESSORY_REP_Org52_Gene2156 // ACCESSORY_REP_Org103_Gene1436 // ACCESSORY_REP_Org1_Gene1656 // ACCESSORY_REP_Org99_Gene600 // ACCESSORY_REP_Org72_Gene2079 // ACCESSORY_REP_Org15_Gene1925 // ACCESSORY_REP_Org55_Gene946	// ACCESSORY_REP_Org93_Gene1676 // ACCESSORY_REP_Org52_Gene2156 // ACCESSORY_REP_Org112_Gene620 // ACCESSORY_REP_Org38_Gene1151 // ACCESSORY_REP_Org103_Gene1436 // ACCESSORY_REP_Org64_Gene1439 // ACCESSORY_REP_Org81_Gene2060 // ACCESSORY_REP_Org1_Gene1656 // ACCESSORY_REP_Org97_Gene939 // ACCESSORY_REP_Org91_Gene2019 // ACCESSORY_REP_Org99_Gene600 // ACCESSORY_REP_Org92_Gene5 // ACCESSORY_REP_Org…
GO:0051252	P	regulation of RNA metabolic process	37	484	99	1520	0.15	1	// ACCESSORY_REP_Org43_Gene2220 // ACCESSORY_REP_Org100_Gene2069 // ACCESSORY_REP_Org85_Gene129 // ACCESSORY_REP_Org60_Gene2088 // ACCESSORY_REP_Org71_Gene1508 // ACCESSORY_REP_Org32_Gene2120 // ACCESSORY_REP_Org65_Gene2022 // ACCESSORY_REP_Org1_Gene1656 // ACCESSORY_REP_Org8_Gene1182 // ACCESSORY_REP_Org62_Gene1869 // ACCESSORY_REP_Org91_Gene2060 // ACCESSORY_REP_Org62_Gene1413 // ACCESSORY_REP_…	// ACCESSORY_REP_Org1_Gene1891 // ACCESSORY_REP_Org50_Gene640 // ACCESSORY_REP_Org89_Gene1716 // ACCESSORY_REP_Org39_Gene761 // ACCESSORY_REP_Org71_Gene1508 // ACCESSORY_REP_Org114_Gene611 // ACCESSORY_REP_Org11_Gene422 // ACCESSORY_REP_Org114_Gene1031 // ACCESSORY_REP_Org22_Gene2014 // ACCESSORY_REP_Org78_Gene1974 // ACCESSORY_REP_Org61_Gene1920 // ACCESSORY_REP_Org91_Gene2060 // ACCESSORY_REP_O…
GO:0051254	P	positive regulation of RNA metabolic process	5	484	12	1520	0.33	1	// ACCESSORY_REP_Org72_Gene2079 // ACCESSORY_REP_Org78_Gene2021 // ACCESSORY_REP_Org70_Gene2126 // ACCESSORY_REP_Org93_Gene1255 // ACCESSORY_REP_Org106_Gene1190	// ACCESSORY_REP_Org78_Gene2021 // ACCESSORY_REP_Org93_Gene1255 // ACCESSORY_REP_Org81_Gene2060 // ACCESSORY_REP_Org48_Gene53 // ACCESSORY_REP_Org91_Gene2019 // ACCESSORY_REP_Org59_Gene2049 // ACCESSORY_REP_Org28_Gene833 // ACCESSORY_REP_Org70_Gene2126 // ACCESSORY_REP_Org106_Gene1190 // ACCESSORY_REP_Org72_Gene2079 // ACCESSORY_REP_Org38_Gene1151 // ACCESSORY_REP_Org39_Gene761
GO:0009108	P	coenzyme biosynthetic process	12	484	40	1520	0.66	1	// ACCESSORY_REP_Org45_Gene2024 // ACCESSORY_REP_Org91_Gene1983 // ACCESSORY_REP_Org52_Gene1242 // ACCESSORY_REP_Org93_Gene1255 // ACCESSORY_REP_Org112_Gene1733 // ACCESSORY_REP_Org8_Gene867 // ACCESSORY_REP_Org1_Gene1045 // ACCESSORY_REP_Org47_Gene243 // ACCESSORY_REP_Org98_Gene2078 // ACCESSORY_REP_Org44_Gene964 // ACCESSORY_REP_Org50_Gene2040 // ACCESSORY_REP_Org88_Gene917	// ACCESSORY_REP_Org95_Gene807 // ACCESSORY_REP_Org44_Gene1952 // ACCESSORY_REP_Org8_Gene867 // ACCESSORY_REP_Org36_Gene916 // ACCESSORY_REP_Org1_Gene1164 // ACCESSORY_REP_Org48_Gene1615 // ACCESSORY_REP_Org37_Gene264 // ACCESSORY_REP_Org24_Gene89 // ACCESSORY_REP_Org52_Gene1242 // ACCESSORY_REP_Org105_Gene231 // ACCESSORY_REP_Org55_Gene735 // ACCESSORY_REP_Org57_Gene1869 // ACCESSORY_REP_Org42_G…
GO:0006006	P	glucose metabolic process	5	484	22	1520	0.88	1	// ACCESSORY_REP_Org94_Gene508 // ACCESSORY_REP_Org66_Gene2108 // ACCESSORY_REP_Org8_Gene867 // ACCESSORY_REP_Org112_Gene1733 // ACCESSORY_REP_Org88_Gene917	// ACCESSORY_REP_Org94_Gene508 // ACCESSORY_REP_Org5_Gene1693 // ACCESSORY_REP_Org8_Gene867 // ACCESSORY_REP_Org78_Gene1167 // ACCESSORY_REP_Org88_Gene174 // ACCESSORY_REP_Org103_Gene1122 // ACCESSORY_REP_Org75_Gene201 // ACCESSORY_REP_Org102_Gene56 // ACCESSORY_REP_Org85_Gene1164 // ACCESSORY_REP_Org88_Gene917 // ACCESSORY_REP_Org66_Gene2108 // ACCESSORY_REP_Org112_Gene1733 // ACCESSORY_REP_Org4…
GO:0006766	P	vitamin metabolic process	11	484	30	1520	0.35	1	// ACCESSORY_REP_Org45_Gene2024 // ACCESSORY_REP_Org91_Gene1983 // ACCESSORY_REP_Org93_Gene1255 // ACCESSORY_REP_Org112_Gene1733 // ACCESSORY_REP_Org8_Gene867 // ACCESSORY_REP_Org41_Gene203 // ACCESSORY_REP_Org47_Gene243 // ACCESSORY_REP_Org98_Gene2078 // ACCESSORY_REP_Org44_Gene964 // ACCESSORY_REP_Org103_Gene1451 // ACCESSORY_REP_Org50_Gene2040	// ACCESSORY_REP_Org44_Gene1952 // ACCESSORY_REP_Org8_Gene867 // ACCESSORY_REP_Org36_Gene916 // ACCESSORY_REP_Org1_Gene1164 // ACCESSORY_REP_Org48_Gene1615 // ACCESSORY_REP_Org88_Gene1214 // ACCESSORY_REP_Org95_Gene807 // ACCESSORY_REP_Org41_Gene203 // ACCESSORY_REP_Org14_Gene1380 // ACCESSORY_REP_Org42_Gene1197 // ACCESSORY_REP_Org106_Gene207 // ACCESSORY_REP_Org91_Gene91 // ACCESSORY_REP_Org112…
GO:0071704	P	organic substance metabolic process	99	484	298	1520	0.34	1	// ACCESSORY_REP_Org94_Gene508 // ACCESSORY_REP_Org98_Gene2052 // ACCESSORY_REP_Org10_Gene919 // ACCESSORY_REP_Org60_Gene1013 // ACCESSORY_REP_Org47_Gene652 // ACCESSORY_REP_Org99_Gene2095 // ACCESSORY_REP_Org112_Gene1743 // ACCESSORY_REP_Org90_Gene1798 // ACCESSORY_REP_Org1_Gene2171 // ACCESSORY_REP_Org4_Gene1591 // ACCESSORY_REP_Org35_Gene2033 // ACCESSORY_REP_Org1_Gene1038 // ACCESSORY_REP_Org…	// ACCESSORY_REP_Org94_Gene508 // ACCESSORY_REP_Org99_Gene2095 // ACCESSORY_REP_Org10_Gene919 // ACCESSORY_REP_Org63_Gene804 // ACCESSORY_REP_Org83_Gene1377 // ACCESSORY_REP_Org60_Gene1013 // ACCESSORY_REP_Org47_Gene652 // ACCESSORY_REP_Org98_Gene2052 // ACCESSORY_REP_Org97_Gene192 // ACCESSORY_REP_Org114_Gene1013 // ACCESSORY_REP_Org25_Gene1105 // ACCESSORY_REP_Org7_Gene729 // ACCESSORY_REP_Org1…
GO:0071310	P	cellular response to organic substance	5	484	14	1520	0.48	1	// ACCESSORY_REP_Org3_Gene2056 // ACCESSORY_REP_Org1_Gene1656 // ACCESSORY_REP_Org99_Gene2175 // ACCESSORY_REP_Org60_Gene1013 // ACCESSORY_REP_Org1_Gene1634	// ACCESSORY_REP_Org106_Gene1899 // ACCESSORY_REP_Org17_Gene2041 // ACCESSORY_REP_Org81_Gene2060 // ACCESSORY_REP_Org48_Gene53 // ACCESSORY_REP_Org85_Gene1674 // ACCESSORY_REP_Org106_Gene1335 // ACCESSORY_REP_Org59_Gene2049 // ACCESSORY_REP_Org3_Gene2056 // ACCESSORY_REP_Org1_Gene1634 // ACCESSORY_REP_Org99_Gene2175 // ACCESSORY_REP_Org99_Gene2167 // ACCESSORY_REP_Org60_Gene1013 // ACCESSORY_REP_…
GO:0071702	P	organic substance transport	8	484	40	1520	0.97	1	// ACCESSORY_REP_Org114_Gene1915 // ACCESSORY_REP_Org111_Gene1877 // ACCESSORY_REP_Org90_Gene33 // ACCESSORY_REP_Org6_Gene2042 // ACCESSORY_REP_Org99_Gene2175 // ACCESSORY_REP_Org7_Gene1923 // ACCESSORY_REP_Org23_Gene1157 // ACCESSORY_REP_Org79_Gene181	// ACCESSORY_REP_Org58_Gene1452 // ACCESSORY_REP_Org49_Gene1545 // ACCESSORY_REP_Org78_Gene1021 // ACCESSORY_REP_Org5_Gene1003 // ACCESSORY_REP_Org47_Gene1281 // ACCESSORY_REP_Org105_Gene1008 // ACCESSORY_REP_Org39_Gene582 // ACCESSORY_REP_Org72_Gene627 // ACCESSORY_REP_Org72_Gene452 // ACCESSORY_REP_Org92_Gene979 // ACCESSORY_REP_Org106_Gene1335 // ACCESSORY_REP_Org90_Gene33 // ACCESSORY_REP_Org…
GO:0023060	P	signal transmission	15	484	38	1520	0.2	1	// ACCESSORY_REP_Org1_Gene1634 // ACCESSORY_REP_Org102_Gene1696 // ACCESSORY_REP_Org90_Gene2073 // ACCESSORY_REP_Org64_Gene1984 // ACCESSORY_REP_Org76_Gene1997 // ACCESSORY_REP_Org84_Gene1030 // ACCESSORY_REP_Org99_Gene2175 // ACCESSORY_REP_Org3_Gene2056 // ACCESSORY_REP_Org86_Gene1902 // ACCESSORY_REP_Org67_Gene1760 // ACCESSORY_REP_Org66_Gene1645 // ACCESSORY_REP_Org78_Gene2021 // ACCESSORY_REP…	// ACCESSORY_REP_Org84_Gene1030 // ACCESSORY_REP_Org51_Gene1794 // ACCESSORY_REP_Org76_Gene1997 // ACCESSORY_REP_Org42_Gene1663 // ACCESSORY_REP_Org68_Gene623 // ACCESSORY_REP_Org81_Gene2060 // ACCESSORY_REP_Org48_Gene53 // ACCESSORY_REP_Org36_Gene1842 // ACCESSORY_REP_Org67_Gene1760 // ACCESSORY_REP_Org114_Gene2051 // ACCESSORY_REP_Org13_Gene1611 // ACCESSORY_REP_Org104_Gene1084 // ACCESSORY_REP…
GO:0009058	P	biosynthetic process	147	484	466	1520	0.57	1	// ACCESSORY_REP_Org94_Gene508 // ACCESSORY_REP_Org98_Gene2052 // ACCESSORY_REP_Org10_Gene919 // ACCESSORY_REP_Org47_Gene652 // ACCESSORY_REP_Org36_Gene2078 // ACCESSORY_REP_Org109_Gene1972 // ACCESSORY_REP_Org47_Gene1872 // ACCESSORY_REP_Org86_Gene2115 // ACCESSORY_REP_Org1_Gene2171 // ACCESSORY_REP_Org51_Gene2105 // ACCESSORY_REP_Org1_Gene1038 // ACCESSORY_REP_Org51_Gene1490 // ACCESSORY_REP_Or…	// ACCESSORY_REP_Org98_Gene2052 // ACCESSORY_REP_Org112_Gene1333 // ACCESSORY_REP_Org47_Gene652 // ACCESSORY_REP_Org42_Gene1761 // ACCESSORY_REP_Org109_Gene1972 // ACCESSORY_REP_Org47_Gene1872 // ACCESSORY_REP_Org86_Gene2115 // ACCESSORY_REP_Org114_Gene611 // ACCESSORY_REP_Org89_Gene1098 // ACCESSORY_REP_Org30_Gene1221 // ACCESSORY_REP_Org1_Gene1038 // ACCESSORY_REP_Org7_Gene1378 // ACCESSORY_REP…
GO:0009059	P	macromolecule biosynthetic process	105	484	291	1520	0.09	1	// ACCESSORY_REP_Org98_Gene2052 // ACCESSORY_REP_Org10_Gene919 // ACCESSORY_REP_Org47_Gene652 // ACCESSORY_REP_Org99_Gene2095 // ACCESSORY_REP_Org47_Gene1872 // ACCESSORY_REP_Org86_Gene2115 // ACCESSORY_REP_Org1_Gene2171 // ACCESSORY_REP_Org85_Gene129 // ACCESSORY_REP_Org1_Gene1038 // ACCESSORY_REP_Org91_Gene2060 // ACCESSORY_REP_Org75_Gene1723 // ACCESSORY_REP_Org62_Gene1413 // ACCESSORY_REP_Org…	// ACCESSORY_REP_Org1_Gene1891 // ACCESSORY_REP_Org99_Gene2095 // ACCESSORY_REP_Org10_Gene919 // ACCESSORY_REP_Org63_Gene804 // ACCESSORY_REP_Org84_Gene1816 // ACCESSORY_REP_Org47_Gene652 // ACCESSORY_REP_Org50_Gene640 // ACCESSORY_REP_Org103_Gene1436 // ACCESSORY_REP_Org89_Gene1716 // ACCESSORY_REP_Org47_Gene1872 // ACCESSORY_REP_Org25_Gene1105 // ACCESSORY_REP_Org86_Gene2115 // ACCESSORY_REP_Or…
GO:0009117	P	nucleotide metabolic process	18	484	51	1520	0.35	1	// ACCESSORY_REP_Org91_Gene1983 // ACCESSORY_REP_Org93_Gene1255 // ACCESSORY_REP_Org103_Gene1435 // ACCESSORY_REP_Org59_Gene8 // ACCESSORY_REP_Org8_Gene867 // ACCESSORY_REP_Org53_Gene2007 // ACCESSORY_REP_Org5_Gene1849 // ACCESSORY_REP_Org112_Gene1733 // ACCESSORY_REP_Org61_Gene1174 // ACCESSORY_REP_Org95_Gene1724 // ACCESSORY_REP_Org100_Gene1754 // ACCESSORY_REP_Org98_Gene2078 // ACCESSORY_REP_O…	// ACCESSORY_REP_Org110_Gene957 // ACCESSORY_REP_Org59_Gene8 // ACCESSORY_REP_Org61_Gene1174 // ACCESSORY_REP_Org59_Gene1078 // ACCESSORY_REP_Org106_Gene242 // ACCESSORY_REP_Org49_Gene1727 // ACCESSORY_REP_Org51_Gene1412 // ACCESSORY_REP_Org98_Gene2078 // ACCESSORY_REP_Org44_Gene763 // ACCESSORY_REP_Org59_Gene2049 // ACCESSORY_REP_Org64_Gene1956 // ACCESSORY_REP_Org88_Gene1588 // ACCESSORY_REP_Or…
GO:0051171	P	regulation of nitrogen compound metabolic process	42	484	112	1520	0.13	1	// ACCESSORY_REP_Org43_Gene2220 // ACCESSORY_REP_Org100_Gene2069 // ACCESSORY_REP_Org85_Gene129 // ACCESSORY_REP_Org60_Gene2088 // ACCESSORY_REP_Org7_Gene1923 // ACCESSORY_REP_Org71_Gene1508 // ACCESSORY_REP_Org32_Gene2120 // ACCESSORY_REP_Org65_Gene2022 // ACCESSORY_REP_Org64_Gene2033 // ACCESSORY_REP_Org1_Gene1656 // ACCESSORY_REP_Org8_Gene1182 // ACCESSORY_REP_Org62_Gene1869 // ACCESSORY_REP_O…	// ACCESSORY_REP_Org1_Gene1891 // ACCESSORY_REP_Org63_Gene804 // ACCESSORY_REP_Org50_Gene640 // ACCESSORY_REP_Org103_Gene1436 // ACCESSORY_REP_Org89_Gene1716 // ACCESSORY_REP_Org39_Gene761 // ACCESSORY_REP_Org71_Gene1508 // ACCESSORY_REP_Org114_Gene611 // ACCESSORY_REP_Org11_Gene422 // ACCESSORY_REP_Org114_Gene1031 // ACCESSORY_REP_Org22_Gene2014 // ACCESSORY_REP_Org78_Gene1974 // ACCESSORY_REP_O…
GO:0051172	P	negative regulation of nitrogen compound metabolic process	8	484	25	1520	0.57	1	// ACCESSORY_REP_Org52_Gene2156 // ACCESSORY_REP_Org64_Gene2033 // ACCESSORY_REP_Org103_Gene1436 // ACCESSORY_REP_Org1_Gene1656 // ACCESSORY_REP_Org99_Gene600 // ACCESSORY_REP_Org72_Gene2079 // ACCESSORY_REP_Org15_Gene1925 // ACCESSORY_REP_Org55_Gene946	// ACCESSORY_REP_Org51_Gene1794 // ACCESSORY_REP_Org38_Gene1151 // ACCESSORY_REP_Org64_Gene1439 // ACCESSORY_REP_Org48_Gene53 // ACCESSORY_REP_Org59_Gene2049 // ACCESSORY_REP_Org64_Gene2033 // ACCESSORY_REP_Org76_Gene1246 // ACCESSORY_REP_Org1_Gene1656 // ACCESSORY_REP_Org97_Gene939 // ACCESSORY_REP_Org81_Gene2060 // ACCESSORY_REP_Org105_Gene1817 // ACCESSORY_REP_Org55_Gene946 // ACCESSORY_REP_Or…
GO:0051173	P	positive regulation of nitrogen compound metabolic process	8	484	17	1520	0.14	1	// ACCESSORY_REP_Org78_Gene2021 // ACCESSORY_REP_Org93_Gene1255 // ACCESSORY_REP_Org1_Gene1634 // ACCESSORY_REP_Org99_Gene2175 // ACCESSORY_REP_Org70_Gene2126 // ACCESSORY_REP_Org106_Gene1190 // ACCESSORY_REP_Org72_Gene2079 // ACCESSORY_REP_Org7_Gene1923	// ACCESSORY_REP_Org78_Gene2021 // ACCESSORY_REP_Org70_Gene1469 // ACCESSORY_REP_Org93_Gene1255 // ACCESSORY_REP_Org99_Gene2175 // ACCESSORY_REP_Org53_Gene923 // ACCESSORY_REP_Org81_Gene2060 // ACCESSORY_REP_Org48_Gene53 // ACCESSORY_REP_Org91_Gene2019 // ACCESSORY_REP_Org59_Gene2049 // ACCESSORY_REP_Org1_Gene1634 // ACCESSORY_REP_Org28_Gene833 // ACCESSORY_REP_Org70_Gene2126 // ACCESSORY_REP_Org…
GO:0009119	P	ribonucleoside metabolic process	6	484	20	1520	0.65	1	// ACCESSORY_REP_Org53_Gene2007 // ACCESSORY_REP_Org61_Gene8 // ACCESSORY_REP_Org61_Gene1174 // ACCESSORY_REP_Org95_Gene1724 // ACCESSORY_REP_Org91_Gene1984 // ACCESSORY_REP_Org77_Gene1744	// ACCESSORY_REP_Org110_Gene957 // ACCESSORY_REP_Org61_Gene1174 // ACCESSORY_REP_Org41_Gene399 // ACCESSORY_REP_Org48_Gene56 // ACCESSORY_REP_Org53_Gene2007 // ACCESSORY_REP_Org61_Gene8 // ACCESSORY_REP_Org106_Gene242 // ACCESSORY_REP_Org49_Gene1727 // ACCESSORY_REP_Org95_Gene1724 // ACCESSORY_REP_Org77_Gene1744 // ACCESSORY_REP_Org58_Gene1798 // ACCESSORY_REP_Org105_Gene805 // ACCESSORY_REP_Org8…
GO:0009056	P	catabolic process	29	484	113	1520	0.93	1	// ACCESSORY_REP_Org106_Gene2038 // ACCESSORY_REP_Org111_Gene2 // ACCESSORY_REP_Org66_Gene1404 // ACCESSORY_REP_Org6_Gene1932 // ACCESSORY_REP_Org82_Gene1984 // ACCESSORY_REP_Org51_Gene1730 // ACCESSORY_REP_Org64_Gene2033 // ACCESSORY_REP_Org100_Gene1754 // ACCESSORY_REP_Org62_Gene1120 // ACCESSORY_REP_Org50_Gene1709 // ACCESSORY_REP_Org61_Gene2174 // ACCESSORY_REP_Org88_Gene917 // ACCESSORY_REP_…	// ACCESSORY_REP_Org69_Gene539 // ACCESSORY_REP_Org106_Gene1335 // ACCESSORY_REP_Org91_Gene1449 // ACCESSORY_REP_Org98_Gene2213 // ACCESSORY_REP_Org51_Gene1730 // ACCESSORY_REP_Org88_Gene174 // ACCESSORY_REP_Org103_Gene1122 // ACCESSORY_REP_Org100_Gene1754 // ACCESSORY_REP_Org14_Gene1380 // ACCESSORY_REP_Org62_Gene1120 // ACCESSORY_REP_Org75_Gene201 // ACCESSORY_REP_Org10_Gene149 // ACCESSORY_REP…
GO:0051179	P	localization	48	484	202	1520	0.99	1	// ACCESSORY_REP_Org47_Gene1910 // ACCESSORY_REP_Org58_Gene540 // ACCESSORY_REP_Org2_Gene1575 // ACCESSORY_REP_Org99_Gene2246 // ACCESSORY_REP_Org81_Gene698 // ACCESSORY_REP_Org100_Gene2149 // ACCESSORY_REP_Org85_Gene108 // ACCESSORY_REP_Org78_Gene1868 // ACCESSORY_REP_Org6_Gene2042 // ACCESSORY_REP_Org67_Gene1760 // ACCESSORY_REP_Org66_Gene1404 // ACCESSORY_REP_Org48_Gene624 // ACCESSORY_REP_Org…	// ACCESSORY_REP_Org58_Gene540 // ACCESSORY_REP_Org2_Gene1575 // ACCESSORY_REP_Org50_Gene640 // ACCESSORY_REP_Org103_Gene1436 // ACCESSORY_REP_Org80_Gene1647 // ACCESSORY_REP_Org57_Gene2125 // ACCESSORY_REP_Org100_Gene2149 // ACCESSORY_REP_Org17_Gene655 // ACCESSORY_REP_Org60_Gene823 // ACCESSORY_REP_Org67_Gene1760 // ACCESSORY_REP_Org84_Gene639 // ACCESSORY_REP_Org84_Gene635 // ACCESSORY_REP_Org…
GO:0051641	P	cellular localization	12	484	30	1520	0.22	1	// ACCESSORY_REP_Org102_Gene1696 // ACCESSORY_REP_Org114_Gene1915 // ACCESSORY_REP_Org84_Gene1740 // ACCESSORY_REP_Org111_Gene1877 // ACCESSORY_REP_Org99_Gene2175 // ACCESSORY_REP_Org85_Gene108 // ACCESSORY_REP_Org67_Gene1760 // ACCESSORY_REP_Org66_Gene1645 // ACCESSORY_REP_Org66_Gene1404 // ACCESSORY_REP_Org88_Gene1591 // ACCESSORY_REP_Org7_Gene1923 // ACCESSORY_REP_Org40_Gene1426	// ACCESSORY_REP_Org108_Gene1451 // ACCESSORY_REP_Org102_Gene1696 // ACCESSORY_REP_Org81_Gene2060 // ACCESSORY_REP_Org57_Gene2125 // ACCESSORY_REP_Org85_Gene108 // ACCESSORY_REP_Org67_Gene1760 // ACCESSORY_REP_Org66_Gene1404 // ACCESSORY_REP_Org114_Gene2051 // ACCESSORY_REP_Org88_Gene1591 // ACCESSORY_REP_Org97_Gene2096 // ACCESSORY_REP_Org114_Gene1915 // ACCESSORY_REP_Org85_Gene1674 // ACCESSORY…
GO:0042180	P	cellular ketone metabolic process	36	484	164	1520	1	1	// ACCESSORY_REP_Org94_Gene508 // ACCESSORY_REP_Org22_Gene1041 // ACCESSORY_REP_Org31_Gene1030 // ACCESSORY_REP_Org36_Gene2078 // ACCESSORY_REP_Org8_Gene867 // ACCESSORY_REP_Org109_Gene1972 // ACCESSORY_REP_Org86_Gene2115 // ACCESSORY_REP_Org86_Gene2080 // ACCESSORY_REP_Org93_Gene2100 // ACCESSORY_REP_Org66_Gene2108 // ACCESSORY_REP_Org91_Gene1467 // ACCESSORY_REP_Org51_Gene2105 // ACCESSORY_REP_…	// ACCESSORY_REP_Org94_Gene508 // ACCESSORY_REP_Org84_Gene1816 // ACCESSORY_REP_Org85_Gene1420 // ACCESSORY_REP_Org36_Gene2078 // ACCESSORY_REP_Org42_Gene1761 // ACCESSORY_REP_Org109_Gene1972 // ACCESSORY_REP_Org114_Gene1013 // ACCESSORY_REP_Org86_Gene2115 // ACCESSORY_REP_Org44_Gene1952 // ACCESSORY_REP_Org8_Gene2014 // ACCESSORY_REP_Org51_Gene2105 // ACCESSORY_REP_Org100_Gene794 // ACCESSORY_RE…
GO:0080090	P	regulation of primary metabolic process	43	484	116	1520	0.15	1	// ACCESSORY_REP_Org43_Gene2220 // ACCESSORY_REP_Org100_Gene2069 // ACCESSORY_REP_Org85_Gene129 // ACCESSORY_REP_Org60_Gene2088 // ACCESSORY_REP_Org7_Gene1923 // ACCESSORY_REP_Org71_Gene1508 // ACCESSORY_REP_Org32_Gene2120 // ACCESSORY_REP_Org65_Gene2022 // ACCESSORY_REP_Org64_Gene2033 // ACCESSORY_REP_Org1_Gene1656 // ACCESSORY_REP_Org8_Gene1182 // ACCESSORY_REP_Org62_Gene1869 // ACCESSORY_REP_O…	// ACCESSORY_REP_Org1_Gene1891 // ACCESSORY_REP_Org63_Gene804 // ACCESSORY_REP_Org50_Gene640 // ACCESSORY_REP_Org103_Gene1436 // ACCESSORY_REP_Org89_Gene1716 // ACCESSORY_REP_Org39_Gene761 // ACCESSORY_REP_Org71_Gene1508 // ACCESSORY_REP_Org114_Gene611 // ACCESSORY_REP_Org11_Gene422 // ACCESSORY_REP_Org114_Gene1031 // ACCESSORY_REP_Org22_Gene2014 // ACCESSORY_REP_Org78_Gene1974 // ACCESSORY_REP_O…
GO:0032774	P	RNA biosynthetic process	47	484	135	1520	0.27	1	// ACCESSORY_REP_Org43_Gene2220 // ACCESSORY_REP_Org76_Gene1991 // ACCESSORY_REP_Org85_Gene129 // ACCESSORY_REP_Org60_Gene2088 // ACCESSORY_REP_Org111_Gene5 // ACCESSORY_REP_Org100_Gene2069 // ACCESSORY_REP_Org1_Gene2171 // ACCESSORY_REP_Org71_Gene1508 // ACCESSORY_REP_Org32_Gene2120 // ACCESSORY_REP_Org65_Gene2022 // ACCESSORY_REP_Org91_Gene2060 // ACCESSORY_REP_Org1_Gene1656 // ACCESSORY_REP_Or…	// ACCESSORY_REP_Org1_Gene1891 // ACCESSORY_REP_Org50_Gene640 // ACCESSORY_REP_Org89_Gene1716 // ACCESSORY_REP_Org22_Gene628 // ACCESSORY_REP_Org1_Gene2171 // ACCESSORY_REP_Org39_Gene761 // ACCESSORY_REP_Org91_Gene1977 // ACCESSORY_REP_Org114_Gene611 // ACCESSORY_REP_Org11_Gene422 // ACCESSORY_REP_Org114_Gene1031 // ACCESSORY_REP_Org22_Gene2014 // ACCESSORY_REP_Org78_Gene1974 // ACCESSORY_REP_Org…
GO:0010605	P	negative regulation of macromolecule metabolic process	13	484	31	1520	0.16	1	// ACCESSORY_REP_Org78_Gene2021 // ACCESSORY_REP_Org52_Gene2156 // ACCESSORY_REP_Org60_Gene1013 // ACCESSORY_REP_Org103_Gene1436 // ACCESSORY_REP_Org1_Gene1656 // ACCESSORY_REP_Org99_Gene600 // ACCESSORY_REP_Org74_Gene1947 // ACCESSORY_REP_Org82_Gene1723 // ACCESSORY_REP_Org72_Gene2079 // ACCESSORY_REP_Org98_Gene2068 // ACCESSORY_REP_Org15_Gene1925 // ACCESSORY_REP_Org55_Gene946 // ACCESSORY_REP_…	// ACCESSORY_REP_Org51_Gene1794 // ACCESSORY_REP_Org38_Gene1151 // ACCESSORY_REP_Org60_Gene1013 // ACCESSORY_REP_Org81_Gene2060 // ACCESSORY_REP_Org48_Gene53 // ACCESSORY_REP_Org59_Gene2049 // ACCESSORY_REP_Org82_Gene1723 // ACCESSORY_REP_Org64_Gene2033 // ACCESSORY_REP_Org1_Gene1656 // ACCESSORY_REP_Org97_Gene939 // ACCESSORY_REP_Org76_Gene1246 // ACCESSORY_REP_Org105_Gene1817 // ACCESSORY_REP_O…
GO:0010604	P	positive regulation of macromolecule metabolic process	8	484	17	1520	0.14	1	// ACCESSORY_REP_Org78_Gene2021 // ACCESSORY_REP_Org93_Gene1255 // ACCESSORY_REP_Org1_Gene1634 // ACCESSORY_REP_Org99_Gene2175 // ACCESSORY_REP_Org70_Gene2126 // ACCESSORY_REP_Org106_Gene1190 // ACCESSORY_REP_Org72_Gene2079 // ACCESSORY_REP_Org7_Gene1923	// ACCESSORY_REP_Org78_Gene2021 // ACCESSORY_REP_Org70_Gene1469 // ACCESSORY_REP_Org93_Gene1255 // ACCESSORY_REP_Org99_Gene2175 // ACCESSORY_REP_Org53_Gene923 // ACCESSORY_REP_Org81_Gene2060 // ACCESSORY_REP_Org48_Gene53 // ACCESSORY_REP_Org91_Gene2019 // ACCESSORY_REP_Org59_Gene2049 // ACCESSORY_REP_Org1_Gene1634 // ACCESSORY_REP_Org28_Gene833 // ACCESSORY_REP_Org70_Gene2126 // ACCESSORY_REP_Org…
GO:0010608	P	posttranscriptional regulation of gene expression	7	484	16	1520	0.22	1	// ACCESSORY_REP_Org98_Gene2068 // ACCESSORY_REP_Org1_Gene1656 // ACCESSORY_REP_Org111_Gene1877 // ACCESSORY_REP_Org82_Gene1723 // ACCESSORY_REP_Org60_Gene1013 // ACCESSORY_REP_Org72_Gene2079 // ACCESSORY_REP_Org74_Gene1947	// ACCESSORY_REP_Org82_Gene1723 // ACCESSORY_REP_Org106_Gene120 // ACCESSORY_REP_Org74_Gene1947 // ACCESSORY_REP_Org48_Gene53 // ACCESSORY_REP_Org63_Gene804 // ACCESSORY_REP_Org111_Gene1877 // ACCESSORY_REP_Org106_Gene1335 // ACCESSORY_REP_Org60_Gene1013 // ACCESSORY_REP_Org6_Gene1937 // ACCESSORY_REP_Org70_Gene1469 // ACCESSORY_REP_Org1_Gene1656 // ACCESSORY_REP_Org98_Gene2068 // ACCESSORY_REP_O…
GO:0006260	P	DNA replication	15	484	34	1520	0.094	1	// ACCESSORY_REP_Org38_Gene1843 // ACCESSORY_REP_Org98_Gene2052 // ACCESSORY_REP_Org47_Gene652 // ACCESSORY_REP_Org85_Gene125 // ACCESSORY_REP_Org90_Gene1928 // ACCESSORY_REP_Org91_Gene1986 // ACCESSORY_REP_Org39_Gene1093 // ACCESSORY_REP_Org3_Gene1957 // ACCESSORY_REP_Org1_Gene1980 // ACCESSORY_REP_Org75_Gene1723 // ACCESSORY_REP_Org100_Gene1724 // ACCESSORY_REP_Org83_Gene1993 // ACCESSORY_REP_O…	// ACCESSORY_REP_Org98_Gene2052 // ACCESSORY_REP_Org51_Gene1794 // ACCESSORY_REP_Org89_Gene969 // ACCESSORY_REP_Org47_Gene652 // ACCESSORY_REP_Org64_Gene1439 // ACCESSORY_REP_Org85_Gene125 // ACCESSORY_REP_Org111_Gene1921 // ACCESSORY_REP_Org2_Gene2033 // ACCESSORY_REP_Org113_Gene281 // ACCESSORY_REP_Org1_Gene2171 // ACCESSORY_REP_Org91_Gene1977 // ACCESSORY_REP_Org38_Gene1843 // ACCESSORY_REP_Or…
GO:0006767	P	water-soluble vitamin metabolic process	11	484	25	1520	0.14	1	// ACCESSORY_REP_Org45_Gene2024 // ACCESSORY_REP_Org91_Gene1983 // ACCESSORY_REP_Org93_Gene1255 // ACCESSORY_REP_Org112_Gene1733 // ACCESSORY_REP_Org8_Gene867 // ACCESSORY_REP_Org41_Gene203 // ACCESSORY_REP_Org47_Gene243 // ACCESSORY_REP_Org98_Gene2078 // ACCESSORY_REP_Org44_Gene964 // ACCESSORY_REP_Org103_Gene1451 // ACCESSORY_REP_Org50_Gene2040	// ACCESSORY_REP_Org44_Gene1952 // ACCESSORY_REP_Org8_Gene867 // ACCESSORY_REP_Org98_Gene2078 // ACCESSORY_REP_Org48_Gene1615 // ACCESSORY_REP_Org41_Gene203 // ACCESSORY_REP_Org14_Gene1380 // ACCESSORY_REP_Org42_Gene1197 // ACCESSORY_REP_Org106_Gene207 // ACCESSORY_REP_Org88_Gene1214 // ACCESSORY_REP_Org112_Gene1733 // ACCESSORY_REP_Org60_Gene506 // ACCESSORY_REP_Org47_Gene243 // ACCESSORY_REP_Or…
GO:0060255	P	regulation of macromolecule metabolic process	46	484	120	1520	0.088	1	// ACCESSORY_REP_Org43_Gene2220 // ACCESSORY_REP_Org100_Gene2069 // ACCESSORY_REP_Org83_Gene1604 // ACCESSORY_REP_Org85_Gene129 // ACCESSORY_REP_Org60_Gene2088 // ACCESSORY_REP_Org7_Gene1923 // ACCESSORY_REP_Org71_Gene1508 // ACCESSORY_REP_Org32_Gene2120 // ACCESSORY_REP_Org65_Gene2022 // ACCESSORY_REP_Org64_Gene2033 // ACCESSORY_REP_Org1_Gene1656 // ACCESSORY_REP_Org8_Gene1182 // ACCESSORY_REP_O…	// ACCESSORY_REP_Org1_Gene1891 // ACCESSORY_REP_Org63_Gene804 // ACCESSORY_REP_Org60_Gene1013 // ACCESSORY_REP_Org50_Gene640 // ACCESSORY_REP_Org103_Gene1436 // ACCESSORY_REP_Org89_Gene1716 // ACCESSORY_REP_Org39_Gene761 // ACCESSORY_REP_Org71_Gene1508 // ACCESSORY_REP_Org114_Gene611 // ACCESSORY_REP_Org11_Gene422 // ACCESSORY_REP_Org114_Gene1031 // ACCESSORY_REP_Org22_Gene2014 // ACCESSORY_REP_O…
GO:0006769	P	nicotinamide metabolic process	7	484	13	1520	0.085	1	// ACCESSORY_REP_Org93_Gene1255 // ACCESSORY_REP_Org59_Gene8 // ACCESSORY_REP_Org112_Gene1733 // ACCESSORY_REP_Org91_Gene1983 // ACCESSORY_REP_Org98_Gene2078 // ACCESSORY_REP_Org44_Gene964 // ACCESSORY_REP_Org5_Gene1849	// ACCESSORY_REP_Org88_Gene174 // ACCESSORY_REP_Org13_Gene2041 // ACCESSORY_REP_Org75_Gene201 // ACCESSORY_REP_Org112_Gene1733 // ACCESSORY_REP_Org59_Gene8 // ACCESSORY_REP_Org103_Gene1122 // ACCESSORY_REP_Org51_Gene201 // ACCESSORY_REP_Org91_Gene1983 // ACCESSORY_REP_Org98_Gene2078 // ACCESSORY_REP_Org107_Gene1262 // ACCESSORY_REP_Org44_Gene964 // ACCESSORY_REP_Org5_Gene1849 // ACCESSORY_REP_Org…
GO:0032787	P	monocarboxylic acid metabolic process	12	484	53	1520	0.95	1	// ACCESSORY_REP_Org94_Gene508 // ACCESSORY_REP_Org45_Gene2024 // ACCESSORY_REP_Org66_Gene2108 // ACCESSORY_REP_Org112_Gene1733 // ACCESSORY_REP_Org103_Gene1451 // ACCESSORY_REP_Org8_Gene867 // ACCESSORY_REP_Org91_Gene1983 // ACCESSORY_REP_Org1_Gene2257 // ACCESSORY_REP_Org33_Gene965 // ACCESSORY_REP_Org62_Gene1120 // ACCESSORY_REP_Org44_Gene2015 // ACCESSORY_REP_Org88_Gene917	// ACCESSORY_REP_Org94_Gene508 // ACCESSORY_REP_Org92_Gene1751 // ACCESSORY_REP_Org38_Gene1151 // ACCESSORY_REP_Org8_Gene867 // ACCESSORY_REP_Org33_Gene965 // ACCESSORY_REP_Org13_Gene1611 // ACCESSORY_REP_Org59_Gene2049 // ACCESSORY_REP_Org77_Gene1922 // ACCESSORY_REP_Org37_Gene264 // ACCESSORY_REP_Org66_Gene2108 // ACCESSORY_REP_Org8_Gene2014 // ACCESSORY_REP_Org48_Gene2170 // ACCESSORY_REP_Org8…
GO:0030163	P	protein catabolic process	6	484	11	1520	0.1	1	// ACCESSORY_REP_Org16_Gene2091 // ACCESSORY_REP_Org31_Gene1027 // ACCESSORY_REP_Org97_Gene1738 // ACCESSORY_REP_Org66_Gene1404 // ACCESSORY_REP_Org84_Gene1042 // ACCESSORY_REP_Org7_Gene1923	// ACCESSORY_REP_Org16_Gene2091 // ACCESSORY_REP_Org31_Gene1027 // ACCESSORY_REP_Org59_Gene2049 // ACCESSORY_REP_Org88_Gene95 // ACCESSORY_REP_Org4_Gene1939 // ACCESSORY_REP_Org99_Gene2167 // ACCESSORY_REP_Org66_Gene1404 // ACCESSORY_REP_Org97_Gene1738 // ACCESSORY_REP_Org84_Gene1042 // ACCESSORY_REP_Org7_Gene1923 // ACCESSORY_REP_Org13_Gene1256
GO:0043648	P	dicarboxylic acid metabolic process	8	484	26	1520	0.62	1	// ACCESSORY_REP_Org45_Gene2024 // ACCESSORY_REP_Org22_Gene1041 // ACCESSORY_REP_Org8_Gene867 // ACCESSORY_REP_Org2_Gene2004 // ACCESSORY_REP_Org91_Gene1983 // ACCESSORY_REP_Org1_Gene2257 // ACCESSORY_REP_Org90_Gene27 // ACCESSORY_REP_Org66_Gene1936	// ACCESSORY_REP_Org22_Gene1041 // ACCESSORY_REP_Org44_Gene1952 // ACCESSORY_REP_Org8_Gene867 // ACCESSORY_REP_Org28_Gene714 // ACCESSORY_REP_Org53_Gene923 // ACCESSORY_REP_Org2_Gene2004 // ACCESSORY_REP_Org22_Gene2078 // ACCESSORY_REP_Org106_Gene585 // ACCESSORY_REP_Org57_Gene1873 // ACCESSORY_REP_Org42_Gene1197 // ACCESSORY_REP_Org52_Gene2037 // ACCESSORY_REP_Org29_Gene769 // ACCESSORY_REP_Org7…
GO:0070589	P	cellular component macromolecule biosynthetic process	7	484	25	1520	0.73	1	// ACCESSORY_REP_Org99_Gene2095 // ACCESSORY_REP_Org35_Gene1659 // ACCESSORY_REP_Org89_Gene1642 // ACCESSORY_REP_Org83_Gene1791 // ACCESSORY_REP_Org56_Gene1791 // ACCESSORY_REP_Org39_Gene2041 // ACCESSORY_REP_Org97_Gene178	// ACCESSORY_REP_Org99_Gene2095 // ACCESSORY_REP_Org35_Gene1659 // ACCESSORY_REP_Org60_Gene472 // ACCESSORY_REP_Org37_Gene1902 // ACCESSORY_REP_Org39_Gene2041 // ACCESSORY_REP_Org105_Gene1008 // ACCESSORY_REP_Org47_Gene1883 // ACCESSORY_REP_Org54_Gene584 // ACCESSORY_REP_Org51_Gene846 // ACCESSORY_REP_Org86_Gene1104 // ACCESSORY_REP_Org99_Gene675 // ACCESSORY_REP_Org56_Gene1791 // ACCESSORY_REP_O…
GO:0006163	P	purine nucleotide metabolic process	7	484	20	1520	0.46	1	// ACCESSORY_REP_Org103_Gene1435 // ACCESSORY_REP_Org112_Gene1733 // ACCESSORY_REP_Org8_Gene867 // ACCESSORY_REP_Org61_Gene1174 // ACCESSORY_REP_Org51_Gene1412 // ACCESSORY_REP_Org88_Gene1588 // ACCESSORY_REP_Org48_Gene624	// ACCESSORY_REP_Org110_Gene957 // ACCESSORY_REP_Org95_Gene1177 // ACCESSORY_REP_Org78_Gene1687 // ACCESSORY_REP_Org63_Gene718 // ACCESSORY_REP_Org103_Gene1435 // ACCESSORY_REP_Org112_Gene1733 // ACCESSORY_REP_Org97_Gene1113 // ACCESSORY_REP_Org96_Gene817 // ACCESSORY_REP_Org8_Gene867 // ACCESSORY_REP_Org61_Gene1174 // ACCESSORY_REP_Org104_Gene934 // ACCESSORY_REP_Org51_Gene1412 // ACCESSORY_REP_…
GO:0043038	P	amino acid activation	11	484	25	1520	0.14	1	// ACCESSORY_REP_Org34_Gene969 // ACCESSORY_REP_Org83_Gene1990 // ACCESSORY_REP_Org31_Gene1030 // ACCESSORY_REP_Org84_Gene1087 // ACCESSORY_REP_Org99_Gene2065 // ACCESSORY_REP_Org58_Gene2027 // ACCESSORY_REP_Org86_Gene2115 // ACCESSORY_REP_Org97_Gene173 // ACCESSORY_REP_Org3_Gene1988 // ACCESSORY_REP_Org91_Gene1467 // ACCESSORY_REP_Org36_Gene2078	// ACCESSORY_REP_Org36_Gene2078 // ACCESSORY_REP_Org31_Gene1030 // ACCESSORY_REP_Org30_Gene1855 // ACCESSORY_REP_Org24_Gene1816 // ACCESSORY_REP_Org86_Gene2115 // ACCESSORY_REP_Org49_Gene1641 // ACCESSORY_REP_Org91_Gene1467 // ACCESSORY_REP_Org84_Gene1816 // ACCESSORY_REP_Org54_Gene1341 // ACCESSORY_REP_Org18_Gene1163 // ACCESSORY_REP_Org91_Gene2062 // ACCESSORY_REP_Org83_Gene1990 // ACCESSORY_RE…
GO:0043039	P	tRNA aminoacylation	11	484	25	1520	0.14	1	// ACCESSORY_REP_Org34_Gene969 // ACCESSORY_REP_Org83_Gene1990 // ACCESSORY_REP_Org31_Gene1030 // ACCESSORY_REP_Org84_Gene1087 // ACCESSORY_REP_Org99_Gene2065 // ACCESSORY_REP_Org58_Gene2027 // ACCESSORY_REP_Org86_Gene2115 // ACCESSORY_REP_Org97_Gene173 // ACCESSORY_REP_Org3_Gene1988 // ACCESSORY_REP_Org91_Gene1467 // ACCESSORY_REP_Org36_Gene2078	// ACCESSORY_REP_Org36_Gene2078 // ACCESSORY_REP_Org31_Gene1030 // ACCESSORY_REP_Org30_Gene1855 // ACCESSORY_REP_Org24_Gene1816 // ACCESSORY_REP_Org86_Gene2115 // ACCESSORY_REP_Org49_Gene1641 // ACCESSORY_REP_Org91_Gene1467 // ACCESSORY_REP_Org84_Gene1816 // ACCESSORY_REP_Org54_Gene1341 // ACCESSORY_REP_Org18_Gene1163 // ACCESSORY_REP_Org91_Gene2062 // ACCESSORY_REP_Org83_Gene1990 // ACCESSORY_RE…
GO:0006164	P	purine nucleotide biosynthetic process	6	484	19	1520	0.6	1	// ACCESSORY_REP_Org103_Gene1435 // ACCESSORY_REP_Org112_Gene1733 // ACCESSORY_REP_Org8_Gene867 // ACCESSORY_REP_Org61_Gene1174 // ACCESSORY_REP_Org88_Gene1588 // ACCESSORY_REP_Org48_Gene624	// ACCESSORY_REP_Org110_Gene957 // ACCESSORY_REP_Org95_Gene1177 // ACCESSORY_REP_Org78_Gene1687 // ACCESSORY_REP_Org63_Gene718 // ACCESSORY_REP_Org103_Gene1435 // ACCESSORY_REP_Org112_Gene1733 // ACCESSORY_REP_Org97_Gene1113 // ACCESSORY_REP_Org96_Gene817 // ACCESSORY_REP_Org8_Gene867 // ACCESSORY_REP_Org61_Gene1174 // ACCESSORY_REP_Org104_Gene934 // ACCESSORY_REP_Org47_Gene1727 // ACCESSORY_REP_…
GO:0019438	P	aromatic compound biosynthetic process	17	484	70	1520	0.93	1	// ACCESSORY_REP_Org45_Gene2024 // ACCESSORY_REP_Org22_Gene1041 // ACCESSORY_REP_Org76_Gene1991 // ACCESSORY_REP_Org93_Gene1255 // ACCESSORY_REP_Org91_Gene1983 // ACCESSORY_REP_Org112_Gene1733 // ACCESSORY_REP_Org91_Gene2060 // ACCESSORY_REP_Org53_Gene2007 // ACCESSORY_REP_Org61_Gene8 // ACCESSORY_REP_Org8_Gene867 // ACCESSORY_REP_Org61_Gene1174 // ACCESSORY_REP_Org2_Gene2004 // ACCESSORY_REP_Org…	// ACCESSORY_REP_Org110_Gene957 // ACCESSORY_REP_Org22_Gene1041 // ACCESSORY_REP_Org76_Gene1991 // ACCESSORY_REP_Org44_Gene1952 // ACCESSORY_REP_Org59_Gene1078 // ACCESSORY_REP_Org81_Gene2060 // ACCESSORY_REP_Org64_Gene1944 // ACCESSORY_REP_Org8_Gene867 // ACCESSORY_REP_Org49_Gene1727 // ACCESSORY_REP_Org37_Gene264 // ACCESSORY_REP_Org44_Gene763 // ACCESSORY_REP_Org64_Gene1956 // ACCESSORY_REP_Or…
GO:0009273	P	peptidoglycan-based cell wall biogenesis	6	484	24	1520	0.82	1	// ACCESSORY_REP_Org99_Gene2095 // ACCESSORY_REP_Org35_Gene1659 // ACCESSORY_REP_Org89_Gene1642 // ACCESSORY_REP_Org83_Gene1791 // ACCESSORY_REP_Org56_Gene1791 // ACCESSORY_REP_Org97_Gene178	// ACCESSORY_REP_Org99_Gene2095 // ACCESSORY_REP_Org35_Gene1659 // ACCESSORY_REP_Org60_Gene472 // ACCESSORY_REP_Org37_Gene1902 // ACCESSORY_REP_Org105_Gene1008 // ACCESSORY_REP_Org47_Gene1883 // ACCESSORY_REP_Org54_Gene584 // ACCESSORY_REP_Org51_Gene846 // ACCESSORY_REP_Org86_Gene1104 // ACCESSORY_REP_Org99_Gene675 // ACCESSORY_REP_Org56_Gene1791 // ACCESSORY_REP_Org54_Gene1411 // ACCESSORY_REP_O…
GO:0065003	P	macromolecular complex assembly	11	484	31	1520	0.4	1	// ACCESSORY_REP_Org95_Gene2079 // ACCESSORY_REP_Org44_Gene2008 // ACCESSORY_REP_Org114_Gene1915 // ACCESSORY_REP_Org106_Gene2038 // ACCESSORY_REP_Org85_Gene530 // ACCESSORY_REP_Org111_Gene24 // ACCESSORY_REP_Org99_Gene600 // ACCESSORY_REP_Org82_Gene1723 // ACCESSORY_REP_Org62_Gene1382 // ACCESSORY_REP_Org99_Gene2175 // ACCESSORY_REP_Org7_Gene1923	// ACCESSORY_REP_Org51_Gene1794 // ACCESSORY_REP_Org63_Gene804 // ACCESSORY_REP_Org112_Gene1335 // ACCESSORY_REP_Org44_Gene2008 // ACCESSORY_REP_Org87_Gene362 // ACCESSORY_REP_Org81_Gene2060 // ACCESSORY_REP_Org106_Gene2038 // ACCESSORY_REP_Org67_Gene1828 // ACCESSORY_REP_Org16_Gene2136 // ACCESSORY_REP_Org73_Gene1729 // ACCESSORY_REP_Org22_Gene2014 // ACCESSORY_REP_Org81_Gene917 // ACCESSORY_REP…
GO:0065008	P	regulation of biological quality	28	484	76	1520	0.21	1	// ACCESSORY_REP_Org99_Gene2095 // ACCESSORY_REP_Org55_Gene1227 // ACCESSORY_REP_Org35_Gene1659 // ACCESSORY_REP_Org85_Gene108 // ACCESSORY_REP_Org67_Gene1760 // ACCESSORY_REP_Org64_Gene2033 // ACCESSORY_REP_Org51_Gene1750 // ACCESSORY_REP_Org1_Gene1956 // ACCESSORY_REP_Org89_Gene2035 // ACCESSORY_REP_Org56_Gene1791 // ACCESSORY_REP_Org102_Gene1696 // ACCESSORY_REP_Org90_Gene2073 // ACCESSORY_REP…	// ACCESSORY_REP_Org99_Gene2167 // ACCESSORY_REP_Org99_Gene2095 // ACCESSORY_REP_Org73_Gene1729 // ACCESSORY_REP_Org48_Gene1416 // ACCESSORY_REP_Org81_Gene2060 // ACCESSORY_REP_Org48_Gene53 // ACCESSORY_REP_Org97_Gene1937 // ACCESSORY_REP_Org89_Gene843 // ACCESSORY_REP_Org14_Gene380 // ACCESSORY_REP_Org60_Gene472 // ACCESSORY_REP_Org37_Gene1902 // ACCESSORY_REP_Org67_Gene1760 // ACCESSORY_REP_Org…
GO:0016265	P	death	8	484	16	1520	0.1	1	// ACCESSORY_REP_Org65_Gene2079 // ACCESSORY_REP_Org64_Gene2033 // ACCESSORY_REP_Org107_Gene950 // ACCESSORY_REP_Org1_Gene1956 // ACCESSORY_REP_Org98_Gene1987 // ACCESSORY_REP_Org5_Gene1849 // ACCESSORY_REP_Org72_Gene2079 // ACCESSORY_REP_Org54_Gene916	// ACCESSORY_REP_Org78_Gene1687 // ACCESSORY_REP_Org65_Gene2079 // ACCESSORY_REP_Org64_Gene2033 // ACCESSORY_REP_Org107_Gene950 // ACCESSORY_REP_Org81_Gene2060 // ACCESSORY_REP_Org48_Gene53 // ACCESSORY_REP_Org5_Gene1849 // ACCESSORY_REP_Org85_Gene1674 // ACCESSORY_REP_Org106_Gene1335 // ACCESSORY_REP_Org1_Gene1956 // ACCESSORY_REP_Org98_Gene1987 // ACCESSORY_REP_Org59_Gene2049 // ACCESSORY_REP_O…
GO:0009156	P	ribonucleoside monophosphate biosynthetic process	6	484	21	1520	0.7	1	// ACCESSORY_REP_Org112_Gene1733 // ACCESSORY_REP_Org53_Gene2007 // ACCESSORY_REP_Org8_Gene867 // ACCESSORY_REP_Org95_Gene1724 // ACCESSORY_REP_Org91_Gene1984 // ACCESSORY_REP_Org88_Gene1588	// ACCESSORY_REP_Org110_Gene957 // ACCESSORY_REP_Org97_Gene1113 // ACCESSORY_REP_Org58_Gene1798 // ACCESSORY_REP_Org63_Gene718 // ACCESSORY_REP_Org112_Gene1733 // ACCESSORY_REP_Org95_Gene1177 // ACCESSORY_REP_Org106_Gene207 // ACCESSORY_REP_Org8_Gene867 // ACCESSORY_REP_Org53_Gene2007 // ACCESSORY_REP_Org96_Gene817 // ACCESSORY_REP_Org106_Gene242 // ACCESSORY_REP_Org49_Gene1727 // ACCESSORY_REP_O…
GO:0009152	P	purine ribonucleotide biosynthetic process	6	484	19	1520	0.6	1	// ACCESSORY_REP_Org103_Gene1435 // ACCESSORY_REP_Org112_Gene1733 // ACCESSORY_REP_Org8_Gene867 // ACCESSORY_REP_Org61_Gene1174 // ACCESSORY_REP_Org88_Gene1588 // ACCESSORY_REP_Org48_Gene624	// ACCESSORY_REP_Org110_Gene957 // ACCESSORY_REP_Org95_Gene1177 // ACCESSORY_REP_Org78_Gene1687 // ACCESSORY_REP_Org63_Gene718 // ACCESSORY_REP_Org103_Gene1435 // ACCESSORY_REP_Org112_Gene1733 // ACCESSORY_REP_Org97_Gene1113 // ACCESSORY_REP_Org96_Gene817 // ACCESSORY_REP_Org8_Gene867 // ACCESSORY_REP_Org61_Gene1174 // ACCESSORY_REP_Org104_Gene934 // ACCESSORY_REP_Org47_Gene1727 // ACCESSORY_REP_…
GO:0009150	P	purine ribonucleotide metabolic process	6	484	19	1520	0.6	1	// ACCESSORY_REP_Org103_Gene1435 // ACCESSORY_REP_Org112_Gene1733 // ACCESSORY_REP_Org8_Gene867 // ACCESSORY_REP_Org61_Gene1174 // ACCESSORY_REP_Org88_Gene1588 // ACCESSORY_REP_Org48_Gene624	// ACCESSORY_REP_Org110_Gene957 // ACCESSORY_REP_Org95_Gene1177 // ACCESSORY_REP_Org78_Gene1687 // ACCESSORY_REP_Org63_Gene718 // ACCESSORY_REP_Org103_Gene1435 // ACCESSORY_REP_Org112_Gene1733 // ACCESSORY_REP_Org97_Gene1113 // ACCESSORY_REP_Org96_Gene817 // ACCESSORY_REP_Org8_Gene867 // ACCESSORY_REP_Org61_Gene1174 // ACCESSORY_REP_Org104_Gene934 // ACCESSORY_REP_Org47_Gene1727 // ACCESSORY_REP_…
GO:0008152	P	metabolic process	261	484	806	1520	0.41	1	// ACCESSORY_REP_Org94_Gene508 // ACCESSORY_REP_Org98_Gene2052 // ACCESSORY_REP_Org10_Gene919 // ACCESSORY_REP_Org62_Gene1869 // ACCESSORY_REP_Org60_Gene1013 // ACCESSORY_REP_Org47_Gene652 // ACCESSORY_REP_Org22_Gene1041 // ACCESSORY_REP_Org78_Gene1779 // ACCESSORY_REP_Org7_Gene1067 // ACCESSORY_REP_Org109_Gene1972 // ACCESSORY_REP_Org47_Gene1872 // ACCESSORY_REP_Org112_Gene1743 // ACCESSORY_REP_…	// ACCESSORY_REP_Org98_Gene2052 // ACCESSORY_REP_Org112_Gene1333 // ACCESSORY_REP_Org83_Gene1377 // ACCESSORY_REP_Org47_Gene652 // ACCESSORY_REP_Org78_Gene1779 // ACCESSORY_REP_Org42_Gene1761 // ACCESSORY_REP_Org109_Gene1972 // ACCESSORY_REP_Org47_Gene1872 // ACCESSORY_REP_Org86_Gene2115 // ACCESSORY_REP_Org90_Gene1798 // ACCESSORY_REP_Org72_Gene2095 // ACCESSORY_REP_Org8_Gene2014 // ACCESSORY_RE…
GO:0016310	P	phosphorylation	8	484	17	1520	0.14	1	// ACCESSORY_REP_Org84_Gene1030 // ACCESSORY_REP_Org33_Gene2 // ACCESSORY_REP_Org103_Gene1435 // ACCESSORY_REP_Org112_Gene1733 // ACCESSORY_REP_Org8_Gene867 // ACCESSORY_REP_Org1_Gene1634 // ACCESSORY_REP_Org99_Gene2175 // ACCESSORY_REP_Org48_Gene624	// ACCESSORY_REP_Org84_Gene1030 // ACCESSORY_REP_Org113_Gene1869 // ACCESSORY_REP_Org84_Gene684 // ACCESSORY_REP_Org103_Gene1435 // ACCESSORY_REP_Org112_Gene1733 // ACCESSORY_REP_Org76_Gene1246 // ACCESSORY_REP_Org81_Gene2060 // ACCESSORY_REP_Org48_Gene53 // ACCESSORY_REP_Org8_Gene867 // ACCESSORY_REP_Org59_Gene2049 // ACCESSORY_REP_Org62_Gene1564 // ACCESSORY_REP_Org1_Gene1634 // ACCESSORY_REP_O…
GO:0044248	P	cellular catabolic process	25	484	99	1520	0.93	1	// ACCESSORY_REP_Org106_Gene2038 // ACCESSORY_REP_Org111_Gene2 // ACCESSORY_REP_Org66_Gene1404 // ACCESSORY_REP_Org6_Gene1932 // ACCESSORY_REP_Org82_Gene1984 // ACCESSORY_REP_Org51_Gene1730 // ACCESSORY_REP_Org100_Gene1754 // ACCESSORY_REP_Org62_Gene1120 // ACCESSORY_REP_Org50_Gene1709 // ACCESSORY_REP_Org61_Gene2174 // ACCESSORY_REP_Org88_Gene917 // ACCESSORY_REP_Org16_Gene2091 // ACCESSORY_REP_…	// ACCESSORY_REP_Org69_Gene539 // ACCESSORY_REP_Org106_Gene1335 // ACCESSORY_REP_Org91_Gene1449 // ACCESSORY_REP_Org51_Gene1730 // ACCESSORY_REP_Org88_Gene174 // ACCESSORY_REP_Org103_Gene1122 // ACCESSORY_REP_Org100_Gene1754 // ACCESSORY_REP_Org14_Gene1380 // ACCESSORY_REP_Org62_Gene1120 // ACCESSORY_REP_Org75_Gene201 // ACCESSORY_REP_Org10_Gene149 // ACCESSORY_REP_Org112_Gene1733 // ACCESSORY_RE…
GO:0034641	P	cellular nitrogen compound metabolic process	95	484	270	1520	0.16	1	// ACCESSORY_REP_Org98_Gene2052 // ACCESSORY_REP_Org60_Gene1013 // ACCESSORY_REP_Org47_Gene652 // ACCESSORY_REP_Org36_Gene2078 // ACCESSORY_REP_Org109_Gene1972 // ACCESSORY_REP_Org112_Gene1743 // ACCESSORY_REP_Org86_Gene2115 // ACCESSORY_REP_Org90_Gene1798 // ACCESSORY_REP_Org1_Gene2171 // ACCESSORY_REP_Org51_Gene2105 // ACCESSORY_REP_Org4_Gene1591 // ACCESSORY_REP_Org91_Gene2060 // ACCESSORY_REP…	// ACCESSORY_REP_Org98_Gene2052 // ACCESSORY_REP_Org83_Gene1377 // ACCESSORY_REP_Org84_Gene1816 // ACCESSORY_REP_Org47_Gene652 // ACCESSORY_REP_Org36_Gene2078 // ACCESSORY_REP_Org91_Gene2052 // ACCESSORY_REP_Org42_Gene1761 // ACCESSORY_REP_Org109_Gene1972 // ACCESSORY_REP_Org114_Gene1013 // ACCESSORY_REP_Org84_Gene2009 // ACCESSORY_REP_Org112_Gene1743 // ACCESSORY_REP_Org86_Gene2115 // ACCESSORY_…
GO:0045229	P	external encapsulating structure organization	12	484	37	1520	0.53	1	// ACCESSORY_REP_Org99_Gene2095 // ACCESSORY_REP_Org10_Gene919 // ACCESSORY_REP_Org51_Gene1729 // ACCESSORY_REP_Org35_Gene1659 // ACCESSORY_REP_Org7_Gene1067 // ACCESSORY_REP_Org1_Gene1956 // ACCESSORY_REP_Org17_Gene1025 // ACCESSORY_REP_Org83_Gene1791 // ACCESSORY_REP_Org97_Gene178 // ACCESSORY_REP_Org89_Gene1642 // ACCESSORY_REP_Org55_Gene1654 // ACCESSORY_REP_Org56_Gene1791	// ACCESSORY_REP_Org99_Gene2095 // ACCESSORY_REP_Org10_Gene919 // ACCESSORY_REP_Org35_Gene1659 // ACCESSORY_REP_Org55_Gene1654 // ACCESSORY_REP_Org37_Gene1902 // ACCESSORY_REP_Org1_Gene1956 // ACCESSORY_REP_Org105_Gene1008 // ACCESSORY_REP_Org110_Gene818 // ACCESSORY_REP_Org47_Gene1883 // ACCESSORY_REP_Org97_Gene873 // ACCESSORY_REP_Org54_Gene584 // ACCESSORY_REP_Org51_Gene846 // ACCESSORY_REP_Or…
GO:0034645	P	cellular macromolecule biosynthetic process	103	484	281	1520	0.066	1	// ACCESSORY_REP_Org98_Gene2052 // ACCESSORY_REP_Org10_Gene919 // ACCESSORY_REP_Org47_Gene652 // ACCESSORY_REP_Org99_Gene2095 // ACCESSORY_REP_Org47_Gene1872 // ACCESSORY_REP_Org86_Gene2115 // ACCESSORY_REP_Org1_Gene2171 // ACCESSORY_REP_Org85_Gene129 // ACCESSORY_REP_Org1_Gene1038 // ACCESSORY_REP_Org91_Gene2060 // ACCESSORY_REP_Org75_Gene1723 // ACCESSORY_REP_Org62_Gene1413 // ACCESSORY_REP_Org…	// ACCESSORY_REP_Org1_Gene1891 // ACCESSORY_REP_Org99_Gene2095 // ACCESSORY_REP_Org10_Gene919 // ACCESSORY_REP_Org63_Gene804 // ACCESSORY_REP_Org84_Gene1816 // ACCESSORY_REP_Org47_Gene652 // ACCESSORY_REP_Org50_Gene640 // ACCESSORY_REP_Org103_Gene1436 // ACCESSORY_REP_Org89_Gene1716 // ACCESSORY_REP_Org47_Gene1872 // ACCESSORY_REP_Org25_Gene1105 // ACCESSORY_REP_Org86_Gene2115 // ACCESSORY_REP_Or…
GO:0009123	P	nucleoside monophosphate metabolic process	7	484	26	1520	0.77	1	// ACCESSORY_REP_Org112_Gene1733 // ACCESSORY_REP_Org53_Gene2007 // ACCESSORY_REP_Org8_Gene867 // ACCESSORY_REP_Org95_Gene1724 // ACCESSORY_REP_Org100_Gene1754 // ACCESSORY_REP_Org91_Gene1984 // ACCESSORY_REP_Org88_Gene1588	// ACCESSORY_REP_Org110_Gene957 // ACCESSORY_REP_Org59_Gene1078 // ACCESSORY_REP_Org8_Gene867 // ACCESSORY_REP_Org49_Gene1727 // ACCESSORY_REP_Org44_Gene763 // ACCESSORY_REP_Org97_Gene1113 // ACCESSORY_REP_Org96_Gene924 // ACCESSORY_REP_Org95_Gene1724 // ACCESSORY_REP_Org100_Gene1754 // ACCESSORY_REP_Org58_Gene1798 // ACCESSORY_REP_Org106_Gene207 // ACCESSORY_REP_Org112_Gene1733 // ACCESSORY_REP_…
GO:0009124	P	nucleoside monophosphate biosynthetic process	6	484	25	1520	0.85	1	// ACCESSORY_REP_Org112_Gene1733 // ACCESSORY_REP_Org53_Gene2007 // ACCESSORY_REP_Org8_Gene867 // ACCESSORY_REP_Org95_Gene1724 // ACCESSORY_REP_Org91_Gene1984 // ACCESSORY_REP_Org88_Gene1588	// ACCESSORY_REP_Org110_Gene957 // ACCESSORY_REP_Org59_Gene1078 // ACCESSORY_REP_Org8_Gene867 // ACCESSORY_REP_Org49_Gene1727 // ACCESSORY_REP_Org44_Gene763 // ACCESSORY_REP_Org97_Gene1113 // ACCESSORY_REP_Org96_Gene924 // ACCESSORY_REP_Org95_Gene1724 // ACCESSORY_REP_Org58_Gene1798 // ACCESSORY_REP_Org106_Gene207 // ACCESSORY_REP_Org112_Gene1733 // ACCESSORY_REP_Org106_Gene242 // ACCESSORY_REP_O…
GO:0022610	P	biological adhesion	7	484	12	1520	0.054	1	// ACCESSORY_REP_Org112_Gene1733 // ACCESSORY_REP_Org98_Gene1938 // ACCESSORY_REP_Org51_Gene1339 // ACCESSORY_REP_Org20_Gene966 // ACCESSORY_REP_Org99_Gene2175 // ACCESSORY_REP_Org84_Gene2132 // ACCESSORY_REP_Org86_Gene2065	// ACCESSORY_REP_Org103_Gene240 // ACCESSORY_REP_Org112_Gene1733 // ACCESSORY_REP_Org49_Gene1071 // ACCESSORY_REP_Org83_Gene751 // ACCESSORY_REP_Org98_Gene1938 // ACCESSORY_REP_Org51_Gene1339 // ACCESSORY_REP_Org20_Gene966 // ACCESSORY_REP_Org99_Gene2175 // ACCESSORY_REP_Org87_Gene1838 // ACCESSORY_REP_Org34_Gene1224 // ACCESSORY_REP_Org84_Gene2132 // ACCESSORY_REP_Org86_Gene2065
GO:0009628	P	response to abiotic stimulus	5	484	11	1520	0.25	1	// ACCESSORY_REP_Org62_Gene1435 // ACCESSORY_REP_Org72_Gene2079 // ACCESSORY_REP_Org51_Gene1750 // ACCESSORY_REP_Org64_Gene1984 // ACCESSORY_REP_Org52_Gene2156	// ACCESSORY_REP_Org81_Gene1987 // ACCESSORY_REP_Org52_Gene2156 // ACCESSORY_REP_Org64_Gene1984 // ACCESSORY_REP_Org34_Gene1848 // ACCESSORY_REP_Org62_Gene1435 // ACCESSORY_REP_Org48_Gene53 // ACCESSORY_REP_Org51_Gene1750 // ACCESSORY_REP_Org82_Gene1781 // ACCESSORY_REP_Org85_Gene1958 // ACCESSORY_REP_Org72_Gene2079 // ACCESSORY_REP_Org103_Gene240
GO:0046165	P	alcohol biosynthetic process	7	484	34	1520	0.95	1	// ACCESSORY_REP_Org94_Gene508 // ACCESSORY_REP_Org99_Gene2095 // ACCESSORY_REP_Org112_Gene1733 // ACCESSORY_REP_Org8_Gene867 // ACCESSORY_REP_Org53_Gene2007 // ACCESSORY_REP_Org35_Gene1659 // ACCESSORY_REP_Org61_Gene1174	// ACCESSORY_REP_Org94_Gene508 // ACCESSORY_REP_Org99_Gene2095 // ACCESSORY_REP_Org5_Gene1693 // ACCESSORY_REP_Org59_Gene1078 // ACCESSORY_REP_Org8_Gene867 // ACCESSORY_REP_Org49_Gene1727 // ACCESSORY_REP_Org60_Gene472 // ACCESSORY_REP_Org7_Gene729 // ACCESSORY_REP_Org44_Gene763 // ACCESSORY_REP_Org64_Gene1956 // ACCESSORY_REP_Org97_Gene1113 // ACCESSORY_REP_Org96_Gene924 // ACCESSORY_REP_Org61_G…
GO:0044106	P	cellular amine metabolic process	28	484	105	1520	0.89	1	// ACCESSORY_REP_Org22_Gene1041 // ACCESSORY_REP_Org31_Gene1030 // ACCESSORY_REP_Org36_Gene2078 // ACCESSORY_REP_Org111_Gene2 // ACCESSORY_REP_Org109_Gene1972 // ACCESSORY_REP_Org86_Gene2115 // ACCESSORY_REP_Org86_Gene2080 // ACCESSORY_REP_Org93_Gene2100 // ACCESSORY_REP_Org91_Gene1467 // ACCESSORY_REP_Org51_Gene2105 // ACCESSORY_REP_Org58_Gene2027 // ACCESSORY_REP_Org2_Gene2004 // ACCESSORY_REP_…	// ACCESSORY_REP_Org84_Gene1816 // ACCESSORY_REP_Org36_Gene2078 // ACCESSORY_REP_Org100_Gene12 // ACCESSORY_REP_Org42_Gene1761 // ACCESSORY_REP_Org109_Gene1972 // ACCESSORY_REP_Org86_Gene2115 // ACCESSORY_REP_Org51_Gene2105 // ACCESSORY_REP_Org100_Gene794 // ACCESSORY_REP_Org75_Gene38 // ACCESSORY_REP_Org18_Gene1163 // ACCESSORY_REP_Org39_Gene1367 // ACCESSORY_REP_Org48_Gene384 // ACCESSORY_REP_O…
GO:0045892	P	negative regulation of transcription, DNA-dependent	7	484	18	1520	0.34	1	// ACCESSORY_REP_Org52_Gene2156 // ACCESSORY_REP_Org103_Gene1436 // ACCESSORY_REP_Org1_Gene1656 // ACCESSORY_REP_Org99_Gene600 // ACCESSORY_REP_Org72_Gene2079 // ACCESSORY_REP_Org15_Gene1925 // ACCESSORY_REP_Org55_Gene946	// ACCESSORY_REP_Org93_Gene1676 // ACCESSORY_REP_Org52_Gene2156 // ACCESSORY_REP_Org112_Gene620 // ACCESSORY_REP_Org38_Gene1151 // ACCESSORY_REP_Org103_Gene1436 // ACCESSORY_REP_Org64_Gene1439 // ACCESSORY_REP_Org81_Gene2060 // ACCESSORY_REP_Org1_Gene1656 // ACCESSORY_REP_Org97_Gene939 // ACCESSORY_REP_Org91_Gene2019 // ACCESSORY_REP_Org99_Gene600 // ACCESSORY_REP_Org92_Gene5 // ACCESSORY_REP_Org…
GO:0055085	P	transmembrane transport	6	484	53	1520	1	1	// ACCESSORY_REP_Org103_Gene1435 // ACCESSORY_REP_Org51_Gene1750 // ACCESSORY_REP_Org48_Gene624 // ACCESSORY_REP_Org23_Gene1157 // ACCESSORY_REP_Org81_Gene698 // ACCESSORY_REP_Org79_Gene181	// ACCESSORY_REP_Org48_Gene1416 // ACCESSORY_REP_Org24_Gene769 // ACCESSORY_REP_Org81_Gene698 // ACCESSORY_REP_Org74_Gene594 // ACCESSORY_REP_Org49_Gene1545 // ACCESSORY_REP_Org84_Gene635 // ACCESSORY_REP_Org4_Gene1716 // ACCESSORY_REP_Org114_Gene2051 // ACCESSORY_REP_Org83_Gene1347 // ACCESSORY_REP_Org70_Gene1469 // ACCESSORY_REP_Org58_Gene1452 // ACCESSORY_REP_Org47_Gene1281 // ACCESSORY_REP_Or…
GO:0055086	P	nucleobase, nucleoside and nucleotide metabolic process	22	484	67	1520	0.48	1	// ACCESSORY_REP_Org8_Gene867 // ACCESSORY_REP_Org51_Gene1412 // ACCESSORY_REP_Org98_Gene2078 // ACCESSORY_REP_Org77_Gene1744 // ACCESSORY_REP_Org112_Gene1733 // ACCESSORY_REP_Org61_Gene1174 // ACCESSORY_REP_Org95_Gene1724 // ACCESSORY_REP_Org100_Gene1754 // ACCESSORY_REP_Org88_Gene917 // ACCESSORY_REP_Org103_Gene1435 // ACCESSORY_REP_Org59_Gene8 // ACCESSORY_REP_Org53_Gene2007 // ACCESSORY_REP_O…	// ACCESSORY_REP_Org110_Gene957 // ACCESSORY_REP_Org59_Gene8 // ACCESSORY_REP_Org61_Gene1174 // ACCESSORY_REP_Org59_Gene1078 // ACCESSORY_REP_Org64_Gene1944 // ACCESSORY_REP_Org48_Gene56 // ACCESSORY_REP_Org49_Gene1727 // ACCESSORY_REP_Org51_Gene1412 // ACCESSORY_REP_Org98_Gene2078 // ACCESSORY_REP_Org44_Gene763 // ACCESSORY_REP_Org59_Gene2049 // ACCESSORY_REP_Org64_Gene1956 // ACCESSORY_REP_Org8…
GO:0043604	P	amide biosynthetic process	5	484	12	1520	0.33	1	// ACCESSORY_REP_Org45_Gene2024 // ACCESSORY_REP_Org44_Gene2008 // ACCESSORY_REP_Org111_Gene1877 // ACCESSORY_REP_Org97_Gene173 // ACCESSORY_REP_Org103_Gene1451	// ACCESSORY_REP_Org45_Gene2024 // ACCESSORY_REP_Org63_Gene804 // ACCESSORY_REP_Org84_Gene1985 // ACCESSORY_REP_Org44_Gene2008 // ACCESSORY_REP_Org42_Gene1197 // ACCESSORY_REP_Org111_Gene1877 // ACCESSORY_REP_Org97_Gene173 // ACCESSORY_REP_Org103_Gene1451 // ACCESSORY_REP_Org37_Gene264 // ACCESSORY_REP_Org44_Gene1952 // ACCESSORY_REP_Org48_Gene962 // ACCESSORY_REP_Org20_Gene1081
GO:0032268	P	regulation of cellular protein metabolic process	6	484	17	1520	0.47	1	// ACCESSORY_REP_Org74_Gene1947 // ACCESSORY_REP_Org111_Gene1877 // ACCESSORY_REP_Org1_Gene1634 // ACCESSORY_REP_Org99_Gene2175 // ACCESSORY_REP_Org98_Gene2068 // ACCESSORY_REP_Org72_Gene2079	// ACCESSORY_REP_Org70_Gene1469 // ACCESSORY_REP_Org106_Gene120 // ACCESSORY_REP_Org74_Gene1947 // ACCESSORY_REP_Org53_Gene923 // ACCESSORY_REP_Org76_Gene1246 // ACCESSORY_REP_Org81_Gene2060 // ACCESSORY_REP_Org4_Gene369 // ACCESSORY_REP_Org63_Gene804 // ACCESSORY_REP_Org111_Gene1877 // ACCESSORY_REP_Org59_Gene2049 // ACCESSORY_REP_Org1_Gene1634 // ACCESSORY_REP_Org99_Gene2175 // ACCESSORY_REP_Or…
GO:0006082	P	organic acid metabolic process	35	484	153	1520	0.99	1	// ACCESSORY_REP_Org94_Gene508 // ACCESSORY_REP_Org22_Gene1041 // ACCESSORY_REP_Org31_Gene1030 // ACCESSORY_REP_Org36_Gene2078 // ACCESSORY_REP_Org8_Gene867 // ACCESSORY_REP_Org109_Gene1972 // ACCESSORY_REP_Org86_Gene2115 // ACCESSORY_REP_Org86_Gene2080 // ACCESSORY_REP_Org93_Gene2100 // ACCESSORY_REP_Org66_Gene2108 // ACCESSORY_REP_Org91_Gene1467 // ACCESSORY_REP_Org51_Gene2105 // ACCESSORY_REP_…	// ACCESSORY_REP_Org94_Gene508 // ACCESSORY_REP_Org84_Gene1816 // ACCESSORY_REP_Org36_Gene2078 // ACCESSORY_REP_Org42_Gene1761 // ACCESSORY_REP_Org109_Gene1972 // ACCESSORY_REP_Org86_Gene2115 // ACCESSORY_REP_Org44_Gene1952 // ACCESSORY_REP_Org8_Gene2014 // ACCESSORY_REP_Org51_Gene2105 // ACCESSORY_REP_Org100_Gene794 // ACCESSORY_REP_Org75_Gene38 // ACCESSORY_REP_Org18_Gene1163 // ACCESSORY_REP_O…
GO:0007242	P	intracellular signaling cascade	6	484	12	1520	0.15	1	// ACCESSORY_REP_Org84_Gene1030 // ACCESSORY_REP_Org1_Gene1634 // ACCESSORY_REP_Org3_Gene2056 // ACCESSORY_REP_Org86_Gene1902 // ACCESSORY_REP_Org99_Gene2175 // ACCESSORY_REP_Org66_Gene1645	// ACCESSORY_REP_Org84_Gene1030 // ACCESSORY_REP_Org51_Gene1794 // ACCESSORY_REP_Org76_Gene1246 // ACCESSORY_REP_Org1_Gene1634 // ACCESSORY_REP_Org81_Gene2060 // ACCESSORY_REP_Org48_Gene53 // ACCESSORY_REP_Org92_Gene1700 // ACCESSORY_REP_Org59_Gene2049 // ACCESSORY_REP_Org3_Gene2056 // ACCESSORY_REP_Org86_Gene1902 // ACCESSORY_REP_Org99_Gene2175 // ACCESSORY_REP_Org66_Gene1645
GO:0005996	P	monosaccharide metabolic process	11	484	76	1520	1	1	// ACCESSORY_REP_Org94_Gene508 // ACCESSORY_REP_Org99_Gene2095 // ACCESSORY_REP_Org66_Gene2108 // ACCESSORY_REP_Org35_Gene1113 // ACCESSORY_REP_Org112_Gene1733 // ACCESSORY_REP_Org1_Gene1038 // ACCESSORY_REP_Org8_Gene867 // ACCESSORY_REP_Org53_Gene2007 // ACCESSORY_REP_Org35_Gene1659 // ACCESSORY_REP_Org61_Gene1174 // ACCESSORY_REP_Org88_Gene917	// ACCESSORY_REP_Org94_Gene508 // ACCESSORY_REP_Org99_Gene2095 // ACCESSORY_REP_Org92_Gene1751 // ACCESSORY_REP_Org82_Gene1002 // ACCESSORY_REP_Org83_Gene1312 // ACCESSORY_REP_Org81_Gene2101 // ACCESSORY_REP_Org64_Gene1944 // ACCESSORY_REP_Org8_Gene867 // ACCESSORY_REP_Org49_Gene1727 // ACCESSORY_REP_Org60_Gene472 // ACCESSORY_REP_Org77_Gene386 // ACCESSORY_REP_Org7_Gene729 // ACCESSORY_REP_Org91…
GO:0042364	P	water-soluble vitamin biosynthetic process	11	484	24	1520	0.11	1	// ACCESSORY_REP_Org45_Gene2024 // ACCESSORY_REP_Org91_Gene1983 // ACCESSORY_REP_Org93_Gene1255 // ACCESSORY_REP_Org112_Gene1733 // ACCESSORY_REP_Org8_Gene867 // ACCESSORY_REP_Org41_Gene203 // ACCESSORY_REP_Org47_Gene243 // ACCESSORY_REP_Org98_Gene2078 // ACCESSORY_REP_Org44_Gene964 // ACCESSORY_REP_Org103_Gene1451 // ACCESSORY_REP_Org50_Gene2040	// ACCESSORY_REP_Org44_Gene1952 // ACCESSORY_REP_Org8_Gene867 // ACCESSORY_REP_Org98_Gene2078 // ACCESSORY_REP_Org48_Gene1615 // ACCESSORY_REP_Org41_Gene203 // ACCESSORY_REP_Org42_Gene1197 // ACCESSORY_REP_Org106_Gene207 // ACCESSORY_REP_Org88_Gene1214 // ACCESSORY_REP_Org112_Gene1733 // ACCESSORY_REP_Org60_Gene506 // ACCESSORY_REP_Org47_Gene243 // ACCESSORY_REP_Org4_Gene27 // ACCESSORY_REP_Org45…
GO:0017144	P	drug metabolic process	11	484	32	1520	0.45	1	// ACCESSORY_REP_Org45_Gene2024 // ACCESSORY_REP_Org91_Gene1983 // ACCESSORY_REP_Org112_Gene1733 // ACCESSORY_REP_Org8_Gene867 // ACCESSORY_REP_Org111_Gene2 // ACCESSORY_REP_Org47_Gene243 // ACCESSORY_REP_Org6_Gene1932 // ACCESSORY_REP_Org50_Gene1709 // ACCESSORY_REP_Org83_Gene1032 // ACCESSORY_REP_Org50_Gene2040 // ACCESSORY_REP_Org66_Gene1936	// ACCESSORY_REP_Org110_Gene957 // ACCESSORY_REP_Org44_Gene1952 // ACCESSORY_REP_Org111_Gene2 // ACCESSORY_REP_Org48_Gene1615 // ACCESSORY_REP_Org6_Gene1932 // ACCESSORY_REP_Org114_Gene2051 // ACCESSORY_REP_Org13_Gene1611 // ACCESSORY_REP_Org84_Gene1985 // ACCESSORY_REP_Org16_Gene980 // ACCESSORY_REP_Org114_Gene1013 // ACCESSORY_REP_Org50_Gene1709 // ACCESSORY_REP_Org33_Gene1991 // ACCESSORY_REP_…
GO:0009991	P	response to extracellular stimulus	8	484	23	1520	0.46	1	// ACCESSORY_REP_Org79_Gene2022 // ACCESSORY_REP_Org4_Gene1591 // ACCESSORY_REP_Org111_Gene1877 // ACCESSORY_REP_Org33_Gene276 // ACCESSORY_REP_Org61_Gene1174 // ACCESSORY_REP_Org91_Gene1983 // ACCESSORY_REP_Org7_Gene1923 // ACCESSORY_REP_Org85_Gene1458	// ACCESSORY_REP_Org33_Gene276 // ACCESSORY_REP_Org64_Gene1956 // ACCESSORY_REP_Org41_Gene563 // ACCESSORY_REP_Org85_Gene1458 // ACCESSORY_REP_Org39_Gene761 // ACCESSORY_REP_Org60_Gene1983 // ACCESSORY_REP_Org4_Gene1591 // ACCESSORY_REP_Org26_Gene1876 // ACCESSORY_REP_Org76_Gene2012 // ACCESSORY_REP_Org61_Gene1174 // ACCESSORY_REP_Org14_Gene2043 // ACCESSORY_REP_Org83_Gene974 // ACCESSORY_REP_Org…
GO:0031327	P	negative regulation of cellular biosynthetic process	8	484	22	1520	0.4	1	// ACCESSORY_REP_Org52_Gene2156 // ACCESSORY_REP_Org64_Gene2033 // ACCESSORY_REP_Org103_Gene1436 // ACCESSORY_REP_Org1_Gene1656 // ACCESSORY_REP_Org99_Gene600 // ACCESSORY_REP_Org72_Gene2079 // ACCESSORY_REP_Org15_Gene1925 // ACCESSORY_REP_Org55_Gene946	// ACCESSORY_REP_Org51_Gene1794 // ACCESSORY_REP_Org38_Gene1151 // ACCESSORY_REP_Org64_Gene1439 // ACCESSORY_REP_Org64_Gene2033 // ACCESSORY_REP_Org1_Gene1656 // ACCESSORY_REP_Org97_Gene939 // ACCESSORY_REP_Org81_Gene2060 // ACCESSORY_REP_Org105_Gene1817 // ACCESSORY_REP_Org55_Gene946 // ACCESSORY_REP_Org93_Gene1676 // ACCESSORY_REP_Org47_Gene421 // ACCESSORY_REP_Org28_Gene833 // ACCESSORY_REP_Or…
GO:0031326	P	regulation of cellular biosynthetic process	40	484	110	1520	0.19	1	// ACCESSORY_REP_Org43_Gene2220 // ACCESSORY_REP_Org100_Gene2069 // ACCESSORY_REP_Org85_Gene129 // ACCESSORY_REP_Org60_Gene2088 // ACCESSORY_REP_Org71_Gene1508 // ACCESSORY_REP_Org32_Gene2120 // ACCESSORY_REP_Org65_Gene2022 // ACCESSORY_REP_Org64_Gene2033 // ACCESSORY_REP_Org1_Gene1656 // ACCESSORY_REP_Org8_Gene1182 // ACCESSORY_REP_Org62_Gene1869 // ACCESSORY_REP_Org91_Gene2060 // ACCESSORY_REP_…	// ACCESSORY_REP_Org1_Gene1891 // ACCESSORY_REP_Org63_Gene804 // ACCESSORY_REP_Org50_Gene640 // ACCESSORY_REP_Org103_Gene1436 // ACCESSORY_REP_Org89_Gene1716 // ACCESSORY_REP_Org39_Gene761 // ACCESSORY_REP_Org71_Gene1508 // ACCESSORY_REP_Org114_Gene611 // ACCESSORY_REP_Org11_Gene422 // ACCESSORY_REP_Org114_Gene1031 // ACCESSORY_REP_Org22_Gene2014 // ACCESSORY_REP_Org78_Gene1974 // ACCESSORY_REP_O…
GO:0031325	P	positive regulation of cellular metabolic process	7	484	18	1520	0.34	1	// ACCESSORY_REP_Org78_Gene2021 // ACCESSORY_REP_Org93_Gene1255 // ACCESSORY_REP_Org1_Gene1634 // ACCESSORY_REP_Org99_Gene2175 // ACCESSORY_REP_Org70_Gene2126 // ACCESSORY_REP_Org106_Gene1190 // ACCESSORY_REP_Org72_Gene2079	// ACCESSORY_REP_Org1_Gene1891 // ACCESSORY_REP_Org78_Gene2021 // ACCESSORY_REP_Org70_Gene1469 // ACCESSORY_REP_Org93_Gene1255 // ACCESSORY_REP_Org99_Gene2175 // ACCESSORY_REP_Org53_Gene923 // ACCESSORY_REP_Org81_Gene2060 // ACCESSORY_REP_Org48_Gene53 // ACCESSORY_REP_Org91_Gene2019 // ACCESSORY_REP_Org59_Gene2049 // ACCESSORY_REP_Org1_Gene1634 // ACCESSORY_REP_Org28_Gene833 // ACCESSORY_REP_Org7…
GO:0031324	P	negative regulation of cellular metabolic process	9	484	27	1520	0.51	1	// ACCESSORY_REP_Org52_Gene2156 // ACCESSORY_REP_Org64_Gene2033 // ACCESSORY_REP_Org103_Gene1436 // ACCESSORY_REP_Org1_Gene1656 // ACCESSORY_REP_Org99_Gene600 // ACCESSORY_REP_Org7_Gene1923 // ACCESSORY_REP_Org72_Gene2079 // ACCESSORY_REP_Org15_Gene1925 // ACCESSORY_REP_Org55_Gene946	// ACCESSORY_REP_Org51_Gene1794 // ACCESSORY_REP_Org38_Gene1151 // ACCESSORY_REP_Org64_Gene1439 // ACCESSORY_REP_Org48_Gene53 // ACCESSORY_REP_Org7_Gene1923 // ACCESSORY_REP_Org59_Gene2049 // ACCESSORY_REP_Org64_Gene2033 // ACCESSORY_REP_Org76_Gene1246 // ACCESSORY_REP_Org1_Gene1656 // ACCESSORY_REP_Org97_Gene939 // ACCESSORY_REP_Org106_Gene1335 // ACCESSORY_REP_Org81_Gene2060 // ACCESSORY_REP_Or…
GO:0031323	P	regulation of cellular metabolic process	45	484	119	1520	0.11	1	// ACCESSORY_REP_Org43_Gene2220 // ACCESSORY_REP_Org84_Gene1030 // ACCESSORY_REP_Org100_Gene2069 // ACCESSORY_REP_Org85_Gene129 // ACCESSORY_REP_Org60_Gene2088 // ACCESSORY_REP_Org7_Gene1923 // ACCESSORY_REP_Org71_Gene1508 // ACCESSORY_REP_Org32_Gene2120 // ACCESSORY_REP_Org65_Gene2022 // ACCESSORY_REP_Org64_Gene2033 // ACCESSORY_REP_Org1_Gene1656 // ACCESSORY_REP_Org8_Gene1182 // ACCESSORY_REP_O…	// ACCESSORY_REP_Org1_Gene1891 // ACCESSORY_REP_Org63_Gene804 // ACCESSORY_REP_Org50_Gene640 // ACCESSORY_REP_Org103_Gene1436 // ACCESSORY_REP_Org89_Gene1716 // ACCESSORY_REP_Org39_Gene761 // ACCESSORY_REP_Org71_Gene1508 // ACCESSORY_REP_Org114_Gene611 // ACCESSORY_REP_Org11_Gene422 // ACCESSORY_REP_Org114_Gene1031 // ACCESSORY_REP_Org22_Gene2014 // ACCESSORY_REP_Org78_Gene1974 // ACCESSORY_REP_O…
GO:0019752	P	carboxylic acid metabolic process	35	484	152	1520	0.99	1	// ACCESSORY_REP_Org94_Gene508 // ACCESSORY_REP_Org22_Gene1041 // ACCESSORY_REP_Org31_Gene1030 // ACCESSORY_REP_Org36_Gene2078 // ACCESSORY_REP_Org8_Gene867 // ACCESSORY_REP_Org109_Gene1972 // ACCESSORY_REP_Org86_Gene2115 // ACCESSORY_REP_Org86_Gene2080 // ACCESSORY_REP_Org93_Gene2100 // ACCESSORY_REP_Org66_Gene2108 // ACCESSORY_REP_Org91_Gene1467 // ACCESSORY_REP_Org51_Gene2105 // ACCESSORY_REP_…	// ACCESSORY_REP_Org94_Gene508 // ACCESSORY_REP_Org84_Gene1816 // ACCESSORY_REP_Org36_Gene2078 // ACCESSORY_REP_Org42_Gene1761 // ACCESSORY_REP_Org109_Gene1972 // ACCESSORY_REP_Org86_Gene2115 // ACCESSORY_REP_Org44_Gene1952 // ACCESSORY_REP_Org8_Gene2014 // ACCESSORY_REP_Org51_Gene2105 // ACCESSORY_REP_Org100_Gene794 // ACCESSORY_REP_Org75_Gene38 // ACCESSORY_REP_Org18_Gene1163 // ACCESSORY_REP_O…
GO:0071554	P	cell wall organization or biogenesis	15	484	42	1520	0.35	1	// ACCESSORY_REP_Org99_Gene2095 // ACCESSORY_REP_Org65_Gene2079 // ACCESSORY_REP_Org107_Gene950 // ACCESSORY_REP_Org51_Gene1729 // ACCESSORY_REP_Org35_Gene1659 // ACCESSORY_REP_Org1_Gene1956 // ACCESSORY_REP_Org55_Gene1654 // ACCESSORY_REP_Org83_Gene1791 // ACCESSORY_REP_Org97_Gene178 // ACCESSORY_REP_Org52_Gene1707 // ACCESSORY_REP_Org39_Gene2041 // ACCESSORY_REP_Org89_Gene1642 // ACCESSORY_REP_…	// ACCESSORY_REP_Org99_Gene2095 // ACCESSORY_REP_Org35_Gene1659 // ACCESSORY_REP_Org55_Gene1654 // ACCESSORY_REP_Org37_Gene1902 // ACCESSORY_REP_Org51_Gene846 // ACCESSORY_REP_Org52_Gene1707 // ACCESSORY_REP_Org39_Gene2041 // ACCESSORY_REP_Org105_Gene1008 // ACCESSORY_REP_Org110_Gene818 // ACCESSORY_REP_Org47_Gene1883 // ACCESSORY_REP_Org97_Gene873 // ACCESSORY_REP_Org54_Gene584 // ACCESSORY_REP_…
GO:0071555	P	cell wall organization	11	484	34	1520	0.54	1	// ACCESSORY_REP_Org99_Gene2095 // ACCESSORY_REP_Org51_Gene1729 // ACCESSORY_REP_Org35_Gene1659 // ACCESSORY_REP_Org1_Gene1956 // ACCESSORY_REP_Org17_Gene1025 // ACCESSORY_REP_Org83_Gene1791 // ACCESSORY_REP_Org97_Gene178 // ACCESSORY_REP_Org52_Gene1707 // ACCESSORY_REP_Org89_Gene1642 // ACCESSORY_REP_Org55_Gene1654 // ACCESSORY_REP_Org56_Gene1791	// ACCESSORY_REP_Org99_Gene2095 // ACCESSORY_REP_Org35_Gene1659 // ACCESSORY_REP_Org55_Gene1654 // ACCESSORY_REP_Org37_Gene1902 // ACCESSORY_REP_Org51_Gene846 // ACCESSORY_REP_Org52_Gene1707 // ACCESSORY_REP_Org105_Gene1008 // ACCESSORY_REP_Org110_Gene818 // ACCESSORY_REP_Org47_Gene1883 // ACCESSORY_REP_Org97_Gene873 // ACCESSORY_REP_Org54_Gene584 // ACCESSORY_REP_Org1_Gene1956 // ACCESSORY_REP_O…
GO:0006400	P	tRNA modification	6	484	14	1520	0.27	1	// ACCESSORY_REP_Org61_Gene8 // ACCESSORY_REP_Org47_Gene243 // ACCESSORY_REP_Org62_Gene1415 // ACCESSORY_REP_Org77_Gene1744 // ACCESSORY_REP_Org53_Gene1498 // ACCESSORY_REP_Org15_Gene1464	// ACCESSORY_REP_Org54_Gene1797 // ACCESSORY_REP_Org86_Gene974 // ACCESSORY_REP_Org61_Gene8 // ACCESSORY_REP_Org48_Gene56 // ACCESSORY_REP_Org6_Gene998 // ACCESSORY_REP_Org20_Gene1111 // ACCESSORY_REP_Org47_Gene243 // ACCESSORY_REP_Org62_Gene1415 // ACCESSORY_REP_Org109_Gene1313 // ACCESSORY_REP_Org77_Gene1744 // ACCESSORY_REP_Org72_Gene1115 // ACCESSORY_REP_Org53_Gene1498 // ACCESSORY_REP_Org15_…
GO:0010468	P	regulation of gene expression	43	484	112	1520	0.094	1	// ACCESSORY_REP_Org43_Gene2220 // ACCESSORY_REP_Org100_Gene2069 // ACCESSORY_REP_Org83_Gene1604 // ACCESSORY_REP_Org85_Gene129 // ACCESSORY_REP_Org60_Gene2088 // ACCESSORY_REP_Org71_Gene1508 // ACCESSORY_REP_Org32_Gene2120 // ACCESSORY_REP_Org65_Gene2022 // ACCESSORY_REP_Org64_Gene2033 // ACCESSORY_REP_Org1_Gene1656 // ACCESSORY_REP_Org8_Gene1182 // ACCESSORY_REP_Org62_Gene1869 // ACCESSORY_REP_…	// ACCESSORY_REP_Org1_Gene1891 // ACCESSORY_REP_Org63_Gene804 // ACCESSORY_REP_Org60_Gene1013 // ACCESSORY_REP_Org50_Gene640 // ACCESSORY_REP_Org103_Gene1436 // ACCESSORY_REP_Org89_Gene1716 // ACCESSORY_REP_Org39_Gene761 // ACCESSORY_REP_Org71_Gene1508 // ACCESSORY_REP_Org114_Gene611 // ACCESSORY_REP_Org11_Gene422 // ACCESSORY_REP_Org114_Gene1031 // ACCESSORY_REP_Org22_Gene2014 // ACCESSORY_REP_O…
GO:0019318	P	hexose metabolic process	7	484	37	1520	0.97	1	// ACCESSORY_REP_Org94_Gene508 // ACCESSORY_REP_Org66_Gene2108 // ACCESSORY_REP_Org35_Gene1113 // ACCESSORY_REP_Org112_Gene1733 // ACCESSORY_REP_Org1_Gene1038 // ACCESSORY_REP_Org8_Gene867 // ACCESSORY_REP_Org88_Gene917	// ACCESSORY_REP_Org94_Gene508 // ACCESSORY_REP_Org82_Gene1002 // ACCESSORY_REP_Org83_Gene1312 // ACCESSORY_REP_Org8_Gene867 // ACCESSORY_REP_Org77_Gene386 // ACCESSORY_REP_Org7_Gene729 // ACCESSORY_REP_Org91_Gene1449 // ACCESSORY_REP_Org5_Gene1693 // ACCESSORY_REP_Org72_Gene2095 // ACCESSORY_REP_Org78_Gene1167 // ACCESSORY_REP_Org88_Gene174 // ACCESSORY_REP_Org1_Gene1038 // ACCESSORY_REP_Org84_G…
GO:0044264	P	cellular polysaccharide metabolic process	10	484	37	1520	0.79	1	// ACCESSORY_REP_Org99_Gene2095 // ACCESSORY_REP_Org10_Gene919 // ACCESSORY_REP_Org51_Gene1490 // ACCESSORY_REP_Org65_Gene2087 // ACCESSORY_REP_Org111_Gene2039 // ACCESSORY_REP_Org7_Gene1067 // ACCESSORY_REP_Org47_Gene1872 // ACCESSORY_REP_Org17_Gene1025 // ACCESSORY_REP_Org39_Gene2041 // ACCESSORY_REP_Org14_Gene960	// ACCESSORY_REP_Org99_Gene2095 // ACCESSORY_REP_Org10_Gene919 // ACCESSORY_REP_Org36_Gene865 // ACCESSORY_REP_Org42_Gene1999 // ACCESSORY_REP_Org88_Gene1041 // ACCESSORY_REP_Org47_Gene1872 // ACCESSORY_REP_Org25_Gene1105 // ACCESSORY_REP_Org39_Gene2041 // ACCESSORY_REP_Org21_Gene361 // ACCESSORY_REP_Org78_Gene1167 // ACCESSORY_REP_Org53_Gene478 // ACCESSORY_REP_Org51_Gene1490 // ACCESSORY_REP_Or…
GO:0044265	P	cellular macromolecule catabolic process	9	484	51	1520	0.99	1	// ACCESSORY_REP_Org78_Gene2021 // ACCESSORY_REP_Org46_Gene928 // ACCESSORY_REP_Org16_Gene2091 // ACCESSORY_REP_Org112_Gene1733 // ACCESSORY_REP_Org8_Gene867 // ACCESSORY_REP_Org66_Gene1404 // ACCESSORY_REP_Org84_Gene1042 // ACCESSORY_REP_Org72_Gene2079 // ACCESSORY_REP_Org82_Gene1984	// ACCESSORY_REP_Org69_Gene539 // ACCESSORY_REP_Org82_Gene1002 // ACCESSORY_REP_Org83_Gene1312 // ACCESSORY_REP_Org70_Gene1766 // ACCESSORY_REP_Org17_Gene160 // ACCESSORY_REP_Org81_Gene2101 // ACCESSORY_REP_Org8_Gene867 // ACCESSORY_REP_Org77_Gene386 // ACCESSORY_REP_Org91_Gene1449 // ACCESSORY_REP_Org66_Gene1404 // ACCESSORY_REP_Org78_Gene1024 // ACCESSORY_REP_Org99_Gene817 // ACCESSORY_REP_Org8…
GO:0007154	P	cell communication	20	484	52	1520	0.2	1	// ACCESSORY_REP_Org84_Gene1030 // ACCESSORY_REP_Org79_Gene2022 // ACCESSORY_REP_Org4_Gene1591 // ACCESSORY_REP_Org64_Gene1984 // ACCESSORY_REP_Org93_Gene1255 // ACCESSORY_REP_Org99_Gene2175 // ACCESSORY_REP_Org102_Gene1696 // ACCESSORY_REP_Org90_Gene2073 // ACCESSORY_REP_Org111_Gene1877 // ACCESSORY_REP_Org33_Gene276 // ACCESSORY_REP_Org3_Gene2056 // ACCESSORY_REP_Org7_Gene1923 // ACCESSORY_REP_…	// ACCESSORY_REP_Org84_Gene1030 // ACCESSORY_REP_Org76_Gene1997 // ACCESSORY_REP_Org68_Gene623 // ACCESSORY_REP_Org81_Gene2060 // ACCESSORY_REP_Org48_Gene53 // ACCESSORY_REP_Org36_Gene1842 // ACCESSORY_REP_Org90_Gene2073 // ACCESSORY_REP_Org33_Gene276 // ACCESSORY_REP_Org85_Gene1458 // ACCESSORY_REP_Org67_Gene1760 // ACCESSORY_REP_Org60_Gene1983 // ACCESSORY_REP_Org114_Gene2051 // ACCESSORY_REP_O…
GO:0007017	P	microtubule-based process	5	484	10	1520	0.19	1	// ACCESSORY_REP_Org72_Gene1714 // ACCESSORY_REP_Org67_Gene1760 // ACCESSORY_REP_Org61_Gene1958 // ACCESSORY_REP_Org62_Gene1382 // ACCESSORY_REP_Org91_Gene1982	// ACCESSORY_REP_Org72_Gene1714 // ACCESSORY_REP_Org78_Gene1687 // ACCESSORY_REP_Org61_Gene1958 // ACCESSORY_REP_Org107_Gene2068 // ACCESSORY_REP_Org21_Gene2168 // ACCESSORY_REP_Org81_Gene2060 // ACCESSORY_REP_Org57_Gene2125 // ACCESSORY_REP_Org62_Gene1382 // ACCESSORY_REP_Org91_Gene1982 // ACCESSORY_REP_Org67_Gene1760
GO:0044087	P	regulation of cellular component biogenesis	6	484	10	1520	0.063	1	// ACCESSORY_REP_Org114_Gene1915 // ACCESSORY_REP_Org62_Gene1382 // ACCESSORY_REP_Org99_Gene2175 // ACCESSORY_REP_Org66_Gene1645 // ACCESSORY_REP_Org7_Gene1923 // ACCESSORY_REP_Org54_Gene916	// ACCESSORY_REP_Org57_Gene2125 // ACCESSORY_REP_Org114_Gene1915 // ACCESSORY_REP_Org81_Gene2060 // ACCESSORY_REP_Org66_Gene1645 // ACCESSORY_REP_Org85_Gene1674 // ACCESSORY_REP_Org62_Gene1382 // ACCESSORY_REP_Org99_Gene2175 // ACCESSORY_REP_Org105_Gene1817 // ACCESSORY_REP_Org7_Gene1923 // ACCESSORY_REP_Org54_Gene916
GO:0002252	P	immune effector process	5	484	17	1520	0.67	1	// ACCESSORY_REP_Org1_Gene1634 // ACCESSORY_REP_Org71_Gene1507 // ACCESSORY_REP_Org90_Gene2073 // ACCESSORY_REP_Org74_Gene1838 // ACCESSORY_REP_Org78_Gene2021	// ACCESSORY_REP_Org81_Gene1987 // ACCESSORY_REP_Org49_Gene1607 // ACCESSORY_REP_Org81_Gene1360 // ACCESSORY_REP_Org49_Gene1597 // ACCESSORY_REP_Org1_Gene1634 // ACCESSORY_REP_Org48_Gene53 // ACCESSORY_REP_Org71_Gene1507 // ACCESSORY_REP_Org49_Gene1596 // ACCESSORY_REP_Org90_Gene2073 // ACCESSORY_REP_Org74_Gene1838 // ACCESSORY_REP_Org81_Gene1370 // ACCESSORY_REP_Org8_Gene853 // ACCESSORY_REP_Org…
GO:0015031	P	protein transport	9	484	40	1520	0.93	1	// ACCESSORY_REP_Org114_Gene1915 // ACCESSORY_REP_Org84_Gene1740 // ACCESSORY_REP_Org111_Gene1877 // ACCESSORY_REP_Org78_Gene1868 // ACCESSORY_REP_Org99_Gene2175 // ACCESSORY_REP_Org66_Gene1404 // ACCESSORY_REP_Org7_Gene1923 // ACCESSORY_REP_Org40_Gene1426 // ACCESSORY_REP_Org53_Gene1012	// ACCESSORY_REP_Org50_Gene1782 // ACCESSORY_REP_Org13_Gene665 // ACCESSORY_REP_Org49_Gene1545 // ACCESSORY_REP_Org66_Gene1404 // ACCESSORY_REP_Org108_Gene1451 // ACCESSORY_REP_Org5_Gene1003 // ACCESSORY_REP_Org28_Gene1444 // ACCESSORY_REP_Org39_Gene582 // ACCESSORY_REP_Org72_Gene627 // ACCESSORY_REP_Org97_Gene2096 // ACCESSORY_REP_Org16_Gene1467 // ACCESSORY_REP_Org85_Gene1674 // ACCESSORY_REP_O…
GO:0003676	F	nucleic acid binding	151	484	360	1520	0.0002	0.14	// ACCESSORY_REP_Org98_Gene2052 // ACCESSORY_REP_Org98_Gene1928 // ACCESSORY_REP_Org60_Gene1013 // ACCESSORY_REP_Org78_Gene1779 // ACCESSORY_REP_Org112_Gene1743 // ACCESSORY_REP_Org86_Gene2115 // ACCESSORY_REP_Org90_Gene1798 // ACCESSORY_REP_Org1_Gene2171 // ACCESSORY_REP_Org71_Gene1508 // ACCESSORY_REP_Org4_Gene1591 // ACCESSORY_REP_Org62_Gene1961 // ACCESSORY_REP_Org62_Gene1960 // ACCESSORY_REP…	// ACCESSORY_REP_Org98_Gene2052 // ACCESSORY_REP_Org83_Gene1377 // ACCESSORY_REP_Org30_Gene1221 // ACCESSORY_REP_Org78_Gene1779 // ACCESSORY_REP_Org58_Gene1082 // ACCESSORY_REP_Org86_Gene2115 // ACCESSORY_REP_Org90_Gene1798 // ACCESSORY_REP_Org114_Gene611 // ACCESSORY_REP_Org4_Gene1591 // ACCESSORY_REP_Org14_Gene2043 // ACCESSORY_REP_Org112_Gene533 // ACCESSORY_REP_Org79_Gene1824 // ACCESSORY_REP…
GO:0003899	F	DNA-directed RNA polymerase activity	7	484	8	1520	0.002	0.24	// ACCESSORY_REP_Org76_Gene1991 // ACCESSORY_REP_Org106_Gene2025 // ACCESSORY_REP_Org32_Gene2015 // ACCESSORY_REP_Org49_Gene1831 // ACCESSORY_REP_Org90_Gene1928 // ACCESSORY_REP_Org71_Gene1665 // ACCESSORY_REP_Org3_Gene1585	// ACCESSORY_REP_Org76_Gene1991 // ACCESSORY_REP_Org106_Gene2025 // ACCESSORY_REP_Org32_Gene2015 // ACCESSORY_REP_Org49_Gene1831 // ACCESSORY_REP_Org90_Gene1928 // ACCESSORY_REP_Org40_Gene749 // ACCESSORY_REP_Org71_Gene1665 // ACCESSORY_REP_Org3_Gene1585
GO:0000150	F	recombinase activity	8	484	9	1520	0.00071	0.24	// ACCESSORY_REP_Org60_Gene1712 // ACCESSORY_REP_Org51_Gene1942 // ACCESSORY_REP_Org106_Gene1332 // ACCESSORY_REP_Org52_Gene2028 // ACCESSORY_REP_Org71_Gene2025 // ACCESSORY_REP_Org83_Gene1238 // ACCESSORY_REP_Org91_Gene2027 // ACCESSORY_REP_Org57_Gene13	// ACCESSORY_REP_Org60_Gene1712 // ACCESSORY_REP_Org51_Gene1942 // ACCESSORY_REP_Org106_Gene1332 // ACCESSORY_REP_Org55_Gene1423 // ACCESSORY_REP_Org52_Gene2028 // ACCESSORY_REP_Org71_Gene2025 // ACCESSORY_REP_Org83_Gene1238 // ACCESSORY_REP_Org91_Gene2027 // ACCESSORY_REP_Org57_Gene13
GO:0034062	F	RNA polymerase activity	9	484	11	1520	0.00099	0.24	// ACCESSORY_REP_Org78_Gene2021 // ACCESSORY_REP_Org76_Gene1991 // ACCESSORY_REP_Org106_Gene2025 // ACCESSORY_REP_Org32_Gene2015 // ACCESSORY_REP_Org49_Gene1831 // ACCESSORY_REP_Org1_Gene1656 // ACCESSORY_REP_Org90_Gene1928 // ACCESSORY_REP_Org71_Gene1665 // ACCESSORY_REP_Org3_Gene1585	// ACCESSORY_REP_Org78_Gene2021 // ACCESSORY_REP_Org76_Gene1991 // ACCESSORY_REP_Org106_Gene2025 // ACCESSORY_REP_Org32_Gene2015 // ACCESSORY_REP_Org49_Gene1831 // ACCESSORY_REP_Org48_Gene392 // ACCESSORY_REP_Org1_Gene1656 // ACCESSORY_REP_Org90_Gene1928 // ACCESSORY_REP_Org40_Gene749 // ACCESSORY_REP_Org71_Gene1665 // ACCESSORY_REP_Org3_Gene1585
GO:0008234	F	cysteine-type peptidase activity	7	484	8	1520	0.002	0.24	// ACCESSORY_REP_Org78_Gene2021 // ACCESSORY_REP_Org61_Gene2212 // ACCESSORY_REP_Org80_Gene1277 // ACCESSORY_REP_Org86_Gene1902 // ACCESSORY_REP_Org70_Gene2126 // ACCESSORY_REP_Org65_Gene1951 // ACCESSORY_REP_Org108_Gene1885	// ACCESSORY_REP_Org78_Gene2021 // ACCESSORY_REP_Org61_Gene2212 // ACCESSORY_REP_Org48_Gene392 // ACCESSORY_REP_Org80_Gene1277 // ACCESSORY_REP_Org86_Gene1902 // ACCESSORY_REP_Org70_Gene2126 // ACCESSORY_REP_Org65_Gene1951 // ACCESSORY_REP_Org108_Gene1885
GO:0008907	F	integrase activity	7	484	8	1520	0.002	0.24	// ACCESSORY_REP_Org74_Gene1960 // ACCESSORY_REP_Org60_Gene1712 // ACCESSORY_REP_Org51_Gene1942 // ACCESSORY_REP_Org106_Gene1332 // ACCESSORY_REP_Org52_Gene2028 // ACCESSORY_REP_Org71_Gene2025 // ACCESSORY_REP_Org83_Gene1238	// ACCESSORY_REP_Org74_Gene1960 // ACCESSORY_REP_Org60_Gene1712 // ACCESSORY_REP_Org51_Gene1942 // ACCESSORY_REP_Org106_Gene1332 // ACCESSORY_REP_Org55_Gene1423 // ACCESSORY_REP_Org52_Gene2028 // ACCESSORY_REP_Org71_Gene2025 // ACCESSORY_REP_Org83_Gene1238
GO:0003677	F	DNA binding	106	484	258	1520	0.0025	0.26	// ACCESSORY_REP_Org98_Gene2052 // ACCESSORY_REP_Org98_Gene1928 // ACCESSORY_REP_Org90_Gene1798 // ACCESSORY_REP_Org1_Gene2171 // ACCESSORY_REP_Org71_Gene1508 // ACCESSORY_REP_Org4_Gene1591 // ACCESSORY_REP_Org75_Gene1723 // ACCESSORY_REP_Org62_Gene1413 // ACCESSORY_REP_Org79_Gene1824 // ACCESSORY_REP_Org55_Gene946 // ACCESSORY_REP_Org61_Gene1437 // ACCESSORY_REP_Org47_Gene702 // ACCESSORY_REP_Or…	// ACCESSORY_REP_Org1_Gene1891 // ACCESSORY_REP_Org98_Gene2052 // ACCESSORY_REP_Org98_Gene1928 // ACCESSORY_REP_Org54_Gene1341 // ACCESSORY_REP_Org30_Gene1221 // ACCESSORY_REP_Org50_Gene640 // ACCESSORY_REP_Org89_Gene1716 // ACCESSORY_REP_Org99_Gene1977 // ACCESSORY_REP_Org66_Gene2214 // ACCESSORY_REP_Org84_Gene639 // ACCESSORY_REP_Org90_Gene1798 // ACCESSORY_REP_Org22_Gene628 // ACCESSORY_REP_Or…
GO:0009009	F	site-specific recombinase activity	6	484	7	1520	0.0054	0.44	// ACCESSORY_REP_Org60_Gene1712 // ACCESSORY_REP_Org51_Gene1942 // ACCESSORY_REP_Org106_Gene1332 // ACCESSORY_REP_Org52_Gene2028 // ACCESSORY_REP_Org71_Gene2025 // ACCESSORY_REP_Org83_Gene1238	// ACCESSORY_REP_Org60_Gene1712 // ACCESSORY_REP_Org51_Gene1942 // ACCESSORY_REP_Org106_Gene1332 // ACCESSORY_REP_Org55_Gene1423 // ACCESSORY_REP_Org52_Gene2028 // ACCESSORY_REP_Org71_Gene2025 // ACCESSORY_REP_Org83_Gene1238
GO:0008979	F	prophage integrase activity	6	484	7	1520	0.0054	0.44	// ACCESSORY_REP_Org60_Gene1712 // ACCESSORY_REP_Org51_Gene1942 // ACCESSORY_REP_Org106_Gene1332 // ACCESSORY_REP_Org52_Gene2028 // ACCESSORY_REP_Org71_Gene2025 // ACCESSORY_REP_Org83_Gene1238	// ACCESSORY_REP_Org60_Gene1712 // ACCESSORY_REP_Org51_Gene1942 // ACCESSORY_REP_Org106_Gene1332 // ACCESSORY_REP_Org55_Gene1423 // ACCESSORY_REP_Org52_Gene2028 // ACCESSORY_REP_Org71_Gene2025 // ACCESSORY_REP_Org83_Gene1238
GO:0008237	F	metallopeptidase activity	13	484	23	1520	0.013	0.96	// ACCESSORY_REP_Org60_Gene1771 // ACCESSORY_REP_Org70_Gene2126 // ACCESSORY_REP_Org43_Gene2106 // ACCESSORY_REP_Org36_Gene1706 // ACCESSORY_REP_Org61_Gene2212 // ACCESSORY_REP_Org80_Gene1277 // ACCESSORY_REP_Org111_Gene1872 // ACCESSORY_REP_Org97_Gene1738 // ACCESSORY_REP_Org75_Gene1651 // ACCESSORY_REP_Org87_Gene1576 // ACCESSORY_REP_Org66_Gene1404 // ACCESSORY_REP_Org114_Gene1898 // ACCESSORY_…	// ACCESSORY_REP_Org60_Gene1771 // ACCESSORY_REP_Org17_Gene1491 // ACCESSORY_REP_Org43_Gene2106 // ACCESSORY_REP_Org109_Gene2060 // ACCESSORY_REP_Org66_Gene1404 // ACCESSORY_REP_Org80_Gene1277 // ACCESSORY_REP_Org1_Gene1678 // ACCESSORY_REP_Org103_Gene905 // ACCESSORY_REP_Org61_Gene2212 // ACCESSORY_REP_Org3_Gene923 // ACCESSORY_REP_Org107_Gene1695 // ACCESSORY_REP_Org111_Gene1872 // ACCESSORY_RE…
GO:0004803	F	transposase activity	8	484	12	1520	0.014	0.96	// ACCESSORY_REP_Org1_Gene1048 // ACCESSORY_REP_Org2_Gene264 // ACCESSORY_REP_Org30_Gene1170 // ACCESSORY_REP_Org73_Gene1873 // ACCESSORY_REP_Org60_Gene2022 // ACCESSORY_REP_Org79_Gene1824 // ACCESSORY_REP_Org83_Gene858 // ACCESSORY_REP_Org61_Gene1437	// ACCESSORY_REP_Org1_Gene1048 // ACCESSORY_REP_Org26_Gene2046 // ACCESSORY_REP_Org30_Gene1170 // ACCESSORY_REP_Org73_Gene1873 // ACCESSORY_REP_Org85_Gene1666 // ACCESSORY_REP_Org60_Gene2022 // ACCESSORY_REP_Org2_Gene264 // ACCESSORY_REP_Org57_Gene16 // ACCESSORY_REP_Org79_Gene1824 // ACCESSORY_REP_Org57_Gene1861 // ACCESSORY_REP_Org83_Gene858 // ACCESSORY_REP_Org61_Gene1437
GO:0016866	F	intramolecular transferase activity	5	484	18	1520	0.73	1	// ACCESSORY_REP_Org70_Gene5 // ACCESSORY_REP_Org66_Gene2108 // ACCESSORY_REP_Org112_Gene1743 // ACCESSORY_REP_Org93_Gene1560 // ACCESSORY_REP_Org84_Gene1034	// ACCESSORY_REP_Org70_Gene5 // ACCESSORY_REP_Org48_Gene2050 // ACCESSORY_REP_Org110_Gene161 // ACCESSORY_REP_Org66_Gene2108 // ACCESSORY_REP_Org84_Gene1034 // ACCESSORY_REP_Org111_Gene679 // ACCESSORY_REP_Org70_Gene1296 // ACCESSORY_REP_Org95_Gene807 // ACCESSORY_REP_Org13_Gene1004 // ACCESSORY_REP_Org84_Gene2009 // ACCESSORY_REP_Org4_Gene2052 // ACCESSORY_REP_Org112_Gene1743 // ACCESSORY_REP_Or…
GO:0000166	F	nucleotide binding	83	484	324	1520	0.99	1	// ACCESSORY_REP_Org98_Gene2052 // ACCESSORY_REP_Org47_Gene1910 // ACCESSORY_REP_Org83_Gene1603 // ACCESSORY_REP_Org31_Gene1030 // ACCESSORY_REP_Org5_Gene1849 // ACCESSORY_REP_Org49_Gene1831 // ACCESSORY_REP_Org62_Gene1435 // ACCESSORY_REP_Org55_Gene1227 // ACCESSORY_REP_Org106_Gene2038 // ACCESSORY_REP_Org77_Gene1744 // ACCESSORY_REP_Org8_Gene867 // ACCESSORY_REP_Org109_Gene1972 // ACCESSORY_REP…	// ACCESSORY_REP_Org85_Gene745 // ACCESSORY_REP_Org98_Gene2052 // ACCESSORY_REP_Org108_Gene1955 // ACCESSORY_REP_Org109_Gene353 // ACCESSORY_REP_Org84_Gene1816 // ACCESSORY_REP_Org30_Gene1221 // ACCESSORY_REP_Org97_Gene192 // ACCESSORY_REP_Org97_Gene1937 // ACCESSORY_REP_Org109_Gene1972 // ACCESSORY_REP_Org43_Gene94 // ACCESSORY_REP_Org67_Gene1760 // ACCESSORY_REP_Org91_Gene1449 // ACCESSORY_REP_…
GO:0032549	F	ribonucleoside binding	6	484	26	1520	0.88	1	// ACCESSORY_REP_Org32_Gene2015 // ACCESSORY_REP_Org53_Gene2007 // ACCESSORY_REP_Org98_Gene1914 // ACCESSORY_REP_Org93_Gene1729 // ACCESSORY_REP_Org61_Gene1174 // ACCESSORY_REP_Org97_Gene2123	// ACCESSORY_REP_Org108_Gene1451 // ACCESSORY_REP_Org5_Gene1450 // ACCESSORY_REP_Org64_Gene1956 // ACCESSORY_REP_Org73_Gene731 // ACCESSORY_REP_Org97_Gene2123 // ACCESSORY_REP_Org61_Gene1174 // ACCESSORY_REP_Org35_Gene1904 // ACCESSORY_REP_Org114_Gene967 // ACCESSORY_REP_Org10_Gene388 // ACCESSORY_REP_Org93_Gene1729 // ACCESSORY_REP_Org53_Gene2007 // ACCESSORY_REP_Org98_Gene1914 // ACCESSORY_REP_…
GO:0016818	F	hydrolase activity, acting on acid anhydrides, in phosphorus-containing anhydrides	27	484	122	1520	0.99	1	// ACCESSORY_REP_Org98_Gene2052 // ACCESSORY_REP_Org47_Gene1910 // ACCESSORY_REP_Org49_Gene1831 // ACCESSORY_REP_Org62_Gene1435 // ACCESSORY_REP_Org81_Gene698 // ACCESSORY_REP_Org67_Gene1760 // ACCESSORY_REP_Org97_Gene2123 // ACCESSORY_REP_Org1_Gene2171 // ACCESSORY_REP_Org72_Gene1714 // ACCESSORY_REP_Org4_Gene1591 // ACCESSORY_REP_Org75_Gene1723 // ACCESSORY_REP_Org91_Gene2049 // ACCESSORY_REP_O…	// ACCESSORY_REP_Org98_Gene2052 // ACCESSORY_REP_Org109_Gene353 // ACCESSORY_REP_Org30_Gene1221 // ACCESSORY_REP_Org97_Gene1937 // ACCESSORY_REP_Org89_Gene1716 // ACCESSORY_REP_Org67_Gene1760 // ACCESSORY_REP_Org41_Gene563 // ACCESSORY_REP_Org111_Gene1415 // ACCESSORY_REP_Org28_Gene1444 // ACCESSORY_REP_Org61_Gene1640 // ACCESSORY_REP_Org13_Gene1256 // ACCESSORY_REP_Org4_Gene1591 // ACCESSORY_REP…
GO:0016810	F	hydrolase activity, acting on carbon-nitrogen (but not peptide) bonds	6	484	19	1520	0.6	1	// ACCESSORY_REP_Org100_Gene2069 // ACCESSORY_REP_Org64_Gene2033 // ACCESSORY_REP_Org111_Gene2 // ACCESSORY_REP_Org95_Gene1724 // ACCESSORY_REP_Org90_Gene2 // ACCESSORY_REP_Org72_Gene1356	// ACCESSORY_REP_Org34_Gene1507 // ACCESSORY_REP_Org25_Gene1069 // ACCESSORY_REP_Org49_Gene1325 // ACCESSORY_REP_Org64_Gene2033 // ACCESSORY_REP_Org94_Gene1765 // ACCESSORY_REP_Org47_Gene703 // ACCESSORY_REP_Org80_Gene1242 // ACCESSORY_REP_Org111_Gene2 // ACCESSORY_REP_Org54_Gene1797 // ACCESSORY_REP_Org95_Gene1724 // ACCESSORY_REP_Org21_Gene1696 // ACCESSORY_REP_Org90_Gene2 // ACCESSORY_REP_Org1…
GO:0016817	F	hydrolase activity, acting on acid anhydrides	27	484	122	1520	0.99	1	// ACCESSORY_REP_Org98_Gene2052 // ACCESSORY_REP_Org47_Gene1910 // ACCESSORY_REP_Org49_Gene1831 // ACCESSORY_REP_Org62_Gene1435 // ACCESSORY_REP_Org81_Gene698 // ACCESSORY_REP_Org67_Gene1760 // ACCESSORY_REP_Org97_Gene2123 // ACCESSORY_REP_Org1_Gene2171 // ACCESSORY_REP_Org72_Gene1714 // ACCESSORY_REP_Org4_Gene1591 // ACCESSORY_REP_Org75_Gene1723 // ACCESSORY_REP_Org91_Gene2049 // ACCESSORY_REP_O…	// ACCESSORY_REP_Org98_Gene2052 // ACCESSORY_REP_Org109_Gene353 // ACCESSORY_REP_Org30_Gene1221 // ACCESSORY_REP_Org97_Gene1937 // ACCESSORY_REP_Org89_Gene1716 // ACCESSORY_REP_Org67_Gene1760 // ACCESSORY_REP_Org41_Gene563 // ACCESSORY_REP_Org111_Gene1415 // ACCESSORY_REP_Org28_Gene1444 // ACCESSORY_REP_Org61_Gene1640 // ACCESSORY_REP_Org13_Gene1256 // ACCESSORY_REP_Org4_Gene1591 // ACCESSORY_REP…
GO:0005488	F	binding	299	484	886	1520	0.18	1	// ACCESSORY_REP_Org94_Gene508 // ACCESSORY_REP_Org98_Gene2052 // ACCESSORY_REP_Org98_Gene1928 // ACCESSORY_REP_Org60_Gene1013 // ACCESSORY_REP_Org22_Gene1041 // ACCESSORY_REP_Org78_Gene1779 // ACCESSORY_REP_Org4_Gene756 // ACCESSORY_REP_Org77_Gene1744 // ACCESSORY_REP_Org100_Gene2149 // ACCESSORY_REP_Org17_Gene383 // ACCESSORY_REP_Org112_Gene1743 // ACCESSORY_REP_Org86_Gene2115 // ACCESSORY_REP_…	// ACCESSORY_REP_Org98_Gene2052 // ACCESSORY_REP_Org112_Gene1335 // ACCESSORY_REP_Org30_Gene1221 // ACCESSORY_REP_Org78_Gene1779 // ACCESSORY_REP_Org26_Gene1569 // ACCESSORY_REP_Org109_Gene1972 // ACCESSORY_REP_Org58_Gene1082 // ACCESSORY_REP_Org86_Gene2115 // ACCESSORY_REP_Org90_Gene1798 // ACCESSORY_REP_Org19_Gene1500 // ACCESSORY_REP_Org83_Gene1377 // ACCESSORY_REP_Org72_Gene2095 // ACCESSORY_…
GO:0016875	F	ligase activity, forming carbon-oxygen bonds	10	484	24	1520	0.21	1	// ACCESSORY_REP_Org34_Gene969 // ACCESSORY_REP_Org31_Gene1030 // ACCESSORY_REP_Org84_Gene1087 // ACCESSORY_REP_Org99_Gene2065 // ACCESSORY_REP_Org58_Gene2027 // ACCESSORY_REP_Org86_Gene2115 // ACCESSORY_REP_Org97_Gene173 // ACCESSORY_REP_Org3_Gene1988 // ACCESSORY_REP_Org91_Gene1467 // ACCESSORY_REP_Org36_Gene2078	// ACCESSORY_REP_Org36_Gene2078 // ACCESSORY_REP_Org31_Gene1030 // ACCESSORY_REP_Org30_Gene1855 // ACCESSORY_REP_Org24_Gene1816 // ACCESSORY_REP_Org86_Gene2115 // ACCESSORY_REP_Org49_Gene1641 // ACCESSORY_REP_Org91_Gene1467 // ACCESSORY_REP_Org84_Gene1816 // ACCESSORY_REP_Org54_Gene1341 // ACCESSORY_REP_Org18_Gene1163 // ACCESSORY_REP_Org91_Gene2062 // ACCESSORY_REP_Org3_Gene1116 // ACCESSORY_REP…
GO:0015399	F	primary active transmembrane transporter activity	5	484	36	1520	1	1	// ACCESSORY_REP_Org84_Gene1101 // ACCESSORY_REP_Org100_Gene740 // ACCESSORY_REP_Org91_Gene2049 // ACCESSORY_REP_Org103_Gene1435 // ACCESSORY_REP_Org48_Gene624	// ACCESSORY_REP_Org48_Gene1416 // ACCESSORY_REP_Org109_Gene353 // ACCESSORY_REP_Org51_Gene1515 // ACCESSORY_REP_Org86_Gene1705 // ACCESSORY_REP_Org105_Gene1141 // ACCESSORY_REP_Org111_Gene1415 // ACCESSORY_REP_Org7_Gene843 // ACCESSORY_REP_Org7_Gene1711 // ACCESSORY_REP_Org103_Gene1435 // ACCESSORY_REP_Org69_Gene1646 // ACCESSORY_REP_Org97_Gene131 // ACCESSORY_REP_Org50_Gene1742 // ACCESSORY_REP…
GO:0022892	F	substrate-specific transporter activity	11	484	105	1520	1	1	// ACCESSORY_REP_Org84_Gene1101 // ACCESSORY_REP_Org102_Gene1696 // ACCESSORY_REP_Org64_Gene1984 // ACCESSORY_REP_Org58_Gene540 // ACCESSORY_REP_Org103_Gene1435 // ACCESSORY_REP_Org61_Gene890 // ACCESSORY_REP_Org106_Gene1325 // ACCESSORY_REP_Org111_Gene2075 // ACCESSORY_REP_Org90_Gene33 // ACCESSORY_REP_Org51_Gene1750 // ACCESSORY_REP_Org48_Gene624	// ACCESSORY_REP_Org54_Gene1779 // ACCESSORY_REP_Org109_Gene353 // ACCESSORY_REP_Org80_Gene1647 // ACCESSORY_REP_Org57_Gene451 // ACCESSORY_REP_Org60_Gene823 // ACCESSORY_REP_Org111_Gene1415 // ACCESSORY_REP_Org58_Gene540 // ACCESSORY_REP_Org105_Gene1008 // ACCESSORY_REP_Org61_Gene890 // ACCESSORY_REP_Org11_Gene1584 // ACCESSORY_REP_Org99_Gene512 // ACCESSORY_REP_Org34_Gene2014 // ACCESSORY_REP_O…
GO:0017076	F	purine nucleotide binding	74	484	294	1520	0.99	1	// ACCESSORY_REP_Org98_Gene2052 // ACCESSORY_REP_Org47_Gene1910 // ACCESSORY_REP_Org83_Gene1603 // ACCESSORY_REP_Org31_Gene1030 // ACCESSORY_REP_Org22_Gene1041 // ACCESSORY_REP_Org62_Gene1435 // ACCESSORY_REP_Org55_Gene1227 // ACCESSORY_REP_Org81_Gene698 // ACCESSORY_REP_Org77_Gene1744 // ACCESSORY_REP_Org61_Gene1174 // ACCESSORY_REP_Org98_Gene2078 // ACCESSORY_REP_Org17_Gene383 // ACCESSORY_REP_…	// ACCESSORY_REP_Org85_Gene745 // ACCESSORY_REP_Org98_Gene2052 // ACCESSORY_REP_Org109_Gene353 // ACCESSORY_REP_Org84_Gene1816 // ACCESSORY_REP_Org30_Gene1221 // ACCESSORY_REP_Org36_Gene2078 // ACCESSORY_REP_Org97_Gene1937 // ACCESSORY_REP_Org97_Gene192 // ACCESSORY_REP_Org43_Gene94 // ACCESSORY_REP_Org67_Gene1760 // ACCESSORY_REP_Org91_Gene1449 // ACCESSORY_REP_Org86_Gene2115 // ACCESSORY_REP_Or…
GO:0016787	F	hydrolase activity	111	484	328	1520	0.26	1	// ACCESSORY_REP_Org94_Gene508 // ACCESSORY_REP_Org98_Gene2052 // ACCESSORY_REP_Org98_Gene1928 // ACCESSORY_REP_Org47_Gene652 // ACCESSORY_REP_Org67_Gene1760 // ACCESSORY_REP_Org72_Gene1356 // ACCESSORY_REP_Org86_Gene2115 // ACCESSORY_REP_Org1_Gene2171 // ACCESSORY_REP_Org4_Gene1591 // ACCESSORY_REP_Org92_Gene2041 // ACCESSORY_REP_Org83_Gene1791 // ACCESSORY_REP_Org1_Gene1956 // ACCESSORY_REP_Org…	// ACCESSORY_REP_Org94_Gene508 // ACCESSORY_REP_Org98_Gene2052 // ACCESSORY_REP_Org98_Gene1928 // ACCESSORY_REP_Org47_Gene1092 // ACCESSORY_REP_Org109_Gene353 // ACCESSORY_REP_Org60_Gene1013 // ACCESSORY_REP_Org47_Gene652 // ACCESSORY_REP_Org43_Gene2049 // ACCESSORY_REP_Org97_Gene1937 // ACCESSORY_REP_Org89_Gene1716 // ACCESSORY_REP_Org25_Gene1105 // ACCESSORY_REP_Org67_Gene1760 // ACCESSORY_REP_…
GO:0016788	F	hydrolase activity, acting on ester bonds	41	484	107	1520	0.1	1	// ACCESSORY_REP_Org94_Gene508 // ACCESSORY_REP_Org84_Gene1030 // ACCESSORY_REP_Org98_Gene1928 // ACCESSORY_REP_Org6_Gene1590 // ACCESSORY_REP_Org47_Gene652 // ACCESSORY_REP_Org71_Gene1507 // ACCESSORY_REP_Org99_Gene1995 // ACCESSORY_REP_Org62_Gene1120 // ACCESSORY_REP_Org83_Gene774 // ACCESSORY_REP_Org86_Gene2115 // ACCESSORY_REP_Org21_Gene1699 // ACCESSORY_REP_Org85_Gene1458 // ACCESSORY_REP_Or…	// ACCESSORY_REP_Org94_Gene508 // ACCESSORY_REP_Org98_Gene1928 // ACCESSORY_REP_Org60_Gene1013 // ACCESSORY_REP_Org47_Gene652 // ACCESSORY_REP_Org25_Gene1105 // ACCESSORY_REP_Org58_Gene1082 // ACCESSORY_REP_Org86_Gene2115 // ACCESSORY_REP_Org64_Gene1956 // ACCESSORY_REP_Org52_Gene2023 // ACCESSORY_REP_Org4_Gene1591 // ACCESSORY_REP_Org92_Gene2041 // ACCESSORY_REP_Org7_Gene1378 // ACCESSORY_REP_Or…
GO:0051539	F	4 iron, 4 sulfur cluster binding	5	484	30	1520	0.98	1	// ACCESSORY_REP_Org26_Gene1027 // ACCESSORY_REP_Org62_Gene1415 // ACCESSORY_REP_Org15_Gene1464 // ACCESSORY_REP_Org6_Gene1947 // ACCESSORY_REP_Org71_Gene1925	// ACCESSORY_REP_Org114_Gene2033 // ACCESSORY_REP_Org70_Gene1766 // ACCESSORY_REP_Org64_Gene731 // ACCESSORY_REP_Org108_Gene1125 // ACCESSORY_REP_Org41_Gene523 // ACCESSORY_REP_Org85_Gene899 // ACCESSORY_REP_Org8_Gene686 // ACCESSORY_REP_Org55_Gene1477 // ACCESSORY_REP_Org62_Gene1415 // ACCESSORY_REP_Org30_Gene1817 // ACCESSORY_REP_Org53_Gene1803 // ACCESSORY_REP_Org15_Gene1464 // ACCESSORY_REP_O…
GO:0004536	F	deoxyribonuclease activity	5	484	18	1520	0.73	1	// ACCESSORY_REP_Org95_Gene2098 // ACCESSORY_REP_Org85_Gene1458 // ACCESSORY_REP_Org4_Gene1591 // ACCESSORY_REP_Org83_Gene774 // ACCESSORY_REP_Org79_Gene1824	// ACCESSORY_REP_Org60_Gene1983 // ACCESSORY_REP_Org4_Gene1591 // ACCESSORY_REP_Org81_Gene901 // ACCESSORY_REP_Org83_Gene774 // ACCESSORY_REP_Org70_Gene751 // ACCESSORY_REP_Org82_Gene2028 // ACCESSORY_REP_Org103_Gene1386 // ACCESSORY_REP_Org8_Gene853 // ACCESSORY_REP_Org90_Gene866 // ACCESSORY_REP_Org85_Gene1458 // ACCESSORY_REP_Org35_Gene1150 // ACCESSORY_REP_Org52_Gene1358 // ACCESSORY_REP_Org6…
GO:0016772	F	transferase activity, transferring phosphorus-containing groups	37	484	127	1520	0.77	1	// ACCESSORY_REP_Org22_Gene1041 // ACCESSORY_REP_Org76_Gene1991 // ACCESSORY_REP_Org95_Gene1737 // ACCESSORY_REP_Org58_Gene540 // ACCESSORY_REP_Org49_Gene1831 // ACCESSORY_REP_Org98_Gene2078 // ACCESSORY_REP_Org17_Gene383 // ACCESSORY_REP_Org12_Gene1022 // ACCESSORY_REP_Org99_Gene2095 // ACCESSORY_REP_Org88_Gene1591 // ACCESSORY_REP_Org91_Gene1859 // ACCESSORY_REP_Org82_Gene1984 // ACCESSORY_REP_…	// ACCESSORY_REP_Org99_Gene2095 // ACCESSORY_REP_Org58_Gene540 // ACCESSORY_REP_Org51_Gene1985 // ACCESSORY_REP_Org25_Gene1105 // ACCESSORY_REP_Org17_Gene383 // ACCESSORY_REP_Org91_Gene1449 // ACCESSORY_REP_Org41_Gene1478 // ACCESSORY_REP_Org72_Gene2095 // ACCESSORY_REP_Org47_Gene41 // ACCESSORY_REP_Org84_Gene684 // ACCESSORY_REP_Org7_Gene1378 // ACCESSORY_REP_Org99_Gene512 // ACCESSORY_REP_Org10…
GO:0051536	F	iron-sulfur cluster binding	7	484	35	1520	0.96	1	// ACCESSORY_REP_Org26_Gene1027 // ACCESSORY_REP_Org15_Gene1464 // ACCESSORY_REP_Org62_Gene1415 // ACCESSORY_REP_Org6_Gene1947 // ACCESSORY_REP_Org66_Gene1936 // ACCESSORY_REP_Org52_Gene2064 // ACCESSORY_REP_Org71_Gene1925	// ACCESSORY_REP_Org114_Gene2033 // ACCESSORY_REP_Org70_Gene1766 // ACCESSORY_REP_Org14_Gene380 // ACCESSORY_REP_Org64_Gene731 // ACCESSORY_REP_Org108_Gene1125 // ACCESSORY_REP_Org41_Gene523 // ACCESSORY_REP_Org17_Gene1363 // ACCESSORY_REP_Org85_Gene899 // ACCESSORY_REP_Org8_Gene686 // ACCESSORY_REP_Org55_Gene1477 // ACCESSORY_REP_Org62_Gene1415 // ACCESSORY_REP_Org30_Gene1817 // ACCESSORY_REP_Or…
GO:0070566	F	adenylyltransferase activity	6	484	12	1520	0.15	1	// ACCESSORY_REP_Org65_Gene1052 // ACCESSORY_REP_Org95_Gene1737 // ACCESSORY_REP_Org47_Gene243 // ACCESSORY_REP_Org12_Gene1022 // ACCESSORY_REP_Org65_Gene1951 // ACCESSORY_REP_Org108_Gene1885	// ACCESSORY_REP_Org65_Gene1052 // ACCESSORY_REP_Org106_Gene207 // ACCESSORY_REP_Org95_Gene1737 // ACCESSORY_REP_Org47_Gene243 // ACCESSORY_REP_Org85_Gene2116 // ACCESSORY_REP_Org12_Gene1022 // ACCESSORY_REP_Org60_Gene1942 // ACCESSORY_REP_Org65_Gene1951 // ACCESSORY_REP_Org35_Gene1356 // ACCESSORY_REP_Org30_Gene358 // ACCESSORY_REP_Org108_Gene1885 // ACCESSORY_REP_Org2_Gene1135
GO:0032559	F	adenyl ribonucleotide binding	67	484	257	1520	0.97	1	// ACCESSORY_REP_Org98_Gene2052 // ACCESSORY_REP_Org47_Gene1910 // ACCESSORY_REP_Org83_Gene1603 // ACCESSORY_REP_Org31_Gene1030 // ACCESSORY_REP_Org22_Gene1041 // ACCESSORY_REP_Org62_Gene1435 // ACCESSORY_REP_Org81_Gene698 // ACCESSORY_REP_Org61_Gene1174 // ACCESSORY_REP_Org98_Gene2078 // ACCESSORY_REP_Org17_Gene383 // ACCESSORY_REP_Org12_Gene1022 // ACCESSORY_REP_Org86_Gene2115 // ACCESSORY_REP_…	// ACCESSORY_REP_Org98_Gene2052 // ACCESSORY_REP_Org1_Gene2050 // ACCESSORY_REP_Org109_Gene353 // ACCESSORY_REP_Org84_Gene1816 // ACCESSORY_REP_Org30_Gene1221 // ACCESSORY_REP_Org36_Gene2078 // ACCESSORY_REP_Org97_Gene1937 // ACCESSORY_REP_Org97_Gene192 // ACCESSORY_REP_Org67_Gene1760 // ACCESSORY_REP_Org91_Gene1449 // ACCESSORY_REP_Org86_Gene2115 // ACCESSORY_REP_Org41_Gene1478 // ACCESSORY_REP_…
GO:0009007	F	site-specific DNA-methyltransferase (adenine-specific) activity	7	484	14	1520	0.12	1	// ACCESSORY_REP_Org62_Gene1961 // ACCESSORY_REP_Org62_Gene1960 // ACCESSORY_REP_Org78_Gene1779 // ACCESSORY_REP_Org62_Gene1383 // ACCESSORY_REP_Org98_Gene2127 // ACCESSORY_REP_Org8_Gene1814 // ACCESSORY_REP_Org3_Gene1951	// ACCESSORY_REP_Org8_Gene1636 // ACCESSORY_REP_Org69_Gene1734 // ACCESSORY_REP_Org62_Gene1961 // ACCESSORY_REP_Org62_Gene1960 // ACCESSORY_REP_Org78_Gene1779 // ACCESSORY_REP_Org40_Gene1972 // ACCESSORY_REP_Org83_Gene142 // ACCESSORY_REP_Org62_Gene1383 // ACCESSORY_REP_Org98_Gene2127 // ACCESSORY_REP_Org8_Gene1814 // ACCESSORY_REP_Org3_Gene1951 // ACCESSORY_REP_Org72_Gene2063 // ACCESSORY_REP_Or…
GO:0009008	F	DNA-methyltransferase activity	8	484	16	1520	0.1	1	// ACCESSORY_REP_Org36_Gene2193 // ACCESSORY_REP_Org62_Gene1961 // ACCESSORY_REP_Org62_Gene1960 // ACCESSORY_REP_Org78_Gene1779 // ACCESSORY_REP_Org62_Gene1383 // ACCESSORY_REP_Org98_Gene2127 // ACCESSORY_REP_Org8_Gene1814 // ACCESSORY_REP_Org3_Gene1951	// ACCESSORY_REP_Org8_Gene1636 // ACCESSORY_REP_Org36_Gene2193 // ACCESSORY_REP_Org69_Gene1734 // ACCESSORY_REP_Org62_Gene1961 // ACCESSORY_REP_Org62_Gene1960 // ACCESSORY_REP_Org78_Gene1779 // ACCESSORY_REP_Org40_Gene1972 // ACCESSORY_REP_Org83_Gene142 // ACCESSORY_REP_Org55_Gene1746 // ACCESSORY_REP_Org62_Gene1383 // ACCESSORY_REP_Org98_Gene2127 // ACCESSORY_REP_Org8_Gene1814 // ACCESSORY_REP_O…
GO:0043565	F	sequence-specific DNA binding	20	484	44	1520	0.043	1	// ACCESSORY_REP_Org47_Gene702 // ACCESSORY_REP_Org78_Gene1898 // ACCESSORY_REP_Org43_Gene2220 // ACCESSORY_REP_Org58_Gene1486 // ACCESSORY_REP_Org85_Gene129 // ACCESSORY_REP_Org103_Gene1436 // ACCESSORY_REP_Org76_Gene1608 // ACCESSORY_REP_Org93_Gene252 // ACCESSORY_REP_Org8_Gene1182 // ACCESSORY_REP_Org111_Gene5 // ACCESSORY_REP_Org1_Gene1981 // ACCESSORY_REP_Org3_Gene2056 // ACCESSORY_REP_Org62…	// ACCESSORY_REP_Org43_Gene2220 // ACCESSORY_REP_Org78_Gene1898 // ACCESSORY_REP_Org85_Gene129 // ACCESSORY_REP_Org111_Gene5 // ACCESSORY_REP_Org4_Gene1939 // ACCESSORY_REP_Org26_Gene1067 // ACCESSORY_REP_Org22_Gene628 // ACCESSORY_REP_Org16_Gene875 // ACCESSORY_REP_Org71_Gene1508 // ACCESSORY_REP_Org1_Gene1981 // ACCESSORY_REP_Org53_Gene1749 // ACCESSORY_REP_Org76_Gene1608 // ACCESSORY_REP_Org93…
GO:0000287	F	magnesium ion binding	6	484	27	1520	0.9	1	// ACCESSORY_REP_Org99_Gene2095 // ACCESSORY_REP_Org96_Gene1754 // ACCESSORY_REP_Org70_Gene1654 // ACCESSORY_REP_Org99_Gene2065 // ACCESSORY_REP_Org103_Gene1451 // ACCESSORY_REP_Org95_Gene2098	// ACCESSORY_REP_Org99_Gene2095 // ACCESSORY_REP_Org48_Gene2050 // ACCESSORY_REP_Org17_Gene394 // ACCESSORY_REP_Org42_Gene2116 // ACCESSORY_REP_Org103_Gene1386 // ACCESSORY_REP_Org13_Gene1004 // ACCESSORY_REP_Org66_Gene1809 // ACCESSORY_REP_Org41_Gene2029 // ACCESSORY_REP_Org76_Gene1688 // ACCESSORY_REP_Org28_Gene1515 // ACCESSORY_REP_Org102_Gene1557 // ACCESSORY_REP_Org70_Gene1654 // ACCESSORY_R…
GO:0005506	F	iron ion binding	6	484	22	1520	0.75	1	// ACCESSORY_REP_Org83_Gene1610 // ACCESSORY_REP_Org5_Gene1274 // ACCESSORY_REP_Org6_Gene1932 // ACCESSORY_REP_Org50_Gene1709 // ACCESSORY_REP_Org66_Gene1936 // ACCESSORY_REP_Org83_Gene1032	// ACCESSORY_REP_Org112_Gene1335 // ACCESSORY_REP_Org47_Gene638 // ACCESSORY_REP_Org78_Gene379 // ACCESSORY_REP_Org6_Gene1932 // ACCESSORY_REP_Org100_Gene1592 // ACCESSORY_REP_Org41_Gene523 // ACCESSORY_REP_Org83_Gene1032 // ACCESSORY_REP_Org81_Gene917 // ACCESSORY_REP_Org5_Gene1274 // ACCESSORY_REP_Org112_Gene476 // ACCESSORY_REP_Org50_Gene1709 // ACCESSORY_REP_Org33_Gene1991 // ACCESSORY_REP_Or…
GO:0022891	F	substrate-specific transmembrane transporter activity	11	484	97	1520	1	1	// ACCESSORY_REP_Org84_Gene1101 // ACCESSORY_REP_Org102_Gene1696 // ACCESSORY_REP_Org64_Gene1984 // ACCESSORY_REP_Org58_Gene540 // ACCESSORY_REP_Org103_Gene1435 // ACCESSORY_REP_Org61_Gene890 // ACCESSORY_REP_Org106_Gene1325 // ACCESSORY_REP_Org111_Gene2075 // ACCESSORY_REP_Org90_Gene33 // ACCESSORY_REP_Org51_Gene1750 // ACCESSORY_REP_Org48_Gene624	// ACCESSORY_REP_Org54_Gene1779 // ACCESSORY_REP_Org109_Gene353 // ACCESSORY_REP_Org80_Gene1647 // ACCESSORY_REP_Org57_Gene451 // ACCESSORY_REP_Org60_Gene823 // ACCESSORY_REP_Org20_Gene905 // ACCESSORY_REP_Org75_Gene1287 // ACCESSORY_REP_Org105_Gene1008 // ACCESSORY_REP_Org61_Gene890 // ACCESSORY_REP_Org11_Gene1584 // ACCESSORY_REP_Org99_Gene512 // ACCESSORY_REP_Org34_Gene2014 // ACCESSORY_REP_Or…
GO:0022890	F	inorganic cation transmembrane transporter activity	5	484	21	1520	0.85	1	// ACCESSORY_REP_Org84_Gene1101 // ACCESSORY_REP_Org102_Gene1696 // ACCESSORY_REP_Org51_Gene1750 // ACCESSORY_REP_Org103_Gene1435 // ACCESSORY_REP_Org48_Gene624	// ACCESSORY_REP_Org84_Gene1101 // ACCESSORY_REP_Org85_Gene936 // ACCESSORY_REP_Org109_Gene353 // ACCESSORY_REP_Org103_Gene1435 // ACCESSORY_REP_Org102_Gene1696 // ACCESSORY_REP_Org85_Gene1958 // ACCESSORY_REP_Org81_Gene1689 // ACCESSORY_REP_Org45_Gene1600 // ACCESSORY_REP_Org51_Gene1750 // ACCESSORY_REP_Org48_Gene1116 // ACCESSORY_REP_Org112_Gene1967 // ACCESSORY_REP_Org48_Gene624 // ACCESSORY_R…
GO:0008324	F	cation transmembrane transporter activity	5	484	28	1520	0.97	1	// ACCESSORY_REP_Org84_Gene1101 // ACCESSORY_REP_Org102_Gene1696 // ACCESSORY_REP_Org51_Gene1750 // ACCESSORY_REP_Org103_Gene1435 // ACCESSORY_REP_Org48_Gene624	// ACCESSORY_REP_Org54_Gene1779 // ACCESSORY_REP_Org109_Gene353 // ACCESSORY_REP_Org102_Gene1696 // ACCESSORY_REP_Org80_Gene1647 // ACCESSORY_REP_Org48_Gene433 // ACCESSORY_REP_Org114_Gene2051 // ACCESSORY_REP_Org20_Gene905 // ACCESSORY_REP_Org75_Gene1287 // ACCESSORY_REP_Org68_Gene1977 // ACCESSORY_REP_Org78_Gene1148 // ACCESSORY_REP_Org69_Gene1646 // ACCESSORY_REP_Org45_Gene1600 // ACCESSORY_RE…
GO:0008289	F	lipid binding	5	484	12	1520	0.33	1	// ACCESSORY_REP_Org3_Gene2056 // ACCESSORY_REP_Org102_Gene1696 // ACCESSORY_REP_Org89_Gene2035 // ACCESSORY_REP_Org35_Gene2033 // ACCESSORY_REP_Org71_Gene1508	// ACCESSORY_REP_Org102_Gene1696 // ACCESSORY_REP_Org35_Gene2033 // ACCESSORY_REP_Org71_Gene1508 // ACCESSORY_REP_Org84_Gene1769 // ACCESSORY_REP_Org85_Gene1674 // ACCESSORY_REP_Org101_Gene254 // ACCESSORY_REP_Org3_Gene2056 // ACCESSORY_REP_Org59_Gene2049 // ACCESSORY_REP_Org26_Gene1595 // ACCESSORY_REP_Org89_Gene2035 // ACCESSORY_REP_Org95_Gene1594 // ACCESSORY_REP_Org48_Gene1994
GO:0048037	F	cofactor binding	32	484	114	1520	0.83	1	// ACCESSORY_REP_Org84_Gene1034 // ACCESSORY_REP_Org55_Gene1227 // ACCESSORY_REP_Org106_Gene2038 // ACCESSORY_REP_Org8_Gene867 // ACCESSORY_REP_Org109_Gene1972 // ACCESSORY_REP_Org72_Gene1356 // ACCESSORY_REP_Org6_Gene1932 // ACCESSORY_REP_Org39_Gene1880 // ACCESSORY_REP_Org5_Gene1274 // ACCESSORY_REP_Org51_Gene2105 // ACCESSORY_REP_Org51_Gene1490 // ACCESSORY_REP_Org41_Gene203 // ACCESSORY_REP_O…	// ACCESSORY_REP_Org112_Gene1335 // ACCESSORY_REP_Org114_Gene2033 // ACCESSORY_REP_Org109_Gene1972 // ACCESSORY_REP_Org47_Gene638 // ACCESSORY_REP_Org43_Gene94 // ACCESSORY_REP_Org84_Gene2009 // ACCESSORY_REP_Org72_Gene1356 // ACCESSORY_REP_Org100_Gene1592 // ACCESSORY_REP_Org51_Gene2105 // ACCESSORY_REP_Org88_Gene174 // ACCESSORY_REP_Org39_Gene1367 // ACCESSORY_REP_Org48_Gene384 // ACCESSORY_REP…
GO:0046872	F	metal ion binding	108	484	330	1520	0.4	1	// ACCESSORY_REP_Org94_Gene508 // ACCESSORY_REP_Org98_Gene2052 // ACCESSORY_REP_Org22_Gene1041 // ACCESSORY_REP_Org72_Gene1356 // ACCESSORY_REP_Org86_Gene2115 // ACCESSORY_REP_Org4_Gene1591 // ACCESSORY_REP_Org92_Gene2041 // ACCESSORY_REP_Org1_Gene1956 // ACCESSORY_REP_Org91_Gene2060 // ACCESSORY_REP_Org62_Gene1415 // ACCESSORY_REP_Org62_Gene1120 // ACCESSORY_REP_Org75_Gene1726 // ACCESSORY_REP_O…	// ACCESSORY_REP_Org94_Gene508 // ACCESSORY_REP_Org99_Gene2095 // ACCESSORY_REP_Org100_Gene1592 // ACCESSORY_REP_Org114_Gene2033 // ACCESSORY_REP_Org98_Gene2052 // ACCESSORY_REP_Org26_Gene1569 // ACCESSORY_REP_Org47_Gene638 // ACCESSORY_REP_Org49_Gene1325 // ACCESSORY_REP_Org75_Gene1650 // ACCESSORY_REP_Org109_Gene1313 // ACCESSORY_REP_Org7_Gene729 // ACCESSORY_REP_Org72_Gene1356 // ACCESSORY_REP…
GO:0016853	F	isomerase activity	11	484	56	1520	0.98	1	// ACCESSORY_REP_Org70_Gene5 // ACCESSORY_REP_Org73_Gene1457 // ACCESSORY_REP_Org66_Gene2108 // ACCESSORY_REP_Org84_Gene1034 // ACCESSORY_REP_Org111_Gene2039 // ACCESSORY_REP_Org47_Gene1872 // ACCESSORY_REP_Org112_Gene1743 // ACCESSORY_REP_Org99_Gene1520 // ACCESSORY_REP_Org93_Gene1560 // ACCESSORY_REP_Org20_Gene1129 // ACCESSORY_REP_Org35_Gene1047	// ACCESSORY_REP_Org57_Gene2009 // ACCESSORY_REP_Org48_Gene2050 // ACCESSORY_REP_Org83_Gene1377 // ACCESSORY_REP_Org84_Gene1034 // ACCESSORY_REP_Org13_Gene1004 // ACCESSORY_REP_Org81_Gene2101 // ACCESSORY_REP_Org48_Gene56 // ACCESSORY_REP_Org47_Gene1872 // ACCESSORY_REP_Org84_Gene2009 // ACCESSORY_REP_Org7_Gene729 // ACCESSORY_REP_Org112_Gene1743 // ACCESSORY_REP_Org59_Gene1560 // ACCESSORY_REP_O…
GO:0032550	F	purine ribonucleoside binding	5	484	25	1520	0.94	1	// ACCESSORY_REP_Org97_Gene2123 // ACCESSORY_REP_Org53_Gene2007 // ACCESSORY_REP_Org98_Gene1914 // ACCESSORY_REP_Org93_Gene1729 // ACCESSORY_REP_Org61_Gene1174	// ACCESSORY_REP_Org108_Gene1451 // ACCESSORY_REP_Org5_Gene1450 // ACCESSORY_REP_Org64_Gene1956 // ACCESSORY_REP_Org73_Gene731 // ACCESSORY_REP_Org97_Gene2123 // ACCESSORY_REP_Org61_Gene1174 // ACCESSORY_REP_Org35_Gene1904 // ACCESSORY_REP_Org114_Gene967 // ACCESSORY_REP_Org10_Gene388 // ACCESSORY_REP_Org93_Gene1729 // ACCESSORY_REP_Org53_Gene2007 // ACCESSORY_REP_Org98_Gene1914 // ACCESSORY_REP_…
GO:0001882	F	nucleoside binding	75	484	295	1520	0.99	1	// ACCESSORY_REP_Org98_Gene2052 // ACCESSORY_REP_Org47_Gene1910 // ACCESSORY_REP_Org83_Gene1603 // ACCESSORY_REP_Org31_Gene1030 // ACCESSORY_REP_Org22_Gene1041 // ACCESSORY_REP_Org62_Gene1435 // ACCESSORY_REP_Org55_Gene1227 // ACCESSORY_REP_Org81_Gene698 // ACCESSORY_REP_Org77_Gene1744 // ACCESSORY_REP_Org61_Gene1174 // ACCESSORY_REP_Org98_Gene2078 // ACCESSORY_REP_Org17_Gene383 // ACCESSORY_REP_…	// ACCESSORY_REP_Org85_Gene745 // ACCESSORY_REP_Org98_Gene2052 // ACCESSORY_REP_Org109_Gene353 // ACCESSORY_REP_Org84_Gene1816 // ACCESSORY_REP_Org30_Gene1221 // ACCESSORY_REP_Org36_Gene2078 // ACCESSORY_REP_Org97_Gene1937 // ACCESSORY_REP_Org97_Gene192 // ACCESSORY_REP_Org43_Gene94 // ACCESSORY_REP_Org67_Gene1760 // ACCESSORY_REP_Org91_Gene1449 // ACCESSORY_REP_Org86_Gene2115 // ACCESSORY_REP_Or…
GO:0003735	F	structural constituent of ribosome	8	484	14	1520	0.046	1	// ACCESSORY_REP_Org79_Gene1997 // ACCESSORY_REP_Org44_Gene2008 // ACCESSORY_REP_Org2_Gene363 // ACCESSORY_REP_Org45_Gene1028 // ACCESSORY_REP_Org61_Gene2226 // ACCESSORY_REP_Org83_Gene337 // ACCESSORY_REP_Org82_Gene1696 // ACCESSORY_REP_Org43_Gene959	// ACCESSORY_REP_Org79_Gene1997 // ACCESSORY_REP_Org44_Gene2008 // ACCESSORY_REP_Org61_Gene2 // ACCESSORY_REP_Org79_Gene459 // ACCESSORY_REP_Org2_Gene363 // ACCESSORY_REP_Org47_Gene1685 // ACCESSORY_REP_Org45_Gene1028 // ACCESSORY_REP_Org43_Gene959 // ACCESSORY_REP_Org48_Gene1499 // ACCESSORY_REP_Org83_Gene337 // ACCESSORY_REP_Org33_Gene139 // ACCESSORY_REP_Org96_Gene1326 // ACCESSORY_REP_Org82_G…
GO:0001883	F	purine nucleoside binding	74	484	294	1520	0.99	1	// ACCESSORY_REP_Org98_Gene2052 // ACCESSORY_REP_Org47_Gene1910 // ACCESSORY_REP_Org83_Gene1603 // ACCESSORY_REP_Org31_Gene1030 // ACCESSORY_REP_Org22_Gene1041 // ACCESSORY_REP_Org62_Gene1435 // ACCESSORY_REP_Org55_Gene1227 // ACCESSORY_REP_Org81_Gene698 // ACCESSORY_REP_Org77_Gene1744 // ACCESSORY_REP_Org61_Gene1174 // ACCESSORY_REP_Org98_Gene2078 // ACCESSORY_REP_Org17_Gene383 // ACCESSORY_REP_…	// ACCESSORY_REP_Org85_Gene745 // ACCESSORY_REP_Org98_Gene2052 // ACCESSORY_REP_Org109_Gene353 // ACCESSORY_REP_Org84_Gene1816 // ACCESSORY_REP_Org30_Gene1221 // ACCESSORY_REP_Org36_Gene2078 // ACCESSORY_REP_Org97_Gene1937 // ACCESSORY_REP_Org97_Gene192 // ACCESSORY_REP_Org43_Gene94 // ACCESSORY_REP_Org67_Gene1760 // ACCESSORY_REP_Org91_Gene1449 // ACCESSORY_REP_Org86_Gene2115 // ACCESSORY_REP_Or…
GO:0070011	F	peptidase activity, acting on L-amino acid peptides	21	484	53	1520	0.15	1	// ACCESSORY_REP_Org60_Gene1771 // ACCESSORY_REP_Org70_Gene2126 // ACCESSORY_REP_Org43_Gene2106 // ACCESSORY_REP_Org16_Gene2091 // ACCESSORY_REP_Org65_Gene1951 // ACCESSORY_REP_Org61_Gene2212 // ACCESSORY_REP_Org67_Gene2100 // ACCESSORY_REP_Org111_Gene1872 // ACCESSORY_REP_Org80_Gene1277 // ACCESSORY_REP_Org97_Gene1738 // ACCESSORY_REP_Org75_Gene1651 // ACCESSORY_REP_Org107_Gene1695 // ACCESSORY_…	// ACCESSORY_REP_Org60_Gene1771 // ACCESSORY_REP_Org17_Gene1491 // ACCESSORY_REP_Org43_Gene2106 // ACCESSORY_REP_Org42_Gene1663 // ACCESSORY_REP_Org47_Gene634 // ACCESSORY_REP_Org80_Gene1377 // ACCESSORY_REP_Org43_Gene2049 // ACCESSORY_REP_Org109_Gene2060 // ACCESSORY_REP_Org4_Gene1939 // ACCESSORY_REP_Org62_Gene611 // ACCESSORY_REP_Org67_Gene2100 // ACCESSORY_REP_Org66_Gene1404 // ACCESSORY_REP_…
GO:0004812	F	aminoacyl-tRNA ligase activity	10	484	24	1520	0.21	1	// ACCESSORY_REP_Org34_Gene969 // ACCESSORY_REP_Org31_Gene1030 // ACCESSORY_REP_Org84_Gene1087 // ACCESSORY_REP_Org99_Gene2065 // ACCESSORY_REP_Org58_Gene2027 // ACCESSORY_REP_Org86_Gene2115 // ACCESSORY_REP_Org97_Gene173 // ACCESSORY_REP_Org3_Gene1988 // ACCESSORY_REP_Org91_Gene1467 // ACCESSORY_REP_Org36_Gene2078	// ACCESSORY_REP_Org36_Gene2078 // ACCESSORY_REP_Org31_Gene1030 // ACCESSORY_REP_Org30_Gene1855 // ACCESSORY_REP_Org24_Gene1816 // ACCESSORY_REP_Org86_Gene2115 // ACCESSORY_REP_Org49_Gene1641 // ACCESSORY_REP_Org91_Gene1467 // ACCESSORY_REP_Org84_Gene1816 // ACCESSORY_REP_Org54_Gene1341 // ACCESSORY_REP_Org18_Gene1163 // ACCESSORY_REP_Org91_Gene2062 // ACCESSORY_REP_Org3_Gene1116 // ACCESSORY_REP…
GO:0046983	F	protein dimerization activity	6	484	18	1520	0.54	1	// ACCESSORY_REP_Org52_Gene2156 // ACCESSORY_REP_Org93_Gene1255 // ACCESSORY_REP_Org61_Gene8 // ACCESSORY_REP_Org91_Gene1983 // ACCESSORY_REP_Org44_Gene964 // ACCESSORY_REP_Org5_Gene1849	// ACCESSORY_REP_Org1_Gene1891 // ACCESSORY_REP_Org52_Gene2156 // ACCESSORY_REP_Org61_Gene8 // ACCESSORY_REP_Org93_Gene1255 // ACCESSORY_REP_Org29_Gene769 // ACCESSORY_REP_Org26_Gene1767 // ACCESSORY_REP_Org46_Gene1089 // ACCESSORY_REP_Org27_Gene325 // ACCESSORY_REP_Org106_Gene1335 // ACCESSORY_REP_Org91_Gene2019 // ACCESSORY_REP_Org91_Gene1983 // ACCESSORY_REP_Org10_Gene1242 // ACCESSORY_REP_Org…
GO:0016740	F	transferase activity	84	484	291	1520	0.86	1	// ACCESSORY_REP_Org36_Gene2193 // ACCESSORY_REP_Org76_Gene1991 // ACCESSORY_REP_Org83_Gene1604 // ACCESSORY_REP_Org98_Gene2127 // ACCESSORY_REP_Org62_Gene1342 // ACCESSORY_REP_Org98_Gene2078 // ACCESSORY_REP_Org49_Gene1831 // ACCESSORY_REP_Org78_Gene1779 // ACCESSORY_REP_Org15_Gene1464 // ACCESSORY_REP_Org35_Gene1659 // ACCESSORY_REP_Org10_Gene919 // ACCESSORY_REP_Org55_Gene1654 // ACCESSORY_REP…	// ACCESSORY_REP_Org99_Gene2095 // ACCESSORY_REP_Org112_Gene1333 // ACCESSORY_REP_Org111_Gene1867 // ACCESSORY_REP_Org58_Gene540 // ACCESSORY_REP_Org78_Gene1779 // ACCESSORY_REP_Org51_Gene1985 // ACCESSORY_REP_Org10_Gene919 // ACCESSORY_REP_Org29_Gene1 // ACCESSORY_REP_Org84_Gene2009 // ACCESSORY_REP_Org25_Gene1105 // ACCESSORY_REP_Org53_Gene1028 // ACCESSORY_REP_Org91_Gene1449 // ACCESSORY_REP_O…
GO:0016741	F	transferase activity, transferring one-carbon groups	19	484	50	1520	0.22	1	// ACCESSORY_REP_Org36_Gene2193 // ACCESSORY_REP_Org8_Gene1814 // ACCESSORY_REP_Org83_Gene1604 // ACCESSORY_REP_Org98_Gene2127 // ACCESSORY_REP_Org62_Gene1342 // ACCESSORY_REP_Org62_Gene1961 // ACCESSORY_REP_Org107_Gene1440 // ACCESSORY_REP_Org78_Gene1779 // ACCESSORY_REP_Org62_Gene1960 // ACCESSORY_REP_Org111_Gene24 // ACCESSORY_REP_Org3_Gene1951 // ACCESSORY_REP_Org1_Gene1045 // ACCESSORY_REP_O…	// ACCESSORY_REP_Org36_Gene2193 // ACCESSORY_REP_Org83_Gene1604 // ACCESSORY_REP_Org62_Gene1342 // ACCESSORY_REP_Org59_Gene1078 // ACCESSORY_REP_Org78_Gene1779 // ACCESSORY_REP_Org108_Gene941 // ACCESSORY_REP_Org42_Gene1311 // ACCESSORY_REP_Org85_Gene2106 // ACCESSORY_REP_Org8_Gene1814 // ACCESSORY_REP_Org96_Gene1884 // ACCESSORY_REP_Org47_Gene498 // ACCESSORY_REP_Org70_Gene1884 // ACCESSORY_REP_…
GO:0016209	F	antioxidant activity	5	484	10	1520	0.19	1	// ACCESSORY_REP_Org55_Gene1227 // ACCESSORY_REP_Org83_Gene1032 // ACCESSORY_REP_Org50_Gene1709 // ACCESSORY_REP_Org6_Gene1932 // ACCESSORY_REP_Org73_Gene1676	// ACCESSORY_REP_Org55_Gene1227 // ACCESSORY_REP_Org27_Gene1237 // ACCESSORY_REP_Org89_Gene843 // ACCESSORY_REP_Org93_Gene1225 // ACCESSORY_REP_Org6_Gene1932 // ACCESSORY_REP_Org50_Gene1709 // ACCESSORY_REP_Org75_Gene1822 // ACCESSORY_REP_Org83_Gene1032 // ACCESSORY_REP_Org33_Gene1991 // ACCESSORY_REP_Org73_Gene1676
GO:0004386	F	helicase activity	9	484	26	1520	0.45	1	// ACCESSORY_REP_Org106_Gene2025 // ACCESSORY_REP_Org49_Gene1831 // ACCESSORY_REP_Org62_Gene1435 // ACCESSORY_REP_Org39_Gene1093 // ACCESSORY_REP_Org75_Gene1723 // ACCESSORY_REP_Org82_Gene1783 // ACCESSORY_REP_Org99_Gene1520 // ACCESSORY_REP_Org1_Gene2171 // ACCESSORY_REP_Org97_Gene192	// ACCESSORY_REP_Org91_Gene1977 // ACCESSORY_REP_Org30_Gene1221 // ACCESSORY_REP_Org49_Gene1831 // ACCESSORY_REP_Org62_Gene1435 // ACCESSORY_REP_Org89_Gene1716 // ACCESSORY_REP_Org35_Gene1150 // ACCESSORY_REP_Org1_Gene2171 // ACCESSORY_REP_Org17_Gene1363 // ACCESSORY_REP_Org70_Gene751 // ACCESSORY_REP_Org76_Gene2012 // ACCESSORY_REP_Org75_Gene1723 // ACCESSORY_REP_Org107_Gene1548 // ACCESSORY_REP…
GO:0008170	F	N-methyltransferase activity	7	484	15	1520	0.17	1	// ACCESSORY_REP_Org83_Gene1604 // ACCESSORY_REP_Org29_Gene1180 // ACCESSORY_REP_Org111_Gene24 // ACCESSORY_REP_Org98_Gene2127 // ACCESSORY_REP_Org8_Gene1814 // ACCESSORY_REP_Org50_Gene969 // ACCESSORY_REP_Org93_Gene2100	// ACCESSORY_REP_Org8_Gene1636 // ACCESSORY_REP_Org83_Gene1604 // ACCESSORY_REP_Org22_Gene571 // ACCESSORY_REP_Org29_Gene1180 // ACCESSORY_REP_Org83_Gene142 // ACCESSORY_REP_Org111_Gene24 // ACCESSORY_REP_Org98_Gene2127 // ACCESSORY_REP_Org8_Gene1814 // ACCESSORY_REP_Org69_Gene1734 // ACCESSORY_REP_Org50_Gene969 // ACCESSORY_REP_Org93_Gene2100 // ACCESSORY_REP_Org74_Gene1534 // ACCESSORY_REP_Org9…
GO:0015318	F	inorganic solute uptake transmembrane transporter activity	8	484	30	1520	0.79	1	// ACCESSORY_REP_Org102_Gene1696 // ACCESSORY_REP_Org64_Gene1984 // ACCESSORY_REP_Org58_Gene540 // ACCESSORY_REP_Org103_Gene1435 // ACCESSORY_REP_Org106_Gene1325 // ACCESSORY_REP_Org90_Gene33 // ACCESSORY_REP_Org51_Gene1750 // ACCESSORY_REP_Org48_Gene624	// ACCESSORY_REP_Org58_Gene540 // ACCESSORY_REP_Org102_Gene1696 // ACCESSORY_REP_Org60_Gene823 // ACCESSORY_REP_Org4_Gene1716 // ACCESSORY_REP_Org114_Gene2051 // ACCESSORY_REP_Org75_Gene1287 // ACCESSORY_REP_Org58_Gene1452 // ACCESSORY_REP_Org103_Gene74 // ACCESSORY_REP_Org78_Gene1148 // ACCESSORY_REP_Org69_Gene1646 // ACCESSORY_REP_Org64_Gene1984 // ACCESSORY_REP_Org72_Gene452 // ACCESSORY_REP_O…
GO:0016757	F	transferase activity, transferring glycosyl groups	12	484	45	1520	0.81	1	// ACCESSORY_REP_Org10_Gene919 // ACCESSORY_REP_Org61_Gene8 // ACCESSORY_REP_Org93_Gene1255 // ACCESSORY_REP_Org65_Gene2087 // ACCESSORY_REP_Org53_Gene2007 // ACCESSORY_REP_Org1_Gene1038 // ACCESSORY_REP_Org55_Gene1654 // ACCESSORY_REP_Org73_Gene1672 // ACCESSORY_REP_Org91_Gene1984 // ACCESSORY_REP_Org39_Gene2041 // ACCESSORY_REP_Org14_Gene960 // ACCESSORY_REP_Org17_Gene1025	// ACCESSORY_REP_Org110_Gene957 // ACCESSORY_REP_Org65_Gene1097 // ACCESSORY_REP_Org10_Gene919 // ACCESSORY_REP_Org88_Gene1041 // ACCESSORY_REP_Org106_Gene242 // ACCESSORY_REP_Org55_Gene1654 // ACCESSORY_REP_Org39_Gene2041 // ACCESSORY_REP_Org9_Gene1794 // ACCESSORY_REP_Org78_Gene1167 // ACCESSORY_REP_Org47_Gene1883 // ACCESSORY_REP_Org97_Gene873 // ACCESSORY_REP_Org1_Gene1038 // ACCESSORY_REP_Or…
GO:0015114	F	phosphate transmembrane transporter activity	8	484	30	1520	0.79	1	// ACCESSORY_REP_Org102_Gene1696 // ACCESSORY_REP_Org64_Gene1984 // ACCESSORY_REP_Org58_Gene540 // ACCESSORY_REP_Org103_Gene1435 // ACCESSORY_REP_Org106_Gene1325 // ACCESSORY_REP_Org90_Gene33 // ACCESSORY_REP_Org51_Gene1750 // ACCESSORY_REP_Org48_Gene624	// ACCESSORY_REP_Org58_Gene540 // ACCESSORY_REP_Org102_Gene1696 // ACCESSORY_REP_Org60_Gene823 // ACCESSORY_REP_Org4_Gene1716 // ACCESSORY_REP_Org114_Gene2051 // ACCESSORY_REP_Org75_Gene1287 // ACCESSORY_REP_Org58_Gene1452 // ACCESSORY_REP_Org103_Gene74 // ACCESSORY_REP_Org78_Gene1148 // ACCESSORY_REP_Org69_Gene1646 // ACCESSORY_REP_Org64_Gene1984 // ACCESSORY_REP_Org72_Gene452 // ACCESSORY_REP_O…
GO:0000049	F	tRNA binding	6	484	13	1520	0.21	1	// ACCESSORY_REP_Org34_Gene969 // ACCESSORY_REP_Org29_Gene1085 // ACCESSORY_REP_Org99_Gene2065 // ACCESSORY_REP_Org47_Gene243 // ACCESSORY_REP_Org58_Gene2027 // ACCESSORY_REP_Org86_Gene2115	// ACCESSORY_REP_Org3_Gene1116 // ACCESSORY_REP_Org34_Gene969 // ACCESSORY_REP_Org29_Gene1085 // ACCESSORY_REP_Org59_Gene621 // ACCESSORY_REP_Org99_Gene2065 // ACCESSORY_REP_Org30_Gene1855 // ACCESSORY_REP_Org47_Gene243 // ACCESSORY_REP_Org58_Gene2027 // ACCESSORY_REP_Org24_Gene1816 // ACCESSORY_REP_Org86_Gene2115 // ACCESSORY_REP_Org49_Gene1641 // ACCESSORY_REP_Org20_Gene1111 // ACCESSORY_REP_Or…
GO:0019001	F	guanyl nucleotide binding	5	484	26	1520	0.95	1	// ACCESSORY_REP_Org97_Gene2123 // ACCESSORY_REP_Org53_Gene2007 // ACCESSORY_REP_Org98_Gene1914 // ACCESSORY_REP_Org93_Gene1729 // ACCESSORY_REP_Org61_Gene1174	// ACCESSORY_REP_Org108_Gene1451 // ACCESSORY_REP_Org5_Gene1450 // ACCESSORY_REP_Org64_Gene1956 // ACCESSORY_REP_Org73_Gene731 // ACCESSORY_REP_Org97_Gene2123 // ACCESSORY_REP_Org61_Gene1174 // ACCESSORY_REP_Org35_Gene1904 // ACCESSORY_REP_Org114_Gene967 // ACCESSORY_REP_Org10_Gene388 // ACCESSORY_REP_Org93_Gene1729 // ACCESSORY_REP_Org53_Gene2007 // ACCESSORY_REP_Org98_Gene1914 // ACCESSORY_REP_…
GO:0016791	F	phosphatase activity	6	484	18	1520	0.54	1	// ACCESSORY_REP_Org94_Gene508 // ACCESSORY_REP_Org84_Gene1030 // ACCESSORY_REP_Org6_Gene1590 // ACCESSORY_REP_Org78_Gene1903 // ACCESSORY_REP_Org107_Gene1717 // ACCESSORY_REP_Org75_Gene1726	// ACCESSORY_REP_Org94_Gene508 // ACCESSORY_REP_Org84_Gene1030 // ACCESSORY_REP_Org18_Gene782 // ACCESSORY_REP_Org6_Gene1590 // ACCESSORY_REP_Org42_Gene2116 // ACCESSORY_REP_Org108_Gene1264 // ACCESSORY_REP_Org78_Gene1903 // ACCESSORY_REP_Org112_Gene1115 // ACCESSORY_REP_Org100_Gene1284 // ACCESSORY_REP_Org98_Gene1646 // ACCESSORY_REP_Org107_Gene1717 // ACCESSORY_REP_Org104_Gene764 // ACCESSORY_R…
GO:0016798	F	hydrolase activity, acting on glycosyl bonds	5	484	17	1520	0.67	1	// ACCESSORY_REP_Org83_Gene1791 // ACCESSORY_REP_Org61_Gene2174 // ACCESSORY_REP_Org51_Gene1729 // ACCESSORY_REP_Org65_Gene2079 // ACCESSORY_REP_Org107_Gene950	// ACCESSORY_REP_Org99_Gene1860 // ACCESSORY_REP_Org97_Gene873 // ACCESSORY_REP_Org107_Gene950 // ACCESSORY_REP_Org47_Gene2211 // ACCESSORY_REP_Org16_Gene980 // ACCESSORY_REP_Org47_Gene5 // ACCESSORY_REP_Org7_Gene1202 // ACCESSORY_REP_Org8_Gene865 // ACCESSORY_REP_Org83_Gene1791 // ACCESSORY_REP_Org30_Gene1817 // ACCESSORY_REP_Org97_Gene1866 // ACCESSORY_REP_Org65_Gene2079 // ACCESSORY_REP_Org43_…
GO:0070279	F	vitamin B6 binding	6	484	18	1520	0.54	1	// ACCESSORY_REP_Org39_Gene1880 // ACCESSORY_REP_Org84_Gene1034 // ACCESSORY_REP_Org91_Gene1983 // ACCESSORY_REP_Org73_Gene1672 // ACCESSORY_REP_Org52_Gene2064 // ACCESSORY_REP_Org51_Gene2105	// ACCESSORY_REP_Org91_Gene1983 // ACCESSORY_REP_Org39_Gene1880 // ACCESSORY_REP_Org84_Gene1034 // ACCESSORY_REP_Org84_Gene2009 // ACCESSORY_REP_Org32_Gene1938 // ACCESSORY_REP_Org43_Gene1557 // ACCESSORY_REP_Org28_Gene714 // ACCESSORY_REP_Org114_Gene778 // ACCESSORY_REP_Org39_Gene1367 // ACCESSORY_REP_Org81_Gene201 // ACCESSORY_REP_Org48_Gene384 // ACCESSORY_REP_Org46_Gene1089 // ACCESSORY_REP_O…
GO:0016491	F	oxidoreductase activity	30	484	114	1520	0.91	1	// ACCESSORY_REP_Org55_Gene1227 // ACCESSORY_REP_Org106_Gene2038 // ACCESSORY_REP_Org8_Gene867 // ACCESSORY_REP_Org109_Gene1972 // ACCESSORY_REP_Org70_Gene1500 // ACCESSORY_REP_Org51_Gene1412 // ACCESSORY_REP_Org6_Gene1932 // ACCESSORY_REP_Org94_Gene1276 // ACCESSORY_REP_Org5_Gene1274 // ACCESSORY_REP_Org51_Gene1730 // ACCESSORY_REP_Org59_Gene8 // ACCESSORY_REP_Org75_Gene1650 // ACCESSORY_REP_Org…	// ACCESSORY_REP_Org69_Gene539 // ACCESSORY_REP_Org100_Gene1592 // ACCESSORY_REP_Org114_Gene2033 // ACCESSORY_REP_Org106_Gene1690 // ACCESSORY_REP_Org109_Gene1972 // ACCESSORY_REP_Org47_Gene638 // ACCESSORY_REP_Org43_Gene94 // ACCESSORY_REP_Org19_Gene1500 // ACCESSORY_REP_Org51_Gene1730 // ACCESSORY_REP_Org88_Gene174 // ACCESSORY_REP_Org73_Gene1729 // ACCESSORY_REP_Org2_Gene338 // ACCESSORY_REP_O…
GO:0016874	F	ligase activity	18	484	62	1520	0.72	1	// ACCESSORY_REP_Org34_Gene969 // ACCESSORY_REP_Org83_Gene1990 // ACCESSORY_REP_Org31_Gene1030 // ACCESSORY_REP_Org84_Gene1087 // ACCESSORY_REP_Org99_Gene2065 // ACCESSORY_REP_Org89_Gene1642 // ACCESSORY_REP_Org77_Gene1744 // ACCESSORY_REP_Org58_Gene2027 // ACCESSORY_REP_Org3_Gene1988 // ACCESSORY_REP_Org86_Gene2115 // ACCESSORY_REP_Org97_Gene173 // ACCESSORY_REP_Org103_Gene1451 // ACCESSORY_REP_…	// ACCESSORY_REP_Org36_Gene2078 // ACCESSORY_REP_Org84_Gene1816 // ACCESSORY_REP_Org47_Gene1727 // ACCESSORY_REP_Org49_Gene1815 // ACCESSORY_REP_Org50_Gene1965 // ACCESSORY_REP_Org2_Gene2033 // ACCESSORY_REP_Org37_Gene1902 // ACCESSORY_REP_Org24_Gene1816 // ACCESSORY_REP_Org44_Gene763 // ACCESSORY_REP_Org74_Gene1834 // ACCESSORY_REP_Org49_Gene1641 // ACCESSORY_REP_Org77_Gene1744 // ACCESSORY_REP_…
GO:0004527	F	exonuclease activity	5	484	14	1520	0.48	1	// ACCESSORY_REP_Org38_Gene1843 // ACCESSORY_REP_Org26_Gene1027 // ACCESSORY_REP_Org92_Gene2041 // ACCESSORY_REP_Org57_Gene35 // ACCESSORY_REP_Org60_Gene1013	// ACCESSORY_REP_Org38_Gene1843 // ACCESSORY_REP_Org26_Gene1027 // ACCESSORY_REP_Org92_Gene2041 // ACCESSORY_REP_Org70_Gene751 // ACCESSORY_REP_Org57_Gene35 // ACCESSORY_REP_Org103_Gene1386 // ACCESSORY_REP_Org15_Gene411 // ACCESSORY_REP_Org62_Gene1512 // ACCESSORY_REP_Org35_Gene1150 // ACCESSORY_REP_Org113_Gene281 // ACCESSORY_REP_Org60_Gene1013 // ACCESSORY_REP_Org82_Gene1086 // ACCESSORY_REP_O…
GO:0004520	F	endodeoxyribonuclease activity	5	484	14	1520	0.48	1	// ACCESSORY_REP_Org95_Gene2098 // ACCESSORY_REP_Org85_Gene1458 // ACCESSORY_REP_Org4_Gene1591 // ACCESSORY_REP_Org83_Gene774 // ACCESSORY_REP_Org79_Gene1824	// ACCESSORY_REP_Org60_Gene1983 // ACCESSORY_REP_Org4_Gene1591 // ACCESSORY_REP_Org81_Gene901 // ACCESSORY_REP_Org83_Gene774 // ACCESSORY_REP_Org8_Gene853 // ACCESSORY_REP_Org69_Gene1532 // ACCESSORY_REP_Org90_Gene866 // ACCESSORY_REP_Org85_Gene1458 // ACCESSORY_REP_Org52_Gene1358 // ACCESSORY_REP_Org59_Gene1283 // ACCESSORY_REP_Org95_Gene2098 // ACCESSORY_REP_Org71_Gene1705 // ACCESSORY_REP_Org8…
GO:0032561	F	guanyl ribonucleotide binding	5	484	26	1520	0.95	1	// ACCESSORY_REP_Org97_Gene2123 // ACCESSORY_REP_Org53_Gene2007 // ACCESSORY_REP_Org98_Gene1914 // ACCESSORY_REP_Org93_Gene1729 // ACCESSORY_REP_Org61_Gene1174	// ACCESSORY_REP_Org108_Gene1451 // ACCESSORY_REP_Org5_Gene1450 // ACCESSORY_REP_Org64_Gene1956 // ACCESSORY_REP_Org73_Gene731 // ACCESSORY_REP_Org97_Gene2123 // ACCESSORY_REP_Org61_Gene1174 // ACCESSORY_REP_Org35_Gene1904 // ACCESSORY_REP_Org114_Gene967 // ACCESSORY_REP_Org10_Gene388 // ACCESSORY_REP_Org93_Gene1729 // ACCESSORY_REP_Org53_Gene2007 // ACCESSORY_REP_Org98_Gene1914 // ACCESSORY_REP_…
GO:0005215	F	transporter activity	22	484	162	1520	1	1	// ACCESSORY_REP_Org47_Gene1910 // ACCESSORY_REP_Org58_Gene540 // ACCESSORY_REP_Org61_Gene890 // ACCESSORY_REP_Org99_Gene2246 // ACCESSORY_REP_Org6_Gene2042 // ACCESSORY_REP_Org64_Gene1984 // ACCESSORY_REP_Org2_Gene1575 // ACCESSORY_REP_Org51_Gene1750 // ACCESSORY_REP_Org29_Gene1179 // ACCESSORY_REP_Org91_Gene2049 // ACCESSORY_REP_Org90_Gene33 // ACCESSORY_REP_Org43_Gene1134 // ACCESSORY_REP_Org8…	// ACCESSORY_REP_Org54_Gene1779 // ACCESSORY_REP_Org109_Gene353 // ACCESSORY_REP_Org2_Gene1575 // ACCESSORY_REP_Org61_Gene2011 // ACCESSORY_REP_Org80_Gene1647 // ACCESSORY_REP_Org57_Gene451 // ACCESSORY_REP_Org60_Gene823 // ACCESSORY_REP_Org111_Gene1415 // ACCESSORY_REP_Org58_Gene540 // ACCESSORY_REP_Org105_Gene1008 // ACCESSORY_REP_Org61_Gene890 // ACCESSORY_REP_Org50_Gene1742 // ACCESSORY_REP_O…
GO:0005515	F	protein binding	23	484	66	1520	0.35	1	// ACCESSORY_REP_Org78_Gene1898 // ACCESSORY_REP_Org84_Gene1030 // ACCESSORY_REP_Org100_Gene2149 // ACCESSORY_REP_Org67_Gene1760 // ACCESSORY_REP_Org112_Gene1733 // ACCESSORY_REP_Org60_Gene1783 // ACCESSORY_REP_Org62_Gene1382 // ACCESSORY_REP_Org114_Gene1915 // ACCESSORY_REP_Org98_Gene2126 // ACCESSORY_REP_Org61_Gene8 // ACCESSORY_REP_Org111_Gene1877 // ACCESSORY_REP_Org1_Gene1634 // ACCESSORY_RE…	// ACCESSORY_REP_Org78_Gene1898 // ACCESSORY_REP_Org84_Gene1030 // ACCESSORY_REP_Org51_Gene1794 // ACCESSORY_REP_Org30_Gene1221 // ACCESSORY_REP_Org81_Gene2060 // ACCESSORY_REP_Org48_Gene53 // ACCESSORY_REP_Org77_Gene1263 // ACCESSORY_REP_Org107_Gene886 // ACCESSORY_REP_Org10_Gene1242 // ACCESSORY_REP_Org67_Gene1760 // ACCESSORY_REP_Org87_Gene1838 // ACCESSORY_REP_Org78_Gene1024 // ACCESSORY_REP_…
GO:0030170	F	pyridoxal phosphate binding	6	484	18	1520	0.54	1	// ACCESSORY_REP_Org39_Gene1880 // ACCESSORY_REP_Org84_Gene1034 // ACCESSORY_REP_Org91_Gene1983 // ACCESSORY_REP_Org73_Gene1672 // ACCESSORY_REP_Org52_Gene2064 // ACCESSORY_REP_Org51_Gene2105	// ACCESSORY_REP_Org91_Gene1983 // ACCESSORY_REP_Org39_Gene1880 // ACCESSORY_REP_Org84_Gene1034 // ACCESSORY_REP_Org84_Gene2009 // ACCESSORY_REP_Org32_Gene1938 // ACCESSORY_REP_Org43_Gene1557 // ACCESSORY_REP_Org28_Gene714 // ACCESSORY_REP_Org114_Gene778 // ACCESSORY_REP_Org39_Gene1367 // ACCESSORY_REP_Org81_Gene201 // ACCESSORY_REP_Org48_Gene384 // ACCESSORY_REP_Org46_Gene1089 // ACCESSORY_REP_O…
GO:0004175	F	endopeptidase activity	7	484	24	1520	0.68	1	// ACCESSORY_REP_Org60_Gene1771 // ACCESSORY_REP_Org78_Gene2021 // ACCESSORY_REP_Org97_Gene1738 // ACCESSORY_REP_Org75_Gene1651 // ACCESSORY_REP_Org87_Gene1576 // ACCESSORY_REP_Org65_Gene1951 // ACCESSORY_REP_Org108_Gene1885	// ACCESSORY_REP_Org60_Gene1771 // ACCESSORY_REP_Org42_Gene1663 // ACCESSORY_REP_Org47_Gene634 // ACCESSORY_REP_Org80_Gene1377 // ACCESSORY_REP_Org43_Gene2049 // ACCESSORY_REP_Org4_Gene1939 // ACCESSORY_REP_Org62_Gene611 // ACCESSORY_REP_Org1_Gene1678 // ACCESSORY_REP_Org13_Gene1256 // ACCESSORY_REP_Org17_Gene2041 // ACCESSORY_REP_Org3_Gene923 // ACCESSORY_REP_Org108_Gene1885 // ACCESSORY_REP_Org…
GO:0016887	F	ATPase activity	18	484	81	1520	0.98	1	// ACCESSORY_REP_Org84_Gene1101 // ACCESSORY_REP_Org98_Gene2052 // ACCESSORY_REP_Org4_Gene1591 // ACCESSORY_REP_Org47_Gene1910 // ACCESSORY_REP_Org103_Gene1435 // ACCESSORY_REP_Org72_Gene1714 // ACCESSORY_REP_Org62_Gene1435 // ACCESSORY_REP_Org100_Gene740 // ACCESSORY_REP_Org81_Gene698 // ACCESSORY_REP_Org39_Gene1093 // ACCESSORY_REP_Org82_Gene1783 // ACCESSORY_REP_Org97_Gene1738 // ACCESSORY_REP…	// ACCESSORY_REP_Org98_Gene2052 // ACCESSORY_REP_Org47_Gene1910 // ACCESSORY_REP_Org109_Gene353 // ACCESSORY_REP_Org7_Gene1711 // ACCESSORY_REP_Org30_Gene1221 // ACCESSORY_REP_Org48_Gene1416 // ACCESSORY_REP_Org62_Gene1435 // ACCESSORY_REP_Org85_Gene745 // ACCESSORY_REP_Org81_Gene698 // ACCESSORY_REP_Org13_Gene665 // ACCESSORY_REP_Org107_Gene1957 // ACCESSORY_REP_Org51_Gene1515 // ACCESSORY_REP_O…
GO:0022857	F	transmembrane transporter activity	22	484	150	1520	1	1	// ACCESSORY_REP_Org47_Gene1910 // ACCESSORY_REP_Org58_Gene540 // ACCESSORY_REP_Org61_Gene890 // ACCESSORY_REP_Org99_Gene2246 // ACCESSORY_REP_Org6_Gene2042 // ACCESSORY_REP_Org64_Gene1984 // ACCESSORY_REP_Org2_Gene1575 // ACCESSORY_REP_Org51_Gene1750 // ACCESSORY_REP_Org29_Gene1179 // ACCESSORY_REP_Org91_Gene2049 // ACCESSORY_REP_Org90_Gene33 // ACCESSORY_REP_Org43_Gene1134 // ACCESSORY_REP_Org8…	// ACCESSORY_REP_Org54_Gene1779 // ACCESSORY_REP_Org109_Gene353 // ACCESSORY_REP_Org2_Gene1575 // ACCESSORY_REP_Org80_Gene1647 // ACCESSORY_REP_Org57_Gene451 // ACCESSORY_REP_Org60_Gene823 // ACCESSORY_REP_Org111_Gene1415 // ACCESSORY_REP_Org58_Gene540 // ACCESSORY_REP_Org105_Gene1008 // ACCESSORY_REP_Org61_Gene890 // ACCESSORY_REP_Org50_Gene1742 // ACCESSORY_REP_Org55_Gene1859 // ACCESSORY_REP_O…
GO:0017111	F	nucleoside-triphosphatase activity	25	484	112	1520	0.99	1	// ACCESSORY_REP_Org98_Gene2052 // ACCESSORY_REP_Org47_Gene1910 // ACCESSORY_REP_Org49_Gene1831 // ACCESSORY_REP_Org62_Gene1435 // ACCESSORY_REP_Org81_Gene698 // ACCESSORY_REP_Org67_Gene1760 // ACCESSORY_REP_Org97_Gene2123 // ACCESSORY_REP_Org1_Gene2171 // ACCESSORY_REP_Org72_Gene1714 // ACCESSORY_REP_Org4_Gene1591 // ACCESSORY_REP_Org75_Gene1723 // ACCESSORY_REP_Org91_Gene2049 // ACCESSORY_REP_O…	// ACCESSORY_REP_Org98_Gene2052 // ACCESSORY_REP_Org109_Gene353 // ACCESSORY_REP_Org30_Gene1221 // ACCESSORY_REP_Org97_Gene1937 // ACCESSORY_REP_Org89_Gene1716 // ACCESSORY_REP_Org67_Gene1760 // ACCESSORY_REP_Org41_Gene563 // ACCESSORY_REP_Org111_Gene1415 // ACCESSORY_REP_Org28_Gene1444 // ACCESSORY_REP_Org76_Gene1824 // ACCESSORY_REP_Org4_Gene1591 // ACCESSORY_REP_Org50_Gene1742 // ACCESSORY_REP…
GO:0003700	F	transcription factor activity	11	484	45	1520	0.89	1	// ACCESSORY_REP_Org111_Gene5 // ACCESSORY_REP_Org103_Gene1436 // ACCESSORY_REP_Org2_Gene2003 // ACCESSORY_REP_Org85_Gene530 // ACCESSORY_REP_Org36_Gene6 // ACCESSORY_REP_Org3_Gene2056 // ACCESSORY_REP_Org5_Gene1891 // ACCESSORY_REP_Org44_Gene2015 // ACCESSORY_REP_Org72_Gene2079 // ACCESSORY_REP_Org106_Gene1190 // ACCESSORY_REP_Org55_Gene946	// ACCESSORY_REP_Org32_Gene1938 // ACCESSORY_REP_Org81_Gene2060 // ACCESSORY_REP_Org111_Gene5 // ACCESSORY_REP_Org67_Gene140 // ACCESSORY_REP_Org82_Gene999 // ACCESSORY_REP_Org2_Gene2003 // ACCESSORY_REP_Org26_Gene1067 // ACCESSORY_REP_Org22_Gene628 // ACCESSORY_REP_Org16_Gene875 // ACCESSORY_REP_Org67_Gene509 // ACCESSORY_REP_Org16_Gene2136 // ACCESSORY_REP_Org114_Gene1031 // ACCESSORY_REP_Org11…
GO:0060089	F	molecular transducer activity	9	484	21	1520	0.2	1	// ACCESSORY_REP_Org114_Gene1927 // ACCESSORY_REP_Org64_Gene1984 // ACCESSORY_REP_Org76_Gene1997 // ACCESSORY_REP_Org102_Gene1696 // ACCESSORY_REP_Org100_Gene2149 // ACCESSORY_REP_Org86_Gene1902 // ACCESSORY_REP_Org1_Gene1634 // ACCESSORY_REP_Org66_Gene1645 // ACCESSORY_REP_Org93_Gene1255	// ACCESSORY_REP_Org84_Gene1295 // ACCESSORY_REP_Org114_Gene1927 // ACCESSORY_REP_Org64_Gene1984 // ACCESSORY_REP_Org76_Gene1997 // ACCESSORY_REP_Org102_Gene1696 // ACCESSORY_REP_Org50_Gene640 // ACCESSORY_REP_Org89_Gene1806 // ACCESSORY_REP_Org100_Gene2149 // ACCESSORY_REP_Org89_Gene1772 // ACCESSORY_REP_Org71_Gene1185 // ACCESSORY_REP_Org86_Gene1902 // ACCESSORY_REP_Org1_Gene1634 // ACCESSORY_R…
GO:0005524	F	ATP binding	67	484	257	1520	0.97	1	// ACCESSORY_REP_Org98_Gene2052 // ACCESSORY_REP_Org47_Gene1910 // ACCESSORY_REP_Org83_Gene1603 // ACCESSORY_REP_Org31_Gene1030 // ACCESSORY_REP_Org22_Gene1041 // ACCESSORY_REP_Org62_Gene1435 // ACCESSORY_REP_Org81_Gene698 // ACCESSORY_REP_Org61_Gene1174 // ACCESSORY_REP_Org98_Gene2078 // ACCESSORY_REP_Org17_Gene383 // ACCESSORY_REP_Org12_Gene1022 // ACCESSORY_REP_Org86_Gene2115 // ACCESSORY_REP_…	// ACCESSORY_REP_Org98_Gene2052 // ACCESSORY_REP_Org1_Gene2050 // ACCESSORY_REP_Org109_Gene353 // ACCESSORY_REP_Org84_Gene1816 // ACCESSORY_REP_Org30_Gene1221 // ACCESSORY_REP_Org36_Gene2078 // ACCESSORY_REP_Org97_Gene1937 // ACCESSORY_REP_Org97_Gene192 // ACCESSORY_REP_Org67_Gene1760 // ACCESSORY_REP_Org91_Gene1449 // ACCESSORY_REP_Org86_Gene2115 // ACCESSORY_REP_Org41_Gene1478 // ACCESSORY_REP_…
GO:0004553	F	hydrolase activity, hydrolyzing O-glycosyl compounds	5	484	11	1520	0.25	1	// ACCESSORY_REP_Org83_Gene1791 // ACCESSORY_REP_Org61_Gene2174 // ACCESSORY_REP_Org51_Gene1729 // ACCESSORY_REP_Org65_Gene2079 // ACCESSORY_REP_Org107_Gene950	// ACCESSORY_REP_Org99_Gene1860 // ACCESSORY_REP_Org65_Gene2079 // ACCESSORY_REP_Org107_Gene950 // ACCESSORY_REP_Org7_Gene1202 // ACCESSORY_REP_Org51_Gene1729 // ACCESSORY_REP_Org83_Gene1791 // ACCESSORY_REP_Org97_Gene1866 // ACCESSORY_REP_Org43_Gene1403 // ACCESSORY_REP_Org61_Gene2174 // ACCESSORY_REP_Org47_Gene146 // ACCESSORY_REP_Org78_Gene1167
GO:0016758	F	transferase activity, transferring hexosyl groups	6	484	21	1520	0.7	1	// ACCESSORY_REP_Org65_Gene2087 // ACCESSORY_REP_Org17_Gene1025 // ACCESSORY_REP_Org55_Gene1654 // ACCESSORY_REP_Org39_Gene2041 // ACCESSORY_REP_Org14_Gene960 // ACCESSORY_REP_Org73_Gene1672	// ACCESSORY_REP_Org47_Gene1883 // ACCESSORY_REP_Org73_Gene1672 // ACCESSORY_REP_Org108_Gene1343 // ACCESSORY_REP_Org17_Gene1025 // ACCESSORY_REP_Org65_Gene2087 // ACCESSORY_REP_Org54_Gene584 // ACCESSORY_REP_Org88_Gene1041 // ACCESSORY_REP_Org7_Gene1404 // ACCESSORY_REP_Org12_Gene2057 // ACCESSORY_REP_Org59_Gene2049 // ACCESSORY_REP_Org55_Gene1654 // ACCESSORY_REP_Org56_Gene1800 // ACCESSORY_REP…
GO:0015405	F	P-P-bond-hydrolysis-driven transmembrane transporter activity	5	484	36	1520	1	1	// ACCESSORY_REP_Org84_Gene1101 // ACCESSORY_REP_Org100_Gene740 // ACCESSORY_REP_Org91_Gene2049 // ACCESSORY_REP_Org103_Gene1435 // ACCESSORY_REP_Org48_Gene624	// ACCESSORY_REP_Org48_Gene1416 // ACCESSORY_REP_Org109_Gene353 // ACCESSORY_REP_Org51_Gene1515 // ACCESSORY_REP_Org86_Gene1705 // ACCESSORY_REP_Org105_Gene1141 // ACCESSORY_REP_Org111_Gene1415 // ACCESSORY_REP_Org7_Gene843 // ACCESSORY_REP_Org7_Gene1711 // ACCESSORY_REP_Org103_Gene1435 // ACCESSORY_REP_Org69_Gene1646 // ACCESSORY_REP_Org97_Gene131 // ACCESSORY_REP_Org50_Gene1742 // ACCESSORY_REP…
GO:0046906	F	tetrapyrrole binding	6	484	17	1520	0.47	1	// ACCESSORY_REP_Org66_Gene2108 // ACCESSORY_REP_Org6_Gene1932 // ACCESSORY_REP_Org50_Gene1709 // ACCESSORY_REP_Org83_Gene1032 // ACCESSORY_REP_Org5_Gene1274 // ACCESSORY_REP_Org1_Gene2008	// ACCESSORY_REP_Org106_Gene1899 // ACCESSORY_REP_Org66_Gene2108 // ACCESSORY_REP_Org100_Gene1592 // ACCESSORY_REP_Org81_Gene917 // ACCESSORY_REP_Org50_Gene1709 // ACCESSORY_REP_Org47_Gene498 // ACCESSORY_REP_Org33_Gene1991 // ACCESSORY_REP_Org93_Gene1225 // ACCESSORY_REP_Org6_Gene1932 // ACCESSORY_REP_Org27_Gene1563 // ACCESSORY_REP_Org75_Gene1822 // ACCESSORY_REP_Org112_Gene1335 // ACCESSORY_RE…
GO:0008168	F	methyltransferase activity	18	484	49	1520	0.28	1	// ACCESSORY_REP_Org36_Gene2193 // ACCESSORY_REP_Org8_Gene1814 // ACCESSORY_REP_Org83_Gene1604 // ACCESSORY_REP_Org98_Gene2127 // ACCESSORY_REP_Org62_Gene1342 // ACCESSORY_REP_Org62_Gene1961 // ACCESSORY_REP_Org107_Gene1440 // ACCESSORY_REP_Org78_Gene1779 // ACCESSORY_REP_Org62_Gene1960 // ACCESSORY_REP_Org111_Gene24 // ACCESSORY_REP_Org3_Gene1951 // ACCESSORY_REP_Org1_Gene1045 // ACCESSORY_REP_O…	// ACCESSORY_REP_Org36_Gene2193 // ACCESSORY_REP_Org83_Gene1604 // ACCESSORY_REP_Org62_Gene1342 // ACCESSORY_REP_Org59_Gene1078 // ACCESSORY_REP_Org78_Gene1779 // ACCESSORY_REP_Org108_Gene941 // ACCESSORY_REP_Org42_Gene1311 // ACCESSORY_REP_Org85_Gene2106 // ACCESSORY_REP_Org8_Gene1814 // ACCESSORY_REP_Org96_Gene1884 // ACCESSORY_REP_Org47_Gene498 // ACCESSORY_REP_Org70_Gene1884 // ACCESSORY_REP_…
GO:0042626	F	ATPase activity, coupled to transmembrane movement of substances	5	484	34	1520	0.99	1	// ACCESSORY_REP_Org84_Gene1101 // ACCESSORY_REP_Org100_Gene740 // ACCESSORY_REP_Org91_Gene2049 // ACCESSORY_REP_Org103_Gene1435 // ACCESSORY_REP_Org48_Gene624	// ACCESSORY_REP_Org48_Gene1416 // ACCESSORY_REP_Org109_Gene353 // ACCESSORY_REP_Org51_Gene1515 // ACCESSORY_REP_Org86_Gene1705 // ACCESSORY_REP_Org105_Gene1141 // ACCESSORY_REP_Org111_Gene1415 // ACCESSORY_REP_Org7_Gene843 // ACCESSORY_REP_Org7_Gene1711 // ACCESSORY_REP_Org103_Gene1435 // ACCESSORY_REP_Org69_Gene1646 // ACCESSORY_REP_Org65_Gene83 // ACCESSORY_REP_Org50_Gene1742 // ACCESSORY_REP_…
GO:0042623	F	ATPase activity, coupled	12	484	56	1520	0.97	1	// ACCESSORY_REP_Org84_Gene1101 // ACCESSORY_REP_Org67_Gene1760 // ACCESSORY_REP_Org103_Gene1435 // ACCESSORY_REP_Org62_Gene1435 // ACCESSORY_REP_Org100_Gene740 // ACCESSORY_REP_Org39_Gene1093 // ACCESSORY_REP_Org91_Gene2049 // ACCESSORY_REP_Org97_Gene1738 // ACCESSORY_REP_Org82_Gene1783 // ACCESSORY_REP_Org99_Gene1520 // ACCESSORY_REP_Org97_Gene192 // ACCESSORY_REP_Org48_Gene624	// ACCESSORY_REP_Org48_Gene1416 // ACCESSORY_REP_Org109_Gene353 // ACCESSORY_REP_Org30_Gene1221 // ACCESSORY_REP_Org62_Gene1435 // ACCESSORY_REP_Org105_Gene1141 // ACCESSORY_REP_Org51_Gene1515 // ACCESSORY_REP_Org4_Gene1939 // ACCESSORY_REP_Org111_Gene1415 // ACCESSORY_REP_Org35_Gene1150 // ACCESSORY_REP_Org41_Gene563 // ACCESSORY_REP_Org70_Gene1469 // ACCESSORY_REP_Org7_Gene843 // ACCESSORY_REP_…
GO:0005525	F	GTP binding	5	484	26	1520	0.95	1	// ACCESSORY_REP_Org97_Gene2123 // ACCESSORY_REP_Org53_Gene2007 // ACCESSORY_REP_Org98_Gene1914 // ACCESSORY_REP_Org93_Gene1729 // ACCESSORY_REP_Org61_Gene1174	// ACCESSORY_REP_Org108_Gene1451 // ACCESSORY_REP_Org5_Gene1450 // ACCESSORY_REP_Org64_Gene1956 // ACCESSORY_REP_Org73_Gene731 // ACCESSORY_REP_Org97_Gene2123 // ACCESSORY_REP_Org61_Gene1174 // ACCESSORY_REP_Org35_Gene1904 // ACCESSORY_REP_Org114_Gene967 // ACCESSORY_REP_Org10_Gene388 // ACCESSORY_REP_Org93_Gene1729 // ACCESSORY_REP_Org53_Gene2007 // ACCESSORY_REP_Org98_Gene1914 // ACCESSORY_REP_…
GO:0016301	F	kinase activity	17	484	67	1520	0.9	1	// ACCESSORY_REP_Org22_Gene1041 // ACCESSORY_REP_Org82_Gene1984 // ACCESSORY_REP_Org33_Gene2 // ACCESSORY_REP_Org35_Gene1113 // ACCESSORY_REP_Org13_Gene3 // ACCESSORY_REP_Org61_Gene1174 // ACCESSORY_REP_Org76_Gene2029 // ACCESSORY_REP_Org82_Gene1723 // ACCESSORY_REP_Org98_Gene2078 // ACCESSORY_REP_Org17_Gene383 // ACCESSORY_REP_Org111_Gene2130 // ACCESSORY_REP_Org44_Gene964 // ACCESSORY_REP_Org29…	// ACCESSORY_REP_Org22_Gene1041 // ACCESSORY_REP_Org58_Gene540 // ACCESSORY_REP_Org64_Gene1956 // ACCESSORY_REP_Org36_Gene865 // ACCESSORY_REP_Org83_Gene1312 // ACCESSORY_REP_Org48_Gene53 // ACCESSORY_REP_Org49_Gene1727 // ACCESSORY_REP_Org89_Gene1772 // ACCESSORY_REP_Org78_Gene1021 // ACCESSORY_REP_Org98_Gene2078 // ACCESSORY_REP_Org17_Gene383 // ACCESSORY_REP_Org91_Gene1449 // ACCESSORY_REP_Org…
GO:0003824	F	catalytic activity	261	484	862	1520	0.8	1	// ACCESSORY_REP_Org94_Gene508 // ACCESSORY_REP_Org98_Gene2052 // ACCESSORY_REP_Org10_Gene919 // ACCESSORY_REP_Org58_Gene540 // ACCESSORY_REP_Org47_Gene652 // ACCESSORY_REP_Org22_Gene1041 // ACCESSORY_REP_Org78_Gene1779 // ACCESSORY_REP_Org77_Gene1744 // ACCESSORY_REP_Org109_Gene1972 // ACCESSORY_REP_Org47_Gene1872 // ACCESSORY_REP_Org114_Gene1919 // ACCESSORY_REP_Org17_Gene383 // ACCESSORY_REP_O…	// ACCESSORY_REP_Org98_Gene2052 // ACCESSORY_REP_Org112_Gene1333 // ACCESSORY_REP_Org83_Gene1377 // ACCESSORY_REP_Org47_Gene652 // ACCESSORY_REP_Org78_Gene1779 // ACCESSORY_REP_Org42_Gene1761 // ACCESSORY_REP_Org106_Gene1690 // ACCESSORY_REP_Org109_Gene1972 // ACCESSORY_REP_Org47_Gene1872 // ACCESSORY_REP_Org58_Gene1082 // ACCESSORY_REP_Org86_Gene2115 // ACCESSORY_REP_Org19_Gene1500 // ACCESSORY_…
GO:0016835	F	carbon-oxygen lyase activity	10	484	30	1520	0.5	1	// ACCESSORY_REP_Org86_Gene2080 // ACCESSORY_REP_Org22_Gene1041 // ACCESSORY_REP_Org59_Gene1940 // ACCESSORY_REP_Org1_Gene1024 // ACCESSORY_REP_Org52_Gene1707 // ACCESSORY_REP_Org2_Gene2004 // ACCESSORY_REP_Org96_Gene1754 // ACCESSORY_REP_Org90_Gene27 // ACCESSORY_REP_Org44_Gene2015 // ACCESSORY_REP_Org1_Gene2008	// ACCESSORY_REP_Org22_Gene1041 // ACCESSORY_REP_Org92_Gene1751 // ACCESSORY_REP_Org52_Gene1707 // ACCESSORY_REP_Org81_Gene201 // ACCESSORY_REP_Org39_Gene1367 // ACCESSORY_REP_Org31_Gene1599 // ACCESSORY_REP_Org31_Gene1743 // ACCESSORY_REP_Org86_Gene2080 // ACCESSORY_REP_Org59_Gene1940 // ACCESSORY_REP_Org103_Gene1386 // ACCESSORY_REP_Org2_Gene2004 // ACCESSORY_REP_Org85_Gene30 // ACCESSORY_REP_O…
GO:0016836	F	hydro-lyase activity	6	484	20	1520	0.65	1	// ACCESSORY_REP_Org1_Gene1024 // ACCESSORY_REP_Org44_Gene2015 // ACCESSORY_REP_Org2_Gene2004 // ACCESSORY_REP_Org90_Gene27 // ACCESSORY_REP_Org86_Gene2080 // ACCESSORY_REP_Org1_Gene2008	// ACCESSORY_REP_Org31_Gene1599 // ACCESSORY_REP_Org22_Gene2078 // ACCESSORY_REP_Org92_Gene1751 // ACCESSORY_REP_Org1_Gene1024 // ACCESSORY_REP_Org96_Gene1401 // ACCESSORY_REP_Org86_Gene2080 // ACCESSORY_REP_Org76_Gene876 // ACCESSORY_REP_Org2_Gene2004 // ACCESSORY_REP_Org85_Gene30 // ACCESSORY_REP_Org44_Gene2015 // ACCESSORY_REP_Org70_Gene1296 // ACCESSORY_REP_Org32_Gene1878 // ACCESSORY_REP_Org…
GO:0042578	F	phosphoric ester hydrolase activity	9	484	26	1520	0.45	1	// ACCESSORY_REP_Org94_Gene508 // ACCESSORY_REP_Org84_Gene1030 // ACCESSORY_REP_Org6_Gene1590 // ACCESSORY_REP_Org8_Gene1176 // ACCESSORY_REP_Org78_Gene1903 // ACCESSORY_REP_Org61_Gene1174 // ACCESSORY_REP_Org100_Gene1754 // ACCESSORY_REP_Org107_Gene1717 // ACCESSORY_REP_Org75_Gene1726	// ACCESSORY_REP_Org94_Gene508 // ACCESSORY_REP_Org84_Gene1030 // ACCESSORY_REP_Org6_Gene1590 // ACCESSORY_REP_Org42_Gene2116 // ACCESSORY_REP_Org64_Gene1956 // ACCESSORY_REP_Org102_Gene1986 // ACCESSORY_REP_Org61_Gene1174 // ACCESSORY_REP_Org100_Gene1754 // ACCESSORY_REP_Org66_Gene1809 // ACCESSORY_REP_Org75_Gene1726 // ACCESSORY_REP_Org102_Gene56 // ACCESSORY_REP_Org2_Gene1135 // ACCESSORY_REP_…
GO:0008238	F	exopeptidase activity	5	484	14	1520	0.48	1	// ACCESSORY_REP_Org36_Gene1706 // ACCESSORY_REP_Org43_Gene2106 // ACCESSORY_REP_Org16_Gene2091 // ACCESSORY_REP_Org107_Gene1695 // ACCESSORY_REP_Org78_Gene2021	// ACCESSORY_REP_Org78_Gene2021 // ACCESSORY_REP_Org17_Gene1491 // ACCESSORY_REP_Org43_Gene2106 // ACCESSORY_REP_Org16_Gene2091 // ACCESSORY_REP_Org107_Gene1695 // ACCESSORY_REP_Org109_Gene2060 // ACCESSORY_REP_Org108_Gene1343 // ACCESSORY_REP_Org51_Gene846 // ACCESSORY_REP_Org26_Gene1367 // ACCESSORY_REP_Org99_Gene1271 // ACCESSORY_REP_Org99_Gene675 // ACCESSORY_REP_Org36_Gene1706 // ACCESSORY_R…
GO:0008509	F	anion transmembrane transporter activity	8	484	31	1520	0.82	1	// ACCESSORY_REP_Org102_Gene1696 // ACCESSORY_REP_Org64_Gene1984 // ACCESSORY_REP_Org58_Gene540 // ACCESSORY_REP_Org103_Gene1435 // ACCESSORY_REP_Org106_Gene1325 // ACCESSORY_REP_Org90_Gene33 // ACCESSORY_REP_Org51_Gene1750 // ACCESSORY_REP_Org48_Gene624	// ACCESSORY_REP_Org58_Gene540 // ACCESSORY_REP_Org102_Gene1696 // ACCESSORY_REP_Org60_Gene823 // ACCESSORY_REP_Org4_Gene1716 // ACCESSORY_REP_Org114_Gene2051 // ACCESSORY_REP_Org75_Gene1287 // ACCESSORY_REP_Org58_Gene1452 // ACCESSORY_REP_Org103_Gene74 // ACCESSORY_REP_Org78_Gene1148 // ACCESSORY_REP_Org69_Gene1646 // ACCESSORY_REP_Org64_Gene1984 // ACCESSORY_REP_Org72_Gene452 // ACCESSORY_REP_O…
GO:0008233	F	peptidase activity	25	484	61	1520	0.089	1	// ACCESSORY_REP_Org60_Gene1771 // ACCESSORY_REP_Org43_Gene2106 // ACCESSORY_REP_Org67_Gene2100 // ACCESSORY_REP_Org66_Gene1404 // ACCESSORY_REP_Org1_Gene1160 // ACCESSORY_REP_Org80_Gene1277 // ACCESSORY_REP_Org1_Gene1956 // ACCESSORY_REP_Org86_Gene1902 // ACCESSORY_REP_Org61_Gene2212 // ACCESSORY_REP_Org108_Gene1885 // ACCESSORY_REP_Org16_Gene2091 // ACCESSORY_REP_Org107_Gene1695 // ACCESSORY_RE…	// ACCESSORY_REP_Org60_Gene1771 // ACCESSORY_REP_Org17_Gene1491 // ACCESSORY_REP_Org43_Gene2106 // ACCESSORY_REP_Org42_Gene1663 // ACCESSORY_REP_Org47_Gene634 // ACCESSORY_REP_Org80_Gene1377 // ACCESSORY_REP_Org43_Gene2049 // ACCESSORY_REP_Org27_Gene1472 // ACCESSORY_REP_Org99_Gene1951 // ACCESSORY_REP_Org4_Gene1939 // ACCESSORY_REP_Org62_Gene611 // ACCESSORY_REP_Org67_Gene2100 // ACCESSORY_REP_O…
GO:0043168	F	anion binding	84	484	325	1520	0.99	1	// ACCESSORY_REP_Org22_Gene1041 // ACCESSORY_REP_Org47_Gene1910 // ACCESSORY_REP_Org83_Gene1603 // ACCESSORY_REP_Org31_Gene1030 // ACCESSORY_REP_Org5_Gene1849 // ACCESSORY_REP_Org98_Gene2052 // ACCESSORY_REP_Org62_Gene1435 // ACCESSORY_REP_Org55_Gene1227 // ACCESSORY_REP_Org106_Gene2038 // ACCESSORY_REP_Org77_Gene1744 // ACCESSORY_REP_Org61_Gene1174 // ACCESSORY_REP_Org98_Gene2078 // ACCESSORY_RE…	// ACCESSORY_REP_Org85_Gene745 // ACCESSORY_REP_Org98_Gene2052 // ACCESSORY_REP_Org109_Gene353 // ACCESSORY_REP_Org84_Gene1816 // ACCESSORY_REP_Org30_Gene1221 // ACCESSORY_REP_Org36_Gene2078 // ACCESSORY_REP_Org97_Gene1937 // ACCESSORY_REP_Org97_Gene192 // ACCESSORY_REP_Org43_Gene94 // ACCESSORY_REP_Org84_Gene2009 // ACCESSORY_REP_Org67_Gene1760 // ACCESSORY_REP_Org91_Gene1449 // ACCESSORY_REP_Or…
GO:0043167	F	ion binding	165	484	575	1520	0.93	1	// ACCESSORY_REP_Org94_Gene508 // ACCESSORY_REP_Org98_Gene2052 // ACCESSORY_REP_Org22_Gene1041 // ACCESSORY_REP_Org77_Gene1744 // ACCESSORY_REP_Org17_Gene383 // ACCESSORY_REP_Org72_Gene1356 // ACCESSORY_REP_Org86_Gene2115 // ACCESSORY_REP_Org1_Gene2171 // ACCESSORY_REP_Org51_Gene2105 // ACCESSORY_REP_Org4_Gene1591 // ACCESSORY_REP_Org92_Gene2041 // ACCESSORY_REP_Org1_Gene1956 // ACCESSORY_REP_Org…	// ACCESSORY_REP_Org98_Gene2052 // ACCESSORY_REP_Org112_Gene1335 // ACCESSORY_REP_Org30_Gene1221 // ACCESSORY_REP_Org26_Gene1569 // ACCESSORY_REP_Org86_Gene2115 // ACCESSORY_REP_Org19_Gene1500 // ACCESSORY_REP_Org72_Gene2095 // ACCESSORY_REP_Org8_Gene2014 // ACCESSORY_REP_Org4_Gene1591 // ACCESSORY_REP_Org84_Gene2132 // ACCESSORY_REP_Org84_Gene684 // ACCESSORY_REP_Org18_Gene1163 // ACCESSORY_REP_…
GO:0042802	F	identical protein binding	9	484	27	1520	0.51	1	// ACCESSORY_REP_Org78_Gene1898 // ACCESSORY_REP_Org52_Gene2156 // ACCESSORY_REP_Org93_Gene1255 // ACCESSORY_REP_Org61_Gene8 // ACCESSORY_REP_Org91_Gene1983 // ACCESSORY_REP_Org66_Gene1645 // ACCESSORY_REP_Org44_Gene964 // ACCESSORY_REP_Org5_Gene1849 // ACCESSORY_REP_Org73_Gene1672	// ACCESSORY_REP_Org78_Gene1898 // ACCESSORY_REP_Org30_Gene1221 // ACCESSORY_REP_Org81_Gene2060 // ACCESSORY_REP_Org38_Gene1095 // ACCESSORY_REP_Org78_Gene1024 // ACCESSORY_REP_Org28_Gene714 // ACCESSORY_REP_Org106_Gene1335 // ACCESSORY_REP_Org43_Gene2049 // ACCESSORY_REP_Org34_Gene835 // ACCESSORY_REP_Org92_Gene2024 // ACCESSORY_REP_Org61_Gene8 // ACCESSORY_REP_Org85_Gene2116 // ACCESSORY_REP_Or…
GO:0042803	F	protein homodimerization activity	6	484	13	1520	0.21	1	// ACCESSORY_REP_Org52_Gene2156 // ACCESSORY_REP_Org93_Gene1255 // ACCESSORY_REP_Org61_Gene8 // ACCESSORY_REP_Org91_Gene1983 // ACCESSORY_REP_Org44_Gene964 // ACCESSORY_REP_Org5_Gene1849	// ACCESSORY_REP_Org52_Gene2156 // ACCESSORY_REP_Org61_Gene8 // ACCESSORY_REP_Org93_Gene1255 // ACCESSORY_REP_Org26_Gene1767 // ACCESSORY_REP_Org46_Gene1089 // ACCESSORY_REP_Org27_Gene325 // ACCESSORY_REP_Org106_Gene1335 // ACCESSORY_REP_Org91_Gene1983 // ACCESSORY_REP_Org85_Gene2116 // ACCESSORY_REP_Org44_Gene964 // ACCESSORY_REP_Org5_Gene1849 // ACCESSORY_REP_Org34_Gene835 // ACCESSORY_REP_Org9…
GO:0016779	F	nucleotidyltransferase activity	19	484	47	1520	0.14	1	// ACCESSORY_REP_Org38_Gene1843 // ACCESSORY_REP_Org99_Gene2095 // ACCESSORY_REP_Org76_Gene1991 // ACCESSORY_REP_Org106_Gene2025 // ACCESSORY_REP_Org32_Gene2015 // ACCESSORY_REP_Org49_Gene1831 // ACCESSORY_REP_Org65_Gene1052 // ACCESSORY_REP_Org1_Gene1656 // ACCESSORY_REP_Org90_Gene1928 // ACCESSORY_REP_Org3_Gene1585 // ACCESSORY_REP_Org95_Gene1737 // ACCESSORY_REP_Org47_Gene243 // ACCESSORY_REP_…	// ACCESSORY_REP_Org99_Gene2095 // ACCESSORY_REP_Org76_Gene1991 // ACCESSORY_REP_Org89_Gene969 // ACCESSORY_REP_Org49_Gene1831 // ACCESSORY_REP_Org111_Gene1921 // ACCESSORY_REP_Org77_Gene386 // ACCESSORY_REP_Org12_Gene1022 // ACCESSORY_REP_Org113_Gene281 // ACCESSORY_REP_Org89_Gene2160 // ACCESSORY_REP_Org91_Gene1859 // ACCESSORY_REP_Org30_Gene358 // ACCESSORY_REP_Org38_Gene1843 // ACCESSORY_REP_…
GO:0030554	F	adenyl nucleotide binding	70	484	272	1520	0.98	1	// ACCESSORY_REP_Org98_Gene2052 // ACCESSORY_REP_Org47_Gene1910 // ACCESSORY_REP_Org83_Gene1603 // ACCESSORY_REP_Org31_Gene1030 // ACCESSORY_REP_Org22_Gene1041 // ACCESSORY_REP_Org62_Gene1435 // ACCESSORY_REP_Org55_Gene1227 // ACCESSORY_REP_Org81_Gene698 // ACCESSORY_REP_Org77_Gene1744 // ACCESSORY_REP_Org61_Gene1174 // ACCESSORY_REP_Org98_Gene2078 // ACCESSORY_REP_Org17_Gene383 // ACCESSORY_REP_…	// ACCESSORY_REP_Org85_Gene745 // ACCESSORY_REP_Org98_Gene2052 // ACCESSORY_REP_Org1_Gene2050 // ACCESSORY_REP_Org109_Gene353 // ACCESSORY_REP_Org84_Gene1816 // ACCESSORY_REP_Org30_Gene1221 // ACCESSORY_REP_Org36_Gene2078 // ACCESSORY_REP_Org97_Gene1937 // ACCESSORY_REP_Org97_Gene192 // ACCESSORY_REP_Org43_Gene94 // ACCESSORY_REP_Org67_Gene1760 // ACCESSORY_REP_Org91_Gene1449 // ACCESSORY_REP_Org…
GO:0004518	F	nuclease activity	27	484	63	1520	0.047	1	// ACCESSORY_REP_Org98_Gene1928 // ACCESSORY_REP_Org47_Gene652 // ACCESSORY_REP_Org71_Gene1507 // ACCESSORY_REP_Org99_Gene1995 // ACCESSORY_REP_Org83_Gene774 // ACCESSORY_REP_Org21_Gene1699 // ACCESSORY_REP_Org85_Gene1458 // ACCESSORY_REP_Org38_Gene1843 // ACCESSORY_REP_Org101_Gene2065 // ACCESSORY_REP_Org4_Gene1591 // ACCESSORY_REP_Org92_Gene2041 // ACCESSORY_REP_Org61_Gene288 // ACCESSORY_REP_O…	// ACCESSORY_REP_Org98_Gene1928 // ACCESSORY_REP_Org60_Gene1013 // ACCESSORY_REP_Org47_Gene652 // ACCESSORY_REP_Org71_Gene1507 // ACCESSORY_REP_Org99_Gene1995 // ACCESSORY_REP_Org74_Gene649 // ACCESSORY_REP_Org35_Gene1150 // ACCESSORY_REP_Org58_Gene1082 // ACCESSORY_REP_Org113_Gene281 // ACCESSORY_REP_Org89_Gene2160 // ACCESSORY_REP_Org85_Gene1458 // ACCESSORY_REP_Org52_Gene2023 // ACCESSORY_REP_…
GO:0004519	F	endonuclease activity	18	484	41	1520	0.074	1	// ACCESSORY_REP_Org101_Gene2065 // ACCESSORY_REP_Org4_Gene1591 // ACCESSORY_REP_Org46_Gene928 // ACCESSORY_REP_Org98_Gene2045 // ACCESSORY_REP_Org47_Gene652 // ACCESSORY_REP_Org91_Gene3 // ACCESSORY_REP_Org71_Gene1507 // ACCESSORY_REP_Org83_Gene1993 // ACCESSORY_REP_Org99_Gene1995 // ACCESSORY_REP_Org71_Gene1986 // ACCESSORY_REP_Org75_Gene1651 // ACCESSORY_REP_Org85_Gene1458 // ACCESSORY_REP_Org…	// ACCESSORY_REP_Org98_Gene1928 // ACCESSORY_REP_Org47_Gene652 // ACCESSORY_REP_Org71_Gene1507 // ACCESSORY_REP_Org99_Gene1995 // ACCESSORY_REP_Org74_Gene649 // ACCESSORY_REP_Org35_Gene1150 // ACCESSORY_REP_Org83_Gene774 // ACCESSORY_REP_Org85_Gene1458 // ACCESSORY_REP_Org52_Gene2023 // ACCESSORY_REP_Org52_Gene1358 // ACCESSORY_REP_Org1_Gene1567 // ACCESSORY_REP_Org60_Gene1983 // ACCESSORY_REP_Or…
GO:0016773	F	phosphotransferase activity, alcohol group as acceptor	14	484	59	1520	0.93	1	// ACCESSORY_REP_Org22_Gene1041 // ACCESSORY_REP_Org82_Gene1984 // ACCESSORY_REP_Org33_Gene2 // ACCESSORY_REP_Org35_Gene1113 // ACCESSORY_REP_Org13_Gene3 // ACCESSORY_REP_Org76_Gene2029 // ACCESSORY_REP_Org82_Gene1723 // ACCESSORY_REP_Org98_Gene2078 // ACCESSORY_REP_Org44_Gene964 // ACCESSORY_REP_Org29_Gene1 // ACCESSORY_REP_Org88_Gene1591 // ACCESSORY_REP_Org58_Gene540 // ACCESSORY_REP_Org44_Gen…	// ACCESSORY_REP_Org22_Gene1041 // ACCESSORY_REP_Org58_Gene540 // ACCESSORY_REP_Org36_Gene865 // ACCESSORY_REP_Org83_Gene1312 // ACCESSORY_REP_Org48_Gene53 // ACCESSORY_REP_Org49_Gene1727 // ACCESSORY_REP_Org89_Gene1772 // ACCESSORY_REP_Org78_Gene1021 // ACCESSORY_REP_Org98_Gene2078 // ACCESSORY_REP_Org78_Gene1022 // ACCESSORY_REP_Org48_Gene1615 // ACCESSORY_REP_Org41_Gene1478 // ACCESSORY_REP_Or…
GO:0015075	F	ion transmembrane transporter activity	9	484	46	1520	0.98	1	// ACCESSORY_REP_Org84_Gene1101 // ACCESSORY_REP_Org102_Gene1696 // ACCESSORY_REP_Org64_Gene1984 // ACCESSORY_REP_Org58_Gene540 // ACCESSORY_REP_Org103_Gene1435 // ACCESSORY_REP_Org106_Gene1325 // ACCESSORY_REP_Org90_Gene33 // ACCESSORY_REP_Org51_Gene1750 // ACCESSORY_REP_Org48_Gene624	// ACCESSORY_REP_Org84_Gene1101 // ACCESSORY_REP_Org54_Gene1779 // ACCESSORY_REP_Org58_Gene540 // ACCESSORY_REP_Org102_Gene1696 // ACCESSORY_REP_Org80_Gene1647 // ACCESSORY_REP_Org60_Gene823 // ACCESSORY_REP_Org4_Gene1716 // ACCESSORY_REP_Org114_Gene2051 // ACCESSORY_REP_Org75_Gene1287 // ACCESSORY_REP_Org48_Gene1116 // ACCESSORY_REP_Org109_Gene353 // ACCESSORY_REP_Org103_Gene74 // ACCESSORY_REP_…
GO:0008757	F	S-adenosylmethionine-dependent methyltransferase activity	15	484	34	1520	0.094	1	// ACCESSORY_REP_Org36_Gene2193 // ACCESSORY_REP_Org8_Gene1814 // ACCESSORY_REP_Org52_Gene1242 // ACCESSORY_REP_Org98_Gene2127 // ACCESSORY_REP_Org62_Gene1342 // ACCESSORY_REP_Org62_Gene1961 // ACCESSORY_REP_Org62_Gene1960 // ACCESSORY_REP_Org78_Gene1779 // ACCESSORY_REP_Org111_Gene24 // ACCESSORY_REP_Org62_Gene1383 // ACCESSORY_REP_Org29_Gene1180 // ACCESSORY_REP_Org62_Gene1415 // ACCESSORY_REP_…	// ACCESSORY_REP_Org36_Gene2193 // ACCESSORY_REP_Org96_Gene1884 // ACCESSORY_REP_Org62_Gene1342 // ACCESSORY_REP_Org78_Gene1779 // ACCESSORY_REP_Org108_Gene941 // ACCESSORY_REP_Org42_Gene1311 // ACCESSORY_REP_Org8_Gene1814 // ACCESSORY_REP_Org93_Gene2100 // ACCESSORY_REP_Org96_Gene1321 // ACCESSORY_REP_Org22_Gene571 // ACCESSORY_REP_Org52_Gene1242 // ACCESSORY_REP_Org62_Gene1961 // ACCESSORY_REP_…
GO:0032555	F	purine ribonucleotide binding	71	484	279	1520	0.99	1	// ACCESSORY_REP_Org98_Gene2052 // ACCESSORY_REP_Org47_Gene1910 // ACCESSORY_REP_Org83_Gene1603 // ACCESSORY_REP_Org31_Gene1030 // ACCESSORY_REP_Org22_Gene1041 // ACCESSORY_REP_Org62_Gene1435 // ACCESSORY_REP_Org81_Gene698 // ACCESSORY_REP_Org77_Gene1744 // ACCESSORY_REP_Org61_Gene1174 // ACCESSORY_REP_Org98_Gene2078 // ACCESSORY_REP_Org17_Gene383 // ACCESSORY_REP_Org12_Gene1022 // ACCESSORY_REP_…	// ACCESSORY_REP_Org98_Gene2052 // ACCESSORY_REP_Org109_Gene353 // ACCESSORY_REP_Org84_Gene1816 // ACCESSORY_REP_Org30_Gene1221 // ACCESSORY_REP_Org36_Gene2078 // ACCESSORY_REP_Org97_Gene1937 // ACCESSORY_REP_Org97_Gene192 // ACCESSORY_REP_Org67_Gene1760 // ACCESSORY_REP_Org91_Gene1449 // ACCESSORY_REP_Org86_Gene2115 // ACCESSORY_REP_Org41_Gene1478 // ACCESSORY_REP_Org41_Gene563 // ACCESSORY_REP_…
GO:0016876	F	ligase activity, forming aminoacyl-tRNA and related compounds	10	484	24	1520	0.21	1	// ACCESSORY_REP_Org34_Gene969 // ACCESSORY_REP_Org31_Gene1030 // ACCESSORY_REP_Org84_Gene1087 // ACCESSORY_REP_Org99_Gene2065 // ACCESSORY_REP_Org58_Gene2027 // ACCESSORY_REP_Org86_Gene2115 // ACCESSORY_REP_Org97_Gene173 // ACCESSORY_REP_Org3_Gene1988 // ACCESSORY_REP_Org91_Gene1467 // ACCESSORY_REP_Org36_Gene2078	// ACCESSORY_REP_Org36_Gene2078 // ACCESSORY_REP_Org31_Gene1030 // ACCESSORY_REP_Org30_Gene1855 // ACCESSORY_REP_Org24_Gene1816 // ACCESSORY_REP_Org86_Gene2115 // ACCESSORY_REP_Org49_Gene1641 // ACCESSORY_REP_Org91_Gene1467 // ACCESSORY_REP_Org84_Gene1816 // ACCESSORY_REP_Org54_Gene1341 // ACCESSORY_REP_Org18_Gene1163 // ACCESSORY_REP_Org91_Gene2062 // ACCESSORY_REP_Org3_Gene1116 // ACCESSORY_REP…
GO:0019842	F	vitamin binding	8	484	25	1520	0.57	1	// ACCESSORY_REP_Org39_Gene1880 // ACCESSORY_REP_Org84_Gene1034 // ACCESSORY_REP_Org91_Gene1983 // ACCESSORY_REP_Org51_Gene2105 // ACCESSORY_REP_Org66_Gene2108 // ACCESSORY_REP_Org73_Gene1672 // ACCESSORY_REP_Org52_Gene2064 // ACCESSORY_REP_Org1_Gene2008	// ACCESSORY_REP_Org32_Gene1938 // ACCESSORY_REP_Org84_Gene1034 // ACCESSORY_REP_Org81_Gene201 // ACCESSORY_REP_Org1_Gene1164 // ACCESSORY_REP_Org39_Gene1880 // ACCESSORY_REP_Org28_Gene714 // ACCESSORY_REP_Org51_Gene2105 // ACCESSORY_REP_Org92_Gene979 // ACCESSORY_REP_Org114_Gene778 // ACCESSORY_REP_Org39_Gene1367 // ACCESSORY_REP_Org48_Gene384 // ACCESSORY_REP_Org52_Gene2064 // ACCESSORY_REP_Org…
GO:0019843	F	rRNA binding	7	484	13	1520	0.085	1	// ACCESSORY_REP_Org46_Gene928 // ACCESSORY_REP_Org2_Gene363 // ACCESSORY_REP_Org45_Gene1028 // ACCESSORY_REP_Org61_Gene2226 // ACCESSORY_REP_Org83_Gene337 // ACCESSORY_REP_Org82_Gene1696 // ACCESSORY_REP_Org43_Gene959	// ACCESSORY_REP_Org61_Gene2 // ACCESSORY_REP_Org46_Gene928 // ACCESSORY_REP_Org79_Gene459 // ACCESSORY_REP_Org2_Gene363 // ACCESSORY_REP_Org45_Gene1028 // ACCESSORY_REP_Org96_Gene1326 // ACCESSORY_REP_Org43_Gene959 // ACCESSORY_REP_Org83_Gene337 // ACCESSORY_REP_Org54_Gene613 // ACCESSORY_REP_Org50_Gene1618 // ACCESSORY_REP_Org82_Gene1696 // ACCESSORY_REP_Org61_Gene2226 // ACCESSORY_REP_Org40_Ge…
GO:0032553	F	ribonucleotide binding	72	484	282	1520	0.99	1	// ACCESSORY_REP_Org98_Gene2052 // ACCESSORY_REP_Org47_Gene1910 // ACCESSORY_REP_Org83_Gene1603 // ACCESSORY_REP_Org31_Gene1030 // ACCESSORY_REP_Org22_Gene1041 // ACCESSORY_REP_Org62_Gene1435 // ACCESSORY_REP_Org81_Gene698 // ACCESSORY_REP_Org77_Gene1744 // ACCESSORY_REP_Org61_Gene1174 // ACCESSORY_REP_Org98_Gene2078 // ACCESSORY_REP_Org17_Gene383 // ACCESSORY_REP_Org12_Gene1022 // ACCESSORY_REP_…	// ACCESSORY_REP_Org98_Gene2052 // ACCESSORY_REP_Org109_Gene353 // ACCESSORY_REP_Org84_Gene1816 // ACCESSORY_REP_Org30_Gene1221 // ACCESSORY_REP_Org36_Gene2078 // ACCESSORY_REP_Org97_Gene1937 // ACCESSORY_REP_Org97_Gene192 // ACCESSORY_REP_Org67_Gene1760 // ACCESSORY_REP_Org91_Gene1449 // ACCESSORY_REP_Org86_Gene2115 // ACCESSORY_REP_Org41_Gene1478 // ACCESSORY_REP_Org41_Gene563 // ACCESSORY_REP_…
GO:0051287	F	NAD or NADH binding	5	484	11	1520	0.25	1	// ACCESSORY_REP_Org72_Gene1356 // ACCESSORY_REP_Org8_Gene867 // ACCESSORY_REP_Org41_Gene203 // ACCESSORY_REP_Org112_Gene1733 // ACCESSORY_REP_Org7_Gene1067	// ACCESSORY_REP_Org72_Gene1356 // ACCESSORY_REP_Org29_Gene769 // ACCESSORY_REP_Org112_Gene1733 // ACCESSORY_REP_Org8_Gene867 // ACCESSORY_REP_Org7_Gene1067 // ACCESSORY_REP_Org41_Gene203 // ACCESSORY_REP_Org19_Gene1782 // ACCESSORY_REP_Org108_Gene1955 // ACCESSORY_REP_Org85_Gene1349 // ACCESSORY_REP_Org35_Gene1390 // ACCESSORY_REP_Org100_Gene12
GO:0008270	F	zinc ion binding	13	484	30	1520	0.13	1	// ACCESSORY_REP_Org107_Gene1654 // ACCESSORY_REP_Org98_Gene1934 // ACCESSORY_REP_Org43_Gene2106 // ACCESSORY_REP_Org111_Gene772 // ACCESSORY_REP_Org64_Gene2033 // ACCESSORY_REP_Org49_Gene1831 // ACCESSORY_REP_Org106_Gene2038 // ACCESSORY_REP_Org1_Gene919 // ACCESSORY_REP_Org97_Gene1738 // ACCESSORY_REP_Org3_Gene2056 // ACCESSORY_REP_Org78_Gene2021 // ACCESSORY_REP_Org36_Gene2179 // ACCESSORY_REP…	// ACCESSORY_REP_Org43_Gene2106 // ACCESSORY_REP_Org82_Gene1002 // ACCESSORY_REP_Org49_Gene1831 // ACCESSORY_REP_Org106_Gene2038 // ACCESSORY_REP_Org19_Gene1500 // ACCESSORY_REP_Org40_Gene749 // ACCESSORY_REP_Org50_Gene1965 // ACCESSORY_REP_Org77_Gene386 // ACCESSORY_REP_Org7_Gene729 // ACCESSORY_REP_Org78_Gene1024 // ACCESSORY_REP_Org31_Gene1599 // ACCESSORY_REP_Org106_Gene2025 // ACCESSORY_REP_…
GO:0008144	F	drug binding	74	484	279	1520	0.97	1	// ACCESSORY_REP_Org22_Gene1041 // ACCESSORY_REP_Org47_Gene1910 // ACCESSORY_REP_Org83_Gene1603 // ACCESSORY_REP_Org31_Gene1030 // ACCESSORY_REP_Org98_Gene2052 // ACCESSORY_REP_Org62_Gene1435 // ACCESSORY_REP_Org81_Gene698 // ACCESSORY_REP_Org77_Gene1744 // ACCESSORY_REP_Org74_Gene1947 // ACCESSORY_REP_Org98_Gene2078 // ACCESSORY_REP_Org17_Gene383 // ACCESSORY_REP_Org12_Gene1022 // ACCESSORY_REP_…	// ACCESSORY_REP_Org98_Gene2052 // ACCESSORY_REP_Org109_Gene353 // ACCESSORY_REP_Org84_Gene1816 // ACCESSORY_REP_Org30_Gene1221 // ACCESSORY_REP_Org36_Gene2078 // ACCESSORY_REP_Org97_Gene1937 // ACCESSORY_REP_Org97_Gene192 // ACCESSORY_REP_Org84_Gene2009 // ACCESSORY_REP_Org67_Gene1760 // ACCESSORY_REP_Org91_Gene1449 // ACCESSORY_REP_Org86_Gene2115 // ACCESSORY_REP_Org41_Gene1478 // ACCESSORY_REP…
GO:0016614	F	oxidoreductase activity, acting on CH-OH group of donors	6	484	23	1520	0.79	1	// ACCESSORY_REP_Org51_Gene1730 // ACCESSORY_REP_Org7_Gene1067 // ACCESSORY_REP_Org41_Gene203 // ACCESSORY_REP_Org1_Gene2257 // ACCESSORY_REP_Org67_Gene1405 // ACCESSORY_REP_Org88_Gene1588	// ACCESSORY_REP_Org69_Gene539 // ACCESSORY_REP_Org79_Gene668 // ACCESSORY_REP_Org17_Gene160 // ACCESSORY_REP_Org43_Gene94 // ACCESSORY_REP_Org78_Gene1024 // ACCESSORY_REP_Org19_Gene1500 // ACCESSORY_REP_Org48_Gene2170 // ACCESSORY_REP_Org51_Gene1730 // ACCESSORY_REP_Org88_Gene174 // ACCESSORY_REP_Org6_Gene1821 // ACCESSORY_REP_Org41_Gene203 // ACCESSORY_REP_Org55_Gene1477 // ACCESSORY_REP_Org35_…
GO:0016616	F	oxidoreductase activity, acting on the CH-OH group of donors, NAD or NADP as acceptor	5	484	16	1520	0.61	1	// ACCESSORY_REP_Org1_Gene2257 // ACCESSORY_REP_Org7_Gene1067 // ACCESSORY_REP_Org41_Gene203 // ACCESSORY_REP_Org67_Gene1405 // ACCESSORY_REP_Org88_Gene1588	// ACCESSORY_REP_Org88_Gene174 // ACCESSORY_REP_Org41_Gene203 // ACCESSORY_REP_Org6_Gene1821 // ACCESSORY_REP_Org7_Gene1067 // ACCESSORY_REP_Org104_Gene934 // ACCESSORY_REP_Org19_Gene1782 // ACCESSORY_REP_Org1_Gene2257 // ACCESSORY_REP_Org108_Gene1955 // ACCESSORY_REP_Org62_Gene1523 // ACCESSORY_REP_Org78_Gene1024 // ACCESSORY_REP_Org67_Gene1405 // ACCESSORY_REP_Org19_Gene1500 // ACCESSORY_REP_Or…
GO:0004540	F	ribonuclease activity	6	484	20	1520	0.65	1	// ACCESSORY_REP_Org101_Gene2065 // ACCESSORY_REP_Org74_Gene1838 // ACCESSORY_REP_Org46_Gene928 // ACCESSORY_REP_Org71_Gene1507 // ACCESSORY_REP_Org71_Gene1986 // ACCESSORY_REP_Org60_Gene1013	// ACCESSORY_REP_Org62_Gene1512 // ACCESSORY_REP_Org74_Gene1838 // ACCESSORY_REP_Org46_Gene928 // ACCESSORY_REP_Org52_Gene2177 // ACCESSORY_REP_Org49_Gene1597 // ACCESSORY_REP_Org52_Gene2023 // ACCESSORY_REP_Org103_Gene1386 // ACCESSORY_REP_Org71_Gene1507 // ACCESSORY_REP_Org60_Gene1013 // ACCESSORY_REP_Org85_Gene1877 // ACCESSORY_REP_Org101_Gene2065 // ACCESSORY_REP_Org74_Gene649 // ACCESSORY_RE…
GO:0016763	F	transferase activity, transferring pentosyl groups	5	484	10	1520	0.19	1	// ACCESSORY_REP_Org53_Gene2007 // ACCESSORY_REP_Org61_Gene8 // ACCESSORY_REP_Org93_Gene1255 // ACCESSORY_REP_Org14_Gene960 // ACCESSORY_REP_Org91_Gene1984	// ACCESSORY_REP_Org110_Gene957 // ACCESSORY_REP_Org61_Gene8 // ACCESSORY_REP_Org93_Gene1255 // ACCESSORY_REP_Org53_Gene2007 // ACCESSORY_REP_Org91_Gene1984 // ACCESSORY_REP_Org106_Gene242 // ACCESSORY_REP_Org63_Gene718 // ACCESSORY_REP_Org34_Gene365 // ACCESSORY_REP_Org14_Gene960 // ACCESSORY_REP_Org9_Gene1794
GO:0022804	F	active transmembrane transporter activity	11	484	77	1520	1	1	// ACCESSORY_REP_Org84_Gene1101 // ACCESSORY_REP_Org58_Gene540 // ACCESSORY_REP_Org103_Gene1435 // ACCESSORY_REP_Org2_Gene1575 // ACCESSORY_REP_Org100_Gene740 // ACCESSORY_REP_Org106_Gene1325 // ACCESSORY_REP_Org90_Gene33 // ACCESSORY_REP_Org6_Gene2042 // ACCESSORY_REP_Org91_Gene2049 // ACCESSORY_REP_Org111_Gene12 // ACCESSORY_REP_Org48_Gene624	// ACCESSORY_REP_Org48_Gene1416 // ACCESSORY_REP_Org54_Gene1779 // ACCESSORY_REP_Org110_Gene1796 // ACCESSORY_REP_Org109_Gene353 // ACCESSORY_REP_Org47_Gene2028 // ACCESSORY_REP_Org67_Gene749 // ACCESSORY_REP_Org51_Gene1515 // ACCESSORY_REP_Org62_Gene1546 // ACCESSORY_REP_Org78_Gene1021 // ACCESSORY_REP_Org11_Gene1584 // ACCESSORY_REP_Org78_Gene1022 // ACCESSORY_REP_Org63_Gene1996 // ACCESSORY_RE…
GO:0043169	F	cation binding	108	484	331	1520	0.41	1	// ACCESSORY_REP_Org94_Gene508 // ACCESSORY_REP_Org98_Gene2052 // ACCESSORY_REP_Org22_Gene1041 // ACCESSORY_REP_Org72_Gene1356 // ACCESSORY_REP_Org86_Gene2115 // ACCESSORY_REP_Org4_Gene1591 // ACCESSORY_REP_Org92_Gene2041 // ACCESSORY_REP_Org1_Gene1956 // ACCESSORY_REP_Org91_Gene2060 // ACCESSORY_REP_Org62_Gene1415 // ACCESSORY_REP_Org62_Gene1120 // ACCESSORY_REP_Org75_Gene1726 // ACCESSORY_REP_O…	// ACCESSORY_REP_Org94_Gene508 // ACCESSORY_REP_Org99_Gene2095 // ACCESSORY_REP_Org100_Gene1592 // ACCESSORY_REP_Org114_Gene2033 // ACCESSORY_REP_Org98_Gene2052 // ACCESSORY_REP_Org26_Gene1569 // ACCESSORY_REP_Org47_Gene638 // ACCESSORY_REP_Org49_Gene1325 // ACCESSORY_REP_Org75_Gene1650 // ACCESSORY_REP_Org109_Gene1313 // ACCESSORY_REP_Org7_Gene729 // ACCESSORY_REP_Org72_Gene1356 // ACCESSORY_REP…
GO:0043492	F	ATPase activity, coupled to movement of substances	5	484	34	1520	0.99	1	// ACCESSORY_REP_Org84_Gene1101 // ACCESSORY_REP_Org100_Gene740 // ACCESSORY_REP_Org91_Gene2049 // ACCESSORY_REP_Org103_Gene1435 // ACCESSORY_REP_Org48_Gene624	// ACCESSORY_REP_Org48_Gene1416 // ACCESSORY_REP_Org109_Gene353 // ACCESSORY_REP_Org51_Gene1515 // ACCESSORY_REP_Org86_Gene1705 // ACCESSORY_REP_Org105_Gene1141 // ACCESSORY_REP_Org111_Gene1415 // ACCESSORY_REP_Org7_Gene843 // ACCESSORY_REP_Org7_Gene1711 // ACCESSORY_REP_Org103_Gene1435 // ACCESSORY_REP_Org69_Gene1646 // ACCESSORY_REP_Org65_Gene83 // ACCESSORY_REP_Org50_Gene1742 // ACCESSORY_REP_…
GO:0016462	F	pyrophosphatase activity	27	484	122	1520	0.99	1	// ACCESSORY_REP_Org98_Gene2052 // ACCESSORY_REP_Org47_Gene1910 // ACCESSORY_REP_Org49_Gene1831 // ACCESSORY_REP_Org62_Gene1435 // ACCESSORY_REP_Org81_Gene698 // ACCESSORY_REP_Org67_Gene1760 // ACCESSORY_REP_Org97_Gene2123 // ACCESSORY_REP_Org1_Gene2171 // ACCESSORY_REP_Org72_Gene1714 // ACCESSORY_REP_Org4_Gene1591 // ACCESSORY_REP_Org75_Gene1723 // ACCESSORY_REP_Org91_Gene2049 // ACCESSORY_REP_O…	// ACCESSORY_REP_Org98_Gene2052 // ACCESSORY_REP_Org109_Gene353 // ACCESSORY_REP_Org30_Gene1221 // ACCESSORY_REP_Org97_Gene1937 // ACCESSORY_REP_Org89_Gene1716 // ACCESSORY_REP_Org67_Gene1760 // ACCESSORY_REP_Org41_Gene563 // ACCESSORY_REP_Org111_Gene1415 // ACCESSORY_REP_Org28_Gene1444 // ACCESSORY_REP_Org61_Gene1640 // ACCESSORY_REP_Org13_Gene1256 // ACCESSORY_REP_Org4_Gene1591 // ACCESSORY_REP…
GO:0016820	F	hydrolase activity, acting on acid anhydrides, catalyzing transmembrane movement of substances	5	484	34	1520	0.99	1	// ACCESSORY_REP_Org84_Gene1101 // ACCESSORY_REP_Org100_Gene740 // ACCESSORY_REP_Org91_Gene2049 // ACCESSORY_REP_Org103_Gene1435 // ACCESSORY_REP_Org48_Gene624	// ACCESSORY_REP_Org48_Gene1416 // ACCESSORY_REP_Org109_Gene353 // ACCESSORY_REP_Org51_Gene1515 // ACCESSORY_REP_Org86_Gene1705 // ACCESSORY_REP_Org105_Gene1141 // ACCESSORY_REP_Org111_Gene1415 // ACCESSORY_REP_Org7_Gene843 // ACCESSORY_REP_Org7_Gene1711 // ACCESSORY_REP_Org103_Gene1435 // ACCESSORY_REP_Org69_Gene1646 // ACCESSORY_REP_Org65_Gene83 // ACCESSORY_REP_Org50_Gene1742 // ACCESSORY_REP_…
GO:0016829	F	lyase activity	14	484	67	1520	0.98	1	// ACCESSORY_REP_Org86_Gene2080 // ACCESSORY_REP_Org22_Gene1041 // ACCESSORY_REP_Org59_Gene1940 // ACCESSORY_REP_Org83_Gene1610 // ACCESSORY_REP_Org76_Gene1996 // ACCESSORY_REP_Org91_Gene1984 // ACCESSORY_REP_Org1_Gene1024 // ACCESSORY_REP_Org52_Gene1707 // ACCESSORY_REP_Org2_Gene2004 // ACCESSORY_REP_Org96_Gene1754 // ACCESSORY_REP_Org90_Gene27 // ACCESSORY_REP_Org44_Gene2015 // ACCESSORY_REP_Or…	// ACCESSORY_REP_Org22_Gene1041 // ACCESSORY_REP_Org92_Gene1751 // ACCESSORY_REP_Org82_Gene1002 // ACCESSORY_REP_Org76_Gene1996 // ACCESSORY_REP_Org83_Gene114 // ACCESSORY_REP_Org81_Gene2101 // ACCESSORY_REP_Org31_Gene1599 // ACCESSORY_REP_Org44_Gene2015 // ACCESSORY_REP_Org81_Gene201 // ACCESSORY_REP_Org53_Gene1028 // ACCESSORY_REP_Org75_Gene1027 // ACCESSORY_REP_Org86_Gene2080 // ACCESSORY_REP_…
GO:0015291	F	secondary active transmembrane transporter activity	5	484	27	1520	0.96	1	// ACCESSORY_REP_Org6_Gene2042 // ACCESSORY_REP_Org106_Gene1325 // ACCESSORY_REP_Org90_Gene33 // ACCESSORY_REP_Org2_Gene1575 // ACCESSORY_REP_Org111_Gene12	// ACCESSORY_REP_Org54_Gene1779 // ACCESSORY_REP_Org114_Gene1110 // ACCESSORY_REP_Org58_Gene1452 // ACCESSORY_REP_Org2_Gene1575 // ACCESSORY_REP_Org67_Gene749 // ACCESSORY_REP_Org6_Gene2042 // ACCESSORY_REP_Org4_Gene1716 // ACCESSORY_REP_Org75_Gene1287 // ACCESSORY_REP_Org78_Gene1148 // ACCESSORY_REP_Org72_Gene452 // ACCESSORY_REP_Org45_Gene1600 // ACCESSORY_REP_Org110_Gene1796 // ACCESSORY_REP_O…
GO:0015563	F	uptake transmembrane transporter activity	8	484	30	1520	0.79	1	// ACCESSORY_REP_Org102_Gene1696 // ACCESSORY_REP_Org64_Gene1984 // ACCESSORY_REP_Org58_Gene540 // ACCESSORY_REP_Org103_Gene1435 // ACCESSORY_REP_Org106_Gene1325 // ACCESSORY_REP_Org90_Gene33 // ACCESSORY_REP_Org51_Gene1750 // ACCESSORY_REP_Org48_Gene624	// ACCESSORY_REP_Org58_Gene540 // ACCESSORY_REP_Org102_Gene1696 // ACCESSORY_REP_Org60_Gene823 // ACCESSORY_REP_Org4_Gene1716 // ACCESSORY_REP_Org114_Gene2051 // ACCESSORY_REP_Org75_Gene1287 // ACCESSORY_REP_Org58_Gene1452 // ACCESSORY_REP_Org103_Gene74 // ACCESSORY_REP_Org78_Gene1148 // ACCESSORY_REP_Org69_Gene1646 // ACCESSORY_REP_Org64_Gene1984 // ACCESSORY_REP_Org72_Gene452 // ACCESSORY_REP_O…
GO:0003723	F	RNA binding	33	484	75	1520	0.021	1	// ACCESSORY_REP_Org106_Gene2038 // ACCESSORY_REP_Org99_Gene1995 // ACCESSORY_REP_Org112_Gene1743 // ACCESSORY_REP_Org86_Gene2115 // ACCESSORY_REP_Org91_Gene1859 // ACCESSORY_REP_Org93_Gene1560 // ACCESSORY_REP_Org82_Gene1696 // ACCESSORY_REP_Org43_Gene959 // ACCESSORY_REP_Org91_Gene2005 // ACCESSORY_REP_Org1_Gene1656 // ACCESSORY_REP_Org91_Gene2060 // ACCESSORY_REP_Org36_Gene2179 // ACCESSORY_RE…	// ACCESSORY_REP_Org96_Gene1884 // ACCESSORY_REP_Org83_Gene1377 // ACCESSORY_REP_Org48_Gene392 // ACCESSORY_REP_Org61_Gene2 // ACCESSORY_REP_Org79_Gene459 // ACCESSORY_REP_Org106_Gene2038 // ACCESSORY_REP_Org30_Gene1855 // ACCESSORY_REP_Org85_Gene2112 // ACCESSORY_REP_Org42_Gene1311 // ACCESSORY_REP_Org6_Gene1937 // ACCESSORY_REP_Org49_Gene1641 // ACCESSORY_REP_Org112_Gene1743 // ACCESSORY_REP_Or…
GO:0004871	F	signal transducer activity	8	484	20	1520	0.29	1	// ACCESSORY_REP_Org114_Gene1927 // ACCESSORY_REP_Org64_Gene1984 // ACCESSORY_REP_Org76_Gene1997 // ACCESSORY_REP_Org102_Gene1696 // ACCESSORY_REP_Org100_Gene2149 // ACCESSORY_REP_Org86_Gene1902 // ACCESSORY_REP_Org1_Gene1634 // ACCESSORY_REP_Org93_Gene1255	// ACCESSORY_REP_Org84_Gene1295 // ACCESSORY_REP_Org114_Gene1927 // ACCESSORY_REP_Org64_Gene1984 // ACCESSORY_REP_Org76_Gene1997 // ACCESSORY_REP_Org102_Gene1696 // ACCESSORY_REP_Org50_Gene640 // ACCESSORY_REP_Org89_Gene1806 // ACCESSORY_REP_Org100_Gene2149 // ACCESSORY_REP_Org89_Gene1772 // ACCESSORY_REP_Org71_Gene1185 // ACCESSORY_REP_Org86_Gene1902 // ACCESSORY_REP_Org1_Gene1634 // ACCESSORY_R…
GO:0050662	F	coenzyme binding	20	484	66	1520	0.65	1	// ACCESSORY_REP_Org29_Gene1085 // ACCESSORY_REP_Org51_Gene1490 // ACCESSORY_REP_Org112_Gene1733 // ACCESSORY_REP_Org55_Gene1227 // ACCESSORY_REP_Org106_Gene2038 // ACCESSORY_REP_Org8_Gene867 // ACCESSORY_REP_Org109_Gene1972 // ACCESSORY_REP_Org41_Gene203 // ACCESSORY_REP_Org7_Gene1067 // ACCESSORY_REP_Org91_Gene1983 // ACCESSORY_REP_Org1_Gene2257 // ACCESSORY_REP_Org72_Gene1356 // ACCESSORY_REP_…	// ACCESSORY_REP_Org32_Gene1938 // ACCESSORY_REP_Org84_Gene1034 // ACCESSORY_REP_Org114_Gene2033 // ACCESSORY_REP_Org18_Gene1934 // ACCESSORY_REP_Org106_Gene2038 // ACCESSORY_REP_Org8_Gene867 // ACCESSORY_REP_Org109_Gene1972 // ACCESSORY_REP_Org43_Gene94 // ACCESSORY_REP_Org81_Gene201 // ACCESSORY_REP_Org1_Gene1164 // ACCESSORY_REP_Org72_Gene1356 // ACCESSORY_REP_Org41_Gene203 // ACCESSORY_REP_Or…
GO:0050661	F	NADP or NADPH binding	7	484	13	1520	0.085	1	// ACCESSORY_REP_Org112_Gene1733 // ACCESSORY_REP_Org55_Gene1227 // ACCESSORY_REP_Org106_Gene2038 // ACCESSORY_REP_Org8_Gene867 // ACCESSORY_REP_Org109_Gene1972 // ACCESSORY_REP_Org1_Gene2257 // ACCESSORY_REP_Org5_Gene1849	// ACCESSORY_REP_Org55_Gene1227 // ACCESSORY_REP_Org88_Gene174 // ACCESSORY_REP_Org29_Gene769 // ACCESSORY_REP_Org112_Gene1733 // ACCESSORY_REP_Org18_Gene1934 // ACCESSORY_REP_Org106_Gene2038 // ACCESSORY_REP_Org8_Gene867 // ACCESSORY_REP_Org109_Gene1972 // ACCESSORY_REP_Org1_Gene2257 // ACCESSORY_REP_Org62_Gene1523 // ACCESSORY_REP_Org5_Gene1849 // ACCESSORY_REP_Org13_Gene1611 // ACCESSORY_REP_O…
GO:0051540	F	metal cluster binding	7	484	35	1520	0.96	1	// ACCESSORY_REP_Org26_Gene1027 // ACCESSORY_REP_Org15_Gene1464 // ACCESSORY_REP_Org62_Gene1415 // ACCESSORY_REP_Org6_Gene1947 // ACCESSORY_REP_Org66_Gene1936 // ACCESSORY_REP_Org52_Gene2064 // ACCESSORY_REP_Org71_Gene1925	// ACCESSORY_REP_Org114_Gene2033 // ACCESSORY_REP_Org70_Gene1766 // ACCESSORY_REP_Org14_Gene380 // ACCESSORY_REP_Org64_Gene731 // ACCESSORY_REP_Org108_Gene1125 // ACCESSORY_REP_Org41_Gene523 // ACCESSORY_REP_Org17_Gene1363 // ACCESSORY_REP_Org85_Gene899 // ACCESSORY_REP_Org8_Gene686 // ACCESSORY_REP_Org55_Gene1477 // ACCESSORY_REP_Org62_Gene1415 // ACCESSORY_REP_Org30_Gene1817 // ACCESSORY_REP_Or…
GO:0030528	F	transcription regulator activity	12	484	48	1520	0.88	1	// ACCESSORY_REP_Org111_Gene5 // ACCESSORY_REP_Org103_Gene1436 // ACCESSORY_REP_Org2_Gene2003 // ACCESSORY_REP_Org85_Gene530 // ACCESSORY_REP_Org36_Gene6 // ACCESSORY_REP_Org3_Gene2056 // ACCESSORY_REP_Org70_Gene2126 // ACCESSORY_REP_Org5_Gene1891 // ACCESSORY_REP_Org44_Gene2015 // ACCESSORY_REP_Org72_Gene2079 // ACCESSORY_REP_Org106_Gene1190 // ACCESSORY_REP_Org55_Gene946	// ACCESSORY_REP_Org32_Gene1938 // ACCESSORY_REP_Org17_Gene1716 // ACCESSORY_REP_Org50_Gene640 // ACCESSORY_REP_Org81_Gene2060 // ACCESSORY_REP_Org111_Gene5 // ACCESSORY_REP_Org67_Gene140 // ACCESSORY_REP_Org82_Gene999 // ACCESSORY_REP_Org2_Gene2003 // ACCESSORY_REP_Org26_Gene1067 // ACCESSORY_REP_Org22_Gene628 // ACCESSORY_REP_Org16_Gene875 // ACCESSORY_REP_Org67_Gene509 // ACCESSORY_REP_Org16_G…
GO:0005198	F	structural molecule activity	11	484	21	1520	0.042	1	// ACCESSORY_REP_Org79_Gene1997 // ACCESSORY_REP_Org90_Gene2073 // ACCESSORY_REP_Org44_Gene2008 // ACCESSORY_REP_Org2_Gene363 // ACCESSORY_REP_Org45_Gene1028 // ACCESSORY_REP_Org43_Gene959 // ACCESSORY_REP_Org83_Gene337 // ACCESSORY_REP_Org83_Gene1991 // ACCESSORY_REP_Org82_Gene1696 // ACCESSORY_REP_Org61_Gene2226 // ACCESSORY_REP_Org62_Gene1199	// ACCESSORY_REP_Org79_Gene1997 // ACCESSORY_REP_Org43_Gene959 // ACCESSORY_REP_Org44_Gene2008 // ACCESSORY_REP_Org51_Gene1794 // ACCESSORY_REP_Org61_Gene2 // ACCESSORY_REP_Org79_Gene459 // ACCESSORY_REP_Org2_Gene363 // ACCESSORY_REP_Org47_Gene1685 // ACCESSORY_REP_Org90_Gene2073 // ACCESSORY_REP_Org45_Gene1028 // ACCESSORY_REP_Org48_Gene392 // ACCESSORY_REP_Org84_Gene639 // ACCESSORY_REP_Org114_…
GO:0015103	F	inorganic anion transmembrane transporter activity	8	484	30	1520	0.79	1	// ACCESSORY_REP_Org102_Gene1696 // ACCESSORY_REP_Org64_Gene1984 // ACCESSORY_REP_Org58_Gene540 // ACCESSORY_REP_Org103_Gene1435 // ACCESSORY_REP_Org106_Gene1325 // ACCESSORY_REP_Org90_Gene33 // ACCESSORY_REP_Org51_Gene1750 // ACCESSORY_REP_Org48_Gene624	// ACCESSORY_REP_Org58_Gene540 // ACCESSORY_REP_Org102_Gene1696 // ACCESSORY_REP_Org60_Gene823 // ACCESSORY_REP_Org4_Gene1716 // ACCESSORY_REP_Org114_Gene2051 // ACCESSORY_REP_Org75_Gene1287 // ACCESSORY_REP_Org58_Gene1452 // ACCESSORY_REP_Org103_Gene74 // ACCESSORY_REP_Org78_Gene1148 // ACCESSORY_REP_Org69_Gene1646 // ACCESSORY_REP_Org64_Gene1984 // ACCESSORY_REP_Org72_Gene452 // ACCESSORY_REP_O…
GO:0046914	F	transition metal ion binding	26	484	75	1520	0.35	1	// ACCESSORY_REP_Org43_Gene2106 // ACCESSORY_REP_Org6_Gene1590 // ACCESSORY_REP_Org49_Gene1831 // ACCESSORY_REP_Org106_Gene2038 // ACCESSORY_REP_Org6_Gene1932 // ACCESSORY_REP_Org83_Gene1610 // ACCESSORY_REP_Org5_Gene1274 // ACCESSORY_REP_Org64_Gene2033 // ACCESSORY_REP_Org5_Gene1891 // ACCESSORY_REP_Org50_Gene1709 // ACCESSORY_REP_Org36_Gene2179 // ACCESSORY_REP_Org98_Gene1934 // ACCESSORY_REP_O…	// ACCESSORY_REP_Org53_Gene1045 // ACCESSORY_REP_Org17_Gene1491 // ACCESSORY_REP_Org43_Gene2106 // ACCESSORY_REP_Org112_Gene1335 // ACCESSORY_REP_Org6_Gene1590 // ACCESSORY_REP_Org114_Gene2033 // ACCESSORY_REP_Org49_Gene1831 // ACCESSORY_REP_Org106_Gene2038 // ACCESSORY_REP_Org19_Gene1500 // ACCESSORY_REP_Org40_Gene749 // ACCESSORY_REP_Org99_Gene1271 // ACCESSORY_REP_Org47_Gene638 // ACCESSORY_RE…
GO:0044421	C	extracellular region part	47	484	59	1520	1.8e-13	7.9e-11	// ACCESSORY_REP_Org98_Gene2052 // ACCESSORY_REP_Org35_Gene2090 // ACCESSORY_REP_Org99_Gene1927 // ACCESSORY_REP_Org106_Gene2038 // ACCESSORY_REP_Org83_Gene1588 // ACCESSORY_REP_Org83_Gene774 // ACCESSORY_REP_Org32_Gene2120 // ACCESSORY_REP_Org64_Gene2033 // ACCESSORY_REP_Org52_Gene2004 // ACCESSORY_REP_Org80_Gene1277 // ACCESSORY_REP_Org16_Gene2016 // ACCESSORY_REP_Org70_Gene1087 // ACCESSORY_RE…	// ACCESSORY_REP_Org98_Gene2052 // ACCESSORY_REP_Org35_Gene2090 // ACCESSORY_REP_Org48_Gene53 // ACCESSORY_REP_Org106_Gene2038 // ACCESSORY_REP_Org83_Gene1588 // ACCESSORY_REP_Org71_Gene2106 // ACCESSORY_REP_Org52_Gene1703 // ACCESSORY_REP_Org87_Gene1838 // ACCESSORY_REP_Org9_Gene1648 // ACCESSORY_REP_Org84_Gene639 // ACCESSORY_REP_Org66_Gene1635 // ACCESSORY_REP_Org32_Gene2120 // ACCESSORY_REP_O…
GO:0044423	C	virion part	43	484	54	1520	1.8e-12	1.2e-10	// ACCESSORY_REP_Org35_Gene2090 // ACCESSORY_REP_Org52_Gene2028 // ACCESSORY_REP_Org83_Gene2176 // ACCESSORY_REP_Org90_Gene2073 // ACCESSORY_REP_Org98_Gene1927 // ACCESSORY_REP_Org71_Gene2025 // ACCESSORY_REP_Org83_Gene1238 // ACCESSORY_REP_Org86_Gene2065 // ACCESSORY_REP_Org52_Gene2004 // ACCESSORY_REP_Org106_Gene1332 // ACCESSORY_REP_Org16_Gene2016 // ACCESSORY_REP_Org99_Gene1976 // ACCESSORY_R…	// ACCESSORY_REP_Org47_Gene775 // ACCESSORY_REP_Org83_Gene1238 // ACCESSORY_REP_Org35_Gene2090 // ACCESSORY_REP_Org99_Gene1976 // ACCESSORY_REP_Org83_Gene2176 // ACCESSORY_REP_Org90_Gene2073 // ACCESSORY_REP_Org98_Gene1927 // ACCESSORY_REP_Org71_Gene2025 // ACCESSORY_REP_Org79_Gene1704 // ACCESSORY_REP_Org52_Gene1703 // ACCESSORY_REP_Org84_Gene639 // ACCESSORY_REP_Org114_Gene2052 // ACCESSORY_REP…
GO:0043245	C	extraorganismal space	41	484	51	1520	3.3e-12	1.2e-10	// ACCESSORY_REP_Org98_Gene2052 // ACCESSORY_REP_Org35_Gene2090 // ACCESSORY_REP_Org99_Gene1927 // ACCESSORY_REP_Org83_Gene1588 // ACCESSORY_REP_Org83_Gene774 // ACCESSORY_REP_Org32_Gene2120 // ACCESSORY_REP_Org64_Gene2033 // ACCESSORY_REP_Org52_Gene2004 // ACCESSORY_REP_Org80_Gene1277 // ACCESSORY_REP_Org16_Gene2016 // ACCESSORY_REP_Org70_Gene1087 // ACCESSORY_REP_Org91_Gene2060 // ACCESSORY_REP…	// ACCESSORY_REP_Org98_Gene2052 // ACCESSORY_REP_Org35_Gene2090 // ACCESSORY_REP_Org83_Gene1588 // ACCESSORY_REP_Org71_Gene2106 // ACCESSORY_REP_Org52_Gene1703 // ACCESSORY_REP_Org84_Gene639 // ACCESSORY_REP_Org9_Gene1648 // ACCESSORY_REP_Org66_Gene1635 // ACCESSORY_REP_Org32_Gene2120 // ACCESSORY_REP_Org64_Gene2033 // ACCESSORY_REP_Org52_Gene2004 // ACCESSORY_REP_Org80_Gene1277 // ACCESSORY_REP_…
GO:0044215	C	other organism	41	484	51	1520	3.3e-12	1.2e-10	// ACCESSORY_REP_Org98_Gene2052 // ACCESSORY_REP_Org35_Gene2090 // ACCESSORY_REP_Org99_Gene1927 // ACCESSORY_REP_Org83_Gene1588 // ACCESSORY_REP_Org83_Gene774 // ACCESSORY_REP_Org32_Gene2120 // ACCESSORY_REP_Org64_Gene2033 // ACCESSORY_REP_Org52_Gene2004 // ACCESSORY_REP_Org80_Gene1277 // ACCESSORY_REP_Org16_Gene2016 // ACCESSORY_REP_Org70_Gene1087 // ACCESSORY_REP_Org91_Gene2060 // ACCESSORY_REP…	// ACCESSORY_REP_Org98_Gene2052 // ACCESSORY_REP_Org35_Gene2090 // ACCESSORY_REP_Org83_Gene1588 // ACCESSORY_REP_Org71_Gene2106 // ACCESSORY_REP_Org52_Gene1703 // ACCESSORY_REP_Org84_Gene639 // ACCESSORY_REP_Org9_Gene1648 // ACCESSORY_REP_Org66_Gene1635 // ACCESSORY_REP_Org32_Gene2120 // ACCESSORY_REP_Org64_Gene2033 // ACCESSORY_REP_Org52_Gene2004 // ACCESSORY_REP_Org80_Gene1277 // ACCESSORY_REP_…
GO:0044217	C	other organism part	41	484	51	1520	3.3e-12	1.2e-10	// ACCESSORY_REP_Org98_Gene2052 // ACCESSORY_REP_Org35_Gene2090 // ACCESSORY_REP_Org99_Gene1927 // ACCESSORY_REP_Org83_Gene1588 // ACCESSORY_REP_Org83_Gene774 // ACCESSORY_REP_Org32_Gene2120 // ACCESSORY_REP_Org64_Gene2033 // ACCESSORY_REP_Org52_Gene2004 // ACCESSORY_REP_Org80_Gene1277 // ACCESSORY_REP_Org16_Gene2016 // ACCESSORY_REP_Org70_Gene1087 // ACCESSORY_REP_Org91_Gene2060 // ACCESSORY_REP…	// ACCESSORY_REP_Org98_Gene2052 // ACCESSORY_REP_Org35_Gene2090 // ACCESSORY_REP_Org83_Gene1588 // ACCESSORY_REP_Org71_Gene2106 // ACCESSORY_REP_Org52_Gene1703 // ACCESSORY_REP_Org84_Gene639 // ACCESSORY_REP_Org9_Gene1648 // ACCESSORY_REP_Org66_Gene1635 // ACCESSORY_REP_Org32_Gene2120 // ACCESSORY_REP_Org64_Gene2033 // ACCESSORY_REP_Org52_Gene2004 // ACCESSORY_REP_Org80_Gene1277 // ACCESSORY_REP_…
GO:0033643	C	host cell part	41	484	51	1520	3.3e-12	1.2e-10	// ACCESSORY_REP_Org98_Gene2052 // ACCESSORY_REP_Org35_Gene2090 // ACCESSORY_REP_Org99_Gene1927 // ACCESSORY_REP_Org83_Gene1588 // ACCESSORY_REP_Org83_Gene774 // ACCESSORY_REP_Org32_Gene2120 // ACCESSORY_REP_Org64_Gene2033 // ACCESSORY_REP_Org52_Gene2004 // ACCESSORY_REP_Org80_Gene1277 // ACCESSORY_REP_Org16_Gene2016 // ACCESSORY_REP_Org70_Gene1087 // ACCESSORY_REP_Org91_Gene2060 // ACCESSORY_REP…	// ACCESSORY_REP_Org98_Gene2052 // ACCESSORY_REP_Org35_Gene2090 // ACCESSORY_REP_Org83_Gene1588 // ACCESSORY_REP_Org71_Gene2106 // ACCESSORY_REP_Org52_Gene1703 // ACCESSORY_REP_Org84_Gene639 // ACCESSORY_REP_Org9_Gene1648 // ACCESSORY_REP_Org66_Gene1635 // ACCESSORY_REP_Org32_Gene2120 // ACCESSORY_REP_Org64_Gene2033 // ACCESSORY_REP_Org52_Gene2004 // ACCESSORY_REP_Org80_Gene1277 // ACCESSORY_REP_…
GO:0030430	C	host cell cytoplasm	38	484	45	1520	1e-12	1.2e-10	// ACCESSORY_REP_Org98_Gene2052 // ACCESSORY_REP_Org35_Gene2090 // ACCESSORY_REP_Org83_Gene1588 // ACCESSORY_REP_Org83_Gene774 // ACCESSORY_REP_Org32_Gene2120 // ACCESSORY_REP_Org64_Gene2033 // ACCESSORY_REP_Org52_Gene2004 // ACCESSORY_REP_Org80_Gene1277 // ACCESSORY_REP_Org16_Gene2016 // ACCESSORY_REP_Org91_Gene2060 // ACCESSORY_REP_Org86_Gene1901 // ACCESSORY_REP_Org61_Gene2212 // ACCESSORY_REP…	// ACCESSORY_REP_Org98_Gene2052 // ACCESSORY_REP_Org35_Gene2090 // ACCESSORY_REP_Org83_Gene1588 // ACCESSORY_REP_Org71_Gene2106 // ACCESSORY_REP_Org52_Gene1703 // ACCESSORY_REP_Org9_Gene1648 // ACCESSORY_REP_Org66_Gene1635 // ACCESSORY_REP_Org32_Gene2120 // ACCESSORY_REP_Org64_Gene2033 // ACCESSORY_REP_Org52_Gene2004 // ACCESSORY_REP_Org80_Gene1277 // ACCESSORY_REP_Org16_Gene2016 // ACCESSORY_REP…
GO:0044216	C	other organism cell	41	484	51	1520	3.3e-12	1.2e-10	// ACCESSORY_REP_Org98_Gene2052 // ACCESSORY_REP_Org35_Gene2090 // ACCESSORY_REP_Org99_Gene1927 // ACCESSORY_REP_Org83_Gene1588 // ACCESSORY_REP_Org83_Gene774 // ACCESSORY_REP_Org32_Gene2120 // ACCESSORY_REP_Org64_Gene2033 // ACCESSORY_REP_Org52_Gene2004 // ACCESSORY_REP_Org80_Gene1277 // ACCESSORY_REP_Org16_Gene2016 // ACCESSORY_REP_Org70_Gene1087 // ACCESSORY_REP_Org91_Gene2060 // ACCESSORY_REP…	// ACCESSORY_REP_Org98_Gene2052 // ACCESSORY_REP_Org35_Gene2090 // ACCESSORY_REP_Org83_Gene1588 // ACCESSORY_REP_Org71_Gene2106 // ACCESSORY_REP_Org52_Gene1703 // ACCESSORY_REP_Org84_Gene639 // ACCESSORY_REP_Org9_Gene1648 // ACCESSORY_REP_Org66_Gene1635 // ACCESSORY_REP_Org32_Gene2120 // ACCESSORY_REP_Org64_Gene2033 // ACCESSORY_REP_Org52_Gene2004 // ACCESSORY_REP_Org80_Gene1277 // ACCESSORY_REP_…
GO:0019012	C	virion	45	484	57	1520	1e-12	1.2e-10	// ACCESSORY_REP_Org35_Gene2090 // ACCESSORY_REP_Org52_Gene2028 // ACCESSORY_REP_Org83_Gene2176 // ACCESSORY_REP_Org90_Gene2073 // ACCESSORY_REP_Org98_Gene1927 // ACCESSORY_REP_Org71_Gene2025 // ACCESSORY_REP_Org83_Gene1238 // ACCESSORY_REP_Org86_Gene2065 // ACCESSORY_REP_Org2_Gene1955 // ACCESSORY_REP_Org52_Gene2004 // ACCESSORY_REP_Org106_Gene1332 // ACCESSORY_REP_Org16_Gene2016 // ACCESSORY_RE…	// ACCESSORY_REP_Org47_Gene775 // ACCESSORY_REP_Org83_Gene1238 // ACCESSORY_REP_Org35_Gene2090 // ACCESSORY_REP_Org99_Gene1976 // ACCESSORY_REP_Org83_Gene2176 // ACCESSORY_REP_Org90_Gene2073 // ACCESSORY_REP_Org98_Gene1927 // ACCESSORY_REP_Org71_Gene2025 // ACCESSORY_REP_Org79_Gene1704 // ACCESSORY_REP_Org52_Gene1703 // ACCESSORY_REP_Org84_Gene639 // ACCESSORY_REP_Org114_Gene2052 // ACCESSORY_REP…
GO:0043657	C	host cell	41	484	51	1520	3.3e-12	1.2e-10	// ACCESSORY_REP_Org98_Gene2052 // ACCESSORY_REP_Org35_Gene2090 // ACCESSORY_REP_Org99_Gene1927 // ACCESSORY_REP_Org83_Gene1588 // ACCESSORY_REP_Org83_Gene774 // ACCESSORY_REP_Org32_Gene2120 // ACCESSORY_REP_Org64_Gene2033 // ACCESSORY_REP_Org52_Gene2004 // ACCESSORY_REP_Org80_Gene1277 // ACCESSORY_REP_Org16_Gene2016 // ACCESSORY_REP_Org70_Gene1087 // ACCESSORY_REP_Org91_Gene2060 // ACCESSORY_REP…	// ACCESSORY_REP_Org98_Gene2052 // ACCESSORY_REP_Org35_Gene2090 // ACCESSORY_REP_Org83_Gene1588 // ACCESSORY_REP_Org71_Gene2106 // ACCESSORY_REP_Org52_Gene1703 // ACCESSORY_REP_Org84_Gene639 // ACCESSORY_REP_Org9_Gene1648 // ACCESSORY_REP_Org66_Gene1635 // ACCESSORY_REP_Org32_Gene2120 // ACCESSORY_REP_Org64_Gene2033 // ACCESSORY_REP_Org52_Gene2004 // ACCESSORY_REP_Org80_Gene1277 // ACCESSORY_REP_…
GO:0018995	C	host	41	484	51	1520	3.3e-12	1.2e-10	// ACCESSORY_REP_Org98_Gene2052 // ACCESSORY_REP_Org35_Gene2090 // ACCESSORY_REP_Org99_Gene1927 // ACCESSORY_REP_Org83_Gene1588 // ACCESSORY_REP_Org83_Gene774 // ACCESSORY_REP_Org32_Gene2120 // ACCESSORY_REP_Org64_Gene2033 // ACCESSORY_REP_Org52_Gene2004 // ACCESSORY_REP_Org80_Gene1277 // ACCESSORY_REP_Org16_Gene2016 // ACCESSORY_REP_Org70_Gene1087 // ACCESSORY_REP_Org91_Gene2060 // ACCESSORY_REP…	// ACCESSORY_REP_Org98_Gene2052 // ACCESSORY_REP_Org35_Gene2090 // ACCESSORY_REP_Org83_Gene1588 // ACCESSORY_REP_Org71_Gene2106 // ACCESSORY_REP_Org52_Gene1703 // ACCESSORY_REP_Org84_Gene639 // ACCESSORY_REP_Org9_Gene1648 // ACCESSORY_REP_Org66_Gene1635 // ACCESSORY_REP_Org32_Gene2120 // ACCESSORY_REP_Org64_Gene2033 // ACCESSORY_REP_Org52_Gene2004 // ACCESSORY_REP_Org80_Gene1277 // ACCESSORY_REP_…
GO:0005576	C	extracellular region	55	484	76	1520	2.1e-12	1.2e-10	// ACCESSORY_REP_Org98_Gene2052 // ACCESSORY_REP_Org66_Gene934 // ACCESSORY_REP_Org35_Gene2090 // ACCESSORY_REP_Org99_Gene1927 // ACCESSORY_REP_Org106_Gene2038 // ACCESSORY_REP_Org83_Gene1588 // ACCESSORY_REP_Org100_Gene2149 // ACCESSORY_REP_Org83_Gene774 // ACCESSORY_REP_Org32_Gene2120 // ACCESSORY_REP_Org64_Gene2033 // ACCESSORY_REP_Org52_Gene2004 // ACCESSORY_REP_Org80_Gene1277 // ACCESSORY_RE…	// ACCESSORY_REP_Org98_Gene2052 // ACCESSORY_REP_Org49_Gene1607 // ACCESSORY_REP_Org83_Gene774 // ACCESSORY_REP_Org65_Gene1951 // ACCESSORY_REP_Org35_Gene2090 // ACCESSORY_REP_Org48_Gene53 // ACCESSORY_REP_Org106_Gene2038 // ACCESSORY_REP_Org83_Gene1588 // ACCESSORY_REP_Org100_Gene2149 // ACCESSORY_REP_Org71_Gene2106 // ACCESSORY_REP_Org52_Gene1703 // ACCESSORY_REP_Org87_Gene1838 // ACCESSORY_REP…
GO:0043656	C	intracellular region of host	38	484	46	1520	4e-12	1.2e-10	// ACCESSORY_REP_Org98_Gene2052 // ACCESSORY_REP_Org35_Gene2090 // ACCESSORY_REP_Org83_Gene1588 // ACCESSORY_REP_Org83_Gene774 // ACCESSORY_REP_Org32_Gene2120 // ACCESSORY_REP_Org64_Gene2033 // ACCESSORY_REP_Org52_Gene2004 // ACCESSORY_REP_Org80_Gene1277 // ACCESSORY_REP_Org16_Gene2016 // ACCESSORY_REP_Org91_Gene2060 // ACCESSORY_REP_Org86_Gene1901 // ACCESSORY_REP_Org61_Gene2212 // ACCESSORY_REP…	// ACCESSORY_REP_Org98_Gene2052 // ACCESSORY_REP_Org35_Gene2090 // ACCESSORY_REP_Org83_Gene1588 // ACCESSORY_REP_Org71_Gene2106 // ACCESSORY_REP_Org52_Gene1703 // ACCESSORY_REP_Org84_Gene639 // ACCESSORY_REP_Org9_Gene1648 // ACCESSORY_REP_Org66_Gene1635 // ACCESSORY_REP_Org32_Gene2120 // ACCESSORY_REP_Org64_Gene2033 // ACCESSORY_REP_Org52_Gene2004 // ACCESSORY_REP_Org80_Gene1277 // ACCESSORY_REP_…
GO:0033646	C	host intracellular part	38	484	46	1520	4e-12	1.2e-10	// ACCESSORY_REP_Org98_Gene2052 // ACCESSORY_REP_Org35_Gene2090 // ACCESSORY_REP_Org83_Gene1588 // ACCESSORY_REP_Org83_Gene774 // ACCESSORY_REP_Org32_Gene2120 // ACCESSORY_REP_Org64_Gene2033 // ACCESSORY_REP_Org52_Gene2004 // ACCESSORY_REP_Org80_Gene1277 // ACCESSORY_REP_Org16_Gene2016 // ACCESSORY_REP_Org91_Gene2060 // ACCESSORY_REP_Org86_Gene1901 // ACCESSORY_REP_Org61_Gene2212 // ACCESSORY_REP…	// ACCESSORY_REP_Org98_Gene2052 // ACCESSORY_REP_Org35_Gene2090 // ACCESSORY_REP_Org83_Gene1588 // ACCESSORY_REP_Org71_Gene2106 // ACCESSORY_REP_Org52_Gene1703 // ACCESSORY_REP_Org84_Gene639 // ACCESSORY_REP_Org9_Gene1648 // ACCESSORY_REP_Org66_Gene1635 // ACCESSORY_REP_Org32_Gene2120 // ACCESSORY_REP_Org64_Gene2033 // ACCESSORY_REP_Org52_Gene2004 // ACCESSORY_REP_Org80_Gene1277 // ACCESSORY_REP_…
GO:0043226	C	organelle	81	484	145	1520	1.2e-08	3.4e-07	// ACCESSORY_REP_Org60_Gene1771 // ACCESSORY_REP_Org76_Gene1991 // ACCESSORY_REP_Org60_Gene1013 // ACCESSORY_REP_Org79_Gene1997 // ACCESSORY_REP_Org106_Gene2038 // ACCESSORY_REP_Org84_Gene1017 // ACCESSORY_REP_Org100_Gene2069 // ACCESSORY_REP_Org53_Gene2076 // ACCESSORY_REP_Org55_Gene1654 // ACCESSORY_REP_Org67_Gene1760 // ACCESSORY_REP_Org61_Gene1958 // ACCESSORY_REP_Org91_Gene1983 // ACCESSORY_…	// ACCESSORY_REP_Org1_Gene1891 // ACCESSORY_REP_Org60_Gene1013 // ACCESSORY_REP_Org57_Gene2125 // ACCESSORY_REP_Org53_Gene2076 // ACCESSORY_REP_Org67_Gene1760 // ACCESSORY_REP_Org1_Gene2171 // ACCESSORY_REP_Org8_Gene2014 // ACCESSORY_REP_Org83_Gene1032 // ACCESSORY_REP_Org47_Gene146 // ACCESSORY_REP_Org91_Gene1977 // ACCESSORY_REP_Org35_Gene2033 // ACCESSORY_REP_Org62_Gene1382 // ACCESSORY_REP_Or…
GO:0043229	C	intracellular organelle	75	484	139	1520	2.3e-07	6.1e-06	// ACCESSORY_REP_Org60_Gene1771 // ACCESSORY_REP_Org76_Gene1991 // ACCESSORY_REP_Org60_Gene1013 // ACCESSORY_REP_Org79_Gene1997 // ACCESSORY_REP_Org84_Gene1017 // ACCESSORY_REP_Org100_Gene2069 // ACCESSORY_REP_Org53_Gene2076 // ACCESSORY_REP_Org55_Gene1654 // ACCESSORY_REP_Org67_Gene1760 // ACCESSORY_REP_Org61_Gene1958 // ACCESSORY_REP_Org91_Gene1983 // ACCESSORY_REP_Org83_Gene1238 // ACCESSORY_R…	// ACCESSORY_REP_Org1_Gene1891 // ACCESSORY_REP_Org60_Gene1013 // ACCESSORY_REP_Org57_Gene2125 // ACCESSORY_REP_Org53_Gene2076 // ACCESSORY_REP_Org67_Gene1760 // ACCESSORY_REP_Org1_Gene2171 // ACCESSORY_REP_Org8_Gene2014 // ACCESSORY_REP_Org83_Gene1032 // ACCESSORY_REP_Org47_Gene146 // ACCESSORY_REP_Org91_Gene1977 // ACCESSORY_REP_Org44_Gene1021 // ACCESSORY_REP_Org62_Gene1382 // ACCESSORY_REP_Or…
GO:0043227	C	membrane-bounded organelle	58	484	103	1520	6.7e-07	1.7e-05	// ACCESSORY_REP_Org60_Gene1771 // ACCESSORY_REP_Org76_Gene1991 // ACCESSORY_REP_Org60_Gene1013 // ACCESSORY_REP_Org97_Gene192 // ACCESSORY_REP_Org106_Gene2038 // ACCESSORY_REP_Org100_Gene2069 // ACCESSORY_REP_Org53_Gene2076 // ACCESSORY_REP_Org55_Gene1654 // ACCESSORY_REP_Org67_Gene1760 // ACCESSORY_REP_Org61_Gene1958 // ACCESSORY_REP_Org91_Gene1983 // ACCESSORY_REP_Org88_Gene1591 // ACCESSORY_R…	// ACCESSORY_REP_Org1_Gene1891 // ACCESSORY_REP_Org60_Gene1013 // ACCESSORY_REP_Org53_Gene2076 // ACCESSORY_REP_Org67_Gene1760 // ACCESSORY_REP_Org8_Gene2014 // ACCESSORY_REP_Org74_Gene405 // ACCESSORY_REP_Org47_Gene146 // ACCESSORY_REP_Org71_Gene1508 // ACCESSORY_REP_Org95_Gene2079 // ACCESSORY_REP_Org39_Gene1367 // ACCESSORY_REP_Org106_Gene1568 // ACCESSORY_REP_Org48_Gene384 // ACCESSORY_REP_Or…
GO:0043231	C	intracellular membrane-bounded organelle	53	484	97	1520	6e-06	0.00015	// ACCESSORY_REP_Org60_Gene1771 // ACCESSORY_REP_Org76_Gene1991 // ACCESSORY_REP_Org60_Gene1013 // ACCESSORY_REP_Org97_Gene192 // ACCESSORY_REP_Org100_Gene2069 // ACCESSORY_REP_Org53_Gene2076 // ACCESSORY_REP_Org55_Gene1654 // ACCESSORY_REP_Org39_Gene2041 // ACCESSORY_REP_Org67_Gene1760 // ACCESSORY_REP_Org61_Gene1958 // ACCESSORY_REP_Org91_Gene1983 // ACCESSORY_REP_Org88_Gene1591 // ACCESSORY_RE…	// ACCESSORY_REP_Org1_Gene1891 // ACCESSORY_REP_Org60_Gene1013 // ACCESSORY_REP_Org53_Gene2076 // ACCESSORY_REP_Org67_Gene1760 // ACCESSORY_REP_Org8_Gene2014 // ACCESSORY_REP_Org47_Gene146 // ACCESSORY_REP_Org71_Gene1508 // ACCESSORY_REP_Org95_Gene2079 // ACCESSORY_REP_Org39_Gene1367 // ACCESSORY_REP_Org106_Gene1568 // ACCESSORY_REP_Org48_Gene384 // ACCESSORY_REP_Org48_Gene387 // ACCESSORY_REP_Or…
GO:0044446	C	intracellular organelle part	42	484	76	1520	3.4e-05	0.00077	// ACCESSORY_REP_Org60_Gene1771 // ACCESSORY_REP_Org76_Gene1991 // ACCESSORY_REP_Org44_Gene2008 // ACCESSORY_REP_Org53_Gene2076 // ACCESSORY_REP_Org55_Gene1654 // ACCESSORY_REP_Org67_Gene1760 // ACCESSORY_REP_Org91_Gene1983 // ACCESSORY_REP_Org83_Gene1238 // ACCESSORY_REP_Org1_Gene2171 // ACCESSORY_REP_Org43_Gene959 // ACCESSORY_REP_Org72_Gene1714 // ACCESSORY_REP_Org99_Gene2081 // ACCESSORY_REP_…	// ACCESSORY_REP_Org1_Gene1891 // ACCESSORY_REP_Org60_Gene1771 // ACCESSORY_REP_Org76_Gene1991 // ACCESSORY_REP_Org91_Gene1977 // ACCESSORY_REP_Org50_Gene1782 // ACCESSORY_REP_Org89_Gene969 // ACCESSORY_REP_Org47_Gene634 // ACCESSORY_REP_Org102_Gene1696 // ACCESSORY_REP_Org81_Gene2060 // ACCESSORY_REP_Org48_Gene53 // ACCESSORY_REP_Org57_Gene2125 // ACCESSORY_REP_Org40_Gene749 // ACCESSORY_REP_Org…
GO:0044422	C	organelle part	42	484	77	1520	5.1e-05	0.0011	// ACCESSORY_REP_Org60_Gene1771 // ACCESSORY_REP_Org76_Gene1991 // ACCESSORY_REP_Org44_Gene2008 // ACCESSORY_REP_Org53_Gene2076 // ACCESSORY_REP_Org55_Gene1654 // ACCESSORY_REP_Org67_Gene1760 // ACCESSORY_REP_Org91_Gene1983 // ACCESSORY_REP_Org83_Gene1238 // ACCESSORY_REP_Org1_Gene2171 // ACCESSORY_REP_Org43_Gene959 // ACCESSORY_REP_Org72_Gene1714 // ACCESSORY_REP_Org99_Gene2081 // ACCESSORY_REP_…	// ACCESSORY_REP_Org1_Gene1891 // ACCESSORY_REP_Org60_Gene1771 // ACCESSORY_REP_Org76_Gene1991 // ACCESSORY_REP_Org91_Gene1977 // ACCESSORY_REP_Org50_Gene1782 // ACCESSORY_REP_Org89_Gene969 // ACCESSORY_REP_Org47_Gene634 // ACCESSORY_REP_Org102_Gene1696 // ACCESSORY_REP_Org81_Gene2060 // ACCESSORY_REP_Org48_Gene53 // ACCESSORY_REP_Org57_Gene2125 // ACCESSORY_REP_Org40_Gene749 // ACCESSORY_REP_Org…
[truncated: 66 more rows]
