# Supplementary material for: Comparative analysis reveals the Genomic Islands in Pasteurella multocida population genetics: on Symbiosis and adaptability
Source: BMC Genomics. 2019 Jan 18;20:63. doi: 10.1186/s12864-018-5366-6 (PMC6339346; doi:10.1186/s12864-018-5366-6)
Supplement: Supplementary file 15 — Table S8. The significant functional genes in GIs of P. multocida. (XLSX 12 kb) [file 12864_2018_5366_MOESM15_ESM.xlsx]

## Sheet: Sheet1
Table S7. The significant functional genes in GIs of P. multocida
GI	Locus	Length	Annotation	Gene Name
GIPm3480_1	RS00340	245	toxin HipA	WP_014390717.1
	RS00425	144	CopG family transcriptional regulator (antitoxin)	WP_014390736.1
	RS00365	117	HNH endonuclease	WP_014390722.1
GIPm36950_1	RS01330; RS01335; RS01340	271; 278; 252	aminoglycoside 3'-phosphotransferase (aminoglycoside antibiotic-resistance gene)	WP_000018321.1; WP_000480968.1; WP_001145207.1
	RS01670	275	beta-lactamase type resistance gene	WP_001007673.1
	RS01685	294	macrolide antibiotic resistance gene	WP_014325835.1
	RS01655; RS01700	207; 400	tetracycline resistance gene	WP_006248868.1; WP_014325836.1
	RS01665	263	nucleotidyltransferase gene	WP_014325834.1
	RS01370	404	multidrug efflux system	WP_014325824.1
GIPmCIRMBP-0884	RS07100; RS07135; RS07140	44; 338; 134	anti-arsenic related proteins	WP_076090566.1; WP_010907413.1; WP_010907414.1
GIPmFDAARGOS_218_1	RS09785	144	ppGpp	WP_005756601.1
	RS09750;RS09755	144; 60	HicAB	WP_005756614.1;WP_016533497.1
GIPmFADDRGOS_384_1	RS00315; RS00320	61; 144	HicAB	WP_096742931.1; WP_096742932.1
	RS00305	461	heat shock proteins	WP_096744001.1
	RS00405	635	type Ⅳ toxin-antitoxin	WP_096742947.1
GIPmFDAARGOS_384_2	RS00675	139	ppGpp	WP_096742988.1
	RS00710; RS00715	60; 144	HicAB	WP_096742994.1; WP_096742995.1
	RS00745	69	cold shock proteins	WP_005716039.1
GIPmFADDRGOS_385_1	00605;00610	61; 144	HicAB	ATN16312.1; ATN16313.1
	000595	461	heat shock proteins	ATN18281.1
	000695	635	type Ⅳ toxin-antitoxin	ATN16329.1
GIPmFDAARGOS_385_2	000965	139	ppGpp	ATN16379.1
	01000; 01005	60; 144	HicAB	ATN16385.1; ATN16386.1
	RS01035	69	cold shock proteins	WP_005716039.1
GIPmHB01_1	RS00310; RS00315	159; 87	HicAB	WP_016533477.1; WP_016533478.1
	RS00340	117	HNH endonuclease	WP_014390722.1
GIPmHB01_2	RS06830	159; 87	HicAB	WP_016533477.1; WP_016533478.1
	RS06855	117	HNH endonuclease	WP_014390722.1
GIPmHB03_3	RS08475	401	anti-tetracycline gene	WP_001089068.1
GIPmHNO6_1	RS00340	245	toxin HipA	WP_014390717.1
GIPmHNO6_2	RS07015	122	XRE family transcriptional regulator	WP_014391478.1
GIPmHN06_3	RS10415	144	ppGpp	WP_015691071.1
	RS00435	144	HicAB	WP_014390736.1
	RS10535	1285	dermonecrotic toxin	WP_015691094.1
GIPmHNO7_1	RS01070		LPS-related proteins	PMCN07_RS01070
	RS01090	106	iron uptake-related antibiotic biosynthesis monooxygenase	WP_000562370.1
	RS01110; RS01115	401; 222	anti-tetracycline	WP_001089068.1; WP_001366182.1
	RS00365	117	HNH endonuclease	WP_014390722.1
GIPmOH1905_1	RS01050	68	AlpA family transcriptional regulator	WP_046333231.1
	RS01075	118	HNH endonuclease	WP_046333235.1
GIPmOH1905_3	RS04145; RS04260	58; 67	HicAB	WP_016533221.1; WP_046339081.1
GIPm_3_3	RS06840; RS06920; RS06925	144; 87; 159	HicAB	WP_014390736.1; WP_016533478.1; WP_016533477.1
	RS06910	69	XRE family transcriptional regulator	WP_005720263.1
GIRazi_Pm0001_2	RS01630	67	AlpA family transcriptional regulator	WP_005752847.1
GIRazi_Pm0001_3	RS09145	202	XRE family transcriptional regulator	WP_005752599.1
	RS09350	764	TonB-dependent receptors	WP_005752627.1
GIPmTB2.1	RS02905	88	XRE family transcriptional regulator	WP_046338746.1
