# Supplementary material for: Comparative analysis reveals the Genomic Islands in Pasteurella multocida population genetics: on Symbiosis and adaptability
Source: BMC Genomics. 2019 Jan 18;20:63. doi: 10.1186/s12864-018-5366-6 (PMC6339346; doi:10.1186/s12864-018-5366-6)
Supplement: Supplementary file 16 — Table S9. The significant functional genes in the common part of the GIs and the unique genes of the pan-genome. (XLSX 10 kb) [file 12864_2018_5366_MOESM16_ESM.xlsx]

## Sheet: Sheet1
Table S8. The significant functional genes in the common part of the GIs and the unique genes of the pan-genome
Strains	Locus	Length (aa)	Annotation	Gene Name
36950	PMU_RS01665; PMU_RS01660	263; 177	aminoglycosides	WP_014325834.1; WP_000381802.1
	PMU_RS01685	294	macrolides	WP_014325835.1
	PMU_RS01670	275	beta-lactams	WP_001007673.1
TX1	PMTX1_RS01650	710	the metabolism of bacterial cell walls	WP_047926358.1
	PMTX1_RS01585; PMTX1_RS01580	579; 569	ABC transporter ATP-binding protein	WP_047926339.1; WP_047926337.1
	PMTX1_RS01575; PMTX1_RS01570	489; 233	cobalt transporter	WP_024379003.1; WP_024379002.1
	PMTX1_RS01565	202	membrane protein	WP_024379001.1
	PMTX1_RS01590	190	TetR/AcrR family transcriptional regulator	WP_024379006.1
P-2095	A0R74_RS06830; A0R74_RS06835	294; 180	dTDP-4-dehydrorhamnose reductase	WP_064965203.1; WP_064965204.1
